# Supplementary material for: A test of Generalized Bayesian dating: A new linguistic dating method
Source: PLoS One. 2020 Aug 12;15(8):e0236522. doi: 10.1371/journal.pone.0236522 (PMC7423060; doi:10.1371/journal.pone.0236522)
Supplement: S1 File — Python code for extracting data from ASJP word lists, cognate identification, and conversion to nexus files. Word lists annotated for cognacy for all families. Nexus files and MrBayes command files for all families. (ZIP) [file pone.0236522.s001.zip]

Archive with 480 entries (474 files):
- S1 Supporting Information/
- S1 Supporting Information/Cognates/
- S1 Supporting Information/Cognates/Nuclear-Macro-Je.txt.svm.CRP.0.57.cognates
- S1 Supporting Information/Cognates/Totonacan.txt.svm.CRP.0.57.cognates
- S1 Supporting Information/Cognates/North_Halmahera.txt.svm.CRP.0.57.cognates
- S1 Supporting Information/Cognates/Kakua-Nukak.txt.svm.CRP.0.57.cognates
- S1 Supporting Information/Cognates/Sko.txt.svm.CRP.0.57.cognates
- S1 Supporting Information/Cognates/Kuliak.txt.svm.CRP.0.57.cognates
- S1 Supporting Information/Cognates/Suki-Gogodala.txt.svm.CRP.0.57.cognates
- S1 Supporting Information/Cognates/Western_Daly.txt.svm.CRP.0.57.cognates
- S1 Supporting Information/Cognates/Nadahup.txt.svm.CRP.0.57.cognates
- S1 Supporting Information/Cognates/Abkhaz-Adyge.txt.svm.CRP.0.57.cognates
- S1 Supporting Information/Cognates/Walioic.txt.svm.CRP.0.57.cognates
- S1 Supporting Information/Cognates/Morehead-Wasur.txt.svm.CRP.0.57.cognates
- S1 Supporting Information/Cognates/Dagan.txt.svm.CRP.0.57.cognates
- S1 Supporting Information/Cognates/Tarascan.txt.svm.CRP.0.57.cognates
- S1 Supporting Information/Cognates/Blue_Nile_Mao.txt.svm.CRP.0.57.cognates
- S1 Supporting Information/Cognates/Barbacoan.txt.svm.CRP.0.57.cognates
- S1 Supporting Information/Cognates/South_Omotic.txt.svm.CRP.0.57.cognates
- S1 Supporting Information/Cognates/Dajuic.txt.svm.CRP.0.57.cognates
- S1 Supporting Information/Cognates/Maningrida.txt.svm.CRP.0.57.cognates
- S1 Supporting Information/Cognates/Kartvelian.txt.svm.CRP.0.57.cognates
- S1 Supporting Information/Cognates/Yawa-Saweru.txt.svm.CRP.0.57.cognates
- S1 Supporting Information/Cognates/Guaicuruan.txt.svm.CRP.0.57.cognates
- S1 Supporting Information/Cognates/Narrow_Talodi.txt.svm.CRP.0.57.cognates
- S1 Supporting Information/Cognates/Boran.txt.svm.CRP.0.57.cognates
- S1 Supporting Information/Cognates/Uru-Chipaya.txt.svm.CRP.0.57.cognates
- S1 Supporting Information/Cognates/Southern_Daly.txt.svm.CRP.0.57.cognates
- S1 Supporting Information/Cognates/Guahiboan.txt.svm.CRP.0.57.cognates
- S1 Supporting Information/Cognates/Yeniseian.txt.svm.CRP.0.57.cognates
- S1 Supporting Information/Cognates/Pomoan.txt.svm.CRP.0.57.cognates
- S1 Supporting Information/Cognates/Araucanian.txt.svm.CRP.0.57.cognates
- S1 Supporting Information/Cognates/Maban.txt.svm.CRP.0.57.cognates
- S1 Supporting Information/Cognates/Koiarian.txt.svm.CRP.0.57.cognates
- S1 Supporting Information/Cognates/East_Strickland.txt.svm.CRP.0.57.cognates
- S1 Supporting Information/Cognates/Pauwasi.txt.svm.CRP.0.57.cognates
- S1 Supporting Information/Cognates/Border.txt.svm.CRP.0.57.cognates
- S1 Supporting Information/Cognates/Left_May.txt.svm.CRP.0.57.cognates
- S1 Supporting Information/Cognates/Anim.txt.svm.CRP.0.57.cognates
- S1 Supporting Information/Cognates/Kxa.txt.svm.CRP.0.57.cognates
- S1 Supporting Information/Cognates/Koman.txt.svm.CRP.0.57.cognates
- S1 Supporting Information/Cognates/Manubaran.txt.svm.CRP.0.57.cognates
- S1 Supporting Information/Cognates/Tuu.txt.svm.CRP.0.57.cognates
- S1 Supporting Information/Cognates/South_Bird's_Head_Family.txt.svm.CRP.0.57.cognates
- S1 Supporting Information/Cognates/Chukotko-Kamchatkan.txt.svm.CRP.0.57.cognates
- S1 Supporting Information/Cognates/Saharan.txt.svm.CRP.0.57.cognates
- S1 Supporting Information/Cognates/Caddoan.txt.svm.CRP.0.57.cognates
- S1 Supporting Information/Cognates/Chicham.txt.svm.CRP.0.57.cognates
- S1 Supporting Information/Cognates/Wakashan.txt.svm.CRP.0.57.cognates
- S1 Supporting Information/Cognates/Nubian.txt.svm.CRP.0.57.cognates
- S1 Supporting Information/Cognates/Lengua-Mascoy.txt.svm.CRP.0.57.cognates
- S1 Supporting Information/Cognates/Lower_Sepik-Ramu.txt.svm.CRP.0.57.cognates
- S1 Supporting Information/Cognates/Muskogean.txt.svm.CRP.0.57.cognates
- S1 Supporting Information/Cognates/Mongolic.txt.svm.CRP.0.57.cognates
- S1 Supporting Information/Cognates/Heibanic.txt.svm.CRP.0.57.cognates
- S1 Supporting Information/Cognates/Iroquoian.txt.svm.CRP.0.57.cognates
- S1 Supporting Information/Cognates/Cochimi-Yuman.txt.svm.CRP.0.57.cognates
- S1 Supporting Information/Cognates/Arawan.txt.svm.CRP.0.57.cognates
- S1 Supporting Information/Cognates/Kiwaian.txt.svm.CRP.0.57.cognates
- S1 Supporting Information/Cognates/Kadugli-Krongo.txt.svm.CRP.0.57.cognates
- S1 Supporting Information/Cognates/Ndu.txt.svm.CRP.0.57.cognates
- S1 Supporting Information/Cognates/Yanomamic.txt.svm.CRP.0.57.cognates
- S1 Supporting Information/Cognates/Matacoan.txt.svm.CRP.0.57.cognates
- S1 Supporting Information/Cognates/Siouan.txt.svm.CRP.0.57.cognates
- S1 Supporting Information/Cognates/Kiowa-Tanoan.txt.svm.CRP.0.57.cognates
- S1 Supporting Information/Cognates/Aymaran.txt.svm.CRP.0.57.cognates
- S1 Supporting Information/Cognates/Chocoan.txt.svm.CRP.0.57.cognates
- S1 Supporting Information/Cognates/Surmic.txt.svm.CRP.0.57.cognates
- S1 Supporting Information/Cognates/Bosavi.txt.svm.CRP.0.57.cognates
- S1 Supporting Information/Cognates/Angan.txt.svm.CRP.0.57.cognates
- S1 Supporting Information/Cognates/Huitotoan.txt.svm.CRP.0.57.cognates
- S1 Supporting Information/Cognates/Sentanic.txt.svm.CRP.0.57.cognates
- S1 Supporting Information/Cognates/Songhay.txt.svm.CRP.0.57.cognates
- S1 Supporting Information/Cognates/Gunwinyguan.txt.svm.CRP.0.57.cognates
- S1 Supporting Information/Cognates/Khoe-Kwadi.txt.svm.CRP.0.57.cognates
- S1 Supporting Information/Cognates/Lakes_Plain.txt.svm.CRP.0.57.cognates
- S1 Supporting Information/Cognates/Mixe-Zoque.txt.svm.CRP.0.57.cognates
- S1 Supporting Information/Cognates/Eastern_Trans-Fly.txt.svm.CRP.0.57.cognates
- S1 Supporting Information/Cognates/Eskimo-Aleut.txt.svm.CRP.0.57.cognates
- S1 Supporting Information/Cognates/Sepik.txt.svm.CRP.0.57.cognates
- S1 Supporting Information/Cognates/Eleman.txt.svm.CRP.0.57.cognates
- S1 Supporting Information/Cognates/Dogon.txt.svm.CRP.0.57.cognates
- S1 Supporting Information/Cognates/Ta-Ne-Omotic.txt.svm.CRP.0.57.cognates
- S1 Supporting Information/Cognates/Salishan.txt.svm.CRP.0.57.cognates
- S1 Supporting Information/Cognates/Cariban.txt.svm.CRP.0.57.cognates
- S1 Supporting Information/Cognates/Tungusic.txt.svm.CRP.0.57.cognates
- S1 Supporting Information/Cognates/Algic.txt.svm.CRP.0.57.cognates
- S1 Supporting Information/Cognates/Chibchan.txt.svm.CRP.0.57.cognates
- S1 Supporting Information/Cognates/Arawakan.txt.svm.CRP.0.57.cognates
- S1 Supporting Information/Cognates/Ijoid.txt.svm.CRP.0.57.cognates
- S1 Supporting Information/Cognates/Pano-Tacanan.txt.svm.CRP.0.57.cognates
- S1 Supporting Information/Cognates/Nilotic.txt.svm.CRP.0.57.cognates
- S1 Supporting Information/Cognates/Athabaskan-Eyak-Tlingit.txt.svm.CRP.0.57.cognates
- S1 Supporting Information/Cognates/Tucanoan.txt.svm.CRP.0.57.cognates
- S1 Supporting Information/Cognates/Timor-Alor-Pantar.txt.svm.CRP.0.57.cognates
- S1 Supporting Information/Cognates/Japonic.txt.svm.CRP.0.57.cognates
- S1 Supporting Information/Cognates/Tupian.txt.svm.CRP.0.57.cognates
- S1 Supporting Information/Cognates/Nuclear_Torricelli.txt.svm.CRP.0.57.cognates
- S1 Supporting Information/Cognates/Hmong-Mien.txt.svm.CRP.0.57.cognates
- S1 Supporting Information/Cognates/Dravidian.txt.svm.CRP.0.57.cognates
- S1 Supporting Information/Cognates/Central_Sudanic.txt.svm.CRP.0.57.cognates
- S1 Supporting Information/Cognates/Uralic.txt.svm.CRP.0.57.cognates
- S1 Supporting Information/Cognates/Mande.txt.svm.CRP.0.57.cognates
- S1 Supporting Information/Cognates/Turkic.txt.svm.CRP.0.57.cognates
- S1 Supporting Information/Cognates/Nakh-Daghestanian.txt.svm.CRP.0.57.cognates
- S1 Supporting Information/Cognates/Quechuan.txt.svm.CRP.0.57.cognates
- S1 Supporting Information/Cognates/Otomanguean.txt.svm.CRP.0.57.cognates
- S1 Supporting Information/Cognates/Pama-Nyungan.txt.svm.CRP.0.57.cognates
- S1 Supporting Information/Cognates/Nuclear_Trans_New_Guinea.txt.svm.CRP.0.57.cognates
- S1 Supporting Information/Cognates/Atlantic-Congo.txt.svm.CRP.0.57.cognates
- S1 Supporting Information/Cognates/Afro-Asiatic.txt.svm.CRP.0.57.cognates
- S1 Supporting Information/Cognates/Mayan.txt.svm.CRP.0.57.cognates
- S1 Supporting Information/Cognates/Sino-Tibetan.txt.svm.CRP.0.57.cognates
- S1 Supporting Information/Cognates/Indo-European.txt.svm.CRP.0.57.cognates
- S1 Supporting Information/Cognates/Austroasiatic.txt.svm.CRP.0.57.cognates
- S1 Supporting Information/Cognates/Uto-Aztecan.txt.svm.CRP.0.57.cognates
- S1 Supporting Information/Cognates/Tai-Kadai.txt.svm.CRP.0.57.cognates
- S1 Supporting Information/Cognates/Austronesian.txt.svm.CRP.0.57.cognates
- S1 Supporting Information/pmi_model/
- S1 Supporting Information/pmi_model/sounds41.txt
- S1 Supporting Information/pmi_model/pmi-world.txt
- S1 Supporting Information/Nexus_MrBayes/
- S1 Supporting Information/Nexus_MrBayes/Pauwasi.nex
- S1 Supporting Information/Nexus_MrBayes/Uralic.mb
- S1 Supporting Information/Nexus_MrBayes/Algic.mb
- S1 Supporting Information/Nexus_MrBayes/Songhay.mb
- S1 Supporting Information/Nexus_MrBayes/Chicham.nex
- S1 Supporting Information/Nexus_MrBayes/Heibanic.mb
- S1 Supporting Information/Nexus_MrBayes/Nuclear-Macro-Je.mb
- S1 Supporting Information/Nexus_MrBayes/Barbacoan.nex
- S1 Supporting Information/Nexus_MrBayes/Aymaran.nex
- S1 Supporting Information/Nexus_MrBayes/Muskogean.nex
- S1 Supporting Information/Nexus_MrBayes/Kartvelian.nex
- S1 Supporting Information/Nexus_MrBayes/Morehead-Wasur.nex
- S1 Supporting Information/Nexus_MrBayes/Salishan.mb
- S1 Supporting Information/Nexus_MrBayes/Guaicuruan.nex
- S1 Supporting Information/Nexus_MrBayes/Kxa.nex
- S1 Supporting Information/Nexus_MrBayes/Ijoid.mb
- S1 Supporting Information/Nexus_MrBayes/Left_May.nex
- S1 Supporting Information/Nexus_MrBayes/Mixe-Zoque.mb
- S1 Supporting Information/Nexus_MrBayes/Wakashan.nex
- S1 Supporting Information/Nexus_MrBayes/Arawan.nex
- S1 Supporting Information/Nexus_MrBayes/Chocoan.nex
- S1 Supporting Information/Nexus_MrBayes/Cariban.mb
- S1 Supporting Information/Nexus_MrBayes/Huitotoan.mb
- S1 Supporting Information/Nexus_MrBayes/Koiarian.nex
- S1 Supporting Information/Nexus_MrBayes/Ndu.nex
- S1 Supporting Information/Nexus_MrBayes/Tuu.nex
- S1 Supporting Information/Nexus_MrBayes/Surmic.mb
- S1 Supporting Information/Nexus_MrBayes/Kadugli-Krongo.mb
- S1 Supporting Information/Nexus_MrBayes/Eskimo-Aleut.mb
- S1 Supporting Information/Nexus_MrBayes/Dajuic.nex
- S1 Supporting Information/Nexus_MrBayes/Khoe-Kwadi.mb
- S1 Supporting Information/Nexus_MrBayes/Western_Daly.nex
- S1 Supporting Information/Nexus_MrBayes/Koman.nex
- S1 Supporting Information/Nexus_MrBayes/Angan.mb
- S1 Supporting Information/Nexus_MrBayes/Siouan.mb
- S1 Supporting Information/Nexus_MrBayes/Dogon.mb
- S1 Supporting Information/Nexus_MrBayes/Totonacan.mb
- S1 Supporting Information/Nexus_MrBayes/Guahiboan.nex
- S1 Supporting Information/Nexus_MrBayes/Chibchan.mb
- S1 Supporting Information/Nexus_MrBayes/Caddoan.nex
- S1 Supporting Information/Nexus_MrBayes/Nubian.mb
- S1 Supporting Information/Nexus_MrBayes/Cochimi-Yuman.mb
- S1 Supporting Information/Nexus_MrBayes/Sko.mb
- S1 Supporting Information/Nexus_MrBayes/Maban.nex
- S1 Supporting Information/Nexus_MrBayes/Yanomamic.mb
- S1 Supporting Information/Nexus_MrBayes/Chukotko-Kamchatkan.nex
- S1 Supporting Information/Nexus_MrBayes/Tungusic.mb
- S1 Supporting Information/Nexus_MrBayes/Ta-Ne-Omotic.mb
- S1 Supporting Information/Nexus_MrBayes/East_Strickland.nex
- S1 Supporting Information/Nexus_MrBayes/Chocoan.mb
- S1 Supporting Information/Nexus_MrBayes/Lower_Sepik-Ramu.nex
- S1 Supporting Information/Nexus_MrBayes/Saharan.nex
- S1 Supporting Information/Nexus_MrBayes/Gunwinyguan.mb
- S1 Supporting Information/Nexus_MrBayes/Mongolic.nex
- S1 Supporting Information/Nexus_MrBayes/Border.nex
- S1 Supporting Information/Nexus_MrBayes/Iroquoian.nex
- S1 Supporting Information/Nexus_MrBayes/Songhay.nex
- S1 Supporting Information/Nexus_MrBayes/Nubian.nex
- S1 Supporting Information/Nexus_MrBayes/Kiwaian.nex
- S1 Supporting Information/Nexus_MrBayes/Totonacan.nex
- S1 Supporting Information/Nexus_MrBayes/Japonic.mb
- S1 Supporting Information/Nexus_MrBayes/Yanomamic.nex
- S1 Supporting Information/Nexus_MrBayes/Tupian.mb
- S1 Supporting Information/Nexus_MrBayes/Tucanoan.mb
- S1 Supporting Information/Nexus_MrBayes/South_Omotic.mb
- S1 Supporting Information/Nexus_MrBayes/Sentanic.mb
- S1 Supporting Information/Nexus_MrBayes/Bosavi.mb
- S1 Supporting Information/Nexus_MrBayes/Manubaran.mb
- S1 Supporting Information/Nexus_MrBayes/Yawa-Saweru.nex
- S1 Supporting Information/Nexus_MrBayes/Sepik.mb
- S1 Supporting Information/Nexus_MrBayes/Tarascan.nex
- S1 Supporting Information/Nexus_MrBayes/Eleman.mb
- S1 Supporting Information/Nexus_MrBayes/Guahiboan.mb
- S1 Supporting Information/Nexus_MrBayes/Nadahup.nex
- S1 Supporting Information/Nexus_MrBayes/Maningrida.mb
- S1 Supporting Information/Nexus_MrBayes/Boran.mb
- S1 Supporting Information/Nexus_MrBayes/Kuliak.nex
- S1 Supporting Information/Nexus_MrBayes/Southern_Daly.nex
- S1 Supporting Information/Nexus_MrBayes/Kiwaian.mb
- S1 Supporting Information/Nexus_MrBayes/South_Omotic.nex
- S1 Supporting Information/Nexus_MrBayes/Suki-Gogodala.mb
- S1 Supporting Information/Nexus_MrBayes/Left_May.mb
- S1 Supporting Information/Nexus_MrBayes/South_Birds_Head_Family.nex
- S1 Supporting Information/Nexus_MrBayes/Tarascan.mb
- S1 Supporting Information/Nexus_MrBayes/Pauwasi.mb
- S1 Supporting Information/Nexus_MrBayes/Iroquoian.mb
- S1 Supporting Information/Nexus_MrBayes/Ndu.mb
- S1 Supporting Information/Nexus_MrBayes/Koman.mb
- S1 Supporting Information/Nexus_MrBayes/Yawa-Saweru.mb
- S1 Supporting Information/Nexus_MrBayes/Western_Daly.mb
- S1 Supporting Information/Nexus_MrBayes/Border.mb
- S1 Supporting Information/Nexus_MrBayes/Caddoan.mb
- S1 Supporting Information/Nexus_MrBayes/Nuclear_Torricelli.mb
- S1 Supporting Information/Nexus_MrBayes/Kakua-Nukak.mb
- S1 Supporting Information/Nexus_MrBayes/Lengua-Mascoy.nex
- S1 Supporting Information/Nexus_MrBayes/Nuclear_Trans_New_Guinea.mb
- S1 Supporting Information/Nexus_MrBayes/Pomoan.nex
- S1 Supporting Information/Nexus_MrBayes/East_Strickland.mb
- S1 Supporting Information/Nexus_MrBayes/Yeniseian.nex
- S1 Supporting Information/Nexus_MrBayes/Southern_Daly.mb
- S1 Supporting Information/Nexus_MrBayes/Dagan.nex
- S1 Supporting Information/Nexus_MrBayes/Anim.mb
- S1 Supporting Information/Nexus_MrBayes/Abkhaz-Adyge.nex
- S1 Supporting Information/Nexus_MrBayes/Dajuic.mb
- S1 Supporting Information/Nexus_MrBayes/North_Halmahera.mb
- S1 Supporting Information/Nexus_MrBayes/Lengua-Mascoy.mb
- S1 Supporting Information/Nexus_MrBayes/Manubaran.nex
- S1 Supporting Information/Nexus_MrBayes/Narrow_Talodi.mb
- S1 Supporting Information/Nexus_MrBayes/Chicham.mb
- S1 Supporting Information/Nexus_MrBayes/Central_Sudanic.mb
- S1 Supporting Information/Nexus_MrBayes/Kartvelian.mb
- S1 Supporting Information/Nexus_MrBayes/Kxa.mb
- S1 Supporting Information/Nexus_MrBayes/Pomoan.mb
- S1 Supporting Information/Nexus_MrBayes/Matacoan.mb
- S1 Supporting Information/Nexus_MrBayes/Maningrida.nex
- S1 Supporting Information/Nexus_MrBayes/Guaicuruan.mb
- S1 Supporting Information/Nexus_MrBayes/Uru-Chipaya.nex
- S1 Supporting Information/Nexus_MrBayes/Saharan.mb
- S1 Supporting Information/Nexus_MrBayes/Lower_Sepik-Ramu.mb
- S1 Supporting Information/Nexus_MrBayes/Araucanian.mb
- S1 Supporting Information/Nexus_MrBayes/Mongolic.mb
- S1 Supporting Information/Nexus_MrBayes/Walioic.nex
- S1 Supporting Information/Nexus_MrBayes/Arawan.mb
- S1 Supporting Information/Nexus_MrBayes/Blue_Nile_Mao.mb
- S1 Supporting Information/Nexus_MrBayes/Walioic.mb
- S1 Supporting Information/Nexus_MrBayes/Blue_Nile_Mao.nex
- S1 Supporting Information/Nexus_MrBayes/Suki-Gogodala.nex
- S1 Supporting Information/Nexus_MrBayes/Narrow_Talodi.nex
- S1 Supporting Information/Nexus_MrBayes/Kakua-Nukak.nex
- S1 Supporting Information/Nexus_MrBayes/Chukotko-Kamchatkan.mb
- S1 Supporting Information/Nexus_MrBayes/Uru-Chipaya.mb
- S1 Supporting Information/Nexus_MrBayes/Lakes_Plain.mb
- S1 Supporting Information/Nexus_MrBayes/Araucanian.nex
- S1 Supporting Information/Nexus_MrBayes/South_Birds_Head_Family.mb
- S1 Supporting Information/Nexus_MrBayes/Koiarian.mb
- S1 Supporting Information/Nexus_MrBayes/Abkhaz-Adyge.mb
- S1 Supporting Information/Nexus_MrBayes/Boran.nex
- S1 Supporting Information/Nexus_MrBayes/Barbacoan.mb
- S1 Supporting Information/Nexus_MrBayes/Maban.mb
- S1 Supporting Information/Nexus_MrBayes/Wakashan.mb
- S1 Supporting Information/Nexus_MrBayes/Aymaran.mb
- S1 Supporting Information/Nexus_MrBayes/Muskogean.mb
- S1 Supporting Information/Nexus_MrBayes/Dagan.mb
- S1 Supporting Information/Nexus_MrBayes/Tuu.mb
- S1 Supporting Information/Nexus_MrBayes/Kuliak.mb
- S1 Supporting Information/Nexus_MrBayes/Eastern_Trans-Fly.mb
- S1 Supporting Information/Nexus_MrBayes/Nadahup.mb
- S1 Supporting Information/Nexus_MrBayes/Kiowa-Tanoan.mb
- S1 Supporting Information/Nexus_MrBayes/Yeniseian.mb
- S1 Supporting Information/Nexus_MrBayes/Morehead-Wasur.mb
- S1 Supporting Information/Nexus_MrBayes/Cochimi-Yuman.nex
- S1 Supporting Information/Nexus_MrBayes/Huitotoan.nex
- S1 Supporting Information/Nexus_MrBayes/Kadugli-Krongo.nex
- S1 Supporting Information/Nexus_MrBayes/Athabaskan-Eyak-Tlingit.mb
- S1 Supporting Information/Nexus_MrBayes/Khoe-Kwadi.nex
- S1 Supporting Information/Nexus_MrBayes/Nakh-Daghestanian.mb
- S1 Supporting Information/Nexus_MrBayes/Sentanic.nex
- S1 Supporting Information/Nexus_MrBayes/Pano-Tacanan.mb
- S1 Supporting Information/Nexus_MrBayes/Matacoan.nex
- S1 Supporting Information/Nexus_MrBayes/Eskimo-Aleut.nex
- S1 Supporting Information/Nexus_MrBayes/Kiowa-Tanoan.nex
- S1 Supporting Information/Nexus_MrBayes/Heibanic.nex
- S1 Supporting Information/Nexus_MrBayes/Nilotic.mb
- S1 Supporting Information/Nexus_MrBayes/Mixe-Zoque.nex
- S1 Supporting Information/Nexus_MrBayes/Bosavi.nex
- S1 Supporting Information/Nexus_MrBayes/Gunwinyguan.nex
- S1 Supporting Information/Nexus_MrBayes/Anim.nex
- S1 Supporting Information/Nexus_MrBayes/Timor-Alor-Pantar.mb
- S1 Supporting Information/Nexus_MrBayes/Eleman.nex
- S1 Supporting Information/Nexus_MrBayes/Hmong-Mien.mb
- S1 Supporting Information/Nexus_MrBayes/Siouan.nex
- S1 Supporting Information/Nexus_MrBayes/Surmic.nex
- S1 Supporting Information/Nexus_MrBayes/Turkic.mb
- S1 Supporting Information/Nexus_MrBayes/Dravidian.mb
- S1 Supporting Information/Nexus_MrBayes/Quechuan.mb
- S1 Supporting Information/Nexus_MrBayes/Arawakan.mb
- S1 Supporting Information/Nexus_MrBayes/Dogon.nex
- S1 Supporting Information/Nexus_MrBayes/Pama-Nyungan.mb
[truncated: 180 more entries]
