# Supplementary material for: A test of Generalized Bayesian dating: A new linguistic dating method
Source: PLoS One. 2020 Aug 12;15(8):e0236522. doi: 10.1371/journal.pone.0236522 (PMC7423060; doi:10.1371/journal.pone.0236522)
Supplement: S1 File — Python code for extracting data from ASJP word lists, cognate identification, and conversion to nexus files. Word lists annotated for cognacy for all families. Nexus files and MrBayes command files for all families. (ZIP) [file pone.0236522.s001.zip › S1 Supporting Information/Cognates/Nuclear-Macro-Je.txt.svm.CRP.0.57.cognates]

doculect	concept	asjp	cogid
APINAYE	I	pa	1
KAYAPO	I	ba	1
KRAHO	I	pa	1
SUYA	I	pa	1
APANIEKRA	I	wa	2
PYKOBJE	I	wa	2
XAVANTE	I	wa	2
XERENTE	I	wa	2
KAINGANG	I	i5	3
XOKLENG	I	E5	3
MAXAKALI	I	uN	3
KRENAK	I	ti	4
PANARA	I	ikiey	5
KARAJA	I	jiari	6
ARIKAPU	I	ihE	7
JABUTI	I	h3	7
APANIEKRA	you	ka	1
APINAYE	you	ka	1
KAYAPO	you	ga	1
KRAHO	you	ka	1
PANARA	you	ka	1
PYKOBJE	you	ka	1
SUYA	you	ka	1
XAVANTE	you	a	1
XERENTE	you	ka	1
KARAJA	you	kai	1
XOKLENG	you	aha	2
ARIKAPU	you	ahE	2
JABUTI	you	ajE	2
KRENAK	you	hoti	3
MAXAKALI	you	Ta	4
APANIEKRA	we	wame	1
PYKOBJE	we	wame	1
XAVANTE	we	wanori	2
XERENTE	we	wadori	2
MAXAKALI	we	5umuN	3
MAXAKALI	we	5umu7a	3
KAINGANG	we	eN	4
XOKLENG	we	anN	4
KRENAK	we	ki5iN	5
APANIEKRA	we	ku	6
APINAYE	we	patoS	7
KAYAPO	we	gway	8
PANARA	we	ikyemera	9
SUYA	we	ajpa	10
KARAJA	we	idi	11
ARIKAPU	we	CihE	12
JABUTI	we	hir3	13
KRENAK	one	puCik	1
APANIEKRA	one	piCit	1
APINAYE	one	p3Ci	1
KAYAPO	one	pudi	1
KRAHO	one	p3Cit	1
PANARA	one	p3ti	1
PYKOBJE	one	poCet	1
SUYA	one	w3t3	1
JABUTI	one	uiCi	1
XAVANTE	one	mici	2
XAVANTE_2	one	misi	2
XERENTE	one	sbisi	2
KAINGANG	one	pir	3
XOKLENG	one	upil	3
KARAJA	one	8ohoji	4
MAXAKALI	one	num	5
ARIKAPU	one	t3wE	6
APANIEKRA	two	ipyakhrut	1
APINAYE	two	atkru	1
KAYAPO	two	amaikrut	1
KRAHO	two	yakrut	1
PYKOBJE	two	ipekrot	1
XAVANTE	two	maparene	2
XAVANTE_2	two	maparane	2
XAVANTE_2	two	waparane	2
KAINGANG	two	rENrE	3
XOKLENG	two	lEgNle	3
KRENAK	two	Ngrimbo7	4
PANARA	two	p3tira	5
SUYA	two	ajkur	6
XERENTE	two	podkwadE	7
KARAJA	two	idaCi	8
MAXAKALI	two	tiT	9
ARIKAPU	two	hEri	10
JABUTI	two	jEmu	11
APANIEKRA	fish	tEp	1
APINAYE	fish	t3p	1
KAYAPO	fish	tEp	1
KRAHO	fish	tEp	1
PANARA	fish	tEpi	1
PYKOBJE	fish	tep	1
SUYA	fish	tEwE	1
XAVANTE_2	fish	tebe	1
XERENTE	fish	tbe	1
ARIKAPU	fish	minu	2
JABUTI	fish	mino	2
KAINGANG	fish	pira	3
XAVANTE	fish	pe7a	3
KRENAK	fish	mbok	4
XAVANTE_2	fish	zusu	5
XOKLENG	fish	kagNklo	6
KARAJA	fish	ija8o	7
KARAJA	fish	k3dura	8
MAXAKALI	fish	maham	9
APANIEKRA	dog	rop	1
APINAYE	dog	rop	1
KAYAPO	dog	rop	1
KRAHO	dog	rop	1
XAVANTE	dog	wapca	2
XAVANTE_2	dog	wapsa	2
XERENTE	dog	wapsa	2
JABUTI	dog	wa	2
KAINGANG	dog	kasor	3
SUYA	dog	ropkasoxrE	3
XOKLENG	dog	kaCol	3
KRENAK	dog	NgoN	4
PANARA	dog	soti	5
PYKOBJE	dog	Co	6
KARAJA	dog	ijoro8a	7
MAXAKALI	dog	kokeT	8
ARIKAPU	dog	kura	9
APANIEKRA	louse	Nko	1
APANIEKRA	louse	ko	1
KAINGANG	louse	ga	1
KRAHO	louse	memko	1
PYKOBJE	louse	enko	1
MAXAKALI	louse	kut	1
APINAYE	louse	No	2
SUYA	louse	Noj	2
XAVANTE	louse	da7u	3
XAVANTE_2	louse	da7u	3
KARAJA	louse	d3buru	3
ARIKAPU	louse	tao	3
JABUTI	louse	tojE	3
KRENAK	louse	aN3m	4
PANARA	louse	kiako	5
XERENTE	louse	idu	6
XOKLENG	louse	dEdNgo	7
APANIEKRA	tree	pi	1
APINAYE	tree	pi	1
KAYAPO	tree	pi	1
KRAHO	tree	pin	1
PANARA	tree	p3ri	1
PYKOBJE	tree	pe	1
XAVANTE_2	tree	wede	2
XERENTE	tree	wde	2
KAINGANG	tree	ka	3
XOKLENG	tree	ko	3
ARIKAPU	tree	ku	3
JABUTI	tree	ku	3
KRENAK	tree	Z3t	4
SUYA	tree	xwi	5
XAVANTE	tree	ro7wa5iprE	6
KARAJA	tree	oworu	7
MAXAKALI	tree	mihim	8
KRENAK	leaf	Con	1
APANIEKRA	leaf	woho	1
KRAHO	leaf	ho	1
PANARA	leaf	so	1
PYKOBJE	leaf	hu	1
SUYA	leaf	so	1
XAVANTE	leaf	icu	1
XAVANTE_2	leaf	wesuira	1
XERENTE	leaf	hesu	1
ARIKAPU	leaf	ni	2
JABUTI	leaf	ni	2
APINAYE	leaf	o	3
KAINGANG	leaf	fEy	4
XOKLENG	leaf	ko8Ey	5
KARAJA	leaf	d3	6
MAXAKALI	leaf	TuT	7
ARIKAPU	leaf	Caro	8
KRENAK	skin	kat	1
APANIEKRA	skin	kh3	1
APINAYE	skin	k3	1
KAYAPO	skin	k3	1
KRAHO	skin	ak3	1
PYKOBJE	skin	khe	1
SUYA	skin	k3	1
XAVANTE	skin	h3	1
XAVANTE_2	skin	daha	1
XERENTE	skin	dah3	1
KARAJA	skin	d3k3	1
KARAJA	skin	d3	1
ARIKAPU	skin	k3	1
JABUTI	skin	k3	1
KAINGANG	skin	f3r	2
XOKLENG	skin	8El	3
MAXAKALI	skin	TaT	4
APANIEKRA	blood	kapro	1
APINAYE	blood	kamro	1
KAYAPO	blood	kamro	1
KRAHO	blood	akapro	1
PYKOBJE	blood	kapru	1
SUYA	blood	kamro	1
XAVANTE	blood	wapru	1
XAVANTE_2	blood	dawapru	1
XERENTE	blood	dawapru	1
PANARA	blood	rapiu	2
KARAJA	blood	l3bu	2
KAINGANG	blood	k3ve5	3
JABUTI	blood	k3i	3
KRENAK	blood	kumj3k	4
MAXAKALI	blood	hep	5
ARIKAPU	blood	Co	6
APANIEKRA	bone	hi	1
KRAHO	bone	i77i	1
PANARA	bone	si	1
PYKOBJE	bone	he	1
SUYA	bone	s3	1
XAVANTE	bone	hi	1
XAVANTE_2	bone	dahi	1
XERENTE	bone	ihi	1
KARAJA	bone	di	2
ARIKAPU	bone	Ci	2
JABUTI	bone	ji	2
KRENAK	bone	ZEk	3
APINAYE	bone	i	4
KAINGANG	bone	kuka	5
XERENTE	bone	robhi	6
MAXAKALI	bone	kup	7
APANIEKRA	ear	apak	1
APINAYE	ear	amak	1
KAYAPO	ear	yamak	1
KRAHO	ear	ayapok	1
PANARA	ear	sikrE	2
SUYA	ear	sukrEkon	2
XAVANTE	ear	pore	3
XAVANTE_2	ear	dapo7re	3
XERENTE	ear	dadpokre	3
KAINGANG	ear	niNreN	4
XOKLENG	ear	nEN5a5	4
ARIKAPU	ear	nipwaro	5
JABUTI	ear	nipi	5
KRENAK	ear	5oNo	6
PYKOBJE	ear	akap	7
KARAJA	ear	dohodi	8
MAXAKALI	ear	5ipkoT	9
APANIEKRA	eye	nto	1
APINAYE	eye	no	1
KAYAPO	eye	no	1
SUYA	eye	no	1
APANIEKRA	eye	to	2
PANARA	eye	ito	2
PYKOBJE	eye	to	2
XAVANTE	eye	to	2
XAVANTE_2	eye	dato	2
XERENTE	eye	dato	2
KAINGANG	eye	kane	3
XOKLENG	eye	kona	3
KARAJA	eye	ruE	4
KARAJA	eye	ru	4
ARIKAPU	eye	hakarE	5
JABUTI	eye	hoka	5
KRENAK	eye	xiNwoN	6
KRAHO	eye	a7tok	7
MAXAKALI	eye	pa	8
APANIEKRA	nose	iyakhr3	1
APINAYE	nose	iakre	1
KRAHO	nose	hinkyakre	1
PYKOBJE	nose	khr3t	1
SUYA	nose	535akre	1
SUYA	nose	wa535akre	1
XERENTE	nose	dadkre	1
KARAJA	nose	dea8e	1
KAINGANG	nose	niye	2
XAVANTE	nose	nicire	2
XAVANTE_2	nose	danhisi7re	2
XOKLENG	nose	nE5a	3
ARIKAPU	nose	ninika	3
KRENAK	nose	kin	4
PANARA	nose	asi	5
MAXAKALI	nose	Tupup	6
JABUTI	nose	nik3tE	7
APANIEKRA	tooth	wa	1
APANIEKRA	tooth	Cwa	1
APINAYE	tooth	wa	1
KAYAPO	tooth	wa	1
PYKOBJE	tooth	wa	1
XAVANTE	tooth	wa	1
XAVANTE_2	tooth	da7wa	1
XAVANTE_2	tooth	i7wa	1
XERENTE	tooth	dakwa	1
KAINGANG	tooth	ya	2
XOKLENG	tooth	y3	2
PANARA	tooth	ua	3
SUYA	tooth	toa	3
KRENAK	tooth	kyun	4
KARAJA	tooth	ju	5
MAXAKALI	tooth	ToT	6
ARIKAPU	tooth	Cokriha	7
JABUTI	tooth	r3	8
APANIEKRA	tongue	o7to	1
APINAYE	tongue	o7to	1
PANARA	tongue	soto	1
PYKOBJE	tongue	oto7	1
SUYA	tongue	5oto	1
SUYA	tongue	wa5oto	1
XAVANTE	tongue	5oto	1
KAINGANG	tongue	nune	2
XOKLENG	tongue	nuna	2
ARIKAPU	tongue	nukut3rE	3
JABUTI	tongue	nutE	3
JABUTI	tongue	nutErE	3
XERENTE	tongue	dado8to	4
KARAJA	tongue	dor3do	4
KRENAK	tongue	ZiCok	5
APANIEKRA	knee	khon	1
APINAYE	knee	kon	1
KAYAPO	knee	kon	1
KRAHO	knee	menkon	1
PYKOBJE	knee	khon	1
SUYA	knee	kono	1
ARIKAPU	knee	mEpE	2
JABUTI	knee	pEpE	2
KAINGANG	knee	yakri	3
XOKLENG	knee	yoklEN	3
XAVANTE	knee	hirati	4
XAVANTE_2	knee	dahi7rati	4
KRENAK	knee	kikri7	5
KARAJA	knee	dikohu	6
MAXAKALI	knee	kopaTuT	7
APANIEKRA	hand	u7khra	1
APINAYE	hand	ikra	1
PYKOBJE	hand	okra	1
XAVANTE	hand	5ib7rada	2
XAVANTE_2	hand	danhib7rada	2
XAVANTE_2	hand	isib7rada	2
XERENTE	hand	dadipkra	2
KAINGANG	hand	niNe	3
SUYA	hand	nikr3	3
XOKLENG	hand	nENga	3
ARIKAPU	hand	nikay	3
ARIKAPU	hand	niku	3
JABUTI	hand	nihu	3
JABUTI	hand	nihu	3
KRENAK	hand	po7	4
KRAHO	hand	kaunkamku	5
PANARA	hand	rin	6
KARAJA	hand	dEbo	7
MAXAKALI	hand	5im	8
APANIEKRA	breasts	kh3	1
APANIEKRA	breasts	okhot	1
PYKOBJE	breasts	hokhot	1
KARAJA	breasts	hu3	1
KAINGANG	breasts	nuNye	2
ARIKAPU	breasts	nun3	2
KRENAK	breasts	p3r3k	3
XAVANTE	breasts	napa	4
XAVANTE_2	breasts	daha	5
XAVANTE_2	breasts	danho7udu	6
MAXAKALI	breasts	kep	7
JABUTI	breasts	nowi	8
APANIEKRA	liver	mpa	1
APINAYE	liver	ma	1
KAYAPO	liver	ma	1
KRAHO	liver	menpa	1
SUYA	liver	ma	1
ARIKAPU	liver	m3	1
JABUTI	liver	m3	1
APANIEKRA	liver	pa	2
PANARA	liver	ipa	2
PYKOBJE	liver	pa	2
XAVANTE	liver	pa	2
KARAJA	liver	ba	2
XAVANTE_2	liver	dapa	3
XERENTE	liver	dapa	3
KRENAK	liver	kupaN	4
KAINGANG	liver	t3me	5
MAXAKALI	liver	TupkunaT	6
APANIEKRA	drink	ikho	1
APANIEKRA	drink	khon	1
APINAYE	drink	ko	1
KAINGANG	drink	kron	1
KAYAPO	drink	iko	1
KRAHO	drink	waiko	1
PANARA	drink	ko	1
PYKOBJE	drink	kom	1
SUYA	drink	ko	1
XOKLENG	drink	kaklan	1
XAVANTE_2	drink	za7re	2
XAVANTE_2	drink	ha7re	2
XERENTE	drink	zekredE	2
KRENAK	drink	Zop	3
MAXAKALI	drink	To7op	3
XAVANTE	drink	h3rene	4
JABUTI	drink	no	5
KRENAK	see	pip	1
APANIEKRA	see	pupu	1
APANIEKRA	see	pupun	1
APINAYE	see	pumu	1
KAYAPO	see	pumu	1
KRAHO	see	pupun	1
PANARA	see	apu	1
PYKOBJE	see	popo	1
SUYA	see	mu	1
XAVANTE	see	dacabu	1
XAVANTE_2	see	sabu	1
KAINGANG	see	vE	2
XOKLENG	see	veg	2
XAVANTE_2	see	mada	3
XERENTE	see	kbad3k3	4
KARAJA	see	iCere	5
MAXAKALI	see	penahaN	6
ARIKAPU	see	ara	7
JABUTI	see	3no	8
APANIEKRA	die	t3	1
APANIEKRA	die	t3k	1
APINAYE	die	t3	1
APINAYE	die	t3k	1
KAYAPO	die	tuk	1
KRAHO	die	it3k	1
PANARA	die	t3	1
SUYA	die	t3	1
XOKLENG	die	t3	1
XAVANTE	die	dad3	2
XAVANTE_2	die	todara	2
XERENTE	die	dadkeda	2
KAINGANG	die	kaNter	3
XOKLENG	die	kagNta	3
XAVANTE_2	die	tohaibahai7uto	4
XAVANTE_2	die	toai7uto	4
XAVANTE_2	die	tosorowapta	5
XAVANTE_2	die	toso7rebza	5
KRENAK	die	kwEm	6
KARAJA	die	uru	7
MAXAKALI	die	TakiT	8
ARIKAPU	die	pi	9
JABUTI	die	hahi	10
APANIEKRA	come	tE	1
APINAYE	come	te	1
KAYAPO	come	te	1
PYKOBJE	come	te	1
SUYA	come	te	1
APANIEKRA	come	mo	2
KRAHO	come	mo	2
KRENAK	come	ni	3
KARAJA	come	na	3
MAXAKALI	come	nun	3
PANARA	come	ku3	4
XOKLENG	come	kamu	4
KAINGANG	come	katiN	5
XAVANTE	come	dacihutu	6
XERENTE	come	bdibori	7
ARIKAPU	come	pr3y	8
JABUTI	come	pE	9
APANIEKRA	sun	p3t	1
APINAYE	sun	m3t	1
KAYAPO	sun	m3t	1
SUYA	sun	m3ri	1
KRAHO	sun	amkro	2
PYKOBJE	sun	ankro	2
XAVANTE_2	sun	bada	3
XERENTE	sun	bd3	3
KAINGANG	sun	ra	4
XOKLENG	sun	la	4
KRENAK	sun	tEpo	5
ARIKAPU	sun	t3ha	5
JABUTI	sun	toho	5
XAVANTE	sun	cadare	6
KARAJA	sun	Cun	7
MAXAKALI	sun	ma5om	8
APANIEKRA	star	kaCerE	1
APINAYE	star	ka5eti	1
PYKOBJE	star	katire	1
SUYA	star	kateCi	1
XAVANTE	star	waci	2
XAVANTE_2	star	wasi	2
XERENTE	star	wasi	2
KARAJA	star	daida	3
KARAJA	star	dakida	3
ARIKAPU	star	wir3wir3	4
JABUTI	star	bzirEbzirE	4
KRENAK	star	tomrEt	5
KAINGANG	star	kr3N	6
PANARA	star	nasuti	7
XOKLENG	star	klEk8a5a	8
MAXAKALI	star	manonnaN	9
APINAYE	water	No	1
APINAYE	water	NoC	1
KAINGANG	water	Noy	1
KAYAPO	water	No	1
SUYA	water	No	1
XOKLENG	water	gNoy	1
APANIEKRA	water	ko	2
KRAHO	water	ko	2
PANARA	water	ko	2
PYKOBJE	water	ku	2
XERENTE	water	k3	2
XAVANTE	water	3	3
XAVANTE_2	water	a	3
KRENAK	water	mi5aN	4
KARAJA	water	bE	5
MAXAKALI	water	kona7aN	6
ARIKAPU	water	mi	7
JABUTI	water	bziru	8
APANIEKRA	stone	khEn	1
APINAYE	stone	ken	1
KAYAPO	stone	kEn	1
PYKOBJE	stone	khem	1
SUYA	stone	ken	1
XOKLENG	stone	konj3	1
XAVANTE	stone	ene	2
XAVANTE_2	stone	ene	2
XERENTE	stone	kdE	3
ARIKAPU	stone	kra	3
KRENAK	stone	takruk	4
KAINGANG	stone	po	5
PANARA	stone	kiey	6
KARAJA	stone	bada	7
KARAJA	stone	m3na	8
MAXAKALI	stone	mikaTTap	9
JABUTI	stone	ta	10
APANIEKRA	fire	kuh3	1
APINAYE	fire	kuw3	1
KAYAPO	fire	kuw3	1
KRAHO	fire	ku73	1
PYKOBJE	fire	k3h3	1
SUYA	fire	kwis3	1
XERENTE	fire	kuz3	1
MAXAKALI	fire	kuTap	1
XAVANTE	fire	uc3	2
XAVANTE_2	fire	uza	2
KARAJA	fire	hEod3	3
KARAJA	fire	hEkod3	3
KAINGANG	fire	pi	4
XOKLENG	fire	pe	4
ARIKAPU	fire	pik3	4
JABUTI	fire	piCE	4
KRENAK	fire	CobEk	5
KAINGANG	fire	NruN	6
PANARA	fire	i3n	7
APANIEKRA	path	pr3	1
APINAYE	path	pr3	1
KAINGANG	path	epr3	1
KAYAPO	path	pri	1
KRAHO	path	pr3	1
PYKOBJE	path	pr3	1
KARAJA	path	r3	1
XAVANTE	path	b3d3di	2
XAVANTE_2	path	badadi	2
XERENTE	path	bd3di	2
ARIKAPU	path	wi	3
JABUTI	path	wik3	3
KRENAK	path	mbroN	4
SUYA	path	x3	5
XOKLENG	path	amEn	6
MAXAKALI	path	putahat	7
XAVANTE	mountain	eteraira	1
XAVANTE_2	mountain	ete7raiha	1
KRENAK	mountain	yupik	2
APANIEKRA	mountain	hakhot	3
KAINGANG	mountain	kri	4
KRAHO	mountain	akanalo7	5
PYKOBJE	mountain	kotte	6
XERENTE	mountain	sra	7
KARAJA	mountain	hawalo	8
MAXAKALI	mountain	5iktiT	9
ARIKAPU	mountain	kam3	10
JABUTI	mountain	3ri	11
XAVANTE	night	mara	1
XAVANTE_2	night	barana	1
XERENTE	night	bara	1
KARAJA	night	ru	2
KARAJA	night	ruku	2
ARIKAPU	night	paCiu	3
JABUTI	night	paCiru	3
APINAYE	night	kam3t	4
SUYA	night	akamo	4
KRENAK	night	abi	5
APANIEKRA	night	kaCwa	6
KAINGANG	night	kut3	7
KRAHO	night	alapak	8
MAXAKALI	night	amniT	9
APANIEKRA	full	ipu	1
APANIEKRA	full	iputu	1
APINAYE	full	ipu	1
KAYAPO	full	ipu	1
JABUTI	full	jE	2
JABUTI	full	jEwi	2
KARAJA	full	d3Si	3
KARAJA	full	l3Si	3
KRENAK	full	m3t	4
ARIKAPU	full	m3y	4
XAVANTE_2	full	masisidi	5
XERENTE	full	sipsedi	5
KAINGANG	full	for	6
KRAHO	full	hinpugE	7
XAVANTE	full	i7maci	8
MAXAKALI	full	noi7Tip	9
KRAHO	new	timtu	1
PANARA	new	itui	1
XAVANTE	new	itE	1
XAVANTE_2	new	ite	1
XERENTE	new	itE	1
JABUTI	new	nutE	1
KAINGANG	new	taN	2
XOKLENG	new	tagN	2
APANIEKRA	new	tuw	3
APANIEKRA	new	ntuw	3
APINAYE	new	n3w	3
KAYAPO	new	ni	3
SUYA	new	j3w	3
MAXAKALI	new	tup	3
ARIKAPU	new	kamu	4
JABUTI	new	kamu	4
KARAJA	new	id3m3ra	5
KARAJA	new	d3b3ra	5
KRENAK	new	oran	6
APANIEKRA	horn	imp3r	1
APINAYE	horn	p3r	1
KAYAPO	horn	bori	1
XAVANTE	horn	i7u	2
XAVANTE_2	horn	i7u	2
KAINGANG	horn	nika	3
PYKOBJE	horn	eku	3
XERENTE	horn	iku	3
JABUTI	horn	imEku	3
SUYA	horn	ko	4
KARAJA	horn	ko	4
PANARA	horn	kiasip3ri	5
ARIKAPU	horn	nip3koku	6
APANIEKRA	hear	pa	1
APANIEKRA	hear	par	1
KRAHO	hear	wakampa	1
PANARA	hear	ipa	1
PYKOBJE	hear	apak	1
XAVANTE_2	hear	wapa	1
MAXAKALI	hear	ham7apak	1
APINAYE	hear	kuma	2
APINAYE	hear	ma	2
KAINGANG	hear	me	2
KAYAPO	hear	mari	2
SUYA	hear	ma	2
ARIKAPU	hear	m3	2
JABUTI	hear	m3	2
XAVANTE	hear	dawapari	3
XERENTE	hear	dawapari	3
KARAJA	hear	ohokuja	4
KARAJA	hear	ohola	4
APANIEKRA	name	apr3	1
KRAHO	name	agapr3	1
XAVANTE	name	da5ici	2
XAVANTE_2	name	danhisi	2
XERENTE	name	dadisize	2
APINAYE	name	iCi	3
ARIKAPU	name	taCi	3
JABUTI	name	tohi	3
PANARA	name	si	4
KARAJA	name	di	4
KAINGANG	name	yiyi	5
SUYA	name	n3w3	6
XOKLENG	name	w3y3	7
KARAJA	name	ni	8
MAXAKALI	name	aTetaT	9
PYKOBJE	person	homre	1
XAVANTE_2	person	aiba	2
ARIKAPU	person	on3hE	3
JABUTI	person	hik3m3	4
