# Supplementary material for: A test of Generalized Bayesian dating: A new linguistic dating method
Source: PLoS One. 2020 Aug 12;15(8):e0236522. doi: 10.1371/journal.pone.0236522 (PMC7423060; doi:10.1371/journal.pone.0236522)
Supplement: S1 File — Python code for extracting data from ASJP word lists, cognate identification, and conversion to nexus files. Word lists annotated for cognacy for all families. Nexus files and MrBayes command files for all families. (ZIP) [file pone.0236522.s001.zip › S1 Supporting Information/Cognates/Totonacan.txt.svm.CRP.0.57.cognates]

doculect	concept	asjp	cogid
PAPANTLA_TOTONAC	I	akit	1
TEPEHUA_HUEHUETLA	I	kitin	1
TEPEHUA_HUEHUETLA	I	ki7in	1
TEPEHUA_PISA_FLORES	I	ki8in	1
TEPEHUA_TLACHICHILCO	I	kitin	1
TOTONAC_COYUTLA	I	kit	1
TOTONAC_COYUTLA	I	akit	1
TOTONAC_FILOMENA_MATA	I	ikitl	1
TOTONAC_HIGHLAND	I	kit	1
TOTONAC_HIGHLAND	I	akit	1
TOTONAC_MISANTLA	I	kit	1
TOTONAC_UPPER_NEXACA	I	kit	1
XICOTEPEC_TOTONAC	I	kit	1
TEPEHUA_HUEHUETLA	you	uSinti	1
TEPEHUA_HUEHUETLA	you	iSinti	1
TEPEHUA_PISA_FLORES	you	uSin8i	1
TEPEHUA_TLACHICHILCO	you	uSinti	1
PAPANTLA_TOTONAC	you	wiS	2
TOTONAC_COYUTLA	you	wiS	2
TOTONAC_FILOMENA_MATA	you	wiS	2
TOTONAC_HIGHLAND	you	wiS	2
TOTONAC_MISANTLA	you	wiS	2
TOTONAC_UPPER_NEXACA	you	wiS	2
XICOTEPEC_TOTONAC	you	wiS	2
TEPEHUA_HUEHUETLA	we	kinan	1
TEPEHUA_PISA_FLORES	we	ki8nan	1
TEPEHUA_TLACHICHILCO	we	kinan	1
TEPEHUA_TLACHICHILCO	we	kinankan	1
TOTONAC_COYUTLA	we	akinin	1
TOTONAC_FILOMENA_MATA	we	ikinan	1
TOTONAC_HIGHLAND	we	kin	1
TOTONAC_MISANTLA	we	kinan	1
TOTONAC_UPPER_NEXACA	we	kinankan	1
TOTONAC_UPPER_NEXACA	we	kinan	1
XICOTEPEC_TOTONAC	we	kinan	1
PAPANTLA_TOTONAC	we	akin	2
TOTONAC_COYUTLA	we	akin	2
TOTONAC_HIGHLAND	we	akin	2
PAPANTLA_TOTONAC	one	tum	1
TEPEHUA_HUEHUETLA	one	tam	1
TEPEHUA_PISA_FLORES	one	tam	1
TEPEHUA_TLACHICHILCO	one	tawn	1
TOTONAC_COYUTLA	one	tum	1
TOTONAC_FILOMENA_MATA	one	tim	1
TOTONAC_HIGHLAND	one	tum	1
TOTONAC_MISANTLA	one	tun	1
TOTONAC_UPPER_NEXACA	one	tin	1
XICOTEPEC_TOTONAC	one	tin	1
PAPANTLA_TOTONAC	two	tuy	1
TEPEHUA_HUEHUETLA	two	tuy	1
TEPEHUA_HUEHUETLA	two	Stiyun	1
TEPEHUA_PISA_FLORES	two	8ui	1
TEPEHUA_TLACHICHILCO	two	tuy	1
TOTONAC_COYUTLA	two	tiy	1
TOTONAC_FILOMENA_MATA	two	to	1
TOTONAC_HIGHLAND	two	tu	1
TOTONAC_MISANTLA	two	matu	1
TOTONAC_UPPER_NEXACA	two	tu	1
XICOTEPEC_TOTONAC	two	tu	1
TEPEHUA_HUEHUETLA	person	lapanak	1
TEPEHUA_PISA_FLORES	person	lapanak	1
TEPEHUA_TLACHICHILCO	person	lapanaki	1
PAPANTLA_TOTONAC	person	kristiano	2
TOTONAC_COYUTLA	person	kristiano	2
TOTONAC_FILOMENA_MATA	person	karastianu	2
TOTONAC_MISANTLA	person	kristyanuh	2
TOTONAC_UPPER_NEXACA	person	kristianu	2
XICOTEPEC_TOTONAC	person	kristiano	2
TOTONAC_HIGHLAND	person	CiSku	3
TEPEHUA_PISA_FLORES	fish	hatanti	1
TEPEHUA_TLACHICHILCO	fish	hatanti	1
TOTONAC_COYUTLA	fish	skiti	2
TOTONAC_FILOMENA_MATA	fish	skitl	2
TOTONAC_HIGHLAND	fish	skiti	2
TOTONAC_MISANTLA	fish	skit	2
TOTONAC_UPPER_NEXACA	fish	skiti	2
XICOTEPEC_TOTONAC	fish	skiti	2
PAPANTLA_TOTONAC	fish	tamaqni	3
TEPEHUA_HUEHUETLA	fish	pamata	4
TEPEHUA_HUEHUETLA	dog	Sqoy	1
TEPEHUA_PISA_FLORES	dog	S7oy	1
TEPEHUA_TLACHICHILCO	dog	S7oy	1
PAPANTLA_TOTONAC	dog	CiCi	2
TOTONAC_COYUTLA	dog	CiCi	2
TOTONAC_FILOMENA_MATA	dog	CiCi	2
TOTONAC_HIGHLAND	dog	CiCi	2
TOTONAC_MISANTLA	dog	CiCi7	2
TOTONAC_UPPER_NEXACA	dog	CiCi	2
XICOTEPEC_TOTONAC	dog	CiCi	2
PAPANTLA_TOTONAC	louse	skata	1
PAPANTLA_TOTONAC	louse	skati	1
TEPEHUA_HUEHUETLA	louse	skata	1
TEPEHUA_PISA_FLORES	louse	skata	1
TEPEHUA_TLACHICHILCO	louse	skata	1
TOTONAC_FILOMENA_MATA	louse	skatl	1
TOTONAC_HIGHLAND	louse	skata	1
TOTONAC_MISANTLA	louse	skat	1
TOTONAC_UPPER_NEXACA	louse	skata	1
XICOTEPEC_TOTONAC	louse	skata	1
PAPANTLA_TOTONAC	tree	kiwi	1
TEPEHUA_HUEHUETLA	tree	kiw	1
TEPEHUA_PISA_FLORES	tree	kiw	1
TEPEHUA_TLACHICHILCO	tree	kiw	1
TOTONAC_COYUTLA	tree	kiwi	1
TOTONAC_FILOMENA_MATA	tree	kiwi	1
TOTONAC_HIGHLAND	tree	kiwi	1
TOTONAC_MISANTLA	tree	ki7	1
TOTONAC_UPPER_NEXACA	tree	kiwi	1
XICOTEPEC_TOTONAC	tree	kiwi	1
TEPEHUA_HUEHUETLA	leaf	Sqoy	1
TEPEHUA_PISA_FLORES	leaf	S7oy	1
TEPEHUA_TLACHICHILCO	leaf	Sqoy	1
TOTONAC_COYUTLA	leaf	paLma	2
TOTONAC_FILOMENA_MATA	leaf	paLma	2
TOTONAC_MISANTLA	leaf	paqalat	2
PAPANTLA_TOTONAC	leaf	tuwan	3
TOTONAC_HIGHLAND	leaf	tuwan	3
TOTONAC_UPPER_NEXACA	leaf	pe7ni	4
XICOTEPEC_TOTONAC	leaf	Citin	5
TEPEHUA_HUEHUETLA	skin	Staqa	1
TEPEHUA_PISA_FLORES	skin	S8a7an	1
TEPEHUA_TLACHICHILCO	skin	Sta7a	1
PAPANTLA_TOTONAC	skin	Suwa	2
TOTONAC_COYUTLA	skin	Suwa	2
TOTONAC_HIGHLAND	skin	Suwa	2
TOTONAC_UPPER_NEXACA	skin	7oSa	3
XICOTEPEC_TOTONAC	skin	qoSqa	3
TOTONAC_FILOMENA_MATA	skin	mak	4
TOTONAC_MISANTLA	skin	paLtu	5
PAPANTLA_TOTONAC	blood	qaLni	1
TEPEHUA_HUEHUETLA	blood	akaL	1
TEPEHUA_PISA_FLORES	blood	hakaLni	1
TEPEHUA_TLACHICHILCO	blood	kaLnan	1
TOTONAC_COYUTLA	blood	qaLni	1
TOTONAC_FILOMENA_MATA	blood	qaLni	1
TOTONAC_HIGHLAND	blood	qaLni	1
TOTONAC_MISANTLA	blood	qiLni	1
TOTONAC_UPPER_NEXACA	blood	7aLni	1
XICOTEPEC_TOTONAC	blood	qaLni	1
PAPANTLA_TOTONAC	bone	lukut	1
TEPEHUA_HUEHUETLA	bone	alukut	1
TEPEHUA_PISA_FLORES	bone	halukut	1
TEPEHUA_TLACHICHILCO	bone	lukuti	1
TOTONAC_COYUTLA	bone	lukut	1
TOTONAC_FILOMENA_MATA	bone	lukutl	1
TOTONAC_HIGHLAND	bone	lukut	1
TOTONAC_MISANTLA	bone	lukut	1
TOTONAC_UPPER_NEXACA	bone	lukut	1
XICOTEPEC_TOTONAC	bone	lukut	1
TEPEHUA_HUEHUETLA	ear	aqaSqoL	1
TEPEHUA_PISA_FLORES	ear	a7aS7oL	1
TEPEHUA_TLACHICHILCO	ear	aqaSqoL	1
TEPEHUA_TLACHICHILCO	ear	aqoSqoL	1
TOTONAC_MISANTLA	ear	qaqaSquL	1
TOTONAC_UPPER_NEXACA	ear	a7aSoL	1
XICOTEPEC_TOTONAC	ear	aqaSqoL	1
PAPANTLA_TOTONAC	ear	taqen	2
PAPANTLA_TOTONAC	ear	taqan	2
PAPANTLA_TOTONAC	ear	liaqawan	2
TOTONAC_COYUTLA	ear	taqan	2
TOTONAC_FILOMENA_MATA	ear	taqen	2
TOTONAC_HIGHLAND	ear	taqan	2
TEPEHUA_HUEHUETLA	eye	laqCuL	1
TEPEHUA_PISA_FLORES	eye	laCuL	1
TEPEHUA_TLACHICHILCO	eye	laqCuL	1
TOTONAC_MISANTLA	eye	laqCaqan	1
PAPANTLA_TOTONAC	eye	laqastapu	2
TOTONAC_COYUTLA	eye	laqastapu	2
TOTONAC_FILOMENA_MATA	eye	laqastapu	2
TOTONAC_HIGHLAND	eye	laqastapu	2
TOTONAC_UPPER_NEXACA	eye	la7astapun	2
XICOTEPEC_TOTONAC	eye	laqastapun	2
TEPEHUA_HUEHUETLA	nose	LiSin	1
TEPEHUA_PISA_FLORES	nose	LiSin	1
TEPEHUA_TLACHICHILCO	nose	liSin	1
PAPANTLA_TOTONAC	nose	kinkan	2
TOTONAC_COYUTLA	nose	kinkan	2
TOTONAC_FILOMENA_MATA	nose	kinkan	2
TOTONAC_HIGHLAND	nose	kinkan	2
TOTONAC_HIGHLAND	nose	kankan	2
TOTONAC_MISANTLA	nose	ki7	3
TOTONAC_UPPER_NEXACA	nose	kini	3
XICOTEPEC_TOTONAC	nose	kini	3
PAPANTLA_TOTONAC	tooth	tacan	1
TEPEHUA_HUEHUETLA	tooth	tacalat	1
TEPEHUA_PISA_FLORES	tooth	tacalat	1
TEPEHUA_TLACHICHILCO	tooth	tacalati	1
TOTONAC_COYUTLA	tooth	tacan	1
TOTONAC_FILOMENA_MATA	tooth	tacan	1
TOTONAC_HIGHLAND	tooth	tacan	1
TOTONAC_MISANTLA	tooth	cacalat	1
TOTONAC_UPPER_NEXACA	tooth	tacan	1
XICOTEPEC_TOTONAC	tooth	tacan	1
PAPANTLA_TOTONAC	tongue	simaqat	1
TEPEHUA_HUEHUETLA	tongue	simaqat	1
TEPEHUA_PISA_FLORES	tongue	sima7at	1
TEPEHUA_TLACHICHILCO	tongue	sima7ati	1
TOTONAC_COYUTLA	tongue	simaqat	1
TOTONAC_FILOMENA_MATA	tongue	simaqatl	1
TOTONAC_HIGHLAND	tongue	simaqat	1
TOTONAC_MISANTLA	tongue	simaqat	1
TOTONAC_UPPER_NEXACA	tongue	sima7a	1
XICOTEPEC_TOTONAC	tongue	simaqat	1
PAPANTLA_TOTONAC	knee	coqosni	1
TEPEHUA_HUEHUETLA	knee	coqot	1
TEPEHUA_PISA_FLORES	knee	co7otni	1
TEPEHUA_TLACHICHILCO	knee	aqcoqoqna	1
TOTONAC_COYUTLA	knee	coqos	1
TOTONAC_FILOMENA_MATA	knee	coqosni	1
TOTONAC_HIGHLAND	knee	coqosni	1
TOTONAC_MISANTLA	knee	cuqusni	1
TOTONAC_UPPER_NEXACA	knee	co7osni	1
XICOTEPEC_TOTONAC	knee	coqosni	1
PAPANTLA_TOTONAC	hand	makan	1
TEPEHUA_HUEHUETLA	hand	maka7	1
TEPEHUA_PISA_FLORES	hand	maka7	1
TEPEHUA_TLACHICHILCO	hand	maka7	1
TOTONAC_COYUTLA	hand	makan	1
TOTONAC_FILOMENA_MATA	hand	makan	1
TOTONAC_HIGHLAND	hand	makan	1
TOTONAC_MISANTLA	hand	makalat	1
TOTONAC_UPPER_NEXACA	hand	makan	1
XICOTEPEC_TOTONAC	hand	makan	1
PAPANTLA_TOTONAC	breasts	cikit	1
TEPEHUA_HUEHUETLA	breasts	cikit	1
TEPEHUA_PISA_FLORES	breasts	cikit	1
TOTONAC_COYUTLA	breasts	cikit	1
TOTONAC_FILOMENA_MATA	breasts	cikitl	1
TOTONAC_HIGHLAND	breasts	cikit	1
TOTONAC_MISANTLA	breasts	cikit	1
TOTONAC_UPPER_NEXACA	breasts	ciki	1
XICOTEPEC_TOTONAC	breasts	cikit	1
TEPEHUA_PISA_FLORES	breasts	tankiLakni	2
TEPEHUA_TLACHICHILCO	breasts	tankilakna	2
TEPEHUA_HUEHUETLA	liver	makLpaka	1
TEPEHUA_PISA_FLORES	liver	makLwaka	1
TEPEHUA_TLACHICHILCO	liver	makLuka	1
TOTONAC_UPPER_NEXACA	liver	makLwaka	1
XICOTEPEC_TOTONAC	liver	makLwaka	1
PAPANTLA_TOTONAC	liver	Lwakaka	2
TOTONAC_FILOMENA_MATA	liver	Lwakaka	2
TOTONAC_HIGHLAND	liver	Lwakaka	2
TOTONAC_MISANTLA	liver	hukak	3
PAPANTLA_TOTONAC	drink	qot	1
PAPANTLA_TOTONAC	drink	qot	1
TEPEHUA_HUEHUETLA	drink	qot	1
TEPEHUA_TLACHICHILCO	drink	ota	1
TOTONAC_COYUTLA	drink	qota	1
TOTONAC_FILOMENA_MATA	drink	qot	1
TOTONAC_HIGHLAND	drink	qot	1
TOTONAC_UPPER_NEXACA	drink	ot	1
XICOTEPEC_TOTONAC	drink	qot	1
TEPEHUA_PISA_FLORES	drink	ha7o8nun	2
TOTONAC_MISANTLA	drink	wa	3
TEPEHUA_HUEHUETLA	see	laqcin	1
TEPEHUA_PISA_FLORES	see	lacin	1
TEPEHUA_TLACHICHILCO	see	laqcin	1
TOTONAC_FILOMENA_MATA	see	laqcin	1
TOTONAC_MISANTLA	see	laqan	1
TOTONAC_UPPER_NEXACA	see	la7cin	1
XICOTEPEC_TOTONAC	see	laqcin	1
PAPANTLA_TOTONAC	see	akSila	2
TOTONAC_COYUTLA	see	ukSiLa	2
TOTONAC_HIGHLAND	see	ukSiLa	2
PAPANTLA_TOTONAC	hear	qaSmata	1
TEPEHUA_HUEHUETLA	hear	qasmat	1
TEPEHUA_PISA_FLORES	hear	asma8a	1
TEPEHUA_TLACHICHILCO	hear	qalasmata	1
TOTONAC_COYUTLA	hear	qaSmata	1
TOTONAC_FILOMENA_MATA	hear	qaSmat	1
TOTONAC_HIGHLAND	hear	qaSmata	1
TOTONAC_MISANTLA	hear	qaSmat	1
TOTONAC_UPPER_NEXACA	hear	7eSmat	1
XICOTEPEC_TOTONAC	hear	qaSmat	1
PAPANTLA_TOTONAC	die	ni	1
TEPEHUA_HUEHUETLA	die	ni	1
TEPEHUA_PISA_FLORES	die	ni	1
TEPEHUA_TLACHICHILCO	die	niy	1
TOTONAC_COYUTLA	die	niy	1
TOTONAC_FILOMENA_MATA	die	ni	1
TOTONAC_HIGHLAND	die	ni	1
TOTONAC_MISANTLA	die	ni	1
TOTONAC_UPPER_NEXACA	die	ni	1
XICOTEPEC_TOTONAC	die	ni	1
PAPANTLA_TOTONAC	come	min	1
TEPEHUA_HUEHUETLA	come	min	1
TEPEHUA_PISA_FLORES	come	min	1
TEPEHUA_TLACHICHILCO	come	min	1
TOTONAC_COYUTLA	come	min	1
TOTONAC_FILOMENA_MATA	come	min	1
TOTONAC_HIGHLAND	come	min	1
TOTONAC_MISANTLA	come	min	1
TOTONAC_UPPER_NEXACA	come	min	1
XICOTEPEC_TOTONAC	come	min	1
TEPEHUA_TLACHICHILCO	come	tan	2
TEPEHUA_HUEHUETLA	sun	awiLCan	1
TEPEHUA_PISA_FLORES	sun	wiLCan	1
TEPEHUA_TLACHICHILCO	sun	huLCan	1
PAPANTLA_TOTONAC	sun	CiCini	2
TOTONAC_COYUTLA	sun	CiCini	2
TOTONAC_FILOMENA_MATA	sun	CiCini	2
TOTONAC_HIGHLAND	sun	CiCini	2
TOTONAC_MISANTLA	sun	iCini7	2
TOTONAC_UPPER_NEXACA	sun	CiCini	2
XICOTEPEC_TOTONAC	sun	CiCini	2
PAPANTLA_TOTONAC	star	staku	1
TEPEHUA_HUEHUETLA	star	staku	1
TEPEHUA_PISA_FLORES	star	s8aku	1
TEPEHUA_TLACHICHILCO	star	staku	1
TOTONAC_COYUTLA	star	staku	1
TOTONAC_FILOMENA_MATA	star	staku	1
TOTONAC_HIGHLAND	star	staku	1
TOTONAC_MISANTLA	star	staku	1
TOTONAC_UPPER_NEXACA	star	staku	1
XICOTEPEC_TOTONAC	star	staku	1
TEPEHUA_HUEHUETLA	water	Skan	1
TEPEHUA_PISA_FLORES	water	Skan	1
TEPEHUA_TLACHICHILCO	water	Skan	1
TOTONAC_MISANTLA	water	Skan	1
TOTONAC_UPPER_NEXACA	water	Skan	1
XICOTEPEC_TOTONAC	water	Skan	1
PAPANTLA_TOTONAC	water	CuCut	2
TOTONAC_COYUTLA	water	CuCut	2
TOTONAC_FILOMENA_MATA	water	CutCutl	2
TOTONAC_HIGHLAND	water	CuCut	2
PAPANTLA_TOTONAC	stone	CiwiS	1
TEPEHUA_HUEHUETLA	stone	CiS	1
TEPEHUA_PISA_FLORES	stone	CiwS	1
TEPEHUA_TLACHICHILCO	stone	CiyuS	1
TOTONAC_COYUTLA	stone	CiwiS	1
TOTONAC_FILOMENA_MATA	stone	CiwiS	1
TOTONAC_HIGHLAND	stone	CiwiS	1
TOTONAC_MISANTLA	stone	CiwiS	1
TOTONAC_UPPER_NEXACA	stone	CiwiS	1
XICOTEPEC_TOTONAC	stone	CiwiS	1
TEPEHUA_PISA_FLORES	fire	hikmi	1
TEPEHUA_TLACHICHILCO	fire	hikmi	1
TEPEHUA_TLACHICHILCO	fire	hikni	1
PAPANTLA_TOTONAC	fire	Lkuyat	2
TOTONAC_COYUTLA	fire	Lkuyat	2
TOTONAC_FILOMENA_MATA	fire	Lkuyatl	2
TOTONAC_HIGHLAND	fire	Lkuyat	2
TOTONAC_MISANTLA	fire	mukskut	3
TOTONAC_UPPER_NEXACA	fire	makskut	3
XICOTEPEC_TOTONAC	fire	makskut	3
TEPEHUA_HUEHUETLA	fire	hip	4
PAPANTLA_TOTONAC	path	tihia	1
TEPEHUA_HUEHUETLA	path	ti	1
TEPEHUA_PISA_FLORES	path	ti	1
TEPEHUA_TLACHICHILCO	path	tin	1
TOTONAC_COYUTLA	path	tihi	1
TOTONAC_FILOMENA_MATA	path	tixni	1
TOTONAC_HIGHLAND	path	tihi	1
TOTONAC_MISANTLA	path	tiL	1
TOTONAC_UPPER_NEXACA	path	tex	1
XICOTEPEC_TOTONAC	path	tex	1
PAPANTLA_TOTONAC	mountain	sipih	1
TEPEHUA_PISA_FLORES	mountain	sipih	1
TOTONAC_COYUTLA	mountain	sipih	1
TOTONAC_FILOMENA_MATA	mountain	sipi	1
TOTONAC_HIGHLAND	mountain	sipih	1
TOTONAC_MISANTLA	mountain	sapih	1
TOTONAC_UPPER_NEXACA	mountain	sipex	1
TEPEHUA_HUEHUETLA	mountain	taLpa	2
TEPEHUA_TLACHICHILCO	mountain	aspahun	3
XICOTEPEC_TOTONAC	mountain	qestin	4
PAPANTLA_TOTONAC	night	cisni	1
TEPEHUA_HUEHUETLA	night	cisi	1
TEPEHUA_PISA_FLORES	night	hatacisni	1
TEPEHUA_TLACHICHILCO	night	cis	1
TOTONAC_COYUTLA	night	cisni	1
TOTONAC_FILOMENA_MATA	night	cisni	1
TOTONAC_HIGHLAND	night	cisni	1
TOTONAC_MISANTLA	night	cisni	1
TOTONAC_UPPER_NEXACA	night	cisa	1
TOTONAC_UPPER_NEXACA	night	cisax	1
XICOTEPEC_TOTONAC	night	cisa	1
TEPEHUA_HUEHUETLA	full	aqcaman	1
TEPEHUA_HUEHUETLA	full	laqcaman	1
TEPEHUA_PISA_FLORES	full	a7camanta	1
TEPEHUA_TLACHICHILCO	full	aqcamanta	1
PAPANTLA_TOTONAC	full	cama	2
TOTONAC_COYUTLA	full	camay	2
TOTONAC_FILOMENA_MATA	full	cama	2
TOTONAC_HIGHLAND	full	cama	2
TOTONAC_UPPER_NEXACA	full	cuma	2
XICOTEPEC_TOTONAC	full	cuma	2
PAPANTLA_TOTONAC	new	sasti	1
TEPEHUA_HUEHUETLA	new	sasti	1
TEPEHUA_PISA_FLORES	new	sas8i	1
TEPEHUA_TLACHICHILCO	new	sasti	1
TOTONAC_COYUTLA	new	sasti	1
TOTONAC_FILOMENA_MATA	new	sasti	1
TOTONAC_HIGHLAND	new	sasti	1
TOTONAC_MISANTLA	new	sasti	1
TOTONAC_UPPER_NEXACA	new	sasti	1
XICOTEPEC_TOTONAC	new	sasti	1
PAPANTLA_TOTONAC	name	takuwini	1
PAPANTLA_TOTONAC	name	tukuwini	1
TOTONAC_COYUTLA	name	takuwini	1
TOTONAC_UPPER_NEXACA	name	takuwini	1
XICOTEPEC_TOTONAC	name	takwini	1
TEPEHUA_HUEHUETLA	name	tapaqa7ut	2
TEPEHUA_PISA_FLORES	name	ta7a7ut	2
TEPEHUA_TLACHICHILCO	name	taqa7uti	2
TOTONAC_COYUTLA	name	tapakuwit	2
TOTONAC_FILOMENA_MATA	name	tapakuwitl	2
TOTONAC_HIGHLAND	name	tapakuwit	2
TOTONAC_MISANTLA	name	ma7uqSut	2
TEPEHUA_HUEHUETLA	horn	aloqot	1
TEPEHUA_PISA_FLORES	horn	a7alo7ot	1
TEPEHUA_TLACHICHILCO	horn	aqaloqoti	1
TOTONAC_COYUTLA	horn	aqaloqot	1
TOTONAC_FILOMENA_MATA	horn	aqaloqotl	1
TOTONAC_HIGHLAND	horn	aqaloqot	1
TOTONAC_UPPER_NEXACA	horn	a7alo7ot	1
XICOTEPEC_TOTONAC	horn	aqaloqot	1
