# Supplementary material for: A test of Generalized Bayesian dating: A new linguistic dating method
Source: PLoS One. 2020 Aug 12;15(8):e0236522. doi: 10.1371/journal.pone.0236522 (PMC7423060; doi:10.1371/journal.pone.0236522)
Supplement: S1 File — Python code for extracting data from ASJP word lists, cognate identification, and conversion to nexus files. Word lists annotated for cognacy for all families. Nexus files and MrBayes command files for all families. (ZIP) [file pone.0236522.s001.zip › S1 Supporting Information/Cognates/North_Halmahera.txt.svm.CRP.0.57.cognates]

doculect	concept	asjp	cogid
GALELA	one	moi	1
LODA	one	moi	1
MADOLE	one	moi	1
PAGU	one	mudumoi	1
SAHU	one	moi	1
TABARU	one	moi	1
TIDORE	one	rimai	1
TIDORE	one	rimoi	1
BOBAWA	one	minye	2
MALAPA	one	minye	2
NGOFABOBAWA	one	minye	2
SABALE	one	minye	2
TAGONO	one	minye	2
TAFASOHO	one	minye	2
TALAPAO	one	minye	2
WEST_MAKIAN	one	minye	2
WEST_MAKIAN	one	meminye	2
WEST_MAKIAN	one	maminye	2
WEST_MAKIAN	one	gominye	2
GALELA	two	sinoto	1
LODA	two	sinoto	1
BOBAWA	two	medeN	2
MALAPA	two	medeN	2
NGOFABOBAWA	two	medeN	2
SABALE	two	medeN	2
TAGONO	two	medeN	2
TAFASOHO	two	medeN	2
TALAPAO	two	medeN	2
WEST_MAKIAN	two	medeN	2
WEST_MAKIAN	two	dimaede	2
WEST_MAKIAN	two	maedeN	2
WEST_MAKIAN	two	edeN	2
MADOLE	two	modidi	3
MADOLE	two	mudidi	3
MODOLE	two	modidi	3
PAGU	two	modidi	3
SAHU	two	romo7di7di	3
TABARU	two	modidi	3
TIDORE	two	malofo	4
TIDORE	two	malofo	4
WEST_MAKIAN	two	je	5
GALELA	person	5awa	1
LODA	person	5awa	1
MODOLE	person	nyawa	1
PAGU	person	5awa	1
SAHU	person	ngowa7a	1
SAHU	person	nyawa	1
TABARU	person	nyawa	1
BOBAWA	person	manusia	2
MALAPA	person	manusia	2
NGOFABOBAWA	person	manusia	2
SABALE	person	manCa	2
TAGONO	person	manCa	2
TAFASOHO	person	manCa	2
TALAPAO	person	menCa	2
TIDORE	person	mansia	2
TIDORE	person	manusia	2
WEST_MAKIAN	person	manCa	2
WEST_MAKIAN	person	manCia	2
MADOLE	person	gomatela	3
GALELA	fish	nawo	1
LODA	fish	naoko	1
LODA	fish	nawoko	1
MADOLE	fish	nau7o	1
MADOLE	fish	onauo	1
MODOLE	fish	nao7o	1
MODOLE	fish	nau7o	1
PAGU	fish	naok	1
SAHU	fish	nyao7o	1
TABARU	fish	naoko	1
BOBAWA	fish	yao	2
MALAPA	fish	yao	2
NGOFABOBAWA	fish	yao	2
SABALE	fish	yao	2
TAGONO	fish	yao	2
TAFASOHO	fish	yao	2
TALAPAO	fish	yao	2
TIDORE	fish	5ao	2
TIDORE	fish	5au	2
WEST_MAKIAN	fish	iao	2
WEST_MAKIAN	fish	yao	2
BOBAWA	dog	aso	1
GALELA	dog	kaso	1
GALELA	dog	okoso	1
LODA	dog	koso	1
MADOLE	dog	aho	1
MADOLE	dog	oaho	1
MALAPA	dog	aso	1
MODOLE	dog	aho	1
NGOFABOBAWA	dog	aso	1
PAGU	dog	kaso	1
SABALE	dog	aso	1
SAHU	dog	kaso	1
TABARU	dog	kaso	1
TAGONO	dog	aso	1
TAFASOHO	dog	aso	1
TALAPAO	dog	aso	1
TIDORE	dog	kaso	1
TIDORE	dog	koso	1
WEST_MAKIAN	dog	aso	1
SAHU	dog	nunu7u	2
BOBAWA	louse	bene	1
MALAPA	louse	bene	1
NGOFABOBAWA	louse	bene	1
SABALE	louse	bene	1
TAGONO	louse	bene	1
TAFASOHO	louse	bene	1
TALAPAO	louse	bene	1
WEST_MAKIAN	louse	bene	1
GALELA	louse	ato	2
LODA	louse	otomo	2
PAGU	louse	atom	2
LODA	louse	gani	3
MADOLE	louse	ogane	3
PAGU	louse	gani	3
SAHU	louse	gane	3
TIDORE	louse	gan	3
GALELA	louse	odimaNa	4
TABARU	louse	tudutu	5
TIDORE	louse	kasonagan	6
GALELA	tree	gota	1
LODA	tree	gota	1
MADOLE	tree	ogota	1
PAGU	tree	gota	1
SAHU	tree	gate	1
TIDORE	tree	luto	1
BOBAWA	tree	fete	2
MALAPA	tree	fete	2
NGOFABOBAWA	tree	fete	2
SABALE	tree	fete	2
TAGONO	tree	fete	2
TAFASOHO	tree	fete	2
TALAPAO	tree	fete	2
TIDORE	tree	hate	2
WEST_MAKIAN	tree	fete	2
GALELA	leaf	soka	1
LODA	leaf	soka	1
PAGU	leaf	soka	1
SAHU	leaf	so7a	1
TABARU	leaf	soka	1
BOBAWA	leaf	we	2
MALAPA	leaf	we	2
NGOFABOBAWA	leaf	we	2
SABALE	leaf	wewe	2
TAGONO	leaf	we	2
TAFASOHO	leaf	we	2
TALAPAO	leaf	we	2
WEST_MAKIAN	leaf	we	2
TIDORE	leaf	marao	3
TIDORE	leaf	marau	3
MADOLE	leaf	ohoa	4
BOBAWA	skin	fi	1
MALAPA	skin	fi	1
NGOFABOBAWA	skin	fi	1
SABALE	skin	fi	1
SAHU	skin	fuya	1
TAGONO	skin	fi	1
TAFASOHO	skin	fi	1
TALAPAO	skin	fi	1
WEST_MAKIAN	skin	fi	1
MADOLE	skin	ai	2
MODOLE	skin	ai	2
TIDORE	skin	ahi	2
GALELA	skin	kahi	3
LODA	skin	kai	3
PAGU	skin	kai	3
TABARU	skin	kai	3
GALELA	skin	bota	4
SAHU	skin	eno7o	5
BOBAWA	blood	wuni	1
MALAPA	blood	uni	1
NGOFABOBAWA	blood	wuni	1
SABALE	blood	wuni	1
TAGONO	blood	wuni	1
TAFASOHO	blood	wuni	1
TALAPAO	blood	wuni	1
WEST_MAKIAN	blood	wuni	1
WEST_MAKIAN	blood	uni	1
LODA	blood	aunu	2
MADOLE	blood	aueno	2
MODOLE	blood	auenu	2
PAGU	blood	aunum	2
SAHU	blood	ngaunu	2
GALELA	blood	au	3
GALELA	blood	owu	3
TIDORE	blood	ao	3
TIDORE	blood	au	3
BOBAWA	bone	subebi	1
MALAPA	bone	subebi	1
NGOFABOBAWA	bone	subebi	1
SABALE	bone	subebi	1
TAGONO	bone	subebi	1
TAFASOHO	bone	subebi	1
TALAPAO	bone	subebi	1
WEST_MAKIAN	bone	subebi	1
GALELA	bone	kobo	2
LODA	bone	koboNo	2
MADOLE	bone	oboNo	2
PAGU	bone	koboN	2
SAHU	bone	obongo	2
TABARU	bone	kobongo	2
TIDORE	bone	goka	3
BOBAWA	ear	kameu	1
MALAPA	ear	kameu	1
NGOFABOBAWA	ear	kameu	1
SABALE	ear	kamou	1
TAGONO	ear	kamou	1
TAFASOHO	ear	kamou	1
TALAPAO	ear	kamou	1
WEST_MAKIAN	ear	kamou	1
WEST_MAKIAN	ear	kameu	1
LODA	ear	Nauku	2
MADOLE	ear	Nau7u	2
MADOLE	ear	naua	2
MODOLE	ear	ngau7u	2
PAGU	ear	NaukNauku	2
PAGU	ear	ngau7u	2
SAHU	ear	ngau7u	2
TABARU	ear	Nauku	2
GALELA	ear	Neu	3
TIDORE	ear	Neo	3
TIDORE	ear	Neu	3
BOBAWA	eye	afe	1
MALAPA	eye	afe	1
NGOFABOBAWA	eye	afe	1
SABALE	eye	afe	1
TAGONO	eye	afe	1
TAFASOHO	eye	afe	1
TALAPAO	eye	afe	1
WEST_MAKIAN	eye	afe	1
GALELA	eye	lako	2
GALELA	eye	loko	2
LODA	eye	loko	2
MADOLE	eye	la7o	2
MODOLE	eye	la7o	2
PAGU	eye	lako	2
SAHU	eye	la7o	2
TABARU	eye	ako	2
TIDORE	eye	lako	2
TIDORE	eye	lao	2
WEST_MAKIAN	eye	sado	3
BOBAWA	nose	umlefete	1
MALAPA	nose	umlefete	1
GALELA	nose	ngunu	2
MODOLE	nose	ngunu	2
SAHU	nose	ngunungu	2
TABARU	nose	ngununu	2
TIDORE	nose	ngunu	2
NGOFABOBAWA	nose	mudefete	3
SABALE	nose	mudefete	3
TAGONO	nose	mudefete	3
TAFASOHO	nose	mudefete	3
TALAPAO	nose	mudefete	3
WEST_MAKIAN	nose	mudefete	3
BOBAWA	tooth	wi	1
MALAPA	tooth	wi	1
NGOFABOBAWA	tooth	wi	1
SABALE	tooth	wi	1
TAGONO	tooth	wi	1
TAFASOHO	tooth	wi	1
TALAPAO	tooth	wi	1
WEST_MAKIAN	tooth	wi	1
GALELA	tooth	iNi	2
LODA	tooth	iNiri	2
MADOLE	tooth	iliNi	2
MODOLE	tooth	ilingi	2
PAGU	tooth	iNil	2
SAHU	tooth	ingidi	2
SAHU	tooth	ngi7di	2
TABARU	tooth	ingiri	2
TIDORE	tooth	iN	2
GALELA	tooth	aki	3
GALELA	tongue	lade	1
GALELA	tongue	lode	1
BOBAWA	tongue	belo	2
MALAPA	tongue	belo	2
NGOFABOBAWA	tongue	belo	2
SABALE	tongue	belu	2
TAGONO	tongue	belbelu	2
TAFASOHO	tongue	belbelu	2
TALAPAO	tongue	belbelu	2
WEST_MAKIAN	tongue	belubelu	2
WEST_MAKIAN	tongue	belo	2
MADOLE	tongue	ahiahili	3
MADOLE	tongue	haihiri	3
MODOLE	tongue	hiahiri	3
TABARU	tongue	asiasiri	3
LODA	tongue	akeri	4
PAGU	tongue	akeri	4
PAGU	tongue	akil	4
TIDORE	tongue	aki	4
SAHU	tongue	yai7i	5
GALELA	hand	iNi	1
LODA	hand	iNiri	1
BOBAWA	hand	kamama	2
MALAPA	hand	kamma	2
NGOFABOBAWA	hand	kamma	2
SABALE	hand	kamama	2
TAGONO	hand	kamma	2
TAFASOHO	hand	kamma	2
TALAPAO	hand	kamama	2
WEST_MAKIAN	hand	kamama	2
WEST_MAKIAN	hand	kamma	2
SABALE	hand	ia	3
TALAPAO	hand	ia	3
WEST_MAKIAN	hand	ia	3
GALELA	hand	gia	4
LODA	hand	giama	4
MADOLE	hand	giam	4
MADOLE	hand	giama	4
MODOLE	hand	giam	4
PAGU	hand	giama	4
SAHU	hand	giama	4
TIDORE	hand	gia	4
MODOLE	hand	iling	5
WEST_MAKIAN	hand	jowjow	6
GALELA	liver	gate	1
LODA	liver	gate	1
LODA	liver	gote	1
MADOLE	liver	gate	1
PAGU	liver	gatel	1
SAHU	liver	katere	1
TIDORE	liver	gate	1
BOBAWA	liver	amo	2
MALAPA	liver	amo	2
NGOFABOBAWA	liver	amo	2
SABALE	liver	amo	2
TAGONO	liver	amo	2
TAFASOHO	liver	amo	2
TALAPAO	liver	amo	2
WEST_MAKIAN	liver	amo	2
GALELA	liver	mautu	3
MADOLE	liver	puo	4
TIDORE	liver	gatemakokotu	5
BOBAWA	drink	bebe	1
GALELA	drink	baho	1
MALAPA	drink	bebe	1
NGOFABOBAWA	drink	bebe	1
SABALE	drink	bebe	1
TAGONO	drink	bebe	1
TAFASOHO	drink	bebe	1
TALAPAO	drink	bebe	1
WEST_MAKIAN	drink	bebe	1
GALELA	drink	oke	2
MADOLE	drink	oa7le	2
MADOLE	drink	oele	2
MODOLE	drink	okele	2
PAGU	drink	okel	2
PAGU	drink	okele	2
LODA	drink	udomo	3
SAHU	drink	ka7e	4
TIDORE	drink	oyo	5
TIDORE	drink	yuru	6
WEST_MAKIAN	drink	jowbe	7
GALELA	see	k3lalo	1
LODA	see	k3lelo	1
BOBAWA	see	Cio	2
MALAPA	see	Cio	2
NGOFABOBAWA	see	Co	2
SABALE	see	Co	2
TAGONO	see	Co	2
TAFASOHO	see	Co	2
TALAPAO	see	Co	2
WEST_MAKIAN	see	Co	2
MADOLE	see	Noli7i	3
MODOLE	see	ngoli	3
PAGU	see	Nolik	3
SAHU	see	o7di7i	3
TABARU	see	lega	4
TIDORE	see	lila	4
GALELA	see	nano	5
MADOLE	see	pamae	6
TIDORE	see	hoda	7
GALELA	hear	ise	1
GALELA	hear	isa	1
BOBAWA	hear	baso	2
MALAPA	hear	baso	2
NGOFABOBAWA	hear	baso	2
SABALE	hear	baso	2
TAGONO	hear	baso	2
TAFASOHO	hear	baso	2
TALAPAO	hear	baso	2
TIDORE	hear	baso	2
TIDORE	hear	boso	2
WEST_MAKIAN	hear	baso	2
LODA	hear	isana	3
MADOLE	hear	ihene	3
MADOLE	hear	poihene	3
MODOLE	hear	ihene	3
PAGU	hear	sigisene	3
SAHU	hear	siene	3
BOBAWA	die	gei	1
MALAPA	die	gei	1
NGOFABOBAWA	die	gai	1
SABALE	die	gei	1
TAGONO	die	gai	1
TAFASOHO	die	gai	1
TALAPAO	die	gei	1
LODA	die	sonaNa	2
MADOLE	die	hoNene	2
MODOLE	die	honenge	2
PAGU	die	soneN	2
SAHU	die	sengene	2
TABARU	die	soNene	2
TIDORE	die	sone	2
TIDORE	die	soni	2
GALELA	die	sasaru	3
MADOLE	die	haili	4
WEST_MAKIAN	die	magey	5
BOBAWA	come	podo	1
GALELA	come	bola	1
MADOLE	come	boa	1
MALAPA	come	podo	1
NGOFABOBAWA	come	podo	1
SABALE	come	podo	1
TABARU	come	boa	1
TAGONO	come	podo	1
TAFASOHO	come	podo	1
TALAPAO	come	podo	1
WEST_MAKIAN	come	podo	1
GALELA	come	hino	2
SAHU	come	ino	2
TIDORE	come	ino	2
WEST_MAKIAN	come	no	2
WEST_MAKIAN	come	fi	3
WEST_MAKIAN	come	fia	3
WEST_MAKIAN	come	fo	3
LODA	come	suwutu	4
PAGU	come	sapoN	5
TIDORE	come	haro	6
WEST_MAKIAN	come	ay	7
WEST_MAKIAN	come	mo	8
BOBAWA	sun	win	1
MADOLE	sun	owaNe	1
MALAPA	sun	win	1
NGOFABOBAWA	sun	win	1
PAGU	sun	waNe	1
SABALE	sun	win	1
TAGONO	sun	win	1
TAFASOHO	sun	win	1
TALAPAO	sun	win	1
TIDORE	sun	waNe	1
WEST_MAKIAN	sun	win	1
GALELA	sun	waNemalako	2
LODA	sun	oNemaloko	2
SAHU	sun	wangeremala7o	2
TIDORE	sun	waNemalakolau	2
GALELA	star	Noma	1
LODA	star	Noma	1
MADOLE	star	NaNama	1
PAGU	star	NaNama	1
TABARU	star	Noma	1
TIDORE	star	Noma	1
BOBAWA	star	mawi	2
MALAPA	star	mawi	2
NGOFABOBAWA	star	mawi	2
TAGONO	star	mai	2
TAFASOHO	star	mawi	2
TALAPAO	star	mai	2
WEST_MAKIAN	star	mawi	2
MADOLE	star	mamaNa	3
MODOLE	star	mamanga	3
SABALE	star	bintaN	4
SAHU	star	mu7dungu	5
TIDORE	star	Nomatomatufa	6
WEST_MAKIAN	star	pariama	7
BOBAWA	water	be	1
MALAPA	water	be	1
NGOFABOBAWA	water	be	1
SABALE	water	be	1
TAGONO	water	be	1
TAFASOHO	water	be	1
TALAPAO	water	be	1
WEST_MAKIAN	water	be	1
MADOLE	water	aele	2
MADOLE	water	oaele	2
MODOLE	water	aele	2
GALELA	water	ake	3
GALELA	water	oke	3
LODA	water	okere	3
PAGU	water	akel	3
TABARU	water	akere	3
TIDORE	water	ake	3
SAHU	water	banyo	4
LODA	stone	s3leo	1
MADOLE	stone	oheleo	1
MADOLE	stone	seleo	1
MODOLE	stone	seleo	1
BOBAWA	stone	mai	2
MALAPA	stone	mai	2
NGOFABOBAWA	stone	mai	2
SABALE	stone	mai	2
SAHU	stone	ma7di	2
TAGONO	stone	mai	2
TAFASOHO	stone	mai	2
TALAPAO	stone	mai	2
TIDORE	stone	mafo	2
TIDORE	stone	mafu	2
WEST_MAKIAN	stone	mai	2
WEST_MAKIAN	stone	may	2
GALELA	stone	tato	3
GALELA	stone	teto	3
TABARU	stone	teto	3
PAGU	stone	mamaliN	4
GALELA	fire	uku	1
LODA	fire	uku	1
PAGU	fire	uku	1
TABARU	fire	uku	1
TIDORE	fire	uku	1
BOBAWA	fire	ipi	2
MALAPA	fire	ipi	2
NGOFABOBAWA	fire	ipi	2
SABALE	fire	ipi	2
TAGONO	fire	ipi	2
TAFASOHO	fire	ipi	2
TALAPAO	fire	ipi	2
WEST_MAKIAN	fire	ipi	2
MADOLE	fire	u7u	3
MODOLE	fire	u7u	3
SAHU	fire	u7u	3
GALELA	mountain	dodopu	1
LODA	mountain	dodopunu	1
BOBAWA	mountain	pu	2
MALAPA	mountain	pu	2
NGOFABOBAWA	mountain	pu	2
SABALE	mountain	pu	2
TAGONO	mountain	pu	2
TAFASOHO	mountain	pu	2
TALAPAO	mountain	pu	2
TIDORE	mountain	buku	2
WEST_MAKIAN	mountain	pu	2
MADOLE	mountain	de7u	3
MADOLE	mountain	ode7u	3
MODOLE	mountain	de7u	3
SAHU	mountain	kie	4
TABARU	mountain	gigie	4
TIDORE	mountain	kie	4
LODA	mountain	Zoku	5
PAGU	mountain	yeku	5
GALELA	mountain	tola	6
BOBAWA	night	kaman	1
MALAPA	night	kaman	1
NGOFABOBAWA	night	kaman	1
SABALE	night	kaman	1
TAGONO	night	kaman	1
TAFASOHO	night	kaman	1
TALAPAO	night	kaman	1
MADOLE	night	wutu	2
MODOLE	night	wuta	2
TABARU	night	putu	2
TIDORE	night	sifutu	2
GALELA	night	lobi	3
PAGU	night	lobi	3
PAGU	night	lobili	3
SAHU	night	lobi7i	3
SAHU	night	lobidi	3
TABARU	night	obiri	3
GALELA	night	madamada	4
BOBAWA	new	topo	1
MALAPA	new	topo	1
NGOFABOBAWA	new	topo	1
SABALE	new	topo	1
TAGONO	new	topo	1
TAFASOHO	new	topo	1
TALAPAO	new	topo	1
WEST_MAKIAN	new	topo	1
LODA	new	isusuNi	2
MADOLE	new	mahuNi	2
PAGU	new	masuNi	2
SAHU	new	susungi	2
TIDORE	new	suN	2
TIDORE	new	suNi	2
GALELA	new	damuane	3
MODOLE	new	giau	4
GALELA	name	roNa	1
LODA	name	romaNa	1
MADOLE	name	roNa	1
MADOLE	name	roNo	1
PAGU	name	lomaN	1
PAGU	name	lomaNa	1
SAHU	name	lomanga	1
TABARU	name	roNa	1
TIDORE	name	roNa	1
BOBAWA	name	aim	2
MALAPA	name	aim	2
NGOFABOBAWA	name	aim	2
SABALE	name	aim	2
TAGONO	name	aim	2
TAFASOHO	name	aim	2
TALAPAO	name	aim	2
WEST_MAKIAN	name	aym	2
GALELA	I	Nohi	1
LODA	I	NoZi	1
MADOLE	I	Noi	1
PAGU	I	Noi	1
MODOLE	I	ngoi	2
SAHU	I	ngoi	2
TABARU	I	ngoi	2
TIDORE	I	faNare	3
TIDORE	I	faZaro	3
GALELA	I	ti	4
WEST_MAKIAN	I	de	4
GALELA	you	ngona	1
LODA	you	Nini	1
LODA	you	Nona	1
MADOLE	you	Nini	1
MADOLE	you	Nona	1
MODOLE	you	ngona	1
PAGU	you	ngona	1
PAGU	you	Nini	1
SAHU	you	ngana	1
TABARU	you	ngona	1
TIDORE	you	Nona	1
WEST_MAKIAN	you	Noni	1
GALELA	you	ni	2
TIDORE	you	no	2
WEST_MAKIAN	you	ni	2
GALELA	we	Nomi	1
GALELA	we	None	1
LODA	we	None	1
MADOLE	we	Nomi	1
MADOLE	we	None	1
MODOLE	we	ngone	1
PAGU	we	None	1
PAGU	we	Nomimi	1
SAHU	we	ngene	1
TABARU	we	ngone	1
TIDORE	we	None	1
WEST_MAKIAN	we	ene	1
WEST_MAKIAN	we	imi	1
MODOLE	we	po	2
SAHU	we	wo	2
TIDORE	we	fo	2
GALELA	knee	pupuku	1
LODA	knee	wuwuku	1
MADOLE	knee	bubu7u	1
MODOLE	knee	bubu7u	1
PAGU	knee	bubuku	1
TABARU	knee	bubuku	1
TIDORE	knee	bukubuku	1
TIDORE	knee	yohumabuku	1
WEST_MAKIAN	knee	papu	1
SAHU	knee	bolono	2
GALELA	breasts	susu	1
LODA	breasts	susu	1
MADOLE	breasts	susu	1
PAGU	breasts	susu	1
TIDORE	breasts	isu	1
TIDORE	breasts	susu	1
WEST_MAKIAN	breasts	susu	1
SAHU	breasts	wawo7o	2
TABARU	breasts	Nawoko	2
GALELA	breasts	mamata	3
GALELA	path	tapoki	1
LODA	path	tapoki	1
MADOLE	path	otopa7a	1
PAGU	path	tapak	1
SAHU	path	tapaka	1
GALELA	path	Neko	2
LODA	path	Nakomo	2
MADOLE	path	Ne7omo	2
MODOLE	path	nge7omo	2
PAGU	path	Nekom	2
TABARU	path	ngekomo	2
TIDORE	path	laliNa	3
TIDORE	path	liNalamo	4
WEST_MAKIAN	path	gopao	5
LODA	full	iZomaNa	1
MADOLE	full	iomoNa	1
SAHU	full	romanga	1
TIDORE	full	yoma	2
WEST_MAKIAN	full	guma	2
GALELA	full	dogo	3
GALELA	full	iwado	4
PAGU	full	demadeaka	5
WEST_MAKIAN	full	oy	6
SAHU	horn	tadu7u	1
WEST_MAKIAN	horn	tadik	1
