# Supplementary material for: A test of Generalized Bayesian dating: A new linguistic dating method
Source: PLoS One. 2020 Aug 12;15(8):e0236522. doi: 10.1371/journal.pone.0236522 (PMC7423060; doi:10.1371/journal.pone.0236522)
Supplement: S1 File — Python code for extracting data from ASJP word lists, cognate identification, and conversion to nexus files. Word lists annotated for cognacy for all families. Nexus files and MrBayes command files for all families. (ZIP) [file pone.0236522.s001.zip › S1 Supporting Information/Cognates/Kakua-Nukak.txt.svm.CRP.0.57.cognates]

doculect	concept	asjp	cogid
CACUA	I	wEm	1
KAKUA	I	web	1
NUKAK	I	wEm	1
NUKAK_MAKU	I	wEm	1
KAKUA	you	beb	1
KAKUA	you	yeb	1
NUKAK	you	yEbm	1
CACUA	you	mem	2
NUKAK	you	mEm	2
NUKAK_MAKU	you	mEm	2
CACUA	we	fit	1
KAKUA	we	fit	1
NUKAK	we	fit	1
NUKAK_MAKU	we	fit	1
CACUA	one	bik	1
KAKUA	one	bik	1
NUKAK	one	mik	2
NUKAK_MAKU	one	mik	2
CACUA	two	Cede	1
KAKUA	two	Cede	1
NUKAK	two	CEne	1
NUKAK_MAKU	two	CEn	1
CACUA	person	kak	1
KAKUA	person	kakwa	1
NUKAK	person	n3kak	1
NUKAK_MAKU	person	n3kak	1
NUKAK_MAKU	person	Ca7bu	2
CACUA	fish	keh	1
KAKUA	fish	keh	1
NUKAK	fish	akayi	2
NUKAK_MAKU	fish	akaji	2
CACUA	dog	b3hhiw	1
KAKUA	dog	b3hhiw	1
NUKAK	dog	n3y3pCeho7Zi	2
NUKAK_MAKU	dog	n3j3pCeho7ji	2
CACUA	louse	b3b	1
KAKUA	louse	b3b7	1
NUKAK	tree	t3na7	1
NUKAK_MAKU	tree	t3na	1
CACUA	tree	ma	2
KAKUA	tree	bada7	3
CACUA	leaf	n3u	1
NUKAK	leaf	n3u	1
NUKAK_MAKU	leaf	n3u	1
KAKUA	leaf	d3w	2
NUKAK_MAKU	leaf	j3gnat	3
NUKAK	skin	n3i	1
NUKAK_MAKU	skin	n3i	1
CACUA	skin	Cu	2
KAKUA	skin	baka7Co	3
CACUA	blood	meep	1
KAKUA	blood	bep	1
NUKAK	blood	mE7Ep	1
NUKAK_MAKU	blood	mE7Ep	1
NUKAK	bone	mikwEpat	1
NUKAK_MAKU	bone	mikwEpat	1
CACUA	bone	irip	2
KAKUA	bone	idipda7	2
CACUA	horn	boda	1
KAKUA	horn	boda	1
NUKAK	horn	hawalo7	2
NUKAK_MAKU	horn	hawalo7	2
CACUA	ear	muri	1
NUKAK_MAKU	ear	muni	1
KAKUA	ear	boliCo	2
NUKAK	ear	nunin3i	3
CACUA	eye	kib	1
KAKUA	eye	kib	1
NUKAK_MAKU	eye	kib	1
NUKAK	eye	Enat	2
CACUA	nose	w3k	1
KAKUA	nose	w3k	1
NUKAK	nose	w3k	1
NUKAK_MAKU	nose	w3k	1
CACUA	tooth	mau	1
NUKAK	tooth	mau	1
NUKAK_MAKU	tooth	mau	1
KAKUA	tooth	baw	2
CACUA	tongue	d3k	1
KAKUA	tongue	d3k	1
NUKAK	tongue	n3k	2
NUKAK_MAKU	tongue	n3ik	2
CACUA	knee	bodi	1
KAKUA	knee	bodiCada7	1
NUKAK	knee	budi	1
NUKAK_MAKU	knee	budi	1
CACUA	hand	tej7	1
KAKUA	hand	tey7ya	1
NUKAK	hand	tei7	1
NUKAK_MAKU	hand	tei7	1
NUKAK	breasts	ho	1
NUKAK_MAKU	breasts	ho	1
CACUA	breasts	taka	2
KAKUA	breasts	ho7da7	3
CACUA	liver	deb	1
KAKUA	liver	debda7	1
NUKAK	liver	Calu	2
NUKAK_MAKU	liver	Calu	2
CACUA	drink	bab7	1
KAKUA	drink	bab	1
NUKAK	drink	haha	2
NUKAK_MAKU	drink	haha	2
NUKAK	see	En	1
NUKAK_MAKU	see	En	1
CACUA	see	Edat	2
KAKUA	see	ed	3
CACUA	hear	hui	1
KAKUA	hear	hoy	1
NUKAK	hear	hui	1
NUKAK_MAKU	hear	hui	1
CACUA	die	w3d	1
KAKUA	die	w3d	1
NUKAK	die	b3dn	2
NUKAK_MAKU	die	b3dn	2
CACUA	come	haw7	1
KAKUA	come	haw7	1
NUKAK	come	hau7	1
NUKAK_MAKU	come	haw7	1
CACUA	sun	yeu	1
KAKUA	sun	yew	1
NUKAK	sun	wid7	2
NUKAK_MAKU	sun	wid7	2
CACUA	star	k3j	1
KAKUA	star	k3y	1
NUKAK_MAKU	star	k3j	1
NUKAK	star	d3i	2
NUKAK	water	kande	1
NUKAK_MAKU	water	kande	1
CACUA	water	ma7	2
KAKUA	water	ba7	2
CACUA	stone	he	1
KAKUA	stone	he	1
NUKAK	stone	he	1
NUKAK_MAKU	stone	he	1
CACUA	fire	t3k3t	1
KAKUA	fire	t3k3t	1
NUKAK	fire	t3a	2
NUKAK_MAKU	fire	tia	2
CACUA	path	daba	1
KAKUA	path	daba	1
NUKAK	path	nama	2
NUKAK_MAKU	path	nama	2
CACUA	mountain	he	1
KAKUA	mountain	he	1
NUKAK	mountain	he	1
NUKAK_MAKU	mountain	bi	2
CACUA	night	Cej	1
KAKUA	night	Cey	1
NUKAK	night	Cei	1
NUKAK_MAKU	night	Cei	1
NUKAK	full	hEli	1
NUKAK_MAKU	full	hEli	1
CACUA	full	jawdi	2
KAKUA	full	yaw	2
CACUA	new	hap	1
KAKUA	new	hap	1
NUKAK	new	kobm	2
NUKAK_MAKU	new	kobm	2
CACUA	name	w3t	1
KAKUA	name	w3t	1
NUKAK	name	nau7wahat	2
NUKAK_MAKU	name	nauwahat	2
