# Supplementary material for: A test of Generalized Bayesian dating: A new linguistic dating method
Source: PLoS One. 2020 Aug 12;15(8):e0236522. doi: 10.1371/journal.pone.0236522 (PMC7423060; doi:10.1371/journal.pone.0236522)
Supplement: S1 File — Python code for extracting data from ASJP word lists, cognate identification, and conversion to nexus files. Word lists annotated for cognacy for all families. Nexus files and MrBayes command files for all families. (ZIP) [file pone.0236522.s001.zip › S1 Supporting Information/Cognates/Sko.txt.svm.CRP.0.57.cognates]

doculect	concept	asjp	cogid
ISAKA	I	nana	1
POKO_RAWO	I	nEn	1
SUMARARU	I	aen	1
SUMARARU	I	En	1
WOMO	I	na	1
BARUPU	I	nana	1
BARUPU	I	nani	1
POO	I	nana	1
POO	I	nan	1
RAMO	I	nana	1
RAMO	I	nani	1
SUMO	I	neno	1
DUMO	I	na	1
DUSUR	I	na	1
LEITRE	I	5i	1
SKOU	I	ni	1
TUMAWO	I	ni	1
ISAKA	I	depu	2
ISAKA	you	mama	1
POKO_RAWO	you	mEmu	1
SUMARARU	you	Em	1
BARUPU	you	mama	1
BARUPU	you	momu	1
POO	you	mama	1
POO	you	mom	1
RAMO	you	nema	1
RAMO	you	nomu	1
SUMO	you	nemo	1
SUMO	you	namyo	1
WOMO	you	me	2
WOMO	you	mo	2
DUMO	you	mi	2
DUSUR	you	mi	2
LEITRE	you	me	2
SKOU	you	me	2
TUMAWO	you	e	2
WUTUNG	you	me	2
ISAKA	you	bepu	3
ISAKA	we	numu	1
BARUPU	we	mami	1
POO	we	mami	1
RAMO	we	nami	1
SUMO	we	namayo	1
WOMO	we	neni	2
DUMO	we	nibu	2
DUSUR	we	ni	2
LEITRE	we	nio	2
SKOU	we	ne	2
TUMAWO	we	ne	2
WUTUNG	we	ne	2
POKO_RAWO	we	ipi	3
SUMARARU	we	be	4
BARUPU	one	moaka	1
POO	one	moaka	1
RAMO	one	mo3	1
ISAKA	one	kapa	2
SUMARARU	one	kanan	2
DUMO	one	opa	2
DUSUR	one	opa	2
LEITRE	one	opa	2
WUTUNG	one	ova	2
SKOU	one	ali	3
TUMAWO	one	ali	3
POKO_RAWO	one	kmEnpi	4
WOMO	one	kolko	5
SUMO	one	aruta	6
BARUPU	two	ryamp3n	1
POO	two	ryep3n	1
RAMO	two	biyap3n	1
SUMO	two	pepin	1
DUMO	two	Zumonu	2
DUSUR	two	Zumono	2
LEITRE	two	yumonu	2
SKOU	two	hitu	3
TUMAWO	two	hito	3
SUMARARU	two	int3k	4
WOMO	two	indigi	4
ISAKA	two	sie	5
POKO_RAWO	two	kleki	6
WUTUNG	two	5imu	7
DUMO	person	wa	1
DUSUR	person	wa	1
LEITRE	person	wa	1
SKOU	person	ba	2
TUMAWO	person	ba	2
ISAKA	person	daka	3
POKO_RAWO	person	ka	3
SUMARARU	person	kanin	4
TUMAWO	person	kebane	5
POKO_RAWO	fish	bini	1
SUMARARU	fish	in	1
WOMO	fish	ini	1
BARUPU	fish	ba	2
POO	fish	ba	2
RAMO	fish	ba	2
SUMO	fish	ba	2
LEITRE	fish	ba	2
DUMO	fish	da	3
DUSUR	fish	da	3
SKOU	fish	ma	4
TUMAWO	fish	me	4
WUTUNG	fish	me	4
ISAKA	fish	we	5
POKO_RAWO	dog	dE	1
SUMARARU	dog	ya	1
WOMO	dog	ya	1
WOMO	dog	8a	1
BARUPU	dog	rapa	2
POO	dog	rapa	2
SUMO	dog	tapa	2
BARUPU	dog	naki	3
RAMO	dog	naiNki	3
DUMO	dog	na7i	3
DUSUR	dog	nahi	3
LEITRE	dog	naka	3
SKOU	dog	nake	3
TUMAWO	dog	nakE	3
WUTUNG	dog	naki	3
ISAKA	dog	duwe	4
POKO_RAWO	louse	ni	1
SUMARARU	louse	nip	1
WOMO	louse	nipi	1
BARUPU	louse	mi	2
POO	louse	mi	2
RAMO	louse	mi	2
SUMO	louse	mi	2
DUMO	louse	pi	3
DUSUR	louse	pi	3
LEITRE	louse	pi	3
SKOU	louse	fi	3
TUMAWO	louse	fi	3
WUTUNG	louse	fi	3
ISAKA	louse	ey	4
POKO_RAWO	tree	wu	1
SUMARARU	tree	wa	1
WOMO	tree	wa	1
ISAKA	tree	tey	2
BARUPU	tree	ay	2
POO	tree	ay	2
RAMO	tree	ay	2
SUMO	tree	ay	2
DUMO	tree	tati	3
DUSUR	tree	tati	3
LEITRE	tree	tati	3
SKOU	tree	ri	4
SKOU	tree	rita	4
TUMAWO	tree	ri	4
WUTUNG	tree	he	5
BARUPU	leaf	pe	1
POO	leaf	pe	1
RAMO	leaf	pe	1
SUMO	leaf	pe	1
SKOU	leaf	riha	2
TUMAWO	leaf	riha	2
ISAKA	leaf	siy	3
WOMO	leaf	ey	3
WUTUNG	leaf	hiy	3
POKO_RAWO	leaf	wu	4
SUMARARU	leaf	wai	4
SUMARARU	skin	Lis	1
WOMO	skin	lisi	1
RAMO	skin	niti	1
ISAKA	skin	ta	2
BARUPU	skin	ta	2
POO	skin	taw	2
SUMO	skin	tapa	2
LEITRE	skin	nu	3
SKOU	skin	naro	3
TUMAWO	skin	nero	3
DUMO	skin	wama	4
DUSUR	skin	noma	4
WUTUNG	skin	ma	4
POKO_RAWO	skin	ili	5
BARUPU	skin	rika	6
SUMARARU	blood	in	1
WOMO	blood	ine	1
POKO_RAWO	blood	no	2
BARUPU	blood	nu	2
RAMO	blood	no	2
SUMO	blood	no	2
ISAKA	blood	si	3
POO	blood	Zi	3
DUMO	blood	Zi	3
DUSUR	blood	Zie	3
LEITRE	blood	Zi	3
SKOU	blood	hi	3
TUMAWO	blood	hi	3
WUTUNG	blood	hije	3
POKO_RAWO	bone	ulu	1
WOMO	bone	ulu	1
BARUPU	bone	rika	2
RAMO	bone	dika	2
POO	bone	asa	3
LEITRE	bone	asa	3
SUMARARU	bone	u	4
TUMAWO	bone	e	4
WUTUNG	bone	e	4
ISAKA	bone	wiya	5
SUMO	bone	raba	6
POKO_RAWO	ear	sepe	1
BARUPU	ear	taba	1
POO	ear	tebe	1
RAMO	ear	tebe	1
SUMO	ear	taba	1
DUMO	ear	l3pa	2
DUSUR	ear	hl3pa	2
LEITRE	ear	kopa	2
SUMARARU	ear	pLe	3
SKOU	ear	la	3
TUMAWO	ear	le	3
ISAKA	ear	tari	4
WOMO	ear	wande	5
WUTUNG	ear	klude	6
SUMARARU	eye	ineNk	1
BARUPU	eye	ina	1
POO	eye	ina	1
RAMO	eye	ine	1
SUMO	eye	ine	1
DUMO	eye	l3	2
DUSUR	eye	hl3du	2
LEITRE	eye	lodu	2
SKOU	eye	luto	2
TUMAWO	eye	luto	2
WUTUNG	eye	hroto	2
POKO_RAWO	eye	ningi	3
WOMO	eye	iNgili	3
ISAKA	eye	nokay	4
SUMARARU	nose	ywa	1
SUMARARU	nose	wwa	1
WOMO	nose	wa	1
POKO_RAWO	nose	uwu	2
BARUPU	nose	uwo	2
POO	nose	ubo	2
RAMO	nose	ubo	2
SUMO	nose	ubo	2
DUMO	nose	na7o	3
DUSUR	nose	nahu	3
LEITRE	nose	naku	3
WUTUNG	nose	nawe	3
SKOU	nose	ha	4
TUMAWO	nose	ha	4
ISAKA	nose	dapu	5
POKO_RAWO	tooth	nuwu	1
SUMARARU	tooth	now	1
DUMO	tooth	h3	2
DUSUR	tooth	hi	2
ISAKA	tooth	ku	3
LEITRE	tooth	koni	3
SKOU	tooth	ka	3
TUMAWO	tooth	ke	3
WUTUNG	tooth	keN	3
WOMO	tooth	nowkili	4
POKO_RAWO	tongue	pEkE	1
SUMARARU	tongue	pak	1
WOMO	tongue	poko	1
SKOU	tongue	pa	1
BARUPU	tongue	piarutu	2
POO	tongue	pyarutu	2
RAMO	tongue	peya	3
SUMO	tongue	piya	3
DUMO	tongue	la	4
DUSUR	tongue	la	4
ISAKA	tongue	may	5
LEITRE	tongue	nai	6
WUTUNG	tongue	mro	7
DUMO	knee	la3	1
DUSUR	knee	hlah3	1
SKOU	knee	labi	1
TUMAWO	knee	lambi	1
WUTUNG	knee	nabo	1
POO	knee	mtapo	2
RAMO	knee	onatapo	2
SUMARARU	knee	siaNgu	3
WOMO	knee	kuswaNgulu	3
ISAKA	knee	tokow	4
POKO_RAWO	knee	wiEpulu	5
BARUPU	knee	kikipa	6
SUMO	knee	urata	7
LEITRE	knee	natuka	8
SUMARARU	hand	on	1
WOMO	hand	ono	1
BARUPU	hand	anu	1
POO	hand	an3	1
RAMO	hand	anope	1
SUMO	hand	an3	1
DUMO	hand	nu	2
DUSUR	hand	n3	2
LEITRE	hand	nu	2
SKOU	hand	no	2
WUTUNG	hand	noku	2
ISAKA	hand	dou	3
POKO_RAWO	hand	bene	4
TUMAWO	hand	nobEro	5
POKO_RAWO	breasts	so	1
SUMARARU	breasts	so	1
WOMO	breasts	so	1
BARUPU	breasts	tu	2
POO	breasts	to	2
RAMO	breasts	to	2
SUMO	breasts	to	2
WUTUNG	breasts	toNke	2
ISAKA	breasts	ni	3
DUSUR	breasts	no	3
LEITRE	breasts	nu	3
SKOU	breasts	no	3
TUMAWO	breasts	no	3
DUMO	breasts	nona7i	4
ISAKA	liver	se	1
POKO_RAWO	liver	se	1
SUMARARU	liver	se	1
WOMO	liver	siyi	2
WOMO	liver	si8i	2
BARUPU	liver	totomu	3
POO	liver	totom	3
SUMO	liver	toton	3
DUMO	liver	wut3	4
SKOU	liver	pu	5
SUMARARU	see	inok	1
WOMO	see	ino	1
BARUPU	see	yara	2
SUMO	see	Tara	2
DUMO	see	wa	3
SKOU	see	f3	3
TUMAWO	see	fo	3
TUMAWO	see	fu	3
ISAKA	see	eley	4
POKO_RAWO	see	booko	5
RAMO	see	ribu	6
DUSUR	see	hba	7
LEITRE	see	Nowi	8
WUTUNG	see	rehehe	9
SUMARARU	sun	um	1
WOMO	sun	umu	1
BARUPU	sun	umo	1
POO	sun	umo	1
RAMO	sun	umo	1
SUMO	sun	umo	1
ISAKA	sun	du	2
DUMO	sun	ta	2
DUSUR	sun	ta	2
LEITRE	sun	ta	2
SKOU	sun	ra	3
TUMAWO	sun	ra	3
POKO_RAWO	sun	EsE	4
WUTUNG	sun	na	5
BARUPU	star	kamo	1
POO	star	akamo	1
RAMO	star	kamo	1
SKOU	star	ha	2
TUMAWO	star	ha	2
WUTUNG	star	ho	2
ISAKA	star	yerye	3
POKO_RAWO	star	dEnge	4
SUMARARU	star	pika	5
WOMO	star	gey	6
RAMO	star	biriu	7
SUMO	star	ainin	8
DUSUR	star	opepe	9
LEITRE	star	ogu	10
POKO_RAWO	water	ni	1
SUMARARU	water	i	1
WOMO	water	i	1
ISAKA	water	wi	2
BARUPU	water	pi	2
POO	water	pi	2
RAMO	water	pi	2
SUMO	water	pi	2
LEITRE	water	ba	2
SKOU	water	pa	2
TUMAWO	water	pa	2
DUMO	water	da	3
DUSUR	water	da	3
WUTUNG	water	ca	3
SUMARARU	stone	so	1
WOMO	stone	so	1
BARUPU	stone	akayri	2
POO	stone	akari	2
DUMO	stone	wu	3
SKOU	stone	wu	3
TUMAWO	stone	wu	3
LEITRE	stone	kwonu	4
WUTUNG	stone	kwaNhu	4
ISAKA	stone	yoko	5
POKO_RAWO	stone	sosingi	6
RAMO	stone	nana	7
SUMO	stone	5ara	8
DUSUR	stone	nbu	9
SUMARARU	fire	o	1
WOMO	fire	o	1
BARUPU	fire	kara	2
POO	fire	yaraw	2
RAMO	fire	kara	2
ISAKA	fire	ti	3
DUMO	fire	ta	3
DUSUR	fire	ta	3
LEITRE	fire	ta	3
SKOU	fire	ra	4
TUMAWO	fire	ra	4
POKO_RAWO	fire	Elu	5
SUMO	fire	aku	6
WUTUNG	fire	heya	7
ISAKA	path	pili	1
POKO_RAWO	path	bili	1
BARUPU	path	rara	2
POO	path	rara	2
RAMO	path	tara	3
SUMO	path	tara	3
DUMO	path	ludi	4
DUSUR	path	l3di	4
LEITRE	path	bodi	4
SUMARARU	path	yeL	5
WOMO	path	dyele	5
SKOU	path	lama	6
WUTUNG	path	neha	7
POKO_RAWO	mountain	bElE	1
DUMO	mountain	pli	1
DUSUR	mountain	pli	1
LEITRE	mountain	pi	1
SKOU	mountain	pi	1
TUMAWO	mountain	pe	1
WUTUNG	mountain	vli	1
ISAKA	mountain	itanu	2
SUMARARU	mountain	yoLi	3
WOMO	mountain	sonow	4
WOMO	night	weyye	1
WOMO	night	we8e	1
BARUPU	night	ruru	2
POO	night	roro	2
RAMO	night	ruru	2
SUMO	night	r3r3	2
DUMO	night	mla	3
DUSUR	night	mla	3
SKOU	night	rapa	4
TUMAWO	night	rampal	4
ISAKA	night	kisi	5
POKO_RAWO	night	busungu	6
SUMARARU	night	yosyom	7
LEITRE	night	koma	8
SUMARARU	new	as	1
WOMO	new	yase	1
WOMO	new	8ase	1
BARUPU	new	tar3	2
POO	new	tare	2
RAMO	new	tar3	2
SUMO	new	tar3	2
ISAKA	new	no	3
DUMO	new	ono	3
DUSUR	new	ono	3
LEITRE	new	ono	3
WUTUNG	new	onu	3
SKOU	new	nati	4
TUMAWO	new	nato	4
POKO_RAWO	new	bEsini	5
POO	name	abo	1
RAMO	name	awo	1
SKOU	name	bati	2
WUTUNG	name	pati	2
POKO_RAWO	name	ili	3
BARUPU	name	riri	3
SUMO	name	na	4
LEITRE	name	puna	4
ISAKA	name	ta	5
SUMARARU	name	Lis	6
POKO_RAWO	drink	dE	1
SKOU	drink	hu	2
WUTUNG	drink	hehe	3
POKO_RAWO	hear	nEpi	1
SUMARARU	hear	nap	1
RAMO	hear	ku	2
SUMO	hear	k3	2
LEITRE	hear	kola	2
DUMO	hear	lo	3
SKOU	hear	l3	3
TUMAWO	hear	le	3
BARUPU	hear	ribu	4
TUMAWO	hear	ru	4
TUMAWO	hear	re	4
WUTUNG	hear	kluhe	5
POKO_RAWO	die	wEluku	1
SKOU	die	wuN	2
WUTUNG	die	kwado	3
POKO_RAWO	come	EE	1
SKOU	come	ma	2
WUTUNG	come	lili	3
