# Supplementary material for: A test of Generalized Bayesian dating: A new linguistic dating method
Source: PLoS One. 2020 Aug 12;15(8):e0236522. doi: 10.1371/journal.pone.0236522 (PMC7423060; doi:10.1371/journal.pone.0236522)
Supplement: S1 File — Python code for extracting data from ASJP word lists, cognate identification, and conversion to nexus files. Word lists annotated for cognacy for all families. Nexus files and MrBayes command files for all families. (ZIP) [file pone.0236522.s001.zip › S1 Supporting Information/Cognates/Kuliak.txt.svm.CRP.0.57.cognates]

doculect	concept	asjp	cogid
NYANGI	I	ay	1
TEPES	I	aya	1
IK	I	nCi	2
IK_2	I	nka	2
IK	we	njin	1
IK	we	ngin	1
IK_2	we	nT3na	1
NYANGI	we	g3n	1
TEPES	we	3n3a	2
IK	one	kon	1
IK_2	one	kona	1
IK	two	lebec	1
IK	two	lebece	1
IK_2	two	lebeca	1
NYANGI	two	nET	1
TEPES	two	nebeT	1
IK	person	am	1
IK_2	person	ama	1
NYANGI	person	nEb	2
TEPES	person	nEb	2
TEPES	person	nEp	2
IK	fish	nkolia	1
IK_2	fish	nkolia	1
NYANGI	fish	koleat	1
TEPES	fish	kolE	1
IK	dog	Nok	1
NYANGI	dog	sak	2
TEPES	dog	k3do	3
IK	louse	can	1
IK_2	louse	can	1
NYANGI	louse	Tanat	1
NYANGI	tree	ad	1
TEPES	tree	ad	1
IK	tree	5abata	2
IK_2	tree	dakwa	3
NYANGI	leaf	rom	1
TEPES	leaf	rom	1
IK	leaf	kak	2
NYANGI	skin	kut	1
TEPES	skin	kut	1
TEPES	skin	k3s	1
TEPES	skin	k3t	1
IK	skin	oine	2
IK_2	skin	cE	3
IK	blood	se	1
IK_2	blood	se	1
NYANGI	blood	se	1
TEPES	blood	sE	1
IK	bone	ok	1
IK_2	bone	oka	1
NYANGI	bone	ok	1
TEPES	bone	ok	1
IK_2	horn	Eb	1
IK_2	horn	Eba	1
NYANGI	horn	Eb	1
TEPES	horn	Eb	1
IK	horn	kamaran	2
IK	ear	bos	1
IK_2	ear	bos	1
IK_2	ear	bosa	1
NYANGI	ear	bes	1
TEPES	ear	bes	1
TEPES	ear	pes	1
IK	eye	ekw	1
IK_2	eye	ekwa	1
NYANGI	eye	Ekw	1
TEPES	eye	Ek	1
NYANGI	nose	5abek	1
TEPES	nose	5ab	1
IK	nose	akat	2
IK	tooth	kwa	1
IK_2	tooth	kwa	1
TEPES	tooth	ilog	2
IK	tongue	nakaf	1
IK_2	tongue	nakafa	1
NYANGI	tongue	EdEb	2
TEPES	tongue	EdEb	2
IK	hand	kwEt	1
IK_2	hand	kwEta	1
NYANGI	hand	an	2
TEPES	hand	an	2
IK	breasts	idw	1
IK_2	breasts	3dwa	1
IK_2	breasts	torob	2
NYANGI	breasts	tosob	2
TEPES	breasts	nag	3
IK	liver	sakam	1
IK_2	liver	sakama	1
NYANGI	liver	karor	2
TEPES	liver	keo	3
IK_2	drink	wet	1
IK_2	drink	wEt	1
NYANGI	drink	wEt	1
TEPES	drink	wEt	1
IK	drink	abuti	2
IK	see	en	1
IK_2	see	en	1
TEPES	see	NEn	1
NYANGI	see	3dE	2
IK	hear	nes	1
IK	hear	nesib	1
IK_2	hear	nes3b	1
NYANGI	hear	Nisno	1
IK	hear	ididiw	2
IK	die	iridet	1
IK_2	die	bad	2
IK	come	ac	1
IK_2	come	ac	1
NYANGI	come	aT	2
TEPES	come	aT	2
IK	sun	fet	1
IK_2	sun	feta	1
NYANGI	sun	Ti	2
NYANGI	sun	T3	2
TEPES	sun	gi	3
TEPES	sun	g3	3
IK	star	doLEat	1
IK_2	star	doleata	1
TEPES	star	kokEi	2
IK	water	Cue	1
IK	water	Co	1
IK_2	water	TuE	2
IK_2	water	T3E	2
NYANGI	water	kwe	3
NYANGI	water	kwi	3
TEPES	water	kwE	3
TEPES	water	kwi	3
IK	stone	gwas	1
IK_2	stone	gwas	1
NYANGI	stone	soget	2
IK	fire	cad	1
IK_2	fire	cada	1
NYANGI	fire	dakw	2
TEPES	fire	dak	2
TEPES	fire	tak	2
NYANGI	path	od	1
TEPES	path	od	1
TEPES	path	ot	1
IK	path	muCe	2
IK	path	5erukude	3
IK	mountain	kwar	1
IK_2	mountain	kwara	1
NYANGI	mountain	sog	2
TEPES	mountain	sog	2
NYANGI	mountain	laT	3
TEPES	mountain	ari	4
IK	night	muku	1
IK_2	night	m3k3	1
NYANGI	night	mir	2
NYANGI	night	m3r	2
TEPES	night	mi	2
TEPES	night	m3	2
IK	night	coik	3
TEPES	night	imEn	4
IK	full	idiNa	1
IK	full	idil	1
IK	full	yod	2
IK	full	eod	2
IK	new	eruc	1
IK_2	new	er3ca	1
IK	name	ed	1
IK_2	name	eda	1
NYANGI	name	edek	1
TEPES	name	yed	1
