# Supplementary material for: A test of Generalized Bayesian dating: A new linguistic dating method
Source: PLoS One. 2020 Aug 12;15(8):e0236522. doi: 10.1371/journal.pone.0236522 (PMC7423060; doi:10.1371/journal.pone.0236522)
Supplement: S1 File — Python code for extracting data from ASJP word lists, cognate identification, and conversion to nexus files. Word lists annotated for cognacy for all families. Nexus files and MrBayes command files for all families. (ZIP) [file pone.0236522.s001.zip › S1 Supporting Information/Cognates/Suki-Gogodala.txt.svm.CRP.0.57.cognates]

doculect	concept	asjp	cogid
GOGODALA_ADIBA	we	se	1
GOGODALA_GOGODARA	we	se	1
GOGODALA_ARI	we	se	1
WARUNA	we	se	1
GOGODALA_ADIBA	one	menagi	1
GOGODALA_GOGODARA	one	menagi	1
GOGODALA_ARI	one	maitaia	2
WARUNA	one	kiriwo	3
GOGODALA_ADIBA	two	sake	1
GOGODALA_GOGODARA	two	saki	1
GOGODALA_ARI	two	saki	1
WARUNA	two	saki	1
GOGODALA_ADIBA	fish	mewa	1
GOGODALA_ARI	fish	burukumi	2
WARUNA	fish	mauka	3
GOGODALA_ADIBA	dog	soke	1
GOGODALA_GOGODARA	dog	soke	1
GOGODALA_ARI	dog	soke	1
WARUNA	dog	soke	1
GOGODALA_ADIBA	louse	ami	1
GOGODALA_GOGODARA	louse	ami	1
GOGODALA_ARI	louse	ikami	1
WARUNA	louse	ami	1
GOGODALA_ADIBA	tree	i	1
GOGODALA_GOGODARA	tree	i	1
GOGODALA_ARI	tree	yei	2
WARUNA	tree	gasa	3
GOGODALA_ADIBA	leaf	bagi	1
GOGODALA_GOGODARA	leaf	ibagi	1
WARUNA	leaf	igagi	1
GOGODALA_ARI	leaf	ekele	2
GOGODALA_ADIBA	skin	kaka	1
GOGODALA_GOGODARA	skin	ikaka	1
GOGODALA_GOGODARA	skin	kaka	1
GOGODALA_ARI	skin	kakala	1
WARUNA	skin	kakara	1
GOGODALA_ARI	skin	puka	2
GOGODALA_ADIBA	blood	dede	1
GOGODALA_GOGODARA	blood	dede	1
GOGODALA_ARI	blood	dede	1
WARUNA	blood	kalima	2
GOGODALA_ADIBA	bone	gosa	1
GOGODALA_GOGODARA	bone	gosa	1
WARUNA	bone	gosa	1
GOGODALA_ARI	bone	mboige	2
GOGODALA_ADIBA	ear	waki	1
WARUNA	ear	wagi	1
GOGODALA_ARI	ear	keso	2
GOGODALA_ARI	ear	etudaba	3
GOGODALA_ADIBA	eye	tauo	1
GOGODALA_GOGODARA	eye	tuo	1
WARUNA	eye	tao	1
GOGODALA_ARI	eye	tokodaba	2
GOGODALA_ADIBA	tooth	poso	1
GOGODALA_GOGODARA	tooth	poso	1
GOGODALA_ARI	tooth	poso	1
GOGODALA_ADIBA	tongue	meripire	1
GOGODALA_GOGODARA	tongue	merepira	1
GOGODALA_ARI	tongue	men3pila	1
GOGODALA_ADIBA	knee	asimisi	1
GOGODALA_GOGODARA	knee	asimisi	1
GOGODALA_GOGODARA	knee	asiawa	2
GOGODALA_ARI	knee	misikawa	2
WARUNA	knee	asiawa	2
GOGODALA_GOGODARA	breasts	omo	1
GOGODALA_ARI	breasts	omo	1
GOGODALA_ADIBA	breasts	mi	2
WARUNA	breasts	bu	3
GOGODALA_ADIBA	liver	guana	1
GOGODALA_GOGODARA	liver	guana	1
GOGODALA_GOGODARA	liver	gwana	2
WARUNA	liver	gwana	2
GOGODALA_ADIBA	drink	nido	1
GOGODALA_GOGODARA	drink	nido	1
GOGODALA_ARI	drink	nide	1
WARUNA	drink	ogunida	1
GOGODALA_ADIBA	hear	enama	1
GOGODALA_ARI	hear	enomane	1
GOGODALA_ARI	hear	enemawa	1
GOGODALA_ADIBA	die	akauena	1
GOGODALA_ARI	die	kumiwo	2
GOGODALA_ADIBA	come	pe	1
GOGODALA_ARI	come	pele	1
WARUNA	come	pe	1
GOGODALA_ADIBA	sun	kadepa	1
GOGODALA_GOGODARA	sun	kareme	1
GOGODALA_ARI	sun	gadepa	1
WARUNA	sun	kadepa	1
GOGODALA_ADIBA	star	erara	1
GOGODALA_GOGODARA	star	ibina	2
GOGODALA_ARI	star	ituake	3
WARUNA	star	wikiwiki	4
GOGODALA_ADIBA	water	vi	1
GOGODALA_GOGODARA	water	vi	1
GOGODALA_ARI	water	ogo	2
WARUNA	water	ogo	2
GOGODALA_ADIBA	stone	gewa	1
GOGODALA_GOGODARA	stone	guma	2
GOGODALA_ARI	stone	nadi	3
WARUNA	stone	igosa	4
GOGODALA_ADIBA	fire	ira	1
GOGODALA_GOGODARA	fire	ira	1
GOGODALA_ARI	fire	awa	2
WARUNA	fire	awa	2
GOGODALA_ADIBA	path	nabidi	1
GOGODALA_GOGODARA	path	nabidi	1
GOGODALA_ARI	path	nape	1
WARUNA	path	napi	1
GOGODALA_ADIBA	new	kanike	1
GOGODALA_GOGODARA	new	kanike	1
GOGODALA_ARI	new	kanike	1
WARUNA	new	kanike	1
GOGODALA_ADIBA	name	gagi	1
GOGODALA_GOGODARA	name	gagi	1
WARUNA	name	gagi	1
GOGODALA_ARI	name	enoma	2
GOGODALA_GOGODARA	I	ne	1
GOGODALA_ARI	I	ne	1
GOGODALA_ARI	I	n	1
WARUNA	I	ne	1
GOGODALA_GOGODARA	you	e	1
GOGODALA_ARI	you	e	1
WARUNA	you	e	1
GOGODALA_GOGODARA	nose	mina	1
GOGODALA_ARI	nose	ndogu	2
WARUNA	nose	susuku	3
GOGODALA_ARI	mountain	polola	1
WARUNA	mountain	pokora	1
GOGODALA_GOGODARA	mountain	saka	2
GOGODALA_GOGODARA	night	iti	1
WARUNA	night	aita	1
GOGODALA_ARI	night	isa	2
GOGODALA_ARI	full	agutawa	1
WARUNA	full	atawen	1
GOGODALA_GOGODARA	full	taobega	2
GOGODALA_ARI	see	tapili	1
GOGODALA_ARI	see	bamowa	2
