# Supplementary material for: A test of Generalized Bayesian dating: A new linguistic dating method
Source: PLoS One. 2020 Aug 12;15(8):e0236522. doi: 10.1371/journal.pone.0236522 (PMC7423060; doi:10.1371/journal.pone.0236522)
Supplement: S1 File — Python code for extracting data from ASJP word lists, cognate identification, and conversion to nexus files. Word lists annotated for cognacy for all families. Nexus files and MrBayes command files for all families. (ZIP) [file pone.0236522.s001.zip › S1 Supporting Information/Cognates/Western_Daly.txt.svm.CRP.0.57.cognates]

doculect	concept	asjp	cogid
MARAMANADJI	I	yikin	1
MARENGAR	I	yin	1
MARIDAN	I	yikin	1
MARITHIEL	I	yikin	1
MARITYABEN	I	yikin	1
MARRIAMMU	I	yikin	1
AMI	I	Na5	2
MANDA	I	Na5	2
MARANUNGGU	I	Na5	2
MARAMANADJI	you	na5	1
MARENGAR	you	ni5	1
MARIDAN	you	na5	1
MARITHIEL	you	na5	1
MARITYABEN	you	na5	1
MARRIAMMU	you	na5	1
AMI	you	nina	1
MANDA	you	nine	1
MARANUNGGU	you	nina	1
MARAMANADJI	we	NaNkiwi5im	1
MARENGAR	we	kaNkinim	1
MARIDAN	we	NaNkinim	1
MARITHIEL	we	NaNkinim	1
MARITYABEN	we	NaNkinim	1
MARRIAMMU	we	NaNkinim	1
AMI	we	NaNkune5e	1
MANDA	we	NaNkune5e	1
MARANUNGGU	we	kitya	2
MARAMANADJI	one	Nantyipe	1
MARENGAR	one	Nintyi	1
MARIDAN	one	Nantyipe	1
MARITHIEL	one	Nintyi	1
MARITYABEN	one	Nintyi	1
MARRIAMMU	one	Nintyi	1
AMI	one	Nanti	1
MANDA	one	Nanti	1
MARANUNGGU	one	Nantawa5	1
MARAMANADJI	two	pi5iti	1
MARIDAN	two	pi5iti	1
MARENGAR	two	tyityuk	2
MARITHIEL	two	tyityukuni	2
MARITYABEN	two	tyityukuni	2
MARRIAMMU	two	tyityukuni	2
AMI	two	miyitya	3
MANDA	two	miyita	3
MARANUNGGU	two	miyiti5	3
MARENGAR	dog	watyan	1
MARIDAN	dog	watyan	1
MARITHIEL	dog	watyan	1
MARITYABEN	dog	watyan	1
MARRIAMMU	dog	wetyan	1
AMI	dog	mityirim	2
MANDA	dog	mityirim	2
MARAMANADJI	dog	yitin	3
MARANUNGGU	dog	mi	4
MARAMANADJI	tree	tawur	1
MARENGAR	tree	tawur	1
MARIDAN	tree	tawur	1
MARITHIEL	tree	tawur	1
MARITYABEN	tree	tawur	1
MARRIAMMU	tree	tawur	1
AMI	tree	tawar	1
MANDA	tree	tewer	1
MARANUNGGU	tree	tawar	1
MARIDAN	leaf	muliNi	1
MARITHIEL	leaf	muliNi	1
MARITYABEN	leaf	muliNi	1
MARRIAMMU	leaf	muliNi	1
MARAMANADJI	leaf	yirin	2
MANDA	leaf	yirin	2
AMI	leaf	kalkal	3
MARANUNGGU	leaf	kalkal	3
MARENGAR	leaf	marir	4
MARAMANADJI	skin	ateripiri	1
MARENGAR	skin	tatipi	1
MARIDAN	skin	teripiri	1
MARITHIEL	skin	teripiri	1
MARITYABEN	skin	teripiri	1
MARRIAMMU	skin	teripiri	1
AMI	skin	teripiri5	1
MANDA	skin	teripuy5	1
MARANUNGGU	skin	teripiri5	1
MARAMANADJI	blood	wulkirim	1
MARENGAR	blood	wulkirim	1
MARIDAN	blood	wulkirim	1
MARITHIEL	blood	wulkirim	1
MARITYABEN	blood	wulkirim	1
MARRIAMMU	blood	wulkirim	1
MANDA	blood	wulkirim	1
AMI	blood	purwur	2
MARANUNGGU	blood	purwur	2
MARAMANADJI	bone	ama	1
MARIDAN	bone	amuwa	1
MARITHIEL	bone	muwa	1
MARITYABEN	bone	muwa	1
MARRIAMMU	bone	muwa	1
AMI	bone	mu	1
MANDA	bone	mu	1
MARANUNGGU	bone	mu	1
MARENGAR	bone	palkum	2
MARAMANADJI	ear	tyaNi	1
MARENGAR	ear	taNi	1
MARIDAN	ear	tyeNi	1
MARITHIEL	ear	tyaNi	1
MARITYABEN	ear	tyeNi	1
MARRIAMMU	ear	tyeNi	1
AMI	ear	tyeNi	1
MANDA	ear	tyaNi	1
MARANUNGGU	ear	tyeNi	1
MARAMANADJI	eye	miri	1
MARENGAR	eye	mi	1
MARIDAN	eye	miri	1
MARITHIEL	eye	miri	1
MARITYABEN	eye	miri	1
MARRIAMMU	eye	miri	1
AMI	eye	miri	1
MANDA	eye	mu	1
MARANUNGGU	eye	miri	1
MARAMANADJI	nose	yen	1
MARENGAR	nose	yen	1
MARIDAN	nose	yen	1
MARITHIEL	nose	yen	1
MARITYABEN	nose	yen	1
MARRIAMMU	nose	yen	1
AMI	nose	yin	1
MANDA	nose	yin	1
MARANUNGGU	nose	yin	1
MARAMANADJI	tooth	ter	1
MARENGAR	tooth	ter	1
MARIDAN	tooth	tiyer	1
MARITHIEL	tooth	tiyer	1
MARITYABEN	tooth	tiyer	1
MARRIAMMU	tooth	tiyer	1
AMI	tooth	tir	1
MANDA	tooth	tir	1
MARANUNGGU	tooth	tir	1
MARAMANADJI	tongue	NalNi5aN	1
MARENGAR	tongue	NininiN	1
MARIDAN	tongue	Naltiritiri	2
MARITHIEL	tongue	Naltiritiri	2
MARITYABEN	tongue	Naltiritiri	2
MARRIAMMU	tongue	Naltiritiri	2
AMI	tongue	Naltiri	2
MANDA	tongue	Naltiri	2
MARANUNGGU	tongue	Naltirtiri	2
MARAMANADJI	knee	pireNki	1
MARENGAR	knee	peNki	1
MARIDAN	knee	peNki	1
MARITHIEL	knee	peNki	1
MARITYABEN	knee	peNki	1
MARRIAMMU	knee	peNki	1
AMI	knee	piNkar	1
MANDA	knee	piNkar	1
MARANUNGGU	knee	piNkar	1
MARENGAR	hand	wunti	1
MARIDAN	hand	punti	1
MARITHIEL	hand	punti	1
MARITYABEN	hand	punti	1
MARRIAMMU	hand	punti	1
AMI	hand	nuNku	2
MANDA	hand	niyuNku	2
MARANUNGGU	hand	niyuNku	2
MARAMANADJI	hand	muri	3
MARAMANADJI	breasts	yeNi	1
MARENGAR	breasts	yeNi	1
MARIDAN	breasts	yeNi	1
MARITHIEL	breasts	yeNi	1
MARITYABEN	breasts	yeNi	1
MARRIAMMU	breasts	yeNi	1
AMI	breasts	yiNi	1
MANDA	breasts	yiNi	1
MARANUNGGU	breasts	yiNi	1
MARIDAN	liver	apuritli	1
MARITHIEL	liver	puritli	1
MARITYABEN	liver	puriLi	1
MARRIAMMU	liver	puritli	1
AMI	liver	peretle	1
MANDA	liver	peretle	1
MARANUNGGU	liver	perele	1
MARAMANADJI	liver	aparwu	2
MARENGAR	liver	patyu	3
MARAMANADJI	sun	panti	1
MARENGAR	sun	panti	1
MARIDAN	sun	panti	1
MARITHIEL	sun	panti	1
MARITYABEN	sun	panti	1
MARRIAMMU	sun	panti	1
AMI	sun	ka5mer	2
MANDA	sun	ka5mer	2
MARANUNGGU	sun	kiyik	3
MARENGAR	star	witli	1
MARIDAN	star	witli	1
MARITHIEL	star	witli	1
MARITYABEN	star	witli	1
MARRIAMMU	star	witli	1
AMI	star	pene5tyipe	2
MANDA	star	pene5tyepe	2
MARAMANADJI	star	yewi	3
MARANUNGGU	star	m3r3	4
MARAMANADJI	water	wuti	1
MARENGAR	water	wuti	1
MARIDAN	water	wuti	1
MARITHIEL	water	wuti	1
MARITYABEN	water	wuti	1
MARRIAMMU	water	wuti	1
AMI	water	wuta	1
MANDA	water	wuta	1
MARANUNGGU	water	wuta	1
AMI	stone	Nurwin	1
MANDA	stone	Nurwin	1
MARAMANADJI	stone	karawala	2
MARENGAR	stone	karalal	2
MARIDAN	stone	karitla	2
MARITHIEL	stone	karitla	2
MARITYABEN	stone	karitla	2
MARRIAMMU	stone	karitla	2
MARANUNGGU	stone	karawala	2
MARAMANADJI	fire	tyentyi	1
MARENGAR	fire	tyentyi	1
MARIDAN	fire	tyentyi	1
MARITHIEL	fire	tyentyi	1
MARITYABEN	fire	tyentyi	1
MARRIAMMU	fire	tyentyi	1
AMI	fire	yimi5	2
MANDA	fire	yimi5	2
MARANUNGGU	fire	yimi5	2
MARAMANADJI	night	nityi	1
MARENGAR	night	nityi	1
MARIDAN	night	nityi	1
MARITHIEL	night	nityi	1
MARITYABEN	night	nityi	1
MARRIAMMU	night	nityi	1
AMI	night	Nupel	2
MANDA	night	Nupel	2
MARANUNGGU	night	Nupel	2
MARITYABEN	full	tiyer	1
MARRIAMMU	full	tiyer	1
AMI	full	pekpiya	2
MANDA	full	pekpiya	2
MARAMANADJI	full	pakawuyty	3
MARIDAN	full	pakwuyty	3
MARANUNGGU	full	pakawuyty	3
MARENGAR	full	tyiripinNi	4
MARAMANADJI	new	yaNi	1
MARENGAR	new	yaNi	1
MARIDAN	new	yeNi	1
MARITHIEL	new	yaNi	1
MARRIAMMU	new	yeNi	1
AMI	new	yaNu	1
MANDA	new	yaNu	1
MARANUNGGU	new	yaNu	1
MARENGAR	name	puma	1
MARIDAN	name	puma	1
MARITHIEL	name	puma	1
MARRIAMMU	name	puma	1
MARAMANADJI	name	winkin	2
AMI	name	yinka	2
MANDA	name	winka	2
MARANUNGGU	name	winka	2
MARITYABEN	name	mari	3
