# Supplementary material for: A test of Generalized Bayesian dating: A new linguistic dating method
Source: PLoS One. 2020 Aug 12;15(8):e0236522. doi: 10.1371/journal.pone.0236522 (PMC7423060; doi:10.1371/journal.pone.0236522)
Supplement: S1 File — Python code for extracting data from ASJP word lists, cognate identification, and conversion to nexus files. Word lists annotated for cognacy for all families. Nexus files and MrBayes command files for all families. (ZIP) [file pone.0236522.s001.zip › S1 Supporting Information/Cognates/Nadahup.txt.svm.CRP.0.57.cognates]

doculect	concept	asjp	cogid
DAW	I	ah	1
JUPDA	I	ah	1
NADEB	I	uh	1
YUHUP	I	ah	1
DAW	you	am	1
NADEB	you	om	1
JUPDA	you	ab	2
YUHUP	you	ab	2
JUPDA	you	d3g	3
DAW	we	id	1
JUPDA	we	3d	1
YUHUP	we	ud	1
NADEB	we	or	2
NADEB	one	SEt	1
NADEB	one	SEd	1
YUHUP	one	sah	2
YUHUP	one	sahyapa	2
DAW	one	mE7	3
JUPDA	one	Ep	4
JUPDA	one	ayup	5
DAW	two	tum	1
NADEB	two	tumwop	1
JUPDA	two	bab7	2
YUHUP	two	b37	2
JUPDA	two	Ta7ap	3
DAW	person	dow	1
JUPDA	person	hupd3h	2
DAW	fish	hap	1
JUPDA	fish	hop	1
NADEB	fish	hub	1
YUHUP	fish	hop	1
JUPDA	dog	yabho7	1
JUPDA	dog	ya7abho7	1
YUHUP	dog	ya7ambeh	1
DAW	dog	yam	2
NADEB	dog	awal	3
DAW	louse	nem	1
NADEB	louse	nam	1
JUPDA	louse	dEb	2
YUHUP	louse	dEb	2
DAW	tree	tog	1
JUPDA	tree	tegduh	1
YUHUP	tree	teg	1
NADEB	tree	pow	2
DAW	leaf	ket	1
JUPDA	leaf	gEt	1
YUHUP	leaf	kEt	1
NADEB	leaf	bakad	2
DAW	skin	buk	1
JUPDA	skin	bok	1
NADEB	skin	buh	1
DAW	blood	juw	1
JUPDA	blood	biyiw	1
NADEB	blood	yuw	1
YUHUP	blood	yiw	1
DAW	bone	kEg	1
JUPDA	bone	gEg	1
NADEB	bone	ku7	2
YUHUP	bone	ko7	2
DAW	horn	San7	1
NADEB	horn	San	1
JUPDA	horn	Tad	2
YUHUP	horn	cad	2
DAW	eye	tum	1
NADEB	eye	tum	1
JUPDA	eye	k3w3g	2
YUHUP	eye	t3b3g	2
DAW	nose	toT	1
JUPDA	nose	toT	1
YUHUP	nose	toT	1
JUPDA	nose	Cukuy	2
NADEB	nose	po7	3
DAW	tooth	tog	1
JUPDA	tooth	t3g	1
NADEB	tooth	tog	1
YUHUP	tooth	tog	1
DAW	tongue	nohkEd	1
JUPDA	tongue	nohgEd	1
NADEB	tongue	gad	1
YUHUP	tongue	dohkEd	1
DAW	knee	wodEh	1
JUPDA	knee	woddE	1
NADEB	knee	tarodnuh	2
YUHUP	knee	Togduh	2
DAW	breasts	pun	1
JUPDA	breasts	pud	1
YUHUP	breasts	pud	1
NADEB	breasts	bi	2
DAW	drink	ig	1
JUPDA	drink	3g	1
NADEB	drink	ok	1
YUHUP	drink	og	1
DAW	hear	wog	1
JUPDA	hear	w37	1
NADEB	hear	wo7	1
YUHUP	hear	pah	2
DAW	come	nEd	1
JUPDA	come	dEd	1
YUHUP	come	ded	1
JUPDA	sun	widoh	1
JUPDA	sun	wEdho	1
YUHUP	sun	wEdoh	1
DAW	sun	xutum	2
NADEB	sun	papuy	3
JUPDA	star	widobEhtod	1
YUHUP	star	wedobeh	1
DAW	star	meh	2
JUPDA	water	deh	1
YUHUP	water	deh	1
DAW	water	nox	2
NADEB	water	na7oN	3
DAW	fire	boho	1
JUPDA	fire	tegho	2
NADEB	fire	yu7	3
DAW	path	tuw	1
JUPDA	path	tiw	1
NADEB	path	tuw	1
YUHUP	path	tiw	1
DAW	night	Tem	1
NADEB	night	Tom	1
JUPDA	night	T3b	2
YUHUP	night	Tob	2
DAW	name	xat	1
JUPDA	name	hat	1
NADEB	name	h3d	1
YUHUP	name	hat	1
JUPDA	ear	bodok	1
NADEB	ear	buy	1
YUHUP	ear	buydok	1
JUPDA	hand	dapuh	1
NADEB	hand	moh	1
YUHUP	hand	poh	1
JUPDA	liver	ho	1
NADEB	liver	hoh	1
YUHUP	liver	ho	1
JUPDA	die	da7	1
YUHUP	die	boh	2
JUPDA	stone	paT	1
YUHUP	stone	paT	1
NADEB	stone	p37	2
