# Supplementary material for: A test of Generalized Bayesian dating: A new linguistic dating method
Source: PLoS One. 2020 Aug 12;15(8):e0236522. doi: 10.1371/journal.pone.0236522 (PMC7423060; doi:10.1371/journal.pone.0236522)
Supplement: S1 File — Python code for extracting data from ASJP word lists, cognate identification, and conversion to nexus files. Word lists annotated for cognacy for all families. Nexus files and MrBayes command files for all families. (ZIP) [file pone.0236522.s001.zip › S1 Supporting Information/Cognates/Abkhaz-Adyge.txt.svm.CRP.0.57.cognates]

doculect	concept	asjp	cogid
ABAZA	I	sara	1
ABKHAZ	I	sara	1
ADYGHE	I	s3	2
KABARDIAN	I	s3	2
ABAZA	you	w3ra	1
ABAZA	you	bara	1
ABKHAZ	you	wara	1
ABKHAZ	you	bara	1
ADYGHE	you	w3	2
KABARDIAN	you	w3	2
ABAZA	we	Swara	1
ABKHAZ	we	Swara	1
ADYGHE	we	Sw3	1
KABARDIAN	we	f3	2
ABAZA	one	zak3	1
ABKHAZ	one	ak3	1
ABKHAZ	one	acw3	1
ADYGHE	one	z3	1
KABARDIAN	one	z3	1
ABAZA	two	Xwba	1
ABKHAZ	two	Xwba	1
ADYGHE	two	tw3	2
KABARDIAN	two	tw3	2
ADYGHE	person	c3f3	1
KABARDIAN	person	c3w	1
ABAZA	person	Xw3CwyXw3s	2
ABKHAZ	person	waXw3	2
ABAZA	fish	pslaCwa	1
ABKHAZ	fish	ps3c	1
ADYGHE	fish	pc3Z3y	2
KABARDIAN	fish	bc3Z3y	2
ABAZA	dog	la	1
ABKHAZ	dog	la	1
ADYGHE	dog	h3	2
KABARDIAN	dog	h3	2
ABAZA	louse	ca	1
ABKHAZ	louse	ca	1
ADYGHE	louse	c3	1
KABARDIAN	louse	c3	1
ABAZA	tree	cla	1
ABKHAZ	tree	cla	1
ADYGHE	tree	C3X3	2
KABARDIAN	tree	Z3X	2
ABAZA	leaf	bxy3	1
ABKHAZ	leaf	bxy3	1
ADYGHE	leaf	thap	2
KABARDIAN	leaf	th3mp3	2
ABAZA	skin	Cwazy	1
ABKHAZ	skin	cwa	1
ADYGHE	skin	C3Sw3	1
KABARDIAN	skin	f3	2
ABAZA	blood	Sya	1
ABKHAZ	blood	Sya	1
ADYGHE	blood	L3	2
KABARDIAN	blood	L3	2
ABAZA	bone	bXw3	1
ABKHAZ	bone	baXw	1
ADYGHE	bone	qw3pSh3	2
KABARDIAN	bone	qw3pSh3	2
ABAZA	horn	Cw3Xwa	1
ABKHAZ	horn	tw3Xwa	1
ADYGHE	horn	bZ3	2
ADYGHE	horn	bZaqw3	2
KABARDIAN	horn	bZ3	2
ABAZA	ear	l3mha	1
ABKHAZ	ear	l3mha	1
ADYGHE	ear	thakw3m	2
KABARDIAN	ear	th3kw3m3	2
ABAZA	eye	la	1
ABKHAZ	eye	la	1
ABKHAZ	eye	bla	1
ADYGHE	eye	n3	2
KABARDIAN	eye	n3	2
ABAZA	nose	p3nca	1
ABKHAZ	nose	p3nca	1
ADYGHE	nose	p3	2
KABARDIAN	nose	p3	2
ABAZA	tooth	p3c	1
ABKHAZ	tooth	xap3c	1
ADYGHE	tooth	c3	2
KABARDIAN	tooth	c3	2
ABAZA	tongue	bz3	1
ABKHAZ	tongue	b3z	1
ADYGHE	tongue	bz3gw3	1
KABARDIAN	tongue	bz3gw3	1
ABAZA	knee	Syamqa	1
ABKHAZ	knee	Syamx3	1
ADYGHE	knee	L3gwanj3	2
KABARDIAN	knee	L3gwaZ3	2
ABAZA	hand	nap3	1
ABKHAZ	hand	nap3	1
ABAZA	hand	maqa	2
ABAZA	breasts	gwCp3	1
ABKHAZ	breasts	gw3	1
ADYGHE	breasts	bX3	2
KABARDIAN	breasts	bX3	2
ADYGHE	liver	thamS3Xw	1
KABARDIAN	liver	th3nS73w	1
ABAZA	liver	Cwa	2
ABKHAZ	liver	gwacwa	2
ABAZA	liver	CaCa	3
ABAZA	drink	Zwra	1
ABKHAZ	drink	Zwra	1
ADYGHE	drink	y3Sw3n	2
KABARDIAN	drink	y3f3n	2
ABAZA	see	bara	1
ABKHAZ	see	bara	1
ADYGHE	see	L3w3n	2
KABARDIAN	see	Law3n	2
ABAZA	hear	aXara	1
ABKHAZ	hear	hara	1
ADYGHE	hear	z3x3x3n	2
KABARDIAN	hear	z3x3x3n	2
ABAZA	die	psra	1
ABKHAZ	die	psra	1
ADYGHE	die	tL3n	2
KABARDIAN	die	tL3n	2
KABARDIAN	die	z3X3tL3n	2
ABAZA	come	Xara	1
ABKHAZ	come	ara	1
ADYGHE	come	q3kw3n	2
KABARDIAN	come	q3kw3n	2
ABAZA	sun	mara	1
ABKHAZ	sun	mra	1
ADYGHE	sun	t3X3	2
KABARDIAN	sun	d3X3	2
ABAZA	star	ayaCwa	1
ABKHAZ	star	yacwa	1
ADYGHE	star	Zywaw3	2
KABARDIAN	star	waw3	2
ABAZA	water	c3	1
ABKHAZ	water	c3	1
ADYGHE	water	ps3	2
KABARDIAN	water	ps3	2
ADYGHE	stone	m3Zw3	1
KABARDIAN	stone	m3w3	1
ABAZA	stone	haqw3	2
ABKHAZ	stone	xahw	2
ABAZA	fire	mca	1
ABKHAZ	fire	mca	1
ADYGHE	fire	maSw3	2
KABARDIAN	fire	maf3	2
ABAZA	mountain	xwa	1
ABKHAZ	mountain	Syxa	2
ADYGHE	mountain	qw3Sh3	3
KABARDIAN	mountain	bX3	4
ADYGHE	night	C3Sy3	1
KABARDIAN	night	Z3S	1
ABAZA	night	waq3	2
ABKHAZ	night	cx	3
ADYGHE	full	y3z	1
ADYGHE	full	y3z3bz	1
KABARDIAN	full	y3z	1
KABARDIAN	full	z3r3z	1
ABAZA	full	aznata	2
ABKHAZ	full	zna	2
ABAZA	new	S3c	1
ABKHAZ	new	Ca	1
ADYGHE	new	C3	1
KABARDIAN	new	S3	1
ABAZA	name	xy3z	1
ABKHAZ	name	xyc	1
ADYGHE	name	c3	2
KABARDIAN	name	c3	2
