# Supplementary material for: A test of Generalized Bayesian dating: A new linguistic dating method
Source: PLoS One. 2020 Aug 12;15(8):e0236522. doi: 10.1371/journal.pone.0236522 (PMC7423060; doi:10.1371/journal.pone.0236522)
Supplement: S1 File — Python code for extracting data from ASJP word lists, cognate identification, and conversion to nexus files. Word lists annotated for cognacy for all families. Nexus files and MrBayes command files for all families. (ZIP) [file pone.0236522.s001.zip › S1 Supporting Information/Cognates/Walioic.txt.svm.CRP.0.57.cognates]

doculect	concept	asjp	cogid
TUWARI	you	teolo	1
TUWARI	you	tama	2
WOSWARI	one	arosobau	1
YAWIYO	one	arosobau	1
TUWARI	one	motou	2
WALIO	one	aLiagoLaLilau	3
WOSWARI	two	arofri	1
YAWIYO	two	arofri	1
TUWARI	two	potonami	2
WALIO	two	gurara7	3
WOSWARI	fish	afitano	1
YAWIYO	fish	afitano	1
TUWARI	fish	ha7o	2
WALIO	fish	awe	3
WOSWARI	dog	ifau	1
WOSWARI	dog	ivau	1
YAWIYO	dog	ifau	1
TUWARI	dog	hayo	2
WALIO	dog	kauwapo	3
WOSWARI	louse	dibafuyei	1
YAWIYO	louse	dibafuyei	1
TUWARI	louse	na7alo	2
WALIO	louse	natopi	3
WOSWARI	tree	yanu	1
YAWIYO	tree	yanu	1
TUWARI	tree	mi	2
WALIO	tree	bipo7	3
WOSWARI	leaf	nwai	1
YAWIYO	leaf	nwai	1
TUWARI	leaf	nopuwa	2
WALIO	leaf	nowapo	2
TUWARI	skin	apa	1
WALIO	skin	apayo	1
WOSWARI	skin	toefahewa	2
YAWIYO	skin	toefahewa	2
WOSWARI	blood	teyuowa	1
YAWIYO	blood	teyuowa	1
TUWARI	blood	namasi	2
WALIO	blood	li7	3
WOSWARI	bone	ihuwa	1
YAWIYO	bone	ihuwa	1
TUWARI	bone	hayolu	2
WALIO	bone	ipalibo	3
WOSWARI	ear	afe	1
YAWIYO	ear	afe	1
TUWARI	ear	wasia7i	2
WALIO	ear	apopo	3
TUWARI	eye	nomo	1
WOSWARI	eye	nimau	1
YAWIYO	eye	nimau	1
WALIO	eye	nogubonE	2
TUWARI	tooth	napa	1
WALIO	tooth	nopapala	1
WOSWARI	tooth	nofe	1
YAWIYO	tooth	nofe	1
WOSWARI	tongue	tanotai	1
YAWIYO	tongue	tanotai	1
TUWARI	tongue	ta7aaw	2
WALIO	tongue	nogoya	3
TUWARI	knee	hepa7aru	1
TUWARI	knee	halipa7alo	1
WOSWARI	knee	erepa7aru	1
YAWIYO	knee	erepa7aru	1
WALIO	knee	ElEpakusELE	2
WOSWARI	hand	yanineru	1
YAWIYO	hand	yanineru	1
TUWARI	hand	uani	2
WALIO	hand	nanopo	3
WOSWARI	breasts	mama	1
YAWIYO	breasts	mama	1
TUWARI	breasts	apolo	2
WALIO	breasts	matopulo	2
WOSWARI	liver	umone	1
YAWIYO	liver	umone	1
TUWARI	liver	nowa	2
WALIO	liver	tebo	3
WOSWARI	come	aiya	1
YAWIYO	come	aiya	1
TUWARI	come	palamale	2
WALIO	come	nga7	3
WOSWARI	star	sorifariya	1
YAWIYO	star	sorifariya	1
TUWARI	star	salamayya	2
WALIO	star	pasEto	3
WOSWARI	water	utlauwe	1
YAWIYO	water	utlauwe	1
TUWARI	water	u	2
WALIO	water	gwei	3
WOSWARI	stone	tabiya	1
YAWIYO	stone	tabiya	1
TUWARI	stone	pu	2
WALIO	stone	pubo7	2
WOSWARI	fire	tiyami	1
YAWIYO	fire	tiyami	1
WOSWARI	fire	tanuwa	2
YAWIYO	fire	tanuwa	2
TUWARI	fire	ni	3
WALIO	fire	linati	4
WOSWARI	path	efomowa	1
YAWIYO	path	efomowa	1
TUWARI	path	apa	2
WALIO	path	7Epobu	3
WOSWARI	mountain	wwa7u	1
YAWIYO	mountain	wa7u	1
TUWARI	mountain	konopu	2
WALIO	mountain	nopunapu	3
WOSWARI	night	tatufiya	1
YAWIYO	night	tatufiya	1
TUWARI	night	tebi	2
WALIO	night	toLopuwa7	3
WOSWARI	new	usane	1
YAWIYO	new	usane	1
TUWARI	new	loloala	2
WALIO	new	miakoLau	3
WOSWARI	person	to	1
WOSWARI	person	toiwa	1
WALIO	person	ElEgobuwo	2
WOSWARI	nose	timosi	1
YAWIYO	nose	timosi	1
WALIO	nose	topsEpo7	2
