# Supplementary material for: A test of Generalized Bayesian dating: A new linguistic dating method
Source: PLoS One. 2020 Aug 12;15(8):e0236522. doi: 10.1371/journal.pone.0236522 (PMC7423060; doi:10.1371/journal.pone.0236522)
Supplement: S1 File — Python code for extracting data from ASJP word lists, cognate identification, and conversion to nexus files. Word lists annotated for cognacy for all families. Nexus files and MrBayes command files for all families. (ZIP) [file pone.0236522.s001.zip › S1 Supporting Information/Cognates/Morehead-Wasur.txt.svm.CRP.0.57.cognates]

doculect	concept	asjp	cogid
NAMBO	I	yond	1
NAMO	I	yonda	1
JEISCH	I	niwon	2
YEY	I	niwon	2
PEREMKA	I	tea	3
YEY	I	nyi	4
NAMBO	you	pom	1
NAMO	you	bom	1
YEY	you	bu	1
JEISCH	you	bonen	2
YEY	you	bonen	2
JEISCH	we	binen	1
YEY	we	bi	1
YEY	we	binen	1
NAMBO	we	yond	2
JEISCH	one	nampwui	1
NAMBO	one	ambiur	1
NAMO	one	nambimi	1
PEREMKA	one	neambi	1
YEY	one	nampei	1
YEY	one	nampwui	1
NAMBO	two	tumbi	1
NAMO	two	rombi	1
JEISCH	two	itapai	2
YEY	two	itapai	2
YEY	two	yetapae	2
PEREMKA	two	yendar	3
JEISCH	person	aneppor	1
YEY	person	aneppor	1
YEY	person	anyepor	1
JEISCH	fish	der	1
YEY	fish	der	1
NAMBO	fish	aNgur	2
NAMO	fish	wagib	3
PEREMKA	fish	kowea	4
JEISCH	dog	dyow	1
YEY	dog	dyeu	1
YEY	dog	Teu	1
NAMBO	dog	ard	2
NAMO	dog	nase	3
PEREMKA	dog	gnathur	4
JEISCH	louse	nim	1
YEY	louse	nim	1
NAMBO	louse	emod	2
NAMO	louse	yaneme	3
PEREMKA	louse	yarm	4
JEISCH	tree	pur	1
NAMBO	tree	wel	1
YEY	tree	per	1
YEY	tree	pur	1
NAMO	tree	wun	2
PEREMKA	tree	wermerni	3
JEISCH	leaf	makarpiap	1
NAMO	leaf	ran	2
PEREMKA	leaf	wemenetaNk	3
YEY	leaf	tyako	4
JEISCH	skin	Nupar	1
YEY	skin	ngupar	1
YEY	skin	par	1
NAMBO	skin	toNgal	2
NAMO	skin	gane	3
PEREMKA	skin	woko	4
NAMO	blood	forok	1
PEREMKA	blood	foroka	1
JEISCH	blood	gul	2
NAMBO	blood	gwal	2
YEY	blood	gul	2
NAMBO	bone	qod	1
NAMO	bone	goart	1
NAMO	bone	goat	1
YEY	bone	gor	1
YEY	bone	Nor	1
JEISCH	bone	yet3ken	2
PEREMKA	bone	kam	3
NAMBO	ear	toNgal	1
NAMO	ear	taNgarn	1
JEISCH	ear	darko	2
PEREMKA	ear	tarop	2
YEY	ear	darko	2
NAMO	eye	sokop	1
NAMO	eye	sakop	1
JEISCH	eye	surpar	2
YEY	eye	surpar	2
NAMBO	eye	taramb	3
PEREMKA	eye	si	4
YEY	eye	cur	5
JEISCH	nose	taNe	1
PEREMKA	nose	tauma	1
YEY	nose	tange	1
NAMBO	nose	mebele	2
NAMO	nose	mibun	3
JEISCH	tooth	tar	1
NAMBO	tooth	tol	1
PEREMKA	tooth	tur	1
YEY	tooth	tar	1
NAMO	tooth	run	2
YEY	tooth	baci	3
JEISCH	tongue	amar	1
YEY	tongue	amar	1
NAMBO	tongue	penji	2
NAMO	tongue	burnege	3
PEREMKA	tongue	wetheCer	4
JEISCH	knee	summer	1
YEY	knee	summer	1
NAMBO	knee	wilsab	2
NAMO	knee	butom	3
PEREMKA	knee	qaraqarakuriawi	4
YEY	knee	tyemer	5
JEISCH	hand	soprsopr	1
YEY	hand	soprsopr	1
NAMBO	hand	tondkambul	2
YEY	hand	tyemek	3
JEISCH	breasts	tatto	1
YEY	breasts	tatto	1
JEISCH	breasts	kamar	2
NAMBO	breasts	kaboqod	3
NAMO	breasts	babagoat	4
PEREMKA	breasts	turan	5
NAMBO	drink	tened	1
NAMO	drink	taneta	1
JEISCH	drink	wund3	2
YEY	drink	wund3	2
PEREMKA	drink	kiatanob	3
JEISCH	hear	dadamrai	1
YEY	hear	dadamrai	1
NAMBO	hear	iayid	2
YEY	hear	der	3
NAMBO	die	kor	1
NAMO	die	kora	1
JEISCH	die	aludalwa	2
YEY	die	aludalwa	2
PEREMKA	die	esi	3
YEY	die	anengge	4
NAMO	come	awe	1
PEREMKA	come	awe	1
JEISCH	come	dikenap	2
YEY	come	dikenap	2
NAMBO	come	kanam	3
YEY	come	di	4
JEISCH	sun	mir3	1
YEY	sun	mir	1
YEY	sun	mire	1
NAMBO	sun	abiard	2
NAMO	sun	kesarekop	3
PEREMKA	sun	erputhur	4
JEISCH	star	pundyelpundyel	1
YEY	star	pungil	2
YEY	star	weyel	3
NAMBO	water	nou	1
NAMO	water	nu	1
PEREMKA	water	nor	1
JEISCH	water	kan	2
YEY	water	kao	2
YEY	water	kar	2
JEISCH	stone	kumu	1
YEY	stone	kumu	1
NAMO	stone	gogon	2
PEREMKA	stone	verma	3
YEY	stone	medyer	4
JEISCH	fire	ben	1
NAMBO	fire	pend	1
NAMO	fire	beNgi	1
YEY	fire	ben	1
YEY	fire	benT	1
PEREMKA	fire	meni	2
JEISCH	path	barpi	1
YEY	path	barpi	1
NAMBO	path	wodagal	2
NAMO	path	endo	3
PEREMKA	path	muther	4
NAMBO	night	yerimb	1
NAMO	night	serumb	1
JEISCH	night	odeg3	2
YEY	night	odege	2
PEREMKA	night	tambarthur	3
YEY	night	neNgu	4
JEISCH	new	nuppindei	1
YEY	new	nuppindei	1
YEY	new	tibendenao	2
JEISCH	name	utsa3	1
YEY	name	utsae	1
NAMBO	name	mundud	2
NAMO	name	yetoqan	3
PEREMKA	name	yerper	4
YEY	name	ore	5
NAMBO	liver	yendom	1
NAMO	liver	afarp	2
PEREMKA	liver	narntun	3
YEY	liver	ned	4
NAMO	mountain	jowan	1
PEREMKA	mountain	rokuroku	2
YEY	mountain	kelmel	3
NAMO	full	tenafor	1
PEREMKA	full	tearatope	2
YEY	see	cur	1
YEY	see	tyur	1
