# Supplementary material for: A test of Generalized Bayesian dating: A new linguistic dating method
Source: PLoS One. 2020 Aug 12;15(8):e0236522. doi: 10.1371/journal.pone.0236522 (PMC7423060; doi:10.1371/journal.pone.0236522)
Supplement: S1 File — Python code for extracting data from ASJP word lists, cognate identification, and conversion to nexus files. Word lists annotated for cognacy for all families. Nexus files and MrBayes command files for all families. (ZIP) [file pone.0236522.s001.zip › S1 Supporting Information/Cognates/Dagan.txt.svm.CRP.0.57.cognates]

doculect	concept	asjp	cogid
DIMA	I	ne	1
MAIWA	I	ne	1
ONJOB	I	na	1
UMANAKAINA_GWOIDEN	I	nau	1
DIMA	you	ge	1
ONJOB	you	ga	1
UMANAKAINA_GWOIDEN	you	kau	1
MAIWA	you	gemita	2
DIMA	we	no	1
ONJOB	we	nu	1
DIMA	one	daida	1
MAIWA	one	desi	2
ONJOB	one	kema	3
UMANAKAINA_GWOIDEN	one	eakana	4
DIMA	two	yuri	1
MAIWA	two	injivitin	2
ONJOB	two	ame	3
UMANAKAINA_GWOIDEN	two	apea	4
DIMA	person	apana	1
UMANAKAINA_GWOIDEN	person	yapana	1
ONJOB	person	yote	2
DIMA	fish	taiya	1
MAIWA	fish	torimai	2
ONJOB	fish	iyana	3
UMANAKAINA_GWOIDEN	fish	iapapa	4
DIMA	dog	kweaoa	1
MAIWA	dog	kueau	1
ONJOB	dog	kuku	1
UMANAKAINA_GWOIDEN	dog	taku	1
MAIWA	dog	peau	2
DIMA	louse	igu	1
ONJOB	louse	kwina	2
UMANAKAINA_GWOIDEN	louse	tiri	3
DIMA	tree	ira	1
MAIWA	tree	itowoto	2
ONJOB	tree	itu	3
UMANAKAINA_GWOIDEN	tree	dipa	4
DIMA	leaf	kwarepi	1
MAIWA	leaf	kwaiaua	1
UMANAKAINA_GWOIDEN	leaf	kwari	1
ONJOB	leaf	ba	2
DIMA	skin	etopi	1
ONJOB	skin	eta	1
DIMA	skin	nibe	2
MAIWA	skin	kinapiwa	3
UMANAKAINA_GWOIDEN	skin	midunga	4
DIMA	blood	deri	1
ONJOB	blood	dila	1
MAIWA	blood	hanigai	2
UMANAKAINA_GWOIDEN	blood	tuana	3
DIMA	bone	legura	1
MAIWA	bone	miridnawa	2
ONJOB	bone	yarika	3
UMANAKAINA_GWOIDEN	bone	dogiana	4
DIMA	ear	taine	1
MAIWA	ear	nuinana	2
ONJOB	ear	ikara	3
UMANAKAINA_GWOIDEN	ear	wenaguni	4
DIMA	eye	yame	1
ONJOB	eye	yama	1
UMANAKAINA_GWOIDEN	eye	yabi	1
MAIWA	eye	nagana	2
DIMA	nose	gia	1
ONJOB	nose	pia	2
UMANAKAINA_GWOIDEN	nose	kibi	3
DIMA	tooth	ware	1
UMANAKAINA_GWOIDEN	tooth	uari	1
MAIWA	tooth	donana	2
ONJOB	tooth	nosarika	3
MAIWA	tongue	petnana	1
ONJOB	tongue	peta	1
DIMA	tongue	pepe	2
UMANAKAINA_GWOIDEN	tongue	pepan	2
DIMA	hand	mabe	1
UMANAKAINA_GWOIDEN	hand	mabu	1
DIMA	hand	yani	2
ONJOB	hand	yata	2
MAIWA	hand	nanigwainiwa	3
DIMA	breasts	ama	1
MAIWA	breasts	am	1
ONJOB	breasts	tope	2
UMANAKAINA_GWOIDEN	breasts	kataten	3
DIMA	liver	atene	1
DIMA	liver	bede	2
ONJOB	liver	uliga	3
UMANAKAINA_GWOIDEN	liver	tara	4
DIMA	sun	maigara	1
UMANAKAINA_GWOIDEN	sun	maigara	1
MAIWA	sun	tari	2
ONJOB	sun	la	3
DIMA	star	gwamigwami	1
MAIWA	star	maranton	2
ONJOB	star	damota	3
UMANAKAINA_GWOIDEN	star	tuuwara	4
DIMA	water	owa	1
MAIWA	water	dudu	2
ONJOB	water	saru	3
UMANAKAINA_GWOIDEN	water	auwana	4
DIMA	stone	akima	1
DIMA	stone	gwada	2
MAIWA	stone	an	3
ONJOB	stone	domoa	4
UMANAKAINA_GWOIDEN	stone	boa	5
DIMA	fire	ilaremo	1
MAIWA	fire	kaiam	2
ONJOB	fire	oma	3
UMANAKAINA_GWOIDEN	fire	mata	4
DIMA	path	yava	1
UMANAKAINA_GWOIDEN	path	yawata	1
MAIWA	path	etetin	2
ONJOB	path	eta	3
DIMA	mountain	oiapu	1
ONJOB	mountain	oiyava	1
UMANAKAINA_GWOIDEN	mountain	oiapu	1
MAIWA	mountain	tuitouoto	2
MAIWA	night	nubau	1
UMANAKAINA_GWOIDEN	night	nubawaga	1
DIMA	night	sisipu	2
ONJOB	night	mume	3
