# Supplementary material for: A test of Generalized Bayesian dating: A new linguistic dating method
Source: PLoS One. 2020 Aug 12;15(8):e0236522. doi: 10.1371/journal.pone.0236522 (PMC7423060; doi:10.1371/journal.pone.0236522)
Supplement: S1 File — Python code for extracting data from ASJP word lists, cognate identification, and conversion to nexus files. Word lists annotated for cognacy for all families. Nexus files and MrBayes command files for all families. (ZIP) [file pone.0236522.s001.zip › S1 Supporting Information/Cognates/Tarascan.txt.svm.CRP.0.57.cognates]

doculect	concept	asjp	cogid
PUREPECHA	I	xi	1
PURHEPECHA	I	xi	1
PURHEPECHA_2	I	xi	1
TARASCAN	I	hi	1
PUREPECHA	you	thu	1
PURHEPECHA	you	thu	1
TARASCAN	you	Ca	2
PUREPECHA	we	xuCa	1
PURHEPECHA	we	xuCa	1
PURHEPECHA_2	we	xuCa	1
TARASCAN	we	juCa	1
TARASCAN	we	oCi	1
PUREPECHA	one	ma	1
PURHEPECHA	one	ma	1
PURHEPECHA_2	one	ma	1
TARASCAN	one	ma	1
PUREPECHA	two	cimani	1
PURHEPECHA	two	cimani	1
PURHEPECHA_2	two	cimani	1
TARASCAN	two	cimani	1
PUREPECHA	person	kwhiripu	1
PURHEPECHA	person	khuiripu	1
PURHEPECHA_2	person	kuiripu	1
TARASCAN	person	kwiripu	1
PUREPECHA	fish	kuruCa	1
PURHEPECHA	fish	kuruCa	1
PURHEPECHA_2	fish	kuruCa	1
TARASCAN	fish	kuruCa	1
PUREPECHA	dog	wiCu	1
PURHEPECHA	dog	uiCu	1
PURHEPECHA_2	dog	uiCu	1
TARASCAN	dog	uiCu	1
PUREPECHA	louse	ampuSi	1
PURHEPECHA	louse	ambus3	1
PURHEPECHA_2	louse	ambus3	1
TARASCAN	louse	ambus3	1
PUREPECHA	tree	anatapu	1
PURHEPECHA	tree	aNatapu	1
PURHEPECHA_2	tree	a5atapu	1
PURHEPECHA_2	tree	anatapu	1
TARASCAN	tree	a5atapu	1
PUREPECHA	leaf	Ckhuri	1
PURHEPECHA	leaf	Sukuri	1
PURHEPECHA_2	leaf	Ckuri	1
TARASCAN	leaf	Ckuri	1
PUREPECHA	blood	yuriri	1
PURHEPECHA	blood	iuriri	1
PURHEPECHA_2	blood	iurhiri	1
TARASCAN	blood	iuriria	1
PUREPECHA	bone	uni	1
PURHEPECHA	bone	uni	1
PURHEPECHA_2	bone	uni	1
TARASCAN	bone	uni	1
PURHEPECHA_2	horn	s3uaNua	1
TARASCAN	horn	s3uaNwa	1
PUREPECHA	horn	S3wankwa	2
PUREPECHA	ear	kuch3kwa	1
PURHEPECHA_2	ear	kuc3kua	1
TARASCAN	ear	kuc3kwa	1
PUREPECHA	eye	eSkwa	1
PURHEPECHA	eye	eskua	1
PURHEPECHA_2	eye	eskua	1
TARASCAN	eye	eskwa	1
PUREPECHA	nose	uri	1
PURHEPECHA	nose	uri	1
PURHEPECHA_2	nose	uri	1
TARASCAN	nose	uri	1
PUREPECHA	tooth	S3ni	1
PURHEPECHA_2	tooth	s3ni	1
TARASCAN	tooth	s3ni	1
PUREPECHA	tongue	khathampa	1
PURHEPECHA	tongue	katamba	1
PURHEPECHA_2	tongue	katamba	1
TARASCAN	tongue	katamba	1
PUREPECHA	knee	xurinCkwa	1
PURHEPECHA_2	knee	xurhinckua	1
TARASCAN	knee	hurinckwa	1
PUREPECHA	hand	xakhi	1
PURHEPECHA	hand	xaxki	1
PURHEPECHA_2	hand	xaxki	1
TARASCAN	hand	haki	1
PUREPECHA	breasts	terunikwa	1
PURHEPECHA_2	breasts	teru5ekua	1
PURHEPECHA_2	breasts	khe5ekua	1
TARASCAN	breasts	icukwa	2
PUREPECHA	liver	tawaS3	1
PURHEPECHA_2	liver	tauas3	1
TARASCAN	liver	tauas3	1
PUREPECHA	drink	ic3mani	1
PURHEPECHA_2	drink	ic3mani	1
TARASCAN	drink	ic3ma	1
PUREPECHA	see	iSeni	1
PURHEPECHA	see	eSeni	1
PURHEPECHA_2	see	eskani	1
TARASCAN	see	eska	1
PUREPECHA	die	warini	1
PURHEPECHA	die	uarini	1
PURHEPECHA_2	die	uarini	1
TARASCAN	die	uari	1
PUREPECHA	come	xurani	1
PURHEPECHA_2	come	xurani	1
TARASCAN	come	hura	1
PUREPECHA	sun	xuryata	1
PURHEPECHA	sun	xuriata	1
PURHEPECHA_2	sun	xuriata	1
TARASCAN	sun	huriata	1
PUREPECHA	star	xosku	1
PURHEPECHA	star	xoskueCa	1
PURHEPECHA_2	star	xoskua	1
TARASCAN	star	hoskwa	1
PUREPECHA	water	ich3	1
PURHEPECHA	water	ic3	1
PURHEPECHA_2	water	ic3	1
TARASCAN	water	ic3	1
PUREPECHA	stone	cakapu	1
PURHEPECHA	stone	cakapu	1
PURHEPECHA_2	stone	cakapu	1
TARASCAN	stone	cakapu	1
PUREPECHA	fire	Cphiri	1
PURHEPECHA_2	fire	kuri	1
PURHEPECHA_2	fire	Cpiri	1
PURHEPECHA_2	fire	Cupiri	1
TARASCAN	fire	Cupiri	1
PUREPECHA	path	Sanaru	1
PURHEPECHA	path	SaNari	1
PURHEPECHA_2	path	Sanharu	1
TARASCAN	path	tauakata	2
PUREPECHA	night	Curikwa	1
PURHEPECHA	night	Curikua	1
PURHEPECHA_2	night	Curikua	1
TARASCAN	night	Curikwa	1
PUREPECHA	name	arikurikwa	1
PURHEPECHA	name	arikuarekua	1
PURHEPECHA_2	name	xukaNurikua	2
PURHEPECHA_2	name	xakaNurikua	2
PURHEPECHA	name	arhiNakua	3
TARASCAN	name	hakaNurikwa	4
PURHEPECHA	mountain	xuata	1
PURHEPECHA_2	mountain	xuata	1
TARASCAN	mountain	wata	1
PURHEPECHA	full	uinirani	1
PURHEPECHA_2	full	uiniri	1
TARASCAN	full	uiniri	1
PURHEPECHA	new	ximbaNi	1
PURHEPECHA_2	new	ximbaNi	1
TARASCAN	new	himbaNi	1
PURHEPECHA_2	skin	s3kuiri	1
TARASCAN	skin	s3kwiri	1
PURHEPECHA_2	hear	kurani	1
PURHEPECHA_2	hear	kurandirani	1
TARASCAN	hear	kura	1
TARASCAN	hear	kurandira	1
