# Supplementary material for: A test of Generalized Bayesian dating: A new linguistic dating method
Source: PLoS One. 2020 Aug 12;15(8):e0236522. doi: 10.1371/journal.pone.0236522 (PMC7423060; doi:10.1371/journal.pone.0236522)
Supplement: S1 File — Python code for extracting data from ASJP word lists, cognate identification, and conversion to nexus files. Word lists annotated for cognacy for all families. Nexus files and MrBayes command files for all families. (ZIP) [file pone.0236522.s001.zip › S1 Supporting Information/Cognates/Blue_Nile_Mao.txt.svm.CRP.0.57.cognates]

doculect	concept	asjp	cogid
GANZA	I	ti	1
NORTHERN_MAO	I	tiya	1
GANZA	you	ye	1
NORTHERN_MAO	you	EsE	2
NORTHERN_MAO	one	iSki	1
SEZE	one	iSilE	1
GANZA	one	uSikwain	2
HOZO	one	onna	3
GANZA	two	mambu	1
HOZO	two	dombo	1
NORTHERN_MAO	two	yEmbo	1
SEZE	two	nombE	1
HOZO	person	mo	1
SEZE	person	may	1
GANZA	person	uSikwanasidi	2
NORTHERN_MAO	person	Eze	3
HOZO	fish	wasi	1
SEZE	fish	wasi	1
GANZA	fish	maka7	2
NORTHERN_MAO	fish	koke	3
GANZA	dog	kana	1
NORTHERN_MAO	dog	kana	1
HOZO	dog	wiSi	2
SEZE	dog	wiSi	2
GANZA	louse	Sukum	1
NORTHERN_MAO	louse	kiSE	2
GANZA	tree	insa	1
HOZO	tree	int	1
NORTHERN_MAO	tree	inzE	1
SEZE	tree	ilnsE	1
GANZA	leaf	insaway	1
NORTHERN_MAO	leaf	wale	2
HOZO	skin	goNka	1
SEZE	skin	goNkE	1
GANZA	skin	yilic	2
GANZA	skin	malagoNgo	3
NORTHERN_MAO	skin	koda	4
GANZA	blood	handa	1
NORTHERN_MAO	blood	handE	1
HOZO	blood	hambli	2
SEZE	blood	hamblE	2
GANZA	bone	mataS	1
NORTHERN_MAO	bone	maldE	1
HOZO	horn	kara	1
SEZE	horn	kali	1
GANZA	horn	uSum	2
NORTHERN_MAO	horn	iSimE	2
GANZA	ear	waya	1
HOZO	ear	wEyi	1
NORTHERN_MAO	ear	wale	1
SEZE	ear	wEy	1
GANZA	eye	ap	1
HOZO	eye	abbi	1
NORTHERN_MAO	eye	apE	1
SEZE	eye	awi	1
GANZA	nose	Sin	1
HOZO	nose	Sini	1
NORTHERN_MAO	nose	Sinte	1
SEZE	nose	sintE	1
GANZA	tongue	insal	1
HOZO	tongue	wintilE	1
NORTHERN_MAO	tongue	anzile	1
SEZE	tongue	yansilE	1
HOZO	knee	kumi	1
NORTHERN_MAO	knee	kume	1
SEZE	knee	gubi	1
GANZA	knee	ukul	2
HOZO	hand	kuci	1
NORTHERN_MAO	hand	kusE	1
SEZE	hand	kusE	1
GANZA	hand	gwonzo	2
GANZA	breasts	ata	1
NORTHERN_MAO	breasts	arE	2
GANZA	liver	maya	1
NORTHERN_MAO	liver	mEle	1
SEZE	liver	bey	2
GANZA	sun	aba	1
HOZO	sun	abbi	1
NORTHERN_MAO	sun	awa	1
SEZE	sun	awE	1
HOZO	star	koza	1
SEZE	star	kozi	1
GANZA	star	piyEla	2
NORTHERN_MAO	star	bagE	3
GANZA	water	ha7a	1
HOZO	water	hani	1
NORTHERN_MAO	water	hace	1
SEZE	water	haNsi	1
GANZA	stone	SaNga	1
NORTHERN_MAO	stone	Soe	1
SEZE	stone	SawE	1
HOZO	stone	waci	2
GANZA	fire	tama	1
HOZO	fire	tami	1
NORTHERN_MAO	fire	kamE	1
SEZE	fire	tamE	1
GANZA	path	arihaw	1
HOZO	path	kaSi	2
NORTHERN_MAO	path	pombE	3
SEZE	path	kwe	4
GANZA	mountain	kwe	1
HOZO	mountain	gura	2
NORTHERN_MAO	mountain	Soe	3
SEZE	mountain	bali	4
GANZA	new	kadi	1
NORTHERN_MAO	new	tumE	2
GANZA	name	wasa	1
NORTHERN_MAO	name	tiNalginze	2
HOZO	tooth	acE	1
NORTHERN_MAO	tooth	azE	1
SEZE	tooth	acE	1
HOZO	drink	iSi	1
NORTHERN_MAO	drink	iSi	1
SEZE	drink	iSE	1
NORTHERN_MAO	hear	ke	1
NORTHERN_MAO	hear	keu	1
HOZO	hear	SiSi	2
SEZE	hear	kiwE	3
HOZO	die	zir	1
SEZE	die	ziyE	1
HOZO	die	hucE	2
NORTHERN_MAO	die	hEgi	3
NORTHERN_MAO	come	ing	1
NORTHERN_MAO	come	inge	1
HOZO	come	kuwa	2
SEZE	come	kwa	2
HOZO	night	Sibbi	1
NORTHERN_MAO	night	safe	2
SEZE	night	kweSim	3
