# Supplementary material for: A test of Generalized Bayesian dating: A new linguistic dating method
Source: PLoS One. 2020 Aug 12;15(8):e0236522. doi: 10.1371/journal.pone.0236522 (PMC7423060; doi:10.1371/journal.pone.0236522)
Supplement: S1 File — Python code for extracting data from ASJP word lists, cognate identification, and conversion to nexus files. Word lists annotated for cognacy for all families. Nexus files and MrBayes command files for all families. (ZIP) [file pone.0236522.s001.zip › S1 Supporting Information/Cognates/Barbacoan.txt.svm.CRP.0.57.cognates]

doculect	concept	asjp	cogid
AWA_PIT	I	na	1
GUAMBIANO	I	na	1
COLORADO	I	la	2
COLORADO	I	cike	3
AWA_PIT	you	nu	1
CAYAPA	you	5u	1
CAYAPA	you	5ulya	1
COLORADO	you	nu	1
COLORADO	you	nula	1
GUAMBIANO	you	5i	1
GUAMBIANO	you	5im	1
CAYAPA	one	main	1
COLORADO	one	man	1
AWA_PIT	one	maza	2
GUAMBIANO	one	kan	3
AWA_PIT	two	pas	1
CAYAPA	two	palyu	1
COLORADO	two	palu	1
GUAMBIANO	two	pa	1
CAYAPA	person	CaCailya	1
COLORADO	person	cacila	1
AWA_PIT	person	awa	2
GUAMBIANO	person	misak	3
AWA_PIT	fish	piSkatu	1
CAYAPA	fish	alya	2
COLORADO	fish	waca	3
GUAMBIANO	fish	pip3l3m	4
AWA_PIT	dog	kwiCa	1
CAYAPA	dog	kuCa	1
COLORADO	dog	susu	2
GUAMBIANO	dog	wera	3
AWA_PIT	louse	mu	1
CAYAPA	louse	mu	1
COLORADO	louse	mu	1
GUAMBIANO	louse	mui	1
COLORADO	louse	seki	2
GUAMBIANO	louse	palit3	3
AWA_PIT	tree	t3	1
GUAMBIANO	tree	tuS	1
CAYAPA	tree	Ci	2
COLORADO	tree	cide	2
AWA_PIT	leaf	k3h	1
CAYAPA	leaf	haki	2
COLORADO	leaf	hapisu	3
GUAMBIANO	leaf	iSik	4
AWA_PIT	skin	aya	1
CAYAPA	skin	kika	2
COLORADO	skin	kido	3
GUAMBIANO	skin	kalus	4
CAYAPA	blood	asa	1
COLORADO	blood	asan	1
AWA_PIT	blood	aimpi	2
GUAMBIANO	blood	ani	3
AWA_PIT	bone	C3h	1
CAYAPA	bone	taku	2
COLORADO	bone	cide	3
GUAMBIANO	bone	cucik	4
CAYAPA	horn	kaCu	1
COLORADO	horn	kaci	1
AWA_PIT	horn	pul	2
GUAMBIANO	horn	kikul	3
CAYAPA	ear	puNgui	1
COLORADO	ear	punki	1
AWA_PIT	ear	kail	2
GUAMBIANO	ear	kalu	2
CAYAPA	eye	kapuka	1
COLORADO	eye	kaka	1
GUAMBIANO	eye	kap	1
AWA_PIT	eye	kasu	2
AWA_PIT	nose	kimpuh	1
COLORADO	nose	kinfu	1
CAYAPA	nose	kikapa	2
GUAMBIANO	nose	kimcik	3
CAYAPA	tooth	teku	1
COLORADO	tooth	tefun	1
GUAMBIANO	tooth	Cukul	1
AWA_PIT	tooth	sula	2
CAYAPA	tongue	ihka	1
COLORADO	tongue	nikaka	1
AWA_PIT	tongue	yankwixia	2
GUAMBIANO	tongue	nil3	3
CAYAPA	knee	nenbulu	1
COLORADO	knee	nedebolonka	1
AWA_PIT	knee	wakpul	2
GUAMBIANO	knee	t3m	3
AWA_PIT	hand	Ct3	1
CAYAPA	hand	tyapa	2
COLORADO	hand	tede	3
GUAMBIANO	hand	tasik	4
AWA_PIT	breasts	CiCu	1
CAYAPA	breasts	CuCu	1
COLORADO	breasts	ku	2
GUAMBIANO	breasts	pic3waS	3
AWA_PIT	liver	5antunul	1
CAYAPA	liver	ahpa	2
COLORADO	liver	hake	3
GUAMBIANO	liver	yal3manC3	4
CAYAPA	drink	kuS	1
COLORADO	drink	kuci	1
AWA_PIT	drink	kwan	2
GUAMBIANO	drink	muCip	3
AWA_PIT	see	iz	1
CAYAPA	see	ke	2
COLORADO	see	kira	3
GUAMBIANO	see	aSip	4
AWA_PIT	hear	m3	1
CAYAPA	hear	me	1
COLORADO	hear	mera	1
GUAMBIANO	hear	m3r3p	1
AWA_PIT	die	in	1
CAYAPA	die	pe	2
COLORADO	die	piya	3
GUAMBIANO	die	kwap	4
CAYAPA	come	ha	1
COLORADO	come	ha	1
AWA_PIT	come	an	2
GUAMBIANO	come	atSup	3
AWA_PIT	sun	pa	1
CAYAPA	sun	pata	1
GUAMBIANO	sun	p3C	1
COLORADO	sun	yo	2
AWA_PIT	star	k3ma	1
CAYAPA	star	makara	2
COLORADO	star	cabo	3
GUAMBIANO	star	k3nCapik	4
CAYAPA	water	pi	1
COLORADO	water	pi	1
GUAMBIANO	water	pi	1
AWA_PIT	water	kwazi	2
AWA_PIT	stone	uk	1
COLORADO	stone	su	1
GUAMBIANO	stone	Suk	1
CAYAPA	stone	skupuka	2
AWA_PIT	path	mi	1
CAYAPA	path	mi5u	1
COLORADO	path	minu	1
GUAMBIANO	path	may	1
AWA_PIT	mountain	3nkal	1
CAYAPA	mountain	feSa	2
CAYAPA	mountain	lyubaba	3
COLORADO	mountain	du	4
GUAMBIANO	mountain	nutun	5
CAYAPA	night	kepe	1
COLORADO	night	kepen	1
AWA_PIT	night	amda	2
GUAMBIANO	night	yem	3
CAYAPA	full	tyuwahu	1
COLORADO	full	tuwale	1
AWA_PIT	full	punta	2
AWA_PIT	full	tuktu	3
GUAMBIANO	full	nec3	4
CAYAPA	new	kasa	1
COLORADO	new	kasan	1
AWA_PIT	new	masas	2
GUAMBIANO	new	S3	3
AWA_PIT	name	mun	1
CAYAPA	name	mumu	1
COLORADO	name	mumun	1
GUAMBIANO	name	munCi	1
CAYAPA	we	lala	1
COLORADO	we	cikela	2
GUAMBIANO	we	nam	3
CAYAPA	fire	5i	1
COLORADO	fire	nin	1
GUAMBIANO	fire	nak	2
