# Supplementary material for: A test of Generalized Bayesian dating: A new linguistic dating method
Source: PLoS One. 2020 Aug 12;15(8):e0236522. doi: 10.1371/journal.pone.0236522 (PMC7423060; doi:10.1371/journal.pone.0236522)
Supplement: S1 File — Python code for extracting data from ASJP word lists, cognate identification, and conversion to nexus files. Word lists annotated for cognacy for all families. Nexus files and MrBayes command files for all families. (ZIP) [file pone.0236522.s001.zip › S1 Supporting Information/Cognates/South_Omotic.txt.svm.CRP.0.57.cognates]

doculect	concept	asjp	cogid
ARI	I	ita	1
BANNA	I	inta	1
DIME	I	ato	1
GAYIL	I	ita	1
ARI	you	ana	1
BANNA	you	ya	1
DIME	you	yau	1
GAYIL	you	yena	1
ARI	we	wota	1
BANNA	we	wodi	1
DIME	we	woto	1
GAYIL	we	wota	1
ARI	one	w3lEka	1
GAYIL	one	walqa	1
BANNA	one	kola	2
DIME	one	okEl	3
ARI	two	kastEn	1
DIME	two	kastEn	1
GAYIL	two	qasken	1
BANNA	two	lama	2
ARI	person	Ed	1
BANNA	person	Edi	1
GAYIL	person	ed	1
DIME	person	eyu	2
ARI	fish	toila	1
ARI	fish	tola	1
GAYIL	fish	mola	1
BANNA	fish	kara	2
DIME	fish	oro	2
ARI	dog	aksi	1
GAYIL	dog	aksi	1
BANNA	dog	qaski	2
DIME	dog	kEno	3
ARI	louse	kasa	1
BANNA	louse	qasa	1
DIME	louse	garso	1
GAYIL	louse	qasa	1
ARI	tree	axa	1
BANNA	tree	haqa	1
DIME	tree	haxo	1
GAYIL	tree	haqa	1
ARI	leaf	kEl7a	1
BANNA	leaf	aCa	2
DIME	leaf	Ergo	3
GAYIL	leaf	haqatqami	4
ARI	skin	azi	1
BANNA	skin	Ebe	2
DIME	skin	biCo	3
GAYIL	skin	gufta	4
BANNA	blood	maq3s	1
DIME	blood	makso	1
GAYIL	blood	maqas	1
ARI	blood	zom7i	2
ARI	bone	lEfi	1
BANNA	bone	lEfa	1
GAYIL	bone	lefi	1
DIME	bone	kos	2
ARI	horn	koS3ma	1
BANNA	horn	qoSo	1
DIME	horn	uSum	1
GAYIL	horn	bali	2
ARI	ear	kam	1
BANNA	ear	qami	1
DIME	ear	kamo	1
GAYIL	ear	qami	1
ARI	eye	afi	1
DIME	eye	apo	1
GAYIL	eye	afi	1
BANNA	eye	aei	2
ARI	nose	nuki	1
BANNA	nose	nuki	1
DIME	nose	nuko	1
GAYIL	nose	nuki	1
ARI	tooth	aci	1
BANNA	tooth	aci	1
DIME	tooth	Eco	1
GAYIL	tooth	aTi	1
ARI	tongue	adim	1
DIME	tongue	edin	1
GAYIL	tongue	adim	1
BANNA	tongue	at3pa	2
ARI	knee	buqa	1
BANNA	knee	buko	1
DIME	knee	boq	1
GAYIL	knee	buqa	1
ARI	hand	an	1
BANNA	hand	ani	1
DIME	hand	ano	1
GAYIL	hand	ani	1
ARI	breasts	ami	1
DIME	breasts	imo	1
GAYIL	breasts	ami	1
BANNA	breasts	qaqa	2
ARI	liver	turi	1
BANNA	liver	torobo	1
GAYIL	liver	turi	1
DIME	liver	tato	2
ARI	drink	woCa	1
BANNA	drink	wuCa	1
DIME	drink	wuCa	1
GAYIL	drink	waThThe	2
ARI	see	SEde	1
BANNA	see	SEda	1
GAYIL	see	seTTe	1
DIME	see	ingo	2
ARI	hear	kamska	1
BANNA	hear	qansa	1
DIME	hear	kamso	1
GAYIL	hear	esersite	2
ARI	die	dEs	1
BANNA	die	di7idi	1
GAYIL	die	de7se	1
DIME	die	laTn	2
DIME	come	swad	1
GAYIL	come	hade	1
ARI	come	kor	2
BANNA	come	ni7a	3
ARI	sun	hay	1
BANNA	sun	hai	1
GAYIL	sun	hay	1
DIME	sun	eyo	2
ARI	star	manka	1
BANNA	star	manka	1
GAYIL	star	mankar	1
DIME	star	bez	2
GAYIL	star	bez	2
ARI	water	noka	1
BANNA	water	noqo	1
DIME	water	n3xo	1
GAYIL	water	loqa	1
ARI	stone	seni	1
BANNA	stone	seni	1
GAYIL	stone	seyni	1
DIME	stone	lal	2
DIME	stone	lalo	2
ARI	fire	nowa	1
ARI	fire	noa	1
BANNA	fire	nu	1
DIME	fire	nunu	1
GAYIL	fire	noha	1
ARI	path	gogi	1
GAYIL	path	gogi	1
BANNA	path	qoti	2
DIME	path	g3S	3
ARI	mountain	gEmEr	1
BANNA	mountain	Tuka	2
DIME	mountain	Edo	3
GAYIL	mountain	geTa	4
BANNA	night	soti	1
GAYIL	night	soyti	1
ARI	night	Tumi	2
DIME	night	gElt	3
DIME	new	wolugo	1
DIME	new	wolgo	1
ARI	new	kila	2
GAYIL	new	killa	2
BANNA	new	hali	3
ARI	name	nami	1
BANNA	name	nabi	1
DIME	name	napo	1
GAYIL	name	lami	1
