# Supplementary material for: A test of Generalized Bayesian dating: A new linguistic dating method
Source: PLoS One. 2020 Aug 12;15(8):e0236522. doi: 10.1371/journal.pone.0236522 (PMC7423060; doi:10.1371/journal.pone.0236522)
Supplement: S1 File — Python code for extracting data from ASJP word lists, cognate identification, and conversion to nexus files. Word lists annotated for cognacy for all families. Nexus files and MrBayes command files for all families. (ZIP) [file pone.0236522.s001.zip › S1 Supporting Information/Cognates/Dajuic.txt.svm.CRP.0.57.cognates]

doculect	concept	asjp	cogid
LOGORIK	I	aga	1
NYALA	I	aga	1
NYALGULGULE	I	aN	1
SHATT	I	ag	1
SILA	I	yanaNga	2
LOGORIK	we	asko	1
NYALGULGULE	we	wiSko	1
SILA	we	koska	1
NYALA	we	iSoNga	2
SHATT	we	was	3
NYALA	one	nowane	1
NYALGULGULE	one	nwana	1
LOGORIK	one	nohorok	2
SHATT	one	nuxu	3
SILA	one	uNun	4
LOGORIK	two	p3dax	1
NYALA	two	p3ka	1
NYALGULGULE	two	bida	1
SHATT	two	p3dax	1
SILA	two	bidak	1
LOGORIK	person	kik	1
SHATT	person	kik	1
NYALA	person	kine	2
SILA	person	beke	3
LOGORIK	fish	axs3s	1
NYALA	fish	asiTe	1
NYALGULGULE	fish	aske	1
SHATT	fish	axsiT	1
SILA	fish	asiTe	1
LOGORIK	dog	is	1
NYALA	dog	is	1
NYALGULGULE	dog	ise	1
SHATT	dog	is	1
SILA	dog	ise	1
LOGORIK	louse	t3ge	1
NYALA	louse	t3NgerTe	1
NYALGULGULE	louse	tiNgiriCe	1
SHATT	louse	tiNg3xsiT	1
SILA	louse	tuNgurTe	1
NYALA	tree	ete	1
NYALGULGULE	tree	ete	1
SHATT	tree	et	1
SILA	tree	ette	1
LOGORIK	tree	ewes	2
LOGORIK	leaf	unet	1
NYALA	leaf	undete	1
SHATT	leaf	wunget	1
NYALGULGULE	leaf	elepCe	2
LOGORIK	skin	mi	1
SHATT	skin	mi	1
SILA	skin	mie	1
NYALA	skin	morte	2
NYALGULGULE	skin	dokande	3
LOGORIK	blood	temak	1
NYALA	blood	tamake	1
NYALGULGULE	blood	tomCe	1
SHATT	blood	tamiT	1
SILA	blood	tamuke	1
LOGORIK	bone	noNNis	1
NYALA	bone	NuyuTe	2
NYALGULGULE	bone	newiCe	3
SHATT	bone	NaT	4
SILA	bone	korgomne	5
LOGORIK	horn	yaxte	1
NYALA	horn	yaTe	1
NYALGULGULE	horn	yaCiNge	1
SHATT	horn	yaxtiT	1
SILA	horn	yaTe	1
LOGORIK	ear	wunet	1
NYALA	ear	unde	1
NYALGULGULE	ear	winte	1
SILA	ear	unde	1
SHATT	ear	sag3n	2
NYALA	eye	oNone	1
NYALGULGULE	eye	oNne	1
SILA	eye	oNo5Te	1
LOGORIK	eye	aun	2
SHATT	eye	aun	2
LOGORIK	nose	mun	1
NYALA	nose	mone	1
NYALGULGULE	nose	mune	1
SHATT	nose	mun	1
SILA	nose	mone	1
LOGORIK	tooth	5ixt	1
SHATT	tooth	5ixt	1
NYALA	tooth	53rte	2
NYALGULGULE	tooth	5irike	2
SILA	tooth	5irte	2
NYALA	tongue	5abre	1
NYALGULGULE	tongue	5abire	1
SHATT	tongue	5ibur	1
SILA	tongue	5irbe	1
LOGORIK	tongue	l3b3x	2
LOGORIK	knee	s3md	1
NYALA	knee	SiNde	1
NYALGULGULE	knee	SiNde	1
SHATT	knee	soNd	1
SILA	knee	siminde	1
LOGORIK	hand	ad	1
NYALA	hand	ande	1
NYALGULGULE	hand	ande	1
SHATT	hand	and	1
SILA	hand	ande	1
LOGORIK	breasts	kadige	1
NYALA	breasts	5idige	1
NYALGULGULE	breasts	5idi	1
SHATT	breasts	kidi	1
SILA	breasts	5idige	1
LOGORIK	liver	mes	1
NYALA	liver	muTe	1
NYALGULGULE	liver	muce	1
SHATT	liver	5imeT	1
SILA	liver	miTin	1
LOGORIK	drink	uxi	1
SHATT	drink	ux	1
NYALA	drink	wur	2
NYALGULGULE	drink	wuriki	2
SILA	drink	wura	2
LOGORIK	see	ara	1
SHATT	see	ox	1
SILA	see	or	1
NYALA	see	5e	2
NYALGULGULE	see	onoro	3
LOGORIK	hear	Tule	1
NYALGULGULE	hear	cuwe	1
SHATT	hear	d3Ne	1
SILA	hear	TiNa	1
NYALA	hear	aSu	2
LOGORIK	die	3xse	1
NYALA	die	3rsa	1
SHATT	die	3xsiT	1
NYALGULGULE	die	kersiN	2
SILA	die	nirhe	3
LOGORIK	come	coN	1
NYALA	come	bo	1
NYALGULGULE	come	boN	1
SHATT	come	bo	1
SILA	come	bou	1
NYALA	sun	oroNe	1
NYALGULGULE	sun	roNe	1
SHATT	sun	xoN	1
SILA	sun	roNe	1
LOGORIK	sun	oxgohong	2
NYALA	star	5eTe	1
NYALGULGULE	star	5eNge	1
LOGORIK	star	azaxtas	2
SHATT	star	ni5wesiT	3
SILA	star	padawa	4
LOGORIK	water	ma	1
NYALGULGULE	water	maye	1
SHATT	water	ma	1
NYALA	water	3Nge	2
SILA	water	uNge	2
NYALA	stone	Na5Te	1
NYALGULGULE	stone	nanCe	1
SHATT	stone	NaT	1
SILA	stone	Na5Te	1
LOGORIK	stone	lamus	2
LOGORIK	fire	mas	1
NYALA	fire	mase	1
NYALGULGULE	fire	mase	1
SHATT	fire	mas	1
SILA	fire	mase	1
LOGORIK	path	bosok	1
SHATT	path	akosok	1
NYALA	path	soge	2
SILA	path	soge	2
NYALGULGULE	path	pirsowe	3
NYALA	mountain	Tabre	1
SHATT	mountain	Tabr	1
NYALGULGULE	mountain	NanCe	2
SILA	mountain	5a5Te	2
LOGORIK	mountain	dokaN	3
LOGORIK	night	woN	1
NYALGULGULE	night	wonde	1
SILA	night	wide	1
NYALA	night	odeTil	2
SHATT	night	oNut	3
LOGORIK	name	ag	1
NYALA	name	aNge	1
NYALGULGULE	name	aNge	1
SHATT	name	aNge	1
SILA	name	aNge	1
NYALA	new	taTiNa	1
NYALGULGULE	new	taja	1
