# Supplementary material for: A test of Generalized Bayesian dating: A new linguistic dating method
Source: PLoS One. 2020 Aug 12;15(8):e0236522. doi: 10.1371/journal.pone.0236522 (PMC7423060; doi:10.1371/journal.pone.0236522)
Supplement: S1 File — Python code for extracting data from ASJP word lists, cognate identification, and conversion to nexus files. Word lists annotated for cognacy for all families. Nexus files and MrBayes command files for all families. (ZIP) [file pone.0236522.s001.zip › S1 Supporting Information/Cognates/Maningrida.txt.svm.CRP.0.57.cognates]

doculect	concept	asjp	cogid
BURARRA	I	Nayapa	1
DJEEBBANA	I	Nayaba	1
BURARRA	you	Ni5ipa	1
GURAGONE	you	Narpu	2
DJEEBBANA	you	5indyaba	3
BURARRA	we	Nayburpa	1
DJEEBBANA	we	5iraba	2
BURARRA	one	Nadapa	1
GURAGONE	one	Nirepu	1
NAKARA	one	Naradawa	1
DJEEBBANA	one	waraba	2
NAKARA	two	kakardaba	1
DJEEBBANA	two	kanayedyaba	1
BURARRA	two	abirigilirwirka	2
GURAGONE	two	mukupu	3
BURARRA	person	gugaliya	1
GURAGONE	person	wori	2
NAKARA	person	wunakelaya	3
DJEEBBANA	person	lakara	4
DJEEBBANA	fish	bokala	1
DJEEBBANA	fish	yokara	1
BURARRA	fish	TiTiTa	2
GURAGONE	fish	jiCiCa	3
NAKARA	fish	nTonTa	4
BURARRA	dog	gulukula	1
GURAGONE	dog	juNjuN	2
NAKARA	dog	nakamana	3
DJEEBBANA	dog	barbaya	4
BURARRA	louse	meNgir	1
GURAGONE	louse	bulobo	2
DJEEBBANA	louse	kada	3
DJEEBBANA	louse	kakarakarwaNa	4
BURARRA	tree	ToN	1
GURAGONE	tree	jalmiri	2
NAKARA	tree	nadToka	3
DJEEBBANA	tree	kula	4
BURARRA	skin	maliyara	1
GURAGONE	skin	maliyiri	1
NAKARA	skin	bardabarda	2
DJEEBBANA	skin	koda	3
NAKARA	blood	kumbala	1
DJEEBBANA	blood	kanbilibala	1
BURARRA	blood	maniNan	2
GURAGONE	blood	goliTa	3
GURAGONE	bone	mumu	1
NAKARA	bone	muma	1
BURARRA	bone	ToLa	2
DJEEBBANA	bone	yida	3
DJEEBBANA	bone	madada	4
BURARRA	ear	gelama	1
GURAGONE	ear	gelamu	1
NAKARA	ear	kelama	1
DJEEBBANA	ear	kala	1
BURARRA	eye	mipila	1
GURAGONE	eye	mibilu	1
NAKARA	eye	kurbara	2
DJEEBBANA	eye	dila	3
BURARRA	nose	guya	1
GURAGONE	nose	guyu	1
DJEEBBANA	nose	maNuya	1
NAKARA	nose	lombara	2
BURARRA	tooth	rira	1
GURAGONE	tooth	iriri	1
DJEEBBANA	tooth	rida	1
BURARRA	tongue	NaL	1
GURAGONE	tongue	Nara	1
DJEEBBANA	tongue	dyaNona	2
BURARRA	knee	menama	1
GURAGONE	knee	jitbamu	2
NAKARA	knee	makuka	3
DJEEBBANA	knee	5ama5a	4
NAKARA	hand	kardTa	1
DJEEBBANA	hand	kudya	1
BURARRA	hand	muna	2
GURAGONE	hand	woku	3
BURARRA	breasts	NamaNama	1
GURAGONE	breasts	guyu	2
NAKARA	breasts	nakeya	3
DJEEBBANA	breasts	kolola	4
BURARRA	liver	biLiLa	1
GURAGONE	liver	birdili	1
NAKARA	liver	kurda	2
DJEEBBANA	liver	Nadabamba	3
NAKARA	drink	dTi	1
DJEEBBANA	drink	dyi	1
BURARRA	drink	bay	2
GURAGONE	drink	Nubade	3
BURARRA	see	na	1
GURAGONE	see	na	1
NAKARA	see	na	1
DJEEBBANA	see	na	1
BURARRA	hear	galiya	1
GURAGONE	hear	galiyi	1
NAKARA	hear	kelaya	1
DJEEBBANA	hear	lakala	2
BURARRA	die	Tuwa	1
DJEEBBANA	die	dyuwe	1
GURAGONE	die	mukji	2
NAKARA	die	dTorama	3
BURARRA	come	boy	1
GURAGONE	come	guwa	2
NAKARA	come	naya	3
DJEEBBANA	come	balo	4
BURARRA	sun	manNa	1
GURAGONE	sun	jinmurka	2
NAKARA	sun	nabena	3
DJEEBBANA	sun	wawara	4
BURARRA	star	yirimin	1
GURAGONE	star	Nanmalgba	2
GURAGONE	star	Tembul	3
DJEEBBANA	star	5ananaba	4
BURARRA	water	bugula	1
GURAGONE	water	bami	2
NAKARA	water	kuka	3
DJEEBBANA	water	kaba	4
BURARRA	stone	Tanra	1
GURAGONE	stone	balpi	2
NAKARA	stone	wunadTakala	3
DJEEBBANA	stone	waleykara	4
BURARRA	fire	bol	1
GURAGONE	fire	gunNak	2
NAKARA	fire	nadToka	3
DJEEBBANA	fire	yuya	4
BURARRA	mountain	gurema	1
GURAGONE	mountain	balbi	2
BURARRA	night	mu5a	1
GURAGONE	night	mokol	2
NAKARA	night	baraka	3
BURARRA	full	dutTa	1
GURAGONE	full	giNargimaina	2
GURAGONE	full	Nawabbun	3
NAKARA	full	wuraya	4
BURARRA	new	geka	1
GURAGONE	new	gegu	1
DJEEBBANA	new	kekaka	1
NAKARA	new	kerawara	2
BURARRA	name	welaNga	1
GURAGONE	name	aliCi	2
NAKARA	name	noraNa	3
DJEEBBANA	name	wala	4
GURAGONE	leaf	galban	1
DJEEBBANA	leaf	kakara	2
GURAGONE	path	goy	1
DJEEBBANA	path	kalakorba	2
