# Supplementary material for: A test of Generalized Bayesian dating: A new linguistic dating method
Source: PLoS One. 2020 Aug 12;15(8):e0236522. doi: 10.1371/journal.pone.0236522 (PMC7423060; doi:10.1371/journal.pone.0236522)
Supplement: S1 File — Python code for extracting data from ASJP word lists, cognate identification, and conversion to nexus files. Word lists annotated for cognacy for all families. Nexus files and MrBayes command files for all families. (ZIP) [file pone.0236522.s001.zip › S1 Supporting Information/Cognates/Kartvelian.txt.svm.CRP.0.57.cognates]

doculect	concept	asjp	cogid
GEORGIAN	I	mE	1
LAZ	I	ma	1
LAZ	I	man	1
MINGRELIAN	I	ma	1
SVAN	I	mi	1
GEORGIAN	you	SEn	1
LAZ	you	si	1
LAZ	you	sin	1
MINGRELIAN	you	si	1
SVAN	you	si	1
LAZ	we	tkva	1
MINGRELIAN	we	tkva	1
GEORGIAN	we	ChvEn	2
SVAN	we	sgEy	3
GEORGIAN	one	Erthi	1
LAZ	one	art	1
MINGRELIAN	one	arti	1
SVAN	one	ESxu	2
LAZ	two	Zur	1
MINGRELIAN	two	Ziri	1
GEORGIAN	two	ori	2
SVAN	two	yEru	3
GEORGIAN	person	kachi	1
LAZ	person	koCi	1
MINGRELIAN	person	koCi	1
GEORGIAN	person	piri	2
SVAN	person	marE	3
SVAN	person	amswald	4
LAZ	fish	Cxomi	1
MINGRELIAN	fish	Cxomi	1
GEORGIAN	fish	thEvzi	2
SVAN	fish	cuz	3
SVAN	fish	kalmax	4
LAZ	dog	joxoi	1
LAZ	dog	joxori	1
MINGRELIAN	dog	joxori	1
SVAN	dog	ZEx	1
GEORGIAN	dog	cali	2
GEORGIAN	louse	tili	1
LAZ	louse	mti	1
MINGRELIAN	louse	ti	1
SVAN	louse	tiS	1
SVAN	louse	qiwS	1
LAZ	tree	ja	1
LAZ	tree	mja	1
MINGRELIAN	tree	ja	1
GEORGIAN	tree	xE	2
SVAN	tree	mEgEm	3
GEORGIAN	leaf	photholi	1
GEORGIAN	leaf	phurchEli	1
LAZ	leaf	purki	1
LAZ	leaf	butka	1
MINGRELIAN	leaf	purcEli	1
SVAN	leaf	balE	2
GEORGIAN	skin	tqavi	1
LAZ	skin	tkEbi	1
MINGRELIAN	skin	tkEbi	1
LAZ	skin	SkEmbE	2
MINGRELIAN	skin	SkEmbE	2
GEORGIAN	skin	kani	3
SVAN	skin	kEn	3
SVAN	skin	tup	4
LAZ	blood	dicxiri	1
LAZ	blood	dincxiri	1
GEORGIAN	blood	sisxli	2
MINGRELIAN	blood	zisxiri	2
SVAN	blood	zisx	2
GEORGIAN	bone	cvali	1
MINGRELIAN	bone	dvali	1
LAZ	bone	qwili	2
SVAN	bone	jijw	3
GEORGIAN	horn	rkha	1
LAZ	horn	kra	1
MINGRELIAN	horn	ka	1
SVAN	horn	miCw	2
GEORGIAN	ear	quri	1
LAZ	ear	quji	1
MINGRELIAN	ear	uji	1
SVAN	ear	Sdim	2
SVAN	ear	Stim	2
GEORGIAN	eye	thvali	1
LAZ	eye	toli	1
MINGRELIAN	eye	toli	1
SVAN	eye	tE	2
GEORGIAN	nose	cxviri	1
LAZ	nose	Cxvindi	1
LAZ	nose	Cxindi	1
MINGRELIAN	nose	Cxvindi	1
SVAN	nose	nEpxwna	2
GEORGIAN	tooth	kbili	1
LAZ	tooth	kibiri	1
LAZ	tooth	kibi	1
MINGRELIAN	tooth	kibiri	1
SVAN	tooth	Sdik	2
GEORGIAN	tongue	Ena	1
LAZ	tongue	nEna	1
MINGRELIAN	tongue	nina	1
SVAN	tongue	n3n	1
LAZ	knee	burgili	1
LAZ	knee	burguli	1
MINGRELIAN	knee	birguli	1
MINGRELIAN	knee	burguli	1
GEORGIAN	knee	muli	2
SVAN	knee	kutul	3
SVAN	knee	xulay	4
GEORGIAN	hand	xEli	1
LAZ	hand	xE	1
MINGRELIAN	hand	xE	1
SVAN	hand	Si	1
SVAN	hand	tot	2
GEORGIAN	breasts	mkErdi	1
LAZ	breasts	gurpiji	2
MINGRELIAN	breasts	k3d3ri	3
SVAN	breasts	gwEm	4
SVAN	breasts	muCwEd	5
GEORGIAN	liver	xvicli	1
LAZ	liver	jigEri	2
MINGRELIAN	liver	CxonCxi	3
MINGRELIAN	liver	mangari	4
SVAN	liver	qwiZE	5
GEORGIAN	drink	sma	1
LAZ	drink	Sum	1
MINGRELIAN	drink	Suma	1
SVAN	drink	tr	2
LAZ	see	cir	1
MINGRELIAN	see	cirapa	1
GEORGIAN	see	xEdva	2
SVAN	see	sgd	3
GEORGIAN	hear	smEna	1
LAZ	hear	simin	1
MINGRELIAN	hear	s3ma	1
MINGRELIAN	hear	siminua	1
SVAN	hear	sm	1
LAZ	die	xur	1
MINGRELIAN	die	xurua	1
GEORGIAN	die	kvdoma	2
GEORGIAN	die	gardachvalEba	3
SVAN	die	Sgr	4
GEORGIAN	come	mosvla	1
MINGRELIAN	come	mula	1
LAZ	come	moxtim	2
SVAN	come	qEd	3
GEORGIAN	sun	mzE	1
LAZ	sun	mZora	1
LAZ	sun	bZora	1
MINGRELIAN	sun	bZa	1
SVAN	sun	m3Z	1
LAZ	star	murucxi	1
MINGRELIAN	star	muricxi	1
MINGRELIAN	star	murucxi	1
GEORGIAN	star	varskvlavi	2
SVAN	star	antqwasg	3
GEORGIAN	water	cqali	1
LAZ	water	cqari	1
LAZ	water	cqai	1
MINGRELIAN	water	cqari	1
SVAN	water	lic	2
GEORGIAN	stone	khva	1
LAZ	stone	kwa	1
LAZ	stone	kva	1
MINGRELIAN	stone	kua	1
SVAN	stone	bEC	2
LAZ	fire	daCxuri	1
LAZ	fire	daCxui	1
MINGRELIAN	fire	daCxiri	1
GEORGIAN	fire	chEchxli	2
GEORGIAN	fire	ari	3
SVAN	fire	lEmEsg	4
GEORGIAN	path	biliki	1
GEORGIAN	path	gza	2
MINGRELIAN	mountain	gvala	1
MINGRELIAN	mountain	gola	1
GEORGIAN	mountain	mtha	2
LAZ	mountain	daxi	3
LAZ	mountain	rakani	4
SVAN	mountain	tanax	5
SVAN	mountain	zagEr	6
LAZ	night	sEri	1
MINGRELIAN	night	sEri	1
GEORGIAN	night	xamE	2
SVAN	night	let	3
SVAN	night	baz	4
LAZ	full	opSa	1
LAZ	full	yopSa	1
MINGRELIAN	full	opSa	1
MINGRELIAN	full	EpSa	1
SVAN	full	gwESi	2
SVAN	full	goSi	2
GEORGIAN	full	savsE	3
GEORGIAN	full	sruli	4
GEORGIAN	new	axali	1
LAZ	new	axani	1
LAZ	new	axne	1
MINGRELIAN	new	axali	1
SVAN	new	maxE	2
GEORGIAN	name	saxEli	1
LAZ	name	joxo	1
MINGRELIAN	name	joxo	1
SVAN	name	ZaxE	1
GEORGIAN	name	gvari	2
