# Supplementary material for: A test of Generalized Bayesian dating: A new linguistic dating method
Source: PLoS One. 2020 Aug 12;15(8):e0236522. doi: 10.1371/journal.pone.0236522 (PMC7423060; doi:10.1371/journal.pone.0236522)
Supplement: S1 File — Python code for extracting data from ASJP word lists, cognate identification, and conversion to nexus files. Word lists annotated for cognacy for all families. Nexus files and MrBayes command files for all families. (ZIP) [file pone.0236522.s001.zip › S1 Supporting Information/Cognates/Yawa-Saweru.txt.svm.CRP.0.57.cognates]

doculect	concept	asjp	cogid
AMBADAIRU	one	ntabo	1
ARIEPI	one	ntabo	1
KONTI_UNAI	one	ntabo	1
MARIADEI	one	tabo	1
SARAWANDORI	one	ntabo	1
TINDARET	one	intabo	1
AMBADAIRU	two	jiru	1
ARIEPI	two	rurum	1
KONTI_UNAI	two	jiru	1
MARIADEI	two	diru	1
SARAWANDORI	two	jiru	1
TINDARET	two	jiru	1
AMBADAIRU	person	batan	1
ARIEPI	person	batan	1
KONTI_UNAI	person	batan	1
MARIADEI	person	batan	1
SARAWANDORI	person	batan	1
TINDARET	person	batan	1
AMBADAIRU	fish	jian	1
ARIEPI	fish	jian	1
KONTI_UNAI	fish	jija	1
MARIADEI	fish	dija	1
SARAWANDORI	fish	jian	1
TINDARET	fish	aj	2
AMBADAIRU	dog	make	1
ARIEPI	dog	make	1
KONTI_UNAI	dog	make	1
MARIADEI	dog	maye	1
SARAWANDORI	dog	make	1
TINDARET	dog	make	1
AMBADAIRU	louse	em	1
ARIEPI	louse	eme	1
KONTI_UNAI	louse	eme	1
MARIADEI	louse	eme	1
SARAWANDORI	louse	eme	1
TINDARET	louse	em	1
AMBADAIRU	leaf	manapa	1
ARIEPI	leaf	manapa	1
KONTI_UNAI	leaf	manapa	1
MARIADEI	leaf	manapa	1
SARAWANDORI	leaf	manapa	1
TINDARET	leaf	manapa	1
AMBADAIRU	skin	kea	1
ARIEPI	skin	kea	1
KONTI_UNAI	skin	kea	1
MARIADEI	skin	kea	1
SARAWANDORI	skin	kea	1
TINDARET	skin	kea	1
AMBADAIRU	blood	mabu	1
ARIEPI	blood	mabu	1
KONTI_UNAI	blood	namai	1
MARIADEI	blood	madi	1
SARAWANDORI	blood	mabu	1
TINDARET	blood	namabu	1
AMBADAIRU	bone	pae	1
ARIEPI	bone	pai	1
KONTI_UNAI	bone	pai	1
MARIADEI	bone	pai	1
SARAWANDORI	bone	pae	1
TINDARET	bone	pai	1
AMBADAIRU	ear	amarikoam	1
ARIEPI	ear	amarikoam	1
KONTI_UNAI	ear	amarokoa	1
SARAWANDORI	ear	amarakoa	1
TINDARET	ear	amarikoam	1
MARIADEI	ear	abarome	2
AMBADAIRU	eye	ami	1
ARIEPI	eye	ami	1
KONTI_UNAI	eye	ami	1
MARIADEI	eye	ami	1
SARAWANDORI	eye	ami	1
TINDARET	eye	ami	1
AMBADAIRU	nose	atum	1
ARIEPI	nose	atum	1
MARIADEI	nose	atum	1
SARAWANDORI	nose	atum	1
TINDARET	nose	atum	1
KONTI_UNAI	nose	amantu	2
AMBADAIRU	knee	bukam	1
ARIEPI	knee	bukam	1
KONTI_UNAI	knee	bukam	1
MARIADEI	knee	bugam	1
SARAWANDORI	knee	bukami	1
TINDARET	knee	bukam	1
AMBADAIRU	hand	anem	1
ARIEPI	hand	anem	1
KONTI_UNAI	hand	anem	1
MARIADEI	hand	anem	1
SARAWANDORI	hand	anem	1
TINDARET	hand	anem	1
AMBADAIRU	drink	ramanan	1
ARIEPI	drink	ramanan	1
KONTI_UNAI	drink	ramanan	1
SARAWANDORI	drink	ramanan	1
TINDARET	drink	ramenan	1
KONTI_UNAI	see	rato	1
MARIADEI	see	rato	1
AMBADAIRU	see	raen	2
ARIEPI	see	rain	2
SARAWANDORI	see	raen	2
TINDARET	see	ndai	3
ARIEPI	hear	ranepat	1
KONTI_UNAI	hear	ranaun	1
SARAWANDORI	hear	ranepat	1
AMBADAIRU	hear	raranib	2
TINDARET	hear	raranib	2
MARIADEI	hear	ankabayar	3
AMBADAIRU	die	kakai	1
ARIEPI	die	kakai	1
SARAWANDORI	die	kakai	1
TINDARET	die	kakai	1
KONTI_UNAI	die	nowe	2
MARIADEI	die	nowe	2
AMBADAIRU	come	nde	1
ARIEPI	come	nde	1
KONTI_UNAI	come	nore	1
MARIADEI	come	nore	1
SARAWANDORI	come	nde	1
TINDARET	come	nde	1
AMBADAIRU	sun	uma	1
ARIEPI	sun	uma	1
KONTI_UNAI	sun	uma	1
MARIADEI	sun	uma	1
SARAWANDORI	sun	uma	1
TINDARET	sun	uma	1
AMBADAIRU	star	tum	1
ARIEPI	star	tum	1
KONTI_UNAI	star	tum	1
MARIADEI	star	tum	1
SARAWANDORI	star	tum	1
TINDARET	star	tum	1
AMBADAIRU	water	mana	1
ARIEPI	water	mana	1
KONTI_UNAI	water	mana	1
MARIADEI	water	mana	1
SARAWANDORI	water	mana	1
TINDARET	water	mana	1
AMBADAIRU	stone	oram	1
ARIEPI	stone	oram	1
KONTI_UNAI	stone	oram	1
MARIADEI	stone	oroma	1
SARAWANDORI	stone	oroman	1
TINDARET	stone	oram	1
AMBADAIRU	fire	tanam	1
ARIEPI	fire	tanam	1
KONTI_UNAI	fire	tanam	1
SARAWANDORI	fire	tanam	1
TINDARET	fire	tanam	1
MARIADEI	fire	nona	2
AMBADAIRU	path	unani	1
ARIEPI	path	nandoi	1
KONTI_UNAI	path	unandi	1
MARIADEI	path	unandoi	1
SARAWANDORI	path	nandoi	1
TINDARET	path	unani	1
AMBADAIRU	full	tari	1
ARIEPI	full	tari	1
KONTI_UNAI	full	tai	1
MARIADEI	full	tai	1
SARAWANDORI	full	tari	1
TINDARET	full	tari	1
AMBADAIRU	new	wa5in	1
ARIEPI	new	wain	1
KONTI_UNAI	new	wanine	1
MARIADEI	new	wanine	1
SARAWANDORI	new	wanin	1
TINDARET	new	riat	2
AMBADAIRU	name	tame	1
ARIEPI	name	tame	1
KONTI_UNAI	name	tame	1
MARIADEI	name	tame	1
SARAWANDORI	name	tame	1
TINDARET	name	tame	1
