# Supplementary material for: A test of Generalized Bayesian dating: A new linguistic dating method
Source: PLoS One. 2020 Aug 12;15(8):e0236522. doi: 10.1371/journal.pone.0236522 (PMC7423060; doi:10.1371/journal.pone.0236522)
Supplement: S1 File — Python code for extracting data from ASJP word lists, cognate identification, and conversion to nexus files. Word lists annotated for cognacy for all families. Nexus files and MrBayes command files for all families. (ZIP) [file pone.0236522.s001.zip › S1 Supporting Information/Cognates/Guaicuruan.txt.svm.CRP.0.57.cognates]

doculect	concept	asjp	cogid
MOCOVI	I	ayim	1
MOCOVI	I	yim	1
PILAGA	I	hayim	1
TOBA	I	aim	1
KADIWEU	I	e	2
PILAGA	you	am	1
TOBA	you	am	1
KADIWEU	you	aqani	2
MOCOVI	you	qami7	3
TOBA	you	qo	4
MOCOVI	we	qomi7	1
PILAGA	we	qomi	1
TOBA	we	qomi7	1
TOBA	we	qo7omi	1
KADIWEU	we	oqo	2
KADIWEU	one	onidateqi	1
PILAGA	one	on	2
TOBA	one	onolek	3
PILAGA	two	dos	1
TOBA	two	dosolqa	1
KADIWEU	two	iniwata	2
TOBA	two	nqo7oXotegat	3
MOCOVI	fish	nalyin	1
MOCOVI	fish	naLin	1
PILAGA	fish	niyaq	2
TOBA	fish	naniaq	2
TOBA	fish	5iaq	2
KADIWEU	fish	nexodZedi	3
MOCOVI	dog	pioq	1
PILAGA	dog	pioq	1
TOBA	dog	5ipioq	1
KADIWEU	dog	nekenigo	2
MOCOVI	louse	apaXat	1
PILAGA	louse	lapaXat	1
TOBA	louse	lalaXat	1
KADIWEU	louse	xodaqedi	2
PILAGA	tree	hada7epaq	1
PILAGA	tree	hada7ipaq	1
TOBA	tree	adaipaq	1
MOCOVI	tree	qopaq	2
TOBA	tree	qoipaq	2
KADIWEU	tree	niale	3
PILAGA	leaf	ayo	1
PILAGA	leaf	ayoqte	1
TOBA	leaf	analaue	2
TOBA	leaf	ipaqlaue	2
KADIWEU	leaf	amodi	3
MOCOVI	leaf	we	4
PILAGA	skin	o7ok	1
TOBA	skin	nal7ok	1
TOBA	skin	naloSi7	1
KADIWEU	skin	loladi	2
MOCOVI	skin	oSikmaXa	3
MOCOVI	blood	ewo7	1
PILAGA	blood	tawo7	1
TOBA	blood	naualtagoq	2
TOBA	blood	naltagoXopi	2
KADIWEU	blood	awodi	3
MOCOVI	bone	pinek	1
PILAGA	bone	pinek	1
TOBA	bone	nalpi7inek	1
KADIWEU	bone	bitagi	2
KADIWEU	horn	libiwe	1
MOCOVI	horn	asote	2
PILAGA	horn	pe	3
TOBA	horn	analkoue	4
MOCOVI	ear	kela	1
PILAGA	ear	ketela	1
KADIWEU	ear	napaxate	2
TOBA	ear	analtela	3
MOCOVI	eye	qote	1
PILAGA	eye	aite	1
TOBA	eye	a5il7aite	1
KADIWEU	eye	gekooxe	2
KADIWEU	nose	imiqo	1
MOCOVI	nose	mik	1
PILAGA	nose	mik	1
TOBA	nose	nalmik	1
KADIWEU	tooth	owe	1
MOCOVI	tooth	owe	1
PILAGA	tooth	odaite	2
TOBA	tooth	a5ilue	3
MOCOVI	tongue	olegaXanaXat	1
PILAGA	tongue	aCaXat	1
PILAGA	tongue	aCarat	1
TOBA	tongue	laCaXat	1
KADIWEU	tongue	okeligi	2
PILAGA	knee	likte	1
TOBA	knee	nallyikte	1
KADIWEU	knee	oqodi	2
MOCOVI	knee	kota	3
KADIWEU	hand	baxadi	1
MOCOVI	hand	qailaXat	2
PILAGA	hand	owaq	3
TOBA	hand	naluaq	4
TOBA	hand	ananapokna	5
KADIWEU	breasts	awelete	1
MOCOVI	breasts	o7wete	1
PILAGA	breasts	otete	1
TOBA	breasts	analtogwe	2
TOBA	breasts	naalo7	3
MOCOVI	liver	olamek	1
PILAGA	liver	lamek	1
TOBA	liver	5ilamek	1
KADIWEU	liver	lolidi	2
PILAGA	drink	yom	1
TOBA	drink	niom	1
KADIWEU	drink	ilawi	2
MOCOVI	drink	et	3
KADIWEU	see	ate	1
MOCOVI	see	awanCigi5i	2
PILAGA	see	awa	3
TOBA	see	demexnaXan	4
KADIWEU	hear	adZipa	1
MOCOVI	hear	qa	2
PILAGA	hear	maCi	3
TOBA	hear	ua7aqa	4
KADIWEU	die	eleo	1
TOBA	die	ileu	1
MOCOVI	die	lewaXaik	2
PILAGA	die	lew	3
TOBA	die	uasou	4
KADIWEU	come	anagi	1
MOCOVI	come	anak	1
PILAGA	come	anak	1
TOBA	come	anak	1
TOBA	come	nagweuo	2
KADIWEU	sun	aligexe	1
MOCOVI	sun	ra7asa	2
PILAGA	sun	haso7katena	3
TOBA	sun	a5inala7	4
TOBA	sun	a5iikoiadelekna	5
MOCOVI	star	waqa5i	1
PILAGA	star	waqCi5i	1
TOBA	star	a5iuaqa5i	1
KADIWEU	star	jotedi	2
PILAGA	water	noXop	1
PILAGA	water	norop	1
TOBA	water	n7etaXat	2
TOBA	water	etaXat	2
KADIWEU	water	ninjoxodi	3
MOCOVI	water	waXayak	4
MOCOVI	stone	qa7	1
PILAGA	stone	qa7	1
TOBA	stone	qa7	1
KADIWEU	stone	wetixa	2
TOBA	stone	nakoma7	3
KADIWEU	fire	noledi	1
MOCOVI	fire	norek	1
TOBA	fire	nanodek	1
PILAGA	fire	dole7	2
MOCOVI	path	ik	1
MOCOVI	path	ajik	1
PILAGA	path	adik	1
TOBA	path	lyik	1
KADIWEU	path	naigi	2
TOBA	path	nqa7aik	3
MOCOVI	mountain	soXonaXa	1
PILAGA	mountain	qasoXonaXa	1
PILAGA	mountain	qasoronara	1
TOBA	mountain	anaqasoXonaXa	1
KADIWEU	mountain	wetixa	2
TOBA	mountain	asokomadelekalua	3
MOCOVI	night	pe	1
TOBA	night	nape	1
KADIWEU	night	enoale	2
PILAGA	night	pi7yaq	3
TOBA	full	nlaqCigwi	1
TOBA	full	nlaXagwi	1
KADIWEU	full	nolee	2
MOCOVI	full	oqata	3
PILAGA	full	saqaCiyi	4
KADIWEU	new	gela	1
MOCOVI	new	dala	1
PILAGA	new	dala	1
TOBA	new	dalaXaik	1
KADIWEU	name	bonaxadi	1
MOCOVI	name	enaXat	1
TOBA	name	l7enaXat	1
TOBA	name	nlonaXat	1
PILAGA	name	suN	2
MOCOVI	person	qomle7ek	1
MOCOVI	person	qomlase	1
PILAGA	person	siyaXawa	2
PILAGA	person	siyarawa	2
TOBA	person	kaSiaXau	3
TOBA	person	SigaXaua	3
