# Supplementary material for: A test of Generalized Bayesian dating: A new linguistic dating method
Source: PLoS One. 2020 Aug 12;15(8):e0236522. doi: 10.1371/journal.pone.0236522 (PMC7423060; doi:10.1371/journal.pone.0236522)
Supplement: S1 File — Python code for extracting data from ASJP word lists, cognate identification, and conversion to nexus files. Word lists annotated for cognacy for all families. Nexus files and MrBayes command files for all families. (ZIP) [file pone.0236522.s001.zip › S1 Supporting Information/Cognates/Narrow_Talodi.txt.svm.CRP.0.57.cognates]

doculect	concept	asjp	cogid
DENGEBU	I	oNi	1
NDING	I	a5i	1
NGILE	I	oNNi	1
JOMANG	I	No5	2
TOCHO	I	wiN	3
DENGEBU	you	oNa	1
NDING	you	aNo	1
NGILE	you	oNNu	1
JOMANG	you	NoN	2
TOCHO	you	NuN	2
DENGEBU	we	oNoni	1
JOMANG	we	Nori	1
NGILE	we	uNNi	1
TOCHO	we	NiN	1
DENGEBU	we	oNindoka	2
NDING	we	arik	3
TOCHO	we	wiNaTTo	4
DENGEBU	one	yallu	1
JOMANG	one	yillik	1
NGILE	one	yili	1
TOCHO	one	bulluk	1
NDING	one	tallaN	2
DENGEBU	two	yara	1
JOMANG	two	yilrak	1
NGILE	two	yara	1
NDING	two	tatta	2
TOCHO	two	marak	3
DENGEBU	person	pur	1
JOMANG	person	bar	1
NDING	person	puruk	1
NGILE	person	pulu	1
TOCHO	person	bu	1
DENGEBU	fish	Naba	1
JOMANG	fish	Naba	1
NDING	fish	kaba	1
NGILE	fish	Naba	1
TOCHO	fish	piaba	1
JOMANG	dog	duk	1
NGILE	dog	takalu	1
TOCHO	dog	tauk	1
TOCHO	dog	tawuk	1
DENGEBU	dog	NauN	2
NDING	dog	poak	3
DENGEBU	louse	tara	1
NDING	louse	tuda	1
TOCHO	louse	tura	1
JOMANG	louse	g3ra	2
DENGEBU	tree	pira	1
JOMANG	tree	bira	1
NDING	tree	para	1
NGILE	tree	pera	1
TOCHO	tree	pira	1
NDING	leaf	tada	1
NGILE	leaf	data	1
DENGEBU	leaf	katta	2
TOCHO	leaf	katta	2
DENGEBU	skin	Ni8u	1
JOMANG	skin	gedu	1
NDING	skin	kadu	1
NGILE	skin	hedu	1
TOCHO	skin	kurak	2
DENGEBU	blood	Naru	1
NDING	blood	Niruk	1
NGILE	blood	Naru	1
JOMANG	blood	Nisuk	2
TOCHO	blood	NiTTok	2
DENGEBU	bone	camma	1
JOMANG	bone	Tima	1
NDING	bone	Tumma	1
NGILE	bone	summa	1
TOCHO	bone	Timo5aN	1
DENGEBU	horn	tubarik	1
JOMANG	horn	dubik	1
NDING	horn	tubik	1
NGILE	horn	tubi	1
TOCHO	horn	tuba	1
DENGEBU	ear	kanu	1
JOMANG	ear	ganu	1
NDING	ear	kanu	1
NGILE	ear	kanu	1
TOCHO	ear	kanu	1
DENGEBU	eye	cigi	1
NGILE	eye	sigi	1
JOMANG	eye	NaTik	2
NDING	eye	Tik	2
TOCHO	eye	Tik	2
DENGEBU	nose	k3ca	1
JOMANG	nose	ginTi	1
NDING	nose	kinTa	1
NGILE	nose	xinTi	1
DENGEBU	tooth	cinni	1
JOMANG	tooth	Ti5i	1
NDING	tooth	Ta5i	1
NGILE	tooth	sinni	1
TOCHO	tooth	Ti5ik	1
DENGEBU	tongue	tuluNa	1
JOMANG	tongue	duluNa	1
NDING	tongue	tuluNa	1
NGILE	tongue	tuluNa	1
TOCHO	tongue	turuNa	1
DENGEBU	knee	kangu	1
NDING	knee	kuNgu	1
NGILE	knee	huNgu	1
TOCHO	knee	kaNguk	1
DENGEBU	hand	cuwi	1
JOMANG	hand	sugwiN	1
NDING	hand	TibiN	1
TOCHO	hand	TaguN	1
NGILE	hand	Ngwi	2
DENGEBU	breasts	c3cik	1
JOMANG	breasts	Tisik	1
NDING	breasts	TinTik	1
TOCHO	breasts	TinTik	1
NGILE	breasts	simmi	2
DENGEBU	liver	tuNga	1
JOMANG	liver	duNga	1
JOMANG	liver	duNgwa	1
NDING	liver	tuNgi	1
NGILE	liver	tuNgi	1
TOCHO	liver	tuNga	1
DENGEBU	drink	igu	1
JOMANG	drink	yigu	1
NDING	drink	agu	1
NDING	drink	iagu	1
NGILE	drink	agu	1
TOCHO	drink	ikku	1
NDING	see	ana	1
TOCHO	see	ani	1
TOCHO	see	anu	1
DENGEBU	see	cagi	2
JOMANG	see	uNwa	3
NDING	see	ika	4
NGILE	see	ligi8a	5
DENGEBU	hear	battak	1
JOMANG	hear	5Tattagok	2
NDING	hear	madu	3
NGILE	hear	pisi	4
TOCHO	hear	gaTTi	5
DENGEBU	die	baiNo	1
JOMANG	die	iNo	1
NDING	die	piNo	1
TOCHO	die	piNNok	1
NGILE	die	Nonno	2
JOMANG	come	agu	1
NDING	come	aku	1
NGILE	come	aNgu	1
DENGEBU	come	kara	2
TOCHO	come	arik	3
DENGEBU	sun	ciNgi	1
JOMANG	sun	TiNgi	1
NDING	sun	TiNgi	1
NGILE	sun	siNgi	1
TOCHO	sun	TiNgi	1
DENGEBU	star	codo	1
JOMANG	star	To8ok	1
NDING	star	Todok	1
NGILE	star	sodo	1
TOCHO	star	To8ok	1
DENGEBU	water	Nar	1
DENGEBU	water	Nar3k	1
JOMANG	water	Nir	1
NDING	water	5i	1
NGILE	water	Nala	1
TOCHO	water	Ni	1
DENGEBU	stone	p3do	1
TOCHO	stone	p3dok	1
JOMANG	stone	ga8ok	2
NDING	stone	tiNo	3
NGILE	stone	do8o	4
DENGEBU	fire	ti	1
JOMANG	fire	dik	1
NDING	fire	tik	1
NGILE	fire	ti	1
TOCHO	fire	tik	1
DENGEBU	path	kat3k	1
NDING	path	kadi	1
NGILE	path	kattila	1
TOCHO	path	katti	1
JOMANG	path	doa	2
JOMANG	mountain	barrok	1
TOCHO	mountain	p3dok	1
NDING	mountain	ko	2
NGILE	mountain	xa	2
DENGEBU	mountain	c3rro	3
DENGEBU	night	naNgora	1
JOMANG	night	laNgora	1
NDING	night	noNgoda	1
NGILE	night	nuNgola	1
TOCHO	night	nuNgora	1
DENGEBU	full	odobatta	1
NGILE	full	tabatta	1
TOCHO	full	dubbada	1
JOMANG	full	To5agada	2
NDING	full	yabuya	3
DENGEBU	new	tatca	1
JOMANG	new	dassa	1
NDING	new	aya	2
NGILE	new	ka	3
TOCHO	new	gaTTi	4
DENGEBU	name	karNa	1
JOMANG	name	garinNa	1
NDING	name	kalaNa	1
NDING	name	kalaNaN	1
NGILE	name	kalaNa	1
TOCHO	name	karNa	1
