# Supplementary material for: A test of Generalized Bayesian dating: A new linguistic dating method
Source: PLoS One. 2020 Aug 12;15(8):e0236522. doi: 10.1371/journal.pone.0236522 (PMC7423060; doi:10.1371/journal.pone.0236522)
Supplement: S1 File — Python code for extracting data from ASJP word lists, cognate identification, and conversion to nexus files. Word lists annotated for cognacy for all families. Nexus files and MrBayes command files for all families. (ZIP) [file pone.0236522.s001.zip › S1 Supporting Information/Cognates/Boran.txt.svm.CRP.0.57.cognates]

doculect	concept	asjp	cogid
MUINANE	I	uxo7o	1
MUINANE_2	I	uxo7o	1
BORA	I	o	2
MIRANA	you	amu7a	1
MIRANA	you	amuchi	1
MUINANE	you	am37ai	1
MUINANE	you	3xo7o	2
MUINANE_2	you	3xo7o	2
BORA	you	u	3
MIRANA	we	mu7a	1
MIRANA	we	muchi	1
MUINANE	we	m37ai	1
MUINANE	we	m3si	1
MUINANE_2	we	m37ai	1
MUINANE_2	we	m3si	1
MUINANE_2	we	m3pE	1
BORA	we	me	2
BORA	one	cane	1
MIRANA	one	chane	1
MUINANE	one	sa	1
MUINANE_2	one	sano	1
BORA	two	mi5eku	1
MIRANA	two	mi5ekhu	1
MUINANE	two	minok3	1
MUINANE_2	two	minokk3	1
BORA	person	m3amunaxpi	1
MIRANA	person	m3amuna	1
MUINANE	person	miyam3na	1
MUINANE_2	person	miyam3na	1
BORA	fish	amobe	1
MIRANA	fish	amope	1
MUINANE	fish	tava	2
MUINANE_2	fish	taba	2
BORA	dog	o7ibye	1
MIRANA	dog	o7ipe	1
MUINANE	dog	x3ku	2
MUINANE_2	dog	x3kku	2
MIRANA	dog	heuohi	3
BORA	louse	gwani7yo	1
MIRANA	louse	kwani7o	1
MUINANE	louse	ga5i7u	1
MUINANE_2	louse	ga5i7u	1
BORA	tree	ume7e	1
MIRANA	tree	ume7e	1
MUINANE	tree	3mo7o	1
BORA	leaf	3na7am3	1
MIRANA	leaf	una7am3	1
MIRANA	leaf	3na7am3	1
MUINANE	leaf	ame	2
MUINANE_2	leaf	amE	2
BORA	skin	m37e	1
MIRANA	skin	m37e	1
MIRANA	skin	37m37e	1
MUINANE	skin	me7e	1
MUINANE_2	skin	mE7E	1
BORA	blood	tuxpakyo	1
MUINANE	blood	t3xo7o	1
MUINANE_2	blood	t3xo7o	1
MIRANA	blood	thu	2
MIRANA	blood	ihthyu	2
BORA	bone	baxku	1
MIRANA	bone	pakhu	1
MIRANA	bone	i7pakhu	1
MUINANE	bone	bak3	1
MUINANE_2	bone	bakk3	1
MIRANA	horn	thetho	1
MIRANA	horn	ihthyo	1
BORA	horn	xto	2
MUINANE	horn	itu	3
BORA	ear	num37o	1
MIRANA	ear	num37o	1
MIRANA	ear	i5um37o	1
MUINANE	ear	n3x3me7u	2
MUINANE_2	ear	n3x3mE7u	2
BORA	eye	aCu	1
MIRANA	eye	aCu	1
MIRANA	eye	iaCu	1
MUINANE	eye	aZ373	1
MUINANE_2	eye	aj3	1
BORA	nose	tuxu7o	1
MIRANA	nose	thuhu7o	1
MIRANA	nose	ithyuhu7o	1
MUINANE	nose	t3x37u	1
MUINANE_2	nose	t3x3u	1
BORA	tooth	i7gwax3	1
MIRANA	tooth	i7kwah3	1
MUINANE	tooth	igai	2
MUINANE_2	tooth	igai	2
BORA	tongue	n3x3gwa	1
MIRANA	tongue	n3h3kwa	1
MIRANA	tongue	37n3h3kwat	1
MUINANE	tongue	nexeba	2
MUINANE_2	tongue	nExEba	2
BORA	knee	m3moko	1
MIRANA	knee	m3mokho	1
MIRANA	knee	3m3mokho	1
MUINANE	knee	memuba	1
BORA	hand	oxc3	1
MIRANA	hand	ohch3	1
MIRANA	hand	i7och3	1
MUINANE	hand	use	2
MUINANE_2	hand	usE	2
BORA	breasts	muxphanye	1
MIRANA	breasts	mupha5e	1
MIRANA	breasts	imupha5e	1
MUINANE	breasts	m3fa5o	1
MUINANE_2	breasts	mipa5o	1
BORA	liver	i7gwane	1
MIRANA	liver	i7kwane	1
MUINANE	liver	igano	2
MUINANE	liver	iga	2
MUINANE_2	liver	iga	2
BORA	drink	ado	1
MIRANA	drink	ato	1
MUINANE	drink	adu	1
MUINANE_2	drink	adu	1
BORA	see	axtyum3	1
MUINANE	see	atty3me	1
MUINANE_2	see	atty3mE	1
MIRANA	see	3the	2
MUINANE_2	see	mEkk3	3
BORA	hear	Cepo	1
MIRANA	hear	Cepo	1
MUINANE	hear	gubu	2
MUINANE_2	hear	gubu	2
BORA	die	c3x3ve	1
MIRANA	die	c3h3ve	1
MUINANE	die	gixeve	2
MUINANE_2	die	gixEbE	2
MUINANE_2	die	CEmE	3
BORA	come	ca	1
MIRANA	come	cha	1
MUINANE	come	sa	1
MUINANE_2	come	sa	1
BORA	sun	nu7ba	1
MIRANA	sun	nupa	1
MUINANE	sun	kuxeon373ba	2
BORA	star	m3kurugwa	1
MIRANA	star	m3khur3kwa	1
MUINANE	star	mek3r3gai	1
MUINANE_2	star	mEk3r3gai	1
BORA	water	nuxpakyo	1
MIRANA	water	nuphakhyo	1
MUINANE	water	n3fai7i	2
MUINANE	water	n3fai7u	2
MUINANE_2	water	pai7u	2
MUINANE_2	water	n3pai7u	2
BORA	stone	nekwayu	1
MIRANA	stone	nekwapa	1
MUINANE	stone	gisiba	2
MUINANE_2	stone	gisiba	2
BORA	fire	kuxugwa	1
MIRANA	fire	khuhukwa	1
MUINANE	fire	k3x3gai	1
MUINANE_2	fire	k3x3gai	1
MUINANE	fire	kusibai	2
MUINANE_2	fire	kusibai	2
BORA	path	xuva	1
MIRANA	path	huva	1
MUINANE	path	x37ai	2
MUINANE_2	path	x37ai	2
BORA	mountain	gwaxu	1
MUINANE	mountain	gax3	1
BORA	mountain	bau	2
MUINANE	mountain	ba3	2
MIRANA	mountain	khamepau	3
BORA	night	pexko	1
MIRANA	night	phekho	1
MUINANE	night	fuku	1
MUINANE_2	night	pukku	1
BORA	full	gwa7pe	1
MIRANA	full	kwaphe	1
MUINANE	full	ga7afo	1
BORA	new	be7ne	1
MIRANA	new	pe	1
MUINANE	new	bo7ono	1
MUINANE	new	bo	1
MUINANE_2	new	bo7o	1
MUINANE_2	new	bo	1
MUINANE_2	new	bu	1
BORA	name	meme	1
MIRANA	name	meme	1
MUINANE	name	momo	1
MUINANE_2	name	momo	1
