# Supplementary material for: A test of Generalized Bayesian dating: A new linguistic dating method
Source: PLoS One. 2020 Aug 12;15(8):e0236522. doi: 10.1371/journal.pone.0236522 (PMC7423060; doi:10.1371/journal.pone.0236522)
Supplement: S1 File — Python code for extracting data from ASJP word lists, cognate identification, and conversion to nexus files. Word lists annotated for cognacy for all families. Nexus files and MrBayes command files for all families. (ZIP) [file pone.0236522.s001.zip › S1 Supporting Information/Cognates/Uru-Chipaya.txt.svm.CRP.0.57.cognates]

doculect	concept	asjp	cogid
CHIPAYA	I	werx	1
CHIPAYA	I	werki	1
CHIPAYA_2	I	wer	1
UCHUMATAQU	I	wilk	1
CHIPAYA	you	am	1
CHIPAYA_2	you	am	1
CHIPAYA_3	you	am	1
UCHUMATAQU	you	ampt	1
CHIPAYA	we	uCum	1
CHIPAYA_2	we	uCum	1
CHIPAYA_3	we	utrum	1
CHIPAYA_3	we	utrun	1
UCHUMATAQU	we	uCumi	1
UCHUMATAQU	we	wiSnakti	2
CHIPAYA	one	chi	1
CHIPAYA_2	one	tshi	1
UCHUMATAQU	one	Chi	1
CHIPAYA_3	one	zinta	2
CHIPAYA	two	piSka	1
CHIPAYA_2	two	pisk	1
CHIPAYA_3	two	pizk	1
UCHUMATAQU	two	piski	1
UCHUMATAQU	two	pikil	1
CHIPAYA	person	So5i	1
CHIPAYA_2	person	so5i	1
CHIPAYA_3	person	zho5i	1
UCHUMATAQU	person	su5i	1
CHIPAYA	fish	CiS	1
CHIPAYA_2	fish	Cis	1
CHIPAYA	fish	cirqa	2
UCHUMATAQU	fish	qeri	3
CHIPAYA	dog	paqu	1
CHIPAYA_2	dog	paku	1
CHIPAYA_3	dog	paqwu	1
UCHUMATAQU	dog	paku	1
CHIPAYA	louse	sami	1
CHIPAYA_2	louse	sami	1
CHIPAYA_3	louse	sami	1
UCHUMATAQU	louse	sami	1
CHIPAYA	tree	munti	1
CHIPAYA_2	tree	munti	1
UCHUMATAQU	tree	para	2
CHIPAYA	leaf	Cha5i	1
CHIPAYA_2	leaf	Cha5i	1
CHIPAYA_3	leaf	Tha5i	1
CHIPAYA	leaf	Sika	2
UCHUMATAQU	leaf	lapCula	3
CHIPAYA	skin	SqiSi	1
CHIPAYA_2	skin	sqisi	1
CHIPAYA_3	skin	zqizi	1
UCHUMATAQU	skin	CqiSi	1
CHIPAYA	blood	lxok	1
CHIPAYA_2	blood	Lok	1
CHIPAYA_3	blood	lxok	1
UCHUMATAQU	blood	luk	1
CHIPAYA	bone	chix	1
CHIPAYA_2	bone	tsix	1
CHIPAYA_3	bone	cix	1
UCHUMATAQU	bone	Chixi	1
CHIPAYA	horn	tothi	1
CHIPAYA_2	horn	tothi	1
CHIPAYA_3	horn	toThi	1
CHIPAYA	horn	irkeirke	2
CHIPAYA_3	horn	irqi	2
UCHUMATAQU	horn	waxrak	3
CHIPAYA	ear	khu5i	1
CHIPAYA_2	ear	khu5i	1
CHIPAYA_3	ear	khu5i	1
UCHUMATAQU	ear	khu5i	1
CHIPAYA	eye	Chuki	1
CHIPAYA_2	eye	Chuki	1
CHIPAYA_3	eye	trhuki	1
UCHUMATAQU	eye	Chukhe	1
CHIPAYA	nose	oSa	1
CHIPAYA_2	nose	osa	1
CHIPAYA_3	nose	oza	1
UCHUMATAQU	nose	osa	1
CHIPAYA	nose	qhiri	2
CHIPAYA	tooth	iSqe	1
CHIPAYA_2	tooth	isqi	1
CHIPAYA_3	tooth	izhqi	1
UCHUMATAQU	tooth	isqe	1
CHIPAYA	tooth	samithupS	2
CHIPAYA	tongue	las	1
CHIPAYA_2	tongue	las	1
CHIPAYA_3	tongue	laz	1
UCHUMATAQU	tongue	nasi	1
UCHUMATAQU	tongue	CmiSu	2
UCHUMATAQU	tongue	taqu	3
CHIPAYA	knee	owa	1
CHIPAYA_2	knee	owa	1
CHIPAYA_3	knee	owa	1
UCHUMATAQU	knee	owi	1
CHIPAYA	knee	Smathi	2
CHIPAYA	hand	qxara	1
CHIPAYA_2	hand	qhara	1
CHIPAYA_3	hand	qhara	1
UCHUMATAQU	hand	qhara	1
CHIPAYA	breasts	piS	1
CHIPAYA_2	breasts	pis	1
CHIPAYA_3	breasts	piz	1
UCHUMATAQU	breasts	kyeto	2
UCHUMATAQU	breasts	keta	2
CHIPAYA_3	breasts	Ta5aka	3
UCHUMATAQU	breasts	cmiSu	4
CHIPAYA	liver	phatS	1
CHIPAYA_2	liver	path	1
UCHUMATAQU	liver	tusi	2
CHIPAYA	drink	lik	1
CHIPAYA_2	drink	liks	1
CHIPAYA_3	drink	likz	1
UCHUMATAQU	drink	liks	1
CHIPAYA	see	Cer	1
CHIPAYA_2	see	Cers	1
CHIPAYA_3	see	Terz	1
UCHUMATAQU	see	Cer	1
UCHUMATAQU	see	Cin	1
CHIPAYA	hear	non	1
CHIPAYA_2	hear	nons	1
CHIPAYA_3	hear	nonz	1
UCHUMATAQU	hear	qo5i	2
CHIPAYA	die	tik	1
CHIPAYA_2	die	tiks	1
CHIPAYA_3	die	tikz	1
UCHUMATAQU	die	teks	1
CHIPAYA_3	die	zerwiz	2
CHIPAYA	come	thon	1
CHIPAYA_2	come	thoms	1
CHIPAYA_3	come	Thonz	1
UCHUMATAQU	come	piCu	2
UCHUMATAQU	come	pit	2
CHIPAYA	sun	thu5i	1
CHIPAYA_2	sun	thu5i	1
CHIPAYA_3	sun	Thu5i	1
UCHUMATAQU	sun	thu5i	1
CHIPAYA	star	warawara	1
CHIPAYA_2	star	warawara	1
CHIPAYA_3	star	warawara	1
UCHUMATAQU	star	qhola	2
CHIPAYA	water	qhaS	1
CHIPAYA_2	water	qwas	1
CHIPAYA_3	water	qhwaz	1
UCHUMATAQU	water	qhasi	1
CHIPAYA_2	stone	mas	1
CHIPAYA_3	stone	maz	1
UCHUMATAQU	stone	masi	1
CHIPAYA	stone	Cara	2
CHIPAYA	stone	ayi	3
CHIPAYA	fire	ux	1
CHIPAYA_2	fire	uX	1
UCHUMATAQU	fire	uxi	1
CHIPAYA_3	fire	zhqeti	2
CHIPAYA	path	xikS	1
CHIPAYA_2	path	hiks	1
CHIPAYA_3	path	hikza	1
CHIPAYA_3	path	hikz	1
UCHUMATAQU	path	liks	1
CHIPAYA	mountain	kuru	1
CHIPAYA	mountain	Cutu	1
CHIPAYA_2	mountain	kuru	1
CHIPAYA_3	mountain	kuru	1
UCHUMATAQU	mountain	5os5i	2
CHIPAYA	night	wen	1
CHIPAYA_2	night	wen	1
CHIPAYA_3	night	weena	1
CHIPAYA_3	night	ween	1
UCHUMATAQU	night	wiyani	2
CHIPAYA_2	full	tsina	1
CHIPAYA_3	full	cina	1
CHIPAYA	full	Chipi	2
CHIPAYA_3	full	Thipi	2
UCHUMATAQU	full	Chipi	2
CHIPAYA	full	pata	3
UCHUMATAQU	full	phoki	4
CHIPAYA	new	ewu	1
CHIPAYA_2	new	ewi	1
CHIPAYA_3	new	ewu	1
UCHUMATAQU	new	ew	1
CHIPAYA	name	thu	1
CHIPAYA_2	name	thu	1
CHIPAYA_3	name	Thuu	1
UCHUMATAQU	name	thu	1
