# Supplementary material for: A test of Generalized Bayesian dating: A new linguistic dating method
Source: PLoS One. 2020 Aug 12;15(8):e0236522. doi: 10.1371/journal.pone.0236522 (PMC7423060; doi:10.1371/journal.pone.0236522)
Supplement: S1 File — Python code for extracting data from ASJP word lists, cognate identification, and conversion to nexus files. Word lists annotated for cognacy for all families. Nexus files and MrBayes command files for all families. (ZIP) [file pone.0236522.s001.zip › S1 Supporting Information/Cognates/Southern_Daly.txt.svm.CRP.0.57.cognates]

doculect	concept	asjp	cogid
MURRINH_PATHA_1	I	Nay	1
MURRINH_PATHA_2	I	Nay	1
NGANGIKURRUNGGURR	I	Nayi	1
NGENGOMERI	I	Nayi	1
MURRINH_PATHA_1	you	nanki	1
MURRINH_PATHA_2	you	nangi	1
MURRINH_PATHA_1	you	5i5i	2
NGANGIKURRUNGGURR	you	5i5i	2
NGENGOMERI	you	5i5i	2
MURRINH_PATHA_1	we	neki	1
MURRINH_PATHA_1	we	Nanki	1
MURRINH_PATHA_2	we	Nangi	1
NGANGIKURRUNGGURR	we	nayinime	2
NGENGOMERI	we	nayinime	2
MURRINH_PATHA_1	two	perkenku	1
MURRINH_PATHA_2	two	perrkengu	1
NGANGIKURRUNGGURR	two	pakari	2
NGENGOMERI	two	wakari	2
MURRINH_PATHA_1	fish	Nulmil	1
MURRINH_PATHA_1	fish	Nalanan	2
MURRINH_PATHA_1	dog	were	1
MURRINH_PATHA_2	dog	were	1
NGANGIKURRUNGGURR	dog	wuwu	2
NGENGOMERI	dog	wuwu	2
MURRINH_PATHA_1	tree	8ay	1
MURRINH_PATHA_2	tree	thay	1
NGANGIKURRUNGGURR	tree	yawir	2
NGENGOMERI	tree	yawur	2
MURRINH_PATHA_1	skin	daripi	1
MURRINH_PATHA_2	skin	darripi	1
NGANGIKURRUNGGURR	skin	agarpuri	2
NGENGOMERI	skin	akapuru	2
MURRINH_PATHA_1	blood	kumuluN	1
MURRINH_PATHA_2	blood	kumuluN	1
NGANGIKURRUNGGURR	blood	petyen	2
NGENGOMERI	blood	putyen	2
MURRINH_PATHA_1	bone	munu	1
MURRINH_PATHA_2	bone	murnu	1
NGANGIKURRUNGGURR	bone	ami	2
NGENGOMERI	bone	ami	2
NGANGIKURRUNGGURR	ear	detyeri	1
NGENGOMERI	ear	tetyeri	1
MURRINH_PATHA_1	ear	Ce	2
MURRINH_PATHA_2	ear	ye	3
MURRINH_PATHA_1	eye	kamal	1
MURRINH_PATHA_2	eye	kamarl	1
NGANGIKURRUNGGURR	eye	damuy	2
NGENGOMERI	eye	tamuy	2
NGANGIKURRUNGGURR	nose	detyi	1
NGENGOMERI	nose	tetyi	1
MURRINH_PATHA_1	nose	Cimu	2
MURRINH_PATHA_2	nose	yi	3
MURRINH_PATHA_1	tooth	dimu	1
MURRINH_PATHA_2	tooth	dimu	1
NGANGIKURRUNGGURR	tooth	dedir	2
NGENGOMERI	tooth	tetir	2
NGANGIKURRUNGGURR	tongue	detye5	1
NGENGOMERI	tongue	tetyen	1
MURRINH_PATHA_1	tongue	Cemen	2
MURRINH_PATHA_2	tongue	dhanme	3
NGANGIKURRUNGGURR	knee	denidyi	1
NGENGOMERI	knee	tenityi	1
MURRINH_PATHA_1	knee	piNkari	2
MURRINH_PATHA_2	knee	wiNka	2
MURRINH_PATHA_1	hand	maNe	1
MURRINH_PATHA_2	hand	ma	1
NGANGIKURRUNGGURR	hand	deme	2
NGENGOMERI	hand	teme	2
MURRINH_PATHA_1	breasts	Napulu	1
MURRINH_PATHA_2	breasts	Napurlu	1
MURRINH_PATHA_2	breasts	yi	2
NGANGIKURRUNGGURR	breasts	tyi	2
NGENGOMERI	breasts	tyiyi	2
MURRINH_PATHA_1	liver	punu	1
MURRINH_PATHA_2	liver	punhu	1
NGANGIKURRUNGGURR	liver	adara	2
NGENGOMERI	liver	atara	2
MURRINH_PATHA_1	drink	guduk	1
MURRINH_PATHA_2	drink	gurduk	1
MURRINH_PATHA_2	drink	wurduk	1
MURRINH_PATHA_1	see	Nkadu	1
MURRINH_PATHA_2	see	Nkardu	1
MURRINH_PATHA_1	hear	yepup	1
MURRINH_PATHA_2	hear	yepup	1
MURRINH_PATHA_1	die	pup	1
MURRINH_PATHA_2	die	pup	1
MURRINH_PATHA_1	sun	NuNa	1
MURRINH_PATHA_2	sun	NuNa	1
MURRINH_PATHA_1	sun	tina	2
MURRINH_PATHA_2	sun	tina	2
NGANGIKURRUNGGURR	sun	miri	3
NGENGOMERI	sun	miri	3
MURRINH_PATHA_1	water	kura	1
MURRINH_PATHA_2	water	kura	1
NGANGIKURRUNGGURR	water	kuri	1
NGENGOMERI	water	kuru	1
MURRINH_PATHA_1	stone	palyir	1
MURRINH_PATHA_2	stone	palyirr	1
NGANGIKURRUNGGURR	stone	pepi	2
NGENGOMERI	stone	pepi	2
MURRINH_PATHA_1	fire	8uNku	1
MURRINH_PATHA_2	fire	thuNgu	1
NGANGIKURRUNGGURR	fire	yeNgi	2
NGENGOMERI	fire	yeNki	2
MURRINH_PATHA_1	mountain	CereCeren	1
MURRINH_PATHA_2	mountain	dyerredyerren	1
NGANGIKURRUNGGURR	night	NaniNiyi	1
NGENGOMERI	night	NaniNiyi	1
MURRINH_PATHA_1	night	Cipi5	2
MURRINH_PATHA_2	night	tyipinyi	2
MURRINH_PATHA_2	night	kalkalk	3
NGANGIKURRUNGGURR	full	bakuty	1
NGENGOMERI	full	pakuty	1
MURRINH_PATHA_1	full	8a8pi	2
MURRINH_PATHA_2	full	thatypi	2
MURRINH_PATHA_1	new	mara	1
MURRINH_PATHA_2	new	marra	1
NGANGIKURRUNGGURR	new	margu	1
MURRINH_PATHA_1	name	muri	1
MURRINH_PATHA_2	name	murriny	1
NGANGIKURRUNGGURR	name	piwari	2
NGENGOMERI	name	puwari	2
NGANGIKURRUNGGURR	one	wukume	1
NGENGOMERI	one	wuNkume	1
MURRINH_PATHA_2	one	numi	2
NGANGIKURRUNGGURR	leaf	miriNgi	1
NGENGOMERI	leaf	miriNki	1
MURRINH_PATHA_2	leaf	mulurn	2
NGANGIKURRUNGGURR	star	Nanime	1
NGENGOMERI	star	Nanime	1
MURRINH_PATHA_2	star	marrurru	2
MURRINH_PATHA_2	star	piliny	3
