# Supplementary material for: A test of Generalized Bayesian dating: A new linguistic dating method
Source: PLoS One. 2020 Aug 12;15(8):e0236522. doi: 10.1371/journal.pone.0236522 (PMC7423060; doi:10.1371/journal.pone.0236522)
Supplement: S1 File — Python code for extracting data from ASJP word lists, cognate identification, and conversion to nexus files. Word lists annotated for cognacy for all families. Nexus files and MrBayes command files for all families. (ZIP) [file pone.0236522.s001.zip › S1 Supporting Information/Cognates/Guahiboan.txt.svm.CRP.0.57.cognates]

doculect	concept	asjp	cogid
CUIBA	I	xan	1
GUAHIBO	I	xan3	1
GUAYABERO	I	xan	1
JITNU	I	kan	1
PLAYERO	I	xan3	1
CUIBA	you	xam	1
CUIBA	you	paxam	1
GUAHIBO	you	xam3	1
GUAHIBO	you	paxam3	1
GUAYABERO	you	xam	1
GUAYABERO	you	xamal	1
JITNU	you	kam	1
PLAYERO	you	xam3	1
PLAYERO	you	paxam3	1
JITNU	you	pain	2
CUIBA	we	waxainCi	1
CUIBA	we	waxan	1
GUAHIBO	we	waxaici	1
PLAYERO	we	waxanmone	1
GUAYABERO	we	xatis	2
JITNU	we	kem3kat	3
CUIBA	one	kae	1
CUIBA	one	kaewa	1
GUAHIBO	one	kae	1
GUAHIBO	one	kaehawa	1
GUAYABERO	one	kae	1
GUAYABERO	one	kaeyax	1
JITNU	one	ken3	1
PLAYERO	one	ompawa	2
CUIBA	two	ainyawabe	1
GUAHIBO	two	aniha	2
GUAYABERO	two	kolenhe	3
JITNU	two	penakueCabe	4
PLAYERO	two	nahuawabehe	5
CUIBA	person	hiwi	1
GUAHIBO	person	hiwi	1
GUAYABERO	person	hiw	1
PLAYERO	person	hiwmone	1
JITNU	person	pekui	2
CUIBA	fish	duwei	1
GUAHIBO	fish	duhuai	1
CUIBA	fish	baxu	2
GUAYABERO	fish	baxi	2
JITNU	fish	bopi	3
PLAYERO	fish	bopi	3
CUIBA	dog	audi	1
CUIBA	dog	auri	1
GUAHIBO	dog	awiri	1
GUAYABERO	dog	w3r	1
JITNU	dog	awil	1
PLAYERO	dog	awiri	1
CUIBA	louse	tar3	1
GUAHIBO	louse	tar3to	1
JITNU	louse	tarat	1
PLAYERO	louse	tar3to	1
GUAYABERO	louse	t3a7an	2
CUIBA	tree	nae	1
CUIBA	tree	naewa	1
GUAHIBO	tree	nae	1
GUAHIBO	tree	naehawa	1
GUAYABERO	tree	nae	1
GUAYABERO	tree	ne	1
JITNU	tree	neha	1
PLAYERO	tree	ne	1
PLAYERO	tree	nehewa	1
GUAYABERO	leaf	n3ap3t	1
JITNU	leaf	nopat	1
CUIBA	leaf	noxuto	2
GUAHIBO	leaf	baxuto	2
PLAYERO	leaf	bax3to	2
CUIBA	leaf	toaxu	3
CUIBA	skin	par3to	1
GUAHIBO	skin	perab3to	1
JITNU	skin	per3	1
PLAYERO	skin	perabto	1
GUAYABERO	skin	b3t	2
CUIBA	blood	hana	1
GUAHIBO	blood	hana	1
GUAHIBO	blood	hana	1
GUAYABERO	blood	hal	1
JITNU	blood	hana	1
PLAYERO	blood	hana	1
GUAHIBO	bone	sito	1
GUAYABERO	bone	tit	1
JITNU	bone	Cit	1
CUIBA	bone	wa	2
PLAYERO	bone	pihibo	3
CUIBA	horn	nteto	1
GUAHIBO	horn	mataeto	1
GUAYABERO	horn	matet	1
JITNU	horn	matiet	1
PLAYERO	horn	mat7teto	1
CUIBA	ear	muxuyoroto	1
GUAHIBO	ear	muxuyoroto	1
JITNU	ear	mkorat	1
PLAYERO	ear	muxuyoroto	1
GUAYABERO	ear	neCot	2
GUAYABERO	eye	itput	1
JITNU	eye	tput	1
GUAHIBO	eye	taxuto	2
PLAYERO	eye	taxuto	2
CUIBA	eye	itamaikeito	3
GUAHIBO	nose	pumu	1
GUAYABERO	nose	pumu	1
JITNU	nose	pum	1
PLAYERO	nose	pumu	1
CUIBA	nose	poxonto	2
CUIBA	tooth	wano	1
GUAHIBO	tooth	wonoto	1
JITNU	tooth	wawan	1
PLAYERO	tooth	wanto	1
GUAYABERO	tooth	b3at	2
CUIBA	tongue	bato	1
GUAHIBO	tongue	bar3to	1
JITNU	tongue	brato	1
PLAYERO	tongue	borto	1
GUAYABERO	tongue	kaCiet	2
GUAHIBO	knee	matabaka	1
JITNU	knee	matiakuerat	1
PLAYERO	knee	matapar3heto	1
CUIBA	knee	ntabokoto	2
GUAYABERO	knee	brit	3
CUIBA	hand	kobe	1
GUAHIBO	hand	kobe	1
GUAYABERO	hand	ke7e	1
JITNU	hand	ko	1
PLAYERO	hand	kobe	1
CUIBA	breasts	mito	1
GUAHIBO	breasts	mito	1
GUAYABERO	breasts	mit	1
JITNU	breasts	mit	1
PLAYERO	breasts	mito	1
CUIBA	liver	hapato	1
GUAHIBO	liver	hapato	1
GUAYABERO	liver	pahapt	1
GUAYABERO	liver	hapt	1
JITNU	liver	iapat	1
PLAYERO	liver	hapato	1
CUIBA	drink	apa	1
GUAHIBO	drink	apa	1
GUAYABERO	drink	ap	1
JITNU	drink	ap	1
PLAYERO	drink	apane	1
CUIBA	see	tane	1
GUAHIBO	see	tane	1
GUAYABERO	see	ten	1
JITNU	see	ten	1
PLAYERO	see	tane	1
CUIBA	see	nekota	2
CUIBA	hear	humetane	1
GUAHIBO	hear	humetane	1
GUAYABERO	hear	humten	1
PLAYERO	hear	humetane	1
GUAYABERO	hear	naewet	2
JITNU	hear	nakuet	2
CUIBA	die	t3pa	1
GUAHIBO	die	t3pa	1
GUAYABERO	die	t3p	1
JITNU	die	t3p	1
PLAYERO	die	t3pa	1
CUIBA	come	pata	1
GUAHIBO	come	pata	1
GUAHIBO	come	patahopa	1
CUIBA	come	werena	2
GUAYABERO	come	palaen	3
JITNU	come	nit	4
PLAYERO	come	tah3weponarina	5
GUAHIBO	sun	ikotia	1
PLAYERO	sun	ekotia	1
CUIBA	sun	xometo	2
GUAHIBO	sun	huameto	2
PLAYERO	sun	huameto	2
GUAYABERO	sun	huimtmatkoipihin	3
JITNU	sun	kotiyonohe	4
CUIBA	star	opiteito	1
PLAYERO	star	ipitahito	1
GUAHIBO	star	tuluputo	2
GUAHIBO	star	iwinai	3
GUAYABERO	star	ittaet	4
JITNU	star	harwat	5
CUIBA	water	mera	1
GUAHIBO	water	mera	1
GUAYABERO	water	min	2
JITNU	water	men	2
PLAYERO	water	mini	2
CUIBA	stone	iboto	1
GUAHIBO	stone	iboto	1
GUAYABERO	stone	iat	1
JITNU	stone	ibot	1
PLAYERO	stone	iboto	1
CUIBA	fire	iSoto	1
CUIBA	fire	ishotonawa	1
GUAHIBO	fire	isoto	1
PLAYERO	fire	isoto	1
GUAHIBO	fire	nawa	2
GUAYABERO	fire	law	2
GUAYABERO	fire	hit	3
JITNU	fire	penarrutabia	4
CUIBA	path	namto	1
CUIBA	path	naunto	1
GUAHIBO	path	namuto	1
GUAYABERO	path	n3amt	1
JITNU	path	namut	1
PLAYERO	path	anetapeponewa	2
CUIBA	mountain	pecuto	1
GUAHIBO	mountain	ibocuto	1
GUAYABERO	mountain	iabot	1
CUIBA	mountain	demuxuwa	2
GUAYABERO	mountain	m3ax	3
JITNU	mountain	cerit	4
PLAYERO	mountain	iraya3ka	5
CUIBA	night	medawi	1
CUIBA	night	mediwi	1
GUAHIBO	night	merawi	1
GUAYABERO	night	madoi	1
JITNU	night	merio	1
PLAYERO	night	merewi	1
CUIBA	full	w3nka	1
GUAHIBO	full	w3n3ka	1
GUAYABERO	full	w3l3k	1
JITNU	full	w3nuk	1
PLAYERO	full	unuka	1
CUIBA	new	penawa	1
GUAHIBO	new	pehana	1
GUAYABERO	new	pahelax	1
JITNU	new	pehena	1
PLAYERO	new	pehenawa	1
CUIBA	name	w3n	1
GUAHIBO	name	w3in3	1
GUAYABERO	name	w3l	1
JITNU	name	w3n	1
PLAYERO	name	aw3n3	1
