# Supplementary material for: A test of Generalized Bayesian dating: A new linguistic dating method
Source: PLoS One. 2020 Aug 12;15(8):e0236522. doi: 10.1371/journal.pone.0236522 (PMC7423060; doi:10.1371/journal.pone.0236522)
Supplement: S1 File — Python code for extracting data from ASJP word lists, cognate identification, and conversion to nexus files. Word lists annotated for cognacy for all families. Nexus files and MrBayes command files for all families. (ZIP) [file pone.0236522.s001.zip › S1 Supporting Information/Cognates/Yeniseian.txt.svm.CRP.0.57.cognates]

doculect	concept	asjp	cogid
KET	I	at	1
EIGHTEENTH_CENTURY_KET	I	ad	1
EIGHTEENTH_CENTURY_KET	I	ade	1
EIGHTEENTH_CENTURY_KET	I	di	1
YUGH	I	at	1
KET	we	3tn	1
EIGHTEENTH_CENTURY_KET	we	Etin	1
EIGHTEENTH_CENTURY_KET	we	otten	1
YUGH	we	3tn	1
YUGH_RECENT	we	3tn	1
KET	one	qus	1
KET	one	qok	1
EIGHTEENTH_CENTURY_KET	one	kus7am	1
EIGHTEENTH_CENTURY_KET	one	Xusam	1
EIGHTEENTH_CENTURY_KET	one	Xuzam	1
EIGHTEENTH_CENTURY_KET	one	Xuzem	1
YUGH	one	Xuse	1
YUGH_RECENT	one	Xus	1
YUGH_RECENT	one	XuS	1
YUGH_RECENT	one	XusE	1
YUGH_RECENT	one	Xuse	1
KET	two	un	1
YUGH	two	ine	1
YUGH_RECENT	two	3n	1
EIGHTEENTH_CENTURY_KET	two	in7am	2
KET	person	ket	1
EIGHTEENTH_CENTURY_KET	person	ket	1
YUGH	person	ke7t	1
YUGH_RECENT	person	kE7t	1
YUGH_RECENT	person	kEt	1
KET	fish	is	1
EIGHTEENTH_CENTURY_KET	fish	ise	1
EIGHTEENTH_CENTURY_KET	fish	isi	1
EIGHTEENTH_CENTURY_KET	fish	yisa	1
YUGH	fish	is	1
YUGH_RECENT	fish	is	1
KET	dog	tip	1
EIGHTEENTH_CENTURY_KET	dog	Cip	1
EIGHTEENTH_CENTURY_KET	dog	tip	1
YUGH	dog	Cip	1
YUGH_RECENT	dog	Cip	1
KET	louse	3x	1
YUGH	louse	ohk	1
YUGH_RECENT	louse	ok	1
KET	tree	oks	1
EIGHTEENTH_CENTURY_KET	tree	oksa	1
EIGHTEENTH_CENTURY_KET	tree	okse	1
EIGHTEENTH_CENTURY_KET	tree	oks	1
YUGH	tree	oksi	1
YUGH_RECENT	tree	oks3	1
EIGHTEENTH_CENTURY_KET	leaf	ahun	1
EIGHTEENTH_CENTURY_KET	leaf	ohaN	1
YUGH	leaf	o	2
YUGH_RECENT	leaf	op	2
KET	leaf	3n	3
KET	skin	iNolt	1
YUGH	skin	igol	1
YUGH_RECENT	skin	iol	1
EIGHTEENTH_CENTURY_KET	skin	seldey	2
KET	blood	sul	1
EIGHTEENTH_CENTURY_KET	blood	sul7	1
YUGH	blood	sur	1
YUGH_RECENT	blood	sur	1
KET	bone	at	1
EIGHTEENTH_CENTURY_KET	bone	at	1
YUGH	bone	a7t	1
YUGH_RECENT	bone	a7t	1
KET	horn	qo7	1
EIGHTEENTH_CENTURY_KET	horn	ko	1
YUGH	horn	Xo7n	1
YUGH_RECENT	horn	Xo7N	1
EIGHTEENTH_CENTURY_KET	horn	tegon	2
KET	ear	ogd	1
EIGHTEENTH_CENTURY_KET	ear	okd	1
YUGH	ear	oXti	1
EIGHTEENTH_CENTURY_KET	ear	hokten	2
EIGHTEENTH_CENTURY_KET	ear	okden	2
YUGH_RECENT	ear	hokten	2
KET	eye	des	1
EIGHTEENTH_CENTURY_KET	eye	des	1
YUGH	eye	des	1
YUGH_RECENT	eye	des	1
KET	nose	oln	1
EIGHTEENTH_CENTURY_KET	nose	olen	1
EIGHTEENTH_CENTURY_KET	nose	olgen	1
EIGHTEENTH_CENTURY_KET	nose	oln	1
YUGH	nose	oli	1
YUGH_RECENT	nose	olgen	1
KET	tooth	it	1
YUGH	tooth	iht	1
YUGH_RECENT	tooth	it	1
YUGH_RECENT	tooth	itan	1
KET	tongue	ey	1
EIGHTEENTH_CENTURY_KET	tongue	ey	1
YUGH	tongue	ej	1
YUGH_RECENT	tongue	ey	1
EIGHTEENTH_CENTURY_KET	tongue	ii	2
KET	knee	batpul	1
EIGHTEENTH_CENTURY_KET	knee	badpilaN	1
EIGHTEENTH_CENTURY_KET	knee	batul	1
YUGH	knee	batpi	1
YUGH_RECENT	knee	batp3l3N	1
YUGH_RECENT	knee	batpul3N	1
EIGHTEENTH_CENTURY_KET	hand	togon	1
EIGHTEENTH_CENTURY_KET	hand	togan	1
EIGHTEENTH_CENTURY_KET	hand	ila	2
EIGHTEENTH_CENTURY_KET	hand	ilE	2
YUGH	hand	bi7N	3
YUGH_RECENT	hand	bi7N	3
KET	hand	h3Nn	4
EIGHTEENTH_CENTURY_KET	hand	gomblaC	5
KET	breasts	mam	1
EIGHTEENTH_CENTURY_KET	breasts	mam	1
YUGH	breasts	ma7m	1
EIGHTEENTH_CENTURY_KET	breasts	toga	2
EIGHTEENTH_CENTURY_KET	breasts	togga	2
YUGH_RECENT	breasts	toga	2
EIGHTEENTH_CENTURY_KET	drink	duledop	1
EIGHTEENTH_CENTURY_KET	drink	dul7udo	1
EIGHTEENTH_CENTURY_KET	drink	duredop	1
EIGHTEENTH_CENTURY_KET	drink	d7ul7udo	1
KET	drink	dop	2
YUGH	drink	udop	2
YUGH_RECENT	drink	dop	2
YUGH_RECENT	drink	dof	2
KET	see	ditoN	1
YUGH_RECENT	see	dibaNso	1
YUGH	see	oN	2
KET	hear	Eksaq	1
YUGH	hear	de	2
KET	die	qorEN	1
YUGH	die	XodeN	1
KET	come	igbEs	1
YUGH	come	d7i	2
EIGHTEENTH_CENTURY_KET	star	kago	1
EIGHTEENTH_CENTURY_KET	star	koago	1
EIGHTEENTH_CENTURY_KET	star	kogo	1
KET	star	qoX	2
EIGHTEENTH_CENTURY_KET	star	ko	2
EIGHTEENTH_CENTURY_KET	star	Xogen	2
EIGHTEENTH_CENTURY_KET	star	Xogh	2
YUGH	star	qo7	2
YUGH	star	qor	2
YUGH_RECENT	star	XoX	2
KET	water	ul	1
EIGHTEENTH_CENTURY_KET	water	ul	1
EIGHTEENTH_CENTURY_KET	water	ul7	1
EIGHTEENTH_CENTURY_KET	water	ur	1
YUGH	water	ur	1
YUGH_RECENT	water	ur	1
KET	stone	t3s	1
EIGHTEENTH_CENTURY_KET	stone	Cigs	1
EIGHTEENTH_CENTURY_KET	stone	tus	1
EIGHTEENTH_CENTURY_KET	stone	ties	1
EIGHTEENTH_CENTURY_KET	stone	tis	1
YUGH	stone	Ci7s	1
YUGH_RECENT	stone	C37s	1
KET	fire	bok	1
EIGHTEENTH_CENTURY_KET	fire	bok	1
YUGH	fire	bo7k	1
YUGH_RECENT	fire	bog	1
YUGH_RECENT	fire	bok	1
EIGHTEENTH_CENTURY_KET	path	Xot	1
YUGH	path	Xo7t	1
YUGH_RECENT	path	Xod	1
KET	path	kulte	2
KET	mountain	qay	1
EIGHTEENTH_CENTURY_KET	mountain	kay	1
YUGH	mountain	xa7y	1
YUGH_RECENT	mountain	Xa7y	1
YUGH_RECENT	mountain	xei	2
YUGH_RECENT	mountain	qei	2
EIGHTEENTH_CENTURY_KET	mountain	tinil7ap	3
KET	night	si	1
EIGHTEENTH_CENTURY_KET	night	si	1
EIGHTEENTH_CENTURY_KET	night	siy	1
YUGH	night	si	1
YUGH_RECENT	night	si	1
KET	full	ut	1
YUGH	full	polon	2
KET	new	ki7	1
YUGH	new	ki7	1
YUGH	new	tulim	2
YUGH_RECENT	new	tul3msi	2
EIGHTEENTH_CENTURY_KET	you	u	1
YUGH	you	u	1
YUGH_RECENT	you	u	1
EIGHTEENTH_CENTURY_KET	sun	i	1
EIGHTEENTH_CENTURY_KET	sun	iy	1
YUGH	sun	i	1
YUGH_RECENT	sun	i	1
YUGH	name	i	1
YUGH_RECENT	name	i	1
