# Supplementary material for: A test of Generalized Bayesian dating: A new linguistic dating method
Source: PLoS One. 2020 Aug 12;15(8):e0236522. doi: 10.1371/journal.pone.0236522 (PMC7423060; doi:10.1371/journal.pone.0236522)
Supplement: S1 File — Python code for extracting data from ASJP word lists, cognate identification, and conversion to nexus files. Word lists annotated for cognacy for all families. Nexus files and MrBayes command files for all families. (ZIP) [file pone.0236522.s001.zip › S1 Supporting Information/Cognates/Pomoan.txt.svm.CRP.0.57.cognates]

doculect	concept	asjp	cogid
POMO_CENTRAL	I	a	1
KASHAYA	I	a	1
POMO_NORTHERN	I	a	1
SOUTHEASTERN_POMO	I	a	1
POMO_EASTERN	I	ha	2
SOUTHERN_POMO	I	a7a	2
POMO_CENTRAL	you	ma	1
POMO_EASTERN	you	ma	1
KASHAYA	you	ma	1
POMO_NORTHERN	you	ma	1
SOUTHEASTERN_POMO	you	ma	1
SOUTHERN_POMO	you	ama	1
POMO_CENTRAL	we	ya	1
KASHAYA	we	yu	1
POMO_NORTHERN	we	ya	1
SOUTHERN_POMO	we	aya	1
POMO_EASTERN	we	wa	2
SOUTHEASTERN_POMO	we	wiy	3
POMO_CENTRAL	two	kho	1
POMO_EASTERN	two	xoCh	1
KASHAYA	two	qho	1
POMO_NORTHERN	two	kho	1
SOUTHEASTERN_POMO	two	qos	1
SOUTHERN_POMO	two	akho	1
POMO_CENTRAL	fish	Sa	1
POMO_EASTERN	fish	Sa	1
POMO_NORTHERN	fish	Sa	1
SOUTHEASTERN_POMO	fish	xa	1
KASHAYA	fish	ahSa	2
SOUTHERN_POMO	fish	ahSa	2
POMO_CENTRAL	louse	Ci	1
POMO_EASTERN	louse	ki	1
POMO_NORTHERN	louse	Ci	1
SOUTHEASTERN_POMO	louse	Cin	1
KASHAYA	louse	ahCi	2
SOUTHERN_POMO	louse	ahCi	2
KASHAYA	louse	biteS	3
POMO_CENTRAL	tree	khle	1
POMO_EASTERN	tree	xale	1
KASHAYA	tree	qhale	1
POMO_NORTHERN	tree	khale	1
SOUTHEASTERN_POMO	tree	qle	1
SOUTHERN_POMO	tree	khale	1
POMO_CENTRAL	leaf	stal	1
POMO_EASTERN	leaf	sital	1
POMO_NORTHERN	leaf	sital	1
KASHAYA	leaf	Sihpha	2
POMO_NORTHERN	leaf	Sapha	2
SOUTHEASTERN_POMO	leaf	ta	3
POMO_CENTRAL	skin	sda	1
POMO_EASTERN	skin	cida	1
KASHAYA	skin	si7da	1
SOUTHERN_POMO	skin	Ci7da	1
POMO_CENTRAL	blood	balay	1
POMO_EASTERN	blood	balay	1
KASHAYA	blood	balay	1
POMO_NORTHERN	blood	balay	1
SOUTHERN_POMO	blood	balay	1
POMO_CENTRAL	bone	ya	1
POMO_EASTERN	bone	ya	1
POMO_NORTHERN	bone	ya	1
SOUTHEASTERN_POMO	bone	ya	1
KASHAYA	bone	7ihya	2
SOUTHERN_POMO	bone	iha	2
POMO_CENTRAL	horn	a	1
POMO_EASTERN	horn	a	1
POMO_NORTHERN	horn	a	1
SOUTHEASTERN_POMO	horn	a	1
KASHAYA	horn	ha7a	2
SOUTHERN_POMO	horn	ha7a	2
POMO_CENTRAL	ear	Sma	1
POMO_EASTERN	ear	Sima	1
KASHAYA	ear	Sima	1
POMO_NORTHERN	ear	Sima	1
SOUTHEASTERN_POMO	ear	xman	1
SOUTHERN_POMO	ear	Simo	1
POMO_CENTRAL	nose	la	1
POMO_EASTERN	nose	la	1
KASHAYA	nose	ila	1
POMO_NORTHERN	nose	la	1
SOUTHEASTERN_POMO	nose	la	1
SOUTHERN_POMO	nose	hila	1
POMO_CENTRAL	tooth	o	1
POMO_NORTHERN	tooth	o	1
SOUTHEASTERN_POMO	tooth	o	1
POMO_EASTERN	tooth	ya7o	2
KASHAYA	tooth	ho7o	2
SOUTHERN_POMO	tooth	ho7o	2
POMO_CENTRAL	tongue	hawba	1
KASHAYA	tongue	haba	1
POMO_NORTHERN	tongue	haba	1
SOUTHERN_POMO	tongue	hib7a	1
POMO_EASTERN	tongue	bal	2
SOUTHEASTERN_POMO	tongue	bal	2
POMO_CENTRAL	hand	thna	1
POMO_CENTRAL	hand	thana	1
POMO_NORTHERN	hand	thana	1
SOUTHEASTERN_POMO	hand	tan	1
KASHAYA	hand	CohSo	2
POMO_CENTRAL	breasts	Sdo	1
POMO_EASTERN	breasts	sido	1
KASHAYA	breasts	Si7do	1
SOUTHEASTERN_POMO	breasts	xdon	1
SOUTHERN_POMO	breasts	Si7do	1
POMO_NORTHERN	breasts	to	2
POMO_CENTRAL	drink	koC	1
POMO_EASTERN	drink	qo	1
POMO_NORTHERN	drink	ko	1
SOUTHERN_POMO	drink	ho7koy	2
POMO_CENTRAL	see	SoC	1
POMO_EASTERN	see	kar	1
KASHAYA	see	Cad	1
POMO_NORTHERN	see	Cadi	1
SOUTHERN_POMO	see	Cad	1
POMO_CENTRAL	die	kla	1
POMO_NORTHERN	die	kala	1
SOUTHEASTERN_POMO	die	qlal	1
KASHAYA	die	ChoyiC	2
POMO_CENTRAL	come	wad	1
POMO_NORTHERN	come	wadi	1
SOUTHERN_POMO	come	hwadu	1
POMO_CENTRAL	sun	da	1
POMO_EASTERN	sun	da	1
KASHAYA	sun	hada	1
POMO_NORTHERN	sun	da	1
SOUTHEASTERN_POMO	sun	da	1
SOUTHERN_POMO	sun	ha7da	1
POMO_CENTRAL	water	kha	1
POMO_EASTERN	water	xa	1
KASHAYA	water	ahqha	1
POMO_NORTHERN	water	kha	1
SOUTHEASTERN_POMO	water	qa	1
SOUTHERN_POMO	water	ahkha	1
POMO_CENTRAL	stone	khbe	1
POMO_EASTERN	stone	xabe	1
KASHAYA	stone	qha7be	1
POMO_NORTHERN	stone	khabe	1
SOUTHEASTERN_POMO	stone	qbe	1
SOUTHERN_POMO	stone	kha7be	1
POMO_CENTRAL	fire	ho	1
POMO_EASTERN	fire	xo	1
POMO_NORTHERN	fire	ho	1
SOUTHEASTERN_POMO	fire	qo	1
KASHAYA	fire	oho	2
SOUTHERN_POMO	fire	oho	2
POMO_CENTRAL	path	da	1
POMO_EASTERN	path	da	1
POMO_EASTERN	path	daday	1
POMO_NORTHERN	path	da	1
SOUTHEASTERN_POMO	path	da	1
KASHAYA	path	hi7da	2
SOUTHERN_POMO	path	hi7da	2
POMO_CENTRAL	mountain	dano	1
POMO_EASTERN	mountain	dano	1
KASHAYA	mountain	dono	1
POMO_NORTHERN	mountain	dano	1
SOUTHERN_POMO	mountain	dono	1
SOUTHEASTERN_POMO	mountain	kno	2
POMO_CENTRAL	night	awe	1
POMO_EASTERN	night	duwe	1
KASHAYA	night	duwe	1
POMO_NORTHERN	night	diwe	1
SOUTHEASTERN_POMO	night	we	1
SOUTHERN_POMO	night	duwe	1
POMO_CENTRAL	new	Swey	1
POMO_EASTERN	new	Siwey	1
KASHAYA	new	Siwey	1
POMO_NORTHERN	new	Siwey	1
SOUTHERN_POMO	new	Sewey	1
POMO_CENTRAL	name	Si	1
POMO_EASTERN	name	Si	1
POMO_NORTHERN	name	Si	1
SOUTHEASTERN_POMO	name	xin	1
SOUTHERN_POMO	name	ahSi	1
POMO_EASTERN	one	ka	1
KASHAYA	one	khu	1
POMO_NORTHERN	one	Ca	1
SOUTHERN_POMO	one	Ca	1
POMO_EASTERN	eye	uy	1
KASHAYA	eye	hu7uy	1
POMO_NORTHERN	eye	uy	1
SOUTHEASTERN_POMO	eye	uy	1
KASHAYA	liver	Cahla	1
SOUTHERN_POMO	liver	cahla	1
POMO_EASTERN	liver	khalal	2
POMO_NORTHERN	liver	Sala	2
SOUTHEASTERN_POMO	liver	Slal	2
POMO_EASTERN	hear	Sokh	1
KASHAYA	hear	SoC	1
POMO_NORTHERN	hear	So	1
SOUTHERN_POMO	hear	SoCi	1
SOUTHEASTERN_POMO	hear	xko	2
