# Supplementary material for: A test of Generalized Bayesian dating: A new linguistic dating method
Source: PLoS One. 2020 Aug 12;15(8):e0236522. doi: 10.1371/journal.pone.0236522 (PMC7423060; doi:10.1371/journal.pone.0236522)
Supplement: S1 File — Python code for extracting data from ASJP word lists, cognate identification, and conversion to nexus files. Word lists annotated for cognacy for all families. Nexus files and MrBayes command files for all families. (ZIP) [file pone.0236522.s001.zip › S1 Supporting Information/Cognates/Araucanian.txt.svm.CRP.0.57.cognates]

doculect	concept	asjp	cogid
MAPUDUNGUN	I	i5Ce	1
MAPUDUNGUN_2	I	i5Ce	1
MAPUDUNGUN_3	I	i5Ce	1
RANQUELCHE	I	inCe	1
MAPUDUNGUN	you	eimi	1
MAPUDUNGUN_2	you	eymi	1
MAPUDUNGUN_3	you	eymi	1
RANQUELCHE	you	eymi	1
MAPUDUNGUN	we	i5Ci5	1
MAPUDUNGUN_2	we	i5Cin	1
MAPUDUNGUN_2	we	i5Ciw	1
MAPUDUNGUN_3	we	i5Ci5	1
RANQUELCHE	we	inCiu	1
MAPUDUNGUN	one	ki5e	1
MAPUDUNGUN_2	one	ki5e	1
MAPUDUNGUN_3	one	ki5e	1
RANQUELCHE	one	ki5e	1
MAPUDUNGUN	two	epu	1
MAPUDUNGUN_2	two	epu	1
MAPUDUNGUN_3	two	epu	1
RANQUELCHE	two	epu	1
MAPUDUNGUN	person	Ce	1
MAPUDUNGUN_2	person	Ce	1
MAPUDUNGUN_3	person	Ce	1
RANQUELCHE	person	Ce	1
RANQUELCHE	person	id	2
MAPUDUNGUN	fish	Calywa	1
MAPUDUNGUN_2	fish	CaLwa	1
MAPUDUNGUN_3	fish	CaLwa	1
RANQUELCHE	fish	Calywa	1
MAPUDUNGUN	dog	trewa	1
MAPUDUNGUN_2	dog	trewa	1
MAPUDUNGUN_3	dog	trewa	1
RANQUELCHE	dog	thewa	1
MAPUDUNGUN	louse	t3n	1
MAPUDUNGUN_2	louse	tun	1
MAPUDUNGUN_3	louse	tun	1
RANQUELCHE	louse	thun	1
MAPUDUNGUN	louse	p3trar	2
RANQUELCHE	louse	puthar	2
MAPUDUNGUN	tree	aliwen	1
MAPUDUNGUN_2	tree	aliwen	1
MAPUDUNGUN_3	tree	aliwen	1
MAPUDUNGUN	tree	mam3ly	2
RANQUELCHE	tree	mumuly	2
MAPUDUNGUN	leaf	tap3l	1
MAPUDUNGUN_2	leaf	tap3l	1
MAPUDUNGUN_3	leaf	tap3L	1
RANQUELCHE	leaf	trapul	1
MAPUDUNGUN	skin	trawa	1
MAPUDUNGUN_2	skin	trawa	1
MAPUDUNGUN_3	skin	trawa	1
RANQUELCHE	skin	thulke	2
MAPUDUNGUN	blood	molyf35	1
MAPUDUNGUN_2	blood	moLfu5	1
MAPUDUNGUN_3	blood	moLf35	1
RANQUELCHE	blood	mulyvu5	1
MAPUDUNGUN	bone	foro	1
MAPUDUNGUN_2	bone	foro	1
MAPUDUNGUN_3	bone	foro	1
RANQUELCHE	bone	boro	1
MAPUDUNGUN	horn	m3ta	1
MAPUDUNGUN_2	horn	m3ta	1
MAPUDUNGUN_3	horn	m3ta	1
MAPUDUNGUN	ear	pilun	1
MAPUDUNGUN_2	ear	pilun	1
MAPUDUNGUN_3	ear	pilun	1
RANQUELCHE	ear	pilun	1
MAPUDUNGUN	eye	Ne	1
MAPUDUNGUN_2	eye	Ne	1
MAPUDUNGUN_3	eye	Ne	1
RANQUELCHE	eye	ge	1
MAPUDUNGUN	nose	y3u	1
MAPUDUNGUN_2	nose	yu	1
MAPUDUNGUN_3	nose	yu	1
RANQUELCHE	nose	yu	1
MAPUDUNGUN	tooth	w3nforo	1
MAPUDUNGUN_2	tooth	foro	1
MAPUDUNGUN_3	tooth	foro	1
MAPUDUNGUN	tooth	3lNa	2
RANQUELCHE	tooth	boroayeke	3
MAPUDUNGUN	tongue	kew3n	1
MAPUDUNGUN_2	tongue	kewun	1
MAPUDUNGUN_3	tongue	kew3n	1
RANQUELCHE	tongue	keun	1
RANQUELCHE	tongue	dugun	2
MAPUDUNGUN	knee	luku	1
MAPUDUNGUN_2	knee	luku	1
MAPUDUNGUN_3	knee	Luku	1
RANQUELCHE	knee	luku	1
MAPUDUNGUN	hand	kug	1
MAPUDUNGUN	hand	kuw	1
MAPUDUNGUN_2	hand	kuw3	1
MAPUDUNGUN_3	hand	k3w3	1
MAPUDUNGUN_3	hand	kux	1
RANQUELCHE	hand	ku	1
MAPUDUNGUN	breasts	moyo	1
MAPUDUNGUN_2	breasts	moyo	1
MAPUDUNGUN_3	breasts	moyo	1
MAPUDUNGUN	breasts	k3rpu	2
RANQUELCHE	breasts	ruku	3
RANQUELCHE	breasts	pulykuma	4
MAPUDUNGUN	liver	ke	1
MAPUDUNGUN_3	liver	ke	1
RANQUELCHE	liver	ke	1
MAPUDUNGUN_2	liver	p3tun	2
MAPUDUNGUN	drink	p3tun	1
MAPUDUNGUN_2	drink	p3tun	1
MAPUDUNGUN_3	drink	p3ton	1
RANQUELCHE	drink	putun	1
RANQUELCHE	drink	in	2
MAPUDUNGUN	see	pelon	1
MAPUDUNGUN_2	see	pen	1
MAPUDUNGUN_3	see	pen	1
RANQUELCHE	see	pen	1
RANQUELCHE	see	pelon	1
MAPUDUNGUN	see	p3kintun	2
MAPUDUNGUN	hear	alyk3n	1
MAPUDUNGUN_2	hear	aLk3n	1
MAPUDUNGUN_3	hear	aLk3n	1
RANQUELCHE	hear	alykun	1
MAPUDUNGUN	die	lan	1
MAPUDUNGUN_2	die	faltay	1
MAPUDUNGUN_2	die	lay	1
MAPUDUNGUN_3	die	Lan	1
RANQUELCHE	die	lan	1
MAPUDUNGUN	come	k3pun	1
MAPUDUNGUN_2	come	k3pan	1
MAPUDUNGUN_3	come	k3pan	1
RANQUELCHE	come	kupan	1
RANQUELCHE	come	gepan	1
MAPUDUNGUN	sun	ant3	1
MAPUDUNGUN_2	sun	ant3	1
MAPUDUNGUN_3	sun	ant3	1
RANQUELCHE	sun	antu	1
MAPUDUNGUN	star	waN3len	1
MAPUDUNGUN_2	star	waNulen	1
MAPUDUNGUN_3	star	waN3len	1
RANQUELCHE	star	wakelen	1
MAPUDUNGUN	water	ko	1
MAPUDUNGUN_2	water	ko	1
MAPUDUNGUN_3	water	ko	1
RANQUELCHE	water	ko	1
MAPUDUNGUN	stone	kura	1
MAPUDUNGUN_2	stone	kura	1
MAPUDUNGUN_3	stone	kura	1
RANQUELCHE	stone	kura	1
MAPUDUNGUN_2	stone	lil	2
MAPUDUNGUN	fire	k3tral	1
MAPUDUNGUN_2	fire	k3tral	1
MAPUDUNGUN_3	fire	k3tral	1
RANQUELCHE	fire	gutral	1
MAPUDUNGUN	path	r3p3	1
MAPUDUNGUN_2	path	r3p3	1
MAPUDUNGUN_3	path	r3p3	1
RANQUELCHE	path	rupu	1
MAPUDUNGUN	mountain	wiNkul	1
MAPUDUNGUN_3	mountain	wiNkul	1
MAPUDUNGUN	mountain	mawida	2
RANQUELCHE	mountain	mawida	2
MAPUDUNGUN_2	mountain	kalel	3
MAPUDUNGUN	night	pun	1
MAPUDUNGUN_2	night	pun	1
MAPUDUNGUN_3	night	pun	1
RANQUELCHE	night	pun	1
MAPUDUNGUN	night	trafuya	2
MAPUDUNGUN	full	apon	1
MAPUDUNGUN_2	full	apun	1
MAPUDUNGUN_3	full	apon	1
MAPUDUNGUN_2	new	we	1
MAPUDUNGUN_3	new	we	1
RANQUELCHE	new	we	1
MAPUDUNGUN_2	name	3i	1
MAPUDUNGUN_3	name	3y	1
RANQUELCHE	name	ghuy	2
