# Supplementary material for: A test of Generalized Bayesian dating: A new linguistic dating method
Source: PLoS One. 2020 Aug 12;15(8):e0236522. doi: 10.1371/journal.pone.0236522 (PMC7423060; doi:10.1371/journal.pone.0236522)
Supplement: S1 File — Python code for extracting data from ASJP word lists, cognate identification, and conversion to nexus files. Word lists annotated for cognacy for all families. Nexus files and MrBayes command files for all families. (ZIP) [file pone.0236522.s001.zip › S1 Supporting Information/Cognates/Maban.txt.svm.CRP.0.57.cognates]

doculect	concept	asjp	cogid
KIBET	I	amo	1
MABA_CHAD	I	am	1
MASALIT	I	ama	1
MASALIT	I	am	1
RUNGA	I	amo	1
KIBET	we	mi	1
MABA_CHAD	we	maN	1
MASALIT	we	mi	1
RUNGA	we	mime	1
MABA_CHAD	one	tar	1
MABA_CHAD	one	teN	1
MASALIT	one	to	1
MASALIT	one	tom	1
KIBET	one	faya	2
RUNGA	one	kanda	3
KIBET	two	mbar	1
MABA_CHAD	two	mbar	1
MABA_CHAD	two	mbir	1
MASALIT	two	barra	1
RUNGA	two	mba	1
KIBET	person	koN	1
KIBET	person	kaN	1
MABA_CHAD	person	kaN	1
MASALIT	person	knaggy	1
MASALIT	person	kaNgi	1
RUNGA	person	kaN	1
KIBET	fish	ko5o	1
KIBET	fish	ku5aN	1
MABA_CHAD	fish	ku5o	1
MASALIT	fish	ku5o	1
MASALIT	fish	ku5i	1
RUNGA	fish	ki5oN	1
RUNGA	fish	ku5oN	1
KIBET	dog	minjik	1
MASALIT	dog	inje	1
MASALIT	dog	inji	1
KIBET	dog	mi5	2
RUNGA	dog	miN	2
MABA_CHAD	dog	5uk	3
MABA_CHAD	louse	meselek	1
MABA_CHAD	louse	meserek	1
MASALIT	louse	akiNgi	2
MASALIT	louse	aki5	2
KIBET	louse	minje	3
KIBET	louse	minji	3
RUNGA	louse	minje	3
RUNGA	louse	manjE	3
MASALIT	tree	siNyi	1
MASALIT	tree	siNge	1
KIBET	tree	rik	2
KIBET	tree	riko	2
RUNGA	tree	rik	2
MABA_CHAD	tree	kuSak	3
MABA_CHAD	leaf	ko5i	1
MABA_CHAD	leaf	koiek	1
MASALIT	leaf	kwoyo	1
MASALIT	leaf	koye	1
KIBET	leaf	soNo	2
RUNGA	leaf	ayok	3
MASALIT	skin	baro	1
MASALIT	skin	barra	1
KIBET	skin	madda	2
KIBET	skin	moddo	2
RUNGA	skin	mada	2
RUNGA	skin	modo	2
MABA_CHAD	skin	jilid	3
KIBET	blood	fal	1
MABA_CHAD	blood	ari	1
MABA_CHAD	blood	eri	1
MASALIT	blood	fariN	1
MASALIT	blood	fari	1
RUNGA	blood	fai	1
RUNGA	blood	pay	1
KIBET	bone	jigidu	1
KIBET	bone	jugudu	1
MABA_CHAD	bone	ka5jik	2
MASALIT	bone	konji	2
RUNGA	bone	jiNgir	3
RUNGA	bone	joNgoro	3
MABA_CHAD	horn	kemik	1
MABA_CHAD	horn	kamik	1
MASALIT	horn	kami	1
MASALIT	horn	kemi	1
KIBET	horn	gomdi	2
KIBET	horn	gamdi	2
RUNGA	horn	gomdi	2
RUNGA	horn	gamdi	2
KIBET	ear	koso	1
KIBET	ear	kasa	1
MABA_CHAD	ear	ko5i	2
MABA_CHAD	ear	koye	2
MASALIT	ear	kwoyo	2
MASALIT	ear	koye	2
RUNGA	ear	nessoi	3
KIBET	eye	kas	1
KIBET	eye	kasi	1
MABA_CHAD	eye	kapak	1
MASALIT	eye	kogi	1
RUNGA	eye	kasouk	1
RUNGA	eye	kasok	1
MASALIT	nose	durmi	1
MASALIT	nose	durmo	1
KIBET	nose	mundu	2
RUNGA	nose	mundu	2
MABA_CHAD	nose	bo5	3
MASALIT	tooth	kaTiNe	1
MASALIT	tooth	kaTiNgi	1
KIBET	tooth	sadi	2
KIBET	tooth	sado	2
MABA_CHAD	tooth	satik	2
MABA_CHAD	tooth	sati5i	2
RUNGA	tooth	sodi	2
RUNGA	tooth	sadi	2
MASALIT	tongue	gelmedi	1
MASALIT	tongue	gelmandi	1
KIBET	tongue	adilEm	2
KIBET	tongue	ad3lmo	2
RUNGA	tongue	adiyim	2
RUNGA	tongue	adimo	2
MABA_CHAD	tongue	dimik	3
KIBET	knee	domti	1
KIBET	knee	damti	1
RUNGA	knee	dimdi	1
RUNGA	knee	dumdu	1
MABA_CHAD	knee	tumok	2
MABA_CHAD	knee	tumo	2
MASALIT	knee	kadiNyo	3
MASALIT	knee	kadin5u	3
KIBET	hand	kara	1
KIBET	hand	koro	1
MABA_CHAD	hand	kara	1
MABA_CHAD	hand	kar5u	1
MASALIT	hand	koro	1
MASALIT	hand	kworo	1
RUNGA	hand	tusso	2
KIBET	breasts	oNgo5e	1
KIBET	breasts	aNgo5i	1
MABA_CHAD	breasts	aNgun	1
MASALIT	breasts	aNguini	1
RUNGA	breasts	oNgu5e	1
RUNGA	breasts	oNgu5u	1
MASALIT	liver	Nati5a	1
MASALIT	liver	5atiNya	1
KIBET	liver	wuro	2
RUNGA	liver	uro	2
RUNGA	liver	wuro	2
MABA_CHAD	liver	mu5ik	3
KIBET	drink	aN	1
KIBET	drink	oNnin	1
MABA_CHAD	drink	aNg	1
MABA_CHAD	drink	iN	1
MASALIT	drink	aNaN	1
MASALIT	drink	ayaN	1
RUNGA	drink	aN	1
KIBET	see	ond	1
KIBET	see	ondE	1
RUNGA	see	ond	1
MABA_CHAD	see	oko	2
MASALIT	see	iser	3
MASALIT	see	ikel	4
KIBET	hear	in	1
KIBET	hear	oN	1
MASALIT	hear	inaN	1
RUNGA	hear	inaN	1
MASALIT	hear	iraN	2
RUNGA	hear	iraN	2
MASALIT	die	ondi	1
MASALIT	die	ondoi	1
KIBET	die	idik	2
RUNGA	die	id	2
MABA_CHAD	die	afai	3
KIBET	come	agor	1
MABA_CHAD	come	akar	1
KIBET	come	ar	2
MASALIT	come	ar	2
RUNGA	come	er	2
MASALIT	sun	ayiNge	1
MASALIT	sun	aiyingo	1
KIBET	sun	a5iN	2
MABA_CHAD	sun	a5ik	2
RUNGA	sun	a5iN	2
KIBET	star	kEiSo	1
KIBET	star	kESa	1
MABA_CHAD	star	menuE	2
MABA_CHAD	star	meniet	2
MASALIT	star	kiyE	3
RUNGA	star	beite	4
MABA_CHAD	water	a5ji	1
MABA_CHAD	water	aji	1
KIBET	water	ta	2
MASALIT	water	sa	2
RUNGA	water	ta	2
MABA_CHAD	stone	kodrok	1
MABA_CHAD	stone	korok	1
MASALIT	stone	ditEra	2
MASALIT	stone	dittera	2
KIBET	stone	dusi	3
KIBET	stone	dusudo	3
RUNGA	stone	dusi	3
RUNGA	stone	dissi	3
KIBET	path	5oNgole	1
KIBET	path	5oNgola	1
MABA_CHAD	path	tarfu	2
MASALIT	path	turfu	2
KIBET	mountain	komandi	1
KIBET	mountain	kumandu	1
MABA_CHAD	mountain	kodok	2
MASALIT	mountain	jebel	3
RUNGA	mountain	ddeta	4
RUNGA	mountain	kara	5
MASALIT	night	kosaN	1
MASALIT	night	kwusaN	1
KIBET	night	dindo	2
RUNGA	night	dinde	2
MABA_CHAD	night	iSe	3
MABA_CHAD	full	fiN	1
MABA_CHAD	full	fiNg	1
MASALIT	full	biNga	1
KIBET	full	bic	2
RUNGA	full	bijase	2
RUNGA	full	bic	2
MABA_CHAD	new	5Endik	1
MABA_CHAD	new	gedik	1
MASALIT	new	Nundi	1
MASALIT	new	nwondi	1
RUNGA	new	wondi	1
RUNGA	new	w3ndi	1
KIBET	new	sio	2
KIBET	name	milki	1
KIBET	name	m3lki	1
MABA_CHAD	name	miliz	1
MASALIT	name	mirsi	1
RUNGA	name	meki	1
RUNGA	name	miki	1
MABA_CHAD	fire	wasik	1
MASALIT	fire	wasi	1
MASALIT	fire	waso	1
RUNGA	fire	n3s3k	2
RUNGA	fire	nissik	2
