# Supplementary material for: A test of Generalized Bayesian dating: A new linguistic dating method
Source: PLoS One. 2020 Aug 12;15(8):e0236522. doi: 10.1371/journal.pone.0236522 (PMC7423060; doi:10.1371/journal.pone.0236522)
Supplement: S1 File — Python code for extracting data from ASJP word lists, cognate identification, and conversion to nexus files. Word lists annotated for cognacy for all families. Nexus files and MrBayes command files for all families. (ZIP) [file pone.0236522.s001.zip › S1 Supporting Information/Cognates/Koiarian.txt.svm.CRP.0.57.cognates]

doculect	concept	asjp	cogid
AOMIE	I	na	1
BARAI	I	na	1
ESE_MANAGALASI	I	na	1
KOIARI	I	da	2
KOIARI_2	I	da	2
KOIARI_2	I	daik	2
KOITA	I	da	2
AOMIE	you	ja	1
ESE_MANAGALASI	you	ja	1
KOIARI_2	you	yane	2
KOIARI_2	you	a	3
KOIARI_2	you	aik	4
AOMIE	we	no	1
BARAI	we	no	1
ESE_MANAGALASI	we	nu	1
KOIARI	we	no	1
KOIARI_2	we	no	1
KOIARI_2	we	noik	1
KOITA	we	no	1
KOIARI	person	ata	1
KOIARI_2	person	ata	1
KOITA	person	ata	1
AOMIE	person	barue	2
BARAI	person	ebaru	2
ESE_MANAGALASI	person	ema	3
KOIARI	fish	mehuya	1
KOIARI_2	fish	mehuia	1
AOMIE	fish	visu	2
BARAI	fish	huionu	3
ESE_MANAGALASI	fish	kija	4
KOITA	fish	karava	5
AOMIE	tree	ij3	1
BARAI	tree	idu	1
ESE_MANAGALASI	tree	iCa	1
KOIARI	tree	idi	1
KOIARI_2	tree	idi	1
KOITA	tree	idi	1
AOMIE	skin	sin3	1
BARAI	skin	sa	1
ESE_MANAGALASI	skin	sisa	1
KOIARI	skin	vate	2
KOIARI_2	skin	vate	2
KOIARI_2	skin	vateka	2
KOITA	skin	vada	2
BARAI	blood	avodu	1
KOIARI	blood	tavo	1
KOIARI_2	blood	tavo	1
KOITA	blood	taxo	1
AOMIE	blood	ko	2
AOMIE	bone	ij37ahe	1
BARAI	bone	adu	1
ESE_MANAGALASI	bone	ata	1
KOIARI	bone	ita	1
KOIARI_2	bone	ita	1
KOIARI_2	bone	itaha	1
KOITA	bone	ita	1
ESE_MANAGALASI	bone	kuasa	2
BARAI	ear	gada	1
ESE_MANAGALASI	ear	ata	1
KOIARI	ear	ihiko	2
KOIARI_2	ear	ihiko	2
KOIARI_2	ear	ihikona	2
KOITA	ear	ihiko	2
AOMIE	ear	hia7i	3
AOMIE	eye	nuni	1
BARAI	eye	nio	1
ESE_MANAGALASI	eye	nia	1
KOIARI_2	eye	ni	1
KOIARI_2	eye	nita	1
KOITA	eye	ni	1
KOIARI	eye	nitaha	2
KOIARI_2	eye	nitaha	2
BARAI	nose	ugo	1
ESE_MANAGALASI	nose	ura	1
KOIARI	nose	uri	1
KOIARI_2	nose	uri	1
KOIARI_2	nose	urida	1
KOITA	nose	uri	1
AOMIE	nose	nu	2
KOIARI	tooth	evi	1
KOIARI_2	tooth	evi	1
KOIARI_2	tooth	evia	1
KOITA	tooth	exi	1
AOMIE	tooth	an3	2
BARAI	tooth	gobai	3
ESE_MANAGALASI	tooth	upaja	4
AOMIE	tongue	bitare	1
BARAI	tongue	bitaru	1
ESE_MANAGALASI	tongue	mitara	1
KOIARI	tongue	neme	2
KOIARI_2	tongue	neme	2
KOIARI_2	tongue	nemeka	2
KOITA	tongue	meina	3
KOIARI	knee	koha	1
KOIARI_2	knee	koha	1
KOIARI_2	knee	kohaka	1
KOIARI_2	knee	koma	1
KOIARI_2	knee	komaka	1
KOITA	knee	komuko	1
BARAI	knee	ate	2
ESE_MANAGALASI	knee	atoka	2
AOMIE	knee	agu	3
AOMIE	hand	ouad3	1
ESE_MANAGALASI	hand	ija	1
KOIARI_2	hand	ada	1
KOIARI_2	hand	adaka	1
KOIARI	hand	vamava	2
KOIARI	hand	vagada	2
KOITA	hand	vamaxa	2
KOITA	hand	vaka	2
AOMIE	hand	mae	3
BARAI	hand	ira7u	4
BARAI	breasts	mosu	1
ESE_MANAGALASI	breasts	musa	1
AOMIE	breasts	amu	2
KOIARI	breasts	amu	2
KOIARI_2	breasts	amu	2
KOIARI_2	breasts	amura	2
KOITA	breasts	amu	2
AOMIE	liver	va	1
BARAI	liver	va	1
KOIARI	liver	iruhuni	2
KOIARI_2	liver	iruinika	2
KOITA	liver	ihiru	3
AOMIE	see	gav	1
ESE_MANAGALASI	see	kavo	1
KOIARI	see	ereva	2
KOIARI_2	see	ere	2
BARAI	see	aga	3
KOITA	see	3raxa	4
AOMIE	hear	hej	1
ESE_MANAGALASI	hear	hejo	1
BARAI	hear	ihe	2
KOIARI	hear	ihi	2
KOITA	hear	ihi	2
KOIARI_2	hear	uhuia	3
BARAI	sun	ve	1
ESE_MANAGALASI	sun	vea	1
KOIARI	sun	vani	2
KOIARI_2	sun	vani	2
KOITA	sun	vani	2
AOMIE	sun	maja7e	3
KOIARI	star	koro	1
KOIARI_2	star	koro	1
AOMIE	star	jij3	2
BARAI	star	magani	3
ESE_MANAGALASI	star	Cina	4
KOITA	star	vamumo	5
BARAI	water	ido	1
ESE_MANAGALASI	water	toa	1
KOIARI	water	ita	1
KOIARI_2	water	ita	1
AOMIE	water	jovo	2
KOITA	water	eya	3
AOMIE	stone	munE	1
ESE_MANAGALASI	stone	muna	1
KOIARI	stone	muni	1
KOIARI_2	stone	muni	1
KOITA	stone	muni	1
BARAI	stone	umari	2
AOMIE	fire	vEni	1
ESE_MANAGALASI	fire	vena	1
KOIARI	fire	vene	1
KOIARI_2	fire	vene	1
KOITA	fire	vene	1
BARAI	fire	menu	2
ESE_MANAGALASI	path	unama	1
KOIARI	path	uma	1
KOIARI_2	path	uma	1
KOITA	path	xuma	1
AOMIE	path	ori	2
BARAI	path	uriru	2
ESE_MANAGALASI	path	vwama	3
KOIARI	mountain	numuta	1
KOIARI_2	mountain	numuta	1
KOITA	mountain	nimu	1
AOMIE	mountain	dah3ru	2
BARAI	mountain	rua7u	3
ESE_MANAGALASI	mountain	huri7a	4
BARAI	night	na7ire	1
ESE_MANAGALASI	night	na7ia	1
KOIARI	night	vaubu	2
KOIARI_2	night	vaubu	2
AOMIE	night	vahi	3
KOITA	night	vahi	3
KOIARI	full	toboka	1
KOIARI_2	full	tobotobo	1
KOIARI_2	full	toboro	1
KOITA	full	toboroxo	1
AOMIE	full	irij3m	2
BARAI	full	itotia	3
ESE_MANAGALASI	full	itu7ono	4
KOIARI	dog	to	1
KOIARI_2	dog	to	1
KOIARI_2	dog	totoka	2
KOITA	dog	totoka	2
BARAI	dog	u7o	3
KOIARI_2	one	bia	1
KOIARI_2	one	be	1
ESE_MANAGALASI	one	kwinu	2
ESE_MANAGALASI	two	no7o	1
KOIARI_2	two	abuti	2
ESE_MANAGALASI	louse	uma	1
KOIARI_2	louse	umu	1
ESE_MANAGALASI	leaf	iCa7a	1
KOIARI_2	leaf	hana	2
ESE_MANAGALASI	drink	toaijo	1
KOIARI_2	drink	i	2
KOIARI_2	drink	ruruvaha	3
KOIARI_2	die	va	1
KOIARI_2	die	vati	1
KOIARI_2	die	vehite	2
KOIARI_2	die	vehitevoinu	2
ESE_MANAGALASI	die	kwamo	3
ESE_MANAGALASI	die	tiraho	4
KOIARI_2	die	varuha	5
KOIARI_2	come	orovo	1
KOIARI_2	come	rovo	1
KOIARI_2	come	rovonu	1
ESE_MANAGALASI	come	ru	2
ESE_MANAGALASI	new	maiu7ina	1
KOIARI_2	new	iha	2
KOIARI_2	horn	gudu	1
KOIARI_2	horn	gudua	1
KOIARI_2	horn	bitiaka	2
