# Supplementary material for: A test of Generalized Bayesian dating: A new linguistic dating method
Source: PLoS One. 2020 Aug 12;15(8):e0236522. doi: 10.1371/journal.pone.0236522 (PMC7423060; doi:10.1371/journal.pone.0236522)
Supplement: S1 File — Python code for extracting data from ASJP word lists, cognate identification, and conversion to nexus files. Word lists annotated for cognacy for all families. Nexus files and MrBayes command files for all families. (ZIP) [file pone.0236522.s001.zip › S1 Supporting Information/Cognates/East_Strickland.txt.svm.CRP.0.57.cognates]

doculect	concept	asjp	cogid
HONIBO	I	a	1
KUBO	I	a	1
ODOODEE	I	o	1
OIBAE	I	oi	1
SAMO	I	a	1
AGALA	I	ame	2
GEBUSI	I	awo	3
AGALA	you	name	1
GEBUSI	you	no	1
HONIBO	you	no	1
KUBO	you	na	1
ODOODEE	you	no	1
SAMO	you	no	1
OIBAE	you	kea	2
GEBUSI	we	oyo	1
HONIBO	we	oye	1
KUBO	we	oye	1
SAMO	we	oye	1
AGALA	we	eli	2
ODOODEE	we	ibo	3
OIBAE	we	o7i	4
GEBUSI	one	hele	1
HONIBO	one	helehai	1
ODOODEE	one	hEdEbE	1
OIBAE	one	helE	1
SAMO	one	helenu	1
AGALA	one	sisafe	2
KUBO	one	tano	3
HONIBO	two	benabugu	1
KUBO	two	beau	1
OIBAE	two	bena	1
SAMO	two	benau	1
AGALA	two	sisama	2
GEBUSI	two	bihinon	3
ODOODEE	two	bEkEdyo	4
GEBUSI	person	os	1
HONIBO	person	os	1
ODOODEE	person	odo	1
OIBAE	person	os	1
SAMO	person	oso	1
AGALA	person	o	2
KUBO	person	o	2
GEBUSI	fish	dio	1
HONIBO	fish	dio	1
KUBO	fish	dio	1
ODOODEE	fish	di	1
OIBAE	fish	dio	1
SAMO	fish	dio	1
AGALA	fish	moye	2
AGALA	dog	so	1
GEBUSI	dog	sof	1
HONIBO	dog	sof	1
KUBO	dog	so	1
ODOODEE	dog	so	1
OIBAE	dog	sof	1
SAMO	dog	sofo	1
GEBUSI	louse	om	1
HONIBO	louse	om	1
OIBAE	louse	om	1
AGALA	louse	ou	2
KUBO	louse	ou	2
ODOODEE	louse	ou	2
SAMO	louse	ou	2
AGALA	tree	hebe	1
GEBUSI	tree	homon	1
HONIBO	tree	homol	1
KUBO	tree	home	1
ODOODEE	tree	homo	1
OIBAE	tree	homolo	1
SAMO	tree	homane	1
AGALA	leaf	dibi	1
GEBUSI	leaf	dib	1
HONIBO	leaf	dib	1
KUBO	leaf	dubi	1
ODOODEE	leaf	du	1
OIBAE	leaf	dip	1
SAMO	leaf	dibi	1
AGALA	skin	kofoya	1
GEBUSI	skin	kolof	1
HONIBO	skin	kolof	1
KUBO	skin	kolo	1
ODOODEE	skin	kolo	1
OIBAE	skin	korop	1
SAMO	skin	kolofu	1
GEBUSI	blood	soho	1
HONIBO	blood	sahau	1
ODOODEE	blood	sowo	1
OIBAE	blood	soh	1
AGALA	blood	oyo	2
KUBO	blood	ayo	2
SAMO	blood	ayo	2
GEBUSI	bone	kib	1
HONIBO	bone	kib	1
ODOODEE	bone	ki	1
OIBAE	bone	kip	1
SAMO	bone	kibi	1
AGALA	bone	dio	2
KUBO	bone	dio	2
AGALA	ear	du	1
GEBUSI	ear	dulo	1
HONIBO	ear	dulu	1
KUBO	ear	du	1
ODOODEE	ear	dulu	1
OIBAE	ear	dulu	1
SAMO	ear	duli	1
GEBUSI	eye	hio	1
HONIBO	eye	hio	1
ODOODEE	eye	howo	1
OIBAE	eye	hio	1
SAMO	eye	hiowo	1
AGALA	eye	giha	2
KUBO	eye	diho	2
GEBUSI	nose	mina	1
HONIBO	nose	mini	1
KUBO	nose	mi	1
OIBAE	nose	mi	1
SAMO	nose	mini	1
AGALA	nose	migiyao	2
ODOODEE	nose	mudu	3
AGALA	tooth	meyo	1
GEBUSI	tooth	moi	1
HONIBO	tooth	moi	1
KUBO	tooth	moyo	1
ODOODEE	tooth	mei	1
OIBAE	tooth	moE	1
SAMO	tooth	moyo	1
GEBUSI	tongue	ili	1
HONIBO	tongue	ili	1
OIBAE	tongue	ili	1
AGALA	tongue	i	2
KUBO	tongue	i	2
ODOODEE	tongue	i	2
SAMO	tongue	menEmani	3
HONIBO	knee	ibili	1
ODOODEE	knee	Ebi	1
OIBAE	knee	ibili	1
SAMO	knee	ibulu	1
AGALA	knee	hogowa	2
GEBUSI	knee	mugu	3
KUBO	knee	yubu	4
AGALA	hand	debogo	1
GEBUSI	hand	dob	1
HONIBO	hand	dub	1
KUBO	hand	dobogo	1
ODOODEE	hand	de	1
OIBAE	hand	dop	1
SAMO	hand	dEbE	1
AGALA	breasts	bu	1
HONIBO	breasts	bu	1
KUBO	breasts	bu	1
SAMO	breasts	bu	1
GEBUSI	breasts	tonu	2
ODOODEE	breasts	to	2
OIBAE	breasts	to	2
AGALA	see	digu	1
GEBUSI	see	ogo	1
HONIBO	see	ogo	1
KUBO	see	dugu	1
ODOODEE	see	ogo	1
OIBAE	see	ogo	1
SAMO	see	ogo	1
AGALA	hear	du	1
GEBUSI	hear	du	1
HONIBO	hear	du	1
KUBO	hear	du	1
ODOODEE	hear	du	1
OIBAE	hear	du	1
SAMO	hear	du	1
AGALA	come	hugu	1
KUBO	come	hogwa	1
SAMO	come	huga	1
GEBUSI	come	omoiya	2
HONIBO	come	oma	2
ODOODEE	come	sibo	3
OIBAE	come	somdobuga	4
AGALA	sun	oso	1
GEBUSI	sun	os	1
HONIBO	sun	os	1
KUBO	sun	oso	1
ODOODEE	sun	osogo	1
OIBAE	sun	os	1
SAMO	sun	oso	1
GEBUSI	star	gosomoli	1
HONIBO	star	gosomoi	1
KUBO	star	gosomoi	1
OIBAE	star	gosomoi	1
SAMO	star	gosomoni	1
AGALA	star	kwidiaho	2
ODOODEE	star	giwo	3
AGALA	water	hwoe	1
GEBUSI	water	ho	1
HONIBO	water	hau	1
KUBO	water	hwi	1
ODOODEE	water	howo	1
OIBAE	water	hou	1
SAMO	water	ho	1
AGALA	stone	you	1
GEBUSI	stone	yo	1
HONIBO	stone	yo	1
KUBO	stone	yo	1
ODOODEE	stone	yo	1
OIBAE	stone	yo	1
SAMO	stone	yo	1
AGALA	fire	dou	1
GEBUSI	fire	dobu	1
HONIBO	fire	dolu	1
KUBO	fire	dou	1
ODOODEE	fire	dou	1
OIBAE	fire	dolu	1
SAMO	fire	dolo	1
AGALA	path	aili	1
GEBUSI	path	oli	1
HONIBO	path	oli	1
KUBO	path	ai	1
ODOODEE	path	Eli	1
OIBAE	path	olo	1
SAMO	path	ali	1
GEBUSI	mountain	gogo	1
HONIBO	mountain	gok	1
AGALA	mountain	gowule	2
KUBO	mountain	gowufoda	2
SAMO	mountain	goufoda	2
ODOODEE	mountain	mubi	3
OIBAE	mountain	miko	4
AGALA	night	gosiogo	1
GEBUSI	night	gosigai	1
HONIBO	night	gois	1
KUBO	night	gosi	1
ODOODEE	night	gEsi	1
OIBAE	night	goi	1
SAMO	night	gosi	1
HONIBO	full	moyodonomaimdo	1
SAMO	full	moyotonomado	1
KUBO	full	omedE	2
ODOODEE	full	mEtomologo	2
OIBAE	full	motomedia	2
AGALA	full	omonu	3
GEBUSI	full	moidedoga	4
AGALA	new	dowado	1
GEBUSI	new	duaif	1
HONIBO	new	dwaif	1
KUBO	new	dwau	1
OIBAE	new	duaif	1
SAMO	new	dwafi	1
ODOODEE	new	dya	2
AGALA	name	hu	1
GEBUSI	name	huni	1
HONIBO	name	huti	1
KUBO	name	huti	1
ODOODEE	name	hu	1
OIBAE	name	hu	1
SAMO	name	huti	1
