# Supplementary material for: A test of Generalized Bayesian dating: A new linguistic dating method
Source: PLoS One. 2020 Aug 12;15(8):e0236522. doi: 10.1371/journal.pone.0236522 (PMC7423060; doi:10.1371/journal.pone.0236522)
Supplement: S1 File — Python code for extracting data from ASJP word lists, cognate identification, and conversion to nexus files. Word lists annotated for cognacy for all families. Nexus files and MrBayes command files for all families. (ZIP) [file pone.0236522.s001.zip › S1 Supporting Information/Cognates/Pauwasi.txt.svm.CRP.0.57.cognates]

doculect	concept	asjp	cogid
DUBU	I	no	1
TOWEI	I	nNgo	1
EMEM	I	onau	1
JAFI	I	nam	1
YURI	I	3noN	1
YURI	I	ono	1
DUBU	we	numu	1
TOWEI	we	nae	2
EMEM	we	wanemoniNime	3
JAFI	we	nin	4
EMEM	one	gerakam	1
JAFI	one	aNg3t3wam	1
KARKAR_YURI	one	angraN	1
YURI	one	aNg3r3Nam	1
YURI	one	aNg3ranh	1
DUBU	one	k3rowali	2
TOWEI	one	giona	3
EMEM	two	aniNgiar	1
JAFI	two	an3Ngar	1
YURI	two	an3nkh	1
KARKAR_YURI	two	anoNgwobwe	2
YURI	two	an3kwope	2
DUBU	two	kre	3
TOWEI	two	krana	3
JAFI	person	arab	1
KARKAR_YURI	person	arop	1
YURI	person	ar3p	1
YURI	person	arop	1
DUBU	person	toNkwar	2
EMEM	fish	dekam	1
KARKAR_YURI	fish	indigamp	1
YURI	fish	3nd3xam7	1
YURI	fish	3ndigam	1
DUBU	fish	ambla	2
TOWEI	fish	odu	3
DUBU	louse	mi	1
TOWEI	louse	mi	1
EMEM	louse	yemare	2
JAFI	louse	yemar	2
KARKAR_YURI	louse	yomar	2
YURI	louse	imor	2
YURI	louse	simbur	2
DUBU	tree	weyalgi	1
EMEM	tree	walti	1
JAFI	tree	war	1
KARKAR_YURI	tree	yao	2
YURI	tree	y3uw	2
TOWEI	tree	wemu	3
YURI	tree	owe	4
DUBU	leaf	t3fu	1
TOWEI	leaf	tefe	1
EMEM	leaf	pei	2
JAFI	leaf	bai	2
KARKAR_YURI	leaf	pwai	2
YURI	leaf	mbway	2
YURI	leaf	pai	2
DUBU	skin	ser	1
TOWEI	skin	ser	1
EMEM	skin	abe	2
KARKAR_YURI	skin	nibi	2
YURI	skin	ibi	2
JAFI	skin	fou	3
YURI	skin	momy3bi7	4
EMEM	blood	mobe	1
JAFI	blood	mob	1
DUBU	blood	t3ri	2
KARKAR_YURI	blood	y3ri	2
YURI	blood	y3ri	2
YURI	blood	yari	2
TOWEI	blood	edefi	3
EMEM	bone	kolk	1
KARKAR_YURI	bone	kurr	1
YURI	bone	kaur	1
YURI	bone	kor	1
DUBU	bone	gwano	2
TOWEI	bone	pana	3
JAFI	bone	3ndai	4
KARKAR_YURI	ear	wubwi	1
YURI	ear	ubi	1
YURI	ear	wobwi	1
DUBU	ear	fa7a	2
TOWEI	ear	fasir	2
EMEM	ear	obikor	3
JAFI	ear	waigi	4
EMEM	eye	yu	1
JAFI	eye	dyi	1
KARKAR_YURI	eye	yi	1
DUBU	eye	ei	2
TOWEI	eye	ci	3
YURI	eye	i	4
YURI	eye	momyi	5
DUBU	nose	m3ndi	1
TOWEI	nose	mendri	1
JAFI	nose	m3Nai	1
EMEM	nose	meikol	2
EMEM	tooth	yokol	1
KARKAR_YURI	tooth	yukur	1
YURI	tooth	ukorr3	1
DUBU	tooth	kle	2
TOWEI	tooth	kerser	3
JAFI	tooth	dyurai	4
YURI	tooth	digamp	5
EMEM	tongue	meralep	1
JAFI	tongue	metal3p	1
KARKAR_YURI	tongue	tsaregamp	2
YURI	tongue	s3r3xam7	2
YURI	tongue	sirigam	2
DUBU	tongue	klemalbo	3
TOWEI	tongue	keromorok	4
KARKAR_YURI	knee	kwarokor	1
YURI	knee	kab3kul	1
YURI	knee	kar3bikul	1
DUBU	knee	araNgoli	2
TOWEI	knee	pebanori	3
EMEM	knee	ukuki	4
JAFI	knee	3gli	5
EMEM	hand	yai	1
JAFI	hand	dyai	1
YURI	hand	yei	1
YURI	hand	yai7	1
DUBU	hand	f3ro	2
TOWEI	hand	fiobena	3
KARKAR_YURI	hand	keaN	4
DUBU	breasts	mamu	1
TOWEI	breasts	mamo	1
EMEM	breasts	mop	1
JAFI	breasts	muam	1
KARKAR_YURI	breasts	mom	1
YURI	breasts	mom	1
YURI	breasts	mum	1
YURI	see	gin	1
YURI	see	xin	1
DUBU	see	aleikie	2
TOWEI	see	ji	3
EMEM	see	yeNeme	4
JAFI	see	net3lane	5
KARKAR_YURI	see	Nge	6
DUBU	hear	fei	1
TOWEI	hear	fei	1
JAFI	hear	fau	1
EMEM	hear	yamei	2
KARKAR_YURI	hear	amowawarabi7	3
YURI	hear	mowwow	4
YURI	hear	uaiwan3m	5
DUBU	die	kma7a	1
TOWEI	die	kema	1
EMEM	die	sumbe	2
JAFI	die	ape	3
KARKAR_YURI	die	sumbwineriyagwoni	4
YURI	die	awawipi	5
YURI	die	mas3bwin3m	6
DUBU	come	k3lawai	1
EMEM	come	klop	1
JAFI	come	kwalopai	1
TOWEI	come	korobra	2
KARKAR_YURI	come	korob3ni	2
YURI	come	korobay	2
YURI	come	3g3n	3
TOWEI	sun	yimap	1
EMEM	sun	yemar	1
JAFI	sun	dy3mar	1
KARKAR_YURI	sun	yomarr	1
YURI	sun	imar	1
YURI	sun	y3mar	1
DUBU	sun	ma7a	2
DUBU	star	terpu	1
TOWEI	star	tereNgi	1
EMEM	star	termi	1
KARKAR_YURI	star	tarome7	1
YURI	star	dirimi	1
YURI	star	t3r3mi	1
JAFI	star	pururumi	2
EMEM	water	ende	1
YURI	water	3inri	1
YURI	water	3ndi	1
DUBU	water	ai	2
TOWEI	water	eye	3
JAFI	water	dyewek	4
KARKAR_YURI	water	warogamp	5
EMEM	stone	yumi	1
KARKAR_YURI	stone	yumwi7	1
YURI	stone	yimwi	1
YURI	stone	yumikor3	1
DUBU	stone	kwola	2
TOWEI	stone	mafi	3
JAFI	stone	andrur	4
DUBU	fire	we	1
TOWEI	fire	we	1
EMEM	fire	jao	2
JAFI	fire	dau	2
KARKAR_YURI	fire	yaomw37	3
YURI	fire	yamiy	3
YURI	fire	yamwi	3
EMEM	path	mai	1
JAFI	path	mai	1
YURI	path	mai	1
KARKAR_YURI	path	maiokup	2
YURI	path	mekuph	2
DUBU	path	fia7a	3
TOWEI	path	mendedo	4
EMEM	mountain	numbi	1
JAFI	mountain	ab3rumbi	1
YURI	mountain	abr3wi	1
DUBU	mountain	kemai	2
TOWEI	mountain	goN	3
KARKAR_YURI	mountain	yuh	4
YURI	mountain	foNgwak	5
DUBU	night	w3li	1
JAFI	night	sukur	2
KARKAR_YURI	night	kumur	3
YURI	night	k3rr3g3bine	4
YURI	night	krigip	5
EMEM	new	jiki	1
JAFI	new	dyeki	1
DUBU	new	tambo	2
TOWEI	new	kohi	3
KARKAR_YURI	new	wuguramp	4
YURI	new	wanik3mh	5
YURI	new	wor3oam7	6
DUBU	name	kini	1
TOWEI	name	kin	1
EMEM	name	ei	2
YURI	name	ai	2
YURI	name	ey	2
JAFI	name	dyei	3
KARKAR_YURI	name	itabenu	4
TOWEI	you	u	1
EMEM	you	mogerakam	2
YURI	you	amo	3
YURI	you	aNgo7	4
YURI	drink	indif3r3maro	1
YURI	drink	inaif3r3no	1
TOWEI	drink	ge	2
EMEM	drink	edelfelme	3
KARKAR_YURI	drink	amoforai	4
YURI	dog	as	1
YURI	dog	asa	1
JAFI	dog	yendru	2
KARKAR_YURI	dog	kar	3
KARKAR_YURI	horn	wubikworr	1
YURI	horn	kwanamakhol	2
YURI	horn	suwi	3
KARKAR_YURI	liver	yuoNgwai	1
YURI	liver	y3Ngwoy	1
YURI	liver	yoNgway	1
YURI	full	k3bakari	1
YURI	full	k3bwakariaNandi	1
KARKAR_YURI	full	piaxoni	2
