# Supplementary material for: A test of Generalized Bayesian dating: A new linguistic dating method
Source: PLoS One. 2020 Aug 12;15(8):e0236522. doi: 10.1371/journal.pone.0236522 (PMC7423060; doi:10.1371/journal.pone.0236522)
Supplement: S1 File — Python code for extracting data from ASJP word lists, cognate identification, and conversion to nexus files. Word lists annotated for cognacy for all families. Nexus files and MrBayes command files for all families. (ZIP) [file pone.0236522.s001.zip › S1 Supporting Information/Cognates/Border.txt.svm.CRP.0.57.cognates]

doculect	concept	asjp	cogid
AMANAB	I	ka	1
AWJI	I	ko	1
DAONDA	I	ka	1
MANEM	I	ga	1
SENGI	I	ka	1
WAINA	I	koa	1
WARIS	I	kE	1
AMANAB	you	ne	1
AWJI	you	kebe	2
DAONDA	you	yewe	3
MANEM	you	kirsa	4
SENGI	you	dura	5
WARIS	you	dieta	6
AMANAB	we	kager	1
AMANAB	we	biger	1
WAINA	we	koanegelk	1
AWJI	we	yebe	2
MANEM	we	kiNta	3
SENGI	we	duka	4
WARIS	we	pi	5
AMANAB	one	muNu	1
AWJI	one	maNgua	1
DAONDA	one	moNgasel	1
SENGI	one	moNgau	1
WAINA	one	moNgoir	1
WARIS	one	muNas3l	1
MANEM	one	gueno	2
AMANAB	two	sabaga	1
DAONDA	two	sambla	1
MANEM	two	sampaN	1
SENGI	two	tambla	1
WAINA	two	sambaga	1
WARIS	two	sambla	1
AWJI	two	naNger	2
WAINA	dog	ure	1
WARIS	dog	unde	1
AMANAB	dog	maraN	2
AWJI	dog	w3l	3
SENGI	dog	wandr	4
AWJI	tree	ti	1
MANEM	tree	ti	1
SENGI	tree	ti	1
WARIS	tree	ti	1
AMANAB	tree	ri	2
DAONDA	tree	li	2
AMANAB	blood	taf	1
DAONDA	blood	thop	1
WAINA	blood	tap	1
AWJI	blood	keane	2
MANEM	blood	psoNko	3
SENGI	blood	nine	4
WARIS	blood	towol	5
AMANAB	ear	aNug	1
WAINA	ear	oNgok	1
WARIS	ear	aNku	1
AWJI	ear	keato	2
DAONDA	ear	Ngomo	3
MANEM	ear	kafNe	4
SENGI	ear	aten	5
AMANAB	eye	nofug	1
DAONDA	eye	nof	1
MANEM	eye	nof	1
SENGI	eye	now	1
WARIS	eye	nop	1
AWJI	eye	nayo	2
WAINA	eye	rugok	3
AMANAB	nose	busog	1
DAONDA	nose	mbos	1
WAINA	nose	bosok	1
AWJI	nose	nubru	2
MANEM	nose	paf	3
SENGI	nose	peNe	4
WARIS	nose	lomus	5
AMANAB	tooth	gog	1
AWJI	tooth	ka	2
DAONDA	tooth	iyu	3
MANEM	tooth	so	4
SENGI	tooth	nunaik	5
WARIS	tooth	lelo	6
AMANAB	knee	mokug	1
WAINA	knee	mokokek	1
AWJI	knee	tumtkur	2
DAONDA	knee	mumb	3
SENGI	knee	kumblu	4
AMANAB	hand	niNa	1
DAONDA	hand	eNgea	1
MANEM	hand	kaNkNa	1
SENGI	hand	aNgla	1
WAINA	hand	neNgak	1
WARIS	hand	eNg3la	1
AWJI	hand	kenie	2
AWJI	breasts	m3	1
MANEM	breasts	maN	1
MANEM	breasts	mar	1
SENGI	breasts	mandr	1
AMANAB	breasts	tut	2
DAONDA	breasts	tocexo	2
WAINA	breasts	tot	2
WARIS	breasts	tEt	2
AMANAB	drink	ne	1
DAONDA	drink	mboneu	2
AMANAB	see	nagu	1
DAONDA	see	noNgiyao	1
MANEM	see	naNk	1
MANEM	see	neNke	1
WARIS	see	noNg	1
AWJI	see	nayotai	2
SENGI	see	nefo	3
WAINA	see	nukwokem	4
AMANAB	hear	higi	1
SENGI	hear	salo	1
WARIS	hear	h3l3	1
AWJI	hear	keatik3rk3ri	2
DAONDA	hear	xiyau	3
WAINA	hear	egekep	4
SENGI	die	murk	1
SENGI	die	mundr	1
WAINA	die	merik	1
AMANAB	die	raha	2
DAONDA	die	muleno	3
AMANAB	come	bro	1
AWJI	come	manam	2
DAONDA	come	ambeyowe	3
MANEM	come	yepuN	4
SENGI	come	poko	5
WAINA	come	yoaNbogo	6
WARIS	come	paraw	7
DAONDA	sun	akomba	1
WAINA	sun	okomba	1
WARIS	sun	okumba	1
AMANAB	sun	osui	2
AWJI	sun	mentao	3
MANEM	sun	usam	4
SENGI	sun	pola	5
AMANAB	water	bu	1
DAONDA	water	mbuw	1
MANEM	water	pu	1
SENGI	water	po	1
WAINA	water	poa	1
WARIS	water	po	1
AWJI	water	wobio	2
AMANAB	stone	fun	1
DAONDA	stone	une	1
WAINA	stone	xun	1
WARIS	stone	hon	1
AWJI	stone	ser	2
MANEM	stone	suk	3
SENGI	stone	kwondr	4
AMANAB	fire	suwi	1
AWJI	fire	tao	1
DAONDA	fire	suwe	1
MANEM	fire	saw	1
SENGI	fire	tow	1
WAINA	fire	sue	1
WARIS	fire	sue	1
AMANAB	night	sinaini	1
MANEM	night	siomp	1
WAINA	night	inaikim	1
WARIS	night	sinim	1
AWJI	night	yaburoa	2
SENGI	night	se	3
AWJI	new	nomo	1
DAONDA	new	nmei	1
SENGI	new	nim	1
WAINA	new	nemik	1
WARIS	new	n3mEl	1
AMANAB	new	graunai	2
MANEM	new	bogar	3
AMANAB	name	unehragba	1
WAINA	name	unha	1
DAONDA	name	yando	2
WARIS	name	nabae	3
AWJI	person	kir	1
MANEM	person	knigiN	1
MANEM	person	knigir	1
SENGI	person	du	2
WAINA	person	owak	3
WARIS	person	t3nda	4
MANEM	fish	wo	1
SENGI	fish	war	1
AWJI	fish	o	2
DAONDA	fish	tei	3
WAINA	fish	so	4
WARIS	fish	tambukua	5
SENGI	louse	ku	1
WAINA	louse	kue	1
WARIS	louse	ku	1
AWJI	louse	tu	2
DAONDA	louse	Nguwi	3
MANEM	leaf	fre	1
MANEM	leaf	fra	1
AWJI	leaf	tifiye	2
DAONDA	leaf	tpue	2
WARIS	leaf	w3liEi	3
DAONDA	skin	top	1
MANEM	skin	tofNo	1
MANEM	skin	tofro	1
SENGI	skin	kep	1
WARIS	skin	towol	1
AWJI	skin	f3ker	2
WAINA	skin	lopok	3
AWJI	bone	sak3r	1
MANEM	bone	kaN	1
MANEM	bone	kar	1
WARIS	bone	k3l	1
SENGI	bone	ke	2
WAINA	bone	kek	2
DAONDA	bone	Ngeiy	3
AWJI	tongue	marie	1
DAONDA	tongue	mle	1
MANEM	tongue	mte	1
WAINA	tongue	melik	1
WARIS	tongue	minde	1
SENGI	tongue	ro	2
AWJI	star	mase	1
DAONDA	star	pol	2
MANEM	star	manman	3
SENGI	star	temar	4
WAINA	star	bagimop	5
WARIS	star	tae	6
DAONDA	path	mnis	1
MANEM	path	monofo	1
SENGI	path	mona	1
WAINA	path	mna	1
WARIS	path	muna	1
AWJI	path	m3Ngir	2
DAONDA	mountain	olouw	1
MANEM	mountain	or	1
WARIS	mountain	ola	1
AWJI	mountain	yunu	2
SENGI	mountain	kembere	3
WAINA	mountain	aigen	4
AWJI	full	fiNa	1
SENGI	full	fu	2
