# Supplementary material for: A test of Generalized Bayesian dating: A new linguistic dating method
Source: PLoS One. 2020 Aug 12;15(8):e0236522. doi: 10.1371/journal.pone.0236522 (PMC7423060; doi:10.1371/journal.pone.0236522)
Supplement: S1 File — Python code for extracting data from ASJP word lists, cognate identification, and conversion to nexus files. Word lists annotated for cognacy for all families. Nexus files and MrBayes command files for all families. (ZIP) [file pone.0236522.s001.zip › S1 Supporting Information/Cognates/Left_May.txt.svm.CRP.0.57.cognates]

doculect	concept	asjp	cogid
AMA	I	yo	1
AMA	I	ya	1
NAKWI	I	ye	1
NIMO_NAKWI	I	ye	1
AMA	you	na	1
NAKWI	you	ni	1
NIMO_NAKWI	you	ni	1
AMA	you	nono	2
AMA	we	koi	1
NIMO_NAKWI	we	qnowafu	2
AMA	one	siya	1
AMA_2	one	siaso	1
BO	one	soso	1
NAKWI	one	si3	1
NAKWI	one	siso	1
NIMO	one	sioeso	1
NIMO_NAKWI	one	si3	1
NIMO_NAKWI	one	sis3	1
ROCKY_PEAK	one	suso	1
OWINIGA	one	yoru	2
AMA	two	ti	1
AMA	two	tiwoi	1
AMA_2	two	tiwe	1
BO	two	tiso	1
NAKWI	two	ti	1
NAKWI	two	titi	1
NIMO	two	ti	1
NIMO_NAKWI	two	ti	1
NIMO_NAKWI	two	titi	1
ROCKY_PEAK	two	tiso	1
OWINIGA	two	simobi	2
AMA	fish	La	1
AMA_2	fish	La	1
BO	fish	lie	1
NIMO	fish	le	1
NAKWI	fish	ri	2
NIMO	fish	re	2
NIMO_NAKWI	fish	ri	2
OWINIGA	fish	ta	3
ROCKY_PEAK	fish	kwaLi	4
AMA	dog	aluwau	1
AMA_2	dog	aLuou	1
NAKWI	dog	au	2
NIMO	dog	7au	2
NIMO_NAKWI	dog	au	2
BO	dog	nari	3
OWINIGA	dog	bEri	4
ROCKY_PEAK	dog	so	5
NAKWI	louse	amia	1
NIMO	louse	amio	1
NIMO_NAKWI	louse	amie	1
AMA	louse	ani	2
AMA_2	louse	7ani	2
OWINIGA	louse	eni	2
ROCKY_PEAK	louse	7o	2
BO	louse	ka	3
AMA	tree	a	1
NAKWI	tree	a	1
NIMO	tree	a	1
NIMO_NAKWI	tree	a	1
OWINIGA	tree	a	1
AMA_2	tree	7a	2
BO	tree	ka	2
ROCKY_PEAK	tree	7a	2
AMA	skin	tona	1
BO	skin	topo	1
NAKWI	skin	t3ma	1
NAKWI	skin	tema	1
NIMO_NAKWI	skin	t3ma	1
NIMO_NAKWI	skin	tema	1
OWINIGA	skin	sepe	1
ROCKY_PEAK	skin	dEbo	1
AMA_2	skin	au	2
NIMO	skin	abu	2
AMA	blood	naka	1
AMA_2	blood	nako7	1
NAKWI	blood	u3	2
NIMO_NAKWI	blood	u3	2
BO	blood	kwo	3
NIMO	blood	iwo	3
OWINIGA	blood	ke	3
ROCKY_PEAK	blood	wo	3
AMA	bone	mi	1
AMA_2	bone	mi	1
NAKWI	bone	mi	1
NIMO	bone	mi	1
NIMO_NAKWI	bone	mi	1
OWINIGA	bone	miri	1
BO	bone	mutuk	2
ROCKY_PEAK	bone	moto	2
NAKWI	ear	ot3mo	1
NAKWI	ear	otomo	1
NIMO_NAKWI	ear	ot3m3	1
NIMO_NAKWI	ear	otom3	1
AMA_2	ear	7ia	2
ROCKY_PEAK	ear	7o	2
AMA	ear	iyo	3
BO	ear	ko	4
NIMO	ear	o	5
OWINIGA	ear	iso	6
AMA	eye	molo	1
AMA_2	eye	mora	1
BO	eye	moLo	1
NAKWI	eye	mo	1
NAKWI	eye	moN	1
NIMO	eye	mo	1
NIMO_NAKWI	eye	mong	1
OWINIGA	eye	moro	1
ROCKY_PEAK	eye	pogwa	2
AMA	nose	amu	1
AMA_2	nose	amu	1
NIMO	nose	7imo	2
ROCKY_PEAK	nose	7imodu	2
BO	nose	ki	3
NIMO_NAKWI	nose	um3mi	4
OWINIGA	nose	tEmEri	5
AMA	tooth	i	1
BO	tooth	ki	1
NAKWI	tooth	i	1
NIMO	tooth	i	1
NIMO_NAKWI	tooth	i	1
AMA_2	tooth	7i	2
ROCKY_PEAK	tooth	7e	2
OWINIGA	tooth	imEri	3
AMA	tongue	isauna	1
AMA_2	tongue	isauna	1
NAKWI	tongue	isapo	2
NIMO	tongue	isape	2
NIMO_NAKWI	tongue	isap3	2
OWINIGA	tongue	ise	2
BO	tongue	lEsE	3
ROCKY_PEAK	tongue	LisE	3
AMA	hand	naino	1
AMA_2	hand	naino	1
BO	hand	nai	1
NIMO	hand	ino	1
ROCKY_PEAK	hand	nai	1
NAKWI	hand	yi	2
NIMO_NAKWI	hand	yi	2
NAKWI	hand	yiou	3
NIMO_NAKWI	hand	yiou	3
OWINIGA	hand	nomutibu	4
NAKWI	see	niyupowo	1
NIMO_NAKWI	see	niyupowo	1
AMA	see	ki	2
NAKWI	come	arutuwam	1
NIMO_NAKWI	come	arutuwam	1
NAKWI	come	kweku	2
NIMO_NAKWI	come	kweku	2
AMA	come	tumo	3
AMA_2	come	natuma	3
OWINIGA	come	tasumwi	3
BO	come	samo7	4
NIMO	come	nomomowamo	5
ROCKY_PEAK	come	wamu	6
NAKWI	sun	ok	1
NIMO_NAKWI	sun	ok	1
NAKWI	sun	u	2
NIMO_NAKWI	sun	u	2
AMA	sun	ulo	3
NAKWI	water	wi	1
NIMO	water	wi	1
NIMO_NAKWI	water	wi	1
OWINIGA	water	bi	1
BO	water	7u	2
ROCKY_PEAK	water	7u	2
AMA	water	iwo	3
AMA_2	water	7iwa	3
AMA	stone	tomoki	1
AMA_2	stone	tEmoki7	1
BO	stone	topoki	1
NAKWI	stone	t3p3uk	1
NAKWI	stone	t3pai	1
NIMO	stone	topei	1
NIMO_NAKWI	stone	t3p3uk	1
NIMO_NAKWI	stone	t3pai	1
ROCKY_PEAK	stone	tobe	1
OWINIGA	stone	sia	2
OWINIGA	stone	sya	2
AMA	fire	ta	1
AMA_2	fire	tah	1
BO	fire	ta	1
NAKWI	fire	ta	1
NIMO	fire	ta	1
NIMO_NAKWI	fire	ta	1
OWINIGA	fire	sa	1
ROCKY_PEAK	fire	yEyu	2
AMA	mountain	yu	1
AMA_2	mountain	yu	1
NAKWI	mountain	you	1
NIMO	mountain	you	1
NIMO_NAKWI	mountain	you	1
ROCKY_PEAK	mountain	youpa	1
BO	mountain	po	2
OWINIGA	mountain	tema	3
NAKWI	night	anei	1
NIMO_NAKWI	night	anei	1
NIMO	night	pimi	2
ROCKY_PEAK	night	bimu	2
AMA	night	amoloki	3
AMA_2	night	7omoLoki7	3
BO	night	sofotiaka	4
OWINIGA	night	uratoumi	5
AMA_2	person	noka	1
BO	person	noko	1
OWINIGA	person	noga	1
OWINIGA	person	nogaina	1
NIMO	person	no	2
ROCKY_PEAK	person	no	2
BO	leaf	kasia	1
NAKWI	leaf	aso	1
NIMO	leaf	aso	1
NIMO_NAKWI	leaf	aso	1
ROCKY_PEAK	leaf	7asi	1
AMA_2	leaf	7iwa	2
OWINIGA	leaf	iba	2
BO	knee	posa	1
NAKWI	knee	aromi	1
NAKWI	knee	aromi7	1
NIMO_NAKWI	knee	aromi7	1
NIMO_NAKWI	knee	arosa	1
ROCKY_PEAK	knee	pami	1
AMA_2	knee	ELikamu	2
NIMO	knee	imobuwo	3
OWINIGA	knee	fogabu	4
BO	breasts	no	1
NAKWI	breasts	no	1
NIMO	breasts	no	1
NIMO_NAKWI	breasts	no	1
ROCKY_PEAK	breasts	nu	1
AMA_2	breasts	nano	2
OWINIGA	breasts	nano	2
NAKWI	liver	nima	1
NIMO_NAKWI	liver	nima	1
AMA_2	liver	aLuma	2
BO	liver	mosi	3
NIMO	liver	te	4
OWINIGA	liver	swakane	5
ROCKY_PEAK	liver	biyotowano	6
NAKWI	star	amo	1
NIMO	star	amo	1
NIMO_NAKWI	star	amo	1
AMA_2	star	7amoLoku7	2
BO	star	mota	3
OWINIGA	star	bouwe	4
ROCKY_PEAK	star	tomomo	5
BO	path	kori	1
BO	path	keri	1
NAKWI	path	ari	1
NAKWI	path	aru	1
NIMO	path	ari	1
NIMO_NAKWI	path	ari	1
NIMO_NAKWI	path	aru	1
AMA_2	path	moLa	2
OWINIGA	path	merebi	3
ROCKY_PEAK	path	7Eliwi	4
BO	new	takoma	1
NIMO	new	tamo	1
OWINIGA	new	togamE	1
AMA_2	new	tonupoa	2
ROCKY_PEAK	new	Luaita	3
