# Supplementary material for: A test of Generalized Bayesian dating: A new linguistic dating method
Source: PLoS One. 2020 Aug 12;15(8):e0236522. doi: 10.1371/journal.pone.0236522 (PMC7423060; doi:10.1371/journal.pone.0236522)
Supplement: S1 File — Python code for extracting data from ASJP word lists, cognate identification, and conversion to nexus files. Word lists annotated for cognacy for all families. Nexus files and MrBayes command files for all families. (ZIP) [file pone.0236522.s001.zip › S1 Supporting Information/Cognates/Anim.txt.svm.CRP.0.57.cognates]

doculect	concept	asjp	cogid
MINANIBAI	I	no	1
TAO_SUAMATO	I	no	1
WARKAJ	I	no	1
BEGUA	I	noqo	2
JAKAJ	I	anok	2
MARINDINEESCH	I	nok	2
ZIMAKANI	I	noqo	2
MAKAYAM	I	nogao	2
IPIKO	I	wo	3
IPIKO	I	bo	3
IPIKO	you	no	1
MINANIBAI	you	no	1
TAO_SUAMATO	you	go	2
BEGUA	you	zoqo	2
ZIMAKANI	you	oqo	2
MAKAYAM	you	ogao	2
JAKAJ	you	ox	3
MARINDINEESCH	you	oh	3
IPIKO	we	ni	1
MINANIBAI	we	ni	1
TAO_SUAMATO	we	ni	1
BEGUA	we	niki	1
ZIMAKANI	we	niki	1
JAKAJ	we	indok	2
MARINDINEESCH	we	kakenok	3
MAKAYAM	we	gaiga	4
BEGUA	one	koopoma	1
ZIMAKANI	one	koopoma	1
IPIKO	one	dapo	2
MINANIBAI	one	raiegio	3
TAO_SUAMATO	one	dagomolo	4
JAKAJ	one	kayagamaere	5
MARINDINEESCH	one	izakod	6
WARKAJ	one	adihir	7
MAKAYAM	one	oraoga	8
IPIKO	two	mEyahi	1
MINANIBAI	two	masi	1
BEGUA	two	nimapa	2
ZIMAKANI	two	nimapa	2
TAO_SUAMATO	two	ukiamoro	3
JAKAJ	two	diakand	4
MARINDINEESCH	two	inah	5
WARKAJ	two	isa7ain	6
MAKAYAM	two	misaga	7
IPIKO	person	hanemyn	1
MARINDINEESCH	person	anem	1
BEGUA	person	Ngae	2
WARKAJ	person	kae	2
JAKAJ	person	rade	3
MINANIBAI	fish	ebiame	1
TAO_SUAMATO	fish	ebi	1
BEGUA	fish	zoNgaama	2
ZIMAKANI	fish	coNgaama	2
IPIKO	fish	thope	3
JAKAJ	fish	yank	4
MARINDINEESCH	fish	awe	5
WARKAJ	fish	na7i	6
MAKAYAM	fish	kaboma	7
IPIKO	dog	gahoihyo	1
MINANIBAI	dog	gahoi	1
TAO_SUAMATO	dog	gaho	1
BEGUA	dog	gazo	1
ZIMAKANI	dog	Ngazo	1
JAKAJ	dog	kake	2
MARINDINEESCH	dog	Nat	3
WARKAJ	dog	Eis	4
MAKAYAM	dog	seae	5
JAKAJ	louse	nambun	1
WARKAJ	louse	nabun	1
IPIKO	louse	raika	2
MINANIBAI	louse	nimo	3
TAO_SUAMATO	louse	oali	4
BEGUA	louse	numuNgi	5
MARINDINEESCH	louse	bamb	6
MAKAYAM	louse	oreane	7
BEGUA	leaf	esoqo	1
ZIMAKANI	leaf	esoqo	1
IPIKO	leaf	hEnE	2
MINANIBAI	leaf	paho	3
TAO_SUAMATO	leaf	debahai	4
JAKAJ	leaf	iri	5
MARINDINEESCH	leaf	Nor	6
WARKAJ	leaf	isip	7
MAKAYAM	leaf	kesopusu	8
BEGUA	skin	Ngusumi	1
ZIMAKANI	skin	Ngusumi	1
IPIKO	skin	oipo	2
MINANIBAI	skin	nikopi	3
TAO_SUAMATO	skin	aipele	4
JAKAJ	skin	rumb	5
MARINDINEESCH	skin	ugu	6
WARKAJ	skin	tahap	7
MAKAYAM	skin	kapese	8
JAKAJ	blood	kab	1
WARKAJ	blood	kap	1
BEGUA	blood	qowku	2
ZIMAKANI	blood	qowku	2
IPIKO	blood	ibo	3
MINANIBAI	blood	nikana	4
TAO_SUAMATO	blood	rahage	5
MARINDINEESCH	blood	do	6
MAKAYAM	blood	adada	7
MINANIBAI	bone	pia	1
JAKAJ	bone	ia	1
BEGUA	bone	baki	2
ZIMAKANI	bone	baki	2
IPIKO	bone	horo	3
TAO_SUAMATO	bone	efole	4
MARINDINEESCH	bone	wap	5
WARKAJ	bone	im3hE	6
MAKAYAM	bone	naraia	7
IPIKO	horn	maha	1
MINANIBAI	horn	kieto	2
BEGUA	ear	zia	1
ZIMAKANI	ear	gia	1
TAO_SUAMATO	ear	omEto	2
MAKAYAM	ear	bamata	2
IPIKO	ear	thu	3
MINANIBAI	ear	dera	4
JAKAJ	ear	mono	5
MARINDINEESCH	ear	kambet	6
WARKAJ	ear	keb3r3ar	7
JAKAJ	eye	kind	1
MARINDINEESCH	eye	kind	1
WARKAJ	eye	kit	1
IPIKO	eye	uhino	2
MINANIBAI	eye	kupino	2
TAO_SUAMATO	eye	ufiro	2
BEGUA	eye	boe	3
ZIMAKANI	eye	boymoqo	4
MAKAYAM	eye	baridi	5
IPIKO	nose	dnhi	1
MINANIBAI	nose	desi	1
TAO_SUAMATO	nose	dehi	1
IPIKO	nose	bahi	2
JAKAJ	nose	tamank	3
MARINDINEESCH	nose	aNip	4
WARKAJ	nose	semE	5
MAKAYAM	nose	narose	6
IPIKO	tooth	ta	1
MINANIBAI	tooth	tou	1
BEGUA	tooth	khama	2
ZIMAKANI	tooth	kama	2
JAKAJ	tooth	manger	3
MARINDINEESCH	tooth	maNat	3
TAO_SUAMATO	tooth	behe	4
WARKAJ	tooth	tadehe	5
MAKAYAM	tooth	su	6
MINANIBAI	tongue	goda	1
TAO_SUAMATO	tongue	oda	1
JAKAJ	tongue	inem	2
MARINDINEESCH	tongue	unum	2
WARKAJ	tongue	enem	2
BEGUA	tongue	nasame	3
ZIMAKANI	tongue	nasame	3
IPIKO	tongue	aha	4
MAKAYAM	tongue	ima	5
JAKAJ	knee	yambu	1
WARKAJ	knee	yabur	1
BEGUA	knee	gomigi	2
MARINDINEESCH	knee	mig	2
IPIKO	knee	epoilaipoi	3
MINANIBAI	knee	kiwonu	4
TAO_SUAMATO	knee	omu7u	5
ZIMAKANI	knee	kakusi	6
MAKAYAM	knee	boutere	7
IPIKO	hand	hana	1
BEGUA	hand	zanda	1
MARINDINEESCH	hand	saNa	1
ZIMAKANI	hand	zanda	1
MINANIBAI	hand	pipini	2
TAO_SUAMATO	hand	posi7i	3
JAKAJ	hand	marap	4
WARKAJ	hand	idEp	5
JAKAJ	breasts	abur	1
MARINDINEESCH	breasts	ber	1
WARKAJ	breasts	abur	1
BEGUA	breasts	tete	2
ZIMAKANI	breasts	tete	2
IPIKO	breasts	hobo	3
MARINDINEESCH	breasts	bub	3
MINANIBAI	breasts	nono	4
TAO_SUAMATO	breasts	dolo	5
MAKAYAM	breasts	ama	6
IPIKO	liver	liya	1
MINANIBAI	liver	liva	1
MAKAYAM	liver	marada	2
MINANIBAI	drink	Edemio	1
TAO_SUAMATO	drink	bedemo	1
IPIKO	drink	ayanobo	2
MARINDINEESCH	drink	hi	3
MAKAYAM	drink	aiamea	4
IPIKO	see	temutErati	1
MINANIBAI	see	kaiepo	2
TAO_SUAMATO	see	be7aito	3
JAKAJ	see	madi	4
WARKAJ	see	wokomsan	5
ZIMAKANI	see	tava	6
IPIKO	hear	telmugiarati	1
MINANIBAI	hear	eugio	2
TAO_SUAMATO	hear	bewo	3
JAKAJ	hear	bokoke	4
MARINDINEESCH	hear	gan	5
IPIKO	die	mapuamo	1
MINANIBAI	die	no	2
TAO_SUAMATO	die	detakamame	3
JAKAJ	die	kuruk	4
MARINDINEESCH	die	kahivd	5
IPIKO	come	ama	1
JAKAJ	come	nam	1
MINANIBAI	come	egobamo	2
TAO_SUAMATO	come	be7ovamoro	3
MARINDINEESCH	come	man	4
WARKAJ	come	au	5
MAKAYAM	come	nawo	6
BEGUA	sun	koya	1
ZIMAKANI	sun	koye	1
MINANIBAI	sun	sivio	2
TAO_SUAMATO	sun	seii	2
MARINDINEESCH	sun	katane	3
MAKAYAM	sun	kareme	3
IPIKO	sun	nibE	4
JAKAJ	sun	tapak	5
WARKAJ	sun	yawi	6
BEGUA	star	duku	1
ZIMAKANI	star	diki	1
IPIKO	star	opopo	2
MAKAYAM	star	opapa	2
MINANIBAI	star	gugi	3
TAO_SUAMATO	star	bobe	4
JAKAJ	star	mind	5
MARINDINEESCH	star	wayar	6
WARKAJ	star	marep	7
MARINDINEESCH	water	adaka	1
WARKAJ	water	adia	1
BEGUA	water	neya	2
ZIMAKANI	water	neya	2
IPIKO	water	ogo	3
TAO_SUAMATO	water	agi	3
MINANIBAI	water	ao	4
JAKAJ	water	mi	5
MAKAYAM	water	oba	6
JAKAJ	stone	kor	1
MARINDINEESCH	stone	katar	1
IPIKO	stone	mEno	2
MINANIBAI	stone	nadi	3
TAO_SUAMATO	stone	amahe	4
BEGUA	stone	e7e	5
BEGUA	stone	kei	6
WARKAJ	stone	yaka	7
ZIMAKANI	stone	gabaso	8
MAKAYAM	stone	guma	9
IPIKO	fire	tai	1
TAO_SUAMATO	fire	taili	1
BEGUA	fire	tae	1
MARINDINEESCH	fire	takav	1
ZIMAKANI	fire	tae	1
MINANIBAI	fire	mofamofa	2
MINANIBAI	fire	mafi	3
JAKAJ	fire	reka	4
WARKAJ	fire	usa	5
MAKAYAM	fire	sure	6
BEGUA	path	ovoya	1
ZIMAKANI	path	ovoya	1
IPIKO	path	nabe	2
MINANIBAI	path	dige	3
TAO_SUAMATO	path	idi	4
MARINDINEESCH	path	kai	5
MAKAYAM	path	ewane	6
BEGUA	mountain	moNgeymokota	1
ZIMAKANI	mountain	moNgeymoqota	1
MINANIBAI	mountain	ifia	2
TAO_SUAMATO	mountain	ifiahakapu	2
IPIKO	mountain	nua	3
MAKAYAM	mountain	ina	4
BEGUA	night	poyta	1
ZIMAKANI	night	poyta	1
TAO_SUAMATO	night	dio	2
MAKAYAM	night	dinai	2
IPIKO	night	bapo	3
MARINDINEESCH	night	hap	3
MINANIBAI	night	riko	4
JAKAJ	night	rira	5
WARKAJ	night	usam	6
IPIKO	full	ogomahagape	1
MINANIBAI	full	muwabo	2
JAKAJ	full	kopdak	3
MAKAYAM	full	maduapopote	4
IPIKO	new	ahogaro	1
MINANIBAI	new	darimokasie	2
JAKAJ	new	nokok	3
MARINDINEESCH	new	noh	4
WARKAJ	new	nem	5
ZIMAKANI	new	Ngoymeaki	6
MAKAYAM	new	gaiguga	7
IPIKO	name	higa	1
MINANIBAI	name	digo	1
TAO_SUAMATO	name	dogo	1
JAKAJ	name	eke	2
MARINDINEESCH	name	igiz	3
WARKAJ	name	erakai	4
ZIMAKANI	name	iza	5
MAKAYAM	name	oroma	6
JAKAJ	tree	de	1
MARINDINEESCH	tree	de	1
BEGUA	tree	tae	2
ZIMAKANI	tree	tae	2
WARKAJ	tree	ose	3
MAKAYAM	tree	kesowa	4
