# Supplementary material for: A test of Generalized Bayesian dating: A new linguistic dating method
Source: PLoS One. 2020 Aug 12;15(8):e0236522. doi: 10.1371/journal.pone.0236522 (PMC7423060; doi:10.1371/journal.pone.0236522)
Supplement: S1 File — Python code for extracting data from ASJP word lists, cognate identification, and conversion to nexus files. Word lists annotated for cognacy for all families. Nexus files and MrBayes command files for all families. (ZIP) [file pone.0236522.s001.zip › S1 Supporting Information/Cognates/Kxa.txt.svm.CRP.0.57.cognates]

doculect	concept	asjp	cogid
HOAN_HUC	I	ma	1
HOAN	I	ma	1
JUHOAN	I	mi	1
KAUEN	I	m	1
KAUEN	I	mihi	1
KAUEN	I	mi	1
KUNG	I	m	1
KUNG	I	mi	1
KUNG_EKOKA	I	mi	1
O_KUNG	I	mi	1
O_KUNG	I	mihi	1
O_KUNG	I	ma	1
KUNG	I	N	2
KUNG	I	na	3
HOAN_HUC	you	u	1
KAUEN	you	aa	1
KUNG_EKOKA	you	E	1
O_KUNG	you	a	1
KAUEN	you	ahi	2
O_KUNG	you	ahi	2
KUNG	you	ma	3
JUHOAN	we	m	1
JUHOAN	we	ma	1
KUNG	we	hm	1
KUNG_EKOKA	we	e	2
O_KUNG	we	e	2
KUNG	we	i	3
O_KUNG	we	i	3
KAUEN	we	eka	4
KAUEN	we	ehe	4
O_KUNG	we	ehN	4
HOAN_HUC	we	qa7a	5
HOAN	we	na	6
HOAN	one	nu	1
JUHOAN	one	Ne7e	1
KAUEN	one	nee	1
KUNG	one	nee	1
KUNG_EKOKA	one	ne7e	1
O_KUNG	one	nee	1
HOAN_HUC	one	Ca	2
HOAN_HUC	two	koa	1
HOAN	two	oa	1
JUHOAN	two	ca	2
JUHOAN	two	ca	2
KAUEN	two	ca	2
KUNG	two	sa	2
KUNG	two	ca	2
KUNG_EKOKA	two	CE	2
O_KUNG	two	ca	2
O_KUNG	two	Ca	2
HOAN_HUC	person	7amkoe	1
HOAN	person	amkoe	1
JUHOAN	person	Zu	2
KAUEN	person	Zu	2
KUNG	person	Zu	2
KUNG	person	ju	2
KUNG_EKOKA	person	juxoE	2
O_KUNG	person	ju	2
HOAN	person	ari	3
HOAN_HUC	dog	tema	1
HOAN	dog	cema	1
HOAN	dog	ceama	1
JUHOAN	dog	gkhwi	2
JUHOAN	dog	gkhwa	2
KAUEN	dog	ko	3
KUNG	dog	kwe	3
O_KUNG	dog	kwe	3
KUNG_EKOKA	dog	ghoe	4
KUNG	tree	kaN	1
KUNG_EKOKA	tree	kEhN	1
KAUEN	tree	gai	2
KUNG	tree	kau	2
O_KUNG	tree	gau	2
O_KUNG	tree	gau	2
HOAN_HUC	tree	7o	3
HOAN	tree	o	4
JUHOAN	tree	aih	5
JUHOAN	leaf	Nu7ubu	1
KAUEN	leaf	nobu	1
KUNG	leaf	nobu	1
HOAN_HUC	leaf	gyo7ba	2
HOAN	leaf	Zoba	2
KUNG	leaf	gwa	2
O_KUNG	leaf	goba	2
O_KUNG	leaf	oa	2
O_KUNG	leaf	goa	2
KAUEN	leaf	dora	3
HOAN_HUC	skin	C7u	1
HOAN	skin	Cu	1
JUHOAN	skin	No	2
KAUEN	skin	no	2
KUNG	skin	no	2
KUNG_EKOKA	skin	no	2
O_KUNG	skin	no	2
O_KUNG	skin	da	3
HOAN_HUC	blood	q7i	1
HOAN	blood	qi	1
KUNG	blood	noru	2
KUNG_EKOKA	blood	nolu	2
O_KUNG	blood	yalu	3
O_KUNG	blood	yula	3
KAUEN	blood	i	4
KUNG	blood	iN	4
JUHOAN	blood	haN	5
JUHOAN	blood	Za7a	6
KAUEN	bone	ku	1
KUNG	bone	ku	1
JUHOAN	bone	hu	2
O_KUNG	bone	7u	2
HOAN_HUC	bone	kya7a	3
HOAN	bone	ca	4
JUHOAN	ear	hwi	1
KAUEN	ear	kwi	1
KUNG	ear	kyi	1
KUNG	ear	yhi	1
O_KUNG	ear	kwi	1
HOAN	ear	qhoe	2
KUNG_EKOKA	ear	7hui	2
HOAN_HUC	ear	7am	3
JUHOAN	ear	waa	4
HOAN_HUC	eye	koa	1
HOAN	eye	oa	1
JUHOAN	eye	ga7a	1
KAUEN	eye	ga	1
KUNG	eye	ga	1
KUNG_EKOKA	eye	gE7E	1
O_KUNG	eye	ga	1
JUHOAN	eye	kxwasi	2
HOAN_HUC	nose	qo	1
HOAN	nose	qo	1
JUHOAN	nose	tzu	2
KAUEN	nose	Cu	2
KUNG	nose	cu	2
KUNG	nose	su	2
O_KUNG	nose	cn	3
O_KUNG	nose	Cn	3
JUHOAN	nose	wih	4
HOAN_HUC	tooth	T7iu	1
HOAN	tooth	ciu	1
JUHOAN	tooth	tz3u	1
KAUEN	tooth	cou	1
KUNG	tooth	cau	1
O_KUNG	tooth	cau	1
JUHOAN	tooth	Nah	2
HOAN_HUC	tongue	Tela	1
HOAN	tongue	cela	1
JUHOAN	tongue	dthari	2
KAUEN	tongue	tari	2
KUNG	tongue	tEri	2
KUNG	tongue	tEni	2
O_KUNG	tongue	tali	2
HOAN_HUC	knee	7heme	1
HOAN	knee	heme	1
JUHOAN	knee	gxwa	2
JUHOAN	knee	gxwaNai	2
KAUEN	knee	kwani	2
KUNG	knee	koE	3
KUNG_EKOKA	knee	xoE	3
O_KUNG	knee	gom	4
O_KUNG	knee	gom	4
HOAN_HUC	hand	Siu	1
HOAN	hand	Siu	1
JUHOAN	hand	g3u	2
KAUEN	hand	gou	2
KUNG	hand	gau	2
KUNG_EKOKA	hand	gEo	2
O_KUNG	hand	gau	2
KAUEN	breasts	ca	1
KUNG	breasts	cwa	1
O_KUNG	breasts	coa	1
HOAN_HUC	breasts	xui	2
JUHOAN	breasts	ku	2
O_KUNG	breasts	ku	2
HOAN	breasts	ama	3
HOAN_HUC	liver	kui	1
HOAN	liver	kui	1
KAUEN	liver	Ci	2
KUNG	liver	CiN	2
O_KUNG	liver	Ci	2
HOAN_HUC	drink	Cu	1
HOAN	drink	Cu	1
JUHOAN	drink	Chi	1
KAUEN	drink	Ci	1
KUNG	drink	CiN	1
KUNG_EKOKA	drink	SN	1
O_KUNG	drink	Ci	1
KUNG	drink	ka	2
JUHOAN	see	se	1
KAUEN	see	sE	1
JUHOAN	see	ho	2
KAUEN	see	ha	2
KUNG	see	siN	3
O_KUNG	see	siN	3
KUNG_EKOKA	see	hN	4
O_KUNG	see	hN	4
HOAN_HUC	see	Ti	5
HOAN	see	ci	5
O_KUNG	see	ne	6
HOAN_HUC	die	Si	1
HOAN	die	Si	1
KAUEN	die	ke	2
KAUEN	die	kei	2
KUNG	die	ke	2
O_KUNG	die	ke	2
JUHOAN	die	ai	3
KUNG_EKOKA	die	Ee	3
KUNG	die	o	4
O_KUNG	die	7o	5
HOAN_HUC	come	Ca	1
HOAN	come	Ca	1
JUHOAN	come	ci	1
KAUEN	come	ci	1
KAUEN	come	Ci	1
KAUEN	come	ca	1
KUNG	come	Se	1
KUNG	come	Sa	1
KUNG_EKOKA	come	Ci	1
O_KUNG	come	si	1
O_KUNG	come	ci	1
O_KUNG	come	Ci	1
JUHOAN	come	ga	2
KUNG	come	ge	2
HOAN_HUC	sun	C7a	1
HOAN	sun	Cha	1
JUHOAN	sun	khaha	1
JUHOAN	sun	am	2
KAUEN	sun	kom	2
KUNG	sun	kom	2
O_KUNG	sun	kom	2
HOAN_HUC	star	ko	1
KAUEN	star	goe	1
KUNG	star	ko	1
O_KUNG	star	ki	1
HOAN	star	o	2
JUHOAN	star	uh	2
KUNG_EKOKA	star	u	2
HOAN	water	Zo	1
JUHOAN	water	gu	1
KAUEN	water	gu	1
KUNG	water	gu	1
KUNG_EKOKA	water	gu	1
O_KUNG	water	gu	1
HOAN_HUC	water	yo	2
JUHOAN	water	domswa	3
JUHOAN	fire	da7a	1
KAUEN	fire	da	1
KUNG	fire	da	1
KUNG_EKOKA	fire	da7a	1
O_KUNG	fire	da	1
HOAN_HUC	fire	goa	2
HOAN	fire	oa	2
JUHOAN	fire	xwe	3
JUHOAN	path	kha	1
KAUEN	path	ka	1
KUNG	path	ku	1
KUNG	path	kha	1
KUNG_EKOKA	path	kuhu	1
O_KUNG	path	ka	1
HOAN_HUC	path	gyeo	2
HOAN	path	Zeo	3
JUHOAN	path	Nama	4
KAUEN	path	dausa	5
HOAN_HUC	night	Thao	1
HOAN	night	Chao	1
JUHOAN	night	gu	2
JUHOAN	night	guh	2
KAUEN	night	gu	2
KUNG	night	gu	2
O_KUNG	night	gu	2
O_KUNG	night	gu	2
HOAN_HUC	new	za	1
HOAN	new	za	1
KAUEN	new	zE	1
KUNG	new	zEma	1
O_KUNG	new	ce	1
O_KUNG	new	ze	1
JUHOAN	new	oXa	2
JUHOAN	new	u	3
KAUEN	new	gau	4
KUNG_EKOKA	new	jehe	5
HOAN_HUC	name	ko	1
KAUEN	name	ku	1
KUNG	name	ku	1
O_KUNG	name	ku	1
HOAN	name	o	2
JUHOAN	name	u	2
KUNG_EKOKA	name	u	2
HOAN	louse	ci	1
JUHOAN	louse	Na	2
JUHOAN	louse	kxuri	3
KUNG_EKOKA	louse	j7N	4
HOAN	horn	ho	1
JUHOAN	horn	khu	1
KAUEN	horn	ku	1
KUNG	horn	khu	1
KUNG_EKOKA	horn	hu	1
O_KUNG	horn	khu	1
HOAN	hear	ca	1
JUHOAN	hear	ca7a	1
KAUEN	hear	ca	1
KAUEN	hear	Ca	1
KUNG	hear	sa	1
KUNG_EKOKA	hear	CE	1
KUNG_EKOKA	hear	CE7E	1
O_KUNG	hear	sa	1
O_KUNG	hear	Sa	1
JUHOAN	stone	Nom	1
KAUEN	stone	num	1
KUNG	stone	num	1
KUNG_EKOKA	stone	num	1
O_KUNG	stone	num	1
HOAN	stone	hoa	2
JUHOAN	mountain	Nom	1
KAUEN	mountain	num	1
KAUEN	mountain	no	1
KUNG	mountain	num	1
HOAN	mountain	hu	2
JUHOAN	mountain	xuni	3
JUHOAN	fish	73u	1
KUNG_EKOKA	fish	kEnu	2
JUHOAN	full	7abu	1
KAUEN	full	kau	1
JUHOAN	full	ga7i	2
KAUEN	full	ge	3
