# Supplementary material for: A test of Generalized Bayesian dating: A new linguistic dating method
Source: PLoS One. 2020 Aug 12;15(8):e0236522. doi: 10.1371/journal.pone.0236522 (PMC7423060; doi:10.1371/journal.pone.0236522)
Supplement: S1 File — Python code for extracting data from ASJP word lists, cognate identification, and conversion to nexus files. Word lists annotated for cognacy for all families. Nexus files and MrBayes command files for all families. (ZIP) [file pone.0236522.s001.zip › S1 Supporting Information/Cognates/Koman.txt.svm.CRP.0.57.cognates]

doculect	concept	asjp	cogid
CENTRAL_KOMA	I	aka	1
KOMA	I	aka	1
LANGA	I	aga	1
GWAMA	I	ga	2
NORTHERN_KOMA	I	ga7	2
SOUTHERN_KOMA	I	ga	2
UDUK	I	aha7	2
GWAMA	you	ik	1
NORTHERN_KOMA	you	ik	1
SOUTHERN_KOMA	you	ik	1
CENTRAL_KOMA	you	aina	2
UDUK	you	e	3
GWAMA	we	mini	1
NORTHERN_KOMA	we	mini	1
GWAMA	we	ma	2
LANGA	we	uma7	2
SOUTHERN_KOMA	we	ma7	2
KOMA	we	amon	3
UDUK	we	am	3
CENTRAL_KOMA	we	ana	4
CENTRAL_KOMA	one	de	1
CENTRAL_KOMA	one	Te	1
KOMA	one	de	1
UDUK	one	de7	1
UDUK	one	Te7	1
GWAMA	one	asiyene	2
SOUTHERN_KOMA	one	aseni	2
LANGA	one	3suka	3
NORTHERN_KOMA	one	sondo	4
GWAMA	two	siya	1
NORTHERN_KOMA	two	swiya	1
SOUTHERN_KOMA	two	siya	1
CENTRAL_KOMA	two	su7in	2
KOMA	two	sowEn	2
UDUK	two	su7	2
LANGA	two	adidyan	3
CENTRAL_KOMA	person	yibka	1
KOMA	person	yiba7	1
GWAMA	person	sit	2
NORTHERN_KOMA	person	sit	2
SOUTHERN_KOMA	person	sit	2
LANGA	person	opuo7	3
UDUK	person	watiNwath	4
CENTRAL_KOMA	fish	wa87	1
GWAMA	fish	wass	1
KOMA	fish	was	1
LANGA	fish	watya	1
NORTHERN_KOMA	fish	wac	1
UDUK	fish	waC	1
CENTRAL_KOMA	dog	kau	1
GWAMA	dog	kana	1
KOMA	dog	kaw	1
NORTHERN_KOMA	dog	kana	1
SOUTHERN_KOMA	dog	kana	1
LANGA	dog	teine	2
UDUK	dog	aka	3
CENTRAL_KOMA	louse	Su7en	1
KOMA	louse	SwEn	1
GWAMA	louse	sowanzo	2
SOUTHERN_KOMA	louse	3nso7	3
UDUK	louse	Sokom	4
CENTRAL_KOMA	tree	sua	1
KOMA	tree	sa	1
LANGA	tree	Ce	1
UDUK	tree	Cua	1
GWAMA	tree	swala	2
NORTHERN_KOMA	tree	swaya	2
SOUTHERN_KOMA	tree	swala	2
LANGA	leaf	Ca	1
NORTHERN_KOMA	leaf	ce	1
CENTRAL_KOMA	leaf	cEpEpi	2
SOUTHERN_KOMA	leaf	y3g3c	3
UDUK	leaf	Cemen	4
CENTRAL_KOMA	skin	yis	1
KOMA	skin	yis	1
GWAMA	skin	gongo	2
NORTHERN_KOMA	skin	goNgo	2
SOUTHERN_KOMA	skin	gwaNko7	2
LANGA	skin	dinCa	3
UDUK	skin	buNgwar	4
CENTRAL_KOMA	blood	baS	1
KOMA	blood	baS	1
UDUK	blood	abas	1
GWAMA	blood	sam	2
LANGA	blood	Cama7	2
NORTHERN_KOMA	blood	cab	2
SOUTHERN_KOMA	blood	cam	2
CENTRAL_KOMA	bone	Suma	1
KOMA	bone	Sumuk	1
UDUK	bone	sima7	1
GWAMA	bone	si	2
NORTHERN_KOMA	bone	si	2
CENTRAL_KOMA	horn	kye	1
KOMA	horn	kE	1
LANGA	horn	kiu	1
UDUK	horn	Ce	1
GWAMA	horn	kwap	2
NORTHERN_KOMA	horn	kwap	2
CENTRAL_KOMA	ear	ce	1
GWAMA	ear	seye	1
KOMA	ear	se	1
LANGA	ear	Ci	1
NORTHERN_KOMA	ear	cE	1
SOUTHERN_KOMA	ear	ce7	1
UDUK	ear	Ce	1
CENTRAL_KOMA	eye	bibi	1
KOMA	eye	bi	1
KOMA	eye	bipi	1
GWAMA	eye	zi	2
LANGA	eye	ji	2
NORTHERN_KOMA	eye	zi	2
SOUTHERN_KOMA	eye	zi	2
UDUK	eye	e	3
CENTRAL_KOMA	nose	SoS	1
GWAMA	nose	SunS	1
KOMA	nose	SoS	1
NORTHERN_KOMA	nose	sunS	1
SOUTHERN_KOMA	nose	SuS	1
UDUK	nose	SuS	1
LANGA	nose	syusyu	2
CENTRAL_KOMA	tooth	Se7o	1
GWAMA	tooth	Si	1
KOMA	tooth	Se	1
LANGA	tooth	syi	1
NORTHERN_KOMA	tooth	Si7	1
SOUTHERN_KOMA	tooth	Si7	1
UDUK	tooth	Se7	1
CENTRAL_KOMA	tongue	leth	1
KOMA	tongue	lEth	1
LANGA	tongue	lita7	1
GWAMA	tongue	takall	2
NORTHERN_KOMA	tongue	take7	2
SOUTHERN_KOMA	tongue	takal	2
UDUK	tongue	aled	3
UDUK	tongue	aleT	3
GWAMA	hand	bit	1
SOUTHERN_KOMA	hand	bit	1
NORTHERN_KOMA	hand	mit	2
UDUK	hand	med	2
UDUK	hand	meT	2
CENTRAL_KOMA	hand	kwolo	3
LANGA	hand	kwi	3
CENTRAL_KOMA	breasts	ko	1
KOMA	breasts	ko	1
LANGA	breasts	kue	1
UDUK	breasts	ako	1
GWAMA	breasts	sup	2
NORTHERN_KOMA	breasts	cob	2
SOUTHERN_KOMA	breasts	sup	2
GWAMA	liver	toto	1
NORTHERN_KOMA	liver	toto	1
SOUTHERN_KOMA	liver	tuta	1
CENTRAL_KOMA	liver	tuSkir	2
KOMA	liver	do	3
LANGA	liver	Cokom	4
UDUK	liver	khwasinCama7	5
CENTRAL_KOMA	drink	pe	1
KOMA	drink	pe	1
LANGA	drink	api	1
UDUK	drink	phi	1
GWAMA	drink	top	2
NORTHERN_KOMA	drink	tobatob	2
SOUTHERN_KOMA	drink	tutop	2
KOMA	drink	ip	3
CENTRAL_KOMA	see	yila	1
KOMA	see	yil	1
GWAMA	see	Si	2
NORTHERN_KOMA	see	SiyaSe7	2
SOUTHERN_KOMA	see	SiSi	2
LANGA	see	gileZai7	3
UDUK	see	miS	4
CENTRAL_KOMA	hear	sikh	1
KOMA	hear	sikh	1
UDUK	hear	Cikh	1
GWAMA	hear	kep	2
LANGA	hear	akara7	3
NORTHERN_KOMA	hear	kEpEkEp	4
CENTRAL_KOMA	die	wu	1
KOMA	die	wi	1
KOMA	die	wu	1
UDUK	die	wu	1
NORTHERN_KOMA	die	cici7	2
SOUTHERN_KOMA	die	tisi7	2
GWAMA	die	si	3
LANGA	die	aruwei	4
GWAMA	come	hoyo	1
LANGA	come	jo	1
NORTHERN_KOMA	come	ho	1
SOUTHERN_KOMA	come	hoyo7	1
UDUK	come	yayo7	1
CENTRAL_KOMA	come	hawi	2
KOMA	come	yom	3
CENTRAL_KOMA	sun	the	1
KOMA	sun	twe	1
LANGA	sun	ta	1
GWAMA	sun	kala	2
NORTHERN_KOMA	sun	kaya	2
SOUTHERN_KOMA	sun	kala7	2
UDUK	sun	tente7	3
CENTRAL_KOMA	star	kyele	1
KOMA	star	kEl	1
UDUK	star	Cul	1
GWAMA	star	bizin	2
NORTHERN_KOMA	star	bizE	2
SOUTHERN_KOMA	star	bizin	2
LANGA	star	pisako7	3
GWAMA	water	iyya	1
NORTHERN_KOMA	water	iya7	1
SOUTHERN_KOMA	water	iy37	1
UDUK	water	yide7	2
UDUK	water	yiTe7	2
KOMA	water	yi	3
LANGA	water	ji	3
CENTRAL_KOMA	water	i7i	4
CENTRAL_KOMA	stone	oS	1
KOMA	stone	oS	1
KOMA	stone	woS	1
UDUK	stone	woS	1
GWAMA	stone	pidill	2
NORTHERN_KOMA	stone	pidin	2
SOUTHERN_KOMA	stone	pindil	2
CENTRAL_KOMA	fire	wati	1
KOMA	fire	w3ti	1
LANGA	fire	wuti	1
GWAMA	fire	ant	2
NORTHERN_KOMA	fire	ant	2
NORTHERN_KOMA	fire	antE	2
SOUTHERN_KOMA	fire	ant	2
UDUK	fire	od	3
UDUK	fire	oT	3
CENTRAL_KOMA	path	khwa	1
KOMA	path	kwa	1
GWAMA	path	aNa	2
NORTHERN_KOMA	path	aNa	2
SOUTHERN_KOMA	path	aNa	2
LANGA	path	jiopur	3
UDUK	path	bwai	4
GWAMA	mountain	ko	1
NORTHERN_KOMA	mountain	ko	1
CENTRAL_KOMA	mountain	be	2
LANGA	mountain	jao	3
SOUTHERN_KOMA	mountain	koarkini	4
UDUK	mountain	woS	5
CENTRAL_KOMA	night	kyisini	1
KOMA	night	sini	1
GWAMA	night	anzugun	2
NORTHERN_KOMA	night	sukun	2
LANGA	night	jiEtao	3
SOUTHERN_KOMA	night	kalguSunu	4
UDUK	night	montin	5
CENTRAL_KOMA	new	dazi7iS	1
GWAMA	new	didiSS	1
KOMA	new	ziS	1
NORTHERN_KOMA	new	didiS	1
SOUTHERN_KOMA	new	adidiS	1
UDUK	new	tis	1
LANGA	new	apiu	2
CENTRAL_KOMA	name	zaga	1
KOMA	name	zaga	1
GWAMA	name	sonk	2
LANGA	name	yintin	3
NORTHERN_KOMA	name	tui	4
UDUK	name	gwai	5
GWAMA	knee	dugull	1
NORTHERN_KOMA	knee	dugi	1
SOUTHERN_KOMA	knee	dugul	1
KOMA	knee	d3bom	2
LANGA	knee	kujin	3
GWAMA	full	ili	1
KOMA	full	Sem	2
