# Supplementary material for: A test of Generalized Bayesian dating: A new linguistic dating method
Source: PLoS One. 2020 Aug 12;15(8):e0236522. doi: 10.1371/journal.pone.0236522 (PMC7423060; doi:10.1371/journal.pone.0236522)
Supplement: S1 File — Python code for extracting data from ASJP word lists, cognate identification, and conversion to nexus files. Word lists annotated for cognacy for all families. Nexus files and MrBayes command files for all families. (ZIP) [file pone.0236522.s001.zip › S1 Supporting Information/Cognates/Manubaran.txt.svm.CRP.0.57.cognates]

doculect	concept	asjp	cogid
DOROMU_ARAMAIKA	I	na	1
DOROMU_BAREIKA	I	na	1
DOROMU_LOFAIKA	I	na	1
DOROMU	I	na	1
MARIA_MARANOMU_1	I	na	1
MARIA	I	na	1
DOROMU_ARAMAIKA	you	ya	1
DOROMU_BAREIKA	you	ya	1
DOROMU_LOFAIKA	you	ya	1
DOROMU	you	ya	1
MARIA_MARANOMU_1	you	ya	1
MARIA	you	ya	1
MARIA	you	ya7uma	2
DOROMU_ARAMAIKA	we	una	1
DOROMU_BAREIKA	we	ona	1
DOROMU	we	ona	1
DOROMU	we	una	1
MARIA_MARANOMU_1	we	ona	1
MARIA	we	ona	1
MARIA	we	una	1
DOROMU_BAREIKA	one	nokoimaka	1
DOROMU	one	nokoimaka	1
DOROMU_ARAMAIKA	one	yokoimaka	2
DOROMU_LOFAIKA	one	yo7ima	2
DOROMU	one	yo7ima	2
MARIA_MARANOMU_1	one	y7ohi	2
MARIA	one	aapima	3
MARIA	one	aapoma	3
DOROMU_ARAMAIKA	two	remanu	1
DOROMU_BAREIKA	two	remanu	1
DOROMU_LOFAIKA	two	re7amanu	1
DOROMU	two	ra7amanu	1
DOROMU	two	ramanu	1
MARIA_MARANOMU_1	two	yema	2
MARIA	two	yama	2
DOROMU_ARAMAIKA	fish	oyena	1
DOROMU_BAREIKA	fish	oyena	1
DOROMU_LOFAIKA	fish	veyona	1
DOROMU	fish	beyona	1
DOROMU	fish	oyana	1
MARIA_MARANOMU_1	fish	uena	1
MARIA	fish	oru7ari	2
MARIA	fish	oruari	2
DOROMU_ARAMAIKA	dog	auna	1
DOROMU_BAREIKA	dog	auna	1
DOROMU_LOFAIKA	dog	auna	1
DOROMU	dog	auna	1
MARIA_MARANOMU_1	dog	auna	1
MARIA	dog	auna	1
DOROMU_ARAMAIKA	louse	gue	1
DOROMU_BAREIKA	louse	gue	1
DOROMU_LOFAIKA	louse	gue	1
DOROMU	louse	gua	1
MARIA_MARANOMU_1	louse	gue	1
MARIA	louse	gua	1
MARIA	louse	kua	1
DOROMU_ARAMAIKA	tree	yabo	1
DOROMU_BAREIKA	tree	yabo	1
DOROMU_LOFAIKA	tree	yabo	1
DOROMU	tree	yabo	1
MARIA_MARANOMU_1	tree	yabo	1
MARIA	tree	yabo	1
MARIA	tree	oruma	2
DOROMU_ARAMAIKA	leaf	yaboie	1
DOROMU_BAREIKA	leaf	yaboie	1
DOROMU_LOFAIKA	leaf	yaboie	1
DOROMU	leaf	yaboia	1
MARIA_MARANOMU_1	leaf	yaboye	1
MARIA	leaf	yaboa	1
MARIA	leaf	yaboya	1
DOROMU_ARAMAIKA	skin	roaita	1
DOROMU_LOFAIKA	skin	roaita	1
DOROMU	skin	roaita	1
DOROMU_BAREIKA	skin	ro	2
DOROMU	skin	ro	2
MARIA_MARANOMU_1	skin	rag	2
MARIA	skin	raha	2
MARIA	skin	ro7o	2
DOROMU_ARAMAIKA	blood	tava	1
DOROMU_BAREIKA	blood	tava	1
DOROMU_LOFAIKA	blood	tava	1
DOROMU	blood	taba	1
MARIA_MARANOMU_1	blood	et373	2
MARIA	blood	t373	2
MARIA	blood	aura	3
DOROMU_ARAMAIKA	bone	nena	1
DOROMU_BAREIKA	bone	nena	1
DOROMU_LOFAIKA	bone	nena	1
DOROMU	bone	nana	1
MARIA_MARANOMU_1	bone	nena	1
MARIA	bone	nana	1
DOROMU_ARAMAIKA	ear	anema	1
DOROMU_BAREIKA	ear	anemaye	1
DOROMU_LOFAIKA	ear	anema	1
DOROMU	ear	anama	1
DOROMU	ear	anamaya	1
MARIA_MARANOMU_1	ear	anema	1
MARIA	ear	anama	1
DOROMU_BAREIKA	eye	ne	1
DOROMU_LOFAIKA	eye	ne	1
DOROMU	eye	na	1
DOROMU_ARAMAIKA	eye	nemoko	2
DOROMU	eye	namoko	2
MARIA_MARANOMU_1	eye	nounga	3
MARIA	eye	nauna	3
MARIA	eye	nouNa	3
DOROMU_ARAMAIKA	nose	uruma	1
DOROMU_BAREIKA	nose	uruma	1
DOROMU_LOFAIKA	nose	uruma	1
MARIA_MARANOMU_1	nose	uruma	1
DOROMU_ARAMAIKA	tooth	gade	1
DOROMU_BAREIKA	tooth	kade	1
DOROMU_LOFAIKA	tooth	gade	1
DOROMU	tooth	gada	1
DOROMU	tooth	kada	1
MARIA_MARANOMU_1	tooth	gade	1
MARIA	tooth	gada	1
MARIA	tooth	gata	1
DOROMU_ARAMAIKA	tongue	afie	1
DOROMU_BAREIKA	tongue	afie	1
DOROMU_LOFAIKA	tongue	afie	1
DOROMU	tongue	apia	1
MARIA_MARANOMU_1	tongue	ahie	1
MARIA	tongue	apia	1
MARIA	tongue	ahia	1
DOROMU_ARAMAIKA	breasts	susu	1
DOROMU_BAREIKA	breasts	susu	1
DOROMU_LOFAIKA	breasts	tisu	1
DOROMU	breasts	sus	1
DOROMU	breasts	susu	1
MARIA_MARANOMU_1	breasts	hihu	1
MARIA	breasts	hihu	1
MARIA	breasts	susu	1
DOROMU_ARAMAIKA	liver	keva	1
DOROMU_BAREIKA	liver	keva	1
DOROMU	liver	kaba	1
MARIA_MARANOMU_1	liver	eva	1
MARIA	liver	aba	1
MARIA	liver	aa	1
DOROMU_LOFAIKA	liver	musa	2
DOROMU	liver	musa	2
DOROMU_ARAMAIKA	drink	iri	1
DOROMU_BAREIKA	drink	iri	1
DOROMU_LOFAIKA	drink	iri	1
DOROMU	drink	iri	1
MARIA_MARANOMU_1	drink	iri	1
MARIA	drink	iri	1
DOROMU_ARAMAIKA	see	ve	1
DOROMU_BAREIKA	see	yave	1
DOROMU_LOFAIKA	see	yave	1
DOROMU	see	ba	1
DOROMU	see	yaba	1
MARIA	see	oa	2
MARIA	see	onoa	2
MARIA_MARANOMU_1	see	oye	3
DOROMU_ARAMAIKA	hear	neide	1
DOROMU_BAREIKA	hear	neide	1
DOROMU_LOFAIKA	hear	neide	1
DOROMU	hear	naida	1
MARIA_MARANOMU_1	hear	nede	1
MARIA	hear	nada	1
MARIA	hear	nata	1
DOROMU_ARAMAIKA	come	bae	1
DOROMU_BAREIKA	come	bae	1
DOROMU_LOFAIKA	come	bae	1
DOROMU	come	baa	1
MARIA	come	baa	1
MARIA_MARANOMU_1	come	o7e	2
MARIA	come	o7a	2
DOROMU_ARAMAIKA	sun	meda	1
DOROMU_BAREIKA	sun	meda	1
DOROMU_LOFAIKA	sun	meida7a	1
DOROMU	sun	mada	1
DOROMU	sun	maida7a	1
MARIA_MARANOMU_1	sun	meida7a	1
MARIA	sun	mada7a	1
MARIA	sun	maida7a	1
DOROMU_ARAMAIKA	star	ia	1
DOROMU_BAREIKA	star	ia	1
DOROMU	star	ia	1
MARIA_MARANOMU_1	star	ia	1
MARIA	star	ia	1
MARIA	star	iama	1
DOROMU_LOFAIKA	star	nana	2
DOROMU	star	nana	2
DOROMU_ARAMAIKA	water	koru	1
DOROMU_BAREIKA	water	kou	1
DOROMU_LOFAIKA	water	oru	1
DOROMU	water	koru	1
DOROMU	water	kou	1
MARIA_MARANOMU_1	water	oru	1
MARIA	water	oru	1
DOROMU_ARAMAIKA	stone	fore	1
DOROMU_BAREIKA	stone	fore	1
DOROMU_LOFAIKA	stone	fore	1
DOROMU	stone	pora	1
MARIA_MARANOMU_1	stone	vaiga	2
MARIA	stone	baga	2
MARIA	stone	baiga	2
DOROMU_ARAMAIKA	fire	ita	1
DOROMU_BAREIKA	fire	ita	1
DOROMU_LOFAIKA	fire	ita	1
DOROMU	fire	ita	1
MARIA_MARANOMU_1	fire	isa	1
MARIA	fire	isa	1
MARIA	fire	ita	1
DOROMU_ARAMAIKA	path	ida	1
DOROMU_BAREIKA	path	ida	1
DOROMU_LOFAIKA	path	ida	1
DOROMU	path	ida	1
MARIA_MARANOMU_1	path	taye	2
MARIA	path	daya	2
MARIA	path	taya	2
DOROMU_ARAMAIKA	mountain	fofure	1
DOROMU_BAREIKA	mountain	sofire	1
DOROMU_LOFAIKA	mountain	fofure	1
DOROMU	mountain	popura	1
DOROMU	mountain	sopira	1
MARIA_MARANOMU_1	mountain	ba7ahu	2
MARIA	mountain	ba7aba	2
MARIA	mountain	ba7ahu	2
DOROMU_ARAMAIKA	night	urusa	1
DOROMU_BAREIKA	night	urusa	1
DOROMU_LOFAIKA	night	urusa	1
DOROMU	night	urusa	1
MARIA_MARANOMU_1	night	uruha	1
MARIA	night	uruha	1
DOROMU_BAREIKA	night	urunio	2
DOROMU_LOFAIKA	night	urunio	2
DOROMU	night	urunio	2
MARIA_MARANOMU_1	night	uruni	2
MARIA	night	uruni	2
DOROMU_ARAMAIKA	full	koruatobai	1
DOROMU_BAREIKA	full	kouwatobadi	1
DOROMU_LOFAIKA	full	oru7atokeyo	1
DOROMU	full	atobai	1
DOROMU	full	atokayo	1
MARIA_MARANOMU_1	full	oruvahaoni	2
MARIA	full	bahaoni	2
DOROMU_LOFAIKA	full	uhouno	3
MARIA	full	ahurui	4
DOROMU_ARAMAIKA	name	roka	1
DOROMU_BAREIKA	name	roka	1
DOROMU_LOFAIKA	name	ro7a	1
DOROMU	name	ro7a	1
DOROMU	name	roka	1
MARIA_MARANOMU_1	name	ro7a	1
MARIA	name	ro7a	1
MARIA	name	ro7aba	1
DOROMU_BAREIKA	knee	tui	1
MARIA	knee	tui	1
DOROMU	knee	ru7atauba	2
DOROMU	knee	yukaapuka	3
MARIA	knee	aho	4
DOROMU	new	rua	1
MARIA	new	ru7ai	1
MARIA	new	rua7a	1
