# Supplementary material for: A test of Generalized Bayesian dating: A new linguistic dating method
Source: PLoS One. 2020 Aug 12;15(8):e0236522. doi: 10.1371/journal.pone.0236522 (PMC7423060; doi:10.1371/journal.pone.0236522)
Supplement: S1 File — Python code for extracting data from ASJP word lists, cognate identification, and conversion to nexus files. Word lists annotated for cognacy for all families. Nexus files and MrBayes command files for all families. (ZIP) [file pone.0236522.s001.zip › S1 Supporting Information/Cognates/Tuu.txt.svm.CRP.0.57.cognates]

doculect	concept	asjp	cogid
MASARWA_KAKIA	I	N	1
MASARWA_KAKIA	I	na	1
NG_KE	I	N	1
NG_KE	I	n	1
NG_KE	I	ni	1
NG_KE	I	a	1
NU_EN	I	N	1
NU_EN	I	NN	1
NU_EN	I	na	1
XOON	I	n	1
XOON_MASARWA	I	n	1
XOON_NUEN	I	N	1
NG_KE	I	m	2
NU_EN	I	m	2
MASARWA_KAKIA	you	a	1
NG_KE	you	a	1
NU_EN	you	a	1
NU_EN	you	aa	1
XOON	you	ah	1
NG_KE	you	ake	2
MASARWA_KAKIA	we	i	1
NG_KE	we	i	1
NG_KE	we	e	1
NU_EN	we	i	1
XOON	we	ih	1
XOON	we	isi	2
XOON_MASARWA	we	si	2
XOON_NUEN	we	si	2
MASARWA_KAKIA	one	kw7e	1
NG_KE	one	kwe	1
XOON_MASARWA	one	we	1
NU	one	7oe	2
NU_EN	one	oe	2
XOON	one	ua	2
XOON_NUEN	one	oe	2
MASARWA_KAKIA	two	num	1
NU_EN	two	num	1
XOON	two	num	1
XOON_MASARWA	two	num	1
XOON_NUEN	two	num	1
NG_KE	two	ku	2
NU	two	7u	2
MASARWA_KAKIA	person	tu	1
MASARWA_KAKIA	person	da	1
NU_EN	person	tu	1
XOON	person	ta	1
XOON_MASARWA	person	da	1
XOON_NUEN	person	da	1
MASARWA_KAKIA	person	haa	2
NG_KE	person	kwa	3
NG_KE	person	ge	4
NU	person	o	5
MASARWA_KAKIA	dog	xai	1
NU_EN	dog	khi	1
XOON	dog	qhai	1
XOON_MASARWA	dog	xai	1
XOON_NUEN	dog	hi	1
NG_KE	dog	kuiN	2
NU	dog	un	3
NU_EN	tree	pwoi	1
NU_EN	tree	pwe	1
MASARWA_KAKIA	tree	moe	2
XOON	tree	naye	2
XOON_MASARWA	tree	moe	2
XOON_MASARWA	tree	noe	2
NG_KE	tree	bo	3
NG_KE	tree	ho	3
XOON_NUEN	tree	a	4
MASARWA_KAKIA	leaf	gana	1
XOON	leaf	ana	1
XOON_MASARWA	leaf	ana	1
NU_EN	leaf	nabu	2
XOON_NUEN	leaf	nabu	2
NG_KE	leaf	xero	3
NU	leaf	xosi	4
MASARWA_KAKIA	skin	tim	1
NG_KE	skin	tu	1
NU	skin	To	1
NU_EN	skin	tum	1
XOON	skin	tum	1
XOON_MASARWA	skin	tim	1
XOON_NUEN	skin	tum	1
MASARWA_KAKIA	skin	ke	2
NG_KE	skin	kou	2
MASARWA_KAKIA	blood	xau	1
NG_KE	blood	xau	1
NU	blood	xau	1
MASARWA_KAKIA	blood	naia	2
NU_EN	blood	naa	2
XOON	blood	na	2
XOON_MASARWA	blood	na	2
XOON_NUEN	blood	na	2
MASARWA_KAKIA	bone	ka	1
NG_KE	bone	kaba	1
NU	bone	aba	1
NU_EN	bone	ka	1
XOON	bone	a	2
XOON_MASARWA	bone	a	2
XOON_NUEN	bone	a	2
MASARWA_KAKIA	horn	konSa	1
XOON_MASARWA	horn	onSa	1
NG_KE	horn	kei	2
NU	horn	qoesi	2
NU_EN	horn	ka	2
XOON	horn	ae	3
XOON_NUEN	horn	a	3
MASARWA_KAKIA	ear	nwa	1
XOON_MASARWA	ear	nwa	1
NU	ear	Nuisi	2
NU_EN	ear	nuSa	2
XOON	ear	nuha	2
XOON_NUEN	ear	nuSa	2
NG_KE	ear	nwentu	3
MASARWA_KAKIA	eye	kwe	1
XOON_MASARWA	eye	we	1
NU_EN	eye	u	2
XOON	eye	ui	2
XOON_NUEN	eye	u	2
NG_KE	eye	caxu	3
NU	eye	cam	3
MASARWA_KAKIA	nose	nuCa	1
NG_KE	nose	nutu	1
NU	nose	NuTu	1
NU_EN	nose	nuSa	1
XOON	nose	nuna	1
XOON_MASARWA	nose	nutSa	1
XOON_MASARWA	nose	nuCa	1
XOON_NUEN	nose	nuSa	1
MASARWA_KAKIA	tooth	xu	1
XOON_MASARWA	tooth	xu	1
NU_EN	tooth	onte	2
XOON_NUEN	tooth	on	2
NG_KE	tooth	kei	3
NU	tooth	haisi	4
XOON	tooth	qha	5
MASARWA_KAKIA	tongue	nani	1
NU	tongue	7an	1
XOON	tongue	nan	1
XOON_MASARWA	tongue	nan	1
MASARWA_KAKIA	tongue	ani	2
XOON_NUEN	tongue	ani	2
NG_KE	tongue	e	3
MASARWA_KAKIA	knee	konaN	1
XOON	knee	xunan	1
XOON_MASARWA	knee	onaN	1
NU_EN	knee	guni	2
XOON_NUEN	knee	uni	2
NG_KE	knee	no	3
NU	knee	Nusi	4
MASARWA_KAKIA	hand	ka	1
NG_KE	hand	ka	1
NU	hand	xa	1
NU_EN	hand	ka	1
XOON	hand	xa	1
XOON_MASARWA	hand	a	2
XOON_NUEN	hand	a	2
NU	breasts	a	1
XOON	breasts	u	1
XOON_NUEN	breasts	u	1
MASARWA_KAKIA	breasts	xansa	2
NG_KE	breasts	ke	3
XOON_MASARWA	breasts	nam	4
MASARWA_KAKIA	drink	ka	1
NG_KE	drink	ka	1
NG_KE	drink	kei	1
NU	drink	kxai	1
NU_EN	drink	ka	1
XOON	drink	kxaha	1
XOON_MASARWA	drink	ka	1
XOON_NUEN	drink	ka	1
MASARWA_KAKIA	see	ne	1
MASARWA_KAKIA	see	na	1
MASARWA_KAKIA	see	nin	1
MASARWA_KAKIA	see	koi	1
NG_KE	see	ni	1
NG_KE	see	na	1
NU	see	N3i	1
NU_EN	see	ne	1
NU_EN	see	na	1
XOON	see	na	1
XOON_MASARWA	see	na	1
XOON_NUEN	see	ne	1
NG_KE	see	ken	2
MASARWA_KAKIA	hear	Cau	1
NG_KE	hear	tu	1
NU	hear	Tu	1
NU_EN	hear	tai	1
NU_EN	hear	taN	1
XOON	hear	ta	1
XOON_MASARWA	hear	taN	1
XOON_NUEN	hear	taN	1
MASARWA_KAKIA	die	a	1
NG_KE	die	a	1
NU_EN	die	a	1
XOON	die	a	1
XOON_MASARWA	die	a	1
XOON_NUEN	die	a	1
NU	die	Toa7u	2
MASARWA_KAKIA	come	Si	1
MASARWA_KAKIA	come	Sa	1
NG_KE	come	si	1
NG_KE	come	se	1
NG_KE	come	sa	1
NU	come	si	1
NU_EN	come	si	1
XOON	come	si	1
XOON_MASARWA	come	Si	1
XOON_NUEN	come	si	1
MASARWA_KAKIA	sun	on	1
NU_EN	sun	on	1
XOON	sun	an	1
XOON_MASARWA	sun	on	1
XOON_NUEN	sun	on	1
NG_KE	sun	koi	2
NU	sun	7ui	2
NU_EN	sun	e	3
MASARWA_KAKIA	star	kwanate	1
NU_EN	star	anate	1
XOON	star	ona	1
XOON_MASARWA	star	wanate	1
XOON_NUEN	star	anate	1
NG_KE	star	kweisa	2
NU	star	xoXesi	3
MASARWA_KAKIA	water	kha	1
NG_KE	water	kha	1
NU	water	qha	1
NU_EN	water	kha	1
XOON	water	qha	1
XOON_MASARWA	water	ha	1
XOON_NUEN	water	ha	1
MASARWA_KAKIA	stone	nile	1
XOON	stone	nule	1
XOON_MASARWA	stone	nile	1
NU_EN	stone	oye	2
XOON_NUEN	stone	oiye	2
NG_KE	stone	kau	3
NG_KE	stone	knnei	4
NU	stone	uru	5
NU_EN	stone	um	6
MASARWA_KAKIA	fire	a	1
NG_KE	fire	i	1
NU_EN	fire	a	1
XOON	fire	a	1
XOON_MASARWA	fire	a	1
XOON_NUEN	fire	a	1
NU	fire	7i	2
MASARWA_KAKIA	path	dau	1
NG_KE	path	tirau	1
NU_EN	path	dau	1
XOON	path	dao	1
XOON_MASARWA	path	dau	1
XOON_NUEN	path	dau	1
NU	path	an	2
NU_EN	path	kareka	3
MASARWA_KAKIA	mountain	num	1
NU_EN	mountain	nau	1
NU_EN	mountain	gum	1
XOON	mountain	um	1
XOON_MASARWA	mountain	num	1
XOON_NUEN	mountain	um	1
NG_KE	mountain	kau	2
NU	mountain	ao	2
MASARWA_KAKIA	night	noe	1
NU_EN	night	noe	1
XOON	night	nue	1
XOON_MASARWA	night	noe	1
XOON_NUEN	night	noe	1
NG_KE	night	ga	2
NU	night	a	3
MASARWA_KAKIA	full	gum	1
NU_EN	full	kom	1
XOON	full	um	1
XOON_MASARWA	full	um	1
XOON_NUEN	full	um	1
NG_KE	full	xaN	2
NU	full	7un	3
MASARWA_KAKIA	new	xwe	1
NG_KE	new	xe	1
XOON_MASARWA	new	xwe	1
NG_KE	new	e	2
NU	new	xaiTa	3
XOON	new	qu	4
MASARWA_KAKIA	name	kau	1
NG_KE	name	ke	1
NU	name	ka3e	1
NU_EN	name	ka	1
XOON	name	au	2
XOON_MASARWA	name	au	2
XOON_NUEN	name	a	2
NG_KE	louse	moinya	1
NU	louse	Nusi	2
XOON	louse	nu	3
NG_KE	liver	naiN	1
NU	liver	N3n	1
NU_EN	liver	nom	1
XOON	liver	nam	1
XOON_NUEN	liver	nom	1
