# Supplementary material for: A test of Generalized Bayesian dating: A new linguistic dating method
Source: PLoS One. 2020 Aug 12;15(8):e0236522. doi: 10.1371/journal.pone.0236522 (PMC7423060; doi:10.1371/journal.pone.0236522)
Supplement: S1 File — Python code for extracting data from ASJP word lists, cognate identification, and conversion to nexus files. Word lists annotated for cognacy for all families. Nexus files and MrBayes command files for all families. (ZIP) [file pone.0236522.s001.zip › S1 Supporting Information/Cognates/South_Bird's_Head_Family.txt.svm.CRP.0.57.cognates]

doculect	concept	asjp	cogid
ARANDAI_SEBYAR	I	nendi	1
KEMBERANO_BARAU	I	nedi	1
KEMBERANO_WERIAGAR	I	nedi	1
ARANDAI_TAROF	I	neiga	2
KOKODA_KASUWERI	I	neiga	2
ARANDAI_SEBYAR	you	andi	1
KEMBERANO_BARAU	you	adi	1
KEMBERANO_WERIAGAR	you	a8i	1
ARANDAI_TAROF	you	aiga	2
KOKODA_KASUWERI	you	aiga	2
ARANDAI_TAROF	we	iga	1
KOKODA_KASUWERI	we	iga	1
ARANDAI_SEBYAR	we	yeNga	2
KEMBERANO_WERIAGAR	we	je8i	3
ARANDAI_SEBYAR	one	onate	1
ARANDAI_TAROF	one	onati	1
KEMBERANO_BARAU	one	onati	1
KEMBERANO_WERIAGAR	one	enati	1
KOKODA_KASUWERI	one	onati	1
ARANDAI_TAROF	two	oja	1
KEMBERANO_BARAU	two	oxijo	1
KEMBERANO_WERIAGAR	two	oxijo	1
ARANDAI_SEBYAR	two	ogi	2
KOKODA_KASUWERI	two	ogia	2
ARANDAI_SEBYAR	person	danet	1
KEMBERANO_BARAU	person	ndanetu	1
KEMBERANO_WERIAGAR	person	dantu	1
ARANDAI_SEBYAR	fish	taembake	1
KEMBERANO_BARAU	fish	tambake	1
ARANDAI_TAROF	fish	konaminia	2
KOKODA_KASUWERI	fish	koinamine	2
KEMBERANO_WERIAGAR	fish	papae	3
KEMBERANO_BARAU	dog	roxe	1
KEMBERANO_WERIAGAR	dog	roxe	1
ARANDAI_SEBYAR	dog	dabore	2
ARANDAI_SEBYAR	louse	kono	1
ARANDAI_TAROF	louse	kono	1
KEMBERANO_BARAU	louse	kono	1
KEMBERANO_WERIAGAR	louse	kono	1
KOKODA_KASUWERI	louse	kono	1
ARANDAI_SEBYAR	tree	kemino	1
ARANDAI_TAROF	tree	kemino	1
KEMBERANO_BARAU	tree	kamine	1
KEMBERANO_WERIAGAR	tree	kimini	1
KOKODA_KASUWERI	tree	kemini	1
KEMBERANO_BARAU	tree	itame	2
KOKODA_KASUWERI	tree	etamei	2
KEMBERANO_BARAU	leaf	rono	1
KEMBERANO_WERIAGAR	leaf	rono	1
ARANDAI_SEBYAR	leaf	baNgo	2
ARANDAI_TAROF	leaf	otirero	3
KOKODA_KASUWERI	leaf	nonia	4
KOKODA_KASUWERI	leaf	otika	5
ARANDAI_SEBYAR	skin	akan	1
ARANDAI_TAROF	skin	akai	1
KEMBERANO_BARAU	skin	akane	1
KEMBERANO_WERIAGAR	skin	akane	1
KOKODA_KASUWERI	skin	akai	1
ARANDAI_SEBYAR	blood	apato	1
ARANDAI_TAROF	blood	apatomo	1
KEMBERANO_BARAU	blood	apate	1
KEMBERANO_WERIAGAR	blood	apato	1
KOKODA_KASUWERI	blood	apato	1
ARANDAI_SEBYAR	bone	toke	1
ARANDAI_TAROF	bone	toka	1
KEMBERANO_BARAU	bone	toke	1
KEMBERANO_WERIAGAR	bone	toke	1
KOKODA_KASUWERI	bone	toka	1
ARANDAI_SEBYAR	ear	nakera	1
ARANDAI_TAROF	ear	yakera	1
KEMBERANO_BARAU	ear	yakera	1
KEMBERANO_WERIAGAR	ear	nakera	1
KOKODA_KASUWERI	ear	nakera	1
ARANDAI_SEBYAR	eye	naemago	1
ARANDAI_TAROF	eye	emago	1
KEMBERANO_BARAU	eye	emaxo	1
KEMBERANO_WERIAGAR	eye	namaxo	1
KOKODA_KASUWERI	eye	namago	1
ARANDAI_SEBYAR	nose	naindare	1
ARANDAI_TAROF	nose	eyara	1
KEMBERANO_BARAU	nose	edara	1
KEMBERANO_WERIAGAR	nose	na8ara	1
KOKODA_KASUWERI	nose	yadara	1
ARANDAI_SEBYAR	tooth	neretine	1
ARANDAI_TAROF	tooth	eretinu	1
KEMBERANO_BARAU	tooth	eretine	1
KEMBERANO_WERIAGAR	tooth	naretini	1
KOKODA_KASUWERI	tooth	neresinu	1
ARANDAI_SEBYAR	tooth	naumer	2
ARANDAI_SEBYAR	tongue	nanune	1
ARANDAI_TAROF	tongue	enini	1
KEMBERANO_BARAU	tongue	yenune	1
KEMBERANO_WERIAGAR	tongue	nenune	1
KOKODA_KASUWERI	tongue	nenini	1
KEMBERANO_BARAU	knee	yopi	1
KEMBERANO_BARAU	knee	yupiane	1
ARANDAI_SEBYAR	knee	nopinekap	2
KEMBERANO_WERIAGAR	knee	napiane	2
KOKODA_KASUWERI	knee	nomiani	2
ARANDAI_TAROF	knee	notorakawa	3
ARANDAI_SEBYAR	hand	nomboro	1
ARANDAI_TAROF	hand	yobora	1
KEMBERANO_BARAU	hand	nombore	1
KEMBERANO_WERIAGAR	hand	nambore	1
KOKODA_KASUWERI	hand	nobora	1
ARANDAI_SEBYAR	breasts	dudo	1
ARANDAI_TAROF	breasts	didu	1
KEMBERANO_BARAU	breasts	jadudo	1
KEMBERANO_WERIAGAR	breasts	8u8u	1
KOKODA_KASUWERI	breasts	didu	1
ARANDAI_SEBYAR	drink	u	1
ARANDAI_TAROF	drink	u	1
KEMBERANO_BARAU	drink	u	1
KEMBERANO_WERIAGAR	drink	u	1
KOKODA_KASUWERI	drink	u	1
ARANDAI_SEBYAR	see	iti	1
ARANDAI_TAROF	see	ete	1
KEMBERANO_BARAU	see	ete	1
KOKODA_KASUWERI	see	ete	1
ARANDAI_SEBYAR	die	tau	1
KEMBERANO_BARAU	die	tatu	1
KEMBERANO_WERIAGAR	die	ta	1
ARANDAI_TAROF	die	dimea	2
KOKODA_KASUWERI	die	dimea	2
KEMBERANO_BARAU	die	taukware	3
KEMBERANO_WERIAGAR	die	ko	4
ARANDAI_SEBYAR	come	mo	1
ARANDAI_TAROF	come	amia	1
KEMBERANO_BARAU	come	ma	1
KEMBERANO_WERIAGAR	come	ma	1
KEMBERANO_WERIAGAR	come	mo	1
KOKODA_KASUWERI	come	mo	1
ARANDAI_SEBYAR	sun	itaine	1
ARANDAI_TAROF	sun	itaine	1
KEMBERANO_BARAU	sun	itane	1
KEMBERANO_WERIAGAR	sun	itane	1
KOKODA_KASUWERI	sun	itaine	1
KOKODA_KASUWERI	sun	egedi	2
ARANDAI_SEBYAR	water	taye	1
ARANDAI_TAROF	water	tai	1
KEMBERANO_BARAU	water	tai	1
KEMBERANO_WERIAGAR	water	tae	1
KOKODA_KASUWERI	water	taya	1
ARANDAI_SEBYAR	stone	ureko	1
ARANDAI_TAROF	stone	ureko	1
KEMBERANO_BARAU	stone	ureko	1
KEMBERANO_WERIAGAR	stone	uroko	1
KOKODA_KASUWERI	stone	ureko	1
ARANDAI_SEBYAR	fire	ineti	1
ARANDAI_TAROF	fire	ineta	1
KEMBERANO_BARAU	fire	inete	1
KEMBERANO_WERIAGAR	fire	inete	1
KOKODA_KASUWERI	fire	ineta	1
KOKODA_KASUWERI	fire	mukupi	2
ARANDAI_SEBYAR	mountain	keini	1
KEMBERANO_BARAU	mountain	keni	1
ARANDAI_TAROF	mountain	tiro	2
KEMBERANO_WERIAGAR	mountain	tiwi	2
KOKODA_KASUWERI	mountain	tirio	2
ARANDAI_TAROF	night	patierea	1
KEMBERANO_BARAU	night	patire	1
KOKODA_KASUWERI	night	patierea	1
ARANDAI_SEBYAR	night	ewate	2
KOKODA_KASUWERI	night	ititi	3
ARANDAI_SEBYAR	new	boyti	1
ARANDAI_TAROF	new	boiti	1
KEMBERANO_BARAU	new	boite	1
KEMBERANO_WERIAGAR	new	boyti	1
KOKODA_KASUWERI	new	boiti	1
ARANDAI_SEBYAR	name	anaide	1
ARANDAI_TAROF	name	anai	1
KEMBERANO_BARAU	name	enadi	1
KEMBERANO_WERIAGAR	name	nana8e	1
KOKODA_KASUWERI	name	nanai	1
ARANDAI_TAROF	star	anatai	1
KEMBERANO_BARAU	star	anate	1
KEMBERANO_WERIAGAR	star	anata	1
KOKODA_KASUWERI	star	turubi	2
KEMBERANO_BARAU	path	ame	1
KOKODA_KASUWERI	path	amia	1
ARANDAI_TAROF	path	moroi	2
KEMBERANO_WERIAGAR	path	bapu	3
