# Supplementary material for: A test of Generalized Bayesian dating: A new linguistic dating method
Source: PLoS One. 2020 Aug 12;15(8):e0236522. doi: 10.1371/journal.pone.0236522 (PMC7423060; doi:10.1371/journal.pone.0236522)
Supplement: S1 File — Python code for extracting data from ASJP word lists, cognate identification, and conversion to nexus files. Word lists annotated for cognacy for all families. Nexus files and MrBayes command files for all families. (ZIP) [file pone.0236522.s001.zip › S1 Supporting Information/Cognates/Chukotko-Kamchatkan.txt.svm.CRP.0.57.cognates]

doculect	concept	asjp	cogid
ALUTOR	I	x3mm3	1
CHUKCHEE	I	x3m	1
KORYAK	I	x3mmo	1
N_ITELMEN	I	kma	1
S_ITELMEN	I	k3ma	1
ALUTOR	you	x3tt3	1
CHUKCHEE	you	x3t	1
KORYAK	you	x3CCi	1
ALUTOR	you	turi	2
CHUKCHEE	you	turi	2
KORYAK	you	tuyi	2
N_ITELMEN	you	tuzan	2
S_ITELMEN	you	tuza	2
N_ITELMEN	you	kza	3
S_ITELMEN	you	k3za	3
ALUTOR	we	muri	1
ALUTOR	we	muruwwi	1
CHUKCHEE	we	muri	1
KORYAK	we	muyi	1
KORYAK	we	muyu	1
N_ITELMEN	we	muzan	1
S_ITELMEN	we	muza	1
ALUTOR	one	3nnan	1
CHUKCHEE	one	3nnen	1
KORYAK	one	3nnen	1
N_ITELMEN	one	qnyiN	2
S_ITELMEN	one	qnyiN	2
ALUTOR	two	Nitaq	1
CHUKCHEE	two	Nireq	1
KORYAK	two	N3CCeq	1
N_ITELMEN	two	kasX	2
S_ITELMEN	two	kasX	2
N_ITELMEN	person	CamzanLX	1
S_ITELMEN	person	CamzanLX	1
ALUTOR	person	Xuyamtawil73n	2
KORYAK	person	XuyemtewilX3n	2
CHUKCHEE	person	orawetL7an	3
ALUTOR	fish	3nn373n	1
CHUKCHEE	fish	3nnen	1
KORYAK	fish	3nn373n	1
N_ITELMEN	fish	n3nC	2
S_ITELMEN	fish	3nyC	2
ALUTOR	dog	xilN3n	1
CHUKCHEE	dog	NiLx3n	1
KORYAK	dog	werowka	2
N_ITELMEN	dog	konat	3
N_ITELMEN	dog	liL	4
S_ITELMEN	dog	p3sXt	5
ALUTOR	louse	m3m3ll3	1
CHUKCHEE	louse	m3m3L	1
KORYAK	louse	m3m3l	1
N_ITELMEN	louse	m3lm3l	1
S_ITELMEN	louse	m3lm3l	1
N_ITELMEN	louse	waCik	2
ALUTOR	tree	utt37ut	1
KORYAK	tree	utt37ut	1
N_ITELMEN	tree	u7	2
S_ITELMEN	tree	u7	2
CHUKCHEE	tree	ott3Lx3n	3
ALUTOR	leaf	w3tw3t	1
CHUKCHEE	leaf	w3tw3t	1
KORYAK	leaf	w3tw3t	1
N_ITELMEN	leaf	plapl	2
S_ITELMEN	leaf	p3lap3l	2
ALUTOR	skin	x3lx3n	1
CHUKCHEE	skin	x3Lx3n	1
KORYAK	skin	x3lx3n	1
N_ITELMEN	skin	k3lxLx	2
S_ITELMEN	skin	kilwiLX	2
S_ITELMEN	skin	xinsx	3
ALUTOR	blood	mull3mul	1
CHUKCHEE	blood	muLL3muL	1
KORYAK	blood	mull3mul	1
N_ITELMEN	blood	mL3m	1
S_ITELMEN	blood	mLim	1
ALUTOR	bone	X3tX3m	1
KORYAK	bone	X3tX3m	1
N_ITELMEN	bone	ktXam	2
S_ITELMEN	bone	ktXam	2
CHUKCHEE	bone	3tt73m3Lx3n	3
ALUTOR	horn	r3nn3lN3n	1
CHUKCHEE	horn	r3nn3Lx3n	1
KORYAK	horn	y3nn3lN3n	1
N_ITELMEN	horn	n3t3N	2
S_ITELMEN	horn	3nteN	2
ALUTOR	ear	vilulN3n	1
CHUKCHEE	ear	weLoLx3n	1
KORYAK	ear	velolN3n	1
N_ITELMEN	ear	elwaleN	2
S_ITELMEN	ear	elwal3N	2
ALUTOR	eye	l3lalN3n	1
CHUKCHEE	eye	L3LaLx3n	1
KORYAK	eye	l3lalN3n	1
N_ITELMEN	eye	lyaNoCX	2
S_ITELMEN	eye	loN	3
ALUTOR	nose	XiN3tX3m	1
KORYAK	nose	XiN3tX3m	1
CHUKCHEE	nose	yeqaq	2
N_ITELMEN	nose	qekaN	2
S_ITELMEN	nose	qNas3N	2
ALUTOR	tooth	wann3lN3n	1
CHUKCHEE	tooth	r3nn3Lx3n	1
CHUKCHEE	tooth	wann3wan	1
KORYAK	tooth	wann3lN3n	1
N_ITELMEN	tooth	k3pk3p	2
S_ITELMEN	tooth	k3pk3p	2
ALUTOR	tongue	yil3yil	1
CHUKCHEE	tongue	yiLiL	1
KORYAK	tongue	yil3yil	1
N_ITELMEN	tongue	l3Cel	2
S_ITELMEN	tongue	LC3l	2
S_ITELMEN	tongue	kLC3l	2
ALUTOR	knee	N3ralN3n	1
CHUKCHEE	knee	N3raLx3n	1
KORYAK	knee	N3yalN3n	1
N_ITELMEN	knee	zez3N	2
S_ITELMEN	knee	sezeN	2
N_ITELMEN	hand	xkeC	1
S_ITELMEN	hand	xkiC	1
ALUTOR	hand	kax3sq3lN3n	2
CHUKCHEE	hand	kax3nm3Lx3n	2
KORYAK	hand	m3nx3lN3n	3
ALUTOR	breasts	lulu73lN3n	1
CHUKCHEE	breasts	LoL7oLx3n	1
KORYAK	breasts	loloX3lN3n	1
N_ITELMEN	breasts	lyulyuCX	2
S_ITELMEN	breasts	payarter	3
ALUTOR	liver	punta	1
CHUKCHEE	liver	pont3	1
KORYAK	liver	pont3	1
N_ITELMEN	liver	pontapon	1
S_ITELMEN	liver	pontapont	1
ALUTOR	drink	p3l3kki	1
CHUKCHEE	drink	p3L3	1
KORYAK	drink	p3l3	1
ALUTOR	drink	iw7isi	2
CHUKCHEE	drink	ikwisi	2
KORYAK	drink	iwwiCi	2
N_ITELMEN	drink	il	3
N_ITELMEN	drink	wel	3
S_ITELMEN	drink	wel	3
ALUTOR	see	xita	1
CHUKCHEE	see	xite	1
KORYAK	see	xite	1
N_ITELMEN	see	elyCku	2
N_ITELMEN	see	elyCkus	2
S_ITELMEN	see	3lCko	2
S_ITELMEN	see	3lC	2
CHUKCHEE	see	L3Lep3	3
KORYAK	see	ly3lyap3	3
ALUTOR	see	l3Xukki	4
ALUTOR	hear	valum3	1
ALUTOR	hear	valumtil3	1
CHUKCHEE	hear	paLomteL3	1
KORYAK	hear	palomtel3	1
N_ITELMEN	hear	ilpses	2
S_ITELMEN	hear	elps	2
S_ITELMEN	hear	ilps	2
ALUTOR	die	viX3	1
KORYAK	die	viX3	1
N_ITELMEN	die	isx	2
S_ITELMEN	die	esx	2
ALUTOR	die	sasp3	3
CHUKCHEE	die	w7i	4
KORYAK	die	maklat3	5
S_ITELMEN	die	eza	6
ALUTOR	come	yat3	1
CHUKCHEE	come	yet3	1
KORYAK	come	yet3	1
ALUTOR	come	kur3	2
N_ITELMEN	come	koL	2
S_ITELMEN	come	koL	2
KORYAK	come	qoy3Nt3le	3
ALUTOR	sun	y3Xilx3n	1
CHUKCHEE	sun	y7iLx3n	1
KORYAK	sun	y3Xilx3n	1
N_ITELMEN	sun	yalN3n	1
ALUTOR	star	aNar	1
CHUKCHEE	star	aNarL3N3n	1
CHUKCHEE	star	eNer	1
N_ITELMEN	star	NezeCX	2
S_ITELMEN	star	NezeCX	2
KORYAK	star	ly3lyap3Cw3n	3
ALUTOR	water	mim3l	1
CHUKCHEE	water	mim3L	1
KORYAK	water	mim3l	1
N_ITELMEN	water	i7	2
S_ITELMEN	water	i7	2
ALUTOR	stone	k3mX3ww3n	1
CHUKCHEE	stone	w3kw3Lx3n	1
KORYAK	stone	w3ww3lN3n	1
KORYAK	stone	w3ww3n	1
N_ITELMEN	stone	kox	2
S_ITELMEN	stone	wapkol	3
S_ITELMEN	stone	waC	4
ALUTOR	fire	milx3n	1
KORYAK	fire	milx3n	1
N_ITELMEN	fire	x3mLX	2
S_ITELMEN	fire	x3mLx	2
CHUKCHEE	fire	y3ny3n	3
ALUTOR	path	winn3	1
KORYAK	path	win3	1
N_ITELMEN	path	tXas	2
S_ITELMEN	path	qtXos	2
CHUKCHEE	path	r7et	3
KORYAK	path	y3Xet	4
ALUTOR	mountain	Nayy3	1
CHUKCHEE	mountain	Nexn3	1
N_ITELMEN	mountain	NeyeN	1
S_ITELMEN	mountain	NeNe	1
KORYAK	mountain	t3npu	2
KORYAK	mountain	yaNyaNay	3
N_ITELMEN	mountain	Cellan	4
ALUTOR	night	n3kin3k	1
CHUKCHEE	night	n3kirit	1
KORYAK	night	n3kin3k	1
N_ITELMEN	night	kLxiNle	2
N_ITELMEN	night	kLiNle	2
S_ITELMEN	night	kLpiNle	2
ALUTOR	full	maly7er73l73n	1
CHUKCHEE	full	y3r7el73n	1
KORYAK	full	xemely3CXelin	2
KORYAK	full	xam3Ny3len	3
S_ITELMEN	full	ktXnu7in	4
ALUTOR	new	n3tur	1
CHUKCHEE	new	n3tur	1
KORYAK	new	n3tuy	1
N_ITELMEN	new	nowoy	1
ALUTOR	name	n3nn3	1
CHUKCHEE	name	n3nn3	1
KORYAK	name	n3nn3	1
N_ITELMEN	name	XelaN	2
S_ITELMEN	name	XelaN	2
N_ITELMEN	name	otsonom	3
