# Supplementary material for: A test of Generalized Bayesian dating: A new linguistic dating method
Source: PLoS One. 2020 Aug 12;15(8):e0236522. doi: 10.1371/journal.pone.0236522 (PMC7423060; doi:10.1371/journal.pone.0236522)
Supplement: S1 File — Python code for extracting data from ASJP word lists, cognate identification, and conversion to nexus files. Word lists annotated for cognacy for all families. Nexus files and MrBayes command files for all families. (ZIP) [file pone.0236522.s001.zip › S1 Supporting Information/Cognates/Saharan.txt.svm.CRP.0.57.cognates]

doculect	concept	asjp	cogid
KANURI	I	wu	1
MANGA_KANURI	I	wu	1
DAZAGA	I	tani	2
TEDAGA	I	tani	2
DAZAGA	I	tarE	3
TEDAGA	I	tarE	3
BERIA	I	ai	4
KANURI	you	5i	1
MANGA_KANURI	you	ni	1
BERIA	you	na	2
DAZAGA	you	nore	2
DAZAGA	you	narE	2
TEDAGA	you	nore	2
TEDAGA	you	narE	2
DAZAGA	you	3nta	3
DAZAGA	you	3nda	3
TEDAGA	you	3nta	3
TEDAGA	you	3nda	3
DAZAGA	we	t3nta	1
DAZAGA	we	tanta	1
DAZAGA	we	tantai	1
DAZAGA	we	t3nda	1
DAZAGA	we	tara	1
KANURI	we	andi	1
MANGA_KANURI	we	andi	1
TEDAGA	we	t3nta	1
TEDAGA	we	tanta	1
TEDAGA	we	tantai	1
TEDAGA	we	t3nda	1
TEDAGA	we	tara	1
BERIA	we	tugui	2
KANURI	one	fal	1
MANGA_KANURI	one	fal	1
DAZAGA	one	tron	2
DAZAGA	one	turon	2
KANURI	one	tilo	2
TEDAGA	one	tron	2
TEDAGA	one	turon	2
BERIA	one	noko	3
KANURI	two	ndi	1
MANGA_KANURI	two	yindi	1
BERIA	two	sui	2
DAZAGA	two	Cu	2
TEDAGA	two	cu	2
DAZAGA	two	kyu	3
TEDAGA	two	kyu	3
KANURI	person	kam	1
MANGA_KANURI	person	kam	1
BERIA	person	o	2
KANURI	fish	b35i	1
MANGA_KANURI	fish	buni	1
DAZAGA	fish	bosu	2
DAZAGA	fish	fosu	2
TEDAGA	fish	bosu	2
TEDAGA	fish	fosu	2
BERIA	fish	hut	3
KANURI	dog	k3ri	1
MANGA_KANURI	dog	k3ri	1
DAZAGA	dog	kedi	2
TEDAGA	dog	kedi	2
BERIA	dog	biri	3
KANURI	louse	k3N3s3	1
MANGA_KANURI	louse	kangusu	1
DAZAGA	louse	masko	2
TEDAGA	louse	masko	2
BERIA	louse	uE	3
KANURI	tree	k3ska	1
MANGA_KANURI	tree	k3ska	1
DAZAGA	tree	akE	2
DAZAGA	tree	EkE	2
TEDAGA	tree	akE	2
TEDAGA	tree	EkE	2
BERIA	tree	bEgidi	3
DAZAGA	tree	idi	3
TEDAGA	tree	idi	3
KANURI	leaf	lambu	1
MANGA_KANURI	leaf	lambu	1
DAZAGA	leaf	kolu	2
KANURI	leaf	kalu	2
TEDAGA	leaf	koli	2
DAZAGA	leaf	si	3
TEDAGA	leaf	si	3
BERIA	leaf	ofur	4
DAZAGA	leaf	ogur	4
TEDAGA	leaf	ogur	4
DAZAGA	skin	aSi	1
DAZAGA	skin	aSye	1
TEDAGA	skin	asi	1
TEDAGA	skin	aSye	1
BERIA	skin	kidi	2
MANGA_KANURI	skin	ka8iyi	2
KANURI	skin	karawi	3
KANURI	blood	bu	1
MANGA_KANURI	blood	bu	1
DAZAGA	blood	gerE	2
TEDAGA	blood	gerE	2
BERIA	blood	ogu	3
KANURI	bone	Sila	1
MANGA_KANURI	bone	silla	1
BERIA	bone	uru	2
DAZAGA	bone	suru	2
DAZAGA	bone	surki	2
TEDAGA	bone	suru	2
TEDAGA	bone	surki	2
KANURI	horn	kaNadi	1
MANGA_KANURI	horn	kangadi	1
DAZAGA	horn	yai	2
DAZAGA	horn	yayi	2
TEDAGA	horn	yai	2
TEDAGA	horn	yayi	2
BERIA	horn	tEdi	3
DAZAGA	ear	si	1
DAZAGA	ear	Sisi	1
DAZAGA	ear	Si	1
TEDAGA	ear	si	1
TEDAGA	ear	Si	1
DAZAGA	ear	sumo	2
DAZAGA	ear	Simo	2
KANURI	ear	s3mo	2
MANGA_KANURI	ear	s3mo	2
TEDAGA	ear	sumo	2
TEDAGA	ear	Sima	2
BERIA	ear	kEbE	3
DAZAGA	eye	sa	1
DAZAGA	eye	sao	1
TEDAGA	eye	sa	1
TEDAGA	eye	sao	1
DAZAGA	eye	somo	2
KANURI	eye	Sim	2
MANGA_KANURI	eye	sim	2
TEDAGA	eye	somo	2
BERIA	eye	i	3
KANURI	nose	k3nsa	1
MANGA_KANURI	nose	kinja	1
DAZAGA	nose	Ca	2
TEDAGA	nose	ca	2
DAZAGA	nose	kya	3
TEDAGA	nose	kya	3
BERIA	nose	sina	4
DAZAGA	tooth	te	1
DAZAGA	tooth	tei	1
TEDAGA	tooth	tei	1
TEDAGA	tooth	te	1
DAZAGA	tooth	tomai	2
KANURI	tooth	timi	2
MANGA_KANURI	tooth	timi	2
TEDAGA	tooth	tomai	2
BERIA	tooth	margi	3
KANURI	tooth	Seli	4
KANURI	tongue	t3lam	1
MANGA_KANURI	tongue	t3lam	1
DAZAGA	tongue	triSi	2
DAZAGA	tongue	t3rSe	2
DAZAGA	tongue	t3rhi	2
TEDAGA	tongue	triSi	2
TEDAGA	tongue	t3rSe	2
TEDAGA	tongue	t3rhi	2
BERIA	tongue	tamsi	3
DAZAGA	tongue	tirmesu	3
TEDAGA	tongue	tirmesu	3
DAZAGA	knee	tei	1
DAZAGA	knee	ti	1
TEDAGA	knee	tei	1
TEDAGA	knee	ti	1
DAZAGA	knee	toya	2
TEDAGA	knee	toya	2
KANURI	knee	NurumNurum	3
MANGA_KANURI	knee	ngurumngurum	3
BERIA	knee	koru	4
KANURI	hand	musko	1
MANGA_KANURI	hand	mukko	1
MANGA_KANURI	hand	nukko	1
DAZAGA	hand	kobei	2
TEDAGA	hand	kobei	2
DAZAGA	hand	kE	3
TEDAGA	hand	kE	3
BERIA	hand	ba	4
BERIA	breasts	togo	1
DAZAGA	breasts	tugum	1
DAZAGA	breasts	tugumo	1
KANURI	breasts	t3gam	1
MANGA_KANURI	breasts	t3gam	1
TEDAGA	breasts	tugum	1
TEDAGA	breasts	kunji	2
KANURI	liver	k3mat3n	1
MANGA_KANURI	liver	k3matk3m	1
DAZAGA	liver	mahan	2
DAZAGA	liver	maheno	2
TEDAGA	liver	mahan	2
TEDAGA	liver	maheno	2
BERIA	liver	mai	3
KANURI	drink	k3nja	1
MANGA_KANURI	drink	nja	1
DAZAGA	drink	ya	2
TEDAGA	drink	ya	2
BERIA	drink	Ta	3
KANURI	see	ro	1
MANGA_KANURI	see	ro	1
DAZAGA	see	dut	2
DAZAGA	see	dot	2
DAZAGA	see	dit	2
TEDAGA	see	dut	2
TEDAGA	see	dot	2
TEDAGA	see	dit	2
BERIA	see	iri	3
KANURI	hear	fan	1
MANGA_KANURI	hear	fan8u	1
DAZAGA	hear	bas	2
TEDAGA	hear	bas	2
BERIA	hear	kEbE	3
BERIA	die	nui	1
DAZAGA	die	nus	1
DAZAGA	die	nos	1
DAZAGA	die	nas	1
KANURI	die	no	1
MANGA_KANURI	die	no	1
TEDAGA	die	nus	1
TEDAGA	die	nos	1
TEDAGA	die	nas	1
BERIA	die	sini	2
MANGA_KANURI	die	maitu8u	3
KANURI	come	iso	1
MANGA_KANURI	come	iso	1
DAZAGA	come	r	2
DAZAGA	come	Er	2
DAZAGA	come	ir	2
TEDAGA	come	Er	2
TEDAGA	come	ir	2
BERIA	come	kEsiri	3
KANURI	come	k3ndio	4
KANURI	sun	k3Nal	1
MANGA_KANURI	sun	k3ngal	1
BERIA	sun	ido	2
DAZAGA	sun	eze	2
DAZAGA	sun	ize	2
DAZAGA	sun	zE	2
TEDAGA	sun	eze	2
TEDAGA	sun	ize	2
TEDAGA	sun	zE	2
KANURI	star	Silowu	1
MANGA_KANURI	star	sillowu	1
DAZAGA	star	tEski	2
TEDAGA	star	tEski	2
BERIA	star	mar	3
DAZAGA	water	yi	1
TEDAGA	water	yi	1
DAZAGA	water	iyi	2
TEDAGA	water	iyi	2
DAZAGA	water	i	3
TEDAGA	water	i	3
KANURI	water	nji	4
MANGA_KANURI	water	ingi	4
BERIA	water	bi	5
KANURI	stone	kau	1
MANGA_KANURI	stone	kou	1
DAZAGA	stone	Ei	2
TEDAGA	stone	Ei	2
DAZAGA	stone	Eyi	3
DAZAGA	stone	yi	3
TEDAGA	stone	Eyi	3
DAZAGA	stone	tigi	4
DAZAGA	stone	tuge	4
TEDAGA	stone	tigi	4
TEDAGA	stone	tuge	4
DAZAGA	stone	fadai	5
TEDAGA	stone	fadai	5
DAZAGA	stone	toto	6
TEDAGA	stone	toto	6
BERIA	stone	ha	7
BERIA	fire	Tie	1
BERIA	fire	Te	1
KANURI	fire	kanu	2
MANGA_KANURI	fire	kannu	2
DAZAGA	fire	wuni	3
DAZAGA	fire	wueni	3
DAZAGA	fire	wini	3
TEDAGA	fire	wuni	3
TEDAGA	fire	wueni	3
TEDAGA	fire	wini	3
DAZAGA	path	doro	1
DAZAGA	path	torgo	1
KANURI	path	turwo	1
TEDAGA	path	doro	1
TEDAGA	path	torgo	1
DAZAGA	path	zulon	2
TEDAGA	path	zulon	2
DAZAGA	path	zurul	3
TEDAGA	path	zurul	3
BERIA	path	gardi	4
MANGA_KANURI	path	jawal	5
DAZAGA	mountain	emi	1
TEDAGA	mountain	emi	1
DAZAGA	mountain	Eidruso	2
TEDAGA	mountain	Eidrusso	2
DAZAGA	mountain	Ei	3
TEDAGA	mountain	Ei	3
BERIA	mountain	ha	4
KANURI	mountain	k3ri	5
KANURI	mountain	kau	6
MANGA_KANURI	mountain	timinkaua	7
TEDAGA	mountain	biji	8
KANURI	night	b3n3	1
MANGA_KANURI	night	bune	1
DAZAGA	night	dugusu	2
TEDAGA	night	dugusu	2
BERIA	night	gini	3
MANGA_KANURI	night	k3nd3l3ski	4
DAZAGA	full	tigumbide	1
DAZAGA	full	tigumfede	1
DAZAGA	full	Cumpode	1
KANURI	full	z3mb3li	1
TEDAGA	full	tigumbide	1
TEDAGA	full	tigumfede	1
TEDAGA	full	cumpode	1
BERIA	full	hEr	2
KANURI	new	b3lin	1
MANGA_KANURI	new	b3rin	1
DAZAGA	new	Eski	2
TEDAGA	new	Eski	2
BERIA	new	ubu	3
DAZAGA	name	Cu	1
KANURI	name	Cu	1
MANGA_KANURI	name	cu	1
TEDAGA	name	cu	1
DAZAGA	name	suru	2
DAZAGA	name	suro	2
TEDAGA	name	suru	2
TEDAGA	name	suro	2
DAZAGA	name	kyu	3
TEDAGA	name	kyu	3
BERIA	name	tir	4
