# Supplementary material for: A test of Generalized Bayesian dating: A new linguistic dating method
Source: PLoS One. 2020 Aug 12;15(8):e0236522. doi: 10.1371/journal.pone.0236522 (PMC7423060; doi:10.1371/journal.pone.0236522)
Supplement: S1 File — Python code for extracting data from ASJP word lists, cognate identification, and conversion to nexus files. Word lists annotated for cognacy for all families. Nexus files and MrBayes command files for all families. (ZIP) [file pone.0236522.s001.zip › S1 Supporting Information/Cognates/Caddoan.txt.svm.CRP.0.57.cognates]

doculect	concept	asjp	cogid
ARIKARA	one	axku	1
PAWNEE	one	Esku	1
PAWNEE_2	one	asku	1
CADDO	one	wisci7	2
WICHITA	one	chi7oss	3
WICHITA_2	one	ass	4
ARIKARA	two	pitkux	1
CADDO	two	bit	1
PAWNEE	two	pitku	1
PAWNEE_2	two	pitku	1
WICHITA	two	wic	2
WICHITA_2	two	wicha	2
ARIKARA	person	sahniS	1
PAWNEE	person	cahiks	1
PAWNEE_2	person	cahriks	1
WICHITA	person	ihos	2
WICHITA_2	person	ihas	2
CADDO	person	hayanuh	3
PAWNEE	fish	kEciki	1
PAWNEE_2	fish	kaciki	1
WICHITA	fish	koc	1
WICHITA_2	fish	kac7a	1
ARIKARA	fish	CiwahtS	2
CADDO	fish	batah	3
PAWNEE	dog	Esa	1
PAWNEE	dog	EsE	1
PAWNEE_2	dog	asaki	1
WICHITA	dog	kiciyeh	2
WICHITA_2	dog	kiciyeh	2
ARIKARA	dog	xatS	3
CADDO	dog	di7ci7	4
WICHITA	dog	wose7ek	5
ARIKARA	louse	pis	1
CADDO	louse	bih	1
PAWNEE	louse	pic	1
WICHITA	louse	wic	1
ARIKARA	tree	hak	1
CADDO	tree	yak	1
PAWNEE	tree	hak	1
PAWNEE	tree	rak	1
WICHITA	tree	tiyokw	2
WICHITA_2	tree	tiyahkw	2
PAWNEE_2	tree	rahape	3
ARIKARA	leaf	sCekarak	1
PAWNEE	leaf	kskikEraku	1
PAWNEE_2	leaf	kskekaraku7	1
WICHITA	leaf	ki7incoc	2
WICHITA_2	leaf	ki7incac7a	2
CADDO	leaf	kahbast	3
PAWNEE	skin	ckusu7	1
PAWNEE_2	skin	ckaritu7	1
WICHITA	skin	kithor	2
WICHITA_2	skin	kithar7a	2
ARIKARA	skin	sahniSskux	3
CADDO	skin	kadan	4
ARIKARA	blood	pat	1
CADDO	blood	bah7uh	1
PAWNEE	blood	patu7	1
PAWNEE_2	blood	patu7	1
WICHITA	blood	wockico	2
WICHITA_2	blood	wackic7a	2
ARIKARA	bone	CiS	1
PAWNEE	bone	kisu7	1
PAWNEE_2	bone	kisu7	1
WICHITA	bone	kis	1
WICHITA_2	bone	kis7a	1
CADDO	bone	nahk	2
ARIKARA	horn	parik	1
PAWNEE	horn	ErikE	1
PAWNEE_2	horn	ariku7	1
PAWNEE_2	horn	pariku7	1
WICHITA	horn	orik	1
WICHITA_2	horn	7arik7a	1
CADDO	horn	kiyuh	2
ARIKARA	ear	hitkahan	1
PAWNEE	ear	itkEharu7	1
CADDO	ear	biSt	2
WICHITA	ear	oc	3
ARIKARA	eye	Cirik	1
PAWNEE	eye	kiriku7	1
PAWNEE_2	eye	kiriku7	1
WICHITA	eye	kirik	1
WICHITA_2	eye	kirik7a	1
CADDO	eye	iCah	2
CADDO	nose	isu	1
PAWNEE	nose	cusu7	1
PAWNEE_2	nose	icusu7	1
WICHITA	nose	tis	2
WICHITA_2	nose	tis7a	2
ARIKARA	nose	sinit	3
PAWNEE	tooth	aru7	1
PAWNEE_2	tooth	aru7	1
ARIKARA	tooth	an	2
CADDO	tooth	itah	3
WICHITA	tooth	ok	4
WICHITA_2	tooth	ak7a	5
ARIKARA	tongue	hat	1
PAWNEE	tongue	hatu7	1
PAWNEE_2	tongue	hatu7	1
WICHITA	tongue	hoc	1
WICHITA_2	tongue	hac7a	1
CADDO	tongue	dit	2
ARIKARA	knee	pa7	1
PAWNEE	knee	pa	1
ARIKARA	knee	paCiS	2
PAWNEE_2	knee	pakisu7	2
WICHITA	knee	kiskwos	3
WICHITA_2	knee	kiskwas7a	3
CADDO	knee	biw7k	4
PAWNEE	hand	iksu7	1
PAWNEE_2	hand	iksu7	1
ARIKARA	hand	iS	2
CADDO	hand	isik	2
WICHITA	hand	is	2
WICHITA_2	hand	isk7a	2
PAWNEE	breasts	itu7	1
PAWNEE_2	breasts	etu7	1
ARIKARA	breasts	et	2
WICHITA	breasts	ec	2
WICHITA_2	breasts	ec7a	2
ARIKARA	breasts	nahwakuka7	3
PAWNEE_2	breasts	awakisu7	3
CADDO	breasts	dant	4
WICHITA_2	breasts	khik7a	5
ARIKARA	liver	karik	1
CADDO	liver	kankuh	1
PAWNEE	liver	kEriku7	1
PAWNEE_2	liver	kariku7	1
WICHITA	liver	korik	1
WICHITA_2	liver	karik7a	1
ARIKARA	drink	Cika	1
PAWNEE	drink	kika	1
PAWNEE_2	drink	kika	1
WICHITA	drink	kik7o	1
WICHITA_2	drink	kik7a	1
CADDO	drink	yahkah	2
ARIKARA	see	erik	1
PAWNEE	see	irik	1
PAWNEE_2	see	uterik	1
WICHITA	see	is	2
WICHITA_2	see	7is	2
CADDO	see	yibahw	3
ARIKARA	hear	atka7u	1
ARIKARA	hear	itkok	1
PAWNEE	hear	EtkE7uk	1
PAWNEE_2	hear	atkau	1
WICHITA	hear	ockhe7e	2
WICHITA	hear	ockhike7e	2
WICHITA_2	hear	7ackhe7e	2
CADDO	hear	bakayibahw	3
ARIKARA	die	hunahas	1
PAWNEE	die	hurEhEc	1
PAWNEE_2	die	hurahac	1
WICHITA	die	te7es	2
WICHITA_2	die	te7es	2
ARIKARA	die	kot	3
CADDO	die	yahad	4
ARIKARA	come	a	1
PAWNEE	come	E	1
WICHITA	come	o	1
CADDO	come	awiwid	2
PAWNEE_2	come	ina	3
WICHITA_2	come	ua7a	4
ARIKARA	sun	Sakun	1
CADDO	sun	sakuh	1
PAWNEE	sun	sak	1
PAWNEE_2	sun	sakuru7	1
WICHITA	sun	sokhir	1
WICHITA_2	sun	sakhir7a	1
CADDO	water	kuku7	1
PAWNEE	water	cuhuhkicu7	1
PAWNEE_2	water	kiTu7	1
WICHITA	water	kic	1
WICHITA	water	kir	1
WICHITA_2	water	kiT7a	1
ARIKARA	water	ctox	2
ARIKARA	stone	kanitS	1
PAWNEE	stone	karitki	1
PAWNEE_2	stone	karitki	1
CADDO	stone	sikuh	2
WICHITA	stone	iko	2
WICHITA_2	stone	7ika7a	3
ARIKARA	fire	Ceka7	1
PAWNEE_2	fire	kekau7	1
WICHITA	fire	yec	2
WICHITA_2	fire	yec7a	2
CADDO	fire	nikuh	3
PAWNEE	fire	tEruuc	4
ARIKARA	path	hatun	1
PAWNEE	path	hEturaru7	1
PAWNEE_2	path	haturu7	1
WICHITA	path	hochir	2
WICHITA_2	path	hachira	2
CADDO	path	niyatcah	3
ARIKARA	mountain	wa	1
ARIKARA	mountain	wa7	1
PAWNEE_2	mountain	wau7	1
WICHITA	mountain	wo	1
CADDO	mountain	iniku7	2
PAWNEE	mountain	wawiki7Ec	3
WICHITA_2	mountain	naware7erharih	4
WICHITA	night	ckhor	1
WICHITA_2	night	Tkhar7a	1
ARIKARA	night	nitkhan	2
CADDO	night	napba7	3
PAWNEE	night	hihis	4
PAWNEE_2	night	ratkaharu7	5
ARIKARA	full	kawaCit	1
CADDO	full	awiddan	2
WICHITA	full	towowi	3
ARIKARA	new	Cipirin	1
CADDO	new	hasuhun7	2
PAWNEE	new	tirEra	3
WICHITA	new	ho7os	4
ARIKARA	name	hunaxan	1
CADDO	name	asah	2
PAWNEE	name	hurEsaru7	3
WICHITA	name	hissor	4
CADDO	I	ci	1
PAWNEE_2	I	t	1
WICHITA_2	I	c	1
WICHITA	I	noc7ih	2
PAWNEE_2	you	s	1
WICHITA_2	you	s	1
CADDO	you	yah7	2
CADDO	we	ci	1
PAWNEE_2	we	cir	1
WICHITA_2	we	ciy	1
WICHITA	we	hirociyorih	2
WICHITA	we	hiroc7orih	2
PAWNEE	star	hupirit	1
PAWNEE_2	star	upirit	1
WICHITA	star	hikwirik	2
WICHITA_2	star	hikwirik7a	2
CADDO	star	ciwkas	3
