# Supplementary material for: A test of Generalized Bayesian dating: A new linguistic dating method
Source: PLoS One. 2020 Aug 12;15(8):e0236522. doi: 10.1371/journal.pone.0236522 (PMC7423060; doi:10.1371/journal.pone.0236522)
Supplement: S1 File — Python code for extracting data from ASJP word lists, cognate identification, and conversion to nexus files. Word lists annotated for cognacy for all families. Nexus files and MrBayes command files for all families. (ZIP) [file pone.0236522.s001.zip › S1 Supporting Information/Cognates/Chicham.txt.svm.CRP.0.57.cognates]

doculect	concept	asjp	cogid
ACHUAR	I	wi	1
ACHUAR	I	wikia	1
AGUARUNA	I	wi	1
AGUARUNA_2	I	wi	1
HUAMBISA	I	wi	1
JIVARO_SHUAR	I	wi	1
SHUAR	I	wi	1
SHUAR	I	wika	1
ACHUAR	you	ame	1
AGUARUNA	you	ame	1
AGUARUNA_2	you	am3	1
HUAMBISA	you	ame	1
HUAMBISA	you	amina	1
JIVARO_SHUAR	you	amue	1
JIVARO_SHUAR	you	amueki	1
SHUAR	you	amu	1
AGUARUNA	we	ii	1
AGUARUNA_2	we	i	1
SHUAR	we	i	1
ACHUAR	we	iti	2
ACHUAR	we	ainicti	3
HUAMBISA	we	ina	4
ACHUAR	two	ximiar	1
ACHUAR	two	himiar	1
AGUARUNA	two	himan	1
AGUARUNA_2	two	ximaN	1
HUAMBISA	two	himar	1
HUAMBISA	two	himarCik	1
JIVARO_SHUAR	two	himera	1
SHUAR	two	ximiar	1
ACHUAR	person	ainc	1
AGUARUNA	person	aenc	1
AGUARUNA_2	person	a3nc	1
JIVARO_SHUAR	person	aenc	1
SHUAR	person	ainc	1
HUAMBISA	person	Suar	2
ACHUAR	fish	namak	1
AGUARUNA	fish	namak	1
AGUARUNA_2	fish	namak	1
AGUARUNA_2	fish	namaka	1
HUAMBISA	fish	namak	1
JIVARO_SHUAR	fish	namaka	1
SHUAR	fish	namakaCikCamu	1
ACHUAR	dog	yawa	1
AGUARUNA	dog	yawa	1
AGUARUNA_2	dog	yawa	1
HUAMBISA	dog	yawa	1
JIVARO_SHUAR	dog	yawa	1
JIVARO_SHUAR	dog	yawara	1
SHUAR	dog	yawa	1
ACHUAR	dog	taNkuyawa	2
SHUAR	dog	taNkujawa	2
SHUAR	dog	ainmin	3
ACHUAR	louse	tema	1
AGUARUNA	louse	tema	1
AGUARUNA_2	louse	t3ma	1
HUAMBISA	louse	tema	1
JIVARO_SHUAR	louse	tema	1
SHUAR	louse	tuma	1
ACHUAR	tree	numi	1
ACHUAR	tree	yumi	1
AGUARUNA	tree	numi	1
HUAMBISA	tree	numi	1
JIVARO_SHUAR	tree	numi	1
ACHUAR	leaf	nuka	1
AGUARUNA	leaf	duka	1
AGUARUNA_2	leaf	duka	1
HUAMBISA	leaf	nuka	1
JIVARO_SHUAR	leaf	nuka	1
SHUAR	leaf	nuka	1
ACHUAR	skin	nuwap	1
AGUARUNA	skin	duwap	1
AGUARUNA_2	skin	duwap	1
HUAMBISA	skin	nuap	1
JIVARO_SHUAR	skin	nuop	1
SHUAR	skin	nuwap	1
ACHUAR	blood	numpa	1
AGUARUNA	blood	numpa	1
AGUARUNA_2	blood	numpa	1
HUAMBISA	blood	numpa	1
JIVARO_SHUAR	blood	numba	1
SHUAR	blood	numpa	1
ACHUAR	bone	ukunC	1
ACHUAR	bone	kunC	1
AGUARUNA	bone	ukunC	1
AGUARUNA_2	bone	ukunCi	1
HUAMBISA	bone	ukunC	1
JIVARO_SHUAR	bone	kunCi	1
SHUAR	bone	ukunC	1
SHUAR	bone	kunC	1
ACHUAR	horn	antiri	1
HUAMBISA	horn	antiri	1
JIVARO_SHUAR	horn	andiri	1
AGUARUNA	horn	kaCu	2
HUAMBISA	horn	kaCu	2
JIVARO_SHUAR	horn	kaCu	2
ACHUAR	ear	kuwiS	1
AGUARUNA	ear	kuwiS	1
AGUARUNA_2	ear	kuwiS	1
HUAMBISA	ear	kuiS	1
JIVARO_SHUAR	ear	kuiSi	1
SHUAR	ear	kuwiS	1
ACHUAR	eye	hi	1
AGUARUNA	eye	hi	1
HUAMBISA	eye	hi	1
JIVARO_SHUAR	eye	hi	1
ACHUAR	eye	xi	2
AGUARUNA_2	eye	xi	2
SHUAR	eye	xi	2
ACHUAR	nose	nuxi	1
ACHUAR	nose	nuji	1
AGUARUNA	nose	nuhi	1
AGUARUNA_2	nose	duxi	1
AGUARUNA_2	nose	nixi	1
HUAMBISA	nose	nuhi	1
JIVARO_SHUAR	nose	nuhi	1
SHUAR	nose	nuxi	1
AGUARUNA	tooth	dai	1
AGUARUNA_2	tooth	dai	1
ACHUAR	tooth	nai	2
HUAMBISA	tooth	nai	2
JIVARO_SHUAR	tooth	nei	2
JIVARO_SHUAR	tooth	nai	2
SHUAR	tooth	nai	2
ACHUAR	tongue	inai	1
ACHUAR	tongue	iniai	1
AGUARUNA	tongue	idai	1
AGUARUNA_2	tongue	idai	1
HUAMBISA	tongue	inai	1
JIVARO_SHUAR	tongue	inai	1
JIVARO_SHUAR	tongue	inei	1
SHUAR	tongue	inai	1
SHUAR	tongue	inxai	1
ACHUAR	knee	tikiS	1
AGUARUNA	knee	tikiS	1
HUAMBISA	knee	tikiS	1
JIVARO_SHUAR	knee	tikiSi	1
ACHUAR	hand	uwex	1
ACHUAR	hand	uweh	1
AGUARUNA	hand	uweh	1
AGUARUNA_2	hand	uw3x	1
HUAMBISA	hand	uweh	1
JIVARO_SHUAR	hand	wehe	1
SHUAR	hand	uwuy	1
ACHUAR	breasts	muncu	1
AGUARUNA_2	breasts	muncu	1
HUAMBISA	breasts	muncu	1
JIVARO_SHUAR	breasts	muncu	1
SHUAR	breasts	nucup	1
AGUARUNA	breasts	pihan	2
AGUARUNA_2	breasts	d3ts3p	3
ACHUAR	liver	akap	1
AGUARUNA	liver	akap	1
AGUARUNA_2	liver	akap	1
HUAMBISA	liver	akap	1
JIVARO_SHUAR	liver	akapi	1
SHUAR	liver	akap	1
ACHUAR	drink	mutin	1
ACHUAR	drink	umutin	1
AGUARUNA	drink	umu	1
AGUARUNA_2	drink	umut	1
HUAMBISA	drink	umamu	1
HUAMBISA	drink	umut	1
SHUAR	drink	amur	1
JIVARO_SHUAR	drink	umarahei	2
JIVARO_SHUAR	drink	warahei	2
AGUARUNA	see	di	1
AGUARUNA_2	see	dit	1
AGUARUNA	see	waina	2
HUAMBISA	see	wainat	2
JIVARO_SHUAR	see	weinikahei	2
SHUAR	see	wainka	2
ACHUAR	see	xis	3
ACHUAR	see	his	3
SHUAR	see	xis	3
HUAMBISA	see	istasa	4
JIVARO_SHUAR	see	isahei	4
ACHUAR	hear	antuk	1
AGUARUNA_2	hear	antut	1
HUAMBISA	hear	antamu	1
HUAMBISA	hear	antut	1
JIVARO_SHUAR	hear	andukahei	1
SHUAR	hear	antuk	1
AGUARUNA	hear	an	2
AGUARUNA	die	ha	1
HUAMBISA	die	hamu	1
ACHUAR	die	xaka	2
ACHUAR	die	haka	2
HUAMBISA	die	hatasa	2
JIVARO_SHUAR	die	hakahei	2
SHUAR	die	xaka	2
AGUARUNA_2	die	b3s3t	3
JIVARO_SHUAR	die	meserahei	4
AGUARUNA	come	mini	1
AGUARUNA_2	come	minit	1
AGUARUNA	come	tan	2
AGUARUNA_2	come	tat	2
HUAMBISA	come	taca	2
ACHUAR	come	wini	3
HUAMBISA	come	winamu	3
JIVARO_SHUAR	come	wi5ahei	3
JIVARO_SHUAR	come	winima	3
SHUAR	come	wini	3
ACHUAR	sun	eca	1
ACHUAR	sun	ca	1
AGUARUNA	sun	eca	1
HUAMBISA	sun	eca	1
JIVARO_SHUAR	sun	eca	1
ACHUAR	star	ya	1
AGUARUNA	star	yaya	1
AGUARUNA_2	star	yaya	1
HUAMBISA	star	ya	1
JIVARO_SHUAR	star	ya	1
SHUAR	star	ya	1
ACHUAR	water	yumi	1
AGUARUNA	water	yumi	1
AGUARUNA_2	water	yumi	1
HUAMBISA	water	yumi	1
JIVARO_SHUAR	water	yumi	1
SHUAR	water	yumi	1
HUAMBISA	water	enca	2
ACHUAR	stone	kaya	1
AGUARUNA	stone	kaya	1
AGUARUNA_2	stone	kaya	1
HUAMBISA	stone	kaya	1
JIVARO_SHUAR	stone	kaya	1
SHUAR	stone	kaya	1
ACHUAR	fire	hi	1
AGUARUNA	fire	hi	1
HUAMBISA	fire	hi	1
JIVARO_SHUAR	fire	hi	1
ACHUAR	fire	xi	2
AGUARUNA_2	fire	xi	2
SHUAR	fire	xi	2
ACHUAR	path	xinta	1
ACHUAR	path	xintia	1
AGUARUNA	path	hinta	1
AGUARUNA_2	path	xinta	1
HUAMBISA	path	hinta	1
JIVARO_SHUAR	path	hinda	1
SHUAR	path	xinta	1
SHUAR	path	xintia	1
AGUARUNA	mountain	ikam	1
HUAMBISA	mountain	ikam	1
JIVARO_SHUAR	mountain	ikyama	1
ACHUAR	mountain	mura	2
AGUARUNA	mountain	muhacakahu	3
JIVARO_SHUAR	mountain	neindya	4
ACHUAR	night	kaSi	1
AGUARUNA	night	kaSi	1
AGUARUNA_2	night	kaSi	1
HUAMBISA	night	kaSi	1
JIVARO_SHUAR	night	kaSi	1
SHUAR	night	kaSi	1
HUAMBISA	night	suwe	2
ACHUAR	full	kakpiyaku	1
ACHUAR	full	pinkamu	1
AGUARUNA	full	piyaku	1
HUAMBISA	full	piaku	1
AGUARUNA	full	bete	2
HUAMBISA	full	mete	2
JIVARO_SHUAR	full	muiti	2
JIVARO_SHUAR	full	aimakma	3
ACHUAR	new	yamaram	1
AGUARUNA	new	yamaham	1
AGUARUNA_2	new	yamaxam	1
HUAMBISA	new	yamaram	1
JIVARO_SHUAR	new	yamarma	1
SHUAR	new	yamaram	1
AGUARUNA	name	dahi	1
AGUARUNA_2	name	da	1
ACHUAR	name	nar	2
AGUARUNA_2	name	na	2
HUAMBISA	name	nari	2
JIVARO_SHUAR	name	nari	2
SHUAR	name	nar	2
AGUARUNA	one	bakiCik	1
AGUARUNA_2	one	bakiCik	1
HUAMBISA	one	CikiCik	1
JIVARO_SHUAR	one	CikiCiki	1
SHUAR	one	CikiCik	1
SHUAR	one	kiCik	1
