# Supplementary material for: A test of Generalized Bayesian dating: A new linguistic dating method
Source: PLoS One. 2020 Aug 12;15(8):e0236522. doi: 10.1371/journal.pone.0236522 (PMC7423060; doi:10.1371/journal.pone.0236522)
Supplement: S1 File — Python code for extracting data from ASJP word lists, cognate identification, and conversion to nexus files. Word lists annotated for cognacy for all families. Nexus files and MrBayes command files for all families. (ZIP) [file pone.0236522.s001.zip › S1 Supporting Information/Cognates/Wakashan.txt.svm.CRP.0.57.cognates]

doculect	concept	asjp	cogid
HAISLA	I	nugwa	1
HEILTSUK	I	nugwa	1
KWAKWALA	I	nugwa	1
OOWEKYALA	I	nugwa	1
DITIDAHT	I	siya	2
NOOTKA	I	siya	2
HAISLA	you	yXsu	1
HAISLA	you	yXwsu	1
HEILTSUK	you	qsu	1
OOWEKYALA	you	qsu	1
KWAKWALA	you	sw	2
DITIDAHT	you	suwa	2
NOOTKA	you	suwa	2
NOOTKA	you	siXw	2
HAISLA	we	nugwanis	1
HEILTSUK	we	nugwanc	1
KWAKWALA	we	nugwanc	1
OOWEKYALA	we	nugwanc	1
NOOTKA	we	niXw	2
NOOTKA	we	niwa	2
HEILTSUK	one	mn	1
OOWEKYALA	one	mn	1
DITIDAHT	one	cawak	2
NOOTKA	one	cawa	2
HAISLA	one	naukw	3
KWAKWALA	one	nm	4
HAISLA	two	ma7La	1
HEILTSUK	two	maLla	1
KWAKWALA	two	ma7L	1
OOWEKYALA	two	ma7La	1
DITIDAHT	two	aL	1
NOOTKA	two	aLa	1
HEILTSUK	person	tgwanm	1
KWAKWALA	person	tgwanm	1
HAISLA	person	wism	2
OOWEKYALA	person	wism	2
DITIDAHT	person	qo7as	3
NOOTKA	person	qu7as	3
HEILTSUK	fish	mia	1
KWAKWALA	fish	mE	1
OOWEKYALA	fish	mia	1
DITIDAHT	fish	ha7ub	2
NOOTKA	fish	ha7um	2
HAISLA	fish	my	3
NOOTKA	fish	cuStup	4
HAISLA	dog	wac	1
HEILTSUK	dog	wac	1
KWAKWALA	dog	wasa	1
OOWEKYALA	dog	wasa	1
NOOTKA	dog	XiLC	2
NOOTKA	dog	XiniL	2
DITIDAHT	dog	Cikwa7L	3
HAISLA	louse	Gin	1
HEILTSUK	louse	Gina	1
KWAKWALA	louse	Gin	1
OOWEKYALA	louse	Gin	1
DITIDAHT	louse	qiTid	1
NOOTKA	louse	qiCin	1
HAISLA	tree	Laws	1
HEILTSUK	tree	Laus	1
HEILTSUK	tree	La7aus	1
NOOTKA	tree	LaqaXas	1
KWAKWALA	tree	qwaX	2
DITIDAHT	tree	SuCas	3
NOOTKA	tree	cismapt	4
DITIDAHT	leaf	LaLaqaqsib	1
NOOTKA	leaf	LacLaqaqXcim	1
NOOTKA	leaf	Laqapt	1
HAISLA	leaf	qwaxela	2
HEILTSUK	leaf	mimiaXLawa	3
KWAKWALA	leaf	mami7ma	4
HAISLA	skin	Lis	1
HEILTSUK	skin	Lis	1
KWAKWALA	skin	Lis	1
OOWEKYALA	skin	Lis	1
DITIDAHT	skin	LiXaq	2
NOOTKA	skin	LiXaq	2
NOOTKA	skin	tukwaq	3
HAISLA	blood	blxLm	1
HEILTSUK	blood	hlgwm	1
HEILTSUK	blood	hlkwa	1
KWAKWALA	blood	lkwa	1
OOWEKYALA	blood	hlkwa	1
NOOTKA	blood	Xis	2
NOOTKA	blood	Xismis	2
DITIDAHT	blood	LeLawqabs	3
HAISLA	bone	XaX	1
HEILTSUK	bone	XaX	1
KWAKWALA	bone	Xaq	1
OOWEKYALA	bone	Xaq	1
DITIDAHT	bone	habut	2
NOOTKA	bone	hamut	2
HAISLA	horn	wLaq	1
HEILTSUK	horn	wLm	1
KWAKWALA	horn	wLm	1
KWAKWALA	horn	wLaq	1
OOWEKYALA	horn	wLm	1
NOOTKA	horn	maL	2
HAISLA	ear	pspyu	1
HEILTSUK	ear	pspi7u	1
KWAKWALA	ear	pspyu	1
OOWEKYALA	ear	pspi7u	1
DITIDAHT	ear	pipi7	1
NOOTKA	ear	papi	1
HAISLA	eye	GGs	1
HEILTSUK	eye	qqs	1
KWAKWALA	eye	GyaGas	1
OOWEKYALA	eye	GiGiqs	1
DITIDAHT	eye	qali7	1
NOOTKA	eye	qasi	1
HAISLA	nose	Xuma7x	1
HEILTSUK	nose	xwmaq	1
OOWEKYALA	nose	xwmaq	1
DITIDAHT	nose	dic	2
DITIDAHT	nose	nic	2
NOOTKA	nose	nica	2
KWAKWALA	nose	x3njas	3
HAISLA	tooth	gi7gi	1
HEILTSUK	tooth	gik	1
KWAKWALA	tooth	gigi	1
OOWEKYALA	tooth	gik	1
DITIDAHT	tooth	CiCi7	2
NOOTKA	tooth	CiCiCi	2
HAISLA	tongue	klm	1
HEILTSUK	tongue	klm	1
KWAKWALA	tongue	klm	1
OOWEKYALA	tongue	klm	1
DITIDAHT	tongue	lakeyk	2
NOOTKA	tongue	Cup	3
DITIDAHT	knee	hi7tap7iq	1
NOOTKA	knee	a7appiqa	1
HAISLA	knee	ku7kwsXdamwa	2
HEILTSUK	knee	wuXwtamua	3
KWAKWALA	knee	upige7	4
KWAKWALA	knee	kwexe7	5
HAISLA	hand	ha7isu	1
HAISLA	hand	hayasu	1
HEILTSUK	hand	hayasu	1
KWAKWALA	hand	a7ya7su	1
DITIDAHT	hand	kukuduksi7	2
NOOTKA	hand	kwikwinsku	3
HAISLA	breasts	jami	1
HEILTSUK	breasts	ja7am	1
KWAKWALA	breasts	jama	1
OOWEKYALA	breasts	ja7Em	1
DITIDAHT	breasts	amaS	2
NOOTKA	breasts	amasXuL	2
DITIDAHT	breasts	adab	3
NOOTKA	breasts	inma	4
HEILTSUK	liver	qwms	1
OOWEKYALA	liver	qwmms	1
HAISLA	liver	lGis	2
KWAKWALA	liver	tiwani	3
DITIDAHT	liver	pilaq	4
NOOTKA	liver	Limaq	5
NOOTKA	liver	Liyup	6
HAISLA	drink	naqa	1
HEILTSUK	drink	naqa	1
KWAKWALA	drink	naqa	1
OOWEKYALA	drink	naqa	1
DITIDAHT	drink	daqa	1
DITIDAHT	drink	daqSiL	1
NOOTKA	drink	naq	1
HAISLA	see	duqwla	1
HEILTSUK	see	duqwla	1
KWAKWALA	see	duqwla	1
OOWEKYALA	see	duqwla	1
DITIDAHT	see	uqo7L	1
NOOTKA	see	nacsa	2
NOOTKA	see	naC	2
DITIDAHT	see	daCo7L	3
HAISLA	hear	humala	1
HEILTSUK	hear	humiL	1
OOWEKYALA	hear	huma	1
DITIDAHT	hear	da7a	2
DITIDAHT	hear	de7iwL	2
NOOTKA	hear	na7a	2
KWAKWALA	hear	watL3la	3
NOOTKA	hear	n37iCiL	4
HAISLA	die	Ll	1
HEILTSUK	die	Ll	1
KWAKWALA	die	Ll7	1
OOWEKYALA	die	Ll7	1
DITIDAHT	die	qaXSil	2
DITIDAHT	die	qaXak	2
NOOTKA	die	qaX	2
NOOTKA	die	qaXSiL	2
HEILTSUK	come	gaXiL	1
KWAKWALA	come	gaX	1
OOWEKYALA	come	gaX	1
DITIDAHT	come	hitaqeL	2
NOOTKA	come	hinatSiL	2
NOOTKA	come	hinin	2
HAISLA	come	Ganakw	3
DITIDAHT	come	hacse7iy	4
HAISLA	sun	Lisla	1
HEILTSUK	sun	Lxsiwala	1
KWAKWALA	sun	Lisla	1
DITIDAHT	sun	dak	2
NOOTKA	sun	hupaL	3
NOOTKA	sun	Lupin	4
HAISLA	star	tutu	1
HEILTSUK	star	tutuwa	1
KWAKWALA	star	tutu	1
OOWEKYALA	star	tutu7a	1
DITIDAHT	star	tatawa7si7	1
NOOTKA	star	tatus	1
HAISLA	water	wap	1
HEILTSUK	water	wa7m	1
HEILTSUK	water	wap	1
KWAKWALA	water	wap	1
OOWEKYALA	water	wapa	1
DITIDAHT	water	Ca7ak	2
NOOTKA	water	ca	2
NOOTKA	water	ca7ak	2
OOWEKYALA	water	dm7xs	3
HAISLA	stone	tism	1
HEILTSUK	stone	tism	1
KWAKWALA	stone	tism	1
OOWEKYALA	stone	tisa	1
DITIDAHT	stone	tidiCkw	2
NOOTKA	stone	muksyi	3
HAISLA	fire	xwltla	1
HEILTSUK	fire	Xltla	1
KWAKWALA	fire	l3kwas	2
KWAKWALA	fire	l3gwiL	2
OOWEKYALA	fire	hn	3
DITIDAHT	fire	adak	4
NOOTKA	fire	inkw	5
HAISLA	path	tlxs	1
HEILTSUK	path	tx	1
KWAKWALA	path	tlxa	1
OOWEKYALA	path	tx	1
DITIDAHT	path	taSi	2
NOOTKA	path	taSi	2
HAISLA	mountain	n3ge	1
KWAKWALA	mountain	n3ge	1
HEILTSUK	mountain	qwuqws	2
OOWEKYALA	mountain	qwuqws	2
DITIDAHT	mountain	duCi7	3
NOOTKA	mountain	nuCi	3
HAISLA	night	GanuL	1
HEILTSUK	night	GanuL	1
KWAKWALA	night	GanuL	1
OOWEKYALA	night	GanuL	1
DITIDAHT	night	atXiy	2
NOOTKA	night	atXi	2
HAISLA	full	quta	1
HEILTSUK	full	qwuta	1
KWAKWALA	full	quta	1
OOWEKYALA	full	qwuta	1
DITIDAHT	full	Cacu	2
DITIDAHT	full	disak	3
NOOTKA	full	cuma	4
NOOTKA	full	kama	5
HAISLA	new	haluL	1
HEILTSUK	new	haluL	1
OOWEKYALA	new	cut	2
DITIDAHT	new	custuk	2
NOOTKA	new	cuSuk	2
KWAKWALA	new	alumas	3
KWAKWALA	new	cxas	4
NOOTKA	new	wastk	5
HAISLA	name	dunt	1
HEILTSUK	name	dunt	1
KWAKWALA	name	Lg3m	2
OOWEKYALA	name	Liq	3
DITIDAHT	name	SaSi	4
NOOTKA	name	Ximti	5
