# Supplementary material for: A test of Generalized Bayesian dating: A new linguistic dating method
Source: PLoS One. 2020 Aug 12;15(8):e0236522. doi: 10.1371/journal.pone.0236522 (PMC7423060; doi:10.1371/journal.pone.0236522)
Supplement: S1 File — Python code for extracting data from ASJP word lists, cognate identification, and conversion to nexus files. Word lists annotated for cognacy for all families. Nexus files and MrBayes command files for all families. (ZIP) [file pone.0236522.s001.zip › S1 Supporting Information/Cognates/Nubian.txt.svm.CRP.0.57.cognates]

doculect	concept	asjp	cogid
MEIDOB_NUBIAN	I	3i	1
NUBIAN_OF_DONGOLA	I	ai	1
DILLING	I	e	2
WALI_SUDAN	I	i	2
KARKO	I	iya	3
NOBIIN	I	ay	4
UNCUNWEE	I	jE	5
NOBIIN	you	ir	1
NUBIAN_OF_DONGOLA	you	Er	1
DILLING	you	a	2
KARKO	you	ya	2
UNCUNWEE	you	aj	2
WALI_SUDAN	you	a	2
MEIDOB_NUBIAN	you	uNu	3
DILLING	we	i	1
KARKO	we	a	1
NOBIIN	we	u	1
MEIDOB_NUBIAN	we	aNa	2
NUBIAN_OF_DONGOLA	we	ar	3
UNCUNWEE	we	aj	4
WALI_SUDAN	we	o7	5
DILLING	one	ben	1
KARKO	one	biE7	1
NOBIIN	one	we	1
NUBIAN_OF_DONGOLA	one	wEr	1
UNCUNWEE	one	bEr	1
WALI_SUDAN	one	berara	1
MEIDOB_NUBIAN	one	parTi	2
NOBIIN	two	uwo	1
NUBIAN_OF_DONGOLA	two	ow	1
NUBIAN_OF_DONGOLA	two	owi	1
DILLING	two	oren	2
KARKO	two	are	2
UNCUNWEE	two	ora	2
WALI_SUDAN	two	ere	2
MEIDOB_NUBIAN	two	3ddi	3
DILLING	dog	bol	1
KARKO	dog	bol	1
MEIDOB_NUBIAN	dog	p3l	1
NUBIAN_OF_DONGOLA	dog	wEl	1
UNCUNWEE	dog	bol	1
WALI_SUDAN	dog	bol	1
NOBIIN	dog	mug	2
DILLING	louse	itid	1
KARKO	louse	ite	1
MEIDOB_NUBIAN	louse	idi	1
UNCUNWEE	louse	itu	1
WALI_SUDAN	louse	itetu	1
NUBIAN_OF_DONGOLA	louse	is	2
DILLING	tree	hor	1
MEIDOB_NUBIAN	tree	kar	1
UNCUNWEE	tree	or	1
WALI_SUDAN	tree	for	1
KARKO	tree	kutE7	2
NUBIAN_OF_DONGOLA	tree	Sitar	3
KARKO	leaf	al	1
UNCUNWEE	leaf	aru	1
DILLING	leaf	aidaN	2
MEIDOB_NUBIAN	leaf	pididi	3
NUBIAN_OF_DONGOLA	leaf	ulug	4
WALI_SUDAN	leaf	fornaido	5
DILLING	skin	dor	1
KARKO	skin	do	1
UNCUNWEE	skin	dor	1
WALI_SUDAN	skin	dor	1
MEIDOB_NUBIAN	skin	adaNi	2
NOBIIN	skin	nawa	3
NUBIAN_OF_DONGOLA	skin	ajin	4
DILLING	blood	ogor	1
KARKO	blood	ugo	1
MEIDOB_NUBIAN	blood	3gg3r	1
UNCUNWEE	blood	ur	2
WALI_SUDAN	blood	or	2
NOBIIN	blood	dis	3
NUBIAN_OF_DONGOLA	blood	gEu	4
NOBIIN	horn	niSi	1
NUBIAN_OF_DONGOLA	horn	niS	1
DILLING	horn	doti	2
KARKO	horn	nutu	2
UNCUNWEE	horn	dotu	2
WALI_SUDAN	horn	dutu	2
MEIDOB_NUBIAN	horn	k3Ti	3
DILLING	ear	ulTe	1
KARKO	ear	uSi	1
MEIDOB_NUBIAN	ear	ulgi	1
NOBIIN	ear	uki	1
NUBIAN_OF_DONGOLA	ear	uluk	1
UNCUNWEE	ear	ulCe	1
WALI_SUDAN	ear	ulgu	1
DILLING	eye	kalti	1
KARKO	eye	kate	1
UNCUNWEE	eye	kaltu	1
WALI_SUDAN	eye	katal	1
MEIDOB_NUBIAN	eye	pidi	2
NOBIIN	eye	ma5	3
NUBIAN_OF_DONGOLA	eye	miS	4
NOBIIN	tooth	nid	1
NUBIAN_OF_DONGOLA	tooth	nEl	1
DILLING	tooth	Tili	2
KARKO	tooth	Tile	2
UNCUNWEE	tooth	jidu	2
WALI_SUDAN	tooth	Tili	2
MEIDOB_NUBIAN	tooth	k3ddi	3
DILLING	tongue	Tale	1
KARKO	tongue	TarE	1
WALI_SUDAN	tongue	dor	1
NOBIIN	tongue	nar	2
NUBIAN_OF_DONGOLA	tongue	nEt	2
MEIDOB_NUBIAN	tongue	kadaNi	3
UNCUNWEE	tongue	jadu	4
DILLING	hand	iSi	1
KARKO	hand	oSe	1
MEIDOB_NUBIAN	hand	3ssi	1
UNCUNWEE	hand	oSi	1
WALI_SUDAN	hand	iSi	1
NOBIIN	hand	edi	2
NUBIAN_OF_DONGOLA	hand	i	3
MEIDOB_NUBIAN	breasts	arti	1
NUBIAN_OF_DONGOLA	breasts	Ert	1
KARKO	breasts	urde	2
UNCUNWEE	breasts	odu	2
WALI_SUDAN	breasts	uldu	2
DILLING	breasts	oki	3
NOBIIN	breasts	dugusi	4
KARKO	liver	SigidyE	1
UNCUNWEE	liver	igij	1
DILLING	liver	hegin	2
MEIDOB_NUBIAN	liver	temmeji	3
NUBIAN_OF_DONGOLA	liver	kibdad	4
WALI_SUDAN	liver	fia7	5
DILLING	drink	di	1
KARKO	drink	di	1
MEIDOB_NUBIAN	drink	ti	1
UNCUNWEE	drink	die	1
WALI_SUDAN	drink	di	1
NUBIAN_OF_DONGOLA	drink	ni	2
NOBIIN	see	nel	1
NUBIAN_OF_DONGOLA	see	nal	1
UNCUNWEE	see	NEli	1
DILLING	see	gel	2
KARKO	see	gil	2
WALI_SUDAN	see	gili	2
MEIDOB_NUBIAN	see	kodna	3
DILLING	hear	ki	1
KARKO	hear	kier	1
NOBIIN	hear	uker	1
NUBIAN_OF_DONGOLA	hear	gijir	1
UNCUNWEE	hear	kije	1
WALI_SUDAN	hear	keri	1
MEIDOB_NUBIAN	hear	3NN3	2
DILLING	die	tirg	1
MEIDOB_NUBIAN	die	tit	1
NOBIIN	die	dil	1
NUBIAN_OF_DONGOLA	die	di	1
UNCUNWEE	die	tial	1
WALI_SUDAN	die	ti5ua	1
KARKO	die	timinTa	2
DILLING	come	ta	1
KARKO	come	tamTa	1
NUBIAN_OF_DONGOLA	come	ta	1
UNCUNWEE	come	tajE	1
WALI_SUDAN	come	teri	1
MEIDOB_NUBIAN	come	i	2
NOBIIN	come	kil	3
MEIDOB_NUBIAN	sun	passar	1
NOBIIN	sun	maSa	1
NUBIAN_OF_DONGOLA	sun	mas3l	1
DILLING	sun	ed	2
KARKO	sun	iT	2
UNCUNWEE	sun	iNNaLtu	3
WALI_SUDAN	sun	io	4
DILLING	star	ornundu	1
KARKO	star	ond3	1
MEIDOB_NUBIAN	star	oNedi	1
UNCUNWEE	star	unu	1
WALI_SUDAN	star	onda	1
NOBIIN	star	wi5i	2
NUBIAN_OF_DONGOLA	star	wis	3
DILLING	stone	kugor	1
KARKO	stone	kokonde	1
MEIDOB_NUBIAN	stone	ulli	1
NUBIAN_OF_DONGOLA	stone	kulu	1
UNCUNWEE	stone	kwakar	1
WALI_SUDAN	stone	kogondu	1
NOBIIN	stone	kid	2
NOBIIN	fire	ig	1
NUBIAN_OF_DONGOLA	fire	ig	1
DILLING	fire	ike	2
KARKO	fire	uko	2
UNCUNWEE	fire	ika	2
WALI_SUDAN	fire	ugu	2
MEIDOB_NUBIAN	fire	ussi	3
DILLING	path	ob	1
KARKO	path	kok	2
MEIDOB_NUBIAN	path	ta	3
NUBIAN_OF_DONGOLA	path	sikE	4
UNCUNWEE	path	or	5
WALI_SUDAN	path	ongol	6
DILLING	mountain	kulini	1
KARKO	mountain	kuru	1
UNCUNWEE	mountain	kudu	1
WALI_SUDAN	mountain	kuldu	1
MEIDOB_NUBIAN	mountain	or	2
NOBIIN	mountain	mule	3
NUBIAN_OF_DONGOLA	mountain	jEbEl	4
DILLING	night	kwalol	1
KARKO	night	kwalno	1
UNCUNWEE	night	kwalil	1
WALI_SUDAN	night	kwal	1
MEIDOB_NUBIAN	night	ot	2
NOBIIN	night	awa	3
NUBIAN_OF_DONGOLA	night	ugu	4
DILLING	full	entegad	1
KARKO	full	mandE7	2
MEIDOB_NUBIAN	full	katare	3
UNCUNWEE	full	i5at	4
NOBIIN	name	esm	1
NOBIIN	name	esim	1
DILLING	name	or	2
MEIDOB_NUBIAN	name	3ri	2
NUBIAN_OF_DONGOLA	name	Er	2
UNCUNWEE	name	or	2
WALI_SUDAN	name	ir	2
KARKO	name	akwo	3
NOBIIN	person	adem	1
NUBIAN_OF_DONGOLA	person	adEm	1
MEIDOB_NUBIAN	person	ir	2
UNCUNWEE	person	id	2
KARKO	person	kwote	3
NOBIIN	fish	agisi	1
NOBIIN	fish	angisi	1
NUBIAN_OF_DONGOLA	fish	karE	2
UNCUNWEE	fish	korul	2
WALI_SUDAN	fish	kol	2
KARKO	fish	fute	3
KARKO	bone	kwiEd3	1
NUBIAN_OF_DONGOLA	bone	kit	1
UNCUNWEE	bone	kuEd	1
WALI_SUDAN	bone	kwitu	1
MEIDOB_NUBIAN	bone	3di	2
NOBIIN	bone	gisir	3
NOBIIN	nose	soriN	1
NUBIAN_OF_DONGOLA	nose	sorin	1
KARKO	nose	i5e	2
UNCUNWEE	nose	i5uN	2
WALI_SUDAN	nose	i5uNo	2
MEIDOB_NUBIAN	nose	eseNi	3
KARKO	knee	kute	1
MEIDOB_NUBIAN	knee	urud	1
NOBIIN	knee	kurti	1
NOBIIN	knee	oyunkurti	1
NUBIAN_OF_DONGOLA	knee	kurt	1
UNCUNWEE	knee	kutu	1
WALI_SUDAN	knee	kutu	1
KARKO	water	oto	1
MEIDOB_NUBIAN	water	3Ti	1
UNCUNWEE	water	oti	1
WALI_SUDAN	water	iti	1
NOBIIN	water	aman	2
NUBIAN_OF_DONGOLA	water	Es	3
NUBIAN_OF_DONGOLA	new	Er	1
UNCUNWEE	new	Er	1
WALI_SUDAN	new	ir	1
KARKO	new	e7	2
NOBIIN	new	miri	3
