# Supplementary material for: A test of Generalized Bayesian dating: A new linguistic dating method
Source: PLoS One. 2020 Aug 12;15(8):e0236522. doi: 10.1371/journal.pone.0236522 (PMC7423060; doi:10.1371/journal.pone.0236522)
Supplement: S1 File — Python code for extracting data from ASJP word lists, cognate identification, and conversion to nexus files. Word lists annotated for cognacy for all families. Nexus files and MrBayes command files for all families. (ZIP) [file pone.0236522.s001.zip › S1 Supporting Information/Cognates/Lengua-Mascoy.txt.svm.CRP.0.57.cognates]

doculect	concept	asjp	cogid
LENGUA_2	I	ko	1
SANAPANA_ANGAITE	I	ko	1
SANAPANA_ENLHET	I	ko7o	1
LENGUA	I	emehe	2
LENGUA	you	i8Cip	1
LENGUA_2	you	Liyi	1
LENGUA_2	you	Liyip	1
SANAPANA_ANGAITE	you	Liyap	1
SANAPANA_ANGAITE	you	Liya	1
SANAPANA_ENLHET	you	Leya7	1
SANAPANA_ENLHET	you	Lep	1
LENGUA	you	kyel8liNkyip	2
LENGUA	we	inniNko	1
LENGUA_2	we	niNko	1
LENGUA_2	we	iniNko	1
SANAPANA_ANGAITE	we	ininko	1
SANAPANA_ENLHET	we	neNko7o	1
LENGUA	we	iNmehe	2
LENGUA	one	8lama	1
LENGUA_2	one	Lama	1
SANAPANA_ANGAITE	one	Lima	1
SANAPANA_ENLHET	one	Lama	1
LENGUA	two	anit	1
LENGUA	two	kanit	1
LENGUA_2	two	anit	1
SANAPANA_ANGAITE	two	apkanit	1
SANAPANA_ANGAITE	two	akanit	1
SANAPANA_ENLHET	two	a7net	1
SANAPANA_ENLHET	two	tos	2
LENGUA_2	person	enLit	1
SANAPANA_ANGAITE	person	inLit	1
SANAPANA_ANGAITE	person	ininLit	1
SANAPANA_ENLHET	person	enLet	1
LENGUA	person	aksak	2
LENGUA	fish	kilasma	1
LENGUA_2	fish	kilasma	1
SANAPANA_ANGAITE	fish	kilasma	1
SANAPANA_ENLHET	fish	kelasma	1
LENGUA	dog	simhiN	1
LENGUA_2	dog	simhiN	1
SANAPANA_ANGAITE	dog	atsimhin	1
SANAPANA_ENLHET	dog	semheN	1
LENGUA	louse	petim	1
LENGUA_2	louse	petim	1
SANAPANA_ANGAITE	louse	pitim	1
SANAPANA_ENLHET	louse	petem	1
LENGUA	tree	yamit	1
LENGUA_2	tree	yamit	1
SANAPANA_ANGAITE	tree	yamitaohak	1
SANAPANA_ENLHET	tree	yamet	1
LENGUA	leaf	awa	1
LENGUA_2	leaf	awa	1
SANAPANA_ANGAITE	leaf	awa	1
SANAPANA_ENLHET	leaf	awa7	1
LENGUA	leaf	yantawa	2
LENGUA	skin	iNyimpehik	1
LENGUA_2	skin	empehi	1
SANAPANA_ANGAITE	skin	inyimpihik	1
SANAPANA_ENLHET	skin	eNyempehek	1
LENGUA	blood	ema	1
LENGUA_2	blood	ema	1
SANAPANA_ANGAITE	blood	ima	1
SANAPANA_ENLHET	blood	ema	1
LENGUA	horn	inkyetik	1
LENGUA	horn	inkyibitak	1
SANAPANA_ANGAITE	horn	ankapit	1
SANAPANA_ENLHET	horn	aNkepetek	1
LENGUA_2	horn	kyipti	2
LENGUA	ear	appaiku	1
LENGUA	ear	haiku	1
LENGUA_2	ear	haiki	1
SANAPANA_ANGAITE	ear	ahaikok	1
SANAPANA_ENLHET	ear	eNhakok	1
LENGUA	eye	akti	1
LENGUA	eye	akta	1
LENGUA_2	eye	akti	1
SANAPANA_ANGAITE	eye	aktik	1
SANAPANA_ENLHET	eye	eNatek	1
LENGUA	nose	iNwaihi	1
LENGUA	nose	waihi	1
LENGUA_2	nose	waihu	1
SANAPANA_ANGAITE	nose	awahik	2
SANAPANA_ENLHET	nose	eNwahek	2
LENGUA	tooth	iNma	1
LENGUA	tooth	ma	1
LENGUA_2	tooth	mak	1
SANAPANA_ANGAITE	tooth	amaok	1
SANAPANA_ENLHET	tooth	eNma7aok	1
LENGUA	tongue	a8ku	1
LENGUA	tongue	aha8ku	1
LENGUA_2	tongue	a8ku	1
SANAPANA_ANGAITE	tongue	aLkok	1
SANAPANA_ENLHET	tongue	eNaLkok	1
LENGUA	knee	tapni	1
LENGUA_2	knee	tapni	1
SANAPANA_ANGAITE	knee	aptapnik	1
SANAPANA_ANGAITE	knee	atapnik	1
SANAPANA_ENLHET	knee	entapnek	1
LENGUA	hand	ame	1
LENGUA_2	hand	mi	1
SANAPANA_ANGAITE	hand	apmik	1
SANAPANA_ANGAITE	hand	amik	1
LENGUA	hand	iNmi	2
SANAPANA_ENLHET	hand	eNmek	2
LENGUA	breasts	nime	1
LENGUA_2	breasts	nime	1
SANAPANA_ANGAITE	breasts	nimi	1
SANAPANA_ENLHET	breasts	nemeeNak	1
LENGUA	breasts	namanku	2
LENGUA	liver	hikhi	1
LENGUA	liver	iNhikhi	1
LENGUA_2	liver	hihi	1
SANAPANA_ANGAITE	liver	aphikhik	1
SANAPANA_ANGAITE	liver	aihikhik	1
SANAPANA_ENLHET	liver	eNhekhek	1
LENGUA	drink	yinCi	1
LENGUA_2	drink	yin	1
SANAPANA_ANGAITE	drink	apyinki	1
SANAPANA_ANGAITE	drink	anyinki	1
SANAPANA_ENLHET	drink	neNyam	2
LENGUA	see	witaiyi	1
LENGUA_2	see	wita	1
SANAPANA_ANGAITE	see	akwitayi	1
SANAPANA_ENLHET	see	neNwetay7	2
LENGUA	hear	liNgaiyi	1
LENGUA_2	hear	liNa	1
SANAPANA_ANGAITE	hear	apniNayi	2
SANAPANA_ENLHET	hear	neNleNay7	3
LENGUA	die	kyiciphowu	1
LENGUA	die	kyicipkyi	1
LENGUA_2	die	kyicip	1
SANAPANA_ANGAITE	die	atkitsipki	2
SANAPANA_ANGAITE	die	ankitsipki	2
SANAPANA_ENLHET	die	eNhapak	3
LENGUA	sun	ikhim	1
LENGUA_2	sun	ikhim	1
LENGUA	sun	him	2
LENGUA_2	sun	him	2
SANAPANA_ANGAITE	sun	aknim	3
SANAPANA_ENLHET	sun	aknem7	3
LENGUA	water	yiNmin	1
LENGUA_2	water	yiNmin	1
SANAPANA_ANGAITE	water	yimin	1
SANAPANA_ENLHET	water	yeNmen	1
SANAPANA_ENLHET	water	ayeNmenek	1
LENGUA	stone	mitaimaN	1
LENGUA_2	stone	mitaimaN	1
SANAPANA_ANGAITE	stone	mitaimoN	1
SANAPANA_ENLHET	stone	matamoN	1
SANAPANA_ENLHET	stone	yam7ateL	2
LENGUA	path	amai	1
LENGUA_2	path	amai	1
SANAPANA_ANGAITE	path	amai	1
SANAPANA_ENLHET	path	amayyetkok	2
SANAPANA_ENLHET	path	entamnek	3
LENGUA	mountain	inkyi8le	1
LENGUA_2	mountain	inkyiLe	1
SANAPANA_ENLHET	mountain	eNkeLe	1
SANAPANA_ANGAITE	mountain	mitaimoN	2
SANAPANA_ENLHET	mountain	matamoN	2
LENGUA	night	a8ta	1
LENGUA_2	night	a8ta	1
SANAPANA_ENLHET	night	aLta7a	1
SANAPANA_ANGAITE	night	piLasip	2
LENGUA	full	kyipsasCi	1
LENGUA_2	full	lanowu	2
SANAPANA_ANGAITE	full	ampaksaski	3
SANAPANA_ENLHET	full	aklaney7o	4
LENGUA	new	ha8nankuk	1
LENGUA_2	new	a8nanku	1
SANAPANA_ENLHET	new	aLnaNkok	1
SANAPANA_ANGAITE	new	alipanki	2
SANAPANA_ENLHET	new	weto7	3
LENGUA	name	wisaia	1
LENGUA_2	name	wisaia	1
SANAPANA_ANGAITE	name	akwisaia	1
SANAPANA_ENLHET	name	neNwesey7	2
SANAPANA_ANGAITE	bone	aLkapok	1
SANAPANA_ANGAITE	bone	apiLkapok	1
SANAPANA_ENLHET	bone	eNeLkapok	1
LENGUA_2	bone	i8Cipi	2
LENGUA_2	come	kyi8yikme	1
SANAPANA_ANGAITE	come	apkiLyakmi	2
SANAPANA_ANGAITE	come	ankiLyakmi	3
SANAPANA_ENLHET	come	neNeLyeyaam7	4
SANAPANA_ENLHET	come	nenLeNayam7	5
LENGUA_2	star	apyowa	1
SANAPANA_ANGAITE	star	apyaoa	1
SANAPANA_ENLHET	star	apyaw7a	1
LENGUA_2	fire	taLa	1
SANAPANA_ANGAITE	fire	taLa	1
SANAPANA_ENLHET	fire	taLa	1
