# Supplementary material for: A test of Generalized Bayesian dating: A new linguistic dating method
Source: PLoS One. 2020 Aug 12;15(8):e0236522. doi: 10.1371/journal.pone.0236522 (PMC7423060; doi:10.1371/journal.pone.0236522)
Supplement: S1 File — Python code for extracting data from ASJP word lists, cognate identification, and conversion to nexus files. Word lists annotated for cognacy for all families. Nexus files and MrBayes command files for all families. (ZIP) [file pone.0236522.s001.zip › S1 Supporting Information/Cognates/Lower_Sepik-Ramu.txt.svm.CRP.0.57.cognates]

doculect	concept	asjp	cogid
CHAMBRI_KILIMBIT	I	ami	1
CHAMBRI	I	am	1
CHAMBRI	I	ami	1
YIMAS	I	ama	1
AWAR	I	Ngo	2
MIKAREW_MAKARUB	I	ko	3
MIKAREW_MAKARUB	I	na	4
AWAR	you	mo	1
CHAMBRI_KILIMBIT	you	n3mi	1
CHAMBRI	you	n3mi	1
CHAMBRI	you	n3mi	1
YIMAS	you	mi	1
YIMAS	you	ipwa	2
MIKAREW_MAKARUB	you	no	3
CHAMBRI_KILIMBIT	we	yipi	1
CHAMBRI	we	yiphi	1
CHAMBRI	we	yipi	1
YIMAS	we	ipa	1
YIMAS	we	yiv3	1
AWAR	we	ay	2
MIKAREW_MAKARUB	we	e	3
MIKAREW_MAKARUB	we	ai	4
CHAMBRI_KILIMBIT	one	biangk	1
CHAMBRI	one	biankh	1
AWAR	one	mb3no	2
CHAMBRI	one	mbwia	2
YIMAS	one	mba	2
YIMAS	one	mban	2
MIKAREW_MAKARUB	one	am3ra	3
MIKAREW_MAKARUB	one	wamera	3
CHAMBRI_KILIMBIT	two	us3m	1
CHAMBRI	two	usim	1
AWAR	two	mbuni	2
MIKAREW_MAKARUB	two	poni	2
MIKAREW_MAKARUB	two	pumuni	2
CHAMBRI	two	ri	3
YIMAS	two	impumpal	4
YIMAS	two	rpal	5
CHAMBRI_KILIMBIT	fish	kontsal	1
CHAMBRI	fish	khontsai	1
AWAR	fish	sok	2
YIMAS	fish	manwa	3
MIKAREW_MAKARUB	fish	osirimu	4
CHAMBRI_KILIMBIT	dog	yuri	1
CHAMBRI	dog	yuli	1
CHAMBRI	dog	yuri	1
YIMAS	dog	yula	1
YIMAS	dog	yura	1
AWAR	dog	kyao	2
MIKAREW_MAKARUB	dog	apiamu	3
CHAMBRI	louse	kur3r	1
YIMAS	louse	kuran	1
AWAR	louse	set	2
CHAMBRI_KILIMBIT	louse	wakaraka	3
YIMAS	louse	nam	4
CHAMBRI_KILIMBIT	tree	yuan	1
CHAMBRI	tree	iuan	1
CHAMBRI	tree	yuwan	1
YIMAS	tree	yan	1
YIMAS	tree	yara	1
AWAR	tree	kon	2
MIKAREW_MAKARUB	tree	item	3
MIKAREW_MAKARUB	tree	tepamu	4
CHAMBRI_KILIMBIT	leaf	n3mb3lamp	1
CHAMBRI	leaf	n3mb3lamph	1
CHAMBRI	leaf	n3mpramp	1
YIMAS	leaf	n3mbr3m	1
YIMAS	leaf	nimbi	1
AWAR	leaf	par	2
CHAMBRI_KILIMBIT	skin	manggek	1
CHAMBRI	skin	maNgekh	1
YIMAS	skin	narem	2
YIMAS	skin	narm	2
AWAR	skin	piri7	3
CHAMBRI_KILIMBIT	blood	yari	1
CHAMBRI	blood	iari	1
CHAMBRI	blood	yari	1
YIMAS	blood	yat	2
YIMAS	blood	yath	2
AWAR	blood	rerik	3
MIKAREW_MAKARUB	blood	wusimu	4
CHAMBRI_KILIMBIT	ear	keli	1
CHAMBRI	ear	kheli	1
YIMAS	ear	kwandomuN	2
YIMAS	ear	kwandum3N	2
MIKAREW_MAKARUB	ear	kwarimu	2
AWAR	ear	kur	3
CHAMBRI	ear	kukunam	4
CHAMBRI_KILIMBIT	nose	wambushu	1
CHAMBRI	nose	wambusu	1
YIMAS	nose	t3kay	2
YIMAS	nose	tagay	2
AWAR	nose	Ngum	3
MIKAREW_MAKARUB	nose	winibamu	4
CHAMBRI_KILIMBIT	knee	pramp	1
CHAMBRI	knee	p3rampankari	1
CHAMBRI	knee	pXamph	1
AWAR	knee	ka7pan	2
YIMAS	knee	trukwo	3
CHAMBRI_KILIMBIT	hand	nunkalo	1
CHAMBRI	hand	nunkhalo	1
YIMAS	hand	nuNkwara	1
YIMAS	hand	awgulim	2
MIKAREW_MAKARUB	hand	agharim	2
MIKAREW_MAKARUB	hand	akarimu	2
AWAR	hand	par	3
AWAR	drink	mbare	1
MIKAREW_MAKARUB	drink	tama	2
MIKAREW_MAKARUB	see	n3gan	1
MIKAREW_MAKARUB	see	r3gan	1
AWAR	see	vas	2
CHAMBRI	see	wasirikha	3
YIMAS	see	nogaday	4
YIMAS	see	tay	5
CHAMBRI	hear	and3	1
YIMAS	hear	and3	1
MIKAREW_MAKARUB	hear	bara	2
MIKAREW_MAKARUB	hear	wara	2
AWAR	hear	vay	3
YIMAS	hear	biyanandith	4
AWAR	die	nundu7	1
MIKAREW_MAKARUB	die	oveng	2
AWAR	come	k3	1
YIMAS	come	nanayan	2
MIKAREW_MAKARUB	come	nisi	3
CHAMBRI_KILIMBIT	sun	s3nmali	1
CHAMBRI	sun	sinmali	1
CHAMBRI	sun	s3nmari	1
YIMAS	sun	timeli	1
YIMAS	sun	timali	1
AWAR	sun	rao	2
MIKAREW_MAKARUB	sun	armu	3
CHAMBRI_KILIMBIT	star	tunggwi	1
CHAMBRI	star	sungkwi	1
CHAMBRI	star	tuNgwi	1
YIMAS	star	awak	2
YIMAS	star	awakh	2
AWAR	star	pot	3
MIKAREW_MAKARUB	star	mukopemu	4
CHAMBRI_KILIMBIT	water	alum	1
CHAMBRI_KILIMBIT	water	arum	1
CHAMBRI	water	alum	1
CHAMBRI	water	arum	1
YIMAS	water	ar3m	1
YIMAS	water	arem	1
AWAR	water	mok	2
MIKAREW_MAKARUB	water	cupamu	3
YIMAS	stone	ilubuN	1
YIMAS	stone	irpuN	1
CHAMBRI_KILIMBIT	stone	oro	2
CHAMBRI	stone	aurou	2
CHAMBRI	stone	oXo	2
MIKAREW_MAKARUB	stone	dag3am	3
MIKAREW_MAKARUB	stone	takiramu	3
AWAR	stone	paut	4
CHAMBRI	fire	aiyir	1
CHAMBRI	fire	ay3r	1
YIMAS	fire	awt	2
YIMAS	fire	awth	2
AWAR	fire	swa7	3
CHAMBRI_KILIMBIT	fire	hail	4
MIKAREW_MAKARUB	fire	arivimu	5
CHAMBRI_KILIMBIT	path	hau	1
CHAMBRI	path	hau	1
CHAMBRI	path	aw	2
YIMAS	path	yaw	2
AWAR	path	tyop	3
MIKAREW_MAKARUB	path	tuapimu	4
CHAMBRI_KILIMBIT	mountain	bawi	1
CHAMBRI	mountain	bawi	1
YIMAS	mountain	nambuk	2
YIMAS	mountain	nombuk	2
AWAR	mountain	Ngot	3
MIKAREW_MAKARUB	mountain	mukusiamu	4
YIMAS	night	wut	1
YIMAS	night	wuth	1
CHAMBRI_KILIMBIT	night	tapamp	2
CHAMBRI	night	thaphamph	2
AWAR	night	mu	3
YIMAS	new	kandumaki	1
YIMAS	new	kantamak3n	1
AWAR	new	Nam	2
AWAR	name	gi	1
YIMAS	name	w35c3mp3t	2
MIKAREW_MAKARUB	name	iziam	3
CHAMBRI_KILIMBIT	bone	anamp	1
CHAMBRI	bone	anamp	1
CHAMBRI	bone	anaph	1
YIMAS	bone	daynim	2
YIMAS	bone	t3pir	3
MIKAREW_MAKARUB	bone	agharim	4
CHAMBRI_KILIMBIT	eye	biangk	1
CHAMBRI_KILIMBIT	eye	ts3ts3ngk	2
CHAMBRI	eye	biaNkhtsitsiNkh	3
CHAMBRI	eye	sesen	4
YIMAS	eye	tuNukrN	5
YIMAS	eye	yhanggoram	6
MIKAREW_MAKARUB	eye	tamasimu	7
CHAMBRI_KILIMBIT	tooth	s3lank	1
CHAMBRI	tooth	s3lankh	1
CHAMBRI	tooth	srangk	1
YIMAS	tooth	mboN	2
YIMAS	tooth	t3r3N	3
CHAMBRI_KILIMBIT	tongue	tubalanungk	1
CHAMBRI	tongue	t3bulan3ngk	1
CHAMBRI	tongue	t3bulan3Nk	1
YIMAS	tongue	m3N3N	2
YIMAS	tongue	minying	3
CHAMBRI	person	noranan	1
YIMAS	person	narmang	1
YIMAS	person	namarawt	2
CHAMBRI	breasts	n3ngke	1
CHAMBRI	breasts	niNke	1
YIMAS	breasts	niNay	2
YIMAS	breasts	noNay	2
MIKAREW_MAKARUB	breasts	otemu	3
