# Supplementary material for: A test of Generalized Bayesian dating: A new linguistic dating method
Source: PLoS One. 2020 Aug 12;15(8):e0236522. doi: 10.1371/journal.pone.0236522 (PMC7423060; doi:10.1371/journal.pone.0236522)
Supplement: S1 File — Python code for extracting data from ASJP word lists, cognate identification, and conversion to nexus files. Word lists annotated for cognacy for all families. Nexus files and MrBayes command files for all families. (ZIP) [file pone.0236522.s001.zip › S1 Supporting Information/Cognates/Muskogean.txt.svm.CRP.0.57.cognates]

doculect	concept	asjp	cogid
ALABAMA	I	ana	1
CHICKASAW	I	ano7	1
CHOCTAW	I	ano	1
CREEK	I	ani	1
MIKASUKI	I	ani	1
ALABAMA	you	isna	1
CHICKASAW	you	iSno7	1
CHOCTAW	you	CiCno	2
CREEK	you	Cim	2
MIKASUKI	you	Cin	2
KOASATI	you	ohaCiya	3
ALABAMA	we	posna	1
CHICKASAW	we	poSno7	1
CHOCTAW	we	piSno	1
CREEK	we	pomi	1
MIKASUKI	we	poni	1
KOASATI	we	oliya	2
ALABAMA	one	Cafaka	1
CHICKASAW	one	Cafa	1
CHOCTAW	one	aCafa	1
KOASATI	one	Caffa	1
CREEK	one	hamkin	2
MIKASUKI	one	Lamin	2
ALABAMA	two	toklo	1
CHICKASAW	two	toklo	1
CHOCTAW	two	toklo	1
CREEK	two	hokolin	1
KOASATI	two	toklon	1
MIKASUKI	two	toklan	1
CHICKASAW	person	hatak	1
CHOCTAW	person	hatak	1
ALABAMA	person	sati	2
CREEK	person	isti	2
KOASATI	person	ati	2
MIKASUKI	person	yati	2
CHICKASAW	fish	nani7	1
CHOCTAW	fish	nani	1
ALABAMA	fish	LaLo	2
CREEK	fish	LaLo	2
KOASATI	fish	LaLo	2
MIKASUKI	fish	LaLi	2
ALABAMA	dog	ifa	1
CHICKASAW	dog	ofi7	1
CHOCTAW	dog	ofi	1
CREEK	dog	ifa	1
KOASATI	dog	ifa	1
MIKASUKI	dog	ifi	1
CHICKASAW	louse	isap	1
CHOCTAW	louse	isap	1
ALABAMA	louse	iCa	2
CREEK	louse	iCka	2
KOASATI	louse	iCha	2
MIKASUKI	louse	hiCaCi	3
ALABAMA	tree	ito	1
CHICKASAW	tree	iti7	1
CHOCTAW	tree	iti	1
CREEK	tree	ito	1
KOASATI	tree	itto	1
MIKASUKI	tree	ahi	2
CHICKASAW	skin	hakSop	1
CHOCTAW	skin	hakSop	1
ALABAMA	skin	afakCi	2
KOASATI	skin	afakCo	2
KOASATI	skin	hafakCo	2
CREEK	skin	haLpi	3
MIKASUKI	skin	halbi	3
CHICKASAW	blood	isiS	1
CHOCTAW	blood	isiS	1
ALABAMA	blood	Lakhani	2
KOASATI	blood	Lakhana	2
CREEK	blood	Cati	3
MIKASUKI	blood	piCikCi	4
ALABAMA	bone	Cokfoni	1
CHICKASAW	bone	foni7	1
CHOCTAW	bone	foni	1
CREEK	bone	ifoni	1
KOASATI	bone	Cofkoni	1
MIKASUKI	bone	foni	1
ALABAMA	horn	lapiCi	1
CHICKASAW	horn	lapiS	1
CHOCTAW	horn	lapiS	1
CREEK	horn	yapi	1
KOASATI	horn	lapi	1
MIKASUKI	horn	lapi	1
ALABAMA	ear	hakCo	1
CHICKASAW	ear	haksibis	1
CHOCTAW	ear	haksobiS	1
CREEK	ear	hokCo	1
KOASATI	ear	hakCo	1
MIKASUKI	ear	hoCobi	1
CHICKASAW	eye	iSkin	1
CHOCTAW	eye	niSkin	1
ALABAMA	eye	itiLi	2
KOASATI	eye	ittiLi	2
MIKASUKI	eye	iti	2
CREEK	eye	toLwa	3
ALABAMA	nose	ibisani	1
CHICKASAW	nose	ibiCala7	1
CHOCTAW	nose	ibiSakni	1
KOASATI	nose	ibisani	1
MIKASUKI	nose	ibi	1
CREEK	nose	yopo	2
ALABAMA	tooth	inati	1
CHICKASAW	tooth	noti7	1
CHOCTAW	tooth	noti	1
CREEK	tooth	noti	1
KOASATI	tooth	innati	1
KOASATI	tooth	innoti	1
MIKASUKI	tooth	noti	1
ALABAMA	tongue	iColaksi	1
CHICKASAW	tongue	isolaS	1
CHOCTAW	tongue	itolas	1
CREEK	tongue	tolaswa	1
KOASATI	tongue	iColaksi	1
MIKASUKI	tongue	Cokolasi	1
ALABAMA	knee	itoLpa	1
CREEK	knee	toLkowa	1
KOASATI	knee	ittoLpi	1
MIKASUKI	knee	toLpi	1
CHICKASAW	knee	iyintoLka7	2
CHOCTAW	knee	iyikalaha	2
ALABAMA	hand	ilbi	1
CHICKASAW	hand	ilbak	1
CHOCTAW	hand	ibak	1
KOASATI	hand	ilbi	1
MIKASUKI	hand	ilbi	1
CREEK	hand	inki	2
CHICKASAW	breasts	ipiSik	1
CHOCTAW	breasts	ipiSik	1
ALABAMA	breasts	pisi	2
KOASATI	breasts	pisi	2
CREEK	breasts	hokpi	3
MIKASUKI	breasts	owaCi	4
CHICKASAW	liver	salakha	1
CHOCTAW	liver	salakha	1
ALABAMA	liver	ilopi	2
CREEK	liver	lopi	2
KOASATI	liver	lopi	2
MIKASUKI	liver	lopi	2
ALABAMA	drink	isko	1
CHICKASAW	drink	iSko	1
CHOCTAW	drink	iSko	1
CREEK	drink	iskita	1
KOASATI	drink	isko	1
MIKASUKI	drink	isk	1
CHICKASAW	see	pisa	1
CHOCTAW	see	pisa	1
ALABAMA	see	hiCa	2
CREEK	see	hiCita	2
KOASATI	see	hiCa	2
MIKASUKI	see	hiCa	2
ALABAMA	hear	halo	1
CHICKASAW	hear	haNlo	1
CHOCTAW	hear	kaklo	1
KOASATI	hear	ihalo	1
MIKASUKI	hear	hakl	1
CREEK	hear	pohita	2
ALABAMA	die	ili	1
CHICKASAW	die	ili	1
CHOCTAW	die	ili	1
CREEK	die	ilita	1
KOASATI	die	illi	1
MIKASUKI	die	il	1
CHICKASAW	come	minti	1
CHOCTAW	come	miti	1
KOASATI	come	onti	2
MIKASUKI	come	ont	2
ALABAMA	come	ila	3
CREEK	come	atita	4
ALABAMA	sun	hasi	1
CHICKASAW	sun	haSi7	1
CHOCTAW	sun	haSi	1
CREEK	sun	hasi	1
KOASATI	sun	hasi	1
MIKASUKI	sun	hasi	1
CHICKASAW	star	foSik	1
CHOCTAW	star	fiCik	1
MIKASUKI	star	owaCiki	1
ALABAMA	star	hoCiLi	2
KOASATI	star	hoCili	2
CREEK	star	koCaCampa	3
ALABAMA	water	oki	1
CHICKASAW	water	oka7	1
CHOCTAW	water	oka	1
KOASATI	water	oki	1
MIKASUKI	water	oki	1
CREEK	water	oywa	2
ALABAMA	stone	tali	1
CHICKASAW	stone	tali7	1
CHOCTAW	stone	tali	1
KOASATI	stone	tali	1
MIKASUKI	stone	tali	1
CREEK	stone	Cato	2
CHICKASAW	fire	lowak	1
CHOCTAW	fire	lowak	1
ALABAMA	fire	tikba	2
CREEK	fire	totka	2
KOASATI	fire	tikba	2
MIKASUKI	fire	iti	3
ALABAMA	path	hini	1
CHICKASAW	path	hina7	1
CHOCTAW	path	hina	1
CREEK	path	nini	1
KOASATI	path	hinosi	1
MIKASUKI	path	hini	1
ALABAMA	mountain	bokosCaha	1
CHICKASAW	mountain	onCaba	2
CHOCTAW	mountain	habik	3
CREEK	mountain	ikanhalwi	4
KOASATI	mountain	Copoksi	5
ALABAMA	night	tanka	1
KOASATI	night	tamoka	1
CHOCTAW	night	ninak	2
CREEK	night	niLaki	2
MIKASUKI	night	niLaki	2
CHICKASAW	night	okLili7	3
ALABAMA	full	kaya	1
CHICKASAW	full	kaya	1
CHOCTAW	full	kaya	1
CREEK	full	faCkita	2
KOASATI	full	alotka	3
MIKASUKI	full	labakni	4
ALABAMA	new	hapa	1
KOASATI	new	hapa	1
CHICKASAW	new	himita	2
CHOCTAW	new	himona	2
MIKASUKI	new	himaCi	2
CREEK	new	moCasi	3
ALABAMA	name	holCifa	1
CHICKASAW	name	hoLCifo	1
CHOCTAW	name	hoCifo	1
CREEK	name	hoCifka	1
KOASATI	name	holCifo	1
MIKASUKI	name	hoCilki	1
