# Supplementary material for: A test of Generalized Bayesian dating: A new linguistic dating method
Source: PLoS One. 2020 Aug 12;15(8):e0236522. doi: 10.1371/journal.pone.0236522 (PMC7423060; doi:10.1371/journal.pone.0236522)
Supplement: S1 File — Python code for extracting data from ASJP word lists, cognate identification, and conversion to nexus files. Word lists annotated for cognacy for all families. Nexus files and MrBayes command files for all families. (ZIP) [file pone.0236522.s001.zip › S1 Supporting Information/Cognates/Mongolic.txt.svm.CRP.0.57.cognates]

doculect	concept	asjp	cogid
BURIAT_MONGOLIA	I	bi	1
DAUR	I	bi	1
KALAQIN	I	bi	1
KALMYK	I	pyi	1
MONGOLIAN	I	pyi	1
MONGUOR	I	bu	1
SANTA_MONGOLIAN	I	pi	1
TACHENG_DAGUR	I	bi	1
BURIAT_MONGOLIA	you	Si	1
DAUR	you	Si	1
KALAQIN	you	Ci	1
MONGUOR	you	ci	1
TACHENG_DAGUR	you	Si	1
KALMYK	you	Chi	2
MONGOLIAN	you	Chi	2
SANTA_MONGOLIAN	you	chi	2
TACHENG_DAGUR	you	b3ySin	3
BURIAT_MONGOLIA	we	bida	1
DAUR	we	bed	1
DAUR	we	ba	1
KALAQIN	we	bide	1
MONGUOR	we	buda	1
TACHENG_DAGUR	we	bad	1
TACHENG_DAGUR	we	bad3n	1
KALMYK	we	byitn	2
MONGOLIAN	we	pyit	2
KALAQIN	we	madan	3
SANTA_MONGOLIAN	we	mathaN	3
KALMYK	one	nyegn	1
SANTA_MONGOLIAN	one	ny3	1
BURIAT_MONGOLIA	one	naga	2
DAUR	one	n3k	2
KALAQIN	one	nig	2
MONGOLIAN	one	nik	2
MONGUOR	one	nige	2
TACHENG_DAGUR	one	n3k	2
BURIAT_MONGOLIA	two	xoyor	1
DAUR	two	xoir	1
DAUR	two	hoir	1
KALAQIN	two	XEyir	1
KALMYK	two	xor	1
MONGOLIAN	two	xoyor	1
MONGOLIAN	two	xos	1
MONGUOR	two	golo	1
MONGUOR	two	gor	1
TACHENG_DAGUR	two	xoyor	1
SANTA_MONGOLIAN	two	qwa	2
BURIAT_MONGOLIA	person	xin	1
DAUR	person	xu	1
KALAQIN	person	Xw3n	1
KALAQIN	person	fw3n	1
MONGOLIAN	person	xuN	1
TACHENG_DAGUR	person	xu	1
DAUR	person	ku	2
KALMYK	person	kyun	2
MONGUOR	person	kun	2
SANTA_MONGOLIAN	person	khuN	2
TACHENG_DAGUR	person	ku	2
MONGUOR	person	biye	3
DAUR	fish	jags	1
KALAQIN	fish	jiagas	1
KALMYK	fish	CExsn	1
MONGOLIAN	fish	caGas	1
MONGUOR	fish	ciEgase	1
SANTA_MONGOLIAN	fish	caXasuN	1
TACHENG_DAGUR	fish	Cagos	1
BURIAT_MONGOLIA	fish	zogoXon	2
BURIAT_MONGOLIA	dog	noxoy	1
DAUR	dog	noxw	1
KALAQIN	dog	nEXE	1
KALMYK	dog	noxE	1
MONGOLIAN	dog	noxoy	1
MONGUOR	dog	noxue	1
SANTA_MONGOLIAN	dog	noX3y	1
TACHENG_DAGUR	dog	nox	1
MONGOLIAN	dog	murtux	2
BURIAT_MONGOLIA	tree	modon	1
DAUR	tree	mod	1
KALAQIN	tree	mod	1
KALMYK	tree	motn	1
MONGOLIAN	tree	mot	1
SANTA_MONGOLIAN	tree	muthuN	1
TACHENG_DAGUR	tree	mod	1
MONGUOR	tree	bag	2
MONGUOR	tree	scioce	3
TACHENG_DAGUR	tree	burgas	4
DAUR	skin	ars	1
KALAQIN	skin	aras	1
KALMYK	skin	Ersn	1
MONGOLIAN	skin	Erys	1
MONGUOR	skin	arase	1
SANTA_MONGOLIAN	skin	arasuN	1
TACHENG_DAGUR	skin	ars	1
BURIAT_MONGOLIA	skin	orXon	2
KALAQIN	blood	Cis	1
KALMYK	blood	chusn	1
MONGOLIAN	blood	chus	1
SANTA_MONGOLIAN	blood	chusuN	1
TACHENG_DAGUR	blood	Cos	1
BURIAT_MONGOLIA	blood	Suxon	2
BURIAT_MONGOLIA	bone	yoXon	1
KALAQIN	bone	yas	1
KALMYK	bone	yEsn	1
MONGOLIAN	bone	yas	1
SANTA_MONGOLIAN	bone	yasuN	1
TACHENG_DAGUR	bone	yas	1
MONGOLIAN	bone	xaGatas	2
BURIAT_MONGOLIA	horn	abar	1
DAUR	horn	x3ur	1
KALMYK	horn	owr	1
MONGOLIAN	horn	iwir	1
SANTA_MONGOLIAN	horn	or	1
TACHENG_DAGUR	horn	3wr	1
KALAQIN	ear	Cig	1
KALMYK	ear	Chikn	1
MONGOLIAN	ear	Chix	1
MONGUOR	ear	cigi	1
SANTA_MONGOLIAN	ear	chiq3N	1
TACHENG_DAGUR	ear	Chik	1
BURIAT_MONGOLIA	ear	Saxan	2
BURIAT_MONGOLIA	eye	nudan	1
DAUR	eye	nid	1
KALAQIN	eye	n3d	1
KALMYK	eye	nyutn	1
MONGOLIAN	eye	nut	1
MONGUOR	eye	nudu	1
SANTA_MONGOLIAN	eye	nutuN	1
TACHENG_DAGUR	eye	nid	1
KALAQIN	tooth	Sid	1
KALMYK	tooth	Sutn	1
MONGOLIAN	tooth	Sut	1
MONGUOR	tooth	sdi	1
SANTA_MONGOLIAN	tooth	situN	1
TACHENG_DAGUR	tooth	Sid	1
BURIAT_MONGOLIA	tooth	xalan	2
BURIAT_MONGOLIA	hand	gor	1
DAUR	hand	gary	1
KALAQIN	hand	gar	1
KALMYK	hand	xEr	1
MONGOLIAN	hand	Gar	1
MONGUOR	hand	gar	1
SANTA_MONGOLIAN	hand	qha	1
TACHENG_DAGUR	hand	gar	1
TACHENG_DAGUR	hand	xalaga	2
BURIAT_MONGOLIA	breasts	saZa	1
KALMYK	breasts	kyokn	2
MONGOLIAN	breasts	mem	3
MONGOLIAN	breasts	xux	4
SANTA_MONGOLIAN	breasts	nayci	5
TACHENG_DAGUR	breasts	m3k	6
BURIAT_MONGOLIA	drink	uxo	1
KALMYK	drink	ux	1
KALAQIN	drink	u	2
MONGUOR	drink	u	2
MONGUOR	drink	oci	3
MONGUOR	drink	uciE	3
SANTA_MONGOLIAN	drink	icy3	3
DAUR	drink	wo	4
MONGOLIAN	drink	untLa	5
TACHENG_DAGUR	drink	obye	6
DAUR	hear	sons	1
KALAQIN	hear	soNs	1
KALMYK	hear	soNsx	1
MONGOLIAN	hear	sonso	1
TACHENG_DAGUR	hear	sonsbye	1
BURIAT_MONGOLIA	hear	duluxo	2
SANTA_MONGOLIAN	hear	chanli3	3
DAUR	come	ir	1
KALAQIN	come	ir	1
KALMYK	come	irx	1
MONGOLIAN	come	iri	1
MONGOLIAN	come	xuri	1
MONGUOR	come	re	1
SANTA_MONGOLIAN	come	ir3	1
TACHENG_DAGUR	come	irbye	1
BURIAT_MONGOLIA	come	yaroxa	2
BURIAT_MONGOLIA	sun	noron	1
DAUR	sun	nar	1
KALAQIN	sun	nar	1
KALMYK	sun	nErn	1
MONGOLIAN	sun	nar	1
MONGUOR	sun	nara	1
TACHENG_DAGUR	sun	nar	1
BURIAT_MONGOLIA	water	uXon	1
DAUR	water	os	1
KALAQIN	water	was	1
KALMYK	water	usn	1
MONGOLIAN	water	us	1
MONGUOR	water	fucu	1
SANTA_MONGOLIAN	water	usu	1
TACHENG_DAGUR	water	os	1
BURIAT_MONGOLIA	stone	Sulun	1
DAUR	stone	Colo	1
KALAQIN	stone	Cwalu	1
KALMYK	stone	ChoLun	1
MONGOLIAN	stone	ChuLu	1
TACHENG_DAGUR	stone	Cholo	1
MONGUOR	stone	tas	2
SANTA_MONGOLIAN	stone	tasi	2
BURIAT_MONGOLIA	fire	gol	1
KALMYK	fire	xEL	1
MONGOLIAN	fire	GaL	1
MONGUOR	fire	gar	1
SANTA_MONGOLIAN	fire	qhaN	1
TACHENG_DAGUR	fire	gal	1
DAUR	fire	CuCw	2
MONGOLIAN	fire	tuL	3
TACHENG_DAGUR	fire	tuym3r	4
BURIAT_MONGOLIA	path	zom	1
KALAQIN	path	jam	1
MONGOLIAN	path	cam	1
MONGOLIAN	path	Cim	1
MONGUOR	path	mor	2
SANTA_MONGOLIAN	path	mo	2
DAUR	path	t3rgui	3
TACHENG_DAGUR	path	t3rgul	3
KALMYK	path	xELx	4
DAUR	mountain	aul	1
KALAQIN	mountain	ol	1
KALMYK	mountain	uL	1
MONGOLIAN	mountain	uL	1
MONGUOR	mountain	ula	1
SANTA_MONGOLIAN	mountain	ula	1
TACHENG_DAGUR	mountain	awl	1
BURIAT_MONGOLIA	mountain	xodo	2
BURIAT_MONGOLIA	night	Xini	1
KALAQIN	night	s3n	1
KALMYK	night	syo	1
MONGOLIAN	night	Sunu	1
MONGUOR	night	soni	1
MONGUOR	night	suloN	1
SANTA_MONGOLIAN	night	Sy3ni	1
TACHENG_DAGUR	night	sund3	1
KALAQIN	night	w3S3	2
MONGOLIAN	night	oroy	3
BURIAT_MONGOLIA	new	Sana	1
KALMYK	new	Sin	1
MONGOLIAN	new	Sin	1
MONGOLIAN	new	saya	1
MONGUOR	new	seni	1
SANTA_MONGOLIAN	new	sini	1
TACHENG_DAGUR	new	SiNk3n	1
BURIAT_MONGOLIA	name	nara	1
DAUR	name	n3r	1
KALAQIN	name	n3r	1
KALMYK	name	nyern	1
MONGOLIAN	name	nir	1
MONGUOR	name	niere	1
TACHENG_DAGUR	name	n3r	1
DAUR	leaf	lErC	1
KALAQIN	leaf	lEbC	1
MONGOLIAN	leaf	nawCh	1
SANTA_MONGOLIAN	leaf	lach3N	1
TACHENG_DAGUR	leaf	larCh	1
KALMYK	leaf	xEmtxsn	2
MONGOLIAN	leaf	xutas	3
DAUR	nose	hamer	1
KALAQIN	nose	Xamar	1
KALMYK	nose	xEmr	1
MONGOLIAN	nose	xamar	1
MONGUOR	nose	xawar	1
SANTA_MONGOLIAN	nose	qhawa	1
TACHENG_DAGUR	nose	xamar	1
DAUR	tongue	k3l3	1
DAUR	tongue	h3l	1
MONGOLIAN	tongue	xiL	1
SANTA_MONGOLIAN	tongue	khy3ly3	1
TACHENG_DAGUR	tongue	x3l	1
KALMYK	tongue	kyeLn	2
KALMYK	knee	owtg	1
MONGOLIAN	knee	uwtug	1
MONGUOR	knee	udig	1
DAUR	knee	tolCix	2
TACHENG_DAGUR	knee	twalChig	2
SANTA_MONGOLIAN	knee	ot3u	3
DAUR	see	uj	1
KALAQIN	see	w3j	1
KALMYK	see	ucx	1
MONGOLIAN	see	uci	1
SANTA_MONGOLIAN	see	uc3	1
MONGOLIAN	see	xara	2
MONGUOR	see	musog	3
MONGUOR	see	sge	4
TACHENG_DAGUR	see	uCubye	5
MONGUOR	die	fugu	1
SANTA_MONGOLIAN	die	fuku	1
DAUR	die	ug	2
KALMYK	die	ukx	2
KALAQIN	die	w3X	3
TACHENG_DAGUR	die	ugubye	4
DAUR	star	hod	1
KALAQIN	star	od	1
KALMYK	star	otn	1
MONGOLIAN	star	ot	1
SANTA_MONGOLIAN	star	xotuN	1
TACHENG_DAGUR	star	xod	1
KALMYK	full	Curn	1
MONGOLIAN	full	turiN	1
TACHENG_DAGUR	full	durs3N	1
TACHENG_DAGUR	full	tukurek3n	1
DAUR	full	Cad	2
SANTA_MONGOLIAN	full	chudu	2
TACHENG_DAGUR	full	Chadd3N	2
KALAQIN	full	d3r	3
MONGOLIAN	full	puthiN	4
KALAQIN	louse	bw3s	1
MONGOLIAN	louse	pos	1
SANTA_MONGOLIAN	louse	bosuN	1
TACHENG_DAGUR	louse	bus	1
KALMYK	louse	byurg	2
MONGOLIAN	louse	xurs	3
MONGOLIAN	liver	iLig	1
TACHENG_DAGUR	liver	x3l3g	1
KALMYK	liver	eLkn	2
