# Supplementary material for: A test of Generalized Bayesian dating: A new linguistic dating method
Source: PLoS One. 2020 Aug 12;15(8):e0236522. doi: 10.1371/journal.pone.0236522 (PMC7423060; doi:10.1371/journal.pone.0236522)
Supplement: S1 File — Python code for extracting data from ASJP word lists, cognate identification, and conversion to nexus files. Word lists annotated for cognacy for all families. Nexus files and MrBayes command files for all families. (ZIP) [file pone.0236522.s001.zip › S1 Supporting Information/Cognates/Heibanic.txt.svm.CRP.0.57.cognates]

doculect	concept	asjp	cogid
ABUL	I	5i	1
EBANG	I	5i	1
KO1	I	i5i	1
LARU_SUDAN	I	E5	1
MORO	I	55i	1
RERE	I	5i	1
SHIRUMBA	I	5i	1
TIRO	I	iNi	1
UTORO	I	5i	1
WARNANG	I	55i	1
LOGOL	I	gweni	2
ABUL	you	Na	1
EBANG	you	Na	1
KO1	you	Nwa	1
LARU_SUDAN	you	Na	1
LOGOL	you	Na	1
MORO	you	NNa	1
RERE	you	Na	1
SHIRUMBA	you	Na	1
TIRO	you	NNa	1
UTORO	you	Na	1
WARNANG	you	uNa	1
ABUL	we	anaNa	1
EBANG	we	aliNa	1
LARU_SUDAN	we	alaNa	1
LOGOL	we	nana	1
RERE	we	5iNa	1
SHIRUMBA	we	anaNar	1
SHIRUMBA	we	anaNa	1
WARNANG	we	inaN	1
KO1	we	iri	2
MORO	we	nEndr	3
TIRO	we	illir	4
UTORO	we	5agE	5
ABUL	one	gwodippo	1
EBANG	one	gwEtipo	1
SHIRUMBA	one	ittibo	1
UTORO	one	gwEdoN	1
LARU_SUDAN	one	gwEttE	2
LOGOL	one	gwattE	2
MORO	one	kuntu	2
RERE	one	kwottE	2
WARNANG	one	Nutto	2
KO1	one	takkan	3
TIRO	one	kanna	4
ABUL	two	ram	1
EBANG	two	ram	1
LARU_SUDAN	two	rom	1
LOGOL	two	raab	1
KO1	two	aTTEro	2
KO1	two	taTTEro	2
RERE	two	kuran	3
TIRO	two	krTan	3
UTORO	two	guton	3
MORO	two	ndiTTan	4
SHIRUMBA	two	ittia	5
WARNANG	two	NirTaTTin	6
ABUL	person	gwiTi	1
EBANG	person	gwiTi	1
LARU_SUDAN	person	tiTi	1
MORO	person	E8a	1
RERE	person	kwiTi	1
SHIRUMBA	person	iTi	1
TIRO	person	uTi	1
UTORO	person	gwiTi	1
LOGOL	person	Nono	2
WARNANG	person	NE5	2
KO1	person	kio	3
ABUL	fish	gwum	1
ABUL	fish	gum	1
EBANG	fish	kum	1
KO1	fish	wum	1
LARU_SUDAN	fish	tum	1
MORO	fish	umi	1
RERE	fish	kum	1
SHIRUMBA	fish	lum	1
TIRO	fish	umi	1
UTORO	fish	lum	1
WARNANG	fish	Num	1
ABUL	dog	Nin	1
EBANG	dog	Nin	1
LOGOL	dog	Nin	1
MORO	dog	Nina	1
SHIRUMBA	dog	Nin	1
TIRO	dog	Nan	1
TIRO	dog	Nana	1
UTORO	dog	Nin	1
WARNANG	dog	Nan	1
KO1	dog	t3n	2
LARU_SUDAN	dog	k35En	2
RERE	dog	ti5En	2
ABUL	louse	g3ndEgEl	1
LARU_SUDAN	louse	t3ndEg3l	1
LOGOL	louse	gisigil	1
SHIRUMBA	louse	dindil	1
UTORO	louse	k3dEgElE	1
KO1	louse	t3gi5	2
WARNANG	louse	ataNa5	2
RERE	louse	kugi	3
TIRO	louse	irla	4
UTORO	louse	gamul	5
LARU_SUDAN	tree	tari	1
MORO	tree	uri	1
TIRO	tree	8uri	1
ABUL	tree	gwarE	2
EBANG	tree	kwarE	2
LOGOL	tree	gwari	2
RERE	tree	kwari	2
SHIRUMBA	tree	warE	2
UTORO	tree	gwarE	2
KO1	tree	kati5	3
WARNANG	tree	awnoN	4
ABUL	leaf	gEni	1
EBANG	leaf	kEni	1
KO1	leaf	k3ri	1
LARU_SUDAN	leaf	lEni	1
LOGOL	leaf	gEni	1
RERE	leaf	kEni	1
SHIRUMBA	leaf	3ni	1
UTORO	leaf	gEni	1
WARNANG	leaf	wuni	1
MORO	leaf	ani5a	2
TIRO	leaf	ani5a	2
ABUL	skin	girna	1
EBANG	skin	kirna	1
LARU_SUDAN	skin	t3rna	1
RERE	skin	kirna	1
SHIRUMBA	skin	irna	1
UTORO	skin	g3rna	1
MORO	skin	aruwa	2
TIRO	skin	oru	2
KO1	skin	liTow	3
LOGOL	skin	gurEy	4
WARNANG	skin	aTu	5
ABUL	blood	Nin	1
EBANG	blood	Nin	1
KO1	blood	Nun	1
LARU_SUDAN	blood	yin	1
LOGOL	blood	Nivin	1
MORO	blood	N3fani	1
RERE	blood	Nin	1
SHIRUMBA	blood	N3vin	1
SHIRUMBA	blood	N3vvin	1
TIRO	blood	N3vin	1
UTORO	blood	Nin	1
UTORO	blood	Nuvan	1
WARNANG	blood	Tunu	2
ABUL	bone	luy	1
ABUL	bone	luya	1
EBANG	bone	lui	1
LARU_SUDAN	bone	guya	1
LOGOL	bone	luya	1
MORO	bone	l8ia	1
RERE	bone	liyE	1
SHIRUMBA	bone	lia	1
TIRO	bone	lu8a	1
UTORO	bone	luya	1
KO1	bone	kwo5	2
WARNANG	bone	ku5	2
ABUL	horn	dil	1
EBANG	horn	dil	1
LARU_SUDAN	horn	gil	1
LOGOL	horn	dil	1
MORO	horn	8al	1
WARNANG	horn	ilE	1
SHIRUMBA	horn	luba	2
TIRO	horn	luba	2
UTORO	horn	luba	2
ABUL	ear	gEni	1
EBANG	ear	kEni	1
KO1	ear	k3ri	1
LARU_SUDAN	ear	lEni	1
LOGOL	ear	gEni	1
RERE	ear	kEni	1
SHIRUMBA	ear	3ni	1
UTORO	ear	gEni	1
WARNANG	ear	wuni	1
MORO	ear	ani5a	2
TIRO	ear	ani5a	2
ABUL	eye	gay	1
EBANG	eye	key	1
LARU_SUDAN	eye	lEy	1
LOGOL	eye	NEy	1
RERE	eye	lEy	1
SHIRUMBA	eye	lEy	1
TIRO	eye	ley	1
UTORO	eye	gEy	1
KO1	eye	ki	2
WARNANG	eye	ki	2
MORO	eye	issi	3
ABUL	nose	ladun	1
EBANG	nose	ladun	1
LOGOL	nose	luyul	1
RERE	nose	la8ulu	1
WARNANG	nose	aru8o	1
LARU_SUDAN	nose	kadil	2
MORO	nose	a8ola	2
SHIRUMBA	nose	adalo	2
UTORO	nose	gadalu	2
KO1	nose	kEyun	3
ABUL	tooth	gaNat	1
EBANG	tooth	giNay	1
KO1	tooth	k3Naw	1
LARU_SUDAN	tooth	liNat	1
LOGOL	tooth	NiNEy	1
MORO	tooth	laNa8	1
RERE	tooth	liNat	1
SHIRUMBA	tooth	laNat	1
TIRO	tooth	liNa8	1
UTORO	tooth	laNat	1
WARNANG	tooth	kaNa8	1
ABUL	tongue	diN3la	1
EBANG	tongue	diN3la	1
KO1	tongue	taN3ra	1
LARU_SUDAN	tongue	liNEla	1
LOGOL	tongue	daN3la	1
MORO	tongue	8aNEla	1
RERE	tongue	tiliNa	1
SHIRUMBA	tongue	diNEla	1
TIRO	tongue	8iNg3la	1
UTORO	tongue	dENEla	1
WARNANG	tongue	aNura	1
ABUL	knee	lrko	1
ABUL	knee	lurko	1
EBANG	knee	lirko	1
LOGOL	knee	lurgu	1
RERE	knee	Nwurgwu	1
SHIRUMBA	knee	lruwa	1
UTORO	knee	rko	1
KO1	knee	krgE	2
LARU_SUDAN	knee	k3rko	2
MORO	knee	k3ria	2
WARNANG	knee	k3rga	2
TIRO	knee	iriyo	3
ABUL	hand	di	1
EBANG	hand	doy	1
KO1	hand	tui	1
LOGOL	hand	di	1
MORO	hand	8aN	2
SHIRUMBA	hand	8E	2
RERE	hand	kErigE	3
UTORO	hand	girgE	3
LARU_SUDAN	hand	gui	4
TIRO	hand	ira8	5
WARNANG	hand	awi	6
ABUL	breasts	godu	1
EBANG	breasts	kodu	1
KO1	breasts	k3u	1
LARU_SUDAN	breasts	lodu	1
LOGOL	breasts	Noyu	1
MORO	breasts	i8u	1
MORO	breasts	a8u	1
RERE	breasts	o8u	1
SHIRUMBA	breasts	lEdu	1
TIRO	breasts	8i8u	1
UTORO	breasts	odu	1
WARNANG	breasts	abu	2
ABUL	liver	awE	1
ABUL	liver	lawE	1
EBANG	liver	awE	1
LOGOL	liver	Nawi	1
TIRO	liver	avvi	1
UTORO	liver	awE	1
KO1	liver	tui5	2
LARU_SUDAN	liver	lay	3
MORO	liver	TabEa	4
SHIRUMBA	liver	amar	5
EBANG	drink	iyyo	1
KO1	drink	iyo	1
LARU_SUDAN	drink	iyyu	1
RERE	drink	i8u	1
SHIRUMBA	drink	iyyu	1
UTORO	drink	yu	1
WARNANG	drink	i8ETo	1
MORO	drink	tu	2
TIRO	drink	tu	2
ABUL	drink	gwiyi	3
LOGOL	see	sE	1
MORO	see	sEy	1
ABUL	see	gwaN	2
EBANG	see	aN	2
LARU_SUDAN	see	aNg	2
UTORO	see	aN	2
MORO	see	nwano	3
TIRO	see	non	3
UTORO	see	nal	3
KO1	see	iyu	4
LARU_SUDAN	see	omb	5
RERE	see	iT	6
SHIRUMBA	see	amaS	7
WARNANG	see	ma	8
ABUL	hear	diN	1
EBANG	hear	diN	1
LARU_SUDAN	hear	diN	1
LOGOL	hear	lEN	1
RERE	hear	niN	1
SHIRUMBA	hear	liN	1
UTORO	hear	daN	1
UTORO	hear	gwolEN	1
KO1	hear	nE	2
TIRO	hear	no	2
WARNANG	hear	na	2
MORO	hear	gann	3
ABUL	die	gway	1
EBANG	die	kway	1
MORO	die	gay	1
TIRO	die	gay	1
LARU_SUDAN	die	gwum	2
RERE	die	kum	2
LOGOL	die	may	3
SHIRUMBA	die	may	3
UTORO	die	may	3
KO1	die	waTT	4
WARNANG	die	NET	5
ABUL	come	il	1
EBANG	come	il	1
LARU_SUDAN	come	il	1
LOGOL	come	wEl	1
LOGOL	come	mEl	1
MORO	come	El	1
RERE	come	il	1
SHIRUMBA	come	El	1
TIRO	come	il	1
UTORO	come	il	1
MORO	come	gEt	2
TIRO	come	kat	2
KO1	come	ara	3
KO1	come	upinu	4
WARNANG	come	koy	5
WARNANG	come	Nurt	6
ABUL	sun	aNin	1
EBANG	sun	aNin	1
KO1	sun	tEN3n	1
LARU_SUDAN	sun	liNEn	1
MORO	sun	a8i5ina	1
RERE	sun	aNun	1
SHIRUMBA	sun	a5En	1
TIRO	sun	a8i5an	1
UTORO	sun	a5En	1
WARNANG	sun	giNan	1
LOGOL	sun	nonayu	2
MORO	star	8uppa	1
TIRO	star	8aba	1
ABUL	star	lurom	2
EBANG	star	ludum	2
KO1	star	lutaN	2
LARU_SUDAN	star	kurom	2
LOGOL	star	lutaN	2
RERE	star	turum	2
SHIRUMBA	star	ludum	2
UTORO	star	lurom	2
WARNANG	star	udum	2
ABUL	water	Naw	1
EBANG	water	Naw	1
KO1	water	Na	1
LARU_SUDAN	water	yaw	1
LOGOL	water	Naw	1
MORO	water	Nawa	1
RERE	water	Naw	1
SHIRUMBA	water	Nar	1
TIRO	water	Nava	1
UTORO	water	Naw	1
WARNANG	water	To	2
EBANG	stone	kol	1
LARU_SUDAN	stone	kor	1
RERE	stone	kal	1
TIRO	stone	al	1
WARNANG	stone	ol	1
ABUL	stone	g3dol	2
LOGOL	stone	gudal	2
UTORO	stone	gadol	2
KO1	stone	luri	3
MORO	stone	loandra	4
SHIRUMBA	stone	ida	5
ABUL	fire	iga	1
EBANG	fire	iga	1
KO1	fire	igE	1
LARU_SUDAN	fire	liga	1
LOGOL	fire	Nigu	1
RERE	fire	yiga	1
SHIRUMBA	fire	yya	1
UTORO	fire	iga	1
WARNANG	fire	kiga	1
MORO	fire	isia	2
TIRO	fire	iyyu	3
ABUL	path	day	1
EBANG	path	day	1
LARU_SUDAN	path	kay	1
LOGOL	path	dEy	1
UTORO	path	day	1
KO1	path	tu	2
KO1	path	tul	2
RERE	path	tE	2
MORO	path	8a8	3
SHIRUMBA	path	8ad	3
TIRO	path	8a8	3
UTORO	path	tat	3
WARNANG	path	a8o5o	4
ABUL	mountain	lEn	1
EBANG	mountain	lEn	1
LOGOL	mountain	lafiyE5	2
MORO	mountain	ayEn	2
RERE	mountain	ayyin	2
KO1	mountain	k3da	3
LARU_SUDAN	mountain	kEnu	3
WARNANG	mountain	koru	3
SHIRUMBA	mountain	ludmur	4
TIRO	mountain	Tito	5
UTORO	mountain	irogom	6
ABUL	night	g3lEy	1
EBANG	night	gilEy	1
RERE	night	kilkElu	1
UTORO	night	giliyoN	1
KO1	night	gulogi	2
LARU_SUDAN	night	tuluN	2
LOGOL	night	gulogi	2
MORO	night	uluNgi	2
TIRO	night	uliNga	2
SHIRUMBA	night	alilia	3
WARNANG	night	aliNu	3
ABUL	full	gi5adu	1
EBANG	full	gwo5adalaN	1
LARU_SUDAN	full	ko5Tadu	1
LOGOL	full	o5odu	1
MORO	full	kundEynu	1
UTORO	full	gwa5E8o	1
KO1	full	ottab	2
RERE	full	uranna	3
SHIRUMBA	full	rudo	4
TIRO	full	ku5uNunu	5
WARNANG	full	biyar8u	6
ABUL	new	iyaN	1
EBANG	new	iyaN	1
KO1	new	iya	1
LARU_SUDAN	new	yaN	1
LOGOL	new	iyaN	1
RERE	new	kiyaN	1
RERE	new	yiyaN	1
UTORO	new	iyaN	1
WARNANG	new	Eyya	1
MORO	new	maTEn	2
SHIRUMBA	new	pagEdan	3
TIRO	new	ambro	4
ABUL	name	iri5	1
EBANG	name	Tiri5	1
KO1	name	Tiri5	1
LARU_SUDAN	name	Nuri5	1
LOGOL	name	Tiri5	1
MORO	name	ir3N	1
RERE	name	yiriN	1
SHIRUMBA	name	iri5	1
TIRO	name	iri	1
UTORO	name	Tiri5	1
WARNANG	name	kiri5	1
