# Supplementary material for: A test of Generalized Bayesian dating: A new linguistic dating method
Source: PLoS One. 2020 Aug 12;15(8):e0236522. doi: 10.1371/journal.pone.0236522 (PMC7423060; doi:10.1371/journal.pone.0236522)
Supplement: S1 File — Python code for extracting data from ASJP word lists, cognate identification, and conversion to nexus files. Word lists annotated for cognacy for all families. Nexus files and MrBayes command files for all families. (ZIP) [file pone.0236522.s001.zip › S1 Supporting Information/Cognates/Iroquoian.txt.svm.CRP.0.57.cognates]

doculect	concept	asjp	cogid
CAYUGA	I	i7	1
MOHAWK	I	i7i	1
ONEIDA	I	i	1
ONEIDA	I	ni7i	1
ONONDAGA	I	i7	1
ONONDAGA	I	ni7	1
SENECA	I	i7	1
TUSCARORA	I	i7	1
TUSCARORA	I	i7i	1
TUSCARORA	I	hE7i	1
CHEROKEE	I	ayo	2
CHEROKEE	I	ayE	2
CAYUGA	you	ihs	1
MOHAWK	you	ise	1
ONEIDA	you	ise	1
ONEIDA	you	nise	1
ONONDAGA	you	is	1
ONONDAGA	you	nis	1
SENECA	you	is	1
TUSCARORA	you	i8	1
TUSCARORA	you	hE7i8	1
CHEROKEE	you	nihi	1
CAYUGA	we	i7	1
MOHAWK	we	i7i	1
ONEIDA	we	i	1
ONEIDA	we	ni7i	1
ONONDAGA	we	i7	1
ONONDAGA	we	ni7	1
SENECA	we	i7	1
TUSCARORA	we	i7	1
TUSCARORA	we	i7i	1
TUSCARORA	we	hE7i	1
CHEROKEE	we	idi	1
MOHAWK	one	oska	1
ONEIDA	one	uska	1
CAYUGA	one	skat	2
ONONDAGA	one	skatah	2
SENECA	one	skat	2
TUSCARORA	one	ECi	3
CHEROKEE	one	sogwu	4
CAYUGA	two	tekni	1
MOHAWK	two	tekeni	1
ONEIDA	two	tekni	1
ONONDAGA	two	teknih	1
SENECA	two	tekhnih	1
TUSCARORA	two	nEgdi	2
CHEROKEE	two	ghali	3
CAYUGA	person	okweh	1
MOHAWK	person	ukwe	1
ONEIDA	person	ukwe	1
ONONDAGA	person	ukwe	1
SENECA	person	okwe	1
TUSCARORA	person	3kwe	1
CHEROKEE	person	yowi	2
CAYUGA	fish	jo7t	1
ONONDAGA	fish	iju7t	1
MOHAWK	fish	ic	2
ONEIDA	fish	ij	2
SENECA	fish	ica	2
SENECA	fish	ico	2
TUSCARORA	fish	iC	2
CHEROKEE	fish	acad7i	3
MOHAWK	dog	e7rhar	1
ONEIDA	dog	elhal	1
SENECA	dog	ciy	2
TUSCARORA	dog	Cir	2
CAYUGA	dog	sowas	3
ONONDAGA	dog	cihah	4
CHEROKEE	dog	gihli	5
MOHAWK	louse	ci7nu	1
ONEIDA	louse	ci7nu	1
ONONDAGA	louse	ci7kt	1
SENECA	louse	ci7noh	1
TUSCARORA	louse	Cihgw	1
CAYUGA	louse	hskeh	2
CHEROKEE	louse	tina	3
MOHAWK	tree	rut	1
ONEIDA	tree	lut	1
ONONDAGA	tree	Et	1
SENECA	tree	ot	1
MOHAWK	tree	roh	2
MOHAWK	tree	rhi	2
TUSCARORA	tree	r37	2
CAYUGA	tree	krahet	3
CHEROKEE	tree	hlkv7i	4
CAYUGA	leaf	nraht	1
MOHAWK	leaf	neraht	1
ONEIDA	leaf	nlaht	1
ONONDAGA	leaf	nEht	1
SENECA	leaf	nEht	1
TUSCARORA	leaf	7Ehr	2
CHEROKEE	leaf	ughaloga	3
CAYUGA	skin	ihn	1
MOHAWK	skin	ihn	1
ONONDAGA	skin	ihn	1
SENECA	skin	in	1
MOHAWK	skin	neh	2
ONONDAGA	skin	nehw	2
TUSCARORA	skin	tehw	2
ONEIDA	skin	hnakwal	3
CHEROKEE	skin	unega7lo7i	4
CHEROKEE	skin	ganEga	5
CAYUGA	blood	tkwEhs	1
MOHAWK	blood	nekwohs	1
ONEIDA	blood	nikwohs	1
ONONDAGA	blood	tkwEhs	1
SENECA	blood	tkwEhs	1
TUSCARORA	blood	tk3	1
TUSCARORA	blood	tkwar	1
CHEROKEE	blood	giga	2
MOHAWK	bone	styo	1
ONEIDA	bone	styo	1
ONONDAGA	bone	styE7t	1
ONONDAGA	bone	7nEy	2
SENECA	bone	7nEy	2
CAYUGA	bone	hskyE7t	3
TUSCARORA	bone	hsk37r	3
CHEROKEE	bone	ghola	4
CAYUGA	horn	na7k	1
MOHAWK	horn	na7kar	1
ONEIDA	horn	na7kal	1
ONONDAGA	horn	na7ka	1
SENECA	horn	no7ka	1
TUSCARORA	horn	3tra7n	2
TUSCARORA	horn	tra7n	2
CHEROKEE	horn	uhyuna	3
CAYUGA	ear	hoht	1
MOHAWK	ear	ahuhs	1
MOHAWK	ear	ahuht	1
ONEIDA	ear	ahuht	1
ONONDAGA	ear	ahuht	1
SENECA	ear	aoht	1
TUSCARORA	ear	h3hs	1
TUSCARORA	ear	h3ht	1
CHEROKEE	ear	gale7ni	2
CAYUGA	eye	kah	1
MOHAWK	eye	kahr	1
ONEIDA	eye	kahl	1
ONONDAGA	eye	kah	1
SENECA	eye	ka	1
SENECA	eye	kah	1
TUSCARORA	eye	kahr	1
CHEROKEE	eye	aghano7i	2
CHEROKEE	eye	aghdhuli	3
CAYUGA	nose	nyohs	1
MOHAWK	nose	7nyuhs	1
ONEIDA	nose	7nyuhs	1
ONONDAGA	nose	7nyuhs	1
SENECA	nose	7nyohs	1
TUSCARORA	nose	7ty3hs	1
CHEROKEE	nose	ayohsuli	2
MOHAWK	tooth	nawir	1
ONEIDA	tooth	nawil	1
CAYUGA	tooth	no7j	2
MOHAWK	tooth	noj	2
ONONDAGA	tooth	no7j	2
SENECA	tooth	no7c	2
TUSCARORA	tooth	3tu78	3
TUSCARORA	tooth	tu78	3
CHEROKEE	tooth	gandohka	4
CAYUGA	tongue	wE7nahs	1
MOHAWK	tongue	o7nahs	1
ONEIDA	tongue	o7nahs	1
ONONDAGA	tongue	7nahs	1
SENECA	tongue	E7nohs	1
TUSCARORA	tongue	37tahs	1
TUSCARORA	tongue	7tahs	1
CHEROKEE	tongue	gando7i	2
CAYUGA	knee	och	1
MOHAWK	knee	kwich	1
ONEIDA	knee	uc	1
SENECA	knee	osh	1
ONONDAGA	knee	kihi7n	2
TUSCARORA	knee	3tkwe8	3
CHEROKEE	knee	ganigeni	4
CAYUGA	hand	hsoht	1
MOHAWK	hand	snuhs	1
ONEIDA	hand	snuhs	1
SENECA	hand	s7oht	1
ONONDAGA	hand	7ny	2
SENECA	hand	7ny	2
TUSCARORA	hand	7ehn	3
CHEROKEE	hand	uwo7yeni	4
CAYUGA	breasts	nokw	1
SENECA	breasts	no7kw	1
ONEIDA	breasts	nu7t	2
ONONDAGA	breasts	7ahs	2
ONONDAGA	breasts	nuhEhs	2
TUSCARORA	breasts	7ahs	2
MOHAWK	breasts	uckwe7n	3
CHEROKEE	breasts	ganeci	4
CAYUGA	liver	twEhs	1
MOHAWK	liver	7thwo7s	1
ONEIDA	liver	athwohs	1
ONONDAGA	liver	thwEhs	1
SENECA	liver	thwEhs	1
TUSCARORA	liver	athw3hs	1
MOHAWK	liver	ci7ehser	2
CHEROKEE	liver	uwela	3
CAYUGA	drink	hnekeh	1
ONEIDA	drink	hnekihl	1
ONONDAGA	drink	hnekih	1
SENECA	drink	hneke	1
MOHAWK	drink	ir	2
TUSCARORA	drink	ihr	2
CHEROKEE	drink	adihdha	3
CAYUGA	see	kE	1
MOHAWK	see	ko	1
ONONDAGA	see	kE	1
SENECA	see	kE	1
TUSCARORA	see	k3	1
ONEIDA	see	atkatho	2
CHEROKEE	see	gohwdh	3
CAYUGA	hear	athote	1
MOHAWK	hear	athute	1
ONEIDA	hear	athute	1
ONONDAGA	hear	athute	1
ONONDAGA	hear	athut	1
SENECA	hear	aok	1
SENECA	hear	athote	1
CHEROKEE	hear	ahdhok	1
TUSCARORA	hear	h3hsj3	2
CAYUGA	die	ihey	1
MOHAWK	die	ihey	1
ONEIDA	die	ohey	1
ONONDAGA	die	ihey	1
ONONDAGA	die	iheyu	1
ONONDAGA	die	Ehey	1
ONONDAGA	die	Eheyu	1
SENECA	die	iey	1
SENECA	die	eey	1
TUSCARORA	die	ihey	1
MOHAWK	die	ryoht	2
CHEROKEE	die	ayohuhisdi	3
CAYUGA	come	e	1
MOHAWK	come	e	1
ONEIDA	come	e	1
ONONDAGA	come	et	1
ONONDAGA	come	eht	1
SENECA	come	akto	1
SENECA	come	ahket	1
SENECA	come	e	1
TUSCARORA	come	u	1
TUSCARORA	come	e	1
MOHAWK	come	kwath	2
TUSCARORA	come	aw	3
CHEROKEE	come	galuC3	4
CAYUGA	sun	akw	1
CAYUGA	sun	rakw	1
MOHAWK	sun	rahkw	1
ONONDAGA	sun	Ehkw	1
SENECA	sun	Ehkw	1
ONEIDA	sun	atahal	2
TUSCARORA	sun	hihte7	3
TUSCARORA	sun	athn3hst	4
CHEROKEE	sun	igaodonod7a	5
CAYUGA	star	jihsot	1
MOHAWK	star	cisto	1
ONEIDA	star	cistohkw	1
ONONDAGA	star	cistanohkwa	1
SENECA	star	cihso7t	1
TUSCARORA	star	7nihs3r	2
CHEROKEE	star	nomgwihsi	3
CAYUGA	water	hnek	1
MOHAWK	water	hnek	1
ONEIDA	water	hnekanus	1
ONONDAGA	water	hnekano	1
SENECA	water	hnekano	1
TUSCARORA	water	aw37	2
CHEROKEE	water	ama	3
MOHAWK	stone	noy	1
ONEIDA	stone	noy	1
ONONDAGA	stone	nEy	1
CHEROKEE	stone	n3ya	1
CAYUGA	stone	hskw	2
SENECA	stone	7skwa	2
TUSCARORA	stone	Ct3hr	3
TUSCARORA	stone	hr37n	4
CAYUGA	fire	tek	1
MOHAWK	fire	atek	1
ONONDAGA	fire	atek	1
SENECA	fire	atek	1
MOHAWK	fire	cir	2
ONEIDA	fire	cist	2
ONONDAGA	fire	cist	2
SENECA	fire	cist	2
TUSCARORA	fire	c3h	2
TUSCARORA	fire	ac3h	2
CHEROKEE	fire	acila	2
MOHAWK	path	hah	1
ONEIDA	path	hah	1
ONONDAGA	path	ahate	1
ONONDAGA	path	ahahat	1
SENECA	path	ha	1
TUSCARORA	path	hah	1
TUSCARORA	path	ahah	1
CAYUGA	path	atokohtahkw	2
TUSCARORA	path	en3hst	3
TUSCARORA	path	a7u	4
CHEROKEE	path	usdigan3n3	5
CAYUGA	mountain	not	1
MOHAWK	mountain	nut	1
ONEIDA	mountain	nut	1
ONONDAGA	mountain	nut	1
SENECA	mountain	not	1
TUSCARORA	mountain	n3t	1
TUSCARORA	mountain	n3ther	1
ONEIDA	mountain	itstohl	2
CHEROKEE	mountain	odal3	3
CAYUGA	night	ahsoheh	1
MOHAWK	night	ahsuth	1
ONEIDA	night	ahsut	1
ONONDAGA	night	ahsut	1
SENECA	night	ahsot	1
TUSCARORA	night	ah8athu	1
CHEROKEE	night	unsohi	2
CAYUGA	full	ahta7	1
MOHAWK	full	ahta7	1
ONEIDA	full	ahta7	1
ONONDAGA	full	ahta7	1
SENECA	full	ahta7	1
TUSCARORA	full	at7a	1
TUSCARORA	full	at7ah	1
ONEIDA	full	nahn	2
SENECA	full	noh	2
SENECA	full	nohe	2
CHEROKEE	full	hsul	3
CAYUGA	new	ase	1
MOHAWK	new	ase	1
ONEIDA	new	ase	1
ONONDAGA	new	ahse	1
SENECA	new	awase	1
SENECA	new	ase	1
TUSCARORA	new	a8e7	1
CHEROKEE	new	acehi	1
CAYUGA	name	hsEn	1
MOHAWK	name	hson	1
ONEIDA	name	hson	1
ONONDAGA	name	hsEn	1
SENECA	name	hsEn	1
TUSCARORA	name	hs3n	1
CHEROKEE	name	dudo3	2
