# Supplementary material for: A test of Generalized Bayesian dating: A new linguistic dating method
Source: PLoS One. 2020 Aug 12;15(8):e0236522. doi: 10.1371/journal.pone.0236522 (PMC7423060; doi:10.1371/journal.pone.0236522)
Supplement: S1 File — Python code for extracting data from ASJP word lists, cognate identification, and conversion to nexus files. Word lists annotated for cognacy for all families. Nexus files and MrBayes command files for all families. (ZIP) [file pone.0236522.s001.zip › S1 Supporting Information/Cognates/Cochimi-Yuman.txt.svm.CRP.0.57.cognates]

doculect	concept	asjp	cogid
COCOPA	one	Sit	1
DIEGUENO	one	3xink	1
HAVASUPAI	one	sita	1
MARICOPA	one	Sentik	1
MOHAVE	one	seto	1
MOJAVE	one	asentik	1
PAIPAI	one	Sit	1
TIPAI	one	Sin	1
WALAPAI	one	sit	1
YAVAPAI	one	siti	1
DIEGUENO	one	un	2
KILIWA	one	masig	3
COCOPA	two	xuwak	1
DIEGUENO	two	x3wak	1
HAVASUPAI	two	huwaka	1
KILIWA	two	xwaq	1
KILIWA	two	huwak	1
MARICOPA	two	xavik	1
MOHAVE	two	hEvik	1
MOJAVE	two	havik	1
PAIPAI	two	xuwak	1
TIPAI	two	xuwak	1
WALAPAI	two	hwak	1
YAVAPAI	two	hwaki	1
COCOPA	person	apa7	1
DIEGUENO	person	ipay	1
HAVASUPAI	person	apa7	1
MARICOPA	person	ipa	1
MOHAVE	person	pi7pE	1
MOJAVE	person	ipa	1
PAIPAI	person	apa	1
TIPAI	person	ipa	1
WALAPAI	person	pa7a	1
YAVAPAI	person	pa	1
YAVAPAI	person	paCa	1
COCOPA	fish	si7iL	1
PAIPAI	fish	xa7il	1
TIPAI	fish	Sa7iL	1
HAVASUPAI	fish	iCi7	2
WALAPAI	fish	hiCi7	2
WALAPAI	fish	iCi7	2
MARICOPA	fish	Ci	3
MOHAVE	fish	Echi	3
MOJAVE	fish	aCi	3
YAVAPAI	fish	Ci	3
KILIWA	fish	xatayltkwyaq	4
COCOPA	dog	xat	1
DIEGUENO	dog	3xat	1
HAVASUPAI	dog	ahate	1
KILIWA	dog	that	1
MARICOPA	dog	xat	1
MOJAVE	dog	ahat	1
PAIPAI	dog	xat	1
TIPAI	dog	xat	1
WALAPAI	dog	hat	1
MOHAVE	dog	hatchoq	2
MOJAVE	dog	hatCoq	2
YAVAPAI	dog	k8ar	3
COCOPA	blood	ixwat	1
DIEGUENO	blood	3xwat	1
HAVASUPAI	blood	hwate	1
KILIWA	blood	takhwat	1
MARICOPA	blood	yixwit	1
MOHAVE	blood	nyEhwEt	1
MOJAVE	blood	5ahwat	1
PAIPAI	blood	Cxwat	1
TIPAI	blood	xwat	1
WALAPAI	blood	hwat	1
YAVAPAI	blood	hwata	1
COCOPA	bone	yak	1
COCOPA	bone	5iyak	1
HAVASUPAI	bone	Ciyak	1
PAIPAI	bone	Ciyak	1
WALAPAI	bone	Ciyak	1
YAVAPAI	bone	Cyaka	1
DIEGUENO	bone	aq	2
KILIWA	bone	hak	2
MARICOPA	bone	Sak	2
MOHAVE	bone	nyEsEk	2
MOJAVE	bone	5asak	2
TIPAI	bone	ak	2
COCOPA	horn	5ikwa	1
DIEGUENO	horn	3kwa	1
HAVASUPAI	horn	kwa7a	1
KILIWA	horn	kwa7	1
MARICOPA	horn	ikwe	1
MOHAVE	horn	ikwe	1
MOJAVE	horn	kikwe	1
PAIPAI	horn	kwa	1
TIPAI	horn	kwa	1
WALAPAI	horn	kwa7a	1
YAVAPAI	horn	kwa	1
COCOPA	ear	Sumaly	1
DIEGUENO	ear	x3maL	1
HAVASUPAI	ear	smark	1
KILIWA	ear	smakl	1
MARICOPA	ear	Smalyk	1
MOHAVE	ear	ismElyk	1
MOJAVE	ear	smalyk	1
PAIPAI	ear	Smalk	1
TIPAI	ear	SmeL	1
WALAPAI	ear	smark	1
YAVAPAI	ear	Smaka	1
MARICOPA	eye	i8o	1
MOHAVE	eye	ido	1
MOHAVE	eye	idosEk	1
MOJAVE	eye	i8o	1
COCOPA	eye	iyu	2
DIEGUENO	eye	3yiw	2
HAVASUPAI	eye	yu7	2
KILIWA	eye	yu	2
PAIPAI	eye	yu	2
TIPAI	eye	yiw	2
WALAPAI	eye	yu7	2
YAVAPAI	eye	yu	2
COCOPA	nose	ixu	1
DIEGUENO	nose	3xu	1
MARICOPA	nose	ixu	1
MOHAVE	nose	ihu	1
MOJAVE	nose	ihu	1
PAIPAI	nose	xu	1
YAVAPAI	nose	hu	1
HAVASUPAI	nose	yayo7	2
WALAPAI	nose	yay	2
KILIWA	nose	phi7	3
COCOPA	tooth	iya	1
MARICOPA	tooth	i8o	1
MOHAVE	tooth	ido	1
MOJAVE	tooth	i8o	1
DIEGUENO	tooth	3yaw	2
KILIWA	tooth	yaw	2
TIPAI	tooth	yaw	2
HAVASUPAI	tooth	yo7	3
PAIPAI	tooth	yo	3
WALAPAI	tooth	yo7	3
YAVAPAI	tooth	yo	3
MOHAVE	tooth	ido7ichEmEny	4
COCOPA	tongue	ipaL	1
COCOPA	tongue	impaL	1
DIEGUENO	tongue	3n3paL	1
HAVASUPAI	tongue	yipale	1
KILIWA	tongue	hapal	1
MARICOPA	tongue	ipal	1
MOHAVE	tongue	ipEly	1
MOJAVE	tongue	ipal	1
PAIPAI	tongue	yimpal	1
TIPAI	tongue	xanpeL	1
WALAPAI	tongue	yipal	1
YAVAPAI	tongue	himpal	1
YAVAPAI	tongue	hipal	1
COCOPA	hand	iSaL	1
DIEGUENO	hand	3saL	1
HAVASUPAI	hand	sale	1
KILIWA	hand	sal	1
MARICOPA	hand	iSaly	1
MOHAVE	hand	isEly	1
MOJAVE	hand	isal	1
PAIPAI	hand	Sal	1
TIPAI	hand	SeL	1
WALAPAI	hand	sal	1
YAVAPAI	hand	sal	1
COCOPA	liver	CpuSu	1
DIEGUENO	liver	C3p3si	1
HAVASUPAI	liver	Civ8i7	1
KILIWA	liver	laphe	1
MARICOPA	liver	yiSavsi	1
MARICOPA	liver	5icvusit	1
MOHAVE	liver	chEvuthi	1
MOJAVE	liver	Civu8i	1
PAIPAI	liver	Civsi	1
TIPAI	liver	tapsi	1
WALAPAI	liver	Civ8i7	1
YAVAPAI	liver	Cb8i	1
YAVAPAI	liver	Cw8i	1
DIEGUENO	drink	w3si	1
KILIWA	drink	Ce	1
PAIPAI	drink	asi	1
TIPAI	drink	si	1
HAVASUPAI	drink	8ika	2
MOJAVE	drink	i8im	2
WALAPAI	drink	8ik	2
YAVAPAI	drink	8i	2
COCOPA	drink	Six	3
COCOPA	drink	kSik	3
MARICOPA	drink	ksim	3
MOHAVE	drink	ithi	4
COCOPA	see	wi	1
COCOPA	see	kuwik	1
MARICOPA	see	kiyuk	1
MOHAVE	see	iyu	1
MOJAVE	see	kiyuk	1
TIPAI	see	wiyux	1
HAVASUPAI	see	uka	2
WALAPAI	see	uk	2
YAVAPAI	see	u	2
DIEGUENO	see	3wuw	3
KILIWA	see	saw	4
PAIPAI	see	Ca7u	5
COCOPA	hear	ki7ip	1
MOHAVE	hear	E7Ev	1
PAIPAI	hear	e7ev	1
WALAPAI	hear	mi7eva	1
MARICOPA	hear	k7avk	2
MOJAVE	hear	ha7avak	2
DIEGUENO	hear	yip	3
TIPAI	hear	ipx	3
WALAPAI	hear	epuk	3
YAVAPAI	hear	ebi	3
HAVASUPAI	hear	evka	4
KILIWA	hear	kwi	5
MOHAVE	die	ipuy	1
MOJAVE	die	ipuye	1
HAVASUPAI	die	pika	2
KILIWA	die	pi	2
MARICOPA	die	puyk	2
PAIPAI	die	pik	2
WALAPAI	die	pik	2
YAVAPAI	die	pi	2
YAVAPAI	die	puyi	2
COCOPA	die	maSpax	3
COCOPA	die	miSupa	3
TIPAI	die	mispak	3
COCOPA	come	kiyik	1
MARICOPA	come	ka8ik	1
MOJAVE	come	kiyu	1
MOJAVE	come	ki8ik	1
COCOPA	come	uyix	2
DIEGUENO	come	w3yiw	2
TIPAI	come	wiyiwx	2
HAVASUPAI	come	miyuwa	3
WALAPAI	come	miyuwa	3
PAIPAI	come	yuw	4
YAVAPAI	come	yuwi	4
KILIWA	come	piye	5
MOHAVE	come	idi	6
MOHAVE	come	ivE	7
COCOPA	sun	5a	1
DIEGUENO	sun	35a	1
HAVASUPAI	sun	5a7a	1
MARICOPA	sun	5a	1
MOJAVE	sun	a5a	1
PAIPAI	sun	5a	1
TIPAI	sun	5a	1
WALAPAI	sun	5a7	1
YAVAPAI	sun	5a	1
KILIWA	sun	i75ay	2
MOHAVE	sun	EnyE	3
HAVASUPAI	star	hamasi7i	1
KILIWA	star	masi7	1
MARICOPA	star	xamSe	1
MOHAVE	star	Em7use	1
MOHAVE	star	hEmuse	1
MOJAVE	star	hamase	1
PAIPAI	star	xamSi	1
WALAPAI	star	hamsi7	1
YAVAPAI	star	hamsi	1
COCOPA	star	kwaLyap	2
COCOPA	star	kLap	2
DIEGUENO	star	kw3nm3sap	2
TIPAI	star	kwaLap	2
COCOPA	water	xa	1
DIEGUENO	water	3xa	1
MARICOPA	water	xa	1
PAIPAI	water	xa	1
TIPAI	water	xa	1
HAVASUPAI	water	aha7a	2
KILIWA	water	ha7	2
MOHAVE	water	EhE	2
MOHAVE	water	EhEvir	2
MOJAVE	water	aha	2
WALAPAI	water	ha7	2
YAVAPAI	water	ha	2
COCOPA	stone	wi	1
DIEGUENO	stone	3wiS	1
HAVASUPAI	stone	wi7	1
KILIWA	stone	wey	1
MARICOPA	stone	vi	1
MOJAVE	stone	avi	1
PAIPAI	stone	wi	1
TIPAI	stone	wiy	1
WALAPAI	stone	wi7	1
YAVAPAI	stone	wi	1
COCOPA	fire	a7a	1
HAVASUPAI	fire	a7o7	1
KILIWA	fire	a7aw	1
MOHAVE	fire	E7Ew	1
MOJAVE	fire	a7aw	1
PAIPAI	fire	o7o	1
TIPAI	fire	a7aw	1
WALAPAI	fire	o7o7	1
DIEGUENO	fire	aw	2
MARICOPA	fire	aw	2
YAVAPAI	fire	o	3
COCOPA	path	wa5a	1
DIEGUENO	path	u5a	1
HAVASUPAI	path	5a7a	1
KILIWA	path	u5a7	1
KILIWA	path	w5a7	1
MARICOPA	path	vu5e	1
MOHAVE	path	Ev7unye	1
MOJAVE	path	avu5eh	1
PAIPAI	path	u5a	1
TIPAI	path	wa5a	1
WALAPAI	path	u5a7a	1
YAVAPAI	path	5a	1
YAVAPAI	path	5akruyruya	2
COCOPA	night	Ci5em	1
COCOPA	night	Ci5am	1
KILIWA	night	tiy	1
MARICOPA	night	ti5am	1
MOHAVE	night	tinyEm	1
MOJAVE	night	ti5am	1
PAIPAI	night	ti5av	1
TIPAI	night	ti5am	1
DIEGUENO	night	kuxun	2
WALAPAI	night	yapak	3
YAVAPAI	night	hipam	4
COCOPA	full	Cim7ur	1
DIEGUENO	full	t3mur	1
HAVASUPAI	full	tim7orika	1
MARICOPA	full	tam7ork	1
MOJAVE	full	tam7ork	1
YAVAPAI	full	tmpiri	1
YAVAPAI	full	km7ori	1
DIEGUENO	full	xup	2
KILIWA	full	Tmip	3
KILIWA	full	haskwil	4
MOHAVE	full	Eto	5
MOHAVE	full	tEpes	6
COCOPA	name	xumuL	1
COCOPA	name	muL	1
KILIWA	name	mil	1
MARICOPA	name	muly	1
MOHAVE	name	imuly	1
MOJAVE	name	himuly	1
PAIPAI	name	mul	1
TIPAI	name	muL	1
WALAPAI	name	mul	1
YAVAPAI	name	mul	1
DIEGUENO	name	C3xiC	2
HAVASUPAI	name	siviya	3
DIEGUENO	I	35aC	1
KILIWA	I	5a7	1
YAVAPAI	I	5a	1
YAVAPAI	I	5aCi	1
MOHAVE	I	inyech	2
DIEGUENO	you	ma	1
KILIWA	you	ma7	1
MOHAVE	you	manych	1
YAVAPAI	you	ma	1
KILIWA	we	5a7	1
YAVAPAI	we	5aCb	1
DIEGUENO	we	35awapC	2
MOHAVE	we	inyechvch	3
KILIWA	louse	x7Til	1
YAVAPAI	louse	h7el	1
DIEGUENO	louse	x3LC3puk	2
DIEGUENO	louse	3miL	3
MOHAVE	louse	nyi7ily	4
DIEGUENO	tree	iL	1
YAVAPAI	tree	i	1
KILIWA	tree	salhaq7tay	2
YAVAPAI	tree	wila	3
MOHAVE	skin	imEt	1
YAVAPAI	skin	mat	1
DIEGUENO	skin	3kwaL	2
DIEGUENO	skin	kw3r	2
MOHAVE	skin	alyoq	3
YAVAPAI	skin	8pila	4
HAVASUPAI	knee	mipuke	1
KILIWA	knee	milpok	1
MOHAVE	knee	imemipuk	1
MOJAVE	knee	himemipuk	1
PAIPAI	knee	mimpok	1
TIPAI	knee	mipok	1
WALAPAI	knee	mipuk	1
YAVAPAI	knee	mipuk	1
YAVAPAI	knee	mmpuk	1
DIEGUENO	knee	x3m3tun	2
DIEGUENO	knee	m3x3tun	2
DIEGUENO	breasts	53may	1
KILIWA	breasts	5mayu	1
YAVAPAI	breasts	5maya	1
MOHAVE	breasts	nyEmE	2
KILIWA	mountain	wiy	1
MOHAVE	mountain	Evi	1
YAVAPAI	mountain	wi	1
YAVAPAI	mountain	witaya	1
DIEGUENO	mountain	mat3tay	2
DIEGUENO	new	w3xay	1
DIEGUENO	new	3xay	1
KILIWA	new	mrayxay	1
MOHAVE	new	wE7ipEy	1
KILIWA	new	hipatxay	2
MOHAVE	new	mapith	3
YAVAPAI	new	hibmu	4
MARICOPA	leaf	xamaly	1
MOHAVE	leaf	hEmEly	1
MOJAVE	leaf	hamaly	1
TIPAI	leaf	xu7maL	1
KILIWA	leaf	smaq	2
YAVAPAI	leaf	8eqa	3
