# Supplementary material for: A test of Generalized Bayesian dating: A new linguistic dating method
Source: PLoS One. 2020 Aug 12;15(8):e0236522. doi: 10.1371/journal.pone.0236522 (PMC7423060; doi:10.1371/journal.pone.0236522)
Supplement: S1 File — Python code for extracting data from ASJP word lists, cognate identification, and conversion to nexus files. Word lists annotated for cognacy for all families. Nexus files and MrBayes command files for all families. (ZIP) [file pone.0236522.s001.zip › S1 Supporting Information/Cognates/Arawan.txt.svm.CRP.0.57.cognates]

doculect	concept	asjp	cogid
BANAWA	one	owaria	1
DENI	one	uhar	1
JARAWARA	one	ohari	1
KULINA_ARAUA	one	oharini	1
KULINA_ARAUA	one	uharihari	1
MADIJA	one	ohari	1
PAUMARI	one	hoarani	2
PAUMARI	one	hoarana	2
JARAWARA	one	one	3
BANAWA	two	fama	1
DENI	two	pama	1
JAMAMADI	two	fama	1
JARAWARA	two	fama	1
KULINA_ARAUA	two	pamawi	1
MADIJA	two	pama	1
MADIJA	two	pamani	1
PAUMARI	two	bamiki	1
BANAWA	fish	aba	1
DENI	fish	aba	1
JAMAMADI	fish	aba	1
JARAWARA	fish	aba	1
KULINA_ARAUA	fish	aba	1
MADIJA	fish	aba	1
KULINA_ARAUA	fish	titi	2
PAUMARI	fish	abaisana	3
BANAWA	dog	iomai	1
JAMAMADI	dog	yome	1
JARAWARA	dog	yome	1
KULINA_ARAUA	dog	EthE	2
MADIJA	dog	ethe	2
DENI	dog	meze	3
JARAWARA	dog	kamati	4
PAUMARI	dog	jomahivaovaohana	5
BANAWA	louse	kamati	1
DENI	louse	kamati	1
JAMAMADI	louse	kamati	1
JARAWARA	louse	kamati	1
KULINA_ARAUA	louse	kamati	1
MADIJA	louse	kamati	1
PAUMARI	louse	kama7i	1
BANAWA	tree	awe	1
BANAWA	tree	ewene	1
DENI	tree	ava	1
JAMAMADI	tree	awene	1
JAMAMADI	tree	awa	1
JARAWARA	tree	awa	1
KULINA_ARAUA	tree	awa	1
MADIJA	tree	awa	1
PAUMARI	tree	ava	1
BANAWA	leaf	afe	1
BANAWA	leaf	efe	1
JAMAMADI	leaf	afe	1
JAMAMADI	leaf	efe	1
JARAWARA	leaf	wayoafe	1
DENI	leaf	ephe	2
MADIJA	leaf	ephe	2
MADIJA	leaf	aphani	2
JARAWARA	leaf	waso	3
KULINA_ARAUA	leaf	bEbE	4
PAUMARI	leaf	ava7afa	5
BANAWA	skin	atari	1
BANAWA	skin	ataro	1
DENI	skin	eteru	1
DENI	skin	eteruni	1
JAMAMADI	skin	atori	1
JAMAMADI	skin	ataru	1
JARAWARA	skin	atari	1
JARAWARA	skin	ataro	1
KULINA_ARAUA	skin	EtEru	1
MADIJA	skin	api	2
MADIJA	skin	apini	2
PAUMARI	skin	basafi	3
PAUMARI	skin	asafi	3
BANAWA	blood	emene	1
DENI	blood	emene	1
JAMAMADI	blood	emene	1
KULINA_ARAUA	blood	EmEnE	1
MADIJA	blood	emene	1
BANAWA	blood	ame	2
DENI	blood	ama	2
JAMAMADI	blood	ama	2
JARAWARA	blood	ama	2
MADIJA	blood	amani	2
PAUMARI	blood	bama	2
PAUMARI	blood	ama	2
BANAWA	bone	tone	1
DENI	bone	tune	1
DENI	bone	tuneni	1
JAMAMADI	bone	tone	1
JARAWARA	bone	tona	1
KULINA_ARAUA	bone	tunE	1
MADIJA	bone	tone	1
MADIJA	bone	tonani	1
BANAWA	ear	warabi	1
BANAWA	ear	warabo	1
DENI	ear	varibu	1
JAMAMADI	ear	narabi	1
JAMAMADI	ear	narabo	1
JARAWARA	ear	narabi	1
KULINA_ARAUA	ear	waribu	1
KULINA_ARAUA	ear	Eribu	1
MADIJA	ear	aribo	1
MADIJA	ear	ariboni	1
PAUMARI	ear	moroboi	1
PAUMARI	ear	morobo	1
JARAWARA	ear	yowakari	2
BANAWA	eye	noki	1
BANAWA	eye	noko	1
DENI	eye	nukhu	1
JAMAMADI	eye	noki	1
JAMAMADI	eye	noko	1
JARAWARA	eye	noki	1
JARAWARA	eye	noko	1
KULINA_ARAUA	eye	nukhu	1
MADIJA	eye	nokho	1
MADIJA	eye	nokhoni	1
PAUMARI	eye	nokhoibada	1
PAUMARI	eye	nokhonibada	1
DENI	nose	ivene	1
DENI	nose	iveneni	1
BANAWA	nose	widi	2
JAMAMADI	nose	widi	2
JARAWARA	nose	witi	2
PAUMARI	nose	viridi	2
KULINA_ARAUA	nose	EnE	3
MADIJA	nose	ene	3
MADIJA	nose	eneni	3
BANAWA	tooth	ini	1
BANAWA	tooth	ino	1
DENI	tooth	inu	1
DENI	tooth	inuni	1
JAMAMADI	tooth	ini	1
JAMAMADI	tooth	ino	1
JARAWARA	tooth	ino	1
JARAWARA	tooth	ini	1
KULINA_ARAUA	tooth	inu	1
MADIJA	tooth	ino	1
MADIJA	tooth	inoni	1
PAUMARI	tooth	ino	1
BANAWA	hand	yahi	1
BANAWA	hand	yehe	1
JAMAMADI	hand	jahi	1
JAMAMADI	hand	jehe	1
JARAWARA	hand	yehe	1
PAUMARI	hand	sa7a	1
DENI	hand	zepe	2
DENI	hand	apani	2
JARAWARA	hand	mani	2
KULINA_ARAUA	hand	ijEpE	2
MADIJA	hand	dsepe	2
MADIJA	hand	dsapani	2
BANAWA	breasts	yohar	1
BANAWA	breasts	yohari	1
DENI	breasts	zuhuzi	1
JAMAMADI	breasts	johari	1
JARAWARA	breasts	yoha	1
KULINA_ARAUA	breasts	juhuri	1
MADIJA	breasts	dsoho	2
MADIJA	breasts	dsohorini	2
PAUMARI	breasts	jokanabidi	3
PAUMARI	breasts	kanabidio	3
BANAWA	liver	wati	1
DENI	liver	ati	1
DENI	liver	atini	1
JAMAMADI	liver	wati	1
JARAWARA	liver	wahati	1
KULINA_ARAUA	liver	wati	1
MADIJA	liver	ati	1
MADIJA	liver	atini	1
PAUMARI	liver	va7i	1
BANAWA	drink	fa	1
BANAWA	drink	fawa	1
DENI	drink	puva	1
JAMAMADI	drink	fawa	1
JARAWARA	drink	fawa	1
KULINA_ARAUA	drink	jEnawi	2
MADIJA	drink	dsede	3
PAUMARI	drink	ni7avi	4
BANAWA	see	kii	1
JAMAMADI	see	ki	1
DENI	see	khina	2
DENI	see	khikara	2
KULINA_ARAUA	see	khitawi	2
MADIJA	see	khide	2
JARAWARA	see	awa	3
PAUMARI	see	binoki	4
BANAWA	hear	mita	1
JAMAMADI	hear	mita	1
JARAWARA	hear	mita	1
KULINA_ARAUA	hear	mithawi	1
MADIJA	hear	mithade	1
PAUMARI	hear	bikamitha	1
DENI	hear	varibu	2
BANAWA	come	kama	1
DENI	come	khamita	1
JARAWARA	come	kakamake	1
JARAWARA	come	kaki	1
KULINA_ARAUA	come	khahunawi	2
MADIJA	come	khahonade	2
PAUMARI	come	adaha	3
BANAWA	sun	mai	1
DENI	sun	mahi	1
JAMAMADI	sun	mahi	1
JARAWARA	sun	bahi	1
KULINA_ARAUA	sun	mahi	1
MADIJA	sun	mahi	1
PAUMARI	sun	safini	2
BANAWA	star	amowa	1
DENI	star	amuva	1
JAMAMADI	star	amowa	1
JARAWARA	star	amowa	1
KULINA_ARAUA	star	amuwa	1
MADIJA	star	amowa	1
PAUMARI	star	biviri	2
BANAWA	water	fehene	1
JAMAMADI	water	fehene	1
JARAWARA	water	fehene	1
BANAWA	water	fahi	2
JAMAMADI	water	faha	2
JARAWARA	water	faha	2
DENI	water	pashu	3
KULINA_ARAUA	water	pachu	3
MADIJA	water	pasho	3
PAUMARI	water	patha	3
BANAWA	stone	yati	1
JAMAMADI	stone	yati	1
JARAWARA	stone	yati	1
PAUMARI	stone	jadi	1
DENI	stone	siba	2
KULINA_ARAUA	stone	ciba	2
MADIJA	stone	siba	2
BANAWA	fire	yifo	1
BANAWA	fire	yifene	1
JAMAMADI	fire	yifi	1
JAMAMADI	fire	yifone	1
JARAWARA	fire	yifo	1
JARAWARA	fire	yifowiti	1
DENI	fire	hahphu	2
KULINA_ARAUA	fire	jiphu	2
MADIJA	fire	dsipho	2
PAUMARI	fire	siho	2
BANAWA	path	hawi	1
BANAWA	path	hawine	1
DENI	path	havine	1
DENI	path	havini	1
JAMAMADI	path	hawi	1
JAMAMADI	path	hawine	1
JARAWARA	path	hawi	1
JARAWARA	path	hawine	1
MADIJA	path	hawi	1
MADIJA	path	hawini	1
PAUMARI	path	hagihi	1
BANAWA	mountain	adami	1
DENI	mountain	adami	1
JAMAMADI	mountain	adami	1
JARAWARA	mountain	atami	1
KULINA_ARAUA	mountain	adami	1
MADIJA	mountain	adami	1
DENI	mountain	vekavari	2
PAUMARI	mountain	arabonamahiki	3
BANAWA	full	kibi	1
KULINA_ARAUA	full	ihiwi	1
DENI	full	zatunikaharu	2
JARAWARA	full	mona	3
KULINA_ARAUA	full	kahie	4
MADIJA	full	akhara	5
PAUMARI	full	jibini	6
BANAWA	new	yati	1
DENI	new	zati	1
JAMAMADI	new	yati	1
JARAWARA	new	yati	1
KULINA_ARAUA	new	jati	1
MADIJA	new	dsati	1
PAUMARI	new	jadi	1
DENI	I	uva	1
JARAWARA	I	owa	1
JARAWARA	I	haowa	1
KULINA_ARAUA	I	uwa	1
MADIJA	I	owa	1
PAUMARI	I	hovani	1
PAUMARI	I	ho	2
DENI	you	tia	1
JARAWARA	you	tiwa	1
JARAWARA	you	tera	1
KULINA_ARAUA	you	tia	1
MADIJA	you	tia	1
PAUMARI	you	ivani	2
DENI	we	ari	1
JARAWARA	we	era	1
PAUMARI	we	hari	1
PAUMARI	we	harivani	1
JARAWARA	we	otara	2
MADIJA	we	iya	3
JARAWARA	horn	warabiawe	1
JARAWARA	horn	waraboewene	1
KULINA_ARAUA	horn	uri	2
MADIJA	horn	ori	2
MADIJA	horn	orini	2
DENI	horn	tatimashirine	3
PAUMARI	horn	moroboi	4
DENI	tongue	ebenu	1
DENI	tongue	ebenuni	1
JAMAMADI	tongue	abane	1
JAMAMADI	tongue	ebene	1
JARAWARA	tongue	abate	1
JARAWARA	tongue	ebete	1
KULINA_ARAUA	tongue	EbEnu	1
MADIJA	tongue	ebeno	1
MADIJA	tongue	ebenoni	1
PAUMARI	tongue	aba	1
DENI	knee	khuburi	1
DENI	knee	khuburini	1
JARAWARA	knee	isiwiti	2
JARAWARA	knee	isoyobati	2
MADIJA	knee	pito	3
MADIJA	knee	pitoni	3
KULINA_ARAUA	knee	ipitukucharini	4
PAUMARI	knee	kajo7athai	5
JARAWARA	die	aboha	1
JARAWARA	die	ahaba	1
DENI	die	muna	2
KULINA_ARAUA	die	jukhEwi	3
MADIJA	die	dsokhede	4
PAUMARI	die	abini	5
JAMAMADI	night	yamasoki	1
JARAWARA	night	yamasoki	1
DENI	night	zume	2
KULINA_ARAUA	night	jumE	2
MADIJA	night	dsome	2
PAUMARI	night	joma	2
DENI	name	uni	1
DENI	name	unini	1
JAMAMADI	name	oni	1
JARAWARA	name	ini	1
JARAWARA	name	ino	1
KULINA_ARAUA	name	uni	1
MADIJA	name	oni	1
MADIJA	name	onini	1
PAUMARI	name	oni	1
