# Supplementary material for: A test of Generalized Bayesian dating: A new linguistic dating method
Source: PLoS One. 2020 Aug 12;15(8):e0236522. doi: 10.1371/journal.pone.0236522 (PMC7423060; doi:10.1371/journal.pone.0236522)
Supplement: S1 File — Python code for extracting data from ASJP word lists, cognate identification, and conversion to nexus files. Word lists annotated for cognacy for all families. Nexus files and MrBayes command files for all families. (ZIP) [file pone.0236522.s001.zip › S1 Supporting Information/Cognates/Kiwaian.txt.svm.CRP.0.57.cognates]

doculect	concept	asjp	cogid
ANIGIBI	I	mo	1
BAMU	I	mo	1
BAMU_2	I	mo	1
GIBAIO	I	mo	1
GOPE	I	mo	1
KEREWO	I	mo	1
KIWAI_SOUTHERN	I	mo	1
MORIGI	I	mo	1
URAMA	I	mo	1
WABUDA	I	mo	1
BAMU	you	oro	1
BAMU_2	you	oro	1
WABUDA	you	oro	1
WABUDA	you	ara	1
ANIGIBI	you	no	2
GIBAIO	you	no	2
GOPE	you	lo	3
KEREWO	you	lo	3
KIWAI_SOUTHERN	you	ro	3
MORIGI	you	lo	3
URAMA	you	ro	3
ANIGIBI	we	nimo	1
BAMU	we	nimo	1
BAMU_2	we	neio	1
GIBAIO	we	nimo	1
GOPE	we	nimo	1
KEREWO	we	imo	1
KIWAI_SOUTHERN	we	nimo	1
MORIGI	we	nimo	1
URAMA	we	nimo	1
WABUDA	we	nimo	1
BAMU	one	noidi	1
BAMU_2	one	kaidi	1
ANIGIBI	one	ga7u	2
BAMU	one	koupoti	2
GIBAIO	one	ko7ubuo	2
GOPE	one	ga7ubuo	2
KEREWO	one	na7ubuo	2
KIWAI_SOUTHERN	one	nau	2
MORIGI	one	na7o	2
URAMA	one	ka7umere	2
WABUDA	one	kasepuro	2
ANIGIBI	two	nEtoo	1
BAMU	two	natowo	1
BAMU	two	natawotaibo	1
BAMU_2	two	netewataibo	1
GIBAIO	two	nEtooti	1
GOPE	two	neto7a	1
KEREWO	two	ne7ewa	1
KIWAI_SOUTHERN	two	netewa	1
MORIGI	two	netowa	1
URAMA	two	neto7a	1
WABUDA	two	netoworotere	1
ANIGIBI	person	obi	1
BAMU_2	person	dubu	1
GIBAIO	person	dubu	1
KIWAI_SOUTHERN	person	dubu	1
MORIGI	person	dubu	1
GOPE	person	mere	2
KEREWO	person	mereha	2
URAMA	person	mere	2
GIBAIO	person	obobo	3
BAMU	fish	nokara	1
BAMU_2	fish	nakere	1
ANIGIBI	fish	na	2
GIBAIO	fish	na	2
GOPE	fish	na	2
KEREWO	fish	na	2
MORIGI	fish	na	2
URAMA	fish	na	2
KIWAI_SOUTHERN	fish	irisina	3
WABUDA	fish	aremina	3
BAMU	dog	soko	1
BAMU	dog	hiko	1
BAMU_2	dog	soka	1
KIWAI_SOUTHERN	dog	sio	1
WABUDA	dog	wiko	1
ANIGIBI	dog	umu	2
GIBAIO	dog	umu	2
GOPE	dog	umu	2
MORIGI	dog	umu	2
URAMA	dog	umu	2
KEREWO	dog	kaukau	3
ANIGIBI	louse	nimo	1
BAMU	louse	nimo	1
BAMU_2	louse	nimo	1
GIBAIO	louse	nimo	1
GOPE	louse	limo	1
KEREWO	louse	nimo	1
KIWAI_SOUTHERN	louse	nimo	1
MORIGI	louse	nimo	1
URAMA	louse	nimo	1
WABUDA	louse	nimo	1
ANIGIBI	leaf	po7o	1
BAMU	leaf	pori	1
BAMU	leaf	puoro	1
BAMU_2	leaf	puara	1
GIBAIO	leaf	poha	1
GOPE	leaf	paha	1
KEREWO	leaf	paha	1
KIWAI_SOUTHERN	leaf	pasa	1
MORIGI	leaf	paha	1
URAMA	leaf	paha	1
WABUDA	leaf	pasa	1
ANIGIBI	skin	toima	1
BAMU	skin	tomo	1
BAMU	skin	tokomoi	1
BAMU_2	skin	tama	1
GIBAIO	skin	toma	1
GOPE	skin	tama	1
KEREWO	skin	tama	1
KIWAI_SOUTHERN	skin	tama	1
MORIGI	skin	tama	1
URAMA	skin	tamo	1
WABUDA	skin	tamakere	1
ANIGIBI	blood	ora	1
ANIGIBI	blood	ola	1
GIBAIO	blood	ora	1
GOPE	blood	ora	1
URAMA	blood	ora	1
BAMU	blood	sobi	2
BAMU_2	blood	sawi	2
KEREWO	blood	sawi	2
MORIGI	blood	savi	2
BAMU	blood	korimo	3
KIWAI_SOUTHERN	blood	arima	3
WABUDA	blood	karima	3
BAMU	bone	soro	1
BAMU_2	bone	soro	1
GIBAIO	bone	horo	1
GOPE	bone	horo	1
KEREWO	bone	horo	1
KIWAI_SOUTHERN	bone	soro	1
MORIGI	bone	holo	1
URAMA	bone	horo	1
WABUDA	bone	soro	1
ANIGIBI	bone	E7umE	2
ANIGIBI	horn	kEbari	1
GOPE	horn	kebare	1
KEREWO	horn	gebate	1
URAMA	horn	tepare	1
BAMU	horn	goini	2
BAMU	horn	iowo	3
GIBAIO	horn	huwa	4
KIWAI_SOUTHERN	horn	oro	5
ANIGIBI	ear	Epoto	1
GIBAIO	ear	hEpato	1
GOPE	ear	hepato	1
KEREWO	ear	hepato	1
MORIGI	ear	hepate	1
URAMA	ear	hepato	1
WABUDA	ear	sepate	1
BAMU	ear	gora	2
BAMU_2	ear	gare	2
KIWAI_SOUTHERN	ear	gare	2
ANIGIBI	eye	idomai	1
BAMU	eye	idomori	1
BAMU	eye	domori	1
BAMU_2	eye	damari	1
GIBAIO	eye	idoumai	1
GOPE	eye	itomai	1
KEREWO	eye	idomai	1
KIWAI_SOUTHERN	eye	damari	1
MORIGI	eye	itamali	1
URAMA	eye	itomai	1
WABUDA	eye	idimaikopu	1
WABUDA	eye	damarikopu	1
ANIGIBI	nose	vodi	1
BAMU	nose	wodi	1
BAMU_2	nose	wodi	1
GIBAIO	nose	modi	1
GOPE	nose	modi	1
KEREWO	nose	wodi	1
KIWAI_SOUTHERN	nose	wodi	1
MORIGI	nose	wo3di	1
URAMA	nose	wodi	1
BAMU	nose	punugo	2
WABUDA	nose	saurugo	3
BAMU	tooth	ibonoro	1
BAMU_2	tooth	ibomoro	1
GIBAIO	tooth	ibonE	1
MORIGI	tooth	ibonolo	1
WABUDA	tooth	ibupoka	1
ANIGIBI	tooth	gili	2
GOPE	tooth	giri	2
URAMA	tooth	giri	2
KEREWO	tooth	iyopai	3
KIWAI_SOUTHERN	tooth	lawa	4
WABUDA	tooth	kiowa	5
KIWAI_SOUTHERN	tongue	wototorope	1
MORIGI	tongue	wototorope	1
WABUDA	tongue	wotopere	1
ANIGIBI	tongue	toto7opE	2
BAMU	tongue	ototoba	2
BAMU_2	tongue	ototobe	2
GIBAIO	tongue	totobE7	2
GOPE	tongue	totobe	2
KEREWO	tongue	mototobe	2
URAMA	tongue	toto7obe	2
ANIGIBI	knee	popu	1
GIBAIO	knee	popu	1
GOPE	knee	popu	1
KEREWO	knee	popu	1
KIWAI_SOUTHERN	knee	popu	1
MORIGI	knee	popu	1
URAMA	knee	popu	1
WABUDA	knee	popukepuru	1
BAMU	knee	koupio	2
BAMU_2	knee	kauhwio	2
BAMU	knee	soirokoupio	3
ANIGIBI	breasts	amo	1
BAMU	breasts	omo	1
BAMU_2	breasts	amo	1
GIBAIO	breasts	amo	1
GOPE	breasts	amo	1
KEREWO	breasts	amo	1
KIWAI_SOUTHERN	breasts	amo	1
MORIGI	breasts	amo	1
URAMA	breasts	amo	1
WABUDA	breasts	amo	1
BAMU	breasts	nono	2
ANIGIBI	liver	belu	1
BAMU	liver	bau	1
GIBAIO	liver	mbEra	1
GOPE	liver	beru	1
KEREWO	liver	beu	1
KIWAI_SOUTHERN	liver	beu	1
MORIGI	liver	beu	1
URAMA	liver	beru	1
WABUDA	liver	biu	1
ANIGIBI	drink	idio	1
BAMU	drink	odio	1
GIBAIO	drink	idio	1
GOPE	drink	idio	1
KEREWO	drink	idio	1
KIWAI_SOUTHERN	drink	odio	1
MORIGI	drink	idio	1
URAMA	drink	idio	1
WABUDA	drink	odio	1
BAMU	see	iouri	1
BAMU_2	see	iauri	1
KEREWO	see	e7auri	1
KIWAI_SOUTHERN	see	eauri	1
MORIGI	see	e7auli	1
ANIGIBI	see	E7o	2
GIBAIO	see	io7a	2
GOPE	see	e7a7a	2
URAMA	see	e7a	2
WABUDA	see	okaramadio	3
WABUDA	see	ogoromadiro	3
BAMU	see	owao	4
ANIGIBI	hear	ivorovidia	1
BAMU	hear	irowoi	1
BAMU	hear	irowidiro	1
BAMU_2	hear	irowidiro	1
GIBAIO	hear	oborobidia	1
KEREWO	hear	orobodio	1
KEREWO	hear	irovidio	1
KIWAI_SOUTHERN	hear	irovidiro	1
MORIGI	hear	erevidio	1
URAMA	hear	orovidio	1
WABUDA	hear	orowi	1
ANIGIBI	die	adau	1
GIBAIO	die	odau	1
BAMU	die	oisioi	2
GOPE	die	ihiai	2
KEREWO	die	oihiai	2
KIWAI_SOUTHERN	die	orisiai	2
MORIGI	die	olisiai	2
URAMA	die	ihiai	2
WABUDA	die	isiaro	2
BAMU	die	oroburoi	3
BAMU	come	oudia	1
BAMU_2	come	oudie	1
ANIGIBI	come	o7u	2
GOPE	come	o7u	2
KEREWO	come	o7uro	2
KIWAI_SOUTHERN	come	ogu	2
MORIGI	come	o7ulo	2
WABUDA	come	oguro	2
WABUDA	come	oguru	2
GIBAIO	come	owa	3
URAMA	come	owa	3
BAMU	sun	soiki	1
BAMU_2	sun	saikio	1
KIWAI_SOUTHERN	sun	sa7i	1
WABUDA	sun	sariki	1
ANIGIBI	sun	ivio	2
GIBAIO	sun	hibio	2
GOPE	sun	himio	2
KEREWO	sun	hewio	2
MORIGI	sun	hivio	2
URAMA	sun	hivio	2
ANIGIBI	star	gogavE	1
KIWAI_SOUTHERN	star	gugi	1
GIBAIO	star	pi7u	2
GOPE	star	io	2
MORIGI	star	pide	2
URAMA	star	piu	2
BAMU	star	suri	3
BAMU_2	star	sari	3
KEREWO	star	huri	3
WABUDA	star	suri	3
BAMU	star	kiboni	4
GOPE	star	oro	5
ANIGIBI	water	oobo	1
BAMU	water	obo	1
BAMU_2	water	obo	1
GIBAIO	water	obo	1
GOPE	water	obo	1
KEREWO	water	obo	1
KIWAI_SOUTHERN	water	obo	1
MORIGI	water	obo	1
URAMA	water	obo	1
WABUDA	water	kobo	1
KEREWO	stone	akabu	1
MORIGI	stone	akapu	1
GIBAIO	stone	no7oo	2
GOPE	stone	no7oapi	2
URAMA	stone	no7oapi	2
WABUDA	stone	nokorokopi	2
ANIGIBI	stone	kona	3
BAMU_2	stone	depani	4
KIWAI_SOUTHERN	stone	kuraere	5
BAMU	fire	mopi	1
BAMU_2	fire	mahi	1
ANIGIBI	fire	Ela	2
BAMU	fire	aro	2
GIBAIO	fire	Era	2
GOPE	fire	era	2
KIWAI_SOUTHERN	fire	era	2
MORIGI	fire	ela	2
WABUDA	fire	kera	2
KEREWO	fire	kupo	3
URAMA	fire	muko	4
ANIGIBI	path	gobo	1
BAMU	path	gobo	1
BAMU_2	path	gabo	1
GIBAIO	path	gabo	1
GOPE	path	gabo	1
KEREWO	path	nabe	1
KIWAI_SOUTHERN	path	gabo	1
MORIGI	path	gabo	1
URAMA	path	gabo	1
WABUDA	path	gabo	1
BAMU	mountain	podo	1
BAMU_2	mountain	podo	1
WABUDA	mountain	podo	1
ANIGIBI	mountain	no7oa	2
GIBAIO	mountain	no7oa	2
GOPE	mountain	no7oa	2
URAMA	mountain	no7oa	2
KEREWO	mountain	akabu	3
MORIGI	mountain	akapuopi	3
KIWAI_SOUTHERN	mountain	auwedamera	4
WABUDA	mountain	wamo	5
ANIGIBI	night	duNi	1
BAMU	night	duwo	1
BAMU_2	night	duwo	1
GIBAIO	night	duo	1
GOPE	night	duo	1
KEREWO	night	duo	1
KIWAI_SOUTHERN	night	duwo	1
MORIGI	night	duo	1
URAMA	night	duo	1
WABUDA	night	duwo	1
BAMU	full	kiritomowoi	1
BAMU_2	full	kirotomuwa	1
KIWAI_SOUTHERN	full	orosuwo	2
WABUDA	full	topukorosuwo	2
GOPE	full	aralaowai	3
KEREWO	full	arara7ohuai	3
ANIGIBI	full	puo7ato	4
GIBAIO	full	atEa	5
MORIGI	full	tawape7e	6
ANIGIBI	new	Eio	1
BAMU	new	orio	1
BAMU_2	new	orio	1
GIBAIO	new	oio	1
GOPE	new	oio	1
KEREWO	new	oliomoto	1
KIWAI_SOUTHERN	new	orio	1
MORIGI	new	olio	1
URAMA	new	oio	1
WABUDA	new	korio	1
ANIGIBI	name	paino	1
GIBAIO	name	ipainna	1
GOPE	name	paira	1
KEREWO	name	paena	1
KIWAI_SOUTHERN	name	paina	1
MORIGI	name	paena	1
URAMA	name	paina	1
BAMU	name	mosiro	2
BAMU_2	name	masiro	2
WABUDA	name	masira	2
WABUDA	name	masiro	2
BAMU	tree	oto	1
BAMU_2	tree	ota	1
BAMU	hand	tu	1
BAMU_2	hand	tu7u	1
KEREWO	hand	tugoho	1
KIWAI_SOUTHERN	hand	tu	1
MORIGI	hand	tu	1
URAMA	hand	tu	1
WABUDA	hand	tuwo	1
WABUDA	hand	tuipi	1
GOPE	hand	oroidio	2
