# Supplementary material for: A test of Generalized Bayesian dating: A new linguistic dating method
Source: PLoS One. 2020 Aug 12;15(8):e0236522. doi: 10.1371/journal.pone.0236522 (PMC7423060; doi:10.1371/journal.pone.0236522)
Supplement: S1 File — Python code for extracting data from ASJP word lists, cognate identification, and conversion to nexus files. Word lists annotated for cognacy for all families. Nexus files and MrBayes command files for all families. (ZIP) [file pone.0236522.s001.zip › S1 Supporting Information/Cognates/Kadugli-Krongo.txt.svm.CRP.0.57.cognates]

doculect	concept	asjp	cogid
CHIRORO	I	a7a	1
FAMA	I	a7a	1
KADUGLI_2	I	a7a	1
KANGA	I	a7a	1
KATCHA	I	a7a	1
KEIGA	I	a7a	1
KRONGO	I	a7aN	1
KURONDI	I	a7a	1
MIRI	I	a7a	1
TULISHI	I	iNa	2
FAMA	you	aga	1
KADUGLI_2	you	aga	1
KAMDANG	you	aka	1
KANGA	you	aga	1
KEIGA	you	aga	1
KURONDI	you	aga	1
MIRI	you	aga	1
TULISHI	you	Naga	1
CHIRORO	you	u7u	2
FAMA	you	o7o	2
KADUGLI_2	you	o7o	2
KANGA	you	o7o	2
KATCHA	you	o7o	2
KEIGA	you	o7o	2
KRONGO	you	u7uN	2
KURONDI	you	u7u	2
MIRI	you	o7o	2
TULISHI	you	iNo	3
CHIRORO	one	Nato	1
KADUGLI_2	one	uNoto	1
KADUGLI_2	one	uNotok	1
KAMDANG	one	kotok	1
KANGA	one	Noto	1
KATCHA	one	Ngoto	1
MIRI	one	iNotok	1
TULISHI	one	Ngwoto	1
FAMA	one	5uNwa	2
KRONGO	one	tyuNwa	2
KEIGA	one	tol	3
KURONDI	one	iginono	4
CHIRORO	two	Era	1
FAMA	two	5ari	1
KADUGLI_2	two	Era	1
KAMDANG	two	ara	1
KANGA	two	Era	1
KATCHA	two	Era	1
KEIGA	two	ariTaN	1
KRONGO	two	tyare	1
KURONDI	two	Era	1
MIRI	two	Era	1
TULISHI	two	Era7	1
CHIRORO	person	mi8E	1
KADUGLI_2	person	mi8E	1
KAMDANG	person	mi8E	1
KANGA	person	mi8ek	1
MIRI	person	mi8E	1
TULISHI	person	bi8e	1
KATCHA	person	omudi	2
KEIGA	person	8oTo	3
KRONGO	person	kaw	4
KURONDI	person	Tadego	5
CHIRORO	fish	miTikilogo	1
FAMA	fish	mi8ilogo	1
KADUGLI_2	fish	mi8ilogo	1
KAMDANG	fish	n8ilowa	1
KANGA	fish	indigologo	1
KATCHA	fish	mi8ilogo	1
KRONGO	fish	mitiloku	1
KURONDI	fish	kologa	1
MIRI	fish	mi8ilogok	1
MIRI	fish	mi8igilogok	1
TULISHI	fish	tiNgilowa7	1
KEIGA	fish	8inara	2
CHIRORO	dog	iTeni	1
FAMA	dog	nigi8eni	1
KADUGLI_2	dog	i8eni	1
KAMDANG	dog	i8eni	1
KANGA	dog	i8eni	1
KEIGA	dog	ar8eni	1
MIRI	dog	a8eni	1
CHIRORO	dog	era	2
FAMA	dog	n8anera	2
KADUGLI_2	dog	8era	2
KAMDANG	dog	era	2
KANGA	dog	era	2
KATCHA	dog	8era	2
KEIGA	dog	era	2
KRONGO	dog	ntanera	2
KURONDI	dog	ira	2
MIRI	dog	era	2
TULISHI	dog	kadi7	2
TULISHI	dog	kera7	2
CHIRORO	tree	fa	1
FAMA	tree	fa	1
KADUGLI_2	tree	fa	1
KANGA	tree	fa	1
KATCHA	tree	fa	1
KEIGA	tree	fa	1
KRONGO	tree	fa	1
MIRI	tree	fa	1
KEIGA	tree	8iNadi	2
TULISHI	tree	kinsadi	2
KURONDI	tree	nifa8una	3
CHIRORO	leaf	andaro	1
FAMA	leaf	ndaru	1
KADUGLI_2	leaf	ndaro	1
KATCHA	leaf	ndaro	1
KEIGA	leaf	ndaro	1
KRONGO	leaf	taru	1
MIRI	leaf	indaro	1
TULISHI	leaf	kintaro	1
KAMDANG	leaf	8usuloN	2
KURONDI	leaf	tende	3
FAMA	skin	8o	1
KADUGLI_2	skin	8o	1
KAMDANG	skin	8i8E	1
KANGA	skin	ona	1
KATCHA	skin	8oda	1
KEIGA	skin	8o	1
KEIGA	skin	8ogo	1
KRONGO	skin	to	1
KURONDI	skin	oda	1
MIRI	skin	8o	1
CHIRORO	skin	furugomana	2
TULISHI	skin	timilo8o	3
CHIRORO	blood	ori8o	1
CHIRORO	blood	Eri8o	1
FAMA	blood	ori8o	1
KADUGLI_2	blood	Eri8o	1
KAMDANG	blood	ari8a	1
KANGA	blood	iri8u	1
KANGA	blood	iri8uk	1
KATCHA	blood	ori8o	1
KEIGA	blood	ari8o	1
KRONGO	blood	orito	1
MIRI	blood	Eri8o	1
TULISHI	blood	karida7	1
KURONDI	blood	oba	2
KADUGLI_2	bone	8oNoba	1
KEIGA	bone	8oNuba	1
MIRI	bone	8oNgoba	1
CHIRORO	bone	Tigoboni	2
FAMA	bone	kuboni	2
KAMDANG	bone	kuba	2
KANGA	bone	kubok	2
KATCHA	bone	kuba	2
KRONGO	bone	kuboni	2
KURONDI	bone	kuboni	2
TULISHI	bone	kuba7	2
CHIRORO	horn	n8ili8o	1
FAMA	horn	i8o	1
KADUGLI_2	horn	in8ini8o	1
KAMDANG	horn	n8ili8o	1
KATCHA	horn	8ini8o	1
KEIGA	horn	n8igi8o	1
KRONGO	horn	tiniito	1
MIRI	horn	in8ili8o	1
CHIRORO	ear	nEzo	1
FAMA	ear	niazo	1
KADUGLI_2	ear	nazo	1
KAMDANG	ear	nEzo	1
KANGA	ear	nEzo	1
KANGA	ear	nEzok	1
KATCHA	ear	nEzo	1
KEIGA	ear	naso	1
KRONGO	ear	nyasu	1
KURONDI	ear	neso	1
MIRI	ear	nEzo	1
TULISHI	ear	nEso7	1
CHIRORO	eye	ayE	1
FAMA	eye	oyo	1
KADUGLI_2	eye	aye	1
KAMDANG	eye	iye	1
KANGA	eye	iye	1
KANGA	eye	iyek	1
KATCHA	eye	iye	1
KEIGA	eye	aye	1
KURONDI	eye	eye	1
MIRI	eye	eyE	1
TULISHI	eye	koye7	1
KRONGO	eye	balimoyu	2
FAMA	nose	amoni	1
KRONGO	nose	amuni	1
KURONDI	nose	mona	1
CHIRORO	nose	moNoro	2
KADUGLI_2	nose	amborok	2
KANGA	nose	morok	2
KATCHA	nose	mboro	2
KEIGA	nose	barwok	2
MIRI	nose	omborok	2
KAMDANG	nose	boNgoro	3
TULISHI	nose	boNgoro	3
CHIRORO	tooth	TiNeni	1
FAMA	tooth	tiNgeni	1
KADUGLI_2	tooth	tiNini	1
KAMDANG	tooth	8iNini	1
KANGA	tooth	n8iNini	1
KATCHA	tooth	tiNgini	1
KEIGA	tooth	8igini	1
KRONGO	tooth	tinkini	1
KURONDI	tooth	tigini	1
MIRI	tooth	8iNini	1
TULISHI	tooth	tiNini7	1
FAMA	tongue	Todo	1
KAMDANG	tongue	odo	1
KRONGO	tongue	codo	1
KRONGO	tongue	Todo	1
CHIRORO	tongue	Nodo	2
KADUGLI_2	tongue	aNgado	2
KANGA	tongue	oNo8ok	2
KATCHA	tongue	Ngado	2
KEIGA	tongue	8oNodo	2
KURONDI	tongue	8aNado	2
MIRI	tongue	Ngodo	2
TULISHI	tongue	kadu7	2
CHIRORO	knee	umE	1
FAMA	knee	mi	1
KAMDANG	knee	mi	1
KANGA	knee	mi	1
KEIGA	knee	mi	1
KRONGO	knee	mi	1
KURONDI	knee	mi	1
TULISHI	knee	kime	1
KADUGLI_2	knee	kugE	2
KATCHA	knee	kugE	2
MIRI	knee	kogi	2
CHIRORO	hand	nizo	1
FAMA	hand	nizo	1
KADUGLI_2	hand	nizo	1
KAMDANG	hand	nizo	1
KANGA	hand	nizu	1
KATCHA	hand	nizo	1
KEIGA	hand	niso	1
KRONGO	hand	niso	1
KURONDI	hand	nisa	1
MIRI	hand	nizo	1
TULISHI	hand	nizo	1
CHIRORO	breasts	8onogo	1
FAMA	breasts	8anogo	1
KADUGLI_2	breasts	8onogo	1
KAMDANG	breasts	8ono	1
KANGA	breasts	8unugu	1
KATCHA	breasts	8onogo	1
KEIGA	breasts	8onogo	1
KRONGO	breasts	tunuku	1
KURONDI	breasts	8onugwu	1
MIRI	breasts	8onogo	1
TULISHI	breasts	kuntunu	1
CHIRORO	drink	awE	1
KADUGLI_2	drink	owE	1
KADUGLI_2	drink	awE	1
KEIGA	drink	wE	1
KURONDI	drink	awE	1
MIRI	drink	wE	1
TULISHI	drink	we	1
KEIGA	drink	aga	2
KRONGO	drink	y	3
CHIRORO	come	adE	1
CHIRORO	come	idE	1
FAMA	come	adi	1
KADUGLI_2	come	adak	1
KAMDANG	come	i7de	1
KANGA	come	ande	1
MIRI	come	anudo	1
TULISHI	come	ide7	1
FAMA	come	iy3	2
KADUGLI_2	come	ayu	2
KANGA	come	ayuk	2
KATCHA	come	ayu	2
MIRI	come	ayuk	2
KEIGA	come	dia	3
KRONGO	come	diya	3
KURONDI	come	dia	3
CHIRORO	sun	in8ilaia	1
KADUGLI_2	sun	in8inaia	1
KAMDANG	sun	8inea	1
KANGA	sun	n8inaia	1
KATCHA	sun	n8anaya	1
MIRI	sun	in8alaya	1
KEIGA	sun	aya	2
KRONGO	sun	aya	2
KURONDI	sun	aya	2
TULISHI	sun	tigimya7	3
CHIRORO	water	biTi	1
FAMA	water	bi8i	1
KADUGLI_2	water	bi8i	1
KAMDANG	water	bi8i	1
KANGA	water	beTi	1
KATCHA	water	bi8i	1
KEIGA	water	bi8i	1
KRONGO	water	biti	1
KURONDI	water	bi8i	1
MIRI	water	bi8i	1
TULISHI	water	bidi7	1
CHIRORO	fire	isi	1
FAMA	fire	isi	1
KADUGLI_2	fire	isi	1
KAMDANG	fire	isi	1
KANGA	fire	isi	1
KATCHA	fire	isi	1
KEIGA	fire	asi	1
KRONGO	fire	isi	1
KURONDI	fire	isi	1
MIRI	fire	isi	1
TULISHI	fire	kisi7	1
CHIRORO	path	fini	1
FAMA	path	fini	1
KADUGLI_2	path	fini	1
KAMDANG	path	hini	1
KANGA	path	fini	1
KATCHA	path	fini	1
KEIGA	path	fini	1
KRONGO	path	funi	1
MIRI	path	fini	1
TULISHI	path	funi7	1
KADUGLI_2	mountain	5a	1
KAMDANG	mountain	5a	1
KATCHA	mountain	5a	1
MIRI	mountain	5a	1
TULISHI	mountain	5a	1
CHIRORO	mountain	ima	2
FAMA	mountain	diama	2
KEIGA	mountain	mia	2
KRONGO	mountain	dyama	2
KURONDI	mountain	mi5agwana	3
CHIRORO	night	osinE	1
FAMA	night	oso	1
KADUGLI_2	night	oso	1
KAMDANG	night	osok	1
KANGA	night	bosoni	1
KATCHA	night	oso	1
KEIGA	night	koso	1
KRONGO	night	oso	1
KURONDI	night	usuni	1
MIRI	night	oso	1
CHIRORO	name	ErE	1
KADUGLI_2	name	ErE	1
KATCHA	name	ErE	1
KEIGA	name	ErE	1
MIRI	name	ErE	1
FAMA	name	yari	2
KRONGO	name	yari	2
KADUGLI_2	we	aNa	1
KANGA	we	No	1
KATCHA	we	aNa	1
KEIGA	we	oNo	1
KRONGO	we	aNa	1
KURONDI	we	o7o	1
MIRI	we	aNa	1
TULISHI	we	anze	1
FAMA	we	agwu	2
FAMA	hear	fu5o	1
KADUGLI_2	hear	fu5o	1
KADUGLI_2	hear	ofu5o	1
KANGA	hear	ofu5o	1
KATCHA	hear	fu5o	1
KEIGA	hear	finuk	1
KRONGO	hear	fu5o	1
KURONDI	hear	aNgafi5a	1
MIRI	hear	fi5o	1
MIRI	hear	afi5o	1
TULISHI	hear	ofu5o	1
FAMA	die	aya	1
KADUGLI_2	die	ay	1
KATCHA	die	eyi	1
KRONGO	die	ya	1
KURONDI	die	ay	1
TULISHI	die	ayi	1
FAMA	die	ag	2
FAMA	star	8imi8iTi	1
KADUGLI_2	star	8imi8igE	1
KAMDANG	star	8imi8ik	1
KANGA	star	8im8iNi	1
KATCHA	star	8imi8igE	1
KEIGA	star	8umadEgEk	1
KRONGO	star	mitiki	1
KURONDI	star	ma8igi	1
MIRI	star	8imi8ikE	1
TULISHI	star	timide	1
FAMA	stone	misi	1
KADUGLI_2	stone	misi	1
KAMDANG	stone	musei	1
KANGA	stone	mizi	1
KATCHA	stone	misi	1
KRONGO	stone	misi	1
KURONDI	stone	kisigi	1
MIRI	stone	misik	1
TULISHI	stone	miNowi	1
KEIGA	stone	8imsEnik	2
KURONDI	stone	tafa	3
KADUGLI_2	louse	kidikidik	1
KATCHA	louse	liNE	2
KEIGA	louse	8iNi8ede	3
KRONGO	louse	kamalu	4
KRONGO	new	tiici	1
KRONGO	new	tiiTi	1
KADUGLI_2	new	mibitiNo	2
KATCHA	new	obitiNo	2
KURONDI	new	amumitini	2
MIRI	new	biti5o	2
MIRI	new	mibiti5o	2
KAMDANG	liver	le5i	1
KEIGA	liver	5i	1
KATCHA	liver	8onoNE	2
KATCHA	see	iTa	1
KEIGA	see	i8o	1
KURONDI	see	i8ina	1
KANGA	see	die	2
MIRI	see	di	2
KEIGA	see	ag	3
KRONGO	see	sala	4
