# Supplementary material for: A test of Generalized Bayesian dating: A new linguistic dating method
Source: PLoS One. 2020 Aug 12;15(8):e0236522. doi: 10.1371/journal.pone.0236522 (PMC7423060; doi:10.1371/journal.pone.0236522)
Supplement: S1 File — Python code for extracting data from ASJP word lists, cognate identification, and conversion to nexus files. Word lists annotated for cognacy for all families. Nexus files and MrBayes command files for all families. (ZIP) [file pone.0236522.s001.zip › S1 Supporting Information/Cognates/Ndu.txt.svm.CRP.0.57.cognates]

doculect	concept	asjp	cogid
BOIKIN	I	nwo	1
KWUSAUN	I	nwo	1
BOIKIN	I	wn3	2
MANAMBU	I	wn	2
MAPRIK	I	wn3	2
NGALA	I	wn	2
NYAURA	I	wn	2
WOSERA	I	wn3	2
YELOGU	I	wny	2
YENGORU	I	wn3	2
BOIKIN	you	m3n3	1
BOIKIN	you	53n3	1
KWUSAUN	you	m3n3	1
MANAMBU	you	m3n	1
MAPRIK	you	m3n3	1
NGALA	you	m3n	1
NYAURA	you	m3n	1
WOSERA	you	m3n3	1
YELOGU	you	m3ny	1
YENGORU	you	m3n3	1
BOIKIN	we	nan3	1
BOIKIN	we	nan3	1
KWUSAUN	we	non3	1
KWUSAUN	we	nan3	1
MANAMBU	we	an	1
MANAMBU	we	5an	1
MAPRIK	we	an3	1
MAPRIK	we	nan3	1
NGALA	we	oyn	1
NGALA	we	nan	1
NYAURA	we	an	1
NYAURA	we	n3n	1
WOSERA	we	an3	1
WOSERA	we	non3	1
YELOGU	we	any	1
YELOGU	we	5any	1
YENGORU	we	non3	1
YENGORU	we	nan3	1
BOIKIN	one	napo	1
KWUSAUN	one	napo	1
MANAMBU	one	nok	2
MAPRIK	one	nok	2
NGALA	one	nok	2
WOSERA	one	nok	2
YELOGU	one	nokwod3	2
BOIKIN	one	yokwar3k	3
YENGORU	one	yokwar3k	3
NYAURA	one	k3ta	4
BOIKIN	two	x3ryk	1
BOIKIN	two	x3rykN	1
KWUSAUN	two	v3rykN	1
MANAMBU	two	v3ty	1
MAPRIK	two	v3tyk	1
NYAURA	two	v3l3l3k	1
WOSERA	two	v3tyk	1
YELOGU	two	v3ty	1
YENGORU	two	v3ryk	1
NGALA	two	fyt	2
BOIKIN	fish	kapy	1
KWUSAUN	fish	kapy	1
MANAMBU	fish	kamy	1
MAPRIK	fish	gwkwamy	1
NYAURA	fish	kamy	1
YELOGU	fish	kwamwy	1
NGALA	fish	aT	2
WOSERA	fish	aT	2
BOIKIN	fish	pwakwapmyo	3
YENGORU	fish	pwakwapmyo	3
BOIKIN	dog	waro	1
KWUSAUN	dog	waro	1
MAPRIK	dog	waTo	1
NYAURA	dog	waro	1
WOSERA	dog	waTo	1
YENGORU	dog	waro	1
MANAMBU	dog	aT	2
YELOGU	dog	aT	2
NGALA	dog	pyop	3
BOIKIN	louse	komal3	1
KWUSAUN	louse	komal3	1
MAPRIK	louse	53mw	2
WOSERA	louse	53mw	2
BOIKIN	louse	53ko	3
YELOGU	louse	n3ko	3
YENGORU	louse	53ko	3
MANAMBU	louse	t3gyn	4
NGALA	louse	5on	5
NYAURA	louse	bakwo	6
BOIKIN	tree	my	1
BOIKIN	tree	myo	1
KWUSAUN	tree	my	1
MANAMBU	tree	my	1
MAPRIK	tree	my	1
NGALA	tree	my	1
NYAURA	tree	my	1
WOSERA	tree	my	1
YELOGU	tree	my	1
YENGORU	tree	myo	1
BOIKIN	leaf	mynT3naNg3	1
BOIKIN	leaf	myo53Ngo	1
KWUSAUN	leaf	myT3nag3	1
MANAMBU	leaf	my53g3	1
MAPRIK	leaf	myyag3	1
NGALA	leaf	my53g3	1
NYAURA	leaf	mygag3	1
WOSERA	leaf	myyag3	1
YELOGU	leaf	mygago	1
YENGORU	leaf	myo53go	1
BOIKIN	skin	mbag3	1
BOIKIN	skin	mbako	1
KWUSAUN	skin	bako	1
YENGORU	skin	bag3	1
MANAMBU	skin	T3p	2
MAPRIK	skin	T3p3	2
NYAURA	skin	T3p3	2
WOSERA	skin	T3p3	2
YELOGU	skin	T3fy	2
NGALA	skin	gwT	3
BOIKIN	blood	wyn	1
KWUSAUN	blood	wyn	1
MAPRIK	blood	wyn	1
NGALA	blood	wy5	1
YENGORU	blood	wyn	1
MANAMBU	blood	53ky	2
WOSERA	blood	53ky	2
YELOGU	blood	53ky	2
NYAURA	blood	yorokwyn	3
BOIKIN	bone	axo	1
BOIKIN	bone	yapo	1
KWUSAUN	bone	yapo	1
MANAMBU	bone	ap	1
MAPRIK	bone	apo	1
NGALA	bone	ab3	1
NYAURA	bone	avo	1
WOSERA	bone	apo	1
YELOGU	bone	apoko	1
YENGORU	bone	avo	1
BOIKIN	ear	wan	1
KWUSAUN	ear	wan	1
MANAMBU	ear	wan	1
MAPRIK	ear	wan	1
NGALA	ear	wan	1
NYAURA	ear	wan	1
WOSERA	ear	wan	1
YELOGU	ear	wan	1
YENGORU	ear	wan	1
BOIKIN	eye	myny	1
BOIKIN	eye	mynyo	1
KWUSAUN	eye	myny	1
MANAMBU	eye	myr	1
MAPRIK	eye	myny	1
NGALA	eye	myl	1
NYAURA	eye	myny	1
WOSERA	eye	myny	1
YELOGU	eye	my5y	1
YENGORU	eye	mynyo	1
BOIKIN	tooth	n3mby	1
BOIKIN	tooth	n3mbyo	1
KWUSAUN	tooth	n3by	1
MAPRIK	tooth	n3by	1
NGALA	tooth	n3by	1
NYAURA	tooth	n3by	1
WOSERA	tooth	n3by	1
YELOGU	tooth	5eby	1
YENGORU	tooth	n3byo	1
MANAMBU	tooth	wk	2
BOIKIN	tongue	t3kal3k	1
BOIKIN	tongue	t3kNal3	1
KWUSAUN	tongue	t3kNal3	1
MANAMBU	tongue	t3kal3r	1
MAPRIK	tongue	t3kNal3n	1
NGALA	tongue	t3kan	1
NYAURA	tongue	t3kat	1
WOSERA	tongue	t3kal3	1
YELOGU	tongue	t3kary	1
YENGORU	tongue	t3kal3k	1
BOIKIN	breasts	mwyn	1
KWUSAUN	breasts	mwyn	1
MANAMBU	breasts	mw5	1
MAPRIK	breasts	mw5o	1
NGALA	breasts	mw5	1
NYAURA	breasts	m35o	1
WOSERA	breasts	mw5o	1
YELOGU	breasts	mw5o	1
BOIKIN	breasts	myo	2
YENGORU	breasts	myo	2
BOIKIN	liver	wr3pmway	1
KWUSAUN	liver	wr3pmway	1
YELOGU	liver	wr3pw5	1
BOIKIN	liver	wpyo	2
MANAMBU	liver	wt3py	2
MAPRIK	liver	wtmy	2
NYAURA	liver	wpmy5	2
WOSERA	liver	wtmw5	2
YENGORU	liver	wpyo	2
NGALA	liver	kakap	3
KWUSAUN	see	v3	1
MANAMBU	see	v3	1
MAPRIK	see	v3	1
NYAURA	see	v3	1
WOSERA	see	v3	1
YELOGU	see	v3	1
YENGORU	see	v3	1
BOIKIN	see	x3	2
NGALA	see	toyf	3
BOIKIN	hear	kwo	1
KWUSAUN	hear	kwo	1
YENGORU	hear	kwo	1
MANAMBU	hear	wak	2
NGALA	hear	fwk	2
NYAURA	hear	wk	2
MAPRIK	hear	v3kNw	3
WOSERA	hear	v3kw	3
YELOGU	hear	v3k3	3
BOIKIN	come	ya	1
KWUSAUN	come	ya	1
MANAMBU	come	ya	1
MAPRIK	come	ya	1
NGALA	come	ya	1
NYAURA	come	ya	1
WOSERA	come	ya	1
YELOGU	come	ya	1
YENGORU	come	ya	1
BOIKIN	sun	5a	1
KWUSAUN	sun	5a	1
MANAMBU	sun	53	1
MAPRIK	sun	5a	1
NGALA	sun	5a	1
NYAURA	sun	5a	1
WOSERA	sun	5a	1
YENGORU	sun	5a	1
YELOGU	sun	n3kwo	2
BOIKIN	star	kwn	1
KWUSAUN	star	kwn	1
MAPRIK	star	kwn	1
NGALA	star	kwn	1
NYAURA	star	gwt	1
WOSERA	star	kwn	1
YELOGU	star	p5kwan	1
YENGORU	star	kwn	1
MANAMBU	star	twgwy	2
BOIKIN	water	Ngw	1
KWUSAUN	water	gw	1
MANAMBU	water	gw	1
MAPRIK	water	gw	1
NGALA	water	gw	1
NYAURA	water	gw	1
WOSERA	water	gw	1
YELOGU	water	gw	1
YENGORU	water	gw	1
BOIKIN	stone	mba	1
KWUSAUN	stone	ba	1
NGALA	stone	ba	1
YENGORU	stone	ba	1
MANAMBU	stone	kabok	2
NYAURA	stone	kabok	2
MAPRIK	stone	matw	3
WOSERA	stone	matw	3
YELOGU	stone	wary	4
BOIKIN	fire	kwy5a	1
KWUSAUN	fire	kwy5a	1
YENGORU	fire	kwy5o	1
BOIKIN	fire	ya	2
MANAMBU	fire	y	2
MAPRIK	fire	ya	2
NGALA	fire	ya	2
NYAURA	fire	ya	2
WOSERA	fire	ya	2
YELOGU	fire	ya	2
BOIKIN	path	yamb3	1
KWUSAUN	path	yab3	1
MANAMBU	path	yab	1
MAPRIK	path	yabw	1
NYAURA	path	yabay	1
WOSERA	path	yabw	1
YELOGU	path	yabw	1
YENGORU	path	yab3	1
NGALA	path	n3b3laf	2
BOIKIN	mountain	n3mbw	1
KWUSAUN	mountain	n3bwo	1
MANAMBU	mountain	n3bwk	1
MAPRIK	mountain	n3bw	1
WOSERA	mountain	n3bw	1
YELOGU	mountain	n3bw	1
BOIKIN	mountain	c3k	2
YENGORU	mountain	T3k	2
NGALA	mountain	p3k3	3
NYAURA	mountain	dwy	4
BOIKIN	night	Ngan	1
KWUSAUN	night	gan	1
MANAMBU	night	gan	1
MAPRIK	night	gan	1
NGALA	night	gan	1
NYAURA	night	gan	1
WOSERA	night	gan	1
YELOGU	night	gan	1
YENGORU	night	gan	1
BOIKIN	full	caopykN	1
KWUSAUN	full	TopykN	1
BOIKIN	full	wyak3k	2
YENGORU	full	wyak3k	2
WOSERA	full	yat	3
YELOGU	full	yary	3
MANAMBU	full	kavwno	4
MAPRIK	full	T3k3r3kN	5
NGALA	full	k3k3l	6
NYAURA	full	tato	7
MANAMBU	new	kwlo	1
MAPRIK	new	kwlo	1
MAPRIK	new	gwalo	1
WOSERA	new	kwlo	1
BOIKIN	new	kaNgal3	2
KWUSAUN	new	kagal3	2
NGALA	new	kagal3	2
YENGORU	new	kagal3	2
NYAURA	new	Tagwo	3
YELOGU	new	kwny	4
BOIKIN	name	c3	1
KWUSAUN	name	T3	1
MANAMBU	name	T3	1
NGALA	name	T3	1
NYAURA	name	T3	1
YENGORU	name	T3	1
MAPRIK	name	y	2
WOSERA	name	y	2
YELOGU	name	y	2
KWUSAUN	person	dwo	1
MANAMBU	person	dw	1
MAPRIK	person	dw	1
NGALA	person	rw	1
NYAURA	person	dw	1
WOSERA	person	dw	1
YELOGU	person	dw	1
YENGORU	person	dwo	1
KWUSAUN	nose	tamo	1
MANAMBU	nose	tam	1
MAPRIK	nose	tamwo	1
NGALA	nose	tamwo	1
NYAURA	nose	damo	1
WOSERA	nose	tamo	1
YELOGU	nose	tamwo	1
YENGORU	nose	tamwo	1
MANAMBU	knee	kwaty	1
MAPRIK	knee	kwatymwk	1
NYAURA	knee	kwaryman	1
WOSERA	knee	kwatymwk	1
YELOGU	knee	katyman	1
KWUSAUN	knee	mankwary	2
YENGORU	knee	mankwaryo	2
NGALA	knee	woTot3kwal	3
KWUSAUN	hand	yakytabo	1
MANAMBU	hand	vyovyotabo	1
MANAMBU	hand	akytab	1
NGALA	hand	yakt3n	1
NYAURA	hand	yakydabo	1
NYAURA	hand	abwakoytabo	1
KWUSAUN	hand	dwotwo	2
MAPRIK	hand	two	2
WOSERA	hand	two	2
YELOGU	hand	tabo	2
YENGORU	hand	twotabo	2
NGALA	hand	ak3T	3
