# Supplementary material for: A test of Generalized Bayesian dating: A new linguistic dating method
Source: PLoS One. 2020 Aug 12;15(8):e0236522. doi: 10.1371/journal.pone.0236522 (PMC7423060; doi:10.1371/journal.pone.0236522)
Supplement: S1 File — Python code for extracting data from ASJP word lists, cognate identification, and conversion to nexus files. Word lists annotated for cognacy for all families. Nexus files and MrBayes command files for all families. (ZIP) [file pone.0236522.s001.zip › S1 Supporting Information/Cognates/Yanomamic.txt.svm.CRP.0.57.cognates]

doculect	concept	asjp	cogid
NINAM	I	kamiye	1
SANIMA	I	kamiCa	1
SHIRISHANA	I	kamiye	1
YANAM_2	I	kamaCa	1
YANOMAM	I	kamiy3	1
YANOMAME	I	kamiy3	1
NINAM	I	ya	2
SHIRISHANA	I	ya	2
YANOMAM	I	ya	2
YANOMAME	I	ya	2
YANOMAMI	I	ya	2
SANIMA	I	ca	3
SANUMA	I	sa	3
YANAM	I	ca	3
YANAM_2	I	ca	3
NINAM	you	wa	1
SANUMA	you	wa	1
SHIRISHANA	you	wa	1
YANAM	you	wa	1
YANOMAMI	you	wa	1
NINAM	you	kahowa	2
SHIRISHANA	you	kahowa	2
YANAM_2	you	kahowamak3	2
YANOMAM	you	kaf3wamak3	2
YANOMAME	you	kah3wamak3	2
SANIMA	you	kaomak	3
SANIMA	you	aomak	3
YANAM_2	you	wamak	3
YANOMAM	you	wamak	3
YANOMAME	you	wamak3	3
NINAM	we	wamak	1
SANUMA	we	mak3	1
SHIRISHANA	we	wamak	1
YANOMAME	we	b3mak3	1
YANOMAMI	we	p3mak3	1
NINAM	we	kahowamak	2
NINAM	we	kamaCamak3	2
SANIMA	we	kamiCamak	2
SANIMA	we	kamak3	2
SHIRISHANA	we	kahowamak	2
YANAM_2	we	kamaCamak3	2
YANOMAM	we	kamiyamak	2
YANOMAME	we	kamiy3p3mak3	2
YANOMAME	we	kah3p3mak3	2
YANAM	we	cama	3
SANIMA	one	cami	1
SANUMA	one	sami	1
NINAM	one	moli	2
NINAM	one	mori	2
SHIRISHANA	one	moli	2
YANAM	one	moni	2
YANAM_2	one	mori	2
YANOMAM	one	moni	2
YANOMAME	one	moni	2
YANOMAMI	one	mori	2
YANOMAMI	one	tahiap3	3
SANIMA	two	polakapi	1
SANUMA	two	polakapi	1
YANOMAM	two	porakapi	1
YANOMAME	two	porakap3	1
YANOMAMI	two	horohop3	1
YANOMAMI	two	porakap3	1
NINAM	two	kup	2
SHIRISHANA	two	kup	2
NINAM	two	yalukup	3
SHIRISHANA	two	yalukup	3
NINAM	two	Carakep	4
YANAM	two	car3kepa	4
YANAM_2	two	Carakep	4
NINAM	person	ninam	1
SHIRISHANA	person	ninam	1
YANAM_2	person	ninam	1
SANIMA	person	can3ma	2
YANAM_2	person	yanam	2
YANOMAM	person	yanomam	2
YANOMAM	person	yan3mam	2
YANOMAME	person	yanomam3	2
YANOMAMI	person	yanomam3	2
YANOMAMI	person	yanoam3	2
NINAM	fish	Carak3	1
SANIMA	fish	caraka	1
SANUMA	fish	salaka	1
SHIRISHANA	fish	yalaka	1
YANAM	fish	carak	1
YANAM_2	fish	Carak3	1
YANOMAM	fish	yuri	2
YANOMAME	fish	yuri	2
YANOMAMI	fish	yuri	2
SANIMA	dog	pole	1
SANUMA	dog	pole	1
NINAM	dog	okoro	2
SHIRISHANA	dog	okolo	2
YANAM	dog	okoro	2
YANAM_2	dog	okoro	2
YANOMAM	dog	heim	3
YANOMAME	dog	hima	3
YANOMAMI	dog	hima	3
NINAM	louse	noma	1
SANIMA	louse	noma	1
SHIRISHANA	louse	noma	1
YANAM	louse	noma	1
YANAM_2	louse	noma	1
YANOMAM	louse	noma	1
YANOMAME	louse	noma	1
YANOMAMI	louse	noma	1
NINAM	leaf	hena	1
SANIMA	leaf	hena	1
SHIRISHANA	leaf	hena	1
YANAM	leaf	enak	1
YANAM_2	leaf	hena	1
YANOMAM	leaf	fena	1
YANOMAME	leaf	hena	1
YANOMAMI	leaf	yahena	1
SANUMA	leaf	sa	2
SANIMA	skin	3s3	1
SANUMA	skin	3s3	1
NINAM	skin	pilisi	2
SHIRISHANA	skin	pilisi	2
YANOMAMI	skin	peisi	2
NINAM	skin	si	3
YANAM	skin	si	3
YANAM_2	skin	si	3
YANAM_2	skin	sis	3
YANOMAM	skin	si	3
YANOMAM	skin	sis	3
YANOMAME	skin	si	3
NINAM	blood	iep	1
SHIRISHANA	blood	iep	1
NINAM	blood	iy3	2
YANAM	blood	iy3pa	2
YANAM_2	blood	iy3	2
YANOMAM	blood	iy3	2
YANOMAME	blood	iy3	2
YANOMAMI	blood	3y33y3p3	2
SANIMA	blood	i3	3
SANIMA	blood	ie	3
YANAM_2	blood	i3	3
YANOMAM	blood	i3	3
NINAM	bone	pilithu	1
SHIRISHANA	bone	pilithu	1
NINAM	bone	3	2
YANAM_2	bone	3	2
SANIMA	bone	tu	3
YANOMAM	bone	u	3
YANOMAME	bone	u	3
YANAM	bone	3maro	4
NINAM	ear	yumuk	1
NINAM	ear	y3m3	1
SANIMA	ear	c3m3ka	1
SANUMA	ear	s3m3ka	1
SHIRISHANA	ear	yumuk	1
YANAM	ear	yama	1
YANAM_2	ear	y3m3	1
YANOMAM	ear	y3m3ka	1
YANOMAME	ear	y3m3k3	1
YANOMAMI	ear	y3m3	1
YANOMAMI	ear	y3m3ka	1
NINAM	eye	pilimamo	1
NINAM	eye	mamo	1
SANIMA	eye	mamo	1
SANUMA	eye	mamo	1
SHIRISHANA	eye	pilimamo	1
YANAM	eye	mamo	1
YANAM_2	eye	mamo	1
YANOMAM	eye	mamo	1
YANOMAME	eye	mamo	1
YANOMAMI	eye	mamo	1
NINAM	nose	hukak	1
SANIMA	nose	hua	1
SANIMA	nose	hiso	1
SANUMA	nose	hua	1
SHIRISHANA	nose	hukak	1
YANOMAMI	nose	hu	1
NINAM	nose	huSump	2
YANAM	nose	uSipe	2
YANAM_2	nose	h3Sip3	2
YANOMAM	nose	fuSu	2
YANOMAME	nose	huSip3	2
NINAM	tooth	pilinak	1
SHIRISHANA	tooth	pilinak	1
SANIMA	tooth	na	2
SANUMA	tooth	nak3	2
YANAM	tooth	na	2
YANAM_2	tooth	nak	2
YANOMAM	tooth	na	2
YANOMAME	tooth	na	2
YANOMAMI	tooth	nak3	2
SANIMA	tongue	aka	1
SANUMA	tongue	aka	1
YANAM	tongue	aka	1
YANAM_2	tongue	aka	1
YANOMAM	tongue	aka	1
YANOMAME	tongue	aka	1
YANOMAMI	tongue	aka	1
NINAM	tongue	piliaka	2
SHIRISHANA	tongue	piliaka	2
NINAM	hand	utha	1
NINAM	hand	utak	1
SHIRISHANA	hand	uthak	1
YANAM	hand	3the	1
YANAM_2	hand	ithak	1
YANOMAM	hand	imik	2
YANOMAME	hand	ik3k3	2
YANOMAMI	hand	im3k3	2
SANIMA	hand	mathaami	3
SANUMA	hand	ma8a	4
NINAM	breasts	thup3k	1
NINAM	breasts	tuupuk	1
NINAM	breasts	th3p	1
SHIRISHANA	breasts	thuk3k	1
YANAM	breasts	tupe	1
YANAM_2	breasts	th3p	1
YANOMAM	breasts	sufuup	2
YANOMAME	breasts	suheup3	2
SANIMA	breasts	pilipaluku	3
YANOMAMI	breasts	hakami	4
NINAM	liver	amok	1
SANIMA	liver	amok3	1
SANUMA	liver	amuku	1
SHIRISHANA	liver	amok	1
YANAM	liver	amok3	1
YANAM_2	liver	amok	1
YANOMAM	liver	amok	1
YANOMAME	liver	amok3	1
YANOMAMI	liver	amoku	1
NINAM	drink	koa	1
SANIMA	drink	koa	1
SANUMA	drink	koa	1
SHIRISHANA	drink	koa	1
YANAM	drink	koa3	1
YANAM_2	drink	koa	1
YANOMAM	drink	koa	1
YANOMAME	drink	koa	1
YANOMAMI	drink	ko	1
NINAM	see	m3	1
SANIMA	see	m3	1
YANAM_2	see	m3	1
YANOMAM	see	m3	1
YANOMAME	see	m3	1
YANOMAMI	see	m3	1
NINAM	see	ta	2
NINAM	see	nta	2
SANIMA	see	ta	2
SANUMA	see	tapa	2
SHIRISHANA	see	ta	2
YANAM	see	tau	2
YANAM_2	see	nta	2
YANOMAM	see	ta	2
YANOMAME	see	ta	2
NINAM	hear	hili	1
SANIMA	hear	hini	1
SANUMA	hear	hini	1
SHIRISHANA	hear	hili	1
YANAM_2	hear	hiri	1
YANOMAM	hear	hiri	1
YANOMAME	hear	hiri	1
YANOMAMI	hear	wahiri	1
SANIMA	die	noma	1
SANUMA	die	noma	1
YANOMAM	die	noma	1
YANOMAME	die	noma	1
YANOMAMI	die	noma	1
NINAM	die	huSmi	2
SHIRISHANA	die	huSmi	2
SHIRISHANA	die	huStu	2
YANAM	die	3Sraon	3
YANAM_2	die	Catoh3Sra	4
SANIMA	come	hapo	1
YANOMAM	come	hapo	1
YANOMAME	come	hapo	1
NINAM	come	h3me	2
SANUMA	come	hu	2
SHIRISHANA	come	huima	2
YANAM	come	h3yman	2
YANOMAMI	come	huima	2
NINAM	star	polemahuk	1
NINAM	star	p3ramahi	1
SHIRISHANA	star	polemahuk	1
YANAM	star	pramahi	1
YANAM_2	star	p3ramahi	1
YANOMAM	star	pirimafu	1
YANOMAME	star	purimaahu	1
SANIMA	star	Sitikali	2
SANUMA	star	sitikala	2
YANOMAM	star	Sitikari	2
YANOMAME	star	Sirikari	2
YANOMAMI	star	Sitikari	2
NINAM	water	maup	1
NINAM	water	ma3p	1
SANIMA	water	matu	1
SANIMA	water	tu	1
SANUMA	water	ma	1
SHIRISHANA	water	maup	1
YANAM	water	upa	1
YANAM_2	water	ma3p	1
YANAM_2	water	ma3	1
YANOMAM	water	maup	1
YANOMAME	water	maup3	1
YANOMAME	water	mau	1
YANOMAMI	water	mauu	1
NINAM	stone	mama	1
SANIMA	stone	mama	1
SANIMA	stone	matama	1
SANUMA	stone	ma	1
SHIRISHANA	stone	mama	1
YANAM	stone	mam3	1
YANAM_2	stone	mama	1
YANOMAM	stone	mama	1
YANOMAME	stone	mak3ma	1
YANOMAMI	stone	mama	1
NINAM	fire	wake	1
SANIMA	fire	koataka	1
SHIRISHANA	fire	wake	1
YANAM	fire	wake	1
YANAM_2	fire	wak3	1
YANOMAM	fire	wak3	1
YANOMAME	fire	kow3k3wak3	1
YANOMAMI	fire	koawake	1
SANUMA	fire	koa	2
NINAM	path	piliyo	1
SANIMA	path	pilico	1
SANUMA	path	piliso	1
SHIRISHANA	path	piliyo	1
YANAM	path	pirico	1
YANAM_2	path	piriCo	1
YANOMAM	path	piriyo	1
YANOMAME	path	peik3yo	1
YANOMAMI	path	yoka	2
YANOMAMI	path	mayo	3
SANIMA	night	numinumi	1
SANUMA	night	mumi	1
SANUMA	night	numai	1
NINAM	night	th3mtututhehe	2
SHIRISHANA	night	th3mtututhehe	2
NINAM	night	t3te	3
YANAM	night	titithehe	3
YANAM_2	night	titith3h	3
YANOMAME	night	titiha	3
YANOMAMI	night	titiha	3
YANAM_2	night	th3mt3t3	4
YANOMAM	night	th3mt3t3	4
YANOMAM	night	m3t3t3	5
YANOMAME	night	m3titi	5
NINAM	new	tito	1
SANIMA	new	tute	1
SANUMA	new	tute	1
SHIRISHANA	new	tito	1
YANAM_2	new	t3to	1
YANOMAM	new	tute	1
YANOMAME	new	tute	1
YANOMAMI	new	tute	1
YANAM	new	osi	2
NINAM	name	waha	1
SANIMA	name	wah	1
SHIRISHANA	name	waha	1
YANAM	name	wahe	1
YANAM_2	name	waha	1
YANOMAM	name	waf3	1
YANOMAME	name	waha	1
YANOMAMI	name	waha	1
SANIMA	name	hito	2
SANUMA	name	hila	2
SHIRISHANA	tree	witihi	1
YANAM	tree	witih	1
YANAM_2	tree	witihi	1
YANOMAM	tree	futifi	1
SANIMA	tree	hiti	2
SANUMA	tree	hi	2
YANOMAME	tree	hihi	2
YANOMAMI	tree	hihi	2
SHIRISHANA	horn	yolak	1
YANAM	horn	yorak3	1
YANAM_2	horn	yorak	1
YANOMAM	horn	yurak	1
YANOMAME	horn	yorak3	1
YANOMAMI	horn	yorak3	1
SANIMA	horn	conaki	2
SANIMA	knee	maeko	1
SANUMA	knee	maeko	1
SHIRISHANA	knee	mahekok	1
YANAM	knee	mahkoke	1
YANAM_2	knee	mahekok	1
YANOMAM	knee	mafeko	1
YANOMAME	knee	maheko	1
YANOMAMI	knee	maheko	1
SANIMA	sun	motok3	1
SANUMA	sun	motok3	1
SHIRISHANA	sun	mothok	1
YANOMAM	sun	motokaSi	1
YANOMAME	sun	motoka	1
YANOMAMI	sun	mothoka	1
YANAM	sun	premSi	2
YANAM_2	sun	poremSii	2
YANAM	mountain	terem	1
YANAM_2	mountain	teremi	1
SANIMA	mountain	heu	2
YANOMAM	mountain	hefu	2
YANOMAME	mountain	hehu	2
YANOMAMI	mountain	hehu	2
SANIMA	mountain	mamak3	3
SANUMA	mountain	ma	3
YANAM_2	mountain	mamak	3
YANOMAM	mountain	mamak	3
YANOMAME	mountain	mak3	3
SHIRISHANA	mountain	olina	4
SANIMA	full	p3t3	1
YANAM_2	full	p3tehetea	1
YANOMAM	full	p3t3ihete	1
YANOMAME	full	p3t3mar3k3	1
YANOMAMI	full	p3t3w3	1
SHIRISHANA	full	ehethe	2
YANAM	full	hetea	2
SANUMA	full	oki	3
