# Supplementary material for: A test of Generalized Bayesian dating: A new linguistic dating method
Source: PLoS One. 2020 Aug 12;15(8):e0236522. doi: 10.1371/journal.pone.0236522 (PMC7423060; doi:10.1371/journal.pone.0236522)
Supplement: S1 File — Python code for extracting data from ASJP word lists, cognate identification, and conversion to nexus files. Word lists annotated for cognacy for all families. Nexus files and MrBayes command files for all families. (ZIP) [file pone.0236522.s001.zip › S1 Supporting Information/Cognates/Matacoan.txt.svm.CRP.0.57.cognates]

doculect	concept	asjp	cogid
CHOROTE	I	yam	1
CHOROTE_IYOWUJWA	I	ya7am	1
MACA	I	yakha7	1
NIVACLE	I	yi	1
MATACO	I	oLam	2
WICHI_LHAMTES	I	olham	2
WICHI_LHAMTES_GUISNAY	I	oLam	2
WICHI_LHAMTES_VEJOZ	I	oLam	2
CHOROTE	you	am	1
CHOROTE_IYOWUJWA	you	a7am	1
MATACO	you	a	1
MATACO	you	am	1
WICHI_LHAMTES	you	am	1
WICHI_LHAMTES_GUISNAY	you	am	1
WICHI_LHAMTES_VEJOZ	you	am	1
MACA	you	akha7	2
MATACO	you	ha	3
CHOROTE	we	sa	1
CHOROTE	we	sam	1
CHOROTE_IYOWUJWA	we	sa7am	1
MACA	we	inekhewel	2
MACA	we	inekhewelki7	2
MATACO	we	oLameL	3
WICHI_LHAMTES_GUISNAY	we	oLamiL	3
WICHI_LHAMTES_VEJOZ	we	oLamel	3
MATACO	we	namel	4
WICHI_LHAMTES	we	n7amel	4
WICHI_LHAMTES_VEJOZ	we	namel	4
NIVACLE	we	kas	5
WICHI_LHAMTES	one	tefwaxi	1
WICHI_LHAMTES	one	tefwaxni	1
CHOROTE	one	wen8	2
MATACO	one	wenyaLa	2
NIVACLE	one	veLa	2
WICHI_LHAMTES	one	weihalha	2
WICHI_LHAMTES_VEJOZ	one	wenyaLa	2
CHOROTE	one	iyenlye	3
CHOROTE_IYOWUJWA	one	ifwyenli	3
MACA	one	ewiL	4
WICHI_LHAMTES_GUISNAY	one	hotehwahi	5
WICHI_LHAMTES_GUISNAY	one	cilak	6
CHOROTE	two	times	1
CHOROTE_IYOWUJWA	two	times	1
MATACO	two	takw	2
MATACO	two	takfwas	2
WICHI_LHAMTES	two	tEkwfwas	2
WICHI_LHAMTES	two	nitEkwfwas	2
WICHI_LHAMTES_VEJOZ	two	takwas	2
WICHI_LHAMTES_VEJOZ	two	takw	2
MACA	two	wecxuk	3
NIVACLE	two	napu	4
WICHI_LHAMTES_GUISNAY	two	lus	5
MATACO	person	tesan	1
MATACO	person	tesan	1
CHOROTE	person	ayine	2
NIVACLE	person	nivaLe	3
WICHI_LHAMTES	person	hin7o	4
WICHI_LHAMTES_GUISNAY	person	wiCi	5
WICHI_LHAMTES_VEJOZ	person	eno	6
CHOROTE	fish	sius	1
CHOROTE_IYOWUJWA	fish	siyus	1
MATACO	fish	wahat	2
WICHI_LHAMTES	fish	w7ahat	2
WICHI_LHAMTES_GUISNAY	fish	wahat	2
WICHI_LHAMTES_VEJOZ	fish	wahat	2
CHOROTE	fish	kaniya	3
MACA	fish	sehec	4
NIVACLE	fish	vun	5
CHOROTE	dog	alena	1
CHOROTE_IYOWUJWA	dog	alena	1
MATACO	dog	asinax	2
WICHI_LHAMTES	dog	asinEx	2
WICHI_LHAMTES_GUISNAY	dog	asinoh	2
WICHI_LHAMTES_VEJOZ	dog	asinah	2
MACA	dog	nunax	3
NIVACLE	dog	nu	3
MACA	louse	iLe7	1
MATACO	louse	Lo	1
WICHI_LHAMTES_GUISNAY	louse	La7	1
CHOROTE	louse	ilya	2
CHOROTE_IYOWUJWA	louse	inxla7a	3
NIVACLE	louse	aCivo	4
WICHI_LHAMTES_VEJOZ	louse	niyakw	5
CHOROTE	tree	ala	1
CHOROTE_IYOWUJWA	tree	ala7a	1
MATACO	tree	hala	1
WICHI_LHAMTES	tree	hal7E	1
WICHI_LHAMTES_GUISNAY	tree	halo7	1
WICHI_LHAMTES_VEJOZ	tree	hala	1
MACA	tree	nakak	2
NIVACLE	tree	akxiyuk	3
CHOROTE	leaf	iwole	1
CHOROTE_IYOWUJWA	leaf	xiwole7	1
MATACO	leaf	wole	1
WICHI_LHAMTES_GUISNAY	leaf	lawule	1
WICHI_LHAMTES_VEJOZ	leaf	wole	1
MACA	leaf	Lesex	2
NIVACLE	leaf	kasaS	3
CHOROTE	skin	ta	1
CHOROTE	skin	tax	1
CHOROTE_IYOWUJWA	skin	nax	1
MACA	skin	ax	1
MATACO	skin	tax	1
WICHI_LHAMTES	skin	ot7Ex	1
WICHI_LHAMTES_GUISNAY	skin	toh	1
NIVACLE	skin	kovox	2
NIVACLE	skin	oxeCe	3
CHOROTE	blood	woyis	1
CHOROTE_IYOWUJWA	blood	inwoyis	1
MATACO	blood	woyis	1
WICHI_LHAMTES	blood	ow7oyis	1
WICHI_LHAMTES_GUISNAY	blood	wuyis	1
WICHI_LHAMTES_VEJOZ	blood	woyis	1
MACA	blood	athic	2
NIVACLE	blood	voi	3
MACA	bone	inu	1
MACA	bone	enu	1
NIVACLE	bone	kanu	1
NIVACLE	bone	nu7	1
CHOROTE	bone	lyile	2
MATACO	bone	Lile	2
WICHI_LHAMTES	bone	olhile	2
WICHI_LHAMTES_GUISNAY	bone	Lile	2
WICHI_LHAMTES_VEJOZ	bone	Lile	2
CHOROTE_IYOWUJWA	bone	ineli7	3
MATACO	horn	Cu	1
WICHI_LHAMTES_GUISNAY	horn	CeL	1
WICHI_LHAMTES_VEJOZ	horn	Cu	1
CHOROTE	horn	ikiu	2
CHOROTE_IYOWUJWA	horn	xik7yu	2
CHOROTE	horn	lis	3
MACA	horn	Lekec	4
MACA	ear	ikfi7	1
MACA	ear	ekfi7	1
NIVACLE	ear	kfe7	1
CHOROTE	ear	kiote	2
MATACO	ear	Cote	2
WICHI_LHAMTES	ear	oC7ote	2
WICHI_LHAMTES_GUISNAY	ear	Cute	2
WICHI_LHAMTES_VEJOZ	ear	Cote	2
CHOROTE_IYOWUJWA	ear	inkyote7	3
CHOROTE	eye	tiete	1
CHOROTE_IYOWUJWA	eye	intate7	1
MACA	eye	to7	1
MATACO	eye	te	1
MATACO	eye	teloy	1
WICHI_LHAMTES	eye	otte	1
WICHI_LHAMTES	eye	ottelho	1
WICHI_LHAMTES_GUISNAY	eye	te7	1
WICHI_LHAMTES_VEJOZ	eye	te	1
CHOROTE	eye	tatowa	2
CHOROTE	nose	nietowe	1
CHOROTE	nose	natowa	1
CHOROTE_IYOWUJWA	nose	ixnatewe	1
CHOROTE_IYOWUJWA	nose	ixnatawe	1
MACA	nose	inex	2
MACA	nose	enex	2
MATACO	nose	nus	3
NIVACLE	nose	naS	3
WICHI_LHAMTES	nose	onhus	3
WICHI_LHAMTES_GUISNAY	nose	hnes	3
WICHI_LHAMTES_VEJOZ	nose	nus	3
NIVACLE	tooth	cevte	1
WICHI_LHAMTES	tooth	ocote	1
WICHI_LHAMTES_GUISNAY	tooth	cute7	1
WICHI_LHAMTES_VEJOZ	tooth	cote	1
CHOROTE	tooth	kinta	2
CHOROTE_IYOWUJWA	tooth	inkinte7	2
CHOROTE	tooth	wa	3
MACA	tooth	kunheti7	4
CHOROTE	tongue	palnat	1
CHOROTE	tongue	palinat	1
CHOROTE_IYOWUJWA	tongue	impaxnat	1
MATACO	tongue	kaxLiCu	2
NIVACLE	tongue	CaLeC	2
WICHI_LHAMTES	tongue	ok7axlhiC7u	2
WICHI_LHAMTES_GUISNAY	tongue	kahLeCe	2
WICHI_LHAMTES_VEJOZ	tongue	ohLiCu	2
MACA	tongue	lepep	3
NIVACLE	tongue	yiLai	4
MATACO	knee	kamkyetelekala	1
WICHI_LHAMTES	knee	okamCete	1
WICHI_LHAMTES_VEJOZ	knee	kamCete	1
CHOROTE	knee	koska	2
CHOROTE_IYOWUJWA	knee	nakoski7	2
MACA	knee	aqhuc	3
NIVACLE	knee	kxus	3
WICHI_LHAMTES_GUISNAY	knee	pwoLak	4
MACA	hand	koy	1
MATACO	hand	kwe	1
MATACO	hand	kwey	1
MATACO	hand	kweCo	1
WICHI_LHAMTES	hand	otkwey	1
WICHI_LHAMTES	hand	otkweC7o	1
WICHI_LHAMTES_GUISNAY	hand	kweCu	1
WICHI_LHAMTES_VEJOZ	hand	kwey	1
WICHI_LHAMTES_VEJOZ	hand	kwe	1
CHOROTE	hand	sikio	2
CHOROTE	hand	yi	3
CHOROTE_IYOWUJWA	hand	inkye7e	4
NIVACLE	hand	pokot	5
CHOROTE	breasts	ate	1
CHOROTE	breasts	nahate	1
NIVACLE	breasts	axte	1
WICHI_LHAMTES_GUISNAY	breasts	tate	1
WICHI_LHAMTES_VEJOZ	breasts	tate	1
WICHI_LHAMTES_VEJOZ	breasts	ate	1
CHOROTE_IYOWUJWA	breasts	not	2
MACA	breasts	eqfuti7	3
WICHI_LHAMTES	breasts	ot7okwe	4
CHOROTE_IYOWUJWA	liver	inkaxlik	1
MACA	liver	aqLik	1
NIVACLE	liver	akoLok	1
MATACO	liver	tanek	2
MATACO	liver	tanhai	2
WICHI_LHAMTES_GUISNAY	liver	tonek	2
WICHI_LHAMTES_VEJOZ	liver	tanek	2
CHOROTE	liver	kalit	3
CHOROTE	drink	aiyahe	1
CHOROTE_IYOWUJWA	drink	ayaxe7	1
MACA	drink	iya7	1
MATACO	drink	yayex	1
NIVACLE	drink	yo7	1
WICHI_LHAMTES_GUISNAY	drink	iyo7	1
WICHI_LHAMTES_GUISNAY	drink	iyoyeh	1
WICHI_LHAMTES_VEJOZ	drink	ya	1
WICHI_LHAMTES_VEJOZ	drink	yayeh	1
MATACO	drink	tuxw	2
CHOROTE	see	we	1
CHOROTE	see	wen	1
CHOROTE_IYOWUJWA	see	awen	1
MACA	see	wen	1
MATACO	see	wen	1
NIVACLE	see	van	1
WICHI_LHAMTES	see	w7en	1
WICHI_LHAMTES_GUISNAY	see	wen	1
WICHI_LHAMTES_VEJOZ	see	wen	1
MATACO	see	yahin	2
MATACO	see	yahinya	2
MATACO	hear	sax	1
MATACO	hear	saxe	1
CHOROTE	hear	apeye	2
MACA	hear	epiye7	2
NIVACLE	hear	peya	2
MATACO	hear	lat	3
WICHI_LHAMTES	hear	lEte	3
WICHI_LHAMTES_GUISNAY	hear	ilotey	3
WICHI_LHAMTES_VEJOZ	hear	late	3
NIVACLE	hear	typeiCai	4
WICHI_LHAMTES_VEJOZ	hear	Cihuyi	5
CHOROTE	die	ya	1
MATACO	die	yiL	1
MATACO	die	yini	1
WICHI_LHAMTES_GUISNAY	die	yiL	1
WICHI_LHAMTES_VEJOZ	die	yiyl	1
WICHI_LHAMTES_VEJOZ	die	yith	1
CHOROTE	die	yahale	2
MACA	die	wam	3
MATACO	die	tin	4
NIVACLE	die	vaf	5
CHOROTE	come	anes	1
CHOROTE_IYOWUJWA	come	anes	1
CHOROTE_IYOWUJWA	come	atal	2
MACA	come	taL	2
MATACO	come	taL	2
MATACO	come	taLCe	2
MATACO	come	taLe	2
MATACO	come	taLye	2
MATACO	come	nek	3
MATACO	come	nekCe	3
NIVACLE	come	naC	3
WICHI_LHAMTES	come	nek	3
MATACO	come	nam	4
MATACO	come	namCe	4
WICHI_LHAMTES_GUISNAY	come	nom	4
WICHI_LHAMTES_VEJOZ	come	nom	4
MATACO	come	ho	5
MATACO	come	yik	6
CHOROTE	sun	kile	1
CHOROTE_IYOWUJWA	sun	kilye7	1
MATACO	sun	fwala	2
WICHI_LHAMTES	sun	fwala	2
WICHI_LHAMTES	sun	ifwala	2
WICHI_LHAMTES_GUISNAY	sun	hwala7	2
WICHI_LHAMTES_VEJOZ	sun	ihwala	2
MACA	sun	xunu7	3
NIVACLE	sun	xumkuLai	4
CHOROTE	star	kates	1
CHOROTE_IYOWUJWA	star	kates	1
MATACO	star	kates	1
NIVACLE	star	katis	1
WICHI_LHAMTES	star	kates	1
WICHI_LHAMTES_GUISNAY	star	kates	1
WICHI_LHAMTES_VEJOZ	star	kates	1
MACA	star	foteki7	2
MACA	star	woki7	2
CHOROTE	water	i5at	1
CHOROTE	water	5at	1
CHOROTE_IYOWUJWA	water	inyat	1
MATACO	water	inat	1
WICHI_LHAMTES	water	inEt	1
WICHI_LHAMTES_GUISNAY	water	inot	1
MACA	water	iweli	2
MATACO	water	wax	3
NIVACLE	water	oxok	4
WICHI_LHAMTES_VEJOZ	water	kono	5
CHOROTE	stone	sisa	1
CHOROTE_IYOWUJWA	stone	sisax	1
MACA	stone	ute	2
MATACO	stone	tunte	2
NIVACLE	stone	utex	2
WICHI_LHAMTES_GUISNAY	stone	tente7	2
WICHI_LHAMTES_VEJOZ	stone	tunte	2
CHOROTE	stone	ahe	3
MATACO	stone	lei	4
CHOROTE	fire	fuat	1
CHOROTE_IYOWUJWA	fire	fwat	1
MACA	fire	fet	1
CHOROTE	fire	yalyet	2
MATACO	fire	Let	2
MATACO	fire	Letax	2
NIVACLE	fire	itox	2
NIVACLE	fire	vitox	2
WICHI_LHAMTES	fire	itEx	2
WICHI_LHAMTES_GUISNAY	fire	itoh	2
WICHI_LHAMTES_VEJOZ	fire	itoh	2
CHOROTE	path	naiyi	1
MATACO	path	nayex	1
MATACO	path	nayix	1
NIVACLE	path	LuiyiS	1
NIVACLE	path	noyiS	1
WICHI_LHAMTES	path	on7Eyix	1
WICHI_LHAMTES_GUISNAY	path	noyih	1
WICHI_LHAMTES_VEJOZ	path	nayih	1
MACA	path	ikheyix	2
MATACO	path	tiyaxe	3
WICHI_LHAMTES_GUISNAY	path	totuynek	4
MATACO	mountain	tai5i	1
MATACO	mountain	tai5is	1
WICHI_LHAMTES	mountain	tayhi	1
CHOROTE	mountain	wutik	2
MACA	mountain	utek	2
NIVACLE	mountain	uteyuk	2
WICHI_LHAMTES	mountain	Cenax	3
WICHI_LHAMTES_GUISNAY	mountain	taCenah	3
WICHI_LHAMTES_VEJOZ	mountain	Cenah	3
CHOROTE	night	axna	1
CHOROTE	night	kana	1
CHOROTE_IYOWUJWA	night	axnax	1
MACA	night	naxaX	1
MATACO	night	honax	2
WICHI_LHAMTES	night	honaci	2
WICHI_LHAMTES_GUISNAY	night	honaci	2
WICHI_LHAMTES_VEJOZ	night	onaci	2
WICHI_LHAMTES_VEJOZ	night	honaci	2
NIVACLE	night	xonSaxaLai	3
CHOROTE	full	tipohi	1
MACA	full	topo7ox	1
WICHI_LHAMTES_GUISNAY	full	tapuyeh	1
CHOROTE	full	poyi	2
MATACO	full	poyex	2
MATACO	full	yip	3
WICHI_LHAMTES_VEJOZ	full	yipis	3
NIVACLE	full	ixo	4
CHOROTE	new	ike	1
CHOROTE	new	ahike	1
CHOROTE_IYOWUJWA	new	inkye7e	2
MACA	new	inkayik	2
MACA	new	inkaki7	2
WICHI_LHAMTES	new	neC7ayek	3
WICHI_LHAMTES_GUISNAY	new	neCayik	3
WICHI_LHAMTES_VEJOZ	new	naCayek	3
MATACO	name	Ley	1
WICHI_LHAMTES	name	olhey	1
WICHI_LHAMTES_GUISNAY	name	toLey	1
WICHI_LHAMTES_VEJOZ	name	Ley	1
CHOROTE	name	lye	2
CHOROTE	name	kiak8	3
CHOROTE_IYOWUJWA	name	yiyi	4
WICHI_LHAMTES_VEJOZ	name	thle	5
