# Supplementary material for: A test of Generalized Bayesian dating: A new linguistic dating method
Source: PLoS One. 2020 Aug 12;15(8):e0236522. doi: 10.1371/journal.pone.0236522 (PMC7423060; doi:10.1371/journal.pone.0236522)
Supplement: S1 File — Python code for extracting data from ASJP word lists, cognate identification, and conversion to nexus files. Word lists annotated for cognacy for all families. Nexus files and MrBayes command files for all families. (ZIP) [file pone.0236522.s001.zip › S1 Supporting Information/Cognates/Siouan.txt.svm.CRP.0.57.cognates]

doculect	concept	asjp	cogid
ASSINIBOINE	you	niye	1
DAKOTA	you	niye	1
LAKHOTA	you	niye	1
LAKHOTA	you	niS	1
LAKOTA	you	n	1
LAKOTA	you	ni	1
LAKOTA	you	niye	1
LAKOTA	you	niyeS	1
LAKOTA	you	niS	1
CROW	you	di	2
HIDATSA	you	da	2
HIDATSA	you	di	2
OMAHA-PONCA	you	thi	2
OSAGE	you	8ie	2
OMAHA-PONCA	you	ri	3
WINNEBAGO	you	ra	3
LAKOTA	you	ya	4
LAKOTA	you	l	5
MANDAN	you	riSak	6
CROW	we	bare	1
CROW	we	biru	1
HIDATSA	we	ma	2
HIDATSA	we	mi	2
ASSINIBOINE	we	ugiS	3
LAKHOTA	we	ukiS	3
LAKOTA	we	uN	3
LAKOTA	we	uNkiS	3
DAKOTA	we	uNkiyepi	4
LAKHOTA	we	ukiye	4
LAKOTA	we	uNkiye	4
MANDAN	we	ruSak	5
OMAHA-PONCA	we	ogu	6
OSAGE	we	akota	7
WINNEBAGO	we	hawi	8
CROW	one	hawate	1
CROW	one	hawata	1
HIDATSA	one	dueca	2
HIDATSA	one	lueca	2
ASSINIBOINE	one	waZi	3
DAKOTA	one	waNZi	3
LAKHOTA	one	waCi	3
LAKOTA	one	waNZi	3
LAKOTA	one	waNCi	3
MANDAN	one	waxra	3
OMAHA-PONCA	one	wiaxChi	3
OMAHA-PONCA	one	wiaxCi	3
OSAGE	one	wi	3
OSAGE	one	wice	3
WINNEBAGO	one	hiZa	3
ASSINIBOINE	two	nuba	1
ASSINIBOINE	two	nuba	1
CROW	two	nupE	1
DAKOTA	two	noNpa	1
HIDATSA	two	dopa	1
HIDATSA	two	nopac	1
LAKHOTA	two	nupa	1
LAKHOTA	two	num	1
LAKOTA	two	nuNpa	1
MANDAN	two	rup	1
OMAHA-PONCA	two	noba	1
OSAGE	two	8opa	1
QUAPAW	two	nopa	1
WINNEBAGO	two	nup	1
WINNEBAGO	two	nupiwi	1
ASSINIBOINE	person	wiCaSta	1
DAKOTA	person	wiCaSta	1
LAKOTA	person	tuwa	2
LAKOTA	person	tuwewaN	2
OMAHA-PONCA	person	niaSiga	3
OMAHA-PONCA	person	nikaSiga	3
OSAGE	person	nihka	3
OSAGE	person	nihkaSie	3
QUAPAW	person	nikaSika	3
CROW	person	bir3bake	4
CROW	person	bilapaka	4
WINNEBAGO	person	wakSik	5
WINNEBAGO	person	waak	5
CROW	dog	biSka	1
CROW	dog	biSgye	1
ASSINIBOINE	dog	Suga	2
DAKOTA	dog	SuNka	2
HIDATSA	dog	maSuka	2
LAKHOTA	dog	Suka	2
LAKOTA	dog	SuNka	2
OMAHA-PONCA	dog	Sinuda	2
OSAGE	dog	Soke	2
QUAPAW	dog	Soke	2
WINNEBAGO	dog	Suk	2
HIDATSA	dog	pedakuduti	3
MANDAN	dog	wris	4
ASSINIBOINE	louse	heya	1
DAKOTA	louse	heya	1
LAKHOTA	louse	heya	1
LAKOTA	louse	heya	1
OMAHA-PONCA	louse	he	1
OMAHA-PONCA	louse	hE	1
OSAGE	louse	he	1
QUAPAW	louse	he	1
WINNEBAGO	louse	he	1
CROW	louse	aSpEbE	2
MANDAN	louse	pe	3
CROW	tree	bare	1
CROW	tree	bala	1
ASSINIBOINE	tree	Ca	2
DAKOTA	tree	CaN	2
LAKHOTA	tree	Cha	2
LAKOTA	tree	ChaN	2
OSAGE	tree	Za	2
MANDAN	tree	wra	3
MANDAN	tree	wrah	3
OMAHA-PONCA	tree	xthabe	4
OMAHA-PONCA	tree	xrabe	4
QUAPAW	tree	hi	5
WINNEBAGO	tree	na	6
CROW	leaf	ape	1
CROW	leaf	apa	1
DAKOTA	leaf	ape	1
HIDATSA	leaf	midapa	1
MANDAN	leaf	ap	1
OMAHA-PONCA	leaf	jo7abe	1
OMAHA-PONCA	leaf	joabe	1
OSAGE	leaf	Zape	1
QUAPAW	leaf	ape	1
WINNEBAGO	leaf	ap	1
ASSINIBOINE	leaf	waxpe	2
LAKHOTA	leaf	waXpe	2
LAKOTA	leaf	waxpe	2
CROW	skin	dapE	1
CROW	skin	dape	1
HIDATSA	skin	odalipi	1
DAKOTA	skin	ha	2
LAKOTA	skin	ha	2
LAKOTA	skin	waha	2
MANDAN	skin	i7ahe	2
OMAHA-PONCA	skin	ha	2
OMAHA-PONCA	skin	xiha	2
OSAGE	skin	xuha	2
QUAPAW	skin	ha	2
WINNEBAGO	skin	ha	2
MANDAN	skin	oropxi	3
MANDAN	skin	ropxi	3
ASSINIBOINE	skin	wiCa	4
ASSINIBOINE	blood	we	1
DAKOTA	blood	we	1
LAKHOTA	blood	we	1
LAKOTA	blood	we	1
CROW	blood	ire	2
HIDATSA	blood	idi	2
MANDAN	blood	ir	2
OMAHA-PONCA	blood	wami	3
OSAGE	blood	wapi	3
QUAPAW	blood	wappai	3
WINNEBAGO	blood	wa7i	3
ASSINIBOINE	bone	huhu	1
CROW	bone	hurE	1
CROW	bone	huli	1
DAKOTA	bone	hu	1
HIDATSA	bone	hidu	1
LAKHOTA	bone	hohu	1
LAKOTA	bone	hohu	1
LAKOTA	bone	huhu	1
MANDAN	bone	hur	1
WINNEBAGO	bone	huSerek	1
OMAHA-PONCA	bone	wahi	2
OSAGE	bone	wahu	2
QUAPAW	bone	wahi	2
ASSINIBOINE	horn	he	1
DAKOTA	horn	he	1
LAKHOTA	horn	he	1
LAKOTA	horn	he	1
OMAHA-PONCA	horn	he	1
OSAGE	horn	he	1
QUAPAW	horn	he	1
WINNEBAGO	horn	he	1
CROW	horn	aSua	2
MANDAN	horn	as	2
CROW	horn	pa	3
HIDATSA	horn	azixami	4
CROW	ear	akuxa	1
HIDATSA	ear	akuxi	1
MANDAN	ear	rakox	1
CROW	ear	ape	2
HIDATSA	ear	apa	2
ASSINIBOINE	ear	nuje	3
DAKOTA	ear	noGe	3
LAKHOTA	ear	nuXe	3
LAKOTA	ear	nuNge	3
WINNEBAGO	ear	nux	3
OMAHA-PONCA	ear	nita	4
OSAGE	ear	nahta	4
QUAPAW	ear	nata	4
WINNEBAGO	ear	nacawa	4
ASSINIBOINE	eye	iSta	1
CROW	eye	iSte	1
CROW	eye	iSta	1
DAKOTA	eye	iSta	1
HIDATSA	eye	iSta	1
LAKOTA	eye	iSta	1
MANDAN	eye	istawi	1
OMAHA-PONCA	eye	iSta	1
OMAHA-PONCA	eye	iSta	1
OSAGE	eye	iSta	1
QUAPAW	eye	iSta	1
QUAPAW	eye	iSta	1
WINNEBAGO	eye	hiSjasu	2
CROW	nose	apE	1
CROW	nose	apa	1
HIDATSA	nose	apa	1
ASSINIBOINE	nose	pasu	2
DAKOTA	nose	poGe	2
LAKHOTA	nose	phasu	2
LAKOTA	nose	pxasu	2
MANDAN	nose	paxu	2
QUAPAW	nose	hopasi	2
OMAHA-PONCA	nose	pa	3
OSAGE	nose	hpa	3
WINNEBAGO	nose	pa	3
ASSINIBOINE	tooth	hi	1
DAKOTA	tooth	hi	1
HIDATSA	tooth	hi	1
LAKHOTA	tooth	hi	1
LAKOTA	tooth	hi	1
MANDAN	tooth	hi	1
OMAHA-PONCA	tooth	hi	1
OSAGE	tooth	hi	1
QUAPAW	tooth	hi	1
WINNEBAGO	tooth	hi	1
CROW	tooth	ihta	2
HIDATSA	tooth	iSa	2
ASSINIBOINE	tongue	Ceji	1
CROW	tongue	deSe	1
DAKOTA	tongue	CeZi	1
HIDATSA	tongue	dezi	1
LAKHOTA	tongue	CheZi	1
LAKOTA	tongue	CheZi	1
MANDAN	tongue	resik	1
OMAHA-PONCA	tongue	rezi	1
OSAGE	tongue	8eze	1
QUAPAW	tongue	deze	1
WINNEBAGO	tongue	rezi	1
ASSINIBOINE	knee	Cakpe	1
LAKHOTA	knee	Chakpe	1
LAKOTA	knee	ChaNkpe	1
CROW	knee	iSuSe	2
OMAHA-PONCA	knee	Sinonde	2
OSAGE	knee	Sice	2
QUAPAW	knee	Sinate	2
QUAPAW	knee	Sinote	2
DAKOTA	knee	hupahu	3
MANDAN	knee	supax	3
WINNEBAGO	knee	huporo	3
HIDATSA	knee	iliualia	4
CROW	hand	iSci	1
CROW	hand	iSCi	1
HIDATSA	hand	iSaki	1
OSAGE	hand	Sake	1
ASSINIBOINE	hand	nabe	2
DAKOTA	hand	nape	2
LAKHOTA	hand	nape	2
LAKOTA	hand	nape	2
OMAHA-PONCA	hand	nobe	2
QUAPAW	hand	nape	2
WINNEBAGO	hand	nap	2
MANDAN	hand	uk	3
ASSINIBOINE	breasts	aze	1
CROW	breasts	aCi	1
HIDATSA	breasts	aci	1
LAKHOTA	breasts	aze	1
LAKOTA	breasts	aze	1
OSAGE	breasts	paze	1
QUAPAW	breasts	maze	1
DAKOTA	breasts	maku	2
HIDATSA	breasts	imaki	2
LAKOTA	breasts	makhu	2
OMAHA-PONCA	breasts	moge	2
MANDAN	breasts	waska	3
WINNEBAGO	breasts	was	3
MANDAN	breasts	ek	4
ASSINIBOINE	liver	pi	1
DAKOTA	liver	pi	1
LAKHOTA	liver	phi	1
LAKOTA	liver	phi	1
MANDAN	liver	pi7r	1
OMAHA-PONCA	liver	pi	1
QUAPAW	liver	pi	1
WINNEBAGO	liver	pi	1
CROW	liver	apte	2
HIDATSA	liver	apiSa	3
OSAGE	liver	hcehpe	4
ASSINIBOINE	drink	yatka	1
DAKOTA	drink	yatkaN	1
LAKHOTA	drink	yatka	1
LAKOTA	drink	yatkaN	1
HIDATSA	drink	hi	2
MANDAN	drink	hir	2
OMAHA-PONCA	drink	thato	3
OMAHA-PONCA	drink	rato	3
OSAGE	drink	8ahta	3
QUAPAW	drink	data	3
WINNEBAGO	drink	raCga	3
CROW	drink	iSi	4
HIDATSA	drink	midihi	5
CROW	see	ikya	1
CROW	see	ika	1
HIDATSA	see	ika	1
ASSINIBOINE	see	wayaga	2
DAKOTA	see	waNyaka	2
LAKHOTA	see	wayaka	2
LAKOTA	see	waNyaNka	2
OMAHA-PONCA	see	dobe	3
OSAGE	see	tope	3
QUAPAW	see	towe	3
MANDAN	see	hE	4
OSAGE	see	i8e	5
WINNEBAGO	see	ca	6
CROW	hear	ikyuku	1
CROW	hear	ikukku	1
ASSINIBOINE	hear	naxu	2
DAKOTA	hear	naxoN	2
LAKHOTA	hear	naX7u	2
LAKOTA	hear	nax7uN	2
OMAHA-PONCA	hear	no7o	2
OSAGE	hear	nako	2
QUAPAW	hear	nox7o	2
QUAPAW	hear	anax7o	2
WINNEBAGO	hear	naxgu	2
HIDATSA	hear	kikwa	3
MANDAN	hear	E	4
ASSINIBOINE	die	ta	1
CROW	die	Se	1
DAKOTA	die	tha	1
HIDATSA	die	te	1
HIDATSA	die	ta	1
LAKHOTA	die	ta	1
LAKOTA	die	t7a	1
MANDAN	die	ter	1
OMAHA-PONCA	die	te	1
OSAGE	die	ce	1
QUAPAW	die	t7e	1
WINNEBAGO	die	te	1
OSAGE	die	xi8a	2
ASSINIBOINE	sun	hawi	1
LAKHOTA	sun	wi	1
LAKOTA	sun	wi	1
WINNEBAGO	sun	wi	1
MANDAN	sun	wirak	2
MANDAN	sun	wiraki	2
OMAHA-PONCA	sun	mi	3
OMAHA-PONCA	sun	mi	3
OSAGE	sun	mi	3
QUAPAW	sun	hmi	3
CROW	sun	axaSe	4
DAKOTA	sun	aNpetuwi	5
HIDATSA	sun	mapemidi	6
HIDATSA	sun	bidi	7
CROW	star	igyE	1
CROW	star	igye	1
ASSINIBOINE	star	wiCaxpi	2
DAKOTA	star	wiCaNxpi	2
LAKHOTA	star	wiChaXpi	2
LAKOTA	star	wiChaxpi	2
OMAHA-PONCA	star	mika7e	3
OSAGE	star	mihkake	3
QUAPAW	star	mikax7e	3
HIDATSA	star	ixka	4
MANDAN	star	xkek	4
MANDAN	star	kex	4
WINNEBAGO	star	wiraguSge	5
CROW	water	bire	1
CROW	water	bili	1
MANDAN	water	wri	1
ASSINIBOINE	water	mini	2
DAKOTA	water	mini	2
HIDATSA	water	midi	2
LAKHOTA	water	mni	2
LAKOTA	water	mni	2
OMAHA-PONCA	water	ni	2
OSAGE	water	ni	2
QUAPAW	water	ni	2
WINNEBAGO	water	ni	2
CROW	stone	bi3	1
CROW	stone	bi	1
DAKOTA	stone	iNyaN	2
LAKHOTA	stone	iya	2
LAKOTA	stone	iNyaN	2
LAKHOTA	stone	iX7e	3
OMAHA-PONCA	stone	i7e	3
OSAGE	stone	i	4
QUAPAW	stone	i	4
ASSINIBOINE	stone	iZuZa	5
HIDATSA	stone	mi	6
HIDATSA	stone	mikaza	7
MANDAN	stone	wi7r	8
WINNEBAGO	stone	ini	9
CROW	fire	birE	1
CROW	fire	bila	1
ASSINIBOINE	fire	peda	2
DAKOTA	fire	peta	2
LAKHOTA	fire	pheta	2
LAKOTA	fire	pxeta	2
OMAHA-PONCA	fire	pede	2
OSAGE	fire	hpece	2
QUAPAW	fire	pete	2
WINNEBAGO	fire	peC	2
HIDATSA	fire	midaha	3
MANDAN	fire	wrar	4
DAKOTA	path	CaNku	1
LAKOTA	path	ChaNku	1
MANDAN	path	raku	1
WINNEBAGO	path	nagu	1
OSAGE	path	oZake	2
QUAPAW	path	oZake	2
HIDATSA	path	adi	3
HIDATSA	path	ari	3
CROW	path	ariande	4
CROW	path	bande	4
ASSINIBOINE	path	oCaguna	5
OMAHA-PONCA	path	uhe	6
DAKOTA	mountain	xe	1
LAKHOTA	mountain	Xe	1
LAKOTA	mountain	xe	1
MANDAN	mountain	xar	1
WINNEBAGO	mountain	xe	1
ASSINIBOINE	mountain	iyaxe	2
CROW	mountain	awaxawe	3
HIDATSA	mountain	amaliami	4
OMAHA-PONCA	mountain	pahetoga	5
OSAGE	mountain	paxo	6
WINNEBAGO	mountain	xexete	7
CROW	night	oci3	1
CROW	night	oCia	1
HIDATSA	night	okci	1
ASSINIBOINE	night	hahebi	2
DAKOTA	night	haNyetu	2
LAKHOTA	night	hahepi	2
LAKOTA	night	haNhepi	2
OSAGE	night	hpaze	2
WINNEBAGO	night	hahe	2
OMAHA-PONCA	night	ho	3
OSAGE	night	ha	3
HIDATSA	night	maku	4
MANDAN	night	istu	5
ASSINIBOINE	full	ojuna	1
DAKOTA	full	oZudaN	1
LAKOTA	full	oZula	1
MANDAN	full	ohi	2
MANDAN	full	ohir	2
OMAHA-PONCA	full	ukipi	3
OSAGE	full	okuhpu	3
QUAPAW	full	okipi	3
CROW	full	iruci	4
CROW	full	iaxpasSi	5
HIDATSA	full	kimazi	6
WINNEBAGO	full	hoixji	7
ASSINIBOINE	name	Caje	1
CROW	name	daSe	1
CROW	name	das	1
DAKOTA	name	CaZe	1
HIDATSA	name	dazi	1
HIDATSA	name	odaSati	1
LAKOTA	name	ChaZe	1
OMAHA-PONCA	name	ijaje	1
OSAGE	name	ZaZe	1
QUAPAW	name	ZaZe	1
MANDAN	name	ras	2
WINNEBAGO	name	raS	2
DAKOTA	I	miye	1
LAKHOTA	I	miye	1
LAKOTA	I	miye	1
LAKOTA	I	miyeS	1
DAKOTA	I	miS	2
HIDATSA	I	mi	2
LAKHOTA	I	miS	2
LAKOTA	I	miS	2
HIDATSA	I	ma	3
LAKOTA	I	m	3
LAKOTA	I	ma	3
CROW	I	bi	4
LAKOTA	I	wa	4
MANDAN	I	wiSak	4
OMAHA-PONCA	I	wi	4
OSAGE	I	wie	4
WINNEBAGO	I	ha	4
LAKOTA	I	bl	5
CROW	come	hu	1
CROW	come	huk	1
HIDATSA	come	hu	1
LAKHOTA	come	gli	1
LAKOTA	come	hi	1
MANDAN	come	hur	1
OSAGE	come	ali	1
OSAGE	come	ahi	1
QUAPAW	come	hi	1
WINNEBAGO	come	hu	1
WINNEBAGO	come	gu	1
WINNEBAGO	come	ji	1
WINNEBAGO	come	kiri	1
DAKOTA	come	u	2
LAKOTA	come	u	2
OMAHA-PONCA	come	i	2
HIDATSA	come	ate	3
CROW	new	hira	1
HIDATSA	new	hida	1
DAKOTA	new	teCa	2
LAKHOTA	new	theCa	2
LAKOTA	new	txeCa	2
MANDAN	new	raka	2
OMAHA-PONCA	new	tega	2
OSAGE	new	hceka	2
QUAPAW	new	teka	2
WINNEBAGO	new	Cek	2
DAKOTA	fish	hoGaN	1
LAKHOTA	fish	hoXa	1
LAKOTA	fish	horaN	1
OMAHA-PONCA	fish	huhu	1
OSAGE	fish	ho	2
QUAPAW	fish	ho	2
MANDAN	fish	po	3
WINNEBAGO	fish	po	3
HIDATSA	fish	mua	4
