# Supplementary material for: A test of Generalized Bayesian dating: A new linguistic dating method
Source: PLoS One. 2020 Aug 12;15(8):e0236522. doi: 10.1371/journal.pone.0236522 (PMC7423060; doi:10.1371/journal.pone.0236522)
Supplement: S1 File — Python code for extracting data from ASJP word lists, cognate identification, and conversion to nexus files. Word lists annotated for cognacy for all families. Nexus files and MrBayes command files for all families. (ZIP) [file pone.0236522.s001.zip › S1 Supporting Information/Cognates/Kiowa-Tanoan.txt.svm.CRP.0.57.cognates]

doculect	concept	asjp	cogid
JEMEZ	I	ni	1
KIOWA	I	no	1
TEWA_ARIZONA	I	no	1
TEWA_SAN_JUAN_PUEBLO	I	no	1
TEWA_SANTA_CLARA	I	no	1
TIWA_NORTHERN_PICURIS	I	na	1
TIWA_NORTHERN_TAOS	I	no	1
TIWA_SOUTHERN	I	na	1
TEWA_ARIZONA	you	u7	1
TEWA_SAN_JUAN_PUEBLO	you	u7	1
TEWA_SANTA_CLARA	you	u7	1
TIWA_NORTHERN_PICURIS	you	e	2
TIWA_NORTHERN_TAOS	you	e	2
TIWA_SOUTHERN	you	i	2
JEMEZ	you	3wo	3
KIOWA	you	am	4
TEWA_ARIZONA	we	no7iN	1
TEWA_SAN_JUAN_PUEBLO	we	no7iN	1
TEWA_SANTA_CLARA	we	no7iN	1
KIOWA	we	no	2
TIWA_NORTHERN_PICURIS	we	na	2
TIWA_NORTHERN_TAOS	we	no	2
TIWA_SOUTHERN	we	na	2
JEMEZ	we	niS	3
JEMEZ	we	3S	3
JEMEZ	one	p3	1
KIOWA	one	pa	1
TEWA_ARIZONA	one	wi7	2
TEWA_SAN_JUAN_PUEBLO	one	wi7	2
TEWA_SANTA_CLARA	one	wi7	2
TIWA_SOUTHERN	one	wim7a	2
TIWA_NORTHERN_PICURIS	one	wema	3
TIWA_NORTHERN_TAOS	one	wemo	3
JEMEZ	two	wi	1
JEMEZ	two	wiS	1
TEWA_ARIZONA	two	wiye	1
TEWA_SAN_JUAN_PUEBLO	two	wiye	1
TEWA_SANTA_CLARA	two	wije	1
TIWA_NORTHERN_PICURIS	two	wesen	1
TIWA_NORTHERN_TAOS	two	wi	1
TIWA_SOUTHERN	two	wisi	1
KIOWA	two	yi	2
KIOWA	person	kyakomki	1
KIOWA	person	kyakomma	1
JEMEZ	person	tE7E	2
TEWA_ARIZONA	person	towo	2
TEWA_SAN_JUAN_PUEBLO	person	towo	2
TEWA_SANTA_CLARA	person	towo	2
TIWA_NORTHERN_PICURIS	person	tay	3
TIWA_NORTHERN_TAOS	person	toy	3
TIWA_SOUTHERN	person	tay	3
JEMEZ	fish	po	1
KIOWA	fish	opi	1
TEWA_ARIZONA	fish	pow	1
TEWA_SAN_JUAN_PUEBLO	fish	po	1
TEWA_SANTA_CLARA	fish	po	1
TIWA_NORTHERN_PICURIS	fish	p3	1
TIWA_NORTHERN_TAOS	fish	p3	1
TIWA_SOUTHERN	fish	p3	1
KIOWA	dog	cegun	1
KIOWA	dog	ce	1
KIOWA	dog	cehi	1
TEWA_ARIZONA	dog	ce7e	1
TEWA_SAN_JUAN_PUEBLO	dog	ce	1
TEWA_SANTA_CLARA	dog	ce	1
TIWA_NORTHERN_PICURIS	dog	kwin	2
TIWA_SOUTHERN	dog	xwien	2
JEMEZ	dog	kyhE7n3	3
TIWA_NORTHERN_TAOS	dog	culo	4
TEWA_SAN_JUAN_PUEBLO	louse	fe	1
TEWA_SANTA_CLARA	louse	fe	1
TIWA_SOUTHERN	louse	fiace	1
TEWA_SAN_JUAN_PUEBLO	louse	Suwa	2
TEWA_SANTA_CLARA	louse	Suwa	2
JEMEZ	louse	p373	3
KIOWA	louse	pho	3
TEWA_SAN_JUAN_PUEBLO	louse	phe	3
TIWA_NORTHERN_PICURIS	louse	phici	3
TIWA_NORTHERN_PICURIS	louse	pho	3
TIWA_NORTHERN_TAOS	louse	phiaya	3
TEWA_ARIZONA	louse	kyhuwo	4
TEWA_ARIZONA	tree	te	1
TEWA_SAN_JUAN_PUEBLO	tree	te	1
TEWA_SANTA_CLARA	tree	te	1
TIWA_NORTHERN_PICURIS	tree	La	2
TIWA_NORTHERN_TAOS	tree	tuLo	2
TIWA_SOUTHERN	tree	tuLa	2
JEMEZ	tree	noni	3
KIOWA	tree	a	4
TEWA_ARIZONA	leaf	kolo	1
TEWA_SAN_JUAN_PUEBLO	leaf	ko	1
TEWA_SANTA_CLARA	leaf	ko	1
JEMEZ	leaf	o	2
TIWA_NORTHERN_PICURIS	leaf	3	2
TIWA_NORTHERN_TAOS	leaf	3	2
TIWA_SOUTHERN	leaf	3	2
JEMEZ	leaf	po	3
KIOWA	leaf	ayde	4
TEWA_ARIZONA	skin	khowo	1
TEWA_SAN_JUAN_PUEBLO	skin	khowo	1
TEWA_SAN_JUAN_PUEBLO	skin	xowo	2
TEWA_SANTA_CLARA	skin	xowo	2
KIOWA	skin	khoy	3
KIOWA	skin	kogya	3
TIWA_NORTHERN_PICURIS	skin	xay	3
TIWA_NORTHERN_TAOS	skin	xoy	3
TIWA_SOUTHERN	skin	xay	3
JEMEZ	skin	wEhE	4
TEWA_ARIZONA	blood	uh	1
TEWA_SAN_JUAN_PUEBLO	blood	uN	1
TEWA_SANTA_CLARA	blood	uN	1
JEMEZ	blood	3	2
JEMEZ	blood	3pE	2
TIWA_NORTHERN_PICURIS	blood	a	2
TIWA_NORTHERN_PICURIS	blood	3	2
TIWA_NORTHERN_TAOS	blood	o	2
TIWA_SOUTHERN	blood	3a	2
KIOWA	blood	om	3
JEMEZ	bone	ho	1
KIOWA	bone	tho	1
KIOWA	bone	them	1
KIOWA	bone	those	1
TEWA_ARIZONA	bone	phekhu	2
TEWA_SAN_JUAN_PUEBLO	bone	phekhu	2
TEWA_SAN_JUAN_PUEBLO	bone	fexu	3
TEWA_SANTA_CLARA	bone	fexuN	3
TIWA_NORTHERN_PICURIS	bone	o	4
TIWA_NORTHERN_TAOS	bone	u	4
TIWA_SOUTHERN	bone	u	4
TEWA_ARIZONA	horn	seN	1
TEWA_SAN_JUAN_PUEBLO	horn	seN	1
TEWA_SANTA_CLARA	horn	seN	1
TIWA_NORTHERN_PICURIS	horn	may	2
TIWA_NORTHERN_TAOS	horn	moy	2
TIWA_SOUTHERN	horn	may	2
JEMEZ	horn	tyo	3
KIOWA	horn	gu	4
TEWA_ARIZONA	ear	oye	1
TEWA_SAN_JUAN_PUEBLO	ear	oye	1
TEWA_SANTA_CLARA	ear	oje	1
KIOWA	ear	to	2
TIWA_NORTHERN_PICURIS	ear	taL3	2
TIWA_NORTHERN_TAOS	ear	toL3o	2
TIWA_SOUTHERN	ear	taL3a	2
JEMEZ	ear	wotyo	3
JEMEZ	eye	se	1
TEWA_ARIZONA	eye	ci	1
TEWA_SAN_JUAN_PUEBLO	eye	ci	1
TEWA_SANTA_CLARA	eye	ci	1
TIWA_NORTHERN_PICURIS	eye	ce	1
TIWA_NORTHERN_TAOS	eye	ci	1
TIWA_SOUTHERN	eye	Si	1
KIOWA	eye	ta	2
TEWA_SAN_JUAN_PUEBLO	nose	Su	1
TEWA_SANTA_CLARA	nose	Su	1
TIWA_NORTHERN_PICURIS	nose	ph3y	2
TIWA_NORTHERN_TAOS	nose	ph3y	2
TIWA_SOUTHERN	nose	f3y	2
JEMEZ	nose	pose	3
KIOWA	nose	mokon	4
TEWA_ARIZONA	nose	kyhu	5
JEMEZ	tooth	kwo	1
TEWA_ARIZONA	tooth	wE	1
TEWA_SAN_JUAN_PUEBLO	tooth	wE	1
TEWA_SANTA_CLARA	tooth	wE	1
TIWA_NORTHERN_PICURIS	tooth	wi	1
TIWA_NORTHERN_TAOS	tooth	wie	1
TIWA_SOUTHERN	tooth	we	1
KIOWA	tooth	zo	2
TEWA_ARIZONA	tongue	hEN	1
TEWA_SAN_JUAN_PUEBLO	tongue	hEN	1
TEWA_SANTA_CLARA	tongue	hEN	1
JEMEZ	tongue	i	2
TIWA_NORTHERN_PICURIS	tongue	wi	2
TIWA_NORTHERN_TAOS	tongue	wie	2
KIOWA	tongue	den	3
TIWA_SOUTHERN	tongue	ye	4
TEWA_ARIZONA	knee	khumele	1
TEWA_SAN_JUAN_PUEBLO	knee	khumoyE	1
TEWA_SAN_JUAN_PUEBLO	knee	xumoyE	1
TEWA_SANTA_CLARA	knee	xumo5E	1
TIWA_NORTHERN_PICURIS	knee	xope	2
TIWA_NORTHERN_TAOS	knee	xupi	2
TIWA_SOUTHERN	knee	xupi	2
JEMEZ	knee	hob37yo	3
KIOWA	knee	telbo	4
JEMEZ	hand	mote	1
KIOWA	hand	mon	1
TEWA_ARIZONA	hand	moN	1
TEWA_SAN_JUAN_PUEBLO	hand	moN	1
TEWA_SANTA_CLARA	hand	moN	1
TIWA_NORTHERN_PICURIS	hand	man	1
TIWA_NORTHERN_TAOS	hand	mon	1
TIWA_SOUTHERN	hand	man	1
JEMEZ	breasts	kwo	1
TEWA_ARIZONA	breasts	wolo	1
TEWA_SAN_JUAN_PUEBLO	breasts	wo	1
TEWA_SANTA_CLARA	breasts	wo	1
TIWA_NORTHERN_PICURIS	breasts	w3	1
TIWA_NORTHERN_TAOS	breasts	w3	1
TIWA_SOUTHERN	breasts	w3	1
KIOWA	breasts	zep	2
KIOWA	liver	tol	1
KIOWA	liver	tol7el	1
TEWA_ARIZONA	liver	holo	2
TEWA_SAN_JUAN_PUEBLO	liver	hodo	2
TEWA_SAN_JUAN_PUEBLO	liver	hondo	2
TEWA_SANTA_CLARA	liver	hodo	2
JEMEZ	liver	tE	3
TIWA_NORTHERN_PICURIS	liver	ca	3
TIWA_NORTHERN_TAOS	liver	co	3
TIWA_SOUTHERN	liver	ca	3
TIWA_NORTHERN_PICURIS	liver	pa	4
JEMEZ	drink	Si	1
KIOWA	drink	tho	1
TEWA_ARIZONA	drink	suN	1
TEWA_SAN_JUAN_PUEBLO	drink	suwE	1
TEWA_SANTA_CLARA	drink	suwE	1
TIWA_NORTHERN_PICURIS	drink	so	1
TIWA_NORTHERN_TAOS	drink	su	1
TIWA_SOUTHERN	drink	su	1
JEMEZ	see	m3	1
TEWA_ARIZONA	see	muN	1
TEWA_SAN_JUAN_PUEBLO	see	mu7	1
TEWA_SANTA_CLARA	see	mu7	1
TIWA_NORTHERN_PICURIS	see	mo	1
TIWA_NORTHERN_TAOS	see	mu	1
TIWA_SOUTHERN	see	mu	1
KIOWA	see	bo	2
KIOWA	hear	to	1
TEWA_ARIZONA	hear	to	1
TEWA_SAN_JUAN_PUEBLO	hear	to	1
TEWA_SANTA_CLARA	hear	to	1
TIWA_NORTHERN_PICURIS	hear	talia	1
TIWA_NORTHERN_TAOS	hear	tolo	1
TIWA_SOUTHERN	hear	tara	1
JEMEZ	hear	tEtye	2
TEWA_ARIZONA	die	kyu	1
TEWA_SAN_JUAN_PUEBLO	die	Cu	1
TEWA_SANTA_CLARA	die	Cu	1
JEMEZ	die	pE	2
TIWA_NORTHERN_PICURIS	die	piw	2
TIWA_NORTHERN_TAOS	die	piw	2
TIWA_SOUTHERN	die	piaw	2
KIOWA	die	hi	3
JEMEZ	come	E	1
KIOWA	come	a	1
TEWA_SAN_JUAN_PUEBLO	come	E	1
TEWA_SANTA_CLARA	come	E	1
TIWA_NORTHERN_PICURIS	come	e	1
TIWA_NORTHERN_TAOS	come	e	1
TIWA_SOUTHERN	come	i	1
TEWA_ARIZONA	come	E7E	2
TEWA_ARIZONA	sun	thoN	1
TEWA_SAN_JUAN_PUEBLO	sun	thoN	1
TIWA_NORTHERN_PICURIS	sun	thol	1
TIWA_NORTHERN_TAOS	sun	thul	1
TEWA_SAN_JUAN_PUEBLO	sun	8oN	2
TEWA_SANTA_CLARA	sun	8oN	2
TIWA_SOUTHERN	sun	8ur	2
JEMEZ	sun	pe	3
KIOWA	sun	pay	3
TEWA_ARIZONA	star	ogoyo	1
TEWA_SAN_JUAN_PUEBLO	star	ogoyo	1
TEWA_SANTA_CLARA	star	ogojo	1
TIWA_NORTHERN_PICURIS	star	pax3La	2
TIWA_NORTHERN_TAOS	star	pox3Lo	2
TIWA_SOUTHERN	star	pax3La	2
JEMEZ	star	woho	3
KIOWA	star	ta	4
JEMEZ	water	pE	1
TEWA_ARIZONA	water	po	1
TEWA_SAN_JUAN_PUEBLO	water	po	1
TEWA_SANTA_CLARA	water	po	1
TIWA_NORTHERN_PICURIS	water	pa	1
TIWA_NORTHERN_TAOS	water	po	1
TIWA_SOUTHERN	water	pa	1
KIOWA	water	tho	2
TEWA_ARIZONA	stone	ku	1
TEWA_SAN_JUAN_PUEBLO	stone	ku	1
TEWA_SANTA_CLARA	stone	ku	1
TIWA_NORTHERN_PICURIS	stone	hiw	2
TIWA_NORTHERN_TAOS	stone	hiw	2
TIWA_SOUTHERN	stone	hiaw	2
JEMEZ	stone	kyo7o	3
KIOWA	stone	co	4
TEWA_SAN_JUAN_PUEBLO	fire	fo	1
TEWA_SANTA_CLARA	fire	fo	1
TIWA_SOUTHERN	fire	fe	1
JEMEZ	fire	pE7E	2
JEMEZ	fire	pE7yo	2
KIOWA	fire	phi	2
TEWA_ARIZONA	fire	pho	2
TEWA_SAN_JUAN_PUEBLO	fire	pho	2
TIWA_NORTHERN_PICURIS	fire	phia	2
TIWA_NORTHERN_TAOS	fire	pha	2
JEMEZ	path	po	1
TEWA_ARIZONA	path	polo	1
TEWA_SAN_JUAN_PUEBLO	path	po	1
TEWA_SANTA_CLARA	path	po	1
TIWA_NORTHERN_PICURIS	path	pi	1
TIWA_NORTHERN_TAOS	path	pie	1
TIWA_SOUTHERN	path	pe	1
KIOWA	path	ho7on	2
JEMEZ	mountain	pe	1
TEWA_ARIZONA	mountain	piN	1
TEWA_SAN_JUAN_PUEBLO	mountain	piN	1
TEWA_SANTA_CLARA	mountain	piN	1
TIWA_NORTHERN_PICURIS	mountain	pin	1
TIWA_NORTHERN_TAOS	mountain	pian	1
TIWA_SOUTHERN	mountain	pien	1
KIOWA	mountain	kop	2
TEWA_ARIZONA	night	khu	1
TEWA_SAN_JUAN_PUEBLO	night	khu	1
TEWA_SAN_JUAN_PUEBLO	night	xu	2
TEWA_SANTA_CLARA	night	xuN	2
TIWA_NORTHERN_PICURIS	night	no	3
TIWA_NORTHERN_TAOS	night	nu	3
TIWA_SOUTHERN	night	nu	3
JEMEZ	night	doh37E	4
KIOWA	night	gi	5
KIOWA	full	poda	1
TEWA_ARIZONA	full	pide	1
TEWA_SAN_JUAN_PUEBLO	full	pire	1
TEWA_SANTA_CLARA	full	pire	1
TIWA_NORTHERN_PICURIS	full	p3me	2
TIWA_SOUTHERN	full	p3b3	2
JEMEZ	full	gyi	3
TIWA_NORTHERN_TAOS	full	kwinemo	4
TEWA_ARIZONA	new	coN7i	1
TEWA_SAN_JUAN_PUEBLO	new	cobi7	1
TEWA_SANTA_CLARA	new	cobi7	1
TIWA_SOUTHERN	new	cibe	1
TIWA_NORTHERN_PICURIS	new	cemia	2
TIWA_NORTHERN_TAOS	new	cemo	2
JEMEZ	new	ti7i	3
KIOWA	new	sotte	4
KIOWA	name	kho	1
TEWA_ARIZONA	name	khowe	1
TEWA_SAN_JUAN_PUEBLO	name	khowE	1
TEWA_SAN_JUAN_PUEBLO	name	xowE	2
TEWA_SANTA_CLARA	name	xowE	2
TIWA_NORTHERN_PICURIS	name	xa	3
TIWA_NORTHERN_TAOS	name	xo	3
TIWA_SOUTHERN	name	xa	3
JEMEZ	name	hi	4
