# Supplementary material for: A test of Generalized Bayesian dating: A new linguistic dating method
Source: PLoS One. 2020 Aug 12;15(8):e0236522. doi: 10.1371/journal.pone.0236522 (PMC7423060; doi:10.1371/journal.pone.0236522)
Supplement: S1 File — Python code for extracting data from ASJP word lists, cognate identification, and conversion to nexus files. Word lists annotated for cognacy for all families. Nexus files and MrBayes command files for all families. (ZIP) [file pone.0236522.s001.zip › S1 Supporting Information/Cognates/Aymaran.txt.svm.CRP.0.57.cognates]

doculect	concept	asjp	cogid
CENTRAL_AYMARA	I	naya	1
CENTRAL_AYMARA_2	I	naxa	1
JAQARU	I	na	1
SOUTHERN_AYMARA	I	naya	1
CENTRAL_AYMARA	you	xuma	1
CENTRAL_AYMARA_2	you	huma	1
HUACANA	you	huma	1
JAQARU	you	xuma	1
JAQARU_2	you	huma	1
KAWKI	you	huma	1
PUKI	you	huma	1
SOUTHERN_AYMARA	you	huma	1
SULLKATITI_TITIRI	you	huma	1
CENTRAL_AYMARA	we	xiwasa	1
CENTRAL_AYMARA_2	we	hiwasa	1
HUACANA	we	hiwasa	1
JAQARU	we	xiwsa	1
JAQARU_2	we	hiwsa	1
KAWKI	we	hiwsa	1
PUKI	we	hiwasa	1
SOUTHERN_AYMARA	we	hiwasa	1
SULLKATITI_TITIRI	we	hiwasa	1
CENTRAL_AYMARA	we	nanaka	2
CENTRAL_AYMARA	one	maya	1
CENTRAL_AYMARA_2	one	maxa	1
HUACANA	one	maya	1
JAQARU	one	maya	1
JAQARU_2	one	maya	1
KAWKI	one	maya	1
PUKI	one	maya	1
SOUTHERN_AYMARA	one	maya	1
SULLKATITI_TITIRI	one	maya	1
CENTRAL_AYMARA	two	phaya	1
CENTRAL_AYMARA_2	two	paxa	1
HUACANA	two	paya	1
JAQARU	two	paxa	1
JAQARU	two	pani	1
JAQARU_2	two	paxa	1
KAWKI	two	paxa	1
PUKI	two	paya	1
SOUTHERN_AYMARA	two	paya	1
SULLKATITI_TITIRI	two	paya	1
CENTRAL_AYMARA	person	xaqe	1
CENTRAL_AYMARA_2	person	haqi	1
HUACANA	person	haqi	1
JAQARU	person	xaqi	1
JAQARU_2	person	haqi	1
KAWKI	person	haqi	1
PUKI	person	haqi	1
SOUTHERN_AYMARA	person	haqi	1
SULLKATITI_TITIRI	person	haqi	1
CENTRAL_AYMARA	fish	Calywa	1
CENTRAL_AYMARA_2	fish	CaLwa	1
JAQARU	fish	TaLwa	1
SOUTHERN_AYMARA	fish	CaLwa	1
CENTRAL_AYMARA	dog	anuqara	1
HUACANA	dog	anuqara	1
KAWKI	dog	aSara	1
JAQARU	dog	xaLqu	2
JAQARU_2	dog	haLaqu	2
JAQARU_2	dog	haLqu	2
CENTRAL_AYMARA	dog	anu	3
PUKI	dog	anu	3
SULLKATITI_TITIRI	dog	anu	3
CENTRAL_AYMARA	louse	lapa	1
HUACANA	louse	lapa	1
PUKI	louse	lapa	1
SULLKATITI_TITIRI	louse	lapa	1
JAQARU	louse	napa	2
JAQARU_2	louse	napa	2
KAWKI	louse	napa	2
CENTRAL_AYMARA_2	tree	arbuli	1
JAQARU	tree	arbuli	1
JAQARU_2	tree	arbuli	1
KAWKI	tree	arbuli	1
CENTRAL_AYMARA	tree	qoqa	2
HUACANA	tree	quqa	2
JAQARU_2	tree	qiru	2
PUKI	tree	quqa	2
SOUTHERN_AYMARA	tree	quqa	2
SULLKATITI_TITIRI	tree	quqa	2
JAQARU	tree	munti	3
CENTRAL_AYMARA	leaf	laphi	1
HUACANA	leaf	laphi	1
PUKI	leaf	laphi	1
SOUTHERN_AYMARA	leaf	laphi	1
SULLKATITI_TITIRI	leaf	laphi	1
CENTRAL_AYMARA_2	leaf	naphra	2
JAQARU	leaf	naphra	2
JAQARU_2	leaf	naphra	2
KAWKI	leaf	naphra	2
CENTRAL_AYMARA	leaf	lyaqa	3
CENTRAL_AYMARA_2	skin	qara	1
JAQARU	skin	qara	1
JAQARU_2	skin	qara	1
KAWKI	skin	qara	1
CENTRAL_AYMARA	skin	xanCilipiCi	2
HUACANA	skin	hanCilipiCi	2
PUKI	skin	hanCilipiCi	2
SOUTHERN_AYMARA	skin	lipiCi	2
SULLKATITI_TITIRI	skin	hanCilipiCi	2
CENTRAL_AYMARA	blood	wila	1
CENTRAL_AYMARA_2	blood	wila	1
HUACANA	blood	wila	1
JAQARU	blood	wila	1
JAQARU_2	blood	wila	1
KAWKI	blood	wila	1
PUKI	blood	wila	1
SOUTHERN_AYMARA	blood	wila	1
SULLKATITI_TITIRI	blood	wila	1
CENTRAL_AYMARA	bone	Caka	1
CENTRAL_AYMARA_2	bone	Caka	1
HUACANA	bone	Cakha	1
JAQARU	bone	caka	1
JAQARU_2	bone	caka	1
KAWKI	bone	caka	1
PUKI	bone	Cakha	1
SOUTHERN_AYMARA	bone	Cakha	1
SULLKATITI_TITIRI	bone	Cakha	1
CENTRAL_AYMARA	horn	wara	1
CENTRAL_AYMARA_2	horn	waxra	1
HUACANA	horn	waXra	1
JAQARU	horn	waxra	1
JAQARU_2	horn	waxra	1
KAWKI	horn	waxra	1
PUKI	horn	waXra	1
SOUTHERN_AYMARA	horn	waXra	1
SULLKATITI_TITIRI	horn	waXra	1
CENTRAL_AYMARA	ear	xinCu	1
CENTRAL_AYMARA_2	ear	hinCu	1
HUACANA	ear	hinCu	1
JAQARU	ear	xinTu	1
JAQARU_2	ear	hinCu	1
KAWKI	ear	hinCu	1
PUKI	ear	hinCu	1
SOUTHERN_AYMARA	ear	hinCu	1
SULLKATITI_TITIRI	ear	hinCu	1
CENTRAL_AYMARA	ear	Co	2
CENTRAL_AYMARA	eye	naira	1
CENTRAL_AYMARA_2	eye	nayra	1
HUACANA	eye	nayra	1
JAQARU	eye	nayra	1
JAQARU_2	eye	nayra	1
KAWKI	eye	nayra	1
PUKI	eye	nayra	1
SOUTHERN_AYMARA	eye	nayra	1
SULLKATITI_TITIRI	eye	nayra	1
CENTRAL_AYMARA	nose	nasa	1
CENTRAL_AYMARA_2	nose	nasa	1
HUACANA	nose	nasa	1
JAQARU	nose	nasa	1
JAQARU_2	nose	nasa	1
KAWKI	nose	nasa	1
PUKI	nose	nasa	1
SOUTHERN_AYMARA	nose	nasa	1
SULLKATITI_TITIRI	nose	nasa	1
CENTRAL_AYMARA_2	tooth	Simi	1
JAQARU	tooth	Simi	1
JAQARU_2	tooth	Simi	1
JAQARU_2	tooth	Simicaka	1
KAWKI	tooth	Simi	1
KAWKI	tooth	Simicaka	1
HUACANA	tooth	laka	2
PUKI	tooth	laka	2
SOUTHERN_AYMARA	tooth	laka	2
SULLKATITI_TITIRI	tooth	laka	2
CENTRAL_AYMARA	tooth	lakaCaka	3
HUACANA	tooth	lakaCakha	3
PUKI	tooth	lakaCakha	3
SULLKATITI_TITIRI	tooth	lakaCakha	3
CENTRAL_AYMARA	tongue	lara	1
CENTRAL_AYMARA_2	tongue	naxra	1
HUACANA	tongue	laXra	1
JAQARU	tongue	naxra	1
JAQARU_2	tongue	naxra	1
KAWKI	tongue	nixra	1
PUKI	tongue	laXra	1
SOUTHERN_AYMARA	tongue	laXra	1
SULLKATITI_TITIRI	tongue	laXra	1
CENTRAL_AYMARA	knee	qonqori	1
CENTRAL_AYMARA_2	knee	qhunquru	1
HUACANA	knee	qunquri	1
JAQARU	knee	qhunquru	1
JAQARU	knee	quLuLu	1
JAQARU_2	knee	qunquru	1
KAWKI	knee	qunquru	1
PUKI	knee	qunquri	1
SOUTHERN_AYMARA	knee	qunquru	1
SULLKATITI_TITIRI	knee	qunquri	1
CENTRAL_AYMARA	hand	ampara	1
CENTRAL_AYMARA_2	hand	ampara	1
HUACANA	hand	ampara	1
JAQARU	hand	ampara	1
JAQARU_2	hand	ampara	1
KAWKI	hand	ampara	1
PUKI	hand	ampara	1
SOUTHERN_AYMARA	hand	ampara	1
SULLKATITI_TITIRI	hand	ampara	1
CENTRAL_AYMARA	breasts	5u5u	1
HUACANA	breasts	5u5u	1
JAQARU	breasts	5u5u	1
JAQARU_2	breasts	5u5u	1
KAWKI	breasts	5u5u	1
PUKI	breasts	5u5u	1
SULLKATITI_TITIRI	breasts	5u5u	1
CENTRAL_AYMARA	liver	kiuCa	1
CENTRAL_AYMARA_2	liver	kipCa	1
JAQARU	liver	kipca	1
JAQARU	liver	kipTa	1
SOUTHERN_AYMARA	liver	kiwCa	1
CENTRAL_AYMARA	drink	uma5a	1
CENTRAL_AYMARA_2	drink	uma	1
HUACANA	drink	uma	1
JAQARU	drink	uma	1
JAQARU	drink	umta	1
JAQARU_2	drink	uma	1
KAWKI	drink	uma	1
PUKI	drink	uma	1
SOUTHERN_AYMARA	drink	uma	1
SULLKATITI_TITIRI	drink	uma	1
CENTRAL_AYMARA_2	see	iLa	1
JAQARU	see	iLa	1
JAQARU_2	see	iLa	1
KAWKI	see	iLa	1
CENTRAL_AYMARA	see	u5Xa5a	2
HUACANA	see	u5	2
HUACANA	see	u5xa	2
PUKI	see	i5a	2
PUKI	see	i5xa	2
SOUTHERN_AYMARA	see	u5a	2
SULLKATITI_TITIRI	see	u5	2
SULLKATITI_TITIRI	see	u5xa	2
CENTRAL_AYMARA_2	hear	iSapa	1
JAQARU	hear	iSapa	1
JAQARU_2	hear	iSapa	1
KAWKI	hear	iSapa	1
KAWKI	hear	iSpa	1
CENTRAL_AYMARA	hear	ista5a	2
HUACANA	hear	ista	2
PUKI	hear	ista	2
SOUTHERN_AYMARA	hear	ista	2
SULLKATITI_TITIRI	hear	ista	2
CENTRAL_AYMARA	die	xiwa5a	1
CENTRAL_AYMARA_2	die	hiwa	1
HUACANA	die	hiwa	1
JAQARU	die	xiwa	1
JAQARU_2	die	hiwa	1
KAWKI	die	hiwa	1
PUKI	die	hiwa	1
SOUTHERN_AYMARA	die	hiwa	1
SULLKATITI_TITIRI	die	hiwa	1
JAQARU	die	wixTiSi	2
CENTRAL_AYMARA	come	xuta5a	1
CENTRAL_AYMARA_2	come	uhta	1
HUACANA	come	huta	1
JAQARU	come	uxta	1
JAQARU_2	come	uxta	1
KAWKI	come	uxta	1
KAWKI	come	usta	1
PUKI	come	huTha	1
SOUTHERN_AYMARA	come	huta	1
SULLKATITI_TITIRI	come	huta	1
CENTRAL_AYMARA	sun	inti	1
HUACANA	sun	inti	1
JAQARU	sun	inti	1
JAQARU_2	sun	inti	1
KAWKI	sun	intyi	1
PUKI	sun	inti	1
SULLKATITI_TITIRI	sun	inti	1
CENTRAL_AYMARA_2	sun	nupi	2
JAQARU	sun	nupi	2
CENTRAL_AYMARA	sun	lupi	3
SOUTHERN_AYMARA	sun	lupi	3
SULLKATITI_TITIRI	sun	wiLka	4
CENTRAL_AYMARA	star	warawara	1
CENTRAL_AYMARA_2	star	waraxa	1
HUACANA	star	warawara	1
JAQARU	star	waraxa	1
JAQARU_2	star	waraxa	1
KAWKI	star	waraxa	1
PUKI	star	warawara	1
SOUTHERN_AYMARA	star	warawara	1
SULLKATITI_TITIRI	star	warawara	1
CENTRAL_AYMARA	water	uma	1
CENTRAL_AYMARA_2	water	uma	1
HUACANA	water	uma	1
JAQARU	water	uma	1
JAQARU_2	water	uma	1
KAWKI	water	uma	1
PUKI	water	uma	1
SOUTHERN_AYMARA	water	uma	1
SULLKATITI_TITIRI	water	uma	1
CENTRAL_AYMARA	stone	qala	1
CENTRAL_AYMARA_2	stone	qala	1
HUACANA	stone	qala	1
JAQARU	stone	qala	1
JAQARU_2	stone	qala	1
KAWKI	stone	qala	1
PUKI	stone	qala	1
SOUTHERN_AYMARA	stone	qala	1
SULLKATITI_TITIRI	stone	qala	1
CENTRAL_AYMARA	fire	nina	1
CENTRAL_AYMARA_2	fire	nina	1
HUACANA	fire	nina	1
JAQARU	fire	nina	1
JAQARU_2	fire	nina	1
KAWKI	fire	nina	1
PUKI	fire	nina	1
SOUTHERN_AYMARA	fire	nina	1
SULLKATITI_TITIRI	fire	nina	1
CENTRAL_AYMARA	fire	khana	2
CENTRAL_AYMARA	path	thaki	1
CENTRAL_AYMARA_2	path	Chaki	1
JAQARU	path	thaki	1
JAQARU_2	path	Thaki	1
KAWKI	path	caki	1
PUKI	path	Thaki	1
SOUTHERN_AYMARA	path	thaki	1
HUACANA	path	camino	2
SULLKATITI_TITIRI	path	tupu	3
JAQARU	mountain	qaqa	1
JAQARU_2	mountain	qaqa	1
KAWKI	mountain	qaqa	1
CENTRAL_AYMARA	mountain	kolyo	2
CENTRAL_AYMARA	mountain	lyu	2
HUACANA	mountain	quLu	2
PUKI	mountain	quLu	2
SULLKATITI_TITIRI	mountain	quLu	2
JAQARU	mountain	urqu	3
CENTRAL_AYMARA	night	aruma	1
CENTRAL_AYMARA_2	night	aruma	1
HUACANA	night	aruma	1
JAQARU	night	aruma	1
JAQARU_2	night	aruma	1
KAWKI	night	aruma	1
PUKI	night	aruma	1
SOUTHERN_AYMARA	night	aruma	1
SULLKATITI_TITIRI	night	aruma	1
JAQARU	night	Tama	2
JAQARU_2	night	Cama	2
KAWKI	night	Cama	2
CENTRAL_AYMARA	full	phoqa	1
HUACANA	full	phuqha	1
JAQARU	full	phuqa	1
JAQARU_2	full	phuqa	1
KAWKI	full	phuqha	1
PUKI	full	phuqha	1
SULLKATITI_TITIRI	full	phuqha	1
CENTRAL_AYMARA	new	maCaqa	1
CENTRAL_AYMARA_2	new	maCaqa	1
HUACANA	new	maCaqa	1
JAQARU	new	maTaqa	1
JAQARU_2	new	maCaqa	1
KAWKI	new	maCaqa	1
PUKI	new	maCaqa	1
SOUTHERN_AYMARA	new	maCaqa	1
SULLKATITI_TITIRI	new	maCaqa	1
CENTRAL_AYMARA_2	name	sutyi	1
HUACANA	name	suti	1
JAQARU	name	SuCi	1
JAQARU_2	name	Sutyi	1
KAWKI	name	Sutyi	1
PUKI	name	suti	1
SOUTHERN_AYMARA	name	suti	1
SULLKATITI_TITIRI	name	suti	1
CENTRAL_AYMARA	name	sutitaqekunana	2
