# Supplementary material for: A test of Generalized Bayesian dating: A new linguistic dating method
Source: PLoS One. 2020 Aug 12;15(8):e0236522. doi: 10.1371/journal.pone.0236522 (PMC7423060; doi:10.1371/journal.pone.0236522)
Supplement: S1 File — Python code for extracting data from ASJP word lists, cognate identification, and conversion to nexus files. Word lists annotated for cognacy for all families. Nexus files and MrBayes command files for all families. (ZIP) [file pone.0236522.s001.zip › S1 Supporting Information/Cognates/Chocoan.txt.svm.CRP.0.57.cognates]

doculect	concept	asjp	cogid
CATIO	I	m3	1
EMBERA_CHAMI	I	m3	1
EMBERA_DARIEN	I	m3	1
EMBERA_NORTHERN	I	m3	1
EMBERA_TADO	I	m3	1
EPENA_BASURUDO	I	m3	1
EPENA_SAIJA	I	m3	1
NORTHERN_EMBERA	I	mua	1
WOUNAAN	I	mu	1
CATIO	you	p3	1
EMBERA_CHAMI	you	p3	1
EMBERA_DARIEN	you	p3	1
EMBERA_NORTHERN	you	b3	1
EMBERA_TADO	you	b3	1
EPENA_BASURUDO	you	p3	1
EPENA_SAIJA	you	p3	1
NORTHERN_EMBERA	you	pud	1
WOUNAAN	you	pu	1
CATIO	you	mara	2
EMBERA_CHAMI	you	mara	2
EMBERA_DARIEN	you	para	2
EMBERA_TADO	you	mara	2
EPENA_BASURUDO	you	para	2
EPENA_SAIJA	you	para	2
WOUNAAN	you	par	2
WOUNAAN	you	parau	2
EMBERA_CHAMI	you	maCi	3
CATIO	we	daZi	1
EMBERA_CHAMI	we	daZi	1
EMBERA_DARIEN	we	taCi	1
EMBERA_NORTHERN	we	dhajira	1
EMBERA_TADO	we	daCi	1
EPENA_BASURUDO	we	taCi	1
EPENA_SAIJA	we	taCi	1
NORTHERN_EMBERA	we	taCira	1
WOUNAAN	we	maC	2
WOUNAAN	we	maCdiu	2
CATIO	one	aba	1
EMBERA_CHAMI	one	aba	1
EMBERA_DARIEN	one	aba	1
EMBERA_TADO	one	aba	1
EPENA_BASURUDO	one	aba	1
EPENA_SAIJA	one	aba	1
NORTHERN_EMBERA	one	aba	1
WOUNAAN	one	ab	1
EMBERA_NORTHERN	one	bhara	2
CATIO	two	ume	1
EMBERA_CHAMI	two	ome	1
EMBERA_DARIEN	two	ume	1
EMBERA_TADO	two	ome	1
EPENA_BASURUDO	two	ome	1
EPENA_SAIJA	two	ome	1
NORTHERN_EMBERA	two	ume	1
WOUNAAN	two	numi	1
CATIO	person	ebera	1
EMBERA_CHAMI	person	ebera	1
EMBERA_DARIEN	person	epera	1
EMBERA_NORTHERN	person	embera	1
EMBERA_TADO	person	ebera	1
EPENA_BASURUDO	person	epera	1
EPENA_SAIJA	person	epera	1
WOUNAAN	person	hor	2
CATIO	fish	beda	1
EMBERA_CHAMI	fish	beda	1
EMBERA_DARIEN	fish	beta	1
EMBERA_NORTHERN	fish	bheda	1
EMBERA_TADO	fish	beda	1
EPENA_BASURUDO	fish	beta	1
NORTHERN_EMBERA	fish	betatuedebu	1
EPENA_SAIJA	fish	Cikho	2
WOUNAAN	fish	awar	3
CATIO	dog	usa	1
EMBERA_CHAMI	dog	usa	1
EMBERA_DARIEN	dog	usa	1
EMBERA_TADO	dog	usa	1
EPENA_BASURUDO	dog	usa	1
EPENA_SAIJA	dog	usa	1
NORTHERN_EMBERA	dog	usa	1
WOUNAAN	dog	sak	1
EMBERA_NORTHERN	dog	usaberrako	2
CATIO	louse	th3	1
EMBERA_CHAMI	louse	th3	1
EMBERA_DARIEN	louse	th3	1
EMBERA_TADO	louse	th3	1
EPENA_BASURUDO	louse	th3	1
EPENA_SAIJA	louse	th3	1
WOUNAAN	louse	thu	1
NORTHERN_EMBERA	louse	ku	2
CATIO	tree	bakhuru	1
EMBERA_CHAMI	tree	bakhuru	1
EMBERA_DARIEN	tree	pakhuru	1
EMBERA_TADO	tree	bakhuru	1
EPENA_BASURUDO	tree	pakhuru	1
EPENA_SAIJA	tree	pakhuru	1
NORTHERN_EMBERA	tree	pakuru	1
WOUNAAN	tree	pab3	2
CATIO	leaf	Chirua	1
CATIO	leaf	khitua	1
EMBERA_CHAMI	leaf	khiru	1
EMBERA_TADO	leaf	khiru	1
EPENA_BASURUDO	leaf	khiru	1
EPENA_SAIJA	leaf	khiru	1
WOUNAAN	leaf	khir	1
EMBERA_NORTHERN	leaf	kedua	2
NORTHERN_EMBERA	leaf	ketua	2
CATIO	blood	wa	1
EPENA_SAIJA	blood	wa	1
NORTHERN_EMBERA	blood	va	1
WOUNAAN	blood	bag	1
EMBERA_NORTHERN	blood	oa	2
CATIO	bone	b3w3r3	1
EMBERA_CHAMI	bone	b3r3	1
EMBERA_DARIEN	bone	b3w3r3	1
EMBERA_NORTHERN	bone	b3b3r3	1
EMBERA_TADO	bone	b3r3	1
EPENA_SAIJA	bone	b3r3	1
NORTHERN_EMBERA	bone	bubury	1
EPENA_BASURUDO	bone	weso	2
WOUNAAN	bone	pa	3
CATIO	ear	kh3w3ru	1
EMBERA_CHAMI	ear	kh3r3	1
EMBERA_DARIEN	ear	kh3w3ru	1
EMBERA_DARIEN	ear	kh3ru	1
EMBERA_NORTHERN	ear	k3w3r3	1
EMBERA_TADO	ear	kh3w3ru	1
EPENA_BASURUDO	ear	kh3r3	1
EPENA_SAIJA	ear	kh3r3	1
NORTHERN_EMBERA	ear	kururu	1
WOUNAAN	ear	khaC	1
CATIO	eye	dab3	1
EMBERA_CHAMI	eye	dau	1
EMBERA_DARIEN	eye	dau	1
EMBERA_NORTHERN	eye	dau	1
EMBERA_NORTHERN	eye	dhau	1
EMBERA_TADO	eye	dau	1
EPENA_BASURUDO	eye	tau	1
EPENA_SAIJA	eye	tau	1
NORTHERN_EMBERA	eye	tau	1
WOUNAAN	eye	dau	1
CATIO	nose	kheb3	1
EMBERA_CHAMI	nose	khu	1
EMBERA_DARIEN	nose	kheb3	1
EMBERA_NORTHERN	nose	kemb3	1
EMBERA_TADO	nose	khu	1
EPENA_BASURUDO	nose	khu	1
EPENA_SAIJA	nose	kh3	1
NORTHERN_EMBERA	nose	kenbu	1
WOUNAAN	nose	kheu	1
CATIO	tooth	khida	1
EMBERA_CHAMI	tooth	khida	1
EMBERA_DARIEN	tooth	khida	1
EMBERA_NORTHERN	tooth	kidha	1
EMBERA_TADO	tooth	khida	1
EPENA_BASURUDO	tooth	khida	1
EPENA_SAIJA	tooth	khida	1
NORTHERN_EMBERA	tooth	kida	1
WOUNAAN	tooth	khier	1
CATIO	tongue	khirame	1
EMBERA_CHAMI	tongue	khereme	1
EMBERA_DARIEN	tongue	khirame	1
EMBERA_NORTHERN	tongue	kerame	1
EMBERA_TADO	tongue	khirame	1
EPENA_BASURUDO	tongue	khirame	1
EPENA_SAIJA	tongue	khirame	1
NORTHERN_EMBERA	tongue	kirame	1
WOUNAAN	tongue	meukhi	2
EMBERA_DARIEN	knee	Chiraboro	1
EPENA_BASURUDO	knee	khaniaporo	1
NORTHERN_EMBERA	knee	Ciraboro	1
WOUNAAN	knee	hiepur	1
CATIO	knee	sakhokho	2
EMBERA_CHAMI	knee	udar	3
EMBERA_TADO	knee	esephana	4
EPENA_SAIJA	knee	sinapote	5
CATIO	hand	huwaha	1
EMBERA_CHAMI	hand	huaha	1
EMBERA_DARIEN	hand	h3waha	1
EMBERA_NORTHERN	hand	h3wa	1
EMBERA_TADO	hand	huaha	1
EPENA_BASURUDO	hand	huaha	1
EPENA_SAIJA	hand	huaha	1
NORTHERN_EMBERA	hand	xua	1
WOUNAAN	hand	huaha	1
CATIO	breasts	hu	1
EMBERA_CHAMI	breasts	hu	1
EMBERA_DARIEN	breasts	hu	1
EMBERA_NORTHERN	breasts	hu	1
EMBERA_TADO	breasts	hu	1
EPENA_BASURUDO	breasts	hukhida	1
EPENA_SAIJA	breasts	hu	1
WOUNAAN	breasts	hud	1
CATIO	liver	threi	1
CATIO	liver	thrai	1
EMBERA_CHAMI	liver	thari	1
EMBERA_DARIEN	liver	thari	1
EMBERA_NORTHERN	liver	thaar3	1
EMBERA_NORTHERN	liver	dajithari	1
EMBERA_NORTHERN	liver	phakathari	1
EMBERA_NORTHERN	liver	begithari	1
EMBERA_NORTHERN	liver	bidhobethari	1
EMBERA_TADO	liver	thari	1
EPENA_BASURUDO	liver	thari	1
EPENA_SAIJA	liver	thari	1
NORTHERN_EMBERA	liver	tari	1
WOUNAAN	liver	h3	2
CATIO	drink	do	1
EMBERA_CHAMI	drink	do	1
EMBERA_DARIEN	drink	to	1
EMBERA_NORTHERN	drink	dhoi	1
EMBERA_TADO	drink	do	1
EPENA_BASURUDO	drink	to	1
EPENA_SAIJA	drink	to	1
NORTHERN_EMBERA	drink	to	1
WOUNAAN	drink	du	1
CATIO	see	udu	1
EMBERA_CHAMI	see	unu	1
EMBERA_DARIEN	see	unu	1
EMBERA_NORTHERN	see	unui	1
EMBERA_TADO	see	unu	1
EPENA_BASURUDO	see	unu	1
EPENA_SAIJA	see	unu	1
EMBERA_NORTHERN	see	ak3i	2
NORTHERN_EMBERA	see	akulla	2
WOUNAAN	see	aSip	3
CATIO	hear	uri	1
EMBERA_CHAMI	hear	uri	1
EMBERA_DARIEN	hear	uri	1
EMBERA_NORTHERN	hear	3r3	1
EMBERA_TADO	hear	uri	1
EPENA_BASURUDO	hear	uri	1
EPENA_SAIJA	hear	uri	1
NORTHERN_EMBERA	hear	urilla	1
WOUNAAN	hear	ur	1
CATIO	die	beu	1
EMBERA_CHAMI	die	biu	1
EMBERA_DARIEN	die	peu	1
EMBERA_NORTHERN	die	beui	1
EMBERA_NORTHERN	die	bale	1
EMBERA_TADO	die	biu	1
EPENA_BASURUDO	die	piu	1
EPENA_SAIJA	die	piu	1
EMBERA_NORTHERN	die	haidai	2
EPENA_SAIJA	die	hai7ida	2
EMBERA_NORTHERN	die	beubodhoa	3
WOUNAAN	die	me	4
WOUNAAN	die	tho	5
CATIO	come	ze	1
EMBERA_DARIEN	come	ze	1
EMBERA_NORTHERN	come	zei	1
EMBERA_TADO	come	Ce	2
EPENA_BASURUDO	come	Ce	2
EPENA_SAIJA	come	Ce	2
EMBERA_NORTHERN	come	uru	3
NORTHERN_EMBERA	come	urua	3
EMBERA_CHAMI	come	ne	4
WOUNAAN	come	bu	5
CATIO	sun	3madau	1
EMBERA_CHAMI	sun	umada	1
EMBERA_DARIEN	sun	umadau	1
EMBERA_TADO	sun	umada	1
WOUNAAN	sun	edau	1
EMBERA_CHAMI	sun	phisia	2
EMBERA_TADO	sun	bisia	2
EPENA_BASURUDO	sun	pisia	2
NORTHERN_EMBERA	sun	pesea	2
EPENA_SAIJA	sun	akhorehiru	3
CATIO	star	Chidau	1
EMBERA_DARIEN	star	Ch3dau	1
WOUNAAN	star	phidag	1
EMBERA_CHAMI	star	khakhaya	2
EMBERA_TADO	star	khakhai	2
EPENA_SAIJA	star	khakhai	2
EMBERA_NORTHERN	star	lusero	3
NORTHERN_EMBERA	star	peuanabutapia	4
CATIO	water	bania	1
EMBERA_CHAMI	water	bania	1
EMBERA_DARIEN	water	baido	1
EMBERA_NORTHERN	water	bhaidho	1
EMBERA_TADO	water	bania	1
EPENA_BASURUDO	water	pania	1
EPENA_SAIJA	water	pania	1
NORTHERN_EMBERA	water	paito	1
WOUNAAN	water	du	2
CATIO	stone	mogara	1
EMBERA_CHAMI	stone	mo	1
EMBERA_CHAMI	stone	mokara	1
EMBERA_DARIEN	stone	mogara	1
EMBERA_NORTHERN	stone	moNgara	1
EMBERA_TADO	stone	mawara	1
EPENA_BASURUDO	stone	mokara	1
EPENA_SAIJA	stone	mau	1
NORTHERN_EMBERA	stone	moNara	1
WOUNAAN	stone	mok	1
WOUNAAN	stone	mokdau	1
CATIO	fire	th3b3phuria	1
EMBERA_CHAMI	fire	th3b3Cia	1
EMBERA_DARIEN	fire	th3b3urua	1
EMBERA_NORTHERN	fire	t3b3eradr3a	1
EMBERA_TADO	fire	th3b3dau	1
EPENA_BASURUDO	fire	th3p3tau	1
EPENA_SAIJA	fire	th3p3tau	1
NORTHERN_EMBERA	fire	xitanumu	2
WOUNAAN	fire	nak	3
WOUNAAN	path	khud	1
WOUNAAN	path	khudau	1
CATIO	path	ophonama	2
EMBERA_NORTHERN	path	troCa	3
EMBERA_NORTHERN	path	o	4
EMBERA_DARIEN	mountain	eya	1
EMBERA_TADO	mountain	eya	1
NORTHERN_EMBERA	mountain	eya	1
CATIO	mountain	khathuma	2
WOUNAAN	mountain	dursi	3
CATIO	night	diamase	1
EMBERA_DARIEN	night	diamasi	1
EMBERA_DARIEN	night	dimasi	1
EMBERA_NORTHERN	night	dimisi	1
EMBERA_TADO	night	diisi	1
EPENA_BASURUDO	night	tisi	1
NORTHERN_EMBERA	night	teamaki	1
EMBERA_TADO	night	phanikhua	2
EPENA_SAIJA	night	pharikhua	2
EMBERA_CHAMI	night	esabude	3
WOUNAAN	night	edar	4
CATIO	full	bira	1
EMBERA_TADO	full	biru	1
EPENA_BASURUDO	full	ipiru	1
EPENA_SAIJA	full	ipuru	1
WOUNAAN	full	ipir	1
NORTHERN_EMBERA	full	xawanuma	2
CATIO	new	Ziwidi	1
EMBERA_CHAMI	new	Ciwidi	1
EMBERA_DARIEN	new	Ciwidi	1
EMBERA_NORTHERN	new	jiwidi	1
EMBERA_TADO	new	Ciwidi	1
EPENA_BASURUDO	new	Ciwidi	1
EPENA_SAIJA	new	Ciwidi	1
NORTHERN_EMBERA	new	Cibidi	1
WOUNAAN	new	Ciiur	1
CATIO	name	thr3	1
EMBERA_CHAMI	name	thr3	1
EMBERA_CHAMI	name	th3	1
EMBERA_DARIEN	name	thr3	1
EMBERA_NORTHERN	name	tr3	1
EMBERA_TADO	name	th3	1
EPENA_BASURUDO	name	th3	1
EPENA_SAIJA	name	th3	1
WOUNAAN	name	thur	1
EMBERA_NORTHERN	skin	ee	1
EMBERA_NORTHERN	skin	ee	1
EPENA_BASURUDO	skin	ekhara	2
NORTHERN_EMBERA	skin	nekuero	3
