# Supplementary material for: A test of Generalized Bayesian dating: A new linguistic dating method
Source: PLoS One. 2020 Aug 12;15(8):e0236522. doi: 10.1371/journal.pone.0236522 (PMC7423060; doi:10.1371/journal.pone.0236522)
Supplement: S1 File — Python code for extracting data from ASJP word lists, cognate identification, and conversion to nexus files. Word lists annotated for cognacy for all families. Nexus files and MrBayes command files for all families. (ZIP) [file pone.0236522.s001.zip › S1 Supporting Information/Cognates/Surmic.txt.svm.CRP.0.57.cognates]

doculect	concept	asjp	cogid
BAALE	I	anda	1
DIDINGA	I	nana	1
DIDINGA	I	na	1
KWEGU	I	an	1
MEEN	I	ani	1
MEEN	I	a4i	1
MESENGO	I	et	1
MURLE	I	anet	1
MURSI	I	a5i	1
NARIM_LARIM	I	anEta	1
SURI_CHAI	I	a5e	1
TENNET	I	anita	1
TIRMA	I	ani	1
TIRMA	I	a4i	1
ZILMAMU	I	aneta	1
BAALE	you	unda	1
DIDINGA	you	nina	1
DIDINGA	you	ni	1
KWEGU	you	i5a	1
MEEN	you	inu	1
MEEN	you	i4u	1
MESENGO	you	in	1
MURLE	you	inet	1
NARIM_LARIM	you	anita	1
SURI_CHAI	you	i5e	1
TENNET	you	ineta	1
TIRMA	you	ino	1
TIRMA	you	i4o	1
ZILMAMU	you	ineta	1
MURSI	you	holi	2
BAALE	we	agga	1
DIDINGA	we	naga	1
DIDINGA	we	nak	1
MURLE	we	aget	1
MURSI	we	agi	1
NARIM_LARIM	we	ogeto	1
SURI_CHAI	we	age	1
TENNET	we	ogito	1
TIRMA	we	age	1
ZILMAMU	we	agi	1
KWEGU	we	uwa	2
MEEN	we	eda	3
MESENGO	we	itiNk	4
MEEN	one	konaN	1
MEEN	one	kwonaN	1
BAALE	one	ode	2
DIDINGA	one	kodei	2
MURLE	one	adoi	2
NARIM_LARIM	one	odoi	2
TENNET	one	Code	2
MURSI	one	done	3
MURSI	one	Tone	3
SURI_CHAI	one	done	3
TIRMA	one	done	3
TIRMA	one	Tone	3
KWEGU	one	kyiman	4
MESENGO	one	omo	5
KWEGU	two	da	1
KWEGU	two	Ta	1
BAALE	two	ramma	2
DIDINGA	two	rama	2
MEEN	two	ramaN	2
MURLE	two	r3m3	2
MURSI	two	rEman	2
NARIM_LARIM	two	rama	2
SURI_CHAI	two	raman	2
TENNET	two	rama	2
TIRMA	two	raman	2
MESENGO	two	pe	3
MEEN	person	mEn	1
MEEN	person	mE7En	1
BAALE	person	e	2
MESENGO	person	Et	2
MURLE	person	ety	2
NARIM_LARIM	person	et	2
TENNET	person	et	2
ZILMAMU	person	et	2
KWEGU	person	hur	3
SURI_CHAI	person	hiri	3
MURSI	person	mai	4
TIRMA	person	zugo	5
BAALE	fish	ulugi	1
DIDINGA	fish	ulugoC	1
MEEN	fish	kajoC	1
MURLE	fish	kulugit	1
MURSI	fish	urgusi	1
NARIM_LARIM	fish	kulugoC	1
SURI_CHAI	fish	7urgusi	1
TENNET	fish	wlwgit	1
TIRMA	fish	ugula	1
ZILMAMU	fish	ulugut	1
KWEGU	fish	artu	2
MESENGO	fish	oLt	3
BAALE	dog	ursa	1
MEEN	dog	roso	1
MURLE	dog	oros	1
MURSI	dog	roso	1
SURI_CHAI	dog	roso	1
TIRMA	dog	roso	1
ZILMAMU	dog	oreSa	1
NARIM_LARIM	dog	kwrw8o	2
TENNET	dog	wrw8	2
DIDINGA	dog	usur	3
KWEGU	dog	boho	4
MESENGO	dog	war	5
MURSI	louse	unoi	1
MURSI	louse	u4oi	1
SURI_CHAI	louse	u5joi	1
DIDINGA	louse	i5atit	2
KWEGU	louse	into	2
MEEN	louse	unCoC	2
MESENGO	louse	5Eti	2
NARIM_LARIM	louse	iNotot	2
TENNET	louse	i5oCoC	2
TIRMA	louse	CuCu	2
BAALE	louse	i55a	3
ZILMAMU	louse	e5a	3
MURLE	louse	royeC	4
BAALE	tree	kEta	1
DIDINGA	tree	ket	1
MEEN	tree	kEdo	1
MESENGO	tree	kEt	1
MURLE	tree	kEty	1
MURSI	tree	kio	1
NARIM_LARIM	tree	kEta	1
SURI_CHAI	tree	keyo	1
TENNET	tree	ket	1
TIRMA	tree	kiyano	1
TIRMA	tree	kiano	1
ZILMAMU	tree	kEta	1
KWEGU	tree	saru	2
BAALE	leaf	ballogoni	1
DIDINGA	leaf	boloxinit	1
MURSI	leaf	balogi	1
NARIM_LARIM	leaf	boloxit	1
SURI_CHAI	leaf	balogi	1
TIRMA	leaf	baluwi	1
KWEGU	leaf	kakuto	2
MEEN	leaf	sal	3
MESENGO	leaf	piNon	4
MURLE	leaf	it3t	5
TENNET	leaf	voro5oC	6
ZILMAMU	leaf	aten	7
BAALE	skin	ruCCe	1
DIDINGA	skin	ruCenit	1
KWEGU	skin	rua	1
MURLE	skin	ruCyin	1
NARIM_LARIM	skin	ruCenit	1
TENNET	skin	ruCenit	1
ZILMAMU	skin	ruSietit	1
MURSI	skin	eri	2
SURI_CHAI	skin	eri	2
MEEN	skin	gogu	3
MESENGO	skin	tarman	4
TIRMA	skin	sai	5
KWEGU	blood	nabo	1
KWEGU	blood	4abo	1
MEEN	blood	naba	1
MEEN	blood	4aba	1
MURSI	blood	5ava	1
SURI_CHAI	blood	5awa	1
TIRMA	blood	naba7	1
TIRMA	blood	4aba7	1
BAALE	blood	bita	2
DIDINGA	blood	biyi	2
MURLE	blood	biye	2
NARIM_LARIM	blood	biyE	2
TENNET	blood	bije	2
ZILMAMU	blood	biji	2
MESENGO	blood	yerm	3
BAALE	bone	emme	1
DIDINGA	bone	emen	1
MESENGO	bone	EmenEn	1
NARIM_LARIM	bone	amEn	1
TENNET	bone	emen	1
ZILMAMU	bone	emenan	1
KWEGU	bone	giCu	2
MEEN	bone	gi7	2
MURSI	bone	giye	2
SURI_CHAI	bone	giga	2
TIRMA	bone	gige	2
MURLE	bone	roEty	3
BAALE	horn	uttun	1
DIDINGA	horn	oton	1
MURLE	horn	oton	1
NARIM_LARIM	horn	oton	1
TENNET	horn	oton	1
MEEN	horn	kErje	2
MURSI	horn	kEre	2
SURI_CHAI	horn	kere	2
TIRMA	horn	kere	2
KWEGU	horn	Se	3
MESENGO	horn	kyite	4
KWEGU	ear	nabo	1
KWEGU	ear	4abo	1
MEEN	ear	nab	1
MURSI	ear	5abi	1
SURI_CHAI	ear	5abi	1
TIRMA	ear	nabi7	1
TIRMA	ear	4abi7	1
BAALE	ear	itani	2
DIDINGA	ear	itat	2
MURLE	ear	it3t	2
NARIM_LARIM	ear	kitot	2
TENNET	ear	itot	2
MESENGO	ear	wi4a	3
ZILMAMU	ear	wina	3
MESENGO	eye	tam	1
MESENGO	eye	tama	1
BAALE	eye	kere	2
DIDINGA	eye	kebereC	2
KWEGU	eye	kErbu	2
MEEN	eye	kabar	2
MURLE	eye	kibereC	2
MURSI	eye	kabari	2
NARIM_LARIM	eye	kEbErE	2
SURI_CHAI	eye	kari	2
TENNET	eye	ebere	2
TIRMA	eye	kEbari	2
ZILMAMU	eye	keberi	2
MEEN	nose	giroN	1
MURSI	nose	giroN	1
SURI_CHAI	nose	giro5	1
TIRMA	nose	giro	1
BAALE	nose	uNNe	2
DIDINGA	nose	uNeC	2
MURLE	nose	oNeC	2
NARIM_LARIM	nose	NwEC	2
TENNET	nose	w5eC	2
ZILMAMU	nose	oNiC	2
KWEGU	nose	juruy	3
MESENGO	nose	ENEn	4
MESENGO	tooth	nida	1
MESENGO	tooth	4ida	1
MURSI	tooth	5idai	1
BAALE	tooth	Nigitani	2
DIDINGA	tooth	5igitat	2
KWEGU	tooth	nigu	2
MEEN	tooth	ni7id	2
MURLE	tooth	nigitat	2
NARIM_LARIM	tooth	5igitot	2
SURI_CHAI	tooth	nigiyay	2
TENNET	tooth	5igitot	2
TIRMA	tooth	nigi8a	2
ZILMAMU	tooth	5igitat	2
KWEGU	tongue	kat	1
MEEN	tongue	kat	1
MESENGO	tongue	k3da	1
MESENGO	tongue	k3Ta	1
MURLE	tongue	at	1
MURLE	tongue	hat	1
TIRMA	tongue	ka8o	1
MURSI	tongue	kayo	2
SURI_CHAI	tongue	kayo	2
BAALE	tongue	aga	3
DIDINGA	tongue	axat	3
NARIM_LARIM	tongue	oxot	3
TENNET	tongue	oxot	3
ZILMAMU	tongue	akat	3
BAALE	knee	kundi	1
KWEGU	knee	kwamE	1
MEEN	knee	kom	1
MESENGO	knee	kornEn	1
MURSI	knee	koni	1
SURI_CHAI	knee	komi	1
TIRMA	knee	komi	1
NARIM_LARIM	knee	kw8wN	2
TENNET	knee	w8wN	2
DIDINGA	knee	kusun	3
MURLE	knee	ko8oN	3
ZILMAMU	knee	kuSuNat	3
DIDINGA	hand	asit	1
MEEN	hand	sit	1
NARIM_LARIM	hand	o8it	1
TENNET	hand	o8i	1
ZILMAMU	hand	aSi	1
MURSI	hand	sio	2
SURI_CHAI	hand	siyo	2
TIRMA	hand	sino	2
BAALE	hand	ayi	3
MESENGO	hand	ari	3
KWEGU	hand	bua	4
MURLE	hand	em	5
DIDINGA	breasts	kyesit	1
KWEGU	breasts	wuto	1
MEEN	breasts	wEdit	1
MURSI	breasts	wadi	1
TENNET	breasts	e8it	1
TIRMA	breasts	wadi7	1
BAALE	breasts	oti	2
MESENGO	breasts	apoti	2
ZILMAMU	breasts	owEti	2
MURLE	breasts	ke8	3
NARIM_LARIM	breasts	iyyo	4
SURI_CHAI	breasts	ludun	5
BAALE	liver	5o	1
MESENGO	liver	5ay	1
MURLE	liver	5o	1
NARIM_LARIM	liver	5o	1
TENNET	liver	5o	1
ZILMAMU	liver	5oyeti	1
MEEN	liver	tara	2
MURSI	liver	tara	2
SURI_CHAI	liver	tara	2
DIDINGA	liver	lomorokoC	3
KWEGU	liver	n3ho	4
TIRMA	liver	ma4i	5
BAALE	drink	kuto	1
DIDINGA	drink	kud	1
DIDINGA	drink	kuxidi	1
DIDINGA	drink	kuxuda	1
MESENGO	drink	utuk	1
ZILMAMU	drink	kodiyo	1
MURLE	drink	wude	2
MURLE	drink	wuTe	2
NARIM_LARIM	drink	wudE	2
TENNET	drink	wd	2
MEEN	drink	ir	3
MURSI	drink	ira	3
SURI_CHAI	drink	ire	3
KWEGU	drink	ar8ia	4
TIRMA	drink	ma	5
DIDINGA	see	kaCini	1
DIDINGA	see	kaCina	1
MEEN	see	ar	2
MURSI	see	arE	2
TIRMA	see	aru7	2
DIDINGA	see	Cin	3
MURLE	see	Cyin	3
NARIM_LARIM	see	Cinw	3
TENNET	see	Cin	3
BAALE	see	ijje	4
KWEGU	see	gawiya	5
MESENGO	see	dEnik	6
SURI_CHAI	see	go5a	7
ZILMAMU	see	Soriyo	8
BAALE	hear	sigo	1
DIDINGA	hear	sik	1
DIDINGA	hear	kasiki	1
DIDINGA	hear	kisika	1
MEEN	hear	Si	1
MESENGO	hear	tik	1
MURSI	hear	Sika	1
NARIM_LARIM	hear	8iww	1
SURI_CHAI	hear	Siga	1
TENNET	hear	8ik	1
TIRMA	hear	Sik	1
ZILMAMU	hear	Sikeyo	1
KWEGU	hear	waya	2
MURLE	hear	8eo	3
MEEN	die	er	1
MURSI	die	Era	1
SURI_CHAI	die	ere	1
TIRMA	die	rE	1
DIDINGA	die	dak	2
DIDINGA	die	kadaki	2
MURLE	die	aday	2
NARIM_LARIM	die	daww	2
TENNET	die	dak	2
BAALE	die	artE	3
KWEGU	die	arSa	3
ZILMAMU	die	arSe	3
MESENGO	die	irerik	4
BAALE	come	jaNNa	1
DIDINGA	come	jeka	1
DIDINGA	come	kijeka	1
MESENGO	come	wadin	2
MESENGO	come	waTin	2
DIDINGA	come	ija	3
MURLE	come	ijE	3
NARIM_LARIM	come	ijo	3
TENNET	come	ijo	3
MEEN	come	kowa	4
MURSI	come	kowa	4
KWEGU	come	ku5a	5
SURI_CHAI	come	wo5a	5
TIRMA	come	kun	5
DIDINGA	come	kaku	6
ZILMAMU	come	punSi	7
BAALE	sun	kor	1
DIDINGA	sun	kor	1
NARIM_LARIM	sun	kor	1
ZILMAMU	sun	koro	1
MESENGO	sun	idi	2
MESENGO	sun	iTi	2
MURLE	sun	i	3
TENNET	sun	i	3
KWEGU	sun	SuS	4
MEEN	sun	suso	4
MURSI	sun	su	4
SURI_CHAI	sun	su7	4
TIRMA	sun	sus	4
BAALE	star	mu55u55u	1
DIDINGA	star	mu5aC	1
MURLE	star	mo5a5itot	1
MURSI	star	mu5i5i	1
NARIM_LARIM	star	mu5u5oC	1
SURI_CHAI	star	mu5u5i	1
TENNET	star	mu5u5oC	1
TIRMA	star	munini	1
TIRMA	star	mu4i4i	1
ZILMAMU	star	mu5it	1
KWEGU	star	meno	2
MEEN	star	tob	3
MESENGO	star	marion	4
BAALE	water	ma	1
DIDINGA	water	mam	1
KWEGU	water	mua	1
MEEN	water	ma	1
MESENGO	water	ma	1
MESENGO	water	maw	1
MURLE	water	mam	1
MURSI	water	ma	1
NARIM_LARIM	water	mam	1
SURI_CHAI	water	ma	1
TENNET	water	mam	1
TIRMA	water	ma	1
ZILMAMU	water	mam	1
MESENGO	stone	gide	1
MESENGO	stone	giTe	1
BAALE	stone	beyi	2
DIDINGA	stone	be	2
KWEGU	stone	be	2
KWEGU	stone	beC	2
MEEN	stone	beto	2
MURLE	stone	bey	2
MURSI	stone	bE	2
NARIM_LARIM	stone	bi	2
SURI_CHAI	stone	be	2
TENNET	stone	be	2
TIRMA	stone	bE	2
ZILMAMU	stone	bea	2
BAALE	fire	go	1
DIDINGA	fire	gwo	1
KWEGU	fire	gu	1
MEEN	fire	go	1
MEEN	fire	gwo	1
MURLE	fire	go	1
MURSI	fire	gu	1
NARIM_LARIM	fire	guo	1
SURI_CHAI	fire	go	1
TENNET	fire	guo	1
TIRMA	fire	go	1
ZILMAMU	fire	go	1
MESENGO	fire	mat	2
DIDINGA	path	gol	1
KWEGU	path	guwar	1
MEEN	path	gworo	1
MURLE	path	gol	1
MURSI	path	goro	1
NARIM_LARIM	path	gola	1
TENNET	path	gol	1
ZILMAMU	path	gilun	1
BAALE	path	gaNgu	2
SURI_CHAI	path	gangu	2
TIRMA	path	gongu	2
MESENGO	path	gopan	3
BAALE	mountain	kuttul	1
KWEGU	mountain	kurug	1
MESENGO	mountain	kurkum	1
MURSI	mountain	kutun	1
SURI_CHAI	mountain	kutul	1
TIRMA	mountain	kutilo	1
MURLE	mountain	be	2
MURLE	mountain	bey	2
TENNET	mountain	be	2
DIDINGA	mountain	mur	3
MEEN	mountain	ele7	4
NARIM_LARIM	mountain	8ir	5
ZILMAMU	mountain	guljeni	6
MEEN	new	Ca7i	1
MURLE	new	Colak	1
MURSI	new	NaNaCagi	1
SURI_CHAI	new	aCagi	1
TIRMA	new	Caga	1
BAALE	new	adis	2
KWEGU	new	kanikula	3
MESENGO	new	ton	4
NARIM_LARIM	new	jor	5
TENNET	new	NeZuk	6
BAALE	name	sara	1
DIDINGA	name	sar	1
KWEGU	name	sarya	1
MESENGO	name	tiriya	1
MURLE	name	8ar	1
MURSI	name	sara	1
NARIM_LARIM	name	8ara	1
SURI_CHAI	name	sara	1
TENNET	name	8ar	1
TIRMA	name	sara	1
MEEN	name	roNi	2
KWEGU	night	nikiri	1
KWEGU	night	4ikiri	1
DIDINGA	night	balin	2
MEEN	night	barkeN7	2
MURLE	night	balin	2
MURSI	night	baro	2
NARIM_LARIM	night	bolin	2
SURI_CHAI	night	belei	2
SURI_CHAI	night	baro	2
TENNET	night	bolin	2
ZILMAMU	night	baln	2
MESENGO	night	kulEt	3
DIDINGA	full	abisi	1
DIDINGA	full	abita	1
NARIM_LARIM	full	abi8i	1
TENNET	full	abi8e	1
SURI_CHAI	full	dineyo	2
