# Supplementary material for: A test of Generalized Bayesian dating: A new linguistic dating method
Source: PLoS One. 2020 Aug 12;15(8):e0236522. doi: 10.1371/journal.pone.0236522 (PMC7423060; doi:10.1371/journal.pone.0236522)
Supplement: S1 File — Python code for extracting data from ASJP word lists, cognate identification, and conversion to nexus files. Word lists annotated for cognacy for all families. Nexus files and MrBayes command files for all families. (ZIP) [file pone.0236522.s001.zip › S1 Supporting Information/Cognates/Bosavi.txt.svm.CRP.0.57.cognates]

doculect	concept	asjp	cogid
AIMELE	I	ne	1
BEAMI	I	ne	1
BEDAMINI	I	na	1
EDOLO	I	ne	1
ETORO	I	ne	1
KALULI	I	ne	1
KALULI_2	I	ni	1
KASUA	I	newa	1
KASUA_2	I	nE	1
ONABASULU	I	na	1
SUNIA	I	ne	1
BEAMI	you	ti	1
BEDAMINI	you	ti	1
BEDAMINI	you	tiri	1
EDOLO	you	ti	1
ETORO	you	ti	1
AIMELE	you	ge	2
KALULI	you	ke	2
KALULI_2	you	ki	2
KASUA	you	kewa	2
KASUA_2	you	kE	2
ONABASULU	you	ka	2
SUNIA	you	ge	2
AIMELE	we	ni	1
BEAMI	we	nini	1
BEDAMINI	we	nini	1
BEDAMINI	we	nini	1
EDOLO	we	nili	1
ETORO	we	nini	1
KALULI	we	nio	1
KALULI_2	we	niyo	1
KASUA	we	niwa	1
KASUA_2	we	niuwo	1
ONABASULU	we	nini	1
SUNIA	we	niLi	1
AIMELE	one	ageli	1
BEAMI	one	age	1
BOSAVI	one	agel	1
EDOLO	one	ake	1
ETORO	one	age	1
KALULI	one	akel	1
KALULI_2	one	agel	1
ONABASULU	one	agale	1
BEDAMINI	one	afai	2
EDOLO	one	afate	2
KASUA	one	semetei	3
KASUA_2	one	semeti	3
KALULI	one	imilise	4
SUNIA	one	itidi	5
BEAMI	two	agedu	1
EDOLO	two	aketu	1
ETORO	two	agedu	1
BOSAVI	two	andeb	2
KALULI	two	atep	2
KALULI_2	two	adip	2
KALULI	two	ele	3
KASUA	two	elipei	3
KASUA_2	two	ELipi	3
BEDAMINI	two	aduna	4
EDOLO	two	auta	4
ONABASULU	two	aida	4
AIMELE	two	ageleweli	5
SUNIA	two	ani	6
AIMELE	person	kolu	1
EDOLO	person	tolo	1
ETORO	person	tono	1
KALULI	person	khelu	1
KALULI_2	person	kalu	1
ONABASULU	person	inolo	1
KASUA_2	person	senE	2
SUNIA	person	oseno	2
KASUA	person	senakesale	3
BEAMI	fish	seme	1
EDOLO	fish	seme	1
ETORO	fish	seme	1
BEDAMINI	fish	ai	2
EDOLO	fish	ai	2
BOSAVI	fish	ka	3
KALULI	fish	khe	3
KALULI_2	fish	ke	3
AIMELE	fish	komolu	4
KASUA	fish	ewalo	5
KASUA_2	fish	turu	6
ONABASULU	fish	hani	7
SUNIA	fish	douba	8
BEDAMINI	dog	wame	1
BEDAMINI	dog	w3me	1
BEAMI	dog	ogono	2
ETORO	dog	ogono	2
BOSAVI	dog	gasa	3
KALULI	dog	kasa	3
KALULI_2	dog	kaso	3
KASUA	dog	kasolo	3
KASUA_2	dog	kosoro	3
ONABASULU	dog	keso	3
AIMELE	dog	agi	4
EDOLO	dog	ukulo	5
SUNIA	dog	wEi	6
BEAMI	louse	imu	1
BEDAMINI	louse	imu	1
EDOLO	louse	imu	1
ETORO	louse	imu	1
KALULI	louse	fe	2
KALULI_2	louse	fe	2
KASUA	louse	fei	2
KASUA_2	louse	pfEi	2
ONABASULU	louse	fe	2
SUNIA	louse	fi	2
AIMELE	louse	tede	3
BEAMI	tree	i	1
BOSAVI	tree	i	1
EDOLO	tree	i	1
ETORO	tree	i	1
KALULI	tree	i	1
KALULI_2	tree	i	1
KASUA	tree	i	1
KASUA_2	tree	i	1
ONABASULU	tree	i	1
AIMELE	tree	yebe	2
SUNIA	tree	yep	2
BEDAMINI	tree	ifa	3
BEDAMINI	leaf	lubi	1
BEDAMINI	leaf	rubi	1
BEAMI	leaf	ipau	2
EDOLO	leaf	pau	2
ETORO	leaf	ipau	2
KASUA	leaf	ifalo	2
ONABASULU	leaf	iwalu	2
AIMELE	leaf	yefo	3
KALULI	leaf	fos	3
KALULI_2	leaf	fos	3
KASUA_2	leaf	folo	3
SUNIA	leaf	yofoS	3
BOSAVI	leaf	sogo	4
BOSAVI	skin	dogof	1
KALULI	skin	tokof	1
KALULI_2	skin	dogof	1
SUNIA	skin	okof	1
AIMELE	skin	kafu	2
BEAMI	skin	kodofo	2
BEDAMINI	skin	kadofo	2
EDOLO	skin	kafoto	2
ETORO	skin	kodofo	2
KASUA	skin	kapo	2
KASUA_2	skin	kopo	2
ONABASULU	skin	tomola	3
BEAMI	blood	hiole	1
BEDAMINI	blood	h3le	1
EDOLO	blood	heale	1
ETORO	blood	hiole	1
BOSAVI	blood	hobo	2
KALULI	blood	hobo	2
KALULI_2	blood	hobo	2
SUNIA	blood	hobo	2
KASUA	blood	pepeta	3
KASUA_2	blood	bebeto	3
AIMELE	blood	omani	4
ONABASULU	blood	ibi	5
BEDAMINI	bone	kasa	1
BEDAMINI	bone	koso	1
AIMELE	bone	ki	2
BOSAVI	bone	ki	2
KALULI	bone	khi	2
KALULI_2	bone	ki	2
KASUA	bone	ki	2
KASUA_2	bone	ki	2
BEAMI	bone	kiwi	3
EDOLO	bone	kiwi	3
ETORO	bone	kiwi	3
ONABASULU	bone	kiwi	3
SUNIA	bone	uku	4
AIMELE	ear	keleni	1
BEAMI	ear	kahe	1
BEDAMINI	ear	ka	1
EDOLO	ear	kehe	1
ETORO	ear	kEhe	1
KALULI	ear	khalan	1
KALULI_2	ear	kene	1
KASUA	ear	kenEne	1
KASUA_2	ear	kinEli	1
ONABASULU	ear	koheni	1
SUNIA	ear	ekadem	2
AIMELE	eye	si	1
BEAMI	eye	si	1
BEDAMINI	eye	si	1
BOSAVI	eye	si	1
EDOLO	eye	si	1
ETORO	eye	si	1
KALULI	eye	si	1
KALULI_2	eye	si	1
KASUA	eye	si	1
KASUA_2	eye	si	1
ONABASULU	eye	si	1
SUNIA	eye	si	1
AIMELE	nose	migi	1
BOSAVI	nose	migi	1
EDOLO	nose	mi	1
ETORO	nose	migoni	1
KALULI	nose	miki	1
KALULI_2	nose	migi	1
KASUA	nose	mi	1
KASUA_2	nose	mi	1
ONABASULU	nose	mi	1
SUNIA	nose	miki	1
AIMELE	tooth	bisi	1
BEAMI	tooth	pese	1
BEAMI	tooth	bese	1
BEDAMINI	tooth	pese	1
BEDAMINI	tooth	pasa	1
BOSAVI	tooth	bes	1
EDOLO	tooth	pese	1
ETORO	tooth	pese	1
ETORO	tooth	bese	1
KALULI	tooth	pis	1
KALULI_2	tooth	bis	1
KASUA	tooth	pese	1
ONABASULU	tooth	pese	1
KASUA_2	tooth	apa	2
SUNIA	tooth	oneno	3
BEAMI	tongue	eli	1
BEDAMINI	tongue	eri	1
EDOLO	tongue	eli	1
ETORO	tongue	eli	1
BOSAVI	tongue	eyan	2
KALULI	tongue	en	2
KALULI_2	tongue	eon	2
ONABASULU	tongue	Eane	2
KASUA	tongue	tepe	3
KASUA_2	tongue	tepE	3
AIMELE	tongue	dabise	4
SUNIA	tongue	tobise	4
BEDAMINI	tongue	konasu	5
AIMELE	knee	gulu	1
BOSAVI	knee	gulau	1
BOSAVI	knee	gul	1
EDOLO	knee	kumu	1
KALULI	knee	kul	1
KALULI_2	knee	kulau	1
KASUA	knee	kuniu	1
KASUA_2	knee	kuniyun	1
SUNIA	knee	gut	1
BEAMI	knee	emogumu	2
BEDAMINI	knee	muguni	2
ETORO	knee	emogumu	2
ONABASULU	knee	hogonomo	3
EDOLO	hand	napo	1
ETORO	hand	nobo	1
BOSAVI	hand	dagi	2
KALULI	hand	taki	2
KALULI_2	hand	tagi	2
KASUA	hand	tiyEle	3
KASUA_2	hand	tiEle	3
AIMELE	hand	debe	4
SUNIA	hand	dob	4
ONABASULU	hand	sone	5
BEAMI	breasts	toto	1
BEDAMINI	breasts	toto	1
EDOLO	breasts	toto	1
ETORO	breasts	toto	1
AIMELE	breasts	bu	2
BOSAVI	breasts	bo	2
KALULI	breasts	bo	2
KALULI_2	breasts	bu	2
KASUA	breasts	po	2
KASUA_2	breasts	bo	2
ONABASULU	breasts	bu	2
SUNIA	breasts	bo	2
BEAMI	see	peyaha	1
EDOLO	see	peasepe	1
ETORO	see	peyaha	1
AIMELE	see	bobo	2
BEDAMINI	see	pama	2
BEDAMINI	see	bama	2
BOSAVI	see	boba	2
BOSAVI	see	badabi	2
BOSAVI	see	babano	2
BOSAVI	see	baba	2
KALULI	see	papa	2
KALULI_2	see	boba	2
KASUA	see	pota	2
KASUA_2	see	bobo	2
ONABASULU	see	ba	2
SUNIA	see	bo	2
AIMELE	hear	deba	1
BOSAVI	hear	dabuma	1
BOSAVI	hear	dadabi	1
BOSAVI	hear	dabano	1
BOSAVI	hear	dabu	1
KALULI	hear	tapu	1
KALULI_2	hear	dod	1
KASUA	hear	topu	1
ONABASULU	hear	to	1
SUNIA	hear	dobudo	1
BEAMI	hear	naboba	2
BEDAMINI	hear	nabama	2
EDOLO	hear	napasepe	2
ETORO	hear	naboba	2
KASUA_2	hear	totogeye	3
AIMELE	come	yabe	1
BOSAVI	come	yabi	1
BEAMI	come	masipe	2
ETORO	come	masipe	2
BEDAMINI	come	misa	3
BOSAVI	come	mena	3
BOSAVI	come	miano	3
BOSAVI	come	miyo	3
EDOLO	come	ma	3
KALULI	come	mene	3
KALULI	come	mio	3
KALULI_2	come	mina	3
KASUA	come	mina	3
KASUA_2	come	minE	3
ONABASULU	come	mila	3
SUNIA	come	meno	3
BEAMI	sun	eso	1
BEDAMINI	sun	eso	1
EDOLO	sun	eso	1
ETORO	sun	eso	1
AIMELE	sun	ofo	2
BOSAVI	sun	of	2
KALULI	sun	of	2
KALULI_2	sun	of	2
KASUA	sun	opo	2
KASUA_2	sun	obo	2
SUNIA	sun	of	2
ONABASULU	sun	holo	3
BEDAMINI	star	gasumuni	1
BEDAMINI	star	kasumuni	1
EDOLO	star	kasumli	1
BEAMI	star	sikabi	2
ETORO	star	sikabi	2
ONABASULU	star	sigabi	2
BOSAVI	star	samin	3
KALULI	star	thamin	3
KALULI_2	star	tami	3
SUNIA	star	themi	3
KASUA	star	yepisini	4
KASUA_2	star	yEpisini	4
AIMELE	star	bilimu	5
BEAMI	water	ota	1
EDOLO	water	ota	1
ETORO	water	ota	1
AIMELE	water	hani	2
BEDAMINI	water	halo	2
BEDAMINI	water	haro	2
BOSAVI	water	hon	2
KALULI	water	hon	2
KALULI_2	water	hon	2
KASUA	water	hano	2
KASUA_2	water	hono	2
ONABASULU	water	hano	2
SUNIA	water	mo	3
BEAMI	stone	igi	1
BEDAMINI	stone	igi	1
EDOLO	stone	iki	1
ETORO	stone	igi	1
KALULI	stone	u	2
KALULI_2	stone	u	2
KASUA	stone	etewa	3
KASUA_2	stone	etewo	3
AIMELE	stone	doa	4
ONABASULU	stone	abane	5
SUNIA	stone	ka	6
BEAMI	fire	nulu	1
BEDAMINI	fire	daru	1
BEDAMINI	fire	nalu	1
EDOLO	fire	nulo	1
ETORO	fire	nuLu	1
AIMELE	fire	di	2
BOSAVI	fire	de	2
KALULI	fire	te	2
KALULI_2	fire	di	2
KASUA	fire	tei	2
KASUA_2	fire	tei	2
ONABASULU	fire	ti	2
SUNIA	fire	de	2
BEAMI	path	idi	1
EDOLO	path	iti	1
ETORO	path	idi	1
AIMELE	path	togolo	2
BOSAVI	path	sok	2
KALULI	path	thok	2
KALULI_2	path	tok	2
SUNIA	path	tokor	2
KASUA	path	isu	3
KASUA_2	path	isu	3
BEDAMINI	path	logo	4
BEDAMINI	path	nogo	4
ONABASULU	path	eno	5
BEAMI	mountain	segebi	1
EDOLO	mountain	sekepi	1
ETORO	mountain	segebi	1
KALULI	mountain	misio	2
KALULI_2	mountain	misio	2
SUNIA	mountain	muSio	2
KASUA	mountain	tokomo	3
KASUA_2	mountain	tokomo	3
AIMELE	mountain	doma	4
BEDAMINI	mountain	kaumi	5
BOSAVI	mountain	kugun	6
ONABASULU	mountain	gali	7
BEAMI	night	kasigi	1
BEDAMINI	night	kasi	1
EDOLO	night	kasiki	1
ETORO	night	kasigi	1
BOSAVI	night	nulu	2
KALULI	night	nulu	2
KASUA_2	night	nukruano	2
SUNIA	night	unudu	2
AIMELE	night	solodiyabe	3
KALULI_2	night	nutap	4
KASUA	night	yopolotela	5
ONABASULU	night	nigili	6
BEAMI	new	kaha	1
BEDAMINI	new	gaheve	1
EDOLO	new	kahi	1
ETORO	new	kahe	1
BOSAVI	new	hogi	2
KALULI	new	hoki	2
KALULI_2	new	hogi	2
AIMELE	new	hi	3
KASUA	new	hili	3
KASUA_2	new	hiLi	3
ONABASULU	new	hili	3
SUNIA	new	hi	3
BEDAMINI	name	dio	1
BEDAMINI	name	dio	1
AIMELE	name	wi	2
BOSAVI	name	wi	2
KALULI	name	wi	2
KALULI_2	name	wi	2
ONABASULU	name	wi	2
BEAMI	name	ai	3
EDOLO	name	ei	3
ETORO	name	ei	3
KASUA	name	unuwa	4
KASUA_2	name	unu	4
SUNIA	name	imi	5
BEDAMINI	full	naba	1
EDOLO	full	nopai	1
BEAMI	full	walasube	2
ETORO	full	walasube	2
BOSAVI	full	walifo	3
KALULI	full	walifo	3
KALULI_2	full	waido	3
KASUA	full	woliyeti	4
KASUA_2	full	waruya	5
ONABASULU	full	wasiganu	6
SUNIA	full	ugodo	7
BOSAVI	liver	yog	1
KALULI	liver	yok	1
EDOLO	liver	popa	2
KASUA	liver	hau	3
BOSAVI	drink	nabi	1
EDOLO	drink	naha	1
BOSAVI	drink	maya	2
BOSAVI	drink	mano	2
BOSAVI	drink	mono	2
KALULI	drink	mano	2
KALULI	drink	mono	2
KASUA	drink	mEnE	2
BOSAVI	die	soma	1
BOSAVI	die	somano	1
KALULI	die	someno	1
BOSAVI	die	sowabi	2
BOSAVI	die	sowo	2
KALULI	die	sowo	2
EDOLO	die	pako	3
KASUA	die	kulu	4
EDOLO	horn	pese	1
KALULI	horn	pis	1
KASUA	horn	belo	2
