# Supplementary material for: A test of Generalized Bayesian dating: A new linguistic dating method
Source: PLoS One. 2020 Aug 12;15(8):e0236522. doi: 10.1371/journal.pone.0236522 (PMC7423060; doi:10.1371/journal.pone.0236522)
Supplement: S1 File — Python code for extracting data from ASJP word lists, cognate identification, and conversion to nexus files. Word lists annotated for cognacy for all families. Nexus files and MrBayes command files for all families. (ZIP) [file pone.0236522.s001.zip › S1 Supporting Information/Cognates/Angan.txt.svm.CRP.0.57.cognates]

doculect	concept	asjp	cogid
ANGAATAHA	I	n3n3	1
BARUYA	I	n3m3	1
BARUYA_2	I	n3m3	1
SIMBARI	I	n3v3	1
ANKAVE	I	nyon3	2
KAMASA	I	nyi	2
KAPAU	I	ni	2
KAWACHA	I	nnyi	2
LOHIKI	I	nna	2
LOHIKI	I	ndo	2
MENYA	I	5i	2
MENYA_2	I	nyi	2
AMPALE	I	nka	3
YAGWOIA	I	nka	3
IVORI	I	to7	4
BARUYA	you	g3m3	1
BARUYA_2	you	g3m3	1
KAMASA	you	si	2
KAWACHA	you	si	2
MENYA	you	si	2
MENYA_2	you	si	2
YAGWOIA	you	sika	2
KAPAU	you	nti	3
LOHIKI	you	nd3	3
ANKAVE	you	yoga	4
IVORI	you	oga	4
LOHIKI	you	og3	4
ANGAATAHA	you	k3ny3	5
SIMBARI	you	nk3n3	5
AMPALE	you	k3ka	6
ANKAVE	we	none	1
BARUYA	we	nem3	1
BARUYA_2	we	nem3	1
KAMASA	we	na	1
KAPAU	we	nai	1
KAWACHA	we	ne	1
MENYA	we	ne	1
MENYA_2	we	ne	1
LOHIKI	we	naitone	2
SIMBARI	we	netona	2
AMPALE	we	nakwa	3
YAGWOIA	we	nenkwa	3
ANGAATAHA	we	nya7a	4
IVORI	we	tomai	5
IVORI	one	fono	1
LOHIKI	one	fonu7	1
BARUYA_2	one	p3r37	2
SIMBARI	one	p3r37m3na	2
AMPALE	one	ingava7na	3
ANKAVE	one	nawona	3
KAWACHA	one	uwa7na	3
MENYA_2	one	h3nkwona	3
YAGWOIA	one	h3nkwa7na	3
ANGAATAHA	one	nas	4
KAMASA	one	hunan3nko	5
KAPAU	one	fati	6
MENYA	one	hNqu	7
AMPALE	two	huwa7u	1
ANKAVE	two	uwa	1
KAMASA	two	hukwego	1
KAPAU	two	hiva7u	1
KAWACHA	two	huva7u	1
MENYA	two	hNquaqu	1
MENYA_2	two	h3nqwaqwo	1
YAGWOIA	two	hulwaqw3	1
ANGAATAHA	two	ya	2
IVORI	two	foya	2
LOHIKI	two	faina	2
BARUYA_2	two	p3r3wai	3
SIMBARI	two	p3v3ralna	4
AMPALE	person	a7mam3ya	1
ANKAVE	person	a7ma	1
BARUYA_2	person	a7mwe	1
KAMASA	person	a7me	1
KAWACHA	person	a7me	1
SIMBARI	person	a7mwa	1
YAGWOIA	person	a7mny3	1
IVORI	person	avo	2
LOHIKI	person	avo	2
KAPAU	person	ama7a	3
MENYA	person	3maq3	3
MENYA_2	person	amaqa	3
ANGAATAHA	person	uta	4
AMPALE	fish	sam3nga	1
ANKAVE	fish	tamunga	1
SIMBARI	fish	ntaw3manka	1
BARUYA	fish	jaw35a	2
BARUYA_2	fish	jaw3nya	2
ANKAVE	fish	pa7a	3
IVORI	fish	pe7	3
LOHIKI	fish	pe7	3
KAPAU	fish	waimpoka	4
MENYA_2	fish	hamapaka	4
ANGAATAHA	fish	arai	5
KAMASA	fish	boipu7ya	6
KAWACHA	fish	mapw3ya	7
YAGWOIA	fish	walapy3	8
AMPALE	dog	z3wasa	1
ANKAVE	dog	s3wia	1
BARUYA	dog	j3l3ka	2
BARUYA_2	dog	j3l3ka	2
SIMBARI	dog	nj3l3ka	2
IVORI	dog	t3yo	3
KAMASA	dog	suya	3
LOHIKI	dog	tayo	3
KAPAU	dog	hive7a	4
MENYA	dog	hiuyeq3	4
MENYA_2	dog	hivyeqa	4
ANGAATAHA	dog	ntami	5
KAWACHA	dog	l3vaya	6
YAGWOIA	dog	waky3	7
AMPALE	louse	iya	1
ANKAVE	louse	iya	1
KAMASA	louse	iya	1
KAPAU	louse	iya7a	1
KAWACHA	louse	iya	1
SIMBARI	louse	ila	1
YAGWOIA	louse	ila	1
BARUYA	louse	y3le	2
BARUYA_2	louse	y3le	2
LOHIKI	louse	ye	2
MENYA_2	louse	yaqa	2
ANGAATAHA	louse	ak3r3	3
IVORI	louse	nde7	4
AMPALE	tree	iya	1
ANKAVE	tree	ika7	1
IVORI	tree	igya	1
KAPAU	tree	iya	1
KAWACHA	tree	iga	1
LOHIKI	tree	iga7	1
MENYA	tree	y3	1
MENYA_2	tree	iya	1
SIMBARI	tree	ika	1
BARUYA	tree	y3ta	2
BARUYA_2	tree	ita	2
KAMASA	tree	isa	2
YAGWOIA	tree	isa	2
ANGAATAHA	tree	i	3
BARUYA	leaf	k3wata	1
BARUYA_2	leaf	k3wata	1
KAMASA	leaf	k3wa	1
KAPAU	leaf	qu7wa	1
KAWACHA	leaf	kwaya	1
LOHIKI	leaf	wana	1
MENYA	leaf	quwq3	1
MENYA_2	leaf	quw3qa	1
SIMBARI	leaf	k3w3la	1
YAGWOIA	leaf	kwiy3	1
ANKAVE	leaf	wa7	2
IVORI	leaf	bwe7	2
AMPALE	leaf	uranga	3
ANGAATAHA	leaf	is	4
BARUYA	skin	k3laka	1
BARUYA_2	skin	k3laka	1
SIMBARI	skin	k3laka	1
AMPALE	skin	paha	2
KAMASA	skin	pa7a	2
KAWACHA	skin	pa	2
ANKAVE	skin	yara	3
IVORI	skin	yarana	3
LOHIKI	skin	yara	3
KAPAU	skin	hewa	4
MENYA	skin	huiw3	4
MENYA_2	skin	hviwa	4
ANGAATAHA	skin	amp3	5
YAGWOIA	skin	a7mosa	6
BARUYA	blood	tawe	1
BARUYA_2	blood	tawe	1
ANKAVE	blood	tangga	2
IVORI	blood	tagi7	2
LOHIKI	blood	tagi	2
KAPAU	blood	hinge7a	3
MENYA	blood	h3Neq3	3
MENYA_2	blood	hangeqa	3
AMPALE	blood	ya7mpaza	4
AMPALE	blood	sahana	5
ANGAATAHA	blood	ns3t3	6
KAMASA	blood	kwe	7
KAWACHA	blood	langaya	8
SIMBARI	blood	m3njaka	9
YAGWOIA	blood	msasa	10
AMPALE	bone	yakana	1
ANKAVE	bone	enga7	1
BARUYA	bone	yag35a	1
BARUYA_2	bone	yag3nya	1
IVORI	bone	y3nggai	1
KAMASA	bone	yakina	1
KAPAU	bone	yanga	1
KAWACHA	bone	yak3na	1
LOHIKI	bone	yanggai	1
MENYA	bone	y3N3	1
MENYA_2	bone	yanga	1
SIMBARI	bone	yankinta	1
YAGWOIA	bone	yek3na	1
ANGAATAHA	bone	ant3	2
BARUYA	horn	sa5a	1
BARUYA_2	horn	sanya	1
AMPALE	horn	z3hwana	2
ANKAVE	horn	s3wanga	2
IVORI	horn	s3wage7	2
KAPAU	horn	hawanga	2
KAWACHA	horn	l3wanga	2
MENYA_2	horn	hiqwanga	2
SIMBARI	horn	s3wanta	2
YAGWOIA	horn	hikwana	2
ANGAATAHA	horn	masama73p3	3
KAMASA	horn	kani	4
LOHIKI	horn	kampianga	5
AMPALE	ear	haraha	1
ANKAVE	ear	hara7a	1
ANGAATAHA	ear	at37	2
BARUYA	ear	kad3ka	2
BARUYA_2	ear	kad3ka	2
KAMASA	ear	kata7a	2
KAWACHA	ear	kat3ga	2
SIMBARI	ear	kant3ka	2
IVORI	ear	ar3	3
LOHIKI	ear	ara	3
KAPAU	ear	qata	4
MENYA	ear	q3t3	4
MENYA_2	ear	qata	4
YAGWOIA	ear	qatisa	4
AMPALE	eye	t3ma	1
BARUYA	eye	t3na	1
BARUYA_2	eye	t3nna	1
KAMASA	eye	tuma	1
KAWACHA	eye	t3mma	1
IVORI	eye	hagwe	2
KAPAU	eye	hingo	2
LOHIKI	eye	agwai	2
MENYA	eye	hiNu3	2
MENYA_2	eye	hingwa	2
YAGWOIA	eye	hina	2
ANKAVE	eye	s3mu	3
SIMBARI	eye	s3mta	3
ANGAATAHA	eye	nt	4
AMPALE	nose	zamana	1
BARUYA	nose	s3na	1
BARUYA_2	nose	s3nna	1
ANKAVE	nose	s37ma	2
IVORI	nose	ham3	2
KAPAU	nose	hima	2
LOHIKI	nose	ham3	2
MENYA	nose	him3	2
MENYA_2	nose	hima	2
YAGWOIA	nose	himsa	2
KAMASA	nose	sipata	3
SIMBARI	nose	s3mputa	3
ANGAATAHA	nose	mant	4
KAWACHA	nose	l3pasi	5
AMPALE	tooth	manga	1
ANGAATAHA	tooth	mank	1
ANKAVE	tooth	mang3	1
BARUYA	tooth	maNa	1
BARUYA_2	tooth	manga	1
IVORI	tooth	mage	1
KAMASA	tooth	manga	1
KAPAU	tooth	manga	1
KAWACHA	tooth	manga	1
LOHIKI	tooth	maga	1
MENYA	tooth	hiquaN3	1
MENYA_2	tooth	heqwanga	1
SIMBARI	tooth	manka	1
YAGWOIA	tooth	mana	1
BARUYA	tongue	tal3ta	1
BARUYA_2	tongue	tal3ta	1
ANKAVE	tongue	ai7w3	2
KAPAU	tongue	aiwa	2
KAMASA	tongue	tewa	3
KAWACHA	tongue	teva	3
MENYA	tongue	tew3	3
MENYA_2	tongue	tewa	3
IVORI	tongue	aveona	4
LOHIKI	tongue	abgwa	4
LOHIKI	tongue	avwia	4
AMPALE	tongue	meranya	5
ANGAATAHA	tongue	omas	6
SIMBARI	tongue	kwavl3l3	7
YAGWOIA	tongue	hyalsa	8
AMPALE	knee	hwamma	1
ANKAVE	knee	kwo7munga	1
BARUYA	knee	kwadadaNa	1
BARUYA_2	knee	kwanna	1
KAMASA	knee	kwonga	1
KAPAU	knee	qomnga	1
KAWACHA	knee	kwoma	1
MENYA	knee	qoN3	1
MENYA_2	knee	gwonga	1
YAGWOIA	knee	kwauna	1
AMPALE	knee	ham3hwanga	2
ANGAATAHA	knee	atot3	3
BARUYA	knee	laNwika	4
IVORI	knee	om3ga	5
LOHIKI	knee	wamgaya	6
SIMBARI	knee	s3nt3ka	7
AMPALE	breasts	amna	1
ANGAATAHA	breasts	amw3t37	1
ANKAVE	breasts	s3ngw3	1
BARUYA	breasts	amw35a	1
BARUYA_2	breasts	aw3nya	1
IVORI	breasts	amugo7	1
KAMASA	breasts	anya	1
KAPAU	breasts	amnga	1
KAWACHA	breasts	am3na	1
LOHIKI	breasts	am3go	1
MENYA_2	breasts	angwa	1
SIMBARI	breasts	am3nta	1
YAGWOIA	breasts	amna	1
MENYA	breasts	aNu3	2
MENYA	breasts	tak3	3
BARUYA	liver	kale	1
BARUYA_2	liver	kale	1
SIMBARI	liver	kala	1
YAGWOIA	liver	qaly3	1
IVORI	liver	haya	2
KAPAU	liver	hav7a	2
KAPAU	liver	fav7a	2
AMPALE	liver	he	3
KAMASA	liver	ke	3
KAWACHA	liver	ke	3
MENYA	liver	qeq3	4
MENYA_2	liver	qeqa	4
ANGAATAHA	liver	apo73	5
ANKAVE	liver	aia	6
LOHIKI	liver	bemgai	7
AMPALE	drink	n	1
ANGAATAHA	drink	na	1
ANKAVE	drink	n	1
BARUYA_2	drink	n	1
IVORI	drink	na	1
KAMASA	drink	na	1
KAPAU	drink	n	1
MENYA	drink	n	1
MENYA_2	drink	n	1
YAGWOIA	drink	n	1
BARUYA	drink	bwiwag	2
KAWACHA	drink	ayaminyo	3
LOHIKI	drink	inaganamd3	4
SIMBARI	drink	anantapy3	5
BARUYA	see	waNan	1
BARUYA_2	see	wanga	1
IVORI	see	hanamdega	2
LOHIKI	see	woamdegu	2
KAPAU	see	hingoqu7wana	3
MENYA	see	hiNu3q3n	3
MENYA_2	see	hingwaaq3na	3
AMPALE	see	hwan	4
KAMASA	see	kan	4
SIMBARI	see	kwon	4
YAGWOIA	see	kwan	4
ANGAATAHA	see	nsa	5
ANKAVE	see	s3ngw3nande	6
KAWACHA	see	t3mawanya	7
AMPALE	hear	pa7n	1
BARUYA	hear	w3n	1
BARUYA_2	hear	w37n	1
KAWACHA	hear	upa7nyo	1
ANKAVE	hear	a	2
KAPAU	hear	i	2
MENYA_2	hear	i	2
ANGAATAHA	hear	sa	3
IVORI	hear	ari	4
KAMASA	hear	gatau	5
LOHIKI	hear	araandeg3	6
MENYA	hear	q3t3wi	7
SIMBARI	hear	ku7n3may3	8
YAGWOIA	hear	y	9
AMPALE	die	pe7n	1
ANGAATAHA	die	po	1
KAPAU	die	pe	1
ANKAVE	die	navedenge	2
IVORI	die	naveria	2
LOHIKI	die	navago	2
BARUYA	die	bal	3
BARUYA_2	die	bai	3
SIMBARI	die	mpal	3
KAMASA	die	piya7mankiyo	4
KAWACHA	die	panewio	5
MENYA	die	p3ukon	6
MENYA_2	die	apakwanat3nq3	7
YAGWOIA	die	napakwa7nateqa	8
AMPALE	come	pa	1
BARUYA	come	b	1
BARUYA_2	come	b	1
IVORI	come	v	1
KAPAU	come	p	1
KAWACHA	come	p	1
MENYA	come	p	1
MENYA_2	come	p	1
YAGWOIA	come	p	1
ANGAATAHA	come	sa	2
ANKAVE	come	ayowavan3	3
BARUYA	come	kajo	4
KAMASA	come	mpi	5
LOHIKI	come	navwiar3	6
SIMBARI	come	alaqampantapy3	7
BARUYA	sun	53la	1
BARUYA_2	sun	ny3la	1
SIMBARI	sun	nilya	1
AMPALE	sun	mape	2
KAMASA	sun	mape	2
KAPAU	sun	mapa	2
KAWACHA	sun	mapiya	2
MENYA	sun	m3ptq3	2
MENYA_2	sun	mapa	2
YAGWOIA	sun	mapya	2
IVORI	sun	habgo7	3
LOHIKI	sun	avgwo	3
ANGAATAHA	sun	ip3	4
ANKAVE	sun	sanggwa	5
SIMBARI	sun	kw3nja	6
ANKAVE	star	seng3	1
BARUYA	star	s3l3Nam35a	1
BARUYA_2	star	s3l3ngam3nya	1
IVORI	star	hanggie	1
KAWACHA	star	s3ngamna	1
SIMBARI	star	s3ly3nta	1
KAPAU	star	sa7anaka	2
LOHIKI	star	anaga	2
MENYA	star	q3t3queq3	3
MENYA_2	star	qataqweqa	3
AMPALE	star	z3nakwaria	4
ANGAATAHA	star	kaumpw	5
KAMASA	star	ema	6
MENYA	star	hiNu3	7
YAGWOIA	star	hilaqamla	8
AMPALE	water	aya	1
BARUYA	water	aLa	1
BARUYA	water	alya	1
BARUYA_2	water	alya	1
KAWACHA	water	aya	1
SIMBARI	water	wanya	1
SIMBARI	water	alya	1
YAGWOIA	water	aly3	1
IVORI	water	nagu	2
LOHIKI	water	inaga	2
KAPAU	water	e7a	3
MENYA	water	eq3	3
MENYA_2	water	eqa	3
ANGAATAHA	water	wapo	4
ANKAVE	water	y3nunggu	5
KAMASA	water	kwe	6
BARUYA	stone	s3la	1
BARUYA_2	stone	s3la	1
SIMBARI	stone	s3la	1
IVORI	stone	hai	2
KAPAU	stone	hawa	2
AMPALE	stone	zasa	3
KAWACHA	stone	lasa	3
MENYA	stone	hik3	4
MENYA_2	stone	hika	4
YAGWOIA	stone	heky3	4
ANGAATAHA	stone	naw	5
ANKAVE	stone	sa7anga	6
KAMASA	stone	tega	7
LOHIKI	stone	andaga	8
AMPALE	fire	t3ha	1
ANKAVE	fire	ta7a	1
BARUYA	fire	d3ka	1
BARUYA_2	fire	d3ka	1
IVORI	fire	ta	1
KAMASA	fire	ta7a	1
KAPAU	fire	ta	1
KAWACHA	fire	t3ga	1
LOHIKI	fire	ta	1
MENYA	fire	t3	1
MENYA_2	fire	ta	1
SIMBARI	fire	nt3ka	1
YAGWOIA	fire	t3sa	1
ANGAATAHA	fire	sis	2
BARUYA	path	tuta	1
BARUYA_2	path	tuta	1
SIMBARI	path	puta	1
ANKAVE	path	fay3	2
ANKAVE	path	o7a	2
IVORI	path	fai	2
KAMASA	path	fia	2
KAPAU	path	fan7a	2
KAWACHA	path	fi7ya	2
LOHIKI	path	fai	2
AMPALE	path	hanankana	3
MENYA	path	h3naq3	3
MENYA	path	h3Nq3	3
MENYA_2	path	hvanaqa	3
ANGAATAHA	path	ntai7	4
YAGWOIA	path	malna	5
BARUYA	mountain	mugu5a	1
BARUYA_2	mountain	m3gunya	1
SIMBARI	mountain	munkunta	1
AMPALE	mountain	hwana	2
KAMASA	mountain	kwaya	2
KAWACHA	mountain	kwawag3na	2
MENYA	mountain	qoqoN3	2
MENYA_2	mountain	qwaqwanga	2
YAGWOIA	mountain	kwana	2
ANGAATAHA	mountain	sis3	3
ANKAVE	mountain	nt3wa	4
IVORI	mountain	farere	5
KAPAU	mountain	mnga	6
LOHIKI	mountain	ai	7
ANKAVE	night	sa7at3na	1
BARUYA	night	saw3ta	1
BARUYA_2	night	saw3ta	1
MENYA_2	night	hat3qa	1
SIMBARI	night	s3lat3	1
AMPALE	night	z3kuna	2
KAPAU	night	hipina	2
KAPAU	night	hipi7ya	2
KAWACHA	night	l3k3ma	2
YAGWOIA	night	hikw3na	2
MENYA	night	hia	3
MENYA	night	hea	3
ANGAATAHA	night	ap	4
IVORI	night	mwanu7	5
KAMASA	night	kaya	6
LOHIKI	night	mwov3na	7
ANGAATAHA	full	tisaita	1
KAMASA	full	tata	1
AMPALE	full	mangahupanaha	2
AMPALE	full	mankaku7nya	2
ANKAVE	full	mankute	2
IVORI	full	mankwe7	2
KAPAU	full	manko	2
KAWACHA	full	mangava	2
LOHIKI	full	magwa7	2
MENYA	full	m3Ngu3	2
MENYA_2	full	mankw3	2
SIMBARI	full	mampaku7ny3	2
YAGWOIA	full	many3	2
BARUYA_2	full	yeku7n	3
BARUYA	new	mud3ka	1
BARUYA_2	new	mud3ka	1
AMPALE	new	zanga	2
ANGAATAHA	new	wan3	2
ANKAVE	new	s3nga	2
IVORI	new	hagu7	2
KAMASA	new	sanga	2
KAPAU	new	hnanga	2
KAWACHA	new	langa	2
LOHIKI	new	sanko7	2
MENYA	new	h3N3	2
MENYA_2	new	hanga	2
YAGWOIA	new	hyana	2
BARUYA	new	gala	3
SIMBARI	new	aya	4
AMPALE	name	zave	1
BARUYA	name	yaya	1
BARUYA_2	name	yaya	1
KAMASA	name	nyanyawo	1
KAPAU	name	yav7a	1
KAWACHA	name	yavya	1
MENYA	name	yoq3	1
MENYA_2	name	yavqa	1
SIMBARI	name	yavata	1
YAGWOIA	name	yawy3	1
IVORI	name	tag3	2
LOHIKI	name	ntaga	2
ANGAATAHA	name	amp3	3
ANKAVE	name	ava7nankana	4
BARUYA	hand	ata	1
MENYA	hand	hipa	2
