# Supplementary material for: A test of Generalized Bayesian dating: A new linguistic dating method
Source: PLoS One. 2020 Aug 12;15(8):e0236522. doi: 10.1371/journal.pone.0236522 (PMC7423060; doi:10.1371/journal.pone.0236522)
Supplement: S1 File — Python code for extracting data from ASJP word lists, cognate identification, and conversion to nexus files. Word lists annotated for cognacy for all families. Nexus files and MrBayes command files for all families. (ZIP) [file pone.0236522.s001.zip › S1 Supporting Information/Cognates/Huitotoan.txt.svm.CRP.0.57.cognates]

doculect	concept	asjp	cogid
HUITOTO_MIKA	I	kue	1
HUITOTO_MINICA	I	kue	1
HUITOTO_MINICA_2	I	kuE	1
HUITOTO_MURUI	I	kwe	1
HUITOTO_MURUI_2	I	kuE	1
HUITOTO_NIPODE	I	kue	1
HUITOTO_NUPODE	I	kuE	1
OCAINA	I	xo	2
OCAINA_2	I	xo	2
OCAINA_2	I	xou	2
NONUYA	I	ho7e	3
HUITOTO_MIKA	you	o	1
HUITOTO_MINICA_2	you	o	1
HUITOTO_MURUI	you	o	1
HUITOTO_MURUI_2	you	o	1
HUITOTO_NUPODE	you	o	1
OCAINA	you	o	1
OCAINA_2	you	o	1
OCAINA_2	you	ou	1
OCAINA_2	you	o	1
HUITOTO_MINICA	you	omou	2
HUITOTO_MINICA	you	omukou	2
HUITOTO_NIPODE	you	omau	2
HUITOTO_NIPODE	you	omauko	2
NONUYA	you	o7e	3
OCAINA	you	mo7	3
HUITOTO_MIKA	we	kau	1
HUITOTO_MINICA	we	kau	1
HUITOTO_MINICA_2	we	kau	1
HUITOTO_MINICA_2	we	kauNau	1
HUITOTO_MURUI	we	kau	1
HUITOTO_MURUI_2	we	kau	1
HUITOTO_MURUI_2	we	kai5au	1
HUITOTO_NIPODE	we	kau	1
HUITOTO_NUPODE	we	kau	1
OCAINA	we	xa	1
OCAINA	we	xaho	1
OCAINA_2	we	xaho	1
HUITOTO_MINICA	we	koko	2
HUITOTO_MINICA_2	we	koko	2
HUITOTO_MURUI_2	we	koko	2
HUITOTO_NIPODE	we	koko	2
HUITOTO_NUPODE	we	koko	2
OCAINA_2	we	xoxo	2
OCAINA_2	we	xaka	2
NONUYA	we	to	3
HUITOTO_MIKA	one	dahe	1
HUITOTO_MINICA	one	da	1
HUITOTO_MINICA_2	one	da	1
HUITOTO_MINICA_2	one	daa	1
HUITOTO_MURUI	one	dahe	1
HUITOTO_MURUI	one	dae	1
HUITOTO_MURUI_2	one	dahE	1
HUITOTO_MURUI_2	one	daE	1
HUITOTO_NIPODE	one	da	1
HUITOTO_NUPODE	one	da	1
NONUYA	one	didame	1
OCAINA_2	one	tya	1
OCAINA	one	ua	2
OCAINA_2	one	ma7	3
HUITOTO_MIKA	two	mena	1
HUITOTO_MINICA	two	mena	1
HUITOTO_MINICA_2	two	mEna	1
HUITOTO_MURUI	two	mena	1
HUITOTO_MURUI_2	two	mEna	1
HUITOTO_NIPODE	two	mena	1
HUITOTO_NUPODE	two	mEna	1
NONUYA	two	mwina	1
OCAINA	two	hana	2
OCAINA_2	two	hanama7	2
HUITOTO_MINICA	person	komunu	1
HUITOTO_MINICA_2	person	komunu	1
HUITOTO_MURUI	person	kome	1
HUITOTO_MURUI_2	person	komunu	1
HUITOTO_NIPODE	person	komunu	1
HUITOTO_NUPODE	person	komunu	1
OCAINA	person	haroti7	2
OCAINA_2	person	haro7tu7	2
HUITOTO_MIKA	person	naureu	3
NONUYA	person	homoko	4
HUITOTO_MIKA	fish	jukueu	1
HUITOTO_MINICA	fish	Zukuau	1
HUITOTO_MINICA_2	fish	jukuau	1
HUITOTO_MURUI	fish	lukuau	1
HUITOTO_MURUI_2	fish	jukuau	1
HUITOTO_MINICA_2	fish	Camu	2
HUITOTO_NIPODE	fish	Camu	2
HUITOTO_NUPODE	fish	Camu	2
OCAINA	fish	ihama	3
OCAINA_2	fish	ihama	3
HUITOTO_NIPODE	fish	ahumado	4
NONUYA	fish	duru	5
HUITOTO_MIKA	dog	huko	1
HUITOTO_MINICA	dog	huko	1
HUITOTO_MINICA_2	dog	huko	1
HUITOTO_MURUI	dog	huko	1
HUITOTO_MURUI_2	dog	huko	1
HUITOTO_NIPODE	dog	huko	1
HUITOTO_NUPODE	dog	huko	1
NONUYA	dog	hotto	1
OCAINA	dog	hoxo	1
OCAINA_2	dog	ho7xo	1
HUITOTO_MIKA	louse	uboma	1
HUITOTO_MINICA	louse	uboma	1
HUITOTO_MINICA_2	louse	uboma	1
HUITOTO_MURUI	louse	uboma	1
HUITOTO_MURUI_2	louse	uboma	1
HUITOTO_NIPODE	louse	uboma	1
HUITOTO_NUPODE	louse	uboma	1
OCAINA	louse	o7foxako	2
OCAINA_2	louse	o7poxako	2
NONUYA	louse	poki7u	3
HUITOTO_MIKA	tree	amena	1
HUITOTO_MINICA	tree	amena	1
HUITOTO_MURUI	tree	amena	1
HUITOTO_NIPODE	tree	amena	1
NONUYA	tree	amena	1
OCAINA	tree	amu5a	1
OCAINA	tree	dyaTa	2
HUITOTO_MIKA	leaf	rabe	1
HUITOTO_MINICA	leaf	rabe	1
HUITOTO_MINICA_2	leaf	rabE	1
HUITOTO_MURUI	leaf	rabe	1
HUITOTO_MURUI_2	leaf	rabE	1
HUITOTO_NIPODE	leaf	rabe	1
HUITOTO_NUPODE	leaf	rabE	1
OCAINA	leaf	opavi	2
OCAINA_2	leaf	opabi	2
HUITOTO_MURUI	leaf	iforo	3
NONUYA	leaf	po7u	4
NONUYA	leaf	obeju	5
HUITOTO_MIKA	skin	abugu	1
HUITOTO_MIKA	skin	igou	1
HUITOTO_MINICA	skin	igorau	1
HUITOTO_MINICA_2	skin	igourau	1
HUITOTO_MURUI	skin	abuigou	1
HUITOTO_MURUI_2	skin	igou	1
HUITOTO_NIPODE	skin	ini	2
HUITOTO_NUPODE	skin	ini	2
OCAINA	skin	xonuka	3
OCAINA_2	skin	xonu7ka	3
NONUYA	skin	hu7uba7i	4
HUITOTO_MIKA	blood	due	1
HUITOTO_MINICA	blood	due	1
HUITOTO_MINICA_2	blood	duE	1
HUITOTO_MURUI	blood	durue	1
HUITOTO_MURUI	blood	due	1
HUITOTO_MURUI_2	blood	duE	1
HUITOTO_MURUI_2	blood	duruE	1
HUITOTO_NIPODE	blood	due	1
HUITOTO_NUPODE	blood	duE	1
NONUYA	blood	dobwi	1
OCAINA	blood	cihi	2
OCAINA_2	blood	cihi	2
HUITOTO_MINICA	bone	ikuru	1
HUITOTO_MINICA_2	bone	ikuru	1
HUITOTO_NIPODE	bone	ikuru	1
HUITOTO_NUPODE	bone	ikuru	1
HUITOTO_MIKA	bone	ijau	2
HUITOTO_MURUI	bone	ilauku	2
HUITOTO_MURUI	bone	uilau	2
HUITOTO_MURUI_2	bone	ijaiku	2
OCAINA	bone	5o7okovo	3
OCAINA_2	bone	5o7o7kobo	3
NONUYA	bone	aha7u	4
HUITOTO_MIKA	horn	8ugau	1
HUITOTO_MINICA	horn	8ikau	1
HUITOTO_MURUI	horn	sigau	1
HUITOTO_NIPODE	horn	tikau	1
NONUYA	horn	hitonoko7i	2
OCAINA	horn	mokaTo	3
HUITOTO_MIKA	ear	hepo	1
HUITOTO_MINICA	ear	hefo	1
HUITOTO_MINICA_2	ear	hEpo	1
HUITOTO_MURUI	ear	hefo	1
HUITOTO_MURUI_2	ear	hEpo	1
HUITOTO_NIPODE	ear	hepo	1
HUITOTO_NUPODE	ear	hEpo	1
OCAINA	ear	xo5o	2
OCAINA_2	ear	xo5o	2
NONUYA	ear	tonopo	3
HUITOTO_MIKA	eye	ui8u	1
HUITOTO_MINICA	eye	uihu	1
HUITOTO_MINICA_2	eye	uihu	1
HUITOTO_MURUI	eye	uisu	1
HUITOTO_MURUI_2	eye	uipu	1
HUITOTO_NIPODE	eye	uihu	1
HUITOTO_NUPODE	eye	uihu	1
NONUYA	eye	huCa	1
OCAINA	eye	ohu	1
OCAINA	eye	ohuca	1
OCAINA_2	eye	ohu	1
HUITOTO_MIKA	nose	dopo	1
HUITOTO_MINICA	nose	dofo	1
HUITOTO_MINICA_2	nose	dopo	1
HUITOTO_MURUI	nose	dofo	1
HUITOTO_MURUI_2	nose	dopo	1
HUITOTO_NIPODE	nose	dopo	1
HUITOTO_NUPODE	nose	dopo	1
NONUYA	nose	tepo	1
OCAINA	nose	Tofo	1
OCAINA_2	nose	tyopo	1
HUITOTO_MIKA	tooth	i8ido	1
HUITOTO_MINICA	tooth	i8ido	1
HUITOTO_MINICA_2	tooth	i8ido	1
HUITOTO_MURUI	tooth	isido	1
HUITOTO_MURUI_2	tooth	i8ido	1
HUITOTO_NIPODE	tooth	itido	1
HUITOTO_NUPODE	tooth	itido	1
OCAINA	tooth	a7tiTo	1
OCAINA_2	tooth	a7ti5tyo	1
NONUYA	tooth	ti	2
HUITOTO_MINICA	knee	kai5uku	1
HUITOTO_NIPODE	knee	kai5u	1
HUITOTO_MIKA	knee	hoku	2
OCAINA	knee	hohoxo	2
HUITOTO_MURUI	knee	kan5ukuufogu	3
NONUYA	knee	ha5o7u	4
HUITOTO_MIKA	hand	onoju	1
HUITOTO_MINICA	hand	onou	1
HUITOTO_MINICA_2	hand	onou	1
HUITOTO_MURUI	hand	onou	1
HUITOTO_MURUI	hand	onolu	1
HUITOTO_MURUI_2	hand	onoju	1
HUITOTO_MURUI_2	hand	onou	1
HUITOTO_NIPODE	hand	onou	1
HUITOTO_NUPODE	hand	onou	1
OCAINA	hand	o5o	1
OCAINA_2	hand	ono	1
NONUYA	hand	na7a	2
HUITOTO_MIKA	breasts	monou	1
HUITOTO_MINICA	breasts	monou	1
HUITOTO_MINICA_2	breasts	monou	1
HUITOTO_MURUI	breasts	monou	1
HUITOTO_MURUI_2	breasts	monou	1
HUITOTO_NIPODE	breasts	monou	1
HUITOTO_NUPODE	breasts	monou	1
NONUYA	breasts	monu7u	1
OCAINA_2	breasts	mono	1
OCAINA	breasts	ohodyuxoTa	2
HUITOTO_MIKA	liver	banope	1
HUITOTO_MINICA	liver	banoi	1
HUITOTO_MINICA_2	liver	banoi	1
HUITOTO_MURUI	liver	banoi	1
HUITOTO_MURUI_2	liver	banoi	1
HUITOTO_NIPODE	liver	banohu	1
HUITOTO_NUPODE	liver	banohu	1
OCAINA	liver	fa7uxo	2
OCAINA_2	liver	pa7ixo	2
NONUYA	liver	hoapeitu	3
HUITOTO_MIKA	drink	hiro	1
HUITOTO_MINICA	drink	hirode	1
HUITOTO_MINICA_2	drink	hiro	1
HUITOTO_MURUI	drink	hiro	1
HUITOTO_MURUI_2	drink	hiro	1
HUITOTO_NIPODE	drink	hiro	1
HUITOTO_NUPODE	drink	hiro	1
OCAINA	drink	5oxo	2
OCAINA_2	drink	5oxo	2
NONUYA	drink	notoci	3
HUITOTO_MIKA	see	kuo	1
HUITOTO_MINICA	see	kuo	1
HUITOTO_MINICA_2	see	kuo	1
HUITOTO_MURUI	see	kuo	1
HUITOTO_MURUI_2	see	kuo	1
HUITOTO_NIPODE	see	kuo	1
HUITOTO_NUPODE	see	kuo	1
HUITOTO_MINICA	see	eroi	2
HUITOTO_MINICA_2	see	Erii	2
HUITOTO_NIPODE	see	eroi	2
HUITOTO_NUPODE	see	Eroi	2
OCAINA	see	xa	3
OCAINA_2	see	xa	3
HUITOTO_MIKA	see	bei	4
HUITOTO_MURUI	see	baere	5
NONUYA	see	ha7i	6
HUITOTO_MIKA	hear	kaka	1
HUITOTO_MINICA	hear	kaka	1
HUITOTO_MINICA_2	hear	kaka	1
HUITOTO_MURUI	hear	kaka	1
HUITOTO_MURUI_2	hear	kaka	1
HUITOTO_NIPODE	hear	kaka	1
HUITOTO_NUPODE	hear	kaka	1
OCAINA	hear	xaxa	1
OCAINA_2	hear	xaxa	1
NONUYA	hear	teha7i	2
HUITOTO_MINICA	die	tui	1
HUITOTO_MINICA_2	die	tui	1
HUITOTO_NIPODE	die	dui	1
HUITOTO_NUPODE	die	dui	1
NONUYA	die	duCi	1
HUITOTO_MIKA	die	baau	2
HUITOTO_MURUI	die	bui	2
HUITOTO_MURUI	die	bau	2
OCAINA	die	uranu	3
OCAINA_2	die	uranu	3
OCAINA	die	5omobi	4
OCAINA_2	die	5omobi	4
HUITOTO_MURUI_2	die	piodai	5
HUITOTO_MIKA	come	bi	1
HUITOTO_MINICA	come	bi	1
HUITOTO_MINICA_2	come	bi	1
HUITOTO_MURUI	come	bi	1
HUITOTO_MURUI_2	come	bitE	1
HUITOTO_NIPODE	come	bi	1
HUITOTO_NUPODE	come	bi	1
NONUYA	come	bwi	1
OCAINA	come	ahi	2
OCAINA_2	come	ahi	2
OCAINA_2	come	a	3
OCAINA_2	come	u	3
HUITOTO_MIKA	sun	hitoma	1
HUITOTO_MINICA	sun	hitoma	1
HUITOTO_MURUI	sun	hitoma	1
HUITOTO_NIPODE	sun	hidoma	1
NONUYA	sun	mwi5a	2
OCAINA	sun	nua	3
HUITOTO_MIKA	water	haunoi	1
HUITOTO_MIKA	water	hunui	1
HUITOTO_MINICA	water	haunoi	1
HUITOTO_MINICA_2	water	haunoi	1
HUITOTO_MURUI	water	hunui	1
HUITOTO_MURUI_2	water	hunui	1
HUITOTO_NIPODE	water	haunoi	1
HUITOTO_NUPODE	water	haunoi	1
NONUYA	water	nu7ubi	2
OCAINA	water	5o	2
OCAINA	water	5ohu	2
OCAINA_2	water	5ohu	2
HUITOTO_MIKA	stone	nopuku	1
HUITOTO_MINICA	stone	nofuku	1
HUITOTO_MINICA_2	stone	nopuku	1
HUITOTO_MURUI	stone	nofuku	1
HUITOTO_MURUI_2	stone	nopuku	1
HUITOTO_NIPODE	stone	nopuku	1
HUITOTO_NUPODE	stone	nopuku	1
OCAINA	stone	gotuxo	2
OCAINA_2	stone	gotu7xo	2
NONUYA	stone	tai7u	3
HUITOTO_MIKA	fire	rauku	1
HUITOTO_MINICA	fire	irai	1
HUITOTO_MINICA_2	fire	irai	1
HUITOTO_MURUI	fire	irau	1
HUITOTO_MURUI_2	fire	irai	1
HUITOTO_NIPODE	fire	iraiku	1
HUITOTO_NUPODE	fire	iraiku	1
OCAINA	fire	Taro	2
OCAINA_2	fire	tyaro	2
NONUYA	fire	tobwe	3
HUITOTO_MIKA	path	naau8o	1
HUITOTO_MURUI	path	nau	1
HUITOTO_MURUI	path	nauso	1
HUITOTO_MURUI_2	path	naupo	1
OCAINA	path	najo	1
OCAINA_2	path	naho	1
HUITOTO_MINICA	path	durofe	2
HUITOTO_MINICA_2	path	duro	2
HUITOTO_NIPODE	path	durope	2
HUITOTO_NUPODE	path	duropE	2
HUITOTO_MINICA_2	path	io	3
HUITOTO_NUPODE	path	io	3
NONUYA	path	hao	4
OCAINA_2	path	tobu7tya	5
HUITOTO_MIKA	mountain	idu	1
HUITOTO_MINICA	mountain	kaifonedu	1
HUITOTO_MURUI	mountain	anedu	1
HUITOTO_NIPODE	mountain	kaiponedu	1
HUITOTO_MINICA	mountain	iferu	2
HUITOTO_NIPODE	mountain	iperu	2
NONUYA	mountain	hinaboni	3
HUITOTO_MIKA	night	nauo	1
HUITOTO_MINICA	night	nau	1
HUITOTO_MURUI	night	nauona	1
HUITOTO_MURUI_2	night	nauona	1
HUITOTO_NIPODE	night	nauo	1
OCAINA	night	nato	1
OCAINA_2	night	natyo	1
HUITOTO_MINICA_2	night	mauuo	2
HUITOTO_NUPODE	night	mauuo	2
NONUYA	night	nidu7u	3
HUITOTO_MIKA	full	oruiko	1
HUITOTO_MINICA	full	oruide	1
HUITOTO_MURUI	full	orude	1
HUITOTO_NIPODE	full	oruide	1
NONUYA	full	pati	2
HUITOTO_MIKA	new	komue	1
HUITOTO_MINICA	new	komue	1
HUITOTO_MINICA_2	new	komuE	1
HUITOTO_MURUI	new	komue	1
HUITOTO_MURUI_2	new	komuE	1
HUITOTO_NIPODE	new	komue	1
HUITOTO_NUPODE	new	komuE	1
NONUYA	new	homobwe	1
OCAINA	new	huto	2
OCAINA_2	new	hu7to	2
HUITOTO_MIKA	name	mameku	1
HUITOTO_MINICA	name	mameku	1
HUITOTO_MINICA_2	name	mamEku	1
HUITOTO_MURUI	name	mameku	1
HUITOTO_MURUI_2	name	mamEku	1
HUITOTO_NIPODE	name	mameku	1
HUITOTO_NUPODE	name	mamEku	1
NONUYA	name	mame	1
OCAINA	name	mamu	1
OCAINA_2	name	mamu	1
HUITOTO_MURUI	name	iku	2
HUITOTO_MINICA	tongue	iufe	1
HUITOTO_MINICA_2	tongue	iupE	1
HUITOTO_MURUI	tongue	iufe	1
HUITOTO_MURUI_2	tongue	iupE	1
HUITOTO_NIPODE	tongue	iupe	1
HUITOTO_NUPODE	tongue	iupE	1
OCAINA	tongue	hi5ofu	2
OCAINA_2	tongue	hi55o7pu	2
NONUYA	tongue	nopwe	3
HUITOTO_MINICA	star	ukudu	1
HUITOTO_MINICA_2	star	ukudu	1
HUITOTO_MURUI	star	ukudu	1
HUITOTO_MURUI_2	star	ukudu	1
HUITOTO_NIPODE	star	ukudo	1
HUITOTO_NUPODE	star	ukudo	1
NONUYA	star	todo	1
OCAINA	star	o7xoTo	2
OCAINA_2	star	o7xo7tyo	2
