# Supplementary material for: A test of Generalized Bayesian dating: A new linguistic dating method
Source: PLoS One. 2020 Aug 12;15(8):e0236522. doi: 10.1371/journal.pone.0236522 (PMC7423060; doi:10.1371/journal.pone.0236522)
Supplement: S1 File — Python code for extracting data from ASJP word lists, cognate identification, and conversion to nexus files. Word lists annotated for cognacy for all families. Nexus files and MrBayes command files for all families. (ZIP) [file pone.0236522.s001.zip › S1 Supporting Information/Cognates/Sentanic.txt.svm.CRP.0.57.cognates]

doculect	concept	asjp	cogid
DEMTA	I	mene	1
DEMTA_AMBORA	I	mini	1
DEMTA_MURIS	I	mene	1
SENTANI	I	d3yE	2
TABLA_UNKNOWN_DIAL	I	de	2
TABLA_C	I	de	2
TABLA_W	I	de	2
TABLA	I	de	2
TABLA	I	d3	2
TABLA_W	I	wepebesik	3
DEMTA	you	we	1
DEMTA_AMBORA	you	we	1
DEMTA_MURIS	you	we	1
TABLA_UNKNOWN_DIAL	you	we	1
TABLA_C	you	wo	1
DEMTA	you	me	2
TABLA	you	mbe	2
TABLA	you	me	2
SENTANI	you	w3yE	3
TABLA_W	you	webesika	4
DEMTA	we	Nama	1
DEMTA_AMBORA	we	ngame	1
DEMTA_MURIS	we	ngabepase	1
SENTANI	we	eyE	2
TABLA_UNKNOWN_DIAL	we	deye	2
TABLA	we	deye	2
TABLA_UNKNOWN_DIAL	we	e	3
TABLA_C	we	mot3rana	4
TABLA_W	we	d3t3toro	5
TABLA_W	we	we	6
TABLA	we	me	7
DEMTA	one	upu	1
DEMTA_UNKNOWNDIAL	one	upu	1
DEMTA_AMBORA	one	upu	1
DEMTA_MURIS	one	opo	1
SENTANI	one	3mbay	2
TABLA_UNKNOWN_DIAL	one	bei	2
TABLA_UNKNOWN_DIAL	one	besika	2
TABLA_C	one	besika	2
TABLA_W	one	besika	2
TABLA	one	besika	2
TABLA	one	mbei	2
DEMTA_AMBORA	one	opainun	3
DEMTA	two	puguai	1
DEMTA	two	pugwai	1
DEMTA_UNKNOWNDIAL	two	pugaey	1
DEMTA_AMBORA	two	pugwai	1
DEMTA_MURIS	two	fuwai	1
SENTANI	two	be	2
TABLA_UNKNOWN_DIAL	two	be	2
TABLA_UNKNOWN_DIAL	two	bi	2
TABLA_C	two	bo	2
TABLA_W	two	bi	2
TABLA	two	be	2
TABLA	two	bi	2
DEMTA	person	on	1
DEMTA_UNKNOWNDIAL	person	onon	1
DEMTA_AMBORA	person	on	1
DEMTA_MURIS	person	onum	1
SENTANI	person	do	2
TABLA_UNKNOWN_DIAL	person	detro	2
TABLA_UNKNOWN_DIAL	person	dotro	2
DEMTA	fish	ni5i	1
DEMTA_UNKNOWNDIAL	fish	ninyi	1
DEMTA_AMBORA	fish	ninyi	1
DEMTA_MURIS	fish	ninye	1
SENTANI	fish	ka	2
TABLA_UNKNOWN_DIAL	fish	ka	2
TABLA_C	fish	ka	2
TABLA_W	fish	ka	2
TABLA	fish	ka	2
DEMTA	dog	an3Ngen	1
DEMTA	dog	aweNgen	1
DEMTA_UNKNOWNDIAL	dog	aw3nggen	1
DEMTA_AMBORA	dog	awanggan	1
DEMTA_MURIS	dog	awanggan	1
SENTANI	dog	yoku	2
TABLA_UNKNOWN_DIAL	dog	yoku	2
TABLA	dog	yoku	2
DEMTA	louse	ami	1
DEMTA_UNKNOWNDIAL	louse	ami	1
DEMTA_AMBORA	louse	ami	1
DEMTA_MURIS	louse	ami	1
SENTANI	louse	mi	1
TABLA_C	louse	ming	2
TABLA_W	louse	ming	2
TABLA	louse	miN	2
TABLA_W	louse	opi	3
DEMTA	tree	yayeNgan	1
DEMTA_UNKNOWNDIAL	tree	yayenggan	1
DEMTA	tree	Za	2
DEMTA_UNKNOWNDIAL	tree	ya	2
DEMTA_AMBORA	tree	yaop	2
DEMTA_MURIS	tree	ya	2
SENTANI	tree	no	3
TABLA_C	tree	no	3
TABLA	tree	no	3
TABLA_UNKNOWN_DIAL	tree	o	4
TABLA_W	tree	o	4
TABLA	tree	o	4
DEMTA	leaf	piyi	1
DEMTA_UNKNOWNDIAL	leaf	piyi	1
DEMTA_AMBORA	leaf	piyi	1
DEMTA_MURIS	leaf	piye	1
TABLA_UNKNOWN_DIAL	leaf	kepe	2
TABLA_UNKNOWN_DIAL	leaf	ope	2
TABLA_C	leaf	k3pai	2
TABLA_W	leaf	okepai	2
TABLA	leaf	k3pei	2
SENTANI	leaf	fE	3
DEMTA	skin	yowyim	1
DEMTA	skin	yoyim	1
DEMTA_UNKNOWNDIAL	skin	yowyim	1
DEMTA_AMBORA	skin	yoyim	1
TABLA_UNKNOWN_DIAL	skin	ele	2
TABLA_UNKNOWN_DIAL	skin	elo	2
TABLA_C	skin	ele	2
TABLA_W	skin	ele	2
TABLA_W	skin	ere	2
TABLA	skin	ele	2
TABLA	skin	er3	2
DEMTA_MURIS	skin	im	3
SENTANI	skin	wa	4
DEMTA	blood	awar	1
DEMTA	blood	owar	1
DEMTA_UNKNOWNDIAL	blood	owar	1
DEMTA_AMBORA	blood	awar	1
DEMTA_MURIS	blood	awar	1
TABLA_UNKNOWN_DIAL	blood	sa	2
TABLA_C	blood	sa	2
TABLA_W	blood	sa	2
TABLA	blood	sa	2
SENTANI	blood	oki	3
TABLA_UNKNOWN_DIAL	blood	duo	4
TABLA_W	blood	oro	5
DEMTA	bone	ari	1
DEMTA_UNKNOWNDIAL	bone	ari	1
DEMTA_AMBORA	bone	ari	1
DEMTA_MURIS	bone	ari	1
TABLA	bone	oro	1
SENTANI	bone	bo	2
TABLA_UNKNOWN_DIAL	bone	mengkei	3
TABLA_C	bone	duo	4
DEMTA	ear	faweNgen	1
DEMTA_UNKNOWNDIAL	ear	pyawangg3n	1
DEMTA_AMBORA	ear	faewnggen	1
DEMTA_MURIS	ear	puanggan	1
TABLA_UNKNOWN_DIAL	ear	benteki	2
TABLA_UNKNOWN_DIAL	ear	buntekei	2
TABLA_C	ear	bunt3kai	2
TABLA_W	ear	betengkei	2
TABLA_W	ear	pentakey	2
TABLA	ear	bunt3kei	2
SENTANI	ear	ankEy	3
DEMTA	eye	kariNgewa	1
DEMTA_UNKNOWNDIAL	eye	kar3no	1
DEMTA_AMBORA	eye	karinggewa	1
DEMTA_MURIS	eye	karanggoa	1
SENTANI	eye	idoko	2
TABLA_UNKNOWN_DIAL	eye	do	2
TABLA_UNKNOWN_DIAL	eye	ndou	2
TABLA_W	eye	dou	2
TABLA	eye	ndou	2
DEMTA	tooth	itini	1
DEMTA_UNKNOWNDIAL	tooth	itini	1
DEMTA_AMBORA	tooth	itini	1
DEMTA_MURIS	tooth	iti	1
TABLA_UNKNOWN_DIAL	tooth	eti	1
TABLA_UNKNOWN_DIAL	tooth	iti	1
TABLA_C	tooth	eti	1
TABLA_W	tooth	eti	1
TABLA	tooth	eti	1
DEMTA	tongue	fiyarir	1
DEMTA_UNKNOWNDIAL	tongue	piarip	1
DEMTA_AMBORA	tongue	fiyarir	1
DEMTA_MURIS	tongue	piyarit	1
SENTANI	tongue	few	2
TABLA_UNKNOWN_DIAL	tongue	feu	2
TABLA_UNKNOWN_DIAL	tongue	peu	2
TABLA_C	tongue	feu	2
TABLA_W	tongue	peu	2
TABLA_W	tongue	teu	2
TABLA	tongue	peu	2
DEMTA	hand	name	1
DEMTA_UNKNOWNDIAL	hand	nama	1
DEMTA_AMBORA	hand	name	1
DEMTA_MURIS	hand	nama	1
SENTANI	hand	me	2
TABLA_UNKNOWN_DIAL	hand	me	2
TABLA	hand	m3	2
TABLA_UNKNOWN_DIAL	hand	moka	3
TABLA_C	hand	meka	3
TABLA_W	hand	meka	3
DEMTA	breasts	nep	1
DEMTA_UNKNOWNDIAL	breasts	nep	1
DEMTA_AMBORA	breasts	nep	1
DEMTA_MURIS	breasts	nep	1
TABLA_UNKNOWN_DIAL	breasts	kong	2
TABLA_C	breasts	kong	2
TABLA_W	breasts	kong	2
SENTANI	breasts	nim3	3
DEMTA	drink	muwuntan	1
DEMTA_AMBORA	drink	muwuntan	1
DEMTA_MURIS	drink	mowin	1
SENTANI	drink	anhi	2
SENTANI	drink	an3hi	2
TABLA_C	drink	an3masin	2
TABLA_UNKNOWN_DIAL	drink	buteanisi	3
TABLA_W	drink	buteantesine	3
TABLA_W	drink	butanimi	3
TABLA_UNKNOWN_DIAL	drink	dusime	4
DEMTA	see	kapr	1
DEMTA	see	kapruNgunan	1
DEMTA_AMBORA	see	kaprung	1
DEMTA_MURIS	see	kapre	1
TABLA_UNKNOWN_DIAL	see	tenime	2
TABLA_UNKNOWN_DIAL	see	tinbomie	2
TABLA_W	see	tekene	2
TABLA_W	see	tenime	2
TABLA	see	tenime	2
SENTANI	see	3d3	3
TABLA	see	t3	3
TABLA_C	see	tumb3kare	4
DEMTA	hear	fuatrotan	1
DEMTA_AMBORA	hear	fuatro	1
DEMTA_MURIS	hear	puatre	1
SENTANI	hear	bodo	2
TABLA_UNKNOWN_DIAL	hear	boto	2
TABLA_C	hear	bet	2
TABLA_W	hear	bet	2
TABLA	hear	b3toe	2
DEMTA	come	moyu	1
DEMTA_AMBORA	come	moyu	1
DEMTA_MURIS	come	moyu	1
TABLA_UNKNOWN_DIAL	come	mime	2
TABLA_C	come	miai	2
TABLA_W	come	mime	2
TABLA_C	come	dat3ma	3
TABLA	come	dat3	3
SENTANI	come	m3	4
TABLA	come	me	4
DEMTA	sun	omar	1
DEMTA_UNKNOWNDIAL	sun	umar	1
DEMTA_AMBORA	sun	omar	1
DEMTA_MURIS	sun	omar	1
SENTANI	sun	hu	2
TABLA_UNKNOWN_DIAL	sun	su	2
TABLA_C	sun	su	2
TABLA	sun	su	2
TABLA_UNKNOWN_DIAL	sun	soning	3
TABLA_W	sun	soning	3
TABLA	sun	soning	3
DEMTA	water	yarim	1
DEMTA_UNKNOWNDIAL	water	yarim	1
DEMTA_AMBORA	water	yarim	1
DEMTA_MURIS	water	yarim	1
SENTANI	water	bu	2
TABLA_UNKNOWN_DIAL	water	bu	2
TABLA_C	water	bu	2
TABLA_W	water	bu	2
TABLA	water	bu	2
DEMTA	stone	kara	1
DEMTA_UNKNOWNDIAL	stone	kare	1
DEMTA_AMBORA	stone	kara	1
DEMTA_AMBORA	stone	kare	1
DEMTA_MURIS	stone	kora	1
TABLA_UNKNOWN_DIAL	stone	olu	2
TABLA_UNKNOWN_DIAL	stone	oru	2
TABLA_C	stone	oru	2
TABLA_W	stone	oru	2
TABLA	stone	oru	2
SENTANI	stone	duka	3
DEMTA	fire	pa5	1
DEMTA	fire	pain	1
DEMTA_UNKNOWNDIAL	fire	paini	1
DEMTA_AMBORA	fire	paini	1
DEMTA_MURIS	fire	pain	1
TABLA_UNKNOWN_DIAL	fire	sing	2
TABLA_C	fire	sin	2
TABLA_W	fire	sing	2
TABLA	fire	sing	2
DEMTA	mountain	uwi	1
DEMTA_UNKNOWNDIAL	mountain	ugwe	1
DEMTA_AMBORA	mountain	ugwe	1
DEMTA_AMBORA	mountain	uwi	1
DEMTA_MURIS	mountain	uwe	1
TABLA_UNKNOWN_DIAL	mountain	soro	2
TABLA_C	mountain	s3ro	2
TABLA_W	mountain	s3ro	2
SENTANI	mountain	homunka	3
TABLA_W	mountain	meko	4
DEMTA	night	urim	1
DEMTA_UNKNOWNDIAL	night	urim	1
DEMTA_AMBORA	night	urim	1
DEMTA_MURIS	night	orim	1
SENTANI	night	deniyay	2
SENTANI	night	diniyay	2
TABLA_UNKNOWN_DIAL	night	dene	2
TABLA_UNKNOWN_DIAL	night	tereng	2
TABLA_C	night	denie	2
TABLA_W	night	deneng	2
TABLA	night	d3n	2
TABLA	night	d3n3	2
DEMTA	name	aror	1
DEMTA_UNKNOWNDIAL	name	aror	1
DEMTA_AMBORA	name	aror	1
DEMTA_MURIS	name	aror	1
SENTANI	name	do	2
TABLA_UNKNOWN_DIAL	name	do	2
TABLA_UNKNOWN_DIAL	name	eduo	2
TABLA_W	name	wado	3
TABLA	name	wado	3
DEMTA_AMBORA	nose	unyi	1
DEMTA_MURIS	nose	unye	1
TABLA_UNKNOWN_DIAL	nose	timiko	2
TABLA_UNKNOWN_DIAL	nose	timuko	2
TABLA_C	nose	tim3xo	2
TABLA_W	nose	timbko	2
TABLA_W	nose	timiko	2
DEMTA_UNKNOWNDIAL	nose	umiy3	3
SENTANI	nose	yoy	4
DEMTA_UNKNOWNDIAL	knee	namsu	1
DEMTA_AMBORA	knee	namsu	1
DEMTA_MURIS	knee	namsu	1
SENTANI	knee	odoh3l3	2
SENTANI	knee	odoh3l3m	2
TABLA_UNKNOWN_DIAL	knee	otobutu	3
TABLA_C	knee	otobutu	3
TABLA_W	knee	otobutu	3
TABLA_UNKNOWN_DIAL	knee	yengkeng	4
DEMTA_UNKNOWNDIAL	star	taugap	1
DEMTA_AMBORA	star	taugwab	1
DEMTA_UNKNOWNDIAL	star	w3ror	2
DEMTA_AMBORA	star	woror	2
DEMTA_MURIS	star	waror	2
TABLA_UNKNOWN_DIAL	star	meya	3
TABLA_C	star	mea	3
TABLA_W	star	meya	3
SENTANI	star	dalo	4
DEMTA_UNKNOWNDIAL	path	nip	1
DEMTA_AMBORA	path	nip	1
DEMTA_MURIS	path	nip	1
SENTANI	path	nibi	1
TABLA_UNKNOWN_DIAL	path	nipi	1
TABLA_C	path	nifi	1
TABLA_W	path	nipi	1
TABLA	path	nipi	1
TABLA_W	path	newaesime	2
SENTANI	new	n3m3	1
TABLA_UNKNOWN_DIAL	new	neme	1
TABLA_UNKNOWN_DIAL	new	manipana	2
TABLA_C	new	manifana	2
DEMTA_AMBORA	new	augau	3
DEMTA_MURIS	new	manyeren	4
TABLA_W	new	nemedopelre	5
TABLA_W	new	nufrenia	6
SENTANI	die	h3d3	1
TABLA	die	t3t3	1
DEMTA_MURIS	die	dutin	2
TABLA_UNKNOWN_DIAL	die	no	3
TABLA_UNKNOWN_DIAL	die	petepeku	4
TABLA_C	die	tetobugho	5
TABLA_W	die	diyatetepukoi	6
TABLA_UNKNOWN_DIAL	full	yasewande	1
TABLA_C	full	y3toande	1
DEMTA_MURIS	full	dudurun	2
TABLA_W	full	netewade	3
TABLA_W	full	wandaanapuka	4
TABLA	full	k3mew3	5
