# Supplementary material for: A test of Generalized Bayesian dating: A new linguistic dating method
Source: PLoS One. 2020 Aug 12;15(8):e0236522. doi: 10.1371/journal.pone.0236522 (PMC7423060; doi:10.1371/journal.pone.0236522)
Supplement: S1 File — Python code for extracting data from ASJP word lists, cognate identification, and conversion to nexus files. Word lists annotated for cognacy for all families. Nexus files and MrBayes command files for all families. (ZIP) [file pone.0236522.s001.zip › S1 Supporting Information/Cognates/Songhay.txt.svm.CRP.0.57.cognates]

doculect	concept	asjp	cogid
DENDI	I	hay	1
DJENNE_CHIINI	I	ay	1
KORANDJE	I	ax3y	1
KOROBORO_SENNI	I	ay	1
KOYRA_CHIINI	I	ay	1
TADAKSAHAK	I	axay	1
TASAWAQ	I	xay	1
TONDI_SONGWAY_KIINI	I	ayi	1
ZARMA	I	ay	1
KOROBORO_SENNI	I	ya	2
DENDI	you	ni	1
DJENNE_CHIINI	you	ni	1
KORANDJE	you	ni	1
KOROBORO_SENNI	you	ni	1
KOROBORO_SENNI	you	n	1
KOYRA_CHIINI	you	ni	1
TADAKSAHAK	you	nin	1
TASAWAQ	you	ni	1
TONDI_SONGWAY_KIINI	you	ni	1
ZARMA	you	ni	1
DJENNE_CHIINI	you	ma	2
KOROBORO_SENNI	you	ma	2
KOYRA_CHIINI	you	ma	2
DENDI	we	iri	1
DJENNE_CHIINI	we	yer	1
KOROBORO_SENNI	we	ir	1
KOROBORO_SENNI	we	iri	1
KOYRA_CHIINI	we	yer	1
TADAKSAHAK	we	ari	1
TASAWAQ	we	iri	1
TONDI_SONGWAY_KIINI	we	yeri	1
ZARMA	we	iri	1
KORANDJE	we	yayu	2
DENDI	one	fo	1
DJENNE_CHIINI	one	fo	1
KORANDJE	one	afu	1
KOROBORO_SENNI	one	fo	1
KOYRA_CHIINI	one	fo	1
TADAKSAHAK	one	foda	1
TASAWAQ	one	fo	1
TONDI_SONGWAY_KIINI	one	fo	1
ZARMA	one	fo	1
DENDI	two	hinka	1
DJENNE_CHIINI	two	hiNka	1
KORANDJE	two	inka	1
KOROBORO_SENNI	two	hiNka	1
KOYRA_CHIINI	two	hiNka	1
TADAKSAHAK	two	hinka	1
TASAWAQ	two	hinka	1
TONDI_SONGWAY_KIINI	two	hiNka	1
ZARMA	two	hinka	1
DENDI	person	boro	1
DJENNE_CHIINI	person	bor	1
KORANDJE	person	ba	1
KOROBORO_SENNI	person	boro	1
KOYRA_CHIINI	person	boro	1
KOYRA_CHIINI	person	bor	1
TADAKSAHAK	person	bora	1
TASAWAQ	person	baro	1
TONDI_SONGWAY_KIINI	person	boro	1
ZARMA	person	alboro	1
DENDI	fish	isaham	1
DJENNE_CHIINI	fish	hariham	1
KOROBORO_SENNI	fish	hariham	1
DJENNE_CHIINI	fish	ham	2
KOROBORO_SENNI	fish	hamisa	2
KOYRA_CHIINI	fish	hamhari	2
ZARMA	fish	hamisa	2
KORANDJE	fish	lhuc	3
TADAKSAHAK	fish	amanana	4
TASAWAQ	fish	kifi	5
TONDI_SONGWAY_KIINI	fish	desi	6
DENDI	dog	hansi	1
DJENNE_CHIINI	dog	haSi	1
DJENNE_CHIINI	dog	haySi	1
DJENNE_CHIINI	dog	haysi	1
DJENNE_CHIINI	dog	hasi	1
KORANDJE	dog	h3ynSi	1
KOROBORO_SENNI	dog	hanSi	1
KOROBORO_SENNI	dog	haySi	1
KOROBORO_SENNI	dog	hansi	1
KOYRA_CHIINI	dog	haySi	1
KOYRA_CHIINI	dog	haysi	1
KOYRA_CHIINI	dog	haSi	1
TADAKSAHAK	dog	hanSi	1
TASAWAQ	dog	hansi	1
TONDI_SONGWAY_KIINI	dog	hansi	1
ZARMA	dog	hansi	1
DENDI	louse	gani	1
DJENNE_CHIINI	louse	gani	1
KORANDJE	louse	gani	1
KOYRA_CHIINI	louse	gani	1
TADAKSAHAK	louse	geni	1
TASAWAQ	louse	gani	1
TONDI_SONGWAY_KIINI	louse	gani	1
ZARMA	louse	gani	1
DENDI	tree	turi	1
DJENNE_CHIINI	tree	tuguri	1
KOROBORO_SENNI	tree	turi	1
KOYRA_CHIINI	tree	turi	1
TADAKSAHAK	tree	tugudu	1
TASAWAQ	tree	tuguzi	1
ZARMA	tree	turinya	1
TONDI_SONGWAY_KIINI	tree	hE	2
DJENNE_CHIINI	leaf	fita	1
KOROBORO_SENNI	leaf	fita	1
KOYRA_CHIINI	leaf	fita	1
DENDI	leaf	kosu	2
TONDI_SONGWAY_KIINI	leaf	bosu	2
TONDI_SONGWAY_KIINI	leaf	kowsi	2
TONDI_SONGWAY_KIINI	leaf	hEkowsi	2
ZARMA	leaf	kobto	2
KORANDJE	leaf	if3w	3
TADAKSAHAK	leaf	ala	4
TASAWAQ	leaf	hanga	5
DENDI	skin	kuru	1
DJENNE_CHIINI	skin	kuru	1
KORANDJE	skin	kuru	1
KOROBORO_SENNI	skin	kuru	1
KOYRA_CHIINI	skin	gakuru	1
KOYRA_CHIINI	skin	kuru	1
TADAKSAHAK	skin	kuru	1
TONDI_SONGWAY_KIINI	skin	kuru	1
ZARMA	skin	kuru	1
TASAWAQ	skin	elam	2
DENDI	blood	kpiri	1
DJENNE_CHIINI	blood	kuri	1
KORANDJE	blood	kuci	1
KOROBORO_SENNI	blood	kuri	1
KOYRA_CHIINI	blood	kuri	1
TADAKSAHAK	blood	kuden	1
TASAWAQ	blood	kuzi	1
TONDI_SONGWAY_KIINI	blood	kuri	1
ZARMA	blood	kuri	1
DENDI	bone	biri	1
DJENNE_CHIINI	bone	biri	1
KORANDJE	bone	bici	1
KOROBORO_SENNI	bone	biri	1
KOYRA_CHIINI	bone	biri	1
TADAKSAHAK	bone	bidi	1
TASAWAQ	bone	binzi	1
TONDI_SONGWAY_KIINI	bone	biri	1
ZARMA	bone	biri	1
DENDI	horn	hili	1
KOROBORO_SENNI	horn	hilli	1
KOYRA_CHIINI	horn	hilli	1
TADAKSAHAK	horn	hili	1
TONDI_SONGWAY_KIINI	horn	hili	1
ZARMA	horn	hili	1
KORANDJE	horn	caSk3wc	2
TASAWAQ	horn	as7kaw	3
DENDI	ear	kaNa	1
DJENNE_CHIINI	ear	haNa	1
DJENNE_CHIINI	ear	haNga	1
KORANDJE	ear	h3nga	1
KOROBORO_SENNI	ear	haNNa	1
KOROBORO_SENNI	ear	haNa	1
KOYRA_CHIINI	ear	haNa	1
TADAKSAHAK	ear	hanga	1
TASAWAQ	ear	hanga	1
TONDI_SONGWAY_KIINI	ear	hayE	1
ZARMA	ear	hanga	1
DENDI	eye	mo	1
DJENNE_CHIINI	eye	mo	1
KORANDJE	eye	mu	1
KOROBORO_SENNI	eye	mo	1
KOROBORO_SENNI	eye	mone	1
KOYRA_CHIINI	eye	mo	1
TADAKSAHAK	eye	mo	1
TASAWAQ	eye	mo	1
TONDI_SONGWAY_KIINI	eye	moyse	1
TONDI_SONGWAY_KIINI	eye	mo	1
ZARMA	eye	mo	1
DENDI	nose	nine	1
DJENNE_CHIINI	nose	ninE	1
KORANDJE	nose	nini	1
KOROBORO_SENNI	nose	nina	1
KOROBORO_SENNI	nose	nine	1
KOYRA_CHIINI	nose	nine	1
TASAWAQ	nose	nine	1
TONDI_SONGWAY_KIINI	nose	ninE	1
ZARMA	nose	nine	1
TADAKSAHAK	nose	tinzar	2
DENDI	tooth	hinTe	1
DJENNE_CHIINI	tooth	hinE	1
KOROBORO_SENNI	tooth	hiNe	1
KOROBORO_SENNI	tooth	hiNa	1
KOROBORO_SENNI	tooth	hine	1
KOYRA_CHIINI	tooth	hine	1
KOYRA_CHIINI	tooth	hiye	1
KOYRA_CHIINI	tooth	hiye	1
TONDI_SONGWAY_KIINI	tooth	hiyE	1
ZARMA	tooth	ninTe	1
TADAKSAHAK	tooth	eSan	2
TASAWAQ	tooth	esan	2
KORANDJE	tooth	caxm3s	3
TADAKSAHAK	tongue	il3s	1
TASAWAQ	tongue	ilis	1
DENDI	tongue	dElE	2
DJENNE_CHIINI	tongue	dEnE	2
KORANDJE	tongue	cini	2
KOROBORO_SENNI	tongue	dene	2
KOROBORO_SENNI	tongue	dena	2
KOYRA_CHIINI	tongue	dene	2
TONDI_SONGWAY_KIINI	tongue	dElE	2
ZARMA	tongue	dene	2
DJENNE_CHIINI	knee	kanje	1
KORANDJE	knee	k3nga	1
KOROBORO_SENNI	knee	kanje	1
KOROBORO_SENNI	knee	kanNge	1
KOYRA_CHIINI	knee	kanje	1
TONDI_SONGWAY_KIINI	knee	kaNge	1
ZARMA	knee	kange	1
TADAKSAHAK	knee	afud	2
TASAWAQ	knee	afud7	2
DENDI	knee	ceNe	3
DENDI	hand	kame	1
DJENNE_CHIINI	hand	kamba	1
KORANDJE	hand	k3mbi	1
KOROBORO_SENNI	hand	kabe	1
KOROBORO_SENNI	hand	kaba	1
KOROBORO_SENNI	hand	kambe	1
KOROBORO_SENNI	hand	kambas	1
KOYRA_CHIINI	hand	kamba	1
TADAKSAHAK	hand	kamba	1
TASAWAQ	hand	kamba	1
TONDI_SONGWAY_KIINI	hand	kambE	1
ZARMA	hand	kambe	1
DENDI	breasts	fafa	1
DJENNE_CHIINI	breasts	fafa	1
KOROBORO_SENNI	breasts	fafa	1
KOYRA_CHIINI	breasts	fafa	1
TADAKSAHAK	breasts	afaf	1
TONDI_SONGWAY_KIINI	breasts	fEfE	1
ZARMA	breasts	fafe	1
KORANDJE	breasts	kank3m	2
TASAWAQ	breasts	kankam	2
KOROBORO_SENNI	breasts	gande	3
DJENNE_CHIINI	liver	tasa	1
KORANDJE	liver	c3sa	1
KOROBORO_SENNI	liver	tasa	1
KOYRA_CHIINI	liver	tasa	1
TADAKSAHAK	liver	taSa	1
ZARMA	liver	tasa	1
DENDI	liver	bara	2
TONDI_SONGWAY_KIINI	liver	hampE	3
DJENNE_CHIINI	drink	ni	1
DJENNE_CHIINI	drink	nin	1
KORANDJE	drink	n3n	1
KOYRA_CHIINI	drink	nin	1
TADAKSAHAK	drink	nin	1
TASAWAQ	drink	nin	1
DENDI	drink	haw	2
KOROBORO_SENNI	drink	haN	2
TONDI_SONGWAY_KIINI	drink	haN	2
TONDI_SONGWAY_KIINI	drink	hobe	2
ZARMA	drink	haN	2
DJENNE_CHIINI	see	guna	1
KORANDJE	see	gwa	1
KOROBORO_SENNI	see	guna	1
KOYRA_CHIINI	see	guna	1
TADAKSAHAK	see	guna	1
TASAWAQ	see	guna	1
DENDI	see	di	2
KOROBORO_SENNI	see	di	2
TONDI_SONGWAY_KIINI	see	di	2
ZARMA	see	di	2
DJENNE_CHIINI	see	honno	3
KOROBORO_SENNI	see	honney	3
KOYRA_CHIINI	see	honno	3
DENDI	hear	ma	1
DJENNE_CHIINI	hear	mom	1
DJENNE_CHIINI	hear	mo	1
KORANDJE	hear	m3w	1
KOROBORO_SENNI	hear	ma	1
KOYRA_CHIINI	hear	mom	1
KOYRA_CHIINI	hear	mow	1
TADAKSAHAK	hear	mo	1
TASAWAQ	hear	maw	1
TONDI_SONGWAY_KIINI	hear	ma	1
ZARMA	hear	ma	1
DENDI	die	bu	1
DJENNE_CHIINI	die	bu	1
KORANDJE	die	bw3n	1
KOROBORO_SENNI	die	bu	1
KOYRA_CHIINI	die	bun	1
TADAKSAHAK	die	bun	1
TASAWAQ	die	bun	1
TONDI_SONGWAY_KIINI	die	bu	1
ZARMA	die	bu	1
DENDI	come	ka	1
DJENNE_CHIINI	come	ka	1
KORANDJE	come	ka	1
KOROBORO_SENNI	come	ka	1
KOYRA_CHIINI	come	ka	1
TASAWAQ	come	kway	1
TONDI_SONGWAY_KIINI	come	ka	1
ZARMA	come	ka	1
TADAKSAHAK	come	koykat	2
DENDI	sun	weyno	1
DJENNE_CHIINI	sun	woynE	1
KORANDJE	sun	inuw	1
KOROBORO_SENNI	sun	woynow	1
KOROBORO_SENNI	sun	weynow	1
KOROBORO_SENNI	sun	woyna	1
KOYRA_CHIINI	sun	woyne	1
KOYRA_CHIINI	sun	woyna	1
TADAKSAHAK	sun	wayni	1
TASAWAQ	sun	wayna	1
TONDI_SONGWAY_KIINI	sun	woynE	1
ZARMA	sun	wayno	1
DENDI	star	handoriya	1
KOROBORO_SENNI	star	handarey	1
KOYRA_CHIINI	star	handarey	1
ZARMA	star	handarayze	1
DJENNE_CHIINI	star	saney	2
KOYRA_CHIINI	star	saney	2
TADAKSAHAK	star	atri	3
TASAWAQ	star	at7r7i	3
KORANDJE	star	aca	4
DENDI	water	hari	1
DJENNE_CHIINI	water	hari	1
KORANDJE	water	iri	1
KORANDJE	water	3yri	1
KOROBORO_SENNI	water	hari	1
KOYRA_CHIINI	water	hari	1
TONDI_SONGWAY_KIINI	water	hari	1
ZARMA	water	hari	1
TADAKSAHAK	water	aryen	2
DENDI	stone	toni	1
DJENNE_CHIINI	stone	tondi	1
KORANDJE	stone	c3ncu	1
KOROBORO_SENNI	stone	tondi	1
KOYRA_CHIINI	stone	tondi	1
KOYRA_CHIINI	stone	toyndi	1
TADAKSAHAK	stone	t7ondi	1
TASAWAQ	stone	tanzi	1
TONDI_SONGWAY_KIINI	stone	tondi	1
ZARMA	stone	tondi	1
DJENNE_CHIINI	stone	bElE	2
DENDI	fire	nine	1
DJENNE_CHIINI	fire	nunE	1
KOROBORO_SENNI	fire	nuna	1
KOROBORO_SENNI	fire	nune	1
KOYRA_CHIINI	fire	nune	1
TONDI_SONGWAY_KIINI	fire	nuna	1
KORANDJE	fire	uru	2
TADAKSAHAK	fire	huru	2
TASAWAQ	fire	huru	2
DJENNE_CHIINI	fire	tow	3
ZARMA	fire	danTi	4
DJENNE_CHIINI	path	fondo	1
KOROBORO_SENNI	path	fonda	1
KOROBORO_SENNI	path	fondo	1
KOYRA_CHIINI	path	fondo	1
TONDI_SONGWAY_KIINI	path	fondo	1
ZARMA	path	fondo	1
DJENNE_CHIINI	path	lolow	2
KOROBORO_SENNI	path	lolo	2
KOYRA_CHIINI	path	lolo	2
DENDI	path	hini	3
KORANDJE	path	caxaz3mc	4
TADAKSAHAK	path	tadaqat	5
TASAWAQ	path	t7aray	6
DJENNE_CHIINI	mountain	tondi	1
KOROBORO_SENNI	mountain	tondi	1
KOYRA_CHIINI	mountain	tondi	1
TADAKSAHAK	mountain	t7ondi	1
TONDI_SONGWAY_KIINI	mountain	tondi	1
DENDI	mountain	gure	2
KORANDJE	mountain	adra	3
TASAWAQ	mountain	aksuwar	4
DENDI	night	cini	1
DJENNE_CHIINI	night	Cigi	1
KOROBORO_SENNI	night	Cijin	1
KOROBORO_SENNI	night	Ciji	1
KOROBORO_SENNI	night	Cigin	1
KOYRA_CHIINI	night	Ciji	1
KOYRA_CHIINI	night	Cigin	1
TADAKSAHAK	night	ciTi	1
TASAWAQ	night	sigi	1
ZARMA	night	cini	1
KORANDJE	night	kika	2
TONDI_SONGWAY_KIINI	night	kiyo	2
DENDI	full	to	1
DJENNE_CHIINI	full	tono	1
KORANDJE	full	t3n	1
KOROBORO_SENNI	full	tona	1
KOYRA_CHIINI	full	ton	1
TADAKSAHAK	full	t7on	1
TASAWAQ	full	t7an	1
TONDI_SONGWAY_KIINI	full	to	1
ZARMA	full	to	1
TONDI_SONGWAY_KIINI	full	koNgu	2
DENDI	new	tago	1
DJENNE_CHIINI	new	tawo	1
KORANDJE	new	cax3w	1
KOROBORO_SENNI	new	taga	1
KOROBORO_SENNI	new	tawa	1
KOYRA_CHIINI	new	tawo	1
TASAWAQ	new	tagi	1
TONDI_SONGWAY_KIINI	new	taw	1
ZARMA	new	taTi	1
TADAKSAHAK	new	yaynay	2
DENDI	name	ma	1
DJENNE_CHIINI	name	ma	1
KORANDJE	name	ma	1
KOROBORO_SENNI	name	ma	1
KOYRA_CHIINI	name	ma	1
TADAKSAHAK	name	man	1
TASAWAQ	name	man	1
TONDI_SONGWAY_KIINI	name	ma	1
ZARMA	name	ma	1
