# Supplementary material for: A test of Generalized Bayesian dating: A new linguistic dating method
Source: PLoS One. 2020 Aug 12;15(8):e0236522. doi: 10.1371/journal.pone.0236522 (PMC7423060; doi:10.1371/journal.pone.0236522)
Supplement: S1 File — Python code for extracting data from ASJP word lists, cognate identification, and conversion to nexus files. Word lists annotated for cognacy for all families. Nexus files and MrBayes command files for all families. (ZIP) [file pone.0236522.s001.zip › S1 Supporting Information/Cognates/Gunwinyguan.txt.svm.CRP.0.57.cognates]

doculect	concept	asjp	cogid
BUAN	I	N3i	1
GUNBALANG_WARLANG	I	Nayi	1
GUNWINGGU_MANYALLALUK_MAYALI	I	Nayi	1
GUNWINGGU_KUNE	I	Nayi	1
GUNWINGGU_KUNWINJKU	I	Naye	1
GUNWINGGU_KUNINJKU	I	Nayi	1
DJAUAN	I	Narg	2
BUAN	I	NE	2
GUNWINGGU_MANYALLALUK_MAYALI	I	Nad	2
GUNWINGGU_GUN_DJEIHMI	I	Naduk	2
GUNWINGGU_KUNE	I	Nad	2
GUNWINGGU_KUNINJKU	I	Nad	2
RAINBARNGO	I	Ninda	2
GUNBALANG_WARLANG	one	naguTi	1
GUNWINGGU_MANYALLALUK_MAYALI	one	nagidyi	1
GUNWINGGU_GUN_DJEIHMI	one	nagudyi	1
GUNWINGGU_KUNE	one	nakudyi	1
GUNWINGGU_KUNWINJKU	one	nakudyi	1
GUNWINGGU_KUNINJKU	one	nakudyi	1
BUAN	one	wE5in	2
RAINBARNGO	one	waNginda	2
DJAUAN	one	naTirin	3
NUNGGUBUYU	one	a5jabugij	4
GUNWINGGU_MANYALLALUK_MAYALI	two	burge4	1
GUNWINGGU_GUN_DJEIHMI	two	bogen	1
GUNWINGGU_KUNWINJKU	two	boken	1
GUNWINGGU_KUNINJKU	two	boken	1
BUAN	two	yEbbun	2
RAINBARNGO	two	y3bban	2
DJAUAN	two	TadgoraN	3
GUNBALANG_WARLANG	two	gaburg	4
GUNWINGGU_KUNE	two	dyarko	5
NUNGGUBUYU	two	wulawa	6
GUNWINGGU_MANYALLALUK_MAYALI	person	bini5	1
GUNWINGGU_GUN_DJEIHMI	person	bini5	1
GUNWINGGU_KUNE	person	bini5	1
GUNWINGGU_KUNWINJKU	person	bini5	1
GUNWINGGU_KUNINJKU	person	bini5	1
BUAN	person	bi	2
RAINBARNGO	person	bi	2
DJAUAN	person	muNgowi	3
GUNBALANG_WARLANG	person	gidimarg	4
NUNGGUBUYU	person	wuruj	5
BUAN	fish	TE5	1
GUNWINGGU_MANYALLALUK_MAYALI	fish	dyen	1
GUNWINGGU_GUN_DJEIHMI	fish	dye5	1
GUNWINGGU_KUNE	fish	dye5	1
GUNWINGGU_KUNWINJKU	fish	dye5	1
GUNWINGGU_KUNINJKU	fish	dye5	1
RAINBARNGO	fish	Ta5	1
DJAUAN	fish	giyou	2
GUNBALANG_WARLANG	fish	barbuN	3
NUNGGUBUYU	fish	Nujija	4
BUAN	dog	rolu	1
BUAN	dog	rulE	1
GUNBALANG_WARLANG	dog	durdug	2
GUNWINGGU_GUN_DJEIHMI	dog	duruk	2
GUNWINGGU_KUNE	dog	duruk	2
GUNWINGGU_KUNWINJKU	dog	duruk	2
GUNWINGGU_KUNINJKU	dog	duruk	2
NUNGGUBUYU	dog	landurg	2
GUNWINGGU_MANYALLALUK_MAYALI	dog	dyamo	3
RAINBARNGO	dog	Tamu	3
GUNWINGGU_KUNE	dog	dyuNdyu4	4
GUNWINGGU_KUNE	dog	5u5u4	4
DJAUAN	dog	warug	5
NUNGGUBUYU	dog	wuNgan	6
DJAUAN	louse	dod	1
BUAN	louse	dod	1
GUNBALANG_WARLANG	louse	minaN	2
NUNGGUBUYU	louse	bulubulg	3
RAINBARNGO	louse	mid	4
GUNBALANG_WARLANG	tree	gendulg	1
GUNWINGGU_GUN_DJEIHMI	tree	gundulk	1
GUNWINGGU_KUNE	tree	kundulk	1
GUNWINGGU_KUNWINJKU	tree	kundulk	1
GUNWINGGU_KUNINJKU	tree	kundulk	1
DJAUAN	tree	la4	2
BUAN	tree	dol	3
NUNGGUBUYU	tree	raNag	4
RAINBARNGO	tree	bolo	5
GUNWINGGU_MANYALLALUK_MAYALI	leaf	gunmalawor	1
GUNWINGGU_GUN_DJEIHMI	leaf	gunmalawor	1
DJAUAN	leaf	malawara	2
GUNBALANG_WARLANG	leaf	maTula	2
GUNWINGGU_KUNE	leaf	malaeorno	2
GUNWINGGU_KUNWINJKU	leaf	kunmalawor	3
GUNWINGGU_KUNINJKU	leaf	kunwor	3
GUNWINGGU_KUNINJKU	leaf	kunmalawor	3
BUAN	leaf	bEl7	4
RAINBARNGO	leaf	bal7na	4
NUNGGUBUYU	leaf	juiyar	5
NUNGGUBUYU	leaf	yir	6
GUNWINGGU_MANYALLALUK_MAYALI	skin	gungulah	1
GUNWINGGU_GUN_DJEIHMI	skin	gungulah	1
GUNWINGGU_KUNWINJKU	skin	kunkulah	2
GUNWINGGU_KUNINJKU	skin	kunkulah	2
BUAN	skin	gulE7no	3
GUNWINGGU_KUNE	skin	kulahno	3
NUNGGUBUYU	skin	magulag	3
RAINBARNGO	skin	gula7	3
DJAUAN	skin	Nawig	4
GUNBALANG_WARLANG	skin	giwid7	5
GUNWINGGU_GUN_DJEIHMI	blood	gungulba	1
GUNWINGGU_KUNWINJKU	blood	kunkulba	1
GUNWINGGU_KUNINJKU	blood	kunkulba	1
GUNWINGGU_MANYALLALUK_MAYALI	blood	gulbano	2
GUNWINGGU_KUNE	blood	kulbano	2
NUNGGUBUYU	blood	wulaN	2
RAINBARNGO	blood	gulbana	2
DJAUAN	blood	NanguraiT	3
BUAN	blood	gurEiT	3
DJAUAN	blood	Nanbimar	4
GUNBALANG_WARLANG	blood	mulubin	5
NUNGGUBUYU	blood	Nuluji	6
BUAN	bone	mo	1
GUNWINGGU_MANYALLALUK_MAYALI	bone	mono	1
GUNWINGGU_KUNE	bone	murNno	1
GUNWINGGU_KUNE	bone	mono	1
GUNWINGGU_GUN_DJEIHMI	bone	gunmurN	2
GUNWINGGU_KUNWINJKU	bone	kunmurN	2
GUNWINGGU_KUNINJKU	bone	kunmurN	2
DJAUAN	bone	Nangurgmo	3
NUNGGUBUYU	bone	Nagara	3
GUNBALANG_WARLANG	bone	gagag	4
RAINBARNGO	bone	balmana	5
GUNWINGGU_MANYALLALUK_MAYALI	ear	gunganem	1
GUNWINGGU_GUN_DJEIHMI	ear	gunganem	1
GUNWINGGU_KUNWINJKU	ear	kunkanem	2
GUNWINGGU_KUNINJKU	ear	kunkanem	2
BUAN	ear	gEnEm	3
GUNBALANG_WARLANG	ear	galmu	3
GUNWINGGU_KUNE	ear	kanemno	3
RAINBARNGO	ear	ganam	3
DJAUAN	ear	NanTungur	4
NUNGGUBUYU	ear	waraN	5
BUAN	eye	m3m3	1
BUAN	eye	mimi	1
GUNWINGGU_KUNE	eye	mimno	1
GUNWINGGU_KUNINJKU	eye	mimno	1
GUNWINGGU_MANYALLALUK_MAYALI	eye	gunmim	2
GUNWINGGU_GUN_DJEIHMI	eye	gunmim	2
GUNWINGGU_KUNWINJKU	eye	kunmim	2
GUNWINGGU_KUNINJKU	eye	kunmim	2
DJAUAN	eye	Nandum	3
GUNBALANG_WARLANG	eye	wumu	4
GUNWINGGU_KUNINJKU	eye	kunkalNgu5	5
NUNGGUBUYU	eye	bagalaN	6
NUNGGUBUYU	eye	munbarg	7
RAINBARNGO	eye	gainTulya	8
GUNWINGGU_MANYALLALUK_MAYALI	tooth	gunyitme	1
GUNWINGGU_GUN_DJEIHMI	tooth	gunyidme	1
GUNWINGGU_KUNWINJKU	tooth	kunyidme	1
GUNWINGGU_KUNINJKU	tooth	kunyidme	1
GUNWINGGU_KUNE	tooth	ridmeno	2
GUNWINGGU_KUNINJKU	tooth	ridmeno	2
DJAUAN	tooth	Nanlabmu	3
BUAN	tooth	yEmErg	4
GUNBALANG_WARLANG	tooth	gayaN	5
NUNGGUBUYU	tooth	ra	6
RAINBARNGO	tooth	bumana	7
GUNWINGGU_MANYALLALUK_MAYALI	tongue	gundyen	1
GUNWINGGU_GUN_DJEIHMI	tongue	gundyen	1
GUNWINGGU_KUNWINJKU	tongue	kundyen	1
GUNWINGGU_KUNINJKU	tongue	kundyen	1
GUNWINGGU_KUNE	tongue	dyeno	2
GUNWINGGU_KUNINJKU	tongue	dyeno	2
DJAUAN	tongue	NanTan	3
BUAN	tongue	dEl	4
GUNBALANG_WARLANG	tongue	Nag	5
RAINBARNGO	tongue	diyalN	6
BUAN	knee	bEd	1
GUNWINGGU_KUNE	knee	badno	1
DJAUAN	knee	ganabad	2
GUNWINGGU_GUN_DJEIHMI	knee	gunbard	2
GUNWINGGU_KUNWINJKU	knee	kunbad	2
GUNWINGGU_KUNINJKU	knee	kunbad	2
GUNBALANG_WARLANG	knee	bilNar	3
NUNGGUBUYU	knee	lan	4
RAINBARNGO	knee	mabol7na	5
GUNBALANG_WARLANG	hand	gunbid	1
GUNWINGGU_MANYALLALUK_MAYALI	hand	gunbit	1
GUNWINGGU_GUN_DJEIHMI	hand	gunbid	1
GUNWINGGU_KUNWINJKU	hand	kunbid	1
GUNWINGGU_KUNINJKU	hand	kunbid	1
BUAN	hand	NErin	2
NUNGGUBUYU	hand	maraN	2
DJAUAN	hand	berag	3
GUNWINGGU_KUNE	hand	bidno	4
RAINBARNGO	hand	laNina	5
GUNWINGGU_MANYALLALUK_MAYALI	liver	gundiu	1
GUNWINGGU_GUN_DJEIHMI	liver	gundiu	1
GUNWINGGU_KUNWINJKU	liver	kundiw	1
GUNWINGGU_KUNINJKU	liver	kunmalk	1
GUNWINGGU_KUNE	liver	malkno	2
RAINBARNGO	liver	malogna	2
DJAUAN	liver	Nanmaian	3
BUAN	liver	NEldi	4
GUNBALANG_WARLANG	liver	yuwunal	5
NUNGGUBUYU	liver	aman	6
BUAN	drink	golNon	1
NUNGGUBUYU	drink	walNu	1
DJAUAN	drink	bonowolgma	2
GUNBALANG_WARLANG	drink	badiTi	3
NUNGGUBUYU	drink	wudba	4
RAINBARNGO	drink	rom	5
GUNWINGGU_MANYALLALUK_MAYALI	see	kudume	1
GUNWINGGU_GUN_DJEIHMI	see	kudume	1
DJAUAN	see	Nana	2
BUAN	see	nE	2
GUNBALANG_WARLANG	see	na	2
GUNWINGGU_MANYALLALUK_MAYALI	see	nan	2
GUNWINGGU_GUN_DJEIHMI	see	nan	2
NUNGGUBUYU	see	na	2
RAINBARNGO	see	na	2
NUNGGUBUYU	see	waraNga	3
DJAUAN	hear	beNTaNin	1
DJAUAN	hear	beNTaNin	1
GUNWINGGU_MANYALLALUK_MAYALI	hear	bekan	1
GUNWINGGU_GUN_DJEIHMI	hear	bekan	1
GUNWINGGU_KUNE	hear	bekan	1
GUNWINGGU_KUNWINJKU	hear	bekan	1
GUNWINGGU_KUNINJKU	hear	bekan	1
GUNWINGGU_MANYALLALUK_MAYALI	hear	marNgalahme	2
GUNWINGGU_KUNE	hear	marNgalahme	2
GUNWINGGU_KUNWINJKU	hear	marngalahme	2
GUNWINGGU_KUNINJKU	hear	marNgalahme	2
BUAN	hear	wonE	3
GUNBALANG_WARLANG	hear	Nalyu	4
NUNGGUBUYU	hear	yaNa	5
NUNGGUBUYU	hear	wawaNgi	6
RAINBARNGO	hear	Nawa	7
DJAUAN	die	Toin	1
DJAUAN	die	Toin	1
BUAN	die	don	1
GUNWINGGU_MANYALLALUK_MAYALI	die	dowen	1
GUNWINGGU_GUN_DJEIHMI	die	dowen	1
GUNWINGGU_KUNE	die	kuknodowen	1
GUNWINGGU_KUNWINJKU	die	dowen	1
GUNBALANG_WARLANG	die	warmi	2
GUNWINGGU_KUNINJKU	die	Naririhme	3
NUNGGUBUYU	die	Nawi	4
RAINBARNGO	die	5ar7	5
BUAN	come	bon	1
RAINBARNGO	come	bo	1
DJAUAN	come	ga	2
GUNBALANG_WARLANG	come	axa	3
NUNGGUBUYU	come	ani	4
GUNWINGGU_MANYALLALUK_MAYALI	sun	gunduN	1
GUNWINGGU_GUN_DJEIHMI	sun	gunduN	1
GUNWINGGU_KUNWINJKU	sun	kunduN	1
GUNWINGGU_KUNINJKU	sun	kunduN	1
GUNWINGGU_KUNINJKU	sun	kundyarala	1
BUAN	sun	wElir	2
NUNGGUBUYU	sun	alir	2
DJAUAN	sun	mow3	3
BUAN	sun	modE	3
GUNWINGGU_KUNE	sun	muda	3
RAINBARNGO	sun	muda	3
GUNBALANG_WARLANG	sun	ganag	4
BUAN	star	gin7gin7	1
GUNWINGGU_GUN_DJEIHMI	star	ginhginh	1
GUNWINGGU_MANYALLALUK_MAYALI	star	gi4gi4	2
GUNWINGGU_KUNE	star	ki4ki4	2
GUNWINGGU_KUNWINJKU	star	ki4gi4	2
GUNWINGGU_KUNINJKU	star	ki4ki4	2
DJAUAN	star	manT3ra	3
BUAN	star	mEnid	3
GUNBALANG_WARLANG	star	maniligar	3
NUNGGUBUYU	star	miyiri	4
RAINBARNGO	star	ga5u	5
GUNWINGGU_GUN_DJEIHMI	water	guku	1
GUNWINGGU_KUNWINJKU	water	kuku	1
NUNGGUBUYU	water	gugu	1
DJAUAN	water	w3g	2
BUAN	water	wE	2
GUNBALANG_WARLANG	water	5u5ug	3
GUNWINGGU_KUNE	water	kunro5	4
NUNGGUBUYU	water	lagayag	5
RAINBARNGO	water	Tula	6
DJAUAN	stone	bad	1
BUAN	stone	bEd	1
GUNWINGGU_MANYALLALUK_MAYALI	stone	gunwtde	2
GUNWINGGU_GUN_DJEIHMI	stone	gunwade	2
GUNWINGGU_KUNE	stone	kunbad	2
GUNWINGGU_KUNWINJKU	stone	kunwade	2
GUNWINGGU_KUNINJKU	stone	kunwade	2
RAINBARNGO	stone	Tundo	2
GUNBALANG_WARLANG	stone	walar	3
NUNGGUBUYU	stone	nuga	4
NUNGGUBUYU	stone	muduN	5
GUNWINGGU_MANYALLALUK_MAYALI	fire	gunak	1
GUNWINGGU_GUN_DJEIHMI	fire	gunak	1
GUNWINGGU_KUNE	fire	gunak	1
GUNWINGGU_KUNWINJKU	fire	kunak	1
GUNWINGGU_KUNINJKU	fire	kunrak	1
NUNGGUBUYU	fire	Ngura	2
RAINBARNGO	fire	Nura	2
DJAUAN	fire	wurg	3
BUAN	fire	mimEl	4
GUNBALANG_WARLANG	fire	widiT	5
DJAUAN	path	duggal	1
BUAN	path	bol7bolN	2
GUNBALANG_WARLANG	path	walan	3
NUNGGUBUYU	path	adi	4
NUNGGUBUYU	path	lalagar	5
RAINBARNGO	path	molona	6
DJAUAN	mountain	nagelgaiyu	1
BUAN	mountain	dulumno	2
BUAN	mountain	milgbEd	3
GUNBALANG_WARLANG	mountain	NoloraTunTa	4
RAINBARNGO	mountain	milgiriTundo	5
NUNGGUBUYU	night	mi5Nu	1
NUNGGUBUYU	night	mi5NaNa	1
DJAUAN	night	Nagba	2
DJAUAN	full	bambalgma4	1
BUAN	full	gol7boimin	2
BUAN	full	nEdgiboinmin	3
GUNBALANG_WARLANG	full	gabibuyin	4
NUNGGUBUYU	full	damadan	5
RAINBARNGO	full	gadalwiman	6
DJAUAN	new	nagaraN	1
GUNBALANG_WARLANG	new	nagarwu	1
NUNGGUBUYU	new	gaduwa	2
RAINBARNGO	new	gulguwal	2
BUAN	new	TErNino	3
BUAN	name	NEno	1
GUNBALANG_WARLANG	name	Neyowa	1
GUNWINGGU_KUNE	name	Neyno	1
RAINBARNGO	name	Na	1
GUNWINGGU_MANYALLALUK_MAYALI	name	guNey	2
GUNWINGGU_GUN_DJEIHMI	name	gunNei	2
GUNWINGGU_KUNINJKU	name	kunNey	2
DJAUAN	name	naNiNaiyu	3
NUNGGUBUYU	name	muwaj	4
GUNWINGGU_MANYALLALUK_MAYALI	you	Nuda	1
GUNWINGGU_GUN_DJEIHMI	you	NudaNgi	1
GUNWINGGU_KUNE	you	Nuda	1
GUNWINGGU_KUNWINJKU	you	Nuda	1
GUNWINGGU_KUNINJKU	you	Nuda	1
BUAN	you	5iN	2
BUAN	you	dE7	3
GUNWINGGU_MANYALLALUK_MAYALI	we	Nadbere	1
GUNWINGGU_GUN_DJEIHMI	we	Nadbere	1
GUNWINGGU_KUNE	we	Nadbere	1
GUNWINGGU_KUNINJKU	we	Nadbere	1
BUAN	we	NirE7	2
BUAN	we	Nor	3
GUNWINGGU_MANYALLALUK_MAYALI	nose	gungep	1
GUNWINGGU_GUN_DJEIHMI	nose	gungeb	1
GUNWINGGU_KUNWINJKU	nose	kunkeb	1
GUNWINGGU_KUNINJKU	nose	kunkeb	1
GUNWINGGU_KUNE	nose	kebno	2
GUNWINGGU_KUNINJKU	nose	kebno	2
NUNGGUBUYU	nose	yimurg	3
GUNWINGGU_MANYALLALUK_MAYALI	breasts	gundyika	1
GUNWINGGU_GUN_DJEIHMI	breasts	gundyika	1
GUNWINGGU_KUNE	breasts	dyikano	2
GUNWINGGU_KUNWINJKU	breasts	kundyika	2
GUNWINGGU_KUNINJKU	breasts	kundyika	2
NUNGGUBUYU	breasts	mimi	3
