# Supplementary material for: A test of Generalized Bayesian dating: A new linguistic dating method
Source: PLoS One. 2020 Aug 12;15(8):e0236522. doi: 10.1371/journal.pone.0236522 (PMC7423060; doi:10.1371/journal.pone.0236522)
Supplement: S1 File — Python code for extracting data from ASJP word lists, cognate identification, and conversion to nexus files. Word lists annotated for cognacy for all families. Nexus files and MrBayes command files for all families. (ZIP) [file pone.0236522.s001.zip › S1 Supporting Information/Cognates/Khoe-Kwadi.txt.svm.CRP.0.57.cognates]

doculect	concept	asjp	cogid
GWI	I	kere	1
GXANA	I	ke	1
KHOEKHOEGOWAB	I	ta	1
KHOEKHOEGOWAB	I	tita	1
KHOEKHOEGOWAB	I	tir	1
KHWE	I	ti	1
MASARWA_TATI	I	Ci	1
MASARWA_TATI	I	Cira	1
MASARWA_TATI	I	Ca	1
NAMA	I	ta	1
NAMA	I	tita	1
NAMA_2	I	ta	1
NAMA_2	I	tita	1
NARON	I	ti	1
NARON	I	tira	1
NARON	I	tire	1
GWI	you	ce	1
GWI	you	ca	1
GXANA	you	ce	1
GXANA	you	ca	1
KHOEKHOEGOWAB	you	c	1
KHWE	you	tca	1
MASARWA_TATI	you	Ca	1
NAMA_2	you	c	1
NARON	you	C	1
KHOEKHOEGOWAB	you	sac	2
KHOEKHOEGOWAB	you	sas	2
KHWE	you	ha	2
NAMA	you	du	2
NAMA	you	sadu	2
NAMA_2	you	sac	2
NAMA_2	you	sas	2
NARON	you	saCa	2
NARON	you	saSa	2
KHOEKHOEGOWAB	you	s	3
NAMA_2	you	s	3
NARON	you	S	3
GWI	we	ite	1
GXANA	we	ite	1
KHOEKHOEGOWAB	we	da	2
NAMA	we	da	2
KHOEKHOEGOWAB	we	sida	3
KHOEKHOEGOWAB	we	sada	3
NAMA	we	sida	3
NAMA_2	we	sagye	3
NAMA_2	we	sase	3
NAMA_2	we	sada	3
NARON	we	Sikei	3
NARON	we	Sita	3
NARON	we	Sisi	3
KHWE	we	e	4
MASARWA_TATI	we	ka	5
MASARWA_TATI	we	ce	6
GWI	one	wi	1
GXANA	one	wi	1
KHWE	one	ui	2
KXOE	one	ui	2
NARO	one	ui	2
KHOEKHOEGOWAB	one	gui	3
NAMA	one	gui	3
NAMA_2	one	gui	3
MASARWA_TATI	one	kwie	4
MASARWA_TATI	one	kwiye	4
NARON	one	kwi	4
GWI	two	am	1
GXANA	two	am	1
KHOEKHOEGOWAB	two	gam	1
KHOEKHOEGOWAB	two	gama	1
KHWE	two	am	1
KXOE	two	Em	1
MASARWA_TATI	two	kamnye	1
NAMA	two	gam	1
NAMA_2	two	gam	1
NARO	two	am	1
NARON	two	kom	1
NARON	two	Com	1
GWI	person	kue	1
GXANA	person	kue	1
KHOEKHOEGOWAB	person	khoei	1
KHWE	person	khoe	1
KXOE	person	khoe	1
NAMA	person	khoe	1
NAMA_2	person	khoii	1
NARO	person	khoe	1
NARO	person	khue	1
GWI	person	kwe	2
GXANA	person	kwe	2
MASARWA_TATI	person	Co	2
MASARWA_TATI	person	Cwa	2
NARON	person	kwe	2
GWI	fish	ao	1
GXANA	fish	ao	1
KHOEKHOEGOWAB	fish	aub	1
KHOEKHOEGOWAB	fish	ganub	1
NAMA	fish	au	1
KXOE	fish	7Eu	2
NARO	fish	7au	2
KHOEKHOEGOWAB	fish	sui	3
GWI	dog	aba	1
GXANA	dog	aba	1
KHWE	dog	apa	1
KXOE	dog	EpE	1
MASARWA_TATI	dog	aba	1
KHOEKHOEGOWAB	dog	arib	2
KHOEKHOEGOWAB	dog	aris	2
KHOEKHOEGOWAB	dog	omarib	2
KHOEKHOEGOWAB	dog	omaris	2
NAMA	dog	ari	2
NAMA_2	dog	arib	2
GWI	dog	arugu	3
KXOE	dog	eriku	3
NARO	dog	eriku	3
NARO	dog	aoku	4
NARON	dog	auko	4
GWI	louse	kone	1
GXANA	louse	kone	1
KXOE	louse	kx7uni	1
KHOEKHOEGOWAB	louse	urib	2
KHOEKHOEGOWAB	louse	uris	2
NAMA	louse	uri	2
NARO	louse	nani	3
NARON	louse	nani	3
MASARWA_TATI	louse	gam	4
NAMA_2	louse	coa	5
GWI	tree	i	1
GXANA	tree	i	1
KHOEKHOEGOWAB	tree	hai	2
KXOE	tree	hEi	2
MASARWA_TATI	tree	jii	2
MASARWA_TATI	tree	hii	2
NAMA	tree	hai	2
NAMA_2	tree	heib	2
NARO	tree	hai	2
NARON	tree	hiba	2
KHWE	tree	yi	3
GWI	leaf	dana	1
GXANA	leaf	dana	1
MASARWA_TATI	leaf	gana	1
NARON	leaf	ganaba	1
KHWE	leaf	ga	2
KXOE	leaf	gE	2
NAMA	leaf	gae	2
NAMA_2	leaf	gais	2
NARON	leaf	xe	2
KHOEKHOEGOWAB	leaf	haigaeb	3
KHOEKHOEGOWAB	leaf	haiNare	3
NARO	leaf	toara	4
GWI	skin	ko	1
GXANA	skin	ko	1
KHOEKHOEGOWAB	skin	khob	1
KHWE	skin	kho	1
KXOE	skin	kxo	1
MASARWA_TATI	skin	Co	1
NAMA	skin	kho	1
NAMA_2	skin	khob	1
NARO	skin	kxo	1
NARON	skin	ko	1
MASARWA_TATI	skin	joru	2
GWI	blood	ao	1
GXANA	blood	ao	1
NAMA	blood	ao	1
KHOEKHOEGOWAB	blood	laob	2
NAMA_2	blood	aub	2
KHWE	blood	7ao	3
KXOE	blood	7Eo	3
NARO	blood	7ao	3
MASARWA_TATI	blood	taka	4
NARON	blood	ausa	5
GWI	bone	owa	1
GXANA	bone	owa	1
KHWE	bone	7oa	2
KXOE	bone	7oE	2
KHOEKHOEGOWAB	bone	kxob	3
KHOEKHOEGOWAB	bone	kxos	3
NAMA	bone	Xo	3
NAMA_2	bone	kob	3
NARO	bone	oa	4
NARON	bone	oa	4
MASARWA_TATI	bone	ngwa	5
GWI	horn	na	1
GXANA	horn	na	1
KHOEKHOEGOWAB	horn	Na	1
KHWE	horn	na	1
NAMA	horn	na	1
NAMA_2	horn	nab	1
NARO	horn	na	1
MASARWA_TATI	horn	Ngaare	2
NARON	horn	naC3ra	3
GWI	ear	ei	1
GXANA	ear	ei	1
KXOE	ear	eE	1
NARO	ear	ae	1
KHOEKHOEGOWAB	ear	gaes	2
NAMA	ear	gae	2
NAMA_2	ear	gais	2
NARON	ear	kesa	2
MASARWA_TATI	ear	Ce	3
GWI	eye	ai	1
GXANA	eye	ai	1
MASARWA_TATI	eye	Cai	1
KHWE	eye	xei	2
KXOE	eye	xei	2
NARO	eye	xei	2
NARON	eye	xe	2
KHOEKHOEGOWAB	eye	mus	3
NAMA	eye	mu	3
NAMA_2	eye	mus	3
GWI	nose	ui	1
GXANA	nose	ui	1
KHWE	nose	ui	1
KXOE	nose	ui	1
MASARWA_TATI	nose	Cui	1
NAMA	nose	gui	1
NARO	nose	ui	1
KHOEKHOEGOWAB	nose	guis	2
NAMA_2	nose	guis	2
NARON	nose	kwisa	2
GWI	tooth	oji	1
GXANA	tooth	oji	1
KHOEKHOEGOWAB	tooth	gub	2
NAMA	tooth	gu	2
NAMA_2	tooth	gub	2
MASARWA_TATI	tooth	goo	3
MASARWA_TATI	tooth	kxo	3
NARO	tooth	x7o	3
NARON	tooth	koo	3
KXOE	tooth	uu	4
NARON	tooth	jum	5
GWI	tongue	gyam	1
GXANA	tongue	dam	1
KHOEKHOEGOWAB	tongue	lammi	1
KHOEKHOEGOWAB	tongue	tammi	1
KHWE	tongue	dam	1
KXOE	tongue	tEm	1
MASARWA_TATI	tongue	dham	1
NARO	tongue	tam	1
NARON	tongue	dama	1
KHOEKHOEGOWAB	tongue	nammi	2
KHOEKHOEGOWAB	tongue	nams	2
NAMA	tongue	nam	2
NAMA_2	tongue	nami	2
GWI	knee	ori	1
GXANA	knee	ori	1
NARO	knee	oru	1
KHWE	knee	kuru	2
KXOE	knee	kuru	2
MASARWA_TATI	knee	kukuru	2
NARON	knee	kuru	2
KHOEKHOEGOWAB	knee	goa	3
NAMA	knee	goa	3
NAMA_2	knee	goab	3
GWI	hand	ceu	1
GXANA	hand	ceu	1
KHWE	hand	ceu	1
MASARWA_TATI	hand	cau	1
NARO	hand	cau	1
NARON	hand	Cou	1
KHOEKHOEGOWAB	hand	ommi	2
NAMA	hand	om	2
NAMA_2	hand	omi	2
GWI	breasts	NguSa	1
GXANA	breasts	NguSa	1
GWI	breasts	pi	2
GXANA	breasts	pi	2
KXOE	breasts	pi	2
NARO	breasts	bi	2
NARON	breasts	bisa	2
KHOEKHOEGOWAB	breasts	sams	3
MASARWA_TATI	breasts	sam	3
NAMA	breasts	sam	3
NAMA_2	breasts	sams	3
GWI	liver	aen	1
GXANA	liver	aen	1
KHOEKHOEGOWAB	liver	aib	2
NAMA_2	liver	aib	2
KXOE	liver	x7ei	3
NARO	liver	x7ei	3
KHOEKHOEGOWAB	liver	ais	4
MASARWA_TATI	liver	Ce	5
NAMA_2	liver	noab	6
NARON	liver	keisa	7
GWI	drink	kXa	1
GXANA	drink	kXa	1
KHWE	drink	kxa	1
KXOE	drink	kx7E	1
MASARWA_TATI	drink	kxa	1
NARO	drink	kx7a	1
NARON	drink	ka	1
KHOEKHOEGOWAB	drink	a	2
MASARWA_TATI	drink	ta	2
NAMA_2	drink	a	2
GWI	see	mo	1
GXANA	see	mo	1
KHOEKHOEGOWAB	see	mu	1
KHWE	see	mu	1
KXOE	see	muu	1
MASARWA_TATI	see	moo	1
NAMA	see	mu	1
NAMA_2	see	mu	1
NARO	see	mu	1
NARON	see	m	1
NARON	see	mu	1
GWI	see	moaha	2
GXANA	see	moaha	2
NAMA_2	see	ge	3
NAMA_2	see	go	3
NAMA_2	see	hou	4
GWI	hear	kuom	1
GWI	hear	kwom	1
GXANA	hear	kuom	1
GXANA	hear	kwom	1
KHWE	hear	kom	1
MASARWA_TATI	hear	Com	1
NARO	hear	kum	1
NARON	hear	kum	1
KHOEKHOEGOWAB	hear	Nau	2
NAMA	hear	nau	2
NAMA_2	hear	nou	2
MASARWA_TATI	hear	CeCe	3
NAMA_2	hear	saro	4
GWI	die	o	1
GXANA	die	o	1
KHOEKHOEGOWAB	die	o	1
NAMA_2	die	o	1
NARON	die	o	1
KHWE	die	7o	2
KXOE	die	7o	2
NARO	die	7o	2
NAMA_2	die	kawi	3
NARON	die	ka	3
MASARWA_TATI	die	gurihe	4
NAMA	die	toa	5
NAMA_2	die	keiheire	6
GWI	come	a	1
GXANA	come	a	1
KHWE	come	ya	2
MASARWA_TATI	come	ya	2
KHOEKHOEGOWAB	come	ha	3
KXOE	come	hE	3
MASARWA_TATI	come	habee	3
NAMA	come	ha	3
NAMA_2	come	ha	3
NARO	come	ha	3
NARON	come	ha	3
KHOEKHOEGOWAB	come	kxi	4
NAMA	come	Xi	4
NAMA_2	come	si	4
NARON	come	Si	4
NAMA_2	come	nuwu	5
GWI	sun	am	1
GXANA	sun	am	1
KHWE	sun	am	1
KXOE	sun	Em	1
MASARWA_TATI	sun	kam	1
MASARWA_TATI	sun	xam	1
NARO	sun	am	1
NARON	sun	komSa	1
KHOEKHOEGOWAB	sun	sore	2
NAMA	sun	sore	2
NAMA_2	sun	sores	2
NAMA_2	sun	kanis	3
GWI	star	ono	1
GXANA	star	ono	1
NARO	star	onu	1
NARON	star	gonu	1
KHOEKHOEGOWAB	star	gamiros	2
KHOEKHOEGOWAB	star	homgamiros	2
KHOEKHOEGOWAB	star	Namiros	2
NAMA	star	gamiro	2
NAMA_2	star	gamiros	2
KXOE	star	xEni	3
MASARWA_TATI	star	kxaine	3
NAMA_2	star	kani	3
GWI	water	ca	1
GXANA	water	ca	1
KHOEKHOEGOWAB	water	cab	1
KHWE	water	caa	1
KXOE	water	SE	1
MASARWA_TATI	water	caa	1
NARO	water	Sa	1
NARON	water	CaSa	1
KHOEKHOEGOWAB	water	gammi	2
KHOEKHOEGOWAB	water	tammi	2
NAMA	water	gam	2
NAMA_2	water	gami	2
GWI	stone	noa	1
GXANA	stone	noa	1
KHWE	stone	ngoa	1
KXOE	stone	ngoE	1
NAMA_2	stone	nos	1
NARO	stone	noa	1
NARON	stone	noaba	1
KHOEKHOEGOWAB	stone	homs	2
KHOEKHOEGOWAB	stone	hommi	2
KHOEKHOEGOWAB	stone	kxoms	2
KHOEKHOEGOWAB	stone	kxomuis	2
KHOEKHOEGOWAB	stone	uib	3
KHOEKHOEGOWAB	stone	uis	3
NAMA	stone	ui	3
NAMA_2	stone	uis	3
MASARWA_TATI	stone	gwa	4
GWI	fire	e	1
GXANA	fire	e	1
KHOEKHOEGOWAB	fire	aes	2
NAMA	fire	ae	2
NAMA_2	fire	ais	2
KHWE	fire	7e	3
KXOE	fire	7Ee	3
NARO	fire	7ae	3
KHOEKHOEGOWAB	fire	hubib	4
MASARWA_TATI	fire	te	5
NARON	fire	eSa	6
GXANA	path	dao	1
KHOEKHOEGOWAB	path	daob	1
KHWE	path	dao	1
KXOE	path	tEo	1
MASARWA_TATI	path	dhau	1
NAMA	path	dao	1
NAMA_2	path	daob	1
NARO	path	tao	1
NARON	path	dauba	1
NARON	path	dumba	1
GWI	path	gyo	2
GWI	mountain	abi	1
GXANA	mountain	abi	1
NARO	mountain	api	1
NARON	mountain	nauSa	1
NARON	mountain	gabiSa	1
KHOEKHOEGOWAB	mountain	hommis	2
NAMA	mountain	hom	2
NAMA_2	mountain	homi	2
KHOEKHOEGOWAB	mountain	uib	3
KHOEKHOEGOWAB	mountain	uis	3
NAMA	mountain	ui	3
NAMA_2	mountain	uib	3
KHOEKHOEGOWAB	mountain	Nob	4
KXOE	mountain	uuEm	5
MASARWA_TATI	mountain	goa	6
GWI	night	hxaeSika	1
GXANA	night	hxaeSika	1
KHWE	night	thu	2
KXOE	night	thu	2
KHOEKHOEGOWAB	night	cuxub	3
NAMA	night	cuXu	3
NAMA_2	night	cuxub	3
GXANA	night	nuaka	4
NARO	night	nu	4
NARON	night	nuba	4
MASARWA_TATI	night	haie	5
NARON	night	gwaba	6
GWI	full	oe	1
GXANA	full	oe	1
NAMA_2	full	oa	1
GWI	full	oeha	2
GXANA	full	oeha	2
KHOEKHOEGOWAB	full	oasa	2
NAMA	full	oasa	2
MASARWA_TATI	full	gwea	3
MASARWA_TATI	full	kweha	3
NARON	full	kweka	3
NAMA_2	full	a	4
NAMA_2	full	khouni	5
NARON	full	ka	6
GWI	new	kaba	1
GXANA	new	kaba	1
KHOEKHOEGOWAB	new	kawa	1
MASARWA_TATI	new	kao	1
NARO	new	kawa	1
NARON	new	kaba	1
KHOEKHOEGOWAB	new	asa	2
NAMA	new	asa	2
NAMA_2	new	asa	2
KXOE	new	kx7oE	3
GWI	name	uo5	1
GXANA	name	uo5	1
KHWE	name	x7on	2
KXOE	name	x7on	2
MASARWA_TATI	name	kun	2
NARO	name	x7on	2
KHOEKHOEGOWAB	name	ons	3
KHOEKHOEGOWAB	name	ens	3
KHOEKHOEGOWAB	name	enda	3
NAMA	name	on	3
NAMA_2	name	ons	3
KHOEKHOEGOWAB	name	uida	4
NARON	name	kwisa	5
