# Supplementary material for: A test of Generalized Bayesian dating: A new linguistic dating method
Source: PLoS One. 2020 Aug 12;15(8):e0236522. doi: 10.1371/journal.pone.0236522 (PMC7423060; doi:10.1371/journal.pone.0236522)
Supplement: S1 File — Python code for extracting data from ASJP word lists, cognate identification, and conversion to nexus files. Word lists annotated for cognacy for all families. Nexus files and MrBayes command files for all families. (ZIP) [file pone.0236522.s001.zip › S1 Supporting Information/Cognates/Lakes_Plain.txt.svm.CRP.0.57.cognates]

doculect	concept	asjp	cogid
BIRITAI	I	e	1
EDOPI	I	a	1
FAYU	I	a	1
KIRIKIRI	I	a	1
KIRIKIRI_FAIA	I	E	1
FOAU	I	adu	2
TAUSE	I	di	2
TAUSE_WEIRATE	I	di	2
OBOKUITAI	I	i	3
WARITAI	I	i	3
AWERA	I	yai	4
RASAWA	I	ebe	5
TAUSE_DEIRATE	I	dibedo	6
BIRITAI	you	de	1
DOUTAI	you	di	1
EDOPI	you	di	1
FAYU	you	de	1
KIRIKIRI	you	de	1
KIRIKIRI_FAIA	you	di	1
OBOKUITAI	you	di	1
PAPASENA	you	di	1
RASAWA	you	debe	1
SIKARITAI	you	di	1
TAUSE	you	ba	2
TAUSE_WEIRATE	you	ba	2
AWERA	you	nai	3
FOAU	you	nduwo	4
WARITAI	you	ioko	5
AWERA	we	e	1
EDOPI	we	e	1
FAYU	we	e	1
FAYU	we	i	1
KIRIKIRI	we	e	1
WARITAI	we	a	1
BIRITAI	we	ai	2
OBOKUITAI	we	ai	2
TAUSE_WEIRATE	we	ai	2
KIRIKIRI_FAIA	we	iodo7	3
RASAWA	we	duwobi	4
BIRITAI	one	eyaj3ka	1
TAUSE	one	edaxe	1
TAUSE_DEIRATE	one	idaka	1
TAUSE_WEIRATE	one	iraxE	1
DOUTAI	one	keiki	2
FOAU	one	kiaike	2
PAPASENA	one	keigji	2
SIKARITAI	one	kgig	2
WARITAI	one	kaigi	2
WARITAI	one	keiki	2
EDOPI	one	busuwe	3
KIRIKIRI	one	suowe	3
AWERA	one	priya	4
FAYU	one	baha	5
KIRIKIRI_FAIA	one	kode	6
OBOKUITAI	one	korEkEkaig	7
RASAWA	one	kribi	8
KIRIKIRI	two	orowe	1
KIRIKIRI_FAIA	two	orowe	1
BIRITAI	two	tia	2
DOUTAI	two	tiba	2
FOAU	two	ta	2
OBOKUITAI	two	tio	2
TAUSE	two	piro	3
TAUSE_DEIRATE	two	piro	3
TAUSE_WEIRATE	two	piro	3
EDOPI	two	bor3beyi	4
FAYU	two	bure	4
RASAWA	two	wori	4
SIKARITAI	two	bEtia	4
WARITAI	two	b3ria	4
WARITAI	two	bria	4
AWERA	two	kuruko	5
PAPASENA	two	mari	6
BIRITAI	person	ta	1
EDOPI	person	tE	1
FAYU	person	tu	1
KIRIKIRI	person	te	1
KIRIKIRI_FAIA	person	te	1
OBOKUITAI	person	ta	1
PAPASENA	person	ta	1
PAPASENA	person	tawe	1
SIKARITAI	person	tro	1
TAUSE	person	tere	1
TAUSE_DEIRATE	person	tedi	1
TAUSE_WEIRATE	person	tere	1
WARITAI	person	tai	1
AWERA	person	ribi	2
RASAWA	person	dubu	2
DOUTAI	person	sokutxaix	3
FOAU	person	ndi	4
AWERA	fish	tE	1
BIRITAI	fish	tE	1
DOUTAI	fish	te	1
FAYU	fish	te	1
FOAU	fish	tie	1
OBOKUITAI	fish	te	1
PAPASENA	fish	derig	1
SIKARITAI	fish	dEd	1
WARITAI	fish	tari	1
EDOPI	fish	hia	2
KIRIKIRI	fish	pia	2
KIRIKIRI_FAIA	fish	hia	2
TAUSE	fish	se	3
TAUSE_DEIRATE	fish	se	3
TAUSE_WEIRATE	fish	se	3
RASAWA	fish	debrayo	4
KIRIKIRI	dog	nabi	1
KIRIKIRI_FAIA	dog	nabi	1
BIRITAI	dog	dau	2
DOUTAI	dog	dai	2
EDOPI	dog	dabE	2
FAYU	dog	dai	2
FOAU	dog	die	2
OBOKUITAI	dog	dau	2
PAPASENA	dog	taga	3
SIKARITAI	dog	sua	3
TAUSE	dog	sa	3
TAUSE_DEIRATE	dog	sa	3
TAUSE_WEIRATE	dog	sa	3
WARITAI	dog	s3ga	3
WARITAI	dog	saxa	3
AWERA	dog	kebu	4
RASAWA	dog	kako	5
AWERA	louse	piri	1
BIRITAI	louse	hi	1
DOUTAI	louse	pri	1
FAYU	louse	piri	1
FOAU	louse	pikoru	1
KIRIKIRI	louse	pli	1
KIRIKIRI_FAIA	louse	hni	1
OBOKUITAI	louse	hri	1
PAPASENA	louse	pi	1
RASAWA	louse	piye	1
SIKARITAI	louse	fri	1
TAUSE	louse	pri	1
TAUSE_DEIRATE	louse	pire	1
TAUSE_WEIRATE	louse	pli	1
WARITAI	louse	f3ri	1
WARITAI	louse	pri	1
EDOPI	louse	dou	2
BIRITAI	tree	u	1
EDOPI	tree	u	1
FAYU	tree	u	1
KIRIKIRI	tree	du	1
TAUSE	tree	u	1
DOUTAI	tree	ku	2
OBOKUITAI	tree	kub	2
PAPASENA	tree	kub	2
RASAWA	tree	ukui	2
SIKARITAI	tree	kug	2
WARITAI	tree	koi	2
WARITAI	tree	ku	2
AWERA	tree	obi	3
FOAU	tree	wre	4
TAUSE_DEIRATE	tree	utakwo	5
EDOPI	leaf	sa	1
FAYU	leaf	sa	1
KIRIKIRI	leaf	sa	1
KIRIKIRI	leaf	klu	2
KIRIKIRI_FAIA	leaf	klu	2
OBOKUITAI	leaf	akrud	2
RASAWA	leaf	kuru	2
RASAWA	leaf	ura	2
SIKARITAI	leaf	asgad	3
TAUSE	leaf	az3re	3
TAUSE_WEIRATE	leaf	as3de	3
AWERA	leaf	duyeri	4
BIRITAI	leaf	adu	5
DOUTAI	leaf	kruekrix	6
PAPASENA	leaf	dolu	7
TAUSE_DEIRATE	leaf	awase	8
WARITAI	leaf	toruduko	9
BIRITAI	skin	asudo	1
FAYU	skin	asa	1
OBOKUITAI	skin	aharig	1
OBOKUITAI	skin	asai	1
TAUSE_DEIRATE	skin	kasu	1
TAUSE	skin	katia	2
TAUSE_WEIRATE	skin	katia	2
DOUTAI	skin	basi	3
PAPASENA	skin	abarito	3
WARITAI	skin	badiso	3
WARITAI	skin	bariso	3
KIRIKIRI	skin	pie	4
KIRIKIRI_FAIA	skin	iE	4
AWERA	skin	aibia	5
RASAWA	skin	ubi	5
EDOPI	skin	iri	6
FOAU	skin	kokakre	7
SIKARITAI	skin	aped	8
BIRITAI	blood	du	1
EDOPI	blood	aurau	1
FAYU	blood	kare	1
KIRIKIRI	blood	klu	1
KIRIKIRI_FAIA	blood	kuru	1
AWERA	blood	obu	2
TAUSE	blood	apa	2
TAUSE_DEIRATE	blood	ama	2
TAUSE_WEIRATE	blood	ama	2
DOUTAI	blood	sai	3
OBOKUITAI	blood	saig	3
PAPASENA	blood	taig	3
SIKARITAI	blood	said	3
WARITAI	blood	sai	3
FOAU	blood	n8ow	4
RASAWA	blood	uyo	5
FOAU	bone	kre	1
KIRIKIRI	bone	ki	1
KIRIKIRI_FAIA	bone	ki	1
TAUSE	bone	kai	1
TAUSE_DEIRATE	bone	kai	1
TAUSE_WEIRATE	bone	kai	1
AWERA	bone	aberi	2
BIRITAI	bone	ahai	2
OBOKUITAI	bone	abaig	2
DOUTAI	bone	sobxou	3
EDOPI	bone	i	4
PAPASENA	bone	ata	5
RASAWA	bone	webi	6
SIKARITAI	bone	agat	7
WARITAI	bone	rakuso	8
KIRIKIRI	ear	ke	1
KIRIKIRI_FAIA	ear	kE	1
BIRITAI	ear	akai	2
DOUTAI	ear	wei	2
FAYU	ear	ai	2
OBOKUITAI	ear	akwEi	2
TAUSE	ear	aza	3
TAUSE_DEIRATE	ear	asalE	3
TAUSE_WEIRATE	ear	asa	3
PAPASENA	ear	awigto	4
SIKARITAI	ear	augso	4
WARITAI	ear	wita	4
AWERA	ear	nori	5
EDOPI	ear	e	6
FOAU	ear	Nxwako	7
RASAWA	ear	ura	8
KIRIKIRI	eye	kla	1
KIRIKIRI_FAIA	eye	kla	1
BIRITAI	eye	au	2
OBOKUITAI	eye	au	2
EDOPI	eye	hErE	3
FOAU	eye	ar3	3
RASAWA	eye	ora	3
TAUSE	eye	waExe	4
TAUSE_DEIRATE	eye	kwak3ne	4
TAUSE_WEIRATE	eye	waxe	4
DOUTAI	eye	wra	5
PAPASENA	eye	awa	5
WARITAI	eye	wa	5
AWERA	eye	uruweri	6
FAYU	eye	atate	7
SIKARITAI	eye	apitig	8
PAPASENA	nose	aporta	1
SIKARITAI	nose	apot	1
AWERA	nose	oworua	2
DOUTAI	nose	boru	2
EDOPI	nose	toro	2
FAYU	nose	opori	2
WARITAI	nose	boruww	2
BIRITAI	nose	ahusi	3
OBOKUITAI	nose	ahorusig	3
TAUSE	nose	atiaxe	4
TAUSE_WEIRATE	nose	ajage	4
FOAU	nose	Nxwekre	5
KIRIKIRI	nose	faisia	6
KIRIKIRI_FAIA	nose	hadua	7
RASAWA	nose	ubu	8
TAUSE_DEIRATE	nose	adyokwane	9
FAYU	tooth	Eri	1
KIRIKIRI	tooth	uri	1
KIRIKIRI_FAIA	tooth	uri	1
PAPASENA	tooth	arig	1
AWERA	tooth	nobi	2
BIRITAI	tooth	ahi	2
DOUTAI	tooth	ebri	2
EDOPI	tooth	bidi	2
OBOKUITAI	tooth	abrid	2
RASAWA	tooth	obi	2
SIKARITAI	tooth	apid	2
TAUSE	tooth	ab3ri	2
TAUSE_DEIRATE	tooth	abire	2
TAUSE_WEIRATE	tooth	ab3ri	2
WARITAI	tooth	bi	2
FOAU	tooth	wey	3
BIRITAI	tongue	aria	1
EDOPI	tongue	aia	1
FAYU	tongue	ai	1
OBOKUITAI	tongue	arija	1
PAPASENA	tongue	areyye	1
SIKARITAI	tongue	asigja	1
TAUSE	tongue	kEz3ru	2
TAUSE_DEIRATE	tongue	kisudi	2
TAUSE_WEIRATE	tongue	kez3ru	2
AWERA	tongue	nori	3
DOUTAI	tongue	deri	3
KIRIKIRI	tongue	abla	4
KIRIKIRI_FAIA	tongue	oma	5
RASAWA	tongue	isoko	6
WARITAI	tongue	routa	7
KIRIKIRI	hand	edia	1
KIRIKIRI_FAIA	hand	Edi3	1
AWERA	hand	obu	2
RASAWA	hand	oboko	2
BIRITAI	hand	ai	3
DOUTAI	hand	gai	3
FAYU	hand	ada	3
OBOKUITAI	hand	akai	3
PAPASENA	hand	aigja	3
SIKARITAI	hand	ala	3
TAUSE	hand	axa	3
TAUSE_DEIRATE	hand	aka	3
TAUSE_WEIRATE	hand	aga	3
WARITAI	hand	aida	3
FOAU	hand	warkre	4
AWERA	breasts	rou	1
BIRITAI	breasts	tou	1
DOUTAI	breasts	tou	1
EDOPI	breasts	tue	1
FAYU	breasts	tui	1
KIRIKIRI	breasts	tu	1
KIRIKIRI_FAIA	breasts	tu	1
OBOKUITAI	breasts	toub	1
PAPASENA	breasts	toub	1
RASAWA	breasts	tu	1
SIKARITAI	breasts	to	1
TAUSE	breasts	to	1
TAUSE_DEIRATE	breasts	to	1
TAUSE_WEIRATE	breasts	to	1
WARITAI	breasts	tou	1
FOAU	breasts	nduwey	2
KIRIKIRI	liver	kuru	1
KIRIKIRI_FAIA	liver	kuru	1
BIRITAI	liver	aude	2
OBOKUITAI	liver	akudE	2
RASAWA	liver	okoyo	3
TAUSE_DEIRATE	liver	oke	3
TAUSE_WEIRATE	liver	oraki	3
DOUTAI	liver	wi	4
PAPASENA	liver	awig	4
AWERA	liver	rowE	5
EDOPI	liver	ta	6
FAYU	liver	ataru	7
FOAU	liver	Ngweyo	8
BIRITAI	drink	kitaka	1
DOUTAI	drink	kwida	1
OBOKUITAI	drink	arigkwigdEkwa	1
PAPASENA	drink	kwigdawa	1
SIKARITAI	drink	kugsawa	1
TAUSE	drink	eda	1
TAUSE_DEIRATE	drink	faja	1
WARITAI	drink	kwitowa	1
AWERA	drink	tu	2
EDOPI	drink	iraudai	3
FOAU	drink	diro	4
KIRIKIRI	drink	nasa	5
RASAWA	drink	oxabo	6
TAUSE_WEIRATE	drink	iratawaje	7
KIRIKIRI_FAIA	see	hwa	1
TAUSE	see	kwa	1
TAUSE_WEIRATE	see	kwado	1
BIRITAI	see	badi	2
DOUTAI	see	bariwa	2
EDOPI	see	dori	2
FAYU	see	bario	2
KIRIKIRI	see	pua	2
KIRIKIRI	see	pori	2
OBOKUITAI	see	badubkwa	2
PAPASENA	see	baru	2
RASAWA	see	pabo	2
SIKARITAI	see	bEjua	2
WARITAI	see	bariwa	2
WARITAI	see	barua	2
AWERA	see	Eyo	3
FOAU	see	ariawride	4
AWERA	hear	meyo	1
BIRITAI	hear	bokadika	1
FAYU	hear	beiyo	1
KIRIKIRI	hear	beika	1
PAPASENA	hear	pariya	1
TAUSE	hear	bero	1
TAUSE_DEIRATE	hear	beo	1
TAUSE_WEIRATE	hear	bero	1
DOUTAI	hear	bxoriwa	2
OBOKUITAI	hear	kwErikwa	2
SIKARITAI	hear	kuEwa	2
WARITAI	hear	kruwa	2
EDOPI	hear	jEbEri	3
FOAU	hear	taygwatido	4
RASAWA	hear	puabo	5
EDOPI	die	suai	1
KIRIKIRI	die	soi	1
KIRIKIRI_FAIA	die	soi	1
TAUSE	die	saxa	2
TAUSE_WEIRATE	die	saxa	2
PAPASENA	die	perigCe	3
WARITAI	die	perike	3
WARITAI	die	parika	3
BIRITAI	die	towe	4
RASAWA	die	tibo	4
SIKARITAI	die	tabigko	4
AWERA	die	pE	5
DOUTAI	die	eise	6
FAYU	die	tetare	7
FOAU	die	trawarijo	8
OBOKUITAI	die	kadekua	9
AWERA	come	prudie	1
DOUTAI	come	pru	1
DOUTAI	come	pri	1
OBOKUITAI	come	hrukwa	1
PAPASENA	come	puwa	1
SIKARITAI	come	priwa	1
WARITAI	come	pika	1
KIRIKIRI	come	kwa	2
KIRIKIRI_FAIA	come	kwE	2
BIRITAI	come	tore	3
FOAU	come	toro	3
WARITAI	come	tori	3
FAYU	come	ibo	4
RASAWA	come	tubo	4
TAUSE_DEIRATE	come	biaje	5
TAUSE_WEIRATE	come	tiaje	5
EDOPI	come	mai	6
KIRIKIRI	sun	to	1
KIRIKIRI_FAIA	sun	to	1
BIRITAI	sun	so	2
EDOPI	sun	su	2
OBOKUITAI	sun	so	2
SIKARITAI	sun	sEja	2
TAUSE	sun	so	2
TAUSE_DEIRATE	sun	so	2
TAUSE_WEIRATE	sun	so	2
DOUTAI	sun	kori	3
FAYU	sun	kuai	3
RASAWA	sun	kuri	3
AWERA	sun	tigyabo	4
FOAU	sun	Nxwariau	5
PAPASENA	sun	keigji	6
WARITAI	sun	kiy	7
EDOPI	star	tatala	1
OBOKUITAI	star	takahu	1
TAUSE	star	tau	1
TAUSE_DEIRATE	star	ta	1
TAUSE_WEIRATE	star	tau	1
DOUTAI	star	wisi	2
PAPASENA	star	awigto	2
WARITAI	star	wite	2
WARITAI	star	wita	2
KIRIKIRI	star	pora	3
KIRIKIRI_FAIA	star	hora	3
AWERA	star	tebia	4
BIRITAI	star	doiso	5
FAYU	star	tehaxai	6
FOAU	star	trosoru	7
RASAWA	star	korobia	8
SIKARITAI	star	kigpog	9
FAYU	water	di	1
FOAU	water	die	1
RASAWA	water	deye	1
AWERA	water	nErE	2
EDOPI	water	ida	2
KIRIKIRI_FAIA	water	ira	2
TAUSE	water	era	2
TAUSE_DEIRATE	water	ira	2
TAUSE_WEIRATE	water	ira	2
BIRITAI	water	bau	3
DOUTAI	water	wari	3
OBOKUITAI	water	arig	3
PAPASENA	water	waru	3
SIKARITAI	water	wa	3
WARITAI	water	wari	3
KIRIKIRI	water	na	4
BIRITAI	stone	bi	1
EDOPI	stone	biho	1
FAYU	stone	pai	1
FOAU	stone	poy	1
KIRIKIRI	stone	pai	1
KIRIKIRI_FAIA	stone	hai	1
RASAWA	stone	pa	1
KIRIKIRI	stone	kuia	2
OBOKUITAI	stone	kwig	2
TAUSE	stone	kwe	2
TAUSE_DEIRATE	stone	kwei	2
TAUSE_WEIRATE	stone	kue	2
DOUTAI	stone	wi	3
PAPASENA	stone	wig	3
SIKARITAI	stone	wid	3
WARITAI	stone	wi	3
WARITAI	stone	wit	3
AWERA	stone	taru	4
EDOPI	stone	horo	5
BIRITAI	fire	ke	1
DOUTAI	fire	kwre	1
EDOPI	fire	bE	1
FAYU	fire	kwE	1
KIRIKIRI	fire	kwE	1
KIRIKIRI_FAIA	fire	kwE	1
OBOKUITAI	fire	kwE	1
PAPASENA	fire	kwe	1
SIKARITAI	fire	kurE	1
WARITAI	fire	kwa	1
RASAWA	fire	tayo	2
TAUSE	fire	kaii	2
TAUSE_DEIRATE	fire	kaji	2
TAUSE_WEIRATE	fire	kaye	2
AWERA	fire	naru	3
FOAU	fire	n8ow	4
KIRIKIRI	mountain	kErie	1
KIRIKIRI_FAIA	mountain	k3rie	1
AWERA	mountain	poerE	2
DOUTAI	mountain	beri	2
FAYU	mountain	iri	2
RASAWA	mountain	iri	2
TAUSE	mountain	kati	3
TAUSE_WEIRATE	mountain	kaji	3
BIRITAI	mountain	ahEdi	4
EDOPI	mountain	dala	5
FOAU	mountain	pawi	6
OBOKUITAI	mountain	isEig	7
PAPASENA	mountain	magi	8
SIKARITAI	mountain	awedta	9
TAUSE_DEIRATE	mountain	ahwa	10
WARITAI	mountain	idoku	11
BIRITAI	night	sui	1
DOUTAI	night	sujaki	1
OBOKUITAI	night	sukwig	1
TAUSE	night	obra	2
TAUSE_WEIRATE	night	opre	2
WARITAI	night	wiforua	3
WARITAI	night	wipogo	3
WARITAI	night	wifogo	3
FAYU	night	kahu	4
KIRIKIRI	night	klaxo	4
RASAWA	night	kigaxabo	4
AWERA	night	perukwabE	5
EDOPI	night	dahalabeyi	6
FOAU	night	korjo	7
FOAU	night	n8uiru	8
PAPASENA	night	keigtugjo	9
SIKARITAI	night	igjEkig	10
TAUSE_DEIRATE	night	opanu	11
AWERA	full	obori	1
RASAWA	full	obuxi	1
BIRITAI	full	akaudodi	2
DOUTAI	full	watouji	3
EDOPI	full	bEtahor3di	4
OBOKUITAI	full	akwitaru	5
TAUSE	full	bEpe	6
WARITAI	full	wararitaka	7
DOUTAI	new	sxari	1
EDOPI	new	tobe	1
FOAU	new	twore	1
OBOKUITAI	new	sakarig	1
PAPASENA	new	tgari	1
SIKARITAI	new	sgad	1
WARITAI	new	sgari	1
AWERA	new	bri	2
BIRITAI	new	hidoaxE	3
FAYU	new	asai	4
KIRIKIRI	new	kedi	5
KIRIKIRI_FAIA	new	nakobao	6
RASAWA	new	inu	7
TAUSE	new	kabare	8
TAUSE_DEIRATE	new	fa	9
BIRITAI	knee	ahutau	1
DOUTAI	knee	osuja	1
FAYU	knee	ahuta	1
FOAU	knee	eja	1
PAPASENA	knee	atua	1
KIRIKIRI	knee	pou	2
TAUSE	knee	pog3ru	2
EDOPI	knee	soitiri	3
OBOKUITAI	knee	asuakub	4
SIKARITAI	knee	asiad	5
WARITAI	knee	ruda	6
BIRITAI	path	kai	1
DOUTAI	path	beri	1
EDOPI	path	kara	1
KIRIKIRI	path	kwari	1
KIRIKIRI_FAIA	path	kwari	1
OBOKUITAI	path	kuEi	1
SIKARITAI	path	kwadak	1
TAUSE	path	kari	1
TAUSE_DEIRATE	path	kwaka	1
TAUSE_WEIRATE	path	kwakla	1
WARITAI	path	kwaidari	1
FAYU	path	ohri	2
FAYU	path	eha	3
RASAWA	path	we	4
BIRITAI	name	atue	1
SIKARITAI	name	ata	1
TAUSE	name	atisare	2
TAUSE_WEIRATE	name	adisare	2
EDOPI	name	osi	3
FAYU	name	ai	3
PAPASENA	name	oug	3
WARITAI	name	oi	3
WARITAI	name	ou	3
FOAU	name	wo	4
KIRIKIRI	name	kwa	4
OBOKUITAI	name	asukwa	4
KIRIKIRI_FAIA	name	tabore7	5
RASAWA	name	uba	6
