# Supplementary material for: A test of Generalized Bayesian dating: A new linguistic dating method
Source: PLoS One. 2020 Aug 12;15(8):e0236522. doi: 10.1371/journal.pone.0236522 (PMC7423060; doi:10.1371/journal.pone.0236522)
Supplement: S1 File — Python code for extracting data from ASJP word lists, cognate identification, and conversion to nexus files. Word lists annotated for cognacy for all families. Nexus files and MrBayes command files for all families. (ZIP) [file pone.0236522.s001.zip › S1 Supporting Information/Cognates/Mixe-Zoque.txt.svm.CRP.0.57.cognates]

doculect	concept	asjp	cogid
AYUTLA_MIXE	I	3ts	1
CHIAPAS_ZOQUE	I	3h	1
LOWLAND_MIXE	I	3C	1
MARIA_CHIMALAPA	I	3cci7	1
MIGUEL_CHIMALAPA	I	d3S	1
NORTH_HIGHLAND_MIXE	I	3c	1
OLUTA_POPOLUCA	I	3s	1
SOUTH_HIGHLAND_MIXE	I	3c	1
SAYULA_POPOLUCA	I	3c	1
SOTEAPAN_ZOQUE	I	3C	1
TEXISTEPEC_ZOQUE	I	3c37	1
ZOQUE_FRANCISCO_LEON	I	3hci	1
ZOQUE_FRANCISCO_LEON	I	3c	1
ZOQUE_RAYON	I	3ht	1
ZOQUE_RAYON	I	3hci	1
AYUTLA_MIXE	you	mec	1
CHIAPAS_ZOQUE	you	mih	1
LOWLAND_MIXE	you	miC	1
MARIA_CHIMALAPA	you	micci7	1
MIGUEL_CHIMALAPA	you	miS	1
NORTH_HIGHLAND_MIXE	you	mic	1
OLUTA_POPOLUCA	you	mis	1
SOUTH_HIGHLAND_MIXE	you	mec	1
SAYULA_POPOLUCA	you	mi	1
SAYULA_POPOLUCA	you	miC	1
SOTEAPAN_ZOQUE	you	miC	1
TEXISTEPEC_ZOQUE	you	biC	1
ZOQUE_FRANCISCO_LEON	you	mi	1
ZOQUE_FRANCISCO_LEON	you	mic	1
ZOQUE_RAYON	you	mih	1
NORTH_HIGHLAND_MIXE	we	3c	1
SOUTH_HIGHLAND_MIXE	we	3c	1
LOWLAND_MIXE	we	3Caht	2
OLUTA_POPOLUCA	we	3catek	2
SAYULA_POPOLUCA	we	3hcat	2
TEXISTEPEC_ZOQUE	we	3cta7	2
CHIAPAS_ZOQUE	we	t3h	3
ZOQUE_FRANCISCO_LEON	we	t3	3
ZOQUE_RAYON	we	3ty3	3
MARIA_CHIMALAPA	we	newinynen	4
MIGUEL_CHIMALAPA	we	neywin	4
AYUTLA_MIXE	we	atom	5
AYUTLA_MIXE	one	tu7uk	1
LOWLAND_MIXE	one	tu7uk	1
NORTH_HIGHLAND_MIXE	one	tuk	1
OLUTA_POPOLUCA	one	tuk	1
SOUTH_HIGHLAND_MIXE	one	tu7uk	1
SAYULA_POPOLUCA	one	tuk	1
CHIAPAS_ZOQUE	one	tum3	2
MARIA_CHIMALAPA	one	tum3	2
MIGUEL_CHIMALAPA	one	tum3	2
SOTEAPAN_ZOQUE	one	tum	2
TEXISTEPEC_ZOQUE	one	tum	2
ZOQUE_FRANCISCO_LEON	one	tum3	2
ZOQUE_RAYON	one	tum3	2
AYUTLA_MIXE	two	mack	1
CHIAPAS_ZOQUE	two	meca	1
LOWLAND_MIXE	two	mec	1
MARIA_CHIMALAPA	two	meca7aN	1
MIGUEL_CHIMALAPA	two	meca7aN	1
NORTH_HIGHLAND_MIXE	two	meck	1
OLUTA_POPOLUCA	two	mesko	1
SOUTH_HIGHLAND_MIXE	two	meck	1
SAYULA_POPOLUCA	two	meCk	1
ZOQUE_FRANCISCO_LEON	two	mEckuy	1
ZOQUE_RAYON	two	mEca	1
SOTEAPAN_ZOQUE	two	w3sten	2
TEXISTEPEC_ZOQUE	two	w3sna7	2
AYUTLA_MIXE	person	ho7oy	1
LOWLAND_MIXE	person	h3y	1
NORTH_HIGHLAND_MIXE	person	hayu	1
OLUTA_POPOLUCA	person	haykak	1
SOUTH_HIGHLAND_MIXE	person	ha7ay	1
SAYULA_POPOLUCA	person	hayaw	1
CHIAPAS_ZOQUE	person	p3ndam	2
TEXISTEPEC_ZOQUE	person	p35Ca7	2
ZOQUE_FRANCISCO_LEON	person	p3n	2
ZOQUE_RAYON	person	wit	3
CHIAPAS_ZOQUE	fish	kokeh	1
MARIA_CHIMALAPA	fish	koke	1
MIGUEL_CHIMALAPA	fish	koke	1
OLUTA_POPOLUCA	fish	koke	1
ZOQUE_FRANCISCO_LEON	fish	kokE	1
AYUTLA_MIXE	fish	oks	2
LOWLAND_MIXE	fish	akS	2
NORTH_HIGHLAND_MIXE	fish	ahkS	2
SOUTH_HIGHLAND_MIXE	fish	akS	2
SAYULA_POPOLUCA	fish	akS	2
SOTEAPAN_ZOQUE	fish	t373p3	3
TEXISTEPEC_ZOQUE	fish	woN	4
ZOQUE_RAYON	fish	punu7	5
AYUTLA_MIXE	dog	uk	1
LOWLAND_MIXE	dog	uk	1
NORTH_HIGHLAND_MIXE	dog	uk	1
SOUTH_HIGHLAND_MIXE	dog	uk	1
MARIA_CHIMALAPA	dog	nu7u	2
MIGUEL_CHIMALAPA	dog	nu7	2
SOTEAPAN_ZOQUE	dog	Cimpa	3
TEXISTEPEC_ZOQUE	dog	Cempa7	3
CHIAPAS_ZOQUE	dog	tuwi	4
ZOQUE_FRANCISCO_LEON	dog	tuyi	4
ZOQUE_RAYON	dog	tuwi	4
OLUTA_POPOLUCA	dog	Suni	5
SAYULA_POPOLUCA	dog	tak	6
AYUTLA_MIXE	louse	o7oht	1
CHIAPAS_ZOQUE	louse	awat	1
MARIA_CHIMALAPA	louse	awat	1
MIGUEL_CHIMALAPA	louse	awat	1
NORTH_HIGHLAND_MIXE	louse	37c	1
OLUTA_POPOLUCA	louse	avat	1
SOUTH_HIGHLAND_MIXE	louse	a7at	1
SAYULA_POPOLUCA	louse	awat	1
SOTEAPAN_ZOQUE	louse	a7awat	1
TEXISTEPEC_ZOQUE	louse	awat	1
ZOQUE_FRANCISCO_LEON	louse	avat	1
ZOQUE_RAYON	louse	awat	1
LOWLAND_MIXE	louse	ad	2
CHIAPAS_ZOQUE	tree	kuy	1
LOWLAND_MIXE	tree	kipy	1
MARIA_CHIMALAPA	tree	kuy	1
MIGUEL_CHIMALAPA	tree	kuy	1
NORTH_HIGHLAND_MIXE	tree	kup	1
OLUTA_POPOLUCA	tree	kuy3	1
SAYULA_POPOLUCA	tree	kuy	1
SOTEAPAN_ZOQUE	tree	kuy	1
TEXISTEPEC_ZOQUE	tree	kuy	1
ZOQUE_FRANCISCO_LEON	tree	kuy	1
ZOQUE_RAYON	tree	kuy	1
AYUTLA_MIXE	tree	Soh	2
SOUTH_HIGHLAND_MIXE	tree	Soh	2
AYUTLA_MIXE	leaf	oh	1
AYUTLA_MIXE	leaf	3y	1
CHIAPAS_ZOQUE	leaf	ay	1
LOWLAND_MIXE	leaf	ay	1
MARIA_CHIMALAPA	leaf	ay	1
MIGUEL_CHIMALAPA	leaf	ay7	1
NORTH_HIGHLAND_MIXE	leaf	ahy	1
OLUTA_POPOLUCA	leaf	ay3	1
SOUTH_HIGHLAND_MIXE	leaf	ay	1
SAYULA_POPOLUCA	leaf	ahy	1
SOTEAPAN_ZOQUE	leaf	ay	1
TEXISTEPEC_ZOQUE	leaf	ay	1
ZOQUE_FRANCISCO_LEON	leaf	ay	1
ZOQUE_RAYON	leaf	ay	1
CHIAPAS_ZOQUE	skin	naka	1
MARIA_CHIMALAPA	skin	naka	1
MIGUEL_CHIMALAPA	skin	naka	1
OLUTA_POPOLUCA	skin	ak3	1
SOUTH_HIGHLAND_MIXE	skin	n37ak	1
SOTEAPAN_ZOQUE	skin	naka	1
ZOQUE_FRANCISCO_LEON	skin	naka	1
ZOQUE_RAYON	skin	naka	1
AYUTLA_MIXE	skin	ok	2
AYUTLA_MIXE	skin	kok	2
LOWLAND_MIXE	skin	ak	2
NORTH_HIGHLAND_MIXE	skin	ak	2
SAYULA_POPOLUCA	skin	ak	2
TEXISTEPEC_ZOQUE	skin	dak	2
AYUTLA_MIXE	bone	pok	1
CHIAPAS_ZOQUE	bone	pak	1
LOWLAND_MIXE	bone	pak	1
MARIA_CHIMALAPA	bone	pak	1
MIGUEL_CHIMALAPA	bone	pak	1
NORTH_HIGHLAND_MIXE	bone	pak	1
OLUTA_POPOLUCA	bone	pak3	1
SOUTH_HIGHLAND_MIXE	bone	pak	1
SAYULA_POPOLUCA	bone	pak	1
SOTEAPAN_ZOQUE	bone	pak	1
TEXISTEPEC_ZOQUE	bone	pak	1
ZOQUE_FRANCISCO_LEON	bone	pak	1
ZOQUE_RAYON	bone	pak	1
AYUTLA_MIXE	horn	woh	1
CHIAPAS_ZOQUE	horn	wa7	1
MIGUEL_CHIMALAPA	horn	weka7	1
NORTH_HIGHLAND_MIXE	horn	vah	1
OLUTA_POPOLUCA	horn	vaha	1
SOUTH_HIGHLAND_MIXE	horn	wah	1
SAYULA_POPOLUCA	horn	wah	1
TEXISTEPEC_ZOQUE	horn	waNa7	1
ZOQUE_FRANCISCO_LEON	horn	vaha	1
ZOQUE_RAYON	horn	waha	1
LOWLAND_MIXE	horn	mun	2
MARIA_CHIMALAPA	eye	wit3m	1
MIGUEL_CHIMALAPA	eye	wot3m	1
ZOQUE_FRANCISCO_LEON	eye	vit3m	1
ZOQUE_RAYON	eye	vid3p	1
AYUTLA_MIXE	eye	wen	2
CHIAPAS_ZOQUE	eye	win	2
LOWLAND_MIXE	eye	win	2
NORTH_HIGHLAND_MIXE	eye	vin	2
OLUTA_POPOLUCA	eye	vin3	2
SOUTH_HIGHLAND_MIXE	eye	wen	2
SAYULA_POPOLUCA	eye	win	2
SOTEAPAN_ZOQUE	eye	iSkuy	3
TEXISTEPEC_ZOQUE	eye	eSku7	3
CHIAPAS_ZOQUE	nose	kin3	1
MARIA_CHIMALAPA	nose	kin3	1
MIGUEL_CHIMALAPA	nose	kin3k	1
SOTEAPAN_ZOQUE	nose	ki5i	1
TEXISTEPEC_ZOQUE	nose	ke5kuy	1
ZOQUE_FRANCISCO_LEON	nose	kin3	1
ZOQUE_RAYON	nose	kin3	1
AYUTLA_MIXE	nose	y3yp	2
LOWLAND_MIXE	nose	h3pput	2
NORTH_HIGHLAND_MIXE	nose	h3p	2
OLUTA_POPOLUCA	nose	h3p3	2
SOUTH_HIGHLAND_MIXE	nose	h3p	2
SAYULA_POPOLUCA	nose	h3p	2
AYUTLA_MIXE	hand	k373	1
CHIAPAS_ZOQUE	hand	k37	1
LOWLAND_MIXE	hand	k37	1
MARIA_CHIMALAPA	hand	k37	1
NORTH_HIGHLAND_MIXE	hand	k373	1
OLUTA_POPOLUCA	hand	k37	1
SOUTH_HIGHLAND_MIXE	hand	k373	1
SAYULA_POPOLUCA	hand	k37	1
SOTEAPAN_ZOQUE	hand	k3	1
TEXISTEPEC_ZOQUE	hand	k37	1
ZOQUE_FRANCISCO_LEON	hand	k37	1
ZOQUE_RAYON	hand	k37	1
MIGUEL_CHIMALAPA	hand	caNkuy7	2
AYUTLA_MIXE	breasts	ce7ck	1
CHIAPAS_ZOQUE	breasts	cuci	1
MIGUEL_CHIMALAPA	breasts	cuci7	1
SOUTH_HIGHLAND_MIXE	breasts	ceck	1
ZOQUE_RAYON	breasts	cuci	1
MARIA_CHIMALAPA	breasts	hon	2
TEXISTEPEC_ZOQUE	breasts	dun	2
LOWLAND_MIXE	breasts	ci7icani7ikS	3
NORTH_HIGHLAND_MIXE	breasts	huta	4
SAYULA_POPOLUCA	breasts	moy	5
SOTEAPAN_ZOQUE	breasts	nunu	6
ZOQUE_RAYON	breasts	kukpak	7
AYUTLA_MIXE	drink	uk	1
CHIAPAS_ZOQUE	drink	uhk	1
LOWLAND_MIXE	drink	uk	1
MARIA_CHIMALAPA	drink	uk	1
MIGUEL_CHIMALAPA	drink	uk	1
NORTH_HIGHLAND_MIXE	drink	uk	1
OLUTA_POPOLUCA	drink	uk	1
SOUTH_HIGHLAND_MIXE	drink	uk	1
SAYULA_POPOLUCA	drink	uk	1
SAYULA_POPOLUCA	drink	u7k	1
SOTEAPAN_ZOQUE	drink	uk	1
TEXISTEPEC_ZOQUE	drink	uk	1
ZOQUE_FRANCISCO_LEON	drink	uhk	1
ZOQUE_RAYON	drink	uhk	1
ZOQUE_RAYON	drink	toN	2
AYUTLA_MIXE	see	eS	1
CHIAPAS_ZOQUE	see	is	1
LOWLAND_MIXE	see	iS	1
MARIA_CHIMALAPA	see	is	1
MIGUEL_CHIMALAPA	see	iS	1
NORTH_HIGHLAND_MIXE	see	iS	1
SOUTH_HIGHLAND_MIXE	see	eS	1
SAYULA_POPOLUCA	see	iS	1
SOTEAPAN_ZOQUE	see	i7iS	1
TEXISTEPEC_ZOQUE	see	eS	1
ZOQUE_FRANCISCO_LEON	see	is	1
OLUTA_POPOLUCA	see	ep	2
SAYULA_POPOLUCA	see	e7p	2
ZOQUE_FRANCISCO_LEON	see	a7m	2
ZOQUE_RAYON	see	kEn	3
AYUTLA_MIXE	hear	m3to	1
CHIAPAS_ZOQUE	hear	matoN	1
MARIA_CHIMALAPA	hear	matoN	1
MIGUEL_CHIMALAPA	hear	matoN	1
NORTH_HIGHLAND_MIXE	hear	motu	1
OLUTA_POPOLUCA	hear	motov	1
SOUTH_HIGHLAND_MIXE	hear	m3to	1
SAYULA_POPOLUCA	hear	maraw	1
SOTEAPAN_ZOQUE	hear	aNt3n	1
TEXISTEPEC_ZOQUE	hear	bat3N	1
ZOQUE_FRANCISCO_LEON	hear	man	1
ZOQUE_RAYON	hear	madoN	1
LOWLAND_MIXE	hear	m3dogug37	2
CHIAPAS_ZOQUE	die	ka7	1
MARIA_CHIMALAPA	die	kah	1
MIGUEL_CHIMALAPA	die	ka7	1
SOTEAPAN_ZOQUE	die	ka7	1
TEXISTEPEC_ZOQUE	die	ka7	1
ZOQUE_FRANCISCO_LEON	die	ka7	1
ZOQUE_RAYON	die	ka7	1
AYUTLA_MIXE	die	ok	2
LOWLAND_MIXE	die	o7ok	2
NORTH_HIGHLAND_MIXE	die	o7k	2
OLUTA_POPOLUCA	die	ok	2
SOUTH_HIGHLAND_MIXE	die	ok	2
SAYULA_POPOLUCA	die	o7k	2
AYUTLA_MIXE	come	men	1
CHIAPAS_ZOQUE	come	min	1
LOWLAND_MIXE	come	min	1
MARIA_CHIMALAPA	come	min	1
MIGUEL_CHIMALAPA	come	min	1
NORTH_HIGHLAND_MIXE	come	mec	1
OLUTA_POPOLUCA	come	min	1
SOUTH_HIGHLAND_MIXE	come	men	1
SAYULA_POPOLUCA	come	min	1
SOTEAPAN_ZOQUE	come	mi5	1
TEXISTEPEC_ZOQUE	come	be5	1
ZOQUE_FRANCISCO_LEON	come	min	1
ZOQUE_RAYON	come	min	1
ZOQUE_RAYON	come	oy	2
CHIAPAS_ZOQUE	sun	hama	1
MARIA_CHIMALAPA	sun	hama	1
MIGUEL_CHIMALAPA	sun	hama	1
SOTEAPAN_ZOQUE	sun	hama	1
TEXISTEPEC_ZOQUE	sun	ham	1
ZOQUE_FRANCISCO_LEON	sun	hama	1
ZOQUE_RAYON	sun	hama	1
AYUTLA_MIXE	sun	S37on	2
LOWLAND_MIXE	sun	S3	2
NORTH_HIGHLAND_MIXE	sun	S3	2
OLUTA_POPOLUCA	sun	S3v3	2
SOUTH_HIGHLAND_MIXE	sun	S37an	2
SAYULA_POPOLUCA	sun	S3w	2
AYUTLA_MIXE	water	n3h	1
CHIAPAS_ZOQUE	water	n37	1
LOWLAND_MIXE	water	n3	1
MARIA_CHIMALAPA	water	n37	1
MIGUEL_CHIMALAPA	water	n37	1
NORTH_HIGHLAND_MIXE	water	n3	1
OLUTA_POPOLUCA	water	n3h3	1
SOUTH_HIGHLAND_MIXE	water	n3h	1
SAYULA_POPOLUCA	water	n37	1
SOTEAPAN_ZOQUE	water	n3	1
TEXISTEPEC_ZOQUE	water	d37	1
ZOQUE_FRANCISCO_LEON	water	m37	1
ZOQUE_RAYON	water	n37	1
AYUTLA_MIXE	stone	coh	1
CHIAPAS_ZOQUE	stone	ca7	1
LOWLAND_MIXE	stone	ca	1
MARIA_CHIMALAPA	stone	ca7	1
MIGUEL_CHIMALAPA	stone	ca7	1
NORTH_HIGHLAND_MIXE	stone	ca	1
OLUTA_POPOLUCA	stone	cah3	1
SOUTH_HIGHLAND_MIXE	stone	cah	1
SAYULA_POPOLUCA	stone	ca7	1
SOTEAPAN_ZOQUE	stone	ca	1
TEXISTEPEC_ZOQUE	stone	ca7	1
ZOQUE_FRANCISCO_LEON	stone	ca7	1
ZOQUE_RAYON	stone	ca7	1
AYUTLA_MIXE	fire	hon	1
LOWLAND_MIXE	fire	h3n	1
NORTH_HIGHLAND_MIXE	fire	h3n	1
OLUTA_POPOLUCA	fire	h3n3	1
SOUTH_HIGHLAND_MIXE	fire	h3n	1
SAYULA_POPOLUCA	fire	h3n	1
CHIAPAS_ZOQUE	fire	huk3t3k	2
MARIA_CHIMALAPA	fire	hukut3	2
SOTEAPAN_ZOQUE	fire	hukt3	2
TEXISTEPEC_ZOQUE	fire	hukut	2
ZOQUE_FRANCISCO_LEON	fire	hukty3k	2
ZOQUE_RAYON	fire	hukt3k	2
MIGUEL_CHIMALAPA	fire	a7c37	3
AYUTLA_MIXE	path	tu7u	1
CHIAPAS_ZOQUE	path	tuN	1
LOWLAND_MIXE	path	tu7	1
MARIA_CHIMALAPA	path	tuN	1
MIGUEL_CHIMALAPA	path	tuN	1
NORTH_HIGHLAND_MIXE	path	tu7	1
OLUTA_POPOLUCA	path	tu7aw	1
SOUTH_HIGHLAND_MIXE	path	tu7u	1
SAYULA_POPOLUCA	path	tow	1
SOTEAPAN_ZOQUE	path	tuN	1
TEXISTEPEC_ZOQUE	path	tuN	1
ZOQUE_FRANCISCO_LEON	path	tuN	1
ZOQUE_RAYON	path	tuk	1
CHIAPAS_ZOQUE	mountain	koc3k	1
MIGUEL_CHIMALAPA	mountain	koc3k	1
SOTEAPAN_ZOQUE	mountain	koc3k	1
TEXISTEPEC_ZOQUE	mountain	koc3k	1
ZOQUE_FRANCISCO_LEON	mountain	koc	1
ZOQUE_RAYON	mountain	koc3k	1
AYUTLA_MIXE	mountain	kokp	2
LOWLAND_MIXE	mountain	ko7ogop	2
LOWLAND_MIXE	mountain	kop	2
NORTH_HIGHLAND_MIXE	mountain	kopk	2
OLUTA_POPOLUCA	mountain	kopak	2
SOUTH_HIGHLAND_MIXE	mountain	kokp	2
SAYULA_POPOLUCA	mountain	kopak	2
CHIAPAS_ZOQUE	night	cu7	1
LOWLAND_MIXE	night	acu737	1
MARIA_CHIMALAPA	night	cu7hi	1
MIGUEL_CHIMALAPA	night	cu7	1
NORTH_HIGHLAND_MIXE	night	cu	1
OLUTA_POPOLUCA	night	cuh3	1
SAYULA_POPOLUCA	night	cu7	1
SOTEAPAN_ZOQUE	night	cu7u	1
TEXISTEPEC_ZOQUE	night	cu7	1
ZOQUE_FRANCISCO_LEON	night	cu7	1
ZOQUE_RAYON	night	cu7	1
AYUTLA_MIXE	night	koc	2
SOUTH_HIGHLAND_MIXE	night	koc	2
NORTH_HIGHLAND_MIXE	new	nam	1
OLUTA_POPOLUCA	new	nam3	1
SAYULA_POPOLUCA	new	namay	1
AYUTLA_MIXE	new	hemi	2
CHIAPAS_ZOQUE	new	home	2
LOWLAND_MIXE	new	hemy	2
MARIA_CHIMALAPA	new	home7	2
MIGUEL_CHIMALAPA	new	home7	2
SOUTH_HIGHLAND_MIXE	new	hempy	2
SOTEAPAN_ZOQUE	new	homi	2
TEXISTEPEC_ZOQUE	new	hom3na7	2
ZOQUE_FRANCISCO_LEON	new	homE	2
ZOQUE_RAYON	new	homyEb3	2
CHIAPAS_ZOQUE	blood	n3pin	1
LOWLAND_MIXE	blood	n3py	1
MARIA_CHIMALAPA	blood	n3pin	1
MIGUEL_CHIMALAPA	blood	n3pin7	1
NORTH_HIGHLAND_MIXE	blood	nupun	1
OLUTA_POPOLUCA	blood	n3pin	1
SOUTH_HIGHLAND_MIXE	blood	n373py	1
SAYULA_POPOLUCA	blood	nipin	1
SOTEAPAN_ZOQUE	blood	n373pi5	1
TEXISTEPEC_ZOQUE	blood	d373pi5	1
ZOQUE_FRANCISCO_LEON	blood	n3pin	1
ZOQUE_RAYON	blood	n3bit	1
CHIAPAS_ZOQUE	ear	tac3k	1
MARIA_CHIMALAPA	ear	tac3k	1
MIGUEL_CHIMALAPA	ear	tac3k	1
NORTH_HIGHLAND_MIXE	ear	tack	1
OLUTA_POPOLUCA	ear	tac3k	1
SOUTH_HIGHLAND_MIXE	ear	tack	1
SAYULA_POPOLUCA	ear	tac3k	1
SOTEAPAN_ZOQUE	ear	tacek	1
TEXISTEPEC_ZOQUE	ear	tac3k	1
ZOQUE_FRANCISCO_LEON	ear	tac3k	1
ZOQUE_RAYON	ear	tac3k	1
CHIAPAS_ZOQUE	tooth	t3c	1
LOWLAND_MIXE	tooth	t3c	1
MARIA_CHIMALAPA	tooth	t3c	1
MIGUEL_CHIMALAPA	tooth	t3c	1
NORTH_HIGHLAND_MIXE	tooth	t3c	1
OLUTA_POPOLUCA	tooth	t3c3	1
SOUTH_HIGHLAND_MIXE	tooth	t3c	1
SAYULA_POPOLUCA	tooth	t3c	1
SOTEAPAN_ZOQUE	tooth	t3c	1
TEXISTEPEC_ZOQUE	tooth	t3c	1
ZOQUE_FRANCISCO_LEON	tooth	t3c	1
ZOQUE_RAYON	tooth	t3c	1
CHIAPAS_ZOQUE	tongue	toc	1
LOWLAND_MIXE	tongue	toc	1
MIGUEL_CHIMALAPA	tongue	toc	1
NORTH_HIGHLAND_MIXE	tongue	toc	1
OLUTA_POPOLUCA	tongue	toc3	1
SOUTH_HIGHLAND_MIXE	tongue	toc	1
SAYULA_POPOLUCA	tongue	toc	1
SOTEAPAN_ZOQUE	tongue	toc	1
ZOQUE_FRANCISCO_LEON	tongue	toc	1
ZOQUE_RAYON	tongue	toc	1
MARIA_CHIMALAPA	tongue	yenkuy	2
MARIA_CHIMALAPA	knee	koma	1
MIGUEL_CHIMALAPA	knee	koma7	1
LOWLAND_MIXE	knee	koSkowak	2
NORTH_HIGHLAND_MIXE	knee	koS	2
OLUTA_POPOLUCA	knee	koSo	2
SOUTH_HIGHLAND_MIXE	knee	koS	2
SAYULA_POPOLUCA	knee	koSk	2
SOTEAPAN_ZOQUE	knee	koso	2
TEXISTEPEC_ZOQUE	knee	koso	2
ZOQUE_FRANCISCO_LEON	knee	poki	3
ZOQUE_RAYON	knee	poki	3
CHIAPAS_ZOQUE	knee	tuNupyok	4
CHIAPAS_ZOQUE	liver	pat	1
MIGUEL_CHIMALAPA	liver	pat	1
ZOQUE_FRANCISCO_LEON	liver	pat	1
ZOQUE_RAYON	liver	pat	1
LOWLAND_MIXE	liver	hot	2
NORTH_HIGHLAND_MIXE	liver	n3hot	2
OLUTA_POPOLUCA	liver	t3shot3	2
SOUTH_HIGHLAND_MIXE	liver	hot	2
SAYULA_POPOLUCA	liver	hot	2
MARIA_CHIMALAPA	liver	cokoy	3
SOTEAPAN_ZOQUE	liver	cogoy	3
TEXISTEPEC_ZOQUE	liver	coko7	3
CHIAPAS_ZOQUE	star	maca	1
LOWLAND_MIXE	star	maca7	1
MARIA_CHIMALAPA	star	maca7	1
MIGUEL_CHIMALAPA	star	maca7	1
NORTH_HIGHLAND_MIXE	star	maca	1
OLUTA_POPOLUCA	star	maca7a7k	1
SOUTH_HIGHLAND_MIXE	star	maca7a	1
SAYULA_POPOLUCA	star	mac	1
SOTEAPAN_ZOQUE	star	maca	1
TEXISTEPEC_ZOQUE	star	baca7	1
ZOQUE_FRANCISCO_LEON	star	maca	1
ZOQUE_RAYON	star	maca	1
NORTH_HIGHLAND_MIXE	full	uc	1
OLUTA_POPOLUCA	full	uci	1
SOUTH_HIGHLAND_MIXE	full	uhc	1
SOTEAPAN_ZOQUE	full	kusne	2
TEXISTEPEC_ZOQUE	full	kusde7	2
MIGUEL_CHIMALAPA	full	taS37	3
ZOQUE_FRANCISCO_LEON	full	tacu	3
ZOQUE_FRANCISCO_LEON	full	taskok3tu	3
ZOQUE_RAYON	full	tasub3	3
CHIAPAS_ZOQUE	full	ho73yup3	4
LOWLAND_MIXE	full	ku7uSy	5
MARIA_CHIMALAPA	full	yagaNtas	6
SAYULA_POPOLUCA	full	pacik	7
LOWLAND_MIXE	name	S3	1
NORTH_HIGHLAND_MIXE	name	S3	1
OLUTA_POPOLUCA	name	S3v3	1
SOUTH_HIGHLAND_MIXE	name	S3	1
CHIAPAS_ZOQUE	name	n3y	2
MARIA_CHIMALAPA	name	n3hi	2
MIGUEL_CHIMALAPA	name	h3hi	2
SAYULA_POPOLUCA	name	n3hy	2
SOTEAPAN_ZOQUE	name	n3yi	2
ZOQUE_FRANCISCO_LEON	name	n3yi	2
ZOQUE_RAYON	name	n3yi	2
TEXISTEPEC_ZOQUE	name	d3y	3
