# Supplementary material for: A test of Generalized Bayesian dating: A new linguistic dating method
Source: PLoS One. 2020 Aug 12;15(8):e0236522. doi: 10.1371/journal.pone.0236522 (PMC7423060; doi:10.1371/journal.pone.0236522)
Supplement: S1 File — Python code for extracting data from ASJP word lists, cognate identification, and conversion to nexus files. Word lists annotated for cognacy for all families. Nexus files and MrBayes command files for all families. (ZIP) [file pone.0236522.s001.zip › S1 Supporting Information/Cognates/Eastern_Trans-Fly.txt.svm.CRP.0.57.cognates]

doculect	concept	asjp	cogid
GIZRRA_KUPERE	I	k3th3	1
GIZRRA_TOGO	I	k3th3	1
GIZRRA_WAIDORO	I	kotho	1
UME	I	kon	2
WIPI_ABAM	I	kon	2
WIPI_DOROGORI	I	khon	2
WIPI_GAMAEWE	I	kon	2
WIPI_GUIAM	I	kon	2
WIPI_IAMEGA	I	kon	2
WIPI_KAPAL	I	kon	2
WIPI_KURU	I	kon	2
WIPI_PEAWA	I	khon	2
WIPI_PODARI	I	khon	2
WIPI_WIPIM	I	kon	2
WIPI_WONIE	I	khon	2
WIPI_YUTA	I	khono	2
BINE_KUNINI	I	ane	3
MERIAM	I	kaka	4
BINE_KUNINI	you	mane	1
GIZRRA_KUPERE	you	mat3	1
GIZRRA_TOGO	you	mat3	1
GIZRRA_WAIDORO	you	mato	1
MERIAM	you	mama	1
UME	you	man	1
WIPI_ABAM	you	man	1
WIPI_DOROGORI	you	man	1
WIPI_GAMAEWE	you	man	1
WIPI_GUIAM	you	man	1
WIPI_IAMEGA	you	man	1
WIPI_KAPAL	you	man	1
WIPI_KURU	you	man	1
WIPI_PEAWA	you	man	1
WIPI_PODARI	you	man	1
WIPI_WIPIM	you	man	1
WIPI_WONIE	you	man	1
WIPI_YUTA	you	mano	1
GIZRRA_WAIDORO	we	mi	1
MERIAM	we	mimi	1
UME	we	m3n	1
WIPI_ABAM	we	mEn	1
WIPI_GAMAEWE	we	min	1
WIPI_IAMEGA	we	men	1
WIPI_KAPAL	we	mEn	1
WIPI_KURU	we	mEn	1
WIPI_PEAWA	we	min	1
WIPI_WIPIM	we	men	1
BINE_KUNINI	we	ine	2
GIZRRA_KUPERE	one	d3rphan	1
GIZRRA_TOGO	one	d3rphan	1
GIZRRA_WAIDORO	one	d3rphan	1
BINE_KUNINI	one	iepa	2
UME	one	yEpa	2
WIPI_ABAM	one	yEpa	2
WIPI_DOROGORI	one	y3pa	2
WIPI_GAMAEWE	one	y3po	2
WIPI_GUIAM	one	yipho	2
WIPI_IAMEGA	one	yEpa	2
WIPI_KAPAL	one	y3pha	2
WIPI_KURU	one	yepha	2
WIPI_PEAWA	one	yEpa	2
WIPI_PODARI	one	y3pa	2
WIPI_WIPIM	one	yEpa	2
WIPI_WONIE	one	y3pa	2
WIPI_YUTA	one	yopha	2
MERIAM	one	netat	3
GIZRRA_KUPERE	two	nis	1
GIZRRA_TOGO	two	nis	1
GIZRRA_WAIDORO	two	nis	1
MERIAM	two	neys	1
UME	two	nomog	2
WIPI_ABAM	two	n3mog	2
WIPI_DOROGORI	two	n3mog	2
WIPI_GAMAEWE	two	n3mog	2
WIPI_GUIAM	two	nimog	2
WIPI_IAMEGA	two	n3mog	2
WIPI_KAPAL	two	numog	2
WIPI_KURU	two	n3mog	2
WIPI_PEAWA	two	n3mog	2
WIPI_PODARI	two	n3mog	2
WIPI_WIPIM	two	n3mok	2
WIPI_WONIE	two	n3mog	2
WIPI_YUTA	two	numag	2
BINE_KUNINI	two	neneni	3
GIZRRA_KUPERE	fish	waphi	1
GIZRRA_TOGO	fish	waphi	1
GIZRRA_WAIDORO	fish	waphuy	1
UME	fish	kabum	2
WIPI_ABAM	fish	kab3m	2
WIPI_DOROGORI	fish	khab3m	2
WIPI_GAMAEWE	fish	kab3m	2
WIPI_IAMEGA	fish	kabum	2
WIPI_KAPAL	fish	kabum	2
WIPI_KURU	fish	kab3m	2
WIPI_PEAWA	fish	kabum	2
WIPI_PODARI	fish	khab3m	2
WIPI_WIPIM	fish	kabum	2
WIPI_WONIE	fish	khab3m	2
WIPI_YUTA	fish	kabuN	2
BINE_KUNINI	fish	ibu	3
MERIAM	fish	lar	4
WIPI_GUIAM	fish	boram	5
GIZRRA_KUPERE	dog	ume	1
GIZRRA_TOGO	dog	umoe	1
GIZRRA_WAIDORO	dog	umay	1
UME	dog	yoNkh	2
WIPI_ABAM	dog	yoNkh	2
WIPI_DOROGORI	dog	yoNg	2
WIPI_GAMAEWE	dog	yoNg	2
WIPI_GUIAM	dog	yaNg	2
WIPI_IAMEGA	dog	yoNg	2
WIPI_KAPAL	dog	yoNg	2
WIPI_KURU	dog	yoNg	2
WIPI_PEAWA	dog	yorink	2
WIPI_PODARI	dog	yoNg	2
WIPI_WIPIM	dog	yoNk	2
WIPI_WONIE	dog	yoNg	2
WIPI_YUTA	dog	yoNgo	2
BINE_KUNINI	dog	drego	3
BINE_KUNINI	louse	Ngame	1
GIZRRA_KUPERE	louse	N3m	1
GIZRRA_TOGO	louse	N33m	1
GIZRRA_WAIDORO	louse	N33m	1
MERIAM	louse	nem	1
UME	louse	bon3m	1
WIPI_ABAM	louse	b3n3m	1
WIPI_DOROGORI	louse	b3n3m	1
WIPI_GAMAEWE	louse	bon3n	1
WIPI_IAMEGA	louse	b3n3m	1
WIPI_KAPAL	louse	b3n3m	1
WIPI_KURU	louse	b3n3m	1
WIPI_PEAWA	louse	b3n3n	1
WIPI_PODARI	louse	b3n3m	1
WIPI_WIPIM	louse	b3n3m	1
WIPI_WONIE	louse	b3n3m	1
GIZRRA_KUPERE	tree	nugup	1
GIZRRA_TOGO	tree	nugup	1
GIZRRA_WAIDORO	tree	nugup	1
BINE_KUNINI	tree	uli	2
UME	tree	wul	2
WIPI_ABAM	tree	wul	2
WIPI_DOROGORI	tree	w3l	2
WIPI_GAMAEWE	tree	w3l	2
WIPI_GUIAM	tree	wul	2
WIPI_IAMEGA	tree	wul	2
WIPI_KAPAL	tree	wulo	2
WIPI_KURU	tree	w3l	2
WIPI_PEAWA	tree	wul	2
WIPI_PODARI	tree	w3l	2
WIPI_WIPIM	tree	wul	2
WIPI_WONIE	tree	w3l	2
WIPI_YUTA	tree	wulo	2
MERIAM	tree	lu	3
GIZRRA_KUPERE	leaf	pr3rNae	1
GIZRRA_TOGO	leaf	ph3rNae	1
GIZRRA_WAIDORO	leaf	ph3rgae	1
GIZRRA_WAIDORO	leaf	praNay	1
BINE_KUNINI	leaf	lame	2
MERIAM	leaf	lam	2
UME	leaf	rom	2
WIPI_DOROGORI	leaf	rom	2
WIPI_GAMAEWE	leaf	rom	2
WIPI_GUIAM	leaf	rom	2
WIPI_IAMEGA	leaf	rom	2
WIPI_KAPAL	leaf	rom	2
WIPI_KURU	leaf	rom	2
WIPI_PEAWA	leaf	rom	2
WIPI_PODARI	leaf	roum	2
WIPI_WIPIM	leaf	rom	2
WIPI_WONIE	leaf	rom	2
WIPI_ABAM	leaf	wul3rom	3
BINE_KUNINI	skin	tape	1
GIZRRA_KUPERE	skin	sophai	1
GIZRRA_TOGO	skin	sopae	1
GIZRRA_WAIDORO	skin	sopai	1
UME	skin	g3m	2
WIPI_ABAM	skin	g3m	2
WIPI_DOROGORI	skin	g3m	2
WIPI_GAMAEWE	skin	g3m	2
WIPI_GUIAM	skin	gom	2
WIPI_IAMEGA	skin	g3m	2
WIPI_KAPAL	skin	g3m	2
WIPI_KURU	skin	g3m	2
WIPI_PEAWA	skin	g3m	2
WIPI_PODARI	skin	g3m	2
WIPI_WIPIM	skin	gom	2
WIPI_WONIE	skin	g3m	2
MERIAM	skin	gegur	3
WIPI_YUTA	skin	gunco	4
GIZRRA_KUPERE	blood	3i	1
GIZRRA_TOGO	blood	ae	1
GIZRRA_WAIDORO	blood	3i	1
UME	blood	woi	2
WIPI_ABAM	blood	woj	2
WIPI_DOROGORI	blood	woj	2
WIPI_GAMAEWE	blood	woj	2
WIPI_KURU	blood	woj	2
WIPI_PEAWA	blood	woj	2
WIPI_WONIE	blood	woj	2
WIPI_GUIAM	blood	ku	3
WIPI_IAMEGA	blood	kus	3
WIPI_KAPAL	blood	kus	3
WIPI_PODARI	blood	kh3s	3
WIPI_WIPIM	blood	kus	3
BINE_KUNINI	blood	udi	4
MERIAM	blood	mam	5
GIZRRA_KUPERE	bone	khus	1
GIZRRA_TOGO	bone	khus	1
GIZRRA_WAIDORO	bone	khus	1
WIPI_DOROGORI	bone	khakh	1
WIPI_GAMAEWE	bone	khakh	1
WIPI_IAMEGA	bone	khakh	1
WIPI_KAPAL	bone	khak	1
WIPI_KURU	bone	khakh	1
WIPI_PODARI	bone	khakh	1
WIPI_WONIE	bone	khakh	1
BINE_KUNINI	bone	kake	2
UME	bone	kak	2
WIPI_ABAM	bone	kak	2
WIPI_GUIAM	bone	kak	2
WIPI_PEAWA	bone	kak	2
WIPI_WIPIM	bone	kak	2
WIPI_YUTA	bone	kago	2
MERIAM	bone	lid	3
GIZRRA_KUPERE	ear	gublam	1
GIZRRA_TOGO	ear	g3blaN	1
GIZRRA_WAIDORO	ear	gublaN	1
WIPI_ABAM	ear	3rk3pia	2
WIPI_DOROGORI	ear	y3k3pya	2
WIPI_GAMAEWE	ear	y3k3pya	2
WIPI_GUIAM	ear	yEpiya	2
WIPI_KAPAL	ear	y3phya	2
WIPI_KURU	ear	y3kh3pya	2
WIPI_PEAWA	ear	y3rpya	2
WIPI_YUTA	ear	yophia	2
UME	ear	yakrom	3
WIPI_IAMEGA	ear	y3pyearom	3
WIPI_PODARI	ear	y3piarom	3
WIPI_WIPIM	ear	yapyarom	3
WIPI_WONIE	ear	yEpiarom	3
BINE_KUNINI	ear	tablame	4
MERIAM	ear	layp	5
GIZRRA_KUPERE	eye	ilkh3p	1
GIZRRA_TOGO	eye	ilkh3ph	1
GIZRRA_WAIDORO	eye	3lkh3kh3p	1
UME	eye	yer	2
WIPI_GUIAM	eye	yer	2
WIPI_ABAM	eye	y3rk3ph	3
WIPI_DOROGORI	eye	y3r	3
WIPI_GAMAEWE	eye	y3rty3N	3
WIPI_IAMEGA	eye	y3rk3p	3
WIPI_KAPAL	eye	y3rkoph	3
WIPI_KURU	eye	y3rk3ph	3
WIPI_PEAWA	eye	y3rk3ph	3
WIPI_PODARI	eye	y3rt3in	3
WIPI_WIPIM	eye	yurtun	3
WIPI_WONIE	eye	y3rk3p	3
WIPI_YUTA	eye	yorokapo	3
BINE_KUNINI	eye	ireu	4
MERIAM	eye	poni	5
GIZRRA_KUPERE	nose	si3kh	1
GIZRRA_TOGO	nose	si3kh	1
GIZRRA_WAIDORO	nose	siokh	1
UME	nose	sokh	1
WIPI_ABAM	nose	sok	1
WIPI_DOROGORI	nose	sok	1
WIPI_GAMAEWE	nose	sokhakh	1
WIPI_GUIAM	nose	so	1
WIPI_IAMEGA	nose	so	1
WIPI_KAPAL	nose	sou	1
WIPI_KURU	nose	sokh	1
WIPI_PEAWA	nose	sok	1
WIPI_PODARI	nose	sokak	1
WIPI_WIPIM	nose	sohak	1
WIPI_WONIE	nose	sokak	1
WIPI_YUTA	nose	sokhakh	1
BINE_KUNINI	nose	keke	2
MERIAM	nose	pit	3
GIZRRA_KUPERE	tooth	zirgup	1
GIZRRA_TOGO	tooth	zirg3ph	1
GIZRRA_WAIDORO	tooth	zirgup	1
UME	tooth	orkak	2
WIPI_ABAM	tooth	orkak	2
WIPI_GAMAEWE	tooth	orkhakh	2
WIPI_IAMEGA	tooth	orkak	2
WIPI_KAPAL	tooth	orkhakh	2
WIPI_PEAWA	tooth	orkhakh	2
WIPI_PODARI	tooth	orkhakh	2
WIPI_WIPIM	tooth	orkak	2
WIPI_WONIE	tooth	orkhakh	2
WIPI_YUTA	tooth	orokhakh	2
WIPI_DOROGORI	tooth	or	3
WIPI_GUIAM	tooth	ar	3
WIPI_KURU	tooth	or	3
BINE_KUNINI	tooth	giriu	4
MERIAM	tooth	tirig	5
GIZRRA_KUPERE	tongue	ulith	1
GIZRRA_TOGO	tongue	ulith	1
GIZRRA_WAIDORO	tongue	ulith	1
UME	tongue	vlat	2
WIPI_ABAM	tongue	blat	2
WIPI_DOROGORI	tongue	vlat	2
WIPI_KURU	tongue	vlath	2
WIPI_PEAWA	tongue	vlat	2
BINE_KUNINI	tongue	wata	3
WIPI_GAMAEWE	tongue	weyath	3
WIPI_GUIAM	tongue	yath	3
WIPI_IAMEGA	tongue	veath	3
WIPI_KAPAL	tongue	weyath	3
WIPI_PODARI	tongue	weath	3
WIPI_WIPIM	tongue	weat	3
WIPI_WONIE	tongue	weath	3
WIPI_YUTA	tongue	weate	3
GIZRRA_KUPERE	knee	wagusiN3l	1
GIZRRA_TOGO	knee	wag3siN3l	1
GIZRRA_WAIDORO	knee	wagasiN3l	1
BINE_KUNINI	knee	kokorare	2
UME	knee	kum	2
WIPI_ABAM	knee	kumkak	2
WIPI_DOROGORI	knee	k3m	2
WIPI_GAMAEWE	knee	kh3	2
WIPI_GAMAEWE	knee	kh3ror	2
WIPI_GUIAM	knee	kumop	2
WIPI_IAMEGA	knee	kumpoh	2
WIPI_KAPAL	knee	kumop	2
WIPI_KURU	knee	k3m	2
WIPI_PEAWA	knee	kumb	2
WIPI_PODARI	knee	kh3mop	2
WIPI_WIPIM	knee	kumop	2
WIPI_WONIE	knee	kh3moph	2
WIPI_YUTA	knee	kumkoga	2
MERIAM	knee	kokni	3
GIZRRA_KUPERE	hand	than	1
GIZRRA_TOGO	hand	thaN	1
GIZRRA_WAIDORO	hand	thaN	1
MERIAM	hand	tag	1
UME	hand	y3m	2
WIPI_ABAM	hand	y3m	2
WIPI_DOROGORI	hand	y3m	2
WIPI_GAMAEWE	hand	y3m	2
WIPI_GUIAM	hand	yom	2
WIPI_IAMEGA	hand	y3m	2
WIPI_KAPAL	hand	y3m	2
WIPI_KURU	hand	y3m	2
WIPI_PEAWA	hand	y3m	2
WIPI_PODARI	hand	y3m	2
WIPI_WIPIM	hand	y3m	2
WIPI_WONIE	hand	y3m	2
WIPI_YUTA	hand	yom	2
BINE_KUNINI	hand	ime	3
BINE_KUNINI	breasts	Ngame	1
GIZRRA_KUPERE	breasts	Niam	1
GIZRRA_TOGO	breasts	N33m	1
GIZRRA_WAIDORO	breasts	Num	1
UME	breasts	Nom	1
WIPI_ABAM	breasts	Nom	1
WIPI_DOROGORI	breasts	Nom	1
WIPI_GAMAEWE	breasts	Nom	1
WIPI_GUIAM	breasts	Nom	1
WIPI_IAMEGA	breasts	Nom	1
WIPI_KAPAL	breasts	Nom	1
WIPI_KURU	breasts	Nom	1
WIPI_PEAWA	breasts	Nom	1
WIPI_PODARI	breasts	Nom	1
WIPI_WIPIM	breasts	Nom	1
WIPI_WONIE	breasts	Nom	1
WIPI_YUTA	breasts	Nom	1
MERIAM	breasts	nano	2
GIZRRA_TOGO	liver	khonkhon	1
GIZRRA_WAIDORO	liver	khonkhonpuriNai	1
WIPI_ABAM	liver	C3k3p	2
WIPI_GUIAM	liver	sukuph	2
WIPI_IAMEGA	liver	suk3p	2
WIPI_WONIE	liver	s3k3ph	2
UME	liver	v3rom	3
WIPI_DOROGORI	liver	v3r3m	3
WIPI_GAMAEWE	liver	wurom	3
WIPI_KAPAL	liver	wurom	3
WIPI_KURU	liver	vurom	3
WIPI_PEAWA	liver	v3rom	3
WIPI_PODARI	liver	wurom	3
WIPI_WIPIM	liver	wurom	3
BINE_KUNINI	liver	owelame	4
MERIAM	liver	o	5
GIZRRA_KUPERE	drink	ananda	1
GIZRRA_TOGO	drink	ananda	1
GIZRRA_WAIDORO	drink	ananda	1
UME	drink	niyonar	2
WIPI_DOROGORI	drink	niyonar	2
WIPI_ABAM	drink	y3nar	3
WIPI_GAMAEWE	drink	yonai	3
WIPI_GUIAM	drink	yonai	3
WIPI_IAMEGA	drink	yenae	3
WIPI_KAPAL	drink	y3nai	3
WIPI_KURU	drink	yonai	3
WIPI_PEAWA	drink	myyonar	3
WIPI_PODARI	drink	yonai	3
WIPI_WIPIM	drink	y3nai	3
WIPI_WONIE	drink	yonai	3
WIPI_YUTA	drink	yonai	3
BINE_KUNINI	drink	enefi	4
MERIAM	drink	iri	5
GIZRRA_KUPERE	hear	arkuruda	1
GIZRRA_TOGO	hear	arkuruda	1
GIZRRA_WAIDORO	hear	arkuruda	1
UME	hear	mutkuN	2
WIPI_ABAM	hear	urtkunj	2
WIPI_DOROGORI	hear	3tkhunj	2
WIPI_GAMAEWE	hear	uthkunj	2
WIPI_GUIAM	hear	utkuij	2
WIPI_IAMEGA	hear	utkundein	2
WIPI_KAPAL	hear	utkunj	2
WIPI_KURU	hear	utkunj	2
WIPI_PEAWA	hear	3tk35dE5	2
WIPI_PODARI	hear	3thkhunj3	2
WIPI_WIPIM	hear	utkunj3n	2
WIPI_WONIE	hear	3thkunj	2
BINE_KUNINI	hear	hateiza	3
MERIAM	hear	asar	4
GIZRRA_KUPERE	die	bud3l3m	1
GIZRRA_TOGO	die	bud3l3m	1
GIZRRA_WAIDORO	die	bud3la	1
UME	die	wuje	2
WIPI_ABAM	die	wucE	2
WIPI_GAMAEWE	die	wije	2
WIPI_GUIAM	die	uce	2
WIPI_IAMEGA	die	uj	2
WIPI_KURU	die	w3j	2
WIPI_PEAWA	die	uj	2
WIPI_PODARI	die	3je	2
WIPI_WIPIM	die	kE7ujE	2
WIPI_WONIE	die	wuj	2
BINE_KUNINI	die	igluminige	3
MERIAM	die	ewmi	4
WIPI_DOROGORI	die	wuj3tyov3n	5
WIPI_KAPAL	die	ujawin	6
BINE_KUNINI	come	aie	1
BINE_KUNINI	come	aio	1
GIZRRA_KUPERE	come	thame	2
GIZRRA_TOGO	come	thame	2
GIZRRA_WAIDORO	come	thame	2
MERIAM	come	tabakyami	3
MERIAM	come	taba	3
MERIAM	come	tabakamu	3
MERIAM	come	tabakyaw	3
UME	come	ikhi	4
WIPI_ABAM	come	ik	4
WIPI_DOROGORI	come	ikhi	4
WIPI_GAMAEWE	come	Ekh	4
WIPI_GUIAM	come	Ekh	4
WIPI_IAMEGA	come	ikh	4
WIPI_KAPAL	come	ik	4
WIPI_KURU	come	ik	4
WIPI_PEAWA	come	ikh	4
WIPI_PODARI	come	ikh	4
WIPI_WIPIM	come	ik	4
WIPI_WONIE	come	ikh	4
WIPI_YUTA	come	Eko	4
GIZRRA_KUPERE	sun	3b3s	1
GIZRRA_TOGO	sun	abis	1
GIZRRA_WAIDORO	sun	abis	1
MERIAM	sun	lim	2
WIPI_ABAM	sun	lom	2
WIPI_DOROGORI	sun	lom	2
WIPI_KURU	sun	lom	2
WIPI_PEAWA	sun	lom	2
UME	sun	lomkoNga	3
WIPI_GAMAEWE	sun	lomkhoNka	3
WIPI_GUIAM	sun	goNgal	3
WIPI_IAMEGA	sun	lomkoNga	3
WIPI_KAPAL	sun	lEmkoNga	3
WIPI_PODARI	sun	lomkoNga	3
WIPI_WIPIM	sun	lomkoNga	3
WIPI_WONIE	sun	lomkoNga	3
WIPI_YUTA	sun	lEmkogal	3
BINE_KUNINI	sun	bimu	4
BINE_KUNINI	star	wale	1
GIZRRA_KUPERE	star	wimur	1
GIZRRA_TOGO	star	wimur	1
GIZRRA_WAIDORO	star	wimur	1
MERIAM	star	wer	1
UME	star	ikui	2
WIPI_ABAM	star	ukwi	2
WIPI_DOROGORI	star	3kwi	2
WIPI_GAMAEWE	star	3ki	2
WIPI_GUIAM	star	iki	2
WIPI_IAMEGA	star	iki	2
WIPI_KAPAL	star	3ki	2
WIPI_KURU	star	3kwi	2
WIPI_PEAWA	star	ikhi	2
WIPI_PODARI	star	ikhi	2
WIPI_WIPIM	star	ikh	2
WIPI_WONIE	star	3khi	2
WIPI_YUTA	star	bEdam	3
BINE_KUNINI	water	nie	1
GIZRRA_KUPERE	water	nai	1
GIZRRA_TOGO	water	nae	1
GIZRRA_WAIDORO	water	naiy	1
MERIAM	water	ni	1
UME	water	ni	1
WIPI_ABAM	water	ni	1
WIPI_DOROGORI	water	ni	1
WIPI_GAMAEWE	water	ni	1
WIPI_GUIAM	water	Ni	1
WIPI_IAMEGA	water	ny3	1
WIPI_KAPAL	water	53	1
WIPI_KURU	water	ni	1
WIPI_PEAWA	water	ni	1
WIPI_PODARI	water	n33	1
WIPI_WIPIM	water	53	1
WIPI_WONIE	water	ni	1
WIPI_YUTA	water	niya	1
GIZRRA_KUPERE	stone	iNlkhup	1
GIZRRA_TOGO	stone	iNlkh3p	1
GIZRRA_WAIDORO	stone	iNlkhurph	1
UME	stone	glimuz	2
WIPI_ABAM	stone	gli	2
WIPI_DOROGORI	stone	gli	2
WIPI_KURU	stone	gli	2
WIPI_PEAWA	stone	gli	2
WIPI_GAMAEWE	stone	g3mo	3
WIPI_IAMEGA	stone	g3mo	3
WIPI_KAPAL	stone	g3mo	3
WIPI_WONIE	stone	g3mokh3ph	3
WIPI_YUTA	stone	guma	3
BINE_KUNINI	stone	kula	4
WIPI_KAPAL	stone	k3lo	4
WIPI_PODARI	stone	kh3la	4
MERIAM	stone	bakir	5
WIPI_GUIAM	stone	nadi	6
WIPI_WIPIM	stone	mot3r	7
GIZRRA_KUPERE	fire	ur	1
GIZRRA_TOGO	fire	ur	1
GIZRRA_WAIDORO	fire	ur	1
MERIAM	fire	ur	1
WIPI_DOROGORI	fire	para	2
WIPI_GAMAEWE	fire	para	2
WIPI_KURU	fire	phara	2
WIPI_IAMEGA	fire	wul	3
WIPI_KAPAL	fire	wul	3
WIPI_PODARI	fire	w3l	3
WIPI_WONIE	fire	w3l	3
WIPI_YUTA	fire	wulo	3
UME	fire	wulpara	4
WIPI_ABAM	fire	wulphara	4
WIPI_GUIAM	fire	wulpoth	4
WIPI_PEAWA	fire	wulphara	4
WIPI_WIPIM	fire	wulpEmban	4
BINE_KUNINI	fire	muie	5
GIZRRA_KUPERE	path	khwath	1
GIZRRA_TOGO	path	khwath	1
GIZRRA_WAIDORO	path	khuath	1
BINE_KUNINI	path	gabe	2
MERIAM	path	gab	2
UME	path	nia	3
WIPI_ABAM	path	Na	3
WIPI_DOROGORI	path	ni3	3
WIPI_GAMAEWE	path	nia	3
WIPI_GUIAM	path	nya	3
WIPI_IAMEGA	path	5a	3
WIPI_KAPAL	path	5ia	3
WIPI_KURU	path	nia	3
WIPI_PEAWA	path	nyau	3
WIPI_PODARI	path	Nya	3
WIPI_WIPIM	path	Na	3
WIPI_WONIE	path	nia	3
WIPI_YUTA	path	Nia	3
GIZRRA_KUPERE	mountain	phodo	1
GIZRRA_TOGO	mountain	phodo	1
GIZRRA_WAIDORO	mountain	phodo	1
WIPI_GAMAEWE	mountain	podo	1
UME	mountain	dor	2
WIPI_ABAM	mountain	dorh	2
WIPI_DOROGORI	mountain	dor3	2
WIPI_IAMEGA	mountain	dor	2
WIPI_KURU	mountain	dor	2
WIPI_PEAWA	mountain	dorh	2
WIPI_PODARI	mountain	dor	2
WIPI_WONIE	mountain	dor	2
WIPI_GUIAM	mountain	sukak	3
WIPI_KAPAL	mountain	sukak	3
WIPI_WIPIM	mountain	sukak	3
BINE_KUNINI	mountain	wabu	4
MERIAM	mountain	paser	5
WIPI_YUTA	mountain	iyapho	6
GIZRRA_KUPERE	night	irub	1
GIZRRA_TOGO	night	ir3b	1
GIZRRA_WAIDORO	night	irib	1
UME	night	s3r3m	2
WIPI_ABAM	night	s3r3N	2
WIPI_DOROGORI	night	s3r3n	2
WIPI_GAMAEWE	night	s3w35	2
WIPI_GUIAM	night	sowi	2
WIPI_IAMEGA	night	siw35	2
WIPI_KAPAL	night	sow35	2
WIPI_KURU	night	s3r35	2
WIPI_PEAWA	night	s3r3N	2
WIPI_PODARI	night	s3w3n	2
WIPI_WIPIM	night	s3w3N	2
WIPI_WONIE	night	s3w3n	2
WIPI_YUTA	night	Cowonye	2
BINE_KUNINI	night	ie	3
MERIAM	night	ki	4
GIZRRA_KUPERE	new	k3sil	1
GIZRRA_TOGO	new	k3s3l	1
GIZRRA_WAIDORO	new	k3sil	1
UME	new	sisel	1
WIPI_ABAM	new	sis3l	1
WIPI_DOROGORI	new	sisEl	1
WIPI_GAMAEWE	new	sisel	1
WIPI_GUIAM	new	sisEl	1
WIPI_IAMEGA	new	sisel	1
WIPI_KAPAL	new	sis3l	1
WIPI_KURU	new	sisal	1
WIPI_PEAWA	new	sisel	1
WIPI_PODARI	new	sis3l	1
WIPI_WIPIM	new	sis3l	1
WIPI_WONIE	new	sis3l	1
WIPI_YUTA	new	sisEl	1
BINE_KUNINI	new	kire	2
MERIAM	new	kerkar	3
GIZRRA_KUPERE	person	pham	1
GIZRRA_TOGO	person	pham	1
GIZRRA_WAIDORO	person	pham	1
UME	person	r3ga	2
WIPI_ABAM	person	r3ga	2
WIPI_DOROGORI	person	r3ga	2
WIPI_GAMAEWE	person	r3ga	2
WIPI_IAMEGA	person	r3ga	2
WIPI_KAPAL	person	r3ga	2
WIPI_KURU	person	r3ga	2
WIPI_PEAWA	person	r3ga	2
WIPI_PODARI	person	r3ga	2
WIPI_WIPIM	person	r3ga	2
WIPI_WONIE	person	r3ga	2
WIPI_YUTA	person	ruga	2
MERIAM	person	le	3
GIZRRA_KUPERE	horn	gar	1
GIZRRA_TOGO	horn	gar	1
GIZRRA_WAIDORO	horn	gar	1
WIPI_GAMAEWE	horn	d3N	2
WIPI_IAMEGA	horn	deN	2
WIPI_KAPAL	horn	d3Ng	2
WIPI_KURU	horn	d3N	2
WIPI_WIPIM	horn	d3N	2
WIPI_ABAM	horn	C3wol	3
WIPI_PEAWA	horn	Cuwol	3
GIZRRA_KUPERE	see	esene	1
GIZRRA_TOGO	see	esene	1
GIZRRA_WAIDORO	see	esene	1
UME	see	yeriyoN	2
WIPI_ABAM	see	yiryoN	2
WIPI_DOROGORI	see	y3ryoN	2
WIPI_GAMAEWE	see	y3ryoN	2
WIPI_GUIAM	see	yErioN	2
WIPI_IAMEGA	see	y3ryoN	2
WIPI_KAPAL	see	y3ryoN	2
WIPI_KURU	see	y3ryoN	2
WIPI_PEAWA	see	y3ryoN	2
WIPI_PODARI	see	y3ryoN	2
WIPI_WIPIM	see	yeriyoN	2
WIPI_WONIE	see	yiryoN	2
WIPI_YUTA	see	m3phukho	3
GIZRRA_KUPERE	full	buku	1
GIZRRA_TOGO	full	buku	1
WIPI_IAMEGA	full	y3ndaN3r	2
WIPI_KAPAL	full	y3ndaN3r	2
WIPI_PODARI	full	yidaN3r	2
WIPI_WIPIM	full	y3ndaN3r	2
UME	full	yEbthuth	3
WIPI_ABAM	full	yufthuth	3
WIPI_GAMAEWE	full	y3wthith	3
WIPI_KURU	full	y3pthuth	3
WIPI_PEAWA	full	y3vth3uth	3
GIZRRA_WAIDORO	full	ib	4
MERIAM	full	mitkar	5
WIPI_DOROGORI	full	3tvani	6
WIPI_GUIAM	full	okoumbar	7
GIZRRA_KUPERE	name	Ni	1
GIZRRA_TOGO	name	Ni	1
GIZRRA_WAIDORO	name	Nui	1
MERIAM	name	ney	1
UME	name	ni	1
WIPI_ABAM	name	ni3	1
WIPI_DOROGORI	name	ni	1
WIPI_GAMAEWE	name	ni	1
WIPI_GUIAM	name	ni	1
WIPI_IAMEGA	name	53	1
WIPI_KAPAL	name	ny3	1
WIPI_KURU	name	ni	1
WIPI_PEAWA	name	ni	1
WIPI_PODARI	name	53	1
WIPI_WIPIM	name	53	1
WIPI_WONIE	name	ni	1
