# Supplementary material for: A test of Generalized Bayesian dating: A new linguistic dating method
Source: PLoS One. 2020 Aug 12;15(8):e0236522. doi: 10.1371/journal.pone.0236522 (PMC7423060; doi:10.1371/journal.pone.0236522)
Supplement: S1 File — Python code for extracting data from ASJP word lists, cognate identification, and conversion to nexus files. Word lists annotated for cognacy for all families. Nexus files and MrBayes command files for all families. (ZIP) [file pone.0236522.s001.zip › S1 Supporting Information/Cognates/Eskimo-Aleut.txt.svm.CRP.0.57.cognates]

doculect	concept	asjp	cogid
C_YUPIK	I	xwi	1
EAST_GREENLANDIC	I	uaNa	1
INUPIAQ	I	ubaNa	1
KANGIRYUARMIUTUN	I	uvaNa	1
NORTHWEST_ALASKA_INUPIATUN	I	uvaNa	1
INUKTITUT_EASTERN_CANADIAN	I	uvaNa	1
WEST_GREENLANDIC	I	uaNa	1
YUPIK_CENTRAL_SIBERIAN_CHAPLINO	I	xwaNa	1
ALEUT	I	tiN	2
EAST_GREENLANDIC	you	ittit	1
INUPIAQ	you	ilbiC	1
KANGIRYUARMIUTUN	you	ilvit	1
NORTHWEST_ALASKA_INUPIATUN	you	iliviC	1
INUKTITUT_EASTERN_CANADIAN	you	ivit	1
WEST_GREENLANDIC	you	illit	1
C_YUPIK	you	3Lp3t	2
ST_LAWRENCE_YUPIK	you	3lp3k	2
YUPIK_CENTRAL_SIBERIAN_CHAPLINO	you	aLp3k	2
ALEUT	you	txin	3
EAST_GREENLANDIC	we	uaNit	1
INUPIAQ	we	ubaxut	1
KANGIRYUARMIUTUN	we	uvagut	1
NORTHWEST_ALASKA_INUPIATUN	we	uvaguk	1
INUKTITUT_EASTERN_CANADIAN	we	uvagut	1
WEST_GREENLANDIC	we	uaxut	1
ALEUT	we	tuman	2
ST_LAWRENCE_YUPIK	we	whaN	3
YUPIK_CENTRAL_SIBERIAN_CHAPLINO	we	xwaNkuta	4
ALEUT	one	ataqan	1
C_YUPIK	one	attauciq	1
EAST_GREENLANDIC	one	ataasiq	1
INUPIAQ	one	atausiq	1
INUPIAQ	one	atauSiq	1
KANGIRYUARMIUTUN	one	atauhiq	1
NORTHWEST_ALASKA_INUPIATUN	one	atausiq	1
ST_LAWRENCE_YUPIK	one	atasiq	1
INUKTITUT_EASTERN_CANADIAN	one	atausiq	1
WEST_GREENLANDIC	one	atasiq	1
YUPIK_CENTRAL_SIBERIAN_CHAPLINO	one	atasiq	1
EAST_GREENLANDIC	two	maqtit	1
INUPIAQ	two	malXuk	1
KANGIRYUARMIUTUN	two	malGuk	1
NORTHWEST_ALASKA_INUPIATUN	two	malguk	1
ST_LAWRENCE_YUPIK	two	malXuk	1
INUKTITUT_EASTERN_CANADIAN	two	maGuk	1
WEST_GREENLANDIC	two	marluk	1
YUPIK_CENTRAL_SIBERIAN_CHAPLINO	two	malruk	1
ALEUT	two	alax	2
INUPIAQ	person	i5uk	1
KANGIRYUARMIUTUN	person	inuk	1
NORTHWEST_ALASKA_INUPIATUN	person	i5uk	1
INUKTITUT_EASTERN_CANADIAN	person	inuk	1
WEST_GREENLANDIC	person	inuk	1
C_YUPIK	person	yuk	2
ST_LAWRENCE_YUPIK	person	yuk	2
YUPIK_CENTRAL_SIBERIAN_CHAPLINO	person	yuk	2
ALEUT	person	anXaXi8a	3
EAST_GREENLANDIC	person	tikkak	4
ST_LAWRENCE_YUPIK	person	taXu	5
ALEUT	fish	qa	1
C_YUPIK	fish	n3qa	1
INUPIAQ	fish	qaluk	1
KANGIRYUARMIUTUN	fish	iqaluk	1
NORTHWEST_ALASKA_INUPIATUN	fish	aqaluk	1
NORTHWEST_ALASKA_INUPIATUN	fish	iqaluk	1
ST_LAWRENCE_YUPIK	fish	iqaLuk	1
ST_LAWRENCE_YUPIK	fish	kayu	1
INUKTITUT_EASTERN_CANADIAN	fish	iqaluk	1
YUPIK_CENTRAL_SIBERIAN_CHAPLINO	fish	iqaLuk	1
EAST_GREENLANDIC	fish	aatisaNaq	2
WEST_GREENLANDIC	fish	alisaxaq	2
C_YUPIK	dog	qimuxta	1
EAST_GREENLANDIC	dog	qimmiq	1
INUPIAQ	dog	qimiq	1
KANGIRYUARMIUTUN	dog	qinmiq	1
NORTHWEST_ALASKA_INUPIATUN	dog	qipmiq	1
ST_LAWRENCE_YUPIK	dog	qikmiq	1
INUKTITUT_EASTERN_CANADIAN	dog	qimiq	1
WEST_GREENLANDIC	dog	qimmiq	1
YUPIK_CENTRAL_SIBERIAN_CHAPLINO	dog	qikmiq	1
ALEUT	dog	ayku	2
INUPIAQ	louse	kumak	1
KANGIRYUARMIUTUN	louse	kumak	1
NORTHWEST_ALASKA_INUPIATUN	louse	kumak	1
ST_LAWRENCE_YUPIK	louse	kumak	1
INUKTITUT_EASTERN_CANADIAN	louse	kumak	1
WEST_GREENLANDIC	louse	kumak	1
ALEUT	louse	kitu	2
C_YUPIK	louse	n3X3sta	3
EAST_GREENLANDIC	louse	uyaNaq	4
INUPIAQ	tree	napaqtuq	1
KANGIRYUARMIUTUN	tree	napaqtuq	1
NORTHWEST_ALASKA_INUPIATUN	tree	napaaqtuayaaq	1
INUKTITUT_EASTERN_CANADIAN	tree	napaqtuq	1
C_YUPIK	tree	uqfiaq	2
EAST_GREENLANDIC	tree	uqpik	2
ST_LAWRENCE_YUPIK	tree	uqfik	2
WEST_GREENLANDIC	tree	urpik	2
YUPIK_CENTRAL_SIBERIAN_CHAPLINO	tree	uqfixaq	2
ALEUT	tree	yaxa	3
INUPIAQ	leaf	akutuq	1
NORTHWEST_ALASKA_INUPIATUN	leaf	akutuqpalik	1
ST_LAWRENCE_YUPIK	leaf	ququNaq	1
INUKTITUT_EASTERN_CANADIAN	leaf	akiGuaGuq	1
C_YUPIK	leaf	cuyaq	2
KANGIRYUARMIUTUN	leaf	atuNauyaq	2
INUKTITUT_EASTERN_CANADIAN	leaf	uqauyaq	2
NORTHWEST_ALASKA_INUPIATUN	leaf	milukataq	3
WEST_GREENLANDIC	leaf	pilutaq	3
ALEUT	leaf	huli	4
EAST_GREENLANDIC	leaf	mutiqut	5
C_YUPIK	skin	amiq	1
INUPIAQ	skin	amiq	1
KANGIRYUARMIUTUN	skin	amiq	1
ST_LAWRENCE_YUPIK	skin	amiq	1
INUKTITUT_EASTERN_CANADIAN	skin	amiq	1
WEST_GREENLANDIC	skin	amiq	1
INUPIAQ	skin	ubi5iq	2
KANGIRYUARMIUTUN	skin	uvinik	2
NORTHWEST_ALASKA_INUPIATUN	skin	uvi5iq	2
ST_LAWRENCE_YUPIK	skin	uvin3k	2
ALEUT	skin	qaCXi	3
EAST_GREENLANDIC	skin	utiiwik	4
YUPIK_CENTRAL_SIBERIAN_CHAPLINO	skin	k3m3kSak	5
ALEUT	blood	amax	1
C_YUPIK	blood	auk	1
EAST_GREENLANDIC	blood	aak	1
INUPIAQ	blood	auk	1
KANGIRYUARMIUTUN	blood	auk	1
NORTHWEST_ALASKA_INUPIATUN	blood	auk	1
ST_LAWRENCE_YUPIK	blood	akw	1
INUKTITUT_EASTERN_CANADIAN	blood	auk	1
WEST_GREENLANDIC	blood	ak	1
YUPIK_CENTRAL_SIBERIAN_CHAPLINO	blood	awk	1
C_YUPIK	bone	3n3q	1
INUPIAQ	bone	sauniq	1
KANGIRYUARMIUTUN	bone	hauniq	1
NORTHWEST_ALASKA_INUPIATUN	bone	sauniq	1
INUKTITUT_EASTERN_CANADIAN	bone	sauniq	1
WEST_GREENLANDIC	bone	saniq	1
ST_LAWRENCE_YUPIK	bone	n3qwaq	2
INUKTITUT_EASTERN_CANADIAN	bone	nataquaq	2
YUPIK_CENTRAL_SIBERIAN_CHAPLINO	bone	neqwaq	2
ALEUT	bone	qaxna	3
EAST_GREENLANDIC	bone	kikkaq	4
C_YUPIK	ear	ciun	1
EAST_GREENLANDIC	ear	siit	1
INUPIAQ	ear	siun	1
KANGIRYUARMIUTUN	ear	hiun	1
NORTHWEST_ALASKA_INUPIATUN	ear	siun	1
ST_LAWRENCE_YUPIK	ear	sixun	1
INUKTITUT_EASTERN_CANADIAN	ear	siut	1
INUKTITUT_EASTERN_CANADIAN	ear	hiun	1
WEST_GREENLANDIC	ear	siut	1
YUPIK_CENTRAL_SIBERIAN_CHAPLINO	ear	sixun	1
ALEUT	ear	tutusi	2
EAST_GREENLANDIC	ear	tusaat	3
C_YUPIK	eye	ii	1
INUPIAQ	eye	iri	1
NORTHWEST_ALASKA_INUPIATUN	eye	iri	1
WEST_GREENLANDIC	eye	isi	1
KANGIRYUARMIUTUN	eye	iyi	2
ST_LAWRENCE_YUPIK	eye	iya	2
INUKTITUT_EASTERN_CANADIAN	eye	iyi	2
YUPIK_CENTRAL_SIBERIAN_CHAPLINO	eye	iya	2
ALEUT	eye	8a	3
EAST_GREENLANDIC	eye	uissat	4
INUPIAQ	nose	imilXuq	1
INUPIAQ	nose	umilXuq	1
C_YUPIK	nose	q3Naq	2
EAST_GREENLANDIC	nose	qiNaq	2
KANGIRYUARMIUTUN	nose	qiNaq	2
NORTHWEST_ALASKA_INUPIATUN	nose	qiNaq	2
ST_LAWRENCE_YUPIK	nose	q3Naq	2
INUKTITUT_EASTERN_CANADIAN	nose	qiNaq	2
WEST_GREENLANDIC	nose	qiNa	2
YUPIK_CENTRAL_SIBERIAN_CHAPLINO	nose	q3Naq	2
ALEUT	nose	anXusin	3
ALEUT	tooth	kixusi	1
C_YUPIK	tooth	k3xun	1
INUPIAQ	tooth	kixun	1
KANGIRYUARMIUTUN	tooth	kigun	1
NORTHWEST_ALASKA_INUPIATUN	tooth	kigun	1
INUKTITUT_EASTERN_CANADIAN	tooth	kigut	1
WEST_GREENLANDIC	tooth	kixut	1
ST_LAWRENCE_YUPIK	tooth	xuta	2
YUPIK_CENTRAL_SIBERIAN_CHAPLINO	tooth	xuta	2
EAST_GREENLANDIC	tooth	niqqit	3
C_YUPIK	tongue	uluq	1
INUPIAQ	tongue	uqaq	1
KANGIRYUARMIUTUN	tongue	uqaq	1
NORTHWEST_ALASKA_INUPIATUN	tongue	uqaq	1
INUKTITUT_EASTERN_CANADIAN	tongue	uqaq	1
WEST_GREENLANDIC	tongue	uqaq	1
ALEUT	tongue	umsu	2
ST_LAWRENCE_YUPIK	tongue	ulu	2
YUPIK_CENTRAL_SIBERIAN_CHAPLINO	tongue	ulu	2
ALEUT	tongue	axna	3
EAST_GREENLANDIC	tongue	atuttuut	4
C_YUPIK	knee	cisquq	1
INUPIAQ	knee	sitquq	1
KANGIRYUARMIUTUN	knee	hitquq	1
NORTHWEST_ALASKA_INUPIATUN	knee	sitquq	1
ST_LAWRENCE_YUPIK	knee	s3x3squq	1
INUKTITUT_EASTERN_CANADIAN	knee	siquq	1
WEST_GREENLANDIC	knee	siqquq	1
ALEUT	knee	Ci8ixi	2
EAST_GREENLANDIC	knee	aipiqtiNaq	3
INUPIAQ	knee	naplu	4
YUPIK_CENTRAL_SIBERIAN_CHAPLINO	knee	kanaq	5
C_YUPIK	hand	aixaq	1
INUPIAQ	hand	arxaiC	1
KANGIRYUARMIUTUN	hand	algak	1
NORTHWEST_ALASKA_INUPIATUN	hand	argaich	1
NORTHWEST_ALASKA_INUPIATUN	hand	argak	1
ST_LAWRENCE_YUPIK	hand	ixa	1
INUKTITUT_EASTERN_CANADIAN	hand	agak	1
EAST_GREENLANDIC	hand	assak	2
WEST_GREENLANDIC	hand	assak	2
ALEUT	hand	Ca	3
EAST_GREENLANDIC	hand	awat	4
YUPIK_CENTRAL_SIBERIAN_CHAPLINO	hand	taLiq	5
INUPIAQ	breasts	miluk	1
NORTHWEST_ALASKA_INUPIATUN	breasts	miluk	1
KANGIRYUARMIUTUN	breasts	iviaNiq	2
INUKTITUT_EASTERN_CANADIAN	breasts	iviaNiq	2
WEST_GREENLANDIC	breasts	iviaNiq	2
ST_LAWRENCE_YUPIK	breasts	mamaq	3
INUKTITUT_EASTERN_CANADIAN	breasts	amamak	3
ALEUT	breasts	kaCi	4
C_YUPIK	breasts	3vzaik	5
EAST_GREENLANDIC	breasts	mittivaq	6
ST_LAWRENCE_YUPIK	breasts	qat3k	7
WEST_GREENLANDIC	breasts	sakissat	8
YUPIK_CENTRAL_SIBERIAN_CHAPLINO	breasts	saya	9
C_YUPIK	liver	t3Nuk	1
INUPIAQ	liver	tiNuk	1
KANGIRYUARMIUTUN	liver	tiNuk	1
NORTHWEST_ALASKA_INUPIATUN	liver	tiNuk	1
ST_LAWRENCE_YUPIK	liver	t3Nuk	1
INUKTITUT_EASTERN_CANADIAN	liver	tiNuk	1
WEST_GREENLANDIC	liver	tiNuk	1
YUPIK_CENTRAL_SIBERIAN_CHAPLINO	liver	t3Nuq	1
ALEUT	liver	aXi	2
EAST_GREENLANDIC	liver	ituqut	3
C_YUPIK	drink	3m3XXa	1
EAST_GREENLANDIC	drink	imiq	1
INUPIAQ	drink	imiq	1
KANGIRYUARMIUTUN	drink	imiq	1
NORTHWEST_ALASKA_INUPIATUN	drink	imiq	1
ST_LAWRENCE_YUPIK	drink	m3q	1
WEST_GREENLANDIC	drink	imir	1
YUPIK_CENTRAL_SIBERIAN_CHAPLINO	drink	m3raquq	1
ALEUT	drink	taNa	2
ALEUT	see	uku	1
C_YUPIK	see	taNXa	1
EAST_GREENLANDIC	see	taki	1
INUPIAQ	see	tautuk	1
KANGIRYUARMIUTUN	see	taku	1
NORTHWEST_ALASKA_INUPIATUN	see	tauktuk	1
ST_LAWRENCE_YUPIK	see	3sXaX	1
WEST_GREENLANDIC	see	taku	1
YUPIK_CENTRAL_SIBERIAN_CHAPLINO	see	sXataquq	1
NORTHWEST_ALASKA_INUPIATUN	see	qi5iq	2
C_YUPIK	hear	nita	1
EAST_GREENLANDIC	hear	naataqni	1
EAST_GREENLANDIC	hear	naataC	1
ST_LAWRENCE_YUPIK	hear	naxaquX	1
YUPIK_CENTRAL_SIBERIAN_CHAPLINO	hear	naxataqa	1
ALEUT	hear	tuta	2
EAST_GREENLANDIC	hear	tusaa	2
EAST_GREENLANDIC	hear	tusaqnaaq	2
INUPIAQ	hear	tusa	2
INUPIAQ	hear	tuSa	2
KANGIRYUARMIUTUN	hear	tuhaq	2
NORTHWEST_ALASKA_INUPIATUN	hear	tusra	2
ST_LAWRENCE_YUPIK	hear	tusaq3	2
WEST_GREENLANDIC	hear	tusa	2
C_YUPIK	die	tuqquq	1
EAST_GREENLANDIC	die	tuqu	1
INUPIAQ	die	tuqu	1
KANGIRYUARMIUTUN	die	tuqu	1
NORTHWEST_ALASKA_INUPIATUN	die	nutqaq	1
NORTHWEST_ALASKA_INUPIATUN	die	tuqu	1
ST_LAWRENCE_YUPIK	die	tuqu	1
WEST_GREENLANDIC	die	tuqu	1
YUPIK_CENTRAL_SIBERIAN_CHAPLINO	die	tuqaquq	1
EAST_GREENLANDIC	die	piiNiC	2
NORTHWEST_ALASKA_INUPIATUN	die	piq	2
ALEUT	die	asXa	3
NORTHWEST_ALASKA_INUPIATUN	die	ayu	4
ST_LAWRENCE_YUPIK	die	aviXut3	5
INUKTITUT_EASTERN_CANADIAN	die	aniGnaNiqsivuq	6
ALEUT	come	haqa	1
EAST_GREENLANDIC	come	qaa	1
INUPIAQ	come	qai	1
KANGIRYUARMIUTUN	come	qai	1
NORTHWEST_ALASKA_INUPIATUN	come	qagain	1
INUKTITUT_EASTERN_CANADIAN	come	qaiyuq	1
EAST_GREENLANDIC	come	akkiq	2
INUPIAQ	come	axiq	2
NORTHWEST_ALASKA_INUPIATUN	come	aggiq	2
WEST_GREENLANDIC	come	axxir	2
C_YUPIK	come	taixuq	3
ST_LAWRENCE_YUPIK	come	taxi	3
YUPIK_CENTRAL_SIBERIAN_CHAPLINO	come	taxiquq	3
WEST_GREENLANDIC	come	urnix	4
EAST_GREENLANDIC	sun	siqiiq	1
INUPIAQ	sun	siqi5iq	1
KANGIRYUARMIUTUN	sun	hiqiniq	1
NORTHWEST_ALASKA_INUPIATUN	sun	siqi5iq	1
ST_LAWRENCE_YUPIK	sun	siqin3q	1
INUKTITUT_EASTERN_CANADIAN	sun	siqiniq	1
WEST_GREENLANDIC	sun	siqiniq	1
YUPIK_CENTRAL_SIBERIAN_CHAPLINO	sun	siqin3q	1
ALEUT	sun	aXa8a	2
C_YUPIK	sun	ak3Xta	2
INUPIAQ	star	ubluXiaq	1
KANGIRYUARMIUTUN	star	ubluriaq	1
NORTHWEST_ALASKA_INUPIATUN	star	uvlugiaq	1
INUKTITUT_EASTERN_CANADIAN	star	uLuGiaq	1
WEST_GREENLANDIC	star	ulluriaq	1
ST_LAWRENCE_YUPIK	star	iXal3q3taq	2
YUPIK_CENTRAL_SIBERIAN_CHAPLINO	star	iral3q3taq	2
ALEUT	star	s8a	3
C_YUPIK	star	axyaq	4
EAST_GREENLANDIC	star	ammatiwassiaq	5
C_YUPIK	water	3m3q	1
EAST_GREENLANDIC	water	imiq	1
INUPIAQ	water	imiq	1
KANGIRYUARMIUTUN	water	imaq	1
NORTHWEST_ALASKA_INUPIATUN	water	imiq	1
NORTHWEST_ALASKA_INUPIATUN	water	imigisaaq	1
ST_LAWRENCE_YUPIK	water	m3q	1
INUKTITUT_EASTERN_CANADIAN	water	imaq	1
WEST_GREENLANDIC	water	imiq	1
ALEUT	water	taNa	2
WEST_GREENLANDIC	water	taraTuq	3
INUPIAQ	stone	iyaXak	1
INUPIAQ	stone	uyaXak	1
KANGIRYUARMIUTUN	stone	uyaraq	1
NORTHWEST_ALASKA_INUPIATUN	stone	iyagak	1
NORTHWEST_ALASKA_INUPIATUN	stone	uyagak	1
ST_LAWRENCE_YUPIK	stone	uXak	1
INUKTITUT_EASTERN_CANADIAN	stone	uyaGaq	1
WEST_GREENLANDIC	stone	uTarak	1
YUPIK_CENTRAL_SIBERIAN_CHAPLINO	stone	uyrak	1
ALEUT	stone	nu	2
C_YUPIK	stone	cimaq	3
EAST_GREENLANDIC	stone	nunakkassiaq	4
ST_LAWRENCE_YUPIK	stone	qalm3saq	5
C_YUPIK	fire	k3n3q	1
INUPIAQ	fire	igniq	1
INUPIAQ	fire	ikniq	1
KANGIRYUARMIUTUN	fire	iNniq	1
NORTHWEST_ALASKA_INUPIATUN	fire	igniq	1
NORTHWEST_ALASKA_INUPIATUN	fire	ikniq	1
ST_LAWRENCE_YUPIK	fire	k3n3q	1
INUKTITUT_EASTERN_CANADIAN	fire	iNniq	1
WEST_GREENLANDIC	fire	inniq	1
YUPIK_CENTRAL_SIBERIAN_CHAPLINO	fire	k3n3q	1
ALEUT	fire	qixma	2
INUKTITUT_EASTERN_CANADIAN	fire	ikuma	2
EAST_GREENLANDIC	fire	igivattatteq	3
KANGIRYUARMIUTUN	path	apquhiniq	1
NORTHWEST_ALASKA_INUPIATUN	path	apqun	1
EAST_GREENLANDIC	path	aqqulaq	2
EAST_GREENLANDIC	path	aqqut	2
INUKTITUT_EASTERN_CANADIAN	path	aGquti	2
WEST_GREENLANDIC	path	aqqusiaq	2
C_YUPIK	path	tumyaXaq	3
NORTHWEST_ALASKA_INUPIATUN	path	tumiksraq	3
ST_LAWRENCE_YUPIK	path	tuma	3
YUPIK_CENTRAL_SIBERIAN_CHAPLINO	path	tuma	3
ALEUT	path	akalu	4
C_YUPIK	mountain	iNXiq	1
EAST_GREENLANDIC	mountain	qaqqaqtiwaq	1
INUPIAQ	mountain	iXiq	1
INUPIAQ	mountain	i5Xiq	1
KANGIRYUARMIUTUN	mountain	iGiq	1
NORTHWEST_ALASKA_INUPIATUN	mountain	iggiq	1
NORTHWEST_ALASKA_INUPIATUN	mountain	ingiq	1
ST_LAWRENCE_YUPIK	mountain	naXaq	1
INUKTITUT_EASTERN_CANADIAN	mountain	kiNaq	1
WEST_GREENLANDIC	mountain	qaqqaq	1
YUPIK_CENTRAL_SIBERIAN_CHAPLINO	mountain	nayraq	1
ALEUT	mountain	lkiXusi	2
C_YUPIK	night	unuk	1
EAST_GREENLANDIC	night	unnuaq	1
INUPIAQ	night	unuaq	1
KANGIRYUARMIUTUN	night	unuaq	1
NORTHWEST_ALASKA_INUPIATUN	night	unnuaq	1
ST_LAWRENCE_YUPIK	night	unuk	1
INUKTITUT_EASTERN_CANADIAN	night	unuaq	1
WEST_GREENLANDIC	night	unnuaq	1
YUPIK_CENTRAL_SIBERIAN_CHAPLINO	night	unuk	1
ALEUT	night	amax	2
EAST_GREENLANDIC	full	utukkaaq	1
INUPIAQ	full	imaqaq	1
INUPIAQ	full	imiq	1
NORTHWEST_ALASKA_INUPIATUN	full	imaukkaq	1
KANGIRYUARMIUTUN	full	tatat	2
INUKTITUT_EASTERN_CANADIAN	full	tatatuq	2
ST_LAWRENCE_YUPIK	full	3sl3q3	3
YUPIK_CENTRAL_SIBERIAN_CHAPLINO	full	3sL3qNalri	3
ALEUT	full	CXa	4
NORTHWEST_ALASKA_INUPIATUN	full	iluturuaq	5
WEST_GREENLANDIC	full	ulikar	6
C_YUPIK	new	nutaXaq	1
EAST_GREENLANDIC	new	nutaaq	1
INUPIAQ	new	nutau	1
INUPIAQ	new	Ciaq	1
KANGIRYUARMIUTUN	new	nutaq	1
NORTHWEST_ALASKA_INUPIATUN	new	natau	1
ST_LAWRENCE_YUPIK	new	nutaXaq	1
WEST_GREENLANDIC	new	nutaq	1
YUPIK_CENTRAL_SIBERIAN_CHAPLINO	new	nutaraq	1
ALEUT	new	taxa8a	2
ALEUT	name	asa	1
C_YUPIK	name	at3q	1
EAST_GREENLANDIC	name	atiq	1
EAST_GREENLANDIC	name	assiaq	1
KANGIRYUARMIUTUN	name	atiq	1
NORTHWEST_ALASKA_INUPIATUN	name	atigusiq	1
NORTHWEST_ALASKA_INUPIATUN	name	atiq	1
ST_LAWRENCE_YUPIK	name	at3q	1
INUKTITUT_EASTERN_CANADIAN	name	atiq	1
WEST_GREENLANDIC	name	atiq	1
YUPIK_CENTRAL_SIBERIAN_CHAPLINO	name	at3q	1
EAST_GREENLANDIC	name	taaNiit	2
EAST_GREENLANDIC	horn	natteq	1
INUPIAQ	horn	nagruk	1
NORTHWEST_ALASKA_INUPIATUN	horn	nagruk	1
INUKTITUT_EASTERN_CANADIAN	horn	natyuk	1
WEST_GREENLANDIC	horn	nassuk	1
YUPIK_CENTRAL_SIBERIAN_CHAPLINO	horn	sirun3q	2
