# Supplementary material for: A test of Generalized Bayesian dating: A new linguistic dating method
Source: PLoS One. 2020 Aug 12;15(8):e0236522. doi: 10.1371/journal.pone.0236522 (PMC7423060; doi:10.1371/journal.pone.0236522)
Supplement: S1 File — Python code for extracting data from ASJP word lists, cognate identification, and conversion to nexus files. Word lists annotated for cognacy for all families. Nexus files and MrBayes command files for all families. (ZIP) [file pone.0236522.s001.zip › S1 Supporting Information/Cognates/Sepik.txt.svm.CRP.0.57.cognates]

doculect	concept	asjp	cogid
KWANGA	I	a	1
KWANGA	I	ani	1
MENDE_PNG	I	nir	1
MENDE_PNG	I	an	1
AWTUW	I	wan	1
POUYE	I	wEn	1
ALAMBLAK	I	na	1
BAHINEMO	I	ani	1
GABIANO	I	ane	1
KAPRIMAN	I	an	1
PAKA	I	an	1
SANIO	I	ane	1
MEHEK	I	on	1
YESSAN_MAYO	I	an	1
NAMIA	I	3n	1
KWOMA	I	ada	2
ABAU_2	I	ha	3
KWOMA	you	ninya	1
KWOMA	you	ninyawa	1
KWANGA	you	mi	2
KWOMA	you	minawa	2
KWOMA	you	mita	2
KWOMA	you	mitana	2
KWOMA	you	miti	2
MENDE_PNG	you	ji	3
MENDE_PNG	you	jir	3
KWANGA	you	ni	4
KWOMA	you	nija	4
KWOMA	you	niji	4
ALAMBLAK	you	ni	4
BAHINEMO	you	ini	4
GABIANO	you	hene	4
GABIANO	you	ne	4
KAPRIMAN	you	n3	4
KAPRIMAN	you	ni	4
PAKA	you	ne	4
PAKA	you	pane	4
SANIO	you	ne	4
MEHEK	you	nu	4
YESSAN_MAYO	you	ni	4
NAMIA	you	ne	4
AWTUW	you	om	5
POUYE	you	yin	6
ABAU_2	you	hwon	7
KWOMA	we	nota	1
KWOMA	we	noti	1
KWANGA	we	nu	2
KWOMA	we	nona	2
MENDE_PNG	we	ni	2
MENDE_PNG	we	nir	2
AWTUW	we	nom	2
POUYE	we	nEm	2
ALAMBLAK	we	nom	2
BAHINEMO	we	nom	2
KAPRIMAN	we	nom	2
SANIO	we	nomo	2
MEHEK	we	num	2
YESSAN_MAYO	we	nim	2
NAMIA	we	em	2
ABAU_2	we	hron	3
KWANGA	one	fo	1
KWOMA	one	poCi	1
KWOMA	one	podar	1
KWOMA	one	podat	1
KWOMA	one	pojat	1
KWOMA	one	por	1
MENDE_PNG	one	lar	2
ALAMBLAK	one	rEphar	2
KAPRIMAN	one	dibar	2
MENDE_PNG	one	namtas	3
AWTUW	one	naydowo	4
POUYE	one	tuwE	5
BAHINEMO	one	dobatha	6
GABIANO	one	nome	7
PAKA	one	topakali	8
SANIO	one	hEta7i	9
MEHEK	one	dirambu	10
YESSAN_MAYO	one	wuri	11
ABAU_2	one	eyn	12
ABAU_2	one	mon	13
NAMIA	one	tipia	14
KWOMA	two	upurus	1
KWOMA	two	upuruspiriCar	1
KWOMA	two	upuruspor	1
KWANGA	two	fisi	2
MENDE_PNG	two	frijip	2
MENDE_PNG	two	friSip	2
YESSAN_MAYO	two	p3s	2
AWTUW	two	yikiyr	3
POUYE	two	yik3r	3
ALAMBLAK	two	hucip	4
ALAMBLAK	two	hutsip	4
BAHINEMO	two	husi	4
KAPRIMAN	two	kothi	4
PAKA	two	ho7i	4
SANIO	two	hEsi	4
MEHEK	two	lisi	5
MEHEK	two	lasi	5
ABAU_2	two	eys	6
ABAU_2	two	reys	6
GABIANO	two	nomolu	7
NAMIA	two	pli	8
KWANGA	person	hima	1
KWOMA	person	ma	1
POUYE	person	rEm3	1
ALAMBLAK	person	yimar	1
BAHINEMO	person	ima	1
MEHEK	person	tama	1
AWTUW	person	rameyEn	2
KAPRIMAN	person	wiyak	3
YESSAN_MAYO	person	yen	4
ABAU_2	person	uwrsaney	5
NAMIA	person	lu	6
GABIANO	fish	ane	1
PAKA	fish	ane	1
KWOMA	fish	emiyep	2
YESSAN_MAYO	fish	amiyen	2
BAHINEMO	fish	ila	3
NAMIA	fish	pira	3
AWTUW	fish	Nale	4
POUYE	fish	al	4
KWANGA	fish	fwai7omwe	5
MENDE_PNG	fish	fome	5
MEHEK	fish	om	5
ALAMBLAK	fish	yElam	6
KAPRIMAN	fish	amaram	7
SANIO	fish	harE	8
ABAU_2	fish	ai	9
KWANGA	dog	asa	1
KWOMA	dog	asa	1
MENDE_PNG	dog	asa	1
ALAMBLAK	dog	yawu	2
GABIANO	dog	yawi	2
PAKA	dog	yawi	2
BAHINEMO	dog	yo	3
KAPRIMAN	dog	yom	3
SANIO	dog	yo	3
MEHEK	dog	wala	4
YESSAN_MAYO	dog	wala	4
AWTUW	dog	piyren	5
POUYE	dog	Ewkw3	6
ABAU_2	dog	nwoh	7
NAMIA	dog	ar	8
KWANGA	tree	me	1
KWOMA	tree	me	1
MENDE_PNG	tree	mi	1
ALAMBLAK	tree	mim	1
BAHINEMO	tree	mi	1
GABIANO	tree	me	1
KAPRIMAN	tree	m3s	1
PAKA	tree	me	1
SANIO	tree	me	1
MEHEK	tree	mu	1
YESSAN_MAYO	tree	m3	1
NAMIA	tree	mi	1
AWTUW	tree	taw	2
POUYE	tree	tEw	2
ABAU_2	tree	now	3
KWOMA	skin	maba	1
KWOMA	skin	mabasapi	1
KWOMA	skin	sapi	1
AWTUW	skin	yEy	2
POUYE	skin	yey	2
ALAMBLAK	skin	thokhath	3
KAPRIMAN	skin	thogas	3
KWANGA	skin	tupu	4
BAHINEMO	skin	thobi	4
KWOMA	skin	saraga	5
MENDE_PNG	skin	ari	6
MENDE_PNG	skin	siSi	7
GABIANO	skin	a	8
PAKA	skin	ebey	9
SANIO	skin	tahE	10
MEHEK	skin	liki	11
YESSAN_MAYO	skin	wus	12
ABAU_2	skin	ohi	13
NAMIA	skin	lw3r	14
KWANGA	blood	fi	1
KWOMA	blood	pi	1
MENDE_PNG	blood	fi	1
GABIANO	blood	mateynayo	2
PAKA	blood	matey	2
KWOMA	blood	kamu	3
MEHEK	blood	kefu	3
POUYE	blood	now3r	4
ABAU_2	blood	nioh	4
NAMIA	blood	nol	4
ALAMBLAK	blood	khukhupam	5
KAPRIMAN	blood	kokwem	5
AWTUW	blood	Eypiy	6
BAHINEMO	blood	mah3l3	7
SANIO	blood	pisa7i	8
YESSAN_MAYO	blood	n3p	9
KWANGA	bone	melehapa	1
KWOMA	bone	hapa	1
MENDE_PNG	bone	hava	1
BAHINEMO	bone	hobi	1
AWTUW	bone	lake	2
POUYE	bone	lEk3	2
GABIANO	bone	pokola	3
PAKA	bone	pakali	3
SANIO	bone	pa7arE	3
MEHEK	bone	yefa	4
YESSAN_MAYO	bone	ya	4
ALAMBLAK	bone	thophim	5
KAPRIMAN	bone	sibebam	6
ABAU_2	bone	oiow	7
ABAU_2	bone	i	8
NAMIA	bone	al	9
KWOMA	ear	mabiya	1
MENDE_PNG	ear	mambla	1
BAHINEMO	ear	bosiya	1
KAPRIMAN	ear	womblaja	1
MEHEK	ear	namra	1
AWTUW	ear	mane	2
PAKA	ear	pani	2
KWANGA	ear	wasamba	3
POUYE	ear	mEtilEk3	4
POUYE	ear	kEpkalk3	5
ALAMBLAK	ear	yimbolindaNgom	6
GABIANO	ear	ope	7
SANIO	ear	apahE	8
YESSAN_MAYO	ear	wan	9
ABAU_2	ear	nweyk	10
NAMIA	ear	mak	11
KWANGA	eye	miya	1
KWOMA	eye	miyi	1
ALAMBLAK	eye	niNgaw	2
GABIANO	eye	nina	2
PAKA	eye	ninapa	2
ABAU_2	eye	nene	2
NAMIA	eye	eno	2
BAHINEMO	eye	niya	3
KAPRIMAN	eye	nikha	3
SANIO	eye	nihE	3
MENDE_PNG	eye	misokome	4
AWTUW	eye	new	5
POUYE	eye	nowEt3	6
MEHEK	eye	lako	7
YESSAN_MAYO	eye	le	8
POUYE	nose	wElEk3	1
MEHEK	nose	wiliNi	1
KWANGA	nose	ningisopo	2
KWOMA	nose	sumoji	3
MENDE_PNG	nose	minyombo	4
AWTUW	nose	wutil	5
ALAMBLAK	nose	khusimoth	6
BAHINEMO	nose	sEkoni	7
KAPRIMAN	nose	siNgoba	8
SANIO	nose	ErEmE	9
YESSAN_MAYO	nose	raNgiy	10
ABAU_2	nose	kasaw	11
NAMIA	nose	n3mal	12
KWANGA	tooth	fu	1
KWOMA	tooth	pu	1
MENDE_PNG	tooth	fu	1
ALAMBLAK	tooth	bisom	1
BAHINEMO	tooth	pi	1
KAPRIMAN	tooth	bim	1
SANIO	tooth	pi	1
MEHEK	tooth	bi	1
AWTUW	tooth	piylake	2
POUYE	tooth	pilEk3	2
POUYE	tooth	piEp3	3
GABIANO	tooth	pina	3
PAKA	tooth	pinapo	3
NAMIA	tooth	pin3l	3
YESSAN_MAYO	tooth	ler	4
ABAU_2	tooth	nays	5
KWANGA	tongue	tarukwe	1
KWOMA	tongue	tarekwoy	1
MENDE_PNG	tongue	tarvle	1
ALAMBLAK	tongue	torkh	1
MEHEK	tongue	tawul	1
GABIANO	tongue	soluwa	2
PAKA	tongue	soluwa	2
SANIO	tongue	soruwE	2
BAHINEMO	tongue	tholu	3
KAPRIMAN	tongue	thodis	3
YESSAN_MAYO	tongue	thawl3	3
AWTUW	tongue	lale	4
POUYE	tongue	lElEpi	4
NAMIA	tongue	lal	4
ABAU_2	tongue	sane	5
KWANGA	hand	tapa	1
KWOMA	hand	tapa	1
MENDE_PNG	hand	tava	1
AWTUW	hand	yiyle	2
POUYE	hand	yil3	2
GABIANO	hand	lotinaha	3
PAKA	hand	loti	3
SANIO	hand	ErEti	3
MEHEK	hand	lesu	3
YESSAN_MAYO	hand	let	3
ALAMBLAK	hand	thiwapith	4
BAHINEMO	hand	h3lbodupa	5
KAPRIMAN	hand	sElis	6
ABAU_2	hand	iha	7
NAMIA	hand	l3l	8
KWANGA	drink	a	1
MEHEK	drink	a	1
YESSAN_MAYO	drink	a	1
POUYE	drink	ta	2
NAMIA	drink	tae	2
KWOMA	drink	ukua	3
AWTUW	drink	yiwra	4
GABIANO	drink	oseimawa	5
PAKA	drink	aseya7e	6
ABAU_2	drink	lowswa	7
KWANGA	see	heiwa	1
KWOMA	see	he	1
KWOMA	see	heho	1
BAHINEMO	see	donowey	2
PAKA	see	oney	2
YESSAN_MAYO	see	la	3
ABAU_2	see	lira	3
KWOMA	see	miyihe	4
AWTUW	see	owpa	5
POUYE	see	tEke	6
ALAMBLAK	see	wokatinum	7
GABIANO	see	manawo	8
KAPRIMAN	see	waNgatog3r	9
SANIO	see	siyEsiyo	10
MEHEK	see	ni	11
NAMIA	see	in3ki	12
AWTUW	hear	wan	1
POUYE	hear	twEn	1
KWANGA	hear	mendi	2
KWOMA	hear	meji	2
MENDE_PNG	hear	misi	2
MEHEK	hear	mesu	2
GABIANO	hear	sowano	3
PAKA	hear	anaowano	3
MENDE_PNG	hear	uvafa	4
YESSAN_MAYO	hear	math	5
ABAU_2	hear	lonuayk	6
NAMIA	hear	w3nipae	7
KWANGA	die	ha	1
KWOMA	die	ha	1
MENDE_PNG	die	ha	1
YESSAN_MAYO	die	sa	1
MEHEK	die	siri	2
NAMIA	die	ili	2
KWANGA	die	hahiro	3
KWOMA	die	kiridi	4
KWOMA	die	soboha	5
AWTUW	die	lakna	6
POUYE	die	tat3r	7
GABIANO	die	naya	8
PAKA	die	ona7e	9
ABAU_2	die	lokrue	10
ABAU_2	die	kwor	11
KWOMA	come	nawiya	1
KWOMA	come	nawiyameyi	1
KWANGA	come	ta	2
MENDE_PNG	come	ta	2
KWOMA	come	heCiya	3
KWOMA	come	ya	3
AWTUW	come	eya	3
GABIANO	come	suyawa	3
KAPRIMAN	come	ja	3
PAKA	come	yawo	3
SANIO	come	abo	3
MEHEK	come	ya	3
YESSAN_MAYO	come	ya	3
NAMIA	come	y3	3
MENDE_PNG	come	ra	4
ABAU_2	come	le	4
POUYE	come	tinaty3	5
ALAMBLAK	come	bineyawa	6
BAHINEMO	come	diyayu	7
AWTUW	sun	mEy	1
POUYE	sun	mEy	1
ALAMBLAK	sun	mar	1
ABAU_2	sun	ey	1
KWOMA	sun	ya	2
GABIANO	sun	yei	2
PAKA	sun	yay	2
MEHEK	sun	nambul	3
YESSAN_MAYO	sun	yabel	3
KWANGA	sun	nika	4
MENDE_PNG	sun	ta	5
BAHINEMO	sun	tiniya	6
KAPRIMAN	sun	yEneza	7
SANIO	sun	pooybE	8
NAMIA	sun	w3lwa	9
BAHINEMO	star	dul	1
KAPRIMAN	star	duL	1
AWTUW	star	wuwp	2
NAMIA	star	wop	2
KWANGA	star	isangi	3
KWOMA	star	winyumay	4
MENDE_PNG	star	taSiNraha	5
AWTUW	star	towlow	6
POUYE	star	wEwEn3	7
ALAMBLAK	star	gu53r	8
GABIANO	star	awehe	9
PAKA	star	yawtuape	10
SANIO	star	sariyipu	11
MEHEK	star	ware	12
KWANGA	water	uku	1
KWOMA	water	uku	1
KWOMA	water	ukwi	1
MENDE_PNG	water	uksom	1
MENDE_PNG	water	uksembe	1
ALAMBLAK	water	bukbam	1
MEHEK	water	oku	1
YESSAN_MAYO	water	okh	1
AWTUW	water	yiw	2
POUYE	water	yow	2
BAHINEMO	water	hagi	3
KAPRIMAN	water	sagim	3
SANIO	water	sa7i	3
GABIANO	water	osei	4
PAKA	water	asa3	4
ABAU_2	water	hu	5
NAMIA	water	iCo	6
AWTUW	stone	tiyl	1
POUYE	stone	t3l	1
KWOMA	stone	papa	2
BAHINEMO	stone	ba	2
GABIANO	stone	pa7e	2
KAPRIMAN	stone	obar	2
PAKA	stone	pa7a	2
YESSAN_MAYO	stone	pa	2
KWANGA	stone	humokuto	3
KWOMA	stone	hirigwoydom	4
MENDE_PNG	stone	sunja	5
ALAMBLAK	stone	taxim	6
PAKA	stone	yaki7	7
SANIO	stone	tapiyE	8
MEHEK	stone	arko	9
ABAU_2	stone	mein	10
NAMIA	stone	tiCei	11
KWANGA	fire	hi	1
KWOMA	fire	hi	1
MENDE_PNG	fire	hi	1
MENDE_PNG	fire	himuk	1
AWTUW	fire	tapwo	2
POUYE	fire	tEp3	2
BAHINEMO	fire	ya	3
GABIANO	fire	ya	3
PAKA	fire	ya	3
SANIO	fire	yEhE	3
ABAU_2	fire	yia	3
MEHEK	fire	kiri	4
YESSAN_MAYO	fire	ker	4
ALAMBLAK	fire	khath	5
KAPRIMAN	fire	moyos	6
NAMIA	fire	mi	7
KWANGA	path	numbo	1
MENDE_PNG	path	nombo	1
BAHINEMO	path	yo	2
PAKA	path	yoyay	2
SANIO	path	yomay	2
MEHEK	path	kulu	3
YESSAN_MAYO	path	kiluwki	3
AWTUW	path	nuwp	4
POUYE	path	n3p	4
NAMIA	path	n3pu	4
ALAMBLAK	path	yogothar	5
GABIANO	path	pane	6
KAPRIMAN	path	axot	7
ABAU_2	path	yerki	8
KWANGA	mountain	kimba	1
MENDE_PNG	mountain	tele	1
MENDE_PNG	mountain	telemba	1
AWTUW	mountain	tiwle	1
GABIANO	mountain	oho	2
GABIANO	mountain	oxo	2
KWOMA	mountain	kwow	3
YESSAN_MAYO	mountain	kwo	3
SANIO	mountain	omo	4
NAMIA	mountain	amu	4
POUYE	mountain	EpkEi	5
ALAMBLAK	mountain	khomin	6
BAHINEMO	mountain	biga	7
KAPRIMAN	mountain	nombwomtok	8
PAKA	mountain	wolowa7i	9
MEHEK	mountain	embleo	10
ABAU_2	mountain	mnuw	11
KWANGA	night	niliki	1
KWOMA	night	niy	1
MENDE_PNG	night	niri	1
KAPRIMAN	night	nilis	1
MEHEK	night	nurku	1
YESSAN_MAYO	night	ner	1
ABAU_2	night	nayr	1
AWTUW	night	im	2
POUYE	night	am3kwi	3
ALAMBLAK	night	yibuNgoth	4
BAHINEMO	night	nomuli	5
GABIANO	night	nosalimeye	6
PAKA	night	paymey	7
SANIO	night	pasi	8
ABAU_2	night	arawh	9
NAMIA	night	w3mi	10
KWANGA	new	simba	1
KWOMA	new	sobo	1
KWOMA	new	akar	2
MENDE_PNG	new	akri	2
YESSAN_MAYO	new	ager	2
AWTUW	new	nEk	3
POUYE	new	nak	3
NAMIA	new	naki	3
KWANGA	new	anandi	4
MENDE_PNG	new	SorNo	5
GABIANO	new	nole	6
PAKA	new	hagitopio	7
MEHEK	new	luwku	8
ABAU_2	new	iwon	9
BAHINEMO	name	wupa	1
GABIANO	name	wi7a	1
PAKA	name	wi	1
ALAMBLAK	name	yupat	2
SANIO	name	yapE	2
MENDE_PNG	name	hi	3
MEHEK	name	sir	3
KWANGA	name	namo	4
AWTUW	name	yenyiy	5
KAPRIMAN	name	obas	6
YESSAN_MAYO	name	s3Nkh	7
ABAU_2	name	uru	8
NAMIA	name	ilei	9
KWOMA	louse	nika	1
MENDE_PNG	louse	nika	1
POUYE	louse	n3pikEm	1
ALAMBLAK	louse	nomo	2
BAHINEMO	louse	nomu	2
GABIANO	louse	ownome	2
KAPRIMAN	louse	nomis	2
PAKA	louse	onome	2
SANIO	louse	nEmE	2
AWTUW	louse	nin	3
MEHEK	louse	nun	3
YESSAN_MAYO	louse	n3y	4
NAMIA	louse	n3npou	5
KWOMA	leaf	bika	1
KWOMA	leaf	kipika	1
GABIANO	leaf	meo	2
PAKA	leaf	meo	2
KAPRIMAN	leaf	mutuwas	3
SANIO	leaf	motowE	3
MENDE_PNG	leaf	kukwa	4
MEHEK	leaf	kulka	4
MEHEK	leaf	kumba	4
KWOMA	leaf	kwiny	5
AWTUW	leaf	tawtiw	6
POUYE	leaf	ti	7
ALAMBLAK	leaf	rebatuam	8
BAHINEMO	leaf	misinowa	9
ABAU_2	leaf	nowma	10
NAMIA	leaf	ewae	11
ALAMBLAK	knee	baNgor	1
KAPRIMAN	knee	baNgutok	1
GABIANO	knee	uati	2
PAKA	knee	luati	2
POUYE	knee	lEl3pEm	3
NAMIA	knee	lipamu	3
KWOMA	knee	hebiya	4
MENDE_PNG	knee	kumbamboNo	5
AWTUW	knee	pampwey	6
BAHINEMO	knee	yakosi	7
MEHEK	knee	guwl	8
KWOMA	breasts	muku	1
MENDE_PNG	breasts	muku	1
AWTUW	breasts	muy	1
POUYE	breasts	miy	1
BAHINEMO	breasts	mosu	1
GABIANO	breasts	mo7u	1
KAPRIMAN	breasts	monikha	1
PAKA	breasts	mo7u	1
SANIO	breasts	mo7u	1
MEHEK	breasts	muwku	1
YESSAN_MAYO	breasts	muwkh	1
ABAU_2	breasts	mu	1
NAMIA	breasts	mu	1
ALAMBLAK	breasts	miNgam	2
KWOMA	liver	wopu	1
MENDE_PNG	liver	wavu	1
POUYE	liver	wEu	1
ALAMBLAK	liver	wabot	1
BAHINEMO	liver	wapu	1
GABIANO	liver	wape	1
KAPRIMAN	liver	wab3L	1
PAKA	liver	wape	1
SANIO	liver	wabe	1
YESSAN_MAYO	liver	pap	1
NAMIA	liver	wao	1
AWTUW	liver	wurnewEw	2
KWOMA	full	takikisi	1
MENDE_PNG	full	tle	2
MENDE_PNG	full	tuva	3
AWTUW	full	ramomw	4
POUYE	full	p3mp3m	5
GABIANO	full	ohose7e	6
PAKA	full	hipile	7
MEHEK	full	owle	8
YESSAN_MAYO	full	ok	9
NAMIA	full	apau	10
MENDE_PNG	horn	marsayi	1
POUYE	horn	taw3r	2
