# Supplementary material for: A test of Generalized Bayesian dating: A new linguistic dating method
Source: PLoS One. 2020 Aug 12;15(8):e0236522. doi: 10.1371/journal.pone.0236522 (PMC7423060; doi:10.1371/journal.pone.0236522)
Supplement: S1 File — Python code for extracting data from ASJP word lists, cognate identification, and conversion to nexus files. Word lists annotated for cognacy for all families. Nexus files and MrBayes command files for all families. (ZIP) [file pone.0236522.s001.zip › S1 Supporting Information/Cognates/Eleman.txt.svm.CRP.0.57.cognates]

doculect	concept	asjp	cogid
AHEAVE	I	ora	1
KAIPI	I	ara	1
KARAETA_UARIPI	I	oro	1
KEURU	I	ora	1
LULUITERA_UARIPI	I	oro	1
MEII2_UARIPI	I	oro	1
MURUA_STMT_UARIPI	I	oro	1
OPAO	I	ora	1
PETOE_UARIPI	I	oro	1
OROKOLO	I	ara	1
OROKOLO_2	I	ara	1
SEPOE	I	arava	1
SIVIRI_UARIPI	I	oro	1
TOARIPI	I	ara	1
TOARIPI_2	I	ara	1
UARIPI	I	ara	1
UARIPI_UARIPI	I	oro	1
AHEAVE	you	a	1
KAIPI	you	a	1
OPAO	you	a	1
OROKOLO_2	you	a	1
TOARIPI_2	you	a	1
UARIPI	you	a	1
KARAETA_UARIPI	you	o	2
LULUITERA_UARIPI	you	o	2
MEII2_UARIPI	you	o	2
MURUA_STMT_UARIPI	you	ou	2
PETOE_UARIPI	you	o	2
SIVIRI_UARIPI	you	o	2
UARIPI_UARIPI	you	o	2
TOARIPI	you	euka	3
TOARIPI	you	auka	3
KEURU	you	e7e	4
SEPOE	you	ava	5
AHEAVE	we	elaveia	1
KEURU	we	ele7ila	1
OPAO	we	eleiloila	1
OROKOLO	we	elavila	1
OROKOLO_2	we	elavila	1
UARIPI	we	ere7ioru	1
KAIPI	we	ereiCa	2
TOARIPI_2	we	ereita	2
KARAETA_UARIPI	we	ero	3
LULUITERA_UARIPI	we	iro	3
MEII2_UARIPI	we	iro	3
MURUA_STMT_UARIPI	we	iro	3
PETOE_UARIPI	we	iro	3
SIVIRI_UARIPI	we	iro	3
TOARIPI	we	ela	3
UARIPI_UARIPI	we	ero	3
SEPOE	we	iauoa	4
AHEAVE	one	lohoreokore	1
KEURU	one	loriakori	1
TOARIPI	one	farakeka	2
TOARIPI_2	one	farakeka	2
KAIPI	one	fareapo	3
KARAETA_UARIPI	one	foreopo	3
LULUITERA_UARIPI	one	foreopo	3
MEII2_UARIPI	one	foreopo	3
MURUA_STMT_UARIPI	one	foreopo	3
PETOE_UARIPI	one	foreopo	3
OROKOLO	one	haroapo	3
OROKOLO_2	one	haroapo	3
SEPOE	one	liheriapo	3
SIVIRI_UARIPI	one	foreopo	3
UARIPI	one	fareapo	3
UARIPI_UARIPI	one	f3riopo	3
OPAO	one	haipori	4
AHEAVE	two	lahoaha	1
KEURU	two	lahoaha	1
KARAETA_UARIPI	two	hero7oke	2
LULUITERA_UARIPI	two	hero7oke	2
MEII2_UARIPI	two	hero7oke	2
MURUA_STMT_UARIPI	two	here7oki	2
OPAO	two	helaukai	2
PETOE_UARIPI	two	hero7oke	2
SIVIRI_UARIPI	two	hero7okeri	2
UARIPI	two	helakere	2
UARIPI_UARIPI	two	her37oke	2
KAIPI	two	orale	3
OROKOLO	two	orahokaila	3
OROKOLO_2	two	orahokaila	3
SEPOE	two	orakoria	3
TOARIPI	two	orakoria	3
TOARIPI	two	oraka	3
TOARIPI_2	two	orakoria	3
AHEAVE	person	hoela	1
KEURU	person	hoela	1
OPAO	person	haela	1
OROKOLO	person	haela	1
OROKOLO_2	person	haela	1
KARAETA_UARIPI	person	de3	2
LULUITERA_UARIPI	person	de3	2
MEII2_UARIPI	person	doeo	2
MURUA_STMT_UARIPI	person	doe	2
PETOE_UARIPI	person	deo	2
SIVIRI_UARIPI	person	leo	2
UARIPI	person	laea	2
UARIPI_UARIPI	person	doeo	2
KAIPI	person	karu	3
SEPOE	person	karu	3
TOARIPI	person	karu	3
TOARIPI_2	person	karu	3
UARIPI	person	karu	3
AHEAVE	fish	ekaka	1
OPAO	fish	ekaka	1
OROKOLO	fish	ekaka	1
OROKOLO_2	fish	ekaka	1
SEPOE	fish	ekaka	1
TOARIPI	fish	ekaka	1
TOARIPI_2	fish	ekaka	1
KAIPI	fish	tava	2
KARAETA_UARIPI	fish	tobo	2
LULUITERA_UARIPI	fish	tobo	2
MEII2_UARIPI	fish	thovo	2
MURUA_STMT_UARIPI	fish	thobo	2
PETOE_UARIPI	fish	tobo	2
SIVIRI_UARIPI	fish	tobo	2
UARIPI	fish	tava	2
UARIPI_UARIPI	fish	thob3	2
KEURU	fish	ela7au	3
AHEAVE	dog	ave	1
KAIPI	dog	ave	1
KARAETA_UARIPI	dog	obe	1
KEURU	dog	ave	1
LULUITERA_UARIPI	dog	obe	1
MEII2_UARIPI	dog	ove	1
MURUA_STMT_UARIPI	dog	obe	1
OPAO	dog	ave	1
PETOE_UARIPI	dog	obe	1
OROKOLO	dog	ave	1
OROKOLO_2	dog	ave	1
SEPOE	dog	ave	1
SIVIRI_UARIPI	dog	obe	1
TOARIPI	dog	abe	1
TOARIPI_2	dog	ave	1
UARIPI	dog	ave	1
UARIPI_UARIPI	dog	obe	1
KARAETA_UARIPI	louse	di3	1
LULUITERA_UARIPI	louse	di3	1
MEII2_UARIPI	louse	dio	1
MURUA_STMT_UARIPI	louse	di3	1
PETOE_UARIPI	louse	dio	1
SIVIRI_UARIPI	louse	di3	1
UARIPI_UARIPI	louse	di3	1
AHEAVE	louse	karukaru	2
KAIPI	louse	saruCa	2
KEURU	louse	karula	2
OPAO	louse	karula	2
OROKOLO	louse	karula	2
OROKOLO_2	louse	karula	2
SEPOE	louse	sarula	2
TOARIPI	louse	saruta	2
TOARIPI_2	louse	saruta	2
UARIPI	louse	sarula	2
AHEAVE	tree	kora	1
KEURU	tree	kora	1
OPAO	tree	kora	1
OROKOLO	tree	kora	1
OROKOLO_2	tree	kora	1
KAIPI	tree	tola	2
KARAETA_UARIPI	tree	toro	2
LULUITERA_UARIPI	tree	toro	2
MEII2_UARIPI	tree	toro	2
MURUA_STMT_UARIPI	tree	toro	2
PETOE_UARIPI	tree	toro	2
SEPOE	tree	tola	2
SIVIRI_UARIPI	tree	toro	2
TOARIPI	tree	tola	2
TOARIPI_2	tree	tola	2
UARIPI	tree	tola	2
UARIPI_UARIPI	tree	toro	2
AHEAVE	leaf	korakoro	1
KEURU	leaf	korakoro	1
MEII2_UARIPI	leaf	horotoro	1
OPAO	leaf	korakoro	1
OROKOLO	leaf	korokoro	1
OROKOLO_2	leaf	korokoro	1
KAIPI	leaf	tolotolo	2
SEPOE	leaf	tolotolo	2
TOARIPI	leaf	tolo	2
TOARIPI_2	leaf	tolotolo	2
UARIPI	leaf	tolotolo	2
AHEAVE	skin	maeapura	1
KAIPI	skin	maearuru	1
KEURU	skin	maeailu	1
OPAO	skin	maeauru	1
PETOE_UARIPI	skin	mehiru	1
OROKOLO	skin	maeailu	1
OROKOLO_2	skin	maeauru	1
SEPOE	skin	maearuru	1
TOARIPI	skin	ruru	1
TOARIPI_2	skin	maearuru	1
UARIPI	skin	maeahiru	1
KARAETA_UARIPI	skin	hi7iru	2
LULUITERA_UARIPI	skin	behi7iru	2
MEII2_UARIPI	skin	hiru	2
MURUA_STMT_UARIPI	skin	be3hi7iru	2
SIVIRI_UARIPI	skin	hi7iru	2
UARIPI_UARIPI	skin	hiru	2
AHEAVE	blood	apu	1
KAIPI	blood	ovo	1
KARAETA_UARIPI	blood	obo	1
KEURU	blood	opu	1
LULUITERA_UARIPI	blood	obo	1
MEII2_UARIPI	blood	ovo	1
MURUA_STMT_UARIPI	blood	obo	1
OPAO	blood	opu	1
PETOE_UARIPI	blood	obo	1
OROKOLO	blood	apu	1
OROKOLO_2	blood	opu	1
SEPOE	blood	ovo	1
SIVIRI_UARIPI	blood	obou	1
TOARIPI	blood	obo	1
TOARIPI_2	blood	ovo	1
UARIPI	blood	ovo	1
UARIPI_UARIPI	blood	obo	1
AHEAVE	bone	uki	1
KAIPI	bone	uti	1
KARAETA_UARIPI	bone	uti	1
LULUITERA_UARIPI	bone	uti	1
MEII2_UARIPI	bone	uti	1
MURUA_STMT_UARIPI	bone	uti	1
OPAO	bone	uki	1
PETOE_UARIPI	bone	uti	1
OROKOLO	bone	uki	1
OROKOLO_2	bone	uki	1
SEPOE	bone	uti	1
SIVIRI_UARIPI	bone	uti	1
TOARIPI	bone	uti	1
TOARIPI_2	bone	maeauti	1
UARIPI	bone	uti	1
UARIPI_UARIPI	bone	uti	1
KEURU	bone	iki7i	2
AHEAVE	horn	kea	1
KAIPI	horn	kea	1
KARAETA_UARIPI	horn	kheo	1
KEURU	horn	kea	1
LULUITERA_UARIPI	horn	keo	1
MEII2_UARIPI	horn	kheo	1
MURUA_STMT_UARIPI	horn	ke3	1
OPAO	horn	kea	1
PETOE_UARIPI	horn	kheo	1
OROKOLO_2	horn	kea	1
SEPOE	horn	kea	1
SIVIRI_UARIPI	horn	ke3	1
TOARIPI	horn	kea	1
TOARIPI_2	horn	kea	1
UARIPI	horn	kea	1
UARIPI_UARIPI	horn	ke3	1
AHEAVE	ear	moko	1
KEURU	ear	moko	1
KARAETA_UARIPI	ear	oboto	2
LULUITERA_UARIPI	ear	oboto	2
MEII2_UARIPI	ear	obotho	2
LULUITERA_UARIPI	ear	kiruri	3
MEII2_UARIPI	ear	kiruri	3
MURUA_STMT_UARIPI	ear	kiruri	3
PETOE_UARIPI	ear	kiruri	3
SIVIRI_UARIPI	ear	kirori	3
TOARIPI	ear	kirori	3
TOARIPI_2	ear	kirori	3
UARIPI_UARIPI	ear	kirori	3
KAIPI	ear	avala	4
OPAO	ear	ovoko	4
OROKOLO	ear	avako	4
OROKOLO_2	ear	avako	4
SEPOE	ear	avauta	4
UARIPI	ear	avato	4
AHEAVE	eye	ovohae	1
KAIPI	eye	ofae	1
KARAETA_UARIPI	eye	ofo7oi	1
KEURU	eye	ovohae	1
LULUITERA_UARIPI	eye	ofo7e	1
MEII2_UARIPI	eye	ofoe	1
MURUA_STMT_UARIPI	eye	ofo7e	1
OPAO	eye	ohae	1
PETOE_UARIPI	eye	ofo7e	1
OROKOLO	eye	ovohae	1
OROKOLO_2	eye	ovohae	1
SEPOE	eye	ofare	1
SIVIRI_UARIPI	eye	wofoi	1
TOARIPI	eye	ofae	1
TOARIPI	eye	obo	1
TOARIPI_2	eye	ofae	1
UARIPI	eye	ofae	1
UARIPI_UARIPI	eye	ofoe	1
KARAETA_UARIPI	nose	oloho	1
KEURU	nose	ulolo	1
LULUITERA_UARIPI	nose	horoho	1
MEII2_UARIPI	nose	horoho	1
MURUA_STMT_UARIPI	nose	horoho	1
PETOE_UARIPI	nose	horoho	1
SIVIRI_UARIPI	nose	horoho	1
UARIPI	nose	haraha	1
UARIPI_UARIPI	nose	horoho	1
AHEAVE	nose	overa	2
KAIPI	nose	evera	2
OROKOLO	nose	overa	2
OROKOLO_2	nose	overa	2
SEPOE	nose	evera	2
TOARIPI	nose	ebera	2
TOARIPI_2	nose	everape	2
OPAO	nose	paku	3
AHEAVE	tooth	kao	1
KEURU	tooth	kao	1
OPAO	tooth	kao	1
OROKOLO	tooth	kao	1
OROKOLO_2	tooth	kao	1
KAIPI	tooth	tao	2
KARAETA_UARIPI	tooth	too	2
LULUITERA_UARIPI	tooth	thoo	2
MEII2_UARIPI	tooth	thoo	2
MURUA_STMT_UARIPI	tooth	thoo	2
PETOE_UARIPI	tooth	too	2
SEPOE	tooth	tao	2
SIVIRI_UARIPI	tooth	thoo	2
TOARIPI	tooth	tao	2
TOARIPI_2	tooth	tao	2
UARIPI	tooth	tao	2
UARIPI_UARIPI	tooth	too	2
KARAETA_UARIPI	tongue	erithupo	1
LULUITERA_UARIPI	tongue	erithupo	1
MEII2_UARIPI	tongue	erithupo	1
MURUA_STMT_UARIPI	tongue	erithupo	1
PETOE_UARIPI	tongue	erithupho	1
SIVIRI_UARIPI	tongue	eirithupo	1
UARIPI_UARIPI	tongue	erithupo	1
KEURU	tongue	hailu	2
OPAO	tongue	halela	2
AHEAVE	tongue	eru	3
KAIPI	tongue	uri	3
KAIPI	tongue	lauri	3
OROKOLO	tongue	auli	3
OROKOLO_2	tongue	auli	3
SEPOE	tongue	uri	3
TOARIPI	tongue	uri	3
TOARIPI_2	tongue	uri	3
UARIPI	tongue	uri	3
AHEAVE	knee	moreari	1
KARAETA_UARIPI	knee	moroori	1
MEII2_UARIPI	knee	moroori	1
MURUA_STMT_UARIPI	knee	boroori	1
OPAO	knee	moraari	1
OROKOLO_2	knee	moraari	1
UARIPI_UARIPI	knee	moroori	1
KEURU	knee	loaari	2
LULUITERA_UARIPI	knee	ori	2
PETOE_UARIPI	knee	ori	2
SIVIRI_UARIPI	knee	ori	2
KAIPI	knee	arihau	3
SEPOE	knee	arihau	3
TOARIPI	knee	arihau	3
TOARIPI_2	knee	arihau	3
UARIPI	knee	arikaka	3
AHEAVE	hand	mei	1
KAIPI	hand	mai	1
KARAETA_UARIPI	hand	mo7i	1
KEURU	hand	mei	1
LULUITERA_UARIPI	hand	mo7idokodo	1
MEII2_UARIPI	hand	moi	1
MURUA_STMT_UARIPI	hand	bo7i	1
OPAO	hand	mai	1
PETOE_UARIPI	hand	bo7i	1
OROKOLO	hand	mai	1
OROKOLO_2	hand	mai	1
SEPOE	hand	mai	1
SIVIRI_UARIPI	hand	mo7i	1
TOARIPI	hand	mai	1
TOARIPI_2	hand	mai	1
UARIPI	hand	mai	1
UARIPI_UARIPI	hand	mo7i	1
KARAETA_UARIPI	breasts	obo7e	1
KEURU	breasts	ama7e	1
LULUITERA_UARIPI	breasts	obo7e	1
MEII2_UARIPI	breasts	obo7e	1
MURUA_STMT_UARIPI	breasts	obo7e	1
PETOE_UARIPI	breasts	obo7e	1
SIVIRI_UARIPI	breasts	obo7e	1
UARIPI_UARIPI	breasts	obo7e	1
AHEAVE	breasts	mame	2
OPAO	breasts	amae	2
OROKOLO_2	breasts	amae	2
KAIPI	breasts	ko	3
SEPOE	breasts	ko	3
TOARIPI	breasts	ko	3
TOARIPI_2	breasts	ko	3
UARIPI	breasts	avaihi	4
AHEAVE	liver	iki	1
KEURU	liver	iki	1
OPAO	liver	iki	1
OROKOLO	liver	iki	1
OROKOLO_2	liver	iki	1
UARIPI	liver	iti	1
KAIPI	liver	hai	2
SEPOE	liver	haie	2
TOARIPI	liver	hai	2
TOARIPI_2	liver	hai	2
AHEAVE	drink	malevaha	1
KAIPI	drink	malala	1
KEURU	drink	ma7ale7e	1
OPAO	drink	malera	1
OROKOLO	drink	malara	1
OROKOLO_2	drink	malara	1
SEPOE	drink	malari	1
TOARIPI	drink	malawai	1
TOARIPI_2	drink	malauai	1
UARIPI	drink	malara	1
AHEAVE	see	ovohaeeava	1
KAIPI	see	ofaeeovi	1
KEURU	see	ovohaeeavoi	1
MURUA_STMT_UARIPI	see	ofo7eobi	1
OPAO	see	ohaeeava	1
OROKOLO	see	ovohaeeava	1
OROKOLO_2	see	ovohaeeava	1
SEPOE	see	ofaeeovi	1
TOARIPI	see	ofaeeabai	1
TOARIPI_2	see	ofaeeavai	1
UARIPI	see	ofaeeava	1
KARAETA_UARIPI	see	yowobe	2
LULUITERA_UARIPI	see	oujobobe	2
PETOE_UARIPI	see	jobe	2
SIVIRI_UARIPI	see	yobobi	2
MEII2_UARIPI	see	eovo	3
UARIPI_UARIPI	see	eobo	3
TOARIPI	see	ruri	4
AHEAVE	hear	iapa	1
KEURU	hear	iapa	1
OPAO	hear	iapa	1
OROKOLO	hear	iapa	1
OROKOLO_2	hear	iapa	1
KARAETA_UARIPI	hear	bo7opobe	2
LULUITERA_UARIPI	hear	bo7opobe	2
MURUA_STMT_UARIPI	hear	obobo7opobe	2
PETOE_UARIPI	hear	bo7ope	2
SIVIRI_UARIPI	hear	bo7opobe	2
UARIPI_UARIPI	hear	mo7opobe	2
KAIPI	hear	avapai	3
MEII2_UARIPI	hear	mopo	3
SEPOE	hear	moapai	3
TOARIPI	hear	mapai	3
TOARIPI_2	hear	mapai	3
UARIPI	hear	mapa	3
AHEAVE	die	opoia	1
KAIPI	die	opia	1
KARAETA_UARIPI	die	opi	1
KEURU	die	opoia	1
LULUITERA_UARIPI	die	ouopi	1
MEII2_UARIPI	die	opo	1
MURUA_STMT_UARIPI	die	opi	1
OPAO	die	opi	1
PETOE_UARIPI	die	ope	1
OROKOLO	die	apa	1
OROKOLO_2	die	apa	1
SEPOE	die	opi	1
SIVIRI_UARIPI	die	opi	1
TOARIPI	die	opai	1
TOARIPI_2	die	opai	1
UARIPI	die	opa	1
UARIPI_UARIPI	die	opobe	1
AHEAVE	come	eko	1
AHEAVE	come	heka	1
KEURU	come	eko	1
KEURU	come	heke	1
OPAO	come	heke	1
OROKOLO	come	iki	1
OROKOLO	come	eke	1
OROKOLO_2	come	iki	1
OROKOLO_2	come	eke	1
KAIPI	come	kwoti	2
KARAETA_UARIPI	come	ikotebe	2
LULUITERA_UARIPI	come	oukote	2
MEII2_UARIPI	come	kote	2
MURUA_STMT_UARIPI	come	kote	2
PETOE_UARIPI	come	koti	2
SEPOE	come	koti	2
SIVIRI_UARIPI	come	kotebi	2
TOARIPI	come	koti	2
TOARIPI_2	come	koti	2
UARIPI	come	ukote	2
UARIPI_UARIPI	come	etebe	2
KAIPI	come	iti	3
SEPOE	come	iti	3
TOARIPI	come	iti	3
TOARIPI_2	come	iti	3
UARIPI	come	ete	3
AHEAVE	sun	homare	1
KAIPI	sun	sare	1
KARAETA_UARIPI	sun	so7ore	1
KEURU	sun	hovare	1
LULUITERA_UARIPI	sun	so7ore	1
MEII2_UARIPI	sun	sore	1
MURUA_STMT_UARIPI	sun	so7ore	1
OPAO	sun	hare	1
PETOE_UARIPI	sun	so7ore	1
OROKOLO	sun	hare	1
OROKOLO_2	sun	hare	1
SEPOE	sun	sare	1
SIVIRI_UARIPI	sun	so7ore	1
TOARIPI	sun	sare	1
TOARIPI_2	sun	sare	1
UARIPI	sun	sare	1
UARIPI_UARIPI	sun	sore	1
AHEAVE	star	kou	1
KAIPI	star	koru	1
KARAETA_UARIPI	star	koru	1
KEURU	star	ko7ou	1
LULUITERA_UARIPI	star	koru	1
MEII2_UARIPI	star	koru	1
MURUA_STMT_UARIPI	star	kuru	1
OPAO	star	kou	1
PETOE_UARIPI	star	khoru	1
OROKOLO	star	kou	1
OROKOLO_2	star	kou	1
SEPOE	star	koru	1
SIVIRI_UARIPI	star	koru	1
TOARIPI	star	koru	1
TOARIPI_2	star	koru	1
UARIPI	star	koru	1
UARIPI_UARIPI	star	khoru	1
AHEAVE	water	ma	1
KAIPI	water	ma	1
KEURU	water	ma	1
OPAO	water	ma	1
OROKOLO	water	ma	1
OROKOLO_2	water	ma	1
SEPOE	water	ma	1
TOARIPI	water	ma	1
TOARIPI_2	water	ma	1
UARIPI	water	ma	1
KARAETA_UARIPI	water	bo7o	2
LULUITERA_UARIPI	water	mo7o	2
MEII2_UARIPI	water	mo7o	2
MURUA_STMT_UARIPI	water	mo73	2
PETOE_UARIPI	water	mo7o	2
SIVIRI_UARIPI	water	mo7o	2
UARIPI_UARIPI	water	mo7o	2
AHEAVE	stone	ohore	1
KEURU	stone	ohora	1
KAIPI	stone	fave	2
KARAETA_UARIPI	stone	fobe	2
LULUITERA_UARIPI	stone	fobe	2
MEII2_UARIPI	stone	fove	2
MURUA_STMT_UARIPI	stone	fove	2
OPAO	stone	have	2
PETOE_UARIPI	stone	fobe	2
OROKOLO	stone	have	2
OROKOLO_2	stone	have	2
SEPOE	stone	fave	2
SIVIRI_UARIPI	stone	fobe	2
TOARIPI	stone	fabe	2
TOARIPI_2	stone	fave	2
UARIPI	stone	fave	2
UARIPI_UARIPI	stone	fobe	2
KAIPI	fire	a	1
KEURU	fire	a	1
OPAO	fire	a	1
OROKOLO_2	fire	a	1
SEPOE	fire	a	1
TOARIPI	fire	a	1
TOARIPI_2	fire	a	1
UARIPI	fire	a	1
KARAETA_UARIPI	fire	o7o	2
LULUITERA_UARIPI	fire	o7o	2
MEII2_UARIPI	fire	o7o	2
MURUA_STMT_UARIPI	fire	o7o	2
PETOE_UARIPI	fire	o7o	2
SIVIRI_UARIPI	fire	o7o	2
UARIPI_UARIPI	fire	o7o	2
AHEAVE	fire	kere	3
OROKOLO	path	oki	1
OROKOLO_2	path	oki	1
KAIPI	path	otiharo	2
KARAETA_UARIPI	path	otihoro	2
KEURU	path	okilale7a	2
LULUITERA_UARIPI	path	otihoro	2
MEII2_UARIPI	path	otihoro	2
MURUA_STMT_UARIPI	path	otihoro	2
OPAO	path	okiharo	2
PETOE_UARIPI	path	otihoro	2
OROKOLO	path	okiharo	2
OROKOLO_2	path	okiharo	2
SEPOE	path	otiharo	2
SIVIRI_UARIPI	path	otihoro	2
TOARIPI	path	otiharo	2
TOARIPI_2	path	otiharo	2
UARIPI	path	otiharo	2
UARIPI_UARIPI	path	otihoro	2
AHEAVE	path	hoi	3
AHEAVE	mountain	kela	1
KEURU	mountain	kela	1
OROKOLO	mountain	kela	1
OROKOLO_2	mountain	kela	1
KAIPI	mountain	raepa	2
KARAETA_UARIPI	mountain	loepo	2
LULUITERA_UARIPI	mountain	nEpo	2
MEII2_UARIPI	mountain	noepo	2
MURUA_STMT_UARIPI	mountain	depo	2
OPAO	mountain	raepa	2
PETOE_UARIPI	mountain	depo	2
SEPOE	mountain	laepa	2
SIVIRI_UARIPI	mountain	lEpo	2
TOARIPI	mountain	raepa	2
TOARIPI_2	mountain	raepa	2
UARIPI	mountain	raepa	2
UARIPI_UARIPI	mountain	nEp3	2
AHEAVE	night	oroma	1
KARAETA_UARIPI	night	eruo	1
KEURU	night	orovo	1
LULUITERA_UARIPI	night	eroo	1
MEII2_UARIPI	night	eroo	1
MURUA_STMT_UARIPI	night	eru3	1
OPAO	night	eloa	1
PETOE_UARIPI	night	eroo	1
OROKOLO	night	oroa	1
OROKOLO_2	night	oroa	1
SIVIRI_UARIPI	night	eruo	1
UARIPI	night	eloa	1
UARIPI_UARIPI	night	ero3	1
KAIPI	night	faiCa	2
SEPOE	night	faita	2
TOARIPI	night	faita	2
TOARIPI_2	night	faita	2
KAIPI	full	apefuriCa	1
KARAETA_UARIPI	full	opefulide	1
MEII2_UARIPI	full	opefuriro	1
MURUA_STMT_UARIPI	full	opefurire	1
OPAO	full	apefurira	1
PETOE_UARIPI	full	opefulde	1
SIVIRI_UARIPI	full	opefurire	1
UARIPI	full	apefurira	1
UARIPI_UARIPI	full	opefurire	1
SEPOE	full	sopua	2
TOARIPI	full	soawai	2
TOARIPI_2	full	soauai	2
AHEAVE	full	lokaelai	3
KEURU	full	apelokolai	3
LULUITERA_UARIPI	full	biroriopo	4
OROKOLO_2	full	heloekoa	5
AHEAVE	new	ereke	1
KAIPI	new	are	1
KARAETA_UARIPI	new	ore	1
KEURU	new	eleke	1
LULUITERA_UARIPI	new	ore	1
MEII2_UARIPI	new	ore	1
MURUA_STMT_UARIPI	new	ore	1
OPAO	new	are	1
PETOE_UARIPI	new	ore	1
OROKOLO	new	are	1
OROKOLO_2	new	are	1
SEPOE	new	are	1
SIVIRI_UARIPI	new	ore	1
TOARIPI	new	are	1
TOARIPI_2	new	are	1
UARIPI	new	are	1
UARIPI_UARIPI	new	ore	1
AHEAVE	name	lare	1
KAIPI	name	lare	1
KARAETA_UARIPI	name	lore	1
KEURU	name	lare	1
LULUITERA_UARIPI	name	nore	1
MEII2_UARIPI	name	nore	1
MURUA_STMT_UARIPI	name	nore	1
OPAO	name	lare	1
PETOE_UARIPI	name	lore	1
OROKOLO	name	rare	1
OROKOLO_2	name	rare	1
SEPOE	name	lare	1
SIVIRI_UARIPI	name	nore	1
TOARIPI	name	rare	1
TOARIPI_2	name	rare	1
UARIPI	name	lare	1
UARIPI_UARIPI	name	lore	1
