# Supplementary material for: A test of Generalized Bayesian dating: A new linguistic dating method
Source: PLoS One. 2020 Aug 12;15(8):e0236522. doi: 10.1371/journal.pone.0236522 (PMC7423060; doi:10.1371/journal.pone.0236522)
Supplement: S1 File — Python code for extracting data from ASJP word lists, cognate identification, and conversion to nexus files. Word lists annotated for cognacy for all families. Nexus files and MrBayes command files for all families. (ZIP) [file pone.0236522.s001.zip › S1 Supporting Information/Cognates/Dogon.txt.svm.CRP.0.57.cognates]

doculect	concept	asjp	cogid
AMPARI_PA	I	mi	1
ANA_TINGA	I	mi	1
BUNOGE	I	mi	1
DOGON	I	mu	1
DOGON_BONDUM_DOM	I	mi	1
DOGON_JAMSAY	I	mi	1
DOGON_TORO_TEGU_IWRA	I	mi	1
DOGON_TORO_TEGU_NEMGUENE	I	mbie	1
DOGON_TORO_TEGU_PIRINGUA	I	mi	1
NYAMBEENGGE_2	I	mi	1
TEBUL_URE	I	mi	1
TIRANIGE_DIGA_DOGON	I	mi	1
YANDA	I	mi	1
DOGON	I	mutumi	2
WALO_KUMBE	I	im	3
DOGON	we	eme	1
DOGON_JAMSAY	we	EmE	1
NYAMBEENGGE_2	we	mi	1
AMPARI_PA	we	ni	2
TIRANIGE_DIGA_DOGON	we	ni	2
ANA_TINGA	we	ye	3
BUNOGE	we	mya	3
YANDA	we	yE	3
DOGON	we	unube	4
WALO_KUMBE	we	ibe	4
ANA_TINGA	one	ti	1
DOGON	one	ti	1
BUNOGE	one	ntoro	2
DOGON	one	turu	2
DOGON_JAMSAY	one	turu	2
DOGON_TORO_TEGU_IWRA	one	turu	2
DOGON_TORO_TEGU_NEMGUENE	one	turu	2
DOGON_TORO_TEGU_PIRINGUA	one	turu	2
NYAMBEENGGE_2	one	tera	2
TEBUL_URE	one	turgo	2
AMPARI_PA	one	tota	3
DOGON_BONDUM_DOM	one	tomon	3
NYAMBEENGGE_1	one	teda	3
TIRANIGE_DIGA_DOGON	one	toma	3
WALO_KUMBE	one	tuma	3
YANDA	one	tuma	3
DOGON	two	lay	1
DOGON_JAMSAY	two	lEy	1
DOGON_TORO_TEGU_IWRA	two	lei	1
DOGON_TORO_TEGU_IWRA	two	liy	1
DOGON_TORO_TEGU_NEMGUENE	two	lei	1
DOGON_TORO_TEGU_PIRINGUA	two	lei	1
WALO_KUMBE	two	yoy	1
AMPARI_PA	two	ENka	2
BUNOGE	two	ndega	2
NYAMBEENGGE_1	two	neNga	2
NYAMBEENGGE_2	two	neNga	2
TIRANIGE_DIGA_DOGON	two	niNga	2
ANA_TINGA	two	no	3
DOGON_BONDUM_DOM	two	nui	3
YANDA	two	no	3
TEBUL_URE	two	yile	4
NYAMBEENGGE_1	person	nda	1
NYAMBEENGGE_2	person	nta	1
TEBUL_URE	person	5E	1
TIRANIGE_DIGA_DOGON	person	nda	1
YANDA	person	no	1
AMPARI_PA	person	yite	2
ANA_TINGA	person	lo	3
BUNOGE	person	sojo	4
DOGON_JAMSAY	person	ine	5
WALO_KUMBE	person	asumam	6
ANA_TINGA	fish	idu	1
DOGON	fish	idu	1
DOGON_BONDUM_DOM	fish	isi	1
TEBUL_URE	fish	ide	1
WALO_KUMBE	fish	ishim	1
YANDA	fish	izu	1
DOGON_TORO_TEGU_IWRA	fish	ninao	2
DOGON_TORO_TEGU_PIRINGUA	fish	nina	2
AMPARI_PA	fish	kogure	3
NYAMBEENGGE_1	fish	kobulE	3
NYAMBEENGGE_2	fish	kogole	3
DOGON_TORO_TEGU_NEMGUENE	fish	thasi	4
AMPARI_PA	dog	igye	1
ANA_TINGA	dog	injE	1
BUNOGE	dog	intE	1
NYAMBEENGGE_1	dog	iNgE	1
TIRANIGE_DIGA_DOGON	dog	inyE	1
DOGON	dog	idu	2
DOGON_JAMSAY	dog	iTu	2
DOGON_TORO_TEGU_NEMGUENE	dog	isi	2
DOGON_TORO_TEGU_IWRA	dog	nyEnu	3
DOGON_TORO_TEGU_PIRINGUA	dog	nEnu	3
WALO_KUMBE	dog	nyerum	3
DOGON_BONDUM_DOM	dog	NgwE	4
NYAMBEENGGE_2	dog	nkE	4
TEBUL_URE	dog	NgyE	4
YANDA	dog	ngyE	4
AMPARI_PA	louse	SEmi	1
ANA_TINGA	louse	sEnmE	1
NYAMBEENGGE_1	louse	SEmE	1
NYAMBEENGGE_2	louse	SEmE	1
YANDA	louse	seme	1
TEBUL_URE	louse	karanka	2
AMPARI_PA	tree	tiriNko	1
BUNOGE	tree	tiliNgE	1
NYAMBEENGGE_1	tree	tinjugo	1
TIRANIGE_DIGA_DOGON	tree	tilNgo	1
ANA_TINGA	tree	timE	2
DOGON	tree	timu	2
DOGON_BONDUM_DOM	tree	timo	2
DOGON_JAMSAY	tree	tiwnE	2
DOGON_TORO_TEGU_IWRA	tree	tiva	2
DOGON_TORO_TEGU_NEMGUENE	tree	thiwa	2
DOGON_TORO_TEGU_PIRINGUA	tree	tivo	2
NYAMBEENGGE_2	tree	tuma	2
TEBUL_URE	tree	tima	2
WALO_KUMBE	tree	timey	2
YANDA	tree	time	2
ANA_TINGA	leaf	tmEkulo	1
DOGON_JAMSAY	leaf	kuro	1
DOGON_TORO_TEGU_NEMGUENE	leaf	kuro	1
TEBUL_URE	leaf	kula	1
YANDA	leaf	kula	1
DOGON_TORO_TEGU_IWRA	leaf	koto	2
DOGON_TORO_TEGU_PIRINGUA	leaf	koto	2
AMPARI_PA	leaf	kowa	3
BUNOGE	leaf	be	3
DOGON_BONDUM_DOM	leaf	komba	3
NYAMBEENGGE_1	leaf	kube	3
NYAMBEENGGE_2	leaf	kubE	3
WALO_KUMBE	leaf	gEndEdE	4
AMPARI_PA	skin	gusu	1
ANA_TINGA	skin	gudugo	1
DOGON	skin	gudu	1
DOGON_JAMSAY	skin	guTu	1
NYAMBEENGGE_1	skin	guju	1
NYAMBEENGGE_2	skin	guju	1
TEBUL_URE	skin	gudugo	1
WALO_KUMBE	skin	gusu	1
YANDA	skin	guzu	1
BUNOGE	skin	gwi	2
TIRANIGE_DIGA_DOGON	skin	gwi	2
ANA_TINGA	blood	jenji	1
DOGON_BONDUM_DOM	blood	geni	1
DOGON	blood	ili	2
DOGON_TORO_TEGU_IWRA	blood	li5	2
DOGON_TORO_TEGU_NEMGUENE	blood	lim	2
DOGON_TORO_TEGU_PIRINGUA	blood	liN	2
AMPARI_PA	blood	aga	3
BUNOGE	blood	baga	3
NYAMBEENGGE_1	blood	baga	3
NYAMBEENGGE_2	blood	baga	3
TEBUL_URE	blood	gyENge	4
TIRANIGE_DIGA_DOGON	blood	yeNge	4
YANDA	blood	gyENgyu	4
DOGON_JAMSAY	blood	nEyn	5
WALO_KUMBE	blood	goNgoroosu	6
AMPARI_PA	bone	kasi	1
ANA_TINGA	bone	kinran	1
DOGON	bone	ki	1
DOGON_BONDUM_DOM	bone	kinaN	1
DOGON_TORO_TEGU_IWRA	bone	kira	1
DOGON_TORO_TEGU_NEMGUENE	bone	kina	1
DOGON_TORO_TEGU_PIRINGUA	bone	kira	1
DOGON_TORO_TEGU_PIRINGUA	bone	kida	1
TEBUL_URE	bone	kina	1
WALO_KUMBE	bone	kire5	1
YANDA	bone	kina	1
NYAMBEENGGE_1	bone	gawe	2
NYAMBEENGGE_2	bone	gowE	2
BUNOGE	bone	gay	3
DOGON_JAMSAY	bone	Tirne	4
AMPARI_PA	horn	kero	1
ANA_TINGA	horn	kila	1
BUNOGE	horn	dilo	1
DOGON_JAMSAY	horn	kirE	1
NYAMBEENGGE_2	horn	kElE	1
TEBUL_URE	horn	kila	1
YANDA	horn	kElE	1
NYAMBEENGGE_1	horn	siNgi	2
TIRANIGE_DIGA_DOGON	horn	TElENge	2
WALO_KUMBE	horn	Tia	3
AMPARI_PA	ear	suguru	1
BUNOGE	ear	sugule	1
DOGON	ear	suguru	1
DOGON_TORO_TEGU_IWRA	ear	suguru	1
DOGON_TORO_TEGU_PIRINGUA	ear	suguru	1
NYAMBEENGGE_1	ear	sugule	1
NYAMBEENGGE_2	ear	sugule	1
ANA_TINGA	ear	sunnu	2
DOGON_BONDUM_DOM	ear	sunu	2
DOGON_TORO_TEGU_NEMGUENE	ear	sunu	2
TEBUL_URE	ear	suno	2
WALO_KUMBE	ear	sun	2
YANDA	ear	sun	2
AMPARI_PA	eye	gito	1
ANA_TINGA	eye	gidiye	1
BUNOGE	eye	gire	1
DOGON	eye	giru	1
DOGON_BONDUM_DOM	eye	giro	1
DOGON_JAMSAY	eye	Tire	1
DOGON_TORO_TEGU_IWRA	eye	giro	1
DOGON_TORO_TEGU_NEMGUENE	eye	gire	1
DOGON_TORO_TEGU_PIRINGUA	eye	gilo	1
DOGON_TORO_TEGU_PIRINGUA	eye	giro	1
NYAMBEENGGE_1	eye	giri	1
NYAMBEENGGE_2	eye	gire	1
TEBUL_URE	eye	gire	1
TIRANIGE_DIGA_DOGON	eye	yito	1
WALO_KUMBE	eye	gire	1
YANDA	eye	gide	1
AMPARI_PA	nose	kini	1
ANA_TINGA	nose	kinda	1
BUNOGE	nose	kina	1
DOGON	nose	kinu	1
DOGON_BONDUM_DOM	nose	kinjay	1
DOGON_JAMSAY	nose	Tirne	1
DOGON_TORO_TEGU_IWRA	nose	kino	1
DOGON_TORO_TEGU_NEMGUENE	nose	khine	1
NYAMBEENGGE_1	nose	kinja	1
NYAMBEENGGE_2	nose	kinja	1
TEBUL_URE	nose	kinE	1
WALO_KUMBE	nose	kinE	1
YANDA	nose	kinza	1
DOGON_TORO_TEGU_PIRINGUA	nose	cilo	2
ANA_TINGA	tooth	inn	1
BUNOGE	tooth	in	1
DOGON	tooth	tonu	1
DOGON_BONDUM_DOM	tooth	inu	1
DOGON_TORO_TEGU_IWRA	tooth	jino	1
DOGON_TORO_TEGU_NEMGUENE	tooth	gine	1
DOGON_TORO_TEGU_PIRINGUA	tooth	dino	1
NYAMBEENGGE_1	tooth	ini	1
NYAMBEENGGE_2	tooth	ini	1
TEBUL_URE	tooth	in	1
TIRANIGE_DIGA_DOGON	tooth	iniNge	1
YANDA	tooth	in	1
AMPARI_PA	tooth	kEnda	2
WALO_KUMBE	tooth	nyirE	3
DOGON_TORO_TEGU_NEMGUENE	tongue	lElE	1
DOGON_TORO_TEGU_PIRINGUA	tongue	lEla	1
WALO_KUMBE	tongue	dEmlE	1
AMPARI_PA	tongue	ENgE	2
ANA_TINGA	tongue	nEmda	2
BUNOGE	tongue	dendebe	2
DOGON	tongue	niNa	2
DOGON_BONDUM_DOM	tongue	nEmdo	2
DOGON_TORO_TEGU_IWRA	tongue	lEnda	2
NYAMBEENGGE_1	tongue	nende	2
NYAMBEENGGE_2	tongue	nEndE	2
TEBUL_URE	tongue	nEndE	2
TIRANIGE_DIGA_DOGON	tongue	nEndE	2
YANDA	tongue	nEmda	2
AMPARI_PA	knee	kusu	1
ANA_TINGA	knee	kundugo	1
BUNOGE	knee	kunjuga	1
DOGON_BONDUM_DOM	knee	nakinju	1
DOGON_TORO_TEGU_IWRA	knee	kuaniNgo	1
DOGON_TORO_TEGU_PIRINGUA	knee	kuoliNe	1
NYAMBEENGGE_1	knee	kunjuga	1
NYAMBEENGGE_2	knee	kunsoga	1
TEBUL_URE	knee	kundugo	1
TIRANIGE_DIGA_DOGON	knee	kunyugo	1
YANDA	knee	kunzu	1
DOGON	knee	yoNolo	2
DOGON_JAMSAY	knee	gon	3
DOGON_TORO_TEGU_NEMGUENE	knee	li5E	4
WALO_KUMBE	knee	Tizi	5
AMPARI_PA	breasts	eSe	1
BUNOGE	breasts	oje	1
NYAMBEENGGE_1	breasts	oje	1
NYAMBEENGGE_2	breasts	oje	1
DOGON_JAMSAY	breasts	iru	2
WALO_KUMBE	breasts	uru	2
ANA_TINGA	breasts	EnmE	3
TEBUL_URE	breasts	EnE	3
YANDA	breasts	EmE	3
TIRANIGE_DIGA_DOGON	breasts	unyige	4
AMPARI_PA	liver	kinta	1
NYAMBEENGGE_1	liver	kinda	1
NYAMBEENGGE_2	liver	kinda	1
TEBUL_URE	liver	kEndE	1
WALO_KUMBE	liver	kEnnE	1
YANDA	liver	kinda	1
AMPARI_PA	drink	nwa	1
ANA_TINGA	drink	5ale	1
BUNOGE	drink	nnwa	1
DOGON	drink	no	1
DOGON_JAMSAY	drink	no	1
DOGON_TORO_TEGU_IWRA	drink	nE	1
DOGON_TORO_TEGU_NEMGUENE	drink	ne	1
DOGON_TORO_TEGU_PIRINGUA	drink	nE	1
NYAMBEENGGE_2	drink	no	1
TEBUL_URE	drink	5E	1
TIRANIGE_DIGA_DOGON	drink	5o	1
TIRANIGE_DIGA_DOGON	drink	5e	1
WALO_KUMBE	drink	no	1
YANDA	drink	5a	1
DOGON_BONDUM_DOM	drink	ninom	2
ANA_TINGA	see	wole	1
DOGON_TORO_TEGU_IWRA	see	wo	1
DOGON_TORO_TEGU_PIRINGUA	see	wo	1
YANDA	see	wa	1
AMPARI_PA	see	yi5i	2
TEBUL_URE	see	yi	2
TIRANIGE_DIGA_DOGON	see	baliyo	3
TIRANIGE_DIGA_DOGON	see	bala	3
DOGON_BONDUM_DOM	see	yenam	4
WALO_KUMBE	see	yayim	4
BUNOGE	see	tegu	5
DOGON	see	ie	6
DOGON_TORO_TEGU_NEMGUENE	see	o	7
NYAMBEENGGE_2	see	Semu	8
DOGON	hear	aga	1
DOGON_JAMSAY	hear	axa	1
DOGON_TORO_TEGU_IWRA	hear	Ega	1
DOGON_TORO_TEGU_NEMGUENE	hear	Ega	1
DOGON_TORO_TEGU_PIRINGUA	hear	Ega	1
ANA_TINGA	hear	nole	2
BUNOGE	hear	nunde	2
NYAMBEENGGE_2	hear	nunu	2
TIRANIGE_DIGA_DOGON	hear	nundo	2
TIRANIGE_DIGA_DOGON	hear	nunda	2
WALO_KUMBE	hear	nui	2
TEBUL_URE	hear	no	3
YANDA	hear	no	3
AMPARI_PA	hear	mani	4
DOGON_BONDUM_DOM	hear	ndum	5
DOGON_JAMSAY	die	nuwno	1
DOGON_TORO_TEGU_IWRA	die	nuo	1
DOGON_TORO_TEGU_NEMGUENE	die	nuo	1
DOGON_TORO_TEGU_PIRINGUA	die	nuo	1
AMPARI_PA	die	dwe	2
BUNOGE	die	dowa	2
DOGON_BONDUM_DOM	die	tiba	2
TEBUL_URE	die	tibi	2
TIRANIGE_DIGA_DOGON	die	tiwE	2
TIRANIGE_DIGA_DOGON	die	tiwa	2
WALO_KUMBE	die	tuwa	2
YANDA	die	tEbE	2
DOGON	die	yima	3
NYAMBEENGGE_2	die	bo	4
DOGON_JAMSAY	come	yErE	1
DOGON_TORO_TEGU_IWRA	come	yeri	1
DOGON_TORO_TEGU_NEMGUENE	come	yeli	1
DOGON_TORO_TEGU_PIRINGUA	come	yeri	1
AMPARI_PA	come	egu	2
BUNOGE	come	ego	2
NYAMBEENGGE_2	come	ego	2
TIRANIGE_DIGA_DOGON	come	yogo	2
ANA_TINGA	come	wole	3
DOGON	come	va	3
DOGON_BONDUM_DOM	come	wo	3
TEBUL_URE	come	wo	3
WALO_KUMBE	come	wa	3
YANDA	come	wo	3
AMPARI_PA	sun	gENE	1
BUNOGE	sun	5ENgE	1
NYAMBEENGGE_1	sun	gEvE	1
NYAMBEENGGE_2	sun	gEvE	1
ANA_TINGA	sun	idigo	2
TEBUL_URE	sun	udugu	2
WALO_KUMBE	sun	usu	2
YANDA	sun	izige	2
DOGON	sun	nay	3
DOGON_JAMSAY	sun	ni	3
DOGON_TORO_TEGU_IWRA	star	simli	1
DOGON_TORO_TEGU_NEMGUENE	star	onsEmbile	1
DOGON_TORO_TEGU_PIRINGUA	star	onsimli	1
BUNOGE	star	joNgulE	2
DOGON_BONDUM_DOM	star	asikolE	2
NYAMBEENGGE_1	star	aNkolE	2
NYAMBEENGGE_2	star	odEgElE	2
ANA_TINGA	star	tondo	3
TEBUL_URE	star	tondo	3
YANDA	star	tondolo	3
AMPARI_PA	star	yuvekorokoro	4
WALO_KUMBE	star	banakoroy	5
ANA_TINGA	water	inji	1
DOGON_JAMSAY	water	ni	1
DOGON_TORO_TEGU_IWRA	water	ni	1
DOGON_TORO_TEGU_NEMGUENE	water	ni	1
DOGON_TORO_TEGU_PIRINGUA	water	ni	1
WALO_KUMBE	water	ni	1
AMPARI_PA	water	mi	2
NYAMBEENGGE_1	water	mi	2
NYAMBEENGGE_2	water	mi	2
TIRANIGE_DIGA_DOGON	water	mi	2
DOGON_BONDUM_DOM	water	NgE	3
TEBUL_URE	water	NgyE	3
YANDA	water	Ngyu	3
BUNOGE	water	go	4
DOGON	water	di	5
AMPARI_PA	stone	kini	1
ANA_TINGA	stone	kin	1
BUNOGE	stone	kini	1
DOGON_BONDUM_DOM	stone	kinu	1
NYAMBEENGGE_1	stone	kini	1
NYAMBEENGGE_2	stone	kin	1
TEBUL_URE	stone	kinu	1
YANDA	stone	kin	1
ANA_TINGA	stone	taba	2
DOGON	stone	tibu	2
DOGON_JAMSAY	stone	tumo	2
DOGON_TORO_TEGU_IWRA	stone	tuwo	2
DOGON_TORO_TEGU_NEMGUENE	stone	thuwo	2
DOGON_TORO_TEGU_PIRINGUA	stone	tuo	2
TIRANIGE_DIGA_DOGON	stone	Tembe	3
WALO_KUMBE	stone	kuro	4
DOGON_JAMSAY	fire	nuwno	1
DOGON_TORO_TEGU_IWRA	fire	nuwo	1
DOGON_TORO_TEGU_NEMGUENE	fire	nuo	1
DOGON_TORO_TEGU_PIRINGUA	fire	nuo	1
AMPARI_PA	fire	gEnE	2
BUNOGE	fire	gEni	2
NYAMBEENGGE_1	fire	gEni	2
NYAMBEENGGE_2	fire	jEni	2
ANA_TINGA	fire	go	3
TEBUL_URE	fire	gu	3
WALO_KUMBE	fire	go	3
YANDA	fire	golo	3
DOGON	fire	yau	4
TIRANIGE_DIGA_DOGON	fire	ye	4
DOGON_BONDUM_DOM	fire	gwundu	5
ANA_TINGA	path	odugo	1
DOGON_JAMSAY	path	oTuka	1
TEBUL_URE	path	oduba	1
AMPARI_PA	path	eSi	2
BUNOGE	path	oji	2
DOGON	path	odu	2
DOGON_BONDUM_DOM	path	uSu	2
DOGON_TORO_TEGU_IWRA	path	osu	2
DOGON_TORO_TEGU_NEMGUENE	path	osu	2
DOGON_TORO_TEGU_PIRINGUA	path	osu	2
NYAMBEENGGE_1	path	oji	2
NYAMBEENGGE_2	path	oji	2
TIRANIGE_DIGA_DOGON	path	oyi	2
WALO_KUMBE	path	osu	2
YANDA	path	ozu	2
AMPARI_PA	mountain	sogoro	1
BUNOGE	mountain	soNgo	1
DOGON_JAMSAY	mountain	toro	1
NYAMBEENGGE_1	mountain	tego	1
NYAMBEENGGE_2	mountain	sogo	1
ANA_TINGA	mountain	koNo	2
TEBUL_URE	mountain	koNgo	2
YANDA	mountain	koNo	2
TIRANIGE_DIGA_DOGON	mountain	Tembe	3
WALO_KUMBE	mountain	nay	4
BUNOGE	night	ya	1
DOGON	night	yaNa	1
DOGON_TORO_TEGU_IWRA	night	yaNa	1
DOGON_TORO_TEGU_NEMGUENE	night	yaNa	1
DOGON_TORO_TEGU_PIRINGUA	night	yaNa	1
TIRANIGE_DIGA_DOGON	night	yagu	1
WALO_KUMBE	night	nyaN	1
NYAMBEENGGE_1	night	do	2
NYAMBEENGGE_2	night	do	2
AMPARI_PA	night	dondo	3
ANA_TINGA	night	denda	3
DOGON_JAMSAY	night	daxa	3
TEBUL_URE	night	dEndE	3
YANDA	night	dEnda	3
DOGON_BONDUM_DOM	night	5o	4
AMPARI_PA	full	ajwe	1
NYAMBEENGGE_1	full	jwe	1
TIRANIGE_DIGA_DOGON	full	ywe	1
BUNOGE	full	Sini	2
DOGON_JAMSAY	full	To	3
YANDA	full	ba	4
DOGON	name	boy	1
DOGON_JAMSAY	name	bon	1
DOGON_TORO_TEGU_IWRA	name	insun	2
DOGON_TORO_TEGU_IWRA	name	inSun	2
DOGON_TORO_TEGU_NEMGUENE	name	suN	2
DOGON_TORO_TEGU_PIRINGUA	name	isun	2
DOGON_TORO_TEGU_PIRINGUA	name	iSun	2
AMPARI_PA	name	inni	3
BUNOGE	name	ini	3
DOGON_BONDUM_DOM	name	inin	3
NYAMBEENGGE_1	name	ini	3
NYAMBEENGGE_2	name	unu	3
YANDA	name	in	3
DOGON	hand	numo	1
DOGON_JAMSAY	hand	numo	1
TEBUL_URE	hand	numakEndE	1
TIRANIGE_DIGA_DOGON	hand	numa	1
BUNOGE	hand	kolaNge	2
NYAMBEENGGE_1	hand	nuwEtebo	3
DOGON_BONDUM_DOM	you	o	1
DOGON_TORO_TEGU_IWRA	you	uw	1
DOGON_TORO_TEGU_PIRINGUA	you	u	1
TIRANIGE_DIGA_DOGON	you	o	1
WALO_KUMBE	you	um	1
DOGON	you	utumi	2
DOGON_TORO_TEGU_NEMGUENE	you	uje	3
NYAMBEENGGE_2	you	ni	4
DOGON_JAMSAY	new	kana	1
TIRANIGE_DIGA_DOGON	new	kanda	1
