# Supplementary material for: A test of Generalized Bayesian dating: A new linguistic dating method
Source: PLoS One. 2020 Aug 12;15(8):e0236522. doi: 10.1371/journal.pone.0236522 (PMC7423060; doi:10.1371/journal.pone.0236522)
Supplement: S1 File — Python code for extracting data from ASJP word lists, cognate identification, and conversion to nexus files. Word lists annotated for cognacy for all families. Nexus files and MrBayes command files for all families. (ZIP) [file pone.0236522.s001.zip › S1 Supporting Information/Cognates/Ta-Ne-Omotic.txt.svm.CRP.0.57.cognates]

doculect	concept	asjp	cogid
BASKETO	I	tana	1
BENCHO	I	tana	1
CHARA	I	toni	1
DACHE	I	tena	1
DORZE	I	tana	1
GIDICHO	I	tana	1
GOFA	I	ta	1
JANJERO	I	ta	1
KACHAMA	I	ta	1
KEFA	I	ta	1
KEFA_2	I	ta	1
KOYRA	I	tani	1
KULLO	I	tana	1
MALE_ETHIOPIA	I	tani	1
MELO	I	tha	1
MELO	I	ta7a	1
MOCHA_2	I	ta	1
OYDA	I	tana	1
SHE	I	tan	1
SHINASSHA	I	ta	1
SHINASSHA_2	I	tana	1
SOUTHERN_MAO	I	to7oni	1
WELAMO	I	tana	1
WOLAYTTA	I	ta	1
ZAYSE	I	tana	1
ZERGULLA	I	tana	1
BASKETO	you	nena	1
CHARA	you	nEni	1
DACHE	you	nena	1
DORZE	you	nena	1
GIDICHO	you	nEni	1
GOFA	you	ne	1
JANJERO	you	ne	1
KACHAMA	you	ne	1
KEFA	you	nECo	1
KEFA_2	you	ne	1
KOYRA	you	nEni	1
KULLO	you	nena	1
MELO	you	na	1
MELO	you	na7a	1
MOCHA_2	you	ne	1
OYDA	you	nena	1
SHE	you	nena	1
SHINASSHA	you	ne	1
SHINASSHA_2	you	nena	1
SOUTHERN_MAO	you	no	1
WELAMO	you	nena	1
WOLAYTTA	you	ne	1
ZAYSE	you	ne	1
ZERGULLA	you	ne	1
BENCHO	you	dal	2
MALE_ETHIOPIA	you	bore	3
BASKETO	we	nuni	1
BENCHO	we	nona	1
CHARA	we	nuno	1
DACHE	we	nuna	1
DORZE	we	nuna	1
GIDICHO	we	nuna	1
GOFA	we	nu	1
JANJERO	we	ino	1
KACHAMA	we	nu	1
KACHAMA	we	nuna	1
KEFA	we	no	1
KEFA_2	we	nu	1
KOYRA	we	nuni	1
KULLO	we	nuna	1
MALE_ETHIOPIA	we	nuni	1
MELO	we	nu	1
MOCHA_2	we	no	1
OYDA	we	nuna	1
SHE	we	nona	1
SHINASSHA	we	no	1
SHINASSHA_2	we	nona	1
SOUTHERN_MAO	we	nuSi	1
WELAMO	we	nuna	1
WOLAYTTA	we	nu	1
ZAYSE	we	nui	1
ZERGULLA	we	nui	1
DACHE	one	isino	1
DORZE	one	isino	1
JANJERO	one	ison	1
KEFA	one	iko	2
KEFA_2	one	iko	2
MOCHA	one	iko	2
MOCHA_2	one	iko	2
SHINASSHA	one	ikka	2
SHINASSHA_2	one	3ka	2
SOUTHERN_MAO	one	iko	2
GIDICHO	one	bize	3
KACHAMA	one	bizo	3
KOYRA	one	bico	3
MELO	one	bizo	3
ZAYSE	one	bizo	3
ZERGULLA	one	bizo	3
BASKETO	one	fEtEn	4
MALE_ETHIOPIA	one	pEte	4
OYDA	one	pEto	4
BENCHO	one	mat	5
SHE	one	mat	5
CHARA	one	isto	6
GOFA	one	issi	6
KULLO	one	ita	6
WELAMO	one	ista	6
WOLAYTTA	one	ista	6
KEFA	two	guto	1
KEFA_2	two	guto	1
MOCHA	two	guto	1
MOCHA_2	two	guto	1
SHINASSHA	two	gitta	1
SHINASSHA_2	two	gita	1
SOUTHERN_MAO	two	guto	1
BASKETO	two	nam7e	2
BENCHO	two	n3m	2
CHARA	two	nom7o	2
DACHE	two	n3m	2
DACHE	two	n3m3	2
DORZE	two	nam7a	2
GIDICHO	two	nam	2
GIDICHO	two	nama	2
GOFA	two	nama	2
KOYRA	two	lam	2
KOYRA	two	lame	2
KULLO	two	la7a	2
MALE_ETHIOPIA	two	lEm7o	2
MELO	two	nom7u	2
OYDA	two	nam7i	2
SHE	two	nam	2
WELAMO	two	na7a	2
WOLAYTTA	two	na7a	2
ZAYSE	two	nam	2
ZAYSE	two	nama	2
ZERGULLA	two	nam	2
ZERGULLA	two	nama	2
JANJERO	two	hEp	3
KACHAMA	two	Sololo	4
BASKETO	person	ase	1
BENCHO	person	ac	1
CHARA	person	ochi	1
DACHE	person	as	1
DORZE	person	as	1
DORZE	person	asa	1
GIDICHO	person	asi	1
GOFA	person	asa	1
JANJERO	person	asu	1
KACHAMA	person	3de	1
KEFA	person	aSo	1
KEFA_2	person	aSo	1
KOYRA	person	ace	1
KULLO	person	asa	1
MALE_ETHIOPIA	person	asi	1
MELO	person	achi	1
MOCHA_2	person	aSo	1
OYDA	person	as	1
SHE	person	ac	1
SHINASSHA	person	asSa	1
SHINASSHA_2	person	aSa	1
SOUTHERN_MAO	person	aSo	1
WELAMO	person	asa	1
WOLAYTTA	person	asa	1
ZAYSE	person	ac	1
ZERGULLA	person	ac	1
BASKETO	fish	mola	1
BENCHO	fish	oru	1
CHARA	fish	molo	1
DACHE	fish	mole	1
DORZE	fish	mole	1
GIDICHO	fish	molo	1
GOFA	fish	molo	1
KACHAMA	fish	molo	1
KULLO	fish	moliya	1
KULLO	fish	molia	1
MALE_ETHIOPIA	fish	molo	1
MELO	fish	mole	1
OYDA	fish	molo	1
SHE	fish	wori	1
SHINASSHA	fish	mutca	1
SHINASSHA_2	fish	muca	1
WELAMO	fish	mole	1
WOLAYTTA	fish	moliya	1
ZAYSE	fish	mole	1
ZERGULLA	fish	mole	1
KEFA	fish	aSo	2
KEFA_2	fish	haso	2
MOCHA	fish	hoSo	2
MOCHA_2	fish	haSo	2
SOUTHERN_MAO	fish	haSo	2
JANJERO	fish	kurtumi	3
KOYRA	fish	gulice	4
BASKETO	dog	kana	1
BENCHO	dog	kiyEn	1
BENCHO	dog	kyEn	1
CHARA	dog	k3no	1
DACHE	dog	kana	1
DORZE	dog	kana	1
GIDICHO	dog	kana	1
GOFA	dog	kana	1
JANJERO	dog	kana	1
KACHAMA	dog	kana	1
KEFA	dog	kunano	1
KEFA_2	dog	kuna5	1
KOYRA	dog	kana	1
KULLO	dog	kana	1
MALE_ETHIOPIA	dog	kani	1
MELO	dog	k3no	1
MOCHA	dog	kunono	1
MOCHA_2	dog	kunano	1
OYDA	dog	kana	1
SHE	dog	kian	1
SHINASSHA	dog	kana	1
SHINASSHA_2	dog	k3na	1
SOUTHERN_MAO	dog	kano	1
WELAMO	dog	k3na	1
WOLAYTTA	dog	kana	1
ZAYSE	dog	kana	1
ZERGULLA	dog	kana	1
BASKETO	louse	CuCa	1
BENCHO	louse	CuC	1
CHARA	louse	CuChe	1
DACHE	louse	CuCe	1
DORZE	louse	CuCe	1
GIDICHO	louse	CuCi	1
GOFA	louse	CuCCa	1
JANJERO	louse	tu7a	1
KACHAMA	louse	Cuse	1
KEFA	louse	CuCo	1
KEFA_2	louse	Cindo	1
KOYRA	louse	CuCe	1
KULLO	louse	CuCa	1
MALE_ETHIOPIA	louse	CugiCi	1
MELO	louse	CuChe	1
MOCHA	louse	Cuto	1
MOCHA_2	louse	Cuto	1
OYDA	louse	CuC	1
SHE	louse	CuC	1
SHINASSHA	louse	cuca	1
SHINASSHA_2	louse	cuca	1
SOUTHERN_MAO	louse	cuco	1
WELAMO	louse	CuCa	1
WOLAYTTA	louse	CuCCa	1
ZAYSE	louse	CuCe	1
ZERGULLA	louse	CuCe	1
BASKETO	tree	mic	1
BENCHO	tree	inC	1
CHARA	tree	michi	1
DORZE	tree	mic	1
GIDICHO	tree	misi	1
GOFA	tree	miZa	1
GOFA	tree	mita	1
KACHAMA	tree	mEza	1
KEFA	tree	mito	1
KEFA_2	tree	mito	1
KOYRA	tree	mice	1
KULLO	tree	mica	1
MALE_ETHIOPIA	tree	mici	1
MELO	tree	minca	1
MOCHA	tree	mito	1
MOCHA_2	tree	mito	1
OYDA	tree	minca	1
SHE	tree	enC	1
SHINASSHA	tree	mitta	1
SHINASSHA_2	tree	mita	1
SOUTHERN_MAO	tree	mico	1
WOLAYTTA	tree	mitta	1
ZAYSE	tree	minca	1
ZERGULLA	tree	minca	1
DACHE	tree	Sara	2
JANJERO	tree	i7yo	3
WELAMO	tree	zaf	4
DACHE	leaf	waye	1
GIDICHO	leaf	bale	1
KACHAMA	leaf	waye	1
KOYRA	leaf	waSe	1
ZAYSE	leaf	waye	1
ZERGULLA	leaf	waye	1
KEFA	leaf	wamo	2
KEFA_2	leaf	wamo	2
MOCHA	leaf	womo	2
GOFA	leaf	hayZa	3
KULLO	leaf	haca	3
DORZE	leaf	yECe	4
MELO	leaf	yeChe	4
WOLAYTTA	leaf	yed	4
CHARA	leaf	bonCo	5
MALE_ETHIOPIA	leaf	bonCa	5
OYDA	leaf	bonCo	5
WELAMO	leaf	bonCo	5
SHINASSHA	leaf	marha	6
SHINASSHA_2	leaf	mara	6
SOUTHERN_MAO	leaf	maso	6
BASKETO	leaf	Sita	7
BENCHO	leaf	kwoCay	8
JANJERO	leaf	toSa	9
MOCHA_2	leaf	So7o	10
SHE	leaf	aisi	11
WOLAYTTA	leaf	agg	12
CHARA	skin	golbo	1
DACHE	skin	galba	1
DORZE	skin	g3lba	1
SHE	skin	gel	1
WELAMO	skin	galba	1
WOLAYTTA	skin	galba	1
BASKETO	skin	g3ma	2
GIDICHO	skin	kome	2
KOYRA	skin	komi7e	2
KOYRA	skin	kom7e	2
KULLO	skin	bola	3
MELO	skin	kole	3
OYDA	skin	kole	3
ZAYSE	skin	kole	3
ZERGULLA	skin	kole	3
JANJERO	skin	gogo	4
KEFA	skin	goko	4
KEFA_2	skin	goko	4
KEFA_2	skin	goqo	4
MOCHA_2	skin	goko	4
SHINASSHA_2	skin	goka	4
SOUTHERN_MAO	skin	goNko	4
WOLAYTTA	skin	goga	4
BENCHO	skin	bet	5
KACHAMA	skin	ipuza	6
MALE_ETHIOPIA	skin	zETi	7
SHINASSHA	skin	kedda	8
BASKETO	blood	suca	1
BENCHO	blood	sut	1
CHARA	blood	suchu	1
DACHE	blood	suc	1
DORZE	blood	suca	1
GIDICHO	blood	sosi	1
GOFA	blood	sutta	1
GOFA	blood	suZa	1
KACHAMA	blood	suz3	1
KOYRA	blood	suce	1
KULLO	blood	sus	1
KULLO	blood	suca	1
MALE_ETHIOPIA	blood	s3guci	1
MELO	blood	suchu	1
OYDA	blood	suc	1
SHE	blood	sut	1
SHINASSHA_2	blood	tEca	1
WELAMO	blood	suta	1
WOLAYTTA	blood	sutta	1
ZAYSE	blood	suc	1
ZERGULLA	blood	suc	1
JANJERO	blood	ana	2
JANJERO	blood	hana	2
KEFA	blood	dEmo	3
KEFA_2	blood	damo	3
MOCHA	blood	domo	3
MOCHA_2	blood	dEmo	3
SHINASSHA	blood	ca7atca	4
SOUTHERN_MAO	blood	canco	4
KEFA	bone	SawuSo	1
KEFA_2	bone	SawuSo	1
MOCHA	bone	SowuSo	1
MOCHA_2	bone	SaSo	1
MOCHA_2	bone	SauSo	1
SOUTHERN_MAO	bone	SauSo	1
BASKETO	bone	mikEc	2
CHARA	bone	mEkEte	2
DACHE	bone	mekec	2
DORZE	bone	meqec	2
GIDICHO	bone	mEkEte	2
GOFA	bone	meqatta	2
GOFA	bone	meqeZa	2
JANJERO	bone	megE	2
KACHAMA	bone	mekEte	2
KOYRA	bone	mEkEte	2
KULLO	bone	mEkEc	2
KULLO	bone	mEkEca	2
MALE_ETHIOPIA	bone	miguci	2
MELO	bone	mEkEthe	2
OYDA	bone	mEkEc	2
SHINASSHA	bone	mak3tca	2
SHINASSHA_2	bone	mEk3ca	2
WELAMO	bone	meketa	2
WOLAYTTA	bone	meketta	2
ZAYSE	bone	mEkEte	2
ZERGULLA	bone	mEkEte	2
BENCHO	bone	miyert	3
BENCHO	bone	myert	3
SHE	bone	mErt	3
BASKETO	horn	uSinS	1
GIDICHO	horn	uSume	1
KACHAMA	horn	uSume	1
KOYRA	horn	uSume	1
SHE	horn	uS	1
ZAYSE	horn	uSume	1
CHARA	horn	khoCe	2
DACHE	horn	kaCe	2
DORZE	horn	kaCe	2
GOFA	horn	kaCe	2
KULLO	horn	keCiya	2
MELO	horn	khaCe	2
OYDA	horn	kaCe	2
WELAMO	horn	k3CiyE	2
WOLAYTTA	horn	kaTiya	2
ZERGULLA	horn	kaCe	2
JANJERO	horn	k3la	3
KEFA	horn	karo	3
KEFA_2	horn	qaro	3
MOCHA	horn	qoro	3
MOCHA_2	horn	karo	3
SHINASSHA	horn	kalla	3
SHINASSHA_2	horn	kala	3
SOUTHERN_MAO	horn	karo	3
BENCHO	horn	pEl	4
MALE_ETHIOPIA	horn	rori	5
DACHE	ear	hace	1
DORZE	ear	hace	1
KULLO	ear	haca	1
WELAMO	ear	hatha	1
KEFA	ear	wamo	2
KEFA_2	ear	wamo	2
MOCHA	ear	womo	2
MOCHA_2	ear	wamo	2
CHARA	ear	woye	3
KACHAMA	ear	waye	3
MELO	ear	woye	3
ZAYSE	ear	waye	3
ZERGULLA	ear	waye	3
BENCHO	ear	hay	4
BENCHO	ear	ay	4
GOFA	ear	ayta	4
GOFA	ear	hayZa	4
OYDA	ear	haye	4
SHE	ear	ai	4
WOLAYTTA	ear	haytta	4
BASKETO	ear	woci	5
GIDICHO	ear	waSe	5
JANJERO	ear	odo	5
KOYRA	ear	uwaSe	5
MALE_ETHIOPIA	ear	wozi	5
SHINASSHA	ear	waza	5
SHINASSHA_2	ear	waza	5
SOUTHERN_MAO	ear	wajo	5
BASKETO	eye	af	1
BENCHO	eye	ap	1
CHARA	eye	ope	1
DACHE	eye	afe	1
DORZE	eye	afe	1
GIDICHO	eye	afe	1
GOFA	eye	aype	1
JANJERO	eye	afa	1
KACHAMA	eye	ape	1
KEFA	eye	afo	1
KEFA_2	eye	afo	1
KOYRA	eye	af	1
KOYRA	eye	afe	1
KULLO	eye	afiya	1
MALE_ETHIOPIA	eye	afi	1
MELO	eye	ape	1
MOCHA	eye	opo	1
MOCHA_2	eye	afo	1
OYDA	eye	afe	1
SHE	eye	af	1
SHINASSHA	eye	awa	1
SHINASSHA_2	eye	awa	1
SOUTHERN_MAO	eye	afo	1
WELAMO	eye	afe	1
WOLAYTTA	eye	ayfiya	1
ZAYSE	eye	afe	1
ZERGULLA	eye	afe	1
BASKETO	nose	sinc	1
BENCHO	nose	s3nt	1
CHARA	nose	side	1
DACHE	nose	siTe	1
DORZE	nose	sidi	1
GOFA	nose	side	1
GOFA	nose	sidya	1
JANJERO	nose	siya	1
KOYRA	nose	siTe	1
KULLO	nose	siTiya	1
MALE_ETHIOPIA	nose	s3di	1
MOCHA	nose	Sito	1
MOCHA_2	nose	Sito	1
OYDA	nose	siTe	1
SHE	nose	sint	1
SHINASSHA	nose	Sinta	1
SHINASSHA_2	nose	Sinta	1
SOUTHERN_MAO	nose	Sinto	1
WELAMO	nose	sireyE	1
WOLAYTTA	nose	siriya	1
KEFA	nose	mudo	2
KEFA_2	nose	mudo	2
GIDICHO	nose	kunke	3
MELO	nose	kuNkhe	3
ZAYSE	nose	kunke	3
ZERGULLA	nose	kunke	3
KACHAMA	nose	kere	4
BASKETO	tooth	aCi	1
CHARA	tooth	oChe	1
DACHE	tooth	aCe	1
DORZE	tooth	ac	1
DORZE	tooth	ac3	1
GOFA	tooth	aCCa	1
JANJERO	tooth	a7ya	1
KULLO	tooth	aCa	1
MALE_ETHIOPIA	tooth	aCi	1
MELO	tooth	aChe	1
OYDA	tooth	aCi	1
WELAMO	tooth	aCha	1
WOLAYTTA	tooth	aTTa	1
ZAYSE	tooth	aC	1
ZAYSE	tooth	aCi	1
ZERGULLA	tooth	ac	1
ZERGULLA	tooth	aci	1
BENCHO	tooth	gaS	2
GIDICHO	tooth	gago	2
KACHAMA	tooth	gago	2
KEFA	tooth	gaSo	2
KEFA_2	tooth	gaSo	2
KOYRA	tooth	gago	2
MOCHA	tooth	goSo	2
MOCHA_2	tooth	gaSo	2
SHE	tooth	gaS	2
SHINASSHA	tooth	gaSa	2
SHINASSHA_2	tooth	g3Sa	2
SOUTHERN_MAO	tooth	gaSo	2
JANJERO	tongue	tEr3ma	1
JANJERO	tongue	tErma	1
KEFA	tongue	ECio	2
KEFA_2	tongue	eCiyo	2
MOCHA	tongue	haCowo	3
MOCHA_2	tongue	heCawo	3
BASKETO	tongue	inc3rs	4
CHARA	tongue	incerE	4
DACHE	tongue	incErs	4
DORZE	tongue	incEr	4
GIDICHO	tongue	incir	4
KACHAMA	tongue	Enzura	4
KOYRA	tongue	uncure	4
KOYRA	tongue	unicure	4
KULLO	tongue	intarsa	4
MALE_ETHIOPIA	tongue	indirsi	4
MELO	tongue	inc3re	4
OYDA	tongue	inc3rs	4
WELAMO	tongue	intarsa	4
WOLAYTTA	tongue	intarsa	4
ZAYSE	tongue	incir	4
ZERGULLA	tongue	incir	4
BENCHO	tongue	ec	5
SHE	tongue	ec	5
SHINASSHA	tongue	albera	6
SHINASSHA_2	tongue	albera	6
GOFA	tongue	qala	7
SOUTHERN_MAO	tongue	Erico	8
BASKETO	knee	buka	1
GIDICHO	knee	bo7e	1
KACHAMA	knee	bo7e	1
KOYRA	knee	bohe	1
BENCHO	knee	gumEtn	2
CHARA	knee	gulb3te	2
GOFA	knee	gulbata	2
KULLO	knee	gulbEta	2
MELO	knee	gulb3the	2
MOCHA	knee	guroto	2
MOCHA_2	knee	gurato	2
OYDA	knee	gulbata	2
SHE	knee	gura3t	2
SHINASSHA	knee	gubra	2
SHINASSHA_2	knee	gubra	2
SOUTHERN_MAO	knee	gulmato	2
WOLAYTTA	knee	gulbata	2
ZERGULLA	knee	gulbEt	2
JANJERO	knee	ke7a	3
KEFA_2	knee	ango	4
MALE_ETHIOPIA	knee	guSi	5
BASKETO	hand	kuS	1
BENCHO	hand	kuC	1
CHARA	hand	khuChe	1
DACHE	hand	kuSe	1
DORZE	hand	kuSe	1
GIDICHO	hand	kuSe	1
GOFA	hand	kuSe	1
JANJERO	hand	kuSu	1
KACHAMA	hand	kino	1
KEFA	hand	kiSo	1
KEFA_2	hand	kiSo	1
KOYRA	hand	kuCe	1
KULLO	hand	kuSiya	1
MALE_ETHIOPIA	hand	kuCi	1
MELO	hand	khuChe	1
MOCHA	hand	kiSo	1
MOCHA_2	hand	k3So	1
OYDA	hand	kuSe	1
SHE	hand	kuC	1
SHINASSHA	hand	kiSa	1
SHINASSHA_2	hand	kiSa	1
SOUTHERN_MAO	hand	keSo	1
WELAMO	hand	khuSi	1
WOLAYTTA	hand	kusSiya	1
ZAYSE	hand	kuCe	1
ZERGULLA	hand	kuCe	1
BASKETO	breasts	ama	1
BENCHO	breasts	tyam	1
CHARA	breasts	donchi	1
DACHE	breasts	Tanc	1
DORZE	breasts	Tanca	1
GIDICHO	breasts	Tanc	1
GOFA	breasts	danta	1
GOFA	breasts	danZa	1
JANJERO	breasts	tama	1
KEFA	breasts	tano	1
KOYRA	breasts	Tance	1
KULLO	breasts	Tanca	1
MALE_ETHIOPIA	breasts	Tanci	1
MELO	breasts	donchi	1
MOCHA	breasts	tano	1
MOCHA_2	breasts	tEno	1
OYDA	breasts	Tanc	1
SHE	breasts	tiam	1
SHINASSHA	breasts	caca	1
SHINASSHA_2	breasts	taca	1
SOUTHERN_MAO	breasts	tanco	1
WELAMO	breasts	tanta	1
WOLAYTTA	breasts	tanta	1
ZAYSE	breasts	Tanc	1
ZERGULLA	breasts	Tanc	1
KACHAMA	breasts	kirta	2
KEFA_2	breasts	geto	2
MOCHA	breasts	gato	2
CHARA	liver	tirE	1
DACHE	liver	tire	1
DORZE	liver	t3ri	1
DORZE	liver	tri	1
KULLO	liver	t3riya	1
OYDA	liver	tiri	1
WELAMO	liver	t3re	1
WOLAYTTA	liver	tiriya	1
BASKETO	liver	may3z	2
GIDICHO	liver	maye	2
KACHAMA	liver	maye	2
KOYRA	liver	maye	2
MALE_ETHIOPIA	liver	mazi	2
MELO	liver	moye	2
SHE	liver	mai	2
ZAYSE	liver	maye	2
ZERGULLA	liver	maye	2
KEFA	liver	kamo	3
KEFA_2	liver	qamo	3
MOCHA	liver	aporo	4
MOCHA_2	liver	afaro	4
SHINASSHA	liver	afara	4
SHINASSHA_2	liver	afara	4
SOUTHERN_MAO	liver	afaro	4
BENCHO	liver	Z3S	5
JANJERO	liver	zogara	6
BASKETO	drink	uSk3	1
BENCHO	drink	uS	1
GIDICHO	drink	uS	1
JANJERO	drink	uSuwa	1
KACHAMA	drink	3z	1
KEFA_2	drink	uC	1
KOYRA	drink	uSu	1
KULLO	drink	uSE	1
MALE_ETHIOPIA	drink	uSk	1
MOCHA	drink	usi	1
OYDA	drink	uZ	1
SHE	drink	uS	1
SHINASSHA	drink	uS	1
SOUTHERN_MAO	drink	uS	1
ZAYSE	drink	uSE	1
ZERGULLA	drink	uSE	1
DACHE	drink	uw	2
DACHE	drink	w	2
DORZE	drink	uwiya	2
KEFA	drink	wiye	2
MOCHA_2	drink	uwe	2
SHINASSHA_2	drink	uwi	2
GOFA	drink	uy	3
WELAMO	drink	uy	3
WOLAYTTA	drink	uyy	3
CHARA	drink	uSikosenE	4
MELO	drink	uSotheside	5
KEFA	see	Cine	1
MOCHA_2	see	Cine	1
SOUTHERN_MAO	see	cin	1
BASKETO	see	bEk3	2
BENCHO	see	beka	2
BENCHO	see	bek	2
DACHE	see	be7	2
DORZE	see	bE	2
GOFA	see	be7	2
JANJERO	see	biwa	2
KACHAMA	see	bay	2
KEFA_2	see	beq	2
KOYRA	see	be	2
KULLO	see	be7e	2
MOCHA	see	baqi	2
OYDA	see	bi	2
SHE	see	beka	2
SHINASSHA	see	bek	2
WELAMO	see	be7	2
WOLAYTTA	see	be7	2
SHINASSHA_2	see	cil	3
ZAYSE	see	cElE	3
ZERGULLA	see	cElE	3
CHARA	see	wuChekosenE	4
MALE_ETHIOPIA	see	z3g	5
MELO	see	celatheside	6
KEFA	hear	wayEbe	1
KEFA_2	hear	way	1
MALE_ETHIOPIA	hear	waz	1
BASKETO	hear	s3sk3	2
BENCHO	hear	sis	2
DACHE	hear	s	2
DORZE	hear	Su	2
GIDICHO	hear	sid	2
GOFA	hear	si7	2
KOYRA	hear	si	2
KULLO	hear	sise	2
OYDA	hear	si	2
SHE	hear	sis	2
SHINASSHA	hear	SiS	2
SHINASSHA_2	hear	Si	2
SOUTHERN_MAO	hear	Siye	2
SOUTHERN_MAO	hear	Sie	2
WELAMO	hear	s	2
WOLAYTTA	hear	siy	2
ZAYSE	hear	si	2
ZERGULLA	hear	si	2
MOCHA	hear	qabu	3
MOCHA_2	hear	kEbe	3
CHARA	hear	sidikosenE	4
JANJERO	hear	odowa	5
MELO	hear	sithatheside	6
DACHE	die	hak	1
DORZE	die	hak	1
GOFA	die	hayq	1
KACHAMA	die	hak	1
KOYRA	die	hayi7	1
KULLO	die	hayE	1
MALE_ETHIOPIA	die	hak	1
OYDA	die	hak	1
WELAMO	die	hak	1
WOLAYTTA	die	haykk	1
ZAYSE	die	hayo	1
ZERGULLA	die	hayo	1
JANJERO	die	kitu	2
KEFA	die	kitibe	2
KEFA_2	die	kit	2
MOCHA	die	qiti	2
MOCHA_2	die	kitib	2
SHINASSHA	die	kirr	2
SHINASSHA_2	die	kiri	2
SOUTHERN_MAO	die	kera	2
BASKETO	die	ak3	3
SHE	die	aika	3
BENCHO	die	ab	4
CHARA	die	hoi7ikosenE	5
GIDICHO	die	ad	6
MELO	die	hay7otheside	7
DACHE	come	y	1
DORZE	come	y	1
WELAMO	come	y	1
WOLAYTTA	come	y	1
JANJERO	come	iyowa	2
KOYRA	come	iyo	2
BASKETO	come	yE	3
GIDICHO	come	yod	3
GOFA	come	ya	3
KULLO	come	yE	3
OYDA	come	yi	3
ZAYSE	come	yEta	3
ZERGULLA	come	yEta	3
KACHAMA	come	haya	4
MALE_ETHIOPIA	come	haniye	4
BENCHO	come	wu	5
KEFA	come	wobe	5
KEFA_2	come	wa	5
MOCHA	come	wo	5
MOCHA_2	come	wob	5
MOCHA_2	come	wobe	5
SHE	come	wu	5
SHINASSHA	come	wa	5
SHINASSHA_2	come	wo	5
SOUTHERN_MAO	come	wob	5
SOUTHERN_MAO	come	wobe	5
CHARA	come	yedikosenE	6
MELO	come	yethotheside	7
BASKETO	sun	awa	1
BENCHO	sun	ob3r	1
CHARA	sun	owo	1
DACHE	sun	awa	1
DORZE	sun	awa	1
GIDICHO	sun	awa	1
GOFA	sun	awa	1
JANJERO	sun	awa	1
KEFA	sun	abe	1
KEFA_2	sun	abo	1
KOYRA	sun	awa	1
KULLO	sun	awa	1
MALE_ETHIOPIA	sun	abi	1
MELO	sun	owo	1
MOCHA	sun	abe	1
MOCHA_2	sun	abo	1
OYDA	sun	awa	1
SHE	sun	obEr	1
SHINASSHA	sun	awa	1
SHINASSHA_2	sun	awa	1
SOUTHERN_MAO	sun	abo	1
WELAMO	sun	aw	1
WELAMO	sun	awa	1
ZERGULLA	sun	awa	1
WOLAYTTA	sun	awa7ayfiyu	2
ZAYSE	sun	kos	3
KEFA	star	tojEno	1
KEFA_2	star	tojano	1
MOCHA	star	toZo	1
MOCHA_2	star	t3jo	1
BASKETO	star	colinta	2
CHARA	star	colinthE	2
DACHE	star	colinte	2
DORZE	star	colinte	2
GIDICHO	star	colinte	2
GOFA	star	Zolinte	2
KOYRA	star	colinte	2
KULLO	star	tolintiya	2
KULLO	star	colintiya	2
MELO	star	cholinthE	2
OYDA	star	colinto	2
WELAMO	star	tol3nto	2
WOLAYTTA	star	tolintiya	2
ZAYSE	star	solinte	2
ZERGULLA	star	solinte	2
BENCHO	star	Sat	3
SHE	star	zat	3
SHINASSHA	star	kena	4
SHINASSHA_2	star	kena	4
JANJERO	star	bakura	5
MALE_ETHIOPIA	star	wuCo	6
SOUTHERN_MAO	star	cigEro	7
CHARA	water	hoche	1
DACHE	water	hace	1
DORZE	water	hace	1
GOFA	water	haZa	1
GOFA	water	hatta	1
KULLO	water	haca	1
OYDA	water	hac	1
WELAMO	water	hata	1
WOLAYTTA	water	hatta	1
JANJERO	water	aka	2
KEFA	water	aCo	2
KEFA_2	water	aCo	2
MOCHA	water	oCo	2
MOCHA_2	water	aCo	2
SHINASSHA	water	aca	2
SHINASSHA_2	water	aca	2
BASKETO	water	wace	3
GIDICHO	water	wasi	3
KACHAMA	water	waze	3
KOYRA	water	wace	3
MALE_ETHIOPIA	water	waci	3
MELO	water	woche	3
ZAYSE	water	wace	3
ZERGULLA	water	wace	3
BENCHO	water	so7	4
SHE	water	so7	4
SOUTHERN_MAO	water	yuro	5
BENCHO	stone	niyel	1
BENCHO	stone	niel	1
KEFA	stone	tako	2
KEFA_2	stone	taqo	2
BASKETO	stone	SuCa	3
CHARA	stone	SuCu	3
DACHE	stone	Suc	3
DORZE	stone	Suc	3
GIDICHO	stone	suCi	3
GOFA	stone	suCCa	3
JANJERO	stone	Su7wa	3
JANJERO	stone	Su7a	3
KOYRA	stone	SuCe	3
KULLO	stone	SuCa	3
MALE_ETHIOPIA	stone	SuCi	3
MOCHA	stone	Suto	3
MOCHA_2	stone	Suto	3
OYDA	stone	SuC	3
SHINASSHA	stone	Sutca	3
SHINASSHA_2	stone	Suca	3
SOUTHERN_MAO	stone	Suco	3
WELAMO	stone	SuCha	3
WOLAYTTA	stone	SuTTa	3
KACHAMA	stone	palo	4
MELO	stone	m3lo	4
ZAYSE	stone	melo	4
ZERGULLA	stone	melo	4
SHE	stone	bak	5
BASKETO	fire	tama	1
BENCHO	fire	tam	1
CHARA	fire	tomo	1
DACHE	fire	t3ma	1
DORZE	fire	tama	1
GIDICHO	fire	tama	1
GOFA	fire	tama	1
KACHAMA	fire	tam3	1
KOYRA	fire	tama	1
KULLO	fire	tama	1
MALE_ETHIOPIA	fire	tami	1
OYDA	fire	tama	1
SHE	fire	tam	1
SHINASSHA	fire	tawa	1
SHINASSHA_2	fire	tawa	1
SOUTHERN_MAO	fire	tamo	1
WELAMO	fire	tama	1
WOLAYTTA	fire	tama	1
KEFA	fire	kako	2
KEFA_2	fire	qaqo	2
MOCHA	fire	qoqo	2
MOCHA_2	fire	kako	2
MELO	fire	budo	3
ZAYSE	fire	budo	3
ZERGULLA	fire	budo	3
JANJERO	fire	geya	4
CHARA	path	oge	1
DACHE	path	oge	1
DORZE	path	oge	1
GIDICHO	path	oge	1
GOFA	path	oge	1
JANJERO	path	og3na	1
JANJERO	path	ogna	1
KACHAMA	path	oge	1
KOYRA	path	oge	1
KULLO	path	ogeya	1
MELO	path	oge	1
OYDA	path	oge	1
WELAMO	path	oge	1
WOLAYTTA	path	ogiya	1
ZAYSE	path	oge	1
ZERGULLA	path	oge	1
BASKETO	path	g3ci	2
KEFA	path	gomo	2
MALE_ETHIOPIA	path	goci	2
SOUTHERN_MAO	path	goto	2
KEFA_2	path	woreto	3
MOCHA	path	woroto	3
MOCHA_2	path	w3rato	3
BENCHO	path	bod	4
SHE	path	bod	4
SHINASSHA	path	werha	5
SHINASSHA_2	path	wera	5
DORZE	mountain	zuma	1
GIDICHO	mountain	zuma	1
JANJERO	mountain	kuma	1
ZERGULLA	mountain	zuma	1
KOYRA	mountain	b3k	2
KOYRA	mountain	b3ka	2
CHARA	mountain	boChe	3
MELO	mountain	boChe	3
ZAYSE	mountain	boCe	3
DACHE	mountain	afo	4
KEFA	mountain	gEpo	4
MOCHA	mountain	gapo	4
MOCHA_2	mountain	gEpo	4
KACHAMA	mountain	d3re	5
KULLO	mountain	dEriya	5
OYDA	mountain	dEre	5
SOUTHERN_MAO	mountain	dago	5
WELAMO	mountain	dere	5
WOLAYTTA	mountain	deriya	5
KEFA_2	mountain	gudo	6
SHE	mountain	gud	6
SHINASSHA	mountain	gura	6
SHINASSHA_2	mountain	gura	6
BASKETO	mountain	3nda	7
BENCHO	mountain	tul	8
MALE_ETHIOPIA	mountain	gEmeri	9
KACHAMA	night	Cemo	1
KEFA	night	tumo	1
KEFA_2	night	tumo	1
MALE_ETHIOPIA	night	Tumi	1
MOCHA	night	tumo	1
MOCHA_2	night	tumo	1
SHINASSHA	night	tuwa	1
SHINASSHA_2	night	tuwa	1
ZAYSE	night	Cemo	1
ZERGULLA	night	Cemo	1
BASKETO	night	kama	2
GIDICHO	night	kaman	2
GIDICHO	night	kamani	2
GOFA	night	qamma	2
KOYRA	night	kama	2
KULLO	night	kama	2
OYDA	night	kama	2
WELAMO	night	kama	2
WOLAYTTA	night	kamma	2
BENCHO	night	urd	3
DACHE	night	omars	4
DORZE	night	gidoc	5
JANJERO	night	wala	6
SHE	night	dutan	7
SOUTHERN_MAO	night	diro	8
GIDICHO	new	kile	1
JANJERO	new	gEdo	1
KACHAMA	new	kile	1
KOYRA	new	kile	1
ZAYSE	new	gElo	1
ZERGULLA	new	gElo	1
BASKETO	new	orEs	2
CHARA	new	orochi	2
DACHE	new	orEc	2
DORZE	new	orEc	2
GOFA	new	oraza	2
KULLO	new	orEca	2
MELO	new	or3chi	2
OYDA	new	orEc	2
WELAMO	new	orEta	2
WOLAYTTA	new	horatta	2
BENCHO	new	k3y	3
SHE	new	kai	3
KEFA	new	andiro	4
KEFA_2	new	andero	4
MOCHA	new	ondiro	4
SHINASSHA	new	andra	4
SOUTHERN_MAO	new	andiro	4
MALE_ETHIOPIA	new	aki	5
MOCHA_2	new	b3ro	6
SHINASSHA_2	new	adisya	7
KEFA	name	Sigo	1
KEFA_2	name	Sigo	1
MOCHA	name	S3go	1
MOCHA_2	name	Sigo	1
SOUTHERN_MAO	name	Sigo	1
BASKETO	name	sumsa	2
BENCHO	name	sum	2
CHARA	name	sunchu	2
DACHE	name	sunc	2
DORZE	name	sunca	2
GIDICHO	name	unci	2
GOFA	name	sunZay	2
JANJERO	name	suna	2
KACHAMA	name	sunza	2
KOYRA	name	sunce	2
KULLO	name	sunca	2
MALE_ETHIOPIA	name	sunci	2
MELO	name	sunchu	2
OYDA	name	sunc	2
SHE	name	sum	2
SHINASSHA	name	Suca	2
SHINASSHA_2	name	Suca	2
WELAMO	name	sunta	2
WOLAYTTA	name	sunta	2
ZAYSE	name	sunc	2
ZERGULLA	name	sunc	2
CHARA	full	khumuchu	1
MELO	full	khumuchu	1
KEFA_2	full	Cen	2
MOCHA	full	Ceno	2
SHINASSHA	full	cen	2
GOFA	full	kum	3
WOLAYTTA	full	kum	3
WOLAYTTA	full	mitt	4
