# Supplementary material for: A test of Generalized Bayesian dating: A new linguistic dating method
Source: PLoS One. 2020 Aug 12;15(8):e0236522. doi: 10.1371/journal.pone.0236522 (PMC7423060; doi:10.1371/journal.pone.0236522)
Supplement: S1 File — Python code for extracting data from ASJP word lists, cognate identification, and conversion to nexus files. Word lists annotated for cognacy for all families. Nexus files and MrBayes command files for all families. (ZIP) [file pone.0236522.s001.zip › S1 Supporting Information/Cognates/Salishan.txt.svm.CRP.0.57.cognates]

doculect	concept	asjp	cogid
COWICHAN	I	en8e	1
MUSQUEAM	I	en8E	1
SECHELT	I	calyu	1
SQUAMISH	I	ens	1
STOLO	I	al8a	1
SAANICH	I	3s3	2
SALISH_STRAITS	I	3s3	2
SAMISH	I	3s3	2
SONGISH	I	3s3	2
SLIAMMON	I	C3niL	3
COEUR_DALENE	I	Cine	3
KALISPEL_PEND_DOREILLE	I	qhuye7e	4
MONTANA_SALISH	I	qwoy7e	4
SPOKANE	I	qwuy7e	4
BELLA_COOLA	I	nc	5
LUSHOOTSEED	I	3ca	5
PUGET_SALISH	I	73ca	5
PUGET_SALISH	I	73c3	5
COLUMBIA_WENATCHI	I	inca	5
LILLOOET	I	s73nc	5
LILLOOET	I	s73nca	5
OKANAGAN_COLVILLE	I	inca	5
SHUSWAP	I	ncewe	5
THOMPSON	I	nce	5
THOMPSON	I	ncewe7	5
COWLITZ	I	3nca	5
PUGET_SALISH	I	ad	6
PUGET_SALISH	I	C3d	6
LUSHOOTSEED	you	C3xw	1
PUGET_SALISH	you	axw	1
PUGET_SALISH	you	C3xw	1
BELLA_COOLA	you	inu	2
BELLA_COOLA	you	nu	2
COLUMBIA_WENATCHI	you	inwi	2
KALISPEL_PEND_DOREILLE	you	anui	2
MONTANA_SALISH	you	anwi	2
OKANAGAN_COLVILLE	you	anwi	2
SHUSWAP	you	nwi7	2
SPOKANE	you	anwi	2
THOMPSON	you	ewi	2
COWICHAN	you	n3w3	3
MUSQUEAM	you	t3n3w3	3
PUGET_SALISH	you	d3gwi	3
SAANICH	you	n3kw3	3
SALISH_STRAITS	you	n3kw3	3
SAMISH	you	n3kw	3
SECHELT	you	n3wil	3
SLIAMMON	you	n3giL	3
SONGISH	you	n3kw3	3
SQUAMISH	you	n3w	3
LILLOOET	you	snuwa	3
COWLITZ	you	n3wi	3
STOLO	you	Lo	4
COEUR_DALENE	you	kwuwe	5
BELLA_COOLA	we	LmiL	1
COWICHAN	we	nim3L	1
MUSQUEAM	we	nim3L	1
SECHELT	we	nimuL	1
SLIAMMON	we	nimuL	1
SQUAMISH	we	numaL	1
STOLO	we	Lim3L	1
COLUMBIA_WENATCHI	we	n3mnim3L	1
LILLOOET	we	snimuL	1
OKANAGAN_COLVILLE	we	mnimLtt	1
THOMPSON	we	nmimL	1
COWLITZ	we	inim	1
BELLA_COOLA	we	iL	2
LUSHOOTSEED	we	C3L	2
PUGET_SALISH	we	aLi	2
PUGET_SALISH	we	C3L	2
PUGET_SALISH	we	dib3L	2
SAANICH	we	LniN3L	3
SALISH_STRAITS	we	LniN3L	3
SAMISH	we	LniN3L	3
SONGISH	we	LniN3L	3
KALISPEL_PEND_DOREILLE	we	qhe7uph3le	4
MONTANA_SALISH	we	qenple	4
SPOKANE	we	qenple7	4
COEUR_DALENE	we	Clipust	5
SHUSWAP	we	wLnwikt	6
COWICHAN	one	n3ca7	1
LUSHOOTSEED	one	d3Cu7	1
MUSQUEAM	one	n3ca7	1
PUGET_SALISH	one	d3Cu7	1
SAANICH	one	n3t837	1
SALISH_STRAITS	one	n3t837	1
SAMISH	one	n3ca7	1
SAMISH	one	n383	1
SONGISH	one	n3ca7	1
SQUAMISH	one	naC	1
STOLO	one	l3ca	1
COLUMBIA_WENATCHI	one	naqs	1
SECHELT	one	pala	2
SLIAMMON	one	pa7a	2
LILLOOET	one	pala7	2
THOMPSON	one	peye7	2
COEUR_DALENE	one	nekwe7	3
KALISPEL_PEND_DOREILLE	one	nku7	3
MONTANA_SALISH	one	nkwu7	3
OKANAGAN_COLVILLE	one	nkw	3
SHUSWAP	one	nkwu7	3
SPOKANE	one	nkwu7	3
BELLA_COOLA	one	maw	4
COWLITZ	one	ucs	5
COWICHAN	two	isela	1
MUSQUEAM	two	isela	1
STOLO	two	isal3	1
COEUR_DALENE	two	esel	1
KALISPEL_PEND_DOREILLE	two	esel	1
MONTANA_SALISH	two	esel	1
OKANAGAN_COLVILLE	two	asil	1
SHUSWAP	two	s3sewL	1
SPOKANE	two	esel	1
THOMPSON	two	seye	1
LUSHOOTSEED	two	sali7	2
PUGET_SALISH	two	sali7	2
SLIAMMON	two	sa7a	2
COWLITZ	two	Sali7	2
SAANICH	two	C3s37	3
SALISH_STRAITS	two	C3s37	3
SAMISH	two	C3sa7	3
SONGISH	two	C3s3	3
BELLA_COOLA	two	Lnus	4
SECHELT	two	tmSin	5
SQUAMISH	two	8am	6
COLUMBIA_WENATCHI	two	n3assall	7
COLUMBIA_WENATCHI	two	tqaws	8
LILLOOET	two	anwas	9
PUGET_SALISH	person	7aciLtalbixw	1
PUGET_SALISH	person	7aciLt3bixw	1
LUSHOOTSEED	person	aciLtalbixw	2
SAANICH	person	3LtelN3xw	2
SALISH_STRAITS	person	3LtelN3xw	2
SAMISH	person	3LtelN3xw	2
SONGISH	person	3LtelN3xw	2
COWICHAN	person	m3stim3xw	3
COWICHAN	person	m3stey3xw	3
MUSQUEAM	person	mestiyexw	3
STOLO	person	m3stiy3xw	3
COEUR_DALENE	person	sCint	4
COLUMBIA_WENATCHI	person	skint	4
SECHELT	person	sqalmixw	5
SLIAMMON	person	qaymixw	5
SQUAMISH	person	st3lmex	5
KALISPEL_PEND_DOREILLE	person	sk3ligw	5
LILLOOET	person	uxwalmixw	5
MONTANA_SALISH	person	sqelixw	5
OKANAGAN_COLVILLE	person	sqilxw	5
SHUSWAP	person	qlmuxw	5
SPOKANE	person	sqelixw	5
THOMPSON	person	L3lsqalxw	5
BELLA_COOLA	person	Lmsta	6
COWLITZ	person	nawiLmx	7
COWICHAN	fish	sceLt3n	1
MUSQUEAM	fish	sceLt3n	1
SECHELT	fish	sCaliLtn	1
LUSHOOTSEED	fish	s7uladxw	2
PUGET_SALISH	fish	s7uladxw	2
SAANICH	fish	piS	3
SALISH_STRAITS	fish	piS	3
SAANICH	fish	sCen3xw	4
SAMISH	fish	sCen3xw	4
SLIAMMON	fish	janxw	4
SONGISH	fish	sCen3xw	4
SQUAMISH	fish	s8uqi7	5
STOLO	fish	s8oqwo	5
LILLOOET	fish	scuqwaz	5
KALISPEL_PEND_DOREILLE	fish	suweuL	6
SHUSWAP	fish	swewL	6
SPOKANE	fish	swewL	6
THOMPSON	fish	swewL	6
COWLITZ	fish	samn	7
COWLITZ	fish	semn	7
COEUR_DALENE	fish	qixwilS	8
OKANAGAN_COLVILLE	fish	qaqxwlx	8
BELLA_COOLA	fish	smLk	9
MONTANA_SALISH	fish	qqmeye7	10
THOMPSON	fish	sqyetyn	11
COWICHAN	dog	sqwmey	1
LUSHOOTSEED	dog	sqw3bay7	1
MUSQUEAM	dog	sqwmey	1
PUGET_SALISH	dog	sqw3bay7	1
SAMISH	dog	sqw3mey	1
SQUAMISH	dog	sqmay7	1
STOLO	dog	sqw3may	1
OKANAGAN_COLVILLE	dog	kkwapa7	1
SECHELT	dog	sC3nu	2
SLIAMMON	dog	Canu	2
COEUR_DALENE	dog	hnqwqwosmiCnSn	3
COEUR_DALENE	dog	hnqwqwosmi	3
KALISPEL_PEND_DOREILLE	dog	nqhuqos3miC3nS3n	3
MONTANA_SALISH	dog	nqwqosmi	3
SAANICH	dog	sqex37	4
SALISH_STRAITS	dog	sqeX37	4
SONGISH	dog	sq3X37	4
LILLOOET	dog	sqaxa7	4
SHUSWAP	dog	sqexe7	4
SPOKANE	dog	sqaxe7	4
THOMPSON	dog	sqaXa7	4
COWLITZ	dog	qaxa7	4
COLUMBIA_WENATCHI	dog	XX3Lcin	5
SPOKANE	dog	wwLcin	5
BELLA_COOLA	dog	wac	6
SQUAMISH	dog	h3yan	7
LUSHOOTSEED	louse	bSCad	1
PUGET_SALISH	louse	bSCad	1
COWICHAN	louse	mexyc3n	2
MUSQUEAM	louse	mexyc3n	2
SAANICH	louse	N3s3n	2
SALISH_STRAITS	louse	N3s3n	2
SAMISH	louse	N3s3n	2
SECHELT	louse	m3C3n	2
SLIAMMON	louse	maCin	2
SONGISH	louse	N3s3n	2
SQUAMISH	louse	m3Cn	2
STOLO	louse	maxc3l	2
COLUMBIA_WENATCHI	louse	k3s3n	2
LILLOOET	louse	m3k3n	2
COWLITZ	louse	m3xCn	2
KALISPEL_PEND_DOREILLE	louse	qthaXue	3
MONTANA_SALISH	louse	qwtaxe7	3
OKANAGAN_COLVILLE	louse	qwtixwa7	3
SHUSWAP	louse	qwtixe7	3
SPOKANE	louse	qwtaXwe7	3
THOMPSON	louse	qwtiXa7	3
COWLITZ	louse	qwatiXa7	3
BELLA_COOLA	louse	muqwLa	4
SAMISH	louse	X3Xakw	5
COEUR_DALENE	louse	cocoqwops	6
SAANICH	tree	sq3lelN3xw	1
SALISH_STRAITS	tree	sq3lelN3xw	1
SAMISH	tree	sq3lelN3xw	1
SONGISH	tree	sq3lelN3xw	1
COEUR_DALENE	tree	syolalqw	1
COWICHAN	tree	8qet	2
MUSQUEAM	tree	thqat	2
SQUAMISH	tree	83q	2
SQUAMISH	tree	s83q	2
STOLO	tree	83qat	2
KALISPEL_PEND_DOREILLE	tree	esSite	3
MONTANA_SALISH	tree	esSit	3
LILLOOET	tree	sxap	4
OKANAGAN_COLVILLE	tree	cxip	4
SHUSWAP	tree	cxep	4
SHUSWAP	tree	cqeLp	4
THOMPSON	tree	sxep	4
SPOKANE	tree	cicil	5
SPOKANE	tree	hescil	5
PUGET_SALISH	tree	ac	6
COLUMBIA_WENATCHI	tree	acpaL	6
COWLITZ	tree	yamc	6
SECHELT	tree	s3ya	7
SLIAMMON	tree	jaja	7
BELLA_COOLA	tree	stn	8
LUSHOOTSEED	tree	h3li7l3Laxwst3kw3b	9
PUGET_SALISH	tree	sbagw373c	10
COWLITZ	tree	L3xLx	11
COWICHAN	leaf	scaLa7	1
LUSHOOTSEED	leaf	sCuL3y7	1
MUSQUEAM	leaf	scaLa7	1
PUGET_SALISH	leaf	sCuL3y	1
SAANICH	leaf	st8at8L37	1
SALISH_STRAITS	leaf	st8at8L37	1
SAMISH	leaf	scac3La7	1
SAMISH	leaf	s8a83L37	1
SECHELT	leaf	salya	1
SLIAMMON	leaf	sayja	1
SONGISH	leaf	scac3La7	1
SQUAMISH	leaf	sCuLa7	1
STOLO	leaf	scoLa	1
COEUR_DALENE	leaf	pecCle	2
COLUMBIA_WENATCHI	leaf	p3ck3L	2
KALISPEL_PEND_DOREILLE	leaf	phicCL	2
LILLOOET	leaf	p3ckL	2
MONTANA_SALISH	leaf	piCL	2
OKANAGAN_COLVILLE	leaf	pickL	2
OKANAGAN_COLVILLE	leaf	packL	2
SHUSWAP	leaf	pc3kL	2
SPOKANE	leaf	picCL	2
THOMPSON	leaf	pc3kL	2
COWLITZ	leaf	p3ckL	2
BELLA_COOLA	leaf	spus	3
COWICHAN	skin	kw3l3w	1
MUSQUEAM	skin	kw3l3w	1
SAANICH	skin	kw3l3w	1
SALISH_STRAITS	skin	kw3l3w	1
SAMISH	skin	kw3l3w	1
SONGISH	skin	kwal3w	1
STOLO	skin	kw3l3w	1
LUSHOOTSEED	skin	cukw3b	2
PUGET_SALISH	skin	cukw3b	2
KALISPEL_PEND_DOREILLE	skin	qet	3
MONTANA_SALISH	skin	qett	3
SPOKANE	skin	qett	3
COEUR_DALENE	skin	sipey	4
COLUMBIA_WENATCHI	skin	sipi7	4
LILLOOET	skin	sipaz	4
OKANAGAN_COLVILLE	skin	sipi7	4
SHUSWAP	skin	sespey	4
THOMPSON	skin	sipec	4
SECHELT	skin	sxwumliC	5
SLIAMMON	skin	xwumyiC	5
SHUSWAP	skin	sxwetmin	5
BELLA_COOLA	skin	skstlic	6
SQUAMISH	skin	ai7us	7
COWLITZ	skin	qwalitkn	8
COWICHAN	blood	s8e83y3n	1
MUSQUEAM	blood	s8e83y3n	1
SQUAMISH	blood	s8a8in	1
STOLO	blood	s8a8iy3l	1
LUSHOOTSEED	blood	stuligw3d	2
PUGET_SALISH	blood	stuligw3d	2
STOLO	blood	sColexw3m	2
SAANICH	blood	8esC3n	3
SALISH_STRAITS	blood	8esC3n	3
SAMISH	blood	seSC3n	3
SAMISH	blood	8eSC3n	3
SONGISH	blood	sesC3n	3
COLUMBIA_WENATCHI	blood	m3Lkaya7	4
OKANAGAN_COLVILLE	blood	mLkiya7	4
BELLA_COOLA	blood	six	5
KALISPEL_PEND_DOREILLE	blood	s3nxul	5
MONTANA_SALISH	blood	snxwul	5
SPOKANE	blood	snxwul	5
LILLOOET	blood	pt3la7	6
THOMPSON	blood	pet3le7	6
SECHELT	blood	sqwiL	7
SLIAMMON	blood	qwiL	7
COWLITZ	blood	sqwiL	7
COEUR_DALENE	blood	mitCede7	8
SHUSWAP	blood	mitkye	8
LILLOOET	blood	sci7ihw	9
BELLA_COOLA	bone	cap	1
COWICHAN	bone	scam	1
MUSQUEAM	bone	scam	1
SAANICH	bone	st83t8S3n	1
SALISH_STRAITS	bone	st8am	1
SAMISH	bone	scam	1
SAMISH	bone	s8am	1
SONGISH	bone	scam	1
STOLO	bone	s8om	1
COEUR_DALENE	bone	scam	1
COLUMBIA_WENATCHI	bone	sCam	1
KALISPEL_PEND_DOREILLE	bone	scom	1
MONTANA_SALISH	bone	scom	1
OKANAGAN_COLVILLE	bone	scim	1
SPOKANE	bone	scom	1
LUSHOOTSEED	bone	Saw	2
PUGET_SALISH	bone	Saw	2
SECHELT	bone	Saw	2
SQUAMISH	bone	Sau7	2
COWLITZ	bone	Saw7	2
LILLOOET	bone	qw3qwuL	3
SHUSWAP	bone	qw3qwuL	3
THOMPSON	bone	qw3qwuL	3
SLIAMMON	bone	x3wSin	4
COWICHAN	horn	c3yst3n	1
MUSQUEAM	horn	c3yst3n	1
SAANICH	horn	st8ist3n	1
SALISH_STRAITS	horn	st8ist3n	1
SAMISH	horn	cistn	1
SONGISH	horn	cistn	1
SQUAMISH	horn	8istn	1
STOLO	horn	8ist3l	1
LILLOOET	horn	cikwt3n	1
LUSHOOTSEED	horn	gwadakw	2
PUGET_SALISH	horn	gwada7kw	2
SECHELT	horn	sw3na73w	3
SHUSWAP	horn	w3naw	3
COLUMBIA_WENATCHI	horn	q3Xmin	4
KALISPEL_PEND_DOREILLE	horn	qXamin	4
MONTANA_SALISH	horn	qxmin	4
OKANAGAN_COLVILLE	horn	qwmqin	4
SPOKANE	horn	qXmin	4
LILLOOET	horn	sqwalaxk3n	5
THOMPSON	horn	sqwayekn	5
BELLA_COOLA	horn	wiLax	6
SLIAMMON	horn	8apaxwus	7
COEUR_DALENE	horn	Cim3n	8
OKANAGAN_COLVILLE	horn	npuxwLca7	9
COWLITZ	horn	m3Xkn	10
COWICHAN	ear	qwin	1
LUSHOOTSEED	ear	qw3adi7	1
MUSQUEAM	ear	qwin	1
PUGET_SALISH	ear	qw3ladi7	1
SAANICH	ear	qw3l3n	1
SALISH_STRAITS	ear	qw3l3n	1
SAMISH	ear	qw3l3n	1
SECHELT	ear	qw3lana	1
SLIAMMON	ear	quwa7ana	1
SONGISH	ear	qwal3n	1
SQUAMISH	ear	q3lan	1
STOLO	ear	qwol	1
COWLITZ	ear	qwalan7	1
BELLA_COOLA	ear	tanksta	2
COEUR_DALENE	ear	tine7	2
COLUMBIA_WENATCHI	ear	tana7	2
KALISPEL_PEND_DOREILLE	ear	tene	2
LILLOOET	ear	L3na7	2
MONTANA_SALISH	ear	tene7	2
OKANAGAN_COLVILLE	ear	tina7	2
SHUSWAP	ear	tene	2
SPOKANE	ear	tene7	2
THOMPSON	ear	Leni	2
SQUAMISH	ear	ayan	3
BELLA_COOLA	eye	qluqs	1
COWICHAN	eye	q3l3m	1
LUSHOOTSEED	eye	q3lub	1
MUSQUEAM	eye	q3l3m	1
PUGET_SALISH	eye	q3lub	1
SAANICH	eye	q3l3N	1
SALISH_STRAITS	eye	q3l3N	1
SAMISH	eye	q3l3N	1
SECHELT	eye	q3lum	1
SLIAMMON	eye	qawum	1
SONGISH	eye	q3l3N	1
SQUAMISH	eye	qlum7	1
STOLO	eye	q3l3m	1
COLUMBIA_WENATCHI	eye	snaLusm3n	2
KALISPEL_PEND_DOREILLE	eye	schkutlusten	2
LILLOOET	eye	nkwLust3n	2
MONTANA_SALISH	eye	sCkwLus	2
OKANAGAN_COLVILLE	eye	snkwLustn	2
SHUSWAP	eye	xkwtusten	2
SPOKANE	eye	sCkwLustn	2
THOMPSON	eye	nkwLustn	2
SQUAMISH	eye	ayus	3
COEUR_DALENE	eye	us	3
COWLITZ	eye	mus	3
BELLA_COOLA	nose	maxsa	1
COWICHAN	nose	m3qs3n	1
LUSHOOTSEED	nose	b3qs3d	1
MUSQUEAM	nose	m3qs3n	1
PUGET_SALISH	nose	qs	1
SAANICH	nose	N3qs3n	1
SALISH_STRAITS	nose	N3qs3n	1
SAMISH	nose	N3qs3n	1
SECHELT	nose	m3qs3n	1
SLIAMMON	nose	m3qs3n	1
SONGISH	nose	N3qs3n	1
SQUAMISH	nose	m3qsn	1
STOLO	nose	m3qs3l	1
COEUR_DALENE	nose	Camiqs	1
COLUMBIA_WENATCHI	nose	m3qsn	1
COWLITZ	nose	m3qsn	1
KALISPEL_PEND_DOREILLE	nose	sp3saqhs	2
LILLOOET	nose	sp3sqs	2
MONTANA_SALISH	nose	spsaqs	2
OKANAGAN_COLVILLE	nose	spsaqs	2
SHUSWAP	nose	spseqs	2
SPOKANE	nose	spsaqs	2
THOMPSON	nose	psaqs	2
COWICHAN	tooth	y3n3s	1
MUSQUEAM	tooth	y3n3s	1
SECHELT	tooth	y3nis	1
SQUAMISH	tooth	ans	1
SQUAMISH	tooth	y3nis	1
STOLO	tooth	y3l3s	1
COWLITZ	tooth	y3ns	1
LUSHOOTSEED	tooth	dz3dis	2
PUGET_SALISH	tooth	j3dis	2
SAANICH	tooth	C3n3s	2
SALISH_STRAITS	tooth	C3n3s	2
SAMISH	tooth	C3n3s	2
SLIAMMON	tooth	j3nis	2
SONGISH	tooth	C3n3s	2
COEUR_DALENE	tooth	xelexw	3
COLUMBIA_WENATCHI	tooth	X3laxw	3
KALISPEL_PEND_DOREILLE	tooth	Xalexu	3
MONTANA_SALISH	tooth	xlexw	3
SHUSWAP	tooth	xlexw	3
SPOKANE	tooth	Xlexw	3
THOMPSON	tooth	Xyexw	3
LILLOOET	tooth	hicm3n	4
OKANAGAN_COLVILLE	tooth	itmn	4
BELLA_COOLA	tooth	ica	5
BELLA_COOLA	tongue	tica	1
COWICHAN	tongue	t3xw83L	1
MUSQUEAM	tongue	t3xw83L	1
SAANICH	tongue	tixw83L	1
SALISH_STRAITS	tongue	tixw83L	1
SAMISH	tongue	tixws3L	1
SECHELT	tongue	tixwcaL	1
SLIAMMON	tongue	tixw8aL	1
SONGISH	tongue	tixws3L	1
SQUAMISH	tongue	alx8aL	1
STOLO	tongue	t3xw83L	1
COEUR_DALENE	tongue	tixwcC	1
KALISPEL_PEND_DOREILLE	tongue	thixucC	1
LILLOOET	tongue	t3xwcaL	1
MONTANA_SALISH	tongue	tixwcC	1
OKANAGAN_COLVILLE	tongue	tixwck	1
SHUSWAP	tongue	tixweck	1
SPOKANE	tongue	tixwcC	1
COWLITZ	tongue	tixwcL	1
LUSHOOTSEED	tongue	Lal3p	2
PUGET_SALISH	tongue	Lal3p	2
LILLOOET	tongue	taLa7	3
THOMPSON	tongue	t3Le7	3
COLUMBIA_WENATCHI	tongue	melk	4
LUSHOOTSEED	knee	Xqpucid	1
PUGET_SALISH	knee	Xqpucid	1
BELLA_COOLA	knee	sqwyan	2
COWICHAN	knee	sqew3m	2
SAANICH	knee	sqekw3N	2
SALISH_STRAITS	knee	sqekw3N	2
SAMISH	knee	sqekw3N	2
SONGISH	knee	sqekw3N	2
COEUR_DALENE	knee	sCaqinsn	3
KALISPEL_PEND_DOREILLE	knee	sCemkeinSin	3
MONTANA_SALISH	knee	sCmqin	3
OKANAGAN_COLVILLE	knee	kaqinxn	3
SPOKANE	knee	snCmsewstSn	3
SPOKANE	knee	sCmqinSn	3
THOMPSON	knee	skmewesxn	3
SECHELT	knee	qw3lqwLa	4
SLIAMMON	knee	qwaniqLa	4
LILLOOET	knee	qpawsx3n	5
SHUSWAP	knee	qewistxen	5
MUSQUEAM	knee	Sqpal83t3n	6
STOLO	knee	sq3pol83t3l	6
SQUAMISH	knee	ay73qSn	7
COLUMBIA_WENATCHI	knee	snq3nncsawsx3n	8
COWLITZ	knee	tans	9
COWICHAN	hand	cel3xy	1
LUSHOOTSEED	hand	Cal3s	1
MUSQUEAM	hand	cel3xy	1
PUGET_SALISH	hand	Cal3s	1
PUGET_SALISH	hand	Cal3S	1
SAANICH	hand	sel3s	1
SALISH_STRAITS	hand	sel3s	1
SAMISH	hand	sel3s	1
SECHELT	hand	CalaS	1
SLIAMMON	hand	CayiS	1
SONGISH	hand	sel3s	1
STOLO	hand	Cal3x	1
COLUMBIA_WENATCHI	hand	kalx	1
KALISPEL_PEND_DOREILLE	hand	CelS	1
MONTANA_SALISH	hand	CelS	1
OKANAGAN_COLVILLE	hand	kilx	1
SHUSWAP	hand	kelx	1
SPOKANE	hand	CelS	1
THOMPSON	hand	kex	1
COWLITZ	hand	kalx	1
PUGET_SALISH	hand	aCi7	2
SQUAMISH	hand	aC	2
SQUAMISH	hand	naC	2
BELLA_COOLA	hand	suxa	3
COEUR_DALENE	hand	scice7eCt	4
LILLOOET	hand	skwakst	5
COWICHAN	breasts	cXem3n	1
LUSHOOTSEED	breasts	sq3bu7	1
PUGET_SALISH	breasts	sq3bu	1
SAANICH	breasts	sq3ma7	1
SALISH_STRAITS	breasts	sq3ma7	1
SAMISH	breasts	sq3ma7	1
SECHELT	breasts	smu7	1
SECHELT	breasts	sqam	1
SQUAMISH	breasts	skim7	1
STOLO	breasts	sq3mo	1
COEUR_DALENE	breasts	stumum	1
LILLOOET	breasts	sq7am	1
MONTANA_SALISH	breasts	sqaq7em	1
OKANAGAN_COLVILLE	breasts	sqaq7im	1
SHUSWAP	breasts	sq7em	1
SPOKANE	breasts	sq7em	1
THOMPSON	breasts	sq7em	1
SALISH_STRAITS	breasts	t83N3L	2
SONGISH	breasts	caN3L	2
SLIAMMON	breasts	t83mt3n	3
COWLITZ	breasts	camtn	3
BELLA_COOLA	breasts	tums	4
MUSQUEAM	breasts	sil3s	5
COLUMBIA_WENATCHI	breasts	s3kwtsamxw	6
KALISPEL_PEND_DOREILLE	breasts	sCCemagozC	7
COWICHAN	liver	sc3l3m	1
LUSHOOTSEED	liver	sCalub	1
MUSQUEAM	liver	sc3l3m	1
PUGET_SALISH	liver	sCalub	1
STOLO	liver	sc3l3m	1
LUSHOOTSEED	liver	staqwu	2
PUGET_SALISH	liver	staqwu7	2
SAANICH	liver	t3q3	3
SALISH_STRAITS	liver	teq3	3
SAMISH	liver	teqe7	3
SONGISH	liver	teqe7	3
COEUR_DALENE	liver	penenC	4
COLUMBIA_WENATCHI	liver	p3nink	4
MONTANA_SALISH	liver	pninC	4
OKANAGAN_COLVILLE	liver	pnimk	4
SPOKANE	liver	pninC	4
LILLOOET	liver	nxcazm3n	5
SHUSWAP	liver	xceymen	5
THOMPSON	liver	nXcecmn	5
BELLA_COOLA	liver	kwpaL	6
SECHELT	liver	p3kwp3kw	7
SLIAMMON	liver	qa7t3m	8
SQUAMISH	liver	L3qtn	9
COWLITZ	liver	SaS	10
BELLA_COOLA	drink	qala	1
COWICHAN	drink	qa7qa7	1
LUSHOOTSEED	drink	qwu7qwa7	1
MUSQUEAM	drink	qa7qa7	1
PUGET_SALISH	drink	qwu7qwa7	1
SAANICH	drink	qwaqw37	1
SALISH_STRAITS	drink	qwaq37	1
SAMISH	drink	qwaqwaqw37	1
SECHELT	drink	qwuqwu	1
SLIAMMON	drink	qwuqwu	1
SONGISH	drink	qwaqwa7	1
STOLO	drink	qoq3t	1
COEUR_DALENE	drink	oqws	1
LILLOOET	drink	uqwa7	1
THOMPSON	drink	uqwe7	1
COWLITZ	drink	qwo7	1
KALISPEL_PEND_DOREILLE	drink	susth	2
MONTANA_SALISH	drink	sust	2
OKANAGAN_COLVILLE	drink	syust	2
SHUSWAP	drink	ste7	2
SPOKANE	drink	sus	2
SQUAMISH	drink	taq	3
COLUMBIA_WENATCHI	drink	w3lqwatkw	4
COWICHAN	see	kw3cn3xw	1
MUSQUEAM	see	kw3cn3xw	1
SAANICH	see	kw3nn3xw	1
SALISH_STRAITS	see	kw3n3xw	1
SAMISH	see	leNn3xw	1
SECHELT	see	kw3n	1
SLIAMMON	see	kw3n	1
SONGISH	see	kw3n3t	1
SQUAMISH	see	kaCnex	1
STOLO	see	kwac	1
LUSHOOTSEED	see	lab	2
PUGET_SALISH	see	lab	2
LUSHOOTSEED	see	SuL	3
PUGET_SALISH	see	SuL	3
COEUR_DALENE	see	gwiC	4
COLUMBIA_WENATCHI	see	wikLn	4
KALISPEL_PEND_DOREILLE	see	wiC	4
MONTANA_SALISH	see	wiC	4
OKANAGAN_COLVILLE	see	wik	4
SHUSWAP	see	wik	4
SPOKANE	see	wiC	4
THOMPSON	see	wikc	4
BELLA_COOLA	see	kx	5
SECHELT	see	suxw	6
LILLOOET	see	acx3m	7
COWLITZ	see	3Xn	8
COWICHAN	hear	cLem	1
MUSQUEAM	hear	cLem	1
STOLO	hear	cLam	1
LUSHOOTSEED	hear	lu	2
PUGET_SALISH	hear	l3q	2
PUGET_SALISH	hear	luh	2
SAANICH	hear	l3l3n73N	3
SALISH_STRAITS	hear	l3len3N	3
SALISH_STRAITS	hear	3len3xw	3
SONGISH	hear	alen3N	3
SECHELT	hear	qanam	4
COEUR_DALENE	hear	tcaqine7	4
COLUMBIA_WENATCHI	hear	cqana7	4
LILLOOET	hear	qanim	4
SHUSWAP	hear	q3nim	4
THOMPSON	hear	qenim	4
KALISPEL_PEND_DOREILLE	hear	seune7	5
MONTANA_SALISH	hear	sewne7	5
SPOKANE	hear	sewne7	5
BELLA_COOLA	hear	axwsnixis	6
SLIAMMON	hear	Ciy	7
SQUAMISH	hear	tkayanmin	8
OKANAGAN_COLVILLE	hear	nixl	9
COWLITZ	hear	kwilayn	10
COWICHAN	die	qay	1
MUSQUEAM	die	qay	1
SAANICH	die	qway	1
SAANICH	die	xw3y	1
SALISH_STRAITS	die	Xw3l	1
SALISH_STRAITS	die	qwEy	1
SAMISH	die	qway	1
SECHELT	die	qwuy	1
SLIAMMON	die	q3y	1
SONGISH	die	qway	1
SQUAMISH	die	quy	1
STOLO	die	qoy	1
KALISPEL_PEND_DOREILLE	die	qhom	1
SHUSWAP	die	qwceq	1
SPOKANE	die	qwm	1
LUSHOOTSEED	die	at3b3d	2
PUGET_SALISH	die	7at3b3d	2
COEUR_DALENE	die	texw	3
COLUMBIA_WENATCHI	die	t3xw3Xw	3
MONTANA_SALISH	die	Llil	4
OKANAGAN_COLVILLE	die	Llal	4
LILLOOET	die	zuqw	5
THOMPSON	die	zoqw	5
BELLA_COOLA	die	atma	6
COWLITZ	die	atamn	6
SQUAMISH	die	haq	7
SAANICH	come	3n73	1
SALISH_STRAITS	come	3n7e	1
SAMISH	come	3ne	1
SONGISH	come	3ne	1
BELLA_COOLA	come	puL	2
LUSHOOTSEED	come	3L	2
SECHELT	come	qw3L	2
SLIAMMON	come	qw3l	2
SECHELT	come	mi	3
SQUAMISH	come	mi	3
MUSQUEAM	come	3mi	4
STOLO	come	3mi	4
COEUR_DALENE	come	Cicxwuy	5
MONTANA_SALISH	come	cxwuy	5
LILLOOET	come	c7as	6
THOMPSON	come	c7es	6
COWICHAN	come	ew3	7
PUGET_SALISH	come	73da	8
COLUMBIA_WENATCHI	come	cnut	9
KALISPEL_PEND_DOREILLE	come	Cineszgui	10
LILLOOET	come	Liq	11
OKANAGAN_COLVILLE	come	kic	12
SHUSWAP	come	st7ek	13
SPOKANE	come	lap	14
COWLITZ	come	is	15
LUSHOOTSEED	sun	LukwaL	1
PUGET_SALISH	sun	Lukw3L	1
PUGET_SALISH	sun	LukwaL	1
COWLITZ	sun	LukwaL	1
SAANICH	sun	sqw3qw3l	2
SALISH_STRAITS	sun	sqw3qw3l	2
SAMISH	sun	sqw3qw3L	2
SONGISH	sun	sqw3qw3l	2
COEUR_DALENE	sun	skwell	2
SHUSWAP	sun	skwekw7es	2
THOMPSON	sun	skwakwes	2
BELLA_COOLA	sun	snX	3
MUSQUEAM	sun	syaqw3m	3
SAANICH	sun	syal3qw3m	3
SALISH_STRAITS	sun	syal3qw3m	3
SECHELT	sun	syayqw	3
SLIAMMON	sun	t3g3m	3
SQUAMISH	sun	sn3qm	3
STOLO	sun	syoqw3m	3
LILLOOET	sun	sn3qw3m	3
OKANAGAN_COLVILLE	sun	xyaLnxw	3
KALISPEL_PEND_DOREILLE	sun	spakani	4
MONTANA_SALISH	sun	spqni7	4
SPOKANE	sun	spqni7	4
COWICHAN	sun	s3mSa83t	5
COLUMBIA_WENATCHI	sun	kwus3m	6
COWICHAN	star	kwas3n	1
MUSQUEAM	star	kwas3n	1
SAANICH	star	kwas3n	1
SALISH_STRAITS	star	kwas3n	1
SAMISH	star	kwas3n	1
SECHELT	star	kwusn	1
SLIAMMON	star	kwus3n	1
SONGISH	star	kwas3n	1
SQUAMISH	star	kusn	1
STOLO	star	kwos3l	1
LILLOOET	star	nkakwus3nt	1
MONTANA_SALISH	star	kwkwusm	1
OKANAGAN_COLVILLE	star	skwkwusnt	1
SHUSWAP	star	s3kwusnt	1
THOMPSON	star	nkw3kwusn	1
COWLITZ	star	kasi7	1
LUSHOOTSEED	star	sCusad	2
PUGET_SALISH	star	Cus3d	2
PUGET_SALISH	star	sCus3d	2
BELLA_COOLA	star	mixmikL	3
COEUR_DALENE	star	stcexwncut	4
COLUMBIA_WENATCHI	star	p3kpekyawt	5
KALISPEL_PEND_DOREILLE	star	Lkhukhus3m	6
SPOKANE	star	tiw	7
BELLA_COOLA	water	qla	1
COWICHAN	water	qa7	1
LUSHOOTSEED	water	qwu7	1
MUSQUEAM	water	qa7	1
PUGET_SALISH	water	qwu7	1
SAANICH	water	qwa7	1
SALISH_STRAITS	water	qwa7	1
SAMISH	water	qwa7	1
SLIAMMON	water	qaya	1
SONGISH	water	qa7	1
SQUAMISH	water	qu	1
SQUAMISH	water	qul	1
STOLO	water	qo	1
COEUR_DALENE	water	sikwe7	1
LILLOOET	water	qwu7	1
THOMPSON	water	qwu7	1
COWLITZ	water	qal7	1
SECHELT	water	kwuLkwu	2
COLUMBIA_WENATCHI	water	sawLkw	2
KALISPEL_PEND_DOREILLE	water	seuLkhu	2
MONTANA_SALISH	water	sewLkw	2
OKANAGAN_COLVILLE	water	siwLkw	2
SHUSWAP	water	sewLkwe	2
SPOKANE	water	etkw	2
SECHELT	water	cukwums7iwuc	3
LUSHOOTSEED	stone	CLa7	1
PUGET_SALISH	stone	C3L37	1
PUGET_SALISH	stone	CLa7	1
LILLOOET	stone	k3La7	1
COWICHAN	stone	sment	2
MUSQUEAM	stone	sment	2
SAANICH	stone	sNen3t	2
SALISH_STRAITS	stone	sNen3t	2
SAMISH	stone	sNen3t	2
SAMISH	stone	sNent	2
SONGISH	stone	sN3n3t	2
SQUAMISH	stone	smant	2
STOLO	stone	smalt	2
COWLITZ	stone	spataln	2
COEUR_DALENE	stone	sSenS	3
KALISPEL_PEND_DOREILLE	stone	sSenS	3
MONTANA_SALISH	stone	sSenS	3
SHUSWAP	stone	sxenx	3
SPOKANE	stone	Sen	3
THOMPSON	stone	sxenx	3
BELLA_COOLA	stone	tXt	4
COLUMBIA_WENATCHI	stone	XLut	4
OKANAGAN_COLVILLE	stone	xLut	4
SECHELT	stone	xiyals	5
SLIAMMON	stone	xajays	5
COWICHAN	fire	hayqw	1
MUSQUEAM	fire	hayqw	1
STOLO	fire	h3y3qw	1
LUSHOOTSEED	fire	hud	2
PUGET_SALISH	fire	hud	2
PUGET_SALISH	fire	hudu	2
SQUAMISH	fire	hi	2
SAANICH	fire	Caqw3L	3
SALISH_STRAITS	fire	Caqw3L	3
SAANICH	fire	san3w3s37	4
SALISH_STRAITS	fire	san3ws37	4
SAMISH	fire	sC3qw3ws37	5
SAMISH	fire	sC3qwu7s37	5
SONGISH	fire	sC3qw3wsa	5
KALISPEL_PEND_DOREILLE	fire	paph	6
LILLOOET	fire	spams	6
THOMPSON	fire	spem	6
COEUR_DALENE	fire	sgwelp	7
OKANAGAN_COLVILLE	fire	surislp	7
COLUMBIA_WENATCHI	fire	sciyatkwp	8
COLUMBIA_WENATCHI	fire	syak	8
BELLA_COOLA	fire	niXw	9
SECHELT	fire	C3Cim	10
SLIAMMON	fire	xwawit	11
SQUAMISH	fire	i3q	12
MONTANA_SALISH	fire	solSi	13
SHUSWAP	fire	t7ikw	14
SPOKANE	fire	peC	15
COWLITZ	fire	m3kwp	16
SAANICH	path	SqL3ms3t	1
SALISH_STRAITS	path	Sq3ms3t	1
COWICHAN	path	xyeL	2
LUSHOOTSEED	path	S3gwL	2
MUSQUEAM	path	xyEL	2
PUGET_SALISH	path	S3gwL	2
SAANICH	path	saL	2
SALISH_STRAITS	path	saL	2
SAMISH	path	saL	2
SECHELT	path	SawL	2
SONGISH	path	saL	2
SQUAMISH	path	SuaL	2
STOLO	path	xaxL	2
COEUR_DALENE	path	hnSegw3l	2
COLUMBIA_WENATCHI	path	x3wal	2
KALISPEL_PEND_DOREILLE	path	SuSuel	2
OKANAGAN_COLVILLE	path	xwiL	2
SHUSWAP	path	xuxuweL	2
THOMPSON	path	xweL	2
THOMPSON	path	xwel	2
COWLITZ	path	xewL	2
BELLA_COOLA	path	mnta	3
SLIAMMON	path	7imin	4
KALISPEL_PEND_DOREILLE	path	sguiten	5
LILLOOET	path	nLakm3n	6
MONTANA_SALISH	path	esLqax	7
SPOKANE	path	snqlixwaqs	8
BELLA_COOLA	mountain	smt	1
COWICHAN	mountain	sment	1
MUSQUEAM	mountain	sment	1
MUSQUEAM	mountain	smamelet	1
SECHELT	mountain	smanit	1
SQUAMISH	mountain	smanit	1
STOLO	mountain	smalt	1
LUSHOOTSEED	mountain	sbadil	2
PUGET_SALISH	mountain	sbadil	2
SAANICH	mountain	sNen3t	3
SALISH_STRAITS	mountain	sNen3t	3
SAMISH	mountain	sNen3t	3
SONGISH	mountain	sNen3t	3
COLUMBIA_WENATCHI	mountain	acm3qw	4
KALISPEL_PEND_DOREILLE	mountain	moqu	4
MONTANA_SALISH	mountain	esmoqw	4
SPOKANE	mountain	moqw	4
LILLOOET	mountain	sqw3m	5
THOMPSON	mountain	sqw3m	5
SHUSWAP	mountain	skwlkwelt	6
COWLITZ	mountain	Lukwels	6
SLIAMMON	mountain	taqt	7
COEUR_DALENE	mountain	eliSliS	8
OKANAGAN_COLVILLE	mountain	mkwiwt	9
COWICHAN	night	snet	1
MUSQUEAM	night	snet	1
SAANICH	night	sn3t	1
SALISH_STRAITS	night	snet	1
SAMISH	night	snet	1
SECHELT	night	nat	1
SLIAMMON	night	nat	1
SONGISH	night	snet	1
SQUAMISH	night	nat	1
STOLO	night	slat	1
COEUR_DALENE	night	etsid3st	1
LILLOOET	night	sict	1
THOMPSON	night	sitist	1
LUSHOOTSEED	night	LaX	2
PUGET_SALISH	night	LaX	2
OKANAGAN_COLVILLE	night	cuy	3
SHUSWAP	night	xc7uy	3
MONTANA_SALISH	night	skwkw7e	4
SPOKANE	night	skwkw7ec	4
BELLA_COOLA	night	nL	5
COLUMBIA_WENATCHI	night	scuwi7	6
KALISPEL_PEND_DOREILLE	night	khukhu7ec	7
COWLITZ	night	qwiX	8
COWICHAN	full	s3lic	1
MUSQUEAM	full	s3lic	1
STOLO	full	m3q	2
COLUMBIA_WENATCHI	full	m3qank	2
COEUR_DALENE	full	qwic	3
COLUMBIA_WENATCHI	full	qwact	3
KALISPEL_PEND_DOREILLE	full	koezt	3
LILLOOET	full	qwul	3
MONTANA_SALISH	full	qwect	3
OKANAGAN_COLVILLE	full	nqwict	3
SHUSWAP	full	qwect	3
SPOKANE	full	qwec	3
THOMPSON	full	qwac	3
THOMPSON	full	qw3c	3
BELLA_COOLA	full	lik	4
LUSHOOTSEED	full	l3C	4
PUGET_SALISH	full	l3C	4
SAANICH	full	l3t8	4
SALISH_STRAITS	full	l3t8	4
SALISH_STRAITS	full	slet83L	4
SAMISH	full	l38	4
SAMISH	full	lec3L	4
SECHELT	full	l3C	4
SLIAMMON	full	y3C	4
SONGISH	full	slec3L	4
SQUAMISH	full	iC	4
SQUAMISH	full	i3C	4
COWLITZ	full	l3k	4
COWLITZ	full	l3ktaC	4
COWICHAN	new	Xews	1
LUSHOOTSEED	new	Xaws	1
MUSQUEAM	new	Xews	1
PUGET_SALISH	new	Xaws	1
SAANICH	new	x3w3s	1
SALISH_STRAITS	new	X3w3s	1
SAMISH	new	Xaw3s	1
SECHELT	new	xaws	1
SLIAMMON	new	xaws	1
SONGISH	new	Xaw3s	1
SQUAMISH	new	Xaw7s	1
STOLO	new	xaws	1
LUSHOOTSEED	new	Lawt	2
PUGET_SALISH	new	Lawt	2
BELLA_COOLA	new	ciX	3
COEUR_DALENE	new	sic	3
COLUMBIA_WENATCHI	new	cicx3n	3
KALISPEL_PEND_DOREILLE	new	sic	3
LILLOOET	new	cic3l	3
MONTANA_SALISH	new	sic	3
OKANAGAN_COLVILLE	new	sic	3
SHUSWAP	new	ciclem	3
SPOKANE	new	sic	3
THOMPSON	new	cici	3
COWLITZ	new	may3n	4
LUSHOOTSEED	name	sda7	1
PUGET_SALISH	name	da7	1
PUGET_SALISH	name	da7a	1
SAANICH	name	n3him3t	2
SALISH_STRAITS	name	n3him3t	2
SAANICH	name	kwSem3n	3
SALISH_STRAITS	name	kwSem3n	3
COWICHAN	name	sne	4
SAMISH	name	sne	4
SONGISH	name	sne	4
SLIAMMON	name	nan	5
SQUAMISH	name	neX	5
SQUAMISH	name	na	5
BELLA_COOLA	name	skwacta	6
MUSQUEAM	name	skwixy	6
SECHELT	name	skwiS	6
STOLO	name	skwix	6
COEUR_DALENE	name	skwwist	6
COLUMBIA_WENATCHI	name	scqw3ncut	6
KALISPEL_PEND_DOREILLE	name	skhuesth	6
LILLOOET	name	skwacic	6
MONTANA_SALISH	name	skwest	6
OKANAGAN_COLVILLE	name	skwist	6
SHUSWAP	name	skwest	6
SPOKANE	name	skwes	6
THOMPSON	name	skwest	6
COWLITZ	name	skwacL	6
