# Supplementary material for: A test of Generalized Bayesian dating: A new linguistic dating method
Source: PLoS One. 2020 Aug 12;15(8):e0236522. doi: 10.1371/journal.pone.0236522 (PMC7423060; doi:10.1371/journal.pone.0236522)
Supplement: S1 File — Python code for extracting data from ASJP word lists, cognate identification, and conversion to nexus files. Word lists annotated for cognacy for all families. Nexus files and MrBayes command files for all families. (ZIP) [file pone.0236522.s001.zip › S1 Supporting Information/Cognates/Cariban.txt.svm.CRP.0.57.cognates]

doculect	concept	asjp	cogid
AKAWAIO	I	ur3	1
AKAWAIO_2	I	ur3	1
ARARA_DO_PARA	I	uro	1
BAKAIRI	I	ura	1
ENAPA_WOROMAIPU	I	yu	1
HIXKARYANA	I	uro	1
IKPENG	I	uro	1
KUIKURO	I	uxe	1
MACUSHI	I	r3	1
MAKUSHI	I	ur3	1
PANARE	I	yu	1
PEMON	I	yur3	1
TAUREPANG	I	yure	1
YABARANA	I	w3re	1
APALAI	I	3w3	2
CARIJONA	I	euwi	2
CARIJONA_2	I	3w3	2
KALINA	I	awu	2
MAQUIRITARI	I	3w3	2
TIRIYO	I	aw3	2
WAIMIRI_ATROARI	I	aw3	2
WAIWAI	I	owi	2
WAIWAI_2	I	ow3	2
WAYANA	I	3wu	2
YUKPA	I	aw3	2
YUKPA_2	I	abe	2
YUKPA_2	I	au	2
YUKPA_3	I	awi	2
MAPOYO	I	wuhu	3
AKAWAIO	you	am3r3	1
APALAI	you	omoro	1
ARARA_DO_PARA	you	omoro	1
BAKAIRI	you	3m3	1
CARIJONA	you	umara	1
CARIJONA	you	ayamoro	1
CARIJONA_2	you	3m3r3	1
ENAPA_WOROMAIPU	you	am3n	1
HIXKARYANA	you	omoro	1
IKPENG	you	omro	1
KALINA	you	amolo	1
MACUSHI	you	m3	1
MAKUSHI	you	am3r3	1
MAQUIRITARI	you	e3m3ed3	1
PANARE	you	am3n	1
TAUREPANG	you	amere	1
TIRIYO	you	3m3	1
WAIMIRI_ATROARI	you	am3r3	1
WAIWAI	you	amoro	1
WAIWAI_2	you	amoro	1
WAYANA	you	3me	1
YABARANA	you	m3r3	1
YUKPA	you	amo	1
YUKPA	you	amora	1
YUKPA_2	you	am	1
YUKPA_2	you	amo	1
YUKPA_3	you	amo	1
AKAWAIO_2	you	a	2
PEMON	you	a	2
MAPOYO	you	ErE	3
PEMON	you	LurE	3
KUIKURO	you	exe	4
YUKPA_2	you	ejpue	5
ENAPA_WOROMAIPU	we	yutokon	1
PANARE	we	yutokon	1
AKAWAIO	we	nya	2
AKAWAIO_2	we	nya	2
APALAI	we	3na	2
BAKAIRI	we	Sina	2
CARIJONA	we	anya	2
CARIJONA_2	we	a5a	2
HIXKARYANA	we	amna	2
IKPENG	we	Cimna	2
MACUSHI	we	anna	2
MAKUSHI	we	anna	2
MAPOYO	we	naha	2
PANARE	we	ana	2
TAUREPANG	we	ina	2
TIRIYO	we	anya	2
WAIWAI	we	amna	2
WAYANA	we	emna	2
YUKPA	we	nan	2
YUKPA	we	nana	2
KALINA	we	k37ko	3
MAQUIRITARI	we	k3w3	3
MAQUIRITARI	we	k3nwano	3
WAIMIRI_ATROARI	we	k3k3	3
WAIWAI_2	we	k3w3	3
WAIWAI_2	we	k3wyam	3
YUKPA_2	we	ejpe	4
YUKPA_3	we	epi	4
ARARA_DO_PARA	we	ugoro	5
ENAPA_WOROMAIPU	we	we753kon	6
KUIKURO	we	tisuxe	7
YABARANA	we	ehn3	8
ARARA_DO_PARA	one	nane	1
IKPENG	one	nane	1
AKAWAIO	one	tiginn3	2
AKAWAIO_2	one	tigiN3	2
KALINA	one	o7win	2
MACUSHI	one	tiwiN	2
MAKUSHI	one	tiwin	2
MAPOYO	one	tEhkenaru	2
PEMON	one	teukin	2
PEMON	one	t3ukiN	2
TAUREPANG	one	tewkin	2
TIRIYO	one	t3inken	2
CARIJONA	one	tenyi	3
CARIJONA_2	one	te5i	3
HIXKARYANA	one	towe5Sa	3
MAQUIRITARI	one	toni	3
ENAPA_WOROMAIPU	one	tytyasa	4
PANARE	one	tyityasa	4
WAIWAI	one	Cew5e	5
WAIWAI_2	one	Cew5e	5
WAYANA	one	p3k3na	6
WAYANA	one	p3k3natp3	6
APALAI	one	toiro	7
BAKAIRI	one	tokal3	7
YUKPA	one	3kuma	8
YUKPA_3	one	kumaCko	8
KUIKURO	one	aeci	9
WAIMIRI_ATROARI	one	aw3ni	10
YABARANA	one	enihpotonore	11
YUKPA_2	one	etobe	12
AKAWAIO	two	azar3	1
AKAWAIO_2	two	azar3	1
APALAI	two	asakoro	1
ARARA_DO_PARA	two	atag	1
BAKAIRI	two	azag3	1
CARIJONA	two	sakanaru	1
CARIJONA_2	two	s3k3n3r3	1
ENAPA_WOROMAIPU	two	asak	1
HIXKARYANA	two	asako	1
IKPENG	two	arak	1
KALINA	two	oko	1
MACUSHI	two	sak3	1
MAKUSHI	two	sak3ne	1
MAKUSHI	two	asak3ne	1
MAPOYO	two	sakenaru	1
MAQUIRITARI	two	ak3	1
PANARE	two	asak	1
PEMON	two	sakne	1
PEMON	two	saknan	1
PEMON	two	sak	1
PEMON	two	sare	1
PEMON	two	asakr3	1
TIRIYO	two	3k3n3	1
WAIWAI	two	asak3	1
WAYANA	two	hak3ne	1
YABARANA	two	asa3ma	1
YUKPA	two	kosa	2
YUKPA_2	two	koja	2
YUKPA_2	two	kosar	2
YUKPA_3	two	kosa	2
KUIKURO	two	takeko	3
WAIMIRI_ATROARI	two	t3p3t3na	4
AKAWAIO	fish	morok	1
AKAWAIO_2	fish	morok	1
MACUSHI	fish	moro7	1
MAKUSHI	fish	moro7	1
MAPOYO	fish	moroko	1
PEMON	fish	mrok	1
TAUREPANG	fish	moro7	1
CARIJONA	fish	ikuCa	2
CARIJONA_2	fish	ikuTa	2
APALAI	fish	kana	3
BAKAIRI	fish	kara	3
ENAPA_WOROMAIPU	fish	kari5a	3
ENAPA_WOROMAIPU	fish	kana	3
HIXKARYANA	fish	kana	3
KUIKURO	fish	kaNa	3
PANARE	fish	kana	3
TIRIYO	fish	kana	3
WAYANA	fish	ka	3
ARARA_DO_PARA	fish	wot	4
IKPENG	fish	wot	4
KALINA	fish	woto	4
MAQUIRITARI	fish	otaho	4
WAIWAI	fish	ot	4
WAIWAI_2	fish	ot3	4
KALINA	fish	pasisi	5
YUKPA	fish	poSe	5
YUKPA_2	fish	poSe	5
YUKPA_3	fish	poSe	5
MAQUIRITARI	fish	nakukwano	6
WAIMIRI_ATROARI	fish	Siba	7
AKAWAIO	dog	pero	1
AKAWAIO_2	dog	pero	1
KALINA	dog	pelo	1
PEMON	dog	pero	1
YUKPA_2	dog	peru	1
YUKPA_3	dog	peCu	1
ARARA_DO_PARA	dog	wokari	2
IKPENG	dog	akari	2
WAIWAI	dog	cawari	2
WAIWAI_2	dog	Sapari	2
APALAI	dog	kaikuSi	3
CARIJONA	dog	kaikuCiekunu	3
CARIJONA_2	dog	kaikuCi	3
MAKUSHI	dog	kaikusi	3
TIRIYO	dog	kaikui	3
WAYANA	dog	kaikui	3
ENAPA_WOROMAIPU	dog	k3r3n3p3n	4
PANARE	dog	k3r3n3p3n	4
MACUSHI	dog	areimaraka	5
PEMON	dog	arimaraka	5
PEMON	dog	arimmaraka	5
TAUREPANG	dog	arimaraka	5
MAPOYO	dog	weroro	6
YABARANA	dog	weroro	6
AKAWAIO_2	dog	okpogoN	7
BAKAIRI	dog	ukodo	8
HIXKARYANA	dog	kamara	9
KUIKURO	dog	ekexe	10
MAQUIRITARI	dog	s3na	11
WAIMIRI_ATROARI	dog	5am5a	12
APALAI	tree	wewe	1
CARIJONA	tree	bebe	1
HIXKARYANA	tree	wewe	1
KALINA	tree	wewe	1
TIRIYO	tree	wewe	1
WAIWAI	tree	wewe	1
WAYANA	tree	wewe	1
YUKPA	tree	we	1
KALINA	tree	kupi	2
KALINA	tree	kwepi	2
AKAWAIO	tree	y3i	3
IKPENG	tree	yay	3
MAKUSHI	tree	yei	3
PANARE	tree	iye	3
PANARE	tree	yo	3
TAUREPANG	tree	i3y	3
ARARA_DO_PARA	tree	jej	4
BAKAIRI	tree	se	4
MAQUIRITARI	tree	de	4
WAIMIRI_ATROARI	tree	ar3	5
IKPENG	leaf	ampo	1
IKPENG	leaf	ampon	1
AKAWAIO	leaf	eda	2
AKAWAIO_2	leaf	yare	2
APALAI	leaf	zar3	2
BAKAIRI	leaf	sar3	2
CARIJONA	leaf	ari	2
CARIJONA_2	leaf	wewar3	2
HIXKARYANA	leaf	ar3	2
KALINA	leaf	al3	2
KUIKURO	leaf	tax3	2
MACUSHI	leaf	yare	2
MAKUSHI	leaf	yare	2
MAPOYO	leaf	yari	2
MAQUIRITARI	leaf	yad3	2
PEMON	leaf	dare	2
TAUREPANG	leaf	rare	2
WAIWAI	leaf	yar3	2
WAIWAI_2	leaf	ya	2
WAYANA	leaf	ale	2
YUKPA	leaf	yare	2
YUKPA_3	leaf	jaCe	2
ENAPA_WOROMAIPU	leaf	tyan	3
ENAPA_WOROMAIPU	leaf	yan	3
PANARE	leaf	yan	3
ARARA_DO_PARA	leaf	itua	4
TIRIYO	leaf	ituar3	4
YABARANA	leaf	etareri	4
ENAPA_WOROMAIPU	leaf	ihCan	5
WAIMIRI_ATROARI	leaf	Sipiaia	6
AKAWAIO	blood	m3N	1
AKAWAIO_2	blood	m3N	1
APALAI	blood	munu	1
ARARA_DO_PARA	blood	m3nu	1
BAKAIRI	blood	unu	1
CARIJONA	blood	munyu	1
CARIJONA_2	blood	mu5u	1
IKPENG	blood	im3Nru	1
KALINA	blood	m3n3	1
KUIKURO	blood	uNu	1
MACUSHI	blood	m3N	1
MAKUSHI	blood	m35um3n3	1
MAQUIRITARI	blood	munu	1
PEMON	blood	muen	1
PEMON	blood	m3N	1
TAUREPANG	blood	man	1
TIRIYO	blood	munu	1
WAIMIRI_ATROARI	blood	m3n3	1
WAYANA	blood	m3wu	1
YUKPA	blood	muro	1
YUKPA_2	blood	mino	1
ENAPA_WOROMAIPU	blood	meiCu7	2
PANARE	blood	meiCu7	2
HIXKARYANA	blood	kamsuku	3
MAPOYO	blood	misukuru	3
WAIWAI	blood	kamSuku	3
WAIWAI_2	blood	kamSuku	3
YABARANA	blood	ehn3mesuku	3
MAQUIRITARI	blood	aki	4
YUKPA_3	blood	jumuCu	5
AKAWAIO	bone	e7p3	1
AKAWAIO_2	bone	3p3	1
APALAI	bone	zep3	1
ARARA_DO_PARA	bone	itp3	1
CARIJONA	bone	iyetihu	1
CARIJONA_2	bone	jer3	1
ENAPA_WOROMAIPU	bone	j3hp3	1
IKPENG	bone	itp3nkom	1
KALINA	bone	yepo	1
KUIKURO	bone	uip3x3	1
MACUSHI	bone	yep37	1
MAKUSHI	bone	uyep3	1
MAPOYO	bone	yEbE	1
MAQUIRITARI	bone	yeh3	1
PANARE	bone	y3p3	1
PEMON	bone	jepue	1
PEMON	bone	E7p3	1
TAUREPANG	bone	yep3	1
TIRIYO	bone	iyetip3	1
WAIMIRI_ATROARI	bone	i3h3	1
WAYANA	bone	yetp3	1
YABARANA	bone	i3sp3	1
YUKPA	bone	yopo	1
HIXKARYANA	bone	yoCho	2
HIXKARYANA	bone	yoCh3	2
WAIWAI_2	bone	yoCho	2
BAKAIRI	bone	ibir3	3
YUKPA_2	bone	ejbu	4
YUKPA_3	bone	jajiwu	5
AKAWAIO_2	ear	pana	1
APALAI	ear	pana	1
ARARA_DO_PARA	ear	pana	1
CARIJONA_2	ear	hana	1
ENAPA_WOROMAIPU	ear	pana	1
HIXKARYANA	ear	hana	1
IKPENG	ear	iwanan	1
KALINA	ear	pana	1
KUIKURO	ear	uhaNax3	1
MACUSHI	ear	pana	1
MAKUSHI	ear	upanan	1
MAPOYO	ear	pana	1
MAQUIRITARI	ear	hana	1
PANARE	ear	pana	1
PEMON	ear	pana	1
TAUREPANG	ear	upana	1
TIRIYO	ear	ipana	1
WAIMIRI_ATROARI	ear	k3pana	1
WAIWAI	ear	pana	1
WAIWAI_2	ear	pana	1
WAYANA	ear	pana	1
YABARANA	ear	panari	1
YUKPA	ear	pana	1
YUKPA_2	ear	apana	1
YUKPA_3	ear	jipana	1
AKAWAIO	ear	wotahi	2
BAKAIRI	ear	3watar3	2
CARIJONA	ear	enuru	3
AKAWAIO	eye	enu	1
AKAWAIO_2	eye	enu	1
APALAI	eye	enu	1
ARARA_DO_PARA	eye	eNu	1
BAKAIRI	eye	enu	1
CARIJONA_2	eye	enuru	1
HIXKARYANA	eye	enu	1
IKPENG	eye	eNru	1
KALINA	eye	enulu	1
KUIKURO	eye	uiNuxu	1
MACUSHI	eye	enu	1
MAKUSHI	eye	uyenu	1
MAQUIRITARI	eye	3nu	1
PANARE	eye	yon	1
PANARE	eye	on	1
PEMON	eye	enu	1
TAUREPANG	eye	yenon	1
TIRIYO	eye	enu	1
YABARANA	eye	yanuru	1
YUKPA	eye	anu	1
YUKPA_2	eye	yanu	1
YUKPA_3	eye	janu	1
WAIWAI	eye	ew	2
WAIWAI_2	eye	ew	2
WAYANA	eye	3wu	2
CARIJONA	eye	ihanari	3
ENAPA_WOROMAIPU	eye	o	4
MAPOYO	eye	yenuyabE	5
WAIMIRI_ATROARI	eye	keba	6
AKAWAIO	nose	enna	1
AKAWAIO_2	nose	Enna	1
APALAI	nose	euna	1
ARARA_DO_PARA	nose	una	1
BAKAIRI	nose	yenar3	1
CARIJONA	nose	onari	1
CARIJONA_2	nose	onar3	1
ENAPA_WOROMAIPU	nose	3wa	1
HIXKARYANA	nose	owna	1
IKPENG	nose	geNnan	1
KALINA	nose	emol3	1
KALINA	nose	enatal3	1
KUIKURO	nose	uinatax3	1
MACUSHI	nose	yeuna	1
MAKUSHI	nose	uyeuna	1
MAPOYO	nose	yEnna	1
MAQUIRITARI	nose	3na	1
PANARE	nose	3wa	1
PEMON	nose	jeuna	1
PEMON	nose	euna	1
TAUREPANG	nose	yeuna	1
TIRIYO	nose	ona	1
WAIMIRI_ATROARI	nose	k3nata	1
WAIWAI	nose	owna	1
WAIWAI_2	nose	ewna	1
WAYANA	nose	emna	1
YABARANA	nose	yenari	1
YUKPA	nose	ona	1
YUKPA_2	nose	ona	1
YUKPA_3	nose	jona	1
YUKPA_2	nose	inapsa	2
AKAWAIO	hand	emiya	1
AKAWAIO_2	hand	emiya	1
ARARA_DO_PARA	hand	emia	1
BAKAIRI	hand	emar3	1
CARIJONA_2	hand	5ar3	1
IKPENG	hand	imyar3	1
KALINA	hand	ainal3	1
MACUSHI	hand	mia	1
CARIJONA	hand	enyari	2
ENAPA_WOROMAIPU	hand	e5a	2
MAKUSHI	hand	uyenye	2
PANARE	hand	e5a	2
PEMON	hand	jena	2
PEMON	hand	EnLa	2
TAUREPANG	hand	yena	2
TIRIYO	hand	enya	2
APALAI	hand	ema	3
HIXKARYANA	hand	amo	3
MAQUIRITARI	hand	amod3	3
WAIMIRI_ATROARI	hand	k3m3	3
WAIWAI	hand	amo	3
WAIWAI_2	hand	amo	3
WAYANA	hand	omo	3
YUKPA	hand	oma	3
YUKPA_2	hand	oma	3
YUKPA_3	hand	joma	3
MAPOYO	hand	yemekunu	4
YABARANA	hand	yemeku	4
KUIKURO	hand	ui5at3x3	5
KUIKURO	hand	ati	6
YABARANA	hand	nu	7
AKAWAIO	drink	eN	1
APALAI	drink	en3	1
BAKAIRI	drink	men3	1
CARIJONA_2	drink	en3r3	1
HIXKARYANA	drink	h3ra	1
IKPENG	drink	meNr3t	1
KALINA	drink	en3l3	1
MACUSHI	drink	en3r3	1
MAKUSHI	drink	en3r3	1
MAPOYO	drink	yeni	1
PEMON	drink	en3r3	1
TAUREPANG	drink	enito	1
TIRIYO	drink	wen3r3	1
WAIWAI	drink	wer3	1
WAIWAI_2	drink	er3	1
WAYANA	drink	3l3	1
YABARANA	drink	y3n3ri	1
MAQUIRITARI	drink	enku	2
MAQUIRITARI	drink	eNku	2
AKAWAIO_2	drink	Enzhi	3
CARIJONA	drink	neyandanu	4
ENAPA_WOROMAIPU	drink	n3koroman	5
KUIKURO	drink	ilicax3	6
WAIMIRI_ATROARI	drink	ese	7
YUKPA	drink	kuna	8
YUKPA_2	drink	senak	9
YUKPA_3	drink	tensase	10
BAKAIRI	see	metai	1
CARIJONA	see	etai	1
AKAWAIO	see	ene7	2
APALAI	see	ene	2
ARARA_DO_PARA	see	eneN	2
CARIJONA_2	see	ene	2
HIXKARYANA	see	e5e	2
IKPENG	see	eneNl3	2
KALINA	see	ene	2
MAPOYO	see	yeni	2
MAQUIRITARI	see	ened3	2
TIRIYO	see	wene	2
WAIWAI	see	en3	2
WAIWAI_2	see	en3	2
WAYANA	see	3ne	2
YUKPA_2	see	koyene	2
YUKPA_3	see	tense	2
MACUSHI	see	era7ma	3
MAKUSHI	see	erama	3
TAUREPANG	see	rema	3
ENAPA_WOROMAIPU	see	i5ei	4
PANARE	see	i5ei	4
WAIMIRI_ATROARI	see	nise	5
YUKPA	see	ese	5
YUKPA_2	see	esare	5
KUIKURO	see	uiNitax3	6
YABARANA	see	rainiri	7
AKAWAIO	hear	eda	1
AKAWAIO_2	hear	eda	1
APALAI	hear	eta	1
ARARA_DO_PARA	hear	taN	1
CARIJONA	hear	etae	1
CARIJONA_2	hear	eta	1
ENAPA_WOROMAIPU	hear	itya	1
HIXKARYANA	hear	e5Ca	1
KALINA	hear	eta	1
KUIKURO	hear	tatax3	1
MACUSHI	hear	eta	1
MAKUSHI	hear	etato7	1
MAPOYO	hear	3ta	1
PANARE	hear	itya	1
PEMON	hear	eta	1
TAUREPANG	hear	e7tara	1
TIRIYO	hear	weta	1
WAIMIRI_ATROARI	hear	tase	1
WAIWAI	hear	5enta	1
WAIWAI_2	hear	enta	1
YABARANA	hear	yetari	1
YUKPA	hear	etase	1
YUKPA_3	hear	teta	1
BAKAIRI	hear	Sidatai	2
IKPENG	hear	iraNl3	3
WAYANA	hear	ewan3	4
YUKPA_2	hear	pemetak	5
AKAWAIO	die	mata	1
MACUSHI	die	sa7manta	1
MAKUSHI	die	samanta	1
ENAPA_WOROMAIPU	die	usuka	2
PANARE	die	usuka	2
HIXKARYANA	die	wayeh	3
WAIWAI	die	waih	3
WAIWAI_2	die	wayh	3
KALINA	die	lomop3	4
WAYANA	die	l3m3p	4
PEMON	die	etika	5
YUKPA	die	eka	5
YUKPA_2	die	ekatpo	5
YUKPA_2	die	nekka	5
YUKPA_3	die	tuweka	5
AKAWAIO_2	die	eri7n3	6
APALAI	die	orik3	6
KUIKURO	die	apiNu	7
MAPOYO	die	tapiki	7
BAKAIRI	die	nigeak3	8
CARIJONA	die	yaheyae	9
CARIJONA_2	die	aheh3	10
IKPENG	die	irompol3	11
MAQUIRITARI	die	3ma	12
TAUREPANG	die	rinan	13
TIRIYO	die	wawei	14
WAIMIRI_ATROARI	die	damemse	15
YABARANA	die	3semase	16
ARARA_DO_PARA	come	erep	1
IKPENG	come	marep	1
AKAWAIO	come	yab3	2
APALAI	come	oep3	2
ENAPA_WOROMAIPU	come	3p3	2
KALINA	come	wop3	2
MACUSHI	come	ip3	2
MAKUSHI	come	3p3	2
MAPOYO	come	wepu	2
PANARE	come	uw3p3n	2
PANARE	come	3pi	2
PEMON	come	jepui	2
TAUREPANG	come	3yep3	2
TIRIYO	come	w3epi	2
YABARANA	come	w3p3ri	2
AKAWAIO_2	come	ye7n3	3
CARIJONA_2	come	eh3	3
ENAPA_WOROMAIPU	come	37	3
MAQUIRITARI	come	e7	3
HIXKARYANA	come	omok	4
WAIWAI	come	moku	4
WAIWAI_2	come	mok	4
WAYANA	come	umek	4
BAKAIRI	come	k3etai	5
CARIJONA	come	yeyae	6
KUIKURO	come	ecax3	7
MAQUIRITARI	come	wen3	8
YUKPA	come	tase	9
APALAI	sun	SiSi	1
ARARA_DO_PARA	sun	CiCi	1
BAKAIRI	sun	S3S3	1
IKPENG	sun	CiCi	1
KUIKURO	sun	xiti	1
MAQUIRITARI	sun	Si	1
WAYANA	sun	sisi	1
AKAWAIO	sun	w3i	2
CARIJONA	sun	bei	2
KALINA	sun	weyu	2
MAKUSHI	sun	wei	2
TAUREPANG	sun	wey	2
TIRIYO	sun	wei	2
WAIMIRI_ATROARI	sun	w3i	2
YUKPA	sun	wiyCo	2
HIXKARYANA	sun	kam3m3	3
WAIWAI	sun	kam3	3
PANARE	sun	ehCerekun	4
ARARA_DO_PARA	star	tirin	1
IKPENG	star	t3riN	1
AKAWAIO	star	sirigu	2
AKAWAIO_2	star	Cirig3	2
APALAI	star	Sirikuato	2
BAKAIRI	star	Simuk3	2
CARIJONA	star	Ciriku	2
CARIJONA_2	star	Cirik3	2
HIXKARYANA	star	feryko	2
KALINA	star	siliko	2
MACUSHI	star	sirik3	2
MAKUSHI	star	Sir3k3	2
MAPOYO	star	sihkE	2
MAQUIRITARI	star	SidiC3	2
PEMON	star	Cirike	2
PEMON	star	Cirik3	2
TAUREPANG	star	sirik3	2
TIRIYO	star	sirik3	2
WAIMIRI_ATROARI	star	Sirki	2
WAIWAI	star	sereko	2
WAIWAI_2	star	Sirko	2
WAYANA	star	silik3	2
YABARANA	star	sirika	2
YUKPA	star	Siku	2
YUKPA_2	star	siku	2
YUKPA_3	star	Seku	2
ENAPA_WOROMAIPU	star	ka7yak3n	3
PANARE	star	ka7yak3n	3
KUIKURO	star	kadi5oko	4
KUIKURO	star	akndi5oko	4
AKAWAIO	water	tuna	1
AKAWAIO_2	water	tuna	1
APALAI	water	tuna	1
CARIJONA	water	tuna	1
CARIJONA_2	water	tuna	1
ENAPA_WOROMAIPU	water	t3na	1
HIXKARYANA	water	tuna	1
KALINA	water	tuna	1
KUIKURO	water	tuNa	1
MACUSHI	water	tuna	1
MAKUSHI	water	tuna	1
MAPOYO	water	tuna	1
MAQUIRITARI	water	tuna	1
PANARE	water	t3na	1
PEMON	water	tuna	1
TAUREPANG	water	tuna	1
TIRIYO	water	tuna	1
WAIMIRI_ATROARI	water	s3na	1
WAIWAI	water	tuna	1
WAIWAI_2	water	tuna	1
WAYANA	water	tuna	1
YABARANA	water	tuna	1
YUKPA	water	kuna	1
YUKPA_3	water	kuna	1
ARARA_DO_PARA	water	paru	2
BAKAIRI	water	paru	2
IKPENG	water	ga	3
AKAWAIO	stone	t3k	1
AKAWAIO_2	stone	t3k	1
APALAI	stone	topu	1
ARARA_DO_PARA	stone	3b3	1
BAKAIRI	stone	tuhu	1
CARIJONA	stone	tahu	1
CARIJONA_2	stone	t3hu	1
ENAPA_WOROMAIPU	stone	to7	1
HIXKARYANA	stone	tohu	1
IKPENG	stone	3w3	1
KALINA	stone	topu	1
KUIKURO	stone	tehu	1
MACUSHI	stone	t37	1
MAKUSHI	stone	t37	1
MAPOYO	stone	tEpu	1
MAQUIRITARI	stone	t3hu	1
PANARE	stone	to7	1
PEMON	stone	etek	1
PEMON	stone	t3k	1
TAUREPANG	stone	3t37	1
TIRIYO	stone	t3pu	1
WAIMIRI_ATROARI	stone	top3	1
WAIWAI	stone	top	1
WAIWAI_2	stone	topu	1
WAYANA	stone	t3pu	1
YABARANA	stone	t3pu	1
YUKPA	stone	to	1
YUKPA_3	stone	to	1
AKAWAIO	fire	watu	1
AKAWAIO	fire	pot3	1
APALAI	fire	apoto	1
BAKAIRI	fire	peto	1
CARIJONA	fire	mahoto	1
CARIJONA_2	fire	mahoto	1
ENAPA_WOROMAIPU	fire	wahto	1
HIXKARYANA	fire	weheto	1
KALINA	fire	wa7to	1
KUIKURO	fire	ito	1
MAPOYO	fire	wato	1
MAQUIRITARI	fire	wato	1
PANARE	fire	wato	1
TIRIYO	fire	mahto	1
WAIMIRI_ATROARI	fire	wat3	1
WAIWAI	fire	wehto	1
WAIWAI_2	fire	wehto	1
WAYANA	fire	wapot	1
YABARANA	fire	wahto	1
YUKPA_2	fire	etav	1
YUKPA_3	fire	weta	1
AKAWAIO_2	fire	abok	2
ARARA_DO_PARA	fire	kampo	2
MACUSHI	fire	apo	2
MAKUSHI	fire	apo7	2
PEMON	fire	apok	2
TAUREPANG	fire	apo7	2
IKPENG	fire	aCi	3
YUKPA	fire	yure	4
APALAI	path	osema	1
ARARA_DO_PARA	path	anma	1
CARIJONA	path	essema	1
CARIJONA_2	path	esema	1
ENAPA_WOROMAIPU	path	C3ma	1
HIXKARYANA	path	asama	1
IKPENG	path	anma	1
KALINA	path	oma	1
KUIKURO	path	ama	1
MAKUSHI	path	e7ma	1
MAPOYO	path	ema	1
MAQUIRITARI	path	3ma	1
PANARE	path	C3ma	1
PEMON	path	eima	1
TAUREPANG	path	e7ma	1
TIRIYO	path	3ema	1
WAIMIRI_ATROARI	path	wuma	1
WAIWAI	path	esama	1
WAIWAI_2	path	esama	1
WAYANA	path	3hema	1
YABARANA	path	atima	1
YUKPA	path	osema	1
YUKPA_3	path	osema	1
AKAWAIO	path	azauda	2
BAKAIRI	path	awa	3
MACUSHI	path	eret3	4
YUKPA_2	path	ejeneri	5
ARARA_DO_PARA	mountain	itub3r3	1
CARIJONA	mountain	itu	1
KUIKURO	mountain	tehuod3h3x3	2
KUIKURO	mountain	tehuond3h3x3	2
AKAWAIO	mountain	w3k	3
MAKUSHI	mountain	w37	3
TAUREPANG	mountain	w37	3
APALAI	mountain	3p3	4
HIXKARYANA	mountain	3h3	4
KALINA	mountain	w3p3	4
MAQUIRITARI	mountain	h3	4
TIRIYO	mountain	p3	4
WAIMIRI_ATROARI	mountain	w3p3	4
WAIWAI	mountain	3pi	4
WAYANA	mountain	3p3	4
BAKAIRI	mountain	awa	5
YUKPA	mountain	yowa	5
IKPENG	mountain	elan	6
YUKPA	mountain	tokore	7
APALAI	night	koko	1
ARARA_DO_PARA	night	kok	1
CARIJONA	night	kokoneSi	1
CARIJONA_2	night	koko	1
IKPENG	night	kok	1
KALINA	night	koko	1
KUIKURO	night	koko	1
MAPOYO	night	koba	1
TIRIYO	night	koko	1
WAIMIRI_ATROARI	night	k3k3pa	1
WAYANA	night	koko	1
YUKPA	night	koko	1
YUKPA_3	night	koko	1
AKAWAIO_2	night	eEwarb3	2
MACUSHI	night	ewaron	2
MAKUSHI	night	ewaron	2
BAKAIRI	night	kopae	3
HIXKARYANA	night	kohsaya	3
WAIWAI_2	night	kosope	3
YABARANA	night	kohpaye	3
ENAPA_WOROMAIPU	night	s3paw3	4
PANARE	night	s3paw3	4
PEMON	night	warupue	5
TAUREPANG	night	war3p3	5
AKAWAIO	night	gomam3	6
MAQUIRITARI	night	Comom3d3	6
APALAI	name	eset3	1
BAKAIRI	name	ezed3	1
CARIJONA	name	eyesetu	1
HIXKARYANA	name	esot3	1
IKPENG	name	eret	1
KALINA	name	et3	1
KUIKURO	name	itit3	1
MAPOYO	name	yetu	1
PANARE	name	enaXat	1
TIRIYO	name	eka	1
WAIMIRI_ATROARI	name	et3	1
WAIWAI	name	osot3	1
WAIWAI_2	name	osot3	1
WAYANA	name	ehet	1
YABARANA	name	yaseti	1
AKAWAIO	name	ezag3	2
AKAWAIO_2	name	ezEk	2
ENAPA_WOROMAIPU	name	iCeik	2
MAKUSHI	name	Te	2
PEMON	name	esek	2
YUKPA_2	name	eje	2
MACUSHI	name	yese7	3
TAUREPANG	name	uyese	3
YUKPA	name	yose	3
YUKPA_3	name	jose	3
CARIJONA	person	karihona	1
CARIJONA_2	person	karihona	1
ENAPA_WOROMAIPU	person	e75apa	2
PANARE	person	e5apa	2
MAQUIRITARI	person	soto	3
WAIWAI_2	person	toto	3
YUKPA_2	person	yukpa	4
YUKPA_3	person	yukpa	4
AKAWAIO_2	person	ka7poN	5
ARARA_DO_PARA	person	ugon	6
MACUSHI	person	pemoNkoN	7
MAPOYO	person	wanai	8
AKAWAIO_2	louse	ayaN	1
APALAI	louse	azamo	1
ARARA_DO_PARA	louse	am3	1
BAKAIRI	louse	em3	1
CARIJONA	louse	jami	1
CARIJONA_2	louse	jaham3	1
ENAPA_WOROMAIPU	louse	ayam3	1
HIXKARYANA	louse	ayamo	1
IKPENG	louse	ayam	1
KALINA	louse	om3	1
KUIKURO	louse	a3	1
MACUSHI	louse	ayan	1
MAKUSHI	louse	ayan	1
MAPOYO	louse	kamu	1
MAQUIRITARI	louse	dam3	1
PEMON	louse	adan	1
PEMON	louse	aLaN	1
TAUREPANG	louse	aran	1
TIRIYO	louse	yam3	1
WAIMIRI_ATROARI	louse	w3m3	1
WAIWAI	louse	oyomo	1
WAIWAI_2	louse	oyomo	1
YABARANA	louse	kayam3	1
YUKPA	louse	k3yamSu	1
ENAPA_WOROMAIPU	louse	s3hp3n	2
PANARE	louse	s3p3n	2
YUKPA	louse	kosowo	3
YUKPA_2	louse	kuaye	4
CARIJONA	skin	hitihu	1
CARIJONA_2	skin	hitih3	1
HIXKARYANA	skin	huChu	1
MAQUIRITARI	skin	hih3	1
AKAWAIO_2	skin	bip3	2
APALAI	skin	pipo	2
BAKAIRI	skin	itub3	2
ENAPA_WOROMAIPU	skin	hp3	2
IKPENG	skin	iput	2
IKPENG	skin	pitu	2
KALINA	skin	pipo	2
MACUSHI	skin	pip3	2
MAKUSHI	skin	pip3	2
MAPOYO	skin	pibE	2
PANARE	skin	pip3	2
PEMON	skin	pipue	2
PEMON	skin	pi7p3	2
PEMON	skin	ipihp3	2
TAUREPANG	skin	pip3	2
TIRIYO	skin	ipihp3	2
WAIMIRI_ATROARI	skin	biSi	2
WAIWAI	skin	p3p3t3	2
WAIWAI_2	skin	hC3p3	2
WAIWAI_2	skin	piCho	2
WAYANA	skin	pitp3	2
YABARANA	skin	piTpe	2
YABARANA	skin	pihpeh	2
YUKPA_2	skin	piCoro	2
YUKPA	skin	uSru	3
YUKPA_3	skin	juSCu	3
KUIKURO	skin	uhidyo	4
APALAI	tooth	ze	1
BAKAIRI	tooth	3er3	1
CARIJONA	tooth	ijeri	1
CARIJONA_2	tooth	jer3	1
MAQUIRITARI	tooth	ded3	1
PEMON	tooth	je	1
YABARANA	tooth	ehniZeri	1
YUKPA_3	tooth	ji7	1
AKAWAIO_2	tooth	3	2
ENAPA_WOROMAIPU	tooth	y3	2
HIXKARYANA	tooth	yo	2
KALINA	tooth	yel3	2
MACUSHI	tooth	ye	2
MAKUSHI	tooth	uye	2
MAPOYO	tooth	yE	2
PANARE	tooth	y3	2
TAUREPANG	tooth	ye	2
TIRIYO	tooth	iye	2
WAIWAI	tooth	yor3	2
WAIWAI_2	tooth	yo	2
WAYANA	tooth	yel3	2
YUKPA	tooth	y3	2
WAIMIRI_ATROARI	tooth	kie	3
YUKPA_2	tooth	kiyi	3
IKPENG	tooth	toen	4
KUIKURO	tooth	uix3	5
APALAI	tongue	nuru	1
ARARA_DO_PARA	tongue	lu	1
BAKAIRI	tongue	ilu	1
IKPENG	tongue	olu	1
KALINA	tongue	nulu	1
MAPOYO	tongue	nuru	1
MAQUIRITARI	tongue	5udu	1
TIRIYO	tongue	inore	1
WAIMIRI_ATROARI	tongue	k3n3r3	1
WAIWAI	tongue	5uru	1
YABARANA	tongue	nuru	1
CARIJONA	tongue	iniko	2
CARIJONA_2	tongue	i5iko	2
ENAPA_WOROMAIPU	tongue	i5o	2
PANARE	tongue	i5o	2
AKAWAIO_2	tongue	ani	3
PEMON	tongue	Lani	3
TAUREPANG	tongue	yane	3
HIXKARYANA	tongue	5u	4
MACUSHI	tongue	nu	4
MAKUSHI	tongue	unu	4
WAIWAI_2	tongue	5u	4
WAYANA	tongue	nu	4
YUKPA	tongue	potaS	5
YUKPA_3	tongue	jipota	5
KUIKURO	tongue	uxuxu	6
YUKPA_2	tongue	j3konatre	7
YUKPA_2	tongue	kunetriko	8
CARIJONA	breasts	susuru	1
CARIJONA_2	breasts	susu	1
AKAWAIO_2	breasts	manak	2
APALAI	breasts	manat3	2
ARARA_DO_PARA	breasts	maNa	2
CARIJONA	breasts	manati	2
ENAPA_WOROMAIPU	breasts	mak	2
HIXKARYANA	breasts	manat3	2
IKPENG	breasts	maNa	2
IKPENG	breasts	maNat	2
KALINA	breasts	manat3l3	2
KUIKURO	breasts	uaNnat3x3	2
MACUSHI	breasts	manat3	2
MAKUSHI	breasts	imanat3	2
MAPOYO	breasts	mati	2
PANARE	breasts	mak	2
PEMON	breasts	manak	2
TAUREPANG	breasts	m3nat3	2
TIRIYO	breasts	imanat3	2
WAIMIRI_ATROARI	breasts	k3manat3r3	2
WAIWAI_2	breasts	manat3	2
WAYANA	breasts	manat3	2
BAKAIRI	breasts	iwar3	3
MAQUIRITARI	breasts	doh3d3	4
PEMON	breasts	puete	5
YABARANA	breasts	herop3r3	6
YUKPA	breasts	SeSe	7
YUKPA_2	breasts	yubantare	8
ENAPA_WOROMAIPU	liver	inki	1
PANARE	liver	inki	1
AKAWAIO_2	liver	ere	2
APALAI	liver	err	2
BAKAIRI	liver	erer3	2
CARIJONA	liver	ereri	2
CARIJONA_2	liver	erer3	2
HIXKARYANA	liver	erye	2
IKPENG	liver	geren	2
KALINA	liver	elel3	2
KUIKURO	liver	utilu	2
MACUSHI	liver	yere	2
MAKUSHI	liver	uyere	2
MAKUSHI	liver	utere	2
MAPOYO	liver	itere	2
PEMON	liver	erer3p3	2
TAUREPANG	liver	itererepan	2
TIRIYO	liver	ere	2
WAIMIRI_ATROARI	liver	k3re	2
WAIWAI_2	liver	ere	2
WAYANA	liver	ele	2
YABARANA	liver	yereri	2
YUKPA	liver	3tore	2
YUKPA_2	liver	itore	2
YUKPA_3	liver	jiwaCuCo	3
HIXKARYANA	new	fe5eno	1
KUIKURO	new	i5iNo	1
AKAWAIO_2	new	emEnnak	2
MACUSHI	new	amenan	2
MAKUSHI	new	amenan	2
PEMON	new	menak	2
PEMON	new	amennak	2
TAUREPANG	new	mena7	2
ENAPA_WOROMAIPU	new	pik	3
PANARE	new	pik	3
CARIJONA	new	kainano	4
CARIJONA_2	new	kaenano	4
TIRIYO	new	kainan	4
WAIWAI	new	yaSan	5
WAIWAI_2	new	yaSan	5
YUKPA	new	kuSpa	6
YUKPA_3	new	kuSpa	6
KALINA	new	asel3me	7
WAIMIRI_ATROARI	new	ase	7
ENAPA_WOROMAIPU	new	an	8
IKPENG	new	enu	8
APALAI	new	eSisene	9
BAKAIRI	new	iwelo	10
MAPOYO	new	sekarono	11
WAYANA	new	ihiyan	12
YABARANA	new	yurari	13
KUIKURO	horn	xik3x3	1
KUIKURO	horn	isik3x3	1
APALAI	horn	ret3	2
MAKUSHI	horn	ret3	2
MAKUSHI	horn	rett3	2
TIRIYO	horn	iret3	2
HIXKARYANA	horn	wafuru	3
WAIWAI	horn	wasuru	3
BAKAIRI	horn	iw3eki	4
CARIJONA	horn	ikaCori	5
IKPENG	horn	iwomtan	6
KALINA	horn	lemet3l3	7
PANARE	horn	panas3k3n	8
TAUREPANG	horn	iter3	9
WAIMIRI_ATROARI	horn	mite7	10
WAYANA	horn	upsilet	11
YUKPA	horn	yarawu	12
BAKAIRI	knee	ezeuru	1
CARIJONA	knee	esenaru	1
HIXKARYANA	knee	esokna	1
APALAI	knee	esekumu	2
ARARA_DO_PARA	knee	kimuli	2
MAKUSHI	knee	uyesemo	2
MAKUSHI	knee	uyesemu	2
MAQUIRITARI	knee	3mu	2
PANARE	knee	Cemu	2
TAUREPANG	knee	yesemon	2
WAIWAI	knee	msokomu	2
WAYANA	knee	e7emu	2
IKPENG	knee	ipyagumi	3
KALINA	knee	ekunal3	4
KUIKURO	knee	uixipaNax3	5
TIRIYO	knee	iwerena	6
WAIMIRI_ATROARI	knee	kised3kr3	7
YUKPA	knee	pakura	8
ARARA_DO_PARA	full	tudu	1
BAKAIRI	full	tum3ke	1
CARIJONA	full	tunahoke	1
HIXKARYANA	full	twahurye	1
IKPENG	full	totupit	1
KUIKURO	full	tuxupoci	1
PANARE	full	tuke	1
WAYANA	full	t3mnokem	1
YUKPA	full	tuwe	1
YUKPA	full	tuwaye	1
KALINA	full	tanuse	2
TIRIYO	full	t3nnase	2
APALAI	full	peme	3
MAKUSHI	full	intap3k3r3	4
WAIMIRI_ATROARI	full	p3tan3	5
