# Supplementary material for: A test of Generalized Bayesian dating: A new linguistic dating method
Source: PLoS One. 2020 Aug 12;15(8):e0236522. doi: 10.1371/journal.pone.0236522 (PMC7423060; doi:10.1371/journal.pone.0236522)
Supplement: S1 File — Python code for extracting data from ASJP word lists, cognate identification, and conversion to nexus files. Word lists annotated for cognacy for all families. Nexus files and MrBayes command files for all families. (ZIP) [file pone.0236522.s001.zip › S1 Supporting Information/Cognates/Tungusic.txt.svm.CRP.0.57.cognates]

doculect	concept	asjp	cogid
AIHUI_MANCHU	I	bi	1
AIHUI_MANCHU	I	be	1
EVEN	I	bi	1
EVENKI_POLIGUS_LITERARY	I	bi	1
EWEN	I	bi	1
EWENKI_1	I	bi	1
EWENKI_2	I	bi	1
HEZHE	I	bi	1
MANCHU	I	bi	1
MANCHU_2	I	bi	1
MANCHU_3	I	bi	1
NANAI_CHINA	I	bi	1
NEGIDAL	I	bi	1
NEGIDAL_VERCHOVSKI	I	bi	1
OROCH	I	bi	1
OROCHI	I	bi	1
OROQEN	I	bi	1
SIBE_MANCHU	I	bi	1
SOLON	I	bi	1
UDEHE	I	bi	1
UILTA	I	bi	1
ULCHA	I	bi	1
XIBE	I	bi	1
KUR_URMI	I	mi	2
NANAI	I	mi	2
NAYKHIN_NANAI	I	mi	2
AIHUI_MANCHU	you	Si	1
EVEN	you	hi	1
EVENKI_POLIGUS_LITERARY	you	si	1
EWEN	you	xi	1
EWENKI_1	you	si	1
EWENKI_2	you	si	1
HEZHE	you	si	1
KUR_URMI	you	si	1
MANCHU	you	si	1
MANCHU_2	you	si	1
MANCHU_3	you	si	1
NANAI	you	si	1
NANAI_CHINA	you	Si	1
NAYKHIN_NANAI	you	Si	1
NEGIDAL	you	si	1
NEGIDAL_VERCHOVSKI	you	si	1
OROCH	you	si	1
OROCHI	you	si	1
OROQEN	you	Si	1
SIBE_MANCHU	you	Si	1
SOLON	you	si	1
UDEHE	you	si	1
UILTA	you	si	1
ULCHA	you	si	1
XIBE	you	si	1
AIHUI_MANCHU	we	mo	1
EVEN	we	mut	1
EVENKI_POLIGUS_LITERARY	we	mit	1
MANCHU	we	musE	1
SIBE_MANCHU	we	m3s	1
UDEHE	we	minti	1
NANAI_CHINA	we	b3ti	2
NEGIDAL_VERCHOVSKI	we	bitt3	2
OROCHI	we	biti	2
AIHUI_MANCHU	we	bo	3
MANCHU	we	bE	3
MANCHU_3	we	b3	3
NANAI_CHINA	we	bu	3
NAYKHIN_NANAI	we	bw3	3
OROQEN	we	bu	3
SIBE_MANCHU	we	bo	3
ULCHA	we	bu	3
OROCH	we	by	4
AIHUI_MANCHU	one	3mk3N	1
AIHUI_MANCHU	one	3mk3n	1
EVEN	one	um3n	1
EVENKI_POLIGUS_LITERARY	one	umun	1
EWEN	one	omun	1
EWENKI_1	one	umun	1
EWENKI_2	one	umuk3n	1
HEZHE	one	3mk3n	1
KUR_URMI	one	3mun	1
MANCHU	one	EmkE	1
MANCHU	one	Emu	1
MANCHU_2	one	3mk3	1
MANCHU_2	one	3mk3n	1
MANCHU_3	one	emke	1
MANCHU_3	one	emu	1
NANAI	one	3mun	1
NANAI_CHINA	one	3mk3n	1
NAYKHIN_NANAI	one	3m	1
NAYKHIN_NANAI	one	3mu	1
NEGIDAL	one	3mun	1
NEGIDAL_VERCHOVSKI	one	3m3n	1
NEGIDAL_VERCHOVSKI	one	3mukin	1
OROCH	one	omo	1
OROCHI	one	omo	1
OROQEN	one	umun	1
SIBE_MANCHU	one	3m	1
SOLON	one	3mun	1
UDEHE	one	omo	1
ULCHA	one	3mun	1
XIBE	one	3mk3n	1
UILTA	one	geda	2
AIHUI_MANCHU	two	jo	1
AIHUI_MANCHU	two	ji	1
EVEN	two	Zur	1
EVENKI_POLIGUS_LITERARY	two	jur	1
EWEN	two	jor	1
EWENKI_1	two	zur	1
EWENKI_2	two	jur	1
HEZHE	two	juru	1
KUR_URMI	two	jur	1
MANCHU	two	juwE	1
MANCHU_2	two	juw3	1
MANCHU_3	two	juwe	1
NANAI	two	ju3r	1
NANAI_CHINA	two	juru	1
NAYKHIN_NANAI	two	jw3r	1
NEGIDAL	two	ju	1
NEGIDAL_VERCHOVSKI	two	Zul	1
OROCH	two	dCu	1
OROCHI	two	ju	1
OROQEN	two	jur	1
SIBE_MANCHU	two	ju	1
SOLON	two	jur	1
UDEHE	two	ju	1
UILTA	two	do	1
ULCHA	two	jor	1
XIBE	two	ju	1
EVEN	person	b3y	1
EVENKI_POLIGUS_LITERARY	person	b3y3	1
EWEN	person	b3y	1
EWENKI_1	person	b3y3	1
EWENKI_2	person	b3y3	1
KUR_URMI	person	b3y3	1
MANCHU	person	bEyE	1
NEGIDAL	person	b3y3	1
NEGIDAL_VERCHOVSKI	person	b3y3	1
OROQEN	person	b3y3	1
SOLON	person	b3y	1
AIHUI_MANCHU	person	niama	2
MANCHU	person	niyalma	2
MANCHU_2	person	niyalma	2
MANCHU_3	person	niyalma	2
HEZHE	person	nio	3
NANAI	person	nai	3
NANAI_CHINA	person	nio	3
NAYKHIN_NANAI	person	nai	3
OROCH	person	ni	3
OROCHI	person	nia	3
UDEHE	person	ni	3
UILTA	person	nari	3
ULCHA	person	ni	3
SIBE_MANCHU	person	nan	4
XIBE	person	nana	4
SIBE_MANCHU	person	gurun	5
EVEN	fish	olra	1
EVENKI_POLIGUS_LITERARY	fish	oldo	1
EWEN	fish	olru	1
EWENKI_1	fish	oldo	1
EWENKI_2	fish	ollo	1
KUR_URMI	fish	olo	1
NEGIDAL	fish	olo	1
NEGIDAL_VERCHOVSKI	fish	3l3	1
OROQEN	fish	olo	1
AIHUI_MANCHU	fish	nimaxa	2
HEZHE	fish	imaxa	2
MANCHU	fish	nimaxa	2
MANCHU	fish	5maxa	2
MANCHU_2	fish	nimaxa	2
MANCHU_3	fish	nimaha	2
NANAI_CHINA	fish	imaxa	2
SIBE_MANCHU	fish	nimha	2
XIBE	fish	nimha	2
NANAI	fish	sogdata	3
NAYKHIN_NANAI	fish	soGdata	3
OROCH	fish	cugzyaxa	3
OROCHI	fish	sugjasa	3
UDEHE	fish	sugja	3
UILTA	fish	suNdatta	3
ULCHA	fish	sugdata	3
SOLON	fish	osxon	4
AIHUI_MANCHU	dog	inoxo	1
EVEN	dog	Nen	1
EVENKI_POLIGUS_LITERARY	dog	Ninakin	1
EWEN	dog	Nin	1
EWENKI_1	dog	ninakin	1
EWENKI_2	dog	Ninakin	1
HEZHE	dog	inakin	1
KUR_URMI	dog	inakin	1
MANCHU	dog	indax3n	1
MANCHU	dog	yEndax3n	1
MANCHU_2	dog	indaxun	1
MANCHU_3	dog	indahun	1
NANAI	dog	inda	1
NANAI_CHINA	dog	inaki	1
NAYKHIN_NANAI	dog	enda	1
NEGIDAL	dog	Ninam	1
NEGIDAL_VERCHOVSKI	dog	ninakin	1
OROCH	dog	inEy	1
OROCH	dog	inaxi	1
OROCHI	dog	inaki	1
OROQEN	dog	Nanakin	1
SOLON	dog	ninam	1
UDEHE	dog	ina7i	1
UILTA	dog	Ninda	1
ULCHA	dog	iNda	1
XIBE	dog	indaxun	1
SIBE_MANCHU	dog	yonhun	2
XIBE	dog	yonhun	2
EVEN	tree	mo	1
EVENKI_POLIGUS_LITERARY	tree	mo	1
EWENKI_1	tree	mo	1
EWENKI_2	tree	mo	1
HEZHE	tree	mo	1
KUR_URMI	tree	mo	1
MANCHU	tree	mo	1
MANCHU_2	tree	mo	1
MANCHU_3	tree	mo	1
NANAI	tree	mo	1
NANAI_CHINA	tree	mo	1
NAYKHIN_NANAI	tree	mo	1
NEGIDAL	tree	mo	1
NEGIDAL_VERCHOVSKI	tree	mo	1
OROCH	tree	mo	1
OROCHI	tree	mo	1
OROQEN	tree	mo	1
SOLON	tree	mo	1
UDEHE	tree	mo	1
UILTA	tree	mo	1
ULCHA	tree	mo	1
XIBE	tree	mo	1
EVEN	tree	h3kita	2
EWEN	tree	xiakita	2
AIHUI_MANCHU	tree	fodoXoN	3
SIBE_MANCHU	tree	helin	4
AIHUI_MANCHU	leaf	abdaxa	1
AIHUI_MANCHU	leaf	abdaX	1
EVEN	leaf	3bd3ndr3	1
EVENKI_POLIGUS_LITERARY	leaf	avdanna	1
EWEN	leaf	3bd3run	1
EWENKI_2	leaf	abdanna	1
KUR_URMI	leaf	abdana	1
MANCHU	leaf	abdaxa	1
MANCHU_2	leaf	abdaxa	1
MANCHU_3	leaf	abdaha	1
NANAI	leaf	xabdata	1
NANAI_CHINA	leaf	abdaks3	1
NAYKHIN_NANAI	leaf	Xabdata	1
NEGIDAL	leaf	abdaxan	1
NEGIDAL_VERCHOVSKI	leaf	abdana	1
OROCH	leaf	abdE	1
OROCHI	leaf	abdasa	1
UDEHE	leaf	abdia	1
UILTA	leaf	xamdatta	1
ULCHA	leaf	xabdata	1
XIBE	leaf	afh3	1
EWENKI_1	leaf	napCi	2
OROQEN	leaf	naboCi	2
OROQEN	leaf	napCi	2
SOLON	leaf	naCCi	2
AIHUI_MANCHU	skin	sogo	1
AIHUI_MANCHU	skin	soko	1
MANCHU_2	skin	suku	1
MANCHU_3	skin	suku	1
OROCH	skin	syoktE	1
XIBE	skin	soqu	1
EVEN	skin	nanra	2
EWEN	skin	nanru	2
EWENKI_1	skin	nanda	2
HEZHE	skin	nasa	2
KUR_URMI	skin	nana	2
NANAI_CHINA	skin	nasa	2
NEGIDAL	skin	nana	2
NEGIDAL_VERCHOVSKI	skin	nana	2
OROCH	skin	nEhe	2
OROCHI	skin	nasa	2
OROQEN	skin	nana	2
SOLON	skin	nanda	2
EVEN	skin	3rt3	3
EWEN	skin	3rtu	3
NANAI	skin	x3r3kt3	3
NANAI_CHINA	skin	3rkt3	3
NAYKHIN_NANAI	skin	x3r3kt3	3
UILTA	skin	x3r3kt3	3
ULCHA	skin	x3r3kt3	3
EWENKI_2	skin	ill3	4
OROQEN	skin	il3	4
EVENKI_POLIGUS_LITERARY	skin	tikikta	5
MANCHU	skin	fEri	6
MANCHU	skin	gun	7
UDEHE	skin	5a	8
AIHUI_MANCHU	blood	seNen	1
AIHUI_MANCHU	blood	sENEn	1
MANCHU	blood	sENgi	1
MANCHU_2	blood	S3Ni	1
MANCHU_3	blood	seNgi	1
SIBE_MANCHU	blood	SiN	1
XIBE	blood	siN3	1
EVEN	blood	huN3l	2
EWEN	blood	xuN3l	2
EVENKI_POLIGUS_LITERARY	blood	s3ks3	3
EWENKI_1	blood	s3ks3	3
EWENKI_2	blood	s3x3	3
HEZHE	blood	s3ks3	3
KUR_URMI	blood	s3ks3	3
NANAI	blood	s3ks3	3
NANAI_CHINA	blood	s3k3	3
NAYKHIN_NANAI	blood	s3ks3	3
NEGIDAL	blood	s3ks3	3
NEGIDAL_VERCHOVSKI	blood	s3ks3	3
OROCH	blood	sake	3
OROCHI	blood	s3ks3	3
OROQEN	blood	S3kS3	3
SOLON	blood	s3Ci	3
UDEHE	blood	sakia	3
UILTA	blood	s3ks3	3
ULCHA	blood	s3ks3	3
EVEN	bone	ik3ri	1
EWEN	bone	ikuri	1
NEGIDAL_VERCHOVSKI	bone	ik3y3	1
AIHUI_MANCHU	bone	giriNi	2
AIHUI_MANCHU	bone	giraNe	2
EVENKI_POLIGUS_LITERARY	bone	giramda	2
EWENKI_1	bone	giramda	2
EWENKI_2	bone	giramna	2
HEZHE	bone	giamsa	2
KUR_URMI	bone	giramna	2
MANCHU	bone	giran	2
MANCHU	bone	giraNgi	2
MANCHU_2	bone	giraNi	2
MANCHU_3	bone	giraNgi	2
NANAI	bone	girmaksa	2
NANAI_CHINA	bone	giams3	2
NAYKHIN_NANAI	bone	Germaqsa	2
OROCH	bone	gyah7ama	2
OROCHI	bone	giamsa	2
OROQEN	bone	giramna	2
SIBE_MANCHU	bone	giraN	2
SOLON	bone	giranda	2
UDEHE	bone	giama	2
UILTA	bone	girapsa	2
ULCHA	bone	giramsa	2
XIBE	bone	giraN3	2
MANCHU	horn	uixE	1
MANCHU	horn	wEixE	1
MANCHU_3	horn	uihe	1
EVENKI_POLIGUS_LITERARY	horn	ije	2
OROCHI	horn	ije	2
UDEHE	horn	je	2
ULCHA	horn	huje	2
AIHUI_MANCHU	horn	Sigia	3
EVEN	horn	koye	3
NAYKHIN_NANAI	horn	xuy3	3
NEGIDAL_VERCHOVSKI	horn	iy3	3
OROQEN	horn	ig3	3
OROQEN	horn	iy3	3
EVEN	horn	taNna	4
OROCH	horn	eo	5
EVEN	ear	korot	1
EWEN	ear	korit	1
AIHUI_MANCHU	ear	San	2
EVENKI_POLIGUS_LITERARY	ear	sen	2
EWENKI_1	ear	sen	2
EWENKI_2	ear	sen	2
HEZHE	ear	sian	2
KUR_URMI	ear	sian	2
MANCHU	ear	San	2
MANCHU_2	ear	San	2
MANCHU_3	ear	San	2
NANAI	ear	sian	2
NANAI_CHINA	ear	Sian	2
NAYKHIN_NANAI	ear	Sya	2
NEGIDAL	ear	sen	2
NEGIDAL_VERCHOVSKI	ear	sen	2
OROCH	ear	syami	2
OROCHI	ear	sian	2
OROQEN	ear	SEn	2
SIBE_MANCHU	ear	san	2
SOLON	ear	sen	2
UILTA	ear	sen	2
ULCHA	ear	sian	2
XIBE	ear	san	2
OROCH	ear	ku7ay	3
UDEHE	ear	ku7ai	3
OROCH	ear	Cogbi	4
EVENKI_POLIGUS_LITERARY	eye	isal	1
EWENKI_1	eye	isal	1
EWENKI_2	eye	exa	1
HEZHE	eye	isala	1
KUR_URMI	eye	isal	1
NANAI	eye	nasal	1
NANAI_CHINA	eye	isala	1
NAYKHIN_NANAI	eye	nasal	1
NEGIDAL	eye	esa	1
NEGIDAL_VERCHOVSKI	eye	3sa	1
OROCH	eye	ieha	1
OROCHI	eye	isa	1
SOLON	eye	isal	1
UILTA	eye	isal	1
ULCHA	eye	isal	1
AIHUI_MANCHU	eye	yac3	2
EVEN	eye	yasal	2
EWEN	eye	yasul	2
MANCHU	eye	yasa	2
MANCHU_2	eye	yasa	2
MANCHU_3	eye	yasa	2
OROQEN	eye	yESa	2
SIBE_MANCHU	eye	yas	2
UDEHE	eye	ya	2
XIBE	eye	yas3	2
OROCH	eye	Co	3
EVEN	nose	oNat	1
EVENKI_POLIGUS_LITERARY	nose	oNokto	1
EWEN	nose	oNat	1
EWENKI_1	nose	oNokto	1
EWENKI_2	nose	oNokto	1
NANAI	nose	Noaksa	1
NEGIDAL	nose	oNokto	1
NEGIDAL_VERCHOVSKI	nose	3n3kt3	1
OROCHI	nose	Nikso	1
OROQEN	nose	oNokto	1
ULCHA	nose	waksa	1
OROCH	nose	nyuh7e	2
OROCH	nose	nyuhE	2
AIHUI_MANCHU	nose	ovuro	3
HEZHE	nose	oforo	3
KUR_URMI	nose	oforo	3
MANCHU	nose	oforo	3
MANCHU_2	nose	oforo	3
MANCHU_3	nose	oforo	3
NANAI	nose	oporo	3
NANAI_CHINA	nose	ofur3	3
NAYKHIN_NANAI	nose	oporo	3
SIBE_MANCHU	nose	ovur	3
XIBE	nose	ovuru	3
SOLON	nose	5enCi	4
UDEHE	nose	Niu3	5
UILTA	nose	xuriga	6
EVEN	tooth	it	1
EVENKI_POLIGUS_LITERARY	tooth	ikt3	1
EWEN	tooth	it	1
EWENKI_1	tooth	ikt3	1
EWENKI_2	tooth	ikt3	1
HEZHE	tooth	ikt3l3	1
KUR_URMI	tooth	ikt3l3	1
NANAI	tooth	xukt3	1
NANAI_CHINA	tooth	ikt3l3	1
NAYKHIN_NANAI	tooth	xukt3	1
NEGIDAL	tooth	ikt3	1
NEGIDAL_VERCHOVSKI	tooth	ikt3	1
OROCH	tooth	ikta	1
OROCHI	tooth	ikt3	1
OROQEN	tooth	ikt3	1
SOLON	tooth	itt3	1
UDEHE	tooth	ikt3	1
UILTA	tooth	korokto	1
ULCHA	tooth	ikt3	1
AIHUI_MANCHU	tooth	vex3	2
AIHUI_MANCHU	tooth	v3ix3	2
MANCHU	tooth	wEixE	2
MANCHU_2	tooth	w3ix3	2
MANCHU_3	tooth	weihe	2
SIBE_MANCHU	tooth	vih3	2
XIBE	tooth	vix3	2
MANCHU	tooth	argan	3
MANCHU	knee	niyak3n	1
MANCHU	knee	5yak3n	1
EVEN	knee	h3nN3n	2
EVENKI_POLIGUS_LITERARY	knee	henNen	2
NANAI_CHINA	knee	x3rN3n	2
NAYKHIN_NANAI	knee	p3iN3	2
NEGIDAL_VERCHOVSKI	knee	h3nN3n	2
OROCHI	knee	h3NN3n	2
OROQEN	knee	3Nn3n	2
UDEHE	knee	h3N3	2
ULCHA	knee	p3N3	2
AIHUI_MANCHU	knee	tugian	3
OROCH	knee	xan7ga	4
AIHUI_MANCHU	hand	gala	1
EVEN	hand	Nal	1
EVENKI_POLIGUS_LITERARY	hand	Nala	1
EWEN	hand	Nal	1
EWENKI_1	hand	nala	1
EWENKI_2	hand	Nala	1
HEZHE	hand	nala	1
KUR_URMI	hand	Nala	1
MANCHU	hand	gala	1
MANCHU_2	hand	gala	1
MANCHU_3	hand	gala	1
NANAI	hand	Nala	1
NANAI_CHINA	hand	nala	1
NAYKHIN_NANAI	hand	Nala	1
NEGIDAL	hand	Nala	1
NEGIDAL_VERCHOVSKI	hand	Nala	1
OROCH	hand	N7ala	1
OROCHI	hand	Nala	1
OROQEN	hand	Nala	1
SIBE_MANCHU	hand	Gal	1
SOLON	hand	nasla	1
UDEHE	hand	Nala	1
UILTA	hand	Nala	1
ULCHA	hand	Nala	1
XIBE	hand	Gala	1
EVENKI_POLIGUS_LITERARY	breasts	ukun	1
MANCHU	breasts	xuxun	1
NAYKHIN_NANAI	breasts	ku	1
NEGIDAL_VERCHOVSKI	breasts	okon	1
OROCHI	breasts	okon	1
OROQEN	breasts	ukun	1
ULCHA	breasts	ku	1
ULCHA	breasts	kun	1
AIHUI_MANCHU	breasts	tuNu	2
MANCHU	breasts	tuNgEn	2
NAYKHIN_NANAI	breasts	tuNg3	2
SIBE_MANCHU	breasts	tuNun	2
UDEHE	breasts	tiN3	2
EVEN	breasts	3r3n	3
MANCHU_3	breasts	Cejen	4
NANAI_CHINA	breasts	m3m3	5
OROCH	breasts	mEN7i	6
EVEN	liver	hakan	1
EVENKI_POLIGUS_LITERARY	liver	hakin	1
NEGIDAL_VERCHOVSKI	liver	hakin	1
OROCHI	liver	hakin	1
OROQEN	liver	akin	1
UDEHE	liver	haji	1
AIHUI_MANCHU	liver	foXoN	2
MANCHU	liver	fax3n	2
MANCHU_3	liver	fahun	2
SIBE_MANCHU	liver	fahun	2
NAYKHIN_NANAI	liver	pa	3
ULCHA	liver	pa	3
OROCH	liver	xay	4
AIHUI_MANCHU	see	sauv3	1
AIHUI_MANCHU	see	sov	1
MANCHU	see	sa	1
MANCHU	see	sabu	1
MANCHU_3	see	sabu	1
SIBE_MANCHU	see	sav3	1
EVEN	see	it	2
EVENKI_POLIGUS_LITERARY	see	iT3	2
EWENKI_1	see	ic3	2
EWENKI_2	see	iC3	2
HEZHE	see	iC3	2
KUR_URMI	see	iC3	2
NANAI	see	iC3	2
NANAI_CHINA	see	iCi	2
NAYKHIN_NANAI	see	iC3uri	2
NEGIDAL	see	iC3	2
NEGIDAL_VERCHOVSKI	see	iC3	2
OROCHI	see	iC3	2
OROQEN	see	iC3	2
SOLON	see	iSi	2
UDEHE	see	is3	2
UILTA	see	it3	2
ULCHA	see	iC3	2
MANCHU_2	see	tuwa	3
SIBE_MANCHU	see	ta	3
XIBE	see	ta	3
EWEN	see	koy3t	4
OROCH	see	isyacay	5
AIHUI_MANCHU	hear	donji	1
EVEN	hear	dolda	1
EVEN	hear	dolCi	1
EVENKI_POLIGUS_LITERARY	hear	doldi	1
EWEN	hear	dolCi	1
EWENKI_1	hear	doldi	1
EWENKI_2	hear	dolji	1
HEZHE	hear	doldi	1
KUR_URMI	hear	olgi	1
MANCHU	hear	donji	1
MANCHU_2	hear	donji	1
MANCHU_3	hear	donji	1
NANAI	hear	dosiji	1
NANAI_CHINA	hear	d3ldi	1
NAYKHIN_NANAI	hear	doljori	1
NEGIDAL	hear	doldi	1
NEGIDAL_VERCHOVSKI	hear	doldi	1
OROCH	hear	togdugEil	1
OROCH	hear	dogemi	1
OROCHI	hear	dokCi	1
OROCHI	hear	dogdi	1
OROQEN	hear	doldi	1
SIBE_MANCHU	hear	dEnji	1
SOLON	hear	doldi	1
UDEHE	hear	duisi	1
UILTA	hear	dolji	1
ULCHA	hear	dosoji	1
XIBE	hear	donji	1
EWEN	die	kok3	1
MANCHU	die	ak3	1
AIHUI_MANCHU	die	buCi	2
AIHUI_MANCHU	die	buCe	2
EVENKI_POLIGUS_LITERARY	die	bu	2
EWENKI_1	die	bu	2
EWENKI_2	die	bu	2
HEZHE	die	bud3	2
KUR_URMI	die	bu	2
MANCHU_2	die	buC3	2
MANCHU_3	die	buCe	2
NANAI	die	bur	2
NANAI_CHINA	die	bud3	2
NAYKHIN_NANAI	die	burburi	2
NEGIDAL	die	bu	2
NEGIDAL_VERCHOVSKI	die	bu	2
OROCHI	die	bu	2
OROQEN	die	bu	2
SIBE_MANCHU	die	b3C3	2
SOLON	die	bu	2
UDEHE	die	bud3	2
UILTA	die	bul	2
ULCHA	die	bul	2
XIBE	die	b3C3	2
EVEN	die	d3r3mk3	3
EWEN	die	aCCao	4
MANCHU	die	EndEbu	5
OROCH	die	kakmEny	6
EVEN	come	3m	1
EVENKI_POLIGUS_LITERARY	come	3m3	1
EWEN	come	3m	1
EWENKI_1	come	3m3	1
EWENKI_2	come	3m3	1
HEZHE	come	3m3	1
KUR_URMI	come	3m3	1
NANAI_CHINA	come	3m3	1
NEGIDAL	come	3m3	1
NEGIDAL_VERCHOVSKI	come	3m3	1
OROCHI	come	3m3	1
OROQEN	come	3m3	1
SOLON	come	3m3	1
UDEHE	come	3m3	1
AIHUI_MANCHU	come	ji	2
MANCHU	come	ji	2
MANCHU_2	come	ji	2
MANCHU_3	come	ji	2
NANAI	come	ji	2
SIBE_MANCHU	come	ji	2
ULCHA	come	di	2
XIBE	come	ji	2
MANCHU	come	gEnE	3
NAYKHIN_NANAI	come	pulSyuri	4
OROCH	come	omu7geni	5
UILTA	come	sinda	6
EVEN	sun	53lt3n	1
EWEN	sun	5oltun	1
EVENKI_POLIGUS_LITERARY	sun	doliCa	2
OROQEN	sun	dilaCa	2
AIHUI_MANCHU	sun	Sun	3
EWENKI_1	sun	sigun	3
EWENKI_2	sun	siwun	3
HEZHE	sun	siwun	3
KUR_URMI	sun	siwun	3
MANCHU	sun	Sun	3
MANCHU_2	sun	Sun	3
MANCHU_3	sun	Sun	3
NANAI	sun	siun	3
NANAI_CHINA	sun	Siwun	3
NAYKHIN_NANAI	sun	Syu	3
NEGIDAL	sun	siun	3
NEGIDAL_VERCHOVSKI	sun	sivun	3
OROCH	sun	syun7	3
OROCHI	sun	s3u	3
SIBE_MANCHU	sun	sun	3
SOLON	sun	sigun	3
UDEHE	sun	su	3
UILTA	sun	sun	3
ULCHA	sun	siun	3
XIBE	sun	sun	3
AIHUI_MANCHU	star	uSZga	1
AIHUI_MANCHU	star	uSka	1
EVEN	star	osikat	1
EVENKI_POLIGUS_LITERARY	star	osikta	1
EWENKI_1	star	osikta	1
EWENKI_2	star	oxikta	1
HEZHE	star	uSakta	1
KUR_URMI	star	ofokta	1
MANCHU	star	usixa	1
MANCHU_2	star	usixa	1
MANCHU_3	star	usiha	1
NANAI	star	xosiakta	1
NANAI_CHINA	star	uSiakte	1
NAYKHIN_NANAI	star	XoSeqta	1
NEGIDAL	star	osikta	1
NEGIDAL_VERCHOVSKI	star	osikta	1
OROCH	star	uvaykta	1
OROCHI	star	xosikta	1
OROQEN	star	oSikta	1
SOLON	star	ositta	1
UDEHE	star	waikta	1
UILTA	star	xosikta	1
ULCHA	star	xosta	1
XIBE	star	usiha	1
UILTA	star	u5ig3ri	2
AIHUI_MANCHU	water	muk3	1
AIHUI_MANCHU	water	mug3	1
EVEN	water	mu	1
EVENKI_POLIGUS_LITERARY	water	mu	1
EWEN	water	mo	1
EWENKI_1	water	mu	1
EWENKI_2	water	mu	1
HEZHE	water	muk3	1
KUR_URMI	water	muk3	1
MANCHU	water	mukE	1
MANCHU_2	water	muk3	1
MANCHU_3	water	muke	1
NANAI	water	mu3	1
NANAI_CHINA	water	muk3	1
NAYKHIN_NANAI	water	mw3	1
NEGIDAL	water	mu	1
NEGIDAL_VERCHOVSKI	water	mu	1
OROCHI	water	mu	1
OROQEN	water	mu	1
SIBE_MANCHU	water	muku	1
SOLON	water	mu	1
UILTA	water	mo	1
ULCHA	water	mo	1
XIBE	water	muku	1
OROCH	water	uli	2
UDEHE	water	uli	2
EVEN	stone	Zol	1
EVENKI_POLIGUS_LITERARY	stone	zolo	1
EWEN	stone	jol	1
EWENKI_1	stone	zolo	1
EWENKI_2	stone	jolo	1
HEZHE	stone	jolo	1
KUR_URMI	stone	jolo	1
NANAI	stone	jolo	1
NANAI_CHINA	stone	jolo	1
NAYKHIN_NANAI	stone	jolo	1
NEGIDAL	stone	jolo	1
NEGIDAL_VERCHOVSKI	stone	Z3l3	1
OROCHI	stone	jolo	1
OROQEN	stone	jolo	1
SOLON	stone	jolo	1
UDEHE	stone	jolo	1
UILTA	stone	jolo	1
ULCHA	stone	jolo	1
AIHUI_MANCHU	stone	v3x3	2
MANCHU	stone	wExE	2
MANCHU_2	stone	w3x3	2
MANCHU_3	stone	wehe	2
SIBE_MANCHU	stone	v3h3	2
XIBE	stone	v3x3	2
OROCH	stone	kada	3
EVEN	fire	tog	1
EVENKI_POLIGUS_LITERARY	fire	togo	1
EWEN	fire	tog	1
EWENKI_1	fire	togo	1
EWENKI_2	fire	togo	1
HEZHE	fire	to	1
HEZHE	fire	tua	1
KUR_URMI	fire	to	1
MANCHU	fire	tuwa	1
MANCHU_2	fire	tua	1
MANCHU_3	fire	tuwa	1
NANAI	fire	tawa	1
NAYKHIN_NANAI	fire	j3gd3	1
NAYKHIN_NANAI	fire	tava	1
NEGIDAL	fire	togo	1
NEGIDAL_VERCHOVSKI	fire	t3g3	1
OROCH	fire	tau	1
OROCHI	fire	to	1
OROQEN	fire	toxo	1
SIBE_MANCHU	fire	tua	1
SOLON	fire	tog	1
UDEHE	fire	to	1
UILTA	fire	tawa	1
ULCHA	fire	tawa	1
XIBE	fire	tuwa	1
AIHUI_MANCHU	fire	yaxa	2
EVENKI_POLIGUS_LITERARY	mountain	xoron	1
EWENKI_1	mountain	xoron	1
NANAI	mountain	xur3n	1
NAYKHIN_NANAI	mountain	xur3	1
UILTA	mountain	xurig3	1
EVEN	mountain	ur3kC3n	2
EWENKI_2	mountain	ur3	2
HEZHE	mountain	urk3n	2
KUR_URMI	mountain	ur3	2
NEGIDAL	mountain	uy3	2
NEGIDAL_VERCHOVSKI	mountain	uy3	2
OROCH	mountain	uo	2
OROCHI	mountain	uw3	2
OROQEN	mountain	ur3	2
SOLON	mountain	ur	2
UDEHE	mountain	u3	2
AIHUI_MANCHU	mountain	Elin	3
MANCHU	mountain	alin	3
MANCHU_2	mountain	alin	3
MANCHU_3	mountain	alin	3
SIBE_MANCHU	mountain	elin	3
XIBE	mountain	alin	3
EWEN	mountain	xopk3C3n	4
MANCHU	mountain	dabagan	5
ULCHA	mountain	kadali	6
AIHUI_MANCHU	night	dovure	1
EVEN	night	dolboni	1
EVENKI_POLIGUS_LITERARY	night	dolbo	1
EWEN	night	dolbu	1
EWENKI_1	night	dolbo	1
EWENKI_2	night	dolbo	1
KUR_URMI	night	dolbo	1
MANCHU	night	dEdun	1
MANCHU	night	dobori	1
MANCHU_2	night	dobori	1
MANCHU_3	night	dobori	1
NANAI	night	dolbo	1
NAYKHIN_NANAI	night	dolbo	1
NEGIDAL	night	dolbo	1
NEGIDAL_VERCHOVSKI	night	dolbo	1
OROCH	night	togbo	1
OROCHI	night	dobbo	1
OROQEN	night	dolbo	1
SIBE_MANCHU	night	dEvir	1
SOLON	night	dobbo	1
UDEHE	night	dogbo	1
UILTA	night	dolbo	1
ULCHA	night	dolbo	1
XIBE	night	diovur3	1
EWENKI_2	night	axiltana	2
HEZHE	night	siks3rin	3
OROCH	night	poupouxaktu	4
AIHUI_MANCHU	name	g3vu	1
AIHUI_MANCHU	name	govo	1
EVEN	name	g3rb3	1
EVENKI_POLIGUS_LITERARY	name	g3rbi	1
EWEN	name	g3rbu	1
EWENKI_1	name	g3rbi	1
EWENKI_2	name	g3rbi	1
HEZHE	name	g3rbi	1
KUR_URMI	name	g3rbi	1
MANCHU	name	gEbu	1
MANCHU_2	name	g3bu	1
MANCHU_3	name	gebu	1
NANAI	name	g3rbu	1
NAYKHIN_NANAI	name	g3rbu	1
NEGIDAL	name	g3lbi	1
NEGIDAL_VERCHOVSKI	name	g3dbi	1
OROCH	name	gogbi	1
OROCHI	name	g3bbi	1
OROQEN	name	g3rbi	1
SIBE_MANCHU	name	g3v	1
SOLON	name	g3bbi	1
UDEHE	name	g3gbi	1
UILTA	name	g3lbu	1
ULCHA	name	g3lbu	1
XIBE	name	g3f3	1
NAYKHIN_NANAI	name	Xala	2
EVEN	louse	kumk3	1
EVENKI_POLIGUS_LITERARY	louse	kumke	1
NANAI_CHINA	louse	kum3k3	1
NEGIDAL_VERCHOVSKI	louse	kumka	1
OROCHI	louse	kume	1
OROQEN	louse	kuNk3	1
UDEHE	louse	kumug3	1
NAYKHIN_NANAI	louse	Cikt3	2
ULCHA	louse	tikt3	2
MANCHU	louse	bisi	3
MANCHU	tongue	ilENgu	1
NANAI_CHINA	tongue	il3Ngu	1
SIBE_MANCHU	tongue	iliN	1
EVEN	tongue	siN3	2
NAYKHIN_NANAI	tongue	SiNmu	2
NEGIDAL_VERCHOVSKI	tongue	inNi	2
OROCH	tongue	iN7i	2
OROCHI	tongue	iNi	2
OROQEN	tongue	iNi	2
UDEHE	tongue	iNi	2
ULCHA	tongue	sinu	2
EVENKI_POLIGUS_LITERARY	tongue	Coli	3
EVEN	drink	kol	1
EWEN	drink	kol	1
EVENKI_POLIGUS_LITERARY	drink	imi	2
EWENKI_1	drink	imi	2
EWENKI_2	drink	um	2
HEZHE	drink	omi	2
KUR_URMI	drink	omi	2
MANCHU	drink	omi	2
MANCHU_2	drink	omi	2
NANAI	drink	omi	2
NANAI_CHINA	drink	omi	2
NAYKHIN_NANAI	drink	omyori	2
NEGIDAL	drink	um	2
NEGIDAL_VERCHOVSKI	drink	om	2
OROCH	drink	umi	2
OROCH	drink	ume	2
OROCHI	drink	imi	2
OROQEN	drink	um	2
SIBE_MANCHU	drink	Emi	2
SOLON	drink	imi	2
UDEHE	drink	umi	2
UILTA	drink	umi	2
ULCHA	drink	umi	2
XIBE	drink	aimi	2
MANCHU	drink	ukiyE	3
EVEN	path	hot	1
EVENKI_POLIGUS_LITERARY	path	xokto	1
EWEN	path	xotarun	1
EWENKI_1	path	xokto	1
EWENKI_2	path	xokto	1
HEZHE	path	xokto	1
KUR_URMI	path	fokto	1
NANAI	path	pokto	1
NANAI_CHINA	path	xokto	1
NAYKHIN_NANAI	path	poqto	1
OROCHI	path	xokto	1
OROQEN	path	okto	1
UDEHE	path	xokto	1
UILTA	path	pokto	1
ULCHA	path	pokto	1
NEGIDAL	path	uja	2
NEGIDAL_VERCHOVSKI	path	oZa	2
MANCHU_2	path	jugun	3
XIBE	path	johun	3
MANCHU	path	doro	4
MANCHU	path	giya	5
OROCH	path	maNadibodoy	6
SOLON	path	t3ggu	7
EVENKI_POLIGUS_LITERARY	full	zalum	1
MANCHU	full	jalu	1
OROCH	full	czal7umy	1
OROCHI	full	zalum	1
OROQEN	full	jalum	1
ULCHA	full	zalun	1
EVEN	full	t3li	2
NAYKHIN_NANAI	full	3l3Ci	2
OROCH	full	tapCi	2
UDEHE	full	tiahi	2
EVEN	full	milt3r3	3
MANCHU	full	noho	4
OROCH	full	bogdoga	5
EVEN	new	anNamta	1
EWEN	new	anNamti	1
EVENKI_POLIGUS_LITERARY	new	irk3kkin	2
EWENKI_1	new	irk3kkin	2
HEZHE	new	irkiNgi	2
KUR_URMI	new	irkin	2
NANAI_CHINA	new	irkikin	2
NEGIDAL	new	ixin	2
NEGIDAL_VERCHOVSKI	new	isk3kin	2
OROCHI	new	ikk3i	2
OROQEN	new	irk3kin	2
SOLON	new	ikkin	2
UDEHE	new	im3xi	2
MANCHU	new	eshun	3
MANCHU	new	iCE	3
MANCHU_2	new	iC3	3
NANAI	new	sikun	3
NAYKHIN_NANAI	new	Siku	3
SIBE_MANCHU	new	iC3	3
UILTA	new	sit3u	3
ULCHA	new	siCu	3
XIBE	new	iC3	3
EVEN	new	neye	4
EWENKI_2	new	omokta	5
OROCH	new	ilihi	6
