# Supplementary material for: A test of Generalized Bayesian dating: A new linguistic dating method
Source: PLoS One. 2020 Aug 12;15(8):e0236522. doi: 10.1371/journal.pone.0236522 (PMC7423060; doi:10.1371/journal.pone.0236522)
Supplement: S1 File — Python code for extracting data from ASJP word lists, cognate identification, and conversion to nexus files. Word lists annotated for cognacy for all families. Nexus files and MrBayes command files for all families. (ZIP) [file pone.0236522.s001.zip › S1 Supporting Information/Cognates/Algic.txt.svm.CRP.0.57.cognates]

doculect	concept	asjp	cogid
ABNAKI_WESTERN	I	nia	1
ALGONQUIN	I	ni	1
ATIKAMEKW	I	nin	1
BLACKFOOT	I	nisto	1
CHEYENNE	I	nanehov	1
CHIPPEWA	I	nen	1
DELAWARE_MUNSEE	I	ni	1
KICKAPOO	I	nina	1
MENOMINEE	I	nenah	1
MICMAC	I	nin	1
MONTAGNAIS	I	ni	1
NASKAPI	I	niy	1
OJIBWA_SEVERN	I	nin	1
OJIBWA_EASTERN	I	nin	1
OTTAWA	I	ni	1
OTTAWA	I	nin	1
POTAWATOMI	I	nin	1
YUROK	I	nek	1
ARAPAHO	I	nEnEnino	2
ABNAKI_WESTERN	you	gia	1
ALGONQUIN	you	ki	1
BLACKFOOT	you	kisto	1
CHIPPEWA	you	gen	1
DELAWARE_MUNSEE	you	ki	1
KICKAPOO	you	kina	1
KICKAPOO	you	kinwa	1
MENOMINEE	you	kenah	1
MICMAC	you	gil	1
MONTAGNAIS	you	Ci	1
NASKAPI	you	Ciy	1
OJIBWA_SEVERN	you	kin	1
OJIBWA_EASTERN	you	gi	1
OTTAWA	you	gi	1
OTTAWA	you	gin	1
PASSAMAQUODDY_MALISEET_UnnamedInSource	you	kiluwaw	1
POTAWATOMI	you	kin	1
SHAWNEE	you	kela	1
YUROK	you	kel	1
ARAPAHO	you	nEnEnin	2
CHEYENNE	you	ninehov	3
ABNAKI_WESTERN	we	niona	1
BLACKFOOT	we	nistonan	1
KICKAPOO	we	ninana	1
POTAWATOMI	we	ninan	1
CHIPPEWA	we	gehanwint	2
MICMAC	we	ginu	2
OJIBWA_SEVERN	we	kinawint	2
OJIBWA_EASTERN	we	ninwi	2
OTTAWA	we	ginwi	2
OTTAWA	we	ginwin	2
ABNAKI_WESTERN	we	giona	3
BLACKFOOT	we	kistonon	3
DELAWARE_MUNSEE	we	kilona	3
KICKAPOO	we	kinana	3
MENOMINEE	we	kena7	3
PASSAMAQUODDY_MALISEET_UnnamedInSource	we	kilun	3
ALGONQUIN	we	ki	4
ARAPAHO	we	nEnEnino7	5
CHEYENNE	we	ninehovhema	6
MONTAGNAIS	we	ni	7
NASKAPI	we	Ciyanuw	8
YUROK	we	nekah	9
ABNAKI_WESTERN	one	negweci	1
ATIKAMEKW	one	nikotw	1
BLACKFOOT	one	nit	1
BLACKFOOT	one	nitokska	1
CHEYENNE	one	noka	1
FOX	one	nekoti	1
KICKAPOO	one	nekoti	1
MENOMINEE	one	nekot	1
MICMAC	one	newt	1
PASSAMAQUODDY_MALISEET_UnnamedInSource	one	qot	1
POTAWATOMI	one	nkoth	1
SHAWNEE	one	nECotEy	1
ABNAKI_WESTERN	one	bazegwen	2
ALGONQUIN	one	pejik	2
CHIPPEWA	one	baSig	2
MONTAGNAIS	one	peiku	2
NASKAPI	one	paikw	2
OJIBWA_SEVERN	one	peSik	2
OJIBWA_EASTERN	one	beZik	2
YUROK	one	koh	3
YUROK	one	kor	3
ARAPAHO	one	CEsEj	4
DELAWARE_MUNSEE	one	mayat	5
OTTAWA	one	No	6
PASSAMAQUODDY_MALISEET_UnnamedInSource	one	qociqoc	7
ABNAKI_WESTERN	two	niz	1
ALGONQUIN	two	nijo	1
ARAPAHO	two	nis	1
ATIKAMEKW	two	nisino	1
BLACKFOOT	two	ist	1
BLACKFOOT	two	natok	1
CHEYENNE	two	nixa	1
CHIPPEWA	two	nesZ	1
DELAWARE_MUNSEE	two	niSa	1
FOX	two	niSwi	1
KICKAPOO	two	nisen	1
KICKAPOO	two	nisi	1
MENOMINEE	two	nis	1
MONTAGNAIS	two	niSu	1
NASKAPI	two	nisu	1
OJIBWA_SEVERN	two	niSin	1
OJIBWA_EASTERN	two	niS	1
OTTAWA	two	niZ	1
PASSAMAQUODDY_MALISEET_UnnamedInSource	two	nis	1
POTAWATOMI	two	niS	1
SHAWNEE	two	nesway	1
YUROK	two	na7	1
YUROK	two	ni7iL	1
MICMAC	two	tapu	2
PASSAMAQUODDY_MALISEET_UnnamedInSource	two	tapu	2
BLACKFOOT	person	matapi	1
BLACKFOOT	person	itapiyi	1
ABNAKI_WESTERN	person	bemozowinno	2
CHIPPEWA	person	bamadisijik	2
MICMAC	person	mimajuinu	2
OTTAWA	person	bemacid	2
POTAWATOMI	person	pmac3th	2
ALGONQUIN	person	awia	3
ARAPAHO	person	hinEnitE	4
CHEYENNE	person	vostan	5
FOX	person	neniwa	6
KICKAPOO	person	ike	7
MONTAGNAIS	person	peikuen	8
NASKAPI	person	iyuw	9
OJIBWA_SEVERN	person	ayaha	10
OJIBWA_EASTERN	person	gCiniSnabe	11
PASSAMAQUODDY_MALISEET_UnnamedInSource	person	mawsuwin	12
YUROK	person	oL	13
YUROK	person	pegrk	14
BLACKFOOT	fish	mami	1
KICKAPOO	fish	meme8	1
ABNAKI_WESTERN	fish	namas	2
CHEYENNE	fish	noman	2
DELAWARE_MUNSEE	fish	names	2
FOX	fish	namesa	2
MENOMINEE	fish	namEs	2
MONTAGNAIS	fish	nameS	2
NASKAPI	fish	nimas	2
PASSAMAQUODDY_MALISEET_UnnamedInSource	fish	nomehs	2
SHAWNEE	fish	noamEa8a	2
YUROK	fish	nepewiS	2
ALGONQUIN	fish	kikons	3
CHIPPEWA	fish	kegon	3
OJIBWA_EASTERN	fish	gigonyket	3
OTTAWA	fish	gigonh	3
POTAWATOMI	fish	kigo	3
ARAPAHO	fish	nEb	4
ARAPAHO	fish	nowo7	5
ATIKAMEKW	fish	amekw	6
MICMAC	fish	egwitamet	7
OJIBWA_SEVERN	fish	kinoSe	8
ATIKAMEKW	dog	astimw	1
CHEYENNE	dog	hotam	1
MONTAGNAIS	dog	atum	1
NASKAPI	dog	atim	1
ABNAKI_WESTERN	dog	alemos	2
ALGONQUIN	dog	animoS	2
FOX	dog	anemoha	2
KICKAPOO	dog	anemw	2
MENOMINEE	dog	anEm	2
MICMAC	dog	nmuj	2
MICMAC	dog	lmuj	2
OJIBWA_SEVERN	dog	animohS	2
OJIBWA_EASTERN	dog	nim	2
OTTAWA	dog	nimoS	2
PASSAMAQUODDY_MALISEET_UnnamedInSource	dog	olomuss	2
POTAWATOMI	dog	n3moS	2
YUROK	dog	CiSah	3
YUROK	dog	ciSah	3
ARAPAHO	dog	hE8	4
BLACKFOOT	dog	omita	5
DELAWARE_MUNSEE	dog	mwakanew	6
SHAWNEE	dog	wEse	7
ABNAKI_WESTERN	louse	akemo	1
ABNAKI_WESTERN	louse	kemo	1
PASSAMAQUODDY_MALISEET_UnnamedInSource	louse	oqom	1
MENOMINEE	louse	ehkua	2
MENOMINEE	louse	ehkuak	2
MICMAC	louse	wagw	3
MICMAC	louse	wagug	3
ALGONQUIN	louse	ikwa	4
ATIKAMEKW	louse	ikko	4
FOX	louse	ahkwa	4
KICKAPOO	louse	apikw	4
NASKAPI	louse	ihkw	4
OJIBWA_SEVERN	louse	ihkw	4
ALGONQUIN	louse	ikons	5
OJIBWA_EASTERN	louse	kojins	5
OTTAWA	louse	kojins	5
ARAPAHO	louse	bEtEi	6
BLACKFOOT	louse	sknas	7
DELAWARE_MUNSEE	louse	awilpiS	8
SHAWNEE	louse	wopEka	9
YUROK	louse	mokoh	10
YUROK	louse	wr	11
ALGONQUIN	tree	mitik	1
ATIKAMEKW	tree	attikw	1
BLACKFOOT	tree	mistsis	1
DELAWARE_MUNSEE	tree	mitEkw	1
FOX	tree	metekwi	1
KICKAPOO	tree	metekw	1
MENOMINEE	tree	mEtek	1
MICMAC	tree	mitis	1
MONTAGNAIS	tree	meStuk	1
NASKAPI	tree	mistikw	1
OJIBWA_SEVERN	tree	mihtik	1
OJIBWA_EASTERN	tree	mtik	1
OTTAWA	tree	mtig	1
POTAWATOMI	tree	mth3kh	1
SHAWNEE	tree	mEtahka	1
ARAPAHO	tree	hohot	2
CHEYENNE	tree	hoc	2
ABNAKI_WESTERN	tree	abazi	3
YUROK	tree	ro7opi7	4
YUROK	tree	tepo	5
ABNAKI_WESTERN	leaf	wanibagw	1
DELAWARE_MUNSEE	leaf	wanipakw	1
MENOMINEE	leaf	anipiakan	1
FOX	leaf	tatopakwi	2
KICKAPOO	leaf	otopakw	2
POTAWATOMI	leaf	tathp3kh	2
ATIKAMEKW	leaf	pak	3
KICKAPOO	leaf	ipak	3
OJIBWA_SEVERN	leaf	pak	3
ALGONQUIN	leaf	anibiS	4
BLACKFOOT	leaf	nip	4
CHIPPEWA	leaf	ahnebeS	4
MICMAC	leaf	nipi	4
MONTAGNAIS	leaf	nipiS	4
NASKAPI	leaf	nipiy	4
OJIBWA_EASTERN	leaf	nibiS	4
OTTAWA	leaf	nibiS	4
PASSAMAQUODDY_MALISEET_UnnamedInSource	leaf	oskip	5
PASSAMAQUODDY_MALISEET_UnnamedInSource	leaf	skip	5
YUROK	leaf	kap	5
ARAPAHO	leaf	biCis	6
CHEYENNE	leaf	vepoc	7
ALGONQUIN	skin	Sagai	1
ATIKAMEKW	skin	asaka	1
CHIPPEWA	skin	geSagahie	1
DELAWARE_MUNSEE	skin	xay	1
KICKAPOO	skin	a8ay	1
OJIBWA_EASTERN	skin	nnaghay	1
OTTAWA	skin	Zagay	1
ARAPAHO	skin	wonox	2
MENOMINEE	skin	nok	2
ABNAKI_WESTERN	skin	madagen	3
BLACKFOOT	skin	motokis	4
CHEYENNE	skin	nacevxtan	5
FOX	skin	kenemSkaya	6
KICKAPOO	skin	pesin	7
MICMAC	skin	gesipsaleg	8
MONTAGNAIS	skin	uSiki	9
NASKAPI	skin	kuyan	10
YUROK	skin	mr7rh	11
YUROK	skin	wrs	12
ALGONQUIN	blood	miskwi	1
ATIKAMEKW	blood	mikko	1
CHIPPEWA	blood	miskeo	1
DELAWARE_MUNSEE	blood	mokw	1
FOX	blood	meSkwi	1
KICKAPOO	blood	meskw	1
MONTAGNAIS	blood	muku	1
NASKAPI	blood	mikw	1
OJIBWA_SEVERN	blood	miskwi	1
OJIBWA_EASTERN	blood	mskwi	1
OTTAWA	blood	mskwi	1
POTAWATOMI	blood	mskhw3	1
SHAWNEE	blood	mEskE	1
ABNAKI_WESTERN	blood	bagakan	2
PASSAMAQUODDY_MALISEET_UnnamedInSource	blood	pokahkon	2
CHEYENNE	blood	mae	3
MICMAC	blood	maltew	3
ARAPAHO	blood	bE7	4
BLACKFOOT	blood	apan	5
YUROK	blood	pekoyek	6
ABNAKI_WESTERN	bone	oskan	1
ALGONQUIN	bone	kan	1
ATIKAMEKW	bone	kan	1
BLACKFOOT	bone	oxkin	1
DELAWARE_MUNSEE	bone	wakan	1
FOX	bone	ahkani	1
KICKAPOO	bone	hkan	1
MENOMINEE	bone	hkan	1
MICMAC	bone	waxantew	1
MONTAGNAIS	bone	uSkan	1
NASKAPI	bone	uskin	1
OJIBWA_SEVERN	bone	hkan	1
OJIBWA_EASTERN	bone	kan	1
OTTAWA	bone	kan	1
OTTAWA	bone	kanenh	1
PASSAMAQUODDY_MALISEET_UnnamedInSource	bone	skonis	1
POTAWATOMI	bone	khEn	1
SHAWNEE	bone	ohEane	1
YUROK	bone	wrhlkr	2
YUROK	bone	wrLkr	2
ARAPAHO	bone	hix	3
CHEYENNE	bone	machekonoc	4
CHIPPEWA	bone	okum	5
ABNAKI_WESTERN	horn	askan	1
ALGONQUIN	horn	Cekan	1
ATIKAMEKW	horn	eskan	1
CHIPPEWA	horn	odayeSkun	1
DELAWARE_MUNSEE	horn	potatikan	1
MONTAGNAIS	horn	uteSkan	1
OJIBWA_EASTERN	horn	ndeSkan	1
OTTAWA	horn	deSkan	1
FOX	horn	owiwina	2
KICKAPOO	horn	win	2
POTAWATOMI	horn	wiwin	2
YUROK	horn	seCoh	3
YUROK	horn	secoh	3
ARAPAHO	horn	hininis	4
BLACKFOOT	horn	motskinayi	5
CHEYENNE	horn	vevsc	6
MICMAC	horn	nsmu	7
NASKAPI	horn	katapwaCapiC	8
PASSAMAQUODDY_MALISEET_UnnamedInSource	horn	halonossis	9
SHAWNEE	horn	pEtalwa	10
ABNAKI_WESTERN	ear	otawagw	1
ALGONQUIN	ear	tawak	1
BLACKFOOT	ear	motokis	1
BLACKFOOT	ear	stoki	1
DELAWARE_MUNSEE	ear	nitawak	1
FOX	ear	ketawakayi	1
KICKAPOO	ear	htakay	1
MENOMINEE	ear	htawak	1
MONTAGNAIS	ear	nituki	1
NASKAPI	ear	witukiy	1
OJIBWA_EASTERN	ear	ntawak	1
OTTAWA	ear	tawag	1
POTAWATOMI	ear	thok	1
SHAWNEE	ear	towaCoh	1
YUROK	ear	Cpegar	2
YUROK	ear	cpegar	2
ARAPAHO	ear	wonotono7	3
ATIKAMEKW	ear	itt	4
CHEYENNE	ear	matavoc	5
CHIPPEWA	ear	getase	6
MICMAC	ear	nsetuaxan	7
PASSAMAQUODDY_MALISEET_UnnamedInSource	ear	calokoss	8
ALGONQUIN	eye	Skinjik	1
DELAWARE_MUNSEE	eye	nEskinjEkw	1
MONTAGNAIS	eye	nissijuk	1
OJIBWA_SEVERN	eye	SkinSikw	1
OJIBWA_EASTERN	eye	nSkinjik	1
OTTAWA	eye	SkinZig	1
POTAWATOMI	eye	Skhizgon	1
ABNAKI_WESTERN	eye	sizegw	2
ARAPAHO	eye	bEsiiisE7	2
ATIKAMEKW	eye	oskissikw	2
FOX	eye	keSkiSekwi	2
KICKAPOO	eye	skisekw	2
MENOMINEE	eye	skesek	2
NASKAPI	eye	usCisikw	2
PASSAMAQUODDY_MALISEET_UnnamedInSource	eye	sisoq	2
SHAWNEE	eye	seksECo	2
MICMAC	eye	ugpugugwaleg	3
MICMAC	eye	npugugw	3
ATIKAMEKW	eye	ap	4
BLACKFOOT	eye	apini	4
BLACKFOOT	eye	moapsp	5
CHEYENNE	eye	maex	6
YUROK	eye	lin	7
ABNAKI_WESTERN	nose	col	1
ABNAKI_WESTERN	nose	colak	1
ALGONQUIN	nose	kiwan	2
DELAWARE_MUNSEE	nose	nikiwan	2
FOX	nose	kekiwani	2
KICKAPOO	nose	hkian	2
MICMAC	nose	nsisxon	3
MONTAGNAIS	nose	nissun	3
MENOMINEE	nose	Cias	4
OJIBWA_EASTERN	nose	njanS	4
OTTAWA	nose	janZ	4
POTAWATOMI	nose	jaS	4
YUROK	nose	rprn	5
YUROK	nose	prn	5
ATIKAMEKW	nose	kkot	6
NASKAPI	nose	uskut	6
ARAPAHO	nose	bE7is	7
BLACKFOOT	nose	moksisis	8
CHEYENNE	nose	maevo	9
CHIPPEWA	nose	geyage	10
PASSAMAQUODDY_MALISEET_UnnamedInSource	nose	wihton	11
SHAWNEE	nose	potsasEy	12
BLACKFOOT	tooth	ikin	1
BLACKFOOT	tooth	mopikin	1
ABNAKI_WESTERN	tooth	ibid	2
ALGONQUIN	tooth	bit	2
ATIKAMEKW	tooth	apit	2
ATIKAMEKW	tooth	apite	2
CHEYENNE	tooth	ves	2
CHIPPEWA	tooth	gebid	2
DELAWARE_MUNSEE	tooth	nipit	2
FOX	tooth	kipiCi	2
KICKAPOO	tooth	ipit	2
KICKAPOO	tooth	apite	2
MENOMINEE	tooth	wepet	2
MICMAC	tooth	nipit	2
MONTAGNAIS	tooth	uipit	2
NASKAPI	tooth	mipit	2
OJIBWA_SEVERN	tooth	ipit	2
OJIBWA_EASTERN	tooth	nibit	2
OTTAWA	tooth	ibid	2
PASSAMAQUODDY_MALISEET_UnnamedInSource	tooth	wipit	2
POTAWATOMI	tooth	nib3th	2
SHAWNEE	tooth	wEpEtalah	2
ARAPAHO	tooth	bEiCi8	3
YUROK	tooth	rpeL	4
FOX	tongue	kinaniwi	1
KICKAPOO	tongue	inani	1
MENOMINEE	tongue	tEnaniw	1
MICMAC	tongue	ninnu	1
MONTAGNAIS	tongue	telini	1
DELAWARE_MUNSEE	tongue	nilanEw	2
OJIBWA_EASTERN	tongue	ndenniw	2
OTTAWA	tongue	deniw	2
ABNAKI_WESTERN	tongue	ilalo	3
PASSAMAQUODDY_MALISEET_UnnamedInSource	tongue	wilol	3
CHEYENNE	tongue	vitanov	4
POTAWATOMI	tongue	t3no	4
ALGONQUIN	tongue	apijan	5
ARAPAHO	tongue	bEi8on	6
ATIKAMEKW	tongue	eran	7
BLACKFOOT	tongue	matsini	8
CHIPPEWA	tongue	gedananeo	9
NASKAPI	tongue	utay	10
YUROK	tongue	ipL	11
DELAWARE_MUNSEE	knee	ngutko	1
DELAWARE_MUNSEE	knee	ngutkuw	1
ATIKAMEKW	knee	iCCikwan	2
FOX	knee	oCikwani	2
KICKAPOO	knee	Cikwan	2
POTAWATOMI	knee	jikhw3n	2
MICMAC	knee	njigun	3
MONTAGNAIS	knee	cukun	3
NASKAPI	knee	wiCikun	3
PASSAMAQUODDY_MALISEET_UnnamedInSource	knee	wotkul	3
ABNAKI_WESTERN	knee	kedegw	4
ALGONQUIN	knee	kitik	4
OJIBWA_EASTERN	knee	ngidik	4
OTTAWA	knee	gidig	4
ARAPAHO	knee	CE7EitEi	5
BLACKFOOT	knee	motoksis	6
CHEYENNE	knee	manstan	7
YUROK	knee	rkrL	8
ABNAKI_WESTERN	hand	eld	1
ABNAKI_WESTERN	hand	elci	1
DELAWARE_MUNSEE	hand	nak	2
FOX	hand	keneki	2
KICKAPOO	hand	nek	2
MENOMINEE	hand	nEh	2
OJIBWA_SEVERN	hand	nikhe	2
MICMAC	hand	npitn	3
MICMAC	hand	npetn	3
MONTAGNAIS	hand	tiCi	4
NASKAPI	hand	utiCiy	4
SHAWNEE	hand	olECEy	4
ALGONQUIN	hand	ninZ	5
CHIPPEWA	hand	geninsZ	5
OJIBWA_EASTERN	hand	nninC	5
OTTAWA	hand	ninj	5
POTAWATOMI	hand	n3C	5
POTAWATOMI	hand	n3nj3n	5
YUROK	hand	Cewes	6
YUROK	hand	cewes	6
ARAPAHO	hand	bEECEt	7
ATIKAMEKW	hand	CiCCan	8
BLACKFOOT	hand	ikinst	9
BLACKFOOT	hand	motsis	10
CHEYENNE	hand	namecevaeno	11
PASSAMAQUODDY_MALISEET_UnnamedInSource	hand	ptine	12
DELAWARE_MUNSEE	breasts	nonakan	1
FOX	breasts	nonakani	1
KICKAPOO	breasts	nonakan	1
POTAWATOMI	breasts	nonag3n	1
ABNAKI_WESTERN	breasts	dodos	2
ALGONQUIN	breasts	totoS	2
MONTAGNAIS	breasts	tutuS	2
OJIBWA_SEVERN	breasts	tohtohS	2
OJIBWA_EASTERN	breasts	dodos	2
OTTAWA	breasts	dodoS	2
BLACKFOOT	breasts	monikis	3
BLACKFOOT	breasts	maokayis	3
MICMAC	breasts	npusgun	4
PASSAMAQUODDY_MALISEET_UnnamedInSource	breasts	nusakonol	4
ARAPAHO	breasts	bE8En	5
ATIKAMEKW	breasts	CiCiss	6
CHEYENNE	breasts	macheSeon	7
CHIPPEWA	breasts	gekagagun	8
NASKAPI	breasts	utiniy	9
YUROK	breasts	newon	10
ARAPAHO	liver	his	1
CHEYENNE	liver	he	1
CHEYENNE	liver	hesc	1
ABNAKI_WESTERN	liver	skwen	2
ALGONQUIN	liver	kon	2
ATIKAMEKW	liver	skon	2
CHIPPEWA	liver	okon	2
FOX	liver	ohkoni	2
KICKAPOO	liver	hkon	2
MICMAC	liver	usgun	2
MONTAGNAIS	liver	niSkun	2
NASKAPI	liver	uskun	2
OJIBWA_EASTERN	liver	nkon	2
OTTAWA	liver	kon	2
PASSAMAQUODDY_MALISEET_UnnamedInSource	liver	sqon	2
POTAWATOMI	liver	khw3n	2
POTAWATOMI	liver	khon	2
YUROK	liver	wrLkun	2
BLACKFOOT	liver	kinakin	3
DELAWARE_MUNSEE	liver	xwik	4
ALGONQUIN	drink	minikwe	1
ARAPAHO	drink	bEnE	1
ATIKAMEKW	drink	minikkwe	1
CHIPPEWA	drink	minekway	1
DELAWARE_MUNSEE	drink	mEnew	1
FOX	drink	menowa	1
KICKAPOO	drink	meno	1
KICKAPOO	drink	menoen	1
MENOMINEE	drink	menuah	1
MONTAGNAIS	drink	meninnu	1
NASKAPI	drink	minuw	1
OJIBWA_SEVERN	drink	minihkwat	1
OJIBWA_EASTERN	drink	mnikwet	1
POTAWATOMI	drink	mn3khw3	1
SHAWNEE	drink	mEnElo	1
ABNAKI_WESTERN	drink	gogadosmi	2
BLACKFOOT	drink	simato	3
CHEYENNE	drink	naman	4
MICMAC	drink	esamxwatm	5
PASSAMAQUODDY_MALISEET_UnnamedInSource	drink	tolapuwe	6
YUROK	drink	rekwoh	7
ARAPAHO	see	noohoot	1
ARAPAHO	see	noohow	1
BLACKFOOT	see	ini	2
BLACKFOOT	see	ino	2
DELAWARE_MUNSEE	see	newew	3
FOX	see	newewa	3
YUROK	see	new	3
ATIKAMEKW	see	apam	4
KICKAPOO	see	apam	4
MONTAGNAIS	see	uapaten	4
MONTAGNAIS	see	uapam	4
NASKAPI	see	wapatim	4
OTTAWA	see	wabm	4
POTAWATOMI	see	wapma	4
KICKAPOO	see	nem	5
MENOMINEE	see	nEmoh	5
MICMAC	see	nemiteget	5
MICMAC	see	nemitu	5
ALGONQUIN	see	wabandan	6
OJIBWA_SEVERN	see	wapant	6
OJIBWA_EASTERN	see	wabit	6
POTAWATOMI	see	wabdan	6
ABNAKI_WESTERN	see	bazobi	7
CHEYENNE	see	rad	8
YUROK	see	srnryrh	9
MONTAGNAIS	hear	peten	1
MONTAGNAIS	hear	petu	1
NASKAPI	hear	patim	1
ABNAKI_WESTERN	hear	noda	2
ARAPAHO	hear	nEniton	2
CHEYENNE	hear	nanista	2
CHIPPEWA	hear	genondum	2
KICKAPOO	hear	nenotam	2
MENOMINEE	hear	notam	2
MICMAC	hear	nutax	2
MICMAC	hear	nutm	2
OJIBWA_SEVERN	hear	nontaw	2
OJIBWA_EASTERN	hear	nondaN	2
OTTAWA	hear	nond	2
PASSAMAQUODDY_MALISEET_UnnamedInSource	hear	nutuwal	2
POTAWATOMI	hear	nodag3	2
ALGONQUIN	hear	tan	3
ALGONQUIN	hear	taw	3
ABNAKI_WESTERN	hear	debestamasi	4
ATIKAMEKW	hear	itt	5
BLACKFOOT	hear	yotsimi	6
DELAWARE_MUNSEE	hear	pEndawew	7
FOX	hear	ahkotamwa	8
YUROK	hear	kom	9
ALGONQUIN	die	nipo	1
ATIKAMEKW	die	nipo	1
FOX	die	nepwa	1
MENOMINEE	die	nepuah	1
MONTAGNAIS	die	nipin	1
NASKAPI	die	nipuw	1
ABNAKI_WESTERN	die	macina	2
PASSAMAQUODDY_MALISEET_UnnamedInSource	die	mehcine	2
BLACKFOOT	die	i7na	3
BLACKFOOT	die	iponitsi	4
CHEYENNE	die	enaeoc	5
DELAWARE_MUNSEE	die	manilew	6
DELAWARE_MUNSEE	die	ekwipEmawsEw	7
KICKAPOO	die	kata	8
MICMAC	die	geteme	9
OJIBWA_EASTERN	die	nbot	10
POTAWATOMI	die	mbo	11
YUROK	die	kmoL	12
ATIKAMEKW	come	peisa	1
DELAWARE_MUNSEE	come	pew	1
FOX	come	pyewa	1
FOX	come	byewa	1
KICKAPOO	come	pia	1
MENOMINEE	come	piw	1
OJIBWA_SEVERN	come	pi	1
POTAWATOMI	come	pit	1
YUROK	come	mew	1
ALGONQUIN	come	tagoSin	2
MONTAGNAIS	come	takuSin	2
OJIBWA_EASTERN	come	biyat	3
OJIBWA_EASTERN	come	biZat	3
PASSAMAQUODDY_MALISEET_UnnamedInSource	come	ckuwye	4
PASSAMAQUODDY_MALISEET_UnnamedInSource	come	ckuhye	4
ABNAKI_WESTERN	come	baji	5
ABNAKI_WESTERN	come	nawa	6
CHEYENNE	come	nahoen	7
CHIPPEWA	come	mabesZan	8
KICKAPOO	come	piemikat	9
MICMAC	come	wejguax	10
SHAWNEE	come	wEhEapEalo	11
YUROK	come	nes	12
ABNAKI_WESTERN	sun	gizos	1
ALGONQUIN	sun	kizis	1
ARAPAHO	sun	hisis	1
ATIKAMEKW	sun	kisik	1
BLACKFOOT	sun	kisom	1
CHEYENNE	sun	eSehe	1
CHIPPEWA	sun	gezis	1
DELAWARE_MUNSEE	sun	kiSoxkw	1
DELAWARE_MUNSEE	sun	kiSuwoxkw	1
FOX	sun	kiSeswa	1
KICKAPOO	sun	kise8w	1
MENOMINEE	sun	keso7	1
NASKAPI	sun	pisim	1
OJIBWA_SEVERN	sun	kisihs	1
OJIBWA_EASTERN	sun	gizis	1
OTTAWA	sun	gizis	1
PASSAMAQUODDY_MALISEET_UnnamedInSource	sun	kisuhs	1
POTAWATOMI	sun	kiz3s	1
SHAWNEE	sun	keso8y	1
BLACKFOOT	sun	natosi	2
MICMAC	sun	naguset	2
MONTAGNAIS	sun	CijikaupiSum	3
NASKAPI	sun	Cisikawpisim	3
PASSAMAQUODDY_MALISEET_UnnamedInSource	sun	espotewset	4
YUROK	sun	wonewsleg	5
ARAPAHO	star	ho8o7	1
CHEYENNE	star	hotoT	1
ALGONQUIN	star	anagoC	2
FOX	star	anakwa	2
KICKAPOO	star	anakw	2
POTAWATOMI	star	n3kos	2
MONTAGNAIS	star	uCekatuk	3
NASKAPI	star	uCakitakw	3
OJIBWA_EASTERN	star	naN	4
OJIBWA_EASTERN	star	naNons	4
OTTAWA	star	naN	4
ABNAKI_WESTERN	star	alakwa	5
DELAWARE_MUNSEE	star	alangwew	5
SHAWNEE	star	alaka	5
YUROK	star	hogeC	6
YUROK	star	hogec	6
ATIKAMEKW	star	aCakkoss	7
BLACKFOOT	star	kakatosi	8
CHIPPEWA	star	ahnuN	9
MICMAC	star	gloxowej	10
ABNAKI_WESTERN	water	nebi	1
ALGONQUIN	water	nipi	1
ARAPAHO	water	nEC	1
ATIKAMEKW	water	apw	1
CHEYENNE	water	map	1
CHIPPEWA	water	nebe	1
DELAWARE_MUNSEE	water	mbEy	1
FOX	water	nepi	1
MENOMINEE	water	nepew	1
MONTAGNAIS	water	nipi	1
NASKAPI	water	nipiy	1
OJIBWA_SEVERN	water	nipi	1
OJIBWA_EASTERN	water	nbi	1
OTTAWA	water	nbiS	1
POTAWATOMI	water	mbiS	1
SHAWNEE	water	nEpay	1
BLACKFOOT	water	aoki	2
BLACKFOOT	water	ikim	3
KICKAPOO	water	akameheki	4
KICKAPOO	water	akwa	5
MICMAC	water	samxwan	6
YUROK	water	pa7ah	7
ATIKAMEKW	stone	apisk	1
ATIKAMEKW	stone	apiska	1
KICKAPOO	stone	apek	1
ARAPAHO	stone	hoh7onokE	2
CHEYENNE	stone	hohona	2
ABNAKI_WESTERN	stone	asen	3
ALGONQUIN	stone	asin	3
CHIPPEWA	stone	ahsin	3
DELAWARE_MUNSEE	stone	asEn	3
FOX	stone	aseni	3
KICKAPOO	stone	a8eny	3
MENOMINEE	stone	a7san	3
MONTAGNAIS	stone	aSini	3
NASKAPI	stone	asiniy	3
OJIBWA_SEVERN	stone	ahsin	3
OJIBWA_EASTERN	stone	sin	3
OTTAWA	stone	sin	3
POTAWATOMI	stone	s3n	3
BLACKFOOT	stone	oxkotok	4
MICMAC	stone	guntew	5
PASSAMAQUODDY_MALISEET_UnnamedInSource	stone	ponapsqis	6
SHAWNEE	stone	sEgriana	7
YUROK	stone	pewol	8
YUROK	stone	ha7ag	9
BLACKFOOT	fire	potan	1
KICKAPOO	fire	petae	1
MICMAC	fire	esax	2
MICMAC	fire	eseg	2
ABNAKI_WESTERN	fire	skweda	3
ALGONQUIN	fire	iSkote	3
CHIPPEWA	fire	iSloday	3
FOX	fire	aSkotewi	3
KICKAPOO	fire	oskote	3
MENOMINEE	fire	eskotEw	3
MONTAGNAIS	fire	iSkuteu	3
NASKAPI	fire	iskutaw	3
OJIBWA_EASTERN	fire	Skode	3
PASSAMAQUODDY_MALISEET_UnnamedInSource	fire	sqot	3
POTAWATOMI	fire	Skhod3	3
SHAWNEE	fire	sCotah	3
SHAWNEE	fire	sCotay	3
YUROK	fire	meC	4
YUROK	fire	mec	4
ATIKAMEKW	fire	awe	5
BLACKFOOT	fire	pakoyitsi	6
CHEYENNE	fire	hoesta	7
DELAWARE_MUNSEE	fire	tEndew	8
CHEYENNE	path	meo	1
FOX	path	myewi	1
KICKAPOO	path	mie	1
ALGONQUIN	path	mikan	2
ATIKAMEKW	path	iskanawe	2
ATIKAMEKW	path	askano	2
CHIPPEWA	path	mekanah	2
MENOMINEE	path	mihekan	2
MONTAGNAIS	path	meSkanu	2
NASKAPI	path	maskinuw	2
OJIBWA_EASTERN	path	miknans	2
OTTAWA	path	mikan	2
POTAWATOMI	path	mikhas	2
ABNAKI_WESTERN	path	owdisiz	3
MICMAC	path	awtij	3
PASSAMAQUODDY_MALISEET_UnnamedInSource	path	awt	3
BLACKFOOT	path	mosoko	4
DELAWARE_MUNSEE	path	wElatexEn	5
KICKAPOO	path	a8enimie	6
SHAWNEE	path	mEaway	7
YUROK	path	layekw	8
YUROK	path	legay	9
ABNAKI_WESTERN	mountain	waco	1
ALGONQUIN	mountain	aZiw	1
CHIPPEWA	mountain	wago	1
OJIBWA_SEVERN	mountain	waCiw	1
PASSAMAQUODDY_MALISEET_UnnamedInSource	mountain	woc	1
SHAWNEE	mountain	waCEke	1
FOX	mountain	makwaki	2
KICKAPOO	mountain	makwaki	2
MICMAC	mountain	gmtn	3
MICMAC	mountain	mentn	3
MENOMINEE	mountain	espakiw	4
POTAWATOMI	mountain	aSp3kh	4
ATIKAMEKW	mountain	at	5
BLACKFOOT	mountain	mistak	6
CHEYENNE	mountain	hohona	7
DELAWARE_MUNSEE	mountain	kwEnawEngew	8
MONTAGNAIS	mountain	uCu	9
NASKAPI	mountain	kutinaw	10
YUROK	mountain	Curey	11
YUROK	mountain	mrkwrmrkw	12
ALGONQUIN	full	aSkine	1
ATIKAMEKW	full	askin	1
ATIKAMEKW	full	askine	1
MICMAC	full	wajuax	2
MICMAC	full	wajuet	2
ALGONQUIN	full	moSkine	3
CHIPPEWA	full	moSkonay	3
MENOMINEE	full	mosken	3
OJIBWA_SEVERN	full	moSkine	3
OJIBWA_EASTERN	full	moSknek	3
POTAWATOMI	full	moSkn3n	3
ABNAKI_WESTERN	full	besanta	4
BLACKFOOT	full	otsik	5
CHEYENNE	full	otom	6
DELAWARE_MUNSEE	full	wCuwixinm	7
FOX	full	ahkwawi	8
KICKAPOO	full	kipoCe	9
MONTAGNAIS	full	Sakassineu	10
NASKAPI	full	sakisCinaw	11
PASSAMAQUODDY_MALISEET_UnnamedInSource	full	psonipson	12
SHAWNEE	full	kEkame	13
YUROK	full	koCeweL	14
YUROK	full	rik	15
ABNAKI_WESTERN	new	wski	1
ALGONQUIN	new	oSki	1
ATIKAMEKW	new	oski	1
CHIPPEWA	new	oSkeie	1
DELAWARE_MUNSEE	new	wEski	1
FOX	new	aSkikiwa	1
KICKAPOO	new	osk	1
MONTAGNAIS	new	ussi	1
NASKAPI	new	usCiw	1
OJIBWA_SEVERN	new	oSki	1
OJIBWA_EASTERN	new	Ski	1
OTTAWA	new	wSki	1
POTAWATOMI	new	weSkhi	1
SHAWNEE	new	oskEnway	1
MICMAC	new	pilei	2
PASSAMAQUODDY_MALISEET_UnnamedInSource	new	pilipil	2
YUROK	new	Ca7anar	3
YUROK	new	ca7anar	3
BLACKFOOT	new	man	4
CHEYENNE	new	emona	4
ABNAKI_WESTERN	name	wizwogan	1
FOX	name	kisoni	1
KICKAPOO	name	i8on	1
KICKAPOO	name	wi8on	1
MENOMINEE	name	wiswan	1
OJIBWA_SEVERN	name	wint	1
PASSAMAQUODDY_MALISEET_UnnamedInSource	name	wisuwon	1
MICMAC	name	ewiteg	2
MICMAC	name	ewitm	2
ALGONQUIN	name	ijinikazowin	3
CHIPPEWA	name	esZenekasowin	3
MONTAGNAIS	name	ijinikaSun	3
NASKAPI	name	isinikasun	3
ALGONQUIN	name	inonzowin	4
OJIBWA_EASTERN	name	nozwin	4
POTAWATOMI	name	nosw3n	4
ATIKAMEKW	name	nikkat	5
CHEYENNE	name	vehestoc	6
DELAWARE_MUNSEE	name	SinzEwakan	7
SHAWNEE	name	EsE8o	8
YUROK	name	ew	9
ALGONQUIN	night	tibik	1
ATIKAMEKW	night	tipisk	1
BLACKFOOT	night	sipi	1
CHIPPEWA	night	debekut	1
DELAWARE_MUNSEE	night	piskew	1
FOX	night	tepekwi	1
KICKAPOO	night	pekote	1
KICKAPOO	night	tepeki	1
MONTAGNAIS	night	tepiSku	1
NASKAPI	night	tipiskaw	1
OJIBWA_SEVERN	night	tipihk	1
OJIBWA_EASTERN	night	dbik	1
OTTAWA	night	dbik	1
SHAWNEE	night	tapahkay	1
YUROK	night	nasCewen	2
YUROK	night	nascewen	2
CHEYENNE	night	tae	3
MICMAC	night	welagw	4
PASSAMAQUODDY_MALISEET_UnnamedInSource	night	nipayiw	5
POTAWATOMI	night	phkhonyakh	6
