# Supplementary material for: A test of Generalized Bayesian dating: A new linguistic dating method
Source: PLoS One. 2020 Aug 12;15(8):e0236522. doi: 10.1371/journal.pone.0236522 (PMC7423060; doi:10.1371/journal.pone.0236522)
Supplement: S1 File — Python code for extracting data from ASJP word lists, cognate identification, and conversion to nexus files. Word lists annotated for cognacy for all families. Nexus files and MrBayes command files for all families. (ZIP) [file pone.0236522.s001.zip › S1 Supporting Information/Cognates/Chibchan.txt.svm.CRP.0.57.cognates]

doculect	concept	asjp	cogid
CUNA	I	ani	1
KUNA_YALA_SAN_BLAS	I	an	1
KUNA_YALA_SAN_BLAS	I	ani	1
BORUCA	I	aN	1
IKA	I	n3n	2
IKA	I	n373n	2
KOGUI	I	n3s	2
CHIMILA	I	nari	2
BARI_COLUMBIA	I	nay	2
COLOMBIAN_BARI	I	nay	2
VENEZUELAN_BARI	I	nai	2
RAMA	I	na	2
RAMA	I	ni	2
BRIBRI	I	ye	3
BRIBRI	I	yere	3
TUNEBO	I	asa	4
BUGLERE_MURIRE	I	Ca	4
GUAYMI	I	ti	4
NGABERE_MOVE	I	ti	4
PECH	I	tas	4
MELEKU_JAIKA	I	ton	4
CABECAR_CHIRIPO	I	Etka	4
CABECAR	I	yis	4
CABECAR	I	dis	4
TERIBE	I	ta	4
DAMANA	I	ra	5
BORUCA	I	at	6
DAMANA	you	ma	1
IKA	you	ma	1
KOGUI	you	ma	1
KOGUI	you	maiN	1
CHIMILA	you	amma	1
CHIMILA	you	ammara7	1
GUAYMI	you	mo	1
NGABERE_MOVE	you	moe	1
RAMA	you	ma	1
RAMA	you	man	1
TUNEBO	you	ba7a	2
TUNEBO	you	ba	2
CUNA	you	pe	2
CUNA	you	peti	2
KUNA_YALA_SAN_BLAS	you	be	2
KUNA_YALA_SAN_BLAS	you	bedi	2
BARI_COLUMBIA	you	bai	2
COLOMBIAN_BARI	you	bai	2
VENEZUELAN_BARI	you	bai	2
PECH	you	pa	2
MELEKU_JAIKA	you	po	2
BORUCA	you	baki	2
BORUCA	you	ba	2
BRIBRI	you	be	2
BRIBRI	you	bere	2
CABECAR	you	ba	2
TERIBE	you	fa	2
DAMANA	you	mawindina	3
IKA	you	miwi	4
BUGLERE_MURIRE	you	ya	5
GUAYMI	we	nun	1
NGABERE_MOVE	we	nu	1
CUNA	we	anmar	2
KUNA_YALA_SAN_BLAS	we	anmar	2
RAMA	we	nusut	3
RAMA	we	Sut	3
TERIBE	we	Sin	3
NGABERE_MOVE	we	tiri	4
BORUCA	we	diroki	4
CABECAR	we	sehewa	5
CABECAR	we	sahewa	5
KOGUI	we	nas3N	6
PECH	we	ntas5a	6
DAMANA	we	nawindina	7
IKA	we	niwi	8
TUNEBO	we	isa	9
CHIMILA	we	narira7	10
BUGLERE_MURIRE	we	Cagle	11
VENEZUELAN_BARI	we	Cyidyi	12
PECH	we	utasbarua	13
MELEKU_JAIKA	we	totiki	14
BORUCA	we	div	15
BRIBRI	we	ca	16
TERIBE	we	taua	17
DAMANA	one	ingwi	1
IKA	one	ingwi	1
BUGLERE_MURIRE	one	gdaite	2
GUAYMI	one	bati	2
GUAYMI	one	kati	2
NGABERE_MOVE	one	krati	2
TERIBE	one	kuara	2
TERIBE	one	krara	2
BARI_COLUMBIA	one	ito	3
COLOMBIAN_BARI	one	ito	3
VENEZUELAN_BARI	one	itoup7	3
BRIBRI	one	et	3
BRIBRI	one	etub	3
CABECAR_CHIRIPO	one	Etka	3
BORUCA	one	evce	4
BORUCA	one	evci	4
CABECAR_CHIRIPO	one	ekra	5
CABECAR	one	ekla	5
CABECAR	one	egla	5
KOGUI	one	ezua	6
TUNEBO	one	ubistiya	7
CHIMILA	one	kuttendaassu7	8
CUNA	one	kwenna	9
CUNA	one	kwarkwen	10
KUNA_YALA_SAN_BLAS	one	guensak	11
PECH	one	as	12
MELEKU_JAIKA	one	anakaCumaru	13
MELEKU_JAIKA	one	doka	14
RAMA	one	naraN	15
DAMANA	two	mowa	1
IKA	two	mouga	1
KOGUI	two	moZua	1
BARI_COLUMBIA	two	isami	2
COLOMBIAN_BARI	two	isami	2
VENEZUELAN_BARI	two	isami	2
RAMA	two	puksak	3
RAMA	two	pukSak	3
TUNEBO	two	bukaya	4
CHIMILA	two	buna7	4
BUGLERE_MURIRE	two	bogue	4
GUAYMI	two	bobu	4
KUNA_YALA_SAN_BLAS	two	bo	4
PECH	two	pok	4
BORUCA	two	buk	4
BORUCA	two	buvk	4
BRIBRI	two	but	4
BRIBRI	two	bur	4
CABECAR_CHIRIPO	two	bor	4
CABECAR_CHIRIPO	two	botke	4
CABECAR	two	bol	4
CABECAR	two	bot	4
BUGLERE_MURIRE	two	gdabu	5
GUAYMI	two	kubu	5
NGABERE_MOVE	two	krobu	5
CUNA	two	kumpo	5
TERIBE	two	krubu	5
CUNA	two	warpo	6
MELEKU_JAIKA	two	paNi	7
DAMANA	person	Sikka	1
DAMANA	person	Sika	1
IKA	person	ik3	1
CUNA	person	tule	2
CUNA	person	tulemala	2
KUNA_YALA_SAN_BLAS	person	dule	2
RAMA	person	mutkuli	2
BARI_COLUMBIA	person	b3di	3
VENEZUELAN_BARI	person	bari	3
TERIBE	person	inobega	4
TERIBE	person	ebega	4
KOGUI	person	k3gg3b3	5
TUNEBO	person	uwa	6
CHIMILA	person	ette	7
GUAYMI	person	ni	8
MELEKU_JAIKA	person	maleku	9
BORUCA	person	abi	10
BORUCA	person	yavsrok	11
BRIBRI	person	keki	12
CABECAR	person	serco	13
CABECAR	person	wage	14
DAMANA	fish	waka	1
IKA	fish	wak3	1
CHIMILA	fish	waNgra	1
GUAYMI	fish	wa	1
GUAYMI	fish	wau	1
PECH	fish	wiCa	1
BARI_COLUMBIA	fish	baSiku	2
COLOMBIAN_BARI	fish	baSiku	2
BUGLERE_MURIRE	fish	oe	3
NGABERE_MOVE	fish	gua	3
KUNA_YALA_SAN_BLAS	fish	ua	3
PECH	fish	guiCa	3
RAMA	fish	salpaka	4
RAMA	fish	Sapka	4
BORUCA	fish	un	5
BORUCA	fish	uN	5
BRIBRI	fish	nima	6
CABECAR_CHIRIPO	fish	nima	6
CABECAR	fish	nima	6
TERIBE	fish	ma	6
KOGUI	fish	pikkau	7
KOGUI	fish	diZu	8
TUNEBO	fish	aroa	9
NGABERE_MOVE	fish	5i	10
CUNA	fish	uatummat	11
VENEZUELAN_BARI	fish	tay	12
VENEZUELAN_BARI	fish	katutu	13
MELEKU_JAIKA	fish	xualu	14
MELEKU_JAIKA	fish	ziki	15
BUGLERE_MURIRE	dog	to	1
BUGLERE_MURIRE	dog	tono	1
CHIMILA	dog	ndekru	2
GUAYMI	dog	nukro	2
NGABERE_MOVE	dog	nu	2
CUNA	dog	aCu	3
KUNA_YALA_SAN_BLAS	dog	aCu	3
BARI_COLUMBIA	dog	dudab3	4
COLOMBIAN_BARI	dog	dudab3	4
VENEZUELAN_BARI	dog	duraba	4
BORUCA	dog	aux	5
BORUCA	dog	auS	5
PECH	dog	CuCu	6
RAMA	dog	tausuN	6
BRIBRI	dog	CiCi	6
CABECAR_CHIRIPO	dog	CiCi	6
CABECAR	dog	CiCi	6
CABECAR	dog	Ci	6
TERIBE	dog	Cite	6
IKA	dog	per3	7
KOGUI	dog	piyu	7
DAMANA	dog	k3nsi	8
TUNEBO	dog	bayara	9
MELEKU_JAIKA	dog	urunafaNiNa	10
IKA	louse	ku	1
KOGUI	louse	kuwi	1
TUNEBO	louse	kuria	1
CHIMILA	louse	ku7	1
BUGLERE_MURIRE	louse	ku	1
GUAYMI	louse	kun	1
NGABERE_MOVE	louse	ku	1
CUNA	louse	ku	1
KUNA_YALA_SAN_BLAS	louse	ku	1
BARI_COLUMBIA	louse	ku	1
COLOMBIAN_BARI	louse	ku	1
VENEZUELAN_BARI	louse	ku	1
PECH	louse	u	1
MELEKU_JAIKA	louse	ku	1
RAMA	louse	kuN	1
BORUCA	louse	kua	1
BRIBRI	louse	ku	1
CABECAR_CHIRIPO	louse	kuN	1
CABECAR	louse	ku5a	1
TERIBE	louse	kun	1
DAMANA	louse	sanze	2
CABECAR	louse	dali	3
DAMANA	tree	k3n	1
IKA	tree	k3n	1
BORUCA	tree	kran	1
BORUCA	tree	kraN	1
KOGUI	tree	k3ldi	2
BUGLERE_MURIRE	tree	gli	2
GUAYMI	tree	kri	2
NGABERE_MOVE	tree	kri	2
CABECAR	tree	klo	2
CUNA	tree	sapi	3
KUNA_YALA_SAN_BLAS	tree	sapi	3
TUNEBO	tree	karukwa	4
CHIMILA	tree	ka	4
BARI_COLUMBIA	tree	ka	4
VENEZUELAN_BARI	tree	kaa	4
MELEKU_JAIKA	tree	kora	4
BRIBRI	tree	kar	4
CABECAR_CHIRIPO	tree	kar	4
CABECAR	tree	kal	4
TERIBE	tree	kor	4
PECH	tree	pais5a	5
RAMA	tree	ikat	6
GUAYMI	leaf	kriko	1
NGABERE_MOVE	leaf	kriko	1
BORUCA	leaf	kranka	1
BARI_COLUMBIA	leaf	t383	2
COLOMBIAN_BARI	leaf	t383	2
KOGUI	leaf	k3lke	3
TUNEBO	leaf	karkaha	3
TUNEBO	leaf	karkaSa	3
CUNA	leaf	kagansakkal	3
KUNA_YALA_SAN_BLAS	leaf	kagan	3
VENEZUELAN_BARI	leaf	akadu	3
RAMA	leaf	kalkaup	3
BRIBRI	leaf	karku	3
CABECAR	leaf	kago	3
TERIBE	leaf	korga	3
CHIMILA	leaf	ka	4
BUGLERE_MURIRE	leaf	ga	4
RAMA	leaf	ika	4
CABECAR_CHIRIPO	leaf	ku	4
CABECAR	leaf	ko	4
DAMANA	leaf	k3nata	5
IKA	leaf	azaC3	6
PECH	leaf	paia	7
MELEKU_JAIKA	leaf	aun	8
CUNA	skin	uka	1
KUNA_YALA_SAN_BLAS	skin	uka	1
RAMA	skin	Suk	1
RAMA	skin	uk	1
BARI_COLUMBIA	skin	a3gSu	2
COLOMBIAN_BARI	skin	a3gSu	2
VENEZUELAN_BARI	skin	a3gSu	2
GUAYMI	skin	kuata	3
BORUCA	skin	kuavskua	3
CABECAR	skin	kuo	3
CABECAR	skin	tkuo	3
DAMANA	skin	anZoma	4
KOGUI	skin	ahub3	5
TUNEBO	skin	uma	6
CHIMILA	skin	manta	7
MELEKU_JAIKA	skin	len	8
BRIBRI	skin	pa	9
BRIBRI	skin	iahkwoarit	10
GUAYMI	blood	dori	1
GUAYMI	blood	dorie	1
NGABERE_MOVE	blood	8orie	1
PECH	blood	uri	1
KOGUI	blood	3bbi	2
TUNEBO	blood	aba	2
CUNA	blood	abe	2
KUNA_YALA_SAN_BLAS	blood	abe	2
BARI_COLUMBIA	blood	abi	2
COLOMBIAN_BARI	blood	abi	2
VENEZUELAN_BARI	blood	abi	2
RAMA	blood	yarbi	2
BORUCA	blood	yibi	2
BORUCA	blood	Cibi	2
BRIBRI	blood	api	2
BUGLERE_MURIRE	blood	bea	3
CABECAR_CHIRIPO	blood	pe	3
CABECAR_CHIRIPO	blood	pi	3
CABECAR	blood	pi	3
CABECAR	blood	pe	3
DAMANA	blood	3ma	4
IKA	blood	jwa	5
CHIMILA	blood	eNNa7	6
MELEKU_JAIKA	blood	li	7
RAMA	blood	tala	8
TERIBE	blood	sereN	9
DAMANA	bone	k3k3ra	1
TUNEBO	bone	karara	1
CHIMILA	bone	kikkra	1
BUGLERE_MURIRE	bone	hagara	1
GUAYMI	bone	kro	1
NGABERE_MOVE	bone	kro	1
CUNA	bone	kala	1
KUNA_YALA_SAN_BLAS	bone	kar	1
BARI_COLUMBIA	bone	kara	1
COLOMBIAN_BARI	bone	kara	1
VENEZUELAN_BARI	bone	akara	1
MELEKU_JAIKA	bone	lakakora	1
BORUCA	bone	detkra	2
BRIBRI	bone	diCa	2
BRIBRI	bone	diCe	2
CABECAR_CHIRIPO	bone	CiCa	2
CABECAR	bone	CiCa	2
CABECAR	bone	kiCa	2
IKA	bone	wesu	3
KOGUI	bone	z3ldax3ld3	4
RAMA	bone	aluk	5
TERIBE	bone	dubogro	6
DAMANA	horn	kaSu	1
IKA	horn	kaCa	1
IKA	horn	kaCu	1
KOGUI	horn	k3Cu	1
BUGLERE_MURIRE	horn	kuta	1
NGABERE_MOVE	horn	krotu	1
NGABERE_MOVE	horn	kro8u	1
BORUCA	horn	kran	2
BORUCA	horn	kraN	2
BRIBRI	horn	dura	3
CABECAR_CHIRIPO	horn	idura	3
CABECAR	horn	du	3
CABECAR	horn	dula	3
TERIBE	horn	su	3
TUNEBO	horn	kwiskara	4
CHIMILA	horn	katyukra7	5
CUNA	horn	pepe	6
VENEZUELAN_BARI	horn	abuirokdo	7
VENEZUELAN_BARI	horn	aCikbi	8
PECH	horn	axa	9
MELEKU_JAIKA	horn	tokokora	10
RAMA	horn	sulaariNka	11
DAMANA	ear	kukwa	1
IKA	ear	kukkw3	1
KOGUI	ear	kuxa	1
TUNEBO	ear	kukaha	1
TUNEBO	ear	kukaSa	1
CHIMILA	ear	kussaka	1
PECH	ear	suxa	1
RAMA	ear	kukruk	1
RAMA	ear	kukwaup	1
BORUCA	ear	kuagax	1
BRIBRI	ear	kuku	1
CABECAR_CHIRIPO	ear	akkoh	1
CABECAR	ear	kugo	1
CABECAR	ear	kuko	1
TERIBE	ear	kwomgo	1
BUGLERE_MURIRE	ear	olo	2
GUAYMI	ear	olo	2
NGABERE_MOVE	ear	olo	2
CUNA	ear	uatu	3
KUNA_YALA_SAN_BLAS	ear	uaduk	3
BARI_COLUMBIA	ear	kokCi	4
COLOMBIAN_BARI	ear	kokCi	4
VENEZUELAN_BARI	ear	kokCi	4
CUNA	ear	uaya	5
MELEKU_JAIKA	ear	tokoto	6
DAMANA	eye	uma	1
IKA	eye	um3	1
KOGUI	eye	uba	2
TUNEBO	eye	uba	2
RAMA	eye	up	2
RAMA	eye	yup	2
CUNA	eye	ipua	3
CUNA	eye	ipia	3
KUNA_YALA_SAN_BLAS	eye	ibia	3
BARI_COLUMBIA	eye	oSi	4
COLOMBIAN_BARI	eye	oSi	4
VENEZUELAN_BARI	eye	oSubi	4
COLOMBIAN_BARI	eye	o	5
VENEZUELAN_BARI	eye	o	5
BUGLERE_MURIRE	eye	guagava	6
NGABERE_MOVE	eye	ogua	6
PECH	eye	gua	6
BRIBRI	eye	wobra	7
CABECAR_CHIRIPO	eye	vubra	7
CABECAR	eye	wobla	7
TERIBE	eye	bobkuoria	7
CHIMILA	eye	wakua7	8
PECH	eye	wa	9
MELEKU_JAIKA	eye	fiziku	10
BORUCA	eye	kaviSkup	11
CHIMILA	nose	nda	1
NGABERE_MOVE	nose	nido5	1
NGABERE_MOVE	nose	nidomo	1
TUNEBO	nose	reSa	2
BUGLERE_MURIRE	nose	se	2
BUGLERE_MURIRE	nose	Cegua	2
CUNA	nose	asa	2
CUNA	nose	asu	2
KUNA_YALA_SAN_BLAS	nose	asu	2
VENEZUELAN_BARI	nose	disa	2
PECH	nose	tansa	2
BORUCA	nose	Siska	2
CABECAR_CHIRIPO	nose	Cu	2
DAMANA	nose	miSua	3
IKA	nose	misuN3	3
IKA	nose	bisuNi	3
BARI_COLUMBIA	nose	mis3	3
COLOMBIAN_BARI	nose	nis3	3
MELEKU_JAIKA	nose	tain	4
RAMA	nose	taik	4
DAMANA	nose	sunk3na	5
KOGUI	nose	hunukk3ld3	5
GUAYMI	nose	inson	6
RAMA	nose	kakma	7
BRIBRI	nose	yikut	8
CABECAR	nose	jik	9
TERIBE	nose	nekuo	10
DAMANA	tooth	kikka	1
IKA	tooth	k3kk3	1
KOGUI	tooth	k3kk3	1
GUAYMI	tooth	tu	2
NGABERE_MOVE	tooth	tu	2
CUNA	tooth	nukar	3
KUNA_YALA_SAN_BLAS	tooth	nugar	3
BUGLERE_MURIRE	tooth	dau	4
BARI_COLUMBIA	tooth	dudu	4
COLOMBIAN_BARI	tooth	dudu	4
VENEZUELAN_BARI	tooth	dudu	4
RAMA	tooth	sik	5
BORUCA	tooth	siv	5
BORUCA	tooth	sirox	5
MELEKU_JAIKA	tooth	oka	6
BRIBRI	tooth	aka	6
CABECAR_CHIRIPO	tooth	ka	6
CABECAR	tooth	ka	6
TUNEBO	tooth	rura	7
CHIMILA	tooth	ndi	8
PECH	tooth	guia	9
PECH	tooth	wia	10
TERIBE	tooth	koguo	11
GUAYMI	tongue	tidro	1
NGABERE_MOVE	tongue	tidro	1
TUNEBO	tongue	kuwa	2
CHIMILA	tongue	kua7	2
BUGLERE_MURIRE	tongue	kebi	2
CUNA	tongue	kuabin	2
CUNA	tongue	kwapinni	2
KUNA_YALA_SAN_BLAS	tongue	kuabin	2
BARI_COLUMBIA	tongue	kob3	2
COLOMBIAN_BARI	tongue	kob3	2
VENEZUELAN_BARI	tongue	kobe	2
PECH	tongue	ugua	2
PECH	tongue	uwa	2
MELEKU_JAIKA	tongue	ku	2
RAMA	tongue	kup	2
RAMA	tongue	mukup	2
BORUCA	tongue	kuatkua	2
BRIBRI	tongue	ku	2
TERIBE	tongue	kerkuo	2
CABECAR_CHIRIPO	tongue	kuktuh	3
CABECAR	tongue	kokto	3
DAMANA	tongue	kong3ra	4
IKA	tongue	korig3n3	5
KOGUI	tongue	huaNg3ld3	6
CUNA	knee	yokkor	1
KUNA_YALA_SAN_BLAS	knee	jokor	1
BUGLERE_MURIRE	knee	xobra	2
VENEZUELAN_BARI	knee	oba	2
CABECAR_CHIRIPO	knee	kuCivo	3
CABECAR	knee	kiCowo	3
TERIBE	knee	kuguo	3
TERIBE	knee	kuwa	3
TUNEBO	knee	kuskara	4
BORUCA	knee	kuvsraN	4
BORUCA	knee	kuaraNta	4
NGABERE_MOVE	knee	mokuo	5
NGABERE_MOVE	knee	8okua	5
PECH	knee	kokisa	6
MELEKU_JAIKA	knee	Cuki	6
CABECAR	knee	klokuCei	6
DAMANA	knee	b3nk3ka	7
IKA	knee	biuk3n3	8
KOGUI	knee	nuldu	9
CHIMILA	knee	kre7	10
GUAYMI	knee	Nokodokuo	11
RAMA	knee	siNkiN	12
GUAYMI	hand	kise	1
NGABERE_MOVE	hand	kude	1
TUNEBO	hand	atkara	2
CUNA	hand	arkana	2
KUNA_YALA_SAN_BLAS	hand	argan	2
BARI_COLUMBIA	hand	akdu	3
BARI_COLUMBIA	hand	axdu	3
COLOMBIAN_BARI	hand	akdu	3
VENEZUELAN_BARI	hand	akdu	3
PECH	hand	sahua	4
PECH	hand	sawa	4
DAMANA	hand	gula	5
IKA	hand	gunn3	5
BRIBRI	hand	ura	5
CABECAR_CHIRIPO	hand	suLa	5
CABECAR	hand	hula	5
CABECAR	hand	ula	5
KOGUI	hand	kaux3ld3	6
CHIMILA	hand	hattakra7	7
BUGLERE_MURIRE	hand	ko	8
MELEKU_JAIKA	hand	kukiCia	9
RAMA	hand	kwik	10
BORUCA	hand	yurev	11
TERIBE	hand	orkuo	12
DAMANA	breasts	tudu	1
IKA	breasts	tu	1
BUGLERE_MURIRE	breasts	tusu	1
GUAYMI	breasts	brutu	1
BARI_COLUMBIA	breasts	tu	1
COLOMBIAN_BARI	breasts	tu	1
VENEZUELAN_BARI	breasts	twa	1
BORUCA	breasts	CuCuv	1
BRIBRI	breasts	cu	1
CABECAR	breasts	cu	1
KOGUI	breasts	sumi	2
TUNEBO	breasts	suta	2
CABECAR_CHIRIPO	breasts	serbata	2
CABECAR_CHIRIPO	breasts	serka	2
CHIMILA	breasts	ka7	3
BORUCA	breasts	kav	3
KUNA_YALA_SAN_BLAS	breasts	nu	4
TERIBE	breasts	noko	4
NGABERE_MOVE	breasts	kuea	5
CUNA	breasts	inmalenu	6
CUNA	breasts	omegannu	7
PECH	breasts	krataxa	8
MELEKU_JAIKA	breasts	kori	9
RAMA	breasts	kruskiN	10
GUAYMI	liver	moto	1
NGABERE_MOVE	liver	mato	1
TUNEBO	liver	kukuba	2
CHIMILA	liver	kawi7	2
BORUCA	liver	kok	2
BORUCA	liver	kovk	2
IKA	liver	higru	3
PECH	liver	ara	3
BRIBRI	liver	her	3
CABECAR_CHIRIPO	liver	h3r	3
CABECAR	liver	her	3
CABECAR	liver	er	3
DAMANA	liver	anZbita	4
KOGUI	liver	3bbit3	4
CUNA	liver	pina	5
VENEZUELAN_BARI	liver	abiNba	5
BUGLERE_MURIRE	liver	ta	6
MELEKU_JAIKA	liver	kwan	7
RAMA	liver	auya	8
RAMA	liver	ipsa	9
TERIBE	liver	guo	10
CUNA	drink	koba	1
CUNA	drink	kope	1
KUNA_YALA_SAN_BLAS	drink	gob	1
DAMANA	drink	anga	2
BARI_COLUMBIA	drink	aygsay	2
COLOMBIAN_BARI	drink	agsa	2
KOGUI	drink	tu	3
VENEZUELAN_BARI	drink	da	3
MELEKU_JAIKA	drink	Ca	3
MELEKU_JAIKA	drink	Cia	3
CABECAR_CHIRIPO	drink	iCu	3
CABECAR	drink	jo	3
CABECAR	drink	jal	3
RAMA	drink	Nui	4
RAMA	drink	Nuni	4
TUNEBO	drink	ya	5
BORUCA	drink	iyan	5
BORUCA	drink	yaN	5
TERIBE	drink	ye	5
CHIMILA	drink	uk	6
BRIBRI	drink	iyuk	6
IKA	drink	a7g	7
GUAYMI	drink	5ain	8
COLOMBIAN_BARI	drink	t3raba7	9
VENEZUELAN_BARI	drink	a3kse3ba	10
PECH	drink	taupra	11
DAMANA	see	tua	1
KOGUI	see	tuwi	1
CHIMILA	see	tu	1
GUAYMI	see	toen	1
CUNA	see	daket	2
CUNA	see	attakke	2
KUNA_YALA_SAN_BLAS	see	dake	2
BARI_COLUMBIA	see	may	3
COLOMBIAN_BARI	see	may	3
VENEZUELAN_BARI	see	madyi	3
RAMA	see	SuNi	4
RAMA	see	suNi	4
TUNEBO	see	isti	5
BORUCA	see	iSt	5
BRIBRI	see	sowe	6
CABECAR	see	suwa	6
CABECAR	see	suwo	6
IKA	see	Cw	7
IKA	see	wak	8
TUNEBO	see	waiti	9
GUAYMI	see	gain	10
PECH	see	Caimua	11
MELEKU_JAIKA	see	koaN	12
TERIBE	see	ik	13
DAMANA	hear	n3kkwa	1
IKA	hear	nokw	1
KOGUI	hear	nuk	1
CHIMILA	hear	nok	1
BORUCA	hear	dok	1
BARI_COLUMBIA	hear	anaySu	2
COLOMBIAN_BARI	hear	anaSu	2
CABECAR	hear	kso	3
CABECAR	hear	ksel	3
TUNEBO	hear	rakwi	4
GUAYMI	hear	doin	5
GUAYMI	hear	xaroa	6
CUNA	hear	ibet	7
CUNA	hear	hoke	8
KUNA_YALA_SAN_BLAS	hear	itoge	9
VENEZUELAN_BARI	hear	ana3gkaN	10
PECH	hear	wiCawa	11
RAMA	hear	alkuki	12
BRIBRI	hear	ihcu	13
TERIBE	hear	kur	14
TERIBE	hear	bakokuk	15
DAMANA	die	wida	1
DAMANA	die	wizi	1
IKA	die	wiC3n	1
KOGUI	die	Sui	2
TUNEBO	die	Sini	2
CUNA	die	burgue	3
CUNA	die	kirgue	3
KUNA_YALA_SAN_BLAS	die	borgwe	3
KUNA_YALA_SAN_BLAS	die	burgwisa	3
BARI_COLUMBIA	die	Sid3rikbaykay	4
COLOMBIAN_BARI	die	Sid3rikbakay	4
VENEZUELAN_BARI	die	Sir3akbaikaN	4
BRIBRI	die	dawoma	5
CABECAR	die	duwawa	5
CABECAR	die	dulwa	5
MELEKU_JAIKA	die	tat	6
BORUCA	die	kot	6
TUNEBO	die	yari	7
CHIMILA	die	yuta	8
GUAYMI	die	guetadre	9
VENEZUELAN_BARI	die	C3gbah	10
PECH	die	auna	11
RAMA	die	almaliNi	12
TERIBE	die	kran	13
DAMANA	come	nakan	1
IKA	come	nak	1
KOGUI	come	na	1
GUAYMI	come	nuke	1
CHIMILA	come	hatta	2
GUAYMI	come	xata	2
BARI_COLUMBIA	come	ki	3
COLOMBIAN_BARI	come	ki	3
PECH	come	tekua	4
MELEKU_JAIKA	come	toN	4
RAMA	come	tuNi	4
TERIBE	come	tue	4
CUNA	come	daniki	5
KUNA_YALA_SAN_BLAS	come	dage	5
KUNA_YALA_SAN_BLAS	come	noniki	5
VENEZUELAN_BARI	come	abai	5
BORUCA	come	dabak	5
CABECAR	come	dace	5
TUNEBO	come	wiki	6
RAMA	come	siki	6
CABECAR	come	bitehu	7
TUNEBO	sun	rasa	1
CUNA	sun	tada	1
KUNA_YALA_SAN_BLAS	sun	dada	1
TERIBE	sun	doro	1
BARI_COLUMBIA	sun	ya	2
COLOMBIAN_BARI	sun	ya	2
VENEZUELAN_BARI	sun	5a	2
KOGUI	sun	mama	3
PECH	sun	ma	3
BORUCA	sun	kak	4
CABECAR_CHIRIPO	sun	kaNvuh	4
CABECAR	sun	kawo	4
BUGLERE_MURIRE	sun	Coi	5
MELEKU_JAIKA	sun	toxi	5
GUAYMI	sun	Niwana	6
NGABERE_MOVE	sun	noa5a	6
IKA	sun	jwa	7
BRIBRI	sun	diwo	7
DAMANA	sun	mamaduisajui	8
KOGUI	sun	niuwi	9
CHIMILA	sun	ndiNNa7	10
GUAYMI	sun	iriratro	11
RAMA	sun	nunik	12
CABECAR	sun	beibulu	13
GUAYMI	star	muke	1
NGABERE_MOVE	star	muke	1
KUNA_YALA_SAN_BLAS	star	jolega	2
KUNA_YALA_SAN_BLAS	star	jolesa	2
BARI_COLUMBIA	star	totubi	3
COLOMBIAN_BARI	star	totubi	3
VENEZUELAN_BARI	star	totubi	3
RAMA	star	piup	4
RAMA	star	pupu	4
BORUCA	star	ummara	5
BORUCA	star	umra	5
BUGLERE_MURIRE	star	beu	6
BRIBRI	star	bekuo	6
CABECAR_CHIRIPO	star	bekwa	6
CABECAR	star	beiwo	6
CABECAR	star	beibo	6
DAMANA	star	Zandumaya	7
KOGUI	star	zumeya	7
IKA	star	wirakoku	8
TUNEBO	star	uba	9
CHIMILA	star	ndyottuwaNa	10
CUNA	star	niskwa	11
PECH	star	kapani	12
MELEKU_JAIKA	star	siyon	13
TERIBE	star	tongra	14
KOGUI	water	ni	1
GUAYMI	water	nio	1
GUAYMI	water	5o	2
NGABERE_MOVE	water	5o	2
BARI_COLUMBIA	water	Sim3	3
COLOMBIAN_BARI	water	Sim3	3
VENEZUELAN_BARI	water	Sima	3
DAMANA	water	dira	4
DAMANA	water	jira	4
IKA	water	je	4
TUNEBO	water	riya	4
BUGLERE_MURIRE	water	Ci	4
CUNA	water	ti	4
KUNA_YALA_SAN_BLAS	water	di	4
MELEKU_JAIKA	water	ti	4
RAMA	water	li	4
RAMA	water	si	4
BORUCA	water	di	4
BORUCA	water	div	4
BRIBRI	water	di	4
CABECAR_CHIRIPO	water	dikeli	4
CABECAR_CHIRIPO	water	di	4
CABECAR	water	diglo	4
CABECAR	water	diklo	4
TERIBE	water	di	4
CHIMILA	water	ndittake7	5
PECH	water	aso	6
GUAYMI	stone	xo	1
NGABERE_MOVE	stone	xo	1
RAMA	stone	uble	2
RAMA	stone	Subli	2
BUGLERE_MURIRE	stone	ke	3
VENEZUELAN_BARI	stone	aN	3
BORUCA	stone	kan	3
BORUCA	stone	kaN	3
KOGUI	stone	h3ggi	4
TUNEBO	stone	aka	4
CUNA	stone	akkwa	4
KUNA_YALA_SAN_BLAS	stone	akwa	4
BARI_COLUMBIA	stone	ay	4
COLOMBIAN_BARI	stone	a	4
PECH	stone	sa	4
BRIBRI	stone	hak	4
CABECAR_CHIRIPO	stone	hak	4
CABECAR	stone	hak	4
CABECAR	stone	ak	4
TERIBE	stone	ak	4
DAMANA	stone	3ingina	5
IKA	stone	a7n3	6
CHIMILA	stone	krekakkui	7
VENEZUELAN_BARI	stone	a3na	8
MELEKU_JAIKA	stone	oktara	9
DAMANA	fire	gie	1
IKA	fire	gei	1
BUGLERE_MURIRE	fire	giwa	1
GUAYMI	fire	nio	2
NGABERE_MOVE	fire	5io	2
NGABERE_MOVE	fire	5iokua	2
CUNA	fire	so	3
KUNA_YALA_SAN_BLAS	fire	so	3
BARI_COLUMBIA	fire	kad3	4
COLOMBIAN_BARI	fire	kad3	4
VENEZUELAN_BARI	fire	kad3	4
TUNEBO	fire	oka	5
BORUCA	fire	yikra	5
BORUCA	fire	Cikra	5
CABECAR_CHIRIPO	fire	Ceko	5
CABECAR	fire	jogo	5
CABECAR	fire	joko	5
TERIBE	fire	yok	6
TERIBE	fire	yuk	6
KOGUI	fire	gukse	7
CHIMILA	fire	primu	8
PECH	fire	taimua	9
MELEKU_JAIKA	fire	kwepala	10
RAMA	fire	abuN	11
BRIBRI	fire	buwo	12
DAMANA	path	inguna	1
IKA	path	ingw3n3	1
KOGUI	path	hiuNgulda	1
TUNEBO	path	ibita	2
TUNEBO	path	ibta	2
BARI_COLUMBIA	path	sk3	3
COLOMBIAN_BARI	path	sk3	3
VENEZUELAN_BARI	path	Sik3	3
RAMA	path	Nalbima	4
BRIBRI	path	5ara	4
CABECAR	path	5ala	4
TERIBE	path	irobo	5
TERIBE	path	irbo	5
BORUCA	path	nenkra	6
BORUCA	path	neN	6
CHIMILA	path	hi7	7
GUAYMI	path	xi	8
CUNA	path	iawalatupa	9
KUNA_YALA_SAN_BLAS	path	igar	10
MELEKU_JAIKA	path	yu	11
DAMANA	mountain	k3ngaga	1
DAMANA	mountain	k3nk3na	1
KOGUI	mountain	gaxa	2
KUNA_YALA_SAN_BLAS	mountain	jala	2
BARI_COLUMBIA	mountain	dy3r3	2
COLOMBIAN_BARI	mountain	dy3r3	2
VENEZUELAN_BARI	mountain	dy3ra	2
TUNEBO	mountain	Tubara	3
RAMA	mountain	kiNup	3
CABECAR_CHIRIPO	mountain	koNcubeta	3
CABECAR	mountain	kabata	3
CABECAR	mountain	kobata	3
TERIBE	mountain	kob	3
TERIBE	mountain	krop	3
CUNA	mountain	yalolo	4
CUNA	mountain	yarmullu	4
BORUCA	mountain	kaktux	5
BORUCA	mountain	kraNsux	5
IKA	mountain	gwirk3n3	6
KOGUI	mountain	guinue	7
TUNEBO	mountain	kusa	8
CHIMILA	mountain	ittikoNgra	9
GUAYMI	mountain	Nutuoe	10
BARI_COLUMBIA	mountain	Sib3	11
MELEKU_JAIKA	mountain	turuko	12
RAMA	mountain	taisup	13
BRIBRI	mountain	yum	14
BRIBRI	mountain	karyuk	15
GUAYMI	night	deo	1
NGABERE_MOVE	night	8eu	1
CUNA	night	mutiki	2
KUNA_YALA_SAN_BLAS	night	mutik	2
BARI_COLUMBIA	night	bagdani	3
COLOMBIAN_BARI	night	bagdani	3
DAMANA	night	Se	4
VENEZUELAN_BARI	night	s3	4
TERIBE	night	Ski	4
CABECAR	night	tuwina	5
CABECAR	night	tuina	5
TUNEBO	night	Sekara	6
BUGLERE_MURIRE	night	xere	6
IKA	night	seia7	7
KOGUI	night	ses3N	8
CHIMILA	night	sinaka	9
MELEKU_JAIKA	night	tiurikanian	10
RAMA	night	kikikba	11
RAMA	night	tama	12
BORUCA	night	kakbigat	13
BORUCA	night	bik	14
BRIBRI	night	ne5ewe	15
CABECAR_CHIRIPO	night	kantuidava	16
TERIBE	night	kokse	17
DAMANA	full	kut	1
IKA	full	ko7o	1
CHIMILA	full	kuti	1
RAMA	full	kustiNima	1
BORUCA	full	kutka	1
BORUCA	full	kudat	1
GUAYMI	full	meribo	2
GUAYMI	full	mribo	2
BARI_COLUMBIA	full	iSid3so	3
COLOMBIAN_BARI	full	iSid3so	3
KOGUI	full	hi3ld3	4
TUNEBO	full	kwinhakbiro	5
CUNA	full	ena	6
VENEZUELAN_BARI	full	bokbarik	7
MELEKU_JAIKA	full	yagaisutuniyan	8
BRIBRI	full	Cik	9
CABECAR	full	pSi	10
TERIBE	full	stam	11
DAMANA	new	amb3si	1
IKA	new	abitti	1
KOGUI	new	abis3	1
CUNA	new	kwappitti	1
RAMA	new	abisa	1
KUNA_YALA_SAN_BLAS	new	bini	2
KUNA_YALA_SAN_BLAS	new	binit	2
BARI_COLUMBIA	new	baCini	2
COLOMBIAN_BARI	new	baCini	2
BORUCA	new	kinka	3
BORUCA	new	kiNka	3
CABECAR_CHIRIPO	new	spana	4
CABECAR	new	spana	4
CABECAR	new	spona	4
TUNEBO	new	ibsoya	5
CHIMILA	new	takke7	6
GUAYMI	new	moro	7
CUNA	new	muetipinit	8
VENEZUELAN_BARI	new	okdo	9
MELEKU_JAIKA	new	masoxetenenke	10
BRIBRI	new	pari	11
GUAYMI	name	ko	1
NGABERE_MOVE	name	ko	1
BORUCA	name	kav	1
CABECAR	name	ka	1
CUNA	name	nuga	2
KUNA_YALA_SAN_BLAS	name	nuga	2
COLOMBIAN_BARI	name	a	3
VENEZUELAN_BARI	name	a	3
RAMA	name	ak	3
BUGLERE_MURIRE	name	kamine	4
CABECAR_CHIRIPO	name	kie	4
CABECAR	name	kie	4
DAMANA	name	Zaginukka	5
IKA	name	zakinuga	5
KOGUI	name	axaZukka	6
TUNEBO	name	ahka	7
CHIMILA	name	kakewa7	8
CUNA	name	nuibiet	9
PECH	name	pi	10
MELEKU_JAIKA	name	riokten	11
RAMA	name	nan	12
