# Supplementary material for: A test of Generalized Bayesian dating: A new linguistic dating method
Source: PLoS One. 2020 Aug 12;15(8):e0236522. doi: 10.1371/journal.pone.0236522 (PMC7423060; doi:10.1371/journal.pone.0236522)
Supplement: S1 File — Python code for extracting data from ASJP word lists, cognate identification, and conversion to nexus files. Word lists annotated for cognacy for all families. Nexus files and MrBayes command files for all families. (ZIP) [file pone.0236522.s001.zip › S1 Supporting Information/Cognates/Arawakan.txt.svm.CRP.0.57.cognates]

doculect	concept	asjp	cogid
BAURE	I	nti	1
TERENA	I	undi	1
PARAUJANO	I	te	1
MEHINAKU	I	natu	1
PARESI	I	naTwo	1
WAURA	I	natu	1
YAWALAPITI	I	natu	1
ASHANINKA	I	naro	1
ASHANINKA	I	narori	1
ASHANINKA	I	nainti	1
ASHENINKA_PICHIS	I	naro	1
MACHIGUENGA	I	naro	1
NOMATSIGUENGA	I	naro	1
CHAMICURO	I	u7ti	1
BANIVA	I	nua	2
BANIWA	I	hnua	2
BANIWA_2	I	nhoa	2
YAVITERO	I	nuya	2
IGNACIANO	I	nuti	2
PALIKUR	I	nah	2
ACHAGUA	I	nuya	2
BARE	I	nuni	2
BARE	I	nu	2
CURRIPACO	I	noa	2
PIAPOCO	I	nua	2
PIAPOCO_2	I	nua	2
RESIGARO	I	no	2
TARIANA	I	nuhE	2
TARIANO	I	nuhwa	2
WAREKENA	I	nuya	2
YUCUNA	I	nukha	2
YUCUNA_2	I	nuka	2
AJYININKA_APURUCAYALI	I	naka	2
ASHENINKA	I	naka	2
ASHENINKA_PICHIS	I	naka	2
ASHENINKA_UCAYALI_YURUA	I	naka	2
CAMPA_DE_PERENE	I	naka	2
CAQUINTE	I	no	2
APURINA	I	nota	2
INAPARI	I	noha	2
MAPIDIAN_2	I	nu	2
MAWAYANA	I	nu	2
WAPISIANA	I	u	2
AMUESHA	I	na	2
MASHCO_PIRO	I	hita	3
MAXINERI	I	hita	3
WAPISHANA	I	ugar	4
WAPIXANA	I	ugar3	4
LOKONO	I	dai	5
WAYUU	I	taya	6
BANIVA	you	phiya	1
BANIWA	you	phia	1
BANIWA_2	you	phia	1
YAVITERO	you	hiya	1
BAURE	you	piti	1
IGNACIANO	you	piti	1
TERENA	you	iti	1
TRINITARIO	you	piti	1
LOKONO	you	bui	1
LOKONO	you	hui	1
PARAUJANO	you	pia	1
WAYUU	you	pia	1
WAYUU	you	hia	1
MEHINAKU	you	piCu	1
PARESI	you	hico	1
WAURA	you	pitsu	1
YAWALAPITI	you	tiSu	1
PALIKUR	you	pis	1
ACHAGUA	you	hiya	1
ACHAGUA	you	iya	1
BARE	you	bini	1
BARE	you	bi	1
CURRIPACO	you	pia	1
CURRIPACO	you	hia	1
PIAPOCO	you	pia	1
PIAPOCO	you	piakue	1
PIAPOCO_2	you	pia	1
RESIGARO	you	phu	1
RESIGARO	you	ha7a	1
TARIANA	you	pihE	1
TARIANO	you	pia	1
WAREKENA	you	piya	1
YUCUNA	you	pikha	1
YUCUNA	you	ikha	1
YUCUNA_2	you	pika	1
CAQUINTE	you	apiati	1
APURINA	you	pita	1
INAPARI	you	pisa	1
MASHCO_PIRO	you	pitya	1
MAXINERI	you	pitya	1
WAPISHANA	you	ph3gar	1
WAPISIANA	you	pui	1
WAPISIANA	you	pureker	1
WAPIXANA	you	p3gari3	1
AMUESHA	you	pya	1
CHAMICURO	you	pi7ti	1
AJYININKA_APURUCAYALI	you	eroka	2
AJYININKA_APURUCAYALI	you	iroka	2
ASHENINKA	you	eroka	2
CAMPA_DE_PERENE	you	eroka	2
CAMPA_DE_PERENE	you	kiroka	2
ASHANINKA	you	awiro	3
ASHENINKA_PICHIS	you	aviro	3
ASHENINKA_UCAYALI_YURUA	you	aviro	3
MACHIGUENGA	you	biro	3
MACHIGUENGA	you	biroegyi	3
NOMATSIGUENGA	you	obiro	3
MAPIDIAN_2	you	i	4
MAPIDIAN_2	you	3	4
TARIANO	you	nepipe	5
MAWAYANA	you	ri	6
BANIWA	we	hwa	1
BANIWA_2	we	wha	1
YAVITERO	we	waya	1
BAURE	we	biti	1
IGNACIANO	we	witi	1
TERENA	we	uti	1
TRINITARIO	we	witi	1
LOKONO	we	wai	1
PARAUJANO	we	we	1
WAYUU	we	waya	1
PARESI	we	wico	1
PALIKUR	we	wis	1
ACHAGUA	we	waya	1
BARE	we	wani	1
BARE	we	wa	1
CURRIPACO	we	wa	1
PIAPOCO	we	wia	1
PIAPOCO_2	we	wia	1
TARIANA	we	wEhE	1
WAREKENA	we	waya	1
YUCUNA	we	wekha	1
YUCUNA_2	we	weka	1
INAPARI	we	ehe	1
MASHCO_PIRO	we	witya	1
MAXINERI	we	witya	1
MAWAYANA	we	waw3	1
WAPISHANA	we	wa3nau	1
WAPISIANA	we	wa	1
WAPISIANA	we	wainau	1
WAPIXANA	we	wa3nau	1
AMUESHA	we	ya	1
CHAMICURO	we	a7ti	1
MEHINAKU	we	aiCu	2
WAURA	we	aitsu	2
YAWALAPITI	we	aSu	2
BANIVA	we	pa	3
RESIGARO	we	pa7a	3
AJYININKA_APURUCAYALI	we	aka	4
ASHENINKA	we	akapaini	4
ASHENINKA_PICHIS	we	aka	4
ASHENINKA_UCAYALI_YURUA	we	aka	4
CAMPA_DE_PERENE	we	nakaite	4
CAMPA_DE_PERENE	we	akaite	4
CAQUINTE	we	atiNpa	4
APURINA	we	ata	4
TARIANO	we	nuhwapipe	5
MACHIGUENGA	we	naroegyi	6
NOMATSIGUENGA	we	kiro	7
BANIVA	one	apada	1
BANIWA	one	apa	1
BANIWA_2	one	apa	1
BAURE	one	ponoS	1
GARIFUNA	one	aban	1
LOKONO	one	abaro	1
PARAUJANO	one	mane	1
PIAPOCO	one	aberi	1
PIAPOCO	one	abeiri	1
PIAPOCO_2	one	abi	1
PIAPOCO_2	one	abe	1
AJYININKA_APURUCAYALI	one	apani	1
ASHANINKA	one	aparo	1
ASHENINKA	one	aparo	1
ASHENINKA_PICHIS	one	apani	1
ASHENINKA_PICHIS	one	aparoni	1
ASHENINKA_UCAYALI_YURUA	one	apani	1
CAMPA_DE_PERENE	one	aparoni	1
CAQUINTE	one	aparo	1
MACHIGUENGA	one	paniro	1
NOMATSIGUENGA	one	paniro	1
NOMATSIGUENGA	one	patiro	1
MAWAYANA	one	aboy5a	1
IGNACIANO	one	etana	2
IGNACIANO	one	etaki	2
TRINITARIO	one	etona	2
TERENA	one	pohyE	3
MEHINAKU	one	pawicawa	3
WAURA	one	pawa	3
YAWALAPITI	one	pawa	3
PALIKUR	one	pahat	3
ACHAGUA	one	bakeZi	3
BARE	one	bakunakari	3
CURRIPACO	one	pada	3
TARIANA	one	pEdE	3
TARIANO	one	pepanha	3
WAREKENA	one	peya	3
INAPARI	one	paCi	3
MASHCO_PIRO	one	pa	3
AMUESHA	one	patyez	3
CHAMICURO	one	palaka	3
YUCUNA	one	pahluwaha	4
YUCUNA_2	one	pahluwaha	4
YAVITERO	one	hasiana	5
PARESI	one	hatita	5
RESIGARO	one	sagu	5
APURINA	one	hat3	5
APURINA	one	at3	5
MASHCO_PIRO	one	sat3	5
MAXINERI	one	sat3phe	5
WAPISHANA	one	7ba3da7apha	6
WAPISIANA	one	baiadap	6
WAPIXANA	one	ba3da7ap	6
WAYUU	one	waneSia	7
BANIVA	two	camada	1
BANIWA	two	camada	1
BANIWA_2	two	cama	1
ACHAGUA	two	Camai	1
ACHAGUA	two	Camahu	1
CURRIPACO	two	yamada	1
TARIANA	two	5EmEdE	1
TARIANO	two	5amanda	1
GARIFUNA	two	biama	2
LOKONO	two	biama	2
PARAUJANO	two	piyomu	2
WAYUU	two	piama	2
MEHINAKU	two	mipiyama	2
PARESI	two	hinama	2
WAURA	two	mepiyawa	2
YAWALAPITI	two	puri5ama	2
BARE	two	bikunama	2
YUCUNA	two	iyama	2
YUCUNA_2	two	iyama	2
PIAPOCO	two	puCaiba	3
PIAPOCO_2	two	puCaiba	3
BAURE	two	mapin	4
IGNACIANO	two	apina	4
IGNACIANO	two	apiki	4
TERENA	two	pi7E	4
TRINITARIO	two	apina	4
GARIFUNA	two	bi5a	4
PALIKUR	two	pitana	4
AJYININKA_APURUCAYALI	two	apite	4
AJYININKA_APURUCAYALI	two	apiti	4
ASHANINKA	two	apite	4
ASHENINKA	two	apite	4
CAMPA_DE_PERENE	two	apite	4
MACHIGUENGA	two	piteni	4
NOMATSIGUENGA	two	piteni	4
NOMATSIGUENGA	two	piteti	4
APURINA	two	epi	5
INAPARI	two	hepi	5
MASHCO_PIRO	two	hepi	5
MAXINERI	two	hepi	5
AMUESHA	two	epa	5
MAPIDIAN_2	two	adaka	6
MAWAYANA	two	adaka	6
WAPISHANA	two	dya73tham	7
WAPISIANA	two	yaitam	7
WAPIXANA	two	dia73tam	7
YAVITERO	two	cinaha	8
RESIGARO	two	migaku	9
WAREKENA	two	enaba	10
CAQUINTE	two	mariti	11
CHAMICURO	two	ma7pohta	12
YAVITERO	fish	simasi	1
BAURE	fish	him	1
IGNACIANO	fish	hima	1
TERENA	fish	hyo	1
TRINITARIO	fish	himo	1
LOKONO	fish	hime	1
WAYUU	fish	hima	1
WAYUU	fish	hime	1
PALIKUR	fish	ima	1
WAREKENA	fish	Sime	1
YUCUNA	fish	hi5a	1
AJYININKA_APURUCAYALI	fish	Sima	1
ASHANINKA	fish	Sima	1
ASHENINKA	fish	Sima	1
ASHENINKA_PICHIS	fish	Sima	1
ASHENINKA_UCAYALI_YURUA	fish	Sima	1
MACHIGUENGA	fish	Sima	1
NOMATSIGUENGA	fish	sima	1
APURINA	fish	Simak3	1
INAPARI	fish	hima	1
MASHCO_PIRO	fish	Sima	1
MAXINERI	fish	Sima	1
BANIVA	fish	kuphE	2
BANIWA	fish	kuphe	2
BANIWA_2	fish	kuphe	2
BAURE	fish	kobes	2
MEHINAKU	fish	kupat3	2
PARESI	fish	kohace	2
WAURA	fish	kupat3	2
YAWALAPITI	fish	kupati	2
ACHAGUA	fish	kubai	2
BARE	fish	kubati	2
CURRIPACO	fish	kupe	2
PIAPOCO	fish	kubai	2
PIAPOCO_2	fish	kubai	2
TARIANA	fish	kuphE	2
TARIANO	fish	kupe	2
YUCUNA_2	fish	kupe	2
MAPIDIAN_2	fish	k3wi	2
MAWAYANA	fish	kuw3	2
WAPIXANA	fish	kupa3n	2
GARIFUNA	fish	udurau	3
PARAUJANO	fish	c3r	4
RESIGARO	fish	amogi	5
ASHANINKA	fish	parenti	6
CAMPA_DE_PERENE	fish	tenari	7
AMUESHA	fish	kak	8
CHAMICURO	fish	awaCi	9
MEHINAKU	dog	awayalukuma	1
WAURA	dog	awaulukuma	1
YAWALAPITI	dog	wayuluku	1
YUCUNA_2	dog	walu	1
LOKONO	dog	pero	2
PARAUJANO	dog	yeri	2
WAYUU	dog	er3	2
PALIKUR	dog	pewru	2
BANIVA	dog	Cinu	3
BANIWA	dog	cinu	3
BANIWA_2	dog	cino	3
TERENA	dog	sinyi	3
BARE	dog	Cinu	3
CURRIPACO	dog	cino	3
RESIGARO	dog	ini	3
TARIANA	dog	Cinu	3
TARIANO	dog	sinu	3
WAREKENA	dog	Cinu	3
YAVITERO	dog	kuaiLi	4
GARIFUNA	dog	aunli	4
ACHAGUA	dog	auli	4
PIAPOCO	dog	auli	4
TRINITARIO	dog	paku	5
TARIANO	dog	paCi	5
AJYININKA_APURUCAYALI	dog	oci	5
ASHANINKA	dog	otsitsi	5
ASHENINKA	dog	ociti	5
ASHENINKA_PICHIS	dog	oci	5
ASHENINKA_UCAYALI_YURUA	dog	oci	5
CAMPA_DE_PERENE	dog	ociti	5
CAMPA_DE_PERENE	dog	ocici	5
MACHIGUENGA	dog	ociti	5
NOMATSIGUENGA	dog	ociti	5
AMUESHA	dog	oCek	5
INAPARI	dog	awe	6
MASHCO_PIRO	dog	kewe	6
MAXINERI	dog	kawe	6
WAPISHANA	dog	arimarakha	7
WAPISIANA	dog	arimErEk	7
WAPIXANA	dog	arimaraka	7
IGNACIANO	dog	tamuku	8
PARESI	dog	kaColo	9
PIAPOCO_2	dog	auliyenibewalisai	10
YUCUNA	dog	yawipirakana	11
CAQUINTE	dog	SiSi	12
APURINA	dog	anapanar3	13
MAWAYANA	dog	yimada	14
CHAMICURO	dog	ma7nali	15
BANIVA	tree	haiku	1
BANIWA	tree	haiku	1
PARAUJANO	tree	hiki	1
ACHAGUA	tree	huba	1
ACHAGUA	tree	aikuba	1
CURRIPACO	tree	haiko	1
PIAPOCO	tree	aiku	1
TARIANA	tree	hEiku	1
TARIANO	tree	haiku	1
IGNACIANO	tree	yukuki	2
TRINITARIO	tree	wkuxi	2
TRINITARIO	tree	ykuxi	2
YAVITERO	tree	ata	3
LOKONO	tree	ada	3
MEHINAKU	tree	ata	3
PARESI	tree	aTa	3
WAURA	tree	ata	3
YAWALAPITI	tree	ata	3
PALIKUR	tree	aha	3
BARE	tree	ada	3
WAREKENA	tree	atapi	3
APURINA	tree	am3na	3
MASHCO_PIRO	tree	m3na	3
MAPIDIAN_2	tree	aCa	3
MAWAYANA	tree	aCamina	3
WAPIXANA	tree	atam3n	3
AJYININKA_APURUCAYALI	tree	inCato	4
ASHANINKA	tree	intSato	4
ASHENINKA	tree	inCato	4
ASHENINKA_PICHIS	tree	inCato	4
ASHENINKA_UCAYALI_YURUA	tree	inCato	4
CAMPA_DE_PERENE	tree	inCato	4
MACHIGUENGA	tree	inCato	4
NOMATSIGUENGA	tree	anCato	4
CHAMICURO	tree	Cena7to	4
YUCUNA	tree	a7awana	5
MASHCO_PIRO	tree	hahm3na	5
MAXINERI	tree	hahm3na	5
CAQUINTE	tree	Caki	6
AMUESHA	tree	caC	6
BAURE	tree	ewokoe	7
TERENA	tree	tikoti	8
GARIFUNA	tree	idibu	9
LOKONO	tree	olo	10
WAYUU	tree	wunu7u	11
PIAPOCO	tree	yetana	12
RESIGARO	tree	abana7e	13
WAPISIANA	tree	in	14
BANIVA	leaf	panaphE	1
BANIWA	leaf	phe	1
BANIWA_2	leaf	panaphe	1
ACHAGUA	leaf	banabai	1
CURRIPACO	leaf	panape	1
TARIANA	leaf	pEnEphe	1
TARIANO	leaf	panape	1
MAWAYANA	leaf	ranaba	1
WAPISHANA	leaf	ana7ba	1
YUCUNA	leaf	wiCu7uphe	2
YUCUNA_2	leaf	wiCu7upe	2
YAVITERO	leaf	hasi	3
AJYININKA_APURUCAYALI	leaf	Si	3
ASHANINKA	leaf	oSi	3
ASHENINKA	leaf	oSi	3
ASHENINKA_PICHIS	leaf	Si	3
ASHENINKA_UCAYALI_YURUA	leaf	Si	3
CAMPA_DE_PERENE	leaf	oSi	3
MACHIGUENGA	leaf	oSi	3
APURINA	leaf	Sike	3
BAURE	leaf	eponoe	4
GARIFUNA	leaf	ubanau	4
LOKONO	leaf	adabuna	4
LOKONO	leaf	bana	4
PARAUJANO	leaf	3puantih	4
WAYUU	leaf	s3pana	4
WAYUU	leaf	s3apana	4
MEHINAKU	leaf	atapana	4
PARESI	leaf	ehana	4
WAURA	leaf	atapana	4
YAWALAPITI	leaf	atapana	4
PALIKUR	leaf	apani	4
BARE	leaf	dabana	4
PIAPOCO	leaf	ibaina	4
RESIGARO	leaf	apana7ami	4
CAQUINTE	leaf	abana	4
MACHIGUENGA	leaf	opana	4
NOMATSIGUENGA	leaf	cipana	4
AMUESHA	leaf	a8pan	4
CHAMICURO	leaf	Cihpana	4
WAREKENA	leaf	Cape	5
APURINA	leaf	copa	5
IGNACIANO	leaf	tapakahi	6
TRINITARIO	leaf	pokohi	6
MASHCO_PIRO	leaf	s3re	7
MAXINERI	leaf	kas3r3re	7
TERENA	leaf	tuthi	8
WAPIXANA	leaf	7izyi7inaba	9
BAURE	blood	iti	1
IGNACIANO	blood	iti	1
IGNACIANO	blood	itine	1
TERENA	blood	iti	1
TRINITARIO	blood	itne	1
TRINITARIO	blood	iti	1
RESIGARO	blood	idu	1
WAYUU	blood	iSa	2
WAYUU	blood	waSa	2
MEHINAKU	blood	3Sai	2
WAURA	blood	iZai	2
YAWALAPITI	blood	iSa	2
ACHAGUA	blood	iZai	2
ACHAGUA	blood	iZana	2
WAPISHANA	blood	izai	2
WAPIXANA	blood	iZay	2
BANIVA	blood	irai	3
BANIWA	blood	iryana	3
BANIWA_2	blood	irana	3
YAVITERO	blood	miyani	3
GARIFUNA	blood	hitau	3
PALIKUR	blood	mira	3
BARE	blood	hi	3
CURRIPACO	blood	irana	3
PIAPOCO	blood	irana	3
PIAPOCO_2	blood	irai	3
TARIANA	blood	ri	3
WAREKENA	blood	miaSi	3
YUCUNA	blood	era	3
YUCUNA	blood	ira	3
YUCUNA_2	blood	irahi	3
YUCUNA_2	blood	hira	3
AJYININKA_APURUCAYALI	blood	ira	3
ASHENINKA	blood	rira	3
ASHENINKA_PICHIS	blood	ira	3
ASHENINKA_UCAYALI_YURUA	blood	ira	3
CAMPA_DE_PERENE	blood	nirani	3
CAMPA_DE_PERENE	blood	iranci	3
CAQUINTE	blood	raha	3
MACHIGUENGA	blood	iraci	3
NOMATSIGUENGA	blood	araci	3
APURINA	blood	hereka	3
APURINA	blood	ereka	3
MASHCO_PIRO	blood	hraha	3
MAXINERI	blood	hranCi	3
WAPISIANA	blood	irei	3
CHAMICURO	blood	ila	3
TARIANO	blood	tihwapa	4
TARIANO	blood	tihwapa	4
MAPIDIAN_2	blood	s3k3w3da	5
MAWAYANA	blood	k3w3de	5
AMUESHA	blood	eza8ac	6
AMUESHA	blood	yeza8	6
LOKONO	blood	uthu	7
PARAUJANO	blood	taya	8
PARESI	blood	itimalaSa	9
ASHANINKA	blood	irajaSetatsiri	10
WAPISIANA	blood	karu	11
BANIVA	bone	iyapi	1
BANIWA	bone	api	1
BANIWA_2	bone	api	1
BANIWA_2	bone	5api	1
BAURE	bone	opi	1
IGNACIANO	bone	yape	1
IGNACIANO	bone	hiape	1
TERENA	bone	ope	1
TRINITARIO	bone	opexe	1
MEHINAKU	bone	napi	1
WAURA	bone	nap3	1
YAWALAPITI	bone	api	1
ACHAGUA	bone	iyahi	1
ACHAGUA	bone	yahi	1
BARE	bone	abihi	1
CURRIPACO	bone	api	1
PIAPOCO	bone	pi	1
PIAPOCO_2	bone	api	1
RESIGARO	bone	api	1
TARIANA	bone	5Epi	1
TARIANO	bone	5apih	1
WAREKENA	bone	Simapie	1
APURINA	bone	ap3	1
MASHCO_PIRO	bone	hap3	1
MAXINERI	bone	hap3	1
MAWAYANA	bone	k3b3	1
AMUESHA	bone	nopac	1
CHAMICURO	bone	kahpu	1
LOKONO	bone	bunah3	2
PARESI	bone	enahe	2
AJYININKA_APURUCAYALI	bone	tonki	3
ASHANINKA	bone	itonki	3
ASHENINKA	bone	tonki	3
ASHENINKA_PICHIS	bone	tonki	3
ASHENINKA_UCAYALI_YURUA	bone	tonki	3
CAMPA_DE_PERENE	bone	notonki	3
CAQUINTE	bone	toNki	3
MACHIGUENGA	bone	tongyici	3
NOMATSIGUENGA	bone	notoNi	3
YUCUNA	bone	phina	4
YUCUNA_2	bone	aphinamihi	4
YAVITERO	bone	ihiu	5
PARAUJANO	bone	taiba	6
WAYUU	bone	weip3se	7
WAPISHANA	bone	niwa73	8
WAPISIANA	bone	iniwir	9
BANIVA	eye	thi	1
BANIWA	eye	ithiti	1
BANIWA_2	eye	thi	1
BARE	eye	withi	1
MEHINAKU	eye	ut3tai	2
WAURA	eye	uyutai	2
YAWALAPITI	eye	urita	2
PARAUJANO	eye	tou	3
ACHAGUA	eye	tui	3
CURRIPACO	eye	ti	3
PIAPOCO	eye	tui	3
PIAPOCO_2	eye	tui	3
BAURE	eye	iki	4
BAURE	eye	nikis	4
IGNACIANO	eye	uki7a	4
TERENA	eye	uke	4
TRINITARIO	eye	ux7a	4
GARIFUNA	eye	agu	4
AJYININKA_APURUCAYALI	eye	oki	4
ASHANINKA	eye	oki	4
ASHENINKA	eye	oki	4
ASHENINKA_PICHIS	eye	oki	4
ASHENINKA_UCAYALI_YURUA	eye	oki	4
CAMPA_DE_PERENE	eye	noki	4
CAQUINTE	eye	okiha	4
MACHIGUENGA	eye	okyici	4
NOMATSIGUENGA	eye	iroki	4
APURINA	eye	ok3	4
CHAMICURO	eye	ohki	4
MASHCO_PIRO	eye	yhaLe	5
MAXINERI	eye	yhaltCi	5
MAPIDIAN_2	eye	oso	6
MAWAYANA	eye	roso	6
WAPISHANA	eye	aw3n	7
WAPISIANA	eye	awin	7
YAVITERO	eye	huLisi	8
YUCUNA	eye	exlu	8
YUCUNA_2	eye	ihluhi	8
LOKONO	eye	koSi	9
WAYUU	eye	wo7u	10
PARESI	eye	eSoce	11
PALIKUR	eye	wtyak	12
RESIGARO	eye	iniu	13
TARIANA	eye	wheni	14
TARIANO	eye	pibiminda	15
WAREKENA	eye	nupori	16
MASHCO_PIRO	eye	ha	17
AMUESHA	eye	kolyoyec	18
YAVITERO	nose	siwi	1
BAURE	nose	siri	1
BAURE	nose	nipasiri	1
IGNACIANO	nose	siri	1
TERENA	nose	kiri	1
TRINITARIO	nose	siri	1
GARIFUNA	nose	igiri	1
LOKONO	nose	daSiri	1
WAYUU	nose	we7iCi	1
MEHINAKU	nose	kiri	1
PARESI	nose	ikili	1
WAURA	nose	kici	1
YAWALAPITI	nose	CiSi	1
PALIKUR	nose	kiri	1
AJYININKA_APURUCAYALI	nose	kiri	1
ASHENINKA_PICHIS	nose	kiri	1
ASHENINKA_UCAYALI_YURUA	nose	kiri	1
CAMPA_DE_PERENE	nose	nokiri	1
NOMATSIGUENGA	nose	nageci	1
APURINA	nose	kiri	1
INAPARI	nose	hiriti	1
MASHCO_PIRO	nose	xri	1
MAXINERI	nose	hriCi	1
CHAMICURO	nose	kulu	1
BANIVA	nose	taku	2
BANIWA	nose	teka	2
BANIWA_2	nose	hitako	2
ACHAGUA	nose	daku	2
CURRIPACO	nose	tako	2
PIAPOCO	nose	idaku	2
PIAPOCO_2	nose	idaku	2
RESIGARO	nose	hitako	2
TARIANA	nose	thEku	2
YUCUNA	nose	taku	2
YUCUNA_2	nose	takuhi	2
ASHANINKA	nose	noirina	3
ASHENINKA	nose	noirina	3
CAMPA_DE_PERENE	nose	noirina	3
PARAUJANO	nose	teiyi	4
BARE	nose	ti	4
MAPIDIAN_2	nose	teba	4
MAWAYANA	nose	tiba	4
WAPISHANA	nose	i7diba	5
WAPISIANA	nose	idib	5
WAPIXANA	nose	idibay	5
TARIANO	nose	pibita	6
WAREKENA	nose	yapa	7
MACHIGUENGA	nose	gyirimaSinci	8
AMUESHA	nose	malyantac	9
GARIFUNA	tooth	ari	1
LOKONO	tooth	ari	1
NOMATSIGUENGA	tooth	irai	1
APURINA	tooth	ciri	1
TERENA	tooth	oewe	2
PARAUJANO	tooth	tai	2
MEHINAKU	tooth	tewei	2
WAURA	tooth	cewe	2
YAWALAPITI	tooth	c3w3	2
BANIVA	tooth	eCa	3
BANIWA	tooth	eca	3
BANIWA_2	tooth	echa	3
CURRIPACO	tooth	eca	3
PIAPOCO	tooth	yei	4
PIAPOCO_2	tooth	yei	4
AMUESHA	tooth	ya8	4
YAVITERO	tooth	eLi	5
IGNACIANO	tooth	a7e	5
TRINITARIO	tooth	o7e	5
WAYUU	tooth	wai	5
BARE	tooth	ahai	5
RESIGARO	tooth	one	5
WAREKENA	tooth	eSi	5
ASHENINKA	tooth	ahi	5
CHAMICURO	tooth	ahsi	5
PARESI	tooth	aikoliti	6
YUCUNA_2	tooth	aihi	6
AJYININKA_APURUCAYALI	tooth	aiki	6
ASHANINKA	tooth	nayi	6
ASHENINKA_PICHIS	tooth	aiki	6
ASHENINKA_UCAYALI_YURUA	tooth	aiki	6
CAMPA_DE_PERENE	tooth	naiki	6
MACHIGUENGA	tooth	aici	6
INAPARI	tooth	aiti	6
MASHCO_PIRO	tooth	yhi	7
MAXINERI	tooth	yhiCi	7
WAPISIANA	tooth	dak	8
WAPIXANA	tooth	dakoy	8
TARIANA	tooth	e	9
MAPIDIAN_2	tooth	u	9
BAURE	tooth	niser	10
PALIKUR	tooth	aybu	11
TARIANO	tooth	yemindah	12
YUCUNA	tooth	iN	13
CAQUINTE	tooth	CaNCanahai	14
WAPISHANA	tooth	37dakhu	15
AMUESHA	tooth	a8oc	16
BANIVA	knee	pasi	1
IGNACIANO	knee	puyu	1
TERENA	knee	puyu	1
TRINITARIO	knee	puyusi	1
YUCUNA	knee	erupaCi	1
YAVITERO	knee	situ	2
MEHINAKU	knee	Cetui	2
WAURA	knee	Cetui	2
TARIANA	knee	si	2
AJYININKA_APURUCAYALI	knee	yereto	3
AJYININKA_APURUCAYALI	knee	yirito	3
ASHANINKA	knee	yeritontsi	3
ASHENINKA	knee	yerito	3
CAMPA_DE_PERENE	knee	noyErEto	3
CAMPA_DE_PERENE	knee	noyErito	3
MACHIGUENGA	knee	gyeretonci	3
NOMATSIGUENGA	knee	nagerito	3
MASHCO_PIRO	knee	soxi	4
MAXINERI	knee	soSCi	4
GARIFUNA	knee	agaCurugu	5
LOKONO	knee	koro	5
YAWALAPITI	knee	kipulu	5
MAPIDIAN_2	knee	kuduru	5
MAWAYANA	knee	uruduru	5
WAPISIANA	knee	kudura	5
PALIKUR	knee	ubogi	6
BARE	knee	subukuri	6
ACHAGUA	knee	yuZui	7
PIAPOCO	knee	ului	7
BANIWA	knee	hryi	8
BAURE	knee	niCobekos	9
PARAUJANO	knee	taiyotroeh	10
WAYUU	knee	wasapain	11
PARESI	knee	ekaoli	12
CURRIPACO	knee	osipada	13
RESIGARO	knee	hodonau	14
WAREKENA	knee	nukuwaruitare	15
APURINA	knee	poto	16
AMUESHA	knee	lyokmec	17
CHAMICURO	knee	melo7ti	18
BANIVA	hand	kapi	1
BANIWA	hand	kapi	1
BANIWA_2	hand	kapi	1
YAVITERO	hand	kahahi	1
GARIFUNA	hand	uhabu	1
LOKONO	hand	khabo	1
PARAUJANO	hand	ap3	1
WAYUU	hand	wahap3	1
PARESI	hand	ekaho	1
ACHAGUA	hand	kahi	1
BARE	hand	khabi	1
CURRIPACO	hand	kapi	1
PIAPOCO	hand	kapi	1
PIAPOCO_2	hand	kapi	1
RESIGARO	hand	ke	1
TARIANA	hand	kEpi	1
WAREKENA	hand	apiwe	1
MAPIDIAN_2	hand	k3ba	1
MAWAYANA	hand	k3ba	1
WAPISHANA	hand	kha73	1
WAPISIANA	hand	kai	1
WAPIXANA	hand	ka73y	1
BAURE	hand	wo	2
IGNACIANO	hand	wa7u	2
TERENA	hand	wo7u	2
PALIKUR	hand	wak	2
MEHINAKU	hand	w3S3kui	3
WAURA	hand	waZ3kui	3
YUCUNA	hand	yate7ela	4
YUCUNA_2	hand	yate7elahi	4
AJYININKA_APURUCAYALI	hand	ako	5
ASHANINKA	hand	nako	5
ASHENINKA	hand	ako	5
ASHENINKA_PICHIS	hand	ako	5
ASHENINKA_UCAYALI_YURUA	hand	ako	5
CAMPA_DE_PERENE	hand	nako	5
CAQUINTE	hand	naco	5
MACHIGUENGA	hand	akoci	5
NOMATSIGUENGA	hand	ibako	5
APURINA	hand	Xako	5
INAPARI	hand	muyuti	6
MASHCO_PIRO	hand	myo	6
MAXINERI	hand	myoCi	6
AMUESHA	hand	yot	6
BAURE	hand	niwohis	7
TRINITARIO	hand	wupe	8
YAWALAPITI	hand	wiriku	9
TARIANO	hand	pasewa	10
AMUESHA	hand	otac	11
CHAMICURO	hand	Sihpa	12
MEHINAKU	drink	nutukala	1
WAURA	drink	tuka	1
YAWALAPITI	drink	tuka	1
BANIVA	drink	za	2
BANIWA	drink	zaka	2
BANIWA_2	drink	ira	2
YAVITERO	drink	Liya	2
BAURE	drink	er	2
BAURE	drink	ero	2
IGNACIANO	drink	era	2
TRINITARIO	drink	ero	2
PARESI	drink	tera	2
PALIKUR	drink	hirep	2
ACHAGUA	drink	iZa	2
BARE	drink	ira	2
CURRIPACO	drink	iraka	2
PIAPOCO	drink	ira	2
PIAPOCO_2	drink	iraka	2
RESIGARO	drink	i7du	2
TARIANA	drink	dirE	2
TARIANO	drink	nuiranha	2
WAREKENA	drink	kulua	2
YUCUNA	drink	i7ir	2
YUCUNA_2	drink	i7irakahe	2
AJYININKA_APURUCAYALI	drink	ir	2
ASHENINKA_PICHIS	drink	ir	2
ASHENINKA_UCAYALI_YURUA	drink	ir	2
CAMPA_DE_PERENE	drink	pire	2
CAQUINTE	drink	miraga	2
MAXINERI	drink	hiru	2
MAPIDIAN_2	drink	kura	2
MAWAYANA	drink	iukure	2
WAPISIANA	drink	tir	2
WAPIXANA	drink	t3Zan	2
ASHANINKA	drink	ninero	3
ASHENINKA	drink	ninero	3
WAYUU	drink	asa	4
APURINA	drink	ata	4
LOKONO	drink	utha	5
WAPISHANA	drink	th33a	5
TERENA	drink	orekEti	6
GARIFUNA	drink	uni5ei	7
PARAUJANO	drink	hnoti	8
ASHANINKA	drink	nowikea	9
CAMPA_DE_PERENE	drink	irirohiri	10
MACHIGUENGA	drink	pobikaka	11
NOMATSIGUENGA	drink	yogakaro	12
INAPARI	drink	ri7ama	13
MASHCO_PIRO	drink	haSroka	14
MAPIDIAN_2	drink	Cak3ni	15
AMUESHA	drink	ozenyec	16
CHAMICURO	drink	ulahpi	17
BANIVA	see	kapa	1
BANIWA	see	kapa	1
BANIWA_2	see	kapa	1
ACHAGUA	see	kaba	1
CURRIPACO	see	kapa	1
IGNACIANO	see	ima7a	2
TRINITARIO	see	im7o	2
YUCUNA_2	see	amakahe	2
PIAPOCO	see	ika	3
PIAPOCO_2	see	ikaka	3
TARIANA	see	kE	3
MAPIDIAN_2	see	Cike	3
MAWAYANA	see	riCika	3
PARAUJANO	see	teri	4
WAYUU	see	era	4
BARE	see	yada	4
WAREKENA	see	eda	4
ASHANINKA	see	inei	5
ASHENINKA	see	inei	5
NOMATSIGUENGA	see	iniakeri	5
CHAMICURO	see	unisi	5
AJYININKA_APURUCAYALI	see	5	6
ASHENINKA_PICHIS	see	5	6
ASHENINKA_UCAYALI_YURUA	see	5	6
YAVITERO	see	nita	7
WAURA	see	epete	7
MASHCO_PIRO	see	heta	7
MAXINERI	see	hita	7
GARIFUNA	see	ariha	8
LOKONO	see	adukha	8
WAPISHANA	see	th3khapha	9
WAPIXANA	see	t3kpan	9
PARESI	see	waiya	10
PALIKUR	see	hiyap	10
APURINA	see	atama	11
INAPARI	see	runa7ama	11
TERENA	see	noiSo	12
MEHINAKU	see	3nupaw3	13
RESIGARO	see	cheni	14
WAREKENA	see	pia	15
YUCUNA	see	am	16
CAMPA_DE_PERENE	see	nakanoniri	17
CAMPA_DE_PERENE	see	pamene	18
CAQUINTE	see	neh	19
MACHIGUENGA	see	pineakye	20
WAPISIANA	see	awinaib	21
AMUESHA	see	entenyec	22
BANIVA	hear	hima	1
BANIWA	hear	hima	1
BANIWA_2	hear	hima	1
BAURE	hear	som	1
IGNACIANO	hear	sama	1
TRINITARIO	hear	atsamo	1
MEHINAKU	hear	etemew3	1
PARESI	hear	cema	1
WAURA	hear	eteme	1
YAWALAPITI	hear	p3c3m3	1
PALIKUR	hear	timap	1
ACHAGUA	hear	emi	1
BARE	hear	temuda	1
PIAPOCO_2	hear	emi	1
RESIGARO	hear	hemu	1
TARIANA	hear	dhimE	1
WAREKENA	hear	neda	1
YUCUNA	hear	hema7	1
YUCUNA_2	hear	hema7akahe	1
INAPARI	hear	ihamama	1
MASHCO_PIRO	hear	xema	1
WAYUU	hear	apa	2
WAYUU	hear	apaha	2
WAPISHANA	hear	a7batha	2
WAPIXANA	hear	abatan	2
CURRIPACO	hear	mika	3
PIAPOCO	hear	mia	3
PIAPOCO_2	hear	aka	3
YAVITERO	hear	keheta	4
TERENA	hear	kEmo	4
AJYININKA_APURUCAYALI	hear	kem	4
AJYININKA_APURUCAYALI	hear	kim	4
CAQUINTE	hear	kemisa	4
APURINA	hear	kemako	4
MAPIDIAN_2	hear	k3m3de	4
MAWAYANA	hear	r3k3n3de	4
ASHANINKA	hear	nokemakero	5
ASHANINKA	hear	nokempitaka	5
ASHANINKA	hear	nokemero	5
CAMPA_DE_PERENE	hear	nokemi	5
CAMPA_DE_PERENE	hear	pinkemi	5
MACHIGUENGA	hear	pikyemakye	5
NOMATSIGUENGA	hear	ikemakeri	5
CHAMICURO	hear	uke7mi	5
BAURE	hear	risomopoek	6
TRINITARIO	hear	xi5o	7
GARIFUNA	hear	agamba	8
LOKONO	hear	kanaba	9
TARIANO	hear	uehemanipe	10
ASHENINKA	hear	noninatakeri	11
MASHCO_PIRO	hear	yixnakota	12
MAXINERI	hear	raynakoka	13
WAPISIANA	hear	eirun	14
AMUESHA	hear	wenyec	15
BANIWA	die	mariume	1
BANIWA_2	die	maliome	1
BAURE	die	epe	2
BAURE	die	repen	2
IGNACIANO	die	epena	2
TRINITARIO	die	epeno	2
PARAUJANO	die	a3kta	3
WAYUU	die	oukta	3
LOKONO	die	ahoda	4
WAYUU	die	o7uta	4
WAURA	die	akama	5
YAWALAPITI	die	kama	5
ASHENINKA	die	kamanci	5
CAMPA_DE_PERENE	die	nokami	5
CAMPA_DE_PERENE	die	inkame	5
MACHIGUENGA	die	pikamakye	5
NOMATSIGUENGA	die	ikamake	5
PIAPOCO	die	wetakawa	6
PIAPOCO_2	die	etakawa	6
BANIVA	die	cami	7
CURRIPACO	die	yami	7
TARIANA	die	jEmi	7
YAVITERO	die	wiyua	8
WAREKENA	die	wiyua	8
YUCUNA	die	taka7	9
YUCUNA_2	die	taka7akahe	9
AJYININKA_APURUCAYALI	die	otonk	10
ASHENINKA_PICHIS	die	otonk	10
ASHENINKA_UCAYALI_YURUA	die	otonk	10
MASHCO_PIRO	die	hipna	11
MASHCO_PIRO	die	hip3ka	11
MAXINERI	die	hipnal3	11
GARIFUNA	die	aue	12
MAPIDIAN_2	die	maude	12
MAWAYANA	die	mawdete	12
WAPISHANA	die	mauwakha	13
WAPISIANA	die	mowak	13
WAPIXANA	die	maukan	13
TERENA	die	vokovoti	14
MEHINAKU	die	pahamaica	15
PARESI	die	waini	16
PALIKUR	die	miya	17
ACHAGUA	die	manaliyi	18
BARE	die	dawika	19
RESIGARO	die	kaineju	20
CAQUINTE	die	metoh	21
APURINA	die	3k3pe	22
AMUESHA	die	zomuenyec	23
CHAMICURO	die	wuSeleti	24
BANIVA	come	nu	1
BANIWA	come	nu	1
BANIWA_2	come	no	1
YAVITERO	come	nuha	1
YAWALAPITI	come	itinuapa	1
ACHAGUA	come	inu	1
CURRIPACO	come	noka	1
PIAPOCO	come	na	1
RESIGARO	come	canu	1
TARIANA	come	nu	1
WAREKENA	come	nupa	1
IGNACIANO	come	iteka	2
TRINITARIO	come	uteko	2
PARAUJANO	come	ainta	3
WAYUU	come	anta	3
PALIKUR	come	aita	3
YUCUNA	come	waiCa	4
YUCUNA_2	come	waiCa	4
WAPISIANA	come	wat	4
WAPIXANA	come	wa7atin	4
GARIFUNA	come	5ubui	5
ASHANINKA	come	nopokake	5
ASHANINKA	come	noponeaka	5
ASHENINKA	come	nopokake	5
CAMPA_DE_PERENE	come	nopoki	5
BAURE	come	pikow	6
TERENA	come	puhi	6
WAURA	come	pei	6
AJYININKA_APURUCAYALI	come	pok	6
ASHENINKA_PICHIS	come	pok	6
ASHENINKA_UCAYALI_YURUA	come	pok	6
YUCUNA_2	come	iphakahe	7
CAMPA_DE_PERENE	come	pimpoke	7
MACHIGUENGA	come	pipokakye	7
NOMATSIGUENGA	come	ipoke	7
APURINA	come	3na	8
MASHCO_PIRO	come	hina	8
MAXINERI	come	hina	8
WAREKENA	come	yeleta	9
MAPIDIAN_2	come	yade	9
MAWAYANA	come	yadenu	9
PARESI	come	Twoa	10
WAURA	come	tua	10
IGNACIANO	come	ka7epaipa	11
MEHINAKU	come	putukene	12
BARE	come	kasa	13
PIAPOCO_2	come	nuakawanese	14
CAQUINTE	come	korake	15
AMUESHA	come	wenyec	16
CHAMICURO	come	uneni	17
WAYUU	star	holoc3	1
MEHINAKU	star	kalut3	1
WAURA	star	kalut3	1
BANIVA	star	hiwisi	2
BANIWA	star	hiwihri	2
BANIWA_2	star	hiwirhi	2
BAURE	star	wahis	2
IGNACIANO	star	harairiki	2
YAWALAPITI	star	wiCiCi	2
CURRIPACO	star	hiwisida	2
RESIGARO	star	hibigi	2
TARIANO	star	keripiki	2
YUCUNA	star	iwixri	2
YUCUNA	star	iwixhi	2
YUCUNA_2	star	iwihri	2
WAPISHANA	star	wizi	2
WAPISIANA	star	wir	2
WAPIXANA	star	wiZ	2
PIAPOCO	star	duluputa	3
PIAPOCO_2	star	duluputa	3
AJYININKA_APURUCAYALI	star	impokiro	4
ASHANINKA	star	impokiro	4
ASHENINKA	star	impokiro	4
ASHENINKA_PICHIS	star	impokiro	4
ASHENINKA_UCAYALI_YURUA	star	impokiro	4
CAMPA_DE_PERENE	star	impokiro	4
CAMPA_DE_PERENE	star	imbokiro	4
MACHIGUENGA	star	impokyiro	4
MASHCO_PIRO	star	katahiri	5
MAXINERI	star	katahiri	5
CHAMICURO	star	katepulu	5
ACHAGUA	star	sali	6
MAPIDIAN_2	star	siwaru	6
MAWAYANA	star	siwaru	6
YAVITERO	star	wiwinaLi	7
LOKONO	star	wiwa	7
BARE	star	hwinadi	7
WAREKENA	star	wiminari	7
PARAUJANO	star	hatuge	8
PARAUJANO	star	hardua	8
PALIKUR	star	warukma	8
TERENA	star	kohye	9
TRINITARIO	star	hrexi	10
PARESI	star	Sorese	11
TARIANA	star	wEliperE	12
NOMATSIGUENGA	star	honogasati	13
APURINA	star	yor3k3	14
AMUESHA	star	ranto	15
BANIVA	water	uni	1
BANIWA	water	uni	1
BANIWA_2	water	uni	1
YAVITERO	water	weni	1
IGNACIANO	water	une	1
TERENA	water	une	1
TRINITARIO	water	une	1
TRINITARIO	water	unera	1
GARIFUNA	water	duna	1
LOKONO	water	oniabo	1
MEHINAKU	water	un3	1
PARESI	water	one	1
WAURA	water	un3	1
PALIKUR	water	uni	1
BARE	water	uni	1
CURRIPACO	water	oni	1
PIAPOCO	water	uni	1
PIAPOCO_2	water	uni	1
RESIGARO	water	honi	1
TARIANA	water	uni	1
TARIANO	water	uni	1
WAREKENA	water	weni	1
YUCUNA	water	huni	1
YUCUNA_2	water	huni	1
INAPARI	water	huni	1
MASHCO_PIRO	water	hon3	1
MAXINERI	water	honu	1
MAPIDIAN_2	water	un3	1
MAWAYANA	water	un3	1
WAPISHANA	water	w3n3	1
AMUESHA	water	ony	1
CHAMICURO	water	unihsa	1
BAURE	water	in	2
PARAUJANO	water	win	2
WAYUU	water	w3in	2
WAPISIANA	water	win	2
WAPIXANA	water	w3n	2
AJYININKA_APURUCAYALI	water	xi5a	3
ASHENINKA_PICHIS	water	xi5a	3
ASHENINKA_UCAYALI_YURUA	water	xi5a	3
ASHANINKA	water	nixa	4
ASHENINKA	water	niha	4
CAMPA_DE_PERENE	water	niha	4
CAQUINTE	water	niya	4
MACHIGUENGA	water	nia	4
NOMATSIGUENGA	water	niha	4
MASHCO_PIRO	water	ha	4
GARIFUNA	water	wugu	5
ACHAGUA	water	Siatai	6
APURINA	water	ipora	7
BANIVA	stone	hipada	1
BANIWA	stone	hipada	1
BANIWA_2	stone	hipada	1
CURRIPACO	stone	hipada	1
TARIANA	stone	hipEdE	1
TARIANO	stone	hipada	1
YUCUNA	stone	hipa	1
YUCUNA_2	stone	hipa	1
IGNACIANO	stone	mariha7i	2
TRINITARIO	stone	mariha7i	2
YAVITERO	stone	siha	3
GARIFUNA	stone	dubu	3
PARAUJANO	stone	ipah	3
WAYUU	stone	ipa	3
MEHINAKU	stone	t3pa	3
WAURA	stone	t3pa	3
YAWALAPITI	stone	tipa	3
PALIKUR	stone	tipa	3
ACHAGUA	stone	iba	3
BARE	stone	tiba	3
PIAPOCO	stone	iba	3
PIAPOCO_2	stone	iba	3
WAREKENA	stone	ipa	3
APURINA	stone	kai	3
MAPIDIAN_2	stone	k3ba	3
MAWAYANA	stone	k3ba	3
WAPISHANA	stone	kh37ba	3
WAPISIANA	stone	kuib	3
WAPIXANA	stone	k3ba	3
IGNACIANO	stone	mari	4
TERENA	stone	mopoi	4
AJYININKA_APURUCAYALI	stone	mapi	4
ASHANINKA	stone	mapi	4
ASHENINKA	stone	mapi	4
ASHENINKA_PICHIS	stone	mapi	4
ASHENINKA_UCAYALI_YURUA	stone	mapi	4
CAMPA_DE_PERENE	stone	mapi	4
CAQUINTE	stone	mapi	4
MACHIGUENGA	stone	mapu	4
NOMATSIGUENGA	stone	mope	4
AMUESHA	stone	mapue7	4
MASHCO_PIRO	stone	sotL3	5
MAXINERI	stone	sotl3	5
LOKONO	stone	kaleko	6
PARESI	stone	cehali	7
RESIGARO	stone	biSi7ou	8
INAPARI	stone	huCariai	9
CHAMICURO	stone	Cena	10
BANIVA	fire	ticE	1
BANIWA	fire	tice	1
BANIWA_2	fire	tice	1
PARAUJANO	fire	Cighe	1
PALIKUR	fire	tike	1
CURRIPACO	fire	tiye	1
INAPARI	fire	titi	1
WAPISHANA	fire	thikhazi	1
WAPISIANA	fire	tiker	1
WAPIXANA	fire	tikaZ	1
BAURE	fire	yaki	2
IGNACIANO	fire	yuku	2
IGNACIANO	fire	yukune	2
TERENA	fire	yuku	2
TRINITARIO	fire	yuku	2
TRINITARIO	fire	yukne	2
YAVITERO	fire	kaLi	3
MEHINAKU	fire	icei	3
WAURA	fire	icei	3
ACHAGUA	fire	CiCai	3
PIAPOCO	fire	kiCai	3
PIAPOCO_2	fire	kiCai	3
MAXINERI	fire	pawCi	3
CHAMICURO	fire	kahCi	3
ACHAGUA	fire	Siya	4
PIAPOCO_2	fire	siyai	4
TARIANA	fire	syEyE	4
TARIANO	fire	Siah	4
TARIANO	fire	Siawa	4
YUCUNA_2	fire	hiya	4
MAWAYANA	fire	Sinari	4
YUCUNA	fire	kera7atani	5
YUCUNA_2	fire	kera7atani	5
ASHANINKA	fire	pamari	6
ASHENINKA	fire	pamari	6
ASHENINKA_UCAYALI_YURUA	fire	pampari	6
ASHENINKA_UCAYALI_YURUA	fire	pamari	6
CAMPA_DE_PERENE	fire	pamari	6
CAQUINTE	fire	noamarito	6
NOMATSIGUENGA	fire	pamari	6
WAYUU	fire	siki	7
WAYUU	fire	ski	7
MAPIDIAN_2	fire	sikari	7
YAWALAPITI	fire	S3	8
WAREKENA	fire	aSi	8
BARE	fire	kameni	9
APURINA	fire	Sam3na	9
GARIFUNA	fire	watu	10
GARIFUNA	fire	ilemein	11
LOKONO	fire	ikihi	12
PARESI	fire	initima	13
RESIGARO	fire	okonigi	14
MASHCO_PIRO	fire	zoSika	15
WAPISIANA	fire	rim	16
AMUESHA	fire	co7	17
BAURE	path	Sanoki	1
IGNACIANO	path	aCene	1
TERENA	path	Sene	1
INAPARI	path	haCini	1
PARAUJANO	path	wobuh	2
WAYUU	path	wopu	2
BANIWA	path	apua	3
BANIWA_2	path	apowa	3
BANIWA_2	path	apowana	3
MEHINAKU	path	apuwi	3
WAREKENA	path	epuna	3
BANIWA_2	path	inipo	4
WAURA	path	ah3napu	4
YAWALAPITI	path	aSi5apu	4
ACHAGUA	path	inihba	4
ACHAGUA	path	yahba	4
CURRIPACO	path	inipo	4
TARIANA	path	hinipu	4
TARIANO	path	hinipu	4
PIAPOCO	path	ayapu	5
PIAPOCO_2	path	ayapu	5
RESIGARO	path	ajapo	5
YUCUNA	path	i5e7epu	6
YUCUNA_2	path	i5e7epu	6
ASHANINKA	path	aotsi	7
ASHANINKA	path	awotsi	7
ASHENINKA	path	aoci	7
ASHENINKA_PICHIS	path	aci	7
MACHIGUENGA	path	aboci	7
NOMATSIGUENGA	path	abaci	7
AJYININKA_APURUCAYALI	path	avo	8
ASHENINKA_PICHIS	path	avo	8
MASHCO_PIRO	path	hapo	9
MAXINERI	path	hapo	9
BANIVA	path	pinu	10
YAVITERO	path	tanehu	10
BARE	path	dinabu	10
MAPIDIAN_2	path	d3nu	10
MAWAYANA	path	dinu	10
WAPISHANA	path	d3naphusa7ba	10
WAPISIANA	path	dinap	10
WAPIXANA	path	d3nap	10
PARESI	path	ahotita	11
PALIKUR	path	ahin	11
CHAMICURO	path	ahtini	11
CAQUINTE	path	kenabokiro	12
APURINA	path	kimapor3	12
LOKONO	path	bunaha	13
MAPIDIAN_2	path	unana	13
IGNACIANO	path	isawikureka	14
GARIFUNA	path	uma	15
LOKONO	path	waboroko	16
AJYININKA_APURUCAYALI	path	a	17
AMUESHA	path	tyony	18
BANIVA	night	depi	1
BANIWA	night	depi	1
BANIWA_2	night	depi	1
CURRIPACO	night	depi	1
RESIGARO	night	napi	1
TARIANA	night	depi	1
YUCUNA	night	lapi	1
YUCUNA_2	night	lapi	1
AMUESHA	night	cap	1
MEHINAKU	night	yeyawa	2
WAURA	night	yiyawa	2
PIAPOCO	night	kata	3
PIAPOCO_2	night	kata	3
PARESI	night	Satini	4
AJYININKA_APURUCAYALI	night	ciriniri	4
ASHANINKA	night	tsitenero	4
ASHENINKA	night	citenero	4
ASHENINKA_PICHIS	night	cireni	4
ASHENINKA_PICHIS	night	cireniri	4
ASHENINKA_UCAYALI_YURUA	night	cireniri	4
CAMPA_DE_PERENE	night	citEniri	4
CAQUINTE	night	citenin	4
MACHIGUENGA	night	citeniri	4
NOMATSIGUENGA	night	citiniri	4
YAWALAPITI	night	ikunuakaCi	5
APURINA	night	ikanoka	5
YAVITERO	night	yaLina	6
BAURE	night	yotoer	6
IGNACIANO	night	yati	6
TERENA	night	yoti	6
TRINITARIO	night	yoti	6
INAPARI	night	yati	6
MASHCO_PIRO	night	hoyeCno	7
MASHCO_PIRO	night	yeCno	7
MAXINERI	night	hoyCeno	7
WAPISIANA	night	aiwakan	8
WAPIXANA	night	aiwaka7an	8
WAPISHANA	night	wamar3than	9
WAPISHANA	night	mar3tha	9
ASHANINKA	night	osaite	10
MACHIGUENGA	night	sagyiteri	10
GARIFUNA	night	ga5au	11
LOKONO	night	kasakoda	12
PARAUJANO	night	ayip	13
WAYUU	night	aippa7a	14
PALIKUR	night	mtipka	15
BARE	night	hebi5a	16
TARIANO	night	diCiwapa	17
WAREKENA	night	yaSapua	18
MAPIDIAN_2	night	t3badi	19
MAWAYANA	night	t3boko7a	20
CHAMICURO	night	Cpolyaye	21
IGNACIANO	full	inikaCa	1
TRINITARIO	full	inko	1
TRINITARIO	full	inkoCo	1
WAYUU	full	pirat3s3	2
WAYUU	full	pirats3	2
BANIWA	full	pakhame	3
CURRIPACO	full	pakami	3
TARIANO	full	hepupi	4
TARIANO	full	hepupinha	4
YAVITERO	full	hukahi	5
ASHANINKA	full	xaka	5
ASHENINKA	full	haka	5
NOMATSIGUENGA	full	ohaga	5
CAMPA_DE_PERENE	full	haikitaCa	6
CAMPA_DE_PERENE	full	hEkitaka	6
PARESI	full	kaise	7
MASHCO_PIRO	full	kacepo	7
MAXINERI	full	kacepol3	7
WAPISIANA	full	paid	8
WAPISIANA	full	pide	8
PARAUJANO	full	had3	9
PALIKUR	full	ad	9
GARIFUNA	full	buin	10
BARE	full	biu	10
YAWALAPITI	full	utupa	11
ACHAGUA	full	kaSiamui	11
TARIANA	full	kesEmE	11
WAREKENA	full	atulapi	11
APURINA	full	katuma	11
YAVITERO	full	ihuata	12
TERENA	full	ipuhiko	12
YUCUNA	full	pu7ute	12
BANIVA	full	lipana	13
BAURE	full	aCokon	14
LOKONO	full	ibe	15
MEHINAKU	full	puriCapai	16
PIAPOCO	full	napuniaderi	17
RESIGARO	full	pochi7mo	18
INAPARI	full	rayu7ama	19
MAPIDIAN_2	full	etadanu	20
AMUESHA	full	Coze7	21
CHAMICURO	full	sila	22
IGNACIANO	new	arairu	1
TRINITARIO	new	raru	1
WAYUU	new	heket3s3	2
WAYUU	new	heket	2
MEHINAKU	new	aucapari	3
YAWALAPITI	new	auca	3
BANIVA	new	walitE	4
BANIWA	new	wari	4
YAVITERO	new	awemaLi	4
PARESI	new	waitare	4
ACHAGUA	new	wali	4
CURRIPACO	new	walidali	4
PIAPOCO	new	walisai	4
PIAPOCO_2	new	walisairi	4
TARIANA	new	wElite	4
TARIANO	new	walikidoanha	4
WAREKENA	new	wa5apari	4
MAWAYANA	new	wiCakari	4
RESIGARO	new	be7e	5
YUCUNA	new	wahe	5
YUCUNA_2	new	wahe	5
AJYININKA_APURUCAYALI	new	ovakerari	6
AJYININKA_APURUCAYALI	new	ovakirari	6
CAMPA_DE_PERENE	new	oakerari	6
CAMPA_DE_PERENE	new	oakirari	6
ASHANINKA	new	iroakera	7
ASHENINKA	new	iroakera	7
INAPARI	new	heruCi	8
MASHCO_PIRO	new	herotu	8
MAXINERI	new	herot3	8
WAPISHANA	new	pha7ina	9
WAPIXANA	new	pa7i5a7u	9
BANIWA_2	new	emi	10
LOKONO	new	emelia	10
MACHIGUENGA	new	ikyarira	11
NOMATSIGUENGA	new	irirai	11
TERENA	new	inEmEti	12
GARIFUNA	new	iseri	13
PARAUJANO	new	yirogho	14
BARE	new	awiba	15
APURINA	new	eito	16
WAPISIANA	new	pineari	17
AMUESHA	new	eceza	18
CHAMICURO	new	peswatalo	19
BANIWA	person	acia	1
BAURE	person	Cinti	1
BAURE	person	Conoe	1
IGNACIANO	person	aCane	1
IGNACIANO	person	aCaneana	1
TRINITARIO	person	Cane	1
ACHAGUA	person	Coniwenai	1
TARIANO	person	paCi	1
MAWAYANA	person	as3na	1
PIAPOCO	person	wenaiwika	2
PIAPOCO_2	person	wenaiwika	2
BANIWA_2	person	newiki	3
CURRIPACO	person	inaiki	3
YUCUNA	person	ina7uke	3
YUCUNA	person	inaruke	3
YUCUNA_2	person	inauke	3
MASHCO_PIRO	person	yineru	3
YAVITERO	person	kamewa	4
TERENA	person	hoyeno	5
GARIFUNA	person	mutu	6
PARAUJANO	person	eiCirn	7
WAYUU	person	wayu	8
BARE	person	he5ari	9
RESIGARO	person	inabiZa	10
TARIANA	person	CiEri	11
WAREKENA	person	enami	12
ASHANINKA	person	amatsenka	13
MAPIDIAN_2	person	je	14
WAPISHANA	person	phi7dan	15
WAPISIANA	person	tumini	16
AMUESHA	person	aSenyoz	17
CHAMICURO	person	Comahtaka	18
CHAMICURO	person	klistyano	19
BAURE	louse	inok	1
IGNACIANO	louse	i5eti	1
IGNACIANO	louse	i5e	1
TRINITARIO	louse	i5e	1
GARIFUNA	louse	i5ei	1
LOKONO	louse	uyehi	1
YUCUNA	louse	inehi	1
TERENA	louse	nyEti	2
MEHINAKU	louse	netei	2
WAURA	louse	nece	2
PALIKUR	louse	yeti	2
ACHAGUA	louse	witeniSi	2
RESIGARO	louse	netechi7o	2
ASHANINKA	louse	xenitsi	2
ASHANINKA	louse	netsi	2
ASHENINKA	louse	henici	2
CAMPA_DE_PERENE	louse	neci	2
MACHIGUENGA	louse	neci	2
NOMATSIGUENGA	louse	neci	2
BANIWA	louse	tuida	3
BANIWA_2	louse	towida	3
BARE	louse	tuida	3
CURRIPACO	louse	toida	3
WAREKENA	louse	cuida	3
PIAPOCO	louse	kulibau	4
PIAPOCO_2	louse	kulibau	4
PARESI	louse	ni	5
YAWALAPITI	louse	53	5
AJYININKA_APURUCAYALI	louse	ne	5
AJYININKA_APURUCAYALI	louse	ni	5
CAMPA_DE_PERENE	louse	none	5
APURINA	louse	nipa	5
MAWAYANA	louse	nni	5
WAPISHANA	louse	nai	5
WAPISIANA	louse	ni	5
WAPIXANA	louse	nai	5
CHAMICURO	louse	nihpa	5
INAPARI	louse	hapati	6
MASHCO_PIRO	louse	xepa	6
MASHCO_PIRO	louse	SepCi	6
MAXINERI	louse	SepCi	6
PARAUJANO	louse	wabuye	7
WAYUU	louse	map3i	8
TARIANA	louse	kEwhEneri	9
CAQUINTE	louse	iri	10
AMUESHA	louse	oly	11
BAURE	horn	ehi	1
TERENA	horn	3hi	1
RESIGARO	horn	ibi	1
IGNACIANO	horn	tahi7u	2
TRINITARIO	horn	hi7u	2
WAYUU	horn	su7uwa	3
WAYUU	horn	s3o7uwa	3
MEHINAKU	horn	yutai	4
WAURA	horn	uta	4
YAWALAPITI	horn	yutawaiSa	4
BANIWA	horn	cuwi	5
PALIKUR	horn	tuwi	5
TARIANA	horn	sEwi	5
YAVITERO	horn	kacu	6
GARIFUNA	horn	ganCu	6
BARE	horn	kacu	6
WAREKENA	horn	kacune	6
ACHAGUA	horn	Cala	7
PIAPOCO	horn	iCale	7
AJYININKA_APURUCAYALI	horn	Ce	7
AJYININKA_APURUCAYALI	horn	Ci	7
ASHANINKA	horn	itseki	7
ASHENINKA	horn	icenki	7
CAMPA_DE_PERENE	horn	iCe	7
MACHIGUENGA	horn	icei	7
NOMATSIGUENGA	horn	ceici	7
APURINA	horn	iko	7
CHAMICURO	horn	Cepa	7
MASHCO_PIRO	horn	hwa	8
MAXINERI	horn	hwaCi	8
PARESI	horn	eSotawa	9
CURRIPACO	horn	liSuwa	9
LOKONO	horn	karopaira	10
TARIANO	horn	ehemaitaku	11
YUCUNA	horn	i7iwawihi	12
INAPARI	horn	iwapati	13
AMUESHA	horn	wokor	14
BAURE	ear	Cokon	1
IGNACIANO	ear	Caka	1
TRINITARIO	ear	Coka	1
MEHINAKU	ear	tului	2
WAURA	ear	tulu	2
INAPARI	ear	taruti	2
BANIWA	ear	eni	3
BANIWA_2	ear	heni	3
CURRIPACO	ear	eni	3
PIAPOCO	ear	uwi	4
PIAPOCO_2	ear	uwi	4
YUCUNA	ear	exwi	4
BANIWA_2	ear	hinako	5
BAURE	ear	senoki	5
RESIGARO	ear	henako	5
MASHCO_PIRO	ear	xnako	5
AJYININKA_APURUCAYALI	ear	kempita	6
AJYININKA_APURUCAYALI	ear	kimpita	6
ASHANINKA	ear	kempitantsi	6
ASHENINKA	ear	yempita	6
ASHENINKA_PICHIS	ear	kempita	6
ASHENINKA_PICHIS	ear	kimpita	6
ASHENINKA_UCAYALI_YURUA	ear	kempita	6
ASHENINKA_UCAYALI_YURUA	ear	kimpita	6
CAMPA_DE_PERENE	ear	noyempita	6
CAMPA_DE_PERENE	ear	noyEmpita	6
CAQUINTE	ear	xeNpita	6
MACHIGUENGA	ear	gyempitanci	6
NOMATSIGUENGA	ear	nagemita	6
APURINA	ear	kepita	6
MASHCO_PIRO	ear	xepi	6
AMUESHA	ear	yet	6
YAVITERO	ear	tasine	7
PARAUJANO	ear	taCo	7
TARIANA	ear	thi	7
WAPISHANA	ear	thaini	7
WAPISIANA	ear	tain	7
AMUESHA	ear	etac	7
PARESI	ear	itinihe	8
BARE	ear	idatinihi	8
PALIKUR	ear	taybi	9
MAXINERI	ear	tyepi	9
CHAMICURO	ear	Cayi	9
MAPIDIAN_2	ear	sija	10
MAWAYANA	ear	Sidya	10
BANIWA_2	ear	riko	11
TERENA	ear	kenyo	12
GARIFUNA	ear	arigai	13
LOKONO	ear	jikehi	14
WAYUU	ear	waCe7e	15
YAWALAPITI	ear	c3r3	16
ACHAGUA	ear	wiba	17
TARIANO	ear	topitiale	18
WAREKENA	ear	nutanipara	19
YUCUNA_2	ear	i7ihwihi	20
BANIWA	tongue	enene	1
BANIWA_2	tongue	enene	1
BAURE	tongue	epenene	1
IGNACIANO	tongue	nene	1
TERENA	tongue	nene	1
TRINITARIO	tongue	nene	1
GARIFUNA	tongue	i5e5ei	1
PARAUJANO	tongue	Ce5a	1
MEHINAKU	tongue	nei	1
PARESI	tongue	inini	1
WAURA	tongue	nei	1
YAWALAPITI	tongue	53t3	1
PALIKUR	tongue	neni	1
ACHAGUA	tongue	inane	1
BARE	tongue	neni	1
CURRIPACO	tongue	enene	1
PIAPOCO	tongue	nene	1
PIAPOCO_2	tongue	nene	1
TARIANA	tongue	enene	1
YUCUNA	tongue	lena	1
YUCUNA_2	tongue	lenahi	1
AJYININKA_APURUCAYALI	tongue	nene	1
AJYININKA_APURUCAYALI	tongue	nini	1
ASHANINKA	tongue	nonene	1
ASHENINKA	tongue	nene	1
CAMPA_DE_PERENE	tongue	nonene	1
CAQUINTE	tongue	nanene	1
MACHIGUENGA	tongue	neneci	1
NOMATSIGUENGA	tongue	nanine	1
APURINA	tongue	n3n3	1
INAPARI	tongue	nenipati	1
MASHCO_PIRO	tongue	nn3	1
MAXINERI	tongue	n3	1
WAPISIANA	tongue	ininuk	1
WAPISIANA	tongue	unanob	1
AMUESHA	tongue	nyenyec	1
CHAMICURO	tongue	menu	1
LOKONO	tongue	uye	2
WAYUU	tongue	waye	2
MAPIDIAN_2	tongue	yoyoba	3
MAWAYANA	tongue	yoyoba	3
WAPISHANA	tongue	ninu7ba	4
WAPISIANA	tongue	inoba	4
WAPIXANA	tongue	ninubay	4
YAVITERO	tongue	tate	5
BAURE	tongue	pen	6
RESIGARO	tongue	e7hepe	7
TARIANO	tongue	yemepikitiali	8
WAREKENA	tongue	talu	9
GARIFUNA	breasts	uri	1
PARAUJANO	breasts	yiri	1
LOKONO	breasts	joh3	2
MEHINAKU	breasts	3h3	2
WAURA	breasts	h3	2
BANIWA	breasts	inia	3
YAVITERO	breasts	cini	3
BAURE	breasts	Son	3
TERENA	breasts	Sene	3
TRINITARIO	breasts	Cene	3
PARESI	breasts	etotone	3
YAWALAPITI	breasts	tinawtihi	3
ACHAGUA	breasts	ini	3
BARE	breasts	dini	3
CURRIPACO	breasts	ruini	3
PIAPOCO	breasts	ini	3
PIAPOCO_2	breasts	ini	3
RESIGARO	breasts	ihnimu	3
TARIANA	breasts	eni	3
WAREKENA	breasts	Cini	3
AJYININKA_APURUCAYALI	breasts	tini	3
ASHENINKA_UCAYALI_YURUA	breasts	tene	3
APURINA	breasts	ten3	3
INAPARI	breasts	Ciniawati	3
MASHCO_PIRO	breasts	tn3	3
MAXINERI	breasts	tn3	3
MAPIDIAN_2	breasts	d3	3
WAPISHANA	breasts	7d3n	3
WAPISIANA	breasts	dino	3
WAPIXANA	breasts	d3n3y	3
CHAMICURO	breasts	teni	3
BANIWA_2	breasts	koda	4
PIAPOCO_2	breasts	ukuta	4
YUCUNA	breasts	Cu7uCure	5
YUCUNA_2	breasts	Cu7uCu	5
ASHENINKA_PICHIS	breasts	CoCo	5
WAPISIANA	breasts	dukuli	5
ASHANINKA	breasts	tsomitsi	6
ASHENINKA	breasts	comi	6
CAMPA_DE_PERENE	breasts	othomi	6
MACHIGUENGA	breasts	comici	6
NOMATSIGUENGA	breasts	ocomi	6
WAYUU	breasts	waCira	7
MASHCO_PIRO	breasts	sta	8
AMUESHA	breasts	momorec	9
BANIWA_2	liver	Sopana	1
YAVITERO	liver	hane	1
IGNACIANO	liver	upana	1
TRINITARIO	liver	topono	1
GARIFUNA	liver	ubanau	1
LOKONO	liver	banah3	1
PARAUJANO	liver	pana	1
WAYUU	liver	s3pana	1
WAYUU	liver	spana	1
MEHINAKU	liver	panai	1
WAURA	liver	nupana	1
YAWALAPITI	liver	nupana	1
PALIKUR	liver	pani	1
CURRIPACO	liver	copana	1
PIAPOCO	liver	ubana	1
PIAPOCO_2	liver	ubana	1
RESIGARO	liver	opanu	1
WAREKENA	liver	nenituana	1
WAREKENA	liver	pane	1
YUCUNA	liver	panahi	1
YUCUNA_2	liver	panahi	1
AJYININKA_APURUCAYALI	liver	irapana	1
ASHENINKA_PICHIS	liver	irapana	1
ASHENINKA_UCAYALI_YURUA	liver	irapana	1
CAMPA_DE_PERENE	liver	irirapana	1
CAQUINTE	liver	irapana	1
MACHIGUENGA	liver	irirapananci	1
NOMATSIGUENGA	liver	nompana	1
INAPARI	liver	upanati	1
MASHCO_PIRO	liver	hopna	1
MAXINERI	liver	hopna	1
AMUESHA	liver	opanac	1
CHAMICURO	liver	ohpana	1
BARE	liver	kabare	2
MAPIDIAN_2	liver	Suba	2
MAWAYANA	liver	Suba	2
WAPISHANA	liver	kh37ba	2
WAPISIANA	liver	kuba	2
ASHANINKA	liver	nanatare	3
ASHENINKA	liver	iranatore	3
BANIWA	liver	hryutana	4
BAURE	liver	eperon	5
TERENA	liver	EpEkEpE	6
ACHAGUA	liver	Calide	7
TARIANA	liver	kEletEnE	8
TARIANO	liver	pibitepe	9
APURINA	liver	k3c3ne	10
BAURE	sun	ses	1
IGNACIANO	sun	saCe	1
TRINITARIO	sun	saCe	1
BANIWA	sun	kamui	2
YAVITERO	sun	kamuLi	2
TERENA	sun	kESe	2
LOKONO	sun	hadali	2
PARAUJANO	sun	kai	2
PARAUJANO	sun	kei	2
WAYUU	sun	ka7i	2
MEHINAKU	sun	kam3	2
PARESI	sun	kamai	2
WAURA	sun	kam3	2
YAWALAPITI	sun	kami	2
PALIKUR	sun	kamuwi	2
ACHAGUA	sun	kaiwia	2
BARE	sun	kamuhu	2
CURRIPACO	sun	heri	2
PIAPOCO	sun	eri	2
RESIGARO	sun	ha7i	2
TARIANO	sun	keri	2
WAREKENA	sun	amuSi	2
YUCUNA	sun	kamu	2
ASHANINKA	sun	katsirincaiteri	2
ASHENINKA	sun	kacirinkaiteri	2
CAQUINTE	sun	kaciri	2
MAPIDIAN_2	sun	kamo	2
MAWAYANA	sun	kamu	2
WAPISIANA	sun	kamu	2
WAPIXANA	sun	kamu	2
AJYININKA_APURUCAYALI	sun	orya	3
ASHENINKA_PICHIS	sun	orya	3
ASHENINKA_UCAYALI_YURUA	sun	orya	3
ASHANINKA	sun	poreatsiri	4
CAMPA_DE_PERENE	sun	oreaciri	4
MACHIGUENGA	sun	poreaciri	4
APURINA	sun	atokaCi	5
INAPARI	sun	tu7ati	5
MASHCO_PIRO	sun	tkaCi	5
MAXINERI	sun	tkaCi	5
GARIFUNA	sun	weyu	6
TARIANA	sun	ekwEpitekeri	7
NOMATSIGUENGA	sun	paba	8
AMUESHA	sun	acnye	9
CHAMICURO	sun	mo7sohko	10
ACHAGUA	mountain	duli	1
PIAPOCO	mountain	duli	1
BANIWA	mountain	icapa	2
YAVITERO	mountain	yaha	2
BARE	mountain	siyaba	2
TARIANA	mountain	hyEpE	2
WAREKENA	mountain	yapa	2
AJYININKA_APURUCAYALI	mountain	antami	3
ASHENINKA_PICHIS	mountain	antami	3
ASHENINKA_UCAYALI_YURUA	mountain	antami	3
PARAUJANO	mountain	utaCi	4
WAYUU	mountain	uCi	4
CAMPA_DE_PERENE	mountain	ociSi	4
CAQUINTE	mountain	oceNpi	4
MACHIGUENGA	mountain	otiSi	4
IGNACIANO	mountain	mari	5
IGNACIANO	mountain	masi7i	5
MASHCO_PIRO	mountain	mahka	5
MAXINERI	mountain	mahka	5
WAPISIANA	mountain	mediku	5
TERENA	mountain	mEpoi	6
TRINITARIO	mountain	nux7emari	7
GARIFUNA	mountain	wubu	8
LOKONO	mountain	hororoSi	9
WAYUU	mountain	nam3na	10
MEHINAKU	mountain	keh3t3kuma	11
PARESI	mountain	Tairi	12
YAWALAPITI	mountain	taputaputako	13
ACHAGUA	mountain	awaka	14
CURRIPACO	mountain	hipana	15
PIAPOCO	mountain	manuiriduli	16
TARIANO	mountain	kaipunipe	17
YUCUNA	mountain	yenuri	18
YUCUNA	mountain	ipure	19
ASHENINKA	mountain	tonkari	20
CAMPA_DE_PERENE	mountain	otonkaiCa	21
NOMATSIGUENGA	mountain	ogitoha	22
APURINA	mountain	sona	23
INAPARI	mountain	imapaha	24
MASHCO_PIRO	mountain	pxita	25
MAWAYANA	mountain	r3n3	26
WAPIXANA	mountain	d3k3u	27
AMUESHA	mountain	a8penety	28
CHAMICURO	mountain	tisna	29
IGNACIANO	name	ihare	1
IGNACIANO	name	iharu	1
TERENA	name	ihe	1
TRINITARIO	name	ihare	1
GARIFUNA	name	iri	1
LOKONO	name	iri	1
PARESI	name	eneSare	1
RESIGARO	name	ibu	1
YUCUNA	name	ihi	1
YUCUNA_2	name	ihi	1
NOMATSIGUENGA	name	ihipahiro	1
WAYUU	name	s3n3lia	2
WAYUU	name	s3an3lia	2
BANIWA	name	pitana	3
BANIWA_2	name	ipitana	3
MEHINAKU	name	nup3na	3
WAURA	name	kupina	3
YAWALAPITI	name	kipina	3
CURRIPACO	name	pepitana	3
PIAPOCO	name	waipidena	3
PIAPOCO_2	name	ipidena	3
TARIANA	name	pitEnE	3
ASHANINKA	name	noaxiro	4
ASHANINKA	name	nowaxiro	4
ASHENINKA	name	noahiro	4
CAMPA_DE_PERENE	name	nowero	4
CAQUINTE	name	bairo	5
MACHIGUENGA	name	baironci	5
APURINA	name	hiXaka	6
APURINA	name	iXaka	6
MASHCO_PIRO	name	hiwaka	6
MAXINERI	name	hiwaka	6
WAPISHANA	name	3	7
WAPIXANA	name	3	7
MAPIDIAN_2	name	denka	8
MAWAYANA	name	r3renka	8
YAVITERO	name	iLiwanaha	9
BARE	name	naha	10
WAREKENA	name	Sina	11
CAMPA_DE_PERENE	name	itoairo	12
WAPISIANA	name	dakut	13
AMUESHA	name	8oCnyec	14
CHAMICURO	name	uxsi	15
BAURE	skin	Com	1
BAURE	skin	niCom	1
MASHCO_PIRO	skin	nikCimta	1
AMUESHA	skin	yezom	1
TERENA	skin	moto	2
LOKONO	skin	3da	2
PARAUJANO	skin	woto	2
WAYUU	skin	wata	2
MEHINAKU	skin	mai	2
PARESI	skin	militi	2
WAURA	skin	mai	2
YAWALAPITI	skin	ma	2
PALIKUR	skin	magi	2
WAREKENA	skin	mata	2
NOMATSIGUENGA	skin	masici	2
APURINA	skin	mata	2
INAPARI	skin	maCati	2
MASHCO_PIRO	skin	mta	2
MAXINERI	skin	mta	2
MAPIDIAN_2	skin	mada	2
MAWAYANA	skin	mada	2
WAPISHANA	skin	ma7da	2
WAPISIANA	skin	mad	2
WAPIXANA	skin	maday	2
BANIWA_2	skin	ya	3
CURRIPACO	skin	iya	3
IGNACIANO	skin	umama	4
TRINITARIO	skin	ummo	4
BARE	skin	idahai	4
PIAPOCO	skin	imami	4
PIAPOCO_2	skin	imami	4
RESIGARO	skin	emu	4
YUCUNA	skin	ema	4
YUCUNA	skin	ima	4
YUCUNA_2	skin	imahi	4
AJYININKA_APURUCAYALI	skin	meSina	5
AJYININKA_APURUCAYALI	skin	miSina	5
ASHANINKA	skin	nomeshina	5
ASHENINKA	skin	meSina	5
CAMPA_DE_PERENE	skin	nomeSina	5
CAMPA_DE_PERENE	skin	nomESina	5
CAQUINTE	skin	meSina	5
MACHIGUENGA	skin	meSinanci	5
MAPIDIAN_2	skin	Sirama	6
AMUESHA	skin	zomac	6
CHAMICURO	skin	Sama	6
YAVITERO	skin	itamaka	7
IGNACIANO	skin	paruma	8
GARIFUNA	skin	urau	9
LOKONO	skin	waye	10
PARAUJANO	skin	hundo	11
TARIANA	skin	jE	12
TARIANO	skin	tapali	13
