# Supplementary material for: A test of Generalized Bayesian dating: A new linguistic dating method
Source: PLoS One. 2020 Aug 12;15(8):e0236522. doi: 10.1371/journal.pone.0236522 (PMC7423060; doi:10.1371/journal.pone.0236522)
Supplement: S1 File — Python code for extracting data from ASJP word lists, cognate identification, and conversion to nexus files. Word lists annotated for cognacy for all families. Nexus files and MrBayes command files for all families. (ZIP) [file pone.0236522.s001.zip › S1 Supporting Information/Cognates/Ijoid.txt.svm.CRP.0.57.cognates]

doculect	concept	asjp	cogid
AKAHA	one	kiei	1
AKITA	one	kEni	1
APOI	one	kEni	1
AROGBO	one	kEni	1
BASAN	one	kEni	1
BISENI	one	kanii	1
BUMO	one	kEni	1
EAST_OLODIAMA	one	kENEni	1
EAST_OLODIAMA	one	kEni	1
EAST_TARAKIRI	one	kEni	1
EKPETIAMA	one	kEni	1
FURUPAGHA	one	kEni	1
GBARAIN	one	kEni	1
GBARANMATU	one	kEni	1
IDUWINI	one	kEni	1
IKIBIRI	one	kEni	1
IZON	one	keni	1
KABOU	one	kEni	1
KOLOKUMA	one	kEni	1
KUNBO	one	kEni	1
MEIN	one	kEni	1
NEMBE	one	kioi	1
OGBE_IJO	one	kEni	1
OGBOIN	one	kEni	1
OGULAGHA	one	kEni	1
OPEREMO	one	kEni	1
OPOROMO	one	kEni	1
ORUMA	one	kEni	1
OYAKIRI	one	kEni	1
WEST_TARAKIRI	one	kEni	1
DEFAKA	one	bgori	2
NEMBE	one	bgoriye	2
NKORO	one	bgori	2
IBANI	one	NE	3
KALABARI	one	iNei	3
OKRIKA	one	Nei	3
AKAHA	one	gboriye	4
KALABARI	one	gbere	4
OKRIKA	one	gbori	4
AKAHA	two	mai	1
AKITA	two	maamu	1
APOI	two	maamu	1
AROGBO	two	mamu	1
BASAN	two	maamu	1
BISENI	two	ma	1
BUMO	two	maamu	1
DEFAKA	two	maama	1
EAST_OLODIAMA	two	maamu	1
EAST_TARAKIRI	two	maamu	1
EKPETIAMA	two	maamu	1
FURUPAGHA	two	maamu	1
GBARAIN	two	maamu	1
GBARANMATU	two	mamu	1
IBANI	two	mmE	1
IDUWINI	two	maamu	1
IKIBIRI	two	maamu	1
IZON	two	mamu	1
KABOU	two	mamu	1
KALABARI	two	mai	1
KALABARI	two	ma	1
KOLOKUMA	two	maamu	1
KUNBO	two	mamu	1
MEIN	two	mamu	1
NEMBE	two	mai	1
NKORO	two	maami	1
OGBE_IJO	two	maamu	1
OGBOIN	two	maamu	1
OGULAGHA	two	maamu	1
OKRIKA	two	mmai	1
OPEREMO	two	maamu	1
OPOROMO	two	maamu	1
ORUMA	two	maau	1
OYAKIRI	two	maamu	1
WEST_TARAKIRI	two	mamu	1
AKITA	person	kimi	1
APOI	person	kimi	1
AROGBO	person	kimi	1
BASAN	person	kimi	1
BISENI	person	kimi	1
BUMO	person	kimi	1
EAST_OLODIAMA	person	kimi	1
EAST_TARAKIRI	person	kEmE	1
EKPETIAMA	person	kimi	1
FURUPAGHA	person	kimi	1
FURUPAGHA	person	kibo	1
GBARAIN	person	kimi	1
GBARANMATU	person	kimi	1
IBANI	person	kini	1
IDUWINI	person	kimi	1
IKIBIRI	person	kEmE	1
KABOU	person	kEmE	1
KOLOKUMA	person	kimi	1
KUNBO	person	kimi	1
MEIN	person	kimi	1
NEMBE	person	kumo	1
NKORO	person	kini	1
OGBE_IJO	person	kimi	1
OGBOIN	person	kEmE	1
OGULAGHA	person	kimi	1
OPEREMO	person	kimi	1
OPOROMO	person	kEmEbo	1
ORUMA	person	kimi	1
OYAKIRI	person	kimi	1
WEST_TARAKIRI	person	kEmE	1
AKAHA	person	koNonu	2
DEFAKA	person	nom	3
IBANI	person	mbubo	4
AKAHA	fish	indi	1
AKITA	fish	izi	1
APOI	fish	indi	1
AROGBO	fish	idi	1
BASAN	fish	indi	1
BISENI	fish	izi	1
BUMO	fish	indi	1
EAST_OLODIAMA	fish	indi	1
EAST_TARAKIRI	fish	indi	1
EKPETIAMA	fish	indi	1
FURUPAGHA	fish	idi	1
GBARAIN	fish	indi	1
GBARANMATU	fish	idi	1
IBANI	fish	nji	1
IDUWINI	fish	idi	1
IKIBIRI	fish	indi	1
IZON	fish	indi	1
KABOU	fish	endi	1
KALABARI	fish	inTi	1
KOLOKUMA	fish	indi	1
KUNBO	fish	endi	1
MEIN	fish	endi	1
NEMBE	fish	indi	1
NKORO	fish	nji	1
OGBE_IJO	fish	indi	1
OGBOIN	fish	indi	1
OGULAGHA	fish	idi	1
OKRIKA	fish	inji	1
OPEREMO	fish	endi	1
OPOROMO	fish	indi	1
ORUMA	fish	idi	1
OYAKIRI	fish	indi	1
WEST_TARAKIRI	fish	endi	1
DEFAKA	fish	tina	2
AKAHA	dog	obiri	1
AKITA	dog	ebiri	1
APOI	dog	obiri	1
AROGBO	dog	obiri	1
BASAN	dog	obiri	1
BISENI	dog	ebiri	1
BUMO	dog	obiri	1
DEFAKA	dog	ebere	1
EAST_OLODIAMA	dog	obiri	1
EAST_TARAKIRI	dog	obiri	1
EKPETIAMA	dog	obiri	1
FURUPAGHA	dog	obiri	1
GBARAIN	dog	obiri	1
GBARANMATU	dog	obiri	1
IBANI	dog	obiri	1
IDUWINI	dog	obiri	1
IKIBIRI	dog	obiri	1
IZON	dog	obiri	1
KABOU	dog	obiri	1
KALABARI	dog	obiri	1
KOLOKUMA	dog	obiri	1
KUNBO	dog	obiri	1
MEIN	dog	obiri	1
NEMBE	dog	obiri	1
NKORO	dog	obiri	1
OGBE_IJO	dog	obiri	1
OGBOIN	dog	obiri	1
OGULAGHA	dog	obiri	1
OKRIKA	dog	obiri	1
OPEREMO	dog	obiri	1
OPOROMO	dog	obiri	1
OYAKIRI	dog	obiri	1
WEST_TARAKIRI	dog	obiri	1
ORUMA	dog	sie	2
AKAHA	louse	iku	1
APOI	louse	uku	1
AROGBO	louse	uku	1
BASAN	louse	uku	1
BUMO	louse	iku	1
EAST_OLODIAMA	louse	uku	1
EAST_TARAKIRI	louse	oku	1
EKPETIAMA	louse	ugu	1
FURUPAGHA	louse	uku	1
GBARAIN	louse	ugu	1
GBARANMATU	louse	uku	1
IDUWINI	louse	iku	1
IKIBIRI	louse	oku	1
KOLOKUMA	louse	ugu	1
KUNBO	louse	oku	1
MEIN	louse	oku	1
NEMBE	louse	iku	1
NKORO	louse	oku	1
OGBE_IJO	louse	oku	1
OGBE_IJO	louse	uku	1
OGBOIN	louse	oku	1
OGULAGHA	louse	iku	1
OPEREMO	louse	oku	1
OPOROMO	louse	oku	1
OYAKIRI	louse	uku	1
WEST_TARAKIRI	louse	oku	1
KABOU	louse	owei	2
KUNBO	louse	owei	2
BISENI	louse	sibiyE	3
ORUMA	louse	seiye	3
AKITA	louse	ikpolosi	4
DEFAKA	louse	mkpi	5
KABOU	louse	bidEownei	6
AKAHA	tree	tE	1
AKITA	tree	si	1
APOI	tree	ti	1
AROGBO	tree	tE	1
AROGBO	tree	ti	1
BASAN	tree	ti	1
BISENI	tree	si	1
BUMO	tree	ti	1
EAST_OLODIAMA	tree	ti	1
EAST_TARAKIRI	tree	tEi	1
EKPETIAMA	tree	ti	1
FURUPAGHA	tree	ti	1
GBARAIN	tree	ti	1
GBARANMATU	tree	ti	1
GBARANMATU	tree	tE	1
IBANI	tree	si	1
IDUWINI	tree	ti	1
IKIBIRI	tree	tEi	1
IZON	tree	tin	1
KABOU	tree	ti	1
KALABARI	tree	sin	1
KOLOKUMA	tree	ti	1
KUNBO	tree	ti	1
NEMBE	tree	ti	1
NKORO	tree	ti	1
OGBE_IJO	tree	ti	1
OGBOIN	tree	tE	1
OGULAGHA	tree	ti	1
OKRIKA	tree	Cin	1
OPEREMO	tree	ti	1
OPOROMO	tree	tEi	1
ORUMA	tree	ti	1
OYAKIRI	tree	ti	1
WEST_TARAKIRI	tree	ti	1
DEFAKA	tree	iboti	2
MEIN	tree	abo	3
MEIN	tree	ErE	4
AKAHA	leaf	tEberi	1
AKITA	leaf	fuberi	1
AROGBO	leaf	tEberi	1
BASAN	leaf	tiberi	1
BISENI	leaf	fuberi	1
BISENI	leaf	fuberiye	1
BUMO	leaf	tiberi	1
EAST_OLODIAMA	leaf	tiberi	1
FURUPAGHA	leaf	diberi	1
GBARANMATU	leaf	fuberi	1
IDUWINI	leaf	fuberi	1
KOLOKUMA	leaf	tiberi	1
NEMBE	leaf	tiberi	1
NEMBE	leaf	diriberi	1
OGBE_IJO	leaf	fuberi	1
OGULAGHA	leaf	fuberi	1
OPOROMO	leaf	tEiberi	1
ORUMA	leaf	tiberi	1
APOI	leaf	tipomu	2
EAST_TARAKIRI	leaf	tEipomu	2
EKPETIAMA	leaf	pomu	2
GBARAIN	leaf	fupomu	2
IKIBIRI	leaf	pomu	2
KABOU	leaf	tipomu	2
KOLOKUMA	leaf	tipomu	2
KUNBO	leaf	pomu	2
MEIN	leaf	pomu	2
OGBOIN	leaf	pomu	2
OGBOIN	leaf	tEpomu	2
OPEREMO	leaf	fuupomu	2
OPEREMO	leaf	tipomu	2
OYAKIRI	leaf	tipomu	2
WEST_TARAKIRI	leaf	tipomu	2
DEFAKA	leaf	jiriapa	3
NKORO	leaf	jiripaxaraapa	3
IBANI	leaf	a5in5a	4
MEIN	leaf	fun	5
AKAHA	skin	opurna	1
AKITA	skin	apara	1
AKITA	skin	ozuapara	1
APOI	skin	ozuopurna	1
BASAN	skin	opirna	1
BISENI	skin	azuapara	1
BISENI	skin	apara	1
BUMO	skin	opurna	1
EAST_OLODIAMA	skin	opurna	1
EAST_TARAKIRI	skin	apurna	1
FURUPAGHA	skin	ojutama	1
GBARAIN	skin	buopara	1
GBARANMATU	skin	opirai	1
IBANI	skin	ojuapara	1
IDUWINI	skin	opurai	1
IDUWINI	skin	ozuopurai	1
IZON	skin	apura	1
KABOU	skin	apirna	1
KALABARI	skin	ojukiri	1
KUNBO	skin	apira	1
NEMBE	skin	oduopina	1
NKORO	skin	buapara	1
OGBE_IJO	skin	oNgoapirai	1
OGULAGHA	skin	ozuopirai	1
OKRIKA	skin	ojuapura	1
OPEREMO	skin	aNgoapirai	1
OPOROMO	skin	ozuopurna	1
ORUMA	skin	buopara	1
OYAKIRI	skin	aNgoapurna	1
WEST_TARAKIRI	skin	aNgoapira	1
AROGBO	skin	namaozi	2
GBARANMATU	skin	namaoji	2
EKPETIAMA	skin	oNgoozu	3
IKIBIRI	skin	aNgo	3
KOLOKUMA	skin	oNgo	3
OGBOIN	skin	aNgokubu	3
KOLOKUMA	skin	ozu	4
OGBOIN	skin	ozu	4
AROGBO	skin	kimiawo	5
DEFAKA	skin	ikpa	6
MEIN	skin	ani	7
APOI	blood	isomou	1
AROGBO	blood	isomo	1
BASAN	blood	isomou	1
EAST_OLODIAMA	blood	isomo	1
EAST_TARAKIRI	blood	isomo	1
FURUPAGHA	blood	isomou	1
GBARANMATU	blood	isomou	1
IKIBIRI	blood	isomo	1
OGBOIN	blood	isomo	1
OPOROMO	blood	isomo	1
AKITA	blood	ibu	2
BISENI	blood	ibu	2
AKITA	blood	asi	3
BUMO	blood	asi	3
DEFAKA	blood	asi	3
EKPETIAMA	blood	asi	3
GBARAIN	blood	asi	3
IZON	blood	asin	3
KABOU	blood	asima	3
KOLOKUMA	blood	asi	3
KUNBO	blood	asi	3
MEIN	blood	asin	3
NEMBE	blood	ErEsiNa	3
NKORO	blood	asi	3
OGBE_IJO	blood	asiyai	3
OPEREMO	blood	asi	3
ORUMA	blood	asi	3
OYAKIRI	blood	asi	3
WEST_TARAKIRI	blood	asi	3
BASAN	blood	kui	4
IDUWINI	blood	kui	4
OGULAGHA	blood	kui	4
BISENI	blood	ambiE	5
IBANI	blood	mbi5E	5
KALABARI	blood	ombiye	5
IZON	blood	obara	6
KOLOKUMA	blood	obara	6
AKAHA	blood	oduyai	7
BUMO	blood	ozuyai	7
NEMBE	blood	oduai	7
OKRIKA	blood	pulo	8
AKAHA	bone	imgbo	1
AKITA	bone	igbo	1
APOI	bone	umgbou	1
AROGBO	bone	ugbou	1
BASAN	bone	umgbou	1
BISENI	bone	imgbo	1
BUMO	bone	omgbo	1
DEFAKA	bone	mbua	1
EAST_OLODIAMA	bone	umgbo	1
EAST_TARAKIRI	bone	omgbo	1
EKPETIAMA	bone	umgbou	1
FURUPAGHA	bone	ugbou	1
GBARAIN	bone	umgbou	1
GBARANMATU	bone	ugbou	1
IBANI	bone	mgbe	1
IDUWINI	bone	igbou	1
IKIBIRI	bone	umgbo	1
IZON	bone	umgbou	1
KABOU	bone	emgbou	1
KALABARI	bone	imgbe	1
KOLOKUMA	bone	umgbou	1
KUNBO	bone	omgbou	1
MEIN	bone	amgbou	1
NEMBE	bone	imgba	1
NKORO	bone	mgba	1
OGBE_IJO	bone	imgbou	1
OGBOIN	bone	omgbo	1
OGULAGHA	bone	igbou	1
OKRIKA	bone	mgbe	1
OPEREMO	bone	emgbou	1
OPOROMO	bone	omgbo	1
ORUMA	bone	igbo	1
OYAKIRI	bone	umgbou	1
WEST_TARAKIRI	bone	emgbou	1
FURUPAGHA	bone	okokoro	2
AROGBO	horn	namaugbu	1
EAST_OLODIAMA	horn	namaumgbo	1
FURUPAGHA	horn	namaugbu	1
NEMBE	horn	namaikpali	1
ORUMA	horn	namaokuro	1
AROGBO	horn	ugbu	2
BASAN	horn	umgbu	2
EKPETIAMA	horn	imgbe	2
GBARANMATU	horn	agbu	2
KOLOKUMA	horn	imgbe	2
OYAKIRI	horn	umgbu	2
AKITA	horn	okurno	3
BISENI	horn	okuro	3
BUMO	horn	namakurno	3
EAST_TARAKIRI	horn	kurna	3
IKIBIRI	horn	kurna	3
KABOU	horn	akurna	3
KUNBO	horn	akurna	3
OGBOIN	horn	akurna	3
OPOROMO	horn	kurno	3
ORUMA	horn	okuro	3
WEST_TARAKIRI	horn	ukurai	3
AKAHA	horn	ikpalu	4
DEFAKA	horn	ifali	4
IBANI	horn	ikpaNi	4
NEMBE	horn	ikpali	4
NKORO	horn	ifali	4
IDUWINI	horn	odu	5
MEIN	horn	adu	5
OGBE_IJO	horn	odu	5
OGULAGHA	horn	odu	5
OPEREMO	horn	adu	5
IDUWINI	horn	kpeka	6
OGULAGHA	horn	kpeka	6
APOI	horn	egbelegbele	7
GBARAIN	horn	EkE	8
AKAHA	ear	beri	1
AKITA	ear	beri	1
APOI	ear	beri	1
AROGBO	ear	beri	1
BASAN	ear	beri	1
BISENI	ear	beri	1
BUMO	ear	beri	1
DEFAKA	ear	basi	1
EAST_OLODIAMA	ear	beri	1
EAST_TARAKIRI	ear	beri	1
EKPETIAMA	ear	beri	1
FURUPAGHA	ear	beri	1
GBARAIN	ear	beri	1
GBARANMATU	ear	beri	1
IBANI	ear	biri	1
IDUWINI	ear	beri	1
IKIBIRI	ear	beri	1
IZON	ear	beri	1
KABOU	ear	beri	1
KALABARI	ear	beri	1
KOLOKUMA	ear	beri	1
KUNBO	ear	beri	1
MEIN	ear	beri	1
NEMBE	ear	beri	1
NKORO	ear	beri	1
OGBE_IJO	ear	beri	1
OGBOIN	ear	beri	1
OGULAGHA	ear	beri	1
OKRIKA	ear	beri	1
OPEREMO	ear	beri	1
OPOROMO	ear	beri	1
ORUMA	ear	beri	1
OYAKIRI	ear	beri	1
WEST_TARAKIRI	ear	beri	1
AKAHA	eye	toru	1
AKITA	eye	tori	1
APOI	eye	toru	1
AROGBO	eye	toru	1
BASAN	eye	toru	1
BISENI	eye	toru	1
BUMO	eye	toru	1
EAST_OLODIAMA	eye	toru	1
EAST_TARAKIRI	eye	toru	1
EKPETIAMA	eye	toru	1
FURUPAGHA	eye	toru	1
GBARAIN	eye	toru	1
GBARANMATU	eye	toru	1
IBANI	eye	torumgbolu	1
IDUWINI	eye	toru	1
IKIBIRI	eye	toru	1
IZON	eye	toru	1
KABOU	eye	toru	1
KALABARI	eye	toruNbo	1
KOLOKUMA	eye	toru	1
KUNBO	eye	toru	1
MEIN	eye	toru	1
NEMBE	eye	toru	1
NKORO	eye	toru	1
OGBE_IJO	eye	toru	1
OGBOIN	eye	toru	1
OGULAGHA	eye	toru	1
OKRIKA	eye	torumgbolu	1
OPEREMO	eye	toru	1
OPOROMO	eye	toru	1
ORUMA	eye	tori	1
OYAKIRI	eye	toru	1
WEST_TARAKIRI	eye	toru	1
DEFAKA	eye	oyo	2
AKAHA	nose	nini	1
AKITA	nose	nini	1
APOI	nose	nini	1
AROGBO	nose	nini	1
BASAN	nose	nini	1
BISENI	nose	nini	1
BUMO	nose	nini	1
DEFAKA	nose	nini	1
EAST_OLODIAMA	nose	nini	1
EAST_TARAKIRI	nose	nini	1
EKPETIAMA	nose	nini	1
FURUPAGHA	nose	nini	1
GBARAIN	nose	nini	1
GBARANMATU	nose	nini	1
IBANI	nose	nini	1
IDUWINI	nose	nini	1
IKIBIRI	nose	nini	1
IZON	nose	nini	1
KABOU	nose	nini	1
KALABARI	nose	nini	1
KOLOKUMA	nose	nini	1
KUNBO	nose	nini	1
MEIN	nose	nini	1
NEMBE	nose	nini	1
NKORO	nose	nini	1
OGBE_IJO	nose	nini	1
OGBOIN	nose	nini	1
OGULAGHA	nose	nini	1
OKRIKA	nose	nini	1
OPEREMO	nose	nini	1
OPOROMO	nose	nini	1
ORUMA	nose	inini	1
OYAKIRI	nose	nini	1
WEST_TARAKIRI	nose	nini	1
AKAHA	tooth	aka	1
AKITA	tooth	aka	1
APOI	tooth	aka	1
AROGBO	tooth	aka	1
BASAN	tooth	aka	1
BISENI	tooth	aka	1
BUMO	tooth	aka	1
EAST_OLODIAMA	tooth	aka	1
EAST_TARAKIRI	tooth	aka	1
EKPETIAMA	tooth	aka	1
FURUPAGHA	tooth	aka	1
GBARAIN	tooth	aka	1
GBARANMATU	tooth	aka	1
IBANI	tooth	aka	1
IDUWINI	tooth	aka	1
IKIBIRI	tooth	aka	1
IZON	tooth	aka	1
KABOU	tooth	aka	1
KALABARI	tooth	aka	1
KOLOKUMA	tooth	aka	1
KUNBO	tooth	aka	1
MEIN	tooth	aka	1
NEMBE	tooth	aka	1
NKORO	tooth	aka	1
OGBE_IJO	tooth	aka	1
OGBOIN	tooth	aka	1
OGULAGHA	tooth	aka	1
OKRIKA	tooth	aka	1
OPEREMO	tooth	aka	1
OPOROMO	tooth	aka	1
ORUMA	tooth	aka	1
OYAKIRI	tooth	aka	1
WEST_TARAKIRI	tooth	aka	1
AKAHA	tooth	iyehEyai	2
DEFAKA	tooth	nia	3
APOI	tongue	mEliye	1
BASAN	tongue	mEliye	1
BUMO	tongue	mEliye	1
EAST_OLODIAMA	tongue	mEliye	1
EAST_TARAKIRI	tongue	mEli	1
OGBOIN	tongue	mEliye	1
OPOROMO	tongue	mEli	1
OYAKIRI	tongue	mEliye	1
AKAHA	tongue	ElE	2
AKITA	tongue	bElE	2
AROGBO	tongue	bElou	2
BISENI	tongue	bilE	2
DEFAKA	tongue	mEndou	2
EKPETIAMA	tongue	bibibolou	2
EKPETIAMA	tongue	molou	2
FURUPAGHA	tongue	bElou	2
GBARAIN	tongue	imbolou	2
GBARANMATU	tongue	bolo	2
IBANI	tongue	bElE	2
IBANI	tongue	bipibElE	2
IDUWINI	tongue	bolou	2
IDUWINI	tongue	bulou	2
IKIBIRI	tongue	umolou	2
IZON	tongue	imolou	2
KABOU	tongue	mulo	2
KALABARI	tongue	bele	2
KOLOKUMA	tongue	imoiou	2
KUNBO	tongue	mulou	2
MEIN	tongue	bulou	2
NEMBE	tongue	bElEu	2
NKORO	tongue	bElE	2
OGBE_IJO	tongue	bulou	2
OGULAGHA	tongue	bolou	2
OKRIKA	tongue	bala	2
OPEREMO	tongue	bilou	2
ORUMA	tongue	bElE	2
WEST_TARAKIRI	tongue	amulo	2
WEST_TARAKIRI	tongue	bulo	2
AKAHA	knee	imgbele	1
AKITA	knee	boikpeleki	1
APOI	knee	imgbele	1
AROGBO	knee	bouigbele	1
AROGBO	knee	igbele	1
BASAN	knee	imgbele	1
BUMO	knee	imgbele	1
EAST_OLODIAMA	knee	imgbele	1
EAST_TARAKIRI	knee	imgbele	1
EKPETIAMA	knee	emgbele	1
FURUPAGHA	knee	igbele	1
GBARAIN	knee	imgbele	1
GBARANMATU	knee	igbele	1
IDUWINI	knee	egbele	1
IKIBIRI	knee	imgbele	1
IZON	knee	imgbele	1
KABOU	knee	buoemgbile	1
KOLOKUMA	knee	imgbele	1
KUNBO	knee	emgbile	1
MEIN	knee	emgbele	1
NKORO	knee	biomgbutebe	1
OGBE_IJO	knee	imgbele	1
OGBOIN	knee	emgbele	1
OGULAGHA	knee	bouigbele	1
OGULAGHA	knee	igbele	1
OPEREMO	knee	emgbele	1
OPOROMO	knee	imgbele	1
OYAKIRI	knee	imgbele	1
WEST_TARAKIRI	knee	emgbele	1
AKITA	knee	botei	2
IBANI	knee	buosibi	2
KALABARI	knee	buokuku	2
NEMBE	knee	ikpuku	2
OKRIKA	knee	buoikpuku	2
ORUMA	knee	buoiku	2
BISENI	knee	ikonie	3
NEMBE	knee	tibi	4
AKAHA	hand	bara	1
AKITA	hand	bara	1
APOI	hand	bira	1
AROGBO	hand	bira	1
BASAN	hand	bira	1
BISENI	hand	bira	1
BUMO	hand	bara	1
EAST_OLODIAMA	hand	bira	1
EAST_TARAKIRI	hand	bara	1
EKPETIAMA	hand	bara	1
FURUPAGHA	hand	bira	1
GBARAIN	hand	bara	1
GBARANMATU	hand	bira	1
IBANI	hand	bara	1
IDUWINI	hand	bira	1
IKIBIRI	hand	bara	1
IZON	hand	bara	1
KABOU	hand	bira	1
KALABARI	hand	bara	1
KOLOKUMA	hand	bara	1
KUNBO	hand	bira	1
MEIN	hand	bira	1
NEMBE	hand	bara	1
NKORO	hand	bara	1
OGBE_IJO	hand	bira	1
OGBOIN	hand	bira	1
OGBOIN	hand	bra	1
OGULAGHA	hand	bira	1
OKRIKA	hand	bara	1
OPEREMO	hand	bira	1
OPOROMO	hand	bira	1
ORUMA	hand	bara	1
OYAKIRI	hand	bira	1
WEST_TARAKIRI	hand	bira	1
DEFAKA	hand	ka	2
AKAHA	breasts	indo	1
AKITA	breasts	ido	1
APOI	breasts	indou	1
AROGBO	breasts	idou	1
BASAN	breasts	indou	1
BISENI	breasts	indo	1
BUMO	breasts	indo	1
DEFAKA	breasts	onuo	1
EAST_OLODIAMA	breasts	indo	1
EAST_TARAKIRI	breasts	indo	1
EKPETIAMA	breasts	indou	1
FURUPAGHA	breasts	idou	1
GBARAIN	breasts	indou	1
GBARANMATU	breasts	idou	1
IBANI	breasts	ndo	1
IDUWINI	breasts	idou	1
IDUWINI	breasts	indou	1
IKIBIRI	breasts	indo	1
KABOU	breasts	endou	1
KOLOKUMA	breasts	indou	1
KUNBO	breasts	endou	1
MEIN	breasts	endou	1
NEMBE	breasts	indo	1
NKORO	breasts	ndo	1
OGBE_IJO	breasts	indou	1
OGBOIN	breasts	indo	1
OGULAGHA	breasts	idou	1
OPEREMO	breasts	endou	1
OPOROMO	breasts	indo	1
ORUMA	breasts	ido	1
OYAKIRI	breasts	indou	1
WEST_TARAKIRI	breasts	indou	1
AKAHA	liver	wabaye	1
AROGBO	liver	foifiye	1
BASAN	liver	foifiye	1
EAST_OLODIAMA	liver	abobiye	1
FURUPAGHA	liver	foifiye	1
GBARANMATU	liver	foifiye	1
IDUWINI	liver	foifiye	1
IKIBIRI	liver	poubila	1
NEMBE	liver	bioye	1
NKORO	liver	fufuxu	1
OGULAGHA	liver	fEifiye	1
OGULAGHA	liver	foifiye	1
OYAKIRI	liver	fEifiye	1
APOI	liver	iNgeleNgele	2
EAST_OLODIAMA	liver	iNgeleNge	2
EKPETIAMA	liver	iNgeleNgele	2
GBARAIN	liver	iNgeleNge	2
KABOU	liver	eNgeleNgele	2
KABOU	liver	eNgileNgile	2
KOLOKUMA	liver	iNgeleNgele	2
KUNBO	liver	eNgoloNgolo	2
MEIN	liver	eNoloNolo	2
OGBOIN	liver	iNgeleNgele	2
OPOROMO	liver	iNgelegele	2
WEST_TARAKIRI	liver	eNgeleNgele	2
AKITA	liver	apanana	3
IBANI	liver	pimbara	3
OGBE_IJO	liver	apambala	3
OPEREMO	liver	apambala	3
ORUMA	liver	panana	3
BUMO	liver	puNgala	4
OPOROMO	liver	puNgala	4
EAST_TARAKIRI	liver	kilebie	5
GBARANMATU	liver	odudu	6
AKAHA	drink	bou	1
AKITA	drink	bo	1
APOI	drink	bou	1
AROGBO	drink	bou	1
BASAN	drink	bou	1
BISENI	drink	bo	1
BUMO	drink	bou	1
DEFAKA	drink	mbu	1
EAST_OLODIAMA	drink	bou	1
EAST_TARAKIRI	drink	bou	1
EKPETIAMA	drink	bou	1
FURUPAGHA	drink	bou	1
GBARAIN	drink	bou	1
GBARANMATU	drink	bou	1
IBANI	drink	bu	1
IDUWINI	drink	bou	1
IKIBIRI	drink	bou	1
IZON	drink	bou	1
KABOU	drink	bou	1
KALABARI	drink	bu	1
KOLOKUMA	drink	bou	1
KUNBO	drink	bou	1
MEIN	drink	bou	1
NEMBE	drink	bou	1
NKORO	drink	bo	1
OGBE_IJO	drink	bou	1
OGBOIN	drink	bou	1
OGULAGHA	drink	bou	1
OKRIKA	drink	bu	1
OPEREMO	drink	bou	1
OPOROMO	drink	bou	1
ORUMA	drink	bou	1
OYAKIRI	drink	bou	1
WEST_TARAKIRI	drink	bou	1
AKAHA	see	Eri	1
AKITA	see	ari	1
APOI	see	Eri	1
AROGBO	see	Eri	1
BASAN	see	Eri	1
BISENI	see	owari	1
BISENI	see	ari	1
BUMO	see	Eri	1
EAST_OLODIAMA	see	Eri	1
EAST_TARAKIRI	see	Eri	1
EKPETIAMA	see	Eri	1
FURUPAGHA	see	Eri	1
GBARAIN	see	Eri	1
GBARANMATU	see	Eri	1
IBANI	see	ari	1
IDUWINI	see	ari	1
IKIBIRI	see	Eri	1
IZON	see	eri	1
KABOU	see	ari	1
KALABARI	see	eri	1
KOLOKUMA	see	Eri	1
KUNBO	see	ari	1
MEIN	see	ari	1
NEMBE	see	Eri	1
NKORO	see	ori	1
OGBE_IJO	see	ari	1
OGBOIN	see	Eri	1
OGULAGHA	see	Eri	1
OKRIKA	see	ori	1
OPEREMO	see	ari	1
OPOROMO	see	Eri	1
ORUMA	see	iyeari	1
ORUMA	see	ari	1
OYAKIRI	see	Eri	1
WEST_TARAKIRI	see	ari	1
DEFAKA	see	EsE	2
AKAHA	hear	naa	1
AKITA	hear	naa	1
APOI	hear	naa	1
AROGBO	hear	na	1
BASAN	hear	naa	1
BISENI	hear	na	1
BUMO	hear	na	1
DEFAKA	hear	naa	1
EAST_OLODIAMA	hear	na	1
EAST_TARAKIRI	hear	na	1
EKPETIAMA	hear	na	1
FURUPAGHA	hear	naa	1
GBARAIN	hear	na	1
GBARANMATU	hear	na	1
IBANI	hear	na	1
IDUWINI	hear	naa	1
IKIBIRI	hear	na	1
IZON	hear	na	1
KABOU	hear	naa	1
KALABARI	hear	na	1
KOLOKUMA	hear	na	1
KUNBO	hear	naa	1
MEIN	hear	na	1
NEMBE	hear	na	1
NKORO	hear	naa	1
OGBE_IJO	hear	naa	1
OGBOIN	hear	na	1
OGULAGHA	hear	naa	1
OKRIKA	hear	na	1
OPEREMO	hear	naa	1
OPOROMO	hear	na	1
ORUMA	hear	naa	1
OYAKIRI	hear	naa	1
WEST_TARAKIRI	hear	na	1
ORUMA	hear	iyenaa	2
AKAHA	die	hE	1
AKITA	die	fi	1
APOI	die	fi	1
AROGBO	die	fi	1
BASAN	die	fi	1
BISENI	die	fi	1
BUMO	die	fi	1
EAST_OLODIAMA	die	fi	1
EAST_TARAKIRI	die	fE	1
EKPETIAMA	die	fi	1
FURUPAGHA	die	fi	1
GBARAIN	die	fi	1
GBARANMATU	die	fi	1
IBANI	die	fi	1
IDUWINI	die	fi	1
IKIBIRI	die	fE	1
IZON	die	fi	1
KABOU	die	fi	1
KALABARI	die	fi	1
KOLOKUMA	die	fi	1
KUNBO	die	fi	1
MEIN	die	fi	1
NEMBE	die	fi	1
NKORO	die	fi	1
OGBE_IJO	die	fi	1
OGBOIN	die	fE	1
OGULAGHA	die	fi	1
OKRIKA	die	fi	1
OPEREMO	die	fi	1
OPOROMO	die	fE	1
ORUMA	die	fi	1
OYAKIRI	die	fi	1
WEST_TARAKIRI	die	fi	1
DEFAKA	die	eze	2
AKAHA	come	bo	1
AKITA	come	bo	1
APOI	come	bo	1
AROGBO	come	bo	1
BASAN	come	bo	1
BISENI	come	bo	1
BUMO	come	bo	1
EAST_OLODIAMA	come	bo	1
EAST_TARAKIRI	come	bo	1
EKPETIAMA	come	bo	1
FURUPAGHA	come	bo	1
GBARAIN	come	bo	1
GBARANMATU	come	bo	1
IBANI	come	bo	1
IDUWINI	come	bo	1
IKIBIRI	come	bo	1
IZON	come	bo	1
KABOU	come	bo	1
KALABARI	come	bo	1
KOLOKUMA	come	bo	1
KUNBO	come	bo	1
MEIN	come	bo	1
NEMBE	come	bo	1
NKORO	come	bo	1
OGBE_IJO	come	bo	1
OGBOIN	come	bo	1
OGULAGHA	come	bo	1
OKRIKA	come	bo	1
OPEREMO	come	bo	1
OPOROMO	come	bo	1
ORUMA	come	bo	1
OYAKIRI	come	bo	1
WEST_TARAKIRI	come	bo	1
DEFAKA	come	so	2
AROGBO	sun	agbala	1
BASAN	sun	agbala	1
EAST_OLODIAMA	sun	agbala	1
GBARANMATU	sun	agbala	1
IDUWINI	sun	agbala	1
OGBE_IJO	sun	agbala	1
OGULAGHA	sun	agbala	1
AKITA	sun	aruwa	2
AKITA	sun	ruwa	2
BISENI	sun	oruwa	2
IBANI	sun	irua	2
KALABARI	sun	irua	2
NEMBE	sun	irua	2
NEMBE	sun	Erua	2
NKORO	sun	orua	2
OKRIKA	sun	irua	2
WEST_TARAKIRI	sun	oroa	2
WEST_TARAKIRI	sun	rua	2
AKAHA	sun	iwura	3
APOI	sun	wurau	3
BASAN	sun	urau	3
BUMO	sun	iwurau	3
BUMO	sun	ivurau	3
EAST_OLODIAMA	sun	wurau	3
EAST_TARAKIRI	sun	uwurau	3
EKPETIAMA	sun	urau	3
FURUPAGHA	sun	ovorni	3
GBARAIN	sun	uwurau	3
IKIBIRI	sun	uwurau	3
IZON	sun	urau	3
KABOU	sun	ora	3
KOLOKUMA	sun	urau	3
KUNBO	sun	ora	3
KUNBO	sun	ra	3
OGBOIN	sun	uwurau	3
OGBOIN	sun	wura	3
OPEREMO	sun	owura	3
OPEREMO	sun	wura	3
OPOROMO	sun	owurau	3
ORUMA	sun	owara	3
ORUMA	sun	wara	3
OYAKIRI	sun	urau	3
AROGBO	sun	arnei	4
BISENI	sun	anii	4
IDUWINI	sun	ernei	4
MEIN	sun	erei	4
IBANI	sun	EpEpE	5
BUMO	star	ikakai	1
EAST_OLODIAMA	star	ikakai	1
EAST_TARAKIRI	star	ikakai	1
EKPETIAMA	star	ikikai	1
GBARAIN	star	ikikai	1
IKIBIRI	star	ikikai	1
KABOU	star	Ekikai	1
KOLOKUMA	star	ikikai	1
KUNBO	star	Ekikai	1
OGBOIN	star	ikikai	1
OPOROMO	star	ikakai	1
WEST_TARAKIRI	star	ikikai	1
IBANI	star	lolia	2
NEMBE	star	loliaba	2
DEFAKA	star	ipini	3
NKORO	star	ipini	3
GBARANMATU	star	agura	4
OGBE_IJO	star	agura	4
OPEREMO	star	agura	4
ORUMA	star	Ekara	4
AKAHA	star	kuwei	5
APOI	star	kui	5
AROGBO	star	koi	5
AROGBO	star	kuEi	5
BASAN	star	kue	5
BUMO	star	kui	5
EAST_OLODIAMA	star	kui	5
FURUPAGHA	star	koi	5
IDUWINI	star	kui	5
MEIN	star	kui	5
OGULAGHA	star	kui	5
OYAKIRI	star	kuwe	5
AKITA	star	emibala	6
BISENI	star	imubila	6
AKAHA	water	meindi	1
AKAHA	water	mendi	1
AKITA	water	beni	1
APOI	water	bini	1
AROGBO	water	bini	1
BASAN	water	bini	1
BISENI	water	mini	1
BUMO	water	beni	1
BUMO	water	bini	1
EAST_OLODIAMA	water	bini	1
EAST_TARAKIRI	water	bini	1
EKPETIAMA	water	beni	1
FURUPAGHA	water	bini	1
GBARAIN	water	beni	1
GBARANMATU	water	beni	1
IBANI	water	miNi	1
IDUWINI	water	beni	1
IKIBIRI	water	beni	1
IZON	water	beni	1
KABOU	water	beni	1
KALABARI	water	minTi	1
KOLOKUMA	water	beni	1
KUNBO	water	beni	1
MEIN	water	beni	1
NEMBE	water	mindi	1
NKORO	water	mindi	1
OGBE_IJO	water	beni	1
OGBOIN	water	beni	1
OGULAGHA	water	beni	1
OKRIKA	water	meNi	1
OPEREMO	water	beni	1
OPOROMO	water	beni	1
ORUMA	water	beni	1
OYAKIRI	water	bini	1
WEST_TARAKIRI	water	beni	1
DEFAKA	water	mbia	2
AKAHA	stone	ikputu	1
AKITA	stone	ikputu	1
APOI	stone	ikputu	1
AROGBO	stone	okuta	1
BASAN	stone	ikputu	1
BUMO	stone	ikputu	1
EAST_OLODIAMA	stone	ikputu	1
EAST_TARAKIRI	stone	ikputu	1
EKPETIAMA	stone	ikputu	1
IKIBIRI	stone	ikputu	1
IZON	stone	ikputu	1
KOLOKUMA	stone	ikputu	1
NEMBE	stone	ikputu	1
NKORO	stone	ikputu	1
OGBOIN	stone	ekpudu	1
OPEREMO	stone	okuta	1
OPOROMO	stone	ikputu	1
ORUMA	stone	ikputu	1
WEST_TARAKIRI	stone	ekpudu	1
EKPETIAMA	stone	ugu	2
GBARAIN	stone	ugu	2
IDUWINI	stone	igu	2
KABOU	stone	ogu	2
KOLOKUMA	stone	ugu	2
OGBE_IJO	stone	ugu	2
OGULAGHA	stone	igu	2
EAST_OLODIAMA	stone	ikE	3
IDUWINI	stone	ikE	3
OYAKIRI	stone	ikE	3
BISENI	stone	ikupara	4
IBANI	stone	dapiri	4
KALABARI	stone	dubari	4
OKRIKA	stone	8upari	4
FURUPAGHA	stone	pouye	5
GBARANMATU	stone	poye	5
KUNBO	stone	poye	5
MEIN	stone	pouye	5
OPEREMO	stone	ogupouye	5
AKITA	stone	owuigbo	6
OGULAGHA	stone	simiti	7
OYAKIRI	stone	sutonu	8
AKAHA	fire	hEnE	1
AKITA	fire	feni	1
APOI	fire	fini	1
AROGBO	fire	fini	1
BASAN	fire	fini	1
BUMO	fire	fini	1
EAST_OLODIAMA	fire	fini	1
EAST_TARAKIRI	fire	fEnE	1
EKPETIAMA	fire	fini	1
FURUPAGHA	fire	fini	1
GBARAIN	fire	fini	1
GBARANMATU	fire	fini	1
IBANI	fire	fini	1
IBANI	fire	korifini	1
IDUWINI	fire	fini	1
IKIBIRI	fire	fEnE	1
IZON	fire	fini	1
KABOU	fire	fini	1
KALABARI	fire	fini	1
KOLOKUMA	fire	fini	1
KUNBO	fire	fEni	1
MEIN	fire	fini	1
NEMBE	fire	fini	1
NKORO	fire	fini	1
OGBE_IJO	fire	fini	1
OGBOIN	fire	fEnE	1
OGBOIN	fire	korEfEnE	1
OGULAGHA	fire	fini	1
OKRIKA	fire	fini	1
OPEREMO	fire	fEni	1
OPEREMO	fire	fini	1
OPOROMO	fire	fEnE	1
ORUMA	fire	feni	1
OYAKIRI	fire	fini	1
WEST_TARAKIRI	fire	fini	1
BISENI	fire	eme	2
BISENI	fire	emekikE	2
DEFAKA	fire	ayom	3
AKITA	path	owo	1
APOI	path	uwou	1
AROGBO	path	ugou	1
BASAN	path	uwou	1
BISENI	path	owo	1
BUMO	path	iwou	1
EAST_OLODIAMA	path	uwou	1
EAST_TARAKIRI	path	uwou	1
EKPETIAMA	path	uwou	1
FURUPAGHA	path	ugou	1
GBARAIN	path	uwou	1
GBARANMATU	path	ugou	1
IDUWINI	path	iwou	1
IKIBIRI	path	uwou	1
IZON	path	uwou	1
KABOU	path	owo	1
KOLOKUMA	path	uwou	1
KUNBO	path	owou	1
MEIN	path	owou	1
OGBE_IJO	path	uwo	1
OGBOIN	path	uwou	1
OGULAGHA	path	igou	1
OPEREMO	path	owou	1
OPOROMO	path	owou	1
ORUMA	path	owo	1
OYAKIRI	path	uwou	1
WEST_TARAKIRI	path	owou	1
AKAHA	path	iteli	2
KALABARI	path	etela	2
NEMBE	path	eteli	2
OKRIKA	path	kalaateli	2
DEFAKA	path	iabio	3
IBANI	path	aso	4
NKORO	path	otiotoxu	5
AKAHA	mountain	hogiyotundu	1
APOI	mountain	tunu	1
BASAN	mountain	tunu	1
BUMO	mountain	tunu	1
EAST_OLODIAMA	mountain	tunu	1
IBANI	mountain	EbEtundu	1
NEMBE	mountain	tundu	1
NEMBE	mountain	oputundu	1
OPOROMO	mountain	tundu	1
AROGBO	mountain	kure	2
FURUPAGHA	mountain	ukure	2
EKPETIAMA	mountain	uguogono	3
GBARAIN	mountain	uguogono	3
IDUWINI	mountain	oguogono	3
OGBE_IJO	mountain	uguogono	3
FURUPAGHA	mountain	ukpeke	4
GBARANMATU	mountain	kpuke	4
OGULAGHA	mountain	kpoNgbo	4
BISENI	mountain	ogu	5
EKPETIAMA	mountain	ugu	5
IKIBIRI	mountain	ogu	5
KABOU	mountain	ogu	5
KOLOKUMA	mountain	opuugu	5
KUNBO	mountain	ogu	5
MEIN	mountain	ogun	5
OGBOIN	mountain	ogu	5
OPEREMO	mountain	ogu	5
WEST_TARAKIRI	mountain	ogu	5
EAST_TARAKIRI	mountain	odou	6
ORUMA	mountain	odo	6
OYAKIRI	mountain	udou	6
AKITA	mountain	kisini	7
DEFAKA	mountain	anaa	8
IDUWINI	mountain	soupa	9
NKORO	mountain	opuanai	10
AKITA	night	dei	1
APOI	night	dui	1
AROGBO	night	doi	1
BASAN	night	dui	1
BISENI	night	dei	1
BUMO	night	dei	1
EAST_OLODIAMA	night	doi	1
EAST_OLODIAMA	night	dui	1
EAST_TARAKIRI	night	dei	1
EKPETIAMA	night	dei	1
FURUPAGHA	night	dui	1
GBARAIN	night	dei	1
GBARANMATU	night	dei	1
IBANI	night	di	1
IDUWINI	night	dei	1
IKIBIRI	night	dei	1
IZON	night	dein	1
KABOU	night	dei	1
KALABARI	night	din	1
KOLOKUMA	night	dei	1
KUNBO	night	dei	1
MEIN	night	dein	1
NKORO	night	dei	1
OGBE_IJO	night	dei	1
OGBOIN	night	dei	1
OGULAGHA	night	doi	1
OGULAGHA	night	dei	1
OKRIKA	night	8in	1
OPEREMO	night	dei	1
OPOROMO	night	dei	1
ORUMA	night	dei	1
OYAKIRI	night	dei	1
WEST_TARAKIRI	night	dei	1
AKAHA	night	noi	2
NEMBE	night	noi	2
DEFAKA	night	bi	3
AKAHA	full	bei	1
AKITA	full	bei	1
APOI	full	bei	1
AROGBO	full	bei	1
BASAN	full	bei	1
BUMO	full	bei	1
DEFAKA	full	baya	1
EAST_OLODIAMA	full	bei	1
EAST_TARAKIRI	full	bei	1
EKPETIAMA	full	bei	1
FURUPAGHA	full	bi	1
GBARAIN	full	bei	1
GBARANMATU	full	bei	1
IBANI	full	bi	1
IDUWINI	full	bei	1
IKIBIRI	full	bei	1
KABOU	full	bei	1
KOLOKUMA	full	bei	1
KUNBO	full	bei	1
MEIN	full	bein	1
NEMBE	full	bei	1
NKORO	full	bei	1
OGBE_IJO	full	bei	1
OGBOIN	full	bei	1
OGULAGHA	full	bei	1
OPEREMO	full	bei	1
OPOROMO	full	bei	1
ORUMA	full	bei	1
OYAKIRI	full	bei	1
WEST_TARAKIRI	full	bei	1
BISENI	full	me	2
NEMBE	full	tipa	3
AKITA	new	aya	1
APOI	new	aza	1
AROGBO	new	aja	1
BASAN	new	aza	1
BISENI	new	aya	1
BUMO	new	aya	1
DEFAKA	new	aya	1
EAST_OLODIAMA	new	aya	1
EAST_TARAKIRI	new	aya	1
EKPETIAMA	new	aya	1
FURUPAGHA	new	aja	1
GBARAIN	new	aya	1
GBARANMATU	new	aza	1
IDUWINI	new	aya	1
IDUWINI	new	aza	1
IKIBIRI	new	aya	1
KABOU	new	aya	1
KOLOKUMA	new	aya	1
KUNBO	new	aya	1
MEIN	new	aya	1
NKORO	new	aya	1
OGBE_IJO	new	aya	1
OGBOIN	new	aya	1
OGULAGHA	new	aza	1
OPEREMO	new	aya	1
OPOROMO	new	aya	1
ORUMA	new	aya	1
OYAKIRI	new	aya	1
WEST_TARAKIRI	new	aya	1
AKAHA	new	iwo	2
IBANI	new	iwo	2
NEMBE	new	iwo	2
AKAHA	name	ErE	1
AKITA	name	ara	1
APOI	name	ErE	1
AROGBO	name	ErE	1
BASAN	name	ErE	1
BISENI	name	arE	1
BUMO	name	ErE	1
EAST_OLODIAMA	name	ErE	1
EAST_TARAKIRI	name	ErE	1
EKPETIAMA	name	ErE	1
FURUPAGHA	name	ErE	1
GBARAIN	name	ErE	1
GBARANMATU	name	ErE	1
IBANI	name	ErE	1
IDUWINI	name	ErE	1
IKIBIRI	name	ErE	1
IZON	name	ere	1
KABOU	name	arE	1
KALABARI	name	ere	1
KOLOKUMA	name	ErE	1
KUNBO	name	ari	1
MEIN	name	arE	1
NEMBE	name	ErE	1
NEMBE	name	irE	1
NKORO	name	irE	1
OGBE_IJO	name	ErE	1
OGBOIN	name	ErE	1
OGULAGHA	name	ErE	1
OKRIKA	name	ere	1
OPEREMO	name	arE	1
OPOROMO	name	ErE	1
ORUMA	name	ErE	1
OYAKIRI	name	ErE	1
WEST_TARAKIRI	name	ari	1
DEFAKA	name	ita	2
IBANI	I	iri	1
IZON	I	ari	1
KALABARI	I	iyeri	1
OKRIKA	I	iri	1
MEIN	I	ye	2
IBANI	you	iri	1
IZON	you	ari	1
KALABARI	you	iyeri	1
OKRIKA	you	iri	1
IBANI	we	wamini	1
IZON	we	woni	1
KALABARI	we	wamine	1
MEIN	we	wo	1
OKRIKA	we	wamini	1
