# Supplementary material for: A test of Generalized Bayesian dating: A new linguistic dating method
Source: PLoS One. 2020 Aug 12;15(8):e0236522. doi: 10.1371/journal.pone.0236522 (PMC7423060; doi:10.1371/journal.pone.0236522)
Supplement: S1 File — Python code for extracting data from ASJP word lists, cognate identification, and conversion to nexus files. Word lists annotated for cognacy for all families. Nexus files and MrBayes command files for all families. (ZIP) [file pone.0236522.s001.zip › S1 Supporting Information/Cognates/Pano-Tacanan.txt.svm.CRP.0.57.cognates]

doculect	concept	asjp	cogid
KASHIBO_ALTO_AGUAYTIA	I	3	1
KASHIBO_BAJO_AGUAYTIA	I	3	1
KASHIBO_SAN_ALEJANDRO	I	3	1
KASHIBO_SUNGAROYACU	I	3	1
KATUKINA_PANO	I	3a	1
MARUBO	I	3a	1
AMAHUACA	I	hun	2
ARARA_PANO	I	3n	2
KAXINAWA	I	3n	2
YAMINAWA	I	3n	2
YAWANAWA	I	3n	2
KAXARARI	I	3h3	3
KULINA_PANO	I	3bi	3
MATIS	I	3nbi	3
MATIS	I	3bi	3
MATSES	I	ebi	3
MATSES	I	embi	3
SHIPIBO	I	ebi	3
CAVINENA_1	I	ike	4
CAVINENA_2	I	ike	4
KONIBO	I	iya	5
KONIBO	I	ilya	5
HUARAYO_ESE_EJJA	I	eya	5
HUARAYO_ESE_EJJA	I	eyaya	5
ARAONA	I	ema	6
TACANA	I	ema	6
ARAONA	I	yama	7
TACANA	I	yama	7
AMAHUACA	you	min	1
AMAHUACA	you	miya	1
ARARA_PANO	you	min	1
CAPANAHUA	you	mi	1
CAPANAHUA	you	mia	1
CHACOBO	you	mia	1
KASHIBO_ALTO_AGUAYTIA	you	mi	1
KASHIBO_BAJO_AGUAYTIA	you	mi	1
KASHIBO_SAN_ALEJANDRO	you	mi	1
KASHIBO_SUNGAROYACU	you	mi	1
KATUKINA_PANO	you	mia	1
KAXARARI	you	mihi	1
KAXINAWA	you	min	1
KONIBO	you	mia	1
KULINA_PANO	you	mibi	1
MARUBO	you	mia	1
MATIS	you	minbi	1
MATIS	you	mibi	1
MATSES	you	mibi	1
MATSES	you	mimbi	1
SHANENAWA	you	mi	1
SHARANAHUA	you	mi	1
SHIPIBO	you	mi	1
SHIPIBO	you	mibi	1
YAMINAWA	you	min	1
YAWANAWA	you	min	1
ARAONA	you	mi	1
ARAONA	you	mija	1
CAVINENA_1	you	mike	1
CAVINENA_2	you	mike	1
ESE_EJJA	you	miaia	1
ESE_EJJA	you	mia	1
HUARAYO_ESE_EJJA	you	miya	1
HUARAYO_ESE_EJJA	you	miyaya	1
TACANA	you	mike	1
TACANA	you	mida	1
KONIBO	you	yebiCo	2
AMAHUACA	we	non	1
ARARA_PANO	we	nun	1
CAPANAHUA	we	no	1
CHACOBO	we	no	1
CHACOBO	we	noa	1
KASHIBO_ALTO_AGUAYTIA	we	nu	1
KASHIBO_BAJO_AGUAYTIA	we	nu	1
KASHIBO_SUNGAROYACU	we	nu	1
KAXINAWA	we	nun	1
KONIBO	we	noabu	1
SHARANAHUA	we	ndo	1
SHIPIBO	we	nua	1
SHIPIBO	we	nubo	1
YAMINAWA	we	nu	1
YAWANAWA	we	nun	1
AMAHUACA	we	noku	2
CAPANAHUA	we	noke	2
KASHIBO_SAN_ALEJANDRO	we	nug3gama	2
KATUKINA_PANO	we	nuk3	2
KULINA_PANO	we	nuki	2
MARUBO	we	nuk3	2
MATIS	we	nuki	2
MATSES	we	noki	2
SHANENAWA	we	nuk37	2
SHARANAHUA	we	nokia	2
ARAONA	we	kwada	3
CAVINENA_1	we	ekwana	3
CAVINENA_2	we	ekwana	3
HUARAYO_ESE_EJJA	we	ekwana	3
HUARAYO_ESE_EJJA	we	ekwanaya	3
TACANA	we	ekwaneda	3
KAXARARI	we	loho	4
KONIBO	we	wicanawa	5
TACANA	we	eceda	6
AMAHUACA	two	ravu	1
ARARA_PANO	two	rav3	1
CAPANAHUA	two	rabe	1
CASHIBO	two	rabu	1
CHACOBO	two	rab3ta	1
KASHIBO_ALTO_AGUAYTIA	two	rab3	1
KASHIBO_BAJO_AGUAYTIA	two	rab3	1
KASHIBO_SAN_ALEJANDRO	two	raw3	1
KASHIBO_SUNGAROYACU	two	rab3	1
KATUKINA_PANO	two	rabi	1
KAXINAWA	two	dab3	1
KONIBO	two	rabui	1
KULINA_PANO	two	dab3t	1
MARUBO	two	r3b3oki	1
MATIS	two	dab3dpa	1
MATSES	two	daed	1
SHANENAWA	two	raf37	1
SHARANAHUA	two	rafu	1
SHARANAHUA	two	rabi	1
SHIPIBO	two	rabue	1
YAMINAWA	two	rawi	1
YAWANAWA	two	rab3	1
KAXARARI	two	Cabuta	2
ARAONA	two	beta	2
CAVINENA_1	two	beta	2
CAVINENA_2	two	beta	2
ESE_EJJA	two	beta	2
HUARAYO_ESE_EJJA	two	beka	2
TACANA	two	beta	2
ESE_EJJA	two	biawe	3
HUARAYO_ESE_EJJA	two	biawe	3
AMAHUACA	person	xoCi	1
AMAHUACA	person	xoni	1
CAPANAHUA	person	xoni	1
CASHIBO	person	uni	1
KASHIBO_BAJO_AGUAYTIA	person	uni	1
KASHIBO_SAN_ALEJANDRO	person	uni	1
SHIPIBO	person	xuni	1
ESE_EJJA	person	eCi	1
KASHIBO_ALTO_AGUAYTIA	person	unib3bu	2
KASHIBO_BAJO_AGUAYTIA	person	b3bu	2
KASHIBO_SUNGAROYACU	person	unib3bu	2
ARAONA	person	kwiCa	3
CAVINENA_2	person	ekwita	3
HUARAYO_ESE_EJJA	person	eseexa	4
HUARAYO_ESE_EJJA	person	dexa	4
CHACOBO	person	no7iria	5
KASHIBO_SAN_ALEJANDRO	person	nukuw3n3	6
ARAONA	person	cedapo	7
CAVINENA_2	person	kistyanu	8
AMAHUACA	dog	hino	1
CHACOBO	dog	ina	1
CHACOBO	dog	inaka	1
CAPANAHUA	dog	oCiti	2
KASHIBO_ALTO_AGUAYTIA	dog	uCiti	2
KASHIBO_BAJO_AGUAYTIA	dog	7uCiti	2
KASHIBO_SAN_ALEJANDRO	dog	uCiti	2
KASHIBO_SUNGAROYACU	dog	uCiti	2
KONIBO	dog	oCeC	2
SHIPIBO	dog	uCete	2
SHIPIBO	dog	huCete	2
TACANA	dog	uCi	2
ARARA_PANO	dog	kaman	3
KASHIBO_ALTO_AGUAYTIA	dog	kamon	3
KASHIBO_BAJO_AGUAYTIA	dog	kamon	3
KASHIBO_SUNGAROYACU	dog	kamon	3
KATUKINA_PANO	dog	kaman	3
KAXINAWA	dog	kaman	3
SHANENAWA	dog	kama	3
SHARANAHUA	dog	kamba	3
YAWANAWA	dog	kaman	3
KAXARARI	dog	Caxpa	4
KULINA_PANO	dog	wapa	4
MARUBO	dog	wapa	4
MATIS	dog	wapa	4
CAVINENA_1	dog	Capa	4
CAVINENA_2	dog	capa	4
SHARANAHUA	dog	paSdna	5
YAMINAWA	dog	paSta	5
ESE_EJJA	dog	iniawewa	6
HUARAYO_ESE_EJJA	dog	i5awewa	6
ARAONA	dog	nio	7
AMAHUACA	louse	hiya	1
ARARA_PANO	louse	pia	1
KASHIBO_ALTO_AGUAYTIA	louse	ia	1
KASHIBO_BAJO_AGUAYTIA	louse	ia	1
KASHIBO_SAN_ALEJANDRO	louse	ia	1
KASHIBO_SUNGAROYACU	louse	ia	1
KATUKINA_PANO	louse	ia	1
KAXARARI	louse	ia	1
KAXINAWA	louse	ia	1
MARUBO	louse	ia	1
SHANENAWA	louse	ia7	1
SHIPIBO	louse	iha	1
SHIPIBO	louse	hia	1
YAMINAWA	louse	ia	1
YAWANAWA	louse	ia	1
CAVINENA_1	louse	bia	1
CAVINENA_2	louse	bia	1
ESE_EJJA	louse	bia	1
HUARAYO_ESE_EJJA	louse	bia	1
TACANA	louse	bia	1
CAPANAHUA	louse	kai	2
CASHIBO	louse	suku	3
CASHIBO	louse	SiSi	4
MATIS	louse	Ca	5
ARAONA	louse	i5akwa	6
KASHIBO_ALTO_AGUAYTIA	tree	i	1
KASHIBO_BAJO_AGUAYTIA	tree	i	1
KASHIBO_SAN_ALEJANDRO	tree	i	1
KASHIBO_SUNGAROYACU	tree	i	1
AMAHUACA	tree	xi	2
CAPANAHUA	tree	xiwi	2
CHACOBO	tree	hiwi	2
KATUKINA_PANO	tree	hiwi	2
KAXARARI	tree	hiwi	2
KAXINAWA	tree	hi	2
KONIBO	tree	hewe	2
KULINA_PANO	tree	iwi	2
MARUBO	tree	iwi	2
MATIS	tree	iwi	2
SHANENAWA	tree	iwi7	2
SHARANAHUA	tree	iwi	2
SHIPIBO	tree	hibi	2
YAMINAWA	tree	iwi	2
YAWANAWA	tree	iwi	2
ARARA_PANO	tree	di	3
SHARANAHUA	tree	ndi	3
ARAONA	tree	akwi	4
CAVINENA_1	tree	akwi	4
CAVINENA_2	tree	akwi	4
ESE_EJJA	tree	akui	4
HUARAYO_ESE_EJJA	tree	akwi	4
TACANA	tree	aki	4
MATSES	tree	kwete	5
AMAHUACA	leaf	puhi	1
ARARA_PANO	leaf	p3i	1
CAPANAHUA	leaf	pe	1
CAPANAHUA	leaf	pe7i	1
CASHIBO	leaf	pui	1
CHACOBO	leaf	p37i	1
KASHIBO_ALTO_AGUAYTIA	leaf	p3i	1
KASHIBO_BAJO_AGUAYTIA	leaf	p3i	1
KASHIBO_SAN_ALEJANDRO	leaf	p3i	1
KASHIBO_SUNGAROYACU	leaf	p3i	1
KATUKINA_PANO	leaf	p3i	1
KAXINAWA	leaf	p3i	1
KONIBO	leaf	nepue	1
MARUBO	leaf	p3i	1
MATIS	leaf	p3i	1
SHANENAWA	leaf	p3i7	1
SHARANAHUA	leaf	pui	1
SHIPIBO	leaf	puei	1
YAMINAWA	leaf	iwip3i	1
YAWANAWA	leaf	p3i	1
CHACOBO	leaf	mani	2
KAXARARI	leaf	himani	2
CAVINENA_1	leaf	ehaki	3
CAVINENA_2	leaf	haki	3
ARAONA	leaf	akwii5a	4
ESE_EJJA	leaf	akuiinia	4
HUARAYO_ESE_EJJA	leaf	akwi7i5a	4
SHARANAHUA	leaf	Sipa	5
TACANA	leaf	eina	6
AMAHUACA	skin	Saka	1
CASHIBO	skin	Saka	1
KASHIBO_ALTO_AGUAYTIA	skin	saka	1
KASHIBO_BAJO_AGUAYTIA	skin	saka	1
KASHIBO_SAN_ALEJANDRO	skin	zaga	1
KASHIBO_SUNGAROYACU	skin	saka	1
MARUBO	skin	Saka	1
ARARA_PANO	skin	viCi	2
CAPANAHUA	skin	biCi	2
CASHIBO	skin	buSbi	2
CHACOBO	skin	biCi	2
KASHIBO_ALTO_AGUAYTIA	skin	b3Si	2
KASHIBO_BAJO_AGUAYTIA	skin	b3Si	2
KASHIBO_SAN_ALEJANDRO	skin	w3i	2
KASHIBO_SUNGAROYACU	skin	b3Si	2
KATUKINA_PANO	skin	h3Sb3	2
KAXARARI	skin	ibiCi	2
KAXINAWA	skin	biCi	2
KONIBO	skin	biSi	2
KULINA_PANO	skin	bici	2
MATIS	skin	bici	2
MATSES	skin	bici	2
SHANENAWA	skin	fiCi7	2
SHARANAHUA	skin	viCi	2
SHARANAHUA	skin	piCi	2
SHIPIBO	skin	biCi	2
YAMINAWA	skin	hiCi	2
YAWANAWA	skin	biCi	2
ARAONA	skin	biki	2
CAVINENA_1	skin	ebiti	2
CAVINENA_2	skin	biti	2
TACANA	skin	ebiti	2
ESE_EJJA	skin	ehe	3
HUARAYO_ESE_EJJA	skin	he	3
CAPANAHUA	skin	ra7	4
KULINA_PANO	blood	inta	1
MATSES	blood	inta	1
ESE_EJJA	blood	ena	1
HUARAYO_ESE_EJJA	blood	na	1
AMAHUACA	blood	ximi	2
ARARA_PANO	blood	imbi	2
CAPANAHUA	blood	ximi	2
CAPANAHUA	blood	xi	2
CASHIBO	blood	imi	2
CHACOBO	blood	himi	2
KASHIBO_ALTO_AGUAYTIA	blood	imi	2
KASHIBO_BAJO_AGUAYTIA	blood	imi	2
KASHIBO_SAN_ALEJANDRO	blood	imi	2
KASHIBO_SUNGAROYACU	blood	imi	2
KATUKINA_PANO	blood	hima	2
KAXARARI	blood	himi	2
KAXINAWA	blood	himi	2
MARUBO	blood	imiki	2
MATIS	blood	imi	2
SHANENAWA	blood	imi7	2
SHARANAHUA	blood	imbi	2
SHARANAHUA	blood	imi	2
SHIPIBO	blood	himi	2
SHIPIBO	blood	gimi	2
YAMINAWA	blood	ibi	2
YAWANAWA	blood	imi	2
ARAONA	blood	ami	2
CAVINENA_1	blood	ami	2
CAVINENA_2	blood	ami	2
TACANA	blood	ami	2
AMAHUACA	bone	Sao	1
ARARA_PANO	bone	Sau	1
CAPANAHUA	bone	Sao	1
CASHIBO	bone	So	1
CHACOBO	bone	Sao	1
KASHIBO_ALTO_AGUAYTIA	bone	so	1
KASHIBO_BAJO_AGUAYTIA	bone	so	1
KASHIBO_SAN_ALEJANDRO	bone	zo	1
KASHIBO_SUNGAROYACU	bone	so	1
KATUKINA_PANO	bone	cau	1
KAXARARI	bone	Sahu7	1
KAXINAWA	bone	Sau	1
KONIBO	bone	s3oC	1
MARUBO	bone	Sau	1
SHANENAWA	bone	Saw37	1
SHARANAHUA	bone	Sao	1
SHIPIBO	bone	sau	1
YAMINAWA	bone	Sau	1
YAWANAWA	bone	Sau	1
ARAONA	bone	coa	1
CAVINENA_1	bone	ecao	1
CAVINENA_2	bone	cau	1
ESE_EJJA	bone	esa	1
HUARAYO_ESE_EJJA	bone	sa	1
TACANA	bone	ecau	1
KULINA_PANO	bone	wiSpo	2
MATIS	bone	wiSpo	2
MATSES	bone	kanidte	3
AMAHUACA	horn	manSo	1
ARARA_PANO	horn	maSu	1
CAPANAHUA	horn	maSpi	1
CASHIBO	horn	matuSka	1
CHACOBO	horn	mawi	1
KATUKINA_PANO	horn	mancuny	1
KAXARARI	horn	maSahu	1
KAXINAWA	horn	maSun	1
MARUBO	horn	maSu	1
SHANENAWA	horn	maSu7	1
SHARANAHUA	horn	mbaSo	1
YAMINAWA	horn	maSu	1
YAWANAWA	horn	maSum	1
SHIPIBO	horn	wakamanCa	2
SHIPIBO	horn	wakamaCa	2
ARAONA	horn	dana	3
CAVINENA_1	horn	edana	3
CAVINENA_2	horn	dana	3
HUARAYO_ESE_EJJA	horn	Sedana	3
TACANA	horn	edana	3
MATIS	horn	pais	4
KULINA_PANO	ear	papuSna	1
MATIS	ear	papuSan	1
AMAHUACA	ear	pavinki	2
CAPANAHUA	ear	pabiki	2
CAPANAHUA	ear	pa	2
CASHIBO	ear	pabi	2
CHACOBO	ear	pa7oki	2
KASHIBO_ALTO_AGUAYTIA	ear	pabi	2
KASHIBO_BAJO_AGUAYTIA	ear	pabi	2
KASHIBO_SAN_ALEJANDRO	ear	pawi	2
KASHIBO_SUNGAROYACU	ear	pabi	2
KAXINAWA	ear	pabinki	2
KONIBO	ear	pavaki	2
MATSES	ear	pabiate	2
SHANENAWA	ear	pahiki7	2
SHARANAHUA	ear	paviki	2
SHIPIBO	ear	pabiki	2
SHIPIBO	ear	pavike	2
YAWANAWA	ear	pahinki	2
ARARA_PANO	ear	paCu	3
KATUKINA_PANO	ear	panCu	3
MARUBO	ear	panSu	3
SHARANAHUA	ear	paCo	3
YAMINAWA	ear	paCu	3
KAXARARI	ear	isakili	4
ARAONA	ear	izaha	4
CAVINENA_1	ear	ihaka	4
CAVINENA_2	ear	ihaka	4
ESE_EJJA	ear	eSaxa	4
HUARAYO_ESE_EJJA	ear	Saxa	4
TACANA	ear	eijaha	4
AMAHUACA	eye	vuro	1
ARARA_PANO	eye	w3ru	1
CAPANAHUA	eye	bero	1
CASHIBO	eye	buru	1
CHACOBO	eye	b3ro	1
CHACOBO	eye	w3ro	1
KASHIBO_ALTO_AGUAYTIA	eye	b3ru	1
KASHIBO_BAJO_AGUAYTIA	eye	b3ru	1
KASHIBO_SAN_ALEJANDRO	eye	w3ru	1
KASHIBO_SUNGAROYACU	eye	b3ru	1
KATUKINA_PANO	eye	biru	1
KAXARARI	eye	buCu	1
KAXINAWA	eye	b3du	1
KONIBO	eye	vero	1
KULINA_PANO	eye	b3ru	1
MARUBO	eye	w3ru	1
MATIS	eye	b3du	1
SHANENAWA	eye	f3ru7	1
SHARANAHUA	eye	furo	1
SHARANAHUA	eye	pwiro	1
SHIPIBO	eye	buero	1
YAMINAWA	eye	h3ru	1
YAWANAWA	eye	biru	1
ARAONA	eye	toa	2
CAVINENA_1	eye	yatoka	2
CAVINENA_2	eye	atuka	2
ESE_EJJA	eye	etoxa	2
HUARAYO_ESE_EJJA	eye	koxa	2
TACANA	eye	etua	2
CAPANAHUA	eye	beS	3
MATSES	eye	eSe	3
AMAHUACA	nose	rukin	1
ARARA_PANO	nose	r3kin	1
CAPANAHUA	nose	riki	1
CAPANAHUA	nose	re	1
CASHIBO	nose	ruki	1
CHACOBO	nose	r3Saki	1
CHACOBO	nose	r3to	1
KASHIBO_ALTO_AGUAYTIA	nose	r3kin	1
KASHIBO_BAJO_AGUAYTIA	nose	r3kin	1
KASHIBO_SAN_ALEJANDRO	nose	r3gin	1
KASHIBO_SUNGAROYACU	nose	r3kin	1
KATUKINA_PANO	nose	r3nkin	1
KAXINAWA	nose	d3kin	1
KONIBO	nose	dreCi	1
KULINA_PANO	nose	d3Sna	1
MARUBO	nose	rukin	1
MATIS	nose	d3S3n	1
SHANENAWA	nose	r3ki	1
SHARANAHUA	nose	ruCoko	1
SHARANAHUA	nose	riCoko	1
SHIPIBO	nose	reki	1
SHIPIBO	nose	repueki	1
YAMINAWA	nose	r3Cuku	1
YAWANAWA	nose	r3kin	1
ARAONA	nose	wi	2
CAVINENA_1	nose	ebi	2
ESE_EJJA	nose	ewi	2
TACANA	nose	evi	2
KAXARARI	nose	Cukani	3
CAVINENA_2	nose	wikani	3
MATSES	nose	debiate	4
AMAHUACA	tooth	Suta	1
ARARA_PANO	tooth	S3ta	1
CAPANAHUA	tooth	Seta	1
CAPANAHUA	tooth	Se7	1
CASHIBO	tooth	Suta	1
CHACOBO	tooth	S3ta	1
KASHIBO_ALTO_AGUAYTIA	tooth	s3ta	1
KASHIBO_BAJO_AGUAYTIA	tooth	s3ta	1
KASHIBO_SAN_ALEJANDRO	tooth	z3ta	1
KASHIBO_SUNGAROYACU	tooth	s3ta	1
KATUKINA_PANO	tooth	Sita	1
KAXARARI	tooth	S3ta	1
KAXINAWA	tooth	S3ta	1
KONIBO	tooth	seta	1
KULINA_PANO	tooth	sita	1
MARUBO	tooth	S3ta	1
MATIS	tooth	S3ta	1
MATSES	tooth	Seta	1
SHANENAWA	tooth	S3ta7	1
SHARANAHUA	tooth	Suta	1
SHIPIBO	tooth	seta	1
YAWANAWA	tooth	s3ta	1
HUARAYO_ESE_EJJA	tooth	se	1
ARAONA	tooth	ce	2
CAVINENA_1	tooth	ece	2
CAVINENA_2	tooth	ce	2
ESE_EJJA	tooth	ese	2
TACANA	tooth	ece	2
SHARANAHUA	tooth	piti	3
YAMINAWA	tooth	baCa	4
AMAHUACA	tongue	xana	1
ARARA_PANO	tongue	anda	1
CAPANAHUA	tongue	xana	1
CAPANAHUA	tongue	xa	1
CASHIBO	tongue	ana	1
CHACOBO	tongue	ha	1
CHACOBO	tongue	hana	1
KASHIBO_ALTO_AGUAYTIA	tongue	ana	1
KASHIBO_BAJO_AGUAYTIA	tongue	ana	1
KASHIBO_SAN_ALEJANDRO	tongue	ana	1
KASHIBO_SUNGAROYACU	tongue	ana	1
KATUKINA_PANO	tongue	ana	1
KAXARARI	tongue	hana	1
KAXINAWA	tongue	hana	1
KONIBO	tongue	hana	1
KULINA_PANO	tongue	ana	1
MARUBO	tongue	anar3vu	1
MATIS	tongue	ana	1
SHANENAWA	tongue	ana7	1
SHARANAHUA	tongue	anda	1
SHARANAHUA	tongue	ana	1
SHIPIBO	tongue	hana	1
YAMINAWA	tongue	ada	1
YAWANAWA	tongue	ana	1
ARAONA	tongue	ana	1
CAVINENA_1	tongue	yana	1
CAVINENA_2	tongue	ana	1
ESE_EJJA	tongue	iana	1
HUARAYO_ESE_EJJA	tongue	yana	1
TACANA	tongue	yana	1
AMAHUACA	tongue	xovi	2
MATSES	tongue	anusudte	3
SHIPIBO	tongue	yuiyui	4
AMAHUACA	knee	rantonko	1
ARARA_PANO	knee	rantunkun	1
KAXINAWA	knee	dantunku	1
SHANENAWA	knee	ratuku7	1
SHARANAHUA	knee	ratoko	1
CAPANAHUA	knee	raboSo	2
CASHIBO	knee	rabuSu	2
CHACOBO	knee	rapoto	2
KASHIBO_ALTO_AGUAYTIA	knee	rabusu	2
KASHIBO_BAJO_AGUAYTIA	knee	ranbusu	2
KASHIBO_SAN_ALEJANDRO	knee	rauzu	2
KASHIBO_SUNGAROYACU	knee	ranbusu	2
KATUKINA_PANO	knee	rabusu	2
KONIBO	knee	drabosa	2
MARUBO	knee	ravuSu	2
MATIS	knee	danb3du	2
SHIPIBO	knee	rambuso	2
YAMINAWA	knee	latu7u	2
CAVINENA_1	knee	edanaka	3
CAVINENA_2	knee	edanaka	3
ESE_EJJA	knee	ekui7o	4
HUARAYO_ESE_EJJA	knee	kwi7o	4
ARAONA	knee	eadai	5
ARAONA	knee	madaha	5
TACANA	knee	emadaCua	5
KAXARARI	knee	Cana	6
MATSES	knee	daneS	6
CAPANAHUA	knee	ra	7
AMAHUACA	hand	mukun	1
CAPANAHUA	hand	meke	1
CASHIBO	hand	muku	1
CHACOBO	hand	m3k3n3	1
KASHIBO_ALTO_AGUAYTIA	hand	m3k3n	1
KASHIBO_BAJO_AGUAYTIA	hand	m3k3n	1
KASHIBO_SAN_ALEJANDRO	hand	m3g3	1
KASHIBO_SUNGAROYACU	hand	m3k3n	1
KAXARARI	hand	makali	1
KAXINAWA	hand	m3k3n	1
KONIBO	hand	maka	1
KULINA_PANO	hand	m3k3n	1
MATIS	hand	m3k3n	1
SHARANAHUA	hand	mbuku	1
SHIPIBO	hand	mueke	1
YAMINAWA	hand	m3k3n	1
YAWANAWA	hand	m3k3n	1
CAVINENA_1	hand	emetoko	1
CAVINENA_2	hand	metuku	1
KATUKINA_PANO	hand	m3bi	2
MARUBO	hand	m3vi	2
SHANENAWA	hand	m3fi7	2
SHARANAHUA	hand	muvi	2
CAPANAHUA	hand	me	3
CHACOBO	hand	m3	3
SHIPIBO	hand	mue	3
ARAONA	hand	me	3
ESE_EJJA	hand	eme	3
HUARAYO_ESE_EJJA	hand	me	3
TACANA	hand	eme	3
ARARA_PANO	hand	buhi	4
MATSES	hand	medante	5
AMAHUACA	breasts	CoCo	1
AMAHUACA	breasts	SoCi	1
CAPANAHUA	breasts	CoCo	1
KONIBO	breasts	siroCi	1
HUARAYO_ESE_EJJA	breasts	toxo	1
ARARA_PANO	breasts	Sumba	2
CAPANAHUA	breasts	Soa	2
CASHIBO	breasts	Suma	2
CHACOBO	breasts	Soma	2
KASHIBO_ALTO_AGUAYTIA	breasts	suma	2
KASHIBO_BAJO_AGUAYTIA	breasts	suma	2
KASHIBO_SAN_ALEJANDRO	breasts	suma	2
KASHIBO_SUNGAROYACU	breasts	suma	2
KATUKINA_PANO	breasts	Suma	2
KAXARARI	breasts	Suma	2
KULINA_PANO	breasts	Suma	2
MARUBO	breasts	Suma	2
MATIS	breasts	Suma	2
SHANENAWA	breasts	Suma7	2
SHARANAHUA	breasts	Somba	2
SHIPIBO	breasts	suma	2
YAMINAWA	breasts	Suba	2
YAWANAWA	breasts	Suma	2
ARAONA	breasts	aco	3
CAVINENA_2	breasts	acu	3
TACANA	breasts	acu	3
KAXINAWA	breasts	CtCin	4
SHARANAHUA	breasts	ruCa	5
CAVINENA_1	breasts	yakwa	6
ESE_EJJA	breasts	ese7o	7
AMAHUACA	liver	taka	1
ARARA_PANO	liver	taka	1
CAPANAHUA	liver	taka	1
CASHIBO	liver	takau	1
CHACOBO	liver	taka	1
KASHIBO_ALTO_AGUAYTIA	liver	takwa	1
KASHIBO_BAJO_AGUAYTIA	liver	takwa	1
KASHIBO_SAN_ALEJANDRO	liver	tagwa	1
KASHIBO_SUNGAROYACU	liver	takwa	1
KATUKINA_PANO	liver	taka	1
KAXARARI	liver	taka	1
KAXINAWA	liver	taka	1
MARUBO	liver	taka	1
MATIS	liver	takua	1
SHANENAWA	liver	taka7	1
SHARANAHUA	liver	taka	1
SHIPIBO	liver	taka	1
YAMINAWA	liver	taka	1
YAWANAWA	liver	taka	1
ARAONA	liver	takwa	1
CAVINENA_1	liver	etakwa	1
CAVINENA_2	liver	takwa	1
ESE_EJJA	liver	etakua	1
HUARAYO_ESE_EJJA	liver	kakwa	1
TACANA	liver	etkwa	1
MATSES	liver	isese	2
AMAHUACA	drink	hayakin	1
KASHIBO_ALTO_AGUAYTIA	drink	s3ati	1
KASHIBO_BAJO_AGUAYTIA	drink	s3ati	1
KASHIBO_SAN_ALEJANDRO	drink	z3ati	1
KASHIBO_SUNGAROYACU	drink	s3ati	1
KONIBO	drink	seyake	1
SHIPIBO	drink	seaki	1
KATUKINA_PANO	drink	aka	2
KAXINAWA	drink	ak	2
KULINA_PANO	drink	ak	2
MARUBO	drink	aka	2
MATIS	drink	ak	2
MATSES	drink	a	2
ARAONA	drink	laka	2
ARARA_PANO	drink	aya	3
SHANENAWA	drink	aia	3
SHARANAHUA	drink	ayai	3
YAMINAWA	drink	aya	3
YAWANAWA	drink	aya	3
ARAONA	drink	izi	4
CAVINENA_1	drink	ihi	4
CAVINENA_2	drink	ihi	4
ESE_EJJA	drink	iSi	4
HUARAYO_ESE_EJJA	drink	iSi	4
CAPANAHUA	drink	bakeSo	5
CASHIBO	drink	kuaSkati	6
KAXARARI	drink	kula	7
SHIPIBO	drink	numirei	8
AMAHUACA	see	hinhi	1
CAPANAHUA	see	xiski	1
CASHIBO	see	isti	1
CHACOBO	see	his	1
KASHIBO_ALTO_AGUAYTIA	see	isti	1
KASHIBO_BAJO_AGUAYTIA	see	isti	1
KASHIBO_SAN_ALEJANDRO	see	3ti	1
KASHIBO_SUNGAROYACU	see	isti	1
KULINA_PANO	see	is	1
MATSES	see	is	1
SHIPIBO	see	iski	1
SHIPIBO	see	hiski	1
ARARA_PANO	see	unin	2
KATUKINA_PANO	see	uin	2
KAXINAWA	see	uin	2
MARUBO	see	ui	2
SHANENAWA	see	ui	2
YAMINAWA	see	uwi	3
YAWANAWA	see	uwi	3
KAXARARI	see	baya	4
ARAONA	see	ba	4
CAVINENA_1	see	ba	4
CAVINENA_2	see	ba	4
ESE_EJJA	see	ba	4
HUARAYO_ESE_EJJA	see	ba	4
TACANA	see	ba	4
CAPANAHUA	see	meraki	5
CASHIBO	hear	kuati	1
KASHIBO_ALTO_AGUAYTIA	hear	kwati	1
KASHIBO_BAJO_AGUAYTIA	hear	kwati	1
KASHIBO_SAN_ALEJANDRO	hear	kwati	1
KASHIBO_SUNGAROYACU	hear	kwati	1
KULINA_PANO	hear	kuak	2
MATIS	hear	kuak	2
AMAHUACA	hear	ninkakin	3
ARARA_PANO	hear	dinka	3
CAPANAHUA	hear	nikaki	3
CHACOBO	hear	nika	3
KATUKINA_PANO	hear	ninka	3
KAXARARI	hear	ka	3
KAXINAWA	hear	ninka	3
KONIBO	hear	ninkiyeme	3
MARUBO	hear	nika	3
SHANENAWA	hear	nika	3
SHARANAHUA	hear	ndikai	3
SHARANAHUA	hear	nikai	3
SHIPIBO	hear	ninkaki	3
YAMINAWA	hear	dika	3
YAWANAWA	hear	nika	3
ARAONA	hear	cabaha	4
CAVINENA_1	hear	baka	4
CAVINENA_2	hear	baka	4
TACANA	hear	ijaba	4
ESE_EJJA	hear	Saxa7axa	5
HUARAYO_ESE_EJJA	hear	Saxa	5
MATSES	hear	tanteo	6
CASHIBO	die	bamati	1
KASHIBO_ALTO_AGUAYTIA	die	bamati	1
KASHIBO_ALTO_AGUAYTIA	die	wamati	1
KASHIBO_BAJO_AGUAYTIA	die	bamati	1
KASHIBO_SAN_ALEJANDRO	die	wamati	1
KASHIBO_SUNGAROYACU	die	wamati	1
CAPANAHUA	die	mawati	2
KAXINAWA	die	mawa	2
KONIBO	die	mawata	2
SHIPIBO	die	mauaki	2
AMAHUACA	die	nahi	3
AMAHUACA	die	nokahi	3
CHACOBO	die	na	3
KULINA_PANO	die	nan	3
MATIS	die	nan	3
SHANENAWA	die	na	3
SHARANAHUA	die	ndai	3
SHARANAHUA	die	nai	3
YAWANAWA	die	na	3
ARARA_PANO	die	da	4
YAMINAWA	die	da	4
ARAONA	die	mano	5
CAVINENA_1	die	maho	5
CAVINENA_2	die	mahu	5
ESE_EJJA	die	mano	5
HUARAYO_ESE_EJJA	die	mano	5
TACANA	die	manu	5
CAPANAHUA	die	i7ki	6
CASHIBO	die	5uti	7
CHACOBO	die	r3so	8
KATUKINA_PANO	die	bupi	9
KAXARARI	die	k3Ci	10
MARUBO	die	wapiSua	11
CASHIBO	come	uti	1
KASHIBO_ALTO_AGUAYTIA	come	uti	1
KASHIBO_BAJO_AGUAYTIA	come	uti	1
KASHIBO_SAN_ALEJANDRO	come	uti	1
KASHIBO_SUNGAROYACU	come	uti	1
AMAHUACA	come	xohi	2
AMAHUACA	come	vuhi	2
CAPANAHUA	come	xawi	2
CAPANAHUA	come	xo	2
CHACOBO	come	ho	2
KAXARARI	come	ho	2
KAXINAWA	come	hu	2
SHIPIBO	come	huki	2
SHIPIBO	come	wiki	2
CAVINENA_1	come	he	2
MATIS	come	Co	3
MATSES	come	Co	3
ARAONA	come	pobea	4
ESE_EJJA	come	pe	4
HUARAYO_ESE_EJJA	come	pe	4
TACANA	come	pwe	4
CHACOBO	come	b3ka	5
KONIBO	come	netahoa	6
CAVINENA_2	come	kabeti	7
AMAHUACA	sun	vari	1
CAPANAHUA	sun	bari	1
CASHIBO	sun	bari	1
CHACOBO	sun	bari	1
KASHIBO_ALTO_AGUAYTIA	sun	bari	1
KASHIBO_ALTO_AGUAYTIA	sun	wari	1
KASHIBO_BAJO_AGUAYTIA	sun	bari	1
KASHIBO_SAN_ALEJANDRO	sun	wari	1
KASHIBO_SUNGAROYACU	sun	wari	1
KATUKINA_PANO	sun	bari	1
KAXARARI	sun	waCi	1
KAXINAWA	sun	badi	1
KULINA_PANO	sun	wari	1
MARUBO	sun	vari	1
SHANENAWA	sun	fari7	1
SHARANAHUA	sun	fari	1
SHIPIBO	sun	bari	1
YAWANAWA	sun	bari	1
ARARA_PANO	sun	Sandi	2
SHARANAHUA	sun	Sundi	2
YAMINAWA	sun	Sidi	2
ARAONA	sun	zeti	2
CAVINENA_1	sun	iheti	2
CAVINENA_2	sun	iheti	2
ESE_EJJA	sun	eSeti	2
HUARAYO_ESE_EJJA	sun	Seti	2
TACANA	sun	ijeti	2
MATIS	sun	tanun	3
MATSES	sun	badiadanCeNkekit	4
CASHIBO	star	ispa	1
CASHIBO	star	uspa	1
KASHIBO_ALTO_AGUAYTIA	star	ispa	1
KASHIBO_BAJO_AGUAYTIA	star	ispa	1
KASHIBO_SAN_ALEJANDRO	star	3pa	1
KASHIBO_SUNGAROYACU	star	ispa	1
KULINA_PANO	star	wispa	1
MATIS	star	wispa	1
MATSES	star	wispa	1
MATSES	star	uwispa	1
AMAHUACA	star	viSi	2
ARARA_PANO	star	iStin	2
CAPANAHUA	star	wiSi	2
CHACOBO	star	wiStima	2
KATUKINA_PANO	star	biSi	2
KAXINAWA	star	biSi	2
MARUBO	star	iSi	2
SHANENAWA	star	isti	2
SHARANAHUA	star	viSi	2
SHARANAHUA	star	iStu	2
SHIPIBO	star	wisCti	2
YAMINAWA	star	iStip3ru	2
YAWANAWA	star	iSti	2
ESE_EJJA	star	CiCe	3
HUARAYO_ESE_EJJA	star	Cice	3
KAXARARI	star	Salali	4
CAVINENA_1	star	porari	5
AMAHUACA	water	vakonhma	1
ARARA_PANO	water	vaka	1
KATUKINA_PANO	water	waka	1
KAXARARI	water	waka	1
MARUBO	water	waka	1
MATIS	water	waka	1
YAWANAWA	water	waka	1
CASHIBO	water	umpaS	2
KASHIBO_ALTO_AGUAYTIA	water	7umpas	2
KASHIBO_BAJO_AGUAYTIA	water	7umpas	2
KASHIBO_SAN_ALEJANDRO	water	7umpaz	2
KASHIBO_SUNGAROYACU	water	7umpas	2
KAXINAWA	water	umpaS	2
KONIBO	water	umpas	2
SHIPIBO	water	umpas	2
YAMINAWA	water	upaS	2
CAPANAHUA	water	ne	3
ARAONA	water	na	3
CAVINENA_2	water	na	3
HUARAYO_ESE_EJJA	water	na	3
AMAHUACA	water	xunu	4
CAPANAHUA	water	xene	4
CHACOBO	water	h3n3	4
SHANENAWA	water	3n37	4
SHARANAHUA	water	undu	4
CAVINENA_1	water	ena	4
ESE_EJJA	water	ena	4
KULINA_PANO	water	maSbit	5
MATSES	water	piute	6
ARAONA	water	eowi	7
ESE_EJJA	water	ena7axo	8
TACANA	water	yavi	9
AMAHUACA	stone	maSaS	1
ARARA_PANO	stone	baSaS	1
CASHIBO	stone	maSaS	1
CHACOBO	stone	maSaSa	1
KASHIBO_ALTO_AGUAYTIA	stone	masas	1
KASHIBO_BAJO_AGUAYTIA	stone	masas	1
KASHIBO_SAN_ALEJANDRO	stone	mazaz	1
KASHIBO_SUNGAROYACU	stone	masas	1
KAXARARI	stone	SaSu	1
KAXINAWA	stone	maSaS	1
KULINA_PANO	stone	maSaS	1
MARUBO	stone	SaSu	1
SHIPIBO	stone	maua	1
ARAONA	stone	mahana	1
ESE_EJJA	stone	saso	1
HUARAYO_ESE_EJJA	stone	saso	1
SHARANAHUA	stone	tokiri	2
YAMINAWA	stone	tu7iri	2
KATUKINA_PANO	stone	miski	3
SHANENAWA	stone	m3Skiti7	3
YAWANAWA	stone	m3Skiti	3
AMAHUACA	stone	mankan	4
CAPANAHUA	stone	maka	4
CHACOBO	stone	man3k3noti	4
MATIS	stone	meko	4
MATSES	stone	moko	4
SHIPIBO	stone	maka	4
CAVINENA_2	stone	makane	4
CAVINENA_1	stone	tomo	5
TACANA	stone	tumu	5
MATSES	stone	kwenote	6
ARAONA	stone	melilo	7
CAVINENA_2	stone	duci	8
AMAHUACA	fire	Cihi	1
ARARA_PANO	fire	Ci	1
CAPANAHUA	fire	Ci7i	1
CASHIBO	fire	ci	1
CHACOBO	fire	Ci7i	1
KASHIBO_ALTO_AGUAYTIA	fire	ci	1
KASHIBO_BAJO_AGUAYTIA	fire	ci	1
KASHIBO_SAN_ALEJANDRO	fire	si	1
KASHIBO_SUNGAROYACU	fire	ci	1
KATUKINA_PANO	fire	Ci	1
KAXARARI	fire	Ci	1
KAXINAWA	fire	Ci	1
MARUBO	fire	Ci	1
SHANENAWA	fire	Ci7	1
SHARANAHUA	fire	Ci	1
SHIPIBO	fire	Ci	1
YAMINAWA	fire	Ci	1
YAWANAWA	fire	Ci	1
CAVINENA_1	fire	etiki	1
CAVINENA_2	fire	tiki	1
KULINA_PANO	fire	m3ste	2
MATIS	fire	m3Ste	2
MATSES	fire	kwete	3
ARAONA	fire	kwati	3
ESE_EJJA	fire	kuakui	3
HUARAYO_ESE_EJJA	fire	kwaki	3
TACANA	fire	kwatidareda	3
AMAHUACA	fire	xuru	4
CASHIBO	fire	taba	5
KONIBO	fire	SarimCe	6
AMAHUACA	path	vahin	1
CAPANAHUA	path	ba7i	1
CASHIBO	path	bai	1
CHACOBO	path	ba7i	1
KASHIBO_ALTO_AGUAYTIA	path	wai	1
KASHIBO_ALTO_AGUAYTIA	path	bai	1
KASHIBO_BAJO_AGUAYTIA	path	bai	1
KASHIBO_SAN_ALEJANDRO	path	wai	1
KASHIBO_SUNGAROYACU	path	wai	1
KATUKINA_PANO	path	bai	1
KAXARARI	path	ipai	1
KAXINAWA	path	bai	1
KONIBO	path	vie	1
KULINA_PANO	path	bai	1
MARUBO	path	wai	1
MATIS	path	bai	1
SHARANAHUA	path	fai	1
SHIPIBO	path	bai	1
SHIPIBO	path	baihi	1
YAMINAWA	path	baitapia	1
SHANENAWA	path	niti7	2
YAWANAWA	path	niti	2
ARARA_PANO	path	diti	3
ARAONA	path	dizi	3
CAVINENA_2	path	diyi	3
TACANA	path	ediji	3
ESE_EJJA	path	ehioxi	4
HUARAYO_ESE_EJJA	path	heoxi	4
CAVINENA_1	path	ekari	5
AMAHUACA	mountain	maCi	1
ARARA_PANO	mountain	baCi	1
CAPANAHUA	mountain	maCi	1
CASHIBO	mountain	baSi	1
CASHIBO	mountain	mata	1
CHACOBO	mountain	mait3maCi	1
CHACOBO	mountain	makana	1
KASHIBO_ALTO_AGUAYTIA	mountain	baSi	1
KASHIBO_BAJO_AGUAYTIA	mountain	baSi	1
KASHIBO_SUNGAROYACU	mountain	baSi	1
KATUKINA_PANO	mountain	maCi	1
KAXARARI	mountain	mankuSaS	1
KAXINAWA	mountain	maCi	1
MARUBO	mountain	maCi	1
SHANENAWA	mountain	maCi7	1
SHARANAHUA	mountain	mbaCiwa	1
SHARANAHUA	mountain	mbawakuya	1
SHIPIBO	mountain	mana	1
YAMINAWA	mountain	bakiS	1
YAWANAWA	mountain	maCi	1
CAVINENA_1	mountain	emata	1
ESE_EJJA	mountain	emato	1
TACANA	mountain	emata	1
ESE_EJJA	mountain	epawa	2
HUARAYO_ESE_EJJA	mountain	bawa	2
AMAHUACA	mountain	karunnaha	3
KASHIBO_SAN_ALEJANDRO	mountain	wain	4
KONIBO	mountain	tieCeponk	5
MATIS	mountain	udukute	6
MATSES	mountain	kwetetayunnimedu	7
ARAONA	mountain	emaSokwe	8
ARAONA	mountain	ewatihitihi	9
KASHIBO_ALTO_AGUAYTIA	night	im3wakiS	1
KASHIBO_ALTO_AGUAYTIA	night	im3bakiS	1
CHACOBO	night	bakiCa	2
KASHIBO_SAN_ALEJANDRO	night	wakin	2
KASHIBO_SUNGAROYACU	night	wakiS	2
SHANENAWA	night	fakiSi7	2
MATSES	night	enCeS	3
MATSES	night	inCeS	3
AMAHUACA	night	yamu	4
ARARA_PANO	night	yab3	4
CAPANAHUA	night	yae	4
CASHIBO	night	imu	4
KASHIBO_BAJO_AGUAYTIA	night	im3	4
KATUKINA_PANO	night	iam3	4
KAXARARI	night	yam3ta	4
KAXINAWA	night	yam3	4
MARUBO	night	yam3	4
MATIS	night	im3d	4
SHARANAHUA	night	yambu	4
SHARANAHUA	night	yami	4
SHIPIBO	night	yamue	4
YAMINAWA	night	yab3	4
YAWANAWA	night	yam3	4
CAVINENA_1	night	meta	5
ESE_EJJA	night	metaxe	5
ARAONA	night	sisa	6
TACANA	night	dida	6
CAVINENA_2	night	cine	7
HUARAYO_ESE_EJJA	night	sinekwa	7
KONIBO	night	oSenare	8
KULINA_PANO	night	CarbutboS	9
CAVINENA_2	night	apuna	10
AMAHUACA	new	vuna	1
CAPANAHUA	new	be7na	1
KASHIBO_ALTO_AGUAYTIA	new	b3na	1
KASHIBO_BAJO_AGUAYTIA	new	b3na	1
KASHIBO_SAN_ALEJANDRO	new	w3na	1
KASHIBO_SUNGAROYACU	new	b3na	1
KATUKINA_PANO	new	p3na	1
KAXINAWA	new	b3na	1
MARUBO	new	v3naCa	1
SHANENAWA	new	f3na7	1
SHARANAHUA	new	funda	1
SHARANAHUA	new	pina	1
SHIPIBO	new	buena	1
YAMINAWA	new	b3da	1
YAWANAWA	new	b3na	1
KASHIBO_ALTO_AGUAYTIA	new	io	2
KASHIBO_BAJO_AGUAYTIA	new	io	2
KASHIBO_SAN_ALEJANDRO	new	io	2
KASHIBO_SUNGAROYACU	new	io	2
CHACOBO	new	paSa	3
MATIS	new	paSa	3
ARAONA	new	nana	4
CAVINENA_2	new	nana	4
ARAONA	new	Sakwa	5
CAVINENA_1	new	iyakwake	5
ESE_EJJA	new	eiakua	5
TACANA	new	eiCakwa	5
ARARA_PANO	new	pusku	6
KAXARARI	new	hab3laki	7
MATSES	new	Cukambo	8
AMAHUACA	name	xanu	1
ARARA_PANO	name	ada	1
CAPANAHUA	name	xane	1
CASHIBO	name	anu	1
CHACOBO	name	han3	1
KASHIBO_ALTO_AGUAYTIA	name	an3	1
KASHIBO_BAJO_AGUAYTIA	name	an3	1
KASHIBO_SAN_ALEJANDRO	name	an3	1
KASHIBO_SUNGAROYACU	name	an3	1
KATUKINA_PANO	name	an3	1
KAXARARI	name	hali	1
KAXINAWA	name	k3na	1
KONIBO	name	hani	1
MATIS	name	an3	1
SHANENAWA	name	an37	1
SHARANAHUA	name	andu	1
SHARANAHUA	name	ani	1
SHIPIBO	name	hane	1
YAMINAWA	name	ad3	1
YAWANAWA	name	an3	1
ARAONA	name	bani	1
CAVINENA_1	name	ebakani	1
CAVINENA_2	name	bakani	1
ESE_EJJA	name	baxani	1
TACANA	name	ebani	1
MARUBO	name	na3	2
CASHIBO	one	aCuSi	1
KASHIBO_ALTO_AGUAYTIA	one	aCuSi	1
KASHIBO_BAJO_AGUAYTIA	one	aCuSi	1
KASHIBO_SAN_ALEJANDRO	one	aCui	1
KASHIBO_SUNGAROYACU	one	aCuSi	1
KULINA_PANO	one	epa	2
MATIS	one	epapa	2
ARARA_PANO	one	visti	3
CAPANAHUA	one	westi	3
CHACOBO	one	w3stita	3
KATUKINA_PANO	one	w3sti	3
KAXARARI	one	wispi	3
KAXINAWA	one	b3SCiCai	3
MARUBO	one	w3stis3	3
SHANENAWA	one	w3sti7	3
SHARANAHUA	one	fusti	3
SHARANAHUA	one	wisti	3
SHIPIBO	one	ustiura	3
YAMINAWA	one	wisti	3
YAWANAWA	one	wisti	3
KONIBO	one	haviCo	4
MATSES	one	abence	4
SHIPIBO	one	abiCu	4
ARAONA	one	peada	5
CAVINENA_1	one	peadya	5
CAVINENA_2	one	peadya	5
TACANA	one	piada	5
ESE_EJJA	one	owepoxi	6
HUARAYO_ESE_EJJA	one	owe	7
KASHIBO_ALTO_AGUAYTIA	fish	bakena	1
KASHIBO_BAJO_AGUAYTIA	fish	bakena	1
KAXINAWA	fish	baka	1
KASHIBO_ALTO_AGUAYTIA	fish	caca	2
KASHIBO_BAJO_AGUAYTIA	fish	caca	2
KASHIBO_SAN_ALEJANDRO	fish	sasa	2
KASHIBO_SUNGAROYACU	fish	caca	2
KATUKINA_PANO	fish	caca	2
KASHIBO_ALTO_AGUAYTIA	fish	wakena	3
KASHIBO_SAN_ALEJANDRO	fish	wakena	3
KASHIBO_SUNGAROYACU	fish	wakena	3
KONIBO	fish	woa	3
SHIPIBO	fish	waka	3
ARARA_PANO	fish	yumba	4
CAPANAHUA	fish	yapa	4
KULINA_PANO	fish	iapa	4
MARUBO	fish	yapa	4
MATIS	fish	Capa	4
SHIPIBO	fish	asapa	4
YAMINAWA	fish	yuba	4
YAWANAWA	fish	yuma	4
CHACOBO	fish	Sa3	5
SHARANAHUA	fish	Sima	5
ARAONA	fish	hae	5
CAVINENA_1	fish	hae	5
CAVINENA_1	fish	ha7e	5
CAVINENA_2	fish	hae	5
TACANA	fish	se	5
CHACOBO	fish	sanino	6
KAXARARI	fish	maili	7
MATSES	fish	nuekit	8
SHANENAWA	fish	iSki	9
HUARAYO_ESE_EJJA	fish	na7o	10
KATUKINA_PANO	full	maC3ki	1
KAXINAWA	full	mata	1
MARUBO	full	mataka	1
SHIPIBO	full	matakebuCuake	1
SHIPIBO	full	matate	1
ARAONA	full	mata	1
ARARA_PANO	full	huspia	2
SHANENAWA	full	fuspia7	2
SHARANAHUA	full	vospia	2
YAMINAWA	full	huspia	2
YAWANAWA	full	huspia	2
ARAONA	full	hehea	2
KAXARARI	full	kiSik3	3
HUARAYO_ESE_EJJA	full	kiaxexe	3
CAVINENA_1	full	eheke	4
TACANA	full	esehe	4
CAPANAHUA	full	bo7as	5
CAPANAHUA	full	boCo	6
CHACOBO	full	r3am3	7
CHACOBO	full	s3ya	8
MATIS	full	kubudap	9
SHARANAHUA	full	mbumba	10
