# Supplementary material for: A test of Generalized Bayesian dating: A new linguistic dating method
Source: PLoS One. 2020 Aug 12;15(8):e0236522. doi: 10.1371/journal.pone.0236522 (PMC7423060; doi:10.1371/journal.pone.0236522)
Supplement: S1 File — Python code for extracting data from ASJP word lists, cognate identification, and conversion to nexus files. Word lists annotated for cognacy for all families. Nexus files and MrBayes command files for all families. (ZIP) [file pone.0236522.s001.zip › S1 Supporting Information/Cognates/Nilotic.txt.svm.CRP.0.57.cognates]

doculect	concept	asjp	cogid
NYANGATOM	I	ayyo	1
NYANGATOM_2	I	ayo	1
ACHOLI	I	on	2
ACHOLI_2	I	an	2
ADHOLA	I	an	2
ALUR	I	an	2
ANYUAK	I	anih	2
BARI_SUDAN	I	nan	2
BURUN	I	aneC	2
CAMUS	I	nanu	2
DINKA_SOUTH_CENTRAL	I	xEn	2
DINKA_SOUTHEASTERN	I	xEn	2
DONGOTONO	I	naN	2
GIUR	I	an	2
GIUR	I	a	2
KAKWA	I	nan	2
KALENJIN	I	anE	2
KARIMOJONG	I	aeoN	2
KEIYO	I	ane	2
KUKU	I	nan	2
KUMAN_UGANDA	I	aNo	2
LANGO	I	an	2
LOKOYA	I	naN	2
LUO	I	an	2
MAASAI	I	nanu	2
MABAAN	I	i	2
MONDARI	I	nan	2
NANDI	I	ane	2
NANDI_2	I	ane	2
NGYEPU	I	nan	2
NORTH_TUGEN	I	ane	2
NUER	I	hEn	2
NYANGGWARA	I	nan	2
ONGAMO	I	nanu	2
PARI	I	ani	2
POKOT	I	ani	2
REK	I	an	2
SABAOT	I	ani	2
SAMPUR	I	nanu	2
SHILLUK	I	yan	2
SHILLUK_2	I	yan	2
TESO	I	oN	2
TURKANA	I	ayoN	2
JUMJUM	I	eka	3
ACHOLI	you	in	1
ACHOLI_2	you	yin	1
ADHOLA	you	in	1
ALUR	you	in	1
ANYUAK	you	inih	1
DINKA_SOUTHEASTERN	you	yin	1
GIUR	you	in	1
GIUR	you	i	1
GIUR	you	yin	1
GIUR	you	yi	1
KALENJIN	you	inye	1
KEIYO	you	inye	1
KUMAN_UGANDA	you	in	1
LANGO	you	yin	1
LUO	you	in	1
NANDI	you	i5e	1
NORTH_TUGEN	you	i5i	1
NUER	you	jin	1
PARI	you	unu	1
POKOT	you	5i	1
POKOT	you	5inde	1
REK	you	yin	1
SABAOT	you	i5iN	1
SHILLUK	you	yin	1
SHILLUK_2	you	yin	1
CAMUS	you	iyye	2
DONGOTONO	you	iyye	2
KARIMOJONG	you	iyoN	2
LOKOYA	you	iye	2
MAASAI	you	iyye	2
NYANGATOM	you	iyyo	2
NYANGATOM_2	you	iyo	2
ONGAMO	you	iyye	2
SAMPUR	you	iyye	2
TESO	you	iTo	2
TURKANA	you	iyoN	2
BARI_SUDAN	you	do	3
KAKWA	you	do	3
KUKU	you	do	3
MONDARI	you	do	3
NGYEPU	you	do	3
NYANGGWARA	you	do	3
JUMJUM	you	iki	4
MABAAN	you	eke	4
BURUN	you	eneC	5
NANDI_2	you	okwek	6
TURKANA	you	esi	7
DINKA_SOUTH_CENTRAL	we	xo8iE	1
DINKA_SOUTHEASTERN	we	xo4ie	1
GIUR	we	oan	2
GIUR	we	oa	2
TESO	we	sioN	2
TURKANA	we	sua	2
BARI_SUDAN	we	yi7	3
KAKWA	we	yi	3
KUKU	we	yi7	3
MONDARI	we	yi7	3
NGYEPU	we	yi	3
NYANGGWARA	we	yi	3
JUMJUM	we	ikin	4
MABAAN	we	ikin	4
KALENJIN	we	ECEk	5
KEIYO	we	aCek	5
NANDI	we	aCek	5
NANDI_2	we	aCek	5
NORTH_TUGEN	we	aCe	5
POKOT	we	aCane	5
SABAOT	we	aCek	5
ACHOLI	we	won	6
ACHOLI_2	we	wan	6
ADHOLA	we	wan	6
ALUR	we	wan	6
ANYUAK	we	wani	6
BURUN	we	onok	6
KARIMOJONG	we	iwon	6
KUMAN_UGANDA	we	wan	6
LANGO	we	wan	6
LUO	we	wan	6
NUER	we	khon	6
NYANGATOM	we	woni	6
NYANGATOM_2	we	woni	6
PARI	we	oni	6
SHILLUK	we	wan	6
SHILLUK_2	we	wan	6
TURKANA	we	Noni	6
CAMUS	we	iyo	7
MAASAI	we	iyyok	7
ONGAMO	we	iyyo	7
SAMPUR	we	iyo	7
DONGOTONO	we	yoxoi	8
LOKOYA	we	oxotoi	8
KEIYO	we	inendet	9
REK	we	xok	10
ACHOLI	one	oCal	1
ACHOLI_2	one	aCiEl	1
ADHOLA	one	acEl	1
ALUR	one	aCiEl	1
ANYUAK	one	aCyel	1
BURUN	one	akEl	1
GIUR	one	aCyelo	1
JUMJUM	one	kElokh	1
KUMAN_UGANDA	one	aTEl	1
LANGO	one	aCiEl	1
LUO	one	aCiEl	1
MABAAN	one	CElo	1
NUER	one	khEl	1
PARI	one	aCyelo	1
SHILLUK	one	akiEl	1
SHILLUK_2	one	akyel	1
DATOOGA_DIALECT_2	one	agi	2
DATOOGA_DIALECT_3	one	agi	2
DATOOGA_DIALECT_4	one	agi	2
DATOOGA_DIALECT_5	one	agi	2
NANDI	one	ak	2
OMOTIK	one	agitio	2
BARI_SUDAN	one	geleN	3
KAKWA	one	gele	3
KUKU	one	geleN	3
MONDARI	one	geleN	3
NGYEPU	one	geleN	3
NYANGGWARA	one	geleN	3
DONGOTONO	one	boito	4
LOKOYA	one	aboite	4
CAMUS	one	bo	5
MAASAI	one	bo	5
ONGAMO	one	obo	5
SAMPUR	one	bo	5
DINKA_SOUTH_CENTRAL	one	tok	6
PARI	one	tok	6
REK	one	tok	6
KALENJIN	one	akEN7ke	7
KEIYO	one	akeNe	7
NANDI_2	one	akenge	7
NORTH_TUGEN	one	agENgE	7
POKOT	one	akoNo	7
SABAOT	one	agENgE	7
SOGOO	one	akENkE	7
KARIMOJONG	one	ipei	8
NYANGATOM	one	ape	8
NYANGATOM_2	one	ape	8
TESO	one	pei	8
TURKANA	one	apei	8
DATOOGA_DIALECT_2	two	iyeN	1
DATOOGA_DIALECT_3	two	iyeN	1
DATOOGA_DIALECT_4	two	iyeN	1
DATOOGA_DIALECT_5	two	iyeN	1
DATOOGA_DIALECT_6	two	iyeN	1
KALENJIN	two	aieN7	1
KEIYO	two	aeN	1
NANDI	two	EeN	1
NANDI_2	two	oieN	1
NORTH_TUGEN	two	oEN	1
POKOT	two	ode5	1
SABAOT	two	ayEN	1
SOGOO	two	oeN	1
DINKA_SOUTH_CENTRAL	two	rou	2
DINKA_SOUTHEASTERN	two	rou	2
NUER	two	rEu	2
REK	two	reu	2
BARI_SUDAN	two	murak	3
KAKWA	two	mura	3
KUKU	two	murak	3
MONDARI	two	murak	3
NGYEPU	two	murak	3
NYANGGWARA	two	murak	3
PARI	two	irek	3
JUMJUM	two	yauwe	4
MABAAN	two	yaw3	4
ACHOLI	two	oryo	5
ACHOLI_2	two	ariyo	5
ADHOLA	two	ariyo	5
ALUR	two	ariyo	5
ANYUAK	two	hario	5
BURUN	two	are	5
CAMUS	two	are	5
DONGOTONO	two	akwari	5
GIUR	two	aryou	5
KARIMOJONG	two	arai	5
KUMAN_UGANDA	two	are	5
LANGO	two	ariyo	5
LOKOYA	two	araxai	5
LUO	two	ariyo	5
MAASAI	two	are	5
NYANGATOM	two	xari	5
NYANGATOM_2	two	xari	5
ONGAMO	two	ara	5
PARI	two	aryo	5
SAMPUR	two	are	5
SHILLUK	two	ariyo	5
SHILLUK_2	two	ario	5
TESO	two	are	5
TURKANA	two	Narei	5
OMOTIK	two	ainia	6
ACHOLI	person	dono	1
ACHOLI_2	person	dano	1
ADHOLA	person	dhno	1
ALUR	person	dano	1
ANYUAK	person	8ano	1
DINKA_SOUTH_CENTRAL	person	ran	1
GIUR	person	8ano	1
LANGO	person	dano	1
LUO	person	8ano	1
NUER	person	rEn	1
PARI	person	dhanho	1
REK	person	TaN	1
REK	person	tEN	1
SHILLUK	person	8ano	1
SHILLUK_2	person	8ano	1
TURKANA	person	twan	1
DATOOGA_DIALECT_2	person	sida	2
DATOOGA_DIALECT_3	person	sida	2
DATOOGA_DIALECT_4	person	sira	2
DATOOGA_DIALECT_5	person	sira	2
DATOOGA_DIALECT_6	person	sira	2
KALENJIN	person	Ci	3
KEIYO	person	Ci	3
KEIYO	person	Cito	3
NANDI	person	CitE	3
NANDI_2	person	Ci	3
NORTH_TUGEN	person	Cito	3
NORTH_TUGEN	person	Ci	3
OMOTIK	person	kyita	3
POKOT	person	Ci	3
SABAOT	person	Cito	3
SABAOT	person	Ci	3
SOGOO	person	Tito	3
BARI_SUDAN	person	Nutu7	4
DINKA_SOUTHEASTERN	person	Nadi	4
KAKWA	person	Nutu	4
KUKU	person	Nutu7	4
MONDARI	person	Nutu7	4
NGYEPU	person	Nutu7	4
NYANGGWARA	person	Nutu7	4
JUMJUM	person	mEn	5
MABAAN	person	mE4u	5
CAMUS	person	ltuNani	6
DONGOTONO	person	tuNani	6
KARIMOJONG	person	ituNanan	6
LOKOYA	person	otulo	6
MAASAI	person	oltuNani	6
ONGAMO	person	otuNani	6
SAMPUR	person	ltuNani	6
TESO	person	atuan	6
BURUN	person	tarok	7
DINKA_SOUTH_CENTRAL	person	koC	8
KUMAN_UGANDA	person	yo	9
NYANGATOM_2	person	kile	10
DATOOGA_DIALECT_3	fish	qwayega	1
DATOOGA_DIALECT_4	fish	qwayega	1
DATOOGA_DIALECT_5	fish	qwayega	1
DATOOGA_DIALECT_6	fish	qwayega	1
ACHOLI	fish	raC	2
ACHOLI_2	fish	rEC	2
ADHOLA	fish	rEc	2
ALUR	fish	rEC	2
ANYUAK	fish	reo7	2
BURUN	fish	rEC	2
DINKA_SOUTH_CENTRAL	fish	raC	2
DINKA_SOUTHEASTERN	fish	reC	2
GIUR	fish	reyo	2
LANGO	fish	rEC	2
LUO	fish	rEC	2
NUER	fish	rEC	2
PARI	fish	reo	2
REK	fish	raT	2
SHILLUK	fish	rEjo	2
SHILLUK_2	fish	rejo	2
BARI_SUDAN	fish	sumuti	3
CAMUS	fish	suporei	3
KAKWA	fish	sumuti	3
KUKU	fish	sumuti	3
MONDARI	fish	komoti	3
NGYEPU	fish	sumuti	3
NYANGGWARA	fish	sumuti	3
KALENJIN	fish	inyCiryante	4
NANDI	fish	injirio	4
NANDI_2	fish	injirio	4
NORTH_TUGEN	fish	injiryon	4
SOGOO	fish	inTiriot	4
KARIMOJONG	fish	aqolea	5
NYANGATOM	fish	kolya	5
NYANGATOM_2	fish	kolya	5
NYANGATOM_2	fish	koLa	5
TESO	fish	akolait	5
TURKANA	fish	kolia	5
DONGOTONO	fish	xamit	6
KEIYO	fish	samakiat	6
SABAOT	fish	samakit	6
MAASAI	fish	osiNkirri	7
OMOTIK	fish	saNgirianda	7
ONGAMO	fish	siNki	7
SAMPUR	fish	siNkirr	7
JUMJUM	fish	yakCan	8
MABAAN	fish	yaku	8
KEIYO	fish	kawaiyat	9
KEIYO	fish	yireriot	10
KUMAN_UGANDA	fish	dEknam	11
LOKOYA	fish	oxoma	12
NANDI	fish	isiCot	13
POKOT	fish	koxokwo	14
ACHOLI	dog	gwok	1
ACHOLI_2	dog	guok	1
ADHOLA	dog	gwok	1
ALUR	dog	guok	1
ANYUAK	dog	gwukh	1
BURUN	dog	gok	1
DINKA_SOUTH_CENTRAL	dog	gol	1
DINKA_SOUTHEASTERN	dog	jo	1
DINKA_SOUTHEASTERN	dog	jok	1
GIUR	dog	gwok	1
JUMJUM	dog	goN	1
KALENJIN	dog	Nok	1
KARIMOJONG	dog	iNoq	1
KUMAN_UGANDA	dog	ogwok	1
LANGO	dog	guok	1
LOKOYA	dog	eNok	1
LUO	dog	guok	1
MABAAN	dog	goN	1
NUER	dog	jiukh	1
NYANGATOM	dog	yiNok	1
NYANGATOM_2	dog	yiNok	1
OMOTIK	dog	Nokta	1
PARI	dog	gwok	1
REK	dog	gal	1
SABAOT	dog	Nogit	1
SHILLUK	dog	guok	1
SHILLUK_2	dog	gwukh	1
SOGOO	dog	Nokto	1
TESO	dog	ekiNoku	1
TURKANA	dog	Nok	1
DATOOGA_DIALECT_2	dog	gudeda	2
DATOOGA_DIALECT_3	dog	gudeda	2
POKOT	dog	kud3din	2
DATOOGA_DIALECT_4	dog	gurera	3
DATOOGA_DIALECT_5	dog	gurera	3
DATOOGA_DIALECT_6	dog	gurera	3
BARI_SUDAN	dog	dioN	4
KAKWA	dog	dyoN	4
KUKU	dog	dioN	4
MONDARI	dog	dioN	4
NGYEPU	dog	dioN	4
NYANGGWARA	dog	dioN	4
KEIYO	dog	seset	5
NANDI_2	dog	sese	5
KEIYO	dog	Cuguiyet	6
NORTH_TUGEN	dog	CuguyS	6
POKOT	dog	kukuiyi	6
CAMUS	dog	ldia	7
MAASAI	dog	oldia	7
SAMPUR	dog	ldia	7
DONGOTONO	dog	ixure	8
ACHOLI	louse	5ogi	1
ADHOLA	louse	o5ogo	1
BURUN	louse	y3k	1
DATOOGA_DIALECT_2	louse	Noka	1
DATOOGA_DIALECT_3	louse	Noka	1
DATOOGA_DIALECT_4	louse	Noka	1
DATOOGA_DIALECT_5	louse	Noka	1
DATOOGA_DIALECT_6	louse	Noka	1
DINKA_SOUTH_CENTRAL	louse	5ok	1
DINKA_SOUTHEASTERN	louse	5ok	1
KUMAN_UGANDA	louse	o5ogo	1
MONDARI	louse	5ogiso	1
NUER	louse	5akh	1
REK	louse	5ok	1
JUMJUM	louse	n3kC3N	2
MABAAN	louse	n3gCan	2
KUKU	louse	gomur	3
NGYEPU	louse	gomurot	3
KEIYO	louse	kisirek	4
NORTH_TUGEN	louse	kisiryan	4
SABAOT	louse	kisiriyandEt	4
NYANGATOM	louse	NgilaT	5
NYANGATOM_2	louse	NgilEC	5
BARI_SUDAN	louse	sirotat	6
KAKWA	louse	siro	6
KEIYO	louse	Nisiriat	6
NANDI	louse	isiriat	6
NANDI_2	louse	iseria	6
NYANGGWARA	louse	sirotat	6
POKOT	louse	N3s3rian	6
POKOT	louse	s3rrian	6
POKOT	louse	srrian	6
SOGOO	louse	isirEk	6
ACHOLI_2	louse	nyuggi	7
ANYUAK	louse	nuwo	7
LANGO	louse	onyogo	7
LUO	louse	nyogo	7
OMOTIK	louse	nyuko	7
SHILLUK	louse	nyogo	7
SHILLUK_2	louse	nuwogo	7
CAMUS	louse	laTeyo	8
SAMPUR	louse	laSeyo	8
DONGOTONO	louse	loferiti	9
KARIMOJONG	louse	elatyit	9
LOKOYA	louse	alavarti	9
MAASAI	louse	alaSei	9
ONGAMO	louse	ohaSeni	9
TESO	louse	alaTit	9
TURKANA	louse	laCit	9
ACHOLI	tree	yot	1
ACHOLI_2	tree	yat	1
ADHOLA	tree	yath	1
ALUR	tree	yat	1
ANYUAK	tree	jot8	1
BURUN	tree	yat	1
KUMAN_UGANDA	tree	yat	1
LANGO	tree	yat	1
LUO	tree	ya8	1
NUER	tree	jiat8	1
PARI	tree	yath	1
SHILLUK	tree	ya8	1
SHILLUK_2	tree	yat8	1
DATOOGA_DIALECT_2	tree	geta	2
DATOOGA_DIALECT_3	tree	geta	2
DATOOGA_DIALECT_4	tree	geta	2
DATOOGA_DIALECT_5	tree	geta	2
DATOOGA_DIALECT_6	tree	geta	2
KALENJIN	tree	kEt	2
KEIYO	tree	key	2
KEIYO	tree	ketit	2
NANDI	tree	ketit	2
NANDI_2	tree	ket	2
NORTH_TUGEN	tree	ket	2
POKOT	tree	kEt	2
SABAOT	tree	ketit	2
SOGOO	tree	ketit	2
TURKANA	tree	kitoi	2
DINKA_SOUTH_CENTRAL	tree	tim	3
DINKA_SOUTHEASTERN	tree	tim	3
REK	tree	tim	3
REK	tree	tiEm	3
BARI_SUDAN	tree	kodini	4
KAKWA	tree	kodiNi	4
KUKU	tree	kodini	4
MONDARI	tree	kodi	4
NGYEPU	tree	kodini	4
NYANGGWARA	tree	kodini	4
DONGOTONO	tree	sani	5
JUMJUM	tree	jan	5
MAASAI	tree	olTani	5
MABAAN	tree	janu	5
NYANGATOM	tree	Nakito	6
NYANGATOM_2	tree	Nakito	6
CAMUS	tree	aibalaka5	7
SAMPUR	tree	aibalaka5	7
KARIMOJONG	tree	akitoi	8
TESO	tree	akitoi	8
LOKOYA	tree	oyandik	9
OMOTIK	tree	kwendota	10
ACHOLI	leaf	pot	1
ACHOLI_2	leaf	potyat	1
ADHOLA	leaf	pot	1
DATOOGA_DIALECT_2	leaf	seNga	2
DATOOGA_DIALECT_3	leaf	seNga	2
DATOOGA_DIALECT_4	leaf	seNga	2
DATOOGA_DIALECT_6	leaf	seNga	2
DINKA_SOUTH_CENTRAL	leaf	yar	3
DINKA_SOUTH_CENTRAL	leaf	lar	3
DINKA_SOUTHEASTERN	leaf	lar	3
REK	leaf	lar	3
REK	leaf	yar	3
BARI_SUDAN	leaf	koropoti	4
KAKWA	leaf	koropoti	4
KUKU	leaf	kuruputei	4
MONDARI	leaf	kerepeti	4
NGYEPU	leaf	keturentet	4
NYANGGWARA	leaf	kurupeti	4
KALENJIN	leaf	sakat	5
KEIYO	leaf	sokot	5
KEIYO	leaf	sokek	5
NANDI	leaf	sogot	5
NANDI_2	leaf	soko	5
NORTH_TUGEN	leaf	sokon	5
POKOT	leaf	s3kon	5
SABAOT	leaf	sokondEt	5
JUMJUM	leaf	gitke	6
MABAAN	leaf	jitk3	6
NUER	leaf	jit8	6
SHILLUK	leaf	i8	6
SHILLUK_2	leaf	yit8	6
NYANGATOM	leaf	kwi	7
NYANGATOM_2	leaf	kwi	7
ACHOLI	leaf	oboka	8
ALUR	leaf	oboke	8
ANYUAK	leaf	bogo	8
KUMAN_UGANDA	leaf	bokE	8
LANGO	leaf	oboke	8
LUO	leaf	oboke	8
PARI	leaf	bogo	8
CAMUS	leaf	mbeneyo	9
DONGOTONO	leaf	beneti	9
LOKOYA	leaf	ebendi	9
MAASAI	leaf	embeneyoi	9
SAMPUR	leaf	mbeneyo	9
KARIMOJONG	leaf	akuyon	10
TURKANA	leaf	kuyen	10
BURUN	leaf	kodak	11
OMOTIK	leaf	taptEta	12
ONGAMO	leaf	nakuTeti	13
TESO	leaf	aliait	14
TURKANA	leaf	rarayar	15
ACHOLI	skin	odwal	1
ACHOLI_2	skin	dEl	1
ADHOLA	skin	del	1
ALUR	skin	dEl	1
ANYUAK	skin	puindEl	1
DINKA_SOUTH_CENTRAL	skin	dEl	1
DINKA_SOUTHEASTERN	skin	dEl	1
DONGOTONO	skin	Tala	1
GIUR	skin	del	1
KUMAN_UGANDA	skin	del	1
NANDI	skin	kiro	1
NUER	skin	kEl	1
PARI	skin	del	1
REK	skin	dEl	1
SHILLUK	skin	dEl	1
SHILLUK_2	skin	dEl	1
DATOOGA_DIALECT_2	skin	monda	2
DATOOGA_DIALECT_3	skin	monda	2
DATOOGA_DIALECT_4	skin	monda	2
DATOOGA_DIALECT_5	skin	monda	2
DATOOGA_DIALECT_6	skin	monda	2
BARI_SUDAN	skin	borikot	3
KAKWA	skin	boriko	3
KUKU	skin	borikot	3
MONDARI	skin	borikot	3
NGYEPU	skin	borikot	3
NYANGGWARA	skin	borikot	3
KARIMOJONG	skin	amu5	4
LOKOYA	skin	amuxu5oN	4
POKOT	skin	m35on	4
TESO	skin	aTamun	4
LANGO	skin	pien	5
LUO	skin	pien	5
PARI	skin	pien	5
KEIYO	skin	makatet	6
NORTH_TUGEN	skin	magata	6
NYANGATOM	skin	aqapat	7
NYANGATOM_2	skin	aqapEt	7
CAMUS	skin	lToni	8
MAASAI	skin	olToni	8
ONGAMO	skin	naSoni	8
SAMPUR	skin	lToni	8
KEIYO	skin	muito	9
OMOTIK	skin	muita	9
SOGOO	skin	muito	9
ACHOLI	skin	lo	10
TURKANA	skin	lou	10
BURUN	skin	rodE	11
JUMJUM	skin	bo4onde	12
MABAAN	skin	minwarE	13
NANDI_2	skin	iririo	14
SABAOT	skin	ririondet	15
ACHOLI	blood	ramo	1
ACHOLI_2	blood	rEmo	1
ADHOLA	blood	rEmo	1
ALUR	blood	rEmo	1
ANYUAK	blood	rEmo7	1
BARI_SUDAN	blood	rima	1
BURUN	blood	remat	1
DINKA_SOUTH_CENTRAL	blood	riEm	1
DINKA_SOUTHEASTERN	blood	riEm	1
GIUR	blood	remo	1
KAKWA	blood	rima	1
KUMAN_UGANDA	blood	remo	1
LANGO	blood	rEm	1
LUO	blood	rEmo	1
MONDARI	blood	rima	1
NGYEPU	blood	rima	1
NUER	blood	riyEm	1
NYANGGWARA	blood	rima	1
PARI	blood	rimo	1
SHILLUK	blood	rEmo	1
SHILLUK_2	blood	rEmo7	1
DATOOGA_DIALECT_2	blood	foyEnda	2
DATOOGA_DIALECT_3	blood	foyanda	2
DATOOGA_DIALECT_4	blood	foyEnda	2
DATOOGA_DIALECT_5	blood	foyEnda	2
DATOOGA_DIALECT_6	blood	foyanda	2
JUMJUM	blood	yimg3	3
MABAAN	blood	yimgu	3
KEIYO	blood	korotik	4
NANDI	blood	kErEtik	4
NANDI_2	blood	koroti	4
NORTH_TUGEN	blood	koroti	4
SABAOT	blood	korotik	4
SOGOO	blood	korotik	4
CAMUS	blood	lodo	5
SAMPUR	blood	lodo	5
DONGOTONO	blood	oxot	6
KARIMOJONG	blood	Nakot	6
LOKOYA	blood	axoto	6
NYANGATOM	blood	qot	6
NYANGATOM_2	blood	qot	6
TESO	blood	akot	6
TURKANA	blood	Nakot	6
KALENJIN	blood	karatyanta	7
KUKU	blood	biyet	8
MAASAI	blood	osarga	9
OMOTIK	blood	kuska	10
POKOT	blood	kisn	11
REK	blood	Ti	12
ACHOLI	bone	Cogo	1
ACHOLI_2	bone	Cogo	1
ADHOLA	bone	cogo	1
ALUR	bone	Cogo	1
ANYUAK	bone	Co	1
ANYUAK	bone	Cou	1
GIUR	bone	Co	1
KUMAN_UGANDA	bone	Togo	1
LANGO	bone	Cogo	1
LUO	bone	Cogo	1
NUER	bone	Cua	1
NUER	bone	Tua	1
PARI	bone	Co	1
SHILLUK	bone	Cogo	1
SHILLUK_2	bone	Co	1
SHILLUK_2	bone	Cou	1
DATOOGA_DIALECT_2	bone	gyabgeda	2
DATOOGA_DIALECT_3	bone	gabgeda	2
DATOOGA_DIALECT_4	bone	gafgera	2
DATOOGA_DIALECT_5	bone	gafgera	2
DATOOGA_DIALECT_6	bone	gafgEra	2
JUMJUM	bone	oun3	3
MABAAN	bone	un3	3
KARIMOJONG	bone	aqoit	4
KEIYO	bone	kowet	4
KEIYO	bone	kuinet	4
NANDI	bone	kowet	4
NANDI_2	bone	kowo	4
NORTH_TUGEN	bone	kawe	4
POKOT	bone	kowo	4
SABAOT	bone	kawet	4
SOGOO	bone	kokuet	4
TESO	bone	akoit	4
TURKANA	bone	koit	4
NYANGATOM	bone	Nqoyo	5
NYANGATOM_2	bone	Nqoyo	5
BARI_SUDAN	bone	kuyutio	6
KAKWA	bone	kuyu	6
KUKU	bone	kuton	6
KUKU	bone	kuyuton	6
LOKOYA	bone	oxotoN	6
MONDARI	bone	kuTo	6
NGYEPU	bone	kuyutyo	6
NYANGGWARA	bone	kuyutio	6
REK	bone	guaN	6
CAMUS	bone	loito	7
DONGOTONO	bone	xoito	7
MAASAI	bone	oloito	7
OMOTIK	bone	sareita	7
ONGAMO	bone	ohoito	7
SAMPUR	bone	loito	7
BURUN	bone	Zw3d	8
DINKA_SOUTH_CENTRAL	bone	yuom	9
ACHOLI	horn	tuN	1
ACHOLI_2	horn	tuN	1
ADHOLA	horn	tuNe	1
ALUR	horn	tuNE	1
ANYUAK	horn	tuN	1
BURUN	horn	tuNe	1
DINKA_SOUTH_CENTRAL	horn	tuN	1
DINKA_SOUTHEASTERN	horn	tuN	1
GIUR	horn	tuN	1
JUMJUM	horn	tuN	1
KUMAN_UGANDA	horn	tuN	1
LANGO	horn	tuN	1
LUO	horn	tuN	1
MABAAN	horn	tuwoN	1
NUER	horn	tuN	1
PARI	horn	tuN	1
REK	horn	tuN	1
SHILLUK	horn	tuN	1
SHILLUK_2	horn	tuN	1
ACHOLI	horn	gworo	2
DATOOGA_DIALECT_2	horn	guyaweda	2
DATOOGA_DIALECT_3	horn	guyaweda	2
DATOOGA_DIALECT_4	horn	guyawera	2
DATOOGA_DIALECT_5	horn	guyawera	2
DATOOGA_DIALECT_6	horn	guyawera	2
DATOOGA_DIALECT_2	horn	qu5ita	3
DATOOGA_DIALECT_3	horn	qo5ita	3
DATOOGA_DIALECT_4	horn	qu5ita	3
DATOOGA_DIALECT_5	horn	qu5ita	3
DATOOGA_DIALECT_6	horn	qu5ita	3
KEIYO	horn	kuinet	3
NANDI	horn	kuinet	3
NANDI_2	horn	kuina	3
NORTH_TUGEN	horn	kuyna	3
OMOTIK	horn	kusaeta	3
POKOT	horn	kond3	3
POKOT	horn	kuyex	3
SABAOT	horn	kuinet	3
DATOOGA_DIALECT_3	horn	boleda	4
DATOOGA_DIALECT_4	horn	bolera	4
DATOOGA_DIALECT_5	horn	bolera	4
BARI_SUDAN	horn	wuNguri	5
MONDARI	horn	NuNgwuri	5
NGYEPU	horn	wuNguri	5
NYANGGWARA	horn	oNgura	5
MAASAI	horn	emowwo	6
ONGAMO	horn	namowwo	6
NANDI	horn	lalet	7
POKOT	horn	lal	7
SOGOO	horn	lanEt	7
CAMUS	horn	nanu	8
SAMPUR	horn	nanu	8
DONGOTONO	horn	mwarak	9
KUKU	horn	aNbara	9
LOKOYA	horn	omwarak	9
NYANGATOM	horn	mwar	9
NYANGATOM_2	horn	mwEr	9
TESO	horn	amokwarata	9
TURKANA	horn	mwara	9
ACHOLI	ear	it	1
ACHOLI_2	ear	it	1
ADHOLA	ear	yith	1
ALUR	ear	it	1
ANYUAK	ear	yit8	1
BURUN	ear	idi	1
DATOOGA_DIALECT_2	ear	ita	1
DATOOGA_DIALECT_3	ear	ita	1
DATOOGA_DIALECT_4	ear	ita	1
DATOOGA_DIALECT_5	ear	ita	1
DATOOGA_DIALECT_6	ear	ita	1
DINKA_SOUTH_CENTRAL	ear	yiC	1
DINKA_SOUTHEASTERN	ear	yiC	1
GIUR	ear	yiC	1
JUMJUM	ear	gitk3	1
KALENJIN	ear	it	1
KARIMOJONG	ear	akit	1
KEIYO	ear	itit	1
KUMAN_UGANDA	ear	it	1
LANGO	ear	it	1
LUO	ear	it	1
MABAAN	ear	jitk3	1
NANDI	ear	itit	1
NANDI_2	ear	it	1
NORTH_TUGEN	ear	it	1
NUER	ear	jith8	1
NYANGATOM	ear	gite	1
NYANGATOM_2	ear	git8	1
OMOTIK	ear	ita	1
PARI	ear	ith	1
POKOT	ear	yit	1
REK	ear	yiT	1
SABAOT	ear	itit	1
SHILLUK	ear	i8	1
SHILLUK_2	ear	yit8	1
SOGOO	ear	it3t	1
TESO	ear	akit	1
TURKANA	ear	kit	1
BARI_SUDAN	ear	suot	2
KAKWA	ear	sue	2
KUKU	ear	suot	2
MONDARI	ear	sut	2
NGYEPU	ear	suot	2
NYANGGWARA	ear	Swot	2
CAMUS	ear	Nkeok	3
LOKOYA	ear	exiyok	3
MAASAI	ear	aNkiok	3
SAMPUR	ear	Nkiyok	3
DONGOTONO	ear	Tyok	4
ONGAMO	ear	naSo	5
ACHOLI	eye	woN	1
ACHOLI_2	eye	waN	1
ADHOLA	eye	waN	1
ALUR	eye	waN	1
ANYUAK	eye	wEN	1
BURUN	eye	w3N	1
JUMJUM	eye	waNi	1
KUMAN_UGANDA	eye	waN	1
LANGO	eye	waN	1
LUO	eye	waN	1
MABAAN	eye	waNu	1
NUER	eye	wEN	1
PARI	eye	waN	1
SHILLUK	eye	waN	1
SHILLUK_2	eye	wEN	1
DINKA_SOUTH_CENTRAL	eye	5in	2
DINKA_SOUTHEASTERN	eye	5in	2
REK	eye	5ian	2
BARI_SUDAN	eye	koNa	3
CAMUS	eye	NkoNu	3
DATOOGA_DIALECT_2	eye	qENda	3
DATOOGA_DIALECT_3	eye	qaNda	3
DATOOGA_DIALECT_4	eye	qaNda	3
DATOOGA_DIALECT_5	eye	qaNda	3
DATOOGA_DIALECT_6	eye	qaNda	3
DONGOTONO	eye	xo5ak	3
GIUR	eye	xoN	3
KAKWA	eye	ko5a	3
KALENJIN	eye	koN	3
KARIMOJONG	eye	akoNu	3
KEIYO	eye	konda	3
KUKU	eye	koNa	3
LOKOYA	eye	axo5ak	3
MAASAI	eye	aNkoNu	3
MONDARI	eye	koNa	3
NANDI	eye	konda	3
NANDI_2	eye	koN	3
NGYEPU	eye	koNa	3
NORTH_TUGEN	eye	koN	3
NYANGATOM	eye	ko5an	3
NYANGATOM_2	eye	ko5an	3
NYANGGWARA	eye	koNa	3
OMOTIK	eye	koNda	3
ONGAMO	eye	nahoNu	3
POKOT	eye	koN	3
SABAOT	eye	koNda	3
SAMPUR	eye	NkoNu	3
SOGOO	eye	koNta	3
TESO	eye	akoNu	3
TURKANA	eye	koN	3
ACHOLI	nose	um	1
ACHOLI_2	nose	um	1
ADHOLA	nose	wum	1
ALUR	nose	um	1
ANYUAK	nose	wum	1
BARI_SUDAN	nose	kume	1
CAMUS	nose	Nkume	1
DINKA_SOUTH_CENTRAL	nose	wum	1
DINKA_SOUTHEASTERN	nose	wum	1
DONGOTONO	nose	hime	1
GIUR	nose	xum	1
KAKWA	nose	kumi	1
KARIMOJONG	nose	ekume	1
KUKU	nose	kume	1
KUMAN_UGANDA	nose	um	1
LANGO	nose	um	1
LUO	nose	um	1
MAASAI	nose	eNkume	1
MABAAN	nose	wumgu	1
MONDARI	nose	kumi	1
NGYEPU	nose	kume	1
NUER	nose	wum	1
NYANGATOM	nose	kume	1
NYANGATOM_2	nose	kume	1
NYANGGWARA	nose	kume	1
ONGAMO	nose	okumie	1
PARI	nose	um	1
REK	nose	wuom	1
SAMPUR	nose	Nkume	1
SHILLUK	nose	orom	1
SHILLUK_2	nose	rum	1
TESO	nose	ekume	1
TURKANA	nose	kume	1
DATOOGA_DIALECT_2	nose	sareda	2
DATOOGA_DIALECT_3	nose	sareda	2
DATOOGA_DIALECT_4	nose	salera	2
DATOOGA_DIALECT_5	nose	salera	2
DATOOGA_DIALECT_6	nose	selera	2
KALENJIN	nose	ser	2
KEIYO	nose	serut	2
NANDI	nose	serut	2
NANDI_2	nose	ser	2
NORTH_TUGEN	nose	ser	2
POKOT	nose	srr	2
POKOT	nose	s3r	2
SABAOT	nose	serwut	2
SOGOO	nose	serut	2
BURUN	nose	oman	3
LOKOYA	nose	oximoN	3
JUMJUM	nose	omdonde	4
OMOTIK	nose	maruNda	5
ACHOLI	tooth	lok	1
ACHOLI_2	tooth	lak	1
ADHOLA	tooth	lak	1
ALUR	tooth	lak	1
DINKA_SOUTH_CENTRAL	tooth	leC	1
JUMJUM	tooth	lEkE	1
KUMAN_UGANDA	tooth	lak	1
LANGO	tooth	lak	1
LUO	tooth	lak	1
MABAAN	tooth	lEku	1
OMOTIK	tooth	iluaka	1
DATOOGA_DIALECT_2	tooth	geSadeda	2
DATOOGA_DIALECT_3	tooth	geSadeda	2
DATOOGA_DIALECT_4	tooth	geSarera	2
DATOOGA_DIALECT_5	tooth	geSarera	2
DATOOGA_DIALECT_6	tooth	geSarera	2
BARI_SUDAN	tooth	kele	3
CAMUS	tooth	lalai	3
DONGOTONO	tooth	xalati	3
KAKWA	tooth	kala	3
KARIMOJONG	tooth	aqalae	3
KEIYO	tooth	keldet	3
KEIYO	tooth	keltet	3
KUKU	tooth	koloi	3
LOKOYA	tooth	oxalai	3
MAASAI	tooth	olalai	3
MONDARI	tooth	kala	3
NANDI	tooth	keldet	3
NANDI_2	tooth	kelda	3
NGYEPU	tooth	koloi	3
NORTH_TUGEN	tooth	kElat	3
NYANGATOM	tooth	nkal	3
NYANGATOM_2	tooth	nkEl	3
NYANGGWARA	tooth	kele	3
ONGAMO	tooth	ohaai	3
POKOT	tooth	kElat	3
SABAOT	tooth	kEldEt	3
SAMPUR	tooth	lalai	3
SOGOO	tooth	kEtEt	3
TESO	tooth	ekialai	3
TURKANA	tooth	kelai	3
ANYUAK	tooth	leo	4
BURUN	tooth	legit	4
DINKA_SOUTHEASTERN	tooth	lei	4
GIUR	tooth	leyo	4
NUER	tooth	Le	4
NUER	tooth	Lei	4
PARI	tooth	leo	4
REK	tooth	leT	4
REK	tooth	lE5	4
SHILLUK	tooth	lEjo	4
SHILLUK_2	tooth	lejo	4
ACHOLI	tongue	lap	1
ACHOLI_2	tongue	lEp	1
ADHOLA	tongue	lEw	1
ALUR	tongue	lEp	1
ANYUAK	tongue	lEph	1
BURUN	tongue	lEbE	1
DINKA_SOUTH_CENTRAL	tongue	liEp	1
DINKA_SOUTHEASTERN	tongue	liEp	1
GIUR	tongue	lEb	1
JUMJUM	tongue	lEm3	1
KUMAN_UGANDA	tongue	lEb	1
LANGO	tongue	lEb	1
LUO	tongue	lEp	1
MABAAN	tongue	lEmu	1
NUER	tongue	LEph	1
PARI	tongue	lep	1
REK	tongue	liEp	1
SHILLUK	tongue	lEp	1
SHILLUK_2	tongue	lEph	1
BARI_SUDAN	tongue	Nadap	2
CAMUS	tongue	lNaTap	2
DONGOTONO	tongue	Nadap	2
KAKWA	tongue	5adap	2
KALENJIN	tongue	NelyEp	2
KARIMOJONG	tongue	aNadyap	2
KEIYO	tongue	Neliepta	2
KEIYO	tongue	Neliebta	2
KEIYO	tongue	Nelyepta	2
KUKU	tongue	Nadap	2
LOKOYA	tongue	uNaTap	2
MAASAI	tongue	olNaTap	2
MONDARI	tongue	Nadap	2
NANDI_2	tongue	Nelyep	2
NGYEPU	tongue	Nyadap	2
NORTH_TUGEN	tongue	NElyEp	2
NYANGATOM	tongue	NaTap	2
NYANGATOM_2	tongue	NajEb	2
NYANGGWARA	tongue	Nadap	2
OMOTIK	tongue	neLEpta	2
ONGAMO	tongue	oNaTabi	2
POKOT	tongue	NalyEp	2
POKOT	tongue	Nalyap	2
POKOT	tongue	NaliEp	2
SABAOT	tongue	NElyEpta	2
SAMPUR	tongue	lNaTap	2
SOGOO	tongue	NEliEpta	2
TESO	tongue	aNaTap	2
TURKANA	tongue	Najep	2
NANDI	tongue	Nsiem	3
ACHOLI	knee	CoN	1
ACHOLI_2	knee	CoN	1
ADHOLA	knee	coN	1
ALUR	knee	CoN	1
ANYUAK	knee	CunN	1
BARI_SUDAN	knee	koNu	1
CAMUS	knee	NkuNu	1
DATOOGA_DIALECT_2	knee	guduNda	1
DATOOGA_DIALECT_3	knee	guduNda	1
DATOOGA_DIALECT_4	knee	guruNda	1
DATOOGA_DIALECT_5	knee	guruNda	1
DATOOGA_DIALECT_6	knee	guruNda	1
DONGOTONO	knee	koN	1
GIUR	knee	CuN	1
KAKWA	knee	kuNusi	1
KEIYO	knee	kutundo	1
KEIYO	knee	kutuN	1
KEIYO	knee	kutuNto	1
KUKU	knee	koNo	1
KUMAN_UGANDA	knee	ToN	1
LANGO	knee	CoN	1
LOKOYA	knee	axuNi	1
LUO	knee	CoN	1
MAASAI	knee	aNkuNu	1
MONDARI	knee	koNo	1
NANDI	knee	kutundo	1
NANDI_2	knee	kutuN	1
NGYEPU	knee	kuNu	1
NORTH_TUGEN	knee	kutuN	1
NYANGATOM	knee	5akuN	1
NYANGATOM_2	knee	kuN	1
NYANGGWARA	knee	koNu	1
OMOTIK	knee	kutuNda	1
ONGAMO	knee	okuN	1
PARI	knee	CuN	1
POKOT	knee	kut3N	1
SABAOT	knee	kutu5da	1
SAMPUR	knee	NkuNu	1
SHILLUK	knee	CuN	1
SHILLUK_2	knee	CuN	1
SOGOO	knee	kutuNto	1
TESO	knee	akuN	1
TURKANA	knee	kuN	1
DINKA_SOUTH_CENTRAL	knee	4ial	2
REK	knee	nhial	2
NUER	knee	moL	3
ACHOLI	hand	CiN	1
ACHOLI_2	hand	CiN	1
ADHOLA	hand	ciN	1
ALUR	hand	CiN	1
ANYUAK	hand	Cino7	1
DINKA_SOUTH_CENTRAL	hand	Cin	1
DINKA_SOUTHEASTERN	hand	Cin	1
GIUR	hand	CiNo	1
KUMAN_UGANDA	hand	TiN	1
LANGO	hand	CiN	1
PARI	hand	CiNo	1
REK	hand	Tin	1
SHILLUK	hand	CiNo	1
SHILLUK_2	hand	CiNo	1
BARI_SUDAN	hand	konin	2
DONGOTONO	hand	xani	2
KAKWA	hand	koni	2
KUKU	hand	konin	2
MONDARI	hand	koyin	2
NGYEPU	hand	konin	2
NYANGGWARA	hand	konin	2
BURUN	hand	enat	3
KEIYO	hand	eut	3
NANDI	hand	eut	3
SABAOT	hand	aut	3
SOGOO	hand	Eut	3
KALENJIN	hand	ei	4
NANDI_2	hand	e	4
NORTH_TUGEN	hand	ey	4
POKOT	hand	ex	4
CAMUS	hand	Nkaina	5
MAASAI	hand	aNkaina	5
ONGAMO	hand	nahana	5
SAMPUR	hand	Nkaina	5
KARIMOJONG	hand	akan	6
LOKOYA	hand	axanaN	6
NYANGATOM	hand	qan	6
NYANGATOM_2	hand	qan	6
TESO	hand	akan	6
TURKANA	hand	kan	6
JUMJUM	hand	i4te	7
LUO	hand	lwEdo	8
MABAAN	hand	biy3Nu	9
NUER	hand	thith	10
OMOTIK	hand	panakta	11
POKOT	hand	Ewun	12
ACHOLI	breasts	tuno	1
ACHOLI_2	breasts	tunkor	1
ADHOLA	breasts	thuno	1
ALUR	breasts	tuno	1
ANYUAK	breasts	8u4o	1
JUMJUM	breasts	tEng3	1
KUMAN_UGANDA	breasts	tuno	1
LANGO	breasts	tunu	1
LUO	breasts	8uwo	1
MABAAN	breasts	tyEng3	1
DATOOGA_DIALECT_2	breasts	gidiNga	2
DATOOGA_DIALECT_3	breasts	gidiNga	2
DATOOGA_DIALECT_4	breasts	giriNga	2
DATOOGA_DIALECT_5	breasts	giriNga	2
DATOOGA_DIALECT_6	breasts	giriNga	2
DINKA_SOUTH_CENTRAL	breasts	8in	3
DINKA_SOUTHEASTERN	breasts	8in	3
REK	breasts	8in	3
SHILLUK	breasts	8un	3
SHILLUK_2	breasts	8i4	3
BARI_SUDAN	breasts	kinat	4
BURUN	breasts	tenit	4
CAMUS	breasts	lkina	4
DONGOTONO	breasts	kina	4
KAKWA	breasts	kinata	4
KALENJIN	breasts	tEkani	4
KEIYO	breasts	kinal	4
KEIYO	breasts	kinaik	4
KUKU	breasts	kinat	4
MAASAI	breasts	olkina	4
MONDARI	breasts	kinati	4
NANDI	breasts	kinet	4
NANDI_2	breasts	teget	4
NANDI_2	breasts	kina	4
NGYEPU	breasts	kinat	4
NYANGGWARA	breasts	kinat	4
OMOTIK	breasts	kyinEta	4
ONGAMO	breasts	okina	4
SABAOT	breasts	kinEt	4
SAMPUR	breasts	lkina	4
SOGOO	breasts	kinEt	4
TURKANA	breasts	sikina	4
NORTH_TUGEN	breasts	kEtin	5
NYANGATOM	breasts	qa8in	5
NYANGATOM_2	breasts	qa8in	5
POKOT	breasts	k3tn	5
TESO	breasts	akisin	5
GIUR	breasts	kEu	6
NUER	breasts	kaw	6
LOKOYA	breasts	asuxa	7
NANDI_2	breasts	murungu	8
ACHOLI	liver	Cwi5	1
ACHOLI_2	liver	aCiny	1
ADHOLA	liver	cu5	1
ALUR	liver	Cwiny	1
ANYUAK	liver	Cwin	1
DINKA_SOUTH_CENTRAL	liver	Cua5	1
DINKA_SOUTHEASTERN	liver	CuE5	1
JUMJUM	liver	kE4o	1
LANGO	liver	Ciny	1
LUO	liver	Cuny	1
MABAAN	liver	CEn3	1
NUER	liver	CwEn	1
REK	liver	Tua5	1
SHILLUK	liver	Cwiny	1
SHILLUK_2	liver	utywin	1
DATOOGA_DIALECT_2	liver	gwoyda	2
DATOOGA_DIALECT_2	liver	gowoyda	2
DATOOGA_DIALECT_3	liver	gwoyda	2
DATOOGA_DIALECT_3	liver	gowoyda	2
DATOOGA_DIALECT_4	liver	gwoyda	2
DATOOGA_DIALECT_4	liver	gowoyda	2
DATOOGA_DIALECT_5	liver	gwoyda	2
DATOOGA_DIALECT_5	liver	gowoyda	2
DATOOGA_DIALECT_6	liver	gwoyda	2
DATOOGA_DIALECT_6	liver	gowoyda	2
SABAOT	liver	koyta	2
BARI_SUDAN	liver	mu5et	3
CAMUS	liver	mo5ua	3
DONGOTONO	liver	mu5a	3
KAKWA	liver	munye	3
KUKU	liver	mu5et	3
LOKOYA	liver	omu5aN	3
MAASAI	liver	emoi5ua	3
MONDARI	liver	mu5et	3
NGYEPU	liver	mu5et	3
NYANGGWARA	liver	mu5et	3
SAMPUR	liver	mo5ua	3
KARIMOJONG	liver	ema5	4
KUMAN_UGANDA	liver	Ema5	4
NYANGATOM	liver	man	4
NYANGATOM_2	liver	man	4
ONGAMO	liver	namau5a	4
TESO	liver	ama5	4
TURKANA	liver	many	4
BURUN	liver	ken3t	5
KALENJIN	liver	koi	5
KEIYO	liver	koet	5
KEIYO	liver	koito	5
NANDI	liver	koito	5
NANDI_2	liver	koi	5
NORTH_TUGEN	liver	koy	5
OMOTIK	liver	kouta	5
SOGOO	liver	koyet	5
POKOT	liver	koxox	6
DATOOGA_DIALECT_2	drink	lEa	1
DATOOGA_DIALECT_2	drink	lEha	1
DATOOGA_DIALECT_3	drink	lEa	1
DATOOGA_DIALECT_3	drink	lEha	1
DATOOGA_DIALECT_4	drink	lEa	1
DATOOGA_DIALECT_4	drink	lEha	1
DATOOGA_DIALECT_5	drink	lEa	1
DATOOGA_DIALECT_5	drink	lEha	1
DATOOGA_DIALECT_6	drink	lEa	1
DATOOGA_DIALECT_6	drink	lEha	1
KALENJIN	drink	lu	1
POKOT	drink	l3	1
DINKA_SOUTH_CENTRAL	drink	dek	2
DINKA_SOUTHEASTERN	drink	dek	2
REK	drink	dek	2
ACHOLI	drink	moto	3
ACHOLI_2	drink	mato	3
ADHOLA	drink	madho	3
ALUR	drink	mat	3
ANYUAK	drink	mat8	3
BARI_SUDAN	drink	moTu	3
BURUN	drink	matar	3
DONGOTONO	drink	amat	3
GIUR	drink	ma8	3
GIUR	drink	ma8	3
JUMJUM	drink	ma43	3
KAKWA	drink	moTu	3
KARIMOJONG	drink	akimat	3
KUKU	drink	moTu	3
KUMAN_UGANDA	drink	mato	3
LANGO	drink	mato	3
LOKOYA	drink	amata	3
LUO	drink	ma8o	3
MAASAI	drink	amat	3
MABAAN	drink	moCa	3
MONDARI	drink	moTu	3
NGYEPU	drink	moTu	3
NUER	drink	mat8	3
NYANGATOM	drink	tamat	3
NYANGATOM_2	drink	mEt	3
NYANGGWARA	drink	moTu	3
ONGAMO	drink	mat	3
PARI	drink	math	3
PARI	drink	madho	3
SAMPUR	drink	amat	3
SHILLUK	drink	ma8o	3
SHILLUK_2	drink	mat8	3
TESO	drink	akimata	3
TURKANA	drink	mat	3
CAMUS	drink	aok	4
MAASAI	drink	aok	4
SAMPUR	drink	aok	4
NORTH_TUGEN	drink	kEyE	5
SABAOT	drink	kEyE	5
KALENJIN	drink	yE	6
OMOTIK	drink	ya	6
POKOT	drink	yup	6
SOGOO	drink	yE	6
NANDI	drink	ke	7
NANDI	drink	kelu	7
KEIYO	drink	e	8
NANDI	drink	keComis	9
NANDI	drink	kenyebut	10
NANDI_2	drink	ie	11
POKOT	drink	xa	12
ACHOLI	see	nano	1
ACHOLI_2	see	nEno	1
ADHOLA	see	nEno	1
ALUR	see	nEno	1
GIUR	see	nido	1
KUMAN_UGANDA	see	nEno	1
LANGO	see	neno	1
LUO	see	nEno	1
NUER	see	nEni	1
PARI	see	neno	1
SHILLUK	see	nEno	1
BARI_SUDAN	see	maddia	2
KAKWA	see	maddia	2
KUKU	see	madda	2
MONDARI	see	mada	2
NGYEPU	see	madda	2
NYANGGWARA	see	maddia	2
JUMJUM	see	yoro	3
KALENJIN	see	ro	3
KEIYO	see	ro	3
KEIYO	see	ru	3
NANDI_2	see	iro	3
CAMUS	see	adol	4
MAASAI	see	adol	4
SAMPUR	see	adol	4
KALENJIN	see	ker	5
KARIMOJONG	see	akitere	5
MABAAN	see	gorCa	5
NANDI	see	keger	5
NORTH_TUGEN	see	kera	5
SABAOT	see	kegas	5
TURKANA	see	tere	5
DINKA_SOUTH_CENTRAL	see	tiN	6
DONGOTONO	see	ata5	6
KALENJIN	see	a5	6
NYANGATOM	see	tan	6
NYANGATOM_2	see	tay	6
NYANGATOM_2	see	tan	6
TESO	see	alun	7
TURKANA	see	anyun	7
ANYUAK	see	hrENi	8
BURUN	see	ouku8ar	9
DINKA_SOUTHEASTERN	see	Nem	10
KEIYO	see	ruiyo	11
LOKOYA	see	aNaNaluna	12
OMOTIK	see	kasiria	13
POKOT	see	sowa	14
REK	see	Tar	15
SHILLUK_2	see	let8	16
BARI_SUDAN	hear	xiNga	1
BURUN	hear	tENgE	1
DATOOGA_DIALECT_2	hear	iNa	1
DATOOGA_DIALECT_3	hear	iNa	1
DATOOGA_DIALECT_4	hear	iNa	1
DATOOGA_DIALECT_6	hear	iNa	1
GIUR	hear	liN	1
JUMJUM	hear	teN3	1
KAKWA	hear	yiNga	1
KUKU	hear	yiNga	1
MABAAN	hear	tieNgya	1
MONDARI	hear	yiNga	1
NGYEPU	hear	yiNga	1
NUER	hear	lingE	1
NYANGGWARA	hear	yiNga	1
POKOT	hear	l3m	1
POKOT	hear	tEr	1
REK	hear	piN	1
SABAOT	hear	kElim	1
SHILLUK	hear	liNo	1
KALENJIN	hear	kas	2
KEIYO	hear	kas	2
KEIYO	hear	gas	2
NANDI	hear	kegas	2
NANDI_2	hear	kas	2
NORTH_TUGEN	hear	kekas	2
ACHOLI	hear	wi5o	3
ACHOLI_2	hear	winyo	3
ADHOLA	hear	wi5jo	3
ALUR	hear	winjo	3
ANYUAK	hear	wini	3
KUMAN_UGANDA	hear	wi5o	3
LANGO	hear	winyo	3
LUO	hear	winjo	3
PARI	hear	wi5yi	3
SHILLUK_2	hear	wini	3
CAMUS	hear	aniN	4
DONGOTONO	hear	onin	4
MAASAI	hear	aniN	4
ONGAMO	hear	niN	4
SAMPUR	hear	aniN	4
KARIMOJONG	hear	akerar	5
TESO	hear	akarar	5
TURKANA	hear	rar	5
LOKOYA	hear	etaniNuna	6
OMOTIK	hear	kapandEi	7
DATOOGA_DIALECT_2	die	mEwa	1
DATOOGA_DIALECT_3	die	mEwa	1
DATOOGA_DIALECT_4	die	mEwa	1
DATOOGA_DIALECT_5	die	mEwa	1
DATOOGA_DIALECT_6	die	mEwa	1
KALENJIN	die	mE	1
KEIYO	die	me	1
NANDI_2	die	me	1
POKOT	die	ma	1
POKOT	die	mExta	1
BARI_SUDAN	die	tuan	2
CAMUS	die	etua	2
KAKWA	die	twan	2
KUKU	die	twan	2
MONDARI	die	twan	2
NGYEPU	die	twan	2
NYANGATOM	die	totwon	2
NYANGATOM_2	die	twon	2
NYANGGWARA	die	twan	2
ACHOLI	die	to	3
ACHOLI_2	die	8o	3
ADHOLA	die	tho	3
ALUR	die	do	3
ANYUAK	die	8o	3
BURUN	die	tobe	3
GIUR	die	8ou	3
JUMJUM	die	tu4u	3
KUMAN_UGANDA	die	to	3
LANGO	die	otol	3
LUO	die	8o	3
MABAAN	die	tu4i	3
PARI	die	tho	3
PARI	die	thou	3
SHILLUK	die	8o	3
SHILLUK_2	die	8ao	3
LOKOYA	die	aya	4
MAASAI	die	aya	4
SAMPUR	die	aya	4
NORTH_TUGEN	die	kEmE	5
OMOTIK	die	komEya	5
SABAOT	die	kEmE	5
SOGOO	die	kamE	5
KARIMOJONG	die	atuanara	6
TESO	die	atonare	6
TURKANA	die	atonere	6
DINKA_SOUTH_CENTRAL	die	riak	7
NUER	die	liyah	7
DONGOTONO	die	owwei	8
NANDI	die	kegulok	9
POKOT	die	rapas	10
REK	die	nak	11
ACHOLI	come	bino	1
ACHOLI_2	come	bino	1
ADHOLA	come	bino	1
ALUR	come	bin	1
DINKA_SOUTH_CENTRAL	come	ben	1
DINKA_SOUTHEASTERN	come	ben	1
GIUR	come	beno	1
KUMAN_UGANDA	come	bino	1
LANGO	come	bino	1
LUO	come	biro	1
MABAAN	come	bEdi	1
NUER	come	bir	1
REK	come	ba	1
SHILLUK	come	bi	1
SHILLUK_2	come	bi	1
KEIYO	come	nyo	2
KEIYO	come	nyon	2
KAKWA	come	po	3
MONDARI	come	po	3
NYANGGWARA	come	po	3
KALENJIN	come	5o	4
NANDI_2	come	5o	4
BARI_SUDAN	come	poindia	5
KUKU	come	pondi	5
NGYEPU	come	ponda	5
NYANGATOM	come	bwa	6
NYANGATOM_2	come	bwa	6
NORTH_TUGEN	come	kekwa	7
SABAOT	come	kekwa	7
BURUN	come	3dir	8
CAMUS	come	alotu	8
DONGOTONO	come	alo	8
JUMJUM	come	3t3	8
MAASAI	come	alot	8
POKOT	come	l3t3	8
SAMPUR	come	alotu	8
KARIMOJONG	come	abunora	9
TESO	come	abunere	9
TURKANA	come	abunere	9
ANYUAK	come	hoy	10
LOKOYA	come	iwoN	11
NANDI	come	kibelbel	12
PARI	come	o	13
POKOT	come	N3nn3	14
DATOOGA_DIALECT_2	sun	aseta	1
DATOOGA_DIALECT_3	sun	aseta	1
DATOOGA_DIALECT_4	sun	aseta	1
DATOOGA_DIALECT_5	sun	aseta	1
DATOOGA_DIALECT_6	sun	seta	1
KEIYO	sun	asista	1
KEIYO	sun	asis	1
NANDI_2	sun	asis	1
NORTH_TUGEN	sun	asis	1
OMOTIK	sun	aseteta	1
POKOT	sun	asis	1
SABAOT	sun	asista	1
SOGOO	sun	asista	1
BARI_SUDAN	sun	koloN	2
DINKA_SOUTH_CENTRAL	sun	akol	2
DINKA_SOUTHEASTERN	sun	akol	2
DONGOTONO	sun	xoloN	2
KAKWA	sun	kolo	2
KARIMOJONG	sun	aqoloN	2
KUKU	sun	koloN	2
LOKOYA	sun	oxoloN	2
MAASAI	sun	aNkoloN	2
MONDARI	sun	koloN	2
NGYEPU	sun	koloN	2
NYANGATOM	sun	koloN	2
NYANGATOM_2	sun	koloN	2
NYANGGWARA	sun	koloN	2
ONGAMO	sun	nahooN	2
REK	sun	akol	2
TESO	sun	akoloN	2
TURKANA	sun	koloN	2
ACHOLI	sun	CaN	3
ACHOLI_2	sun	CiEN	3
ADHOLA	sun	ceN	3
ALUR	sun	CiEN	3
ANYUAK	sun	CEN	3
BURUN	sun	3N	3
GIUR	sun	CEN	3
JUMJUM	sun	3N	3
KUMAN_UGANDA	sun	TeN	3
LANGO	sun	CEN	3
LUO	sun	CiEN	3
NUER	sun	CEN	3
PARI	sun	CaN	3
SHILLUK	sun	CiaN	3
SHILLUK_2	sun	CEN	3
CAMUS	sun	ldama	4
SAMPUR	sun	ldama	4
MABAAN	sun	oNwaNe	5
NANDI	sun	koita	6
ALUR	star	CEru	1
ANYUAK	star	Cero	1
DONGOTONO	star	xaTeri	1
GIUR	star	Cyero	1
KUMAN_UGANDA	star	aTEr	1
LANGO	star	aCEr	1
PARI	star	Ciero	1
DATOOGA_DIALECT_2	star	meNwEnda	2
DATOOGA_DIALECT_3	star	meNwEnda	2
DATOOGA_DIALECT_4	star	meNwEnda	2
DATOOGA_DIALECT_5	star	meNwEnda	2
DATOOGA_DIALECT_6	star	meNwEnda	2
OMOTIK	star	meNgwEika	2
BURUN	star	kEtEnEt	3
JUMJUM	star	kit3	3
MABAAN	star	kElt3n	3
KARIMOJONG	star	aqaCerit	4
NYANGATOM	star	aqa5ir	4
NYANGATOM_2	star	aqa5ir	4
TESO	star	aka5irat	4
BARI_SUDAN	star	kasirokoti	5
KAKWA	star	kasir	5
KUKU	star	kosiroti	5
MONDARI	star	kosirokoti	5
NGYEPU	star	kosirokoti	5
NYANGGWARA	star	kasirakati	5
DINKA_SOUTH_CENTRAL	star	kuel	6
NUER	star	kwEl	6
REK	star	kuel	6
SHILLUK	star	kiElo	6
SHILLUK_2	star	kyelo	6
KEIYO	star	kogelyet	7
KEIYO	star	kokel	7
KEIYO	star	kogeliek	7
NORTH_TUGEN	star	kokElyan	7
POKOT	star	kokEliyan	7
SABAOT	star	kokElyEt	7
ACHOLI	star	lokolotwa	8
ACHOLI_2	star	lakalatwE	8
CAMUS	star	lakira	8
MAASAI	star	olarira	8
SAMPUR	star	lakira	8
NANDI_2	star	keCeia	9
LOKOYA	star	oxiliep	10
LUO	star	sulwE	11
NANDI	star	ke5	12
ONGAMO	star	ohakarai	13
SABAOT	star	kejeyandet	14
SOGOO	star	poltEt	15
TURKANA	star	top	16
ACHOLI	water	pi	1
ACHOLI_2	water	pi	1
ADHOLA	water	pi	1
ALUR	water	pi	1
ANYUAK	water	phi	1
BARI_SUDAN	water	pioN	1
BURUN	water	pi	1
DINKA_SOUTHEASTERN	water	piau4om	1
DINKA_SOUTHEASTERN	water	piu	1
GIUR	water	pi	1
GIUR	water	bapi	1
JUMJUM	water	pek	1
KAKWA	water	pio	1
KALENJIN	water	pek	1
KUKU	water	pioN	1
KUMAN_UGANDA	water	pi	1
LANGO	water	pi	1
LUO	water	pi	1
MABAAN	water	phi3gu	1
MONDARI	water	Tipi	1
NANDI_2	water	pei	1
NGYEPU	water	pioN	1
NUER	water	phi	1
NYANGATOM_2	water	pi	1
NYANGGWARA	water	pioN	1
OMOTIK	water	paika	1
PARI	water	pi	1
POKOT	water	p3x	1
REK	water	piu	1
REK	water	piEu	1
SABAOT	water	pego	1
SHILLUK	water	pi	1
SHILLUK_2	water	phi	1
SOGOO	water	pEk	1
DATOOGA_DIALECT_2	water	bega	2
DATOOGA_DIALECT_3	water	bega	2
DATOOGA_DIALECT_4	water	bega	2
DATOOGA_DIALECT_5	water	bega	2
DATOOGA_DIALECT_6	water	bega	2
KEIYO	water	bek	2
NORTH_TUGEN	water	bey	2
CAMUS	water	Nkara	3
DONGOTONO	water	xari	3
LOKOYA	water	axara	3
MAASAI	water	aNkara	3
ONGAMO	water	nahara	3
SAMPUR	water	Nkara	3
KARIMOJONG	water	Nakipi7	4
NYANGATOM	water	Nakipi	4
TESO	water	akipi	4
TURKANA	water	Nakipi	4
NANDI	water	kitawet	5
ACHOLI	stone	kidi	1
ACHOLI_2	stone	kidi	1
ADHOLA	stone	kidi	1
ALUR	stone	kidi	1
ANYUAK	stone	kidi	1
LUO	stone	kidi	1
NANDI	stone	kiCeiat	1
PARI	stone	kidi	1
POKOT	stone	xat	1
SHILLUK	stone	kit	1
SHILLUK_2	stone	kith	1
DATOOGA_DIALECT_2	stone	laqaneda	2
DATOOGA_DIALECT_3	stone	laqaneda	2
DATOOGA_DIALECT_4	stone	laqanera	2
DATOOGA_DIALECT_5	stone	laqanera	2
DATOOGA_DIALECT_6	stone	laqanera	2
DINKA_SOUTH_CENTRAL	stone	kur	3
DINKA_SOUTHEASTERN	stone	kur	3
REK	stone	kur	3
BARI_SUDAN	stone	Nurupit	4
BURUN	stone	gurit	4
KAKWA	stone	Nurupit	4
KUKU	stone	Nurupit	4
NGYEPU	stone	Nurupit	4
NYANGGWARA	stone	Nurupit	4
KALENJIN	stone	koi	5
KEIYO	stone	koi	5
KEIYO	stone	koita	5
NANDI_2	stone	koi	5
NORTH_TUGEN	stone	koy	5
POKOT	stone	kox	5
SOGOO	stone	koita	5
ACHOLI	stone	gwaN	6
JUMJUM	stone	gu4aN	6
LANGO	stone	gweN	6
MABAAN	stone	gweyu	6
CAMUS	stone	soit	7
MAASAI	stone	osoit	7
REK	stone	dot	7
SAMPUR	stone	soit	7
DONGOTONO	stone	moru	8
KARIMOJONG	stone	amoru	8
KUMAN_UGANDA	stone	ENaro	8
LOKOYA	stone	omuroN	8
NYANGATOM	stone	muru	8
NYANGATOM_2	stone	muru	8
TESO	stone	amoru	8
TURKANA	stone	moru	8
GIUR	stone	lElo	9
MONDARI	stone	turukuti	10
NANDI	stone	taboiyat	11
NUER	stone	phEm	12
OMOTIK	stone	kaptilianda	13
SABAOT	stone	ruandet	14
ACHOLI	fire	moC	1
ACHOLI_2	fire	maC	1
ADHOLA	fire	mac	1
ALUR	fire	maC	1
ANYUAK	fire	maC	1
BURUN	fire	maC	1
DINKA_SOUTH_CENTRAL	fire	maC	1
GIUR	fire	mac	1
JUMJUM	fire	man	1
KALENJIN	fire	ma	1
KEIYO	fire	mat	1
KUMAN_UGANDA	fire	maT	1
LANGO	fire	maC	1
LUO	fire	maC	1
MABAAN	fire	manju	1
NANDI	fire	mat	1
NANDI_2	fire	ma	1
NORTH_TUGEN	fire	ma	1
NUER	fire	maC	1
OMOTIK	fire	mata	1
PARI	fire	maC	1
POKOT	fire	ma	1
REK	fire	maT	1
SABAOT	fire	mata	1
SHILLUK	fire	maC	1
SHILLUK_2	fire	maC	1
SOGOO	fire	mat	1
DATOOGA_DIALECT_2	fire	bEsda	2
DATOOGA_DIALECT_3	fire	basda	2
DATOOGA_DIALECT_4	fire	bEsda	2
DATOOGA_DIALECT_5	fire	bEsda	2
DATOOGA_DIALECT_6	fire	basda	2
BARI_SUDAN	fire	kimaN	3
CAMUS	fire	Nkima	3
DONGOTONO	fire	xima	3
KAKWA	fire	kimaN	3
KARIMOJONG	fire	akim	3
KUKU	fire	kimaN	3
LOKOYA	fire	akimaN	3
MAASAI	fire	aNkima	3
MONDARI	fire	sima	3
NGYEPU	fire	kimaN	3
NYANGATOM	fire	k3m	3
NYANGATOM_2	fire	k3m	3
NYANGGWARA	fire	kimaN	3
ONGAMO	fire	nakima	3
SAMPUR	fire	Nkima	3
TESO	fire	akim	3
TURKANA	fire	kim	3
ACHOLI	path	yo	1
ADHOLA	path	yo	1
ANYUAK	path	jo	1
GIUR	path	yo	1
KUMAN_UGANDA	path	yo	1
LANGO	path	yo	1
LUO	path	yo	1
PARI	path	yo	1
SHILLUK	path	yo	1
SHILLUK_2	path	jo	1
DATOOGA_DIALECT_2	path	naweda	2
DATOOGA_DIALECT_3	path	naweda	2
DATOOGA_DIALECT_4	path	nawera	2
DATOOGA_DIALECT_5	path	nawera	2
BARI_SUDAN	path	kiko7	3
KAKWA	path	kiko	3
KUKU	path	kiko7	3
MONDARI	path	siko7	3
NGYEPU	path	kiko7	3
NYANGGWARA	path	kiko7	3
BURUN	path	por	4
KALENJIN	path	or	4
MABAAN	path	poyu	4
NANDI_2	path	or	4
NORTH_TUGEN	path	ar	4
POKOT	path	or	4
KEIYO	path	oret	5
NANDI	path	aret	5
NYANGATOM	path	rot	5
NYANGATOM_2	path	rot	5
SABAOT	path	aret	5
TESO	path	erot	5
TURKANA	path	rot	5
CAMUS	path	Nkoitei	6
MAASAI	path	eNkoitoi	6
SAMPUR	path	Nkoitei	6
DINKA_SOUTH_CENTRAL	path	8el	7
REK	path	a8er	7
DONGOTONO	path	Tuxoi	8
LOKOYA	path	oyixoi	8
JUMJUM	path	p3i	9
ACHOLI_2	path	yomatiri	10
ALUR	path	waNkormatidi	11
DINKA_SOUTHEASTERN	path	kuer	12
GIUR	path	yondom	13
KARIMOJONG	path	arukuda	14
NUER	path	duph	15
OMOTIK	path	wakta	16
PARI	path	alola	17
ACHOLI	mountain	got	1
ACHOLI_2	mountain	got	1
ADHOLA	mountain	got	1
ALUR	mountain	got	1
DINKA_SOUTH_CENTRAL	mountain	gon	1
DINKA_SOUTHEASTERN	mountain	gon	1
GIUR	mountain	wigot	1
GIUR	mountain	got	1
LANGO	mountain	got	1
LUO	mountain	got	1
OMOTIK	mountain	kwaita	1
POKOT	mountain	kutoN	1
REK	mountain	gat	1
REK	mountain	got	1
SHILLUK	mountain	kit	1
SHILLUK_2	mountain	kith	1
DATOOGA_DIALECT_2	mountain	giyeda	2
DATOOGA_DIALECT_3	mountain	giyeda	2
DATOOGA_DIALECT_4	mountain	giyera	2
DATOOGA_DIALECT_5	mountain	giyera	2
DATOOGA_DIALECT_6	mountain	giyera	2
BURUN	mountain	p3m	3
JUMJUM	mountain	p3m	3
MABAAN	mountain	pumu	3
NUER	mountain	phEm	3
BARI_SUDAN	mountain	mara	4
KARIMOJONG	mountain	emoru	4
KUKU	mountain	mara	4
KUMAN_UGANDA	mountain	moru	4
MONDARI	mountain	mara	4
NGYEPU	mountain	mara	4
NYANGATOM	mountain	mor	4
NYANGATOM_2	mountain	mor	4
NYANGGWARA	mountain	mara	4
TESO	mountain	emoru	4
TURKANA	mountain	moru	4
DONGOTONO	mountain	doNa	5
LOKOYA	mountain	odoNa	5
ONGAMO	mountain	nadoNe	5
KALENJIN	mountain	tulo	6
KEIYO	mountain	tulwet	6
NANDI	mountain	tulwet	6
NANDI_2	mountain	tulua	6
NORTH_TUGEN	mountain	tulwE	6
ANYUAK	mountain	kidi	7
PARI	mountain	kidi	7
CAMUS	mountain	ldo5o	8
MAASAI	mountain	oldoi5o	8
SAMPUR	mountain	ldoi5o	8
SABAOT	mountain	lEkEmEt	9
SOGOO	mountain	emet	9
KAKWA	mountain	robota	10
POKOT	mountain	kamas	11
SOGOO	mountain	Nuony	12
DATOOGA_DIALECT_2	night	Eweda	1
DATOOGA_DIALECT_3	night	aweda	1
DATOOGA_DIALECT_4	night	Ewera	1
DATOOGA_DIALECT_5	night	Ewera	1
DATOOGA_DIALECT_6	night	awera	1
ACHOLI	night	dyawor	2
ADHOLA	night	wor	2
ALUR	night	diwuor	2
ANYUAK	night	wEr	2
DINKA_SOUTHEASTERN	night	wEr	2
GIUR	night	wEr	2
GIUR	night	dewEr	2
JUMJUM	night	wirin	2
KUMAN_UGANDA	night	iwor	2
LANGO	night	owuor	2
NUER	night	wEr	2
REK	night	wEr	2
SHILLUK	night	wuor	2
SHILLUK_2	night	wEr	2
KALENJIN	night	kema	3
KEIYO	night	kemoi	3
KEIYO	night	kemboi	3
NANDI	night	kembEi	3
NANDI_2	night	kemboi	3
NORTH_TUGEN	night	kemoy	3
OMOTIK	night	komisa	3
SABAOT	night	kwemoy	3
ACHOLI_2	night	otiEno	4
LUO	night	otiEno	4
KAKWA	night	muda	5
MONDARI	night	tomudi	5
BARI_SUDAN	night	tukeaTa	6
KUKU	night	tuxwaTa	6
NGYEPU	night	tukwaTa	6
DONGOTONO	night	xarue	7
LOKOYA	night	taxarie	7
ONGAMO	night	Sarie	7
CAMUS	night	Nkawarie	8
KARIMOJONG	night	akwari	8
MAASAI	night	aNkawarie	8
NYANGATOM	night	kware	8
NYANGATOM_2	night	kware	8
NYANGGWARA	night	kwaTa	8
SAMPUR	night	Nkwarie	8
TESO	night	akwari	8
TURKANA	night	kwar	8
BURUN	night	aban	9
MABAAN	night	aCa	10
POKOT	night	naNat	11
POKOT	night	oxa	12
ACHOLI	full	poN	1
ACHOLI_2	full	opoN	1
ADHOLA	full	poN	1
ALUR	full	opoN	1
KUMAN_UGANDA	full	poN	1
LANGO	full	opoN	1
LUO	full	opoN	1
PARI	full	paN	1
SHILLUK	full	puN	1
BARI_SUDAN	full	toTore	2
KAKWA	full	ToTora	2
KUKU	full	toToreyu	2
MONDARI	full	Toret	2
NGYEPU	full	aTore	2
NYANGGWARA	full	toToreTu	2
LOKOYA	full	avut	3
ONGAMO	full	but	3
KALENJIN	full	5i	4
NORTH_TUGEN	full	i5itat	4
POKOT	full	5ixitat	4
SABAOT	full	5itat	4
CAMUS	full	aborei	5
DONGOTONO	full	ibora	5
MAASAI	full	abore	5
SAMPUR	full	aborei	5
TESO	full	akilalab	6
TURKANA	full	ileleba	6
NANDI	full	kebiyo	7
NANDI	full	konyi	8
POKOT	full	ki5ixo	9
POKOT	full	lakas	10
REK	full	tiaN	11
ACHOLI	new	5an	1
ADHOLA	new	5en	1
ANYUAK	new	5an	1
GIUR	new	5an	1
PARI	new	5an	1
REK	new	5al	1
SHILLUK	new	nyan	1
SHILLUK_2	new	5an	1
BURUN	new	akeC	2
DATOOGA_DIALECT_2	new	aeS	2
DATOOGA_DIALECT_3	new	aweS	2
DATOOGA_DIALECT_4	new	aweS	2
DATOOGA_DIALECT_5	new	aweS	2
DATOOGA_DIALECT_6	new	aweS	2
DINKA_SOUTH_CENTRAL	new	yam	3
DINKA_SOUTHEASTERN	new	yam	3
BARI_SUDAN	new	lodukotio	4
KAKWA	new	ludu	4
KUKU	new	luduk	4
MONDARI	new	luduk	4
NGYEPU	new	luduk	4
NYANGGWARA	new	luduk	4
ACHOLI_2	new	nyiEn	5
LANGO	new	nyiEn	5
ALUR	new	manyiEn	6
LUO	new	manyiEn	6
OMOTIK	new	miniN	6
CAMUS	new	NeTuk	7
DONGOTONO	new	iNeTuk	7
LOKOYA	new	eNeTuk	7
MAASAI	new	NeTuk	7
SAMPUR	new	NeTuk	7
KEIYO	new	lel	8
KEIYO	new	nalel	8
NANDI_2	new	lel	8
NORTH_TUGEN	new	rel	8
POKOT	new	alan	8
POKOT	new	rEl	8
SABAOT	new	lel	8
SOGOO	new	ilel	8
JUMJUM	new	akikCande	9
KARIMOJONG	new	kitata	9
NYANGATOM	new	akitata	9
NYANGATOM	new	Nakitata	9
NYANGATOM_2	new	kitEtE	9
TESO	new	k3t3t3t	9
MABAAN	new	wono	10
NUER	new	mipajEkh	11
PARI	new	ando	12
ACHOLI	name	5iN	1
ACHOLI_2	name	nyiN	1
ADHOLA	name	5i5	1
ALUR	name	nyiN	1
ANYUAK	name	5iN	1
DINKA_SOUTH_CENTRAL	name	5igau	1
DINKA_SOUTHEASTERN	name	5igau	1
GIUR	name	5iN	1
KUMAN_UGANDA	name	5iN	1
LANGO	name	nyiN	1
LUO	name	5iNi	1
PARI	name	5iN	1
SHILLUK	name	nyiN	1
SHILLUK_2	name	5iN	1
DATOOGA_DIALECT_2	name	qawuNga	2
DATOOGA_DIALECT_3	name	qawuNga	2
DATOOGA_DIALECT_3	name	qauNga	2
DATOOGA_DIALECT_4	name	qawuNga	2
DATOOGA_DIALECT_4	name	qauNga	2
DATOOGA_DIALECT_5	name	qahuNga	2
DATOOGA_DIALECT_6	name	qauNga	2
KEIYO	name	kaina	2
KEIYO	name	kainet	2
NANDI_2	name	kaina	2
NORTH_TUGEN	name	kaynE	2
POKOT	name	kainat	2
SABAOT	name	kaynEt	2
BARI_SUDAN	name	karan	3
KAKWA	name	karan	3
KUKU	name	karin	3
MONDARI	name	karan	3
NGYEPU	name	karan	3
NYANGGWARA	name	karan	3
JUMJUM	name	y3nt3N	4
MABAAN	name	yEntu	4
NUER	name	Cuth	5
NUER	name	Cuuth	5
CAMUS	name	Nkarna	6
MAASAI	name	aNkarna	6
ONGAMO	name	naharna	6
SAMPUR	name	Nkarna	6
KARIMOJONG	name	ekero	7
NANDI	name	kitar	7
NYANGATOM	name	kuro	7
NYANGATOM_2	name	kuro	7
TESO	name	akirori	7
TURKANA	name	kiro	7
[truncated: 5 more rows]
