# Supplementary material for: A test of Generalized Bayesian dating: A new linguistic dating method
Source: PLoS One. 2020 Aug 12;15(8):e0236522. doi: 10.1371/journal.pone.0236522 (PMC7423060; doi:10.1371/journal.pone.0236522)
Supplement: S1 File — Python code for extracting data from ASJP word lists, cognate identification, and conversion to nexus files. Word lists annotated for cognacy for all families. Nexus files and MrBayes command files for all families. (ZIP) [file pone.0236522.s001.zip › S1 Supporting Information/Cognates/Athabaskan-Eyak-Tlingit.txt.svm.CRP.0.57.cognates]

doculect	concept	asjp	cogid
AHTNA	I	si	1
BEAVER	I	sai	1
CARRIER	I	si	1
CHILCOTIN	I	sid	1
CHIPEWYAN	I	si	1
CHIRICAHUA	I	Si	1
DOGRIB	I	si	1
HARE	I	seni	1
ILIAMNA_TANAINA	I	Si	1
INLAND_TANAINA	I	Si	1
JICARILLA_APACHE	I	Si	1
JICARILLA	I	Si	1
KASKA	I	seni	1
KOYUKON	I	se	1
KUTCHIN	I	si	1
MANTASTA_AHTENA	I	si	1
NAVAHO	I	Si	1
NAVAJO	I	Si	1
OUTER_INLET_TANAINA	I	Si	1
SAN_CARLOS	I	Si	1
SARCEE	I	sini	1
SLAVEY	I	sine	1
TANACROSS	I	Sih	1
UPPER_INLET_TANAINA	I	si	1
UPPER_KUSKOKWIM	I	se	1
UPPER_TANANA_TETLIN	I	Sin	1
C_CARRIER	I	us	2
LOWER_TANANA	I	es	2
HUPA_2	I	we	3
TLINGIT	I	xat	4
AHTNA	you	nen	1
BEAVER	you	nai	1
C_CARRIER	you	in	1
C_CARRIER	you	ah	1
CARRIER	you	nen	1
CHILCOTIN	you	nin	1
CHIPEWYAN	you	n3n	1
CHIRICAHUA	you	ndi	1
DOGRIB	you	ni	1
HARE	you	ne	1
HUPA_2	you	niN	1
ILIAMNA_TANAINA	you	n3n	1
INLAND_TANAINA	you	n3n	1
JICARILLA_APACHE	you	di	1
JICARILLA	you	ni	1
KASKA	you	neni	1
KOYUKON	you	nin	1
KUTCHIN	you	Na	1
LOWER_TANANA	you	nenh	1
MANTASTA_AHTENA	you	nen	1
NAVAHO	you	ni	1
NAVAJO	you	nihi	1
OUTER_INLET_TANAINA	you	n3n	1
SAN_CARLOS	you	ndi	1
SARCEE	you	nini	1
TANACROSS	you	nen	1
UPPER_INLET_TANAINA	you	n3n	1
UPPER_KUSKOKWIM	you	nin	1
UPPER_TANANA	you	nanh	1
UPPER_TANANA_TETLIN	you	nan	1
TLINGIT	you	wae	2
CARRIER	we	xweni	1
CHILCOTIN	we	xon	1
CHILCOTIN	we	xun	1
KOYUKON	we	hun	1
TLINGIT	we	uhan	1
CHIRICAHUA	we	nahi	2
HUPA_2	we	nehe	2
ILIAMNA_TANAINA	we	nayi	2
INLAND_TANAINA	we	nayi	2
JICARILLA_APACHE	we	danahi	2
JICARILLA	we	nahi	2
LOWER_TANANA	we	denaxwnh	2
NAVAHO	we	nihi	2
NAVAJO	we	nihi	2
SAN_CARLOS	we	nohwi	2
AHTNA	we	nEne	3
BEAVER	we	naxa	3
CHIPEWYAN	we	nuni	3
HARE	we	naxeni	3
KUTCHIN	we	nuxwun	3
MANTASTA_AHTENA	we	nen	3
OUTER_INLET_TANAINA	we	nana	3
SARCEE	we	nani	3
SLAVEY	we	nakine	3
TANACROSS	we	nexon	3
UPPER_INLET_TANAINA	we	nayna	3
UPPER_TANANA_TETLIN	we	ndexon	3
DOGRIB	we	goxi	4
KASKA	we	guhhini	4
C_CARRIER	we	i	5
DOGRIB	we	ki	5
UPPER_KUSKOKWIM	we	hwnde	6
C_CARRIER	one	iLo	1
CARRIER	one	iLo	1
DOGRIB	one	iLe	1
HAN	one	ihLeyy	1
HARE	one	iLege	1
KASKA	one	eLige	1
KUTCHIN	one	iLag3	1
TANACROSS	one	ceLeg	1
BEAVER	one	La	2
CHIPEWYAN	one	La	2
CHIRICAHUA	one	La7	2
HUPA_2	one	La7	2
JICARILLA	one	La7	2
NAVAHO	one	La7	2
NAVAJO	one	La7i	2
SAN_CARLOS	one	La7	2
SLAVEY	one	Lee	2
AHTNA	one	ciL	3
ILIAMNA_TANAINA	one	T3L	3
INLAND_TANAINA	one	T3L	3
MANTASTA_AHTENA	one	TeLqey	3
OUTER_INLET_TANAINA	one	T3L	3
UPPER_INLET_TANAINA	one	T3L	3
JICARILLA_APACHE	one	daLae	4
JICARILLA_APACHE	one	daLedih	4
CHILCOTIN	one	7inlhi	5
LOWER_TANANA	one	c7ilk7enh	5
LOWER_TANANA	one	c7ilk7i	5
UPPER_KUSKOKWIM	one	c7eLk7e	5
UPPER_TANANA	one	c7ejhLik	5
KOYUKON	one	ketake	6
SARCEE	one	Likaza	7
UPPER_TANANA_TETLIN	one	TehLaxN	8
TLINGIT	one	tleix7	9
AHTNA	two	na	1
BEAVER	two	oNki	1
C_CARRIER	two	nanki	1
CARRIER	two	nankE	1
CHILCOTIN	two	nanqih	1
CHIPEWYAN	two	nakE	1
CHIRICAHUA	two	naki	1
DOGRIB	two	nake	1
HAN	two	nEnkayy	1
HARE	two	naoke	1
HUPA_2	two	naxi	1
JICARILLA_APACHE	two	naki	1
JICARILLA	two	naki	1
KOYUKON	two	niteke	1
KUTCHIN	two	nak3	1
MANTASTA_AHTENA	two	nateqe	1
NAVAHO	two	naki	1
NAVAJO	two	naki	1
SAN_CARLOS	two	naki	1
SARCEE	two	aki7	1
SLAVEY	two	nake	1
ILIAMNA_TANAINA	two	nuthiXa	2
INLAND_TANAINA	two	nuthiXa	2
LOWER_TANANA	two	notixa	2
LOWER_TANANA	two	notik7a	2
LOWER_TANANA	two	notixde	2
OUTER_INLET_TANAINA	two	nuthiXa	2
UPPER_INLET_TANAINA	two	natha	2
UPPER_INLET_TANAINA	two	nuthay	2
UPPER_INLET_TANAINA	two	nuthiXa	2
UPPER_KUSKOKWIM	two	notek7a	2
TANACROSS	two	Ltikhey	3
UPPER_TANANA	two	Lakay	3
UPPER_TANANA_TETLIN	two	Lakhey	3
KASKA	two	Ligedet7e	4
LOWER_TANANA	two	tubec	5
TLINGIT	two	deix	6
AHTNA	person	denE	1
BEAVER	person	d3ne	1
C_CARRIER	person	dune	1
CARRIER	person	dene	1
CHILCOTIN	person	deni	1
CHIPEWYAN	person	d3ne	1
DOGRIB	person	done	1
DOGRIB	person	do	1
HAN	person	TETe	1
HARE	person	dEnE	1
JICARILLA_APACHE	person	asane	1
JICARILLA	person	dide	1
KASKA	person	dene	1
KOYUKON	person	dina	1
KUTCHIN	person	dinCie	1
LOWER_TANANA	person	dena	1
NAVAHO	person	dine	1
NAVAJO	person	dine	1
SARCEE	person	dina	1
SLAVEY	person	dene	1
TANACROSS	person	tenteh	1
UPPER_KUSKOKWIM	person	dina	1
UPPER_KUSKOKWIM	person	eydin	1
UPPER_TANANA_TETLIN	person	tindeh	1
UPPER_TANANA_TETLIN	person	tinde	1
ILIAMNA_TANAINA	person	qhuXtana	2
INLAND_TANAINA	person	qhutan	2
MANTASTA_AHTENA	person	qhohten	2
OUTER_INLET_TANAINA	person	qhuxtana	2
OUTER_INLET_TANAINA	person	qhutana	2
UPPER_INLET_TANAINA	person	qhuxtana	2
CHIRICAHUA	person	nnde	3
SAN_CARLOS	person	nne	3
HUPA_2	person	xosday	4
TLINGIT	person	lingit	5
TLINGIT	person	yanwat	6
BEAVER	fish	Luge	1
C_CARRIER	fish	teLmuk	1
CARRIER	fish	Lo	1
CHIPEWYAN	fish	LuwE	1
CHIRICAHUA	fish	Loi7	1
DOGRIB	fish	Lie	1
DOGRIB	fish	Liwe	1
HAN	fish	Lu	1
HARE	fish	Luge	1
HUPA	fish	Loq	1
HUPA	fish	tonay	1
HUPA_2	fish	Lok	1
JICARILLA_APACHE	fish	Loge	1
JICARILLA	fish	Loge	1
KASKA	fish	Luge	1
KOYUKON	fish	toka	1
KUTCHIN	fish	Lugu	1
LOWER_TANANA	fish	Luk7a	1
NAVAHO	fish	Lo7	1
NAVAJO	fish	Lo7	1
SAN_CARLOS	fish	Log	1
SARCEE	fish	Luka	1
SLAVEY	fish	Lue	1
TANACROSS	fish	Lug	1
UPPER_KUSKOKWIM	fish	Luk7a	1
UPPER_TANANA	fish	Luk	1
UPPER_TANANA_TETLIN	fish	LuxN	1
UPPER_TANANA_TETLIN	fish	Luk	1
ILIAMNA_TANAINA	fish	Sak3la	2
INLAND_TANAINA	fish	Sak3la	2
OUTER_INLET_TANAINA	fish	Sak3la	2
UPPER_INLET_TANAINA	fish	Thak3la	2
UPPER_INLET_TANAINA	fish	sak3la	2
AHTNA	fish	ba7	3
CHILCOTIN	fish	lhuy	4
MANTASTA_AHTENA	fish	Thapey	5
TLINGIT	fish	Xat	6
AHTNA	dog	Li	1
BEAVER	dog	Li7	1
C_CARRIER	dog	Like	1
C_CARRIER	dog	Lidune	1
CARRIER	dog	Li	1
CHILCOTIN	dog	lhin	1
CHIPEWYAN	dog	Li	1
CHIRICAHUA	dog	keCa	1
DOGRIB	dog	tLi	1
HAN	dog	Layy	1
HARE	dog	Li	1
HUPA	dog	LiN	1
HUPA_2	dog	LiN	1
ILIAMNA_TANAINA	dog	Lika	1
INLAND_TANAINA	dog	Lika	1
JICARILLA_APACHE	dog	Thini	1
JICARILLA	dog	LiCa7a	1
KASKA	dog	tli	1
KOYUKON	dog	Lek	1
KUTCHIN	dog	Le	1
LOWER_TANANA	dog	Liga	1
MANTASTA_AHTENA	dog	Likie	1
NAVAHO	dog	LeCa7i	1
NAVAJO	dog	Li	1
OUTER_INLET_TANAINA	dog	Lika	1
SAN_CARLOS	dog	LiCayane	1
SARCEE	dog	Li	1
SLAVEY	dog	tLi	1
TANACROSS	dog	Li	1
UPPER_INLET_TANAINA	dog	Lika	1
UPPER_KUSKOKWIM	dog	leC7a	1
UPPER_TANANA	dog	Li	1
UPPER_TANANA_TETLIN	dog	Li	1
TLINGIT	dog	keitl	2
AHTNA	louse	ya7	1
BEAVER	louse	ya7	1
CARRIER	louse	ya7	1
CHIPEWYAN	louse	ya	1
CHIRICAHUA	louse	ya	1
HAN	louse	zha7	1
HARE	louse	ya	1
HUPA	louse	ya7	1
HUPA_2	louse	ya7	1
JICARILLA	louse	ya7	1
KASKA	louse	ya7	1
KOYUKON	louse	yo7	1
LOWER_TANANA	louse	yo7	1
MANTASTA_AHTENA	louse	ia7	1
NAVAHO	louse	ya7	1
NAVAJO	louse	ya7	1
SAN_CARLOS	louse	ya7	1
SARCEE	louse	ya7	1
TANACROSS	louse	SZa7	1
UPPER_TANANA_TETLIN	louse	SZia7	1
DOGRIB	louse	za	2
DOGRIB	louse	Za	2
UPPER_TANANA	louse	Sa	2
ILIAMNA_TANAINA	louse	3iu	3
INLAND_TANAINA	louse	3yu	3
OUTER_INLET_TANAINA	louse	3yu	3
UPPER_INLET_TANAINA	louse	3yu	3
KUTCHIN	louse	zyie	4
TLINGIT	louse	weis7	5
BEAVER	tree	daCin	1
C_CARRIER	tree	duCun	1
CHILCOTIN	tree	deThen	1
CHIPEWYAN	tree	dECin	1
DOGRIB	tree	deCi	1
DOGRIB	tree	deci	1
HARE	tree	deCi	1
KUTCHIN	tree	d3Can	1
SARCEE	tree	iCi	1
AHTNA	tree	bEl	2
ILIAMNA_TANAINA	tree	Cvala	2
INLAND_TANAINA	tree	Cvala	2
MANTASTA_AHTENA	tree	Tapel	2
OUTER_INLET_TANAINA	tree	Cwala	2
UPPER_INLET_TANAINA	tree	Tpala	2
JICARILLA_APACHE	tree	noshThi	3
JICARILLA	tree	noSCi	3
HAN	tree	c7o	4
KASKA	tree	c7u	4
LOWER_TANANA	tree	c7eba	4
TANACROSS	tree	cox	4
UPPER_TANANA	tree	c7ok	4
CARRIER	tree	Cen	5
CHIRICAHUA	tree	cin	5
HUPA	tree	kiN	5
HUPA_2	tree	iskyiN	5
NAVAHO	tree	cin	5
NAVAJO	tree	cin	5
SAN_CARLOS	tree	Cil	5
JICARILLA_APACHE	tree	Thish	6
UPPER_TANANA_TETLIN	tree	To	7
TLINGIT	tree	as	8
AHTNA	leaf	tan	1
BEAVER	leaf	to	1
C_CARRIER	leaf	utan	1
CARRIER	leaf	tan	1
CHILCOTIN	leaf	7et7an	1
CHIPEWYAN	leaf	ta	1
CHIRICAHUA	leaf	ta	1
HAN	leaf	Th7Et7Enn7	1
HUPA	leaf	mitaN7	1
HUPA_2	leaf	taN	1
ILIAMNA_TANAINA	leaf	tun	1
INLAND_TANAINA	leaf	tun	1
JICARILLA	leaf	ta7	1
KASKA	leaf	tanE	1
KASKA	leaf	tonE	1
KOYUKON	leaf	kiton	1
KUTCHIN	leaf	atan	1
MANTASTA_AHTENA	leaf	kietan7	1
NAVAHO	leaf	ta7	1
NAVAJO	leaf	ata7	1
OUTER_INLET_TANAINA	leaf	tun	1
SAN_CARLOS	leaf	ta	1
TANACROSS	leaf	Ceta7	1
UPPER_INLET_TANAINA	leaf	tun	1
UPPER_KUSKOKWIM	leaf	t7on7	1
UPPER_TANANA	leaf	C7it7a	1
UPPER_TANANA_TETLIN	leaf	ta7	1
UPPER_TANANA_TETLIN	leaf	tan7	1
DOGRIB	leaf	it7o	2
DOGRIB	leaf	it7oa	2
HARE	leaf	ito	2
SARCEE	leaf	itasi	2
SLAVEY	leaf	ito	2
LOWER_TANANA	leaf	xwdula7	3
TLINGIT	leaf	kayani	4
DOGRIB	skin	gokwo	1
DOGRIB	skin	gowo	1
HAN	skin	dhEh	2
LOWER_TANANA	skin	dheth	2
UPPER_TANANA	skin	C7ithuh	2
ILIAMNA_TANAINA	skin	i3s	3
INLAND_TANAINA	skin	y3s	3
OUTER_INLET_TANAINA	skin	y3s	3
UPPER_INLET_TANAINA	skin	y3s	3
AHTNA	skin	ta	4
SLAVEY	skin	tue	4
C_CARRIER	skin	uzuz	5
HUPA	skin	sic	5
MANTASTA_AHTENA	skin	Tis	5
UPPER_KUSKOKWIM	skin	zis	5
UPPER_TANANA_TETLIN	skin	8uh	5
CHILCOTIN	skin	7eZeZ	6
KOYUKON	skin	kiliL	7
NAVAJO	skin	akagi	8
TANACROSS	skin	S8e8	9
TLINGIT	skin	dogu	10
HUPA	blood	celiN	1
HUPA_2	blood	celiN	1
ILIAMNA_TANAINA	blood	khataLthin	2
INLAND_TANAINA	blood	khataLthin	2
OUTER_INLET_TANAINA	blood	kutaLthin	2
AHTNA	blood	del	3
BEAVER	blood	d3l	3
CARRIER	blood	delel	3
CHIPEWYAN	blood	dEL	3
CHIRICAHUA	blood	diL	3
DOGRIB	blood	edo	3
DOGRIB	blood	godo	3
HAN	blood	dEw	3
HARE	blood	edelE	3
JICARILLA_APACHE	blood	diL	3
JICARILLA	blood	diL	3
KUTCHIN	blood	da	3
LOWER_TANANA	blood	deL	3
MANTASTA_AHTENA	blood	tel	3
NAVAHO	blood	diL	3
NAVAJO	blood	diL	3
SAN_CARLOS	blood	diL	3
SARCEE	blood	diL	3
SLAVEY	blood	dele	3
TANACROSS	blood	teL	3
UPPER_INLET_TANAINA	blood	t3l	3
UPPER_KUSKOKWIM	blood	di	3
UPPER_TANANA	blood	dalh	3
UPPER_TANANA_TETLIN	blood	taL	3
C_CARRIER	blood	uskai7	4
KOYUKON	blood	lakona	5
TLINGIT	blood	Seiyi	6
DOGRIB	bone	ekw7o	1
DOGRIB	bone	gokw7o	1
AHTNA	bone	cen	2
BEAVER	bone	c3ne7	2
C_CARRIER	bone	ucun	2
CHILCOTIN	bone	7eChen	2
CHIRICAHUA	bone	ci7	2
HUPA	bone	cine7	2
HUPA	bone	ciN7	2
HUPA_2	bone	ciN	2
JICARILLA_APACHE	bone	ic7in	2
JICARILLA	bone	cin	2
KASKA	bone	c7ane	2
KOYUKON	bone	Lin	2
NAVAHO	bone	cin	2
NAVAJO	bone	cin	2
SAN_CARLOS	bone	cin	2
SARCEE	bone	cin	2
UPPER_KUSKOKWIM	bone	c7in	2
CARRIER	bone	8en	3
CHIPEWYAN	bone	83nE	3
ILIAMNA_TANAINA	bone	T3n	3
INLAND_TANAINA	bone	T3n	3
KUTCHIN	bone	83n	3
MANTASTA_AHTENA	bone	Ten	3
TANACROSS	bone	t8en	3
UPPER_INLET_TANAINA	bone	T3n	3
UPPER_INLET_TANAINA	bone	T3na	3
UPPER_TANANA_TETLIN	bone	t8an	3
HAN	bone	tth7Enn7	4
LOWER_TANANA	bone	tt7enh	4
HARE	bone	ekwenE	5
SLAVEY	bone	kwene	5
CHILCOTIN	bone	7egwed	6
OUTER_INLET_TANAINA	bone	X3s	7
UPPER_TANANA	bone	C7itth7an	8
TLINGIT	bone	s7agi	9
AHTNA	horn	de	1
BEAVER	horn	de7	1
C_CARRIER	horn	ude	1
CARRIER	horn	de	1
CHIPEWYAN	horn	dE	1
CHIRICAHUA	horn	de7	1
DOGRIB	horn	ede	1
HARE	horn	ede	1
HUPA	horn	de7	1
HUPA_2	horn	de7	1
JICARILLA_APACHE	horn	de	1
JICARILLA_APACHE	horn	idei	1
JICARILLA	horn	de7	1
KOYUKON	horn	kida7	1
KUTCHIN	horn	edyi	1
LOWER_TANANA	horn	da7	1
MANTASTA_AHTENA	horn	te7	1
NAVAHO	horn	de7	1
NAVAJO	horn	ade7	1
SAN_CARLOS	horn	de7	1
SARCEE	horn	da7	1
TANACROSS	horn	Cete7	1
UPPER_KUSKOKWIM	horn	da7	1
UPPER_TANANA_TETLIN	horn	te	1
TLINGIT	horn	Seidi	1
TLINGIT	horn	Seide	1
ILIAMNA_TANAINA	horn	ta	2
INLAND_TANAINA	horn	ta	2
OUTER_INLET_TANAINA	horn	ta	2
OUTER_INLET_TANAINA	horn	taya	2
UPPER_INLET_TANAINA	horn	ta	2
HAN	horn	ThETe	3
SLAVEY	horn	tiThadiyde	4
AHTNA	ear	cax	1
BEAVER	ear	C3ge7	1
CHILCOTIN	ear	cagh	1
CHIPEWYAN	ear	caxa	1
HAN	ear	cayy7	1
ILIAMNA_TANAINA	ear	C3X7a	1
INLAND_TANAINA	ear	C3X7a	1
KOYUKON	ear	caxa7	1
LOWER_TANANA	ear	cegha7	1
MANTASTA_AHTENA	ear	TaXa7	1
NAVAHO	ear	Ca7	1
NAVAJO	ear	aja7	1
OUTER_INLET_TANAINA	ear	C3X7a	1
SARCEE	ear	cix	1
SLAVEY	ear	dzihbare	1
TANACROSS	ear	scax7	1
UPPER_KUSKOKWIM	ear	dzigha7	1
UPPER_TANANA_TETLIN	ear	TaxN7	1
DOGRIB	ear	goci	2
DOGRIB	ear	goceba	2
HUPA	ear	jiw	3
HUPA	ear	jiwe7	3
HUPA_2	ear	Ciw	3
C_CARRIER	ear	uco	4
CARRIER	ear	co	4
CHIRICAHUA	ear	Ca	4
JICARILLA	ear	Ca	4
SAN_CARLOS	ear	Ca	4
HARE	ear	ecie	5
KUTCHIN	ear	ecey	5
JICARILLA_APACHE	ear	ya	6
UPPER_INLET_TANAINA	ear	Til7u	7
UPPER_TANANA	ear	C7icak	8
TLINGIT	ear	guk	9
DOGRIB	eye	goda	1
DOGRIB	eye	gonda	1
KUTCHIN	eye	3nde	1
BEAVER	eye	dai7	2
HARE	eye	edya	2
JICARILLA_APACHE	eye	da	2
KASKA	eye	da	2
SLAVEY	eye	da	2
AHTNA	eye	nEq	3
C_CARRIER	eye	una	3
CARRIER	eye	na	3
CHILCOTIN	eye	nagh	3
CHIPEWYAN	eye	naxa	3
CHIRICAHUA	eye	nda	3
HUPA	eye	na7	3
HUPA_2	eye	na7	3
ILIAMNA_TANAINA	eye	naXa	3
INLAND_TANAINA	eye	naXa	3
JICARILLA	eye	na	3
KOYUKON	eye	noxa7	3
LOWER_TANANA	eye	nagha7	3
MANTASTA_AHTENA	eye	neqe7	3
NAVAHO	eye	na7	3
NAVAJO	eye	ana7	3
SAN_CARLOS	eye	na	3
SARCEE	eye	nax	3
TANACROSS	eye	sdax7	3
UPPER_INLET_TANAINA	eye	naXa	3
UPPER_KUSKOKWIM	eye	nagha7	3
UPPER_TANANA_TETLIN	eye	ndaxN7	3
HAN	eye	Taww7	4
OUTER_INLET_TANAINA	eye	3LthuX7a	5
UPPER_TANANA	eye	C7inak	6
TLINGIT	eye	wak	7
DOGRIB	nose	goiXo	1
HARE	nose	ixo	1
AHTNA	nose	cis	2
CHIRICAHUA	nose	iCi	2
DOGRIB	nose	goici	2
HAN	nose	cay	2
JICARILLA	nose	Cih	2
NAVAHO	nose	iCih	2
NAVAJO	nose	aCih	2
SAN_CARLOS	nose	Cih	2
SARCEE	nose	ci	2
KASKA	nose	gho7	3
SLAVEY	nose	gho	3
C_CARRIER	nose	unincis	4
CARRIER	nose	ncis	4
CHILCOTIN	nose	chinSh	4
CHIPEWYAN	nose	nci	4
HUPA	nose	nCwiwh	4
HUPA_2	nose	nCwiw	4
ILIAMNA_TANAINA	nose	nChix	4
INLAND_TANAINA	nose	nChix	4
JICARILLA_APACHE	nose	ThiS	4
KOYUKON	nose	ntsiy	4
KUTCHIN	nose	3nci	4
LOWER_TANANA	nose	enciyh	4
MANTASTA_AHTENA	nose	enThis	4
OUTER_INLET_TANAINA	nose	nChiS	4
TANACROSS	nose	Sinchi	4
UPPER_INLET_TANAINA	nose	nChis	4
UPPER_KUSKOKWIM	nose	nceS	4
UPPER_TANANA_TETLIN	nose	iThi	4
BEAVER	nose	nwo	5
UPPER_TANANA	nose	C7iyci	6
TLINGIT	nose	lu	7
AHTNA	tooth	Xu	1
BEAVER	tooth	wo7	1
C_CARRIER	tooth	uGo	1
CARRIER	tooth	xu	1
CHILCOTIN	tooth	ghu	1
CHIPEWYAN	tooth	xu	1
CHIRICAHUA	tooth	xo	1
DOGRIB	tooth	eXo	1
DOGRIB	tooth	goXo	1
HAN	tooth	gho	1
HARE	tooth	exu	1
HUPA	tooth	wo7	1
HUPA_2	tooth	gu7	1
ILIAMNA_TANAINA	tooth	Xi	1
INLAND_TANAINA	tooth	Xi	1
JICARILLA_APACHE	tooth	wo	1
JICARILLA	tooth	xo7	1
KASKA	tooth	yu7	1
KOYUKON	tooth	axo7	1
KUTCHIN	tooth	axwo	1
MANTASTA_AHTENA	tooth	Xu7	1
NAVAHO	tooth	xo7	1
NAVAJO	tooth	awo7	1
SAN_CARLOS	tooth	xo7	1
SARCEE	tooth	xo	1
SLAVEY	tooth	ghu	1
TANACROSS	tooth	Sxu7	1
UPPER_INLET_TANAINA	tooth	Xi	1
UPPER_KUSKOKWIM	tooth	ghu7	1
UPPER_TANANA	tooth	C7ixu	1
UPPER_TANANA_TETLIN	tooth	xu	1
TLINGIT	tooth	ox	1
LOWER_TANANA	tooth	tthula7	2
OUTER_INLET_TANAINA	tooth	zaq3zLi	3
DOGRIB	tongue	ewali	1
DOGRIB	tongue	ewari	1
HARE	tongue	ewari	1
SLAVEY	tongue	ware	1
ILIAMNA_TANAINA	tongue	Thila	2
INLAND_TANAINA	tongue	Thila	2
MANTASTA_AHTENA	tongue	Thula7	2
OUTER_INLET_TANAINA	tongue	Thilu	2
UPPER_INLET_TANAINA	tongue	Thila	2
BEAVER	tongue	cudi	3
CHIRICAHUA	tongue	zade	3
JICARILLA_APACHE	tongue	zadi	3
JICARILLA	tongue	zad	3
SAN_CARLOS	tongue	zad	3
NAVAHO	tongue	co7	4
NAVAJO	tongue	aco7	4
SARCEE	tongue	co	4
AHTNA	tongue	cula7	5
C_CARRIER	tongue	ucola	5
CARRIER	tongue	ecula	5
KOYUKON	tongue	Lola7	5
UPPER_KUSKOKWIM	tongue	cula	5
HAN	tongue	tthu7	6
TANACROSS	tongue	St8hul7	6
UPPER_TANANA	tongue	C7itthul	6
UPPER_TANANA_TETLIN	tongue	t8huL	6
CHIPEWYAN	tongue	8u	7
HUPA	tongue	sastan	8
KUTCHIN	tongue	iCa	9
LOWER_TANANA	tongue	ghu	10
TLINGIT	tongue	l7ot7	11
DOGRIB	knee	ego	1
DOGRIB	knee	goego	1
HARE	knee	ego	1
AHTNA	knee	Got	2
C_CARRIER	knee	ugwut	2
CARRIER	knee	gwed	2
CHIPEWYAN	knee	cagwor	2
CHIRICAHUA	knee	go7	2
HAN	knee	got	2
HUPA	knee	qot	2
HUPA_2	knee	got	2
JICARILLA_APACHE	knee	goh	2
JICARILLA	knee	go7	2
KASKA	knee	got	2
KOYUKON	knee	aqut	2
KUTCHIN	knee	gwod	2
LOWER_TANANA	knee	gwt	2
MANTASTA_AHTENA	knee	qot	2
NAVAHO	knee	god	2
NAVAJO	knee	agod	2
SAN_CARLOS	knee	god	2
SARCEE	knee	gud	2
SLAVEY	knee	go	2
TANACROSS	knee	Skot	2
UPPER_KUSKOKWIM	knee	gwt	2
UPPER_TANANA	knee	C7igot	2
UPPER_TANANA_TETLIN	knee	kot	2
ILIAMNA_TANAINA	knee	CiS	3
INLAND_TANAINA	knee	CiS	3
OUTER_INLET_TANAINA	knee	CiS	3
UPPER_INLET_TANAINA	knee	T3s	3
TLINGIT	knee	key	4
AHTNA	hand	la	1
BEAVER	hand	nla7	1
C_CARRIER	hand	ula	1
CARRIER	hand	la	1
CHILCOTIN	hand	7ela	1
CHIPEWYAN	hand	nla	1
CHIRICAHUA	hand	la	1
DOGRIB	hand	goila	1
DOGRIB	hand	gola	1
HAN	hand	la7	1
HARE	hand	la	1
HUPA	hand	la7	1
HUPA_2	hand	la7	1
JICARILLA_APACHE	hand	la	1
JICARILLA_APACHE	hand	lah	1
JICARILLA	hand	la7	1
KASKA	hand	la7	1
KOYUKON	hand	lo7	1
KUTCHIN	hand	nle	1
LOWER_TANANA	hand	lo7	1
MANTASTA_AHTENA	hand	la7	1
NAVAHO	hand	ila7	1
NAVAJO	hand	ala7	1
SAN_CARLOS	hand	la7	1
SARCEE	hand	la7	1
SLAVEY	hand	la	1
TANACROSS	hand	SinLa7	1
UPPER_KUSKOKWIM	hand	lo7	1
UPPER_TANANA	hand	C7ila	1
UPPER_TANANA_TETLIN	hand	La	1
ILIAMNA_TANAINA	hand	qun7a	2
INLAND_TANAINA	hand	quna	2
OUTER_INLET_TANAINA	hand	qun7a	2
UPPER_INLET_TANAINA	hand	quna	2
TLINGIT	hand	jin	3
CARRIER	breasts	8u	1
CHIPEWYAN	breasts	8uwE	1
DOGRIB	breasts	et7i	2
DOGRIB	breasts	t7o	2
HAN	breasts	t7o7	2
HARE	breasts	toy	2
KUTCHIN	breasts	tagu	2
LOWER_TANANA	breasts	tth7u	2
MANTASTA_AHTENA	breasts	tu7	2
SLAVEY	breasts	to	2
TANACROSS	breasts	Stu7	2
UPPER_TANANA	breasts	C7it7u	2
C_CARRIER	breasts	uco7	3
HUPA	breasts	co7	3
HUPA_2	breasts	cawei7	3
SARCEE	breasts	cow	3
ILIAMNA_TANAINA	breasts	mam7a	4
INLAND_TANAINA	breasts	mam7a	4
OUTER_INLET_TANAINA	breasts	mam7a	4
UPPER_INLET_TANAINA	breasts	mam7a	4
AHTNA	breasts	ba	5
CHIRICAHUA	breasts	be7	5
JICARILLA_APACHE	breasts	be7	5
JICARILLA	breasts	be7	5
NAVAHO	breasts	be7	5
NAVAJO	breasts	abe7	5
SAN_CARLOS	breasts	be7	5
UPPER_TANANA_TETLIN	breasts	Tehtadn	6
TLINGIT	breasts	l7a	7
TLINGIT	breasts	xeitka	8
AHTNA	liver	zet	1
C_CARRIER	liver	uzut	1
HAN	liver	dhEt	1
HUPA	liver	sit	1
ILIAMNA_TANAINA	liver	z3t	1
INLAND_TANAINA	liver	z3t	1
JICARILLA_APACHE	liver	zi	1
KASKA	liver	azat	1
LOWER_TANANA	liver	dhet	1
MANTASTA_AHTENA	liver	zet	1
NAVAJO	liver	azid	1
OUTER_INLET_TANAINA	liver	z3t	1
TANACROSS	liver	S8et	1
UPPER_INLET_TANAINA	liver	y3t	1
UPPER_KUSKOKWIM	liver	C7izit	1
UPPER_TANANA	liver	C7that	1
UPPER_TANANA_TETLIN	liver	8at	1
DOGRIB	liver	ewo	2
DOGRIB	liver	gowo	2
SLAVEY	liver	we	2
CHILCOTIN	liver	kw7enz	3
KOYUKON	liver	koLona7	4
TLINGIT	liver	tl7ogu	5
AHTNA	drink	nan	1
CARRIER	drink	nai	1
HUPA_2	drink	na	1
SARCEE	drink	na	1
TANACROSS	drink	iSna	1
UPPER_TANANA	drink	naa	1
C_CARRIER	drink	utnai	2
HUPA	drink	tad3nan	2
ILIAMNA_TANAINA	drink	tnun	2
INLAND_TANAINA	drink	tnun	2
LOWER_TANANA	drink	C7enunh	2
MANTASTA_AHTENA	drink	thna	2
OUTER_INLET_TANAINA	drink	tnun	2
UPPER_INLET_TANAINA	drink	tnun	2
UPPER_TANANA_TETLIN	drink	tna	2
CHIRICAHUA	drink	La	3
JICARILLA	drink	La	3
NAVAHO	drink	La	3
SAN_CARLOS	drink	La	3
TLINGIT	drink	lok	3
BEAVER	drink	do	4
CHILCOTIN	drink	dEn	4
CHIPEWYAN	drink	da	4
DOGRIB	drink	yedo	4
HARE	drink	edo	4
JICARILLA_APACHE	drink	dla	4
KASKA	drink	dan	4
NAVAJO	drink	adla	4
TLINGIT	drink	dina	4
KOYUKON	drink	kisinon	5
KUTCHIN	drink	CiL	6
LOWER_TANANA	drink	lc7aek7	7
AHTNA	see	En	1
CARRIER	see	en	1
KUTCHIN	see	in	1
BEAVER	see	i	2
CHIPEWYAN	see	i	2
CHIRICAHUA	see	i	2
HARE	see	i	2
HUPA_2	see	i	2
JICARILLA	see	i	2
NAVAHO	see	i	2
SAN_CARLOS	see	i	2
SARCEE	see	i	2
JICARILLA_APACHE	see	ca	3
JICARILLA_APACHE	see	ce	3
CHILCOTIN	see	nelh7in	4
KOYUKON	see	niLan	4
LOWER_TANANA	see	ni7an	4
HUPA	see	Lc3s	5
HUPA	see	Lcan	5
INLAND_TANAINA	see	7an	5
KASKA	see	tan	5
MANTASTA_AHTENA	see	L7en	5
TLINGIT	see	yaten	5
DOGRIB	see	ket7i	6
DOGRIB	see	ye7i	6
NAVAJO	see	yiSi	6
TANACROSS	see	eh	7
UPPER_TANANA_TETLIN	see	nh	8
DOGRIB	hear	ekw7o	1
DOGRIB	hear	yekw7o	1
AHTNA	hear	nik	2
INLAND_TANAINA	hear	n3x	2
OUTER_INLET_TANAINA	hear	n3x	2
TLINGIT	hear	ax	2
BEAVER	hear	c3k	3
C_CARRIER	hear	ditco	3
CARRIER	hear	cai	3
CHIPEWYAN	hear	8ax	3
CHIRICAHUA	hear	ca7	3
HUPA_2	hear	cei	3
JICARILLA	hear	cag	3
KASKA	hear	cek	3
KUTCHIN	hear	8eg	3
LOWER_TANANA	hear	ciyit	3
MANTASTA_AHTENA	hear	Ta	3
NAVAHO	hear	cih	3
NAVAJO	hear	dica7	3
SAN_CARLOS	hear	cag	3
SARCEE	hear	ca	3
TANACROSS	hear	it8ek	3
UPPER_TANANA_TETLIN	hear	t8ak	3
HARE	hear	kwey	4
KOYUKON	hear	lideLon	5
SLAVEY	hear	etsewehkwe	6
UPPER_KUSKOKWIM	hear	hodoy7	7
AHTNA	die	ca	1
CARRIER	die	cai	1
CHILCOTIN	die	Th7a	1
CHIRICAHUA	die	ca	1
JICARILLA_APACHE	die	c7a	1
JICARILLA	die	ca	1
NAVAHO	die	cah	1
SAN_CARLOS	die	ca	1
SARCEE	die	ca	1
UPPER_KUSKOKWIM	die	ce	1
DOGRIB	die	eLaewi	2
DOGRIB	die	eLowi	2
BEAVER	die	cid	3
CHIPEWYAN	die	8ir	3
HUPA	die	CiCit	3
HUPA_2	die	cid	3
KUTCHIN	die	83d	3
LOWER_TANANA	die	cidnak	3
C_CARRIER	die	dacah	4
NAVAJO	die	dazca	4
INLAND_TANAINA	die	Lan	5
KOYUKON	die	dolLon	5
OUTER_INLET_TANAINA	die	Lan	5
TLINGIT	die	nana	6
TLINGIT	die	yana	6
TANACROSS	die	ethe	7
UPPER_TANANA_TETLIN	die	hthi	7
HARE	die	fwi	8
INLAND_TANAINA	die	ghisil	9
INLAND_TANAINA	die	iuq	10
MANTASTA_AHTENA	die	ie7thelTet	11
CHILCOTIN	come	ya	1
INLAND_TANAINA	come	yu	1
MANTASTA_AHTENA	come	ya	1
OUTER_INLET_TANAINA	come	yu	1
TLINGIT	come	yakox	1
AHTNA	come	ani	2
LOWER_TANANA	come	oni7	2
TANACROSS	come	an	2
ILIAMNA_TANAINA	come	iu	3
UPPER_INLET_TANAINA	come	iu	3
KOYUKON	come	neyo	4
UPPER_KUSKOKWIM	come	ne	4
DOGRIB	come	ade	5
NAVAJO	come	yighah	6
UPPER_TANANA_TETLIN	come	haL	7
UPPER_TANANA_TETLIN	come	SZyah	8
AHTNA	sun	sa	1
BEAVER	sun	Sah	1
C_CARRIER	sun	sa	1
CARRIER	sun	sa	1
CHILCOTIN	sun	sa	1
CHIPEWYAN	sun	sa	1
DOGRIB	sun	sa	1
HAN	sun	sra	1
HARE	sun	sa	1
HUPA	sun	wha	1
HUPA_2	sun	Sa	1
KASKA	sun	sa	1
KOYUKON	sun	so	1
KUTCHIN	sun	sie	1
LOWER_TANANA	sun	sro	1
MANTASTA_AHTENA	sun	sa	1
NAVAJO	sun	Sa	1
SLAVEY	sun	sa	1
TANACROSS	sun	sa	1
UPPER_KUSKOKWIM	sun	sro	1
UPPER_TANANA	sun	sa	1
UPPER_TANANA_TETLIN	sun	sa	1
ILIAMNA_TANAINA	sun	n7uyi	2
INLAND_TANAINA	sun	n7uyi	2
OUTER_INLET_TANAINA	sun	ni7i	2
UPPER_INLET_TANAINA	sun	n7uyi	2
UPPER_INLET_TANAINA	sun	nu7uy	2
JICARILLA	sun	ya7ai	3
SAN_CARLOS	sun	ya7ai	3
CHIRICAHUA	sun	Cigona7ai	4
NAVAHO	sun	Cohona7ai	4
DOGRIB	sun	cegosa	5
SARCEE	sun	Cataxa	6
TLINGIT	sun	gagan	7
AHTNA	star	son	1
BEAVER	star	sen	1
C_CARRIER	star	sum	1
CARRIER	star	s3n	1
CHIPEWYAN	star	83n	1
CHIRICAHUA	star	sos	1
HAN	star	sEn7	1
HUPA	star	ciN	1
HUPA_2	star	yasan	1
ILIAMNA_TANAINA	star	sin	1
ILIAMNA_TANAINA	star	s3m	1
INLAND_TANAINA	star	sin	1
INLAND_TANAINA	star	s3m	1
INLAND_TANAINA	star	sim	1
JICARILLA_APACHE	star	sos	1
KASKA	star	san	1
KOYUKON	star	Lon	1
KUTCHIN	star	s3n	1
LOWER_TANANA	star	sen7	1
MANTASTA_AHTENA	star	so7	1
NAVAHO	star	so7	1
NAVAJO	star	so7	1
OUTER_INLET_TANAINA	star	sin	1
OUTER_INLET_TANAINA	star	s3m	1
SARCEE	star	soh	1
TANACROSS	star	sen7	1
UPPER_INLET_TANAINA	star	sin	1
UPPER_INLET_TANAINA	star	s3n	1
UPPER_INLET_TANAINA	star	s3m	1
UPPER_KUSKOKWIM	star	srwn7	1
UPPER_TANANA	star	son7	1
UPPER_TANANA_TETLIN	star	san7	1
JICARILLA	star	ciLsose	2
SAN_CARLOS	star	ciLso	2
DOGRIB	star	wo	3
HARE	star	fwe	3
SLAVEY	star	whe	3
TLINGIT	star	kutxayanaha	4
AHTNA	water	tu	1
BEAVER	water	tu	1
C_CARRIER	water	to	1
CARRIER	water	tu	1
CHILCOTIN	water	dhu	1
CHIPEWYAN	water	tu	1
CHIRICAHUA	water	to	1
DOGRIB	water	ti	1
HAN	water	Thu	1
HARE	water	tu	1
HUPA	water	to	1
HUPA_2	water	tu	1
JICARILLA	water	to	1
KASKA	water	tu7	1
KOYUKON	water	to	1
KUTCHIN	water	tio	1
LOWER_TANANA	water	tu	1
MANTASTA_AHTENA	water	thu	1
NAVAHO	water	to7	1
NAVAJO	water	to	1
SAN_CARLOS	water	to	1
SARCEE	water	tu	1
SLAVEY	water	tu	1
TANACROSS	water	thu	1
UPPER_KUSKOKWIM	water	tu	1
UPPER_TANANA	water	tu	1
UPPER_TANANA_TETLIN	water	thu	1
ILIAMNA_TANAINA	water	vinLni	2
ILIAMNA_TANAINA	water	minLni	2
INLAND_TANAINA	water	vinLni	2
INLAND_TANAINA	water	minLni	2
OUTER_INLET_TANAINA	water	miLni	2
UPPER_INLET_TANAINA	water	piLni	2
JICARILLA_APACHE	water	ko	3
JICARILLA_APACHE	water	koh	3
TLINGIT	water	hen	4
BEAVER	stone	ceh	1
C_CARRIER	stone	ce	1
CARRIER	stone	8e	1
CHILCOTIN	stone	Chi	1
CHIPEWYAN	stone	8e	1
CHIRICAHUA	stone	ce	1
HUPA	stone	ce	1
HUPA_2	stone	sei	1
JICARILLA	stone	ce	1
KASKA	stone	ce	1
KUTCHIN	stone	Ci	1
MANTASTA_AHTENA	stone	Tes	1
NAVAHO	stone	ce	1
NAVAJO	stone	ce	1
SAN_CARLOS	stone	ce	1
SARCEE	stone	ca	1
TLINGIT	stone	eC	1
TLINGIT	stone	te	1
DOGRIB	stone	kwe	2
HARE	stone	kfwE	2
ILIAMNA_TANAINA	stone	qhaLniki	3
ILIAMNA_TANAINA	stone	qhanLniki	3
INLAND_TANAINA	stone	qhaLniki	3
OUTER_INLET_TANAINA	stone	qhaLniki	3
UPPER_INLET_TANAINA	stone	qhaLniki	3
AHTNA	stone	bEs	4
LOWER_TANANA	stone	basr	4
HAN	stone	tthe	5
TANACROSS	stone	t8he	5
UPPER_TANANA	stone	tthee	5
UPPER_TANANA_TETLIN	stone	t8he	5
KOYUKON	stone	la7ona	6
ILIAMNA_TANAINA	fire	taz7i	1
INLAND_TANAINA	fire	taz7i	1
OUTER_INLET_TANAINA	fire	taz7i	1
AHTNA	fire	qon	2
BEAVER	fire	ko5	2
C_CARRIER	fire	kwun	2
CARRIER	fire	kwen	2
CHILCOTIN	fire	Gwhen	2
CHIPEWYAN	fire	kwen	2
CHIRICAHUA	fire	ko	2
DOGRIB	fire	ko	2
HARE	fire	ko	2
HUPA	fire	xoN	2
HUPA_2	fire	xoN	2
JICARILLA_APACHE	fire	koh	2
JICARILLA	fire	ko7	2
KASKA	fire	ko7	2
KUTCHIN	fire	kwon	2
LOWER_TANANA	fire	kwn7	2
MANTASTA_AHTENA	fire	qho7	2
NAVAHO	fire	ko7	2
NAVAJO	fire	ko7	2
SAN_CARLOS	fire	ko7	2
SARCEE	fire	ko7	2
SLAVEY	fire	ko	2
TANACROSS	fire	khon7	2
UPPER_INLET_TANAINA	fire	qh3n	2
UPPER_KUSKOKWIM	fire	kwn7	2
UPPER_TANANA	fire	kon	2
UPPER_TANANA_TETLIN	fire	khun7	2
TLINGIT	fire	x7an	2
HAN	fire	kon7Tek7En	3
KOYUKON	fire	hudalkun	4
AHTNA	path	tene	1
BEAVER	path	t3ne	1
C_CARRIER	path	ti	1
CARRIER	path	ti	1
CHILCOTIN	path	7eten	1
CHIPEWYAN	path	ti	1
CHIRICAHUA	path	intin	1
DOGRIB	path	eto	1
HAN	path	tayy	1
HARE	path	nadetene	1
HUPA	path	tin	1
HUPA_2	path	tin	1
ILIAMNA_TANAINA	path	th3n	1
INLAND_TANAINA	path	th3n	1
JICARILLA_APACHE	path	ikin	1
JICARILLA_APACHE	path	inkin	1
JICARILLA	path	itin	1
KASKA	path	tene	1
KOYUKON	path	tina	1
KUTCHIN	path	natae	1
MANTASTA_AHTENA	path	then	1
NAVAHO	path	atin	1
NAVAJO	path	atin	1
OUTER_INLET_TANAINA	path	th3n	1
SAN_CARLOS	path	itin	1
SARCEE	path	asti	1
SLAVEY	path	etene	1
TANACROSS	path	they	1
UPPER_INLET_TANAINA	path	th3n	1
UPPER_TANANA_TETLIN	path	thay	1
DOGRIB	path	ekelike	2
TLINGIT	path	kei	3
DOGRIB	mountain	sih	1
DOGRIB	mountain	Sih	1
KASKA	mountain	hes	1
SLAVEY	mountain	shu	1
TLINGIT	mountain	Sa	1
ILIAMNA_TANAINA	mountain	tXili	2
INLAND_TANAINA	mountain	tXili	2
OUTER_INLET_TANAINA	mountain	tXili	2
UPPER_INLET_TANAINA	mountain	tX3lay	2
AHTNA	mountain	ceL	3
C_CARRIER	mountain	cuL	3
HAN	mountain	ddhEw	3
JICARILLA_APACHE	mountain	ciL	3
KOYUKON	mountain	LiL	3
LOWER_TANANA	mountain	ddheL	3
MANTASTA_AHTENA	mountain	TeL	3
NAVAJO	mountain	dziL	3
TANACROSS	mountain	d8eL	3
UPPER_TANANA	mountain	ddhalh	3
UPPER_TANANA_TETLIN	mountain	t8aL	3
HUPA	mountain	ninisan	4
UPPER_KUSKOKWIM	mountain	digheloye	5
AHTNA	night	tec	1
CHILCOTIN	night	teZ	1
DOGRIB	night	to	1
HAN	night	tE	1
HARE	night	tEwE	1
KUTCHIN	night	ta8	1
LOWER_TANANA	night	tetth	1
SLAVEY	night	toe	1
UPPER_KUSKOKWIM	night	ticyu	1
UPPER_TANANA	night	tat	1
TLINGIT	night	tat	1
BEAVER	night	xuLe	2
CARRIER	night	xeL	2
CHIPEWYAN	night	xeL	2
CHIRICAHUA	night	Le	2
DOGRIB	night	xec7o	2
HUPA	night	xiLe7	2
HUPA	night	xuLe7	2
HUPA_2	night	xaLe7	2
ILIAMNA_TANAINA	night	Laq	2
JICARILLA_APACHE	night	tL7e7	2
JICARILLA	night	Le7	2
KOYUKON	night	Lida	2
NAVAHO	night	Le7	2
NAVAJO	night	tle7	2
OUTER_INLET_TANAINA	night	Laq	2
SAN_CARLOS	night	Le7	2
SARCEE	night	xiL	2
INLAND_TANAINA	night	th3T	3
MANTASTA_AHTENA	night	theT	3
TANACROSS	night	thed8	3
UPPER_INLET_TANAINA	night	th3T	3
UPPER_TANANA_TETLIN	night	thadn	3
C_CARRIER	night	uLcis	4
CARRIER	full	ben	1
CHIPEWYAN	full	ben	1
INLAND_TANAINA	full	lv3n	1
NAVAHO	full	bin	1
AHTNA	full	Let	2
INLAND_TANAINA	full	r3t	2
INLAND_TANAINA	full	lt3C	3
INLAND_TANAINA	full	Lt3C	3
UPPER_TANANA_TETLIN	full	lTak	3
KASKA	full	da	4
LOWER_TANANA	full	dod	4
HUPA_2	full	miN	5
MANTASTA_AHTENA	full	lmen	5
C_CARRIER	full	dizbun	6
NAVAJO	full	hadezbin	6
CHIRICAHUA	full	bi7	7
JICARILLA	full	bih	7
SAN_CARLOS	full	bih	7
HARE	full	o	8
KUTCHIN	full	e	8
C_CARRIER	full	unisdai	9
JICARILLA_APACHE	full	k7ego	10
KOYUKON	full	dodinaaLo7	11
LOWER_TANANA	full	lo7	12
SARCEE	full	cist	13
TANACROSS	full	tathnel7a	14
UPPER_KUSKOKWIM	full	dadinalmin	15
TLINGIT	full	Sayahek	16
TLINGIT	full	tl7et7	17
AHTNA	new	qadidi	1
ILIAMNA_TANAINA	new	qutiti	1
ILIAMNA_TANAINA	new	qutiqh3ia7a	1
INLAND_TANAINA	new	qutiti	1
INLAND_TANAINA	new	qutiqh3ya7a	1
MANTASTA_AHTENA	new	qatiti	1
OUTER_INLET_TANAINA	new	qutiti	1
OUTER_INLET_TANAINA	new	qutiqh3ya7a	1
TANACROSS	new	kahtu7elchin	1
UPPER_INLET_TANAINA	new	qutiti	1
UPPER_INLET_TANAINA	new	qutiXia7a	1
UPPER_KUSKOKWIM	new	k7odede	1
UPPER_TANANA_TETLIN	new	katu7u	1
CHILCOTIN	new	kan	2
DOGRIB	new	go	3
KOYUKON	new	ataxtde7e	4
LOWER_TANANA	new	et7egheldiyi	5
NAVAJO	new	anid	6
SLAVEY	new	bekone	7
TLINGIT	new	yes	8
AHTNA	name	zi	1
BEAVER	name	ye	1
C_CARRIER	name	bozi7	1
CARRIER	name	uzi	1
CHILCOTIN	name	ghuzi	1
CHIPEWYAN	name	uzi	1
CHIRICAHUA	name	iZi	1
DOGRIB	name	goizi	1
DOGRIB	name	goizi	1
HAN	name	zre	1
HARE	name	izi	1
HUPA	name	xwowhe7	1
HUPA_2	name	owe7	1
ILIAMNA_TANAINA	name	iZi	1
INLAND_TANAINA	name	iZi	1
JICARILLA_APACHE	name	Zi	1
JICARILLA	name	iZi7	1
KASKA	name	zi7	1
KOYUKON	name	os	1
KUTCHIN	name	ozyi	1
LOWER_TANANA	name	usr	1
MANTASTA_AHTENA	name	uze7	1
NAVAHO	name	iZi7	1
NAVAJO	name	aZi7	1
OUTER_INLET_TANAINA	name	iZi	1
SAN_CARLOS	name	iZi7	1
SARCEE	name	izi	1
TANACROSS	name	Suszi7	1
UPPER_INLET_TANAINA	name	iyi	1
UPPER_INLET_TANAINA	name	iya	1
UPPER_TANANA	name	osi	1
UPPER_TANANA_TETLIN	name	osi7	1
TLINGIT	name	sa	1
