# Supplementary material for: A test of Generalized Bayesian dating: A new linguistic dating method
Source: PLoS One. 2020 Aug 12;15(8):e0236522. doi: 10.1371/journal.pone.0236522 (PMC7423060; doi:10.1371/journal.pone.0236522)
Supplement: S1 File — Python code for extracting data from ASJP word lists, cognate identification, and conversion to nexus files. Word lists annotated for cognacy for all families. Nexus files and MrBayes command files for all families. (ZIP) [file pone.0236522.s001.zip › S1 Supporting Information/Cognates/Tucanoan.txt.svm.CRP.0.57.cognates]

doculect	concept	asjp	cogid
BARA	I	y373	1
BARASANO	I	y3	1
CARAPANA	I	y3	1
CUBEO	I	y3	1
CUBEO_2	I	y3	1
DESANO	I	y373	1
DESANO_2	I	j373	1
GUANANO	I	y373	1
GUANANO	I	y3	1
KOREGUAJE	I	j373	1
KOREGUAYE	I	j373	1
MACUNA	I	y3	1
OREJON	I	yi	1
OREJON_2	I	yi	1
PIRATAPUYO	I	y373	1
PIRATAPUYO_2	I	y373	1
SECOYA	I	y373	1
SECOYA_2	I	y373	1
SIONA	I	y373	1
SIRIANO	I	y373	1
TANIMUCA	I	yi7i	1
TANIMUCA_RETUARA	I	Li7i	1
TATUYO	I	y3	1
TUCANO	I	y373	1
TUCANO	I	i373	1
TUCANO_2	I	j33	1
TUYUCA	I	y373	1
TUYUCA_2	I	y373	1
WAIMAHA	I	y33	1
WAIMAHA_2	I	dy3	1
WANANO	I	y373	1
YURUTI	I	y3	1
BARA	you	b3b3	1
BARA	you	b3ha	1
BARASANO	you	b3	1
BARASANO	you	b3a	1
CARAPANA	you	b3	1
CARAPANA	you	b3ha	1
CUBEO	you	m3	1
CUBEO	you	b3ha	1
CUBEO_2	you	mi	1
DESANO	you	b373	1
DESANO	you	b3a	1
DESANO_2	you	m373	1
GUANANO	you	b373	1
GUANANO	you	b3	1
KOREGUAJE	you	m373	1
KOREGUAYE	you	m373	1
KOREGUAYE	you	m3san3khona	1
MACUNA	you	b3	1
MACUNA	you	b3a	1
OREJON	you	b3	1
OREJON	you	b3sa	1
OREJON_2	you	m3	1
PIRATAPUYO	you	b373	1
PIRATAPUYO	you	b3sa	1
PIRATAPUYO_2	you	b373	1
SECOYA	you	m373	1
SECOYA	you	m3sadu	1
SECOYA_2	you	m373	1
SIONA	you	m373	1
SIONA	you	m3sakwa	1
SIRIANO	you	b373	1
SIRIANO	you	b3sa	1
TANIMUCA	you	b373	1
TANIMUCA	you	biha	1
TANIMUCA_RETUARA	you	bii	1
TATUYO	you	b3	1
TATUYO	you	b3ha	1
TUCANO	you	m373	1
TUCANO	you	b3sa	1
TUCANO_2	you	m33	1
TUYUCA	you	b3	1
TUYUCA	you	b3a	1
TUYUCA_2	you	b373	1
WAIMAHA	you	b3	1
WAIMAHA_2	you	m3	1
WANANO	you	b373	1
WANANO	you	b3sa	1
YURUTI	you	b3	1
YURUTI	you	b3a	1
BARA	we	bari	1
BARASANO	we	badi	1
CARAPANA	we	bari	1
CUBEO	we	baha	1
CUBEO_2	we	maxa	1
DESANO	we	bari	1
DESANO_2	we	mari	1
GUANANO	we	mari	1
KOREGUAJE	we	mai	1
KOREGUAYE	we	mai	1
MACUNA	we	badi	1
OREJON	we	bai	1
OREJON_2	we	mai	1
PIRATAPUYO	we	bari	1
PIRATAPUYO_2	we	bari	1
SECOYA	we	bai	1
SECOYA_2	we	mai7	1
SIONA	we	mai	1
SIRIANO	we	bari	1
TANIMUCA	we	bara	1
TATUYO	we	bari	1
TUCANO	we	badi	1
TUCANO_2	we	mari	1
TUYUCA	we	bari	1
TUYUCA_2	we	ba7ri	1
WAIMAHA	we	badi	1
WANANO	we	bari	1
YURUTI	we	bar3	1
DESANO	we	g3a	2
MACUNA	we	g3a	2
SIRIANO	we	g3a	2
BARA	we	3ha	3
PIRATAPUYO	we	3sa	3
PIRATAPUYO_2	we	3sa	3
TUCANO	we	3sa	3
TUYUCA	we	3sa	3
WANANO	we	sa	3
YURUTI	we	3sa	3
BARASANO	we	y3a	4
CUBEO	we	y3ha	4
KOREGUAYE	we	j3kh3na	4
OREJON	we	yik3	4
SECOYA	we	y3k3	4
SECOYA_2	we	y3k3	4
SIONA	we	y3k3na	4
TANIMUCA	we	yiha	4
CARAPANA	we	ha	5
TATUYO	we	ha	5
WAIMAHA	we	ha	5
WAIMAHA_2	we	hamani	6
BARA	one	hika	1
CARAPANA	one	hika	1
CARAPANA	one	yika	1
PIRATAPUYO	one	i7ka	1
PIRATAPUYO	one	dika	1
PIRATAPUYO_2	one	i7ka	1
TANIMUCA	one	ira	1
TANIMUCA_RETUARA	one	i7ro	1
TATUYO	one	hika	1
TUCANO	one	dika	1
TUCANO	one	dik3	1
TUCANO_2	one	niku	1
TUYUCA	one	sika	1
TUYUCA_2	one	si7ka	1
WAIMAHA	one	hika	1
WAIMAHA_2	one	hikha	1
YURUTI	one	ika	1
CUBEO	one	kuida	2
CUBEO_2	one	kuinalo	2
DESANO	one	yuhu	3
DESANO_2	one	yuhu	3
KOREGUAJE	one	te7ejo	4
KOREGUAYE	one	the7e	4
OREJON	one	te	4
OREJON_2	one	te	4
SECOYA	one	te7e	4
SECOYA_2	one	tE7E	4
SIONA	one	te7e	4
BARASANO	one	koho	5
GUANANO	one	k3	5
MACUNA	one	ko	5
WANANO	one	k3	5
CUBEO_2	one	kuina8oamuyoini	6
SIRIANO	one	su	7
OREJON	two	tepe	1
OREJON_2	two	tepe	1
BARA	two	p3a	2
BARASANO	two	h3a	2
CARAPANA	two	p3ga	2
CUBEO	two	p3ka	2
CUBEO_2	two	p3kala	2
CUBEO_2	two	p3kaloa	2
DESANO	two	pe	2
DESANO_2	two	pe	2
GUANANO	two	ph3a	2
MACUNA	two	h3a	2
PIRATAPUYO	two	p3a	2
PIRATAPUYO_2	two	p3a	2
SIRIANO	two	pe	2
TANIMUCA	two	3pa	2
TATUYO	two	p3ga	2
TUCANO	two	p3a	2
TUCANO_2	two	p3ara	2
TUYUCA	two	p3a	2
TUYUCA_2	two	p3a	2
WAIMAHA	two	p3a	2
WAIMAHA_2	two	p3a	2
WANANO	two	p3a	2
WANANO	two	pia	2
YURUTI	two	p3a	2
SECOYA	two	kayaye	3
SECOYA_2	two	kayayE	3
CUBEO_2	two	p3ka8oaamuyoaini	4
KOREGUAJE	two	dorepa5oa	5
KOREGUAYE	two	the7ekhajapa	6
SIONA	two	samu	7
TANIMUCA_RETUARA	two	i7poo	8
DESANO_2	person	mas3	1
DESANO_2	person	maso	1
OREJON_2	person	mai	1
TUCANO_2	person	maso	1
TUCANO_2	person	mas3	1
BARA	person	bahoka	2
BARASANO	person	basa	2
CARAPANA	person	kabaha	2
CUBEO	person	poewa	2
CUBEO_2	person	poEk3	2
DESANO	person	basa	2
GUANANO	person	basa	2
GUANANO	person	bas3	2
KOREGUAJE	person	pai3	2
KOREGUAYE	person	pai	2
MACUNA	person	basa	2
OREJON	person	bai	2
PIRATAPUYO	person	basa	2
PIRATAPUYO_2	person	basa	2
SECOYA	person	bai	2
SECOYA_2	person	pa3	2
SIONA	person	pai	2
SIRIANO	person	basaka	2
TANIMUCA	person	po7ibaha	2
TATUYO	person	kabaha	2
TUCANO	person	basa	2
TUYUCA	person	basoka	2
TUYUCA_2	person	baso7k3	2
WAIMAHA	person	bohoka	2
WANANO	person	basa	2
YURUTI	person	basoka	2
BARA	fish	wai	1
BARASANO	fish	wai	1
CARAPANA	fish	wai	1
CUBEO	fish	boa	1
DESANO	fish	wai	1
DESANO	fish	wa7i	1
DESANO_2	fish	wahi	1
GUANANO	fish	wa7i	1
KOREGUAJE	fish	ba7i	1
KOREGUAYE	fish	ba7i	1
MACUNA	fish	wai	1
PIRATAPUYO	fish	wa7i	1
PIRATAPUYO_2	fish	wa7i	1
SECOYA	fish	wa7i	1
SIONA	fish	wa7i	1
SIRIANO	fish	wa7i	1
TANIMUCA	fish	wa7ia	1
TANIMUCA_RETUARA	fish	wa7ia	1
TATUYO	fish	wai	1
TUCANO	fish	wa7i	1
TUCANO_2	fish	wai	1
TUYUCA	fish	wai	1
TUYUCA_2	fish	wai	1
WAIMAHA_2	fish	wai	1
WANANO	fish	wa7i	1
YURUTI	fish	wai	1
KOREGUAJE	fish	jiajaba7i	2
KOREGUAYE	fish	jiaja	2
OREJON	fish	dadibai	3
OREJON_2	fish	yadibai	3
CUBEO_2	fish	moak3	4
KOREGUAJE	dog	xamujai	1
KOREGUAYE	dog	hamujai	1
BARA	dog	ekarik3yai	2
BARASANO	dog	ekariyai	2
MACUNA	dog	ekar3yai	2
WAIMAHA_2	dog	ekharikh3jai	2
OREJON	dog	yaihoyi	3
OREJON_2	dog	yaixoyi	3
CARAPANA	dog	yai	4
CUBEO	dog	yawibi	4
CUBEO	dog	yawini	4
CUBEO_2	dog	yavimi	4
SECOYA_2	dog	yai	4
TATUYO	dog	yai	4
SECOYA	dog	hoyayai	5
SECOYA_2	dog	ho7yayai	5
SIONA	dog	hoyayai	5
CARAPANA	dog	wiyai	6
TATUYO	dog	wiyai	6
DESANO	dog	diay3	7
DESANO	dog	diaye	7
DESANO_2	dog	diaye	7
GUANANO	dog	die	7
PIRATAPUYO	dog	diero	7
PIRATAPUYO_2	dog	die	7
SIRIANO	dog	diaye	7
TUCANO	dog	diayi	7
TUCANO_2	dog	diay3	7
TUYUCA	dog	diayi	7
TUYUCA_2	dog	diayi	7
WANANO	dog	diero	7
YURUTI	dog	diayi	7
TANIMUCA	dog	yaiwekoa	8
TANIMUCA_RETUARA	dog	wiopaki	9
BARA	louse	kiab3	1
BARASANO	louse	giab3	1
CARAPANA	louse	iyab3	1
CARAPANA	louse	iya	1
CUBEO	louse	k3k3	1
CUBEO	louse	k3xi	1
CUBEO_2	louse	k3k3	1
GUANANO	louse	kh37a	1
KOREGUAJE	louse	k373	1
KOREGUAYE	louse	k373	1
MACUNA	louse	giab3	1
PIRATAPUYO	louse	k37a3	1
PIRATAPUYO_2	louse	k37a3	1
SECOYA	louse	k373	1
SIONA	louse	g373	1
TATUYO	louse	iab3	1
TUYUCA	louse	kiaw3	1
TUYUCA_2	louse	kiaw3	1
TUYUCA_2	louse	kia	1
WAIMAHA_2	louse	iam3	1
WANANO	louse	k37airo	1
YURUTI	louse	kiaw3	1
DESANO	louse	dipub3ra	2
DESANO_2	louse	dipumuramu	2
TANIMUCA	louse	i7ia	3
TANIMUCA_RETUARA	louse	i7ia	3
TUCANO	louse	i7iaw3	3
TUCANO	louse	i7ia	3
OREJON_2	louse	3	4
SECOYA_2	louse	mE	5
SECOYA_2	louse	y3imE	6
SIRIANO	louse	pub3rab3	7
TUCANO_2	louse	ii	8
BARA	tree	yuk3g3	1
BARASANO	tree	yuki	1
CARAPANA	tree	yuk3	1
CUBEO	tree	hok3k3	1
CUBEO	tree	xokik3	1
DESANO	tree	yuk3g3	1
MACUNA	tree	yuk3	1
PIRATAPUYO	tree	yuk3g3	1
PIRATAPUYO	tree	yukig3	1
SIRIANO	tree	yuk3g3	1
TATUYO	tree	yuk3	1
TUCANO	tree	yuk3g3	1
TUCANO	tree	yuk3	1
TUYUCA	tree	yuk3g3	1
WANANO	tree	yuk3k3	1
YURUTI	tree	yuk3g3	1
KOREGUAYE	tree	sukhi53	2
OREJON	tree	suki	2
SECOYA	tree	sok3y3	2
SIONA	tree	sukiy3	2
TANIMUCA	tree	yapua	3
CUBEO	leaf	yoka	1
CUBEO_2	leaf	yoka	1
KOREGUAJE	leaf	xa7oba	2
KOREGUAYE	leaf	ha7oba	2
OREJON	leaf	hao	2
OREJON_2	leaf	xao	2
SECOYA	leaf	ha7o	2
SECOYA_2	leaf	ha7o	2
SIONA	leaf	ha7owa	2
BARA	leaf	puro	3
BARASANO	leaf	huro	3
CARAPANA	leaf	pu	3
DESANO	leaf	pu	3
DESANO_2	leaf	pu	3
GUANANO	leaf	phu	3
MACUNA	leaf	hu	3
PIRATAPUYO	leaf	pu	3
PIRATAPUYO_2	leaf	pu	3
SIRIANO	leaf	pu	3
TANIMUCA	leaf	puyua	3
TANIMUCA_RETUARA	leaf	puLua	3
TATUYO	leaf	pu	3
TUCANO	leaf	puri	3
TUCANO_2	leaf	puri	3
TUYUCA	leaf	pu	3
TUYUCA_2	leaf	7pu	3
WAIMAHA	leaf	pu	3
WAIMAHA_2	leaf	puro	3
WANANO	leaf	paripu	3
YURUTI	leaf	pu	3
CUBEO_2	leaf	kainiyoka	4
BARA	skin	kahero	1
BARASANO	skin	gasero	1
CARAPANA	skin	asero	1
CARAPANA	skin	kasero	1
CUBEO	skin	kahe	1
CUBEO	skin	kaxe	1
CUBEO_2	skin	kaxE	1
DESANO	skin	gasiro	1
DESANO_2	skin	gasiro	1
GUANANO	skin	ka7sa	1
KOREGUAJE	skin	ka7nibu	1
KOREGUAYE	skin	kani	1
MACUNA	skin	wiro	1
OREJON	skin	adib3	1
OREJON_2	skin	anib3	1
PIRATAPUYO	skin	kasero	1
PIRATAPUYO_2	skin	ka7sa	1
SECOYA	skin	kadi	1
SECOYA_2	skin	ka7ni	1
SIONA	skin	ganiw3	1
SIRIANO	skin	gasiro	1
TANIMUCA	skin	ahea	1
TANIMUCA_RETUARA	skin	ahea	1
TATUYO	skin	ahero	1
TUCANO	skin	kasero	1
TUCANO_2	skin	kasero	1
TUYUCA	skin	kasero	1
TUYUCA_2	skin	kasero	1
WAIMAHA	skin	kehe	1
WAIMAHA	skin	kahe	1
WAIMAHA_2	skin	khahEro	1
WANANO	skin	kasaro	1
WANANO	skin	khasaro	1
YURUTI	skin	kasero	1
BARASANO	blood	ri	1
CARAPANA	blood	ri	1
MACUNA	blood	ri	1
TATUYO	blood	ri	1
CUBEO	blood	hiwe	2
CUBEO	blood	xiwe	2
CUBEO_2	blood	xivE	2
BARA	blood	di	3
DESANO	blood	di	3
DESANO_2	blood	di	3
GUANANO	blood	di	3
KOREGUAJE	blood	jie	3
KOREGUAYE	blood	jie	3
PIRATAPUYO	blood	di	3
PIRATAPUYO_2	blood	di	3
SECOYA	blood	sie	3
SECOYA_2	blood	ciE	3
SIONA	blood	zie	3
SIRIANO	blood	di	3
TUCANO	blood	di	3
TUCANO_2	blood	dii	3
TUYUCA	blood	di	3
TUYUCA_2	blood	di	3
WAIMAHA	blood	di	3
WAIMAHA_2	blood	di	3
WANANO	blood	di	3
YURUTI	blood	di	3
TANIMUCA	blood	riwea	4
TANIMUCA_RETUARA	blood	ribea	4
OREJON	blood	bahaye	5
OREJON_2	blood	maxabe	6
KOREGUAJE	bone	tharap3	1
KOREGUAYE	bone	tharap3	1
OREJON	bone	tadab3	1
OREJON_2	bone	tadab3	1
SECOYA	bone	tadap3	1
SECOYA_2	bone	tarap3	1
BARA	bone	owa	2
DESANO	bone	go7a	2
DESANO	bone	goa	2
DESANO_2	bone	gooa	2
GUANANO	bone	kho7a	2
MACUNA	bone	goa	2
PIRATAPUYO	bone	ko7a	2
PIRATAPUYO	bone	kowa	2
PIRATAPUYO_2	bone	ko7a	2
SIONA	bone	go7ab3	2
SIRIANO	bone	go7a	2
TANIMUCA	bone	u7a	2
TANIMUCA_RETUARA	bone	u7a	2
TUCANO	bone	o7a	2
TUCANO_2	bone	oa	2
TUYUCA	bone	koa	2
TUYUCA_2	bone	ko7a	2
WAIMAHA	bone	oa	2
WANANO	bone	ko7a	2
YURUTI	bone	koa	2
BARASANO	bone	goaro	3
CARAPANA	bone	owaro	3
CUBEO	bone	kuayo	3
CUBEO	bone	kuaro	3
CUBEO_2	bone	kua8o	3
TATUYO	bone	owaro	3
WAIMAHA	bone	oaro	3
WAIMAHA_2	bone	oaro	3
DESANO	horn	kusari	1
SIRIANO	horn	kusa7a	1
BARASANO	horn	hota	2
TATUYO	horn	pota	2
TUCANO	horn	kapesa7aro	3
TUCANO	horn	kapesaro	3
TUYUCA	horn	kapesaro	3
BARA	horn	haro	4
CUBEO	horn	hawaro	4
CUBEO	horn	xawaro	4
MACUNA	horn	sabu	4
PIRATAPUYO	horn	sa7aro	4
WANANO	horn	sa7aro	4
WANANO	horn	sa7ari	4
YURUTI	horn	sawiro	4
CARAPANA	horn	wayakoputirika	5
KOREGUAYE	horn	bakarurub3	6
OREJON	horn	hehosako	7
SECOYA	horn	eyow3	8
SIONA	horn	kaCu	9
TANIMUCA	horn	waka	10
BARA	ear	abopero	1
BARASANO	ear	gaboro	1
CARAPANA	ear	aboro	1
CUBEO	ear	kabuka	1
CUBEO_2	ear	kamuka	1
DESANO	ear	gabiro	1
DESANO_2	ear	gamiro	1
GUANANO	ear	kha7bo	1
KOREGUAJE	ear	kaxoro	1
KOREGUAYE	ear	kahoro	1
MACUNA	ear	gaboro	1
OREJON	ear	ahodo	1
OREJON	ear	gahodo	1
OREJON_2	ear	axodo	1
PIRATAPUYO	ear	kabodo	1
PIRATAPUYO	ear	kamono	1
PIRATAPUYO_2	ear	ka7bo	1
SECOYA	ear	kahado	1
SECOYA_2	ear	kaharo	1
SIONA	ear	gahodo	1
SIRIANO	ear	gabipu	1
TANIMUCA	ear	abua	1
TANIMUCA_RETUARA	ear	a7bua	1
TATUYO	ear	aboro	1
TUCANO	ear	o7bepero	1
TUCANO_2	ear	omepero	1
TUYUCA	ear	kabopero	1
TUYUCA_2	ear	kabo7pero	1
WAIMAHA	ear	abope	1
WAIMAHA_2	ear	amopero	1
WANANO	ear	kabodo	1
WANANO	ear	khaboro	1
YURUTI	ear	kabopero	1
BARA	eye	kapea	1
BARASANO	eye	kahea	1
CARAPANA	eye	kapea	1
GUANANO	eye	khapa	1
MACUNA	eye	kahea	1
PIRATAPUYO	eye	kapea	1
PIRATAPUYO_2	eye	kape	1
TATUYO	eye	kapea	1
TUCANO	eye	kapea	1
TUCANO_2	eye	kapea	1
TUYUCA	eye	kapea	1
TUYUCA_2	eye	ka7pea	1
WAIMAHA	eye	kape	1
WAIMAHA_2	eye	khapego	1
WANANO	eye	kapariaka	1
YURUTI	eye	kape	1
CUBEO	eye	yakor3	2
CUBEO	eye	yakori	2
CUBEO_2	eye	yako	2
CUBEO_2	eye	jakol3	2
OREJON	eye	yako	2
SECOYA	eye	yakwa	2
SIONA	eye	yakoga	2
TANIMUCA	eye	yakoa	2
DESANO	eye	kuiru	3
DESANO_2	eye	kuiru	3
SIRIANO	eye	koyeru	3
KOREGUAJE	eye	5akhoa	4
KOREGUAYE	eye	5akhoa	4
OREJON_2	eye	5akoa	4
SECOYA_2	eye	5akwa	4
TANIMUCA_RETUARA	eye	La7koa	4
CUBEO	nose	ueka	1
CUBEO_2	nose	uEka	1
KOREGUAYE	nose	3kep3	2
OREJON	nose	ukueb3	2
OREJON_2	nose	ukeb3	2
SECOYA	nose	okwep3	2
SECOYA_2	nose	ohkwEp3	2
SIONA	nose	ukweb3	2
DESANO	nose	igiru	3
DESANO_2	nose	iguiru	3
SIRIANO	nose	igiru	3
TANIMUCA	nose	obea	4
TANIMUCA_RETUARA	nose	obea	4
BARA	nose	ikia	5
BARASANO	nose	igea	5
CARAPANA	nose	ikea	5
KOREGUAJE	nose	3khe	5
MACUNA	nose	igea	5
PIRATAPUYO	nose	e7kea	5
PIRATAPUYO_2	nose	e7kea	5
TATUYO	nose	ikea	5
TUCANO	nose	e7kea	5
TUCANO_2	nose	eke	5
TUYUCA	nose	ekea	5
TUYUCA_2	nose	e7kea	5
WAIMAHA	nose	ikia	5
WAIMAHA_2	nose	ikhio	5
YURUTI	nose	ikia	5
GUANANO	nose	ke	6
WANANO	nose	kedo	6
WANANO	nose	kero	6
BARASANO	tooth	guhia	1
KOREGUAJE	tooth	koxi53	1
KOREGUAYE	tooth	kohi53	1
MACUNA	tooth	guhiga	1
OREJON	tooth	uhi	1
OREJON_2	tooth	uxi	1
SECOYA	tooth	kohi	1
SECOYA_2	tooth	ko7hi	1
SIONA	tooth	guhiy3	1
DESANO	tooth	g3ik3ru	2
DESANO_2	tooth	g3k3riru	2
SIRIANO	tooth	guikaru	2
BARA	tooth	upiga	3
CARAPANA	tooth	opia	3
CUBEO	tooth	kopiyo	3
CUBEO_2	tooth	kopi	3
CUBEO_2	tooth	kopiyo	3
GUANANO	tooth	pi	3
PIRATAPUYO	tooth	upiria	3
PIRATAPUYO_2	tooth	upiria	3
TANIMUCA	tooth	opia	3
TANIMUCA_RETUARA	tooth	opia	3
TATUYO	tooth	opia	3
TUCANO	tooth	upika	3
TUCANO	tooth	upiaka	3
TUCANO_2	tooth	upika	3
TUYUCA	tooth	upiga	3
TUYUCA_2	tooth	u7pi	3
WAIMAHA	tooth	upi	3
WAIMAHA_2	tooth	upiga	3
WANANO	tooth	piriaka	3
YURUTI	tooth	opiga	3
BARA	tongue	yebero	1
BARASANO	tongue	yebero	1
CARAPANA	tongue	yebero	1
CUBEO	tongue	hebedo	1
CUBEO	tongue	xebero	1
CUBEO_2	tongue	xEmEdo	1
DESANO_2	tongue	nero	1
GUANANO	tongue	ye3be	1
MACUNA	tongue	yebero	1
OREJON	tongue	debetoyo	1
PIRATAPUYO	tongue	yebedo	1
PIRATAPUYO_2	tongue	ye7be	1
TATUYO	tongue	yebero	1
TUCANO	tongue	yebero	1
TUCANO_2	tongue	5emero	1
TUYUCA	tongue	yebero	1
TUYUCA_2	tongue	ye7bero	1
WAIMAHA	tongue	yebe	1
WAIMAHA_2	tongue	yEmEro	1
WANANO	tongue	yabado	1
WANANO	tongue	yebero	1
YURUTI	tongue	yebero	1
KOREGUAJE	tongue	jeme5o	2
KOREGUAYE	tongue	jeme5o	2
OREJON_2	tongue	nemetoyo	3
SECOYA	tongue	semeyo	3
SECOYA_2	tongue	sEmEyo	3
SIONA	tongue	zemeyo	3
DESANO	tongue	dediru	4
DESANO	tongue	deru	4
SIRIANO	tongue	dediru	4
TANIMUCA	tongue	rerokaka	5
TANIMUCA_RETUARA	tongue	rerokaka	5
CUBEO	knee	y3abo	1
CUBEO	knee	y3a	1
DESANO	knee	yigag3kuru	2
SIRIANO	knee	yigakuru	2
CARAPANA	knee	r3popatua	3
TATUYO	knee	r3popatua	3
BARA	knee	yikakobea	4
TANIMUCA	knee	y3karupua	4
TUYUCA	knee	yikakobea	4
PIRATAPUYO	knee	d3sepekuri	5
TUCANO	knee	3sepekua	5
TUCANO	knee	3nisepekowa	5
WANANO	knee	d3sepekuriaka	5
KOREGUAYE	knee	53khasikap3	6
OREJON	knee	hekaCika	6
SECOYA	knee	d3kasika	6
BARASANO	knee	g3sobudia	7
MACUNA	knee	rihobudia	7
SIONA	knee	sikiba	8
YURUTI	knee	as3r3pope	9
BARA	hand	abo	1
BARASANO	hand	abo	1
CARAPANA	hand	wabo	1
GUANANO	hand	wabo	1
MACUNA	hand	abo	1
PIRATAPUYO	hand	oboka	1
PIRATAPUYO_2	hand	obo	1
TATUYO	hand	wabo	1
TUCANO	hand	oboka	1
TUCANO	hand	wabuka	1
TUCANO_2	hand	omoka	1
TUYUCA	hand	wabopaba	1
TUYUCA_2	hand	paba	1
WAIMAHA	hand	abo	1
WAIMAHA_2	hand	amo	1
WANANO	hand	wabobaka	1
YURUTI	hand	wabo	1
CUBEO	hand	p3r3	2
CUBEO	hand	p3ri	2
CUBEO_2	hand	p3l3	2
DESANO	hand	bohoto	3
DESANO_2	hand	mohoto	3
KOREGUAJE	hand	x3t3	3
KOREGUAYE	hand	h3th3	3
OREJON	hand	h3t3	3
OREJON_2	hand	x3t3	3
SECOYA	hand	h3t3	3
SECOYA_2	hand	h3t3	3
SIRIANO	hand	boho	3
TANIMUCA	hand	pitaka	4
TANIMUCA_RETUARA	hand	pitaka	4
SIONA	hand	3t3sada	5
BARASANO	breasts	ohea	1
KOREGUAJE	breasts	a7kap3	1
KOREGUAYE	breasts	ohejo	1
MACUNA	breasts	ohea	1
OREJON	breasts	ohe	1
SECOYA	breasts	oheyo	1
SECOYA_2	breasts	ohEyo	1
SIONA	breasts	oheb3	1
DESANO_2	breasts	koretibi	2
OREJON_2	breasts	kotib3	2
SECOYA_2	breasts	kotisaiw3	2
TUCANO_2	breasts	kutiro	2
BARA	breasts	opea	3
CARAPANA	breasts	upea	3
CUBEO	breasts	opeboa	3
DESANO	breasts	apiru	3
GUANANO	breasts	pe	3
PIRATAPUYO	breasts	opedo	3
PIRATAPUYO	breasts	epero	3
PIRATAPUYO_2	breasts	ope	3
SIRIANO	breasts	upiru	3
TANIMUCA	breasts	u7pea	3
TANIMUCA_RETUARA	breasts	upea	3
TATUYO	breasts	upea	3
TUCANO	breasts	opero	3
TUCANO	breasts	ope	3
TUYUCA	breasts	opea	3
TUYUCA_2	breasts	o7pea	3
WAIMAHA	breasts	opega	3
WAIMAHA_2	breasts	opENo	3
WANANO	breasts	pero	3
YURUTI	breasts	upega	3
CUBEO_2	breasts	5alEba	4
KOREGUAJE	liver	jemep3	1
KOREGUAYE	liver	jemep3	1
OREJON	liver	debeb3	1
OREJON_2	liver	nemeb3	1
SECOYA	liver	seme	1
SECOYA_2	liver	sEmE	1
SIONA	liver	zemeb3	1
TANIMUCA	liver	kasia	2
TANIMUCA_RETUARA	liver	ka7sia	2
DESANO_2	liver	5e7meturi	3
TUCANO_2	liver	5emeturi	3
BARA	liver	yebediti	4
BARASANO	liver	yeberiti	4
CARAPANA	liver	yeberiti	4
DESANO	liver	yebe	4
MACUNA	liver	yeberiti	4
SIRIANO	liver	yebe	4
TATUYO	liver	yeberiti	4
TUCANO	liver	yebeturi	4
TUYUCA	liver	yebetuti	4
TUYUCA_2	liver	jebedi7ti	4
WAIMAHA	liver	yeberiti	4
WAIMAHA_2	liver	5EmErithi	4
WANANO	liver	yebetu	4
YURUTI	liver	yebetuti	4
GUANANO	liver	yahmasahwaro	5
PIRATAPUYO	liver	yabasawaro	5
PIRATAPUYO_2	liver	ya7basa7waro	5
WANANO	liver	yabasawari	5
CUBEO	liver	pedibo	6
CUBEO_2	liver	pEnibo	6
DESANO	drink	i7ri	1
DESANO_2	drink	i7ri	1
SIRIANO	drink	i7ri	1
CUBEO	drink	uku	2
CUBEO	drink	ukuxak3	2
CUBEO_2	drink	uku53	2
KOREGUAJE	drink	ukhum3	2
KOREGUAYE	drink	ukhu	2
OREJON	drink	ukuyi	2
OREJON_2	drink	uku	2
SECOYA	drink	ukuye	2
SECOYA_2	drink	ukuyE	2
SIONA	drink	ukuhi	2
TANIMUCA	drink	uku	2
TANIMUCA_RETUARA	drink	uku	2
BARA	drink	hidi	3
BARASANO	drink	idi	3
CARAPANA	drink	eti	3
GUANANO	drink	si7di	3
MACUNA	drink	idi	3
PIRATAPUYO	drink	sidi	3
PIRATAPUYO_2	drink	si7di	3
TATUYO	drink	eti	3
TUCANO	drink	siri	3
TUCANO_2	drink	siri	3
TUYUCA	drink	sidi	3
TUYUCA_2	drink	si7di	3
WAIMAHA	drink	hidi	3
WAIMAHA_2	drink	hini	3
WANANO	drink	sidi	3
YURUTI	drink	sidi	3
CUBEO_2	drink	dab3boy3	4
CUBEO	see	xa	1
CUBEO_2	see	xa53	1
SECOYA	see	yah373	2
SECOYA_2	see	5ah373	2
BARA	see	yiye	3
CARAPANA	see	iya	3
CUBEO	see	ha	3
DESANO	see	i7a	3
DESANO	see	ya	3
DESANO_2	see	ia	3
GUANANO	see	y3	3
KOREGUAJE	see	5am3	3
KOREGUAYE	see	5a	3
OREJON	see	yiayi	3
OREJON_2	see	5ia	3
PIRATAPUYO	see	i7ya	3
PIRATAPUYO_2	see	i7ya	3
SIONA	see	3yahi	3
SIRIANO	see	i7a	3
TUCANO	see	i7a	3
TUCANO_2	see	iya	3
TUYUCA	see	iya	3
TUYUCA_2	see	i7ya	3
WAIMAHA	see	ia	3
WAIMAHA_2	see	ia	3
WANANO	see	y3	3
YURUTI	see	iya	3
MACUNA	see	ti	4
TATUYO	see	t3h3	5
CUBEO	hear	xapiaibi	1
CUBEO_2	hear	xapiay3	1
CUBEO	hear	hapia	2
DESANO	hear	pe	2
DESANO_2	hear	pe	2
SIRIANO	hear	pe	2
TATUYO	hear	api	2
BARA	hear	t3o	3
CARAPANA	hear	t3go	3
GUANANO	hear	th37o	3
MACUNA	hear	t3o	3
PIRATAPUYO	hear	t37o	3
PIRATAPUYO_2	hear	t37o	3
TUCANO	hear	t37o	3
TUCANO_2	hear	tuose	3
TUYUCA	hear	t3o	3
TUYUCA_2	hear	t37o	3
WAIMAHA	hear	t3o	3
WAIMAHA_2	hear	th3o	3
WANANO	hear	t37o	3
YURUTI	hear	t3o	3
BARASANO	hear	ahi	4
KOREGUAJE	hear	asam3	4
KOREGUAYE	hear	asa	4
OREJON	hear	asayi	4
OREJON_2	hear	asa	4
SECOYA	hear	asah373	4
SECOYA_2	hear	asah373	4
SIONA	hear	aCahi	4
TANIMUCA	hear	a7bitiri	5
TANIMUCA_RETUARA	hear	abitiri	5
DESANO	die	siri	1
DESANO_2	die	siri	1
TANIMUCA_RETUARA	die	hiri	1
TUCANO	die	weri	1
TUCANO_2	die	werise	1
CUBEO	die	yai	2
CUBEO_2	die	yaiy3	2
GUANANO	die	yari	2
PIRATAPUYO	die	yaria	2
PIRATAPUYO_2	die	yaria	2
WANANO	die	yaria	2
KOREGUAYE	die	hu7i	3
OREJON	die	huiyi	3
OREJON	die	hudihoyi	3
SECOYA	die	hu7iye	3
SECOYA_2	die	hu7i5E	3
SIONA	die	hu7ihi	3
CARAPANA	die	boa	4
SIRIANO	die	boa	4
YURUTI	die	boa	4
BARASANO	die	riha	5
CARAPANA	die	riakoa	5
TANIMUCA	die	reya	5
TANIMUCA_RETUARA	die	reLa	5
TATUYO	die	ria	5
BARA	die	diayai	6
TUYUCA	die	diahoa	6
TUYUCA_2	die	di7a	6
WAIMAHA	die	diayai	6
WAIMAHA_2	die	diajaikhwa	6
YURUTI	die	dia	6
CUBEO_2	die	koxipoy3	7
KOREGUAJE	die	jo7osom3	8
MACUNA	die	goda	9
OREJON_2	die	xui	10
KOREGUAJE	come	raim3	1
KOREGUAYE	come	rai	1
DESANO	come	a7ri	2
PIRATAPUYO	come	a7ta	2
PIRATAPUYO_2	come	a7ta	2
SIRIANO	come	a7ri	2
TANIMUCA	come	i7ta	2
TANIMUCA_RETUARA	come	i7ta	2
TUCANO	come	a7ti	2
TUCANO_2	come	a7ti	2
CUBEO	come	daxaki	3
CUBEO_2	come	day3	3
OREJON	come	daiyi	3
OREJON_2	come	dai	3
SECOYA	come	daiye	3
SECOYA_2	come	daiyE	3
SIONA	come	daihi	3
BARASANO	come	wadi	4
CARAPANA	come	ati	4
DESANO	come	ari	4
MACUNA	come	wadi	4
TATUYO	come	ati	4
TUCANO	come	ati	4
TUYUCA	come	ati	4
TUYUCA_2	come	ati	4
YURUTI	come	wati	4
BARA	come	do	5
CUBEO	come	da	5
DESANO_2	come	a	5
GUANANO	come	ta	5
GUANANO	come	ta7a	5
WAIMAHA_2	come	do	5
WANANO	come	ta	5
KOREGUAJE	come	m3tam3	6
KOREGUAYE	sun	3s3	1
OREJON	sun	3s3	1
SECOYA	sun	3s3	1
SIONA	sun	3s3g3	1
DESANO	sun	abe3b3bahag3	2
SIRIANO	sun	abe3b3b3	2
BARA	sun	3b3rikobak3buipu	3
BARASANO	sun	3b3ag3buihu	3
TUYUCA	sun	b3rekobak3buip3	3
YURUTI	sun	b3rekobak3buipu	3
CUBEO	sun	awia	4
CUBEO	sun	haraw3kak3	5
MACUNA	sun	ubakayi	6
PIRATAPUYO	sun	as3dekokh3do	7
TANIMUCA	sun	aiyaka	8
TUCANO	sun	buhipu3b3kokh3	9
WANANO	sun	s3daCobakariro	10
CUBEO	star	abiakor3	1
CUBEO_2	star	abiakol3	1
OREJON	star	tuku	2
OREJON_2	star	tuku	2
GUANANO	star	yahpikhohaka	3
PIRATAPUYO	star	yapiko7a	3
PIRATAPUYO	star	yapiko7aga	3
PIRATAPUYO_2	star	ya7piko7a	3
WANANO	star	yapiCoaka	3
KOREGUAJE	star	ma7x5akho	4
KOREGUAYE	star	ma5okho	4
SECOYA	star	mayoko	4
SECOYA_2	star	ma75oko	4
SIONA	star	maCoko	4
DESANO	star	dekab3	5
DESANO_2	star	nekam3	5
SIRIANO	star	deyukab3	5
TANIMUCA	star	tapia	6
TANIMUCA_RETUARA	star	ta7pia	6
BARA	star	yokoaw3	7
BARASANO	star	yoko	7
CARAPANA	star	yoko	7
MACUNA	star	yokoaga	7
TATUYO	star	yoko	7
TUCANO	star	yokoaw3	7
TUCANO_2	star	5okoawa	7
TUYUCA	star	yokoaw3	7
TUYUCA_2	star	yoko7a	7
WAIMAHA	star	yoko	7
WAIMAHA_2	star	5okho	7
YURUTI	star	yokoaw3	7
GUANANO	star	m3anomakaria	8
BARA	water	oko	1
BARASANO	water	oko	1
CARAPANA	water	oko	1
CUBEO	water	oko	1
CUBEO_2	water	oko	1
DESANO	water	deko	1
DESANO_2	water	deko	1
GUANANO	water	ko	1
KOREGUAJE	water	okho	1
KOREGUAYE	water	okho	1
OREJON	water	oko	1
OREJON_2	water	oko	1
PIRATAPUYO	water	ako	1
PIRATAPUYO_2	water	ako	1
SECOYA	water	oko	1
SECOYA_2	water	ohko	1
SIONA	water	oko	1
SIRIANO	water	deko	1
TANIMUCA	water	okoa	1
TANIMUCA_RETUARA	water	okoa	1
TATUYO	water	oko	1
TUCANO	water	oko	1
TUCANO	water	ako	1
TUCANO_2	water	oko	1
TUYUCA	water	oko	1
TUYUCA_2	water	o7ko	1
WAIMAHA	water	oko	1
WAIMAHA_2	water	okho	1
WANANO	water	ko	1
YURUTI	water	oko	1
MACUNA	water	ide	2
BARA	stone	3ta	1
BARASANO	stone	gita	1
CARAPANA	stone	3ta	1
DESANO	stone	3taye	1
DESANO_2	stone	3taye	1
GUANANO	stone	taa	1
KOREGUAJE	stone	katap3	1
KOREGUAYE	stone	kathap3	1
MACUNA	stone	g3taga	1
OREJON	stone	ata	1
OREJON_2	stone	ata	1
PIRATAPUYO	stone	3ta	1
PIRATAPUYO_2	stone	3ta	1
SECOYA	stone	k3da	1
SIONA	stone	gatab3	1
SIRIANO	stone	3taye	1
TANIMUCA	stone	ata	1
TANIMUCA_RETUARA	stone	ata	1
TATUYO	stone	3ta	1
TUCANO	stone	3ta	1
TUCANO_2	stone	3ta	1
TUYUCA	stone	3ta	1
TUYUCA_2	stone	37ta	1
WAIMAHA	stone	3taga	1
WAIMAHA_2	stone	3thaNa	1
WANANO	stone	taka	1
YURUTI	stone	3tape	1
CUBEO	stone	k3rabo	2
CUBEO_2	stone	k3la	2
CUBEO_2	stone	k3labo	2
OREJON_2	stone	3no	2
SECOYA_2	stone	k3na	2
CARAPANA	stone	rupa	3
CUBEO	fire	toabo	1
CUBEO_2	fire	toa	1
KOREGUAJE	fire	thoa	1
KOREGUAYE	fire	thoa	1
OREJON	fire	toa	1
OREJON_2	fire	toa	1
SECOYA	fire	toa	1
SECOYA_2	fire	toa	1
SIONA	fire	toa	1
BARA	fire	pekabe	2
BARASANO	fire	hea	2
CARAPANA	fire	pero	2
CARAPANA	fire	pea	2
DESANO	fire	peabe	2
DESANO_2	fire	peame	2
GUANANO	fire	piCaka	2
MACUNA	fire	heabe	2
PIRATAPUYO	fire	peka	2
PIRATAPUYO_2	fire	peka	2
SIRIANO	fire	peabe	2
TANIMUCA	fire	peka	2
TANIMUCA_RETUARA	fire	peka	2
TATUYO	fire	pero	2
TUCANO	fire	pekabe7e	2
TUCANO	fire	peka	2
TUYUCA	fire	pekabe	2
TUYUCA_2	fire	pe7kabe	2
WAIMAHA	fire	pekabe	2
WAIMAHA	fire	peka	2
WAIMAHA_2	fire	pEkhame	2
WANANO	fire	piCaka	2
YURUTI	fire	pekabe	2
CUBEO_2	fire	uluibo	3
TUCANO_2	fire	mee	4
BARA	path	ba	1
BARASANO	path	ba	1
CARAPANA	path	ba	1
CARAPANA	path	wa	1
CUBEO	path	ba	1
DESANO	path	ba	1
DESANO	path	ba7a	1
GUANANO	path	ba7a	1
MACUNA	path	ba	1
OREJON	path	ba	1
PIRATAPUYO	path	ba7a	1
PIRATAPUYO_2	path	ba7a	1
SIRIANO	path	ba7a	1
TANIMUCA	path	ba7a	1
TANIMUCA_RETUARA	path	ba7a	1
TATUYO	path	ba	1
TUCANO	path	ba7a	1
TUYUCA	path	ba	1
TUYUCA_2	path	ba7a	1
WAIMAHA	path	baa	1
WANANO	path	ba7a	1
YURUTI	path	ba	1
CUBEO_2	path	ma	2
DESANO_2	path	ma7a	2
KOREGUAJE	path	ma7a	2
KOREGUAYE	path	ma7a	2
OREJON_2	path	ma	2
SECOYA	path	ma7a	2
SECOYA_2	path	ma7a	2
SIONA	path	ma7a	2
TUCANO_2	path	maa	2
WAIMAHA_2	path	ma	2
CUBEO_2	path	kainima	3
WAIMAHA	path	pairiba	4
BARA	mountain	buro	1
CARAPANA	mountain	buro	1
DESANO	mountain	epaburu	1
MACUNA	mountain	buro	1
PIRATAPUYO	mountain	paribu7a	1
SIRIANO	mountain	bu7uru	1
TANIMUCA	mountain	pusia	1
TATUYO	mountain	buro	1
TUCANO	mountain	bu7a	1
TUYUCA	mountain	buro	1
WANANO	mountain	butuk3	1
YURUTI	mountain	buro	1
BARA	mountain	3ag3	2
BARASANO	mountain	g3tag3	2
CARAPANA	mountain	g3ta3	2
DESANO	mountain	3tag3	2
MACUNA	mountain	g3tag3	2
OREJON	mountain	3b3t3t3	2
PIRATAPUYO	mountain	k3d3	2
SECOYA	mountain	kotiw3	2
SIONA	mountain	kub3	2
SIRIANO	mountain	3tag3	2
TATUYO	mountain	3ta3	2
TUCANO	mountain	3r3g3	2
TUYUCA	mountain	3tag3	2
WANANO	mountain	t3k3	2
KOREGUAYE	mountain	aikhuth3	3
KOREGUAYE	mountain	aikhuthi	3
SECOYA	mountain	haikoti	3
CUBEO	mountain	k3raku3raku	4
BARA	night	yabi	1
BARASANO	night	yabi	1
CARAPANA	night	yabi	1
CUBEO	night	yabi	1
CUBEO	night	yab3	1
DESANO	night	yabi	1
GUANANO	night	yabi	1
MACUNA	night	yabi	1
OREJON	night	yabi	1
PIRATAPUYO	night	yabi	1
PIRATAPUYO_2	night	yabi	1
SECOYA	night	yami	1
SIONA	night	yami	1
SIRIANO	night	yabi	1
TANIMUCA	night	yabi	1
TANIMUCA_RETUARA	night	Labia	1
TATUYO	night	yabi	1
TUCANO	night	yabi	1
TUYUCA	night	yabi	1
TUYUCA_2	night	ja7bi	1
WAIMAHA	night	yabi	1
WANANO	night	yabi	1
YURUTI	night	yabi	1
CUBEO_2	night	5ami	2
KOREGUAJE	night	5ami	2
KOREGUAYE	night	5ami	2
OREJON_2	night	5ami	2
SECOYA_2	night	nami	2
TUCANO_2	night	5ami	2
WAIMAHA_2	night	5ami	2
BARA	full	yapi	1
BARASANO	full	yahi	1
CARAPANA	full	yapikoa	1
CUBEO	full	yapiy3	1
KOREGUAYE	full	jahi	1
MACUNA	full	yayi	1
PIRATAPUYO	full	yapi	1
SIONA	full	yahi	1
TANIMUCA	full	pururika	1
TANIMUCA	full	yapirika	1
TATUYO	full	yapikoa	1
TUCANO	full	yapi	1
TUYUCA	full	yapi	1
WANANO	full	yapi	1
YURUTI	full	yapi	1
KOREGUAYE	full	timu	2
SECOYA	full	timuye	2
CUBEO	full	buiw3	3
SIONA	full	bui	3
TUCANO	full	bubuse	3
CARAPANA	full	hira	4
TATUYO	full	hira	4
BARA	full	dada	5
MACUNA	full	daha	5
TUYUCA	full	dada	5
YURUTI	full	dada	5
PIRATAPUYO	full	wapa	6
WANANO	full	wapa	6
BARASANO	full	h3b3	7
DESANO	full	3h3t3	8
SIRIANO	full	3t3ri	9
BARA	new	waba	1
BARASANO	new	baba	1
CARAPANA	new	babaro	1
CARAPANA	new	waba	1
CUBEO	new	babaro	1
CUBEO	new	badayo	1
DESANO	new	baba	1
GUANANO	new	wa7ba	1
MACUNA	new	baba	1
OREJON	new	baba	1
PIRATAPUYO	new	waba	1
PIRATAPUYO_2	new	wa7ba	1
SECOYA	new	wah3ko	1
SIRIANO	new	baba	1
TANIMUCA	new	babaka	1
TANIMUCA_RETUARA	new	babaitaka	1
TATUYO	new	kawaba	1
TUCANO	new	babase	1
TUCANO_2	new	wima	1
TUYUCA	new	baba	1
TUYUCA_2	new	ba7ba	1
WAIMAHA	new	waba	1
WAIMAHA_2	new	wama	1
WANANO	new	waba	1
YURUTI	new	baba	1
CUBEO_2	new	mamalo	2
DESANO_2	new	mama	2
KOREGUAJE	new	mama	2
KOREGUAYE	new	mama	2
OREJON_2	new	mama	2
SIONA	new	mame	2
TUCANO_2	new	mama	2
BARA	name	wabe	1
BARASANO	name	wabe	1
CARAPANA	name	wabe	1
CUBEO	name	abia	1
DESANO	name	wai	1
DESANO_2	name	wai	1
GUANANO	name	wama	1
MACUNA	name	wabe	1
OREJON	name	babi	1
PIRATAPUYO	name	wabe	1
PIRATAPUYO_2	name	wabe	1
SIRIANO	name	wai	1
TANIMUCA	name	wabea	1
TANIMUCA_RETUARA	name	wabea	1
TATUYO	name	wabe	1
TUCANO	name	wabe	1
TUCANO_2	name	wame	1
TUYUCA	name	wabe	1
TUYUCA_2	name	wa7be	1
WAIMAHA	name	wabe	1
WAIMAHA_2	name	wamE	1
WANANO	name	waba	1
YURUTI	name	wabe	1
CUBEO_2	name	amia	2
KOREGUAJE	name	mami	2
KOREGUAYE	name	mami	2
OREJON_2	name	mami	2
SECOYA	name	mami	2
SECOYA_2	name	mami	2
SIONA	name	mami	2
