# Supplementary material for: A test of Generalized Bayesian dating: A new linguistic dating method
Source: PLoS One. 2020 Aug 12;15(8):e0236522. doi: 10.1371/journal.pone.0236522 (PMC7423060; doi:10.1371/journal.pone.0236522)
Supplement: S1 File — Python code for extracting data from ASJP word lists, cognate identification, and conversion to nexus files. Word lists annotated for cognacy for all families. Nexus files and MrBayes command files for all families. (ZIP) [file pone.0236522.s001.zip › S1 Supporting Information/Cognates/Timor-Alor-Pantar.txt.svm.CRP.0.57.cognates]

doculect	concept	asjp	cogid
ABUI	one	nuku	1
ABUI_ATIMELANG	one	nuku	1
ABUI_MAKADAI	one	nuku	1
ADANG	one	nu	1
ADANG_PITUNG	one	nu7	1
BLAGAR	one	nu	1
BLAGAR_APURI_PURA	one	nu	1
BLAGAR_BAKALANG	one	nuk	1
BLAGAR_LIMARAHING	one	nu	1
BLAGAR_RETTA_PURA	one	anu	1
BLAGAR_RETTA_TERNATE	one	annu	1
BLAGAR_TEREWENG	one	nu	1
HAMAP	one	nu	1
KABOLA	one	nu7	1
KABOLA_AIMOLI	one	nu7	1
KABOLA_HAMAP	one	nu	1
KABOLA_PITUMBANG	one	nu	1
KAERA	one	nuko	1
KAERA_2	one	nuko	1
KAFOA	one	nuku	1
KAMANG	one	nok	1
KAMANG_2	one	nok	1
KAMANG_KOLOMANE	one	loNnuk	1
KAMANG_LANGKURU	one	nuk	1
KAMANG_LETLEY	one	noku	1
KAMANG_PIDO_I	one	nuk	1
KAMANG_PIDO_I	one	nok	1
KAMANG_PIDO_II	one	nok	1
KELON_HALERMAN	one	nuk	1
KELON_PROBUR	one	nuk	1
KLON	one	nuk	1
KLON_2	one	nuk	1
KUI_INDONESIA	one	nuku	1
KUI_INDONESIA_2	one	nuku	1
LAMMA	one	anuku	1
LAMMA_BIANGWALA	one	hanuku	1
LAMMA_KALONDAMA	one	nuku	1
LAMMA_MAUTA_TUBAL	one	hanuku	1
NEDEBANG	one	nuku	1
NEDEBANG_2	one	nuku	1
TEIWA	one	nuk	1
TEIWA_2	one	nuk	1
TEWA_DEING	one	nuk	1
TEWA_LEBANG	one	nuk	1
TEWA_MADAR	one	nuk	1
TEWA_SARGANG	one	nuk	1
TIFOL_AFENG_ABUI	one	nuku	1
WESTERN_PANTAR	one	anuku	1
WERSING	one	no	1
WERSING_2	one	no	1
MAKASAE	one	u	1
LAMMA	one	ye	2
WESTERN_PANTAR	one	ye	2
KULA	one	sona	3
SAWILA	one	sona	3
SAWILA_2	one	sundaN	3
FATALUKU	one	ukani	4
OIRATA	one	uwane	4
ABUI_TAKALELANG	one	oronumio	5
ABUI	two	ayoku	1
ABUI_MAKADAI	two	ayoku	1
ABUI_TAKALELANG	two	yoi	1
BLAGAR_BAKALANG	two	akur	1
KAFOA	two	aku	1
KAMANG_KOLOMANE	two	ayk	1
KAMANG_LETLEY	two	oku	1
TIFOL_AFENG_ABUI	two	ayoku	1
KULA	two	yaku	1
SAWILA	two	yaku	1
SAWILA_2	two	yaku	1
WERSING	two	yoku	1
WERSING_2	two	yoku	1
BLAGAR	two	aru	2
BLAGAR_APURI_PURA	two	aru	2
BLAGAR_LIMARAHING	two	naru	2
BLAGAR_TEREWENG	two	aru	2
KAERA	two	araxo	2
KAERA	two	raxo	2
KAERA_2	two	raxo	2
KAMANG_LANGKURU	two	aruk	2
KELON_HALERMAN	two	3rak	2
KELON_PROBUR	two	3ru	2
KLON	two	3ruk	2
KLON_2	two	3ruk	2
KUI_INDONESIA	two	3roko	2
KUI_INDONESIA_2	two	oruku	2
LAMMA	two	alaku	2
NEDEBANG	two	araku	2
NEDEBANG_2	two	raku	2
TEIWA	two	roq	2
TEIWA_2	two	raq	2
TEWA_DEING	two	ral	2
TEWA_LEBANG	two	rak	2
TEWA_MADAR	two	rak	2
TEWA_SARGANG	two	rak	2
WESTERN_PANTAR	two	alaku	2
ADANG	two	alu	3
ADANG_PITUNG	two	alo	3
BLAGAR_RETTA_PURA	two	alow	3
BLAGAR_RETTA_TERNATE	two	alow	3
HAMAP	two	alo	3
KABOLA	two	olo	3
KABOLA_AIMOLI	two	alo	3
KABOLA_HAMAP	two	halo	3
KABOLA_PITUMBANG	two	halo	3
LAMMA_BIANGWALA	two	haluka	3
LAMMA_KALONDAMA	two	halaku	3
LAMMA_MAUTA_TUBAL	two	haluku	3
MAKASAE	two	lolae	3
ABUI_ATIMELANG	two	oki	4
KAMANG	two	ok	4
KAMANG_2	two	ok	4
KAMANG_PIDO_I	two	uk	4
KAMANG_PIDO_I	two	ok	4
KAMANG_PIDO_II	two	hok	4
FATALUKU	two	iafu	5
OIRATA	two	ei	6
BLAGAR	person	nenu	1
KLON	person	oninok	1
KLON_2	person	aninok	1
KUI_INDONESIA	person	inok	1
KUI_INDONESIA_2	person	aninou	1
SAWILA_2	person	aniN	1
SAWILA_2	person	aniNkaN	1
WERSING_2	person	aniN	1
MAKASAE	person	anu	1
KAERA	person	uiaxo	2
KAERA_2	person	uyaxo7	2
TEIWA	person	uy	2
TEIWA	person	u7iaq	2
TEIWA_2	person	uyaq	2
ABUI	person	ama	3
ABUI	person	amakang	3
ADANG	person	nami	3
ADANG_PITUNG	person	nama	3
HAMAP	person	nama	3
KABOLA	person	nomi	3
KAERA	person	unamuN	3
KAFOA	person	omo	3
KAMANG_2	person	alma	3
LAMMA	person	aname	3
NEDEBANG_2	person	wa7ang	3
TIFOL_AFENG_ABUI	person	ama	3
WESTERN_PANTAR	person	aname	3
ABUI_TAKALELANG	person	taibikil	4
FATALUKU	person	ma7aru	5
OIRATA	person	tou	6
ABUI	fish	afu	1
ABUI_ATIMELANG	fish	afu	1
ABUI_MAKADAI	fish	afu	1
ABUI_TAKALELANG	fish	ofu	1
ADANG	fish	ab	1
ADANG_PITUNG	fish	ob	1
BLAGAR	fish	ab	1
BLAGAR_APURI_PURA	fish	hab	1
BLAGAR_BAKALANG	fish	ab	1
BLAGAR_LIMARAHING	fish	hab	1
BLAGAR_RETTA_PURA	fish	ab	1
BLAGAR_RETTA_TERNATE	fish	ab	1
BLAGAR_TEREWENG	fish	ab3	1
HAMAP	fish	ab	1
KABOLA	fish	ab	1
KABOLA_AIMOLI	fish	ab	1
KABOLA_AIMOLI	fish	hab	1
KABOLA_HAMAP	fish	hab	1
KABOLA_PITUMBANG	fish	hab	1
KAERA	fish	ab	1
KAERA_2	fish	ab	1
KAFOA	fish	ofui	1
KAMANG	fish	ap	1
KAMANG_2	fish	api	1
KAMANG_KOLOMANE	fish	api	1
KAMANG_LANGKURU	fish	api	1
KAMANG_LETLEY	fish	api	1
KAMANG_PIDO_I	fish	api	1
KAMANG_PIDO_II	fish	api	1
KELON_HALERMAN	fish	Eb	1
KELON_PROBUR	fish	Ebi	1
KLON	fish	3bi	1
KLON_2	fish	3bi	1
KUI_INDONESIA	fish	ab	1
KUI_INDONESIA_2	fish	eb	1
LAMMA	fish	hap	1
LAMMA_BIANGWALA	fish	hap	1
LAMMA_KALONDAMA	fish	hapu	1
NEDEBANG	fish	afiN	1
NEDEBANG_2	fish	afi	1
TEIWA	fish	Xof	1
TEIWA_2	fish	xaf	1
TEWA_DEING	fish	haf	1
TEWA_LEBANG	fish	haf	1
TEWA_MADAR	fish	hEf	1
TEWA_SARGANG	fish	haf	1
TIFOL_AFENG_ABUI	fish	afu	1
WESTERN_PANTAR	fish	hap	1
KULA	fish	ap7i	1
SAWILA	fish	ap7i	1
SAWILA	fish	ap7iya	1
SAWILA_2	fish	api	1
WERSING	fish	api	1
WERSING_2	fish	api	1
FATALUKU	fish	api	1
OIRATA	fish	ahi	1
LAMMA_KALONDAMA	fish	kE7E	2
LAMMA_MAUTA_TUBAL	fish	kE7E	2
MAKASAE	fish	seumeti	3
ABUI	dog	kai	1
ABUI_ATIMELANG	dog	kay	1
ABUI_MAKADAI	dog	kay	1
KAFOA	dog	kui	1
KAMANG	dog	kuy	1
KAMANG_2	dog	kui	1
KAMANG_KOLOMANE	dog	kuy	1
KAMANG_LETLEY	dog	ku7	1
KELON_HALERMAN	dog	kur	1
KELON_PROBUR	dog	kur	1
KLON	dog	kur	1
KLON_2	dog	kur	1
KUI_INDONESIA	dog	kur	1
KUI_INDONESIA_2	dog	kur	1
TIFOL_AFENG_ABUI	dog	kay	1
BLAGAR	dog	jabar	2
BLAGAR_APURI_PURA	dog	jabar	2
BLAGAR_BAKALANG	dog	jabar	2
BLAGAR_LIMARAHING	dog	jabur	2
BLAGAR_RETTA_PURA	dog	jobal	2
BLAGAR_RETTA_TERNATE	dog	jobal	2
BLAGAR_TEREWENG	dog	Cabar	2
KAERA	dog	ibar	2
KAERA_2	dog	ibar	2
LAMMA	dog	yabe	2
LAMMA_BIANGWALA	dog	yabE7	2
LAMMA_KALONDAMA	dog	yabal	2
LAMMA_MAUTA_TUBAL	dog	jabE	2
NEDEBANG	dog	bar	2
NEDEBANG_2	dog	bar	2
TEIWA	dog	ivar	2
TEIWA_2	dog	yifar	2
TEWA_DEING	dog	jowar	2
TEWA_LEBANG	dog	jifar	2
TEWA_MADAR	dog	yEbar	2
TEWA_SARGANG	dog	yefar	2
WESTERN_PANTAR	dog	yabbe	2
FATALUKU	dog	iparu	2
MAKASAE	dog	depa	2
OIRATA	dog	ihar	2
ADANG	dog	bEl	3
ADANG_PITUNG	dog	bal	3
HAMAP	dog	bel	3
KABOLA	dog	bel	3
KABOLA_AIMOLI	dog	bil	3
KABOLA_HAMAP	dog	bel	3
KABOLA_PITUMBANG	dog	bel	3
KAMANG_LANGKURU	dog	uwaNku	4
KAMANG_PIDO_I	dog	waNgu	4
KAMANG_PIDO_II	dog	waNku	4
ABUI_TAKALELANG	dog	oto	5
KULA	dog	katuwala	5
SAWILA	dog	katuwala	5
SAWILA_2	dog	katu	5
WERSING	dog	kutuwala	5
WERSING_2	dog	kutuwal	5
ABUI_TAKALELANG	dog	tolo	6
LAMMA	dog	laulau	7
ABUI	louse	bikiang	1
ABUI_ATIMELANG	louse	bikEN	1
ABUI_ATIMELANG	louse	bikEl	1
ABUI_MAKADAI	louse	bikEN	1
ABUI_TAKALELANG	louse	bikaoN	1
BLAGAR_RETTA_PURA	louse	baN	1
BLAGAR_RETTA_TERNATE	louse	paN	1
KAMANG	louse	bin	1
KAMANG_2	louse	bini	1
KAMANG_KOLOMANE	louse	buni	1
KAMANG_LANGKURU	louse	bun	1
KAMANG_LETLEY	louse	buni	1
KAMANG_PIDO_I	louse	bun	1
KAMANG_PIDO_II	louse	bun	1
TIFOL_AFENG_ABUI	louse	bikEN	1
ADANG	louse	7ony	2
BLAGAR	louse	kubaN	2
BLAGAR_APURI_PURA	louse	kubaN	2
BLAGAR_BAKALANG	louse	kunaN	2
BLAGAR_LIMARAHING	louse	kubaN	2
BLAGAR_TEREWENG	louse	kubaN	2
HAMAP	louse	oin	2
KABOLA	louse	koin	2
KABOLA_AIMOLI	louse	uiN	2
KABOLA_HAMAP	louse	oyin	2
KABOLA_PITUMBANG	louse	kuwiN	2
KAERA	louse	kuaN	2
KAERA_2	louse	kuwang	2
KAFOA	louse	ikoN	2
KELON_HALERMAN	louse	akuyn	2
KELON_PROBUR	louse	akuyn	2
KLON	louse	3koin	2
KLON_2	louse	3koin	2
KUI_INDONESIA	louse	kon	2
KUI_INDONESIA_2	louse	kon	2
NEDEBANG	louse	kuya	2
NEDEBANG_2	louse	kung	2
TEIWA	louse	ku7an	2
TEIWA_2	louse	ku7an	2
TEWA_DEING	louse	kuwaN	2
TEWA_LEBANG	louse	ku7an	2
TEWA_MADAR	louse	kowan	2
KULA	louse	inuwana	2
SAWILA_2	louse	inaN	2
WERSING	louse	unaN	2
WERSING_2	louse	unaN	2
LAMMA_BIANGWALA	louse	hamiN	3
LAMMA_KALONDAMA	louse	hamiN	3
LAMMA_MAUTA_TUBAL	louse	hamiN	3
FATALUKU	louse	haminu	3
OIRATA	louse	amin	3
MAKASAE	louse	imi	4
MAKASAE	louse	tumi	4
ADANG_PITUNG	louse	ut	5
KAMANG	louse	suko	6
TEWA_SARGANG	louse	noNkuwa	7
WESTERN_PANTAR	louse	karkassi	8
SAWILA	louse	peya	9
ADANG	tree	ti	1
ADANG_PITUNG	tree	ti7	1
BLAGAR	tree	te	1
BLAGAR_APURI_PURA	tree	tE	1
BLAGAR_BAKALANG	tree	tE	1
BLAGAR_LIMARAHING	tree	tE7	1
BLAGAR_RETTA_PURA	tree	te	1
BLAGAR_RETTA_TERNATE	tree	te	1
BLAGAR_TEREWENG	tree	tE	1
HAMAP	tree	ta	1
KABOLA	tree	ti7	1
KABOLA_AIMOLI	tree	til	1
KABOLA_HAMAP	tree	thE	1
KABOLA_PITUMBANG	tree	ti7	1
KAERA	tree	tei	1
KAERA_2	tree	tei	1
KAFOA	tree	otai	1
KELON_HALERMAN	tree	atey	1
KELON_PROBUR	tree	3tey	1
KLON	tree	3t37	1
KLON_2	tree	3t37	1
KUI_INDONESIA	tree	3taiyara	1
KUI_INDONESIA_2	tree	atei	1
NEDEBANG	tree	tE	1
NEDEBANG_2	tree	tei	1
TEIWA_2	tree	tei	1
TEWA_DEING	tree	tay	1
TEWA_LEBANG	tree	tey	1
TEWA_MADAR	tree	tay	1
TEWA_SARGANG	tree	tay	1
KAMANG	tree	boN	2
KAMANG_2	tree	bong	2
KAMANG_KOLOMANE	tree	boN	2
KAMANG_LETLEY	tree	boN	2
KAMANG_PIDO_I	tree	boNpata	2
WERSING	tree	boN	2
WERSING_2	tree	boN	2
ABUI	tree	7bata	3
ABUI_MAKADAI	tree	bata7	3
KAMANG_LANGKURU	tree	bata	3
KAMANG_PIDO_II	tree	bata7	3
LAMMA	tree	yatu	4
LAMMA_BIANGWALA	tree	yatu	4
LAMMA_KALONDAMA	tree	utu	4
LAMMA_MAUTA_TUBAL	tree	yatu	4
WESTERN_PANTAR	tree	yattu	4
KULA	tree	asaka	5
SAWILA	tree	asaka	5
ABUI_ATIMELANG	tree	iyEri	6
ABUI_TAKALELANG	tree	fal	7
TEIWA	tree	har	8
SAWILA_2	tree	mu	9
ABUI	leaf	tala	1
ABUI_MAKADAI	leaf	tala	1
ABUI_TAKALELANG	leaf	wil	2
BLAGAR_APURI_PURA	leaf	wa	2
BLAGAR_BAKALANG	leaf	wa	2
BLAGAR_LIMARAHING	leaf	fa	2
BLAGAR_RETTA_PURA	leaf	vEl	2
BLAGAR_RETTA_TERNATE	leaf	wEl	2
BLAGAR_TEREWENG	leaf	wa	2
KAMANG	leaf	wura	2
KAMANG_KOLOMANE	leaf	uda7	2
KAMANG_LANGKURU	leaf	wura7	2
KAMANG_PIDO_I	leaf	wira7	2
KAMANG_PIDO_II	leaf	wira7	2
KELON_HALERMAN	leaf	way	2
KELON_PROBUR	leaf	wEy	2
KLON	leaf	wai	2
LAMMA	leaf	waya	2
LAMMA_BIANGWALA	leaf	waya	2
LAMMA_KALONDAMA	leaf	waya	2
LAMMA_MAUTA_TUBAL	leaf	waya	2
NEDEBANG	leaf	wa7a	2
NEDEBANG_2	leaf	wa7a	2
TEWA_DEING	leaf	uwa7	2
TEWA_LEBANG	leaf	wa7	2
TEWA_MADAR	leaf	wa	2
TEWA_SARGANG	leaf	wa	2
WESTERN_PANTAR	leaf	waya	2
ADANG	leaf	tibEhE	3
ADANG_PITUNG	leaf	bah	3
HAMAP	leaf	bah	3
KABOLA	leaf	obehe	3
KABOLA_AIMOLI	leaf	bEh	3
KABOLA_HAMAP	leaf	bih	3
KABOLA_PITUMBANG	leaf	behE	3
BLAGAR	leaf	teva	4
KAERA	leaf	teiwa	4
KAERA_2	leaf	teiwa	4
NEDEBANG_2	leaf	teiwa7a	4
TEIWA	leaf	taiwa7	4
TEIWA_2	leaf	teiwa7	4
ABUI_ATIMELANG	leaf	ata	5
KAFOA	leaf	aia	5
KAMANG_2	leaf	arita	5
KAMANG_LETLEY	leaf	ata	5
KAMANG_LETLEY	leaf	adita	5
KLON	leaf	ata	5
KLON_2	leaf	EtEwEi	5
KUI_INDONESIA	leaf	3taidat	5
KUI_INDONESIA_2	leaf	ataidet	5
TIFOL_AFENG_ABUI	leaf	ata	5
FATALUKU	leaf	asa	5
MAKASAE	leaf	ateasa	5
OIRATA	leaf	EtE7asa	5
KULA	leaf	laka	6
SAWILA	leaf	laka	6
SAWILA_2	leaf	lakka	6
WERSING	leaf	laka	6
ABUI_TAKALELANG	leaf	moku	7
WERSING_2	leaf	boNlak	8
BLAGAR_APURI_PURA	skin	nabuar	1
BLAGAR_LIMARAHING	skin	nEbuwar	1
BLAGAR_RETTA_PURA	skin	nabual	1
BLAGAR_RETTA_TERNATE	skin	nabual	1
KAMANG_LANGKURU	skin	aba	1
KAMANG_LETLEY	skin	nEba	1
KAMANG_PIDO_II	skin	nehaba7	1
ADANG	skin	7ui	2
KAERA	skin	gakoi	2
KAERA	skin	koi	2
KAERA_2	skin	koi	2
KLON	skin	kui	2
KLON_2	skin	kui	2
LAMMA	skin	killi	2
LAMMA_BIANGWALA	skin	kili	2
TEIWA	skin	kuwoi	2
TEIWA_2	skin	kuwei	2
MAKASAE	skin	kuli	2
ABUI	skin	kul	3
ABUI_MAKADAI	skin	nEkul	3
ADANG_PITUNG	skin	uil	3
BLAGAR	skin	pi7ulit	3
BLAGAR_BAKALANG	skin	nEkol	3
BLAGAR_TEREWENG	skin	nE7ulit	3
HAMAP	skin	uil	3
KABOLA_AIMOLI	skin	nouwhil	3
KABOLA_HAMAP	skin	no7uwil	3
KABOLA_PITUMBANG	skin	no7uwil	3
KAFOA	skin	kul	3
KAMANG	skin	nEkul	3
KAMANG_KOLOMANE	skin	nEgawto	3
KAMANG_PIDO_I	skin	nEgul	3
KELON_HALERMAN	skin	nEkul	3
KELON_PROBUR	skin	nikwiL	3
KUI_INDONESIA	skin	3kul	3
KUI_INDONESIA_2	skin	takuil	3
LAMMA_KALONDAMA	skin	nakuli	3
LAMMA_MAUTA_TUBAL	skin	nEyNkili	3
TEWA_DEING	skin	nakuwa	3
TEWA_LEBANG	skin	na7ankuwEy	3
TEWA_MADAR	skin	na7akuway	3
TEWA_SARGANG	skin	naNkuwEl	3
TIFOL_AFENG_ABUI	skin	kul	3
WESTERN_PANTAR	skin	naingkilli	3
WERSING	skin	nEkElutu	3
WERSING_2	skin	klut	3
NEDEBANG	skin	nENwak	4
NEDEBANG	skin	nNwak	4
KULA	skin	Nagaka	5
SAWILA	skin	Nagaka	5
FATALUKU	skin	vele	6
OIRATA	skin	wele	6
ABUI_ATIMELANG	skin	noposiN	7
ABUI_TAKALELANG	skin	mokilo	8
KABOLA	skin	owaha	9
KAMANG_2	skin	fasu	10
NEDEBANG_2	skin	ge7ingwaka	11
SAWILA_2	skin	giyaka	12
ABUI_ATIMELANG	blood	newalna	1
BLAGAR_APURI_PURA	blood	nEwE	1
BLAGAR_LIMARAHING	blood	nEwE	1
BLAGAR_RETTA_PURA	blood	nave	1
BLAGAR_RETTA_TERNATE	blood	nawe	1
KABOLA_HAMAP	blood	nofi	1
KAMANG_LANGKURU	blood	nEwE	1
KAMANG_PIDO_II	blood	nEwe	1
TEWA_SARGANG	blood	naway	1
KULA	blood	Naweya	1
SAWILA	blood	Naweya	1
ABUI	blood	we	2
ABUI_MAKADAI	blood	wE	2
ADANG	blood	fi	2
ADANG_PITUNG	blood	fui7	2
BLAGAR	blood	eve	2
BLAGAR	blood	ve	2
BLAGAR_BAKALANG	blood	wey	2
BLAGAR_TEREWENG	blood	we	2
KABOLA	blood	ovi	2
KABOLA_AIMOLI	blood	fi	2
KABOLA_PITUMBANG	blood	wiu	2
KAERA	blood	wei	2
KAERA_2	blood	we	2
KAFOA	blood	wa	2
KAMANG	blood	we	2
KAMANG_2	blood	we	2
KAMANG_KOLOMANE	blood	wi	2
KAMANG_LETLEY	blood	wE	2
KAMANG_PIDO_I	blood	way	2
KELON_HALERMAN	blood	weh	2
KELON_PROBUR	blood	wE7	2
KLON	blood	wa7	2
KLON_2	blood	wE7	2
KUI_INDONESIA	blood	wa	2
KUI_INDONESIA_2	blood	we	2
LAMMA	blood	wai	2
LAMMA_BIANGWALA	blood	way	2
LAMMA_KALONDAMA	blood	way	2
LAMMA_MAUTA_TUBAL	blood	way	2
NEDEBANG	blood	wE	2
NEDEBANG_2	blood	we	2
TEIWA	blood	woi	2
TEIWA_2	blood	wei	2
TEWA_DEING	blood	way	2
TEWA_LEBANG	blood	uway	2
TEWA_MADAR	blood	way	2
TIFOL_AFENG_ABUI	blood	wEa	2
WESTERN_PANTAR	blood	wai	2
SAWILA_2	blood	wi	2
WERSING	blood	wey	2
WERSING_2	blood	wei	2
FATALUKU	blood	vehe	2
MAKASAE	blood	wai	2
OIRATA	blood	we	2
ABUI_TAKALELANG	blood	kuyo	3
BLAGAR	bone	7eira	1
BLAGAR_APURI_PURA	bone	nEkira	1
BLAGAR_BAKALANG	bone	kira	1
BLAGAR_LIMARAHING	bone	nEkira	1
BLAGAR_TEREWENG	bone	ira	1
KAERA	bone	kiri	1
KAERA_2	bone	kiri	1
KAERA_2	bone	giri	1
NEDEBANG	bone	kili	1
NEDEBANG_2	bone	kili	1
TEIWA	bone	kir	1
TEIWA_2	bone	kir	1
TEWA_DEING	bone	kir	1
TEWA_LEBANG	bone	kir	1
WERSING_2	bone	geseri	1
ABUI	bone	hetaipa	2
ABUI_MAKADAI	bone	taypa7	2
ABUI_TAKALELANG	bone	bitai	2
ADANG	bone	talopo	2
ADANG_PITUNG	bone	tarop	2
BLAGAR_RETTA_PURA	bone	tala	2
HAMAP	bone	tarop	2
KABOLA	bone	otalopo	2
KABOLA_AIMOLI	bone	tarop	2
KABOLA_HAMAP	bone	tarop	2
KABOLA_PITUMBANG	bone	tolopo	2
KAFOA	bone	hiopo	2
KELON_HALERMAN	bone	tarop	2
KELON_PROBUR	bone	tarop	2
KLON	bone	t3rop	2
KLON_2	bone	t3rop	2
KUI_INDONESIA	bone	tropa	2
KUI_INDONESIA_2	bone	taropa	2
TIFOL_AFENG_ABUI	bone	tEipa	2
FATALUKU	bone	hafa	2
MAKASAE	bone	sapa	2
OIRATA	bone	opo	2
ABUI_ATIMELANG	bone	nEtEpay	3
BLAGAR_RETTA_TERNATE	bone	natala	3
KAMANG	bone	sEl	3
KAMANG_2	bone	sel	3
KAMANG_KOLOMANE	bone	nEsi	3
KAMANG_LANGKURU	bone	nEsEl	3
KAMANG_LETLEY	bone	sEl	3
KAMANG_PIDO_I	bone	nEsol	3
KAMANG_PIDO_II	bone	sol	3
SAWILA_2	bone	sara	3
WERSING	bone	sEri	3
LAMMA_BIANGWALA	bone	nENE7E	4
LAMMA_BIANGWALA	bone	nENqa7al	4
TEWA_MADAR	bone	na7aNkir	5
TEWA_SARGANG	bone	na7aNkir	5
LAMMA	bone	ke7e	6
LAMMA_KALONDAMA	bone	ka7al	6
LAMMA_MAUTA_TUBAL	bone	kE7E	6
WESTERN_PANTAR	bone	ke7e	6
KULA	bone	Nasaya	7
SAWILA	bone	Nasaya	7
ADANG	horn	7amu7u	1
ADANG_PITUNG	horn	omu7	1
BLAGAR	horn	omu	1
HAMAP	horn	amu7	1
KABOLA	horn	amu	1
KAMANG_2	horn	mu	1
ABUI	horn	ha7muk	2
KAERA	horn	gumuk	2
KAERA_2	horn	gumuk	2
KAFOA	horn	yomuku	2
KLON	horn	g3muk	2
KLON_2	horn	g3muk	2
KUI_INDONESIA	horn	gamuk	2
KUI_INDONESIA_2	horn	gamuk	2
TIFOL_AFENG_ABUI	horn	muk	2
WERSING_2	horn	gebukur	2
TEIWA	horn	g3diXin	3
TEIWA_2	horn	gedexun	3
NEDEBANG_2	horn	g3riang	4
WESTERN_PANTAR	horn	garige	4
ABUI_TAKALELANG	horn	kusiN	5
ABUI	ear	tawei	1
ABUI_ATIMELANG	ear	neyata	1
ABUI_MAKADAI	ear	naweyata	1
ADANG	ear	awEbEhE	1
ADANG_PITUNG	ear	afal	1
BLAGAR	ear	t3veli	1
BLAGAR_APURI_PURA	ear	nab7Er	1
BLAGAR_BAKALANG	ear	nEwEkir	1
BLAGAR_LIMARAHING	ear	nawEr	1
BLAGAR_RETTA_PURA	ear	nawEli	1
BLAGAR_RETTA_TERNATE	ear	nawEl	1
BLAGAR_TEREWENG	ear	Neweli	1
HAMAP	ear	tafil	1
KABOLA	ear	awel	1
KABOLA_AIMOLI	ear	nafEl	1
KABOLA_HAMAP	ear	nafEl	1
KABOLA_PITUMBANG	ear	nafel	1
KAERA	ear	guarwa	1
KAERA_2	ear	tuwarwa	1
KAFOA	ear	towai	1
KAMANG	ear	naway	1
KAMANG_KOLOMANE	ear	nawEr	1
KAMANG_LANGKURU	ear	nawEd	1
KAMANG_LETLEY	ear	nawa7	1
KAMANG_PIDO_I	ear	nay	1
KAMANG_PIDO_II	ear	naygira	1
KELON_HALERMAN	ear	nEwir	1
KELON_PROBUR	ear	nEwer	1
KLON	ear	g3war	1
KLON_2	ear	g3wEr	1
KUI_INDONESIA_2	ear	tawel	1
LAMMA	ear	uwe	1
LAMMA_BIANGWALA	ear	nawE	1
LAMMA_BIANGWALA	ear	nawEwaya	1
LAMMA_KALONDAMA	ear	nauwal	1
LAMMA_MAUTA_TUBAL	ear	nauwEwaya	1
NEDEBANG	ear	nowa7a	1
NEDEBANG_2	ear	gowwa7a	1
TEIWA	ear	guworwo7	1
TEIWA	ear	tuworwo7	1
TEIWA_2	ear	uwarwa7	1
TEWA_DEING	ear	nawarwa7	1
TEWA_LEBANG	ear	nawaruwa	1
TEWA_MADAR	ear	nuwarwa	1
TEWA_SARGANG	ear	nawarwa	1
WESTERN_PANTAR	ear	nauwe	1
WERSING	ear	nEwErilaka	1
WERSING_2	ear	newerilak	1
ABUI_TAKALELANG	ear	biko	2
KAMANG_2	ear	wai	2
KUI_INDONESIA	ear	3walki	2
TIFOL_AFENG_ABUI	ear	wEi	2
SAWILA_2	ear	wari	2
FATALUKU	ear	valiku	2
MAKASAE	ear	walaku	2
OIRATA	ear	wali	2
KULA	ear	Nwalaha	3
SAWILA	ear	Nwalaha	3
ABUI_ATIMELANG	eye	niyEn	1
ABUI_ATIMELANG	eye	nEN	1
ABUI_MAKADAI	eye	niyaN	1
BLAGAR_APURI_PURA	eye	nEN	1
BLAGAR_BAKALANG	eye	nEN	1
BLAGAR_LIMARAHING	eye	nEN	1
BLAGAR_RETTA_PURA	eye	nEN	1
BLAGAR_RETTA_TERNATE	eye	neyN	1
BLAGAR_TEREWENG	eye	nEN	1
KAFOA	eye	taN	1
KAMANG	eye	nEN	1
KAMANG_LETLEY	eye	nEN	1
KAMANG_PIDO_I	eye	nEN	1
KELON_HALERMAN	eye	nEn	1
KELON_PROBUR	eye	nEn	1
KUI_INDONESIA_2	eye	ten	1
TEIWA	eye	tat	1
TIFOL_AFENG_ABUI	eye	iEN	1
FATALUKU	eye	ina	1
FATALUKU	eye	nina	1
MAKASAE	eye	nana	1
OIRATA	eye	inamoto	1
HAMAP	eye	ta7afair	2
KABOLA_AIMOLI	eye	nE7fayl	2
KABOLA_HAMAP	eye	nE7fayr	2
KABOLA_PITUMBANG	eye	nE7fel	2
KLON	eye	gan	3
KLON_2	eye	gEn	3
KUI_INDONESIA	eye	gan	3
TEIWA	eye	gat	3
SAWILA_2	eye	ganiri	3
LAMMA	eye	iti	4
LAMMA_BIANGWALA	eye	nayti	4
LAMMA_KALONDAMA	eye	nayiti	4
LAMMA_MAUTA_TUBAL	eye	nEti	4
TEWA_DEING	eye	neyitu	4
WESTERN_PANTAR	eye	naiti	4
KAERA	eye	gatguax	5
KAERA_2	eye	tetgwaq	5
KAMANG_KOLOMANE	eye	nEmbugi	5
KAMANG_LANGKURU	eye	nENbigEl	5
KAMANG_PIDO_II	eye	niNbili	5
NEDEBANG	eye	natabaga	5
NEDEBANG_2	eye	gatabaga	5
NEDEBANG_2	eye	natabaga	5
TEIWA_2	eye	tetbag	5
TEWA_LEBANG	eye	nEtbag	5
TEWA_MADAR	eye	nEtbag	5
TEWA_SARGANG	eye	nEdbak	5
KULA	eye	Nikwaya	6
SAWILA	eye	Nikwaya	6
WERSING	eye	nEniriko	7
WERSING_2	eye	ninirko	7
ADANG	eye	7ENwai	8
KABOLA	eye	eNkawail	8
BLAGAR	eye	teNkulu	9
KAERA_2	eye	tetmudu	9
ABUI	eye	tiengbika	10
ABUI_TAKALELANG	eye	fu	11
ADANG_PITUNG	eye	avain	12
KAMANG_2	eye	ng	13
ABUI	nose	taminfa	1
ABUI_ATIMELANG	nose	namuNfal	1
ABUI_MAKADAI	nose	namin	1
ADANG	nose	aimbui	1
ADANG_PITUNG	nose	amiN	1
BLAGAR	nose	t3miNbur	1
BLAGAR_APURI_PURA	nose	namiN	1
BLAGAR_BAKALANG	nose	nimiN	1
BLAGAR_LIMARAHING	nose	namiN	1
BLAGAR_RETTA_PURA	nose	namiyaN	1
BLAGAR_RETTA_TERNATE	nose	namiyaN	1
BLAGAR_TEREWENG	nose	nimiN	1
HAMAP	nose	namiN	1
KABOLA	nose	omiboi	1
KABOLA_AIMOLI	nose	namiN	1
KABOLA_HAMAP	nose	namiNbay	1
KABOLA_PITUMBANG	nose	namiN	1
KAERA	nose	gimim	1
KAERA_2	nose	timim	1
KAFOA	nose	tomiN	1
KAMANG	nose	nalpaN	1
KAMANG_2	nose	lpang	1
KAMANG_KOLOMANE	nose	nanipEN	1
KAMANG_LANGKURU	nose	naypiN	1
KAMANG_LETLEY	nose	nalpaN	1
KAMANG_PIDO_I	nose	nalpuN	1
KAMANG_PIDO_II	nose	nalpiN	1
KELON_HALERMAN	nose	nEmuyN	1
KELON_PROBUR	nose	nEmuyN	1
KLON	nose	g3moin	1
KLON_2	nose	g3moin	1
KUI_INDONESIA	nose	amin	1
KUI_INDONESIA_2	nose	temin	1
LAMMA_BIANGWALA	nose	namakaw	1
LAMMA_KALONDAMA	nose	nami	1
LAMMA_MAUTA_TUBAL	nose	nawakow	1
NEDEBANG	nose	nafEnih	1
NEDEBANG_2	nose	gafini	1
TEIWA	nose	g3vimbui	1
TEIWA_2	nose	g3fimbui	1
TEWA_DEING	nose	namiNbul	1
TEWA_LEBANG	nose	nafimbuy	1
TEWA_MADAR	nose	nEfinbui	1
TEWA_SARGANG	nose	namiNkeros	1
TIFOL_AFENG_ABUI	nose	min	1
WESTERN_PANTAR	nose	namma	1
SAWILA_2	nose	gamiNi	1
WERSING	nose	nEmuiN	1
WERSING_2	nose	nemuiN	1
KULA	nose	mpini	2
SAWILA	nose	mpini	2
FATALUKU	nose	miniku	2
ABUI_TAKALELANG	nose	mio	3
LAMMA	nose	ma	3
MAKASAE	nose	murikai	4
OIRATA	nose	murwana	4
ABUI	tooth	taweiti	1
ABUI_ATIMELANG	tooth	nEtiN	1
ABUI_MAKADAI	tooth	nawEt	1
ABUI_MAKADAI	tooth	nawEti	1
ADANG	tooth	nawEhEN	1
ADANG_PITUNG	tooth	afiN	1
BLAGAR	tooth	t3veN	1
BLAGAR_APURI_PURA	tooth	nawEhiN	1
BLAGAR_BAKALANG	tooth	nEwEsiN	1
BLAGAR_LIMARAHING	tooth	navEhiN	1
BLAGAR_RETTA_PURA	tooth	nawEhaN	1
BLAGAR_RETTA_TERNATE	tooth	nafEhaN	1
BLAGAR_TEREWENG	tooth	nEwEhiN	1
HAMAP	tooth	nafi7iN	1
KABOLA	tooth	aweseN	1
KABOLA_AIMOLI	tooth	nafihiN	1
KABOLA_HAMAP	tooth	nafihiN	1
KABOLA_PITUMBANG	tooth	nafihiN	1
KAERA	tooth	gwasiN	1
KAERA_2	tooth	tuasing	1
KAFOA	tooth	towahaN	1
KAMANG_2	tooth	weh	1
KAMANG_LETLEY	tooth	nawEs	1
KAMANG_LETLEY	tooth	nawEsi	1
KELON_HALERMAN	tooth	nEwih	1
KELON_PROBUR	tooth	nEwEh	1
KLON	tooth	g3wah	1
KLON_2	tooth	g3wEh	1
KUI_INDONESIA	tooth	3wes	1
KUI_INDONESIA_2	tooth	tawes	1
LAMMA	tooth	wasiN	1
LAMMA_BIANGWALA	tooth	nawasiN	1
LAMMA_KALONDAMA	tooth	nus7iN	1
LAMMA_MAUTA_TUBAL	tooth	nawasiN	1
NEDEBANG	tooth	nyusiNbaga	1
TEWA_DEING	tooth	nawasaN	1
TEWA_LEBANG	tooth	nusan	1
TEWA_MADAR	tooth	nusabaN	1
TEWA_SARGANG	tooth	nawan	1
TIFOL_AFENG_ABUI	tooth	wEti	1
WESTERN_PANTAR	tooth	nawasing	1
SAWILA_2	tooth	gawa	1
WERSING	tooth	nEwEsi	1
WERSING_2	tooth	newesi	1
FATALUKU	tooth	vahinu	1
MAKASAE	tooth	wasi	1
OIRATA	tooth	wain	1
KAMANG	tooth	nEh	2
KAMANG_KOLOMANE	tooth	nay	2
KAMANG_LANGKURU	tooth	nEh	2
KAMANG_PIDO_I	tooth	nEh	2
KAMANG_PIDO_II	tooth	nE7	2
NEDEBANG_2	tooth	gusing	3
TEIWA	tooth	gusan	3
TEIWA_2	tooth	gusan	3
KULA	tooth	Nwageya	4
SAWILA	tooth	Nwageya	4
ABUI_TAKALELANG	tooth	dokun	5
KAMANG	tongue	nakey	1
KAMANG_KOLOMANE	tongue	nagEr	1
KAMANG_LANGKURU	tongue	nagEt	1
KAMANG_PIDO_I	tongue	nagE	1
KAMANG_PIDO_II	tongue	nEgE7	1
ABUI	tongue	taleifi	2
ABUI_ATIMELANG	tongue	nalifi	2
ABUI_MAKADAI	tongue	nalifil	2
ADANG	tongue	talEb	2
ADANG	tongue	nalEb	2
ADANG_PITUNG	tongue	alibuN	2
BLAGAR	tongue	tejebur	2
BLAGAR_APURI_PURA	tongue	najabur	2
BLAGAR_BAKALANG	tongue	nEdjEbur	2
BLAGAR_LIMARAHING	tongue	naCabur	2
BLAGAR_RETTA_PURA	tongue	najabur	2
BLAGAR_RETTA_TERNATE	tongue	nalEbur	2
BLAGAR_TEREWENG	tongue	nEzEbur	2
HAMAP	tongue	narebuN	2
KABOLA	tongue	alib	2
KABOLA_AIMOLI	tongue	nalibuN	2
KABOLA_HAMAP	tongue	narEbuN	2
KABOLA_PITUMBANG	tongue	nalibuN	2
KAERA	tongue	gleb	2
KAERA_2	tongue	taleb	2
KAFOA	tongue	tolip	2
KAMANG_2	tongue	opui	2
KAMANG_LETLEY	tongue	nalpu	2
KELON_HALERMAN	tongue	nEleb	2
KELON_PROBUR	tongue	nEleb	2
KLON	tongue	g3lab	2
KUI_INDONESIA	tongue	alib3r	2
KUI_INDONESIA_2	tongue	taliber	2
LAMMA	tongue	lebu	2
LAMMA_BIANGWALA	tongue	nalEbdala7a	2
LAMMA_KALONDAMA	tongue	nalEbul	2
LAMMA_MAUTA_TUBAL	tongue	nalEbdala7a	2
NEDEBANG	tongue	nElEfu	2
NEDEBANG_2	tongue	g3lefu	2
TEIWA	tongue	g3livi	2
TEIWA_2	tongue	gelivi	2
TEWA_DEING	tongue	nEleh	2
TEWA_LEBANG	tongue	nalifi	2
TEWA_MADAR	tongue	nafili	2
TEWA_SARGANG	tongue	nalEfay	2
TIFOL_AFENG_ABUI	tongue	lifi	2
WESTERN_PANTAR	tongue	nalebu	2
KULA	tongue	Nanlipu	2
SAWILA	tongue	Nanlipu	2
SAWILA_2	tongue	galimpuru	2
WERSING	tongue	nEyEbur	2
WERSING_2	tongue	neyebur	2
FATALUKU	tongue	ililu	2
MAKASAE	tongue	ipi	2
ABUI_TAKALELANG	tongue	lol	3
MAKASAE	tongue	anamata	4
OIRATA	tongue	uhul	5
BLAGAR	knee	tijakuku	1
BLAGAR_APURI_PURA	knee	niyakuku	1
BLAGAR_BAKALANG	knee	nEnkuku	1
BLAGAR_LIMARAHING	knee	niyakuku	1
BLAGAR_RETTA_PURA	knee	niyakabuN	1
BLAGAR_RETTA_TERNATE	knee	niyakabuN	1
BLAGAR_TEREWENG	knee	nijakuku	1
HAMAP	knee	nafa7ur	2
KABOLA_AIMOLI	knee	fa7ur	2
KABOLA_HAMAP	knee	nEfa7ur	2
ABUI	knee	ta7babuk	3
KAERA_2	knee	tabatuku	3
KAFOA	knee	tabuku	3
ABUI_ATIMELANG	knee	bnabaleybuku	4
ABUI_MAKADAI	knee	nababu	4
KAMANG	knee	nasup	4
KAMANG_2	knee	subu	4
KAMANG_KOLOMANE	knee	nEsubu	4
KAMANG_LANGKURU	knee	nEsubu	4
KAMANG_LETLEY	knee	nasubu	4
KAMANG_PIDO_I	knee	nawasibu	4
KAMANG_PIDO_I	knee	sibu	4
KAMANG_PIDO_II	knee	nEsibu	4
WERSING	knee	nawagasiri	4
WERSING_2	knee	nesesebuk	4
KELON_HALERMAN	knee	neuk	5
KELON_PROBUR	knee	neukabal	5
KLON	knee	gaiuk	6
KLON_2	knee	gEiuk	6
NEDEBANG_2	knee	gayuku	6
ABUI_TAKALELANG	knee	omokoN	7
LAMMA	knee	ukaN	7
LAMMA_MAUTA_TUBAL	knee	uka	7
NEDEBANG	knee	uku	7
TEWA_DEING	knee	ku7	7
WESTERN_PANTAR	knee	ukkang	7
KAERA	knee	gabatuku	8
TEIWA	knee	g3fatku7	8
TEIWA_2	knee	g3fatku	8
SAWILA_2	knee	gatasuruku	8
LAMMA_BIANGWALA	knee	nautauka	9
LAMMA_KALONDAMA	knee	nawtauka	9
TEWA_LEBANG	knee	nafatku	9
TEWA_MADAR	knee	nabatgu	9
TEWA_SARGANG	knee	navatgu	9
KULA	knee	Nseyaku	10
SAWILA	knee	Nseyaku	10
ADANG	knee	7EpElini	11
ADANG_PITUNG	knee	aparih	11
KABOLA_PITUMBANG	knee	nEpelihi	11
KUI_INDONESIA	knee	ailuktu	12
KUI_INDONESIA_2	knee	teiluktuk	12
ADANG	knee	7ewudu	13
KABOLA	knee	ewaru7u	14
TIFOL_AFENG_ABUI	knee	bala	15
BLAGAR_APURI_PURA	breasts	nEkono	1
BLAGAR_LIMARAHING	breasts	nEkono	1
BLAGAR_RETTA_PURA	breasts	nakono	1
BLAGAR_RETTA_TERNATE	breasts	nakono	1
BLAGAR	breasts	am	2
HAMAP	breasts	am	2
KAMANG_2	breasts	ami	2
NEDEBANG_2	breasts	gayami	2
TEIWA	breasts	Xom	2
TEIWA_2	breasts	g3xam	2
SAWILA_2	breasts	gami	2
WERSING_2	breasts	ami	2
ABUI_ATIMELANG	breasts	notuk	3
ABUI_MAKADAI	breasts	nEtik	3
BLAGAR_BAKALANG	breasts	nEtu	3
KABOLA_AIMOLI	breasts	noto	3
KABOLA_PITUMBANG	breasts	noto	3
KELON_HALERMAN	breasts	nidut	3
KELON_PROBUR	breasts	nidut	3
ADANG	breasts	to7	4
ADANG_PITUNG	breasts	to7	4
KABOLA	breasts	oto7	4
KAERA	breasts	gatu	4
KAERA	breasts	tu	4
KAERA_2	breasts	tu	4
KAFOA	breasts	tut	4
KLON	breasts	dut	4
KLON_2	breasts	dut	4
KUI_INDONESIA	breasts	asu	4
KUI_INDONESIA_2	breasts	tasu	4
TIFOL_AFENG_ABUI	breasts	tik	4
MAKASAE	breasts	dudu	4
OIRATA	breasts	susu	4
KAMANG_PIDO_I	breasts	an	5
LAMMA	breasts	haN	5
LAMMA_BIANGWALA	breasts	haN	5
LAMMA_KALONDAMA	breasts	hawuN	5
TEWA_SARGANG	breasts	haN	5
TIFOL_AFENG_ABUI	breasts	kodaN	5
KULA	breasts	Nniyameya	6
SAWILA	breasts	Nniyameya	6
ABUI	breasts	taraihiang	7
BLAGAR_TEREWENG	breasts	nE7am	7
KABOLA_HAMAP	breasts	noham	7
KAMANG	breasts	nEmi	7
KAMANG	breasts	nE7mi	7
KAMANG_KOLOMANE	breasts	nEhami	7
KAMANG_LANGKURU	breasts	n7Emi	7
KAMANG_LANGKURU	breasts	nyEmi	7
KAMANG_LETLEY	breasts	nEmi	7
KAMANG_PIDO_I	breasts	nEn	7
KAMANG_PIDO_II	breasts	nEan	7
LAMMA_MAUTA_TUBAL	breasts	nayaN	7
NEDEBANG	breasts	nEmi	7
TEWA_DEING	breasts	nahaN	7
TEWA_LEBANG	breasts	na7ham	7
TEWA_MADAR	breasts	naham	7
WESTERN_PANTAR	breasts	naihang	7
WERSING	breasts	nE7ami	7
ABUI_TAKALELANG	breasts	omur	8
FATALUKU	breasts	amitapunu	9
BLAGAR	liver	elila	1
KAERA_2	liver	tilil	1
ABUI	liver	tomi	2
ADANG	liver	om	2
HAMAP	liver	tum	2
KABOLA	liver	o7um	2
KAFOA	liver	tom	2
TEIWA	liver	tom	2
KLON	liver	n3bur	3
KLON_2	liver	n3bur	3
ADANG_PITUNG	liver	domur	4
KUI_INDONESIA_2	liver	damor	4
SAWILA_2	liver	gidamara	4
WERSING_2	liver	gedamuriN	4
KAERA	liver	gom	5
TEIWA	liver	gom	5
LAMMA	liver	ume	6
WESTERN_PANTAR	liver	ume	6
FATALUKU	liver	ari	7
MAKASAE	liver	ari	7
ABUI_TAKALELANG	liver	moyol	8
KUI_INDONESIA	liver	x3kakalal	9
NEDEBANG_2	liver	gammigammi	10
TEIWA_2	liver	guk	11
OIRATA	liver	lar	12
ADANG	drink	na7	1
ADANG_PITUNG	drink	na7	1
BLAGAR_APURI_PURA	drink	na	1
BLAGAR_BAKALANG	drink	na	1
BLAGAR_LIMARAHING	drink	na	1
BLAGAR_RETTA_PURA	drink	na	1
BLAGAR_RETTA_TERNATE	drink	na	1
BLAGAR_TEREWENG	drink	na	1
HAMAP	drink	na7	1
KABOLA	drink	na7	1
KABOLA_AIMOLI	drink	nax	1
KABOLA_HAMAP	drink	na	1
KABOLA_PITUMBANG	drink	na7	1
KAERA	drink	na	1
KAMANG	drink	nE7	1
KAMANG_2	drink	ne	1
KAMANG_KOLOMANE	drink	nih	1
KAMANG_LANGKURU	drink	nih	1
KAMANG_LETLEY	drink	iNE	1
KAMANG_PIDO_I	drink	nay	1
KAMANG_PIDO_II	drink	nay	1
KELON_HALERMAN	drink	na	1
KELON_PROBUR	drink	na	1
KLON	drink	no7	1
KLON_2	drink	na7	1
KUI_INDONESIA	drink	nai	1
KUI_INDONESIA_2	drink	nai	1
KULA	drink	NE	1
SAWILA	drink	NE	1
SAWILA_2	drink	gane	1
WERSING	drink	nay	1
FATALUKU	drink	nava	1
FATALUKU	drink	una	1
MAKASAE	drink	gehe	1
BLAGAR	drink	jarna	2
KAERA_2	drink	yirna	2
TEIWA	drink	huvo7	3
TEIWA_2	drink	hufa7	3
TEWA_LEBANG	drink	hufa7	3
TEWA_MADAR	drink	ufa7	3
TEWA_SARGANG	drink	fo7	3
ABUI	drink	buk	4
ABUI_ATIMELANG	drink	bud	4
ABUI_MAKADAI	drink	but	4
TIFOL_AFENG_ABUI	drink	buk	4
LAMMA	drink	ba7ai	5
LAMMA_BIANGWALA	drink	ba7ay	5
LAMMA_KALONDAMA	drink	ba7ay	5
LAMMA_MAUTA_TUBAL	drink	bay	5
NEDEBANG	drink	awa7a	5
NEDEBANG_2	drink	wa7a	5
TEWA_DEING	drink	awa	5
WESTERN_PANTAR	drink	ba7ai	5
ABUI_TAKALELANG	drink	maokiloi	6
KAFOA	drink	uhu	7
WERSING_2	drink	iratenai	8
OIRATA	drink	tutu	9
ABUI_ATIMELANG	see	yEni	1
ABUI_MAKADAI	see	Eni	1
MAKASAE	see	ena	1
BLAGAR_APURI_PURA	see	Ete7iN	2
BLAGAR_LIMARAHING	see	EtE7iN	2
OIRATA	see	wata7e	2
BLAGAR_RETTA_PURA	see	uliN	3
BLAGAR_RETTA_TERNATE	see	uliN	3
ADANG	see	dunu7	4
ADANG_PITUNG	see	adun	4
HAMAP	see	dun	4
KABOLA	see	aduna	4
KABOLA_AIMOLI	see	dun	4
KABOLA_HAMAP	see	dun	4
KABOLA_AIMOLI	see	hol	5
KABOLA_PITUMBANG	see	hul	5
ABUI_ATIMELANG	see	halal	6
BLAGAR_BAKALANG	see	lala	6
KAERA	see	lalo	6
KAERA	see	lali	6
KAERA_2	see	lalo	6
FATALUKU	see	ha7a	6
BLAGAR	see	teiN	7
BLAGAR_TEREWENG	see	teyN	7
KAMANG	see	tak	7
KAMANG_2	see	tak	7
KAMANG_LANGKURU	see	tik	7
KAMANG_LETLEY	see	tEk	7
KAMANG_PIDO_I	see	tik	7
KAMANG_PIDO_II	see	tik	7
KAFOA	see	urui	8
KELON_HALERMAN	see	ur	8
KELON_PROBUR	see	ur	8
KLON	see	g3ur	9
KLON_2	see	g3ur	9
WERSING_2	see	gedir	9
KUI_INDONESIA	see	gaoi	10
KUI_INDONESIA_2	see	gui	10
LAMMA	see	niaka	11
LAMMA_BIANGWALA	see	nEka	11
LAMMA_KALONDAMA	see	naka	11
LAMMA_MAUTA_TUBAL	see	nEka	11
WESTERN_PANTAR	see	ganiaka	11
NEDEBANG	see	saru	12
TEWA_LEBANG	see	sar	12
ABUI	see	herei	13
ABUI_TAKALELANG	see	firai	13
BLAGAR_RETTA_PURA	see	Eli	13
NEDEBANG_2	see	bili	13
TEIWA	see	b3li	13
TEIWA_2	see	b3li	13
TEWA_DEING	see	bil	13
TEWA_MADAR	see	bili	13
TEWA_SARGANG	see	bil	13
TIFOL_AFENG_ABUI	see	iEN	14
TIFOL_AFENG_ABUI	see	iEn	14
KULA	see	di	15
SAWILA	see	di	15
SAWILA	see	diya	15
WERSING	see	dira	15
ABUI	see	danerei	16
TEWA_DEING	see	rakar	17
SAWILA_2	see	gadea	18
FATALUKU	see	aCi	19
ADANG	hear	7alEpEN	1
ADANG_PITUNG	hear	alapaN	1
HAMAP	hear	al3paN	1
KABOLA	hear	alepaN	1
KAFOA	hear	uyapaN	1
KAERA	hear	wati	2
KAERA_2	hear	wati	2
NEDEBANG_2	hear	watti	2
FATALUKU	hear	vari	2
MAKASAE	hear	wali	2
OIRATA	hear	wari	2
ABUI	hear	mahia	3
KAMANG_2	hear	mai	3
KLON	hear	m3gih	3
KLON_2	hear	m3gih	3
KUI_INDONESIA_2	hear	magi	3
SAWILA_2	hear	mayiN	3
TEIWA	hear	wuraq	4
TEIWA_2	hear	wuraq	4
LAMMA	hear	haluapi	5
WESTERN_PANTAR	hear	haloapi	5
ABUI_TAKALELANG	hear	homipoN	6
BLAGAR	hear	veNme	7
KUI_INDONESIA	hear	ugabana	8
WERSING_2	hear	lewosi	9
KAMANG_2	die	ipa	1
KAMANG_LETLEY	die	ipay	1
KAMANG_KOLOMANE	die	bodo	2
KAMANG_PIDO_I	die	abut	2
KAMANG_PIDO_II	die	bod	2
KAMANG	die	gabora	3
KAMANG_2	die	bora	3
KAMANG_LANGKURU	die	taboro	3
KELON_HALERMAN	die	abEr	3
KELON_PROBUR	die	EbEr	3
KLON	die	3bar	3
KLON_2	die	3bEr	3
LAMMA	die	hina	4
LAMMA_BIANGWALA	die	hina	4
LAMMA_KALONDAMA	die	hina	4
LAMMA_MAUTA_TUBAL	die	hina	4
WESTERN_PANTAR	die	hinna	4
ABUI	die	mong	5
ABUI_ATIMELANG	die	moN	5
ABUI_MAKADAI	die	moni	5
ADANG	die	mini7	5
ADANG_PITUNG	die	min	5
BLAGAR	die	mina	5
BLAGAR_APURI_PURA	die	imina	5
BLAGAR_BAKALANG	die	mina	5
BLAGAR_LIMARAHING	die	imina	5
BLAGAR_RETTA_PURA	die	amina	5
BLAGAR_RETTA_TERNATE	die	amina	5
BLAGAR_TEREWENG	die	mina7	5
HAMAP	die	min	5
KABOLA	die	mina	5
KABOLA_AIMOLI	die	min	5
KABOLA_HAMAP	die	min	5
KABOLA_PITUMBANG	die	mini	5
KAERA	die	nimino	5
KAERA_2	die	nimino	5
KAFOA	die	imon	5
KUI_INDONESIA	die	mini	5
KUI_INDONESIA_2	die	min	5
NEDEBANG	die	mina	5
NEDEBANG_2	die	minna	5
TEIWA	die	min	5
TEIWA_2	die	min	5
TEWA_DEING	die	min	5
TEWA_LEBANG	die	min	5
TEWA_MADAR	die	mina	5
TEWA_SARGANG	die	mina	5
TIFOL_AFENG_ABUI	die	moN	5
WERSING	die	pana	5
KULA	die	yamu	6
SAWILA	die	yamu	6
FATALUKU	die	umu	6
MAKASAE	die	umu	6
OIRATA	die	umu	6
ABUI_TAKALELANG	die	woloNoi	7
SAWILA_2	die	garammu	8
WERSING_2	die	gapang	9
ADANG_PITUNG	come	ho	1
BLAGAR_LIMARAHING	come	ho7a	1
KABOLA_AIMOLI	come	ho7	1
ABUI	come	me	2
ABUI_ATIMELANG	come	namE7	2
ADANG	come	ma	2
BLAGAR	come	ma	2
BLAGAR_APURI_PURA	come	ma	2
BLAGAR_RETTA_PURA	come	ma	2
BLAGAR_RETTA_TERNATE	come	ma	2
BLAGAR_TEREWENG	come	ma	2
HAMAP	come	ma7	2
KABOLA_HAMAP	come	ma	2
KABOLA_PITUMBANG	come	ma	2
KAERA	come	ma	2
KAERA_2	come	ma	2
KAFOA	come	moi	2
KAMANG	come	mE7	2
KAMANG_2	come	me	2
KAMANG_KOLOMANE	come	mi	2
KAMANG_LETLEY	come	mE7	2
KELON_HALERMAN	come	ma	2
KELON_PROBUR	come	ma	2
KLON_2	come	ma	2
KUI_INDONESIA	come	mai	2
KUI_INDONESIA_2	come	mai	2
KUI_INDONESIA_2	come	maran	2
LAMMA	come	ma	2
LAMMA_BIANGWALA	come	ma	2
LAMMA_KALONDAMA	come	ma	2
LAMMA_MAUTA_TUBAL	come	ma	2
NEDEBANG_2	come	ma	2
TEIWA	come	ma	2
TEIWA_2	come	ma	2
TEWA_DEING	come	ma	2
TEWA_LEBANG	come	ma	2
TEWA_SARGANG	come	ma	2
TIFOL_AFENG_ABUI	come	mE	2
WESTERN_PANTAR	come	ma	2
KULA	come	mE7	2
SAWILA	come	mE7	2
SAWILA_2	come	me	2
WERSING	come	may	2
WERSING_2	come	amai	2
FATALUKU	come	ma7u	2
MAKASAE	come	mau	2
OIRATA	come	ma7u	2
KABOLA	come	so7o	3
KAMANG	come	suwE7	3
KAMANG_2	come	sue	3
KAMANG_LANGKURU	come	suwa7	3
KAMANG_LETLEY	come	suwE7	3
KAMANG_PIDO_II	come	suwa7	3
KULA	come	su	3
KLON	come	od	4
KLON_2	come	ad	4
BLAGAR_BAKALANG	come	da	5
NEDEBANG_2	come	da	5
TEWA_MADAR	come	da	5
ABUI_MAKADAI	come	tiyay	6
ABUI_TAKALELANG	come	fui	7
KAMANG_PIDO_I	come	hElaN	8
NEDEBANG	come	ana	9
TEIWA_2	come	ariaya7	10
ABUI	sun	wari	1
ABUI_ATIMELANG	sun	wari	1
ABUI_MAKADAI	sun	uwEr	1
ABUI_MAKADAI	sun	uwari	1
ADANG	sun	fEd	1
ADANG_PITUNG	sun	fad	1
BLAGAR	sun	ved	1
BLAGAR_APURI_PURA	sun	wEd	1
BLAGAR_BAKALANG	sun	wEd	1
BLAGAR_LIMARAHING	sun	vEd	1
BLAGAR_RETTA_PURA	sun	vit	1
BLAGAR_RETTA_TERNATE	sun	vid	1
BLAGAR_TEREWENG	sun	wEd3	1
HAMAP	sun	fed	1
KABOLA	sun	wer	1
KABOLA_AIMOLI	sun	vEd	1
KABOLA_HAMAP	sun	fEd	1
KABOLA_PITUMBANG	sun	fed	1
KAERA	sun	war	1
KAERA_2	sun	kuwer	1
KAFOA	sun	uru	1
KAMANG	sun	wat	1
KAMANG_2	sun	wati	1
KAMANG_KOLOMANE	sun	wati	1
KAMANG_LANGKURU	sun	wati	1
KAMANG_LETLEY	sun	wati	1
KAMANG_PIDO_I	sun	wat	1
KAMANG_PIDO_II	sun	wat	1
KELON_HALERMAN	sun	wEd	1
KUI_INDONESIA	sun	bar	1
KUI_INDONESIA_2	sun	ber	1
LAMMA	sun	was	1
LAMMA_BIANGWALA	sun	wEs	1
LAMMA_KALONDAMA	sun	uwas	1
LAMMA_MAUTA_TUBAL	sun	was	1
NEDEBANG	sun	wEri	1
NEDEBANG_2	sun	weri	1
TEIWA	sun	worgat	1
TEIWA_2	sun	warget	1
TEWA_DEING	sun	war	1
TEWA_LEBANG	sun	warget	1
TEWA_MADAR	sun	uwargEt	1
TEWA_SARGANG	sun	uwas	1
TIFOL_AFENG_ABUI	sun	war	1
WESTERN_PANTAR	sun	was	1
KULA	sun	wadiya	1
SAWILA	sun	wadiya	1
SAWILA_2	sun	wadi	1
WERSING	sun	widi	1
WERSING_2	sun	widi	1
KELON_PROBUR	sun	m3di	2
KLON	sun	m3di	2
KLON_2	sun	m3di	2
LAMMA	sun	marari	2
ABUI_TAKALELANG	sun	bui	3
BLAGAR	star	id	1
BLAGAR_APURI_PURA	star	hid	1
BLAGAR_BAKALANG	star	id	1
BLAGAR_LIMARAHING	star	id	1
BLAGAR_RETTA_PURA	star	id	1
BLAGAR_RETTA_TERNATE	star	id	1
BLAGAR_TEREWENG	star	hid	1
ADANG	star	ib	2
ADANG_PITUNG	star	ibiN	2
HAMAP	star	ibiN	2
KABOLA	star	ib	2
KABOLA_AIMOLI	star	ibiN	2
KABOLA_HAMAP	star	hibiN	2
KABOLA_PITUMBANG	star	ib	2
KABOLA_PITUMBANG	star	hib	2
KAERA	star	iplax	2
KAERA_2	star	ipalaq	2
KELON_HALERMAN	star	ib	2
KELON_PROBUR	star	ib	2
KLON	star	ib	2
KLON_2	star	ib	2
KUI_INDONESIA	star	ibara	2
KUI_INDONESIA_2	star	ibra	2
LAMMA	star	hibi	2
LAMMA_BIANGWALA	star	hibi	2
LAMMA_KALONDAMA	star	nibi	2
LAMMA_MAUTA_TUBAL	star	hibi	2
TEIWA	star	if	2
TEIWA_2	star	yif	2
TEWA_DEING	star	yif	2
TEWA_LEBANG	star	yif	2
TEWA_MADAR	star	yib	2
TEWA_SARGANG	star	yib	2
WESTERN_PANTAR	star	hibbe	2
WERSING_2	star	apikal	2
FATALUKU	star	ipinaka	2
OIRATA	star	hihinaxa	2
KAMANG	star	ateybay	3
KAMANG_2	star	atoibai	3
KAMANG_LETLEY	star	atoba	3
KAMANG_KOLOMANE	star	madaga	4
KAMANG_PIDO_I	star	marato	4
KAMANG_PIDO_II	star	marato	4
KAMANG_LANGKURU	star	atum3ra	5
KAMANG_PIDO_II	star	atumara	5
LAMMA	star	tamariN	5
ABUI	star	fir	6
ABUI_ATIMELANG	star	fur	6
ABUI_ATIMELANG	star	furi	6
ABUI_MAKADAI	star	feri7	6
KAFOA	star	furfol	6
TIFOL_AFENG_ABUI	star	fir	6
SAWILA_2	star	lawala	7
WERSING	star	lawala	7
NEDEBANG	star	nifuxoya	8
NEDEBANG_2	star	ifahoya	8
KULA	star	p3s3lawa	9
SAWILA	star	p3p3lawaya	9
ABUI_TAKALELANG	star	bwoko	10
MAKASAE	star	lekiluru	11
ABUI	water	ye	1
ABUI_MAKADAI	water	ya	1
BLAGAR	water	jar	1
BLAGAR_APURI_PURA	water	jar	1
BLAGAR_LIMARAHING	water	jar	1
BLAGAR_RETTA_PURA	water	jal	1
BLAGAR_RETTA_PURA	water	jial	1
BLAGAR_RETTA_TERNATE	water	jial	1
BLAGAR_TEREWENG	water	jar	1
KAERA_2	water	jir	1
KELON_HALERMAN	water	yar	1
KUI_INDONESIA_2	water	er	1
NEDEBANG_2	water	yila	1
TEIWA_2	water	yir	1
TEWA_DEING	water	jir	1
TEWA_LEBANG	water	yir	1
TEWA_MADAR	water	yir	1
TEWA_SARGANG	water	jir	1
TEWA_SARGANG	water	yir	1
TIFOL_AFENG_ABUI	water	ya	1
ADANG	water	si	2
KABOLA_AIMOLI	water	sEy	2
KABOLA_HAMAP	water	se	2
KABOLA_PITUMBANG	water	sey	2
KAMANG_KOLOMANE	water	iri	3
KAMANG_LANGKURU	water	iri	3
KELON_PROBUR	water	ara	3
KLON_2	water	ara	3
SAWILA_2	water	iria	3
WERSING	water	ira	3
WERSING_2	water	ira	3
FATALUKU	water	ira	3
MAKASAE	water	ira	3
OIRATA	water	ira	3
KAMANG	water	il	4
KAMANG_2	water	ili	4
KAMANG_LETLEY	water	ili	4
KAMANG_PIDO_I	water	il	4
KAMANG_PIDO_II	water	il	4
LAMMA_BIANGWALA	water	nali	4
ABUI_ATIMELANG	water	hiya7	5
LAMMA	water	halia	5
LAMMA_MAUTA_TUBAL	water	hali	5
NEDEBANG	water	hila	5
WESTERN_PANTAR	water	halia	5
KULA	water	ijaya	6
KULA	water	ija	6
SAWILA	water	ijaya	6
SAWILA	water	ija	6
BLAGAR	stone	var	1
BLAGAR_APURI_PURA	stone	war	1
BLAGAR_BAKALANG	stone	war	1
BLAGAR_LIMARAHING	stone	var	1
BLAGAR_RETTA_PURA	stone	wal	1
BLAGAR_RETTA_TERNATE	stone	w7al	1
BLAGAR_TEREWENG	stone	war	1
KAERA	stone	wor	1
KAERA_2	stone	war	1
KAMANG	stone	woy	1
KAMANG_KOLOMANE	stone	wor	1
KAMANG_LETLEY	stone	wo7	1
KELON_HALERMAN	stone	wEr	1
KELON_PROBUR	stone	wor	1
KLON	stone	wor	1
KLON_2	stone	wor	1
KUI_INDONESIA	stone	wor	1
KUI_INDONESIA_2	stone	wor	1
LAMMA_KALONDAMA	stone	uwhal	1
NEDEBANG	stone	umwala	1
NEDEBANG_2	stone	wala	1
TEIWA	stone	wor	1
TEIWA_2	stone	war	1
TEWA_DEING	stone	uwar	1
TEWA_LEBANG	stone	war	1
TEWA_MADAR	stone	war	1
TEWA_SARGANG	stone	uwar	1
SAWILA_2	stone	wara	1
WERSING	stone	wor	1
WERSING_2	stone	wor	1
OIRATA	stone	uwaraha	1
ABUI	stone	vi	2
ABUI_ATIMELANG	stone	wi	2
ABUI_MAKADAI	stone	wi	2
ADANG	stone	fui	2
ADANG_PITUNG	stone	foi	2
HAMAP	stone	fui	2
KABOLA	stone	bui	2
KABOLA_AIMOLI	stone	foy	2
KABOLA_AIMOLI	stone	fohE	2
KABOLA_HAMAP	stone	foyi	2
KABOLA_PITUMBANG	stone	foy	2
KAFOA	stone	woi	2
KAMANG_2	stone	woi	2
TIFOL_AFENG_ABUI	stone	wi	2
KAMANG_LANGKURU	stone	wEumana	3
KAMANG_PIDO_I	stone	umana	3
KAMANG_PIDO_II	stone	umEnE	3
LAMMA_BIANGWALA	stone	hauwe	4
LAMMA_MAUTA_TUBAL	stone	auwEh	4
WESTERN_PANTAR	stone	hauwe	4
KULA	stone	wapaka	5
SAWILA	stone	wapaka	5
MAKASAE	stone	apa	5
ABUI_TAKALELANG	stone	tokoto	6
FATALUKU	stone	mataru	7
ABUI	fire	ara	1
ABUI_ATIMELANG	fire	ara	1
ABUI_MAKADAI	fire	ara7	1
ABUI_TAKALELANG	fire	ohol	1
KABOLA_PITUMBANG	fire	ha7	1
KAFOA	fire	oro	1
KUI_INDONESIA	fire	ar	1
KUI_INDONESIA_2	fire	ar	1
LAMMA	fire	ra	1
LAMMA_BIANGWALA	fire	hara	1
LAMMA_KALONDAMA	fire	ara	1
LAMMA_MAUTA_TUBAL	fire	ra	1
NEDEBANG	fire	ara	1
NEDEBANG_2	fire	ar	1
TEIWA	fire	Xar	1
TEIWA_2	fire	xar	1
TEWA_DEING	fire	ar	1
TEWA_LEBANG	fire	har	1
TEWA_MADAR	fire	hErhor	1
TEWA_SARGANG	fire	har	1
TIFOL_AFENG_ABUI	fire	ara	1
WESTERN_PANTAR	fire	ra	1
BLAGAR	fire	adbeta	2
BLAGAR_APURI_PURA	fire	had	2
BLAGAR_BAKALANG	fire	ad	2
BLAGAR_LIMARAHING	fire	had	2
BLAGAR_RETTA_PURA	fire	ad	2
BLAGAR_RETTA_TERNATE	fire	ad	2
BLAGAR_TEREWENG	fire	ad	2
KAERA	fire	ad	2
KAERA_2	fire	adwasing	2
KAMANG	fire	at	2
KAMANG_2	fire	ati	2
KAMANG_KOLOMANE	fire	atibE	2
KAMANG_LANGKURU	fire	atibarE	2
KAMANG_LETLEY	fire	ati7	2
KAMANG_PIDO_I	fire	at	2
KAMANG_PIDO_II	fire	adbali	2
KELON_HALERMAN	fire	adwaEr	2
KELON_PROBUR	fire	adawar	2
KLON	fire	3do	2
KLON_2	fire	3da	2
KULA	fire	ada	2
SAWILA	fire	ada	2
SAWILA	fire	adaya	2
SAWILA_2	fire	ada	2
WERSING	fire	ada	2
WERSING_2	fire	adawar	2
FATALUKU	fire	aCa	2
MAKASAE	fire	atalene	2
OIRATA	fire	ata	2
ADANG	fire	awai	3
ADANG	fire	wai	3
ADANG_PITUNG	fire	ofoin	3
HAMAP	fire	afail	3
KABOLA	fire	awail	3
KABOLA_AIMOLI	fire	ava	3
KABOLA_HAMAP	fire	hafEl	3
KABOLA_HAMAP	fire	hafaEl	3
ABUI_TAKALELANG	path	yaN	1
BLAGAR	path	via	1
BLAGAR_APURI_PURA	path	viya	1
BLAGAR_LIMARAHING	path	wiya	1
BLAGAR_RETTA_PURA	path	wiyag	1
BLAGAR_TEREWENG	path	wiya	1
KAFOA	path	iya	1
KAMANG	path	yey	1
KAMANG_LETLEY	path	yeba	1
KAMANG_PIDO_I	path	iyE	1
KUI_INDONESIA	path	ya	1
LAMMA	path	ya	1
LAMMA_BIANGWALA	path	ya	1
LAMMA_KALONDAMA	path	ya	1
NEDEBANG	path	yiya	1
NEDEBANG_2	path	yiya	1
WESTERN_PANTAR	path	ya	1
WERSING	path	yElE	1
WERSING_2	path	yele	1
ABUI	path	safoko	2
ADANG	path	se7bur	2
ADANG_PITUNG	path	sabur	2
HAMAP	path	sa7	2
KABOLA_AIMOLI	path	sEbur	2
KABOLA_HAMAP	path	sE7abur	2
TEWA_LEBANG	path	tEwar	2
KAERA	path	ugut	3
KAERA_2	path	jugut	3
KAMANG_KOLOMANE	path	Eba	4
KAMANG_LANGKURU	path	iba	4
KAMANG_PIDO_II	path	iba7	4
FATALUKU	path	i7a	4
KELON_PROBUR	path	age	5
KLON	path	aga7	5
KLON_2	path	EgE7	5
ABUI_MAKADAI	path	laqE	6
BLAGAR_RETTA_TERNATE	path	lamal	6
KELON_HALERMAN	path	lam	6
KUI_INDONESIA_2	path	lak	6
LAMMA_MAUTA_TUBAL	path	lamar	6
TEIWA	path	itor	7
TEIWA_2	path	yitar	7
TEWA_DEING	path	wutir	7
TEWA_MADAR	path	hitar	7
TEWA_SARGANG	path	itar	7
OIRATA	path	ijar	7
BLAGAR_BAKALANG	path	iga	8
BLAGAR_BAKALANG	path	higa	8
KULA	path	igaya7	8
SAWILA	path	igaya7	8
ABUI_ATIMELANG	path	lela7	9
SAWILA_2	path	luraN	9
ABUI	path	safokatelesing	10
KABOLA	path	yakabula	11
KABOLA_PITUMBANG	path	jE	12
KAMANG_2	path	gei	13
MAKASAE	path	iabere	14
ADANG_PITUNG	mountain	doi	1
BLAGAR_APURI_PURA	mountain	dol	1
BLAGAR_LIMARAHING	mountain	dol	1
BLAGAR_RETTA_PURA	mountain	adual	1
BLAGAR_RETTA_TERNATE	mountain	adual	1
HAMAP	mountain	doi	1
KABOLA_AIMOLI	mountain	doyE	1
KABOLA_AIMOLI	mountain	doE	1
KABOLA_PITUMBANG	mountain	doy	1
KAFOA	mountain	rol	1
KLON	mountain	dol	1
KLON_2	mountain	dol	1
KUI_INDONESIA	mountain	dol	1
KUI_INDONESIA_2	mountain	dol	1
BLAGAR	mountain	pondo	2
BLAGAR_TEREWENG	mountain	pondo	2
SAWILA_2	mountain	potta	2
ADANG	mountain	bini	3
KABOLA	mountain	bina7	3
KAMANG_LETLEY	mountain	mana7	3
ABUI	mountain	bukuwatika	4
ABUI_MAKADAI	mountain	bukudaLEla	4
BLAGAR_BAKALANG	mountain	buku	4
KAERA	mountain	buku	4
KAERA_2	mountain	buku	4
KAMANG_2	mountain	buk	4
KELON_PROBUR	mountain	buk	4
LAMMA_BIANGWALA	mountain	bakur	4
TIFOL_AFENG_ABUI	mountain	abuy	4
KAMANG_LANGKURU	mountain	atuk	5
KAMANG_PIDO_II	mountain	atok	5
ABUI_ATIMELANG	mountain	loma	6
KAMANG	mountain	buklapaN	6
KAMANG_PIDO_I	mountain	baklapaN	6
KAMANG_PIDO_II	mountain	lapaN	6
KAMANG_PIDO_II	mountain	buklapaN	6
LAMMA	mountain	kuka	7
LAMMA_KALONDAMA	mountain	kuka	7
LAMMA_MAUTA_TUBAL	mountain	kuka	7
WESTERN_PANTAR	mountain	kukka	7
NEDEBANG	mountain	muga	8
NEDEBANG_2	mountain	maga	8
TEIWA_2	mountain	mug	8
TEWA_LEBANG	mountain	mug	8
TEWA_SARGANG	mountain	mug	8
KULA	mountain	atakulimpa	9
SAWILA	mountain	atakulimpa	9
KAMANG_KOLOMANE	mountain	atukbuoN	10
SAWILA_2	mountain	atakububuN	10
WERSING	mountain	atukububuN	10
WERSING_2	mountain	atokububuN	10
ABUI_TAKALELANG	mountain	huimoyo	11
KABOLA_HAMAP	mountain	pari	12
KELON_HALERMAN	mountain	wEr	13
TEIWA	mountain	uian	14
TEWA_DEING	mountain	k7uk7muguN	15
TEWA_MADAR	mountain	yEhl	16
BLAGAR_APURI_PURA	night	birkuwa	1
BLAGAR_APURI_PURA	night	bilkuwa	1
BLAGAR_LIMARAHING	night	bilkuwa	1
BLAGAR_RETTA_PURA	night	kakuwa	1
BLAGAR_RETTA_TERNATE	night	ilkakuwa	1
KABOLA_PITUMBANG	night	kuwu	1
BLAGAR	night	k3malu	2
BLAGAR_TEREWENG	night	k3maluN	2
WERSING_2	night	maleN	2
ADANG	night	dil7u7u	3
HAMAP	night	dilu	3
KABOLA	night	dilkua	3
KABOLA_HAMAP	night	diLu	3
ADANG_PITUNG	night	diSpono	4
BLAGAR_BAKALANG	night	yexana	4
KAERA	night	ixano	4
KAERA_2	night	iqano	4
KELON_HALERMAN	night	ilkan	4
NEDEBANG	night	ilqxan	4
NEDEBANG	night	ilqxana	4
NEDEBANG_2	night	ilagana	4
TEIWA	night	iqa7an	4
TEIWA_2	night	iqa7an	4
TEWA_LEBANG	night	iqa7an	4
TEWA_MADAR	night	irka7an	4
TEWA_SARGANG	night	irka7an	4
KAMANG	night	titla	5
KAMANG_2	night	titla	5
KAMANG_LETLEY	night	tikla	5
KAMANG_KOLOMANE	night	utuN	6
KAMANG_LANGKURU	night	utun	6
KAMANG_PIDO_I	night	itun	6
KAMANG_PIDO_II	night	itun	6
KULA	night	itinan	6
SAWILA	night	itinan	6
SAWILA_2	night	iduni	6
WERSING	night	udiN	6
ABUI_ATIMELANG	night	akuni	7
KABOLA_AIMOLI	night	paka	7
KAFOA	night	okun	7
KELON_PROBUR	night	akan	7
KLON	night	3kon	7
KLON_2	night	3kan	7
KUI_INDONESIA	night	3k3n	7
KUI_INDONESIA	night	3k35	7
FATALUKU	night	kounu	7
LAMMA	night	irpata	8
LAMMA_BIANGWALA	night	irpata	8
LAMMA_MAUTA_TUBAL	night	irpata	8
WESTERN_PANTAR	night	irpatta	8
ABUI	night	tungtama	9
ABUI_MAKADAI	night	tuntama	9
LAMMA_KALONDAMA	night	uNmE	9
TIFOL_AFENG_ABUI	night	tuntama	9
ABUI_TAKALELANG	night	wado	10
ABUI_TAKALELANG	night	halloku	11
KUI_INDONESIA_2	night	penenakana	12
TEWA_DEING	night	bEs	13
MAKASAE	night	magamu	14
OIRATA	night	tetemanahe	15
ADANG_PITUNG	full	afaN	1
BLAGAR	full	meviN	1
HAMAP	full	afaN	1
ADANG	full	wutulu	2
KABOLA	full	utulo	2
SAWILA_2	full	tutiwo	2
KAFOA	full	umiyo	3
KLON	full	umi	3
KLON_2	full	umi	3
KAERA	full	gwalo	4
KAERA	full	gwali	4
KAERA_2	full	guali	4
NEDEBANG_2	full	walla	4
TEIWA	full	wal	4
TEIWA_2	full	wal	4
LAMMA	full	hawaya	5
WESTERN_PANTAR	full	hawaya	5
KAMANG_2	full	awila	6
KUI_INDONESIA	full	abai	6
KUI_INDONESIA_2	full	awei	6
SAWILA_2	full	saba	6
WERSING_2	full	awe	6
ABUI	full	vemidi	7
ABUI_TAKALELANG	full	hapikoiboto	8
LAMMA	full	gamani	9
ABUI	new	tifa	1
ABUI	new	tofatifa	1
ABUI_ATIMELANG	new	tifa	1
TIFOL_AFENG_ABUI	new	tifa	1
SAWILA_2	new	tipea	1
WERSING	new	tapa	1
WERSING_2	new	tpa	1
ABUI_MAKADAI	new	fiha	2
ADANG	new	habara7	2
ADANG_PITUNG	new	habar	2
BLAGAR	new	hiba	2
BLAGAR_APURI_PURA	new	hiba	2
BLAGAR_BAKALANG	new	siba	2
BLAGAR_RETTA_PURA	new	haba	2
HAMAP	new	habar	2
KABOLA	new	s3bara	2
KABOLA_HAMAP	new	habar	2
KABOLA_PITUMBANG	new	habara	2
KAERA	new	sibo	2
KAERA_2	new	sibo	2
KAFOA	new	hifo	2
KAMANG	new	supaka	2
KAMANG_2	new	supaka	2
KAMANG_KOLOMANE	new	supa7	2
KAMANG_LANGKURU	new	supa	2
KAMANG_LETLEY	new	supa	2
KAMANG_PIDO_I	new	sipa7	2
KAMANG_PIDO_II	new	sEpa	2
KELON_HALERMAN	new	haba	2
KELON_PROBUR	new	haba	2
KLON	new	h3bo	2
KLON_2	new	h3ba	2
KUI_INDONESIA	new	saba	2
KUI_INDONESIA_2	new	saba	2
KUI_INDONESIA_2	new	ousaba	2
LAMMA	new	sabi7a	2
LAMMA_BIANGWALA	new	sabi7a	2
LAMMA_KALONDAMA	new	suba7a	2
LAMMA_MAUTA_TUBAL	new	sabi7a	2
NEDEBANG	new	safa7a	2
NEDEBANG_2	new	sava7a	2
TEIWA	new	sib	2
TEWA_DEING	new	zib	2
TEWA_LEBANG	new	sib	2
TEWA_MADAR	new	sib	2
TEWA_SARGANG	new	sib	2
WESTERN_PANTAR	new	sabi7a	2
MAKASAE	new	supa	2
BLAGAR_LIMARAHING	new	baru	3
BLAGAR_RETTA_TERNATE	new	baru	3
BLAGAR_TEREWENG	new	baru	3
KABOLA_AIMOLI	new	baru	3
KULA	new	tupwaya	4
SAWILA	new	tupwaya	4
ABUI_TAKALELANG	new	rido	5
ABUI_TAKALELANG	new	ri	5
BLAGAR_APURI_PURA	new	wEdE	6
KAERA	new	wekiga	7
TEIWA_2	new	wudesin	8
ABUI	name	tane	1
ABUI_ATIMELANG	name	nanE7	1
ABUI_MAKADAI	name	nanE7	1
ABUI_TAKALELANG	name	ado	1
ADANG	name	7aniN	1
ADANG_PITUNG	name	ani	1
BLAGAR	name	tene	1
BLAGAR_APURI_PURA	name	nEnE	1
BLAGAR_BAKALANG	name	nEnu	1
BLAGAR_LIMARAHING	name	nEnE	1
BLAGAR_RETTA_PURA	name	naneh	1
BLAGAR_RETTA_TERNATE	name	nanEh	1
BLAGAR_TEREWENG	name	nEnE	1
HAMAP	name	ana	1
KABOLA	name	oni	1
KABOLA_AIMOLI	name	nani	1
KABOLA_HAMAP	name	nanE	1
KABOLA_PITUMBANG	name	nani	1
KAERA	name	gan	1
KAERA_2	name	teni	1
KAFOA	name	tonai	1
KAMANG	name	naney	1
KAMANG_2	name	nei	1
KAMANG_KOLOMANE	name	nanEdE	1
KAMANG_LANGKURU	name	nanEdE	1
KAMANG_LETLEY	name	nana	1
KAMANG_PIDO_I	name	naney	1
KAMANG_PIDO_II	name	naney	1
KELON_HALERMAN	name	nEnih	1
KELON_PROBUR	name	nEnih	1
KLON	name	g3na7	1
KLON_2	name	g3nE7	1
KUI_INDONESIA	name	3nai	1
KUI_INDONESIA_2	name	tenei	1
LAMMA	name	inu	1
LAMMA_BIANGWALA	name	ninu	1
LAMMA_KALONDAMA	name	namal	1
LAMMA_MAUTA_TUBAL	name	nayninu	1
NEDEBANG	name	nEEnu	1
NEDEBANG_2	name	geynu	1
TEIWA	name	it	1
TEIWA_2	name	yid	1
TEWA_DEING	name	nalud	1
TEWA_LEBANG	name	nayit	1
TEWA_MADAR	name	nayid	1
TEWA_SARGANG	name	nalud	1
TIFOL_AFENG_ABUI	name	nE	1
WESTERN_PANTAR	name	ninnu	1
KULA	name	ndEni	1
SAWILA	name	ndEni	1
SAWILA_2	name	gani	1
WERSING	name	nEden7	1
WERSING	name	nEdEni	1
WERSING_2	name	adeiN	1
WERSING_2	name	tedeiN	1
FATALUKU	name	nai	1
MAKASAE	name	nai	1
OIRATA	name	nene	1
ABUI_ATIMELANG	hand	nataN	1
ABUI_MAKADAI	hand	nataN	1
ADANG_PITUNG	hand	ataN	1
BLAGAR_APURI_PURA	hand	nataN	1
BLAGAR_BAKALANG	hand	nataN	1
BLAGAR_LIMARAHING	hand	nataN	1
BLAGAR_RETTA_PURA	hand	nataN	1
BLAGAR_RETTA_TERNATE	hand	nataN	1
BLAGAR_TEREWENG	hand	nataN	1
HAMAP	hand	nataN	1
KABOLA	hand	ataN	1
KABOLA_AIMOLI	hand	nataN	1
KABOLA_HAMAP	hand	nataN	1
KABOLA_PITUMBANG	hand	nataN	1
KAERA	hand	gataN	1
KAFOA	hand	totoN	1
KAMANG	hand	nataN	1
KAMANG_KOLOMANE	hand	natEN	1
KAMANG_LANGKURU	hand	natEN	1
KAMANG_LETLEY	hand	nataN	1
KAMANG_PIDO_I	hand	natoN	1
KAMANG_PIDO_II	hand	natEN	1
KELON_HALERMAN	hand	nataN	1
KELON_PROBUR	hand	natan	1
KLON	hand	g3ton	1
KUI_INDONESIA	hand	3tan	1
LAMMA	hand	taN	1
LAMMA_BIANGWALA	hand	nataN	1
LAMMA_MAUTA_TUBAL	hand	nataN	1
NEDEBANG	hand	nataN	1
TEIWA	hand	g3tan	1
TEWA_DEING	hand	nataN	1
TEWA_LEBANG	hand	natan	1
TEWA_MADAR	hand	natan	1
TEWA_SARGANG	hand	nataN	1
TIFOL_AFENG_ABUI	hand	taN	1
KULA	hand	ntani	1
SAWILA	hand	ntani	1
WERSING	hand	nEtEN	1
FATALUKU	hand	tana	1
MAKASAE	hand	tana	1
OIRATA	hand	tana	1
ABUI_TAKALELANG	hand	howati	2
ADANG_PITUNG	I	nari	1
HAMAP	I	nar	1
KABOLA	I	nariN	1
KAERA	I	naN	1
KAFOA	I	nad	1
KLON	I	non	1
LAMMA	I	naN	1
TEIWA	I	na7an	1
TEIWA	I	na	1
TIFOL_AFENG_ABUI	I	na	1
FATALUKU	I	ana	1
ABUI_TAKALELANG	I	wi	2
OIRATA	I	andri	3
ADANG_PITUNG	you	ari	1
HAMAP	you	ar	1
KABOLA	you	ariN	1
KAFOA	you	ad	1
FATALUKU	you	a	1
KAERA	you	aN	2
KLON	you	an	2
LAMMA	you	haN	2
TEIWA	you	ha7an	2
TEIWA	you	ha	3
TIFOL_AFENG_ABUI	you	7a	3
ABUI_TAKALELANG	you	kupoi	4
ABUI_TAKALELANG	you	bototomo	5
KUI_INDONESIA	you	nai	6
ADANG_PITUNG	we	piri	1
HAMAP	we	pir	1
KABOLA	we	piriN	1
KAERA	we	piN	1
KLON	we	pian	1
LAMMA	we	piN	1
TEIWA	we	pi7in	1
TEIWA	we	pi	1
TIFOL_AFENG_ABUI	we	pi	1
[truncated: 6 more rows]
