# Supplementary material for: A test of Generalized Bayesian dating: A new linguistic dating method
Source: PLoS One. 2020 Aug 12;15(8):e0236522. doi: 10.1371/journal.pone.0236522 (PMC7423060; doi:10.1371/journal.pone.0236522)
Supplement: S1 File — Python code for extracting data from ASJP word lists, cognate identification, and conversion to nexus files. Word lists annotated for cognacy for all families. Nexus files and MrBayes command files for all families. (ZIP) [file pone.0236522.s001.zip › S1 Supporting Information/Cognates/Japonic.txt.svm.CRP.0.57.cognates]

doculect	concept	asjp	cogid
AKAJIMA_OKINAWAN	I	waN	1
FUKUSATO_MIYAKO	I	ban	1
HATERUMA_YAEYAMA	I	banu	1
HIGA_OKINAWAN	I	waN	1
IZENA_KUNIGAMI	I	waN	1
JAPANESE_2	I	boku	1
JAPANESE_KYOTO	I	wate	1
KABIRA_YAEYAMA	I	banu	1
KAMIKATETSU_KIKAI	I	waN	1
KOHAMA_YAEYAMA	I	banu	1
KOMI_YAEYAMA	I	banu	1
KUNINAKA_MIYAKO	I	ba	1
KUROSHIMA_YAEYAMA	I	baN	1
MIYAKO	I	ban	1
NAHA	I	wan	1
NISHIHARA_MIYAKO	I	ban	1
NORTHERN_AMAMI_OSHIMA	I	wa	1
SANI_AMAMI	I	waN	1
SHURI	I	wan	1
TAKETOMI_YAEYAMA	I	ba	1
TOKUWASE	I	waN	1
UEHARA_YAEYAMA	I	ba	1
YAEYAMA	I	banu	1
YAMAZATO_OKINAWAN	I	wanu	1
YONAGUNI	I	anu	1
YONAMINE	I	wanu	1
YORON	I	wanu	1
JAPANESE	I	wataSi	2
TOKYO_JAPANESE	I	watasi	2
AZA_IRABU_MIYAKO	I	am	3
JAPANESE_2	I	ore	4
TAKARAJIMA_JAPANESE	I	oi	5
AKAJIMA_OKINAWAN	you	ya	1
HIGA_OKINAWAN	you	ya	1
YAMAZATO_OKINAWAN	you	ya	1
AZA_IRABU_MIYAKO	you	banti	2
JAPANESE_2	you	anata	2
JAPANESE_KYOTO	you	antara	2
JAPANESE	you	anata	2
TOKYO_JAPANESE	you	anata	2
HATERUMA_YAEYAMA	you	da	3
KAMIKATETSU_KIKAI	you	da	3
KOMI_YAEYAMA	you	da	3
YONAGUNI	you	nda	3
KABIRA_YAEYAMA	you	uwa	4
KUNINAKA_MIYAKO	you	uva	4
KUROSHIMA_YAEYAMA	you	uva	4
FUKUSATO_MIYAKO	you	va	5
KOHAMA_YAEYAMA	you	basaninzu	5
MIYAKO	you	vva	5
NISHIHARA_MIYAKO	you	va	5
TAKARAJIMA_JAPANESE	you	waga	5
TAKETOMI_YAEYAMA	you	waninza	5
UEHARA_YAEYAMA	you	wa	5
YAEYAMA	you	wanu	5
IZENA_KUNIGAMI	you	7ya	6
SANI_AMAMI	you	7ya	6
TOKUWASE	you	7ya	6
NAHA	you	itta	7
SHURI	you	itta	7
YONAMINE	you	irra	8
YORON	you	ura	8
JAPANESE_2	you	kimi	9
JAPANESE_2	you	omae	10
NORTHERN_AMAMI_OSHIMA	you	nan	11
AKAJIMA_OKINAWAN	we	wata	1
HIGA_OKINAWAN	we	wata	1
IZENA_KUNIGAMI	we	wata	1
JAPANESE_2	we	wataSitaCi	1
JAPANESE_KYOTO	we	watera	1
KAMIKATETSU_KIKAI	we	wana	1
KOMI_YAEYAMA	we	bagaya	1
NAHA	we	watta	1
NORTHERN_AMAMI_OSHIMA	we	waxya	1
SANI_AMAMI	we	wakya	1
SHURI	we	watta	1
TOKUWASE	we	wakya	1
TOKYO_JAPANESE	we	watasitaci	1
YAMAZATO_OKINAWAN	we	wata	1
YONAMINE	we	warra	1
YORON	we	waCa	1
JAPANESE_2	we	wareware	2
JAPANESE	we	wareware	2
FUKUSATO_MIYAKO	we	banta	3
HATERUMA_YAEYAMA	we	baima	3
KABIRA_YAEYAMA	we	banda	3
KUNINAKA_MIYAKO	we	bantya	3
KUROSHIMA_YAEYAMA	we	banta	3
MIYAKO	we	banta	3
NISHIHARA_MIYAKO	we	banti	3
TAKARAJIMA_JAPANESE	we	oinanda	3
TAKETOMI_YAEYAMA	we	bana	3
UEHARA_YAEYAMA	we	banta	3
YAEYAMA	we	banda	3
YONAGUNI	we	banta	3
AZA_IRABU_MIYAKO	we	yam	4
JAPANESE_2	we	bokura	5
JAPANESE_2	we	oretCi	6
KOHAMA_YAEYAMA	we	uwa	7
AKAJIMA_OKINAWAN	one	tiCi	1
HIGA_OKINAWAN	one	tiCi	1
IZENA_KUNIGAMI	one	tiCi	1
JAPANESE_2	one	iCi	1
KAMIKATETSU_KIKAI	one	titu	1
NAHA	one	tici	1
SANI_AMAMI	one	thic3	1
SHURI	one	tiqi	1
TAKETOMI_YAEYAMA	one	diCi	1
TOKUWASE	one	tic3	1
YAMAZATO_OKINAWAN	one	tiCi	1
YONAMINE	one	trici	1
YORON	one	tiCi	1
JAPANESE_2	one	hitocu	2
JAPANESE_KYOTO	one	hitocu	2
JAPANESE	one	hitocu	2
NISHIHARA_MIYAKO	one	hitic3	2
TAKARAJIMA_JAPANESE	one	hitocu	2
TOKYO_JAPANESE	one	hitocu	2
AZA_IRABU_MIYAKO	one	ps3tic3	3
FUKUSATO_MIYAKO	one	pitic3	3
HATERUMA_YAEYAMA	one	p3tuCi	3
KABIRA_YAEYAMA	one	pitis3	3
KOHAMA_YAEYAMA	one	piticu	3
KOMI_YAEYAMA	one	p3toku	3
KUNINAKA_MIYAKO	one	ps3ti	3
KUROSHIMA_YAEYAMA	one	pisiCi	3
MIYAKO	one	pitic3	3
UEHARA_YAEYAMA	one	piCi	3
YAEYAMA	one	pitiz3	3
NORTHERN_AMAMI_OSHIMA	one	t3	4
YONAGUNI	one	tu	4
AKAJIMA_OKINAWAN	two	taCi	1
AZA_IRABU_MIYAKO	two	futac3	1
FUKUSATO_MIYAKO	two	futac3	1
HATERUMA_YAEYAMA	two	futac3	1
HIGA_OKINAWAN	two	taCi	1
IZENA_KUNIGAMI	two	taCi	1
JAPANESE_2	two	futacu	1
JAPANESE_KYOTO	two	hutacu	1
JAPANESE	two	futacu	1
KABIRA_YAEYAMA	two	putac3	1
KAMIKATETSU_KIKAI	two	tatu	1
KOHAMA_YAEYAMA	two	putacu	1
KOMI_YAEYAMA	two	putaku	1
KUNINAKA_MIYAKO	two	futac3	1
KUROSHIMA_YAEYAMA	two	putaCi	1
MIYAKO	two	futac3	1
NAHA	two	tadi	1
NISHIHARA_MIYAKO	two	futaci	1
NORTHERN_AMAMI_OSHIMA	two	ta	1
SANI_AMAMI	two	t7ac3	1
SANI_AMAMI	two	tac3	1
SHURI	two	tagi	1
TAKARAJIMA_JAPANESE	two	hutacu	1
TAKETOMI_YAEYAMA	two	daCi	1
TOKUWASE	two	tac3	1
TOKYO_JAPANESE	two	fatatcu	1
UEHARA_YAEYAMA	two	putaCi	1
YAEYAMA	two	putaz3	1
YAMAZATO_OKINAWAN	two	taCi	1
YONAGUNI	two	ta	1
YONAMINE	two	taci	1
YORON	two	taCi	1
JAPANESE_2	two	ni	2
AKAJIMA_OKINAWAN	person	niNZiN	1
AZA_IRABU_MIYAKO	person	ningin	1
FUKUSATO_MIYAKO	person	ningin	1
HIGA_OKINAWAN	person	niNZiN	1
IZENA_KUNIGAMI	person	ninjiN	1
JAPANESE_2	person	ningen	1
KAMIKATETSU_KIKAI	person	niNgiN	1
KOHAMA_YAEYAMA	person	ningin	1
KUNINAKA_MIYAKO	person	ningin	1
KUROSHIMA_YAEYAMA	person	niNgiN	1
NISHIHARA_MIYAKO	person	ningin	1
SANI_AMAMI	person	niNgiN	1
TOKUWASE	person	CuniNgiN	1
YAEYAMA	person	ningin	1
YAMAZATO_OKINAWAN	person	niNZiN	1
JAPANESE_2	person	hito	2
JAPANESE_KYOTO	person	hito	2
JAPANESE	person	hito	2
NISHIHARA_MIYAKO	person	hitu	2
TAKARAJIMA_JAPANESE	person	hito	2
TAKETOMI_YAEYAMA	person	hitu	2
TOKYO_JAPANESE	person	hito	2
FUKUSATO_MIYAKO	person	ps3tu	3
HATERUMA_YAEYAMA	person	p3tu	3
KABIRA_YAEYAMA	person	p3tu	3
KOHAMA_YAEYAMA	person	p3tu	3
KOMI_YAEYAMA	person	pitu	3
MIYAKO	person	ps3tu	3
UEHARA_YAEYAMA	person	pusu	3
YAEYAMA	person	pitu	3
YORON	person	piCu	3
NAHA	person	ccu	4
NORTHERN_AMAMI_OSHIMA	person	Cyu	4
SANI_AMAMI	person	7Cu	4
SHURI	person	ccu	4
YONAGUNI	person	tu	4
YONAMINE	person	cu	4
JAPANESE	person	jintai	5
AZA_IRABU_MIYAKO	fish	3zu	1
FUKUSATO_MIYAKO	fish	3zu	1
KABIRA_YAEYAMA	fish	iz3	1
KOHAMA_YAEYAMA	fish	icu	1
KUNINAKA_MIYAKO	fish	3zu	1
KUROSHIMA_YAEYAMA	fish	izu	1
MIYAKO	fish	3zu	1
NISHIHARA_MIYAKO	fish	zu	1
TAKETOMI_YAEYAMA	fish	iZu	1
UEHARA_YAEYAMA	fish	izu	1
YAEYAMA	fish	7izu	1
YAEYAMA	fish	7iz3	1
AKAJIMA_OKINAWAN	fish	iyu	2
HATERUMA_YAEYAMA	fish	yu	2
HIGA_OKINAWAN	fish	iyu	2
IZENA_KUNIGAMI	fish	iyu	2
KAMIKATETSU_KIKAI	fish	yu	2
KOMI_YAEYAMA	fish	iyu	2
NAHA	fish	iyu	2
NORTHERN_AMAMI_OSHIMA	fish	yu	2
SANI_AMAMI	fish	7yu	2
SHURI	fish	iyu	2
TOKUWASE	fish	7yu	2
YAMAZATO_OKINAWAN	fish	iyu	2
YONAGUNI	fish	iyu	2
YONAMINE	fish	yu	2
YORON	fish	iyu	2
JAPANESE_2	fish	sakana	3
JAPANESE_KYOTO	fish	sakana	3
TOKYO_JAPANESE	fish	sakana	3
JAPANESE	fish	uo	4
TAKARAJIMA_JAPANESE	fish	iwo	5
AKAJIMA_OKINAWAN	dog	iN	1
AZA_IRABU_MIYAKO	dog	in	1
FUKUSATO_MIYAKO	dog	in	1
HATERUMA_YAEYAMA	dog	inu	1
HIGA_OKINAWAN	dog	iN	1
IZENA_KUNIGAMI	dog	iN	1
JAPANESE_2	dog	inu	1
JAPANESE_KYOTO	dog	inu	1
JAPANESE	dog	inu	1
KABIRA_YAEYAMA	dog	in	1
KAMIKATETSU_KIKAI	dog	iNga	1
KOHAMA_YAEYAMA	dog	inu	1
KOMI_YAEYAMA	dog	inu	1
KUNINAKA_MIYAKO	dog	in	1
KUROSHIMA_YAEYAMA	dog	iN	1
MIYAKO	dog	in	1
NAHA	dog	in	1
NISHIHARA_MIYAKO	dog	in	1
NORTHERN_AMAMI_OSHIMA	dog	in	1
SANI_AMAMI	dog	iN	1
SHURI	dog	in	1
TAKARAJIMA_JAPANESE	dog	iN	1
TAKETOMI_YAEYAMA	dog	iN	1
TOKUWASE	dog	iN	1
TOKYO_JAPANESE	dog	inu	1
UEHARA_YAEYAMA	dog	in	1
YAEYAMA	dog	in	1
YAMAZATO_OKINAWAN	dog	inu	1
YONAMINE	dog	innukwa	1
YORON	dog	inu	1
AZA_IRABU_MIYAKO	louse	sam	1
FUKUSATO_MIYAKO	louse	s3sam	1
HATERUMA_YAEYAMA	louse	saN	1
IZENA_KUNIGAMI	louse	sami	1
KABIRA_YAEYAMA	louse	s3saN	1
KOHAMA_YAEYAMA	louse	s3san	1
KUNINAKA_MIYAKO	louse	sam	1
KUROSHIMA_YAEYAMA	louse	zaN	1
MIYAKO	louse	ssam	1
NISHIHARA_MIYAKO	louse	san	1
TAKETOMI_YAEYAMA	louse	sisaN	1
UEHARA_YAEYAMA	louse	susaN	1
YAEYAMA	louse	s3san	1
YONAGUNI	louse	CaN	1
YORON	louse	saN	1
AKAJIMA_OKINAWAN	louse	SiraN	2
HIGA_OKINAWAN	louse	Sirami	2
JAPANESE_2	louse	atamajirami	2
JAPANESE_KYOTO	louse	osirami	2
KAMIKATETSU_KIKAI	louse	Sirami	2
KOMI_YAEYAMA	louse	Sirami	2
NAHA	louse	siran	2
NORTHERN_AMAMI_OSHIMA	louse	siran	2
SANI_AMAMI	louse	SiraN	2
SHURI	louse	siran	2
TAKARAJIMA_JAPANESE	louse	Sirami	2
TOKUWASE	louse	SiraN	2
TOKYO_JAPANESE	louse	sirami	2
YONAMINE	louse	sirami	2
AKAJIMA_OKINAWAN	tree	ke	1
AKAJIMA_OKINAWAN	tree	ki	1
AZA_IRABU_MIYAKO	tree	ki	1
FUKUSATO_MIYAKO	tree	ki	1
HATERUMA_YAEYAMA	tree	ki	1
HIGA_OKINAWAN	tree	ki	1
IZENA_KUNIGAMI	tree	ki	1
JAPANESE_2	tree	ki	1
JAPANESE_KYOTO	tree	ki	1
JAPANESE	tree	ki	1
KABIRA_YAEYAMA	tree	ki	1
KAMIKATETSU_KIKAI	tree	hi	1
KOHAMA_YAEYAMA	tree	ki	1
KOMI_YAEYAMA	tree	ki	1
KUNINAKA_MIYAKO	tree	ki	1
KUROSHIMA_YAEYAMA	tree	ki	1
MIYAKO	tree	ki	1
NAHA	tree	ki	1
NISHIHARA_MIYAKO	tree	ki	1
SANI_AMAMI	tree	h3	1
SHURI	tree	ki	1
TAKARAJIMA_JAPANESE	tree	ki	1
TAKETOMI_YAEYAMA	tree	ki	1
TOKUWASE	tree	k3	1
TOKYO_JAPANESE	tree	ki	1
UEHARA_YAEYAMA	tree	ki	1
YAEYAMA	tree	k3	1
YAEYAMA	tree	ki	1
YAMAZATO_OKINAWAN	tree	ki	1
YONAGUNI	tree	ki	1
YONAMINE	tree	ki	1
YORON	tree	hi	1
AZA_IRABU_MIYAKO	leaf	pa	1
FUKUSATO_MIYAKO	leaf	pa	1
HATERUMA_YAEYAMA	leaf	pa	1
IZENA_KUNIGAMI	leaf	pa	1
KABIRA_YAEYAMA	leaf	pa	1
KOHAMA_YAEYAMA	leaf	pa	1
KOMI_YAEYAMA	leaf	pa	1
KUNINAKA_MIYAKO	leaf	pa	1
KUROSHIMA_YAEYAMA	leaf	pa	1
MIYAKO	leaf	pa	1
SANI_AMAMI	leaf	pa	1
TAKETOMI_YAEYAMA	leaf	pa	1
UEHARA_YAEYAMA	leaf	pa	1
YAEYAMA	leaf	pa	1
YONAMINE	leaf	pa	1
YORON	leaf	pa	1
AKAJIMA_OKINAWAN	leaf	ha	2
HIGA_OKINAWAN	leaf	ha	2
JAPANESE_2	leaf	ha	2
JAPANESE_KYOTO	leaf	ha	2
KAMIKATETSU_KIKAI	leaf	ha	2
NAHA	leaf	hwa	2
NISHIHARA_MIYAKO	leaf	ha	2
NORTHERN_AMAMI_OSHIMA	leaf	hwa	2
SHURI	leaf	hwa	2
TAKARAJIMA_JAPANESE	leaf	ha	2
TOKUWASE	leaf	ha	2
TOKYO_JAPANESE	leaf	hapa	2
YAMAZATO_OKINAWAN	leaf	ha	2
YONAGUNI	leaf	ha	2
JAPANESE	leaf	konoha	3
KOHAMA_YAEYAMA	leaf	kinupa	3
KOMI_YAEYAMA	leaf	kinupa	3
AKAJIMA_OKINAWAN	skin	ka	1
AZA_IRABU_MIYAKO	skin	ka	1
FUKUSATO_MIYAKO	skin	ka	1
JAPANESE_2	skin	kawa	1
JAPANESE_KYOTO	skin	kawa	1
JAPANESE	skin	kawa	1
KOHAMA_YAEYAMA	skin	ka	1
MIYAKO	skin	ka	1
NAHA	skin	ka	1
NISHIHARA_MIYAKO	skin	ka	1
NORTHERN_AMAMI_OSHIMA	skin	xo	1
SHURI	skin	ka	1
TAKETOMI_YAEYAMA	skin	ka	1
TOKUWASE	skin	ko	1
TOKYO_JAPANESE	skin	kawa	1
UEHARA_YAEYAMA	skin	ka	1
YAEYAMA	skin	ka	1
YAMAZATO_OKINAWAN	skin	ka	1
YONAGUNI	skin	ka	1
JAPANESE_2	skin	hifu	2
JAPANESE	skin	hifu	2
KUNINAKA_MIYAKO	skin	hifu	2
HATERUMA_YAEYAMA	skin	p3sa	3
HIGA_OKINAWAN	skin	hara	3
KABIRA_YAEYAMA	skin	pada	3
KOMI_YAEYAMA	skin	pada	3
KUROSHIMA_YAEYAMA	skin	pada	3
TAKARAJIMA_JAPANESE	skin	hada	3
SANI_AMAMI	skin	ho	4
YONAMINE	skin	ha	4
YORON	skin	ho	4
IZENA_KUNIGAMI	skin	dunuka	5
AKAJIMA_OKINAWAN	blood	Ci	1
HATERUMA_YAEYAMA	blood	c3	1
HIGA_OKINAWAN	blood	Ci	1
IZENA_KUNIGAMI	blood	Ci	1
JAPANESE_2	blood	Ci	1
JAPANESE_KYOTO	blood	Ci	1
JAPANESE	blood	Ci	1
KABIRA_YAEYAMA	blood	c3	1
KAMIKATETSU_KIKAI	blood	aCi	1
KOHAMA_YAEYAMA	blood	c3	1
KOMI_YAEYAMA	blood	cu	1
KUROSHIMA_YAEYAMA	blood	Si	1
NAHA	blood	ci	1
NORTHERN_AMAMI_OSHIMA	blood	Ci	1
SANI_AMAMI	blood	Ci	1
SHURI	blood	cifi	1
TAKARAJIMA_JAPANESE	blood	Ci	1
TAKETOMI_YAEYAMA	blood	Si	1
TOKUWASE	blood	c3	1
TOKYO_JAPANESE	blood	ci	1
UEHARA_YAEYAMA	blood	si	1
YAEYAMA	blood	c3	1
YAMAZATO_OKINAWAN	blood	Ci	1
YONAGUNI	blood	Ci	1
YONAMINE	blood	ci	1
YORON	blood	Ci	1
AZA_IRABU_MIYAKO	blood	ahac3	2
FUKUSATO_MIYAKO	blood	akac3	2
KUNINAKA_MIYAKO	blood	akac3	2
MIYAKO	blood	akac3	2
NISHIHARA_MIYAKO	blood	akac3	2
AKAJIMA_OKINAWAN	bone	puni	1
AZA_IRABU_MIYAKO	bone	puni	1
FUKUSATO_MIYAKO	bone	puni	1
HATERUMA_YAEYAMA	bone	puni	1
HIGA_OKINAWAN	bone	puni	1
IZENA_KUNIGAMI	bone	puni	1
JAPANESE_2	bone	hone	1
JAPANESE_KYOTO	bone	hone	1
JAPANESE	bone	hone	1
KABIRA_YAEYAMA	bone	puni	1
KAMIKATETSU_KIKAI	bone	puni	1
KOHAMA_YAEYAMA	bone	puni	1
KOMI_YAEYAMA	bone	puni	1
KUNINAKA_MIYAKO	bone	puni	1
KUROSHIMA_YAEYAMA	bone	puni	1
MIYAKO	bone	puni	1
NAHA	bone	huni	1
NISHIHARA_MIYAKO	bone	huni	1
SANI_AMAMI	bone	pun3	1
SHURI	bone	huni	1
TAKARAJIMA_JAPANESE	bone	hone	1
TAKETOMI_YAEYAMA	bone	puni	1
TOKUWASE	bone	puni	1
TOKYO_JAPANESE	bone	hone	1
UEHARA_YAEYAMA	bone	puni	1
YAEYAMA	bone	puni	1
YAMAZATO_OKINAWAN	bone	puni	1
YONAGUNI	bone	huni	1
YONAMINE	bone	puni	1
YORON	bone	puni	1
NORTHERN_AMAMI_OSHIMA	bone	xobe	2
AKAJIMA_OKINAWAN	horn	cunu	1
AKAJIMA_OKINAWAN	horn	Cini	1
AZA_IRABU_MIYAKO	horn	c3nu	1
FUKUSATO_MIYAKO	horn	c3mu	1
HATERUMA_YAEYAMA	horn	Sino	1
HIGA_OKINAWAN	horn	kunu	1
IZENA_KUNIGAMI	horn	CiN	1
JAPANESE_2	horn	cuno	1
JAPANESE_KYOTO	horn	cuno	1
JAPANESE	horn	cuno	1
KABIRA_YAEYAMA	horn	c3nu	1
KAMIKATETSU_KIKAI	horn	cunu	1
KOHAMA_YAEYAMA	horn	c3nu	1
KOMI_YAEYAMA	horn	cunu	1
KUNINAKA_MIYAKO	horn	c3nu	1
KUROSHIMA_YAEYAMA	horn	Sinu	1
MIYAKO	horn	c3nu	1
NAHA	horn	cinu	1
NISHIHARA_MIYAKO	horn	c3nu	1
SANI_AMAMI	horn	cunu	1
SHURI	horn	Siu	1
TAKARAJIMA_JAPANESE	horn	cuno	1
TAKETOMI_YAEYAMA	horn	sunu	1
TOKUWASE	horn	Cino	1
TOKYO_JAPANESE	horn	cuno	1
YAEYAMA	horn	c3nu	1
YAMAZATO_OKINAWAN	horn	Cinu	1
YONAMINE	horn	cinu	1
YORON	horn	Cinu	1
YONAGUNI	horn	nuN	2
AKAJIMA_OKINAWAN	ear	mimi	1
AZA_IRABU_MIYAKO	ear	mim	1
FUKUSATO_MIYAKO	ear	mim	1
HIGA_OKINAWAN	ear	mimi	1
IZENA_KUNIGAMI	ear	minupa	1
JAPANESE_KYOTO	ear	mimi	1
JAPANESE	ear	mimi	1
KABIRA_YAEYAMA	ear	miN	1
KAMIKATETSU_KIKAI	ear	mimi	1
KOHAMA_YAEYAMA	ear	min	1
KOMI_YAEYAMA	ear	mindabu	1
KUNINAKA_MIYAKO	ear	mim	1
KUROSHIMA_YAEYAMA	ear	miN	1
MIYAKO	ear	mim	1
NAHA	ear	mimi	1
NISHIHARA_MIYAKO	ear	mim	1
NORTHERN_AMAMI_OSHIMA	ear	min	1
SANI_AMAMI	ear	miN	1
SHURI	ear	mimi	1
TAKARAJIMA_JAPANESE	ear	mimi	1
TAKETOMI_YAEYAMA	ear	miN	1
TOKUWASE	ear	miN	1
TOKYO_JAPANESE	ear	mimi	1
UEHARA_YAEYAMA	ear	miN	1
YAEYAMA	ear	min	1
YAMAZATO_OKINAWAN	ear	mimi	1
YONAGUNI	ear	miN	1
YONAMINE	ear	mimi	1
YORON	ear	miN	1
HATERUMA_YAEYAMA	ear	misikurumiN	2
JAPANESE_2	ear	jida	3
AKAJIMA_OKINAWAN	eye	me	1
AZA_IRABU_MIYAKO	eye	mi	1
FUKUSATO_MIYAKO	eye	mi	1
HATERUMA_YAEYAMA	eye	miN	1
HIGA_OKINAWAN	eye	mi	1
IZENA_KUNIGAMI	eye	mi	1
JAPANESE_2	eye	me	1
JAPANESE_KYOTO	eye	me	1
JAPANESE	eye	me	1
KABIRA_YAEYAMA	eye	mi	1
KAMIKATETSU_KIKAI	eye	mi	1
KOHAMA_YAEYAMA	eye	mi	1
KOMI_YAEYAMA	eye	mi	1
KUNINAKA_MIYAKO	eye	mi	1
KUROSHIMA_YAEYAMA	eye	mi	1
MIYAKO	eye	mi	1
NAHA	eye	mui	1
NISHIHARA_MIYAKO	eye	mi	1
NORTHERN_AMAMI_OSHIMA	eye	m3	1
SANI_AMAMI	eye	m3	1
SHURI	eye	mui	1
TAKARAJIMA_JAPANESE	eye	me	1
TAKETOMI_YAEYAMA	eye	mi	1
TOKUWASE	eye	m3	1
TOKYO_JAPANESE	eye	me	1
UEHARA_YAEYAMA	eye	mi	1
YAEYAMA	eye	mi	1
YAMAZATO_OKINAWAN	eye	mi	1
YONAGUNI	eye	mi	1
YONAMINE	eye	mi	1
YORON	eye	mi	1
AKAJIMA_OKINAWAN	nose	hana	1
AZA_IRABU_MIYAKO	nose	pana	1
FUKUSATO_MIYAKO	nose	pana	1
HATERUMA_YAEYAMA	nose	phana	1
HIGA_OKINAWAN	nose	hana	1
IZENA_KUNIGAMI	nose	pana	1
JAPANESE_2	nose	hana	1
JAPANESE_KYOTO	nose	hana	1
JAPANESE	nose	hana	1
KABIRA_YAEYAMA	nose	pana	1
KAMIKATETSU_KIKAI	nose	hana	1
KOHAMA_YAEYAMA	nose	pana	1
KOMI_YAEYAMA	nose	pana	1
KUNINAKA_MIYAKO	nose	pana	1
KUROSHIMA_YAEYAMA	nose	pana	1
MIYAKO	nose	pana	1
NAHA	nose	hana	1
NISHIHARA_MIYAKO	nose	hana	1
NORTHERN_AMAMI_OSHIMA	nose	hana	1
SANI_AMAMI	nose	pana	1
SHURI	nose	hana	1
TAKARAJIMA_JAPANESE	nose	hana	1
TAKETOMI_YAEYAMA	nose	hana	1
TOKUWASE	nose	hana	1
TOKYO_JAPANESE	nose	hana	1
UEHARA_YAEYAMA	nose	pana	1
YAEYAMA	nose	hana	1
YAMAZATO_OKINAWAN	nose	hana	1
YONAGUNI	nose	hanaburu	1
YONAMINE	nose	pana	1
YORON	nose	pana	1
AZA_IRABU_MIYAKO	tooth	pa	1
FUKUSATO_MIYAKO	tooth	pa	1
HATERUMA_YAEYAMA	tooth	pan	1
IZENA_KUNIGAMI	tooth	pa	1
KABIRA_YAEYAMA	tooth	pa	1
KOHAMA_YAEYAMA	tooth	pa	1
KOMI_YAEYAMA	tooth	pa	1
KUNINAKA_MIYAKO	tooth	pa	1
KUROSHIMA_YAEYAMA	tooth	pa	1
MIYAKO	tooth	pa	1
NISHIHARA_MIYAKO	tooth	pa	1
SANI_AMAMI	tooth	pa	1
TAKETOMI_YAEYAMA	tooth	pa	1
UEHARA_YAEYAMA	tooth	pa	1
YAEYAMA	tooth	pa	1
YONAMINE	tooth	pa	1
YORON	tooth	pa	1
AKAJIMA_OKINAWAN	tooth	ha	2
HIGA_OKINAWAN	tooth	ha	2
JAPANESE_2	tooth	ha	2
JAPANESE_KYOTO	tooth	ha	2
JAPANESE	tooth	ha	2
KAMIKATETSU_KIKAI	tooth	ha	2
NAHA	tooth	ha	2
NORTHERN_AMAMI_OSHIMA	tooth	hwa	2
SHURI	tooth	ha	2
TAKARAJIMA_JAPANESE	tooth	ha	2
TOKUWASE	tooth	ha	2
TOKYO_JAPANESE	tooth	ha	2
YAMAZATO_OKINAWAN	tooth	ha	2
YONAGUNI	tooth	ha	2
AZA_IRABU_MIYAKO	tongue	s3ta	1
FUKUSATO_MIYAKO	tongue	s3da	1
HATERUMA_YAEYAMA	tongue	s3ta	1
IZENA_KUNIGAMI	tongue	siCa	1
JAPANESE_2	tongue	Sita	1
JAPANESE_KYOTO	tongue	sita	1
JAPANESE	tongue	Sita	1
KABIRA_YAEYAMA	tongue	s3ta	1
KOHAMA_YAEYAMA	tongue	s3ta	1
KOMI_YAEYAMA	tongue	s3ta	1
KUNINAKA_MIYAKO	tongue	s3ta	1
MIYAKO	tongue	s3da	1
NISHIHARA_MIYAKO	tongue	ta	1
TAKARAJIMA_JAPANESE	tongue	Sita	1
TAKETOMI_YAEYAMA	tongue	Sita	1
TOKYO_JAPANESE	tongue	sita	1
UEHARA_YAEYAMA	tongue	Sita	1
YAEYAMA	tongue	s3ta	1
YONAGUNI	tongue	ta	1
YORON	tongue	SiCa	1
AKAJIMA_OKINAWAN	tongue	Siba	2
HIGA_OKINAWAN	tongue	suba	2
KAMIKATETSU_KIKAI	tongue	suba	2
KUROSHIMA_YAEYAMA	tongue	Siba	2
NAHA	tongue	siba	2
NORTHERN_AMAMI_OSHIMA	tongue	s3ba	2
SANI_AMAMI	tongue	suba	2
SHURI	tongue	Siba	2
TOKUWASE	tongue	Siba	2
YAMAZATO_OKINAWAN	tongue	Siba	2
YONAMINE	tongue	suba	2
AZA_IRABU_MIYAKO	knee	c3gus3	1
FUKUSATO_MIYAKO	knee	c3gus3	1
KABIRA_YAEYAMA	knee	c3bus3	1
KOMI_YAEYAMA	knee	cumusu	1
KUROSHIMA_YAEYAMA	knee	subuSi	1
MIYAKO	knee	c3gus3	1
NISHIHARA_MIYAKO	knee	c3gus3	1
TAKARAJIMA_JAPANESE	knee	cubuSi	1
TAKETOMI_YAEYAMA	knee	subuSi	1
YAEYAMA	knee	cubus3	1
YONAGUNI	knee	nbuCi	1
JAPANESE_2	knee	hiza	2
JAPANESE_KYOTO	knee	hiza	2
JAPANESE	knee	hiza	2
KAMIKATETSU_KIKAI	knee	hiji	2
KAMIKATETSU_KIKAI	knee	hiZi	2
KUNINAKA_MIYAKO	knee	ps3c3	2
SANI_AMAMI	knee	piza	2
TOKYO_JAPANESE	knee	hiza	2
AKAJIMA_OKINAWAN	knee	cuNSi	3
HIGA_OKINAWAN	knee	CiNSi	3
IZENA_KUNIGAMI	knee	CinSi	3
NAHA	knee	cinsi	3
SHURI	knee	cinsi	3
UEHARA_YAEYAMA	knee	Sini	3
YAMAZATO_OKINAWAN	knee	CiNSi	3
YONAMINE	knee	cinsi	3
YORON	knee	CiNSi	3
HATERUMA_YAEYAMA	knee	panuyuN	4
KOHAMA_YAEYAMA	knee	painus3ni	4
TOKUWASE	knee	magai	5
TOKUWASE	knee	guki	6
AKAJIMA_OKINAWAN	hand	te	1
AZA_IRABU_MIYAKO	hand	ti	1
FUKUSATO_MIYAKO	hand	ti	1
HATERUMA_YAEYAMA	hand	s3	1
HIGA_OKINAWAN	hand	ti	1
IZENA_KUNIGAMI	hand	ti	1
JAPANESE_2	hand	te	1
JAPANESE_KYOTO	hand	te	1
JAPANESE	hand	te	1
KABIRA_YAEYAMA	hand	ti	1
KAMIKATETSU_KIKAI	hand	ti	1
KOHAMA_YAEYAMA	hand	ti	1
KOMI_YAEYAMA	hand	ti	1
KUNINAKA_MIYAKO	hand	ti	1
KUROSHIMA_YAEYAMA	hand	ti	1
MIYAKO	hand	ti	1
NAHA	hand	ti	1
NISHIHARA_MIYAKO	hand	ti	1
NORTHERN_AMAMI_OSHIMA	hand	t3	1
SANI_AMAMI	hand	t3	1
SHURI	hand	ti	1
TAKARAJIMA_JAPANESE	hand	te	1
TAKETOMI_YAEYAMA	hand	ti	1
TOKUWASE	hand	t3	1
TOKYO_JAPANESE	hand	te	1
UEHARA_YAEYAMA	hand	ti	1
YAEYAMA	hand	ti	1
YAMAZATO_OKINAWAN	hand	ti	1
YONAGUNI	hand	ti	1
YONAMINE	hand	ti	1
YORON	hand	ti	1
AKAJIMA_OKINAWAN	breasts	ni	1
HIGA_OKINAWAN	breasts	ni	1
KABIRA_YAEYAMA	breasts	ni	1
KUROSHIMA_YAEYAMA	breasts	ni	1
NAHA	breasts	nni	1
SHURI	breasts	nni	1
TAKETOMI_YAEYAMA	breasts	nuCi	1
UEHARA_YAEYAMA	breasts	ni	1
YAEYAMA	breasts	7nni	1
YAMAZATO_OKINAWAN	breasts	ni	1
YONAMINE	breasts	ni	1
JAPANESE_KYOTO	breasts	mune	2
JAPANESE	breasts	mune	2
KAMIKATETSU_KIKAI	breasts	muni	2
NORTHERN_AMAMI_OSHIMA	breasts	mun3	2
TAKARAJIMA_JAPANESE	breasts	mune	2
TOKUWASE	breasts	muni	2
TOKYO_JAPANESE	breasts	mune	2
AKAJIMA_OKINAWAN	breasts	Ci	3
HATERUMA_YAEYAMA	breasts	c3	3
JAPANESE_2	breasts	CiCi	3
KABIRA_YAEYAMA	breasts	c3	3
KAMIKATETSU_KIKAI	breasts	Ci	3
KOMI_YAEYAMA	breasts	c3	3
KUROSHIMA_YAEYAMA	breasts	Si	3
MIYAKO	breasts	c3s3	3
NISHIHARA_MIYAKO	breasts	c3	3
SANI_AMAMI	breasts	Ci	3
TAKETOMI_YAEYAMA	breasts	CiCe	3
TOKUWASE	breasts	c3	3
UEHARA_YAEYAMA	breasts	Si	3
YAEYAMA	breasts	c3	3
YAMAZATO_OKINAWAN	breasts	Ci	3
YONAGUNI	breasts	Ci	3
AZA_IRABU_MIYAKO	breasts	miuc3	4
FUKUSATO_MIYAKO	breasts	migu	4
FUKUSATO_MIYAKO	breasts	mivc3	4
KOHAMA_YAEYAMA	breasts	minonc3	4
KOMI_YAEYAMA	breasts	minucu	4
KUNINAKA_MIYAKO	breasts	miuc3	4
NISHIHARA_MIYAKO	breasts	miuc3	4
IZENA_KUNIGAMI	breasts	niguCi	5
SANI_AMAMI	breasts	niguCi	5
YORON	breasts	niguCi	5
HIGA_OKINAWAN	breasts	Cibukwa	6
JAPANESE_2	breasts	oppai	7
KOHAMA_YAEYAMA	breasts	Cama	8
AKAJIMA_OKINAWAN	liver	kimu	1
AKAJIMA_OKINAWAN	liver	Cimu	1
AZA_IRABU_MIYAKO	liver	c3mu	1
FUKUSATO_MIYAKO	liver	ks3mu	1
HIGA_OKINAWAN	liver	Cimu	1
IZENA_KUNIGAMI	liver	Cimu	1
JAPANESE_2	liver	kimo	1
JAPANESE_KYOTO	liver	kimo	1
KABIRA_YAEYAMA	liver	k3mu	1
KAMIKATETSU_KIKAI	liver	Cimu	1
KOHAMA_YAEYAMA	liver	k3mu	1
KOMI_YAEYAMA	liver	k3mu	1
KUNINAKA_MIYAKO	liver	c3mu	1
MIYAKO	liver	k3mu	1
NAHA	liver	cimu	1
NISHIHARA_MIYAKO	liver	c3mu	1
NORTHERN_AMAMI_OSHIMA	liver	kimo	1
SANI_AMAMI	liver	kyo	1
SHURI	liver	cimu	1
TAKARAJIMA_JAPANESE	liver	kimo	1
TAKETOMI_YAEYAMA	liver	Sumu	1
TOKUWASE	liver	kimu	1
TOKYO_JAPANESE	liver	kimo	1
UEHARA_YAEYAMA	liver	kimu	1
YAEYAMA	liver	k3mu	1
YAMAZATO_OKINAWAN	liver	Cimu	1
YONAGUNI	liver	Cimu	1
YONAMINE	liver	cimul	1
YORON	liver	kimu	1
JAPANESE_2	liver	kanzo	2
AKAJIMA_OKINAWAN	drink	numuN	1
AZA_IRABU_MIYAKO	drink	num	1
FUKUSATO_MIYAKO	drink	num	1
HATERUMA_YAEYAMA	drink	numuN	1
HIGA_OKINAWAN	drink	numiN	1
IZENA_KUNIGAMI	drink	nunuN	1
JAPANESE_2	drink	nomu	1
JAPANESE_KYOTO	drink	nomu	1
JAPANESE	drink	nomu	1
KABIRA_YAEYAMA	drink	numi	1
KAMIKATETSU_KIKAI	drink	numiN	1
KOHAMA_YAEYAMA	drink	numun	1
KOMI_YAEYAMA	drink	numu	1
KUNINAKA_MIYAKO	drink	num	1
KUROSHIMA_YAEYAMA	drink	numi	1
MIYAKO	drink	num	1
NAHA	drink	numun	1
NISHIHARA_MIYAKO	drink	num	1
NORTHERN_AMAMI_OSHIMA	drink	num	1
SANI_AMAMI	drink	nuyuN	1
SHURI	drink	nunlun	1
TAKETOMI_YAEYAMA	drink	numuN	1
TOKUWASE	drink	numyuN	1
TOKYO_JAPANESE	drink	nomu	1
UEHARA_YAEYAMA	drink	numu	1
YAEYAMA	drink	numi	1
YAEYAMA	drink	nun	1
YAMAZATO_OKINAWAN	drink	numi	1
YONAGUNI	drink	numuN	1
YONAMINE	drink	numin	1
YORON	drink	numyuN	1
JAPANESE	drink	su	2
AKAJIMA_OKINAWAN	see	miN	1
AZA_IRABU_MIYAKO	see	mil	1
FUKUSATO_MIYAKO	see	mi	1
HATERUMA_YAEYAMA	see	miruN	1
HIGA_OKINAWAN	see	miN	1
JAPANESE_2	see	mieru	1
JAPANESE_2	see	miru	1
JAPANESE_KYOTO	see	miru	1
JAPANESE	see	mi	1
KAMIKATETSU_KIKAI	see	miriN	1
KOHAMA_YAEYAMA	see	miruN	1
KOMI_YAEYAMA	see	miruN	1
KUNINAKA_MIYAKO	see	mi	1
KUROSHIMA_YAEYAMA	see	miri	1
MIYAKO	see	mi3	1
NISHIHARA_MIYAKO	see	midus	1
NORTHERN_AMAMI_OSHIMA	see	mi	1
TAKETOMI_YAEYAMA	see	midura	1
TOKYO_JAPANESE	see	miru	1
UEHARA_YAEYAMA	see	miru	1
YAEYAMA	see	mi	1
YAEYAMA	see	miru	1
YAMAZATO_OKINAWAN	see	miyu	1
YONAMINE	see	myun	1
YORON	see	myuN	1
IZENA_KUNIGAMI	see	nuN	2
NAHA	see	nnzun	2
SANI_AMAMI	see	nyuN	2
SANI_AMAMI	see	5uN	2
SHURI	see	nnzun	2
TOKUWASE	see	nyuN	2
TOKUWASE	see	5uN	2
YONAGUNI	see	nuN	2
JAPANESE	see	menkaisu	3
FUKUSATO_MIYAKO	hear	ks3ks3	1
HATERUMA_YAEYAMA	hear	s3kuN	1
HATERUMA_YAEYAMA	hear	sukuN	1
KABIRA_YAEYAMA	hear	s3ku	1
KOHAMA_YAEYAMA	hear	s3k3n	1
KOHAMA_YAEYAMA	hear	s3kun	1
KOMI_YAEYAMA	hear	s3ki	1
KUROSHIMA_YAEYAMA	hear	suku	1
UEHARA_YAEYAMA	hear	Siku	1
YAEYAMA	hear	s3ku	1
AZA_IRABU_MIYAKO	hear	c3fu	2
KUNINAKA_MIYAKO	hear	c3fu	2
NISHIHARA_MIYAKO	hear	cifu	2
AKAJIMA_OKINAWAN	hear	kiCuN	3
HIGA_OKINAWAN	hear	CicuN	3
IZENA_KUNIGAMI	hear	CiCuN	3
JAPANESE_2	hear	kikoeru	3
JAPANESE_2	hear	kiku	3
JAPANESE_KYOTO	hear	kiku	3
JAPANESE	hear	kiku	3
KAMIKATETSU_KIKAI	hear	CiCiN	3
MIYAKO	hear	k3k3	3
NAHA	hear	cicun	3
NISHIHARA_MIYAKO	hear	cici	3
SANI_AMAMI	hear	kikyuN	3
SHURI	hear	cicun	3
TOKUWASE	hear	kikyuN	3
TOKYO_JAPANESE	hear	kiku	3
YAMAZATO_OKINAWAN	hear	CiCu	3
YONAGUNI	hear	kuN	3
YONAMINE	hear	hicun	3
YORON	hear	kikyuN	3
NORTHERN_AMAMI_OSHIMA	hear	hirax	4
TAKETOMI_YAEYAMA	hear	hikidura	5
HIGA_OKINAWAN	die	maisuN	1
IZENA_KUNIGAMI	die	masuN	1
KABIRA_YAEYAMA	die	maras3	1
AKAJIMA_OKINAWAN	die	SinuN	2
AZA_IRABU_MIYAKO	die	s3n	2
FUKUSATO_MIYAKO	die	s3m	2
HATERUMA_YAEYAMA	die	s3nuN	2
JAPANESE_2	die	Sibo	2
JAPANESE_2	die	Sinu	2
JAPANESE_KYOTO	die	sinu	2
JAPANESE	die	Sinu	2
KABIRA_YAEYAMA	die	s3n	2
KAMIKATETSU_KIKAI	die	siN	2
KOHAMA_YAEYAMA	die	s3nun	2
KOMI_YAEYAMA	die	Sinu	2
KUNINAKA_MIYAKO	die	s3n3	2
KUROSHIMA_YAEYAMA	die	Sini	2
MIYAKO	die	s3n	2
NAHA	die	sinun	2
NISHIHARA_MIYAKO	die	s3n	2
NORTHERN_AMAMI_OSHIMA	die	simy	2
SANI_AMAMI	die	SinuN	2
SHURI	die	Sinun	2
TAKETOMI_YAEYAMA	die	SinuN	2
TOKYO_JAPANESE	die	sinu	2
UEHARA_YAEYAMA	die	Sinu	2
YAEYAMA	die	Sinu	2
YAMAZATO_OKINAWAN	die	Sini	2
YONAGUNI	die	niruN	2
YONAMINE	die	siniun	2
YORON	die	SinyuN	2
YORON	die	Si5uN	2
JAPANESE	die	kare	3
AKAJIMA_OKINAWAN	come	CoN	1
HATERUMA_YAEYAMA	come	kuN	1
HIGA_OKINAWAN	come	cuN	1
IZENA_KUNIGAMI	come	CuN	1
JAPANESE	come	ku	1
JAPANESE	come	yuku	1
KABIRA_YAEYAMA	come	k3	1
KABIRA_YAEYAMA	come	k3N	1
KAMIKATETSU_KIKAI	come	SiN	1
KOHAMA_YAEYAMA	come	kuN	1
KOMI_YAEYAMA	come	kun	1
NAHA	come	cun	1
SANI_AMAMI	come	kyuN	1
SHURI	come	cun	1
TAKETOMI_YAEYAMA	come	kuN	1
TOKUWASE	come	moyuN	1
TOKUWASE	come	kyuN	1
UEHARA_YAEYAMA	come	ku	1
YAEYAMA	come	ki	1
YAMAZATO_OKINAWAN	come	Cu	1
YONAGUNI	come	kuN	1
YONAMINE	come	sun	1
YORON	come	kyuN	1
JAPANESE_2	come	kuru	2
JAPANESE_KYOTO	come	kuru	2
KUROSHIMA_YAEYAMA	come	puru	2
NORTHERN_AMAMI_OSHIMA	come	xuri	2
TOKYO_JAPANESE	come	kuru	2
FUKUSATO_MIYAKO	come	ks3s3	3
MIYAKO	come	ks3s3	3
YAEYAMA	come	ks3	3
NISHIHARA_MIYAKO	come	fu	4
AKAJIMA_OKINAWAN	sun	tira	1
AZA_IRABU_MIYAKO	sun	tida	1
FUKUSATO_MIYAKO	sun	tida	1
HATERUMA_YAEYAMA	sun	Sina	1
HIGA_OKINAWAN	sun	tira	1
IZENA_KUNIGAMI	sun	tida	1
JAPANESE_2	sun	taiyo	1
JAPANESE	sun	taiyo	1
KABIRA_YAEYAMA	sun	tida	1
KAMIKATETSU_KIKAI	sun	tida	1
KOHAMA_YAEYAMA	sun	Cinda	1
KOMI_YAEYAMA	sun	Cida	1
KOMI_YAEYAMA	sun	tida	1
KUNINAKA_MIYAKO	sun	tida	1
KUROSHIMA_YAEYAMA	sun	tida	1
MIYAKO	sun	tida	1
NAHA	sun	tira	1
NISHIHARA_MIYAKO	sun	tida	1
SANI_AMAMI	sun	tida	1
SANI_AMAMI	sun	tidan	1
SHURI	sun	tida	1
TAKARAJIMA_JAPANESE	sun	teNdo	1
TAKETOMI_YAEYAMA	sun	tida	1
TOKUWASE	sun	tida	1
TOKUWASE	sun	tidaganas3	1
UEHARA_YAEYAMA	sun	tida	1
YAEYAMA	sun	tida	1
YAMAZATO_OKINAWAN	sun	tira	1
YONAGUNI	sun	tidaN	1
YONAMINE	sun	tida	1
YORON	sun	tida	1
JAPANESE_KYOTO	sun	ohisan	2
TOKYO_JAPANESE	sun	ohisEmE	2
JAPANESE_2	sun	hi	3
AKAJIMA_OKINAWAN	star	puSi	1
AZA_IRABU_MIYAKO	star	pus3	1
HATERUMA_YAEYAMA	star	puc3	1
HATERUMA_YAEYAMA	star	pucu	1
HIGA_OKINAWAN	star	puSi	1
IZENA_KUNIGAMI	star	puSi	1
JAPANESE_2	star	hoSi	1
JAPANESE_KYOTO	star	hosi	1
JAPANESE	star	hoSi	1
KABIRA_YAEYAMA	star	pus3	1
KAMIKATETSU_KIKAI	star	puSi	1
KOHAMA_YAEYAMA	star	puc3	1
KOMI_YAEYAMA	star	pus3	1
KOMI_YAEYAMA	star	tinupus3	1
KUNINAKA_MIYAKO	star	pus3	1
KUROSHIMA_YAEYAMA	star	puSi	1
MIYAKO	star	pusu	1
NAHA	star	husi	1
NISHIHARA_MIYAKO	star	husi	1
NORTHERN_AMAMI_OSHIMA	star	husi	1
SANI_AMAMI	star	puSi	1
SHURI	star	husi	1
TAKARAJIMA_JAPANESE	star	hoSi	1
TAKETOMI_YAEYAMA	star	puSi	1
TOKUWASE	star	puSi	1
TOKYO_JAPANESE	star	hosi	1
UEHARA_YAEYAMA	star	puSi	1
YAEYAMA	star	puc3	1
YAMAZATO_OKINAWAN	star	puSi	1
YONAGUNI	star	huCi	1
YONAMINE	star	pusi	1
YORON	star	puSi	1
FUKUSATO_MIYAKO	star	p3ka3	2
AKAJIMA_OKINAWAN	water	miZi	1
AZA_IRABU_MIYAKO	water	mic3	1
FUKUSATO_MIYAKO	water	mic3	1
HATERUMA_YAEYAMA	water	mic3	1
HIGA_OKINAWAN	water	miZi	1
IZENA_KUNIGAMI	water	miZi	1
JAPANESE_2	water	mizu	1
JAPANESE_KYOTO	water	mizu	1
JAPANESE	water	mizu	1
KABIRA_YAEYAMA	water	mic3	1
KAMIKATETSU_KIKAI	water	midu	1
KOHAMA_YAEYAMA	water	mincu	1
KOMI_YAEYAMA	water	micu	1
KUNINAKA_MIYAKO	water	mic3	1
KUROSHIMA_YAEYAMA	water	miji	1
MIYAKO	water	mic3	1
NAHA	water	mizi	1
NISHIHARA_MIYAKO	water	mici	1
NORTHERN_AMAMI_OSHIMA	water	m3z3	1
SANI_AMAMI	water	muz3	1
SHURI	water	miZi	1
TAKARAJIMA_JAPANESE	water	micu	1
TAKETOMI_YAEYAMA	water	miji	1
TOKUWASE	water	miz3	1
TOKYO_JAPANESE	water	mizu	1
UEHARA_YAEYAMA	water	miji	1
YAEYAMA	water	micu	1
YAMAZATO_OKINAWAN	water	miZi	1
YONAGUNI	water	miN	1
YONAMINE	water	mizi	1
YORON	water	miji	1
AKAJIMA_OKINAWAN	stone	iSi	1
AZA_IRABU_MIYAKO	stone	is3	1
FUKUSATO_MIYAKO	stone	is3	1
HATERUMA_YAEYAMA	stone	isi	1
HIGA_OKINAWAN	stone	iSi	1
IZENA_KUNIGAMI	stone	iSi	1
JAPANESE_2	stone	iSu	1
JAPANESE_KYOTO	stone	isi	1
JAPANESE	stone	iSi	1
KABIRA_YAEYAMA	stone	his3	1
KAMIKATETSU_KIKAI	stone	iSi	1
KOHAMA_YAEYAMA	stone	iSi	1
KOMI_YAEYAMA	stone	iSi	1
KUNINAKA_MIYAKO	stone	is3	1
KUROSHIMA_YAEYAMA	stone	iSi	1
MIYAKO	stone	is3	1
NAHA	stone	isi	1
NISHIHARA_MIYAKO	stone	is3	1
NORTHERN_AMAMI_OSHIMA	stone	isi	1
SANI_AMAMI	stone	iSi	1
SHURI	stone	isi	1
TAKARAJIMA_JAPANESE	stone	iSi	1
TAKETOMI_YAEYAMA	stone	iSi	1
TOKUWASE	stone	iSi	1
TOKYO_JAPANESE	stone	isi	1
UEHARA_YAEYAMA	stone	iSi	1
YAEYAMA	stone	7iSi	1
YAMAZATO_OKINAWAN	stone	iSi	1
YAMAZATO_OKINAWAN	stone	Si	1
YONAGUNI	stone	iCi	1
YONAMINE	stone	isi	1
YORON	stone	iSi	1
JAPANESE_2	stone	iwa	2
JAPANESE	stone	koiSisekizai	3
AZA_IRABU_MIYAKO	fire	umac3	1
FUKUSATO_MIYAKO	fire	umac3	1
IZENA_KUNIGAMI	fire	maCi	1
KAMIKATETSU_KIKAI	fire	umacu	1
KUNINAKA_MIYAKO	fire	umac3	1
MIYAKO	fire	umac3	1
NISHIHARA_MIYAKO	fire	umac3	1
NORTHERN_AMAMI_OSHIMA	fire	maC3	1
NORTHERN_AMAMI_OSHIMA	fire	waC3	1
SANI_AMAMI	fire	macu	1
TOKUWASE	fire	mac3	1
YORON	fire	maCi	1
AKAJIMA_OKINAWAN	fire	Si	2
HIGA_OKINAWAN	fire	Si	2
JAPANESE_2	fire	hi	2
JAPANESE_KYOTO	fire	hi	2
JAPANESE	fire	hi	2
NAHA	fire	hi	2
SHURI	fire	hwi	2
TAKARAJIMA_JAPANESE	fire	hi	2
TOKYO_JAPANESE	fire	hi	2
YAMAZATO_OKINAWAN	fire	Si	2
YONAGUNI	fire	Ci	2
HATERUMA_YAEYAMA	fire	p3	3
KABIRA_YAEYAMA	fire	p3	3
KOHAMA_YAEYAMA	fire	p3	3
KOMI_YAEYAMA	fire	p3	3
KUROSHIMA_YAEYAMA	fire	pi	3
TAKETOMI_YAEYAMA	fire	pi	3
UEHARA_YAEYAMA	fire	pi	3
YAEYAMA	fire	p3	3
YONAMINE	fire	iri	4
AKAJIMA_OKINAWAN	path	miCi	1
AZA_IRABU_MIYAKO	path	mc3	1
FUKUSATO_MIYAKO	path	mc3	1
HATERUMA_YAEYAMA	path	misuna	1
HIGA_OKINAWAN	path	miCi	1
IZENA_KUNIGAMI	path	miCi	1
JAPANESE_2	path	miCi	1
JAPANESE_KYOTO	path	miCi	1
JAPANESE	path	komiCi	1
KABIRA_YAEYAMA	path	mic3	1
KAMIKATETSU_KIKAI	path	miCi	1
KOHAMA_YAEYAMA	path	mic3	1
KOMI_YAEYAMA	path	micu	1
KUNINAKA_MIYAKO	path	mc3	1
KUROSHIMA_YAEYAMA	path	miCi	1
MIYAKO	path	mcu	1
NAHA	path	mici	1
NISHIHARA_MIYAKO	path	nc3	1
NORTHERN_AMAMI_OSHIMA	path	miCi	1
SANI_AMAMI	path	miCi	1
SHURI	path	mici	1
TAKARAJIMA_JAPANESE	path	miCi	1
TAKETOMI_YAEYAMA	path	miCi	1
TOKUWASE	path	miCi	1
TOKYO_JAPANESE	path	mici	1
UEHARA_YAEYAMA	path	miCi	1
YAEYAMA	path	mic3	1
YAMAZATO_OKINAWAN	path	miCi	1
YONAGUNI	path	amiti	1
YONAMINE	path	miei	1
YORON	path	miCina	1
JAPANESE_2	path	roji	2
JAPANESE	path	hodo	3
TAKARAJIMA_JAPANESE	path	doro	4
AKAJIMA_OKINAWAN	mountain	yama	1
AZA_IRABU_MIYAKO	mountain	yama	1
FUKUSATO_MIYAKO	mountain	yama	1
HATERUMA_YAEYAMA	mountain	yama	1
HIGA_OKINAWAN	mountain	yama	1
IZENA_KUNIGAMI	mountain	yama	1
JAPANESE_2	mountain	yama	1
JAPANESE_KYOTO	mountain	yama	1
JAPANESE	mountain	yama	1
KABIRA_YAEYAMA	mountain	yama	1
KAMIKATETSU_KIKAI	mountain	yama	1
KOHAMA_YAEYAMA	mountain	yama	1
KOMI_YAEYAMA	mountain	yama	1
KUNINAKA_MIYAKO	mountain	yama	1
KUROSHIMA_YAEYAMA	mountain	yama	1
MIYAKO	mountain	jama	1
NISHIHARA_MIYAKO	mountain	yama	1
SANI_AMAMI	mountain	ya	1
TAKARAJIMA_JAPANESE	mountain	yama	1
TAKETOMI_YAEYAMA	mountain	yama	1
TOKUWASE	mountain	yama	1
TOKYO_JAPANESE	mountain	yEmE	1
UEHARA_YAEYAMA	mountain	yama	1
YAEYAMA	mountain	yama	1
YAMAZATO_OKINAWAN	mountain	yama	1
YONAGUNI	mountain	dama	1
YONAMINE	mountain	yama	1
YORON	mountain	yama	1
NAHA	mountain	mui	2
SHURI	mountain	mui	2
JAPANESE_2	mountain	oka	3
KOHAMA_YAEYAMA	mountain	takinucunc3	4
AKAJIMA_OKINAWAN	night	yuru	1
AZA_IRABU_MIYAKO	night	yulnal	1
HATERUMA_YAEYAMA	night	yuru	1
HIGA_OKINAWAN	night	yuru	1
IZENA_KUNIGAMI	night	yuru	1
JAPANESE_2	night	yoru	1
JAPANESE_KYOTO	night	yoru	1
JAPANESE	night	yo	1
KABIRA_YAEYAMA	night	yuru	1
KAMIKATETSU_KIKAI	night	yuru	1
KOHAMA_YAEYAMA	night	yuru	1
KOMI_YAEYAMA	night	yuru	1
KUNINAKA_MIYAKO	night	yul	1
KUROSHIMA_YAEYAMA	night	yuru	1
MIYAKO	night	ju3	1
NAHA	night	yuru	1
NORTHERN_AMAMI_OSHIMA	night	yuru	1
SANI_AMAMI	night	yuru	1
SHURI	night	yuru	1
TAKARAJIMA_JAPANESE	night	yoru	1
TAKETOMI_YAEYAMA	night	yuru	1
TOKUWASE	night	yuru	1
TOKYO_JAPANESE	night	yoru	1
YAEYAMA	night	yur3	1
YAMAZATO_OKINAWAN	night	yuru	1
YONAGUNI	night	duru	1
YONAMINE	night	yuru	1
YORON	night	yuru	1
FUKUSATO_MIYAKO	night	yunai	2
NISHIHARA_MIYAKO	night	yunaka	2
AKAJIMA_OKINAWAN	full	miCakai	1
JAPANESE_2	full	miCiru	1
JAPANESE	full	miCita	1
KUNINAKA_MIYAKO	full	mtil	2
MIYAKO	full	mti3	2
NISHIHARA_MIYAKO	full	mti	2
KABIRA_YAEYAMA	full	nCi	3
TAKETOMI_YAEYAMA	full	nCi	3
HIGA_OKINAWAN	full	jimbai	4
JAPANESE_2	full	ippai	4
JAPANESE_KYOTO	full	oXippai	4
JAPANESE	full	ippaide	4
KOMI_YAEYAMA	full	ipai	4
TOKUWASE	full	ipai	4
TOKYO_JAPANESE	full	ippEi	4
YAEYAMA	full	ippai	4
YONAGUNI	full	sipai	4
NAHA	full	mui	5
SHURI	full	mi	5
YONAMINE	full	mi	5
FUKUSATO_MIYAKO	full	upasa	6
YORON	full	upuSanu	6
KAMIKATETSU_KIKAI	full	numinu	7
YAMAZATO_OKINAWAN	full	urigaminu	7
HATERUMA_YAEYAMA	full	mansiN	8
KOHAMA_YAEYAMA	full	dantuN	8
AZA_IRABU_MIYAKO	full	yamas3sa	9
IZENA_KUNIGAMI	full	SiCoN	10
KUROSHIMA_YAEYAMA	full	panturi	11
SANI_AMAMI	full	zutu	12
JAPANESE_2	new	ataraSi	1
JAPANESE	new	ataraSi	1
TOKYO_JAPANESE	new	atarasi	1
YONAGUNI	new	atarasaN	1
AKAJIMA_OKINAWAN	new	misaN	2
HIGA_OKINAWAN	new	mihaN	2
IZENA_KUNIGAMI	new	miya	2
JAPANESE	new	Sinsen	2
KABIRA_YAEYAMA	new	m3sa	2
KABIRA_YAEYAMA	new	n3sa	2
KAMIKATETSU_KIKAI	new	misaN	2
NAHA	new	misan	2
NORTHERN_AMAMI_OSHIMA	new	mi	2
SANI_AMAMI	new	mika	2
SHURI	new	mifisan	2
TOKUWASE	new	mihaN	2
YAEYAMA	new	meheN	2
YONAMINE	new	misen	2
YORON	new	miSaruya	2
AZA_IRABU_MIYAKO	new	aramunu	3
KUNINAKA_MIYAKO	new	aramunu	3
KUROSHIMA_YAEYAMA	new	aramunu	3
TAKETOMI_YAEYAMA	new	araunu	3
FUKUSATO_MIYAKO	new	mi3mi3	4
HATERUMA_YAEYAMA	new	memunu	4
KUNINAKA_MIYAKO	new	m3munu	4
KUROSHIMA_YAEYAMA	new	mimunu	4
MIYAKO	new	mimi	4
YAMAZATO_OKINAWAN	new	mimunu	4
KOHAMA_YAEYAMA	new	arahaN	5
YAEYAMA	new	arahaN	5
JAPANESE_KYOTO	new	sara	6
TAKARAJIMA_JAPANESE	new	5imoN	7
AKAJIMA_OKINAWAN	name	na	1
AZA_IRABU_MIYAKO	name	na	1
FUKUSATO_MIYAKO	name	na	1
HATERUMA_YAEYAMA	name	naN	1
HIGA_OKINAWAN	name	na	1
IZENA_KUNIGAMI	name	na	1
JAPANESE_KYOTO	name	na	1
JAPANESE	name	na	1
KABIRA_YAEYAMA	name	na	1
KAMIKATETSU_KIKAI	name	na	1
KOHAMA_YAEYAMA	name	na	1
KOMI_YAEYAMA	name	na	1
KUROSHIMA_YAEYAMA	name	na	1
MIYAKO	name	na	1
NAHA	name	na	1
NISHIHARA_MIYAKO	name	na	1
SANI_AMAMI	name	na	1
SHURI	name	na	1
TAKETOMI_YAEYAMA	name	na	1
TOKUWASE	name	na	1
UEHARA_YAEYAMA	name	na	1
YAEYAMA	name	na	1
YAMAZATO_OKINAWAN	name	na	1
YONAGUNI	name	na	1
YONAMINE	name	na	1
YORON	name	na	1
JAPANESE_2	name	namae	2
KUNINAKA_MIYAKO	name	namai	2
NORTHERN_AMAMI_OSHIMA	name	namin	2
TOKYO_JAPANESE	name	namae	2
AKAJIMA_OKINAWAN	name	noZi	3
JAPANESE	name	seimei	4
