# Supplementary material for: A test of Generalized Bayesian dating: A new linguistic dating method
Source: PLoS One. 2020 Aug 12;15(8):e0236522. doi: 10.1371/journal.pone.0236522 (PMC7423060; doi:10.1371/journal.pone.0236522)
Supplement: S1 File — Python code for extracting data from ASJP word lists, cognate identification, and conversion to nexus files. Word lists annotated for cognacy for all families. Nexus files and MrBayes command files for all families. (ZIP) [file pone.0236522.s001.zip › S1 Supporting Information/Cognates/Tupian.txt.svm.CRP.0.57.cognates]

doculect	concept	asjp	cogid
CINTA_LARGA	we	pa5	1
GAVIAO_DO_RONDONIA	we	panoC	1
SURUI_DO_RONDONIA	we	pa7en	1
KURUAYA	we	w3i	2
MUNDURUKU	we	w3iyi	2
KARO_BRAZIL	we	te	3
MAKURAP	we	teyE	3
CHIRIGUANO	we	ore	4
GUARANI	we	ore	4
TAPIETE	we	ore	4
WAYAMPI	we	olo	4
AWETI	we	kaya	5
MEKENS	we	kise	5
TUPARI	we	kine	5
ACHE	we	naje	5
AMONDAVA	we	nane	5
ANAMBE	we	yene	5
APIAKA	we	nane	5
ASURINI_XINGU	we	Zane	5
ASURINI	we	cane	5
AVA_CANOEIRO	we	yane	5
CHIRIGUANO	we	yande	5
GUAJAJARA	we	yane	5
GUARANI	we	5ande	5
GUARANI_KAIWA	we	5ande	5
GUARAYU	we	yane	5
KAMAYURA	we	yene	5
KAYABI	we	yane	5
KOKAMA	we	ini	5
MBYA	we	Nande	5
NHENGATU	we	ya	5
OMAGUA	we	yene	5
PARAKANA	we	Cene	5
PARINTINTIN	we	nhande	5
SIRIONO	we	nane	5
SURUI_DO_PARA	we	yene	5
TAPIETE	we	5ande	5
TAPIRAPE	we	Cane	5
TEMBE	we	zane	5
TENHARIM	we	5ane	5
URUBU_KAAPOR	we	yande	5
URUEWAUWAU	we	nane	5
WAYAMPI	we	yane	5
JURUNA	we	si	6
XIPAYA	we	se	6
SATERE_MAWE	we	aito	7
KARO_BRAZIL	we	i7t3	7
KARITIANA	we	3y	8
MONDE	we	toniN	9
ARAWETE	we	mide	10
KARITIANA	one	m3h3m	1
GAVIAO_DO_RONDONIA	one	moC	1
MONDE	one	mun	1
SURUI_DO_RONDONIA	one	muy	1
PURUBORA	one	mum	1
SIRIONO	one	mi	1
SIRIONO	one	komi	1
AWETI	one	mayapete	2
ANAMBE	one	Cepe7i	2
APIAKA	one	mayupe	2
ARAWETE	one	tipe	2
ARAWETE	one	yetipe	2
ASURINI_XINGU	one	myepey	2
ASURINI	one	o3epe	2
GUARAYU	one	yepei	2
KAMAYURA	one	moyepe	2
KAYABI	one	ayepei	2
NHENGATU	one	yepe	2
PARAKANA	one	oCepeCowe	2
PARINTINTIN	one	oyipeyi	2
SURUI_DO_PARA	one	uyepeye	2
TAPIRAPE	one	aCepe	2
TEMBE	one	oipe	2
YUQUI	one	eyebe	2
SATERE_MAWE	one	wetup	3
KOKAMA	one	wepe	3
OMAGUA	one	w3p3	3
MUNDURUKU	one	p3N	4
CHIRIGUANO	one	penti	4
GUAJAJARA	one	pitei	4
GUARANI	one	petei	4
GUARANI_KAIWA	one	petei	4
MBYA	one	petei	4
TAPIETE	one	pente	4
URUBU_KAAPOR	one	petei	4
WAYAMPI	one	pE7i	4
WAYAMPI	one	pEsu	4
AMONDAVA	one	o5ipe7i	5
TENHARIM	one	o5ipe5i	5
URUEWAUWAU	one	o5ipe7i	5
JURUNA	one	meme	6
XIPAYA	one	meme	6
CINTA_LARGA	one	mootyit	7
KURUAYA	one	da	8
KARO_BRAZIL	one	kotirem	9
MAKURAP	one	ErEkot	10
TUPARI	one	kie	11
ACHE	one	etakra	12
AVA_CANOEIRO	one	mepenoam	13
GUARANI	one	mava	14
KARITIANA	two	s3pom	1
SATERE_MAWE	two	t3p3	1
MAKURAP	two	ErE	1
MEKENS	two	t3r3	1
GAVIAO_DO_RONDONIA	two	payakap	2
KURUAYA	two	poraka	2
ACHE	two	breko	2
AWETI	two	monkoy	3
SURUI_DO_RONDONIA	two	muyakabud	3
AMONDAVA	two	mokoi	3
ANAMBE	two	muku	3
APIAKA	two	mukuy	3
ARAWETE	two	mokoi	3
ASURINI_XINGU	two	mukuy	3
ASURINI	two	mokoi	3
AVA_CANOEIRO	two	mokoy	3
CHIRIGUANO	two	mokui	3
GUAJA	two	makuy	3
GUAJAJARA	two	mokoy	3
GUARANI	two	mokoi	3
GUARANI_KAIWA	two	mokoy	3
KAMAYURA	two	mokoy	3
KAYABI	two	mukuy	3
KOKAMA	two	mukuika	3
MBYA	two	mokoi	3
NHENGATU	two	mukuy	3
OMAGUA	two	mukaka	3
PARAKANA	two	mokotx	3
SURUI_DO_PARA	two	namukui	3
TAPIETE	two	monkoi	3
TAPIRAPE	two	mokoy	3
TEMBE	two	mukoi	3
TENHARIM	two	mokoi	3
URUBU_KAAPOR	two	mokoy	3
URUEWAUWAU	two	mokoi	3
WAYAMPI	two	mokoy	3
WAYAMPI	two	molEyo	3
CINTA_LARGA	two	mosaatyit	4
MONDE	two	wakiN	5
MUNDURUKU	two	xepxep	6
PURUBORA	two	wewab	7
KARO_BRAZIL	two	TagarokomndEbm	8
TUPARI	two	hiri	9
ACHE	two	miro	10
JURUNA	two	yauda	11
PARINTINTIN	two	meme	12
SIRIONO	two	5eremo	13
XIPAYA	two	b3da	14
YUQUI	two	yese	15
GAVIAO_DO_RONDONIA	fish	bolip	1
MONDE	fish	bulib	1
SURUI_DO_RONDONIA	fish	morib	1
KARITIANA	fish	ip	2
KARO_BRAZIL	fish	ip	2
TUPARI	fish	ipot	2
AWETI	fish	pira7i3t	3
SATERE_MAWE	fish	pira	3
MAKURAP	fish	potkap	3
ACHE	fish	pira	3
AMONDAVA	fish	pira	3
ANAMBE	fish	pira	3
APIAKA	fish	pikeria	3
ARAWETE	fish	p3da	3
ASURINI_XINGU	fish	ipira	3
ASURINI	fish	ipira	3
AVA_CANOEIRO	fish	pira	3
CHIRIGUANO	fish	pira	3
GUAJA	fish	pira	3
GUAJAJARA	fish	pira	3
GUARANI	fish	pira	3
GUARANI_KAIWA	fish	pira	3
GUARAYU	fish	pira	3
JURUNA	fish	piCa	3
KAMAYURA	fish	ipira	3
KAYABI	fish	pira	3
KOKAMA	fish	ipira	3
MBYA	fish	pira	3
NHENGATU	fish	pira	3
OMAGUA	fish	pira	3
PARAKANA	fish	ipira	3
PARINTINTIN	fish	pira	3
SIRIONO	fish	sira	3
SIRIONO	fish	hira	3
SURUI_DO_PARA	fish	ipira	3
TAPIETE	fish	pira	3
TAPIRAPE	fish	pira	3
TEMBE	fish	pira	3
TENHARIM	fish	pira	3
URUBU_KAAPOR	fish	pira	3
URUEWAUWAU	fish	pira	3
WAYAMPI	fish	pila	3
WAYAMPI	fish	pira	3
XIPAYA	fish	Sita	3
YUQUI	fish	yira	3
KURUAYA	fish	kotip	4
MUNDURUKU	fish	axima	5
PURUBORA	fish	eba7i	6
MEKENS	fish	k3ypit	7
AWETI	dog	tuwawatu	1
SATERE_MAWE	dog	aware	1
CINTA_LARGA	dog	aw3li	1
GAVIAO_DO_RONDONIA	dog	av3l3	1
MONDE	dog	awol	1
SURUI_DO_RONDONIA	dog	aw3r3	1
KURUAYA	dog	Coara	1
MUNDURUKU	dog	ak3riTe	1
AMONDAVA	dog	5a5wara	1
ANAMBE	dog	yawa	1
APIAKA	dog	sawara	1
ASURINI_XINGU	dog	jawat	1
ASURINI	dog	cawan	1
AVA_CANOEIRO	dog	yawara	1
CHIRIGUANO	dog	yeimba	1
GUAJA	dog	yawara	1
GUAJAJARA	dog	iawara	1
GUARANI	dog	jagwa	1
GUARANI_KAIWA	dog	yagwa	1
KOKAMA	dog	yawara	1
MBYA	dog	yagua	1
NHENGATU	dog	yawara	1
OMAGUA	dog	yawara	1
PARAKANA	dog	Cawar	1
PARINTINTIN	dog	nhaxwatix	1
SIRIONO	dog	5akwa	1
SIRIONO	dog	5ao5ao	1
SURUI_DO_PARA	dog	ma7esawara	1
TAPIETE	dog	5a73mba	1
TAPIRAPE	dog	Cawan	1
TEMBE	dog	zawar	1
TENHARIM	dog	5aNwatiNa	1
URUBU_KAAPOR	dog	yawar	1
URUEWAUWAU	dog	5aNwara	1
WAYAMPI	dog	yawa	1
WAYAMPI	dog	yawara	1
PURUBORA	dog	anego	2
MAKURAP	dog	Emeko7	2
MEKENS	dog	ameko	2
TUPARI	dog	ameko	2
JURUNA	dog	ap3	3
XIPAYA	dog	ap3	3
KARITIANA	dog	omk3pok	4
KARO_BRAZIL	dog	Tahyoy	5
ACHE	dog	baegi	6
ARAWETE	dog	maraka5a	7
KAMAYURA	dog	wararuwiyap	8
KAYABI	dog	kasuru	9
YUQUI	dog	yereta	10
KARITIANA	louse	gep	1
SATERE_MAWE	louse	N3p	1
CINTA_LARGA	louse	Nit	1
GAVIAO_DO_RONDONIA	louse	git	1
MONDE	louse	Ngib	1
KURUAYA	louse	kip	1
MUNDURUKU	louse	kip	1
MAKURAP	louse	N3p	1
MEKENS	louse	kikap	1
TUPARI	louse	kip	1
ACHE	louse	k3	1
AMONDAVA	louse	k3ba	1
ANAMBE	louse	k3	1
APIAKA	louse	k3wa	1
ASURINI_XINGU	louse	k3p	1
ASURINI	louse	k3wa	1
AVA_CANOEIRO	louse	k3w	1
CHIRIGUANO	louse	iki	1
GUAJA	louse	k3a	1
GUAJAJARA	louse	k3w	1
GUARANI	louse	ky	1
GUARANI_KAIWA	louse	k3b3	1
GUARAYU	louse	k3	1
JURUNA	louse	k3pa	1
KAMAYURA	louse	k3p	1
KAYABI	louse	k3p	1
KOKAMA	louse	k3wa	1
MBYA	louse	ki	1
NHENGATU	louse	kiwa	1
PARAKANA	louse	awak3w	1
PARINTINTIN	louse	kiv	1
SIRIONO	louse	ki	1
SIRIONO	louse	eki	1
SURUI_DO_PARA	louse	k3wa	1
TAPIETE	louse	k3	1
TAPIRAPE	louse	k3p	1
TENHARIM	louse	k3	1
URUBU_KAAPOR	louse	k3	1
URUEWAUWAU	louse	k3ba	1
WAYAMPI	louse	k3	1
XIPAYA	louse	k3pa	1
YUQUI	louse	ki	1
PURUBORA	louse	ateb	2
ARAWETE	louse	awiCi	3
KARITIANA	tree	ep	1
AWETI	tree	3p	1
CINTA_LARGA	tree	ip	1
GAVIAO_DO_RONDONIA	tree	ip	1
SURUI_DO_RONDONIA	tree	ib	1
KURUAYA	tree	ip	1
MUNDURUKU	tree	ip	1
MAKURAP	tree	k3p	1
MEKENS	tree	k3pk3ba	1
TUPARI	tree	kip	1
AMONDAVA	tree	3ba	1
ASURINI	tree	im	1
TENHARIM	tree	iba	1
URUEWAUWAU	tree	iba	1
XIPAYA	tree	ipa	1
PURUBORA	tree	uauib	2
PURUBORA	tree	uawib	2
MONDE	tree	iwia	3
ACHE	tree	w3ra	3
ANAMBE	tree	3w3ra	3
APIAKA	tree	3wa	3
ARAWETE	tree	iwirapot	3
ASURINI_XINGU	tree	3b3ra	3
AVA_CANOEIRO	tree	3w3ra	3
AVA_CANOEIRO	tree	w3ra	3
CHIRIGUANO	tree	igwira	3
GUAJA	tree	mira	3
GUAJAJARA	tree	w3rapar	3
GUARANI	tree	mata	3
GUARANI_KAIWA	tree	3b3ra	3
KAMAYURA	tree	3w3ra	3
KOKAMA	tree	3w3ra	3
MBYA	tree	ivira	3
OMAGUA	tree	iwira	3
PARAKANA	tree	3w	3
SIRIONO	tree	ira	3
SURUI_DO_PARA	tree	3w3ra	3
TAPIETE	tree	3w3ra	3
TAPIRAPE	tree	3w3ra	3
TEMBE	tree	iwira	3
WAYAMPI	tree	w3la	3
WAYAMPI	tree	3w3ra	3
YUQUI	tree	ira	3
JURUNA	tree	ka	4
KAYABI	tree	ka7a	4
GUARANI	tree	yvyra	5
PARINTINTIN	tree	yv	5
SATERE_MAWE	tree	aria73p	6
KARITIANA	leaf	epesap	1
CINTA_LARGA	leaf	masep	1
MONDE	leaf	basab	1
AMONDAVA	leaf	ka7a	2
APIAKA	leaf	ka7a	2
ASURINI	leaf	ka7a	2
AVA_CANOEIRO	leaf	kak3r	2
GUAJAJARA	leaf	ka7aruere	2
KAYABI	leaf	ka7a	2
NHENGATU	leaf	awa	2
NHENGATU	leaf	ka7a	2
OMAGUA	leaf	ka	2
PARAKANA	leaf	ka7a	2
PARINTINTIN	leaf	ka7a	2
TEMBE	leaf	ka	2
TENHARIM	leaf	ka7a	2
URUEWAUWAU	leaf	ka7a	2
WAYAMPI	leaf	ka7alo	2
YUQUI	leaf	kia	2
AWETI	leaf	op	3
SATERE_MAWE	leaf	yuop	3
GAVIAO_DO_RONDONIA	leaf	cep	3
SURUI_DO_RONDONIA	leaf	ep	3
KURUAYA	leaf	t3p	3
MUNDURUKU	leaf	d3p	3
MAKURAP	leaf	tEp	3
MEKENS	leaf	ep	3
TUPARI	leaf	ep	3
GUARAYU	leaf	o	3
JURUNA	leaf	ipa	3
KAMAYURA	leaf	op	3
TAPIRAPE	leaf	ap	3
XIPAYA	leaf	s3pa	3
ANAMBE	leaf	howa	4
ARAWETE	leaf	habi	4
AVA_CANOEIRO	leaf	ow	4
CHIRIGUANO	leaf	hoki	4
GUARANI	leaf	togwe	4
GUARANI_KAIWA	leaf	hogwe	4
GUARANI_KAIWA	leaf	hogwekwe	4
MBYA	leaf	ogue	4
SURUI_DO_PARA	leaf	how	4
TAPIETE	leaf	hok3	4
URUBU_KAAPOR	leaf	ho	4
ACHE	leaf	w3rao7o	5
ASURINI_XINGU	leaf	3w3raraba	5
SIRIONO	leaf	ero	6
SIRIONO	leaf	iraro	6
PURUBORA	leaf	mbekorotab	7
KARO_BRAZIL	leaf	na7yop	8
KOKAMA	leaf	iwiraca	9
NHENGATU	leaf	ua	10
WAYAMPI	leaf	lo	11
SATERE_MAWE	skin	pe	1
KARO_BRAZIL	skin	peodn	1
MEKENS	skin	pae7	1
TUPARI	skin	pe	1
ACHE	skin	pire	1
AMONDAVA	skin	pira	1
ANAMBE	skin	pira	1
APIAKA	skin	aipira	1
ARAWETE	skin	pide	1
ASURINI_XINGU	skin	mit	1
ASURINI	skin	pirer	1
AVA_CANOEIRO	skin	pirik	1
CHIRIGUANO	skin	pire	1
GUAJA	skin	pire	1
GUAJAJARA	skin	pirer	1
GUARANI	skin	pire	1
GUARANI_KAIWA	skin	pire	1
GUARAYU	skin	pirer	1
KAMAYURA	skin	ipiret	1
KAYABI	skin	pit	1
KOKAMA	skin	piruara	1
MBYA	skin	pire	1
NHENGATU	skin	pirera	1
PARAKANA	skin	pirer	1
PARINTINTIN	skin	pir	1
SIRIONO	skin	ire	1
SURUI_DO_PARA	skin	pir	1
TAPIETE	skin	pire	1
TAPIRAPE	skin	pit	1
TEMBE	skin	pirera	1
TENHARIM	skin	pira	1
URUEWAUWAU	skin	pira	1
WAYAMPI	skin	pire	1
WAYAMPI	skin	pilE	1
YUQUI	skin	ire	1
AWETI	skin	ap	2
MONDE	skin	capa	2
PURUBORA	skin	tabe	2
MAKURAP	skin	Cepe	2
GUARANI	skin	ape	2
URUBU_KAAPOR	skin	ta	2
JURUNA	skin	isa	3
XIPAYA	skin	sa	3
CINTA_LARGA	skin	setek	4
GAVIAO_DO_RONDONIA	skin	cerek	4
SURUI_DO_RONDONIA	skin	LErEg	4
KARITIANA	skin	p3k3p	5
KURUAYA	skin	ikie	6
MUNDURUKU	skin	xe	7
CINTA_LARGA	blood	xit	1
GAVIAO_DO_RONDONIA	blood	Cit	1
MONDE	blood	Cid	1
ARAWETE	blood	ji	1
AWETI	blood	uw3k	2
KURUAYA	blood	toy	2
MUNDURUKU	blood	doi	2
MAKURAP	blood	Ce3	2
ANAMBE	blood	w3	2
APIAKA	blood	takuva	2
ARAWETE	blood	owipe	2
ASURINI_XINGU	blood	tuw3	2
ASURINI	blood	ow3	2
AVA_CANOEIRO	blood	uw3	2
CHIRIGUANO	blood	tugwi	2
GUAJAJARA	blood	3w3kwer	2
GUARANI	blood	tuguy	2
GUARANI_KAIWA	blood	ugwi	2
GUARAYU	blood	uw3	2
KAYABI	blood	w3	2
KOKAMA	blood	cu3	2
MBYA	blood	ugui	2
NHENGATU	blood	tui	2
OMAGUA	blood	su3	2
PARAKANA	blood	ow3	2
SIRIONO	blood	ruki	2
SURUI_DO_PARA	blood	uw3	2
TAPIETE	blood	ruw3	2
TAPIRAPE	blood	ow3	2
TEMBE	blood	tuikwere	2
TENHARIM	blood	Nw3	2
URUBU_KAAPOR	blood	huw3	2
WAYAMPI	blood	tuw3	2
YUQUI	blood	barugui	2
ACHE	blood	bu373	3
AMONDAVA	blood	b373	3
URUEWAUWAU	blood	b373	3
JURUNA	blood	apetu	4
XIPAYA	blood	ap3ta	4
ACHE	blood	pira	5
KAMAYURA	blood	icapiraN	5
KARITIANA	blood	ge	6
SURUI_DO_RONDONIA	blood	lir	7
PURUBORA	blood	kerewe	8
KARO_BRAZIL	blood	yu	9
MEKENS	blood	kiah3	10
TUPARI	blood	ei	11
PARINTINTIN	blood	eko	12
WAYAMPI	blood	t3E7E	13
AWETI	bone	kaN	1
SATERE_MAWE	bone	kaN	1
CINTA_LARGA	bone	kala5	1
GAVIAO_DO_RONDONIA	bone	kali	1
MONDE	bone	kala	1
KARO_BRAZIL	bone	Tig3	1
TUPARI	bone	akan7a	1
ACHE	bone	ika	1
AMONDAVA	bone	ka5a	1
ANAMBE	bone	k3	1
APIAKA	bone	kaNa	1
ASURINI_XINGU	bone	k3N	1
ASURINI	bone	k3N	1
AVA_CANOEIRO	bone	kaN	1
CHIRIGUANO	bone	kagwe	1
CHIRIGUANO	bone	ukagwe	1
GUAJA	bone	ka	1
GUAJAJARA	bone	kaN	1
GUARANI	bone	ka	1
GUARANI	bone	kangwe	1
GUARANI_KAIWA	bone	ka3	1
GUARANI_KAIWA	bone	kagwe	1
GUARAYU	bone	ka	1
KAMAYURA	bone	kaN	1
KAYABI	bone	naN	1
KOKAMA	bone	kanuara	1
MBYA	bone	kague	1
NHENGATU	bone	kawera	1
PARAKANA	bone	kiN	1
PARINTINTIN	bone	kax	1
SIRIONO	bone	kyaNe	1
SURUI_DO_PARA	bone	koN	1
TAPIETE	bone	nkawe	1
TAPIRAPE	bone	k3g	1
TENHARIM	bone	kaNa	1
URUBU_KAAPOR	bone	SaNwer	1
URUEWAUWAU	bone	kaNa	1
WAYAMPI	bone	kaNE	1
WAYAMPI	bone	kaNwe	1
YUQUI	bone	kiangue	1
JURUNA	bone	pak3	2
XIPAYA	bone	pak3	2
KURUAYA	bone	olao	3
MUNDURUKU	bone	dao	3
KARITIANA	bone	ep	4
PURUBORA	bone	murun	5
ARAWETE	bone	Ci	6
CINTA_LARGA	horn	watta	1
TUPARI	horn	awsa	1
ACHE	horn	aCi	1
AMONDAVA	horn	atia	1
ARAWETE	horn	iSi	1
ASURINI	horn	aci	1
AVA_CANOEIRO	horn	ati	1
CHIRIGUANO	horn	hanti	1
GUARANI	horn	tati	1
GUARAYU	horn	aCi	1
JURUNA	horn	aSa	1
KAMAYURA	horn	aci	1
KAYABI	horn	si	1
PARAKANA	horn	atowaCi	1
PARINTINTIN	horn	ati	1
SURUI_DO_PARA	horn	ati	1
TAPIETE	horn	rete	1
TAPIRAPE	horn	aCi	1
TENHARIM	horn	ato	1
URUEWAUWAU	horn	atia	1
XIPAYA	horn	aSa	1
SATERE_MAWE	horn	i7aut	2
MEKENS	horn	sakosa	2
ASURINI_XINGU	horn	u7ak	2
KOKAMA	horn	iaka	2
MBYA	horn	akua	2
TEMBE	horn	ak	2
URUBU_KAAPOR	horn	ak	2
APIAKA	horn	merasia	3
SIRIONO	horn	ramaSi	3
WAYAMPI	horn	amilasi	3
WAYAMPI	horn	namirasi	3
MUNDURUKU	horn	akaras3	4
KARITIANA	horn	opikiyo	5
MONDE	horn	catakud	6
MAKURAP	horn	Eik3p	7
GUAJAJARA	horn	i7akwere	8
GUARANI	horn	turu	9
CINTA_LARGA	ear	nappiap	1
MONDE	ear	nabiba	1
KURUAYA	ear	ampi	1
ACHE	ear	nabi	1
AMONDAVA	ear	namia	1
ANAMBE	ear	nami	1
APIAKA	ear	inamia	1
ARAWETE	ear	am3	1
ASURINI_XINGU	ear	nambi	1
ASURINI	ear	nami	1
AVA_CANOEIRO	ear	nami	1
CHIRIGUANO	ear	nambi	1
GUAJA	ear	inamia	1
GUAJAJARA	ear	nami	1
GUARANI	ear	nambi	1
GUARANI_KAIWA	ear	nambi	1
GUARAYU	ear	nami	1
JURUNA	ear	napiuka	1
KAMAYURA	ear	nami	1
KAYABI	ear	nami	1
KOKAMA	ear	nami	1
MBYA	ear	nambi	1
NHENGATU	ear	nambi	1
OMAGUA	ear	nami	1
PARAKANA	ear	nami	1
PARINTINTIN	ear	nambi	1
SURUI_DO_PARA	ear	nami	1
TAPIETE	ear	nambi	1
TAPIRAPE	ear	nami	1
TEMBE	ear	nami	1
TENHARIM	ear	nami	1
URUBU_KAAPOR	ear	nambi	1
URUEWAUWAU	ear	namia	1
WAYAMPI	ear	nambi	1
XIPAYA	ear	anSiuka	1
SIRIONO	ear	isa	2
YUQUI	ear	isa	2
AWETI	ear	eyapi	3
SATERE_MAWE	ear	ahape	3
KARITIANA	ear	opirisap	4
TUPARI	ear	apsirip7a	4
MAKURAP	ear	EpiCep	5
MEKENS	ear	oapitep	5
MUNDURUKU	ear	iNuibu	6
PURUBORA	ear	zapeto	7
KARO_BRAZIL	ear	nak3ra	8
KARITIANA	eye	s3po	1
AWETI	eye	eta	1
SATERE_MAWE	eye	ha	1
GAVIAO_DO_RONDONIA	eye	aya	1
SURUI_DO_RONDONIA	eye	kaba	1
KURUAYA	eye	weta	1
MUNDURUKU	eye	ita	1
PURUBORA	eye	toka	1
KARO_BRAZIL	eye	Taga	1
MAKURAP	eye	tipCE	1
TUPARI	eye	epa	1
ACHE	eye	Ca7a	1
ANAMBE	eye	eha	1
ARAWETE	eye	eha	1
ASURINI_XINGU	eye	ea	1
ASURINI	eye	neha	1
AVA_CANOEIRO	eye	ea	1
CHIRIGUANO	eye	tesa	1
GUAJA	eye	aha	1
GUAJAJARA	eye	eha	1
GUARANI	eye	tesa	1
GUARANI	eye	resa	1
GUARANI_KAIWA	eye	esa	1
GUARAYU	eye	eca	1
JURUNA	eye	e7a	1
KAMAYURA	eye	Ea	1
KAYABI	eye	ea	1
MBYA	eye	exa	1
NHENGATU	eye	esa	1
NHENGATU	eye	sesa	1
OMAGUA	eye	esa	1
PARAKANA	eye	e7a	1
SIRIONO	eye	resa	1
SURUI_DO_PARA	eye	eha	1
TAPIETE	eye	resa	1
TAPIRAPE	eye	ea	1
TEMBE	eye	eha	1
URUBU_KAAPOR	eye	eha	1
WAYAMPI	eye	lEa	1
XIPAYA	eye	sea	1
YUQUI	eye	resa	1
AMONDAVA	eye	akwara	2
APIAKA	eye	erekwara	2
KOKAMA	eye	Cicakwara	2
PARINTINTIN	eye	eakwar	2
TENHARIM	eye	akwara	2
URUEWAUWAU	eye	eakwara	2
CINTA_LARGA	eye	5akkap	3
MONDE	eye	nzakab	3
CINTA_LARGA	nose	amii	1
GAVIAO_DO_RONDONIA	nose	ami	1
SURUI_DO_RONDONIA	nose	amia	1
KURUAYA	nose	nami	1
MEKENS	nose	uambia7	1
TUPARI	nose	amsi	1
AWETI	nose	ab3y	2
SATERE_MAWE	nose	ap3	2
MUNDURUKU	nose	tabu	2
AMONDAVA	nose	ap35a	2
APIAKA	nose	ap3ya	2
GUARANI	nose	apyngwa	2
PARINTINTIN	nose	apinh	2
TENHARIM	nose	ap35a	2
URUBU_KAAPOR	nose	apui	2
URUEWAUWAU	nose	ap35a	2
YUQUI	nose	angua	2
ANAMBE	nose	Cikwa	3
ARAWETE	nose	ci	3
ASURINI_XINGU	nose	Ci	3
ASURINI	nose	ci	3
AVA_CANOEIRO	nose	ti	3
CHIRIGUANO	nose	nti	3
GUAJAJARA	nose	ci	3
GUARANI	nose	ti	3
GUARANI_KAIWA	nose	ti	3
GUARAYU	nose	Ci	3
KAMAYURA	nose	ici	3
KAYABI	nose	si	3
KOKAMA	nose	ti	3
MBYA	nose	xi	3
NHENGATU	nose	ti	3
OMAGUA	nose	si	3
PARAKANA	nose	Ci	3
SURUI_DO_PARA	nose	ti	3
TAPIETE	nose	nti	3
TAPIRAPE	nose	Ci	3
TEMBE	nose	ti	3
WAYAMPI	nose	si	3
XIPAYA	nose	iam3kwa	3
KARITIANA	nose	5opi7op	4
MAKURAP	nose	5epi	4
ACHE	nose	p3ta	5
ACHE	nose	piwa	5
GUAJA	nose	yapiawa	5
JURUNA	nose	i7a	5
PURUBORA	nose	niua	6
PURUBORA	nose	inyoa	6
MONDE	nose	wawia	7
KARO_BRAZIL	nose	na7T3g	8
KARITIANA	tooth	5o5	1
CINTA_LARGA	tooth	5ee5	1
GAVIAO_DO_RONDONIA	tooth	5ey	2
KURUAYA	tooth	lay	2
MUNDURUKU	tooth	tuy	2
KARO_BRAZIL	tooth	y3y	2
MAKURAP	tooth	yEy	2
MEKENS	tooth	5ay	2
TUPARI	tooth	yay	2
ACHE	tooth	a7a	2
APIAKA	tooth	ray	2
ARAWETE	tooth	iy	2
ASURINI_XINGU	tooth	3y	2
AVA_CANOEIRO	tooth	ay	2
GUARAYU	tooth	ay	2
JURUNA	tooth	aya	2
KAMAYURA	tooth	haya	2
NHENGATU	tooth	aya	2
OMAGUA	tooth	ay	2
TAPIRAPE	tooth	3y	2
WAYAMPI	tooth	a73y	2
WAYAMPI	tooth	ay	2
SATERE_MAWE	tooth	ain	3
MONDE	tooth	uiN	3
CHIRIGUANO	tooth	hai	3
GUAJA	tooth	ai	3
GUAJAJARA	tooth	i3	3
GUARANI	tooth	tai	3
GUARANI_KAIWA	tooth	ai	3
GUARANI_KAIWA	tooth	tai	3
KAYABI	tooth	ai	3
KOKAMA	tooth	cai	3
MBYA	tooth	ai	3
SURUI_DO_PARA	tooth	hoi	3
URUBU_KAAPOR	tooth	ai	3
AMONDAVA	tooth	aha5a	4
ANAMBE	tooth	sera5a	4
TENHARIM	tooth	aha5a	4
URUEWAUWAU	tooth	aha5a	4
XIPAYA	tooth	a5a	4
GUARANI	tooth	rai	5
SIRIONO	tooth	rei	5
TAPIETE	tooth	ra3	5
TEMBE	tooth	rui	5
YUQUI	tooth	rai	5
SURUI_DO_RONDONIA	tooth	ikab	6
PURUBORA	tooth	iNka	6
ASURINI	tooth	noc	7
PARAKANA	tooth	oni	8
PARINTINTIN	tooth	anh	9
AWETI	tongue	eku	1
SATERE_MAWE	tongue	eku	1
CINTA_LARGA	tongue	kokap	1
KURUAYA	tongue	ko	1
MUNDURUKU	tongue	iko	1
PURUBORA	tongue	kobeg	1
PURUBORA	tongue	kobe	1
ACHE	tongue	kbere	1
AMONDAVA	tongue	koa	1
APIAKA	tongue	ku	1
ASURINI_XINGU	tongue	ku	1
ASURINI	tongue	ko	1
CHIRIGUANO	tongue	nku	1
GUARANI	tongue	ku	1
GUARAYU	tongue	ku	1
JURUNA	tongue	kua	1
KAMAYURA	tongue	iko	1
KAYABI	tongue	ku	1
KOKAMA	tongue	kum3ra	1
PARAKANA	tongue	ko	1
SIRIONO	tongue	ko	1
SURUI_DO_PARA	tongue	ku	1
TAPIETE	tongue	nku	1
TAPIRAPE	tongue	ko	1
TENHARIM	tongue	ko	1
URUEWAUWAU	tongue	koa	1
XIPAYA	tongue	kua	1
YUQUI	tongue	enkiu	1
TUPARI	tongue	ope	2
ARAWETE	tongue	apeko	2
AVA_CANOEIRO	tongue	apeku	2
GUAJA	tongue	amuku	2
GUAJAJARA	tongue	piku	2
GUARANI_KAIWA	tongue	apeku	2
MBYA	tongue	apeku	2
NHENGATU	tongue	apeku	2
TEMBE	tongue	apiku	2
WAYAMPI	tongue	apEku	2
WAYAMPI	tongue	apeku	2
PARINTINTIN	tongue	embo	3
URUBU_KAAPOR	tongue	arambe	3
KARITIANA	tongue	koromopi73p	4
MONDE	tongue	gusarab	5
KARO_BRAZIL	tongue	yoga	6
KOKAMA	knee	cunipa	1
OMAGUA	knee	sunipa	1
ACHE	knee	kmana	2
ASURINI_XINGU	knee	kanawa	2
SURUI_DO_PARA	knee	kanawa	2
TAPIRAPE	knee	kanawa	2
URUBU_KAAPOR	knee	Sanawa7i	2
SATERE_MAWE	knee	p3akaN	3
GUAJAJARA	knee	peneraN	3
GUARANI	knee	penara	3
TEMBE	knee	peneraN	3
AMONDAVA	knee	enep37a	4
ANAMBE	knee	inap373	4
ARAWETE	knee	enapii	4
AVA_CANOEIRO	knee	3p3a	4
CHIRIGUANO	knee	henepia	4
GUARANI_KAIWA	knee	at3p37a	4
GUARAYU	knee	en3p37a	4
KAYABI	knee	nup37a	4
MBYA	knee	enapi7a	4
PARINTINTIN	knee	enipi7a	4
TAPIETE	knee	r3mp37a	4
TENHARIM	knee	nep37a	4
URUEWAUWAU	knee	enep37a	4
WAYAMPI	knee	lEn3p37a	4
WAYAMPI	knee	lEn3p37a	4
KURUAYA	knee	oma	5
ACHE	knee	mana	5
JURUNA	knee	ma	5
XIPAYA	knee	ma	5
SIRIONO	knee	Nia	6
YUQUI	knee	nia	6
CINTA_LARGA	knee	sapikkap	7
MONDE	knee	nzabikab	7
SURUI_DO_RONDONIA	knee	Labikaba	7
MUNDURUKU	knee	3N7a	8
TUPARI	knee	miaN7a	8
KARITIANA	knee	sa7ewot3t	9
AWETI	knee	epya	10
PURUBORA	knee	mihoran	11
APIAKA	knee	sipiyyu7a	12
CHIRIGUANO	knee	tova	13
GUARANI	knee	renymy7a	14
KAMAYURA	knee	iperenan	15
PARAKANA	knee	ekoCa	16
KARITIANA	hand	p3	1
AWETI	hand	po	1
SATERE_MAWE	hand	po	1
CINTA_LARGA	hand	pape	1
GAVIAO_DO_RONDONIA	hand	pabe	1
MONDE	hand	baba	1
KURUAYA	hand	b37	1
MUNDURUKU	hand	ibu	1
KARO_BRAZIL	hand	pabe7	1
MAKURAP	hand	mo	1
MEKENS	hand	po	1
TUPARI	hand	po	1
ACHE	hand	ipo	1
AMONDAVA	hand	poa	1
APIAKA	hand	poa	1
ARAWETE	hand	po	1
ASURINI_XINGU	hand	pa	1
ASURINI	hand	pa	1
AVA_CANOEIRO	hand	po	1
CHIRIGUANO	hand	po	1
GUAJA	hand	po	1
GUAJAJARA	hand	po	1
GUARANI_KAIWA	hand	po	1
GUARAYU	hand	pa	1
KAMAYURA	hand	po	1
KAYABI	hand	po	1
KOKAMA	hand	pua	1
MBYA	hand	po	1
NHENGATU	hand	pu	1
OMAGUA	hand	pua	1
PARAKANA	hand	pa	1
PARINTINTIN	hand	po	1
SURUI_DO_PARA	hand	po	1
TAPIETE	hand	po	1
TAPIRAPE	hand	ma	1
TEMBE	hand	po	1
TENHARIM	hand	po	1
URUBU_KAAPOR	hand	po	1
URUEWAUWAU	hand	poa	1
WAYAMPI	hand	po	1
XIPAYA	hand	ba	1
AVA_CANOEIRO	hand	kwa	2
JURUNA	hand	wa	2
PURUBORA	hand	wapitai	3
GUARANI	hand	avatisoka	4
GUARANI	hand	poarajere	5
YUQUI	hand	o	6
KARITIANA	breasts	nom	1
KURUAYA	breasts	kam	1
MUNDURUKU	breasts	ikum	1
KARO_BRAZIL	breasts	n3m	1
MEKENS	breasts	kwe	1
TUPARI	breasts	kem	1
ACHE	breasts	ka7a	1
AMONDAVA	breasts	kama	1
ANAMBE	breasts	k3mi	1
ARAWETE	breasts	Ci	1
ASURINI_XINGU	breasts	k3m	1
ASURINI	breasts	kom	1
AVA_CANOEIRO	breasts	kam	1
CHIRIGUANO	breasts	nkita	1
CHIRIGUANO	breasts	ika	1
GUAJA	breasts	kama	1
GUAJAJARA	breasts	kam	1
GUARAYU	breasts	ka	1
JURUNA	breasts	nama	1
KAMAYURA	breasts	kama	1
KAYABI	breasts	kam	1
KOKAMA	breasts	kama	1
MBYA	breasts	ka	1
NHENGATU	breasts	kambi	1
OMAGUA	breasts	kama	1
PARAKANA	breasts	kom	1
PARINTINTIN	breasts	kam	1
SIRIONO	breasts	kia	1
SURUI_DO_PARA	breasts	kom	1
TAPIETE	breasts	nku	1
TAPIRAPE	breasts	k3m	1
TEMBE	breasts	kam	1
TENHARIM	breasts	kama	1
URUBU_KAAPOR	breasts	kamb3	1
URUEWAUWAU	breasts	kama	1
WAYAMPI	breasts	ka	1
YUQUI	breasts	Ca	1
SATERE_MAWE	breasts	potia	2
GUARANI	breasts	pyti7a	2
NHENGATU	breasts	putia	2
XIPAYA	breasts	paja	2
PURUBORA	breasts	porabedo	3
MAKURAP	breasts	5Ep	4
APIAKA	breasts	imu	5
GUARANI	breasts	tapypa7u	6
WAYAMPI	breasts	susu	7
SATERE_MAWE	liver	p37a	1
CINTA_LARGA	liver	sa	1
KURUAYA	liver	bia	1
MUNDURUKU	liver	iopsa	1
KARO_BRAZIL	liver	bia	1
MAKURAP	liver	piE	1
MEKENS	liver	pisa	1
TUPARI	liver	si7a	1
ACHE	liver	p3a7a	1
AMONDAVA	liver	p37a	1
ANAMBE	liver	pi73	1
APIAKA	liver	p37a	1
ARAWETE	liver	pi7a	1
ASURINI_XINGU	liver	m37a	1
ASURINI	liver	p37a	1
AVA_CANOEIRO	liver	p3a	1
CHIRIGUANO	liver	piavevi	1
GUAJAJARA	liver	p37a	1
GUARANI_KAIWA	liver	p37akwe	1
GUARAYU	liver	p37a	1
JURUNA	liver	i7a	1
KAMAYURA	liver	pere	1
KAYABI	liver	pi7a	1
KOKAMA	liver	p3a	1
MBYA	liver	pi7a	1
NHENGATU	liver	pia	1
OMAGUA	liver	p3a	1
PARAKANA	liver	p37a	1
PARINTINTIN	liver	pi7a	1
SURUI_DO_PARA	liver	p37a	1
TAPIETE	liver	p37a	1
TAPIRAPE	liver	p37a	1
TENHARIM	liver	p37a	1
URUBU_KAAPOR	liver	pi7a	1
URUEWAUWAU	liver	p37a	1
WAYAMPI	liver	p3a	1
WAYAMPI	liver	p3akwe	1
XIPAYA	liver	b3a	1
GAVIAO_DO_RONDONIA	liver	ya	2
SIRIONO	liver	ya	2
YUQUI	liver	yia	2
KARITIANA	liver	k3r3	3
MONDE	liver	unza	4
SURUI_DO_RONDONIA	liver	La	5
MUNDURUKU	drink	kon	1
MEKENS	drink	ko	1
TUPARI	drink	ko	1
ACHE	drink	t3ku	2
AMONDAVA	drink	37u	2
ASURINI_XINGU	drink	37u	2
AVA_CANOEIRO	drink	3u	2
CHIRIGUANO	drink	kau	2
GUAJA	drink	37u	2
GUAJAJARA	drink	37u	2
GUARANI_KAIWA	drink	37u	2
GUARAYU	drink	3u	2
KAMAYURA	drink	oi7u	2
PARAKANA	drink	373o	2
PARINTINTIN	drink	i7u	2
SURUI_DO_PARA	drink	37u	2
TAPIETE	drink	ka7u	2
TAPIRAPE	drink	37o	2
TEMBE	drink	iu	2
TENHARIM	drink	37u	2
URUEWAUWAU	drink	37u	2
WAYAMPI	drink	o7u	2
WAYAMPI	drink	37u	2
PURUBORA	drink	o	3
MAKURAP	drink	E	3
NHENGATU	drink	u	3
KOKAMA	drink	kurata	4
OMAGUA	drink	kura	4
CINTA_LARGA	drink	wa	5
GAVIAO_DO_RONDONIA	drink	va	5
MONDE	drink	iwa	5
JURUNA	drink	awi	5
XIPAYA	drink	wi	5
KARITIANA	drink	ha3	6
SATERE_MAWE	drink	tere7u7u	7
CINTA_LARGA	drink	Nama	8
SURUI_DO_RONDONIA	drink	g3dg3da	9
GUARANI	drink	syryku	10
SIRIONO	drink	mei	11
TAPIETE	drink	mbusururu	12
YUQUI	drink	bayi	13
CINTA_LARGA	see	ikkini	1
GAVIAO_DO_RONDONIA	see	ikini	1
MONDE	see	ikini	1
SURUI_DO_RONDONIA	see	ikin	1
AWETI	see	tup	2
KARO_BRAZIL	see	toy	2
MAKURAP	see	top	2
TUPARI	see	top	2
APIAKA	see	ema7e	3
ASURINI	see	ma7e	3
AVA_CANOEIRO	see	mae	3
MBYA	see	ma7e	3
NHENGATU	see	ma7a	3
YUQUI	see	ma	3
KARITIANA	see	somak	4
KURUAYA	see	Co	4
MUNDURUKU	see	yoyo	4
MEKENS	see	so	4
ACHE	see	meCa	4
ARAWETE	see	eCa	4
ASURINI_XINGU	see	esak	4
CHIRIGUANO	see	heCa	4
GUAJA	see	aCa	4
GUAJAJARA	see	ecak	4
GUARANI	see	heSa	4
GUARANI_KAIWA	see	heSe	4
JURUNA	see	yaku	4
KAMAYURA	see	ecak	4
KAYABI	see	esak	4
PARAKANA	see	eCaN	4
SURUI_DO_PARA	see	esag	4
TAPIETE	see	heSa	4
TAPIRAPE	see	iCak	4
TEMBE	see	esak	4
URUBU_KAAPOR	see	usak	4
WAYAMPI	see	wEsa	4
XIPAYA	see	zaku	4
AMONDAVA	see	epiek	5
GUARAYU	see	epia	5
TENHARIM	see	eipe	5
URUEWAUWAU	see	epiek	5
OMAGUA	see	umay	6
WAYAMPI	see	omaya	6
SATERE_MAWE	see	ta7akasa	7
KOKAMA	see	uni	8
PARINTINTIN	see	avag	9
SIRIONO	see	maeerese	10
SIRIONO	see	tea	11
AWETI	hear	etup	1
SATERE_MAWE	hear	entup	1
ACHE	hear	wedu	1
ACHE	hear	weno	1
AMONDAVA	hear	enu	1
ANAMBE	hear	enu	1
APIAKA	hear	emup	1
ARAWETE	hear	eno	1
ASURINI_XINGU	hear	enup	1
AVA_CANOEIRO	hear	anup	1
CHIRIGUANO	hear	hendu	1
GUAJA	hear	nu	1
GUAJAJARA	hear	enu	1
GUARANI	hear	hendu	1
GUARANI_KAIWA	hear	hendu	1
GUARAYU	hear	enu	1
JURUNA	hear	edu	1
KAMAYURA	hear	anup	1
KOKAMA	hear	cunu	1
MBYA	hear	endu	1
NHENGATU	hear	sendu	1
OMAGUA	hear	enu	1
PARAKANA	hear	enom	1
PARINTINTIN	hear	enduv	1
SIRIONO	hear	Nanu	1
SURUI_DO_PARA	hear	enuw	1
TAPIETE	hear	hendu	1
TAPIRAPE	hear	inop	1
TEMBE	hear	inu	1
TENHARIM	hear	enu	1
URUBU_KAAPOR	hear	endu	1
URUEWAUWAU	hear	ene	1
WAYAMPI	hear	enu	1
XIPAYA	hear	andu	1
YUQUI	hear	sendu	1
ASURINI	hear	ceap3aka	2
KAYABI	hear	ap3aka	2
TAPIRAPE	hear	ap3aka	2
WAYAMPI	hear	oap3a	2
KARITIANA	hear	opisop	3
CINTA_LARGA	hear	poepi	4
SURUI_DO_RONDONIA	hear	pi	5
MUNDURUKU	hear	ia7opicuN	6
KARO_BRAZIL	hear	toy	7
MEKENS	hear	kwakso	8
TUPARI	hear	apsi7a	9
SIRIONO	hear	eisakwa	10
KARITIANA	die	owi	1
CINTA_LARGA	die	awi	1
GAVIAO_DO_RONDONIA	die	vi	1
KARITIANA	die	pop	2
KARO_BRAZIL	die	pay	2
TUPARI	die	pap	2
AWETI	die	mayo	3
ACHE	die	mano	3
AMONDAVA	die	mono	3
APIAKA	die	mono	3
ASURINI_XINGU	die	manu	3
AVA_CANOEIRO	die	mano	3
CHIRIGUANO	die	mano	3
GUAJA	die	manu	3
GUAJAJARA	die	meno	3
GUARANI_KAIWA	die	mano	3
GUARAYU	die	mano	3
KAMAYURA	die	mano	3
KAYABI	die	manu	3
KOKAMA	die	umanu	3
MBYA	die	mano	3
NHENGATU	die	manu	3
OMAGUA	die	manu	3
PARAKANA	die	mano	3
PARINTINTIN	die	mano	3
SIRIONO	die	mano	3
TAPIETE	die	mano	3
TAPIRAPE	die	mano	3
TEMBE	die	mano	3
TENHARIM	die	mono	3
URUBU_KAAPOR	die	mano	3
URUEWAUWAU	die	mono	3
WAYAMPI	die	omano	3
YUQUI	die	mano	3
CHIRIGUANO	die	yeki	4
SURUI_DO_PARA	die	yek3i	4
SATERE_MAWE	die	iku7uro	5
MONDE	die	hai	6
SURUI_DO_RONDONIA	die	Loni	7
MEKENS	die	poroka	8
ASURINI	die	rek3c	9
GUARANI	die	angakyi	10
GUARANI	die	jejuka	11
JURUNA	die	e7a	12
WAYAMPI	die	oyaka7a	13
XIPAYA	die	5a	14
KARITIANA	come	3r3t	1
AWETI	come	ut	1
SATERE_MAWE	come	iot	1
KURUAYA	come	od	1
MUNDURUKU	come	dot	1
TUPARI	come	et	1
ASURINI_XINGU	come	ut	1
ASURINI	come	on	1
PARAKANA	come	Can	1
TAPIRAPE	come	Cat	1
ACHE	come	ejo	2
AVA_CANOEIRO	come	yur	2
CHIRIGUANO	come	yu	2
KAMAYURA	come	yo	2
KAYABI	come	yot	2
MBYA	come	yu	2
PARINTINTIN	come	yor	2
TAPIETE	come	y3	2
WAYAMPI	come	Eyo	2
YUQUI	come	yu	2
KARO_BRAZIL	come	ti	3
SIRIONO	come	tu	3
GAVIAO_DO_RONDONIA	come	olo	4
MONDE	come	ura	4
SURUI_DO_RONDONIA	come	or	4
AMONDAVA	come	ruri	4
GUAJAJARA	come	eyure	4
GUARAYU	come	u	4
KOKAMA	come	uri	4
NHENGATU	come	yuwiri	4
NHENGATU	come	uri	4
SURUI_DO_PARA	come	ur	4
TEMBE	come	ur	4
TENHARIM	come	ruri	4
URUBU_KAAPOR	come	uw3r	4
URUEWAUWAU	come	ruri	4
JURUNA	come	w3a	5
XIPAYA	come	w3a	5
GUAJA	come	u7u	6
GUARANI	come	hua7i	6
SATERE_MAWE	come	oN7e	7
CINTA_LARGA	come	ami	8
MEKENS	come	ip	9
SIRIONO	come	Nae	10
CINTA_LARGA	sun	Nat	1
MONDE	sun	Ngad	1
SURUI_DO_RONDONIA	sun	Nad	1
MAKURAP	sun	NgeEt	1
KARITIANA	sun	gok3p	2
SATERE_MAWE	sun	anakup	2
MEKENS	sun	kiakop	2
TUPARI	sun	kiakop	2
AWETI	sun	kwat	3
GAVIAO_DO_RONDONIA	sun	gar	3
KURUAYA	sun	kadi	3
MUNDURUKU	sun	kaxi	3
ACHE	sun	kre373	3
AMONDAVA	sun	kwara	3
ANAMBE	sun	korah3	3
APIAKA	sun	ara	3
ARAWETE	sun	karahi	3
ASURINI_XINGU	sun	kwat	3
ASURINI	sun	kwarah3	3
AVA_CANOEIRO	sun	kwar	3
CHIRIGUANO	sun	kuarasi	3
GUAJA	sun	kwarah3	3
GUAJAJARA	sun	kwarah3	3
GUARANI	sun	kwarahy	3
GUARANI_KAIWA	sun	kwarahi	3
GUARAYU	sun	ar3	3
JURUNA	sun	kuad3	3
KAMAYURA	sun	kwat	3
KAYABI	sun	kwat	3
KOKAMA	sun	kuaraCi	3
MBYA	sun	kuarai	3
OMAGUA	sun	kwarosi	3
PARAKANA	sun	kwarah3a	3
PARINTINTIN	sun	kwara	3
SURUI_DO_PARA	sun	kwarah3	3
TAPIETE	sun	kwaras3	3
TAPIRAPE	sun	kwan	3
TEMBE	sun	kwarahi	3
TENHARIM	sun	kwara	3
URUBU_KAAPOR	sun	warah3	3
URUEWAUWAU	sun	kwara	3
WAYAMPI	sun	kwala3	3
WAYAMPI	sun	kwara3	3
XIPAYA	sun	kwazadi	3
PURUBORA	sun	toka	4
SIRIONO	sun	tena	4
YUQUI	sun	tenda	4
KARO_BRAZIL	sun	Tawab	5
MAKURAP	star	bErubEru	1
MEKENS	star	parubaru	1
MUNDURUKU	star	kasopta	2
AMONDAVA	star	5ah3tata7ia	2
ANAMBE	star	yah3tata	2
APIAKA	star	saitata7ia	2
ARAWETE	star	yahitata	2
ASURINI_XINGU	star	ja3tata	2
ASURINI	star	3ah3tata	2
AVA_CANOEIRO	star	ya3tata	2
CHIRIGUANO	star	yastata	2
GUAJAJARA	star	3ah3tata	2
GUARANI	star	jasyrata	2
GUARANI_KAIWA	star	yas3tata	2
KAMAYURA	star	3a3tata7i	2
KAYABI	star	ya3tata	2
MBYA	star	yaxitata	2
NHENGATU	star	yasita	2
PARAKANA	star	Caitata	2
PARINTINTIN	star	yaitata7i	2
SIRIONO	star	Nasitata	2
SURUI_DO_PARA	star	yah3tat3	2
TAPIETE	star	yas3tata	2
TAPIRAPE	star	Ca3tata7i	2
TEMBE	star	zahitata	2
TENHARIM	star	5ah3tata7i	2
URUBU_KAAPOR	star	yah3rata	2
URUEWAUWAU	star	5ah3tata7ia	2
WAYAMPI	star	ya3tata	2
YUQUI	star	yasiriri	2
JURUNA	star	anaib3a	3
XIPAYA	star	n3nimb3a	3
KARITIANA	star	otir3po	4
SATERE_MAWE	star	waikiru	5
CINTA_LARGA	star	5oykep	6
GAVIAO_DO_RONDONIA	star	kap	7
MONDE	star	Ngatkab	8
KURUAYA	star	wadilala	9
PURUBORA	star	tokokuyu	10
TUPARI	star	koepaepa7iri	11
ACHE	star	tata3wat3	12
GUAJA	star	iwartai	13
GUARANI	star	mbyja	14
KOKAMA	star	cucu	15
OMAGUA	star	seso	16
SURUI_DO_RONDONIA	water	iTer	1
KARO_BRAZIL	water	iT3	1
KARITIANA	water	ese	2
AWETI	water	3k3t3	2
SATERE_MAWE	water	373	2
MEKENS	water	3k3	2
ACHE	water	373	2
AMONDAVA	water	3h3a	2
NHENGATU	water	i7i	2
PARINTINTIN	water	ihi	2
TAPIETE	water	3w3ra	2
TENHARIM	water	3h3	2
URUEWAUWAU	water	3h3a	2
MAKURAP	water	3	3
APIAKA	water	3a	3
GUARAYU	water	3	3
JURUNA	water	iya	3
PARAKANA	water	3	3
XIPAYA	water	ia	3
KOKAMA	water	uni	4
OMAGUA	water	uni	4
KURUAYA	water	ti	5
NHENGATU	water	i	5
YUQUI	water	i	5
CINTA_LARGA	water	ityet	6
MUNDURUKU	water	idibi	7
PURUBORA	water	zerere	8
TUPARI	water	yika	9
GUARANI	water	y	10
SIRIONO	water	ama	11
PURUBORA	stone	murua	1
PURUBORA	stone	burua	1
CINTA_LARGA	stone	ixa	2
GAVIAO_DO_RONDONIA	stone	iCia	2
MONDE	stone	Ca	2
KURUAYA	stone	wita7a	2
MUNDURUKU	stone	wita7a	2
MAKURAP	stone	bEi	2
MEKENS	stone	kwai	2
TUPARI	stone	wa7i	2
ACHE	stone	ita	2
ACHE	stone	bika	2
AMONDAVA	stone	ita	2
ANAMBE	stone	ita	2
APIAKA	stone	ita	2
ARAWETE	stone	ita	2
ASURINI	stone	ita	2
AVA_CANOEIRO	stone	ita	2
CHIRIGUANO	stone	ita	2
GUAJA	stone	ita	2
GUAJAJARA	stone	ita	2
GUARANI	stone	ita	2
GUARANI_KAIWA	stone	ita	2
KAMAYURA	stone	ita	2
KAYABI	stone	ita	2
KOKAMA	stone	itaki	2
MBYA	stone	ita	2
NHENGATU	stone	ita	2
OMAGUA	stone	itaki	2
PARAKANA	stone	ita	2
PARINTINTIN	stone	itaki	2
SIRIONO	stone	sita	2
SIRIONO	stone	hita	2
SURUI_DO_PARA	stone	ita	2
TAPIETE	stone	y3tak3	2
TAPIRAPE	stone	ita	2
TEMBE	stone	ita	2
TENHARIM	stone	ita	2
URUBU_KAAPOR	stone	ita	2
URUEWAUWAU	stone	ita	2
YUQUI	stone	ita	2
KARO_BRAZIL	stone	iya	3
ASURINI_XINGU	stone	iyya	3
WAYAMPI	stone	takulu	4
WAYAMPI	stone	takuru	4
JURUNA	stone	kuaha	5
XIPAYA	stone	k3apa	5
KARITIANA	stone	eyepo	6
KARITIANA	stone	pam	7
SATERE_MAWE	stone	nup	8
AWETI	fire	taZa	1
MUNDURUKU	fire	daxa	1
PURUBORA	fire	ndamiZa	1
MAKURAP	fire	uCEt	1
MEKENS	fire	otat	1
ACHE	fire	tata	1
AMONDAVA	fire	tata	1
ANAMBE	fire	tata	1
APIAKA	fire	tata	1
ARAWETE	fire	tata	1
ASURINI_XINGU	fire	tata	1
ASURINI	fire	nata	1
AVA_CANOEIRO	fire	tata	1
CHIRIGUANO	fire	tata	1
GUAJA	fire	tata	1
GUAJAJARA	fire	tata	1
GUARANI_KAIWA	fire	tata	1
GUARAYU	fire	tata	1
KAMAYURA	fire	tata	1
KAYABI	fire	tata	1
KOKAMA	fire	tata	1
MBYA	fire	tat	1
NHENGATU	fire	tata	1
NHENGATU	fire	ata	1
OMAGUA	fire	tata	1
PARAKANA	fire	ata	1
PARINTINTIN	fire	ata	1
SIRIONO	fire	tata	1
SIRIONO	fire	erata	1
SURUI_DO_PARA	fire	tata	1
TAPIETE	fire	tata	1
TAPIRAPE	fire	ata	1
TEMBE	fire	tata	1
TENHARIM	fire	tata	1
URUBU_KAAPOR	fire	tata	1
URUEWAUWAU	fire	tata	1
WAYAMPI	fire	tata	1
YUQUI	fire	tata	1
KURUAYA	fire	laSa	2
JURUNA	fire	aSi	2
XIPAYA	fire	aSi	2
SURUI_DO_RONDONIA	fire	mokai	3
GUARANI	fire	jehapy	3
GUARANI	fire	jekai	3
KARITIANA	fire	iso	4
SATERE_MAWE	fire	aria	5
CINTA_LARGA	fire	watxipoe	6
GAVIAO_DO_RONDONIA	fire	pokaC	7
MONDE	fire	kayab	8
KARO_BRAZIL	fire	Tadn	9
TUPARI	fire	kopkap	10
AWETI	path	me	1
CINTA_LARGA	path	me	1
SURUI_DO_RONDONIA	path	me	1
MEKENS	path	ape	2
TUPARI	path	ape	2
ACHE	path	ape	2
ARAWETE	path	ape	2
ASURINI_XINGU	path	ape	2
AVA_CANOEIRO	path	ape	2
CHIRIGUANO	path	tape	2
GUARANI	path	tape	2
GUARANI_KAIWA	path	tape	2
KAMAYURA	path	ape	2
MBYA	path	ape	2
TAPIRAPE	path	ape	2
WAYAMPI	path	ape	2
XIPAYA	path	bapa	2
KARITIANA	path	pa	3
GAVIAO_DO_RONDONIA	path	be	3
MONDE	path	be	3
PURUBORA	path	mbe	3
MAKURAP	path	pe	3
AMONDAVA	path	pehea	3
ANAMBE	path	pa	3
APIAKA	path	pea	3
ASURINI	path	pe	3
GUAJA	path	pe	3
GUAJAJARA	path	pe	3
GUARANI	path	gwataha	3
JURUNA	path	baha	3
KAYABI	path	pe	3
KOKAMA	path	pe	3
NHENGATU	path	peiyo	3
NHENGATU	path	peiyoka	3
OMAGUA	path	pe	3
PARAKANA	path	pe	3
PARINTINTIN	path	pehe	3
SURUI_DO_PARA	path	pe	3
TAPIETE	path	pe	3
TEMBE	path	pe	3
TENHARIM	path	pehe	3
URUBU_KAAPOR	path	pe	3
URUEWAUWAU	path	pehea	3
WAYAMPI	path	pEla	3
KARITIANA	path	k37op	4
SATERE_MAWE	path	mu7ap	4
KARO_BRAZIL	path	na7p3t	5
MEKENS	path	oroy	6
SIRIONO	path	eiCa	7
SIRIONO	path	5ena	8
KARITIANA	mountain	neso	1
CINTA_LARGA	mountain	no	1
SURUI_DO_RONDONIA	mountain	no	1
MAKURAP	mountain	noE	1
MEKENS	mountain	so	1
MONDE	mountain	du	2
KURUAYA	mountain	Co7a	2
MUNDURUKU	mountain	co7a	2
ACHE	mountain	kua7a	2
ACHE	mountain	kma7a	2
JURUNA	mountain	Cua	2
XIPAYA	mountain	tua	2
SATERE_MAWE	mountain	witok	3
TUPARI	mountain	totet	3
AMONDAVA	mountain	3b3tera	3
APIAKA	mountain	3v3t3ra	3
ASURINI_XINGU	mountain	3w3t3ra	3
ASURINI	mountain	3w3t3ra	3
CHIRIGUANO	mountain	igwiti	3
GUAJAJARA	mountain	3w3t3r	3
GUARANI_KAIWA	mountain	3b3atgwasu	3
GUARAYU	mountain	3b3t3r	3
KAMAYURA	mountain	i7at3t	3
KOKAMA	mountain	3wata	3
MBYA	mountain	iviti	3
PARAKANA	mountain	3w3t3r	3
PARINTINTIN	mountain	ibi7amuhu	3
SIRIONO	mountain	ibiibate	3
SIRIONO	mountain	ibiato	3
SURUI_DO_PARA	mountain	3w3t3r	3
TAPIRAPE	mountain	3w3t3t	3
TEMBE	mountain	iwitira	3
TENHARIM	mountain	3b3tera	3
URUBU_KAAPOR	mountain	3w37am	3
URUEWAUWAU	mountain	3b3tera	3
WAYAMPI	mountain	3w3ti	3
WAYAMPI	mountain	3w3t3	3
YUQUI	mountain	ibiyui	3
GUARANI	mountain	yvyty	4
TAPIETE	mountain	samp3nka	5
CINTA_LARGA	night	mixaNNi	1
SURUI_DO_RONDONIA	night	mixaNi	1
CHIRIGUANO	night	pihare	2
GUAJA	night	p3ha	2
GUARANI	night	pyhare	2
GUARANI_KAIWA	night	p3hare	2
GAVIAO_DO_RONDONIA	night	bicaN	3
MONDE	night	biCan	3
AMONDAVA	night	3p3tuna	3
APIAKA	night	p3tuna	3
ARAWETE	night	pito	3
ASURINI_XINGU	night	ip3tuna	3
ASURINI	night	ip3ton	3
AVA_CANOEIRO	night	p3tun	3
AVA_CANOEIRO	night	3p3ay	3
CHIRIGUANO	night	pintu	3
GUAJAJARA	night	p3tun	3
GUARAYU	night	p3tu	3
KAMAYURA	night	3p3tun	3
KAYABI	night	ep3tunimu	3
KOKAMA	night	3p3ca	3
MBYA	night	pitu	3
NHENGATU	night	pituna	3
OMAGUA	night	3p3se	3
PARAKANA	night	3p3ton	3
PARINTINTIN	night	ipitun	3
SIRIONO	night	itonaru	3
SURUI_DO_PARA	night	p3tum	3
TAPIETE	night	p3ntu	3
TAPIRAPE	night	p3ton	3
TEMBE	night	pitun	3
TENHARIM	night	3p3tuna	3
URUBU_KAAPOR	night	p3tun	3
URUEWAUWAU	night	3p3tuna	3
WAYAMPI	night	3p3a	3
WAYAMPI	night	p3tu	3
SIRIONO	night	isa	4
YUQUI	night	yisa	4
KURUAYA	night	kamisa	5
JURUNA	night	kamad3hu	5
KARITIANA	night	nip	6
SATERE_MAWE	night	wand3m	7
MUNDURUKU	night	ixima	8
PURUBORA	night	Zeu	9
MAKURAP	night	NitEk	10
MEKENS	night	masopi	11
TUPARI	night	sim7e	12
ACHE	night	Cawa	13
AWETI	full	3p3	1
GAVIAO_DO_RONDONIA	full	b3ra	1
MONDE	full	bora	1
GUAJAJARA	full	por	1
GUARAYU	full	po	1
SURUI_DO_PARA	full	p3w	1
WAYAMPI	full	opolo	1
AMONDAVA	full	haba5abahim	2
URUEWAUWAU	full	habahebahim	2
MAKURAP	full	tom	3
CHIRIGUANO	full	tinnie	3
CHIRIGUANO	full	tenne	3
KAYABI	full	t3nem	3
MBYA	full	inie	3
TAPIETE	full	t3n3he	3
URUBU_KAAPOR	full	t3r3hem	3
WAYAMPI	full	t3nE	3
ASURINI	full	an	4
JURUNA	full	nan3u	4
XIPAYA	full	nan3	4
KARITIANA	full	owop	5
MUNDURUKU	full	nopapun	6
TUPARI	full	eit	7
ACHE	full	ebema	8
ACHE	full	ye7e	9
GUARANI	full	Sovi	10
GUARANI	full	henyhe	11
KAMAYURA	full	37akaN	12
KOKAMA	full	timicama	13
PARINTINTIN	full	kog	14
TENHARIM	full	ha3Nwe5i7i	15
CINTA_LARGA	new	kot	1
GAVIAO_DO_RONDONIA	new	koro	1
MONDE	new	kud	1
SATERE_MAWE	new	ipakup	2
MEKENS	new	pagop	2
TUPARI	new	pakop	2
JURUNA	new	ipakuha	2
MUNDURUKU	new	is3	3
ACHE	new	pou	3
AMONDAVA	new	p3ahua	3
ANAMBE	new	yahu	3
ASURINI_XINGU	new	3aho	3
ASURINI	new	iahowa	3
AVA_CANOEIRO	new	p3au	3
CHIRIGUANO	new	pihau	3
GUAJA	new	piahu	3
GUAJAJARA	new	p3ahu	3
GUARAYU	new	p3acu	3
KAMAYURA	new	p3au	3
MBYA	new	piau	3
NHENGATU	new	pisasu	3
PARINTINTIN	new	piyhu	3
SIRIONO	new	eyasu	3
SURUI_DO_PARA	new	p3ahu	3
TAPIETE	new	p37ahu	3
TAPIRAPE	new	3ao	3
TEMBE	new	piahu	3
TENHARIM	new	p3ahu	3
URUBU_KAAPOR	new	p3ahu	3
URUEWAUWAU	new	piahu	3
WAYAMPI	new	p3au	3
YUQUI	new	iasu	3
GAVIAO_DO_RONDONIA	new	ki	4
SIRIONO	new	eaki	4
KARITIANA	new	5eg	5
AWETI	new	m3ta	6
KURUAYA	new	tiad	7
ACHE	new	kreware	8
GUARANI	new	angetegwa	9
KAYABI	new	3om	10
KURUAYA	name	b3tet	1
MUNDURUKU	name	b3tit	1
KARITIANA	name	sat	2
SATERE_MAWE	name	het	2
GAVIAO_DO_RONDONIA	name	et	2
SURUI_DO_RONDONIA	name	Led	2
KARO_BRAZIL	name	Tet	2
MAKURAP	name	et	2
TUPARI	name	het	2
KAMAYURA	name	et	2
KAYABI	name	et	2
TAPIRAPE	name	et	2
AMONDAVA	name	era	3
AVA_CANOEIRO	name	era	3
CHIRIGUANO	name	te	3
GUAJAJARA	name	er	3
GUARANI	name	rera	3
GUARANI	name	tera	3
GUARANI_KAIWA	name	her3	3
KOKAMA	name	Cira	3
MBYA	name	eri	3
NHENGATU	name	era	3
OMAGUA	name	sira	3
PARAKANA	name	er	3
PARINTINTIN	name	er	3
SIRIONO	name	ere	3
SURUI_DO_PARA	name	era	3
TAPIETE	name	re7e	3
TEMBE	name	eri	3
URUBU_KAAPOR	name	her	3
WAYAMPI	name	er	3
MONDE	name	CiCed	4
ACHE	name	b3kuap3re	5
ASURINI	name	nen	6
JURUNA	name	za	7
MONDE	I	on	1
SURUI_DO_RONDONIA	I	o7en	1
KURUAYA	I	on	1
MUNDURUKU	I	o5	1
PURUBORA	I	unu	1
KARO_BRAZIL	I	on	1
TUPARI	I	on	1
JURUNA	I	una	1
XIPAYA	I	una	1
GAVIAO_DO_RONDONIA	I	ot	2
MAKURAP	I	ot	2
MEKENS	I	ot	2
AWETI	I	ito	3
SATERE_MAWE	I	uito	3
ASURINI_XINGU	I	ije	3
ASURINI	I	ice	3
AVA_CANOEIRO	I	iCe	3
NHENGATU	I	iSe	3
TAPIRAPE	I	ie	3
ACHE	I	Co	4
AVA_CANOEIRO	I	Ci	4
CHIRIGUANO	I	Ce	4
GUARAYU	I	Ce	4
KOKAMA	I	ta	4
PARAKANA	I	Ce	4
ANAMBE	I	ha	5
APIAKA	I	si	5
ARAWETE	I	he	5
GUARANI	I	Se	5
GUARANI_KAIWA	I	Se	5
MBYA	I	xe	5
SIRIONO	I	se	5
TAPIETE	I	Se	5
TEMBE	I	he	5
KAMAYURA	I	iye	6
KAYABI	I	ye	6
SURUI_DO_PARA	I	iye	6
AMONDAVA	I	5ihe	7
GUAJA	I	iha	7
GUAJAJARA	I	ihe	7
PARINTINTIN	I	5ihi	7
TENHARIM	I	5ihi	7
URUBU_KAAPOR	I	ihe	7
URUEWAUWAU	I	5ihe	7
AWETI	I	atit	8
CINTA_LARGA	I	omiiya	9
AWETI	you	en	1
SATERE_MAWE	you	en	1
CINTA_LARGA	you	en	1
SURUI_DO_RONDONIA	you	e7en	1
KURUAYA	you	en	1
MUNDURUKU	you	e5	1
PURUBORA	you	en7	1
KARO_BRAZIL	you	en	1
TUPARI	you	en	1
ASURINI	you	ene	1
AVA_CANOEIRO	you	ene	1
JURUNA	you	ena	1
KAMAYURA	you	ene	1
KAYABI	you	ene	1
KOKAMA	you	ene	1
NHENGATU	you	re	1
NHENGATU	you	ere	1
SURUI_DO_PARA	you	ene	1
TAPIRAPE	you	ane	1
WAYAMPI	you	ElE	1
XIPAYA	you	ena	1
GAVIAO_DO_RONDONIA	you	et	2
MAKURAP	you	et	2
MEKENS	you	et	2
MONDE	you	na	3
ACHE	you	je	3
AMONDAVA	you	nehe	3
ANAMBE	you	ne	3
ARAWETE	you	ne	3
ASURINI_XINGU	you	ne	3
AVA_CANOEIRO	you	nito	3
CHIRIGUANO	you	nde	3
GUAJA	you	ni5a	3
GUAJAJARA	you	ne	3
GUARANI	you	ne	3
GUARANI_KAIWA	you	nde	3
GUARAYU	you	ne	3
MBYA	you	nde	3
NHENGATU	you	inde	3
OMAGUA	you	ne	3
PARAKANA	you	ne	3
PARINTINTIN	you	ndehe	3
SIRIONO	you	ne	3
TAPIETE	you	nde	3
TEMBE	you	ne	3
TENHARIM	you	nehe	3
URUBU_KAAPOR	you	nde	3
URUEWAUWAU	you	nehe	3
GUARANI	you	pee	4
WAYAMPI	you	ka	5
NHENGATU	person	mira	1
SIRIONO	person	mia	1
WAYAMPI	person	mil	1
ANAMBE	person	awa	2
GUARANI	person	ava	2
WAYAMPI	person	awaluwa	2
YUQUI	person	aba	2
ACHE	person	aCe	3
GUARANI	person	tekove	4
SIRIONO	person	emo	5
TAPIETE	person	kwareta	6
