# Supplementary material for: A test of Generalized Bayesian dating: A new linguistic dating method
Source: PLoS One. 2020 Aug 12;15(8):e0236522. doi: 10.1371/journal.pone.0236522 (PMC7423060; doi:10.1371/journal.pone.0236522)
Supplement: S1 File — Python code for extracting data from ASJP word lists, cognate identification, and conversion to nexus files. Word lists annotated for cognacy for all families. Nexus files and MrBayes command files for all families. (ZIP) [file pone.0236522.s001.zip › S1 Supporting Information/Cognates/Nuclear_Torricelli.txt.svm.CRP.0.57.cognates]

doculect	concept	asjp	cogid
ARO	I	E	1
TORRICELLI	I	E	1
KOMBIO	I	apm	2
YAMBES	I	ap	2
YAMPES	I	ap	2
HEYO	I	wabun	3
HEYO_2	I	wabun	3
BUNA	I	k	4
BUNGAIN	I	k	4
URIMO	I	k	4
GALU	I	ki3	4
OLO_ERETEI	I	ki	4
OLO_LUMI	I	ki	4
OLO_YEBIL	I	ki	4
ARAPESH	I	aik	5
BUKIYIP	I	yek	5
EITIEP	I	ak	5
WAM	I	ine	5
BUNA	I	na	5
BUNGAIN	I	na	5
KAKARA_BUNA	I	Na	5
KAMASAU	I	Ne	5
KAMASAU_2	I	Ne	5
KENYARI	I	Nebi	5
MANDI_PAPUANG	I	nak	5
MANDI_PAPUANG	I	Nek	5
MUNIWARA	I	nak	5
MUNIWARA	I	Nek	5
SAMAP	I	Na	5
TRING_PNG	I	Ne	5
WANDOMI	I	Ne	5
WAU	I	Ne	5
YIBAB	I	Ne	5
URAT_2	I	Nam	5
AGI_AGEI	I	h3w3	6
AGI_AGEI	I	h3	6
AGI_YOLPA	I	h3m3	6
YERI	I	hem	6
MUFIAN	I	ae	7
AMOL	I	au	7
ABU_ARAPESH	I	ei7	8
NABI	I	ei	8
SRENGE	I	am	9
URAT_1	I	am	9
KUKWO	I	kupm	10
AIKU	I	um	10
WALMAN	I	kum	10
WALMAN_CHINAPELI	I	kum	10
WANAP	I	kmE	10
YANGUM_DEY	I	wum	10
URIMO	I	i	11
YIR	I	i	11
MOLMO_ONE	I	i	11
ABU_ARAPESH	I	iye7	12
SELEPUT	I	oy	13
BRAGAT	I	aw	14
ABU_ARAPESH	you	ina7	1
MUFIAN	you	ina7	1
ARO	you	ik	2
EITIEP	you	yik	2
KOMBIO	you	yikn	2
TORRICELLI	you	ik	2
YAMBES	you	yik	2
YAMBES	you	yip	2
YAMPES	you	yik	2
YAMPES	you	yip	2
HEYO	you	aye	2
HEYO_2	you	aye	2
SELEPUT	you	yik	2
AGI_AGEI	you	yi	2
AGI_YOLPA	you	yi	2
AIKU	you	yin	2
AMOL	you	hi	2
GALU	you	yi	2
OLO_ERETEI	you	ye	2
OLO_LUMI	you	ye	2
OLO_YEBIL	you	ye	2
YERI	you	ye	2
YIR	you	yo	2
MOLMO_ONE	you	yinE	2
ARAPESH	you	5ak	3
BUKIYIP	you	5ak	3
BUNA	you	no	3
BUNGAIN	you	no7	3
BUNGAIN	you	nu	3
KAKARA_BUNA	you	no	3
KAMASAU	you	nu	3
KAMASAU_2	you	nu	3
KENYARI	you	nu	3
MANDI_PAPUANG	you	nok	3
MANDI_PAPUANG	you	nom	3
MUNIWARA	you	mak	3
MUNIWARA	you	nok	3
SAMAP	you	ninde	3
TRING_PNG	you	nu	3
URIMO	you	nu	3
WANDOMI	you	nu	3
WAU	you	nu	3
YIBAB	you	nu	3
URAT_2	you	nin	3
BRAGAT	you	i	4
SRENGE	you	i	4
WALMAN	you	Ci	5
WALMAN_CHINAPELI	you	Ci	5
WAM	you	ehene	6
WAM	you	wanteheneme	7
BUNA	you	kw	8
KAKARA_BUNA	you	nutiki	9
URIMO	you	nugewo	10
KUKWO	you	kitn	11
AGI_YOLPA	you	y3h3	12
ABU_ARAPESH	we	afa	1
ARAPESH	we	apak	1
ARO	we	aput	1
BUKIYIP	we	apak	1
EITIEP	we	apEt	1
MUFIAN	we	afa7	1
TORRICELLI	we	ap3t	1
HEYO	we	apap	1
HEYO_2	we	apap	1
BUNA	we	nambu	2
MANDI_PAPUANG	we	nam	2
MUNIWARA	we	nam	2
YERI	we	hembi	2
SELEPUT	we	iyEp	3
BUNA	we	b	3
BUNGAIN	we	nayip	3
BUNGAIN	we	p	3
MUNIWARA	we	p	3
NABI	we	Ep	3
URAT_1	we	pya	3
URAT_2	we	poi	3
KAMASAU	we	bexi	4
KAMASAU_2	we	begi	4
KENYARI	we	bewi	4
TRING_PNG	we	begi	4
WANDOMI	we	Nebegi	4
WAU	we	begi	4
YIBAB	we	Nebewu	4
AGI_AGEI	we	handia	5
AGI_YOLPA	we	handia	5
KOMBIO	we	ant	6
YAMBES	we	an	6
BRAGAT	we	and	6
GALU	we	ku3	7
OLO_ERETEI	we	ku	7
OLO_LUMI	we	ku	7
OLO_YEBIL	we	ku	7
WALMAN	we	kipin	8
WALMAN_CHINAPELI	we	kipin	8
KUKWO	we	mento	9
AIKU	we	mian	9
SRENGE	we	medi	9
YANGUM_DEY	we	miyEn	9
MOLMO_ONE	we	minE	9
AMOL	we	aw3n	10
YIR	we	aw	10
SAMAP	we	NanuNgu	11
URIMO	we	ibem	12
WANAP	we	klei	13
MOLMO_ONE	we	mo	14
ABU_ARAPESH	one	et	1
ARAPESH	one	atub	1
ARO	one	lat3n	1
TORRICELLI	one	lat3n	1
MOLMO_ONE	one	ata	1
WAM	one	isili	2
WAM	one	nakanisili	2
WOM	one	isili	2
EITIEP	one	lindi	3
YAMBES	one	liZ	3
YAMPES	one	liC	3
SRENGE	one	eldi	3
YANGUM_DEY	one	oy3ndi	3
HEYO	one	belun	4
HEYO_2	one	belun	4
KAKARA_BUNA	one	5iNa	5
KAKARA_BUNA	one	5iNak	5
KAMASAU	one	iri	6
KAMASAU_2	one	iri	6
KENYARI	one	iri	6
TRING_PNG	one	iri	6
WANDOMI	one	iri	6
WAU	one	iri	6
YIBAB	one	iri	6
MANDI_PAPUANG	one	tara	7
MUNIWARA	one	t3raf3ro	7
MUNIWARA	one	traf	7
KENYARI	one	meremi	8
SAMAP	one	meremi	8
KAMASAU_2	one	temi	9
TRING_PNG	one	temi	9
WANDOMI	one	temi	9
WAU	one	tremi	9
YIBAB	one	temi	9
URIMO	one	k3rana	10
URIMO	one	kalana	10
AGI_AGEI	one	nalha	11
OLO_ERETEI	one	neliEiyE	11
OLO_LUMI	one	nEliyE	11
OLO_YEBIL	one	nElEyE	11
URAT_2	one	Nilyeh	11
WALMAN_CHINAPELI	one	alpa	11
OLO_ERETEI	one	nEnpiEiyE	12
OLO_LUMI	one	nEnpiyE	12
OLO_YEBIL	one	nEnpiyE	12
SAMAP	one	ki	13
URAT_1	one	kisi	13
WALMAN	one	No	14
YERI	one	Na	14
AGI_YOLPA	one	nan3papa	15
NABI	one	nonopEb	15
YERI	one	napap3	15
YIR	one	anpap	15
BUKIYIP	one	otutu	16
KOMBIO	one	likekn	17
MUFIAN	one	ano	18
YAMBES	one	lakla7C	19
SELEPUT	one	bokiEu	20
YAHANG	one	nimin	21
BUNA	one	n3g3ke	22
BUNGAIN	one	yakatale	23
KUKWO	one	wriy	24
AIKU	one	ypaka	25
AMOL	one	amb3k	26
BRAGAT	one	b3kolei	27
GALU	one	hon3waipon	28
WANAP	one	konoNw3r	29
ABU_ARAPESH	two	bi	1
ARAPESH	two	biabis	1
BUKIYIP	two	bi	1
MUFIAN	two	bia	1
WAM	two	biel	1
GALU	two	fi3	1
HEYO	two	olow	2
HEYO_2	two	olow	2
YAHANG	two	kolow	2
BUNA	two	niNn3k	3
KAKARA_BUNA	two	ninik	3
KENYARI	two	mereyi	4
SAMAP	two	merere	4
KAMASAU	two	temi	5
KAMASAU_2	two	teri	5
TRING_PNG	two	teri	5
WANDOMI	two	teri	5
WAU	two	teri	5
YIBAB	two	teri	5
WOM	two	pia5	6
AGI_AGEI	two	piey	6
AGI_YOLPA	two	piEm	6
AIKU	two	piak	6
YANGUM_DEY	two	dupiyak	6
NABI	two	madapyu	7
NABI	two	madapyu	7
OLO_ERETEI	two	wiNkEswiNkEs	8
OLO_LUMI	two	wiNkEswiNkEs	8
OLO_YEBIL	two	wiNkEswiNkEs	8
OLO_ERETEI	two	wi3mwi3m	9
OLO_LUMI	two	wi3mwi3m	9
OLO_YEBIL	two	wi3mwi3m	9
ARO	two	wiyeu	10
EITIEP	two	wiyE	10
KOMBIO	two	wie	10
TORRICELLI	two	wiyEw	10
YAMBES	two	wiyobal	10
YAMBES	two	wuyep	10
YAMPES	two	wiyep	10
AMOL	two	iy3n	10
SRENGE	two	iya	10
WALMAN	two	wiEy	10
WALMAN_CHINAPELI	two	wiei	10
YERI	two	wiyei	10
YIR	two	wiyem	10
URIMO	two	melewina	11
URIMO	two	milewina	11
SELEPUT	two	wrik3n	12
KUKWO	two	wekN	12
URAT_1	two	hoy	13
URAT_2	two	hoi	13
BUNGAIN	two	ipanam	14
MOLMO_ONE	two	plana	14
WAM	two	nakanbial	15
KAKARA_BUNA	two	nigri	16
MANDI_PAPUANG	two	5ef	17
MUNIWARA	two	5am5a	18
MUNIWARA	two	nambaf	19
AMOL	two	nandiyo	20
BRAGAT	two	ayou	21
WANAP	two	poyomotiN	22
ABU_ARAPESH	person	alifen	1
BUKIYIP	person	elpe5	1
YAHANG	person	halip	1
WAM	person	sambe	2
WOM	person	samba	2
YERI	person	hamote	2
YAMBES	person	mehlipming	3
YAMPES	person	mahlipmiN	3
HEYO	person	nisan	4
HEYO_2	person	nisan	4
URIMO	person	tuna	5
URIMO	person	turar	5
ARAPESH	person	araman	6
MUFIAN	person	ama	6
AMOL	person	amay	6
WALMAN	person	kama5	6
WANAP	person	kamarandon	6
OLO_ERETEI	person	mEtEnE	7
OLO_LUMI	person	mEtEnE	7
OLO_YEBIL	person	mEtEnE	7
YANGUM_DEY	person	marndin	7
YIR	person	mas3n	7
MOLMO_ONE	person	mana	7
KOMBIO	person	moule	8
TORRICELLI	person	eiN	9
KUKWO	person	melnum	10
SRENGE	person	mekedi	11
URAT_2	person	lah	12
ABU_ARAPESH	fish	akuh	1
BUKIYIP	fish	yeguh	1
MUFIAN	fish	agof	1
ARO	fish	ayo	2
TORRICELLI	fish	ayou	2
WAM	fish	eya	2
YAHANG	fish	yu	2
MUNIWARA	fish	aymbo	2
MUNIWARA	fish	Nayimbwo7	2
GALU	fish	hayut3	2
NABI	fish	eyut	2
URAT_2	fish	Nuyo	2
WAM	fish	eile	3
WOM	fish	ela	3
EITIEP	fish	oyok	4
KOMBIO	fish	yokn	4
YAMBES	fish	yogknin	4
YAMBES	fish	yokin	4
YAMPES	fish	yokNin	4
SELEPUT	fish	woyuk	4
AIKU	fish	ikwarin	4
URAT_1	fish	yEk	4
YANGUM_DEY	fish	yukuriN	4
HEYO	fish	yu7wa	5
HEYO_2	fish	yu7wa	5
BUNA	fish	kasil	6
KAKARA_BUNA	fish	kaCi	6
KAKARA_BUNA	fish	kaSil	6
KAMASAU_2	fish	umo	7
KENYARI	fish	7umo	7
SAMAP	fish	7uma	7
TRING_PNG	fish	umo	7
WANDOMI	fish	umo	7
WAU	fish	7umo	7
YIBAB	fish	7umo	7
KAMASAU	fish	wuyeumo	8
URIMO	fish	weyakuma	8
URIMO	fish	wiyag3ma	8
WALMAN	fish	wu3m	8
AGI_AGEI	fish	nayula	9
AGI_YOLPA	fish	nazula	9
YERI	fish	nanula	9
ARAPESH	fish	aiur	10
KUKWO	fish	iul	10
OLO_ERETEI	fish	ni	10
OLO_LUMI	fish	ni3l	10
OLO_YEBIL	fish	ni3l	10
WANAP	fish	kiwul	10
AMOL	fish	away3n	11
BRAGAT	fish	awi	11
SRENGE	fish	awaiy3	11
BUNGAIN	fish	karra	12
MANDI_PAPUANG	fish	uNgeara	13
WALMAN_CHINAPELI	fish	rapiakon	14
MOLMO_ONE	fish	pomponE	15
ABU_ARAPESH	dog	nubat	1
ARAPESH	dog	nibat	1
BUKIYIP	dog	nobat	1
BUKIYIP	dog	nobagw	1
EITIEP	dog	numbwa	1
MUFIAN	dog	nombagw	1
YAMBES	dog	nimbwaN	1
YAMBES	dog	niumpuang	1
KUKWO	dog	nmpa	1
AGI_AGEI	dog	nimbo	1
AGI_YOLPA	dog	nimbo	1
URAT_2	dog	Nambwat	1
YERI	dog	nembo	1
WAM	dog	bata	2
WOM	dog	pata	2
HEYO	dog	bata	2
HEYO_2	dog	bata	2
SELEPUT	dog	bat	2
YAHANG	dog	bat	2
WANDOMI	dog	yet	2
YIBAB	dog	7et	2
GALU	dog	pat3	2
NABI	dog	bat	2
URAT_1	dog	pwat	2
BUNA	dog	kok	3
KAKARA_BUNA	dog	kau	3
KAKARA_BUNA	dog	kauk	3
KOMBIO	dog	5umbua	4
YAMPES	dog	5imboaN	4
KAMASAU	dog	5ombui	4
KAMASAU_2	dog	5ombwi	4
KENYARI	dog	5ombwi	4
MANDI_PAPUANG	dog	5umbakal	4
MUNIWARA	dog	umbarkar	4
SAMAP	dog	5amp	4
TRING_PNG	dog	5ombwi	4
WAU	dog	5ombwi	4
WANAP	dog	5imba	4
ARO	dog	yimbau	5
TORRICELLI	dog	yimbEw	5
MUNIWARA	dog	yimbako	5
AIKU	dog	yimbak	5
AMOL	dog	yimban	5
BRAGAT	dog	yimbakon	5
SRENGE	dog	y3ba	5
YANGUM_DEY	dog	yimbiak	5
URIMO	dog	wara	6
URIMO	dog	waro	6
OLO_ERETEI	dog	pElE	7
OLO_LUMI	dog	pElE	7
OLO_YEBIL	dog	pElE	7
WALMAN	dog	pElEn	7
WALMAN_CHINAPELI	dog	pElEn	7
YIR	dog	par	7
MOLMO_ONE	dog	pala	7
BUNGAIN	dog	wunaph	8
ABU_ARAPESH	tree	lawak	1
ARAPESH	tree	lawag	1
BUKIYIP	tree	lowas	1
MUFIAN	tree	lawah	1
WAM	tree	lawata	1
WOM	tree	lawata	1
HEYO	tree	lowa	1
HEYO_2	tree	lowa	1
BUNA	tree	nimi	2
BUNGAIN	tree	nam	2
KAKARA_BUNA	tree	nimi	2
AGI_AGEI	tree	ninwal	2
AIKU	tree	nim	2
AMOL	tree	nimb3n	2
BRAGAT	tree	nimb3	2
GALU	tree	nip3	2
NABI	tree	nib	2
SRENGE	tree	n3mb3	2
WANAP	tree	nim	2
YANGUM_DEY	tree	nim	2
YERI	tree	nembal	2
KAMASAU	tree	5umo	3
KAMASAU_2	tree	5umo	3
KENYARI	tree	5umo	3
MANDI_PAPUANG	tree	5am	3
MUNIWARA	tree	5imi	3
SAMAP	tree	yuma	3
TRING_PNG	tree	5umo	3
URIMO	tree	5ima	3
URIMO	tree	5umwo	3
WANDOMI	tree	5umo	3
WAU	tree	5umo	3
YIBAB	tree	5umo	3
AGI_YOLPA	tree	numu3l	3
WALMAN	tree	5upolo	3
WALMAN_CHINAPELI	tree	53pol	3
OLO_ERETEI	tree	nul3f	4
OLO_LUMI	tree	nul3f	4
ARO	tree	lu	5
EITIEP	tree	lo	5
KOMBIO	tree	lo	5
TORRICELLI	tree	luw	5
YAMBES	tree	luN	5
YAMPES	tree	luN	5
SELEPUT	tree	lou	5
YAHANG	tree	low	5
OLO_YEBIL	tree	lul3m	5
URAT_1	tree	lu	5
URAT_2	tree	lou	5
YIR	tree	lo	5
MOLMO_ONE	tree	ala	5
ABU_ARAPESH	blood	usibel	1
ARAPESH	blood	ausiber	1
MUFIAN	blood	esimbel	1
ARO	blood	yalkip	2
KOMBIO	blood	yarkup	2
TORRICELLI	blood	yElkip	2
WAM	blood	nimbalme	3
WAM	blood	umbalm	3
WOM	blood	nimba5me	3
EITIEP	blood	nyuNkw3p	4
YAMBES	blood	niNgop	4
YAMBES	blood	niungop	4
YAMPES	blood	5iNkop	4
HEYO	blood	wiyeva	5
HEYO_2	blood	wiyeva	5
SELEPUT	blood	wiyi	5
YAHANG	blood	wiev	5
BUNGAIN	blood	yawarr	6
KAMASAU	blood	yavi	6
KAMASAU_2	blood	yab3	6
KENYARI	blood	yab3	6
TRING_PNG	blood	yab3	6
URIMO	blood	Nyawei	6
URIMO	blood	yabe	6
WAU	blood	yab3	6
YIBAB	blood	yabu	6
MANDI_PAPUANG	blood	kusereka	7
MUNIWARA	blood	kutrrika	7
MUNIWARA	blood	kwut3r3ko	7
SAMAP	blood	Nainde	8
WANDOMI	blood	wunande	8
AGI_AGEI	blood	ham3Nga	9
AGI_YOLPA	blood	hamnga	9
GALU	blood	hong3	9
AMOL	blood	snaymb3n	10
BRAGAT	blood	snaimb3n	10
OLO_ERETEI	blood	tElui	11
OLO_LUMI	blood	tElu3s	11
OLO_YEBIL	blood	tElu3s	11
URAT_1	blood	wem	12
URAT_2	blood	wim	12
WALMAN	blood	kalway	13
WALMAN_CHINAPELI	blood	kaluai	13
AIKU	blood	iwanim	14
YANGUM_DEY	blood	ywyan3m	14
BUNA	blood	nyak	15
KAKARA_BUNA	blood	5ak	15
YIR	blood	n3k	15
KAKARA_BUNA	blood	nau	16
KUKWO	blood	walmpopm	17
NABI	blood	Emg	18
SRENGE	blood	s3na	19
WANAP	blood	komuNgok	20
YERI	blood	henei	21
MOLMO_ONE	blood	soli	22
WAM	bone	naNgala	1
WOM	bone	nanga5e	1
BUNGAIN	bone	niNgat	1
ARO	bone	lip	2
KOMBIO	bone	lingepm	2
TORRICELLI	bone	lip	2
YAMBES	bone	ling3p	2
YAMBES	bone	lingep	2
YAMPES	bone	liNkap	2
SELEPUT	bone	lok	2
NABI	bone	l3	2
WANAP	bone	lik3l	2
HEYO	bone	yeva	3
HEYO_2	bone	yeva	3
YAHANG	bone	yevha	3
BUNA	bone	nyakal	4
KAKARA_BUNA	bone	nakar	4
KAMASAU	bone	Nape	5
KAMASAU_2	bone	Nape	5
KENYARI	bone	Nape	5
TRING_PNG	bone	Nape	5
URIMO	bone	laba	5
URIMO	bone	Napa	5
WAU	bone	Nape	5
YIBAB	bone	Nape	5
AMOL	bone	lap3n	5
BRAGAT	bone	lap3n	5
GALU	bone	lah3te	5
URAT_1	bone	lupung	5
MUNIWARA	bone	5uNgwam	6
MUNIWARA	bone	yiNgwem	6
OLO_ERETEI	bone	Emio	7
OLO_LUMI	bone	Emio	7
OLO_YEBIL	bone	Emio	7
BUKIYIP	bone	bigiw	8
SRENGE	bone	bnigi	8
AGI_AGEI	bone	am3naNg3l	9
AGI_YOLPA	bone	hamnang3l	9
YERI	bone	hamnaNg3l	9
KUKWO	bone	tpmuNkul	10
WALMAN	bone	amuNko	10
MOLMO_ONE	bone	amna	10
ABU_ARAPESH	bone	fifikl	11
ARAPESH	bone	belepoger	12
EITIEP	bone	tumin	13
MUFIAN	bone	bihitagof	14
KAKARA_BUNA	bone	koroka	15
MANDI_PAPUANG	bone	wenZam	16
WANDOMI	bone	diage	17
AIKU	bone	ykilia	18
WALMAN_CHINAPELI	bone	kEne	19
YANGUM_DEY	bone	ilkE	20
YIR	bone	n3mik	21
ABU_ARAPESH	eye	naim	1
ARAPESH	eye	nabep	1
ARO	eye	yembic	1
BUKIYIP	eye	nabes	1
EITIEP	eye	nambEp	1
KOMBIO	eye	5ambepm	1
MUFIAN	eye	naep	1
TORRICELLI	eye	5Emb3C	1
YAMBES	eye	nambap	1
YAMBES	eye	niambep	1
YAMPES	eye	5ambeo	1
YAHANG	eye	nabelg	1
BRAGAT	eye	nambai	1
GALU	eye	nap3t3	1
NABI	eye	nagabat	1
URAT_1	eye	ambep	1
URAT_2	eye	bep	1
URAT_2	eye	mbep	1
YIR	eye	nap	1
MOLMO_ONE	eye	namna	1
WAM	eye	barrite	2
WAM	eye	perite	2
WOM	eye	perrite	2
HEYO	eye	nagElga	3
HEYO_2	eye	nagElga	3
SELEPUT	eye	yaviEl	4
BUNA	eye	lal	4
BUNGAIN	eye	yal	4
KAKARA_BUNA	eye	lal	4
MANDI_PAPUANG	eye	lafi	4
URIMO	eye	lale	4
URIMO	eye	lalekwe	4
KAKARA_BUNA	eye	ra	5
KAMASAU	eye	rar	5
KAMASAU_2	eye	rar	5
KENYARI	eye	ra7	5
SAMAP	eye	rar	5
TRING_PNG	eye	rar	5
WANDOMI	eye	rar	5
WAU	eye	rar	5
YIBAB	eye	rar	5
AIKU	eye	zilu3m	6
OLO_LUMI	eye	lum	6
OLO_YEBIL	eye	lum	6
AGI_AGEI	eye	yuwelda	7
AGI_YOLPA	eye	ywald3	7
SRENGE	eye	yolt3	7
YERI	eye	y3walt3	7
WALMAN	eye	Cku3l	8
WALMAN_CHINAPELI	eye	chku3l	8
WANAP	eye	yilp	9
YANGUM_DEY	eye	y3lp	9
MUNIWARA	eye	yar3ti7i	10
MUNIWARA	eye	yayuri	11
KUKWO	eye	ikN	12
AMOL	eye	nimar3n	13
OLO_ERETEI	eye	lutEpE	14
ARO	nose	miCippeu	1
TORRICELLI	nose	miC3pEw	1
HEYO	nose	ruweta	2
HEYO_2	nose	ruweta	2
SELEPUT	nose	duwiEt	2
YAHANG	nose	ruot	2
KAMASAU	nose	kime	3
KAMASAU_2	nose	k3me	3
KENYARI	nose	k3me	3
SAMAP	nose	k3me	3
TRING_PNG	nose	k3me	3
WANDOMI	nose	k3me	3
WAU	nose	k3me	3
YIBAB	nose	k3me	3
BRAGAT	nose	sime	3
AGI_AGEI	nose	tuwark3l	4
AGI_YOLPA	nose	tuark3	4
GALU	nose	malk3	4
AIKU	nose	3mwar	5
AIKU	nose	imwar	5
ABU_ARAPESH	nose	mutu7	6
EITIEP	nose	mi	6
YAMBES	nose	mip	6
AMOL	nose	mip3n	6
NABI	nose	m3nif	6
OLO_ERETEI	nose	mi	6
OLO_LUMI	nose	mi	6
OLO_YEBIL	nose	mi	6
SRENGE	nose	mup3	6
URAT_1	nose	muro	6
YANGUM_DEY	nose	mbik	6
WALMAN	nose	5mEyki	7
WALMAN_CHINAPELI	nose	5amai	7
YERI	nose	namoNgi	7
YIR	nose	nupuNk	7
KOMBIO	nose	mungu5emp	8
KUKWO	nose	nim	9
WANAP	nose	tlom	10
MOLMO_ONE	nose	sulu	11
ABU_ARAPESH	tongue	iham	1
ARAPESH	tongue	yaham	1
BUKIYIP	tongue	yeham	1
BUKIYIP	tongue	yehep	1
ARO	tongue	lEt3n	2
EITIEP	tongue	lEtEn	2
TORRICELLI	tongue	3lEt3n	2
AMOL	tongue	alEt3n	2
BRAGAT	tongue	alec	2
GALU	tongue	luwat3	2
SRENGE	tongue	alet3	2
WAM	tongue	elinde	3
WOM	tongue	allinde	3
HEYO	tongue	elgitiva	4
HEYO_2	tongue	elgitiva	4
YAHANG	tongue	elgitiv	4
SELEPUT	tongue	yansi	5
SELEPUT	tongue	yans3	5
BUNA	tongue	minsukure7	6
KAMASAU	tongue	minju7	6
KAMASAU_2	tongue	minju	6
SAMAP	tongue	minju	6
TRING_PNG	tongue	minju	6
WANDOMI	tongue	minju	6
WAU	tongue	minju	6
YIBAB	tongue	minju	6
URIMO	tongue	r3Nale	7
URIMO	tongue	rr3Nare	7
OLO_ERETEI	tongue	noni	8
OLO_LUMI	tongue	non3l	8
OLO_YEBIL	tongue	non3l	8
BUNGAIN	tongue	miley	9
URAT_2	tongue	miri	9
KENYARI	tongue	Nari	10
MANDI_PAPUANG	tongue	5aloka	10
MUNIWARA	tongue	5ar3ko	10
MUNIWARA	tongue	5arrkwo	10
AGI_AGEI	tongue	nalia	10
WALMAN	tongue	NElie	10
WALMAN_CHINAPELI	tongue	5ElE	10
YERI	tongue	naliya	10
KUKWO	tongue	ekmelip	11
AIKU	tongue	yalip	11
WANAP	tongue	kilip	11
YANGUM_DEY	tongue	y3lup	11
NABI	tongue	ulaf	12
MOLMO_ONE	tongue	ola	12
ABU_ARAPESH	tongue	ahaka	13
MUFIAN	tongue	afega	13
YAMBES	tongue	tugkumlitni	14
YAMPES	tongue	tukNulitni	14
KAKARA_BUNA	tongue	mem	15
URAT_1	tongue	lem	15
KOMBIO	tongue	myiepmulitne	16
AGI_YOLPA	tongue	yiliawal	17
YIR	tongue	war	18
ABU_ARAPESH	hand	lakl	1
MUFIAN	hand	lagol	1
YERI	hand	3loNg3l	1
KOMBIO	hand	ndo	2
TORRICELLI	hand	ndal	2
WAM	hand	talhi	3
WAM	hand	tali	3
WOM	hand	talhi	3
YAMBES	hand	tah	3
YAMPES	hand	tah	3
HEYO	hand	natega	4
HEYO_2	hand	natega	4
YAHANG	hand	nateg	4
BUNA	hand	s3r	5
BUNGAIN	hand	harr	5
KAKARA_BUNA	hand	s3	5
KAKARA_BUNA	hand	sil	5
KAMASAU	hand	si	5
KAMASAU_2	hand	si	5
KENYARI	hand	hi	5
TRING_PNG	hand	si	5
WAU	hand	si	5
URAT_2	hand	siep	5
URAT_2	hand	Sep	5
YIR	hand	sik	5
MANDI_PAPUANG	hand	yuwa	6
MUNIWARA	hand	yuwam	6
KUKWO	hand	wam	6
KAMASAU_2	hand	suram	7
KENYARI	hand	huram	7
SAMAP	hand	turambi	7
TRING_PNG	hand	suram	7
WANDOMI	hand	turam	7
YIBAB	hand	turam	7
WANAP	hand	klEm	7
YANGUM_DEY	hand	lam	7
URIMO	hand	t3napa	8
URIMO	hand	tenapa	8
WANDOMI	hand	ti	9
WAU	hand	timi	9
YIBAB	hand	ti	9
SAMAP	hand	katu	10
OLO_ERETEI	hand	Eti	10
OLO_LUMI	hand	Et3f	10
OLO_YEBIL	hand	Et3f	10
BUKIYIP	hand	wi	11
WALMAN	hand	wi	11
AIKU	hand	pambam	12
AMOL	hand	ambay3n	12
EITIEP	hand	wulap	13
YAMBES	hand	kolamakmok	14
SRENGE	hand	nugu	15
URAT_1	hand	sEptok	16
MOLMO_ONE	hand	mEw	17
ABU_ARAPESH	breasts	numabis	1
ARAPESH	breasts	5umab	1
BUKIYIP	breasts	5umab	1
BUKIYIP	breasts	5umeb	1
EITIEP	breasts	nimap	1
KOMBIO	breasts	5umuapm	1
TORRICELLI	breasts	5mEp	1
YAMPES	breasts	5umwp	1
NABI	breasts	nimap	1
WANAP	breasts	5moNguv	1
WAM	breasts	numantil	2
WOM	breasts	numandil	2
HEYO	breasts	bElpa	3
HEYO_2	breasts	bElpa	3
ARO	breasts	ymEp	4
SELEPUT	breasts	maN	4
YAHANG	breasts	mang	4
BUNA	breasts	meny	4
KAKARA_BUNA	breasts	man	4
KAKARA_BUNA	breasts	m3n	4
KAMASAU	breasts	mi5	4
KAMASAU_2	breasts	mi5	4
KENYARI	breasts	mi5	4
MANDI_PAPUANG	breasts	men	4
MUNIWARA	breasts	m3n	4
MUNIWARA	breasts	mey	4
SAMAP	breasts	mi5	4
TRING_PNG	breasts	mi5	4
WANDOMI	breasts	mi5	4
WAU	breasts	mi5	4
YIBAB	breasts	mi5	4
KUKWO	breasts	ma	4
AIKU	breasts	yman	4
AMOL	breasts	ymaw3N	4
BRAGAT	breasts	ymai	4
GALU	breasts	mat3	4
SRENGE	breasts	yma	4
WALMAN	breasts	5imi5	4
YANGUM_DEY	breasts	yimyan	4
YIR	breasts	mak	4
URIMO	breasts	pei	5
URIMO	breasts	pey	5
AGI_AGEI	breasts	nimei	6
AGI_YOLPA	breasts	nimi	6
WALMAN_CHINAPELI	breasts	nyimi	6
MOLMO_ONE	breasts	nimna	6
BUNGAIN	breasts	nom	7
OLO_ERETEI	breasts	n3mEr	7
OLO_LUMI	breasts	n3mEr	7
OLO_YEBIL	breasts	n3mEr	7
YERI	breasts	nemial	7
URAT_1	breasts	ambrip	8
URAT_2	breasts	nambrip	8
ARO	see	3k3r	1
EITIEP	see	EkEr	1
TORRICELLI	see	akr	1
KOMBIO	see	aser	2
YAMBES	see	iZel	2
YAMPES	see	aiCel	2
ABU_ARAPESH	see	ti	3
ARAPESH	see	terin	3
BUKIYIP	see	tik	3
MUFIAN	see	ati	3
WAM	see	netali	3
WOM	see	natali	3
HEYO	see	ata	3
HEYO_2	see	ata	3
SELEPUT	see	at3	3
YAHANG	see	ta	3
AGI_AGEI	see	atia	3
AGI_YOLPA	see	asia	3
AMOL	see	at	3
BRAGAT	see	it	3
GALU	see	am3si	3
SRENGE	see	tiri	3
URAT_1	see	tuko	3
WALMAN	see	EtErE	3
WALMAN_CHINAPELI	see	EtE	3
WANAP	see	EvEr3	3
YERI	see	atia	3
BUNA	see	ape	4
KAKARA_BUNA	see	iapi	4
KAKARA_BUNA	see	api	4
KAMASAU	see	nu7oind	5
KAMASAU_2	see	nu7ond	5
KENYARI	see	nu7ond	5
SAMAP	see	nu7onj	5
TRING_PNG	see	nu7ond	5
URIMO	see	nokwant	5
URIMO	see	nukant	5
WANDOMI	see	nuwonj	5
WAU	see	nu7onj	5
YIBAB	see	nu7onj	5
MANDI_PAPUANG	see	nombarr	6
MUNIWARA	see	n3mbar3f	6
MUNIWARA	see	numbarr3p	6
KUKWO	see	ari	7
AIKU	see	ari	7
OLO_ERETEI	see	ulu	8
OLO_LUMI	see	ulu	8
OLO_YEBIL	see	ulu	8
BUNGAIN	see	nelanan	9
NABI	see	nako	10
URAT_2	see	etekee	11
YANGUM_DEY	see	ark3n	12
YIR	see	r3	13
MOLMO_ONE	see	wani	14
ABU_ARAPESH	hear	mine7	1
ARAPESH	hear	minek	1
BUKIYIP	hear	munek	1
MUFIAN	hear	me7	1
ARO	hear	3kip	2
EITIEP	hear	ip	2
KOMBIO	hear	eipm	2
YAMBES	hear	yip	2
YAMPES	hear	aip	2
MOLMO_ONE	hear	yopu	2
KAMASAU	hear	tutuNu	3
KAMASAU_2	hear	wutuNu	3
KENYARI	hear	wuhuNu	3
SAMAP	hear	wutu7	3
TRING_PNG	hear	wutuNu	3
URIMO	hear	N3nerunu	3
URIMO	hear	nurunu	3
WANDOMI	hear	wutuNu	3
WAU	hear	wutuNu	3
YIBAB	hear	wutuNu	3
WAM	hear	nati	4
MUNIWARA	hear	nayi	4
AGI_AGEI	hear	eti	4
OLO_ERETEI	hear	3Nk3tEi	5
OLO_LUMI	hear	3Nk3tEi	5
OLO_YEBIL	hear	3Nk3tEi	5
URAT_2	hear	asande	6
YERI	hear	ianda	6
YAHANG	hear	pi	7
BUNA	hear	narkwem	8
KUKWO	hear	atniN	9
GALU	hear	amoromo	10
SRENGE	hear	arkodoN	11
URAT_2	hear	sihi	12
WALMAN	hear	in	13
YAMBES	die	aulk	1
YAMPES	die	aulk	1
EITIEP	die	owur	2
KOMBIO	die	wundu	2
TORRICELLI	die	awur	2
HEYO	die	awun	2
HEYO_2	die	awun	2
YAHANG	die	aw	2
AIKU	die	uwa	2
ABU_ARAPESH	die	ka7	3
ARAPESH	die	gak	3
BUKIYIP	die	gak	3
MUFIAN	die	aga7	3
WAM	die	anetanu	3
BUNA	die	manaiten	3
KAKARA_BUNA	die	nayti	3
KAMASAU	die	nati	3
KAMASAU_2	die	nati	3
KAMASAU_2	die	kati	3
KENYARI	die	nahi	3
KENYARI	die	kahi	3
MANDI_PAPUANG	die	panatik	3
MUNIWARA	die	nanatik	3
MUNIWARA	die	tik	3
SAMAP	die	nita	3
TRING_PNG	die	nati	3
TRING_PNG	die	kati	3
URIMO	die	N3nari	3
URIMO	die	nare	3
WANDOMI	die	nati	3
WANDOMI	die	gati	3
WAU	die	nati	3
WAU	die	kati	3
YIBAB	die	nati	3
YIBAB	die	gati	3
MOLMO_ONE	die	ti	3
OLO_ERETEI	die	a	4
OLO_LUMI	die	a	4
OLO_YEBIL	die	a	4
SRENGE	die	3	4
SELEPUT	die	amakr	5
KUKWO	die	mo	5
AGI_AGEI	die	almo	5
AGI_YOLPA	die	nalmul	5
WALMAN	die	alma	5
WALMAN_CHINAPELI	die	alma	5
YERI	die	almo	5
BUNGAIN	die	wean	6
KAKARA_BUNA	die	yasiki	7
KAMASAU	die	no	8
SAMAP	die	gureNnand	9
GALU	die	amu3hi	10
NABI	die	wogomuf	11
URAT_2	die	ule	12
WANAP	die	oNgovuk	13
ABU_ARAPESH	come	ha7i	1
ABU_ARAPESH	come	hi7i	1
MUFIAN	come	afi7i	1
ARAPESH	come	nakih	2
BUKIYIP	come	naki	2
MUNIWARA	come	ni	2
HEYO	come	naveg	3
HEYO_2	come	naveg	3
KOMBIO	come	la	4
YAMBES	come	lak	4
YAMPES	come	lak	4
YAHANG	come	le	4
WAM	come	nalo	5
WOM	come	hananalo	5
KAMASAU	come	nandi	5
KAMASAU_2	come	mandi	5
KENYARI	come	mandi	5
SAMAP	come	maN	5
TRING_PNG	come	mandi	5
URIMO	come	nande	5
URIMO	come	nandi	5
WANDOMI	come	mandi	5
WAU	come	mandi	5
YIBAB	come	mandi	5
SELEPUT	come	ali3k	6
OLO_ERETEI	come	aulE	6
OLO_LUMI	come	aulE	6
OLO_YEBIL	come	aulE	6
SRENGE	come	awi	6
YIR	come	ali	6
TORRICELLI	come	gan	7
AGI_AGEI	come	ara	7
AIKU	come	bala	7
NABI	come	agr	7
URAT_2	come	at	7
WALMAN	come	ara	7
WALMAN_CHINAPELI	come	ara	7
WANAP	come	ata	7
YANGUM_DEY	come	3la	7
YERI	come	ana	7
KOMBIO	come	kilipm	8
BUNA	come	nyen	9
BUNGAIN	come	khetena	10
KAKARA_BUNA	come	dukiu	11
KAKARA_BUNA	come	ripwi	12
MANDI_PAPUANG	come	siarni	13
KUKWO	come	kul	14
GALU	come	pahien3	15
MOLMO_ONE	come	yi	16
ABU_ARAPESH	sun	uwah	1
ARAPESH	sun	aun	1
ARO	sun	awun	1
ARO	sun	aw3n	1
BUKIYIP	sun	aun	1
EITIEP	sun	owun	1
KOMBIO	sun	awun	1
MUFIAN	sun	awin	1
TORRICELLI	sun	aw3n	1
WAM	sun	yaun	1
YAMBES	sun	awun	1
YAMPES	sun	awun	1
AGI_AGEI	sun	wota	1
AMOL	sun	wan	1
BRAGAT	sun	wan	1
NABI	sun	wEf	1
SRENGE	sun	wa	1
YERI	sun	wo	1
WAM	sun	yaul	2
WOM	sun	yal	2
HEYO	sun	bala7a	3
HEYO_2	sun	bala7a	3
YAHANG	sun	vala	3
BUNA	sun	ane	4
KAKARA_BUNA	sun	ani	4
MOLMO_ONE	sun	ati	4
KAMASAU	sun	Ni5	5
KENYARI	sun	Ni5	5
TRING_PNG	sun	Ni5	5
URIMO	sun	53n	5
URIMO	sun	5iN	5
WANDOMI	sun	gi5	5
WAU	sun	Ni5	5
YIBAB	sun	Ni5	5
URAT_1	sun	nay	5
URAT_2	sun	Nau	5
WALMAN	sun	Na5	5
WALMAN_CHINAPELI	sun	Nanu	5
BUNGAIN	sun	namban	6
MANDI_PAPUANG	sun	5amp	6
MUNIWARA	sun	5imbe	6
MUNIWARA	sun	n3mbe	6
KAMASAU_2	sun	bogi	7
SAMAP	sun	bwog	7
SELEPUT	sun	holok	8
AGI_YOLPA	sun	hora	8
GALU	sun	hal	8
OLO_ERETEI	sun	Epli	9
OLO_LUMI	sun	Epli	9
OLO_YEBIL	sun	Epli	9
YIR	sun	wupli	9
KUKWO	sun	takNni	10
AIKU	sun	tan	10
YANGUM_DEY	sun	dian	10
WANAP	sun	kEndiy3v	11
ABU_ARAPESH	water	abal	1
ARAPESH	water	aber	1
BUKIYIP	water	ebal	1
MUFIAN	water	embel	1
HEYO	water	ibela	1
HEYO_2	water	ibela	1
SELEPUT	water	siviEl	1
YAHANG	water	hibel	1
WAM	water	ambisi	2
WAM	water	nambisil	2
WOM	water	nambisil	2
EITIEP	water	wompEp	3
KOMBIO	water	mpep	3
YAMBES	water	simb3p	3
YAMBES	water	simbop	3
YAMPES	water	simbep	3
BUNA	water	nemeyo	4
KAKARA_BUNA	water	nimeyo	4
BUNGAIN	water	wi	5
KAKARA_BUNA	water	wiya	5
KAMASAU	water	wuye	5
KAMASAU_2	water	wiye	5
KENYARI	water	wiye	5
MANDI_PAPUANG	water	wiya	5
MUNIWARA	water	wiyo	5
SAMAP	water	wiye	5
TRING_PNG	water	wiye	5
URIMO	water	weya	5
URIMO	water	wiya	5
WANDOMI	water	wiye	5
WAU	water	wiye	5
YIBAB	water	wiye	5
ARO	water	wup	6
TORRICELLI	water	wup	6
KUKWO	water	hu	6
AGI_AGEI	water	wul	6
AGI_YOLPA	water	wul	6
AIKU	water	sulm	6
GALU	water	w3n	6
NABI	water	sub	6
WALMAN	water	wul	6
WALMAN_CHINAPELI	water	wul	6
YANGUM_DEY	water	sul	6
YERI	water	wul	6
MOLMO_ONE	water	fola	6
AMOL	water	sukun	7
BRAGAT	water	suk3n	7
SRENGE	water	suku	7
WANAP	water	ku	7
OLO_ERETEI	water	t3pE	8
OLO_LUMI	water	t3pE	8
OLO_YEBIL	water	t3pEl	8
URAT_1	water	pinep	9
URAT_2	water	pinip	9
YIR	water	ni	10
ABU_ARAPESH	stone	utam	1
ARAPESH	stone	utom	1
BUKIYIP	stone	utom	1
WALMAN	stone	tomu3l	1
MOLMO_ONE	stone	toma	1
WAM	stone	amaha	2
WOM	stone	amaha	2
YAMBES	stone	yokin	3
YAMBES	stone	yegkin	3
YAMPES	stone	yekNen	3
BUKIYIP	stone	utabal	4
HEYO	stone	wutuba	4
HEYO_2	stone	wutuba	4
YAHANG	stone	wutuv	4
KAKARA_BUNA	stone	yat	5
KAMASAU	stone	wet5aw	5
KAMASAU_2	stone	wet	5
KENYARI	stone	weh	5
MANDI_PAPUANG	stone	wiyat	5
MUNIWARA	stone	weot	5
MUNIWARA	stone	wat	5
TRING_PNG	stone	wet	5
WANDOMI	stone	wet	5
WAU	stone	wet	5
YIBAB	stone	wet	5
KUKWO	stone	wey	5
URIMO	stone	5an	6
URIMO	stone	5au	6
OLO_ERETEI	stone	era	7
OLO_LUMI	stone	Erau	7
OLO_YEBIL	stone	Erau	7
KOMBIO	stone	wundokn	8
MUFIAN	stone	ifagw	9
TORRICELLI	stone	ndo	10
BUNA	stone	moTik	11
BUNGAIN	stone	hambap	12
AMOL	stone	sayNg3n	13
SRENGE	stone	atauk3	14
URAT_2	stone	Neser	15
WANAP	stone	kivulk	16
YANGUM_DEY	stone	pekom	17
YIR	stone	yir	18
ARO	fire	yotou	1
EITIEP	fire	yoto	1
KOMBIO	fire	yite	1
TORRICELLI	fire	yotou	1
WAM	fire	sutehe	2
WAM	fire	sutaha	2
WOM	fire	sutaha	2
HEYO	fire	yava	3
HEYO_2	fire	yava	3
SELEPUT	fire	ya	3
YAHANG	fire	yav	3
BUNGAIN	fire	yi	3
BRAGAT	fire	yini	3
GALU	fire	yak3	3
SRENGE	fire	yubu3	3
BUNA	fire	w3s	4
KAKARA_BUNA	fire	wos	4
KAMASAU	fire	wase	4
KAMASAU_2	fire	wase	4
KENYARI	fire	waha	4
TRING_PNG	fire	wase	4
WAU	fire	wase	4
KAKARA_BUNA	fire	wot	5
MUNIWARA	fire	watir	5
MUNIWARA	fire	wot	5
SAMAP	fire	wate	5
URIMO	fire	wata	5
WANDOMI	fire	wate	5
YIBAB	fire	wate	5
ABU_ARAPESH	fire	unih	6
ARAPESH	fire	nih	6
BUKIYIP	fire	5ih	6
MUFIAN	fire	nif	6
YAMBES	fire	5i	6
YAMBES	fire	ni	6
YAMPES	fire	5i	6
AGI_AGEI	fire	ni	6
AGI_YOLPA	fire	ni	6
AIKU	fire	niu	6
AMOL	fire	niN	6
NABI	fire	nih	6
URAT_1	fire	ni	6
URAT_2	fire	nih	6
WALMAN	fire	5i	6
WALMAN_CHINAPELI	fire	5i	6
WANAP	fire	niv	6
YANGUM_DEY	fire	niyu	6
MOLMO_ONE	fire	nepi	6
KUKWO	fire	wakN	7
OLO_ERETEI	fire	wEli	7
OLO_LUMI	fire	weli	7
OLO_YEBIL	fire	weli	7
YIR	fire	walk	7
URIMO	fire	Temge	8
YERI	fire	hasiak3l	9
ABU_ARAPESH	path	iah	1
ARAPESH	path	yah	1
ARO	path	yEu	1
BUKIYIP	path	yah	1
BUKIYIP	path	yeh	1
EITIEP	path	yokw3	1
KOMBIO	path	aiyapel	1
TORRICELLI	path	yEw	1
HEYO	path	ya7eva	1
HEYO_2	path	ya7eva	1
SELEPUT	path	yayE	1
YAHANG	path	ye7ev	1
AGI_AGEI	path	yota	1
AIKU	path	yau	1
AMOL	path	yan	1
BRAGAT	path	ykwacEn	1
GALU	path	yapi	1
SRENGE	path	yan3	1
URAT_2	path	yanNah	1
WANAP	path	yEv	1
YANGUM_DEY	path	yaw	1
YERI	path	yo	1
YIR	path	yaxi	1
WAM	path	ahate	2
WOM	path	ahate	2
BUNGAIN	path	khat	2
YAMBES	path	yangohog	3
YAMPES	path	yaNkohok	3
BUNA	path	ari	4
KAKARA_BUNA	path	ari	4
MANDI_PAPUANG	path	supwe	5
MUNIWARA	path	t3boya	5
MUNIWARA	path	thupwoya	5
KAMASAU	path	Nim	6
KAMASAU_2	path	N3m	6
SAMAP	path	N3m	6
TRING_PNG	path	N3m	6
WAU	path	N3m	6
KENYARI	path	ma5eriNk	7
URIMO	path	5ariNk	7
WANDOMI	path	ma5e	7
YIBAB	path	ma5e	7
OLO_ERETEI	path	t3si	8
OLO_LUMI	path	t3si	8
OLO_YEBIL	path	t3si	8
URAT_1	path	nawayki	9
URAT_2	path	Nahwikin	9
MUFIAN	path	ufia7w	10
URIMO	path	pagul	11
AGI_YOLPA	path	zora	12
NABI	path	fib	13
WALMAN	path	Cakonu	14
WALMAN_CHINAPELI	path	taron	15
MOLMO_ONE	path	plEni	16
ARO	mountain	yamb3n	1
TORRICELLI	mountain	yamb3n	1
AMOL	mountain	somb3n	1
SRENGE	mountain	sab3n	1
YANGUM_DEY	mountain	s3mb3n	1
WAM	mountain	samuNgwa	2
WOM	mountain	samunge	2
MUNIWARA	mountain	sami	2
YAMBES	mountain	simbil	3
YAMBES	mountain	simbilh	3
YAMPES	mountain	simbilh	3
MANDI_PAPUANG	mountain	mavil	3
MUFIAN	mountain	halafuta	4
HEYO	mountain	hEl7eva	4
HEYO_2	mountain	hEl7eva	4
YAHANG	mountain	hele7ev	4
BUNA	mountain	amwa	5
KAKARA_BUNA	mountain	amwo	5
KAMASAU	mountain	rand	6
KAMASAU_2	mountain	rand	6
KENYARI	mountain	randi	6
TRING_PNG	mountain	rand	6
WANDOMI	mountain	randig	6
WAU	mountain	rand	6
YIBAB	mountain	rand	6
URIMO	mountain	r3bwa	7
URIMO	mountain	ruba	7
SAMAP	mountain	paNg	8
GALU	mountain	panik3	8
NABI	mountain	mErg3	9
NABI	mountain	m3rg3	9
OLO_ERETEI	mountain	orou	10
OLO_LUMI	mountain	orou	10
OLO_YEBIL	mountain	orou	10
URAT_1	mountain	wat	11
URAT_2	mountain	hwate	11
WALMAN	mountain	olokol	12
WALMAN_CHINAPELI	mountain	olokol	12
AIKU	mountain	akilim	13
WANAP	mountain	tak3lim	13
YIR	mountain	texlu	13
AGI_AGEI	mountain	haluaNgal	14
AGI_YOLPA	mountain	aloNg3l	14
YERI	mountain	haluwaNg3l	14
MOLMO_ONE	mountain	alanala	14
ABU_ARAPESH	mountain	du7it	15
EITIEP	mountain	toNk3p	16
KOMBIO	mountain	malenk	17
SELEPUT	mountain	lyau3l	18
BUNGAIN	mountain	phaph	19
KAKARA_BUNA	mountain	o	20
MUNIWARA	mountain	tut3N	21
KUKWO	mountain	tpmniN	22
BRAGAT	mountain	wuNgaNgayEn	23
ABU_ARAPESH	night	uwab	1
ARAPESH	night	wab	1
BUKIYIP	night	webus	1
BUKIYIP	night	wab	1
MUFIAN	night	owamb	1
ARO	night	onom	2
EITIEP	night	nom	2
KOMBIO	night	wunomp	2
TORRICELLI	night	3nom	2
YAMBES	night	nom	2
YAMBES	night	num	2
YAMPES	night	nom	2
URAT_1	night	nup	2
URAT_2	night	Nup	2
HEYO	night	vesona	3
HEYO_2	night	vesona	3
YAHANG	night	veson	3
BUNA	night	yekol	4
KAKARA_BUNA	night	ikura	4
KAKARA_BUNA	night	yikura	4
URIMO	night	N3nykul	4
KAMASAU	night	bur	5
KAMASAU_2	night	bur	5
TRING_PNG	night	bur	5
WANDOMI	night	bur	5
WAU	night	bur	5
YIBAB	night	bur	5
KENYARI	night	wuNgi	6
SAMAP	night	wuNga	6
NABI	night	fabom	7
NABI	night	fEbam	7
OLO_ERETEI	night	mulpou	8
OLO_LUMI	night	mulpou	8
OLO_YEBIL	night	mulpou	8
KUKWO	night	mniN	9
AMOL	night	munukun	9
SRENGE	night	mnuku	9
BRAGAT	night	3k3n	10
WALMAN	night	kon	10
WALMAN_CHINAPELI	night	kon	10
AIKU	night	pau	11
WANAP	night	pa	11
YANGUM_DEY	night	paw	11
WAM	night	hambal	12
AGI_AGEI	night	hawal	12
AGI_YOLPA	night	haw3l	12
YERI	night	hemal	12
URIMO	night	5i5ak3l	13
MOLMO_ONE	night	niNkeli	13
MUNIWARA	night	k3f3raNgwa	14
MUNIWARA	night	koporoNgwom	14
SELEPUT	night	pon3k	15
BUNGAIN	night	nuNgarap	16
MANDI_PAPUANG	night	kaprok	17
GALU	night	halih3	18
TORRICELLI	full	koko	1
YAMBES	full	kurk	1
YAMPES	full	kork	1
GALU	full	kak3	1
WALMAN	full	tok	1
HEYO	full	towur	2
HEYO_2	full	towur	2
YAHANG	full	prey	3
BUNA	full	paikiri	3
BUNGAIN	full	peysi	3
KAKARA_BUNA	full	pay3ri	3
KAMASAU	full	bre	3
KAMASAU_2	full	bire	3
KENYARI	full	bire	3
SAMAP	full	mbara	3
TRING_PNG	full	bire	3
WANDOMI	full	bire	3
WAU	full	bire	3
YIBAB	full	bire	3
WALMAN_CHINAPELI	full	pil	3
YANGUM_DEY	full	p3tyeti	3
MUNIWARA	full	piyakaCuwa	4
MUNIWARA	full	piyakoCuwo	4
URIMO	full	t3bu	5
URIMO	full	tubu	5
ABU_ARAPESH	full	si7ir	6
SRENGE	full	si	6
BUKIYIP	full	Cikn	7
EITIEP	full	akatak	8
KOMBIO	full	nomindip	9
WAM	full	naser	10
SELEPUT	full	waponb3k	11
KAKARA_BUNA	full	kwitnari	12
KUKWO	full	nowli	13
AGI_AGEI	full	ndalbiki	14
AGI_YOLPA	full	kapuk3wara	15
NABI	full	wub3gi	16
URAT_2	full	papararme	17
WANAP	full	wanduwanduk	18
YERI	full	p3kiyawar	19
MOLMO_ONE	full	tapalEup	20
ABU_ARAPESH	new	nami	1
ARAPESH	new	namu	1
WANAP	new	5amasi	1
YANGUM_DEY	new	nma	1
HEYO	new	yaiyisa	2
HEYO_2	new	yaiyisa	2
YAHANG	new	yaha7is	2
BUNA	new	akwanei	3
BUNGAIN	new	akana	3
KAKARA_BUNA	new	akmone	3
MANDI_PAPUANG	new	saketa	3
KAMASAU	new	urupui	4
KAMASAU_2	new	7urupwi	4
KENYARI	new	uruhwi	4
TRING_PNG	new	urupwi	4
URIMO	new	kalubwe	4
URIMO	new	kolupwe	4
WAU	new	7urupwi	4
WANDOMI	new	tineye	5
YIBAB	new	tiNeye	5
OLO_ERETEI	new	m3mnEl	6
OLO_LUMI	new	m3mnEl	6
OLO_YEBIL	new	m3mnEl	6
OLO_ERETEI	new	yEfli	7
OLO_LUMI	new	yEfl3l	7
OLO_YEBIL	new	yEfl3l	7
MOLMO_ONE	new	epli	7
WALMAN	new	lamtan	8
WALMAN_CHINAPELI	new	lanatan	8
MUFIAN	new	dambaini	9
URAT_2	new	ambran	9
AGI_YOLPA	new	nawurka	10
YERI	new	oh3rka	10
EITIEP	new	ompoy	11
KOMBIO	new	tnimpoiel	12
TORRICELLI	new	5umw3l	13
WAM	new	mulineme	14
YAMBES	new	nuimpuing	15
YAMPES	new	nwmbwN	16
SELEPUT	new	laks3kkiEk	17
KAKARA_BUNA	new	apmay	18
MUNIWARA	new	toki5am	19
MUNIWARA	new	uNar5upokaNgo	20
SAMAP	new	nji7i5e	21
KUKWO	new	mahin	22
AGI_AGEI	new	norhita	23
AIKU	new	nmanwnwar	24
GALU	new	oNgaino	25
NABI	new	nenti	26
SRENGE	new	yboyi	27
ARO	leaf	luat3n	1
EITIEP	leaf	atEN	1
KOMBIO	leaf	atno	1
WAM	leaf	sume	2
WOM	leaf	sume	2
ARAPESH	leaf	Sup	3
BUKIYIP	leaf	Cuwup	3
BUKIYIP	leaf	Cuwus	3
KOMBIO	leaf	wupm	3
TORRICELLI	leaf	sip	3
YAMBES	leaf	sup	3
YAMPES	leaf	sup	3
SELEPUT	leaf	hitap	3
YAHANG	leaf	hitap	3
KUKWO	leaf	hipm	3
NABI	leaf	sip	3
OLO_ERETEI	leaf	tuo	3
OLO_LUMI	leaf	tuo	3
OLO_YEBIL	leaf	tuof	3
URAT_1	leaf	tup	3
URAT_2	leaf	tup	3
WANAP	leaf	wesuv	3
MOLMO_ONE	leaf	sila	3
HEYO	leaf	itapa	4
HEYO_2	leaf	itapa	4
BUNA	leaf	nimitep	5
KAKARA_BUNA	leaf	nimitap	5
KAKARA_BUNA	leaf	nimita7	5
AIKU	leaf	nim3yalk	5
BRAGAT	leaf	nimbi3sal	5
KAMASAU	leaf	ra7e	6
KAMASAU_2	leaf	ra7e	6
SAMAP	leaf	re7e	6
TRING_PNG	leaf	ra7e	6
WANDOMI	leaf	ra	6
WAU	leaf	ra7e	6
URIMO	leaf	menaluka	7
URIMO	leaf	menalaga	7
AGI_AGEI	leaf	ning3l	8
AGI_YOLPA	leaf	niNg3l	8
MANDI_PAPUANG	leaf	kamgas	9
MUNIWARA	leaf	kas	9
WALMAN	leaf	kal	9
WALMAN_CHINAPELI	leaf	kal	9
BUNGAIN	leaf	munagit	10
KENYARI	leaf	njau	11
YIBAB	leaf	yam	12
AMOL	leaf	siw3n	13
GALU	leaf	yu	14
SRENGE	leaf	yalks3	15
YANGUM_DEY	leaf	waiko	16
YERI	leaf	hare	17
WAM	skin	sandiha	1
WOM	skin	sandiha	1
YAMBES	skin	sinyhe	1
YAMBES	skin	sinZa	1
HEYO	skin	Erpetea	2
HEYO_2	skin	Erpetea	2
YAHANG	skin	erete	2
BUNA	skin	k3po7	3
KAKARA_BUNA	skin	k3p3	3
MANDI_PAPUANG	skin	Ngulom	4
MUNIWARA	skin	k3rom	4
MUNIWARA	skin	kurom	4
KAMASAU	skin	CoNo	5
KAMASAU_2	skin	CoNgo	5
KENYARI	skin	CaNgwo	5
SAMAP	skin	jogo	5
TRING_PNG	skin	CoNgo	5
WAU	skin	CoNgo	5
YIBAB	skin	CaNgo	5
AIKU	skin	taNgalip	5
OLO_ERETEI	skin	topo	6
OLO_LUMI	skin	topo	6
OLO_YEBIL	skin	topo	6
MOLMO_ONE	skin	tape	6
KUKWO	skin	palk	7
WALMAN_CHINAPELI	skin	palt3ko	7
ARO	skin	yEu	8
TORRICELLI	skin	yEw	8
AGI_AGEI	skin	ywot3	8
AGI_YOLPA	skin	zwor3	8
AMOL	skin	yakwon	8
BRAGAT	skin	yuko	8
SRENGE	skin	yalksu3	8
URAT_1	skin	yawrek	8
YANGUM_DEY	skin	yasku	8
YERI	skin	yiwo	8
GALU	skin	paw3ltE	9
YIR	skin	pawar	9
ARAPESH	skin	yageniuh	10
BUKIYIP	skin	egeNihw	10
URIMO	skin	meaNgr3	11
URIMO	skin	miyaNg3rr	11
EITIEP	skin	wuli3	12
KOMBIO	skin	ndyeaikn	13
YAMPES	skin	sul	14
SELEPUT	skin	brko	15
BUNGAIN	skin	uNaxat	16
NABI	skin	wirg	17
URAT_2	skin	wahri	18
WALMAN	skin	kakol	19
WANAP	skin	sav	20
ARO	ear	kolEp	1
TORRICELLI	ear	kulEp	1
ARAPESH	ear	atah	2
WAM	ear	etaha	2
WAM	ear	athaha	2
WOM	ear	ataha	2
HEYO	ear	raguna	3
HEYO_2	ear	raguna	3
YAHANG	ear	ragin	3
MUNIWARA	ear	mutakurr	4
MUNIWARA	ear	muthakur	4
KOMBIO	ear	tangu	5
MUFIAN	ear	aliga	5
SELEPUT	ear	daN3n	5
KAMASAU	ear	aNe	5
KAMASAU_2	ear	aNge	5
KENYARI	ear	aNge	5
TRING_PNG	ear	aNge	5
URIMO	ear	k3maNga	5
URIMO	ear	kamaga	5
WANDOMI	ear	maNge	5
WAU	ear	aNga	5
YIBAB	ear	maNge	5
AMOL	ear	taNg3n	5
BRAGAT	ear	raNgo	5
YAMBES	ear	taingip	6
YAMBES	ear	toekip	6
YAMPES	ear	taiNkip	6
MOLMO_ONE	ear	tipe	6
AIKU	ear	yngul	7
SRENGE	ear	ygol3	7
YANGUM_DEY	ear	yNgul	7
BUNA	ear	m3kai	8
KAKARA_BUNA	ear	maka	8
KAKARA_BUNA	ear	mak3	8
SAMAP	ear	ma7aNk	8
KUKWO	ear	nuNkulkN	8
AGI_AGEI	ear	mugwelnda	8
AGI_YOLPA	ear	moNgwald3	8
GALU	ear	mo	8
OLO_ERETEI	ear	m3Nki	8
OLO_LUMI	ear	m3Nk3l	8
OLO_YEBIL	ear	m3Nk3l	8
WALMAN	ear	mku3l	8
WALMAN_CHINAPELI	ear	muku3l	8
WANAP	ear	nuNgw3l	8
YERI	ear	mugwalt3	8
YIR	ear	m3k	8
EITIEP	ear	ninagyem	9
BUNGAIN	ear	hakit	10
MANDI_PAPUANG	ear	tomba	11
NABI	ear	gid	12
URAT_1	ear	wem	13
ARAPESH	tooth	nauh	1
ARO	tooth	nal	1
BUKIYIP	tooth	naluh	1
EITIEP	tooth	nal	1
MUFIAN	tooth	nalelef	1
TORRICELLI	tooth	nal	1
WAM	tooth	nalhi	1
WOM	tooth	nalhi	1
YAMBES	tooth	naip	1
YAMPES	tooth	naip	1
AGI_AGEI	tooth	ne	1
AGI_YOLPA	tooth	ney	1
AMOL	tooth	naN	1
GALU	tooth	nat3n	1
NABI	tooth	naf	1
OLO_ERETEI	tooth	n3lpEl	1
OLO_LUMI	tooth	n3lpE	1
OLO_YEBIL	tooth	n3lpEl	1
SRENGE	tooth	na	1
WANAP	tooth	nev	1
YERI	tooth	nia	1
YIR	tooth	nak	1
MOLMO_ONE	tooth	nala	1
HEYO	tooth	bargEta	2
HEYO_2	tooth	bargEta	2
BUNA	tooth	s3w	3
KAKARA_BUNA	tooth	sao	3
KAKARA_BUNA	tooth	ta7	3
KAMASAU	tooth	sawo	3
KAMASAU_2	tooth	sawo	3
KENYARI	tooth	hawo	3
MANDI_PAPUANG	tooth	saw	3
MUNIWARA	tooth	tao	3
MUNIWARA	tooth	taw	3
SAMAP	tooth	tawo	3
TRING_PNG	tooth	sawo	3
URIMO	tooth	tawa	3
URIMO	tooth	tawo	3
WANDOMI	tooth	tawo	3
WAU	tooth	sawo	3
YIBAB	tooth	tawo	3
WALMAN	tooth	ayakol	4
WALMAN_CHINAPELI	tooth	yakol	4
AIKU	tooth	awak	5
YANGUM_DEY	tooth	awak	5
SELEPUT	tooth	bEn3N	6
YAHANG	tooth	banig	6
KOMBIO	tooth	5ai5ungu	7
BUNGAIN	tooth	hoph	8
KUKWO	tooth	ekwanikN	9
BRAGAT	tooth	w3co	10
URAT_1	tooth	asEp	11
ARO	knee	wurpimbu	1
TORRICELLI	knee	rpimbu	1
KAKARA_BUNA	knee	kubo	1
KAMASAU	knee	suNomyu	1
YERI	knee	humbu	1
YAMBES	knee	yehukgum	2
YAMPES	knee	yahkNum	2
MUNIWARA	knee	t3tumwo	3
MUNIWARA	knee	tit3mwa	3
URIMO	knee	niNgipal	4
URIMO	knee	niNgivar	4
AMOL	knee	olt3n	5
BRAGAT	knee	alti	5
OLO_ERETEI	knee	yamko	6
OLO_LUMI	knee	yamkol	6
OLO_YEBIL	knee	yamko	6
GALU	knee	hap3not3	7
WALMAN	knee	kampotu	7
WALMAN_CHINAPELI	knee	kambotu	7
AGI_AGEI	knee	pund3g3l	8
AGI_YOLPA	knee	wundih3l	8
SELEPUT	knee	bioN	9
YAHANG	knee	wuvug	9
NABI	knee	bulog	9
YIR	knee	w3rw3x	9
WAM	knee	sehiteelhembe	10
WOM	knee	alhambe	10
ARAPESH	knee	ahorib	11
EITIEP	knee	tokaN	12
KOMBIO	knee	kaik5ampepm	13
TORRICELLI	knee	arE	14
BUNGAIN	knee	khosipa	15
MANDI_PAPUANG	knee	kwapai	16
KUKWO	knee	nepmglko	17
SRENGE	knee	pok3	18
URAT_1	knee	neptumung	19
URAT_2	knee	Nihipmbep	20
WANAP	knee	mEk	21
YANGUM_DEY	knee	bukwou	22
MOLMO_ONE	knee	fupola	23
ARAPESH	drink	wak	1
BUKIYIP	drink	wak	1
EITIEP	drink	al	2
KOMBIO	drink	al	2
KUKWO	drink	al	2
OLO_YEBIL	drink	aloi	2
SRENGE	drink	alu3	2
ARO	drink	andu	3
TORRICELLI	drink	andu	3
HEYO	drink	ma	4
HEYO_2	drink	ma	4
NABI	drink	am3	4
WAM	drink	nane	5
KAMASAU	drink	ne	5
KAMASAU_2	drink	ne	5
KENYARI	drink	ne	5
TRING_PNG	drink	ne	5
URIMO	drink	N3na	5
URIMO	drink	nera	5
WANDOMI	drink	na	5
WAU	drink	na	5
YIBAB	drink	na	5
BUNGAIN	drink	winoraN	6
MANDI_PAPUANG	drink	wiyanal	6
MUNIWARA	drink	wiyonar	6
AGI_AGEI	drink	onaka	7
AGI_YOLPA	drink	onaka	7
URAT_1	drink	noko	7
URAT_2	drink	onoe	7
YERI	drink	oka	7
SELEPUT	drink	akogo	8
WALMAN	drink	ako	8
WALMAN_CHINAPELI	drink	ako	8
AIKU	drink	an3N	9
BRAGAT	drink	aning	9
GALU	drink	anamo	9
YANGUM_DEY	drink	aniN	9
BUNA	drink	nimiyonaleng	10
KAKARA_BUNA	drink	nimeodarin	10
MUFIAN	drink	a7	11
YAMBES	drink	iegsimbep	12
YAMPES	drink	ayek	13
KAKARA_BUNA	drink	wadar	14
SAMAP	drink	da	15
WANAP	drink	Exi	16
MOLMO_ONE	drink	yaNklEyo	17
ARO	louse	nyumik	1
EITIEP	louse	nyumuk	1
KOMBIO	louse	5umuk	1
TORRICELLI	louse	5um3k	1
YAMPES	louse	5umukNun	1
WAM	louse	numele	2
WOM	louse	numala	2
WANAP	louse	5im3l	2
HEYO	louse	yomata	3
HEYO_2	louse	yomata	3
BUNA	louse	b3se	4
BUNGAIN	louse	phit	4
KAKARA_BUNA	louse	b3so	4
KAKARA_BUNA	louse	b3ti	4
MANDI_PAPUANG	louse	pwisa	4
MUNIWARA	louse	pito	4
MUNIWARA	louse	pwitoN	4
URIMO	louse	pet	4
URIMO	louse	pat	4
KAMASAU	louse	imbiski	5
KAMASAU_2	louse	mbiski	5
SAMAP	louse	mbite	5
TRING_PNG	louse	3mbiski	5
WANDOMI	louse	mbit	5
WAU	louse	mbiski	5
YIBAB	louse	mbit	5
URAT_1	louse	mbik	5
AGI_AGEI	louse	watoka	6
AGI_YOLPA	louse	watoka	6
OLO_ERETEI	louse	n3m3m	7
OLO_ERETEI	louse	n3mEm	7
OLO_LUMI	louse	n3m3m	7
OLO_LUMI	louse	n3mnE	7
OLO_YEBIL	louse	n3m3m	7
YAHANG	louse	yavlin	8
OLO_ERETEI	louse	y3fi	8
OLO_LUMI	louse	y3f3s	8
OLO_YEBIL	louse	yufus	8
AIKU	louse	ymul	9
AMOL	louse	y3muk3n	9
BRAGAT	louse	ymuki	9
SRENGE	louse	ymun3	9
WALMAN	louse	5mulol	9
WALMAN_CHINAPELI	louse	ymnol	9
YANGUM_DEY	louse	ymul	9
MOLMO_ONE	louse	moni	9
KENYARI	louse	pinji	10
KUKWO	louse	nmin	11
GALU	louse	wurar3t3	12
NABI	louse	gagif	13
YERI	louse	purwariara	14
YIR	louse	namkar	15
WAM	star	wasuwe	1
WOM	star	wasuwe	1
KOMBIO	star	nguaimandum	2
YAMBES	star	inZamasum	2
YAMBES	star	nZomasum	2
YAMPES	star	Camasum	2
HEYO	star	ebuna	3
HEYO_2	star	ebuna	3
HEYO	star	yuwarona	4
HEYO_2	star	yuwarona	4
YAHANG	star	yuar	4
KAMASAU	star	tomnji	5
KAMASAU_2	star	domiNgi	5
TRING_PNG	star	tomiNgi	5
WAU	star	tomiNgi	5
URIMO	star	prekiZ	6
URIMO	star	prikonZ	6
ARO	star	CEm3r	7
EITIEP	star	tomor	7
TORRICELLI	star	CEmr	7
SAMAP	star	mutami	7
WANDOMI	star	tem	7
YIBAB	star	tem	7
SRENGE	star	tam	7
WALMAN	star	5muto	7
AGI_YOLPA	star	miri	8
GALU	star	miru	8
OLO_ERETEI	star	tauri	9
OLO_LUMI	star	tauru	9
OLO_YEBIL	star	kauru	9
URAT_2	star	tahar	9
AIKU	star	nduwul	10
YANGUM_DEY	star	mnduwil	10
KUKWO	star	khuNku	11
URAT_1	star	unkun	11
BRAGAT	star	m3tuki	12
WALMAN_CHINAPELI	star	ymteiki	12
MUFIAN	star	ondo7w	13
SELEPUT	star	niu3n	14
BUNA	star	aNwai	15
BUNGAIN	star	kwa	16
KENYARI	star	pomi7i	17
MUNIWARA	star	tir3m3ngway	18
NABI	star	yupos	19
WANAP	star	konoN	20
YERI	star	mawas3	21
YIR	star	wirwir	22
MOLMO_ONE	star	lela	23
MUFIAN	name	agol	1
WAM	name	nalel	1
YAMBES	name	nial	1
YIR	name	nokal	1
BUKIYIP	name	yeul	2
HEYO	name	yowula	2
HEYO_2	name	yowula	2
SELEPUT	name	lyaw	2
YAHANG	name	yow	2
BUNA	name	yapw	2
MOLMO_ONE	name	nowla	2
EITIEP	name	5a	3
KOMBIO	name	5o	3
TORRICELLI	name	5EN	3
YAMPES	name	5al	3
BUNGAIN	name	nop	3
KAMASAU	name	5amb	3
KAMASAU_2	name	5amb	3
KENYARI	name	5amb	3
SAMAP	name	5amb	3
TRING_PNG	name	5amb	3
URIMO	name	5am	3
URIMO	name	5amp	3
WANDOMI	name	5amb	3
WAU	name	5amb	3
YIBAB	name	5ambu	3
AGI_AGEI	name	nok3mbi	3
AGI_YOLPA	name	nokmbi	3
AIKU	name	yaum	3
WANAP	name	5au	3
YANGUM_DEY	name	yam	3
MANDI_PAPUANG	name	sap	4
MUNIWARA	name	Cef	4
MUNIWARA	name	Cep	4
WOM	name	na5e5	5
KUKWO	name	naN	5
OLO_ERETEI	name	naNkE	5
OLO_LUMI	name	naNkE	5
OLO_YEBIL	name	naNkE	5
URAT_2	name	naN	5
WALMAN	name	lasi	6
WALMAN_CHINAPELI	name	lasi	6
YERI	name	losi	6
GALU	name	haut3	7
SRENGE	name	einu	8
EITIEP	liver	5ompoElp	1
KOMBIO	liver	5umpuaipm	1
TORRICELLI	liver	5imbulp	1
YAMBES	liver	niumpuaip	1
YAMPES	liver	5umpaip	1
HEYO	liver	bageta	2
HEYO_2	liver	bageta	2
AGI_AGEI	liver	nimbialNg3l	3
AGI_YOLPA	liver	nimbiyEng3l	3
YERI	liver	n3mbweNg3l	3
AIKU	liver	ymbal3m	4
OLO_ERETEI	liver	yepale	4
OLO_LUMI	liver	yepale	4
OLO_YEBIL	liver	yepale	4
SRENGE	liver	ybal3	4
WALMAN	liver	saykil	5
WALMAN_CHINAPELI	liver	saikil	5
TORRICELLI	liver	farop	6
YAMBES	liver	sualop	6
SELEPUT	liver	wEnbiEm	6
KUKWO	liver	walpm	6
GALU	liver	pal3	6
NABI	liver	balp	6
NABI	liver	bElp	6
OLO_ERETEI	liver	palef	6
OLO_LUMI	liver	palef	6
OLO_YEBIL	liver	palef	6
YIR	liver	palok	6
MOLMO_ONE	liver	wala	6
WAM	liver	elhewonembe	7
WOM	liver	athanta5me	8
KAMASAU	liver	jag	9
URIMO	liver	pukaku	10
AMOL	liver	slaNg3n	11
WOM	horn	paliNge	1
YAMBES	horn	walieng	1
YAMPES	horn	walyeN	1
WAM	horn	erkepalike	2
URIMO	horn	kom	3
SRENGE	horn	lonog3	4
