# Supplementary material for: A test of Generalized Bayesian dating: A new linguistic dating method
Source: PLoS One. 2020 Aug 12;15(8):e0236522. doi: 10.1371/journal.pone.0236522 (PMC7423060; doi:10.1371/journal.pone.0236522)
Supplement: S1 File — Python code for extracting data from ASJP word lists, cognate identification, and conversion to nexus files. Word lists annotated for cognacy for all families. Nexus files and MrBayes command files for all families. (ZIP) [file pone.0236522.s001.zip › S1 Supporting Information/Cognates/Hmong-Mien.txt.svm.CRP.0.57.cognates]

doculect	concept	asjp	cogid
CHENHU_SHE	I	vaN	1
GUNDONG_PA_HNG	I	vaN	1
HAIFENG_SHE	I	vaN	1
HMU	I	vi	1
HUANGLUO_BUNU	I	v3	1
LIANHUA_SHE	I	vaN	1
LIUXIANG_BUNU	I	wa	1
LONGHUA_BUNU	I	va	1
LONGHUA_BUNU_2	I	va	1
PA-HNG	I	vho	1
SHE_CHINA	I	vaN	1
YANGHAO_HMONG	I	vi	1
YOUNUO_BUNU	I	vo	1
ZHENFENG_HMONG	I	vai	1
CHANGPING_BIAO_MON	I	ya	2
CHIANGRAI_MIEN	I	yia	2
DAPING_MIEN	I	cyE	2
DAPINGJIANG_MIEN	I	je	2
HAININH_MIEN	I	ya	2
TAIPAN_MIEN	I	ya	2
YAO	I	ye	2
BUNU	I	Tun	3
DAHUA_BUNU	I	CuN	3
JINGCUN_BUNU	I	CuN	3
NUMAO_BUNU	I	CuN	3
JIWEI_HMONG	I	we	4
LAYIPING_HMONG	I	we	4
WESTERN_XIANGXI_HMONG	I	we	4
XIANGXI_HMONG	I	we	4
DANANSHAN_HMONG	I	ko	5
DONGSHAN_BIAO_MON	I	k3u	5
HMONG_DAW	I	ku	5
PHETCHABUN_HMONG	I	ku	5
SHIMENKAN_HMONG	I	ku	5
SHUANGLONG_MIEN	I	k3u	5
SUYONG_HMONG	I	ko	5
TAK_HMONG	I	ku	5
HAINAN_KIM_MUN	I	mi	6
BUNU	you	kau	1
DAHUA_BUNU	you	kau	1
DANANSHAN_HMONG	you	kau	1
HMONG_DAW	you	ko	1
JINGCUN_BUNU	you	kau	1
NUMAO_BUNU	you	kei	1
PHETCHABUN_HMONG	you	ko	1
SUYONG_HMONG	you	ko	1
TAK_HMONG	you	ko	1
CHANGPING_BIAO_MON	you	mui	2
CHIANGRAI_MIEN	you	mei	2
DAPING_MIEN	you	mui	2
DAPINGJIANG_MIEN	you	mwei	2
DONGSHAN_BIAO_MON	you	m3i	2
GUNDONG_PA_HNG	you	mu	2
HAINAN_KIM_MUN	you	mi	2
HAININH_MIEN	you	mei	2
JIWEI_HMONG	you	mu	2
LAYIPING_HMONG	you	mu	2
PA-HNG	you	mh3	2
SHUANGLONG_MIEN	you	m3i	2
TAIPAN_MIEN	you	mwoi	2
WESTERN_XIANGXI_HMONG	you	mu	2
XIANGXI_HMONG	you	m3	2
YAO	you	mwei	2
CHENHU_SHE	you	muN	3
HAIFENG_SHE	you	moN	3
HMU	you	mon	3
LIANHUA_SHE	you	muN	3
LIUXIANG_BUNU	you	m3N	3
LONGHUA_BUNU	you	maN	3
LONGHUA_BUNU_2	you	maN	3
SHE_CHINA	you	muN	3
YANGHAO_HMONG	you	moN	3
HUANGLUO_BUNU	you	N	4
YOUNUO_BUNU	you	N	4
SHIMENKAN_HMONG	you	ghi	5
BUNU	we	pe	1
CHENHU_SHE	we	pa	1
CHIANGRAI_MIEN	we	bua	1
DAHUA_BUNU	we	pe	1
DANANSHAN_HMONG	we	pe	1
DAPING_MIEN	we	bu	1
DAPINGJIANG_MIEN	we	bwo	1
GUNDONG_PA_HNG	we	pu	1
HAIFENG_SHE	we	pa	1
HAIFENG_SHE	we	lepa	1
HAINAN_KIM_MUN	we	ban	1
HMONG_DAW	we	pe	1
HMU	we	pi	1
HUANGLUO_BUNU	we	po	1
JINGCUN_BUNU	we	pe	1
JIWEI_HMONG	we	pu	1
LAYIPING_HMONG	we	pu	1
LIANHUA_SHE	we	pa	1
LIUXIANG_BUNU	we	phaZa	1
LONGHUA_BUNU	we	pa	1
LONGHUA_BUNU_2	we	pa	1
NUMAO_BUNU	we	pa	1
PA-HNG	we	p3	1
PHETCHABUN_HMONG	we	pe	1
SHE_CHINA	we	pa	1
SHIMENKAN_HMONG	we	pi	1
SUYONG_HMONG	we	pe	1
TAK_HMONG	we	pe	1
WESTERN_XIANGXI_HMONG	we	pu	1
XIANGXI_HMONG	we	p3	1
YANGHAO_HMONG	we	pi	1
YOUNUO_BUNU	we	pou	1
ZHENFENG_HMONG	we	pye	1
DONGSHAN_BIAO_MON	we	ta	2
SHUANGLONG_MIEN	we	Ta	2
CHANGPING_BIAO_MON	we	yabu	3
YAO	we	yebwo	3
LIUXIANG_BUNU	we	ana	4
LONGHUA_BUNU_2	we	vakloN	5
CHANGPING_BIAO_MON	person	mon	1
CHIANGRAI_MIEN	person	myen	1
DAPING_MIEN	person	min	1
DAPINGJIANG_MIEN	person	myen	1
DONGSHAN_BIAO_MON	person	min	1
HAINAN_KIM_MUN	person	mun	1
HAININH_MIEN	person	mun	1
PA-HNG	person	mhyE	1
SHUANGLONG_MIEN	person	min	1
TAIPAN_MIEN	person	myEn	1
YAO	person	myen	1
BUNU	person	nu	2
CHENHU_SHE	person	ne	2
CHIANGRAI_MIEN	person	5en	2
DAHUA_BUNU	person	no	2
DANANSHAN_HMONG	person	nen	2
GUNDONG_PA_HNG	person	nyE	2
HMONG_DAW	person	nEN	2
HMU	person	nE	2
HUANGLUO_BUNU	person	nw3	2
JINGCUN_BUNU	person	no	2
JIWEI_HMONG	person	ne	2
LAYIPING_HMONG	person	ne	2
LIANHUA_SHE	person	ne	2
LIUXIANG_BUNU	person	nE	2
LONGHUA_BUNU	person	nai	2
LONGHUA_BUNU_2	person	nai	2
NUMAO_BUNU	person	nu	2
PHETCHABUN_HMONG	person	neN	2
SHE_CHINA	person	ne	2
SHIMENKAN_HMONG	person	nu	2
SUYONG_HMONG	person	neN	2
TAK_HMONG	person	neN	2
WESTERN_XIANGXI_HMONG	person	ne	2
XIANGXI_HMONG	person	ne	2
YANGHAO_HMONG	person	nE	2
YOUNUO_BUNU	person	no	2
ZHENFENG_HMONG	person	nai	2
HAIFENG_SHE	person	le	3
BUNU	fish	nce	1
DANANSHAN_HMONG	fish	nCe	1
HMONG_DAW	fish	nCe	1
PHETCHABUN_HMONG	fish	nCe	1
SUYONG_HMONG	fish	nCe	1
TAK_HMONG	fish	nCe	1
DAHUA_BUNU	fish	mpye	2
HUANGLUO_BUNU	fish	mye	2
JINGCUN_BUNU	fish	mpye	2
LIUXIANG_BUNU	fish	mpya	2
LONGHUA_BUNU	fish	mpya	2
LONGHUA_BUNU_2	fish	mpya	2
NUMAO_BUNU	fish	mpyei	2
PA-HNG	fish	mpyo	2
SHIMENKAN_HMONG	fish	mb3	2
YOUNUO_BUNU	fish	mye	2
LAYIPING_HMONG	fish	mZu	3
LAYIPING_HMONG	fish	mzu	3
CHANGPING_BIAO_MON	fish	blau	4
CHENHU_SHE	fish	pya	4
CHIANGRAI_MIEN	fish	byau	4
DAPING_MIEN	fish	byu	4
DAPINGJIANG_MIEN	fish	byau	4
DONGSHAN_BIAO_MON	fish	bla	4
HAIFENG_SHE	fish	pia	4
HAINAN_KIM_MUN	fish	byao	4
HAININH_MIEN	fish	byau	4
LIANHUA_SHE	fish	pya	4
SHE_CHINA	fish	pya	4
SHUANGLONG_MIEN	fish	bla	4
TAIPAN_MIEN	fish	byau	4
YAO	fish	byau	4
JIWEI_HMONG	fish	tomZu	5
WESTERN_XIANGXI_HMONG	fish	tomru	5
XIANGXI_HMONG	fish	tamz3	5
HMU	fish	zE	6
YANGHAO_HMONG	fish	zE	6
GUNDONG_PA_HNG	fish	nyo	7
ZHENFENG_HMONG	fish	5i	8
CHIANGRAI_MIEN	dog	Cu	1
DAPINGJIANG_MIEN	dog	Cu	1
CHANGPING_BIAO_MON	dog	kyu	2
CHENHU_SHE	dog	kya	2
DAPING_MIEN	dog	ku	2
DONGSHAN_BIAO_MON	dog	klu	2
HAIFENG_SHE	dog	kia	2
HAINAN_KIM_MUN	dog	klo	2
HAININH_MIEN	dog	klo	2
HUANGLUO_BUNU	dog	kou	2
LAYIPING_HMONG	dog	qwu	2
LIANHUA_SHE	dog	kya	2
LIUXIANG_BUNU	dog	kla	2
LONGHUA_BUNU	dog	kla	2
LONGHUA_BUNU_2	dog	kla	2
SHE_CHINA	dog	kya	2
SHUANGLONG_MIEN	dog	klu	2
SUYONG_HMONG	dog	kle	2
TAIPAN_MIEN	dog	klu	2
YOUNUO_BUNU	dog	kou	2
BUNU	dog	tle	3
DAHUA_BUNU	dog	tLe	3
DANANSHAN_HMONG	dog	tLe	3
HMONG_DAW	dog	de	3
HMU	dog	lha	3
JINGCUN_BUNU	dog	tLe	3
NUMAO_BUNU	dog	tlyo	3
PA-HNG	dog	lyo	3
PHETCHABUN_HMONG	dog	de	3
SHIMENKAN_HMONG	dog	tLi	3
TAK_HMONG	dog	tle	3
YANGHAO_HMONG	dog	La	3
YAO	dog	tTu	3
ZHENFENG_HMONG	dog	La	3
WESTERN_XIANGXI_HMONG	dog	toquu	4
XIANGXI_HMONG	dog	taqw3	4
GUNDONG_PA_HNG	dog	qalyaN	5
BUNU	louse	katuna	1
CHANGPING_BIAO_MON	louse	cei	1
CHENHU_SHE	louse	taN	1
CHIANGRAI_MIEN	louse	tam	1
DAHUA_BUNU	louse	katuN	1
DANANSHAN_HMONG	louse	to	1
DAPING_MIEN	louse	dam	1
DAPINGJIANG_MIEN	louse	tam	1
DONGSHAN_BIAO_MON	louse	sai	1
HAIFENG_SHE	louse	taN	1
HAINAN_KIM_MUN	louse	dam	1
HAININH_MIEN	louse	tam	1
HMU	louse	kantE	1
HUANGLUO_BUNU	louse	tuN	1
JINGCUN_BUNU	louse	tu	1
JIWEI_HMONG	louse	tote	1
LAYIPING_HMONG	louse	te	1
LIANHUA_SHE	louse	taN	1
LIUXIANG_BUNU	louse	ta	1
LONGHUA_BUNU	louse	taN	1
LONGHUA_BUNU_2	louse	taN	1
NUMAO_BUNU	louse	tuN	1
PHETCHABUN_HMONG	louse	tu	1
SHE_CHINA	louse	taN	1
SHIMENKAN_HMONG	louse	tu	1
SHUANGLONG_MIEN	louse	dam	1
TAK_HMONG	louse	tu	1
WESTERN_XIANGXI_HMONG	louse	tate	1
XIANGXI_HMONG	louse	tate	1
YANGHAO_HMONG	louse	tE	1
YAO	louse	tam	1
YOUNUO_BUNU	louse	matuN	1
ZHENFENG_HMONG	louse	tai	1
HMONG_DAW	louse	nChau	2
NUMAO_BUNU	louse	nchu	2
GUNDONG_PA_HNG	louse	5i	3
PA-HNG	louse	no	3
CHANGPING_BIAO_MON	tree	dyaN	1
CHIANGRAI_MIEN	tree	dyaN	1
DAPING_MIEN	tree	dyN	1
DAPINGJIANG_MIEN	tree	dyaN	1
DONGSHAN_BIAO_MON	tree	dyaN	1
HAININH_MIEN	tree	gyaN	1
SHUANGLONG_MIEN	tree	dyaN	1
TAIPAN_MIEN	tree	dyaN	1
YAO	tree	dyaN	1
BUNU	tree	ntan	2
CHENHU_SHE	tree	toN	2
DAHUA_BUNU	tree	ntaN	2
DANANSHAN_HMONG	tree	ntoN	2
HMU	tree	t3	2
JINGCUN_BUNU	tree	ntaN	2
LAYIPING_HMONG	tree	ntu	2
LIUXIANG_BUNU	tree	ntaN	2
LONGHUA_BUNU	tree	ntwaN	2
LONGHUA_BUNU_2	tree	ntouN	2
NUMAO_BUNU	tree	ntou	2
PHETCHABUN_HMONG	tree	ntoN	2
SHE_CHINA	tree	toN	2
SHIMENKAN_HMONG	tree	ntau	2
SUYONG_HMONG	tree	ntoN	2
TAK_HMONG	tree	ntoN	2
YANGHAO_HMONG	tree	t3	2
ZHENFENG_HMONG	tree	tau	2
JIWEI_HMONG	tree	qontu	3
WESTERN_XIANGXI_HMONG	tree	qontu	3
XIANGXI_HMONG	tree	qontu	3
HUANGLUO_BUNU	tree	fw3	4
PA-HNG	tree	pya	5
CHANGPING_BIAO_MON	leaf	nom	1
CHIANGRAI_MIEN	leaf	nom	1
DAPING_MIEN	leaf	num	1
DAPINGJIANG_MIEN	leaf	nom	1
DONGSHAN_BIAO_MON	leaf	nan	1
HAINAN_KIM_MUN	leaf	nom	1
HAININH_MIEN	leaf	nom	1
HMU	leaf	nu	1
LAYIPING_HMONG	leaf	nu	1
SHUANGLONG_MIEN	leaf	nan	1
TAIPAN_MIEN	leaf	nom	1
XIANGXI_HMONG	leaf	n3	1
YANGHAO_HMONG	leaf	n3	1
YAO	leaf	nom	1
ZHENFENG_HMONG	leaf	nau	1
CHENHU_SHE	leaf	pyoN	2
DANANSHAN_HMONG	leaf	mploN	2
GUNDONG_PA_HNG	leaf	qanyaN	2
HAIFENG_SHE	leaf	pioN	2
HMONG_DAW	leaf	mploN	2
HUANGLUO_BUNU	leaf	myoN	2
LIANHUA_SHE	leaf	pyoN	2
LIUXIANG_BUNU	leaf	mplaN	2
LONGHUA_BUNU	leaf	mploN	2
LONGHUA_BUNU_2	leaf	mploN	2
PA-HNG	leaf	mphyo	2
PA-HNG	leaf	mphyo	2
PHETCHABUN_HMONG	leaf	nploN	2
SHE_CHINA	leaf	pyoN	2
SUYONG_HMONG	leaf	nploN	2
TAK_HMONG	leaf	nploN	2
YOUNUO_BUNU	leaf	myoN	2
BUNU	leaf	ntLan	3
DAHUA_BUNU	leaf	ntLaN	3
JINGCUN_BUNU	leaf	ntLaN	3
NUMAO_BUNU	leaf	tlyou	4
SHIMENKAN_HMONG	leaf	ndlhau	4
SHIMENKAN_HMONG	leaf	ndlhau	4
JIWEI_HMONG	leaf	qonu	5
WESTERN_XIANGXI_HMONG	leaf	qonu	5
CHANGPING_BIAO_MON	skin	dop	1
CHIANGRAI_MIEN	skin	dop	1
DAPING_MIEN	skin	dip	1
DAPINGJIANG_MIEN	skin	dop	1
HAINAN_KIM_MUN	skin	dop	1
HAININH_MIEN	skin	dop	1
TAIPAN_MIEN	skin	dop	1
YAO	skin	dop	1
BUNU	skin	katlau	2
DAHUA_BUNU	skin	katLau	2
GUNDONG_PA_HNG	skin	qalyu	2
HMU	skin	qatu	2
PA-HNG	skin	ly3	2
CHENHU_SHE	skin	kho	3
DAHUA_BUNU	skin	Nka	3
HAIFENG_SHE	skin	ko	3
HUANGLUO_BUNU	skin	ku	3
LIANHUA_SHE	skin	kho	3
SHE_CHINA	skin	kh3	3
YOUNUO_BUNU	skin	ku	3
LIUXIANG_BUNU	skin	kyeu	4
LONGHUA_BUNU	skin	kyeu	4
LONGHUA_BUNU_2	skin	kyeu	4
DANANSHAN_HMONG	skin	teu	5
HMONG_DAW	skin	ta3	5
JINGCUN_BUNU	skin	to	5
LAYIPING_HMONG	skin	t3	5
NUMAO_BUNU	skin	tli	5
SHIMENKAN_HMONG	skin	tei	5
YANGHAO_HMONG	skin	tu	5
DONGSHAN_BIAO_MON	skin	din	6
SHUANGLONG_MIEN	skin	din	6
JIWEI_HMONG	skin	qoTo	7
WESTERN_XIANGXI_HMONG	skin	qokio	7
XIANGXI_HMONG	skin	qoTo	7
CHANGPING_BIAO_MON	blood	cyam	1
CHIANGRAI_MIEN	blood	cyam	1
DAPING_MIEN	blood	cyEn	1
DAPINGJIANG_MIEN	blood	cyam	1
HAINAN_KIM_MUN	blood	sam	1
HAININH_MIEN	blood	Sam	1
TAIPAN_MIEN	blood	hyam	1
YAO	blood	cyam	1
BUNU	blood	nch3n	2
DAHUA_BUNU	blood	nch3N	2
DANANSHAN_HMONG	blood	nChaN	2
GUNDONG_PA_HNG	blood	5ei	2
HMONG_DAW	blood	nCha	2
HMU	blood	Thn	2
HUANGLUO_BUNU	blood	chu	2
JINGCUN_BUNU	blood	nch3N	2
JIWEI_HMONG	blood	5Chi	2
LAYIPING_HMONG	blood	5Chi	2
NUMAO_BUNU	blood	nchyan	2
NUMAO_BUNU	blood	nchyan	2
PA-HNG	blood	5Ce	2
PHETCHABUN_HMONG	blood	nCha	2
SHIMENKAN_HMONG	blood	nChau	2
TAK_HMONG	blood	nChaN	2
WESTERN_XIANGXI_HMONG	blood	5Chien	2
XIANGXI_HMONG	blood	ntchi	2
YANGHAO_HMONG	blood	ShaN	2
YOUNUO_BUNU	blood	chun	2
CHENHU_SHE	blood	syi	3
HAIFENG_SHE	blood	si	3
LIANHUA_SHE	blood	syi	3
SHE_CHINA	blood	syi	3
ZHENFENG_HMONG	blood	Thye	3
LIUXIANG_BUNU	blood	8i	4
LONGHUA_BUNU	blood	8i	4
LONGHUA_BUNU_2	blood	8i	4
DONGSHAN_BIAO_MON	blood	san	5
SHUANGLONG_MIEN	blood	san	5
CHIANGRAI_MIEN	bone	buN	1
DAPINGJIANG_MIEN	bone	buN	1
TAIPAN_MIEN	bone	buN	1
YAO	bone	buN	1
BUNU	bone	ka8ona	2
CHANGPING_BIAO_MON	bone	8oN	2
CHENHU_SHE	bone	suN	2
DAHUA_BUNU	bone	ka8hoN	2
DANANSHAN_HMONG	bone	chaN	2
DAPING_MIEN	bone	hiN	2
GUNDONG_PA_HNG	bone	qasoN	2
HAIFENG_SHE	bone	soN	2
HAIFENG_SHE	bone	soNko	2
HAINAN_KIM_MUN	bone	toN	2
HAININH_MIEN	bone	suN	2
HMONG_DAW	bone	cha	2
HMU	bone	shon	2
HUANGLUO_BUNU	bone	th3N	2
JINGCUN_BUNU	bone	8hoN	2
JIWEI_HMONG	bone	qosoN	2
LAYIPING_HMONG	bone	soN	2
LIANHUA_SHE	bone	suNko	2
LIUXIANG_BUNU	bone	8aN	2
LONGHUA_BUNU	bone	8aN	2
LONGHUA_BUNU_2	bone	8aN	2
NUMAO_BUNU	bone	soN	2
PA-HNG	bone	so	2
PHETCHABUN_HMONG	bone	cha	2
SHE_CHINA	bone	suNko	2
SHIMENKAN_HMONG	bone	chau	2
SUYONG_HMONG	bone	chaN	2
TAK_HMONG	bone	chaN	2
WESTERN_XIANGXI_HMONG	bone	qosoN	2
XIANGXI_HMONG	bone	qoson	2
YANGHAO_HMONG	bone	shoN	2
ZHENFENG_HMONG	bone	shoN	2
DONGSHAN_BIAO_MON	bone	sw3	3
SHUANGLONG_MIEN	bone	sw3	3
BUNU	horn	Tun	1
CHENHU_SHE	horn	kaN	1
CHIANGRAI_MIEN	horn	CoN	1
DAHUA_BUNU	horn	kyuN	1
DAPINGJIANG_MIEN	horn	CoN	1
HAININH_MIEN	horn	kyoN	1
HUANGLUO_BUNU	horn	kuN	1
JINGCUN_BUNU	horn	kyuN	1
LIUXIANG_BUNU	horn	kya	1
LONGHUA_BUNU	horn	kyaN	1
LONGHUA_BUNU_2	horn	kyaN	1
NUMAO_BUNU	horn	kuN	1
SHE_CHINA	horn	kaN	1
TAIPAN_MIEN	horn	CyoN	1
YAO	horn	tToN	1
DANANSHAN_HMONG	horn	ko	2
DAPING_MIEN	horn	kou	2
HMU	horn	ki	2
PA-HNG	horn	qo	2
PHETCHABUN_HMONG	horn	ku	2
SHIMENKAN_HMONG	horn	ku	2
SHUANGLONG_MIEN	horn	klo	2
SUYONG_HMONG	horn	ko	2
TAK_HMONG	horn	ku	2
YANGHAO_HMONG	horn	ki	2
ZHENFENG_HMONG	horn	ki	2
JIWEI_HMONG	horn	qoTe	3
LAYIPING_HMONG	horn	Te	3
WESTERN_XIANGXI_HMONG	horn	qokie	3
XIANGXI_HMONG	horn	qoTe	3
CHANGPING_BIAO_MON	ear	b3ky3u	1
DAPING_MIEN	ear	byu	1
DONGSHAN_BIAO_MON	ear	blaukaucaN	1
SHUANGLONG_MIEN	ear	blau	1
CHENHU_SHE	ear	kakuN	2
GUNDONG_PA_HNG	ear	akhoNnyo	2
HAIFENG_SHE	ear	kakoN	2
LIANHUA_SHE	ear	kakhuN	2
SHE_CHINA	ear	kakhuN	2
CHIANGRAI_MIEN	ear	nom	3
DAPINGJIANG_MIEN	ear	munom	3
HAINAN_KIM_MUN	ear	banom	3
HAININH_MIEN	ear	nom	3
TAIPAN_MIEN	ear	nom	3
YAO	ear	n3nom	3
DANANSHAN_HMONG	ear	nCe	4
HMONG_DAW	ear	nCe	4
PHETCHABUN_HMONG	ear	nCe	4
SUYONG_HMONG	ear	nCe	4
TAK_HMONG	ear	nCe	4
DAHUA_BUNU	ear	mpye	5
HUANGLUO_BUNU	ear	mye	5
JINGCUN_BUNU	ear	mpye	5
LIUXIANG_BUNU	ear	mpya	5
LONGHUA_BUNU	ear	mpya	5
LONGHUA_BUNU_2	ear	mpya	5
NUMAO_BUNU	ear	mpyei	5
PA-HNG	ear	mphyo	5
PA-HNG	ear	mphyo	5
SHIMENKAN_HMONG	ear	mbh3	5
YOUNUO_BUNU	ear	k3mye	5
LAYIPING_HMONG	ear	mZu	6
LAYIPING_HMONG	ear	mzu	6
JIWEI_HMONG	ear	toNmZu	7
WESTERN_XIANGXI_HMONG	ear	toNmru	7
XIANGXI_HMONG	ear	tonmz3	7
HMU	ear	qazE	8
YANGHAO_HMONG	ear	zE	8
BUNU	ear	kancea	9
ZHENFENG_HMONG	ear	5i	10
BUNU	eye	khimon	1
DAHUA_BUNU	eye	khimoN	1
YOUNUO_BUNU	eye	kinmo	1
DAHUA_BUNU	eye	moN	2
LONGHUA_BUNU_2	eye	moCen	2
NUMAO_BUNU	eye	moN	2
CHANGPING_BIAO_MON	eye	mui	3
CHIANGRAI_MIEN	eye	mwei	3
DONGSHAN_BIAO_MON	eye	micE	3
HAINAN_KIM_MUN	eye	Nwei	3
HAININH_MIEN	eye	mei	3
HMONG_DAW	eye	mua	3
LIUXIANG_BUNU	eye	muwE	3
PHETCHABUN_HMONG	eye	mua	3
SUYONG_HMONG	eye	mo	3
TAIPAN_MIEN	eye	mwoi	3
TAK_HMONG	eye	mua	3
YAO	eye	mwciN	3
ZHENFENG_HMONG	eye	mai	3
HAIFENG_SHE	eye	kako	4
LIANHUA_SHE	eye	kakho	4
SHE_CHINA	eye	kakho	4
JIWEI_HMONG	eye	l3qe	5
WESTERN_XIANGXI_HMONG	eye	loqe	5
XIANGXI_HMONG	eye	l3qe	5
GUNDONG_PA_HNG	eye	qoNmi	6
HMU	eye	5humE	7
CHIANGRAI_MIEN	nose	byui	1
DAPING_MIEN	nose	bit	1
DAPINGJIANG_MIEN	nose	byui	1
YAO	nose	byut	1
CHIANGRAI_MIEN	nose	coN	2
HAININH_MIEN	nose	CoN	2
TAIPAN_MIEN	nose	soN	2
CHANGPING_BIAO_MON	nose	blui	3
DONGSHAN_BIAO_MON	nose	blikhwan	3
HAININH_MIEN	nose	blui	3
SHUANGLONG_MIEN	nose	bli	3
BUNU	nose	pincau	4
DANANSHAN_HMONG	nose	nCu	4
HMONG_DAW	nose	nCu	4
PHETCHABUN_HMONG	nose	nC3	4
TAK_HMONG	nose	nC3	4
CHENHU_SHE	nose	pyu	5
DAHUA_BUNU	nose	mpyau	5
DAHUA_BUNU	nose	khimpyau	5
HUANGLUO_BUNU	nose	mui	5
JINGCUN_BUNU	nose	mpyau	5
LIUXIANG_BUNU	nose	mpyo	5
LONGHUA_BUNU	nose	mpyau	5
LONGHUA_BUNU_2	nose	mpyau	5
NUMAO_BUNU	nose	mpi	5
PA-HNG	nose	mphyo	5
PA-HNG	nose	mphyo	5
SHIMENKAN_HMONG	nose	mbi	5
YOUNUO_BUNU	nose	kh3mui	5
HAIFENG_SHE	nose	koNpiu	6
LIANHUA_SHE	nose	khuNpiu	6
SHE_CHINA	nose	khuNpiu	6
HMU	nose	pozE	7
JIWEI_HMONG	nose	pomZ3	7
LAYIPING_HMONG	nose	mZ3	7
LAYIPING_HMONG	nose	mz3	7
WESTERN_XIANGXI_HMONG	nose	pomru	7
XIANGXI_HMONG	nose	pamzE	7
YANGHAO_HMONG	nose	zE	7
GUNDONG_PA_HNG	nose	anyo	8
HAINAN_KIM_MUN	nose	batyoN	9
BUNU	tooth	famhin	1
CHENHU_SHE	tooth	mun	1
DAHUA_BUNU	tooth	famiN	1
DAHUA_BUNU	tooth	miN	1
HAIFENG_SHE	tooth	mun	1
HUANGLUO_BUNU	tooth	fun	1
JINGCUN_BUNU	tooth	miN	1
LIANHUA_SHE	tooth	mun	1
SHE_CHINA	tooth	mun	1
YAO	tooth	mun	1
YOUNUO_BUNU	tooth	fun	1
HMU	tooth	mhi	2
LIUXIANG_BUNU	tooth	mE	2
LONGHUA_BUNU	tooth	mai	2
LONGHUA_BUNU_2	tooth	mai	2
NUMAO_BUNU	tooth	mai	2
PA-HNG	tooth	mi	2
YANGHAO_HMONG	tooth	mhi	2
ZHENFENG_HMONG	tooth	mi	2
CHANGPING_BIAO_MON	tooth	Na	3
CHIANGRAI_MIEN	tooth	5a	3
DANANSHAN_HMONG	tooth	na	3
DAPING_MIEN	tooth	NyE	3
DAPINGJIANG_MIEN	tooth	5a	3
HAINAN_KIM_MUN	tooth	nya	3
HAININH_MIEN	tooth	5a	3
HMONG_DAW	tooth	hnia	3
PHETCHABUN_HMONG	tooth	nia	3
SHIMENKAN_HMONG	tooth	5ie	3
SHUANGLONG_MIEN	tooth	Na	3
TAIPAN_MIEN	tooth	5a	3
TAK_HMONG	tooth	na	3
JIWEI_HMONG	tooth	qoSE	4
LAYIPING_HMONG	tooth	SE	4
WESTERN_XIANGXI_HMONG	tooth	qoSE	4
XIANGXI_HMONG	tooth	qoTE	4
DONGSHAN_BIAO_MON	tooth	NathaN	5
GUNDONG_PA_HNG	tooth	qa5i	6
CHANGPING_BIAO_MON	tongue	blet	1
CHIANGRAI_MIEN	tongue	byet	1
DAPING_MIEN	tongue	bEt	1
DAPINGJIANG_MIEN	tongue	byet	1
HAINAN_KIM_MUN	tongue	byat	1
HAININH_MIEN	tongue	byEt	1
TAIPAN_MIEN	tongue	byet	1
YAO	tongue	byet	1
CHENHU_SHE	tongue	pi	2
HAIFENG_SHE	tongue	pi	2
LIANHUA_SHE	tongue	pi	2
SHE_CHINA	tongue	pi	2
DANANSHAN_HMONG	tongue	mplai	3
HMONG_DAW	tongue	mplai	3
HUANGLUO_BUNU	tongue	mi	3
LIUXIANG_BUNU	tongue	mpli	3
LONGHUA_BUNU	tongue	mpli	3
LONGHUA_BUNU_2	tongue	mpli	3
PA-HNG	tongue	mphi	3
PHETCHABUN_HMONG	tongue	nplai	3
SUYONG_HMONG	tongue	nplai	3
TAK_HMONG	tongue	nplai	3
BUNU	tongue	kantla	4
DAHUA_BUNU	tongue	ntLa	4
DAHUA_BUNU	tongue	kuNntLa	4
JINGCUN_BUNU	tongue	ntLa	4
NUMAO_BUNU	tongue	ntlyei	4
NUMAO_BUNU	tongue	ntlyei	4
SHIMENKAN_HMONG	tongue	ndlhai	4
SHIMENKAN_HMONG	tongue	ndlhai	4
DONGSHAN_BIAO_MON	tongue	blin	5
SHUANGLONG_MIEN	tongue	blin	5
HMU	tongue	qani	6
JIWEI_HMONG	tongue	qomyo	6
LAYIPING_HMONG	tongue	mya	6
WESTERN_XIANGXI_HMONG	tongue	qomio	6
XIANGXI_HMONG	tongue	qomya	6
YOUNUO_BUNU	tongue	k3mi	6
YANGHAO_HMONG	tongue	5i	7
ZHENFENG_HMONG	tongue	5i	7
GUNDONG_PA_HNG	tongue	tainyei	8
DAHUA_BUNU	knee	faCa	1
DANANSHAN_HMONG	knee	Cau	1
JINGCUN_BUNU	knee	Ca	1
LAYIPING_HMONG	knee	Co	1
PA-HNG	knee	Chi	1
SHIMENKAN_HMONG	knee	jau	1
YANGHAO_HMONG	knee	Cu	1
DAHUA_BUNU	knee	8hoNCa	2
LONGHUA_BUNU	knee	8yeuNkau	2
LONGHUA_BUNU_2	knee	8yeuNkau	2
JIWEI_HMONG	knee	pyiCo	3
WESTERN_XIANGXI_HMONG	knee	piZo	3
HMU	knee	qhanv3t3	4
XIANGXI_HMONG	knee	qhutTo	4
BUNU	knee	kuNaTo	5
CHENHU_SHE	knee	tokuaNkui	6
DAPING_MIEN	knee	gENkupEi	7
DAPINGJIANG_MIEN	knee	chEN5ENbo	8
HUANGLUO_BUNU	knee	fw3tiku	9
LIUXIANG_BUNU	knee	holyeu	10
LONGHUA_BUNU_2	knee	ne8wa	11
NUMAO_BUNU	knee	kenCou	12
SHE_CHINA	knee	nakchakkhun	13
SHUANGLONG_MIEN	knee	pliTwai	14
YAO	knee	pwoseidye	15
CHANGPING_BIAO_MON	hand	pu	1
CHIANGRAI_MIEN	hand	pua	1
DAHUA_BUNU	hand	pe	1
DAPING_MIEN	hand	pu	1
DAPINGJIANG_MIEN	hand	pwo	1
DONGSHAN_BIAO_MON	hand	pau	1
GUNDONG_PA_HNG	hand	qapu	1
HAINAN_KIM_MUN	hand	bu	1
HAININH_MIEN	hand	pu	1
HMU	hand	pi	1
JINGCUN_BUNU	hand	pe	1
NUMAO_BUNU	hand	pa	1
PA-HNG	hand	ph3	1
SHUANGLONG_MIEN	hand	pau	1
TAIPAN_MIEN	hand	pua	1
YANGHAO_HMONG	hand	pi	1
YAO	hand	pwo	1
ZHENFENG_HMONG	hand	pye	1
BUNU	hand	tape	2
DANANSHAN_HMONG	hand	te	2
HMONG_DAW	hand	te	2
LAYIPING_HMONG	hand	tu	2
PHETCHABUN_HMONG	hand	te	2
SHIMENKAN_HMONG	hand	di	2
SUYONG_HMONG	hand	te	2
TAK_HMONG	hand	te	2
CHENHU_SHE	hand	khwa	3
HAIFENG_SHE	hand	kua	3
LIANHUA_SHE	hand	khwa	3
SHE_CHINA	hand	khwa	3
LIUXIANG_BUNU	hand	Ca	4
LONGHUA_BUNU	hand	Ca	4
LONGHUA_BUNU_2	hand	Ca	4
PHETCHABUN_HMONG	hand	npa	5
SUYONG_HMONG	hand	npaN	5
TAK_HMONG	hand	npaN	5
JIWEI_HMONG	hand	qotu	6
WESTERN_XIANGXI_HMONG	hand	qotu	6
XIANGXI_HMONG	hand	qot3	6
HUANGLUO_BUNU	hand	thou	7
YOUNUO_BUNU	hand	thou	7
CHANGPING_BIAO_MON	breasts	nu	1
CHIANGRAI_MIEN	breasts	5o	1
DAPINGJIANG_MIEN	breasts	5opuN	1
HAINAN_KIM_MUN	breasts	no	1
HAININH_MIEN	breasts	nu	1
TAIPAN_MIEN	breasts	5o	1
DANANSHAN_HMONG	breasts	mi	2
GUNDONG_PA_HNG	breasts	mei	2
HMONG_DAW	breasts	mi	2
HUANGLUO_BUNU	breasts	mw3	2
JIWEI_HMONG	breasts	mo	2
LAYIPING_HMONG	breasts	ma	2
PA-HNG	breasts	me	2
SHIMENKAN_HMONG	breasts	mi	2
XIANGXI_HMONG	breasts	ma	2
YANGHAO_HMONG	breasts	v3	2
YOUNUO_BUNU	breasts	mo	2
BUNU	breasts	kon	3
DAHUA_BUNU	breasts	koN	3
JINGCUN_BUNU	breasts	koN	3
CHENHU_SHE	breasts	NyuN	4
LIANHUA_SHE	breasts	NyuN	4
DAPING_MIEN	breasts	anin	5
HAIFENG_SHE	breasts	NiNko	5
LONGHUA_BUNU	breasts	niN	5
LONGHUA_BUNU_2	breasts	niN	5
DONGSHAN_BIAO_MON	breasts	nEp3	6
SHUANGLONG_MIEN	breasts	nep3	6
LIUXIANG_BUNU	breasts	niZa	7
NUMAO_BUNU	breasts	nya	7
PHETCHABUN_HMONG	breasts	ntro	7
PHETCHABUN_HMONG	breasts	ntia	7
SUYONG_HMONG	breasts	ntrau	7
TAK_HMONG	breasts	ntla	7
JIWEI_HMONG	breasts	komo	8
WESTERN_XIANGXI_HMONG	breasts	komo	8
CHANGPING_BIAO_MON	liver	8an	1
CHIANGRAI_MIEN	liver	Lan	1
DAPINGJIANG_MIEN	liver	LaN	1
DONGSHAN_BIAO_MON	liver	Lan	1
HAINAN_KIM_MUN	liver	gyan	1
SHUANGLONG_MIEN	liver	Lan	1
YAO	liver	Lan	1
CHENHU_SHE	liver	hin	2
DAPING_MIEN	liver	hoN	2
GUNDONG_PA_HNG	liver	ahyeN	2
HAIFENG_SHE	liver	hin	2
HUANGLUO_BUNU	liver	s3n	2
LIANHUA_SHE	liver	hin	2
LIUXIANG_BUNU	liver	heN	2
PA-HNG	liver	hi	2
SHE_CHINA	liver	hin	2
YANGHAO_HMONG	liver	xhi	2
YOUNUO_BUNU	liver	s3n	2
DAHUA_BUNU	liver	mpyau	3
JINGCUN_BUNU	liver	mpyau	3
NUMAO_BUNU	liver	mpi	3
LONGHUA_BUNU	liver	NkheN	4
LONGHUA_BUNU_2	liver	NkheN	4
DANANSHAN_HMONG	liver	Sa	5
HMONG_DAW	liver	Sia	5
JIWEI_HMONG	liver	SE	5
LAYIPING_HMONG	liver	SEn	5
PHETCHABUN_HMONG	liver	Sia	5
SHIMENKAN_HMONG	liver	sie	5
SUYONG_HMONG	liver	Sa	5
SUYONG_HMONG	liver	Sua	5
TAK_HMONG	liver	Sa	5
WESTERN_XIANGXI_HMONG	liver	SE	5
XIANGXI_HMONG	liver	sE	5
BUNU	liver	nTau	6
HMU	liver	fhuzETon	7
BUNU	drink	h3u	1
CHANGPING_BIAO_MON	drink	h3p	1
CHENHU_SHE	drink	ho	1
CHIANGRAI_MIEN	drink	hop	1
DAHUA_BUNU	drink	hu	1
DANANSHAN_HMONG	drink	hou	1
DAPING_MIEN	drink	hup	1
DAPINGJIANG_MIEN	drink	hop	1
DONGSHAN_BIAO_MON	drink	hup	1
GUNDONG_PA_HNG	drink	ho	1
HAIFENG_SHE	drink	ho	1
HAINAN_KIM_MUN	drink	hop	1
HAININH_MIEN	drink	hop	1
HMONG_DAW	drink	hau	1
HMU	drink	h3	1
HUANGLUO_BUNU	drink	hw3	1
JINGCUN_BUNU	drink	hu	1
JIWEI_HMONG	drink	hu	1
LAYIPING_HMONG	drink	hu	1
LIANHUA_SHE	drink	ho	1
LIUXIANG_BUNU	drink	h3u	1
LONGHUA_BUNU	drink	xo	1
LONGHUA_BUNU_2	drink	xo	1
PA-HNG	drink	ho	1
PHETCHABUN_HMONG	drink	hau	1
SHIMENKAN_HMONG	drink	hau	1
SHUANGLONG_MIEN	drink	h3n	1
SUYONG_HMONG	drink	hou	1
TAIPAN_MIEN	drink	hop	1
TAK_HMONG	drink	hau	1
WESTERN_XIANGXI_HMONG	drink	hu	1
XIANGXI_HMONG	drink	hu	1
YANGHAO_HMONG	drink	h3	1
YAO	drink	hop	1
YOUNUO_BUNU	drink	ho	1
ZHENFENG_HMONG	drink	hau	1
BUNU	see	nta	1
DAHUA_BUNU	see	nta	1
HAINAN_KIM_MUN	see	tam	1
PHETCHABUN_HMONG	see	nua	1
BUNU	see	nkon	2
DAHUA_BUNU	see	NkoN	2
JINGCUN_BUNU	see	ntaNkoN	2
CHIANGRAI_MIEN	see	maN	3
DAPING_MIEN	see	moN	3
DAPINGJIANG_MIEN	see	maN	3
GUNDONG_PA_HNG	see	yaN	3
HAININH_MIEN	see	maN	3
HUANGLUO_BUNU	see	maN	3
TAIPAN_MIEN	see	maN	3
YAO	see	maN	3
YOUNUO_BUNU	see	maN	3
ZHENFENG_HMONG	see	paN	3
CHENHU_SHE	see	mo	4
DONGSHAN_BIAO_MON	see	m3	4
HAIFENG_SHE	see	mo	4
LIANHUA_SHE	see	mo	4
SHE_CHINA	see	mo	4
SHIMENKAN_HMONG	see	mau	4
SHUANGLONG_MIEN	see	m3	4
CHENHU_SHE	see	pho	5
DANANSHAN_HMONG	see	po	5
DAPINGJIANG_MIEN	see	pwat	5
HMONG_DAW	see	po	5
HMU	see	Thi	5
JINGCUN_BUNU	see	po	5
LONGHUA_BUNU	see	pu	5
LONGHUA_BUNU_2	see	pu	5
NUMAO_BUNU	see	p3u	5
PA-HNG	see	yho	5
PA-HNG	see	pha	5
PHETCHABUN_HMONG	see	po	5
SHIMENKAN_HMONG	see	bho	5
SHUANGLONG_MIEN	see	phi	5
SUYONG_HMONG	see	po	5
TAK_HMONG	see	pu	5
YANGHAO_HMONG	see	poN	5
LIUXIANG_BUNU	see	leN	6
LIUXIANG_BUNU	see	leNpu	6
LONGHUA_BUNU	see	leN	6
LONGHUA_BUNU_2	see	leN	6
JIWEI_HMONG	see	Nqhe	7
WESTERN_XIANGXI_HMONG	see	Nqhe	7
XIANGXI_HMONG	see	tTinqhe	7
CHANGPING_BIAO_MON	see	nom	8
JIWEI_HMONG	see	ei	9
CHENHU_SHE	hear	nuN	1
CHIANGRAI_MIEN	hear	nom	1
DANANSHAN_HMONG	hear	noN	1
DANANSHAN_HMONG	hear	nau	1
GUNDONG_PA_HNG	hear	noN	1
HAININH_MIEN	hear	hom	1
HMONG_DAW	hear	hno	1
HMU	hear	nhan	1
HUANGLUO_BUNU	hear	no	1
JINGCUN_BUNU	hear	niN	1
JIWEI_HMONG	hear	nhoN	1
LAYIPING_HMONG	hear	nhoN	1
LIUXIANG_BUNU	hear	naN	1
LONGHUA_BUNU	hear	naN	1
LONGHUA_BUNU_2	hear	naN	1
NUMAO_BUNU	hear	nei	1
PA-HNG	hear	no	1
PHETCHABUN_HMONG	hear	no	1
SHIMENKAN_HMONG	hear	nau	1
SHIMENKAN_HMONG	hear	no	1
SHUANGLONG_MIEN	hear	nan	1
SHUANGLONG_MIEN	hear	n3n	1
SUYONG_HMONG	hear	nau	1
SUYONG_HMONG	hear	noN	1
TAIPAN_MIEN	hear	num	1
TAK_HMONG	hear	no	1
TAK_HMONG	hear	noN	1
WESTERN_XIANGXI_HMONG	hear	nhoN	1
YANGHAO_HMONG	hear	nhaN	1
YOUNUO_BUNU	hear	naN	1
ZHENFENG_HMONG	hear	naN	1
CHANGPING_BIAO_MON	hear	moN	2
DAPING_MIEN	hear	maN	2
DAPINGJIANG_MIEN	hear	mwaN	2
DONGSHAN_BIAO_MON	hear	moN	2
HAINAN_KIM_MUN	hear	muN	2
LIUXIANG_BUNU	hear	maN	2
LONGHUA_BUNU_2	hear	maN	2
PA-HNG	hear	ma	2
PHETCHABUN_HMONG	hear	mloN	2
YAO	hear	mwaN	2
BUNU	hear	T3n	3
CHENHU_SHE	hear	kuN	3
DAHUA_BUNU	hear	C3N	3
HAIFENG_SHE	hear	koN	3
HUANGLUO_BUNU	hear	taN	3
JINGCUN_BUNU	hear	C3N	3
JIWEI_HMONG	hear	toN	3
LIANHUA_SHE	hear	kuN	3
SHE_CHINA	hear	kuN	3
WESTERN_XIANGXI_HMONG	hear	toN	3
XIANGXI_HMONG	hear	ton	3
YOUNUO_BUNU	hear	taN	3
CHIANGRAI_MIEN	hear	pwat	4
HAININH_MIEN	hear	fot	4
TAIPAN_MIEN	hear	pwat	4
BUNU	die	to	1
CHANGPING_BIAO_MON	die	tai	1
CHENHU_SHE	die	tha	1
CHIANGRAI_MIEN	die	tai	1
DAHUA_BUNU	die	to	1
DANANSHAN_HMONG	die	tua	1
DAPING_MIEN	die	tai	1
DAPINGJIANG_MIEN	die	tai	1
DONGSHAN_BIAO_MON	die	tai	1
GUNDONG_PA_HNG	die	tei	1
HAIFENG_SHE	die	ta	1
HAINAN_KIM_MUN	die	dai	1
HAININH_MIEN	die	tai	1
HMONG_DAW	die	tua	1
HMU	die	ta	1
HUANGLUO_BUNU	die	tw3	1
JINGCUN_BUNU	die	to	1
JIWEI_HMONG	die	to	1
LAYIPING_HMONG	die	ta	1
LIANHUA_SHE	die	tha	1
LIUXIANG_BUNU	die	ta	1
LONGHUA_BUNU	die	ta	1
LONGHUA_BUNU_2	die	ta	1
PA-HNG	die	the	1
PHETCHABUN_HMONG	die	tua	1
SHE_CHINA	die	tha	1
SHIMENKAN_HMONG	die	da	1
SHUANGLONG_MIEN	die	tai	1
SUYONG_HMONG	die	to	1
TAIPAN_MIEN	die	tai	1
TAK_HMONG	die	tua	1
WESTERN_XIANGXI_HMONG	die	to	1
XIANGXI_HMONG	die	to	1
YANGHAO_HMONG	die	ta	1
YAO	die	tai	1
YOUNUO_BUNU	die	to	1
ZHENFENG_HMONG	die	ta	1
BUNU	come	to	1
CHANGPING_BIAO_MON	come	tai	1
CHIANGRAI_MIEN	come	tai	1
DAHUA_BUNU	come	to	1
DANANSHAN_HMONG	come	tua	1
DAPING_MIEN	come	tEi	1
DAPINGJIANG_MIEN	come	tai	1
DONGSHAN_BIAO_MON	come	ta	1
GUNDONG_PA_HNG	come	tei	1
HAINAN_KIM_MUN	come	dai	1
HAININH_MIEN	come	tai	1
HUANGLUO_BUNU	come	tw3	1
JINGCUN_BUNU	come	to	1
NUMAO_BUNU	come	tau	1
PA-HNG	come	th	1
PHETCHABUN_HMONG	come	tua	1
SHIMENKAN_HMONG	come	dha	1
SHUANGLONG_MIEN	come	ta	1
SUYONG_HMONG	come	to	1
TAIPAN_MIEN	come	tai	1
TAK_HMONG	come	tua	1
YANGHAO_HMONG	come	ta	1
YAO	come	tai	1
YOUNUO_BUNU	come	to	1
ZHENFENG_HMONG	come	ta	1
BUNU	come	lo	2
DAHUA_BUNU	come	lo	2
HAIFENG_SHE	come	lo	2
HAININH_MIEN	come	lau	2
HMONG_DAW	come	lo	2
HMU	come	lo	2
JIWEI_HMONG	come	lo	2
LAYIPING_HMONG	come	lo	2
LIUXIANG_BUNU	come	lo	2
LONGHUA_BUNU	come	lou	2
LONGHUA_BUNU_2	come	lou	2
NUMAO_BUNU	come	lau	2
PHETCHABUN_HMONG	come	lo	2
SUYONG_HMONG	come	lo	2
TAK_HMONG	come	lu	2
WESTERN_XIANGXI_HMONG	come	lo	2
XIANGXI_HMONG	come	lo	2
ZHENFENG_HMONG	come	l3	2
CHENHU_SHE	come	no	3
LIANHUA_SHE	come	no	3
SHE_CHINA	come	n3	3
CHANGPING_BIAO_MON	sun	b3nwai	1
CHENHU_SHE	sun	no	1
CHIANGRAI_MIEN	sun	noi	1
DAHUA_BUNU	sun	noN	1
DAHUA_BUNU	sun	nti	1
DANANSHAN_HMONG	sun	no	1
DAPING_MIEN	sun	nai	1
DAPINGJIANG_MIEN	sun	noi	1
DONGSHAN_BIAO_MON	sun	nitau	1
HAINAN_KIM_MUN	sun	pyeinoi	1
HAININH_MIEN	sun	noi	1
HUANGLUO_BUNU	sun	nw3	1
JINGCUN_BUNU	sun	noN	1
LIUXIANG_BUNU	sun	ntoN	1
LONGHUA_BUNU	sun	no	1
LONGHUA_BUNU_2	sun	ntoN	1
PA-HNG	sun	ne	1
PHETCHABUN_HMONG	sun	nu	1
SHE_CHINA	sun	noko	1
SHIMENKAN_HMONG	sun	nu	1
SHUANGLONG_MIEN	sun	nwai	1
SUYONG_HMONG	sun	no	1
TAIPAN_MIEN	sun	noi	1
TAK_HMONG	sun	nu	1
YAO	sun	punhoi	1
YOUNUO_BUNU	sun	no	1
ZHENFENG_HMONG	sun	nai	1
HMU	sun	nhE	2
JIWEI_HMONG	sun	nhe	2
LAYIPING_HMONG	sun	nhe	2
WESTERN_XIANGXI_HMONG	sun	nhe	2
XIANGXI_HMONG	sun	nhe	2
YANGHAO_HMONG	sun	nhE	2
BUNU	sun	minhon	3
NUMAO_BUNU	sun	tauNkau	4
CHANGPING_BIAO_MON	star	8ei	1
CHIANGRAI_MIEN	star	Lei	1
DAPINGJIANG_MIEN	star	Lei	1
TAIPAN_MIEN	star	hei	1
YAO	star	Lei	1
CHENHU_SHE	star	netaN	2
CHIANGRAI_MIEN	star	fiN	2
DONGSHAN_BIAO_MON	star	sEcaN	2
HAIFENG_SHE	star	letaN	2
HAINAN_KIM_MUN	star	tiN	2
HAININH_MIEN	star	siN	2
LIANHUA_SHE	star	netaN	2
SHE_CHINA	star	neitaN	2
SHUANGLONG_MIEN	star	SecaN	2
GUNDONG_PA_HNG	star	aqaN	3
LIUXIANG_BUNU	star	kantaN	3
LONGHUA_BUNU	star	kantaN	3
LONGHUA_BUNU_2	star	kantaN	3
BUNU	star	takuna	4
DAHUA_BUNU	star	CekuN	4
DANANSHAN_HMONG	star	qo	4
HMONG_DAW	star	hnuqu	4
JINGCUN_BUNU	star	kuN	4
LAYIPING_HMONG	star	qe	4
NUMAO_BUNU	star	kuN	4
PA-HNG	star	qo	4
PHETCHABUN_HMONG	star	qu	4
SHIMENKAN_HMONG	star	qu	4
TAK_HMONG	star	qu	4
YANGHAO_HMONG	star	qE	4
ZHENFENG_HMONG	star	qai	4
HMU	star	tEqE	5
JIWEI_HMONG	star	teqeLho	5
WESTERN_XIANGXI_HMONG	star	teqelho	5
XIANGXI_HMONG	star	teteqelha	5
HUANGLUO_BUNU	star	Lintai	6
YOUNUO_BUNU	star	lintai	6
DAPING_MIEN	star	houhEN	7
LIUXIANG_BUNU	star	8yo	8
BUNU	water	an	1
CHENHU_SHE	water	oN	1
DAHUA_BUNU	water	aN	1
DONGSHAN_BIAO_MON	water	3n	1
GUNDONG_PA_HNG	water	aN	1
HAIFENG_SHE	water	oN	1
HUANGLUO_BUNU	water	N	1
JINGCUN_BUNU	water	aN	1
LIANHUA_SHE	water	oN	1
LIUXIANG_BUNU	water	aN	1
LONGHUA_BUNU	water	waN	1
LONGHUA_BUNU_2	water	ouN	1
SHE_CHINA	water	oN	1
SHUANGLONG_MIEN	water	3n	1
YOUNUO_BUNU	water	N	1
CHANGPING_BIAO_MON	water	w3m	2
CHIANGRAI_MIEN	water	wom	2
DAPINGJIANG_MIEN	water	wam	2
HAINAN_KIM_MUN	water	vam	2
HAININH_MIEN	water	vam	2
TAIPAN_MIEN	water	vom	2
YAO	water	wam	2
JIWEI_HMONG	water	u	3
LAYIPING_HMONG	water	u	3
PA-HNG	water	o	3
WESTERN_XIANGXI_HMONG	water	u	3
YANGHAO_HMONG	water	3	3
HMONG_DAW	water	de	4
PHETCHABUN_HMONG	water	de	4
SUYONG_HMONG	water	kle	4
TAK_HMONG	water	tle	4
NUMAO_BUNU	water	ou	5
SHIMENKAN_HMONG	water	au	5
ZHENFENG_HMONG	water	au	5
DAPING_MIEN	water	m	6
BUNU	stone	faxe	1
DAHUA_BUNU	stone	faxe	1
DANANSHAN_HMONG	stone	Ze	2
DANANSHAN_HMONG	stone	ze	2
DAPING_MIEN	stone	cu	2
HMONG_DAW	stone	Ze	2
LAYIPING_HMONG	stone	Zu	2
LAYIPING_HMONG	stone	zu	2
LIUXIANG_BUNU	stone	Za	2
PHETCHABUN_HMONG	stone	Ze	2
SUYONG_HMONG	stone	Ze	2
TAK_HMONG	stone	Ze	2
DAHUA_BUNU	stone	xe	3
HMU	stone	xi	3
JINGCUN_BUNU	stone	xe	3
NUMAO_BUNU	stone	xei	3
YANGHAO_HMONG	stone	xi	3
ZHENFENG_HMONG	stone	xwi	3
CHENHU_SHE	stone	Nka	4
HAIFENG_SHE	stone	Na	4
HAIFENG_SHE	stone	Nako	4
LIANHUA_SHE	stone	Nako	4
LONGHUA_BUNU	stone	Nkya	4
LONGHUA_BUNU_2	stone	Nkya	4
SHE_CHINA	stone	Nako	4
CHANGPING_BIAO_MON	stone	8auplei	5
DAPINGJIANG_MIEN	stone	lai	5
DONGSHAN_BIAO_MON	stone	laupli	5
SHUANGLONG_MIEN	stone	lau	5
CHIANGRAI_MIEN	stone	pyei	6
HAINAN_KIM_MUN	stone	gyaopyei	6
HUANGLUO_BUNU	stone	vye	6
SHIMENKAN_HMONG	stone	v3	6
TAIPAN_MIEN	stone	pyei	6
YAO	stone	laipyei	6
YOUNUO_BUNU	stone	havye	6
GUNDONG_PA_HNG	stone	qayo	7
HAININH_MIEN	stone	gyou	7
JIWEI_HMONG	stone	qoZu	7
PA-HNG	stone	yo	7
WESTERN_XIANGXI_HMONG	stone	qoZu	7
XIANGXI_HMONG	stone	qoz3	7
YAO	stone	bEN	8
BUNU	fire	katu	1
CHANGPING_BIAO_MON	fire	tau	1
CHENHU_SHE	fire	tho	1
CHIANGRAI_MIEN	fire	tou	1
DAHUA_BUNU	fire	to	1
DAHUA_BUNU	fire	kato	1
DANANSHAN_HMONG	fire	teu	1
DAPING_MIEN	fire	tu	1
DAPINGJIANG_MIEN	fire	tou	1
DONGSHAN_BIAO_MON	fire	t3u	1
GUNDONG_PA_HNG	fire	qatou	1
HAIFENG_SHE	fire	to	1
HAINAN_KIM_MUN	fire	dou	1
HAININH_MIEN	fire	tou	1
HMONG_DAW	fire	hluatau	1
HMU	fire	tu	1
HUANGLUO_BUNU	fire	to	1
JINGCUN_BUNU	fire	to	1
LAYIPING_HMONG	fire	t3	1
LIANHUA_SHE	fire	tho	1
LIUXIANG_BUNU	fire	to	1
LONGHUA_BUNU	fire	tau	1
LONGHUA_BUNU_2	fire	tau	1
NUMAO_BUNU	fire	to	1
PA-HNG	fire	tho	1
PHETCHABUN_HMONG	fire	ta3	1
SHE_CHINA	fire	tho	1
SHIMENKAN_HMONG	fire	dei	1
SHUANGLONG_MIEN	fire	t3u	1
SUYONG_HMONG	fire	teu	1
TAIPAN_MIEN	fire	tou	1
TAK_HMONG	fire	ta3	1
WESTERN_XIANGXI_HMONG	fire	pito	1
YANGHAO_HMONG	fire	tu	1
YAO	fire	tou	1
YOUNUO_BUNU	fire	to	1
ZHENFENG_HMONG	fire	teu	1
JIWEI_HMONG	fire	pyit3	2
XIANGXI_HMONG	fire	pyit3	2
CHIANGRAI_MIEN	path	Cau	1
DAPING_MIEN	path	cu	1
DAPINGJIANG_MIEN	path	Cau	1
YAO	path	tTau	1
CHENHU_SHE	path	ka	2
DANANSHAN_HMONG	path	ke	2
DONGSHAN_BIAO_MON	path	kla	2
GUNDONG_PA_HNG	path	qo	2
HAIFENG_SHE	path	ka	2
HMONG_DAW	path	ke	2
HMU	path	ki	2
HUANGLUO_BUNU	path	kou	2
LAYIPING_HMONG	path	ku	2
LIANHUA_SHE	path	ka	2
PA-HNG	path	qo	2
PHETCHABUN_HMONG	path	ke	2
PHETCHABUN_HMONG	path	ka	2
SHE_CHINA	path	ka	2
SHIMENKAN_HMONG	path	ki	2
SHUANGLONG_MIEN	path	kla	2
SUYONG_HMONG	path	ke	2
SUYONG_HMONG	path	kaN	2
TAK_HMONG	path	ke	2
WESTERN_XIANGXI_HMONG	path	koN	2
XIANGXI_HMONG	path	k3	2
YANGHAO_HMONG	path	ki	2
YOUNUO_BUNU	path	kou	2
ZHENFENG_HMONG	path	ki	2
CHANGPING_BIAO_MON	path	kyau	3
DAHUA_BUNU	path	kye	3
HAINAN_KIM_MUN	path	kyao	3
HAININH_MIEN	path	kyau	3
JINGCUN_BUNU	path	kye	3
LIUXIANG_BUNU	path	kya	3
LONGHUA_BUNU	path	kya	3
LONGHUA_BUNU_2	path	kya	3
NUMAO_BUNU	path	kyei	3
TAIPAN_MIEN	path	kyau	3
JIWEI_HMONG	path	neku	4
WESTERN_XIANGXI_HMONG	path	neku	4
BUNU	path	Te	5
BUNU	mountain	8au	1
DAHUA_BUNU	mountain	8au	1
PHETCHABUN_HMONG	mountain	da3	1
TAK_HMONG	mountain	tla3	1
CHIANGRAI_MIEN	mountain	coN	2
HAININH_MIEN	mountain	CoN	2
LIUXIANG_BUNU	mountain	ZaN	2
SHE_CHINA	mountain	ho	2
SHUANGLONG_MIEN	mountain	d3n	2
TAIPAN_MIEN	mountain	soN	2
DANANSHAN_HMONG	mountain	pe	3
JINGCUN_BUNU	mountain	pe	3
JIWEI_HMONG	mountain	pyiq3	3
SHIMENKAN_HMONG	mountain	bhi	3
SUYONG_HMONG	mountain	pi	3
WESTERN_XIANGXI_HMONG	mountain	piqo	3
YANGHAO_HMONG	mountain	pi	3
ZHENFENG_HMONG	mountain	pye	3
DAPINGJIANG_MIEN	mountain	Cim	4
LIUXIANG_BUNU	mountain	Ci	4
YAO	mountain	tTim	4
CHENHU_SHE	mountain	kye	5
DAHUA_BUNU	mountain	kan	5
HUANGLUO_BUNU	mountain	k3koN	5
LONGHUA_BUNU	mountain	NkyoN	5
LONGHUA_BUNU	mountain	kyoN	5
LONGHUA_BUNU_2	mountain	kyoN	5
LONGHUA_BUNU_2	mountain	NkyoN	5
NUMAO_BUNU	mountain	xan	5
PA-HNG	mountain	yo	5
SHE_CHINA	mountain	kye	5
PHETCHABUN_HMONG	mountain	troN	6
SUYONG_HMONG	mountain	troN	6
TAK_HMONG	mountain	troN	6
LAYIPING_HMONG	mountain	qoZei	7
LAYIPING_HMONG	mountain	qozei	7
XIANGXI_HMONG	mountain	qozei	7
DAPING_MIEN	mountain	kwi	8
HMU	mountain	qapo	9
BUNU	night	ntonmun	1
DAHUA_BUNU	night	ntoNmuN	1
CHENHU_SHE	night	muN	2
CHIANGRAI_MIEN	night	mwaN	2
DANANSHAN_HMONG	night	ma	2
DAPING_MIEN	night	moN	2
DAPINGJIANG_MIEN	night	mwaN	2
GUNDONG_PA_HNG	night	qama	2
HAIFENG_SHE	night	moNkaN	2
HAINAN_KIM_MUN	night	mun	2
HAINAN_KIM_MUN	night	dummun	2
HMONG_DAW	night	hmo	2
HMU	night	Thimham	2
JINGCUN_BUNU	night	mi	2
JIWEI_HMONG	night	mhoNCo	2
LAYIPING_HMONG	night	mhoN	2
PA-HNG	night	mha	2
PHETCHABUN_HMONG	night	mo	2
SHIMENKAN_HMONG	night	mo	2
SHUANGLONG_MIEN	night	moN	2
SUYONG_HMONG	night	mau	2
TAIPAN_MIEN	night	mwaN	2
TAK_HMONG	night	mo	2
WESTERN_XIANGXI_HMONG	night	mhoNZo	2
XIANGXI_HMONG	night	tThmhan	2
YANGHAO_HMONG	night	mhaN	2
ZHENFENG_HMONG	night	maN	2
LIANHUA_SHE	night	nokkaN	3
LIUXIANG_BUNU	night	n3unCa	3
LONGHUA_BUNU	night	nonCaN	3
LONGHUA_BUNU_2	night	nonCaN	3
LIANHUA_SHE	night	mokaNchi	4
SHE_CHINA	night	mokaNchi	4
HUANGLUO_BUNU	night	taNyw3	5
YAO	night	luNmwancan	6
CHENHU_SHE	full	paN	1
CHIANGRAI_MIEN	full	pwaN	1
DAHUA_BUNU	full	puN	1
DANANSHAN_HMONG	full	po	1
DAPING_MIEN	full	baN	1
DAPINGJIANG_MIEN	full	pwaN	1
HAININH_MIEN	full	poN	1
HMU	full	pe	1
HUANGLUO_BUNU	full	puN	1
JINGCUN_BUNU	full	puN	1
JIWEI_HMONG	full	pe	1
LAYIPING_HMONG	full	pe	1
LIUXIANG_BUNU	full	pa	1
LONGHUA_BUNU	full	paN	1
LONGHUA_BUNU_2	full	paN	1
NUMAO_BUNU	full	puN	1
PA-HNG	full	po	1
PHETCHABUN_HMONG	full	pu	1
SHE_CHINA	full	paN	1
SHIMENKAN_HMONG	full	pu	1
SHUANGLONG_MIEN	full	poN	1
TAIPAN_MIEN	full	pwoN	1
TAK_HMONG	full	pu	1
WESTERN_XIANGXI_HMONG	full	pe	1
XIANGXI_HMONG	full	pe	1
YANGHAO_HMONG	full	pE	1
YAO	full	pwaN	1
ZHENFENG_HMONG	full	pai	1
BUNU	full	Ten	2
BUNU	new	Tin	1
CHENHU_SHE	new	hin	1
CHIANGRAI_MIEN	new	syaN	1
DAHUA_BUNU	new	shiN	1
DAPING_MIEN	new	syaN	1
DAPINGJIANG_MIEN	new	syaN	1
GUNDONG_PA_HNG	new	seN	1
HAINAN_KIM_MUN	new	saN	1
HAININH_MIEN	new	SaN	1
HUANGLUO_BUNU	new	s3n	1
JINGCUN_BUNU	new	shiN	1
LAYIPING_HMONG	new	SEn	1
LIUXIANG_BUNU	new	heN	1
LONGHUA_BUNU	new	NkheN	1
LONGHUA_BUNU_2	new	SiNkheN	1
PA-HNG	new	se	1
SHUANGLONG_MIEN	new	saN	1
TAIPAN_MIEN	new	syaN	1
YAO	new	syan	1
YOUNUO_BUNU	new	s3n	1
HAIFENG_SHE	new	tohin	2
LIANHUA_SHE	new	tohin	2
SHE_CHINA	new	t3hin	2
DANANSHAN_HMONG	new	Cha	3
HMONG_DAW	new	Chia	3
PHETCHABUN_HMONG	new	Chia	3
SHIMENKAN_HMONG	new	Chie	3
SUYONG_HMONG	new	Cha	3
TAK_HMONG	new	Cha	3
JIWEI_HMONG	new	SE	4
NUMAO_BUNU	new	Si	4
WESTERN_XIANGXI_HMONG	new	SE	4
XIANGXI_HMONG	new	TE	4
HMU	new	xhi	5
YANGHAO_HMONG	new	xhi	5
ZHENFENG_HMONG	new	xi	5
BUNU	name	mpe83	1
DAHUA_BUNU	name	mpe	1
DANANSHAN_HMONG	name	mpe	1
HMONG_DAW	name	mpe	1
HMU	name	zanpi	1
JINGCUN_BUNU	name	mpe	1
JIWEI_HMONG	name	mpu	1
LAYIPING_HMONG	name	mpu	1
LIUXIANG_BUNU	name	mpa	1
LONGHUA_BUNU	name	mpa	1
LONGHUA_BUNU_2	name	mpa	1
NUMAO_BUNU	name	mpa	1
PA-HNG	name	mpo	1
PHETCHABUN_HMONG	name	npe	1
SUYONG_HMONG	name	npe	1
TAK_HMONG	name	npe	1
WESTERN_XIANGXI_HMONG	name	mpu	1
XIANGXI_HMONG	name	mpu	1
YANGHAO_HMONG	name	pi	1
ZHENFENG_HMONG	name	pye	1
CHANGPING_BIAO_MON	name	min8ei	2
CHENHU_SHE	name	mei	2
GUNDONG_PA_HNG	name	amu	2
HAIFENG_SHE	name	mui	2
HUANGLUO_BUNU	name	mu	2
LIANHUA_SHE	name	mui	2
SHE_CHINA	name	mui	2
YOUNUO_BUNU	name	muhou	2
CHIANGRAI_MIEN	name	meN	3
DAHUA_BUNU	name	myenso	3
HAININH_MIEN	name	mEN	3
PHETCHABUN_HMONG	name	meN	3
YAO	name	meNbwo	3
CHIANGRAI_MIEN	name	bua	4
DAPING_MIEN	name	bu	4
DAPINGJIANG_MIEN	name	bwo	4
DONGSHAN_BIAO_MON	name	bau	4
HAINAN_KIM_MUN	name	bu	4
HAININH_MIEN	name	bu	4
SHUANGLONG_MIEN	name	bau	4
TAIPAN_MIEN	name	bua	4
SHIMENKAN_HMONG	name	nci	5
CHENHU_SHE	one	i	1
DAHUA_BUNU	one	i	1
DANANSHAN_HMONG	one	i	1
DAPING_MIEN	one	a	1
HAININH_MIEN	one	a	1
HMONG_DAW	one	i	1
JINGCUN_BUNU	one	i	1
LAYIPING_HMONG	one	a	1
LIUXIANG_BUNU	one	i	1
LONGHUA_BUNU	one	i	1
LONGHUA_BUNU_2	one	i	1
NUMAO_BUNU	one	Ci	1
PHETCHABUN_HMONG	one	i	1
SHIMENKAN_HMONG	one	i	1
SHUANGLONG_MIEN	one	i	1
SUYONG_HMONG	one	i	1
TAK_HMONG	one	i	1
YANGHAO_HMONG	one	i	1
ZHENFENG_HMONG	one	i	1
CHIANGRAI_MIEN	one	yet	2
DAPINGJIANG_MIEN	one	yet	2
GUNDONG_PA_HNG	one	yi	2
HAININH_MIEN	one	yet	2
HUANGLUO_BUNU	one	ye	2
PA-HNG	one	yh3	2
TAIPAN_MIEN	one	yet	2
YAO	one	yet	2
CHANGPING_BIAO_MON	one	no	3
DONGSHAN_BIAO_MON	one	no	3
JIWEI_HMONG	one	o	4
WESTERN_XIANGXI_HMONG	one	o	4
YOUNUO_BUNU	one	ze	5
DAHUA_BUNU	two	au	1
DANANSHAN_HMONG	two	au	1
JINGCUN_BUNU	two	au	1
NUMAO_BUNU	two	ei	1
SUYONG_HMONG	two	au	1
CHIANGRAI_MIEN	two	i	2
DAPINGJIANG_MIEN	two	i	2
HAININH_MIEN	two	i	2
TAIPAN_MIEN	two	i	2
DAPING_MIEN	two	vi	3
GUNDONG_PA_HNG	two	va	3
HUANGLUO_BUNU	two	va	3
PA-HNG	two	va	3
CHENHU_SHE	two	u	4
HMONG_DAW	two	o	4
JIWEI_HMONG	two	u	4
LAYIPING_HMONG	two	u	4
LIUXIANG_BUNU	two	u	4
LONGHUA_BUNU	two	u	4
LONGHUA_BUNU_2	two	u	4
PHETCHABUN_HMONG	two	o	4
SHIMENKAN_HMONG	two	a	4
TAK_HMONG	two	o	4
WESTERN_XIANGXI_HMONG	two	u	4
YANGHAO_HMONG	two	o	4
ZHENFENG_HMONG	two	o	4
DONGSHAN_BIAO_MON	two	w3i	5
SHUANGLONG_MIEN	two	w3i	5
DAHUA_BUNU	two	5oN	6
