# Supplementary material for: A test of Generalized Bayesian dating: A new linguistic dating method
Source: PLoS One. 2020 Aug 12;15(8):e0236522. doi: 10.1371/journal.pone.0236522 (PMC7423060; doi:10.1371/journal.pone.0236522)
Supplement: S1 File — Python code for extracting data from ASJP word lists, cognate identification, and conversion to nexus files. Word lists annotated for cognacy for all families. Nexus files and MrBayes command files for all families. (ZIP) [file pone.0236522.s001.zip › S1 Supporting Information/Cognates/Dravidian.txt.svm.CRP.0.57.cognates]

doculect	concept	asjp	cogid
NORTHWESTERN_KOLAMI	I	an	1
PARJI	I	an	1
PARJI_2	I	an	1
KUMARBHAG_PAHARIA	I	enu	1
KURUKH	I	en	1
KURUX_NEPALI	I	yen	1
KURUX_NEPALI	I	en	1
SAURIA_PAHARIA	I	en	1
ABUJHMARIA	I	nan	1
ABUJHMARIA	I	nanna	1
ABUJHMARIA	I	nana	1
ADILABAD_GONDI	I	nanna	1
DORLI_GONDI	I	nan	1
HILL_MARIA_GONDI	I	nana	1
KUI	I	anu	1
KUVI	I	nanu	1
MANDA_INDIA	I	an	1
MANDA_INDIA	I	ane	1
NORTH_BASTAR_GONDI	I	nana	1
NORTHERN_GONDI	I	nanna	1
PENGO	I	aneN	1
SOUTH_BASTAR_GONDI	I	nan	1
SOUTH_BASTAR_GONDI	I	na	1
SOUTH_EASTERN_GONDI	I	nanna	1
SOUTH_EASTERN_GONDI	I	nana	1
SOUTHERN_GONDI	I	nana	1
SOUTHERN_GONDI_2	I	nana	1
TELUGU	I	nenu	1
TELUGU_2	I	nenu	1
WESTERN_GONDI	I	ana	1
WESTERN_GONDI	I	anna	1
WESTERN_MURIA	I	nanna	1
BADAGA	I	nanu	1
BETTA_KURUMBA	I	naw3	1
BETTA_KURUMBA	I	na	1
KANNADA	I	nanu	1
KORAGA_KORRA	I	yan3	1
KURUMBA_ALU	I	nanu	1
MALAYALAM	I	5an	1
MUTHUVAN	I	nanu	1
RAVULA	I	nanu	1
TAMIL	I	nan	1
TODA	I	on	1
TULU_INDIA	I	en3	1
YERUKULA	I	na	1
BRAHUI	I	i	2
PARJI	you	in	1
PARJI_2	you	in	1
KUI	you	inu	1
MANDA_INDIA	you	in	1
MANDA_INDIA	you	ine	1
TULU_INDIA	you	i	1
NORTHWESTERN_KOLAMI	you	niv	2
BRAHUI	you	ni	2
KUMARBHAG_PAHARIA	you	ninu	2
KURUKH	you	nin	2
KURUX_NEPALI	you	nin	2
KURUX_NEPALI	you	nim	2
SAURIA_PAHARIA	you	nin	2
ABUJHMARIA	you	nimma	2
ABUJHMARIA	you	nima	2
ABUJHMARIA	you	nim	2
ADILABAD_GONDI	you	nima	2
HILL_MARIA_GONDI	you	nima	2
KUVI	you	ninu	2
NORTH_BASTAR_GONDI	you	nima	2
NORTHERN_GONDI	you	ima	2
PENGO	you	eneN	2
SOUTH_BASTAR_GONDI	you	nima	2
SOUTH_EASTERN_GONDI	you	nima	2
SOUTHERN_GONDI	you	nime	2
SOUTHERN_GONDI_2	you	nima	2
TELUGU	you	nivu	2
TELUGU_2	you	nuvvu	2
TELUGU_2	you	nivu	2
WESTERN_GONDI	you	ima	2
WESTERN_MURIA	you	nima	2
BADAGA	you	niNava	2
BADAGA	you	nina	2
BETTA_KURUMBA	you	niy3	2
BETTA_KURUMBA	you	ni	2
IRULA	you	ni	2
KANNADA	you	ninu	2
KANNADA	you	ninga	2
KURUMBA_ALU	you	ni	2
MALAYALAM	you	ni	2
MUTHUVAN	you	ni	2
RAVULA	you	niyu	2
TAMIL	you	ni	2
YERUKULA	you	ni	2
KORAGA_KORRA	you	iji	3
NORTHWESTERN_KOLAMI	we	am	1
PARJI	we	am	1
PARJI_2	we	amor	1
KURUKH	we	em	1
KURUX_NEPALI	we	em	1
SAURIA_PAHARIA	we	em	1
KUI	we	amu	1
MANDA_INDIA	we	am	1
TODA	we	em	1
ABUJHMARIA	we	mat	2
ADILABAD_GONDI	we	mamat	2
HILL_MARIA_GONDI	we	mat	2
KUVI	we	mambu	2
KUVI	we	maro	2
NORTH_BASTAR_GONDI	we	mamat	2
NORTHERN_GONDI	we	mamat	2
SOUTH_BASTAR_GONDI	we	mama	2
SOUTH_EASTERN_GONDI	we	mama	2
SOUTHERN_GONDI	we	momot	2
SOUTHERN_GONDI_2	we	mamat	2
TELUGU	we	memu	2
TELUGU_2	we	manamu	2
TELUGU_2	we	memu	2
WESTERN_GONDI	we	amat	2
WESTERN_MURIA	we	mammat	2
MUTHUVAN	we	nammal	2
RAVULA	we	namu	2
TULU_INDIA	we	nama	2
IRULA	we	navu	3
KANNADA	we	navu	3
BRAHUI	we	nan	4
BADAGA	we	eNa	4
BADAGA	we	naNa	4
BETTA_KURUMBA	we	naNg3	4
KANNADA	we	enga	4
KORAGA_KORRA	we	nak3l3	4
KURUMBA_ALU	we	eNga	4
KURUMBA_ALU	we	naNga	4
MALAYALAM	we	naNaL	4
TAMIL	we	nankal	4
TULU_INDIA	we	eNkulu	4
YERUKULA	we	nanga	4
PENGO	we	epeN	5
PENGO	we	aheN	5
KUI	we	aju	6
NORTHWESTERN_KOLAMI	one	ok	1
PARJI	one	ok	1
PARJI_2	one	ok	1
PARJI_2	one	okur	1
PARJI_2	one	okal	1
KUVI	one	eka	1
KUMARBHAG_PAHARIA	one	ort	2
KURUKH	one	ort	2
KUI	one	ro	3
MANDA_INDIA	one	ru	3
MANDA_INDIA	one	ro	3
TELUGU	one	okati	4
TELUGU_2	one	okati	4
ABUJHMARIA	one	wondi	5
ABUJHMARIA	one	ondi	5
ABUJHMARIA	one	ond	5
ADILABAD_GONDI	one	undi	5
DORLI_GONDI	one	ondu	5
HILL_MARIA_GONDI	one	ond	5
NORTH_BASTAR_GONDI	one	uri	5
NORTHERN_GONDI	one	udi	5
NORTHERN_GONDI	one	undi	5
SOUTH_BASTAR_GONDI	one	ond	5
SOUTH_BASTAR_GONDI	one	ondu	5
SOUTH_EASTERN_GONDI	one	ondu	5
SOUTHERN_GONDI	one	undi	5
SOUTHERN_GONDI_2	one	undi	5
WESTERN_GONDI	one	undi	5
WESTERN_GONDI	one	indi	5
WESTERN_MURIA	one	undi	5
BADAGA	one	ondu	5
BETTA_KURUMBA	one	wand3	5
IRULA	one	ondu	5
IRULA	one	onu	5
KANNADA	one	ondu	5
KORAGA_KORRA	one	o5ji	5
KURUMBA_ALU	one	ondu	5
MALAYALAM	one	onu	5
MUTHUVAN	one	onnu	5
PALIYAN	one	onu	5
RAVULA	one	onju	5
TAMIL	one	onru	5
TODA	one	wid	5
TULU_INDIA	one	o5ji	5
YERUKULA	one	undu	5
BRAHUI	one	asi	6
SOUTHERN_GONDI	one	varor	7
KUI	two	ri	1
MANDA_INDIA	two	ri	1
PENGO	two	ri	1
NORTHWESTERN_KOLAMI	two	in	2
NORTHWESTERN_KOLAMI	two	indiN	2
PARJI	two	ir	2
PARJI	two	irdu	2
PARJI_2	two	irdu	2
PARJI_2	two	iral	2
PARJI_2	two	irduk	2
BRAHUI	two	ira	2
BRAHUI	two	du	2
KUMARBHAG_PAHARIA	two	irw	2
KURUKH	two	end	2
ABUJHMARIA	two	rend	2
ABUJHMARIA	two	rendu	2
ADILABAD_GONDI	two	rand	2
DORLI_GONDI	two	rendu	2
HILL_MARIA_GONDI	two	rendu	2
KUVI	two	duyi	2
KUVI	two	rindi	2
MANDA_INDIA	two	duy	2
MANDA_INDIA	two	rindi	2
NORTH_BASTAR_GONDI	two	rend	2
NORTHERN_GONDI	two	rand	2
PENGO	two	rindaN	2
SOUTH_BASTAR_GONDI	two	rand	2
SOUTH_BASTAR_GONDI	two	rend	2
SOUTH_EASTERN_GONDI	two	rendu	2
SOUTHERN_GONDI	two	rand	2
SOUTHERN_GONDI_2	two	randu	2
TELUGU	two	rendu	2
TELUGU_2	two	rendu	2
WESTERN_GONDI	two	rand	2
WESTERN_MURIA	two	randu	2
BADAGA	two	eradu	2
BETTA_KURUMBA	two	adu	2
IRULA	two	munu	2
IRULA	two	mundu	2
KANNADA	two	eradu	2
KORAGA_KORRA	two	rad3	2
KURUMBA_ALU	two	radu	2
MALAYALAM	two	rantu	2
MUTHUVAN	two	rentu	2
PALIYAN	two	rantu	2
RAVULA	two	irandu	2
TAMIL	two	irantu	2
TODA	two	ed	2
TULU_INDIA	two	eradi	2
YERUKULA	two	rendu	2
SAURIA_PAHARIA	two	is	3
NORTHWESTERN_KOLAMI	fish	kaye	1
PARJI	fish	key	1
ABUJHMARIA	fish	kikke	2
DORLI_GONDI	fish	kike	2
HILL_MARIA_GONDI	fish	kike	2
SOUTH_BASTAR_GONDI	fish	kike	2
SOUTH_EASTERN_GONDI	fish	kike	2
MUTHUVAN	fish	kerku	2
TELUGU	fish	Cepa	3
TELUGU_2	fish	Cepa	3
BRAHUI	fish	maCCi	4
KANNADA	fish	matsya	4
MALAYALAM	fish	matsyam	4
PARJI_2	fish	mini	5
ABUJHMARIA	fish	min	5
ADILABAD_GONDI	fish	min	5
KUI	fish	minu	5
KUVI	fish	mninu	5
MANDA_INDIA	fish	min	5
NORTH_BASTAR_GONDI	fish	min	5
NORTHERN_GONDI	fish	min	5
PENGO	fish	min	5
SOUTHERN_GONDI	fish	min	5
SOUTHERN_GONDI_2	fish	min	5
WESTERN_GONDI	fish	min	5
WESTERN_MURIA	fish	min	5
BADAGA	fish	minu	5
BETTA_KURUMBA	fish	minu	5
KANNADA	fish	minu	5
MUTHUVAN	fish	min	5
PALIYAN	fish	minu	5
TAMIL	fish	min	5
TODA	fish	min	5
TULU_INDIA	fish	min3	5
YERUKULA	fish	minu	5
KURUX_NEPALI	fish	injo	6
TULU_INDIA	fish	eti	7
PARJI	dog	neta	1
PARJI_2	dog	netta	1
KUVI	dog	neska	1
KUMARBHAG_PAHARIA	dog	alc	2
KURUKH	dog	ala	2
KURUX_NEPALI	dog	ala	2
SAURIA_PAHARIA	dog	ale	2
BRAHUI	dog	kuCak	3
TELUGU	dog	kukka	3
TELUGU_2	dog	kukka	3
ABUJHMARIA	dog	nai	4
ABUJHMARIA	dog	nay	4
ADILABAD_GONDI	dog	ney	4
DORLI_GONDI	dog	ney	4
DORLI_GONDI	dog	neyyi	4
DORLI_GONDI	dog	nay	4
HILL_MARIA_GONDI	dog	nay	4
HILL_MARIA_GONDI	dog	nayu	4
KUI	dog	nakuri	4
KUI	dog	nahori	4
KUVI	dog	nehruri	4
MANDA_INDIA	dog	kusri	4
NORTH_BASTAR_GONDI	dog	nay	4
NORTH_BASTAR_GONDI	dog	neyi	4
NORTHERN_GONDI	dog	nay	4
NORTHERN_GONDI	dog	nayyi	4
PENGO	dog	nekur	4
SOUTH_BASTAR_GONDI	dog	ney	4
SOUTH_BASTAR_GONDI	dog	neyyi	4
SOUTH_BASTAR_GONDI	dog	nay	4
SOUTH_EASTERN_GONDI	dog	ney	4
SOUTH_EASTERN_GONDI	dog	nay	4
SOUTHERN_GONDI	dog	ney	4
SOUTHERN_GONDI_2	dog	nayu	4
WESTERN_GONDI	dog	nay	4
WESTERN_GONDI	dog	nayyi	4
WESTERN_MURIA	dog	neyy	4
BADAGA	dog	nayi	4
BADAGA	dog	ne	4
BETTA_KURUMBA	dog	nay3	4
IRULA	dog	nayi	4
KANNADA	dog	nayi	4
KANNADA	dog	ne	4
KURUMBA_ALU	dog	nayi	4
MALAYALAM	dog	nayu	4
MUTHUVAN	dog	nay	4
PALIYAN	dog	nayu	4
RAVULA	dog	nayu	4
TAMIL	dog	nay	4
TODA	dog	noy	4
TULU_INDIA	dog	nayi	4
YERUKULA	dog	nayi	4
NORTHWESTERN_KOLAMI	dog	ate	5
BRAHUI	dog	but	6
KORAGA_KORRA	dog	kongu	7
BRAHUI	louse	bod	1
BRAHUI	louse	bor	1
NORTHWESTERN_KOLAMI	louse	pen	2
PARJI	louse	peni	2
KUMARBHAG_PAHARIA	louse	pen	2
KURUKH	louse	pen	2
SAURIA_PAHARIA	louse	penu	2
KUI	louse	penu	2
KUVI	louse	penu	2
MANDA_INDIA	louse	pen	2
PENGO	louse	pen	2
TELUGU	louse	penu	2
TELUGU_2	louse	penu	2
BADAGA	louse	henu	2
BETTA_KURUMBA	louse	pyanu	2
IRULA	louse	penu	2
KANNADA	louse	henu	2
KANNADA	louse	hu	2
MALAYALAM	louse	penu	2
PALIYAN	louse	penu	2
RAVULA	louse	penu	2
TAMIL	louse	pen	2
TODA	louse	pEn	2
TULU_INDIA	louse	pen3	2
ABUJHMARIA	louse	ir	3
TELUGU_2	louse	iru	3
SOUTHERN_GONDI	louse	purki	4
WESTERN_MURIA	louse	park	4
TELUGU_2	louse	ipi	5
BADAGA	louse	kure	6
NORTHWESTERN_KOLAMI	tree	mak	1
PARJI	tree	meri	1
PARJI_2	tree	meri	1
PARJI_2	tree	mareN	1
ABUJHMARIA	tree	mara	1
KUI	tree	mrahnu	1
KUVI	tree	marnu	1
KUVI	tree	mranu	1
MANDA_INDIA	tree	mar	1
PENGO	tree	mar	1
SOUTHERN_GONDI	tree	mara	1
WESTERN_MURIA	tree	marrak	1
BADAGA	tree	mora	1
BETTA_KURUMBA	tree	meri	1
IRULA	tree	mara	1
KANNADA	tree	mara	1
KANNADA	tree	mora	1
KURUMBA_ALU	tree	mara	1
MALAYALAM	tree	maram	1
MUTHUVAN	tree	mara	1
PALIYAN	tree	maram	1
RAVULA	tree	mara	1
TAMIL	tree	maram	1
TULU_INDIA	tree	mara	1
YERUKULA	tree	marom	1
KUMARBHAG_PAHARIA	tree	man	2
KURUKH	tree	man	2
KURUX_NEPALI	tree	man	2
SAURIA_PAHARIA	tree	manu	2
TODA	tree	kEme5	2
TODA	tree	me4	2
TELUGU	tree	Cettu	3
TELUGU_2	tree	Cettu	3
BRAHUI	tree	pat	4
BRAHUI	tree	draxt	5
PARJI	leaf	ev	1
PARJI_2	leaf	ev	1
KUMARBHAG_PAHARIA	leaf	atge	2
KURUKH	leaf	atxa	2
KURUX_NEPALI	leaf	atkha	2
SAURIA_PAHARIA	leaf	atge	2
NORTHWESTERN_KOLAMI	leaf	eg	3
ABUJHMARIA	leaf	ak	3
ABUJHMARIA	leaf	aki	3
ADILABAD_GONDI	leaf	aki	3
DORLI_GONDI	leaf	aki	3
HILL_MARIA_GONDI	leaf	aki	3
HILL_MARIA_GONDI	leaf	ak	3
KUI	leaf	aku	3
KUVI	leaf	aku	3
KUVI	leaf	aka	3
MANDA_INDIA	leaf	aki	3
NORTH_BASTAR_GONDI	leaf	aki	3
NORTH_BASTAR_GONDI	leaf	ak	3
NORTHERN_GONDI	leaf	aki	3
SOUTH_BASTAR_GONDI	leaf	aki	3
SOUTH_BASTAR_GONDI	leaf	ak	3
SOUTH_EASTERN_GONDI	leaf	aki	3
SOUTHERN_GONDI	leaf	aki	3
SOUTHERN_GONDI_2	leaf	aki	3
TELUGU	leaf	aku	3
TELUGU_2	leaf	aku	3
WESTERN_GONDI	leaf	aki	3
WESTERN_MURIA	leaf	ak	3
BADAGA	leaf	ele	4
BETTA_KURUMBA	leaf	yali	4
IRULA	leaf	ele	4
KANNADA	leaf	ele	4
KORAGA_KORRA	leaf	irE	4
MALAYALAM	leaf	ila	4
MUTHUVAN	leaf	ila	4
PALIYAN	leaf	yela	4
RAVULA	leaf	ile	4
RAVULA	leaf	ole	4
TAMIL	leaf	ilai	4
YERUKULA	leaf	ela	4
YERUKULA	leaf	ole	4
PENGO	leaf	patri	5
PENGO	leaf	potor	5
BADAGA	leaf	patara	5
KANNADA	leaf	patara	5
TULU_INDIA	leaf	patrE	5
BRAHUI	leaf	varax	6
KORAGA_KORRA	leaf	Capu	7
TODA	leaf	es	8
NORTHWESTERN_KOLAMI	skin	tol	1
PARJI	skin	tol	1
PARJI_2	skin	tol	1
BRAHUI	skin	sil	1
KURUX_NEPALI	skin	Capata	1
ABUJHMARIA	skin	tol	1
ADILABAD_GONDI	skin	tol	1
DORLI_GONDI	skin	tol	1
DORLI_GONDI	skin	tokka	1
HILL_MARIA_GONDI	skin	tol	1
KUVI	skin	tolu	1
NORTH_BASTAR_GONDI	skin	tola	1
NORTH_BASTAR_GONDI	skin	tula	1
NORTHERN_GONDI	skin	tol	1
NORTHERN_GONDI	skin	tula	1
PENGO	skin	tol	1
SOUTH_BASTAR_GONDI	skin	tol	1
SOUTH_BASTAR_GONDI	skin	tolka	1
SOUTH_EASTERN_GONDI	skin	tol	1
SOUTHERN_GONDI_2	skin	tol	1
TELUGU	skin	tolu	1
TELUGU_2	skin	tata	1
WESTERN_GONDI	skin	tol	1
WESTERN_MURIA	skin	tola	1
BADAGA	skin	Cakala	1
BADAGA	skin	taluri	1
BETTA_KURUMBA	skin	8ol3	1
IRULA	skin	tolu	1
KANNADA	skin	togalu	1
KANNADA	skin	Cakkala	1
KORAGA_KORRA	skin	toru	1
KURUMBA_ALU	skin	tolu	1
MALAYALAM	skin	tolu	1
PALIYAN	skin	tolu	1
RAVULA	skin	tolu	1
TAMIL	skin	tol	1
TELUGU_2	skin	Carmam	2
TULU_INDIA	skin	Tarma	2
MANDA_INDIA	skin	pele	3
TODA	skin	twis	4
KUMARBHAG_PAHARIA	blood	qes	1
KURUKH	blood	kheso	1
KURUX_NEPALI	blood	khes	1
SAURIA_PAHARIA	blood	qesu	1
NORTHWESTERN_KOLAMI	blood	netur	2
PARJI	blood	netir	2
PARJI_2	blood	netir	2
BRAHUI	blood	ditar	2
ABUJHMARIA	blood	nettur	2
ABUJHMARIA	blood	netur	2
ADILABAD_GONDI	blood	nettur	2
DORLI_GONDI	blood	nettur	2
HILL_MARIA_GONDI	blood	netor	2
KUVI	blood	neteri	2
KUVI	blood	netori	2
MANDA_INDIA	blood	neter	2
NORTH_BASTAR_GONDI	blood	nature	2
NORTH_BASTAR_GONDI	blood	netur	2
NORTHERN_GONDI	blood	nattur	2
PENGO	blood	neter	2
SOUTH_BASTAR_GONDI	blood	nettur	2
SOUTH_EASTERN_GONDI	blood	netturu	2
SOUTHERN_GONDI	blood	netur	2
SOUTHERN_GONDI_2	blood	nettur	2
TELUGU_2	blood	netturu	2
WESTERN_GONDI	blood	nattur	2
WESTERN_MURIA	blood	nattur	2
BADAGA	blood	netaru	2
IRULA	blood	netaru	2
KANNADA	blood	nettaru	2
KORAGA_KORRA	blood	neter3	2
KURUMBA_ALU	blood	nattaru	2
TULU_INDIA	blood	neter3	2
TELUGU	blood	raktamu	3
BADAGA	blood	rata	3
IRULA	blood	rata	3
KANNADA	blood	rakta	3
KORAGA_KORRA	blood	reg3ta	3
MALAYALAM	blood	raktam	3
MUTHUVAN	blood	elattom	3
TAMIL	blood	rattam	3
YERUKULA	blood	regom	3
MUTHUVAN	blood	Cora	4
PALIYAN	blood	cora	4
RAVULA	blood	Core	4
TODA	blood	pox	5
PARJI	bone	bula	1
PARJI_2	bone	bula	1
SOUTH_BASTAR_GONDI	bone	bula	1
SOUTH_EASTERN_GONDI	bone	bula	1
IRULA	bone	bode	1
RAVULA	bone	mule	1
BRAHUI	bone	ad	2
BRAHUI	bone	had	2
KUMARBHAG_PAHARIA	bone	qocl	3
KURUKH	bone	khoCol	3
SAURIA_PAHARIA	bone	qoClu	3
KUI	bone	prenu	4
KUVI	bone	prenu	4
MANDA_INDIA	bone	pren	4
NORTH_BASTAR_GONDI	bone	pare	4
PENGO	bone	pren	4
NORTHWESTERN_KOLAMI	bone	boka	5
ADILABAD_GONDI	bone	bokka	5
DORLI_GONDI	bone	bodeNke	5
SOUTHERN_GONDI	bone	boka	5
TELUGU	bone	emuku	6
TELUGU_2	bone	emuka	6
YERUKULA	bone	emiga	6
KUVI	bone	dumu	7
KUVI	bone	dumka	7
TELUGU_2	bone	dummu	7
HILL_MARIA_GONDI	bone	pendka	8
NORTH_BASTAR_GONDI	bone	pareka	8
NORTHERN_GONDI	bone	paneka	8
WESTERN_GONDI	bone	paneka	8
WESTERN_MURIA	bone	perreka	8
BADAGA	bone	ilu	9
BADAGA	bone	elu	9
BETTA_KURUMBA	bone	yaluw3	9
IRULA	bone	elumbu	9
KANNADA	bone	elubu	9
KANNADA	bone	ilu	9
KORAGA_KORRA	bone	elu	9
MALAYALAM	bone	elu	9
MUTHUVAN	bone	elumpu	9
PALIYAN	bone	yelu	9
RAVULA	bone	elu	9
TAMIL	bone	elumpu	9
TODA	bone	eLf	9
TULU_INDIA	bone	elu	9
KURUX_NEPALI	bone	daNada	10
KURUMBA_ALU	bone	gonodu	11
TULU_INDIA	bone	asthi	12
BRAHUI	horn	marx	1
KUMARBHAG_PAHARIA	horn	marg	1
KURUKH	horn	marag	1
SAURIA_PAHARIA	horn	margu	1
PARJI_2	horn	kod	2
ADILABAD_GONDI	horn	kor	2
DORLI_GONDI	horn	kor	2
DORLI_GONDI	horn	koru	2
HILL_MARIA_GONDI	horn	kor	2
NORTH_BASTAR_GONDI	horn	kor	2
NORTHERN_GONDI	horn	kor	2
NORTHERN_GONDI	horn	kur	2
SOUTH_BASTAR_GONDI	horn	kor	2
SOUTH_EASTERN_GONDI	horn	koru	2
SOUTHERN_GONDI	horn	kor	2
SOUTHERN_GONDI_2	horn	kor	2
WESTERN_GONDI	horn	kor	2
WESTERN_MURIA	horn	kor	2
NORTHWESTERN_KOLAMI	horn	kom	3
KUVI	horn	komu	3
MANDA_INDIA	horn	kumu	3
PENGO	horn	kom	3
PENGO	horn	komo	3
TELUGU	horn	kommu	3
TELUGU_2	horn	kommu	3
BADAGA	horn	kombu	3
BETTA_KURUMBA	horn	komb3	3
KANNADA	horn	kombu	3
MALAYALAM	horn	kompu	3
MUTHUVAN	horn	kompu	3
TAMIL	horn	kompu	3
YERUKULA	horn	kommuga	3
KURUX_NEPALI	horn	siNh	4
PARJI	ear	kekol	1
PARJI_2	ear	kekol	1
NORTHWESTERN_KOLAMI	ear	kev	2
BRAHUI	ear	xaf	2
KUMARBHAG_PAHARIA	ear	qe8w	2
KURUKH	ear	xebda	2
SAURIA_PAHARIA	ear	qethwu	2
ABUJHMARIA	ear	keu	2
ABUJHMARIA	ear	kew	2
ABUJHMARIA	ear	kev	2
ADILABAD_GONDI	ear	kew	2
ADILABAD_GONDI	ear	kewwi	2
DORLI_GONDI	ear	kew	2
DORLI_GONDI	ear	kewwi	2
HILL_MARIA_GONDI	ear	kewi	2
NORTH_BASTAR_GONDI	ear	kawi	2
NORTH_BASTAR_GONDI	ear	kew	2
NORTHERN_GONDI	ear	kaw	2
NORTHERN_GONDI	ear	kawwi	2
SOUTH_BASTAR_GONDI	ear	kew	2
SOUTH_EASTERN_GONDI	ear	kewwu	2
SOUTHERN_GONDI	ear	kevi	2
SOUTHERN_GONDI_2	ear	kew	2
SOUTHERN_GONDI_2	ear	kewwu	2
TELUGU	ear	Cevi	2
TELUGU_2	ear	Cevi	2
WESTERN_GONDI	ear	kaw	2
WESTERN_GONDI	ear	kawwi	2
WESTERN_MURIA	ear	kavv	2
BADAGA	ear	kivi	2
IRULA	ear	cevi	2
KANNADA	ear	kivi	2
KORAGA_KORRA	ear	kebi	2
KURUMBA_ALU	ear	kevi	2
PALIYAN	ear	cevi	2
RAVULA	ear	Tevi	2
TODA	ear	kify	2
KURUX_NEPALI	ear	khbada	3
KUI	ear	kiru	3
KUVI	ear	kriyu	3
MANDA_INDIA	ear	gitul	3
PENGO	ear	kitul	3
IRULA	ear	kadu	3
MALAYALAM	ear	katu	3
MUTHUVAN	ear	katu	3
TAMIL	ear	katu	3
YERUKULA	ear	soy	4
NORTHWESTERN_KOLAMI	eye	kan	1
PARJI	eye	kan	1
PARJI_2	eye	kan	1
BRAHUI	eye	xan	1
KUMARBHAG_PAHARIA	eye	qan	1
KURUKH	eye	xan	1
KURUX_NEPALI	eye	khan	1
SAURIA_PAHARIA	eye	qanu	1
ABUJHMARIA	eye	kan	1
ADILABAD_GONDI	eye	kar	1
ADILABAD_GONDI	eye	kan	1
DORLI_GONDI	eye	kanuku	1
HILL_MARIA_GONDI	eye	konda	1
KUVI	eye	kanu	1
MANDA_INDIA	eye	kan	1
MANDA_INDIA	eye	kane	1
NORTH_BASTAR_GONDI	eye	konda	1
NORTHERN_GONDI	eye	kan	1
SOUTH_BASTAR_GONDI	eye	konda	1
SOUTH_EASTERN_GONDI	eye	kandu	1
SOUTHERN_GONDI	eye	kar	1
SOUTHERN_GONDI_2	eye	kar	1
TELUGU	eye	kannu	1
TELUGU_2	eye	kannu	1
WESTERN_GONDI	eye	kan	1
WESTERN_MURIA	eye	konda	1
BADAGA	eye	kan	1
BADAGA	eye	kannu	1
BETTA_KURUMBA	eye	kanu	1
IRULA	eye	kanu	1
KANNADA	eye	kannu	1
KORAGA_KORRA	eye	kan3	1
MALAYALAM	eye	kanu	1
MUTHUVAN	eye	kannu	1
PALIYAN	eye	kanu	1
TAMIL	eye	kan	1
TULU_INDIA	eye	kan3	1
YERUKULA	eye	kannu	1
PARJI_2	eye	bomma	2
SOUTHERN_GONDI	eye	gube	3
RAVULA	eye	Tovdu	4
PARJI	nose	muvad	1
PARJI_2	nose	muvad	1
BRAHUI	nose	bamus	2
KUMARBHAG_PAHARIA	nose	muso	2
ABUJHMARIA	nose	mosor	2
ADILABAD_GONDI	nose	mosor	2
ADILABAD_GONDI	nose	mossor	2
DORLI_GONDI	nose	massor	2
HILL_MARIA_GONDI	nose	masori	2
NORTH_BASTAR_GONDI	nose	masor	2
NORTHERN_GONDI	nose	massor	2
SOUTH_BASTAR_GONDI	nose	massor	2
SOUTH_EASTERN_GONDI	nose	mossori	2
SOUTHERN_GONDI	nose	mosor	2
SOUTHERN_GONDI_2	nose	mossor	2
WESTERN_GONDI	nose	massor	2
WESTERN_MURIA	nose	massor	2
NORTHWESTERN_KOLAMI	nose	muNgad	3
KURUKH	nose	mui	3
KURUX_NEPALI	nose	muy	3
SAURIA_PAHARIA	nose	mu4yu	3
KUI	nose	mungeli	3
KUVI	nose	mungeli	3
MANDA_INDIA	nose	muNgel	3
PENGO	nose	muNgel	3
TELUGU	nose	mukku	3
TELUGU_2	nose	mukku	3
BADAGA	nose	muku	3
BETTA_KURUMBA	nose	muk3	3
IRULA	nose	muk	3
KANNADA	nose	mugu	3
KURUMBA_ALU	nose	muk3	3
MALAYALAM	nose	muku	3
PALIYAN	nose	muku	3
RAVULA	nose	mugu	3
TAMIL	nose	mukku	3
TODA	nose	mutuf	3
TULU_INDIA	nose	muNku	3
YERUKULA	nose	muku	3
NORTHWESTERN_KOLAMI	tooth	pal	1
PARJI	tooth	pel	1
PARJI_2	tooth	pel	1
KUMARBHAG_PAHARIA	tooth	pal	1
KURUKH	tooth	pal	1
KURUX_NEPALI	tooth	pal	1
SAURIA_PAHARIA	tooth	palu	1
ABUJHMARIA	tooth	pal	1
ABUJHMARIA	tooth	p3l	1
ADILABAD_GONDI	tooth	pal	1
DORLI_GONDI	tooth	pal	1
HILL_MARIA_GONDI	tooth	pal	1
KUVI	tooth	pala	1
KUVI	tooth	palka	1
MANDA_INDIA	tooth	pal	1
NORTH_BASTAR_GONDI	tooth	pal	1
NORTHERN_GONDI	tooth	pal	1
SOUTH_BASTAR_GONDI	tooth	pal	1
SOUTH_EASTERN_GONDI	tooth	pal	1
SOUTH_EASTERN_GONDI	tooth	pallu	1
SOUTHERN_GONDI	tooth	pal	1
SOUTHERN_GONDI_2	tooth	pal	1
TELUGU	tooth	pallu	1
TELUGU_2	tooth	pannu	1
WESTERN_GONDI	tooth	pal	1
WESTERN_MURIA	tooth	pall	1
BADAGA	tooth	alu	1
BADAGA	tooth	halu	1
IRULA	tooth	palu	1
KANNADA	tooth	hallu	1
KANNADA	tooth	allu	1
MALAYALAM	tooth	palu	1
MUTHUVAN	tooth	pellu	1
PALIYAN	tooth	palu	1
RAVULA	tooth	palu	1
TAMIL	tooth	pal	1
TODA	tooth	pas	1
YERUKULA	tooth	pellu	1
BRAHUI	tooth	dandan	2
PENGO	tooth	tada	2
KORAGA_KORRA	tooth	kuli	3
PARJI	tongue	nevad	1
PARJI_2	tongue	nevad	1
BRAHUI	tongue	dui	2
BRAHUI	tongue	duvi	2
KUMARBHAG_PAHARIA	tongue	tarte	3
KURUKH	tongue	tatxa	3
KURUX_NEPALI	tongue	tathaka	3
SAURIA_PAHARIA	tongue	tarte	3
ADILABAD_GONDI	tongue	wenjer	4
DORLI_GONDI	tongue	wenjer	4
HILL_MARIA_GONDI	tongue	wenjeri	4
HILL_MARIA_GONDI	tongue	wenjer	4
MANDA_INDIA	tongue	vendul	4
NORTH_BASTAR_GONDI	tongue	wanjer	4
NORTH_BASTAR_GONDI	tongue	wenjer	4
NORTHERN_GONDI	tongue	wanjer	4
PENGO	tongue	vendul	4
SOUTH_BASTAR_GONDI	tongue	wenjer	4
SOUTH_BASTAR_GONDI	tongue	wanjer	4
SOUTH_EASTERN_GONDI	tongue	wenjer	4
SOUTH_EASTERN_GONDI	tongue	wanjer	4
SOUTHERN_GONDI	tongue	ve5jer	4
SOUTHERN_GONDI_2	tongue	wenjer	4
WESTERN_GONDI	tongue	wanjer	4
NORTHWESTERN_KOLAMI	tongue	nalka	5
TELUGU	tongue	naluka	5
TELUGU_2	tongue	naluka	5
TELUGU_2	tongue	nalika	5
BADAGA	tongue	nalaNe	5
KANNADA	tongue	nalige	5
KORAGA_KORRA	tongue	nalayi	5
KURUMBA_ALU	tongue	nalaNge	5
TULU_INDIA	tongue	nalagE	5
YERUKULA	tongue	naliga	5
BADAGA	tongue	navu	6
KANNADA	tongue	navu	6
RAVULA	tongue	navu	6
TODA	tongue	nof	6
IRULA	tongue	naku	7
MALAYALAM	tongue	naku	7
MUTHUVAN	tongue	nakku	7
PALIYAN	tongue	naku	7
TAMIL	tongue	nakku	7
TULU_INDIA	tongue	bhasE	8
NORTHWESTERN_KOLAMI	hand	ki	1
PARJI	hand	key	1
PARJI_2	hand	key	1
ABUJHMARIA	hand	kay	1
ADILABAD_GONDI	hand	kay	1
DORLI_GONDI	hand	kay	1
DORLI_GONDI	hand	kayyu	1
HILL_MARIA_GONDI	hand	kayu	1
KUI	hand	kaju	1
KUVI	hand	keyu	1
MANDA_INDIA	hand	kay	1
MANDA_INDIA	hand	ki	1
NORTH_BASTAR_GONDI	hand	kay	1
NORTHERN_GONDI	hand	kay	1
NORTHERN_GONDI	hand	kayyi	1
PENGO	hand	key	1
SOUTH_BASTAR_GONDI	hand	kay	1
SOUTH_EASTERN_GONDI	hand	kay	1
SOUTHERN_GONDI	hand	key	1
SOUTHERN_GONDI_2	hand	kay	1
TELUGU	hand	Ceyi	1
TELUGU_2	hand	Ceyi	1
WESTERN_GONDI	hand	kay	1
WESTERN_GONDI	hand	kayyi	1
WESTERN_MURIA	hand	keyy	1
BADAGA	hand	kai	1
BETTA_KURUMBA	hand	kiy3	1
KANNADA	hand	kai	1
KORAGA_KORRA	hand	kayi	1
KURUMBA_ALU	hand	kayi	1
MALAYALAM	hand	kai	1
MUTHUVAN	hand	keyyi	1
PALIYAN	hand	kayu	1
TAMIL	hand	kai	1
TODA	hand	koy	1
TULU_INDIA	hand	kayi	1
YERUKULA	hand	ki	1
KUMARBHAG_PAHARIA	hand	qequ	2
SAURIA_PAHARIA	hand	qeqe	2
BRAHUI	hand	du	3
BRAHUI	hand	Camba	4
KURUKH	hand	xekhna	5
KURUX_NEPALI	hand	baih	6
BRAHUI	breasts	ijja	1
BRAHUI	breasts	jiji	1
KUI	breasts	srangu	2
KUVI	breasts	rangu	2
TELUGU_2	breasts	Cannu	2
ABUJHMARIA	breasts	dudo	3
MANDA_INDIA	breasts	dudu	3
SOUTHERN_GONDI	breasts	dudo	3
TELUGU	breasts	gunde	3
WESTERN_MURIA	breasts	dudo	3
KORAGA_KORRA	breasts	turE	3
BADAGA	breasts	bosi	4
KANNADA	breasts	bosi	4
PALIYAN	breasts	mola	5
RAVULA	breasts	mule	5
TULU_INDIA	breasts	mirE	5
MANDA_INDIA	breasts	may	6
BADAGA	breasts	madi	6
MALAYALAM	breasts	maru	6
MUTHUVAN	breasts	palkampu	6
TAMIL	breasts	marpu	6
NORTHWESTERN_KOLAMI	breasts	pame	7
ABUJHMARIA	breasts	bommo	7
PARJI	breasts	edram	8
KANNADA	breasts	ede	8
BRAHUI	breasts	xad	9
BRAHUI	breasts	gwar	10
KURUX_NEPALI	breasts	Chati	11
IRULA	breasts	nenc	12
YERUKULA	breasts	rommuga	13
BRAHUI	liver	jaxar	1
ABUJHMARIA	liver	tandki	1
DORLI_GONDI	liver	tanki	1
HILL_MARIA_GONDI	liver	tanki	1
HILL_MARIA_GONDI	liver	tandki	1
KUVI	liver	tra7na	1
MANDA_INDIA	liver	tnake	1
MANDA_INDIA	liver	lake	1
NORTHERN_GONDI	liver	tanaki	1
PENGO	liver	trakiN	1
SOUTH_EASTERN_GONDI	liver	tanike	1
SOUTHERN_GONDI_2	liver	tadaki	1
WESTERN_GONDI	liver	tanaki	1
KORAGA_KORRA	liver	Canka	1
NORTHWESTERN_KOLAMI	liver	tarNgud	2
PARJI	liver	taruNg	2
PARJI_2	liver	taruNg	2
ADILABAD_GONDI	liver	taraki	2
NORTH_BASTAR_GONDI	liver	taraki	2
SOUTH_BASTAR_GONDI	liver	tarki	2
SOUTH_BASTAR_GONDI	liver	tark	2
SOUTHERN_GONDI	liver	taraki	2
WESTERN_MURIA	liver	tarrak	2
TELUGU	liver	kalemanu	3
TELUGU_2	liver	kariyam	3
TELUGU_2	liver	kaleyam	3
BADAGA	liver	iralu	4
BADAGA	liver	kodalu	4
IRULA	liver	iralu	4
KANNADA	liver	iralu	4
KURUMBA_ALU	liver	iruwu	4
MALAYALAM	liver	iral	4
PALIYAN	liver	karalu	4
TAMIL	liver	iral	4
TODA	liver	uruf	4
IRULA	liver	cudu	5
KANNADA	liver	hiri	6
YERUKULA	liver	padi	7
NORTHWESTERN_KOLAMI	drink	un	1
PARJI	drink	un	1
PARJI_2	drink	und	1
KUMARBHAG_PAHARIA	drink	on	1
KURUKH	drink	on	1
KURUX_NEPALI	drink	ona	1
SAURIA_PAHARIA	drink	one	1
ABUJHMARIA	drink	un	1
ADILABAD_GONDI	drink	unn	1
ADILABAD_GONDI	drink	un	1
DORLI_GONDI	drink	unn	1
DORLI_GONDI	drink	un	1
HILL_MARIA_GONDI	drink	unn	1
HILL_MARIA_GONDI	drink	un	1
KUI	drink	unba	1
KUVI	drink	un	1
MANDA_INDIA	drink	un	1
NORTH_BASTAR_GONDI	drink	unn	1
NORTH_BASTAR_GONDI	drink	un	1
NORTHERN_GONDI	drink	unn	1
NORTHERN_GONDI	drink	un	1
PENGO	drink	un	1
SOUTH_BASTAR_GONDI	drink	unn	1
SOUTH_BASTAR_GONDI	drink	un	1
SOUTH_EASTERN_GONDI	drink	unn	1
SOUTH_EASTERN_GONDI	drink	un	1
SOUTHERN_GONDI	drink	un	1
SOUTHERN_GONDI_2	drink	unn	1
SOUTHERN_GONDI_2	drink	un	1
WESTERN_GONDI	drink	unn	1
WESTERN_GONDI	drink	un	1
WESTERN_MURIA	drink	unda	1
TODA	drink	un	1
TELUGU	drink	tragu	2
TELUGU_2	drink	tagu	2
PENGO	drink	ut	3
BADAGA	drink	kudi	3
BETTA_KURUMBA	drink	kudi	3
BETTA_KURUMBA	drink	kuyri	3
IRULA	drink	kudi	3
KANNADA	drink	kudi	3
MALAYALAM	drink	kuti	3
MUTHUVAN	drink	kuti	3
RAVULA	drink	kuti	3
TAMIL	drink	kuti	3
TODA	drink	kudt	3
YERUKULA	drink	kudi	3
BADAGA	drink	ulu	4
KANNADA	drink	ulu	4
KUVI	drink	goh	5
KORAGA_KORRA	drink	par3	6
KUMARBHAG_PAHARIA	hear	men	1
KURUKH	hear	mena	1
SAURIA_PAHARIA	hear	mene	1
ABUJHMARIA	hear	kenTa	2
ADILABAD_GONDI	hear	kenj	2
DORLI_GONDI	hear	kenj	2
HILL_MARIA_GONDI	hear	kenj	2
NORTH_BASTAR_GONDI	hear	kenj	2
NORTHERN_GONDI	hear	kenj	2
SOUTH_BASTAR_GONDI	hear	kenj	2
SOUTH_EASTERN_GONDI	hear	kenj	2
SOUTHERN_GONDI	hear	ke5j	2
SOUTHERN_GONDI_2	hear	kenj	2
WESTERN_GONDI	hear	kenj	2
BADAGA	hear	ke	2
KANNADA	hear	kelu	2
KANNADA	hear	ke	2
KURUMBA_ALU	hear	k3	2
MALAYALAM	hear	keL	2
MUTHUVAN	hear	kel	2
TAMIL	hear	kel	2
TODA	hear	keL	2
YERUKULA	hear	kerla	2
YERUKULA	hear	keru	2
NORTHWESTERN_KOLAMI	hear	vin	3
PARJI	hear	ven	3
PARJI_2	hear	ven	3
PARJI_2	hear	vend	3
PARJI_2	hear	vett	3
BRAHUI	hear	bin	3
KUI	hear	venba	3
MANDA_INDIA	hear	ven	3
TELUGU	hear	vinu	3
TELUGU_2	hear	vinu	3
NORTHWESTERN_KOLAMI	come	var	1
PARJI	come	ver	1
PARJI_2	come	ver	1
PARJI_2	come	ven	1
BRAHUI	come	ba	1
KUMARBHAG_PAHARIA	come	bar	1
KURUKH	come	bar	1
KURUX_NEPALI	come	burna	1
SAURIA_PAHARIA	come	bare	1
ABUJHMARIA	come	way	1
ABUJHMARIA	come	wa	1
ADILABAD_GONDI	come	wa	1
ADILABAD_GONDI	come	way	1
DORLI_GONDI	come	wa	1
DORLI_GONDI	come	way	1
HILL_MARIA_GONDI	come	wa	1
HILL_MARIA_GONDI	come	way	1
KUI	come	vava	1
MANDA_INDIA	come	va	1
NORTH_BASTAR_GONDI	come	wa	1
NORTH_BASTAR_GONDI	come	way	1
NORTHERN_GONDI	come	wa	1
NORTHERN_GONDI	come	way	1
PENGO	come	va	1
PENGO	come	vat	1
PENGO	come	vazi	1
SOUTH_BASTAR_GONDI	come	wa	1
SOUTH_BASTAR_GONDI	come	way	1
SOUTH_EASTERN_GONDI	come	wa	1
SOUTHERN_GONDI	come	va	1
SOUTHERN_GONDI_2	come	wa	1
SOUTHERN_GONDI_2	come	way	1
TELUGU	come	vaCCu	1
TELUGU_2	come	vaCCu	1
WESTERN_GONDI	come	wa	1
WESTERN_GONDI	come	way	1
WESTERN_MURIA	come	vaya	1
BADAGA	come	agu	1
BETTA_KURUMBA	come	bar	1
IRULA	come	ba	1
IRULA	come	barave	1
KANNADA	come	baru	1
KORAGA_KORRA	come	ba	1
KURUMBA_ALU	come	bap	1
MALAYALAM	come	varu	1
MUTHUVAN	come	veru	1
MUTHUVAN	come	va	1
RAVULA	come	ba	1
TAMIL	come	varu	1
TODA	come	por	1
YERUKULA	come	va	1
KUVI	come	kin	2
KUVI	come	kni	2
KUVI	come	ken	2
BADAGA	come	aivu	3
KANNADA	come	aivu	3
SOUTHERN_GONDI	come	ra	4
NORTHWESTERN_KOLAMI	sun	pod	1
PARJI_2	sun	pokal	1
ABUJHMARIA	sun	podd	1
ADILABAD_GONDI	sun	pord	1
DORLI_GONDI	sun	podd	1
HILL_MARIA_GONDI	sun	pord	1
NORTH_BASTAR_GONDI	sun	pord	1
SOUTH_BASTAR_GONDI	sun	pord	1
SOUTH_EASTERN_GONDI	sun	podudu	1
SOUTHERN_GONDI	sun	pord	1
SOUTHERN_GONDI_2	sun	podd	1
WESTERN_MURIA	sun	pord	1
BETTA_KURUMBA	sun	po83	1
TODA	sun	pis	1
TULU_INDIA	sun	poltu	1
TULU_INDIA	sun	portu	1
TULU_INDIA	sun	potu	1
YERUKULA	sun	pogudu	1
KURUX_NEPALI	sun	bidi	2
SAURIA_PAHARIA	sun	beru	2
KUI	sun	vela	2
MANDA_INDIA	sun	vera	2
PENGO	sun	vera	2
RAVULA	sun	nera	2
TELUGU	sun	suryudu	3
TELUGU_2	sun	suryudu	3
KANNADA	sun	surya	3
KORAGA_KORRA	sun	Curye	3
MALAYALAM	sun	suryan	3
PALIYAN	sun	suriyan	3
TAMIL	sun	Curiyan	3
BADAGA	sun	otu	4
BADAGA	sun	hotu	4
KANNADA	sun	ottu	4
KURUMBA_ALU	sun	ottu	4
BRAHUI	sun	de	5
KUVI	sun	gama	6
BADAGA	star	minu	1
KANNADA	star	minu	1
TAMIL	star	min	1
TODA	star	min	1
KANNADA	star	naksatra	2
MALAYALAM	star	nakSatram	2
PALIYAN	star	nacatram	2
TULU_INDIA	star	naksatra	2
NORTHWESTERN_KOLAMI	star	suka	3
PARJI	star	Cuka	3
PARJI_2	star	Cukka	3
ABUJHMARIA	star	uka	3
ABUJHMARIA	star	huka	3
ADILABAD_GONDI	star	sukkum	3
DORLI_GONDI	star	ukka	3
HILL_MARIA_GONDI	star	huko	3
KUI	star	sukanga	3
KUVI	star	huka	3
MANDA_INDIA	star	huker	3
NORTH_BASTAR_GONDI	star	huko	3
NORTHERN_GONDI	star	sukkum	3
SOUTH_BASTAR_GONDI	star	ukka	3
SOUTH_EASTERN_GONDI	star	ukka	3
SOUTHERN_GONDI	star	sukum	3
SOUTHERN_GONDI_2	star	hukkum	3
TELUGU	star	Cukka	3
TELUGU_2	star	Cukka	3
WESTERN_GONDI	star	sukkum	3
WESTERN_MURIA	star	ukko	3
YERUKULA	star	sukya	3
KUMARBHAG_PAHARIA	star	binke	4
PENGO	star	jilmiliN	5
KORAGA_KORRA	star	darayi	6
MUTHUVAN	star	antivelli	7
RAVULA	star	boli	8
KUMARBHAG_PAHARIA	water	am	1
KURUKH	water	am	1
KURUX_NEPALI	water	am	1
SAURIA_PAHARIA	water	am	1
NORTHWESTERN_KOLAMI	water	ir	2
PARJI	water	nir	2
PARJI_2	water	nir	2
BRAHUI	water	dir	2
ABUJHMARIA	water	er	2
ADILABAD_GONDI	water	er	2
ADILABAD_GONDI	water	yer	2
DORLI_GONDI	water	eru	2
HILL_MARIA_GONDI	water	er	2
KUI	water	sidru	2
NORTH_BASTAR_GONDI	water	er	2
NORTHERN_GONDI	water	ir	2
NORTHERN_GONDI	water	yar	2
NORTHERN_GONDI	water	ar	2
NORTHERN_GONDI	water	er	2
PENGO	water	ez	2
SOUTH_BASTAR_GONDI	water	er	2
SOUTH_EASTERN_GONDI	water	eru	2
SOUTHERN_GONDI	water	yer	2
SOUTHERN_GONDI_2	water	er	2
TELUGU	water	nillu	2
TELUGU_2	water	niru	2
TELUGU_2	water	niLu	2
WESTERN_GONDI	water	er	2
WESTERN_MURIA	water	er	2
BADAGA	water	taniru	2
BETTA_KURUMBA	water	nir3	2
IRULA	water	niru	2
KANNADA	water	niru	2
KURUMBA_ALU	water	niru	2
RAVULA	water	niru	2
TODA	water	nir	2
TULU_INDIA	water	nir3	2
MALAYALAM	water	veLam	3
PALIYAN	water	velam	3
IRULA	water	dani	4
KANNADA	water	gangi	4
MUTHUVAN	water	tanni	4
TAMIL	water	tannir	4
YERUKULA	water	tanni	4
BADAGA	water	jala	5
NORTHWESTERN_KOLAMI	fire	kis	1
PARJI	fire	kiC	1
PARJI_2	fire	kiC	1
KUMARBHAG_PAHARIA	fire	cic	1
KURUKH	fire	CiC	1
KURUX_NEPALI	fire	ChiCh	1
SAURIA_PAHARIA	fire	CiCu	1
ABUJHMARIA	fire	kis	1
ADILABAD_GONDI	fire	kis	1
DORLI_GONDI	fire	kis	1
HILL_MARIA_GONDI	fire	kis	1
MANDA_INDIA	fire	hicu	1
NORTH_BASTAR_GONDI	fire	kis	1
NORTHERN_GONDI	fire	kis	1
SOUTH_BASTAR_GONDI	fire	kis	1
SOUTH_EASTERN_GONDI	fire	kissu	1
SOUTHERN_GONDI	fire	kis	1
SOUTHERN_GONDI_2	fire	kis	1
WESTERN_GONDI	fire	kis	1
WESTERN_MURIA	fire	kiss	1
BADAGA	fire	kiCu	1
KANNADA	fire	kiCCu	1
KURUMBA_ALU	fire	kicCu	1
TELUGU	fire	nippu	2
TELUGU_2	fire	nippu	2
IRULA	fire	ti	3
KORAGA_KORRA	fire	tu	3
MALAYALAM	fire	ti	3
MUTHUVAN	fire	ti	3
PALIYAN	fire	ti	3
RAVULA	fire	ti	3
TODA	fire	tit	3
TULU_INDIA	fire	tu	3
TULU_INDIA	fire	su	3
TAMIL	fire	neruppu	4
YERUKULA	fire	neruppu	4
BRAHUI	fire	xaxar	5
MANDA_INDIA	fire	iske	6
TELUGU_2	fire	manta	7
BETTA_KURUMBA	fire	8is3	8
KANNADA	fire	benki	9
YERUKULA	fire	aggi	10
NORTHWESTERN_KOLAMI	path	pav	1
PARJI	path	pav	1
PARJI_2	path	pav	1
KUMARBHAG_PAHARIA	path	paw	1
KURUKH	path	pab	1
SAURIA_PAHARIA	path	pawu	1
TODA	path	pak	1
ABUJHMARIA	path	dauha	2
ABUJHMARIA	path	dawha	2
KUVI	path	jiyu	3
KUVI	path	jiru	3
PARJI_2	path	or	4
BRAHUI	path	kasar	4
KURUX_NEPALI	path	dahare	4
ABUJHMARIA	path	har	4
ADILABAD_GONDI	path	sarri	4
DORLI_GONDI	path	arri	4
HILL_MARIA_GONDI	path	ari	4
MANDA_INDIA	path	parla	4
NORTH_BASTAR_GONDI	path	hari	4
NORTHERN_GONDI	path	sarri	4
SOUTH_BASTAR_GONDI	path	arn	4
SOUTH_EASTERN_GONDI	path	arri	4
SOUTHERN_GONDI	path	sari	4
SOUTHERN_GONDI_2	path	harri	4
SOUTHERN_GONDI_2	path	arri	4
WESTERN_GONDI	path	sarri	4
WESTERN_MURIA	path	ar	4
KURUMBA_ALU	path	dari	4
YERUKULA	path	tari	4
BADAGA	path	oni	5
KANNADA	path	oni	5
BETTA_KURUMBA	path	bati	6
IRULA	path	bei	6
MALAYALAM	path	vaLi	6
MUTHUVAN	path	veyyi	6
PALIYAN	path	vali	6
TAMIL	path	vali	6
TELUGU	path	margamu	7
KANNADA	path	marga	7
TULU_INDIA	path	marga	7
BADAGA	path	tada	8
KORAGA_KORRA	path	taji	8
TULU_INDIA	path	tadi	8
BRAHUI	path	Carvat	9
KUVI	path	revu	10
MANDA_INDIA	path	pene	11
TELUGU_2	path	tova	12
TULU_INDIA	path	rastE	13
BRAHUI	mountain	bhut	1
BRAHUI	mountain	but	1
BRAHUI	mountain	bit	1
BRAHUI	mountain	dara	1
MANDA_INDIA	mountain	tikra	1
BADAGA	mountain	betu	1
BETTA_KURUMBA	mountain	b3t3	1
TODA	mountain	tit	1
BRAHUI	mountain	maS	2
ABUJHMARIA	mountain	matta	2
ADILABAD_GONDI	mountain	metta	2
DORLI_GONDI	mountain	metta	2
HILL_MARIA_GONDI	mountain	mata	2
NORTH_BASTAR_GONDI	mountain	mata	2
NORTH_BASTAR_GONDI	mountain	mita	2
NORTHERN_GONDI	mountain	matta	2
SOUTH_BASTAR_GONDI	mountain	metta	2
SOUTH_EASTERN_GONDI	mountain	metta	2
SOUTHERN_GONDI	mountain	meta	2
SOUTHERN_GONDI_2	mountain	metta	2
WESTERN_GONDI	mountain	matta	2
IRULA	mountain	beta	2
KANNADA	mountain	betta	2
TELUGU	mountain	konda	3
TELUGU_2	mountain	konda	3
NORTHWESTERN_KOLAMI	mountain	male	4
MANDA_INDIA	mountain	mari	4
PENGO	mountain	mari	4
BADAGA	mountain	male	4
IRULA	mountain	mele	4
KANNADA	mountain	male	4
MALAYALAM	mountain	mala	4
MUTHUVAN	mountain	mala	4
PALIYAN	mountain	mala	4
TAMIL	mountain	malai	4
MANDA_INDIA	mountain	pahad	5
PENGO	mountain	parbat	5
KORAGA_KORRA	mountain	parwata	5
TULU_INDIA	mountain	parwata	5
KUI	mountain	soru	6
BRAHUI	full	pura	1
BRAHUI	full	purr	1
MANDA_INDIA	full	bortia	1
NORTHWESTERN_KOLAMI	full	nind	2
KURUKH	full	nind	2
SAURIA_PAHARIA	full	nindgre	2
ADILABAD_GONDI	full	mend	2
DORLI_GONDI	full	mend	2
HILL_MARIA_GONDI	full	mend	2
NORTH_BASTAR_GONDI	full	mend	2
NORTHERN_GONDI	full	mend	2
SOUTH_BASTAR_GONDI	full	mend	2
SOUTH_EASTERN_GONDI	full	mend	2
SOUTHERN_GONDI	full	nind	2
SOUTHERN_GONDI_2	full	mend	2
TELUGU	full	nindina	2
TELUGU_2	full	nindu	2
TELUGU_2	full	nindina	2
WESTERN_GONDI	full	mend	2
YERUKULA	full	metta	2
BADAGA	full	nere	3
KANNADA	full	nere	3
KORAGA_KORRA	full	nelkE	3
BADAGA	full	tumbi	4
KANNADA	full	tumba	4
KORAGA_KORRA	full	tumba	4
MALAYALAM	full	nira5a	5
TAMIL	full	nirainta	5
PARJI_2	full	kopa	6
MANDA_INDIA	full	nes	7
YERUKULA	full	sanak	8
PARJI	name	pidir	1
PARJI_2	name	pidir	1
ABUJHMARIA	name	pader	1
DORLI_GONDI	name	peder	1
HILL_MARIA_GONDI	name	pader	1
KUI	name	pada	1
KUVI	name	doru	1
MANDA_INDIA	name	dar	1
PENGO	name	tor	1
SOUTH_BASTAR_GONDI	name	peder	1
SOUTH_BASTAR_GONDI	name	pedder	1
SOUTH_EASTERN_GONDI	name	pederi	1
KORAGA_KORRA	name	padar3	1
TULU_INDIA	name	pada	1
NORTHWESTERN_KOLAMI	name	per	2
ADILABAD_GONDI	name	porol	2
ADILABAD_GONDI	name	phorol	2
NORTH_BASTAR_GONDI	name	poroy	2
NORTHERN_GONDI	name	purul	2
NORTHERN_GONDI	name	porol	2
SOUTHERN_GONDI	name	porol	2
SOUTHERN_GONDI_2	name	porol	2
TELUGU	name	peru	2
TELUGU_2	name	peru	2
WESTERN_GONDI	name	parol	2
WESTERN_GONDI	name	pharol	2
WESTERN_MURIA	name	porroy	2
BADAGA	name	esaru	2
BADAGA	name	peru	2
BETTA_KURUMBA	name	pyar3	2
KANNADA	name	hesaru	2
KANNADA	name	peru	2
KURUMBA_ALU	name	ejaru	2
MALAYALAM	name	peru	2
PALIYAN	name	peru	2
RAVULA	name	peru	2
TAMIL	name	peyar	2
YERUKULA	name	per	2
BRAHUI	name	pin	3
KURUKH	die	khe7e	1
KURUX_NEPALI	die	kheana	1
PARJI	die	Cay	2
PARJI_2	die	Cay	2
PARJI_2	die	Ca5	2
KUMARBHAG_PAHARIA	die	key	2
SAURIA_PAHARIA	die	keye	2
ABUJHMARIA	die	hayana	2
ADILABAD_GONDI	die	sa	2
ADILABAD_GONDI	die	say	2
HILL_MARIA_GONDI	die	a	2
HILL_MARIA_GONDI	die	ay	2
KUI	die	sava	2
KUVI	die	ha	2
MANDA_INDIA	die	ha	2
NORTH_BASTAR_GONDI	die	ha	2
NORTH_BASTAR_GONDI	die	hay	2
NORTHERN_GONDI	die	sa	2
NORTHERN_GONDI	die	say	2
PENGO	die	ha	2
PENGO	die	hat	2
PENGO	die	hadeN	2
SOUTHERN_GONDI	die	sa	2
SOUTHERN_GONDI_2	die	ha	2
SOUTHERN_GONDI_2	die	hay	2
TELUGU	die	CaCCu	2
TELUGU_2	die	Cavu	2
TELUGU_2	die	CaCCu	2
WESTERN_GONDI	die	sa	2
WESTERN_GONDI	die	say	2
WESTERN_MURIA	die	haya	2
BADAGA	die	sae	2
IRULA	die	ca	2
KANNADA	die	Cayu	2
KANNADA	die	sae	2
MUTHUVAN	die	Cav	2
RAVULA	die	Tayu	2
TAMIL	die	Ca	2
TODA	die	soy	2
TULU_INDIA	die	say	2
YERUKULA	die	savu	2
ABUJHMARIA	die	dol	3
DORLI_GONDI	die	doll	3
SOUTH_BASTAR_GONDI	die	doll	3
SOUTH_EASTERN_GONDI	die	doll	3
BRAHUI	die	kas	4
KUVI	die	dak	5
MANDA_INDIA	die	hiris	6
MALAYALAM	die	mari	7
TULU_INDIA	die	swasawoyp	8
PARJI	stone	kel	1
PARJI_2	stone	kel	1
BRAHUI	stone	xal	1
ABUJHMARIA	stone	kal	1
ABUJHMARIA	stone	k3l	1
KUVI	stone	kalu	1
MANDA_INDIA	stone	kal	1
PENGO	stone	kal	1
BADAGA	stone	kalu	1
BADAGA	stone	kalan	1
BETTA_KURUMBA	stone	kal3	1
KANNADA	stone	kallu	1
KORAGA_KORRA	stone	kal3	1
KURUMBA_ALU	stone	kallu	1
MALAYALAM	stone	kalu	1
MUTHUVAN	stone	kellu	1
PALIYAN	stone	kalu	1
RAVULA	stone	kalu	1
TAMIL	stone	kal	1
TODA	stone	kas	1
TULU_INDIA	stone	kal3	1
KURUX_NEPALI	stone	pathad	2
KUI	stone	vadi	2
KUVI	stone	vali	2
MANDA_INDIA	stone	pade	2
MANDA_INDIA	stone	padekal	2
KANNADA	stone	kindikal	2
TELUGU	stone	rayi	3
TELUGU_2	stone	rayi	3
SOUTHERN_GONDI	stone	banda	4
TELUGU_2	stone	banda	4
IRULA	stone	ere	5
PARJI	new	pun	1
PARJI_2	new	pun	1
BRAHUI	new	puskun	1
KUMARBHAG_PAHARIA	new	pune	1
KURUKH	new	puna	1
KURUX_NEPALI	new	puna	1
SAURIA_PAHARIA	new	pune	1
ABUJHMARIA	new	puna	1
ADILABAD_GONDI	new	puna	1
HILL_MARIA_GONDI	new	puna	1
KUI	new	puni	1
MANDA_INDIA	new	pun	1
NORTH_BASTAR_GONDI	new	puna	1
NORTHERN_GONDI	new	punal	1
PENGO	new	pun	1
SOUTH_BASTAR_GONDI	new	puna	1
SOUTH_BASTAR_GONDI	new	punor	1
SOUTHERN_GONDI	new	punor	1
SOUTHERN_GONDI	new	puna	1
SOUTHERN_GONDI_2	new	puna	1
SOUTHERN_GONDI_2	new	punor	1
WESTERN_GONDI	new	punal	1
WESTERN_GONDI	new	puno	1
BETTA_KURUMBA	new	p3ym3n	1
KORAGA_KORRA	new	poCat3	1
MALAYALAM	new	putu	1
MUTHUVAN	new	putu	1
PALIYAN	new	putiya	1
TAMIL	new	putu	1
TODA	new	pu8un	1
YERUKULA	new	pudu	1
TELUGU	new	kotta	2
TELUGU_2	new	kotta	2
BADAGA	new	osa	3
BADAGA	new	hosa	3
KANNADA	new	hosa	3
KANNADA	new	osa	3
KURUMBA_ALU	new	oja	3
MANDA_INDIA	new	krug	4
BRAHUI	person	Saxs	1
BRAHUI	person	Sasx	1
PARJI_2	person	maNNa	2
ABUJHMARIA	person	mane	2
KUVI	person	mansi	2
PENGO	person	manay	2
SOUTHERN_GONDI	person	manal	2
TELUGU	person	manusudu	2
TELUGU_2	person	maniSi	2
WESTERN_MURIA	person	maney	2
KANNADA	person	manusya	2
MALAYALAM	person	manuSyan	2
MUTHUVAN	person	maniCan	2
TAMIL	person	manitan	2
TULU_INDIA	person	manse	2
TULU_INDIA	person	manusye	2
BRAHUI	person	are	3
KUI	person	tari	3
BADAGA	person	alu	3
BADAGA	person	kara	3
BETTA_KURUMBA	person	alu	3
KANNADA	person	alu	3
KURUMBA_ALU	person	aLu	3
MUTHUVAN	person	alu	3
RAVULA	person	ale	3
TODA	person	oL	3
YERUKULA	person	alTi	3
YERUKULA	person	peru	3
MANDA_INDIA	person	zan	4
TULU_INDIA	person	jana	4
KUI	person	tanju	5
KUVI	person	loku	6
KUMARBHAG_PAHARIA	knee	muke	1
KURUKH	knee	muka	1
SAURIA_PAHARIA	knee	muke	1
TELUGU	knee	mokalu	1
TELUGU_2	knee	munuku	1
BADAGA	knee	monaNalu	1
IRULA	knee	muli	1
KANNADA	knee	monakalu	1
MALAYALAM	knee	muLaNkal	1
PALIYAN	knee	mutu	1
RAVULA	knee	mutu	1
TAMIL	knee	mulankal	1
KUVI	knee	menda	2
MANDA_INDIA	knee	menda	2
WESTERN_MURIA	knee	minda	2
BADAGA	knee	kalumuti	3
IRULA	knee	kalumuti	3
BRAHUI	knee	zan	4
KURUMBA_ALU	knee	candu	4
PARJI_2	knee	madtel	5
BRAHUI	knee	god	6
BRAHUI	knee	pun	7
ABUJHMARIA	knee	gutkal	8
SOUTHERN_GONDI	knee	toNgra	9
TODA	knee	migmu	10
TULU_INDIA	knee	molapugant3	11
KUI	see	mehpa	1
KUVI	see	meh	1
TELUGU	see	CuCu	2
TELUGU_2	see	Cudu	2
TELUGU_2	see	CuCu	2
KORAGA_KORRA	see	Cu	2
TULU_INDIA	see	tu	2
BRAHUI	see	xan	3
PENGO	see	katni	3
BADAGA	see	kanu	3
BETTA_KURUMBA	see	kan	3
IRULA	see	kan	3
KANNADA	see	kanu	3
MALAYALAM	see	kanu	3
MUTHUVAN	see	kan	3
RAVULA	see	kan	3
TAMIL	see	kan	3
TODA	see	ko4	3
BADAGA	see	nodu	4
KANNADA	see	nodu	4
KURUMBA_ALU	see	nod	4
PARJI_2	see	Cur	5
BRAHUI	see	hu	5
KUMARBHAG_PAHARIA	see	er	5
KURUX_NEPALI	see	year	5
ABUJHMARIA	see	hur	5
ADILABAD_GONDI	see	sur	5
DORLI_GONDI	see	ud	5
HILL_MARIA_GONDI	see	ur	5
MANDA_INDIA	see	hur	5
NORTH_BASTAR_GONDI	see	hur	5
NORTHERN_GONDI	see	hur	5
SOUTH_BASTAR_GONDI	see	hur	5
SOUTH_BASTAR_GONDI	see	ur	5
SOUTH_EASTERN_GONDI	see	ud	5
SOUTHERN_GONDI	see	sud	5
SOUTHERN_GONDI_2	see	hud	5
WESTERN_GONDI	see	hur	5
TULU_INDIA	see	su	5
TULU_INDIA	see	hu	5
MUTHUVAN	see	paru	6
YERUKULA	see	paru	6
MANDA_INDIA	see	diha	7
KUMARBHAG_PAHARIA	night	maq	1
KURUKH	night	maxa	1
KURUX_NEPALI	night	makha	1
SAURIA_PAHARIA	night	maqu	1
BRAHUI	night	nan	2
ABUJHMARIA	night	narka	2
ADILABAD_GONDI	night	narka	2
DORLI_GONDI	night	narka	2
HILL_MARIA_GONDI	night	narka	2
HILL_MARIA_GONDI	night	naka	2
MANDA_INDIA	night	nana	2
MANDA_INDIA	night	nanaN	2
MANDA_INDIA	night	nala	2
NORTH_BASTAR_GONDI	night	narka	2
NORTHERN_GONDI	night	narka	2
PENGO	night	nana	2
SOUTH_BASTAR_GONDI	night	narka	2
SOUTH_EASTERN_GONDI	night	narka	2
SOUTHERN_GONDI_2	night	narka	2
WESTERN_GONDI	night	narka	2
WESTERN_MURIA	night	nakka	2
MANDA_INDIA	night	rati	3
PENGO	night	rati	3
TELUGU	night	ratri	3
TELUGU_2	night	ratri	3
KANNADA	night	ratri	3
MALAYALAM	night	ratri	3
PALIYAN	night	ratri	3
TULU_INDIA	night	ratri	3
BADAGA	night	iru	4
KANNADA	night	iru	4
KORAGA_KORRA	night	irl3	4
KURUMBA_ALU	night	iruwu	4
RAVULA	night	iravu	4
TAMIL	night	iravu	4
IRULA	night	rapodu	5
IRULA	night	ravu	5
MUTHUVAN	night	ravu	5
KUI	night	nagandi	6
KUVI	night	nekeri	6
YERUKULA	night	naveru	6
YERUKULA	night	navari	6
PARJI_2	night	villom	7
PARJI_2	night	Citta	8
BADAGA	night	katale	9
BETTA_KURUMBA	night	3dl3Na	10
TODA	night	iL	11
