# Supplementary material for: A test of Generalized Bayesian dating: A new linguistic dating method
Source: PLoS One. 2020 Aug 12;15(8):e0236522. doi: 10.1371/journal.pone.0236522 (PMC7423060; doi:10.1371/journal.pone.0236522)
Supplement: S1 File — Python code for extracting data from ASJP word lists, cognate identification, and conversion to nexus files. Word lists annotated for cognacy for all families. Nexus files and MrBayes command files for all families. (ZIP) [file pone.0236522.s001.zip › S1 Supporting Information/Cognates/Central_Sudanic.txt.svm.CRP.0.57.cognates]

doculect	concept	asjp	cogid
BAGIRMI	I	ma	1
BAKA_SUDAN	I	ma	1
BIRRI_C_AFRICAN_REP	I	ma	1
BONGO	I	ma	1
DAGBA	I	ma	1
FORMONA	I	male	1
FURU	I	ma	1
GOR	I	mi	1
KABA_DEME_SARA	I	ma	1
KABBA	I	m	1
KARA	I	ma	1
KENGA	I	m	1
MODO	I	ma	1
MOROKODO	I	ma	1
NYAMUSA_MOLO	I	ma	1
YULU	I	ma	1
YULU	I	man	1
LENDU	I	ma	1
LENDU_DDRADHA	I	ma	1
LENDU_DJADHA	I	ma	1
LENDU_NJAWDHA	I	ma	1
LENDU_PIDHA	I	ma	1
LENDU_TADHA	I	ma	1
NGITI	I	3ma	1
ASOA	I	ema	1
MANGBETU	I	ima	1
MANGBETU	I	ma	1
AGI	I	ma	1
ANDRI	I	ma	1
BALIMBA	I	ma	1
KEDIRU	I	ma	1
KELIKO	I	ma	1
LAKAMADI	I	ma	1
LOGO	I	ma	1
LOKAI	I	mE	1
LUGBARA	I	ma	1
LULUBA	I	ma	1
MAADI	I	mE	1
MIZA	I	ma	1
OJIGA	I	ma	1
OJILA	I	ma	1
PANDIKERI	I	ma	1
WADI	I	ma	1
BALESE	I	umu	2
MAMVU	I	umu	2
MANGBUTU	I	umu	2
NDO	I	uwu	2
SINYAR	I	iniTenewan	3
BAGIRMI	we	Te	1
BAGIRMI	we	Tege	1
BAKA_SUDAN	we	zE	1
BONGO	we	je	1
DAGBA	we	ji	1
KABA_DEME_SARA	we	de	1
KABA_DEME_SARA	we	jie	1
KABBA	we	j	1
KARA	we	zi	1
KENGA	we	jeki	1
KENGA	we	najege	1
MODO	we	ze	1
MODO	we	d	1
MOROKODO	we	ze	1
NYAMUSA_MOLO	we	Te	1
BIRRI_C_AFRICAN_REP	we	ma	2
BIRRI_C_AFRICAN_REP	we	amanye	2
BIRRI_C_AFRICAN_REP	we	amuNe	2
YULU	we	mak	2
LENDU	we	ma	2
LENDU_DDRADHA	we	ma	2
LENDU_DJADHA	we	ma	2
LENDU_NJAWDHA	we	ma	2
LENDU_TADHA	we	ma	2
NGITI	we	3ma	2
ASOA	we	ama	2
MANGBETU	we	ama	2
MANGBETU_2	we	ama	2
MANGBETU_2	we	amapete	2
MANGBETU_2	we	mapeti	2
BALESE	we	amu	2
MAMVU	we	amu	2
MANGBUTU	we	amu	2
NDO	we	awu	2
AGI	we	ama	2
ANDRI	we	ama	2
BALIMBA	we	ama	2
KEDIRU	we	ama	2
KELIKO	we	ama	2
LAKAMADI	we	ama	2
LOGO	we	ama	2
LOKAI	we	EmE	2
LUGBARA	we	ama	2
LULUBA	we	ama	2
MAADI	we	EmE	2
MIZA	we	ama	2
OJIGA	we	ama	2
OJILA	we	ama	2
PANDIKERI	we	ama	2
WADI	we	ama	2
LENDU	we	ko	3
LENDU_DJADHA	we	ko	3
LENDU_TADHA	we	ko	3
FORMONA	we	yinge	4
FURU	we	gEgE	5
KABBA	we	n	6
SINYAR	we	TiNgeTurunTia	7
LENDU_PIDHA	we	LE	8
NGITI	we	al3	9
MANGBUTU	we	mayanbo	10
BAGIRMI	one	kada	1
BAKA_SUDAN	one	kEri	1
BIRRI_C_AFRICAN_REP	one	ila	1
DAGBA	one	kada	1
FORMONA	one	kalla	1
FURU	one	kala	1
GOR	one	kare	1
KABBA	one	kara	1
KARA	one	kal	1
KENGA	one	kalang	1
MOROKODO	one	kolo	1
MOROM	one	kidE	1
SINYAR	one	kallan	1
YULU	one	kal	1
YULU	one	kala	1
ASOA	one	kana	1
MANGBETU	one	kana	1
MANGBETU	one	ona	1
BALESE	one	eli	1
MAMVU	one	reli	1
AGI	one	aloa	1
ANDRI	one	alo	1
BALIMBA	one	alo	1
KEDIRU	one	alo	1
KELIKO	one	alo	1
LAKAMADI	one	alo	1
LOGO	one	alo	1
LOKAI	one	Elu	1
LUGBARA	one	alu	1
LULUBA	one	alu	1
LULUBA	one	alube	1
MAADI	one	Elu	1
MIZA	one	alo	1
OJIGA	one	alo	1
OJILA	one	alo	1
PANDIKERI	one	alu	1
WADI	one	alo	1
BONGO	one	kotu	2
GULA_CAR	one	kudu	2
MODO	one	koto	2
NYAMUSA_MOLO	one	koto	2
KABA_DEME_SARA	one	di	3
LENDU	one	di	3
LENDU_DDRADHA	one	d3	3
LENDU_DJADHA	one	d3	3
LENDU_NJAWDHA	one	d3	3
LENDU_PIDHA	one	d3	3
LENDU_TADHA	one	d3	3
MANGBUTU	one	edi	3
NDO	one	odi	3
NGITI	one	afi	4
BIRRI_C_AFRICAN_REP	two	ukwari	1
BIRRI_C_AFRICAN_REP	two	ukware	1
DAGBA	two	jod	2
FURU	two	zo	2
GOR	two	jo	2
GULA_CAR	two	zio	2
KABA_DEME_SARA	two	jo	2
KABBA	two	jo	2
KARA	two	dju	2
MOROM	two	ziu	2
YULU	two	joyo	2
MAMVU	two	jue	2
KENGA	two	diyo	3
MODO	two	riye	3
MOROKODO	two	riyo	3
NYAMUSA_MOLO	two	riyo	3
BONGO	two	Nori	4
FORMONA	two	ro	4
SINYAR	two	ro	4
LENDU	two	aro	4
LENDU_DDRADHA	two	rwo	4
LENDU_DJADHA	two	aro	4
LENDU_NJAWDHA	two	ro	4
LENDU_PIDHA	two	aro	4
LENDU_TADHA	two	aro	4
ASOA	two	sondue	4
MANGBETU	two	soru	4
MANGBETU	two	oru	4
MANGBUTU	two	adru	4
AGI	two	irri	4
ANDRI	two	arri	4
BALIMBA	two	arri	4
KEDIRU	two	arri	4
KELIKO	two	iri	4
LAKAMADI	two	arri	4
LOGO	two	iri	4
LOKAI	two	ri	4
LOKAI	two	eri	4
LUGBARA	two	iri	4
LULUBA	two	ri	4
LULUBA	two	eri	4
MAADI	two	eri	4
MIZA	two	arri	4
OJIGA	two	arri	4
OJILA	two	arri	4
PANDIKERI	two	ri	4
PANDIKERI	two	eri	4
WADI	two	irri	4
NGITI	two	oyo	5
NDO	two	oyo	5
BAGIRMI	two	sap	6
BAKA_SUDAN	two	brue	7
BALESE	two	EgbE	8
BAGIRMI	person	deb	1
BAGIRMI	person	debe	1
DAGBA	person	de	1
FURU	person	dE	1
GULA_CAR	person	gaba	1
GULA_MERE	person	de	1
GULA_SARA	person	deb	1
KABBA	person	dew	1
KABBA	person	nje	1
KENGA	person	daba	1
MBAY	person	de	1
MOROM	person	Naba	1
NDOKA	person	daba	1
NGAMBAY	person	d3w	1
SAR_CHAD	person	de	1
NYAMUSA_MOLO	person	beri	2
SINYAR	person	birTin	2
MANGBETU	person	nabelu	3
MANGBETU	person	nabulu	3
MANGBETU_2	person	nabulu	3
MANGBETU	person	nombi	4
MANGBETU_2	person	aburunamasi	4
MANGBETU_2	person	namasi	4
MANGBETU_2	person	nemari	4
LENDU	person	ndru	5
AGI	person	dedr	5
ANDRI	person	ledr	5
BALIMBA	person	redr	5
KEDIRU	person	ledr	5
KELIKO	person	idri	5
LAKAMADI	person	ledr	5
LOKAI	person	lidri	5
LUGBARA	person	idri	5
MIZA	person	ledr	5
OJIGA	person	ledr	5
OJILA	person	ledr	5
PANDIKERI	person	lidi	5
WADI	person	dedr	5
MODO	person	bo	6
KELIKO	person	ba	6
LUGBARA	person	ba	6
MANGBETU_2	person	masi	7
MAMVU	person	mudo	7
LOGO	person	mondya	7
LOKAI	person	mEdi	7
LULUBA	person	modi	7
MAADI	person	mEdi	7
PANDIKERI	person	modi	7
BALESE	person	aE	8
NDO	person	ale	8
FORMONA	person	tyegin	9
GOR	person	dig3m	10
MODO	person	bilaka	11
NYAMUSA_MOLO	person	botani	12
LENDU	person	ke	13
BALESE	person	afi	14
OJILA	person	ocila	15
BAGIRMI	fish	kanTe	1
BAKA_SUDAN	fish	kEnzE	1
BIRRI_C_AFRICAN_REP	fish	in8i	1
BONGO	fish	kinji	1
DAGBA	fish	kanj	1
FORMONA	fish	kundyo	1
FURU	fish	kaNE	1
GOR	fish	kaj3	1
GULA_CAR	fish	kaga	1
GULA_MERE	fish	kanz	1
GULA_SARA	fish	kanz	1
KABA_DEME_SARA	fish	ka5e	1
KABBA	fish	kanji	1
KARA	fish	kanza	1
KENGA	fish	ka5ja	1
MBAY	fish	kanj3	1
MODO	fish	kenze	1
MOROKODO	fish	kenze	1
MOROM	fish	kaNdyE	1
NYAMUSA_MOLO	fish	kenge	1
NDOKA	fish	kanza	1
NGAMBAY	fish	kanji	1
SAR_CHAD	fish	kanj3	1
SINYAR	fish	kunTon	1
YULU	fish	kEnji	1
LOGO	fish	koSia	1
LENDU	fish	be	2
LENDU_DJADHA	fish	bE	2
LENDU_NJAWDHA	fish	be	2
LENDU_PIDHA	fish	byE	2
LENDU_TADHA	fish	bE	2
ASOA	fish	engare	3
ASOA	fish	engiare	3
MANGBETU_2	fish	eNereeguere	3
MANGBETU	fish	nENErE	4
MANGBETU_2	fish	neNere	4
NGITI	fish	3bE	5
BALESE	fish	hEbi	5
MAMVU	fish	qEbi	5
MANGBUTU	fish	kebi	5
NDO	fish	ibe	5
AGI	fish	kebi	5
ANDRI	fish	i7bi	5
BALIMBA	fish	i7bi	5
KEDIRU	fish	kebi	5
KELIKO	fish	i7bi	5
LAKAMADI	fish	kebi	5
LOKAI	fish	e7bi	5
LUGBARA	fish	i7bi	5
LULUBA	fish	e7bi	5
MAADI	fish	ebi	5
MIZA	fish	tibi	5
OJIGA	fish	i7bi	5
OJILA	fish	i7bi	5
PANDIKERI	fish	e7bi	5
WADI	fish	kebi	5
BAGIRMI	dog	b3s	1
BAGIRMI	dog	b3si	1
BAKA_SUDAN	dog	isi	1
BONGO	dog	bihi	1
DAGBA	dog	bis	1
FORMONA	dog	bisin	1
FURU	dog	bisi	1
GOR	dog	busu	1
GULA_CAR	dog	busu	1
GULA_MERE	dog	bisi	1
GULA_SARA	dog	bisi	1
KABA_DEME_SARA	dog	bisi	1
KABBA	dog	bisi	1
KARA	dog	bisi	1
KENGA	dog	bisi	1
MBAY	dog	bis3	1
MODO	dog	bi	1
MOROKODO	dog	wihi	1
MOROM	dog	bisi	1
NYAMUSA_MOLO	dog	bi	1
NDOKA	dog	bisi	1
NGAMBAY	dog	bisi	1
SAR_CHAD	dog	bis3	1
SINYAR	dog	bisin	1
YULU	dog	bisi	1
MANGBETU	dog	nesi	1
MANGBETU_2	dog	nesi	1
LENDU	dog	ce	2
LENDU_DDRADHA	dog	c3	2
LENDU_DJADHA	dog	c3	2
LENDU_NJAWDHA	dog	c3	2
LENDU_NJAWDHA	dog	c3c3	2
LENDU_PIDHA	dog	c3c3	2
LENDU_PIDHA	dog	C3C3	2
NDO	dog	ice	2
ANDRI	dog	oca	2
KELIKO	dog	moca	2
LOKAI	dog	ocE	2
MAADI	dog	oTE	2
LENDU_TADHA	dog	ts3	3
NGITI	dog	3tse	3
MANGBETU_2	dog	nebubu	4
BALESE	dog	ibu	4
BALESE	dog	obu	4
MAMVU	dog	ibu	4
MANGBUTU	dog	ebu	4
KELIKO	dog	ucogo	5
LUGBARA	dog	ucogo	5
AGI	dog	koca	6
BALIMBA	dog	okya	6
KEDIRU	dog	kwakya	6
LAKAMADI	dog	kokya	6
LOGO	dog	kokya	6
LOGO	dog	kokyi	6
LULUBA	dog	okya	6
MAADI	dog	okE	6
MIZA	dog	kokya	6
OJILA	dog	okya	6
PANDIKERI	dog	oka	6
WADI	dog	kwaCa	6
BIRRI_C_AFRICAN_REP	dog	ana	7
BAGIRMI	louse	Ng3rsa	1
DAGBA	louse	Ngisa	1
FURU	louse	Nisa	1
GULA_CAR	louse	garsa	1
GULA_MERE	louse	ngisa	1
GULA_SARA	louse	ngisa	1
KABA_DEME_SARA	louse	misa	1
KABA_DEME_SARA	louse	misaguru	1
KABA_DEME_SARA	louse	misaNia	1
KABBA	louse	ndisa	1
KENGA	louse	garsa	1
MBAY	louse	ng3sa	1
MOROM	louse	NErsa	1
NDOKA	louse	ngisa	1
NGAMBAY	louse	ngisa	1
SAR_CHAD	louse	ng3sa	1
MOROKODO	louse	konye	2
NYAMUSA_MOLO	louse	kenyegi	2
NYAMUSA_MOLO	louse	kenyeti	2
MANGBETU	louse	neti	2
BALESE	louse	tota	3
MAMVU	louse	tota	3
MANGBUTU	louse	teta	3
FORMONA	louse	katyal	4
MANGBETU	louse	namasoko	5
MAADI	louse	gumuru	6
MAADI	louse	ori	7
BAGIRMI	tree	kag	1
BAGIRMI	tree	kaga	1
BAKA_SUDAN	tree	kaga	1
BONGO	tree	kaga	1
DAGBA	tree	kag	1
FORMONA	tree	kagga	1
FURU	tree	kaga	1
GOR	tree	kag3	1
GULA_CAR	tree	kaga	1
GULA_MERE	tree	kaga	1
GULA_SARA	tree	kaga	1
KABA_DEME_SARA	tree	kaga	1
KABBA	tree	kake	1
KARA	tree	kaga	1
KENGA	tree	kaga	1
MBAY	tree	kag3	1
MOROKODO	tree	kaga	1
MOROM	tree	kaga	1
NDOKA	tree	kaga	1
NGAMBAY	tree	kag3	1
SAR_CHAD	tree	kag3	1
SINYAR	tree	kaggan	1
YULU	tree	kaga	1
MIZA	tree	kya	1
MODO	tree	Ng3ri	2
NYAMUSA_MOLO	tree	Ngiri	2
LENDU	tree	cu	3
LENDU_DDRADHA	tree	cow	3
LENDU_DJADHA	tree	cu	3
LENDU_NJAWDHA	tree	cu	3
LENDU_PIDHA	tree	cow	3
AGI	tree	cwa	3
KEDIRU	tree	cwa	3
MIZA	tree	cwa	3
WADI	tree	cwa	3
MANGBETU	tree	nEkirE	4
MANGBETU_2	tree	nakere	4
LENDU_TADHA	tree	tsu	5
NGITI	tree	itsu	5
NDO	tree	itsu	5
MAMVU	tree	ufa	6
ANDRI	tree	fa	6
KELIKO	tree	fa	6
LOGO	tree	fa	6
LUGBARA	tree	fa	6
OJIGA	tree	fa	6
OJILA	tree	fa	6
BIRRI_C_AFRICAN_REP	tree	kpi	7
KELIKO	tree	kpati	7
LUGBARA	tree	piti	7
BALIMBA	tree	isa	8
LAKAMADI	tree	isa	8
BALESE	tree	ugba	9
MANGBUTU	tree	ukba	9
LOKAI	tree	kwE	9
LULUBA	tree	kwa	9
MAADI	tree	kwE	9
PANDIKERI	tree	kwa	9
ASOA	tree	ciakuo	10
MANGBETU	tree	newo	11
BAGIRMI	leaf	kamkag	1
BAGIRMI	leaf	kamkaga	1
FORMONA	leaf	kambal	1
FURU	leaf	mbikamba	1
GULA_CAR	leaf	kama	1
GULA_MERE	leaf	kamva	1
GULA_SARA	leaf	kamva	1
KABA_DEME_SARA	leaf	kamba	1
KENGA	leaf	kamba	1
MBAY	leaf	kam	1
MOROM	leaf	bikaga	1
NDOKA	leaf	kamva	1
NGAMBAY	leaf	kam	1
SAR_CHAD	leaf	kamb	1
GOR	leaf	mbi	2
MODO	leaf	mbili	2
MOROKODO	leaf	wili	2
NYAMUSA_MOLO	leaf	mbili	2
MANGBETU	leaf	nebi	3
MANGBETU_2	leaf	nekirebi	3
MANGBETU_2	leaf	ekesebe	3
MANGBETU_2	leaf	nebu	3
MANGBETU_2	leaf	ebu	3
BALESE	leaf	tepi	4
BALESE	leaf	ipi	4
MAMVU	leaf	ubi	4
MANGBUTU	leaf	tibi	4
MAADI	leaf	ibibi	4
MANGBETU_2	leaf	esa	5
BIRRI_C_AFRICAN_REP	skin	abu	1
BIRRI_C_AFRICAN_REP	skin	aba	1
MOROKODO	skin	loko	1
BALESE	skin	habu	1
MAMVU	skin	qabu	1
ANDRI	skin	labo	1
BALIMBA	skin	labo	1
KELIKO	skin	labu	1
LOKAI	skin	lobu	1
LUGBARA	skin	lobu	1
PANDIKERI	skin	lobu	1
WADI	skin	la7u	1
BAGIRMI	skin	ndara	2
DAGBA	skin	ndar	2
FURU	skin	ndala	2
GOR	skin	ndar	2
GULA_CAR	skin	dara	2
GULA_MERE	skin	ndara	2
GULA_SARA	skin	ndara	2
KABA_DEME_SARA	skin	ndara	2
KABBA	skin	endar	2
KABBA	skin	ndira	2
KARA	skin	ndara	2
KENGA	skin	dara	2
KENGA	skin	naga	2
MBAY	skin	ndar	2
MOROM	skin	ndara	2
NDOKA	skin	ndar	2
NGAMBAY	skin	ndar	2
SAR_CHAD	skin	ndar	2
NDO	skin	ndi	2
LENDU_DDRADHA	skin	S3	3
LENDU_NJAWDHA	skin	S3	3
LENDU_DJADHA	skin	f3	4
LENDU_PIDHA	skin	faw	4
LENDU_TADHA	skin	f3	4
MANGBETU	skin	nekepi	5
MANGBETU	skin	nekekepi	5
MANGBETU_2	skin	nekipi	5
MANGBETU_2	skin	nekepi	5
MANGBETU_2	skin	nekekepi	5
MANGBETU_2	skin	erekepi	5
BALESE	skin	egba	6
MAMVU	skin	iNba	6
MANGBUTU	skin	eNba	6
NGITI	skin	3ndi	7
AGI	skin	ini	7
ANDRI	skin	ini	7
BALIMBA	skin	ini	7
KEDIRU	skin	ini	7
LAKAMADI	skin	ini	7
LOGO	skin	kyini	7
LOGO	skin	kyindri	7
LOKAI	skin	Eni	7
MAADI	skin	En3	7
MIZA	skin	kyini	7
PANDIKERI	skin	ani	7
WADI	skin	kyini	7
KELIKO	skin	iniriko	8
LUGBARA	skin	iniriko	8
OJIGA	skin	i5iriko	8
OJILA	skin	i5iriku	8
BAKA_SUDAN	skin	sana	9
BONGO	skin	bana	9
BONGO	skin	hi7bana	9
FORMONA	skin	anna	9
MODO	skin	bana	9
YULU	skin	wana	9
LULUBA	skin	ana	9
LULUBA	skin	gobari	10
OJIGA	skin	gumbara	10
OJILA	skin	gombari	10
NYAMUSA_MOLO	skin	yemi	11
LENDU	skin	ka	12
FURU	blood	maNa	1
GULA_MERE	blood	manga	1
KARA	blood	maNa	1
SINYAR	blood	maNa	1
BAKA_SUDAN	blood	sama	2
BONGO	blood	tirama	2
MODO	blood	roma	2
MOROKODO	blood	yama	2
NYAMUSA_MOLO	blood	tama	2
BAGIRMI	blood	m3s	3
BAGIRMI	blood	m3su	3
DAGBA	blood	mos	3
GOR	blood	mos3	3
GULA_CAR	blood	mosu	3
GULA_SARA	blood	mus	3
KABA_DEME_SARA	blood	mosu	3
KABBA	blood	mese	3
KENGA	blood	moso	3
MBAY	blood	mos3	3
MOROM	blood	mosu	3
NDOKA	blood	masu	3
NGAMBAY	blood	m3s3	3
SAR_CHAD	blood	mos3	3
YULU	blood	mas	3
LENDU	blood	Zu	4
LENDU_DDRADHA	blood	Zow	4
LENDU_DJADHA	blood	Zu	4
LENDU_NJAWDHA	blood	Zu	4
LENDU_PIDHA	blood	yow	4
LENDU_TADHA	blood	Zu	4
NGITI	blood	azu	4
NDO	blood	azu	4
BIRRI_C_AFRICAN_REP	blood	oto	5
BALESE	blood	hutu	5
MAMVU	blood	qutu	5
MANGBUTU	blood	kutu	5
FORMONA	blood	far	6
ASOA	blood	erikuo	6
MANGBETU	blood	ali	6
MANGBETU	blood	alikpwo	6
MANGBETU_2	blood	alipo	6
MANGBETU_2	blood	aripuo	6
MANGBETU_2	blood	alebuo	6
MANGBETU_2	blood	nalipo	6
AGI	blood	kari	6
ANDRI	blood	ari	6
BALIMBA	blood	ari	6
KEDIRU	blood	kari	6
KELIKO	blood	ari	6
KELIKO	blood	kari	6
LAKAMADI	blood	kari	6
LOGO	blood	karia	6
LOKAI	blood	Eri	6
LUGBARA	blood	ari	6
LULUBA	blood	ari	6
MAADI	blood	Er3	6
MIZA	blood	kari	6
OJIGA	blood	ari	6
OJILA	blood	ari	6
PANDIKERI	blood	ari	6
WADI	blood	kari	6
BAGIRMI	bone	TuNo	1
FURU	bone	noNo	1
GULA_MERE	bone	5ongo	1
GULA_SARA	bone	5ongo	1
KABA_DEME_SARA	bone	nuNo	1
KARA	bone	nyoNo	1
NDOKA	bone	nungo	1
YULU	bone	nyuNu	1
BAKA_SUDAN	bone	CoNo	2
DAGBA	bone	kingo	2
GOR	bone	siNg3	2
GULA_CAR	bone	CoNgo	2
KABBA	bone	siNga	2
KENGA	bone	Canga	2
KENGA	bone	Cangga	2
MBAY	bone	k3nga	2
MOROM	bone	CoNgo	2
NGAMBAY	bone	singa	2
SAR_CHAD	bone	k3nga	2
BONGO	bone	kiriNba	3
MODO	bone	kiliNba	3
MOROKODO	bone	kiliNgo	3
NYAMUSA_MOLO	bone	koloNba	3
NYAMUSA_MOLO	bone	kiliNba	3
FORMONA	bone	kokalli	4
SINYAR	bone	kokoli	4
BIRRI_C_AFRICAN_REP	bone	kpo	5
LENDU	bone	kpa	5
LENDU_DDRADHA	bone	kpala	5
LENDU_DJADHA	bone	kpa	5
LENDU_NJAWDHA	bone	kpa	5
LENDU_PIDHA	bone	kpa	5
LENDU_TADHA	bone	kpa	5
NGITI	bone	kpa	5
NDO	bone	kpa	5
AGI	bone	kwa	5
BALIMBA	bone	kwa	5
KEDIRU	bone	kowa	5
LAKAMADI	bone	kowa	5
LOKAI	bone	kwE	5
LULUBA	bone	kwa	5
MAADI	bone	kwE	5
MIZA	bone	kowa	5
PANDIKERI	bone	kwa	5
WADI	bone	kwa	5
ASOA	bone	ekuo	6
MANGBETU_2	bone	ekua	6
MANGBETU_2	bone	netekuo	6
BALESE	bone	ugbi	7
BALESE	bone	igbi	7
MAMVU	bone	ifu	7
MANGBUTU	bone	ipi	7
ANDRI	bone	fa	8
KELIKO	bone	fa	8
LOGO	bone	fa	8
LUGBARA	bone	fa	8
OJIGA	bone	fa	8
OJILA	bone	fa	8
MANGBETU	bone	nEkpwo	9
MANGBETU_2	bone	nepuo	9
MANGBUTU	bone	use	10
DAGBA	horn	gaj	1
GOR	horn	gaj3	1
KABA_DEME_SARA	horn	gaje	1
KABBA	horn	gaji	1
MBAY	horn	gaj3	1
NGAMBAY	horn	gaji	1
SAR_CHAD	horn	gaj3	1
YULU	horn	Naja	1
YULU	horn	Najja	1
MANGBETU	horn	nEga	1
BALESE	horn	haCu	1
MAMVU	horn	qaju	1
BAGIRMI	horn	kaTa	2
FORMONA	horn	kaddya	2
FURU	horn	kagyo	2
GULA_CAR	horn	kadya	2
GULA_MERE	horn	kwazu	2
GULA_SARA	horn	kaz	2
KARA	horn	kaza	2
KENGA	horn	kaja	2
MODO	horn	kazo	2
MOROKODO	horn	kazo	2
MOROM	horn	kadya	2
NYAMUSA_MOLO	horn	kaTo	2
NDOKA	horn	kwazu	2
NDOKA	horn	kwoz	2
SINYAR	horn	koTun	2
LENDU	horn	yo	2
NDO	horn	odyu	2
AGI	horn	kwoyi	2
ANDRI	horn	koi	2
BALIMBA	horn	koi	2
KEDIRU	horn	kwoyi	2
LAKAMADI	horn	kwoyi	2
LOGO	horn	koya	2
MAADI	horn	uyo	2
MIZA	horn	kwoyi	2
WADI	horn	kwaya	2
BIRRI_C_AFRICAN_REP	horn	u83	3
MODO	horn	wude	3
KELIKO	horn	o7Tu	3
LOKAI	horn	o7Tu	3
LUGBARA	horn	uce	3
LULUBA	horn	o7Tu	3
MAADI	horn	uTu	3
OJIGA	horn	o7ya	3
OJILA	horn	o7ya	3
PANDIKERI	horn	o7Tu	3
BAKA_SUDAN	horn	Nire	4
BONGO	horn	riNe	5
KABA_DEME_SARA	horn	mbale	6
BIRRI_C_AFRICAN_REP	ear	nu3	1
BIRRI_C_AFRICAN_REP	ear	nu	1
BAGIRMI	ear	mbi	2
BAKA_SUDAN	ear	mbili	2
BONGO	ear	mbili	2
DAGBA	ear	mbi	2
FURU	ear	mbi	2
GOR	ear	mbi	2
GULA_CAR	ear	biya	2
GULA_MERE	ear	mvi	2
GULA_SARA	ear	mvi	2
KABA_DEME_SARA	ear	borombi	2
KABA_DEME_SARA	ear	mbi	2
KABBA	ear	mbi	2
KARA	ear	nvi	2
KENGA	ear	bia	2
MBAY	ear	mbi	2
MBAY	ear	mb3	2
MODO	ear	mbili	2
MOROKODO	ear	mbili	2
MOROM	ear	mbi	2
NYAMUSA_MOLO	ear	mbili	2
NDOKA	ear	mvi	2
NGAMBAY	ear	mbi	2
SAR_CHAD	ear	mbi	2
YULU	ear	embi	2
YULU	ear	eimbi	2
LENDU	ear	bi	2
LENDU	ear	lebi	2
LENDU_DJADHA	ear	b3	2
LENDU_TADHA	ear	b3	2
NGITI	ear	b3	2
ASOA	ear	anebi	2
MANGBETU	ear	nebi	2
MANGBETU_2	ear	nebi	2
MANGBETU_2	ear	ebe	2
BALESE	ear	upi	2
MAMVU	ear	ubi	2
MANGBUTU	ear	ubi	2
NDO	ear	bina	2
AGI	ear	bi	2
ANDRI	ear	bi	2
BALIMBA	ear	bi	2
KEDIRU	ear	bi	2
KELIKO	ear	bi	2
LAKAMADI	ear	bi	2
LOGO	ear	bi	2
LOKAI	ear	bi	2
LUGBARA	ear	bile	2
LULUBA	ear	bi	2
MAADI	ear	bi	2
MIZA	ear	bi	2
OJIGA	ear	bi	2
OJILA	ear	bi	2
PANDIKERI	ear	bi	2
WADI	ear	bi	2
LENDU_DDRADHA	ear	g3	3
LENDU_NJAWDHA	ear	g3	3
FORMONA	ear	owira	4
SINYAR	ear	wuran	4
LENDU_PIDHA	ear	gikpa	5
BIRRI_C_AFRICAN_REP	eye	m3	1
BIRRI_C_AFRICAN_REP	eye	mu	1
AGI	eye	mi	1
ANDRI	eye	mi	1
BALIMBA	eye	mi	1
KEDIRU	eye	mi	1
KELIKO	eye	mi	1
LAKAMADI	eye	mi	1
LOGO	eye	mi	1
LOKAI	eye	mi	1
LUGBARA	eye	mi	1
LULUBA	eye	mi	1
MAADI	eye	mi	1
MIZA	eye	mi	1
OJIGA	eye	mifi	1
OJILA	eye	lifi	1
PANDIKERI	eye	mi	1
BAGIRMI	eye	kam	2
BAGIRMI	eye	kamo	2
BAKA_SUDAN	eye	komo	2
BONGO	eye	komo	2
FORMONA	eye	kom	2
FURU	eye	kamu	2
GOR	eye	kum	2
GULA_CAR	eye	khama	2
GULA_MERE	eye	kama	2
GULA_SARA	eye	kama	2
KABA_DEME_SARA	eye	kami	2
KABA_DEME_SARA	eye	komi	2
KABBA	eye	kem	2
KARA	eye	kam	2
KENGA	eye	kama	2
KENGA	eye	kamo	2
MBAY	eye	kum	2
MODO	eye	komo	2
MOROKODO	eye	komo	2
MOROM	eye	khama	2
NYAMUSA_MOLO	eye	komo	2
NDOKA	eye	komu	2
NDOKA	eye	kam	2
NGAMBAY	eye	k3m	2
SAR_CHAD	eye	kum	2
SINYAR	eye	komni	2
YULU	eye	kam	2
LENDU	eye	5o	3
LENDU	eye	le5o	3
LENDU_DDRADHA	eye	53da	3
LENDU_DJADHA	eye	5o	3
LENDU_NJAWDHA	eye	53	3
LENDU_PIDHA	eye	5aw	3
LENDU_TADHA	eye	5o	3
ASOA	eye	aneNo	4
MANGBETU	eye	nENo	4
MANGBETU_2	eye	eNo	4
MANGBETU_2	eye	nemo	4
MANGBETU_2	eye	noNo	4
NGITI	eye	53kpo	5
NDO	eye	nikpo	5
BALESE	eye	uwE	6
BALESE	eye	ehi	7
MAMVU	eye	EqE	8
MANGBUTU	eye	wekiki	9
MANGBUTU	eye	ogadi	10
WADI	eye	miNgeCwi	11
DAGBA	nose	kon	1
FURU	nose	kono	1
GULA_SARA	nose	kunu	1
KABA_DEME_SARA	nose	kuni	1
MBAY	nose	kon	1
MODO	nose	kano	1
MOROKODO	nose	kano	1
NYAMUSA_MOLO	nose	kano	1
NDOKA	nose	kun	1
SAR_CHAD	nose	kon	1
BAGIRMI	nose	3m	2
BAGIRMI	nose	3mu	2
BAKA_SUDAN	nose	somo	2
BIRRI_C_AFRICAN_REP	nose	imo	2
BIRRI_C_AFRICAN_REP	nose	amo	2
BONGO	nose	homo	2
FORMONA	nose	5arma	2
GOR	nose	um	2
GULA_CAR	nose	omo	2
GULA_MERE	nose	wam	2
GULA_SARA	nose	am	2
KABBA	nose	wum	2
KARA	nose	kumu	2
KENGA	nose	omo	2
MOROM	nose	umo	2
NGAMBAY	nose	3m	2
SINYAR	nose	5arman	2
YULU	nose	sama	2
ASOA	nose	namo	2
MANGBETU	nose	namo	2
MANGBETU_2	nose	namo	2
MANGBETU_2	nose	namoye	2
MANGBETU_2	nose	nabo	2
AGI	nose	komvo	2
ANDRI	nose	omvo	2
BALIMBA	nose	imvo	2
KEDIRU	nose	kovo	2
KEDIRU	nose	kevo	2
KELIKO	nose	umvu	2
LAKAMADI	nose	komvo	2
LOGO	nose	komvo	2
LOKAI	nose	omvo	2
LUGBARA	nose	umvu	2
LULUBA	nose	ombo	2
MAADI	nose	omvo	2
MIZA	nose	kwomvo	2
OJIGA	nose	omvo	2
OJILA	nose	omvo	2
PANDIKERI	nose	omvo	2
WADI	nose	kwamvo	2
LENDU_DDRADHA	nose	ndEyco	3
LENDU_NJAWDHA	nose	ndEy	3
LENDU_PIDHA	nose	ndEykpa	3
LENDU_DJADHA	nose	nd3t3	4
LENDU_TADHA	nose	nd3t3	4
NDO	nose	ondicu	4
BALESE	nose	togi	5
MAMVU	nose	tonji	5
MANGBUTU	nose	toNi	5
KABBA	nose	kakewum	6
NYAMUSA_MOLO	nose	moNgoro	7
LENDU	nose	e5indo	8
NGITI	nose	ord3	9
BAGIRMI	tooth	NaN	1
BAGIRMI	tooth	NaNa	1
DAGBA	tooth	NgaNg	1
FURU	tooth	NaNa	1
GOR	tooth	NgaNg3	1
GULA_CAR	tooth	NaN	1
GULA_MERE	tooth	nganga	1
GULA_SARA	tooth	nganga	1
KABA_DEME_SARA	tooth	NaNa	1
KABBA	tooth	NgaNge	1
KARA	tooth	NaNa	1
KENGA	tooth	nanga	1
MBAY	tooth	ngang	1
MOROM	tooth	NaNa	1
NDOKA	tooth	nganga	1
NGAMBAY	tooth	ngang	1
SAR_CHAD	tooth	ngang	1
BONGO	tooth	usu	2
YULU	tooth	usu	2
BALESE	tooth	usE	2
MAMVU	tooth	usE	2
MANGBUTU	tooth	uSe	2
FORMONA	tooth	kia	3
LENDU	tooth	laku	3
LENDU_DDRADHA	tooth	kow	3
LENDU_DJADHA	tooth	ku	3
LENDU_NJAWDHA	tooth	ku	3
LENDU_PIDHA	tooth	kow	3
LENDU_TADHA	tooth	ku	3
NGITI	tooth	ku	3
NDO	tooth	ku	3
ASOA	tooth	eki	4
MANGBETU	tooth	nE7ki	4
MANGBETU_2	tooth	neki	4
MANGBETU_2	tooth	eki	4
MANGBETU_2	tooth	naki	4
BAKA_SUDAN	tooth	so	5
BIRRI_C_AFRICAN_REP	tooth	si	5
SINYAR	tooth	soli	5
AGI	tooth	si	5
ANDRI	tooth	si	5
BALIMBA	tooth	si	5
KEDIRU	tooth	si	5
KELIKO	tooth	si	5
LAKAMADI	tooth	si	5
LOGO	tooth	si	5
LOKAI	tooth	si	5
LUGBARA	tooth	si	5
LULUBA	tooth	si	5
MAADI	tooth	si	5
MIZA	tooth	si	5
OJIGA	tooth	si	5
OJILA	tooth	si	5
PANDIKERI	tooth	si	5
WADI	tooth	si	5
WADI	tooth	Si	5
MODO	tooth	kiliNbakpa	6
NYAMUSA_MOLO	tooth	koloNbakpa	6
MOROKODO	tooth	yingobo	7
NYAMUSA_MOLO	tooth	tungu	8
BAGIRMI	tongue	nTulo	1
BAKA_SUDAN	tongue	dindene	1
BIRRI_C_AFRICAN_REP	tongue	indro	1
BONGO	tongue	ndatara	1
DAGBA	tongue	ndo	1
FORMONA	tongue	dyalli	1
FORMONA	tongue	indyal	1
FURU	tongue	nzo	1
GOR	tongue	ndon	1
GULA_MERE	tongue	ndra	1
GULA_SARA	tongue	ndra	1
KABA_DEME_SARA	tongue	ndala	1
KABBA	tongue	ndo	1
KARA	tongue	ndje	1
MBAY	tongue	ndo	1
MBAY	tongue	nda	1
MODO	tongue	dondede	1
MOROKODO	tongue	ndende	1
NYAMUSA_MOLO	tongue	nde7de	1
NYAMUSA_MOLO	tongue	donde7de	1
NDOKA	tongue	nza	1
NGAMBAY	tongue	ndo	1
SAR_CHAD	tongue	ndo	1
SINYAR	tongue	nTali	1
YULU	tongue	inji	1
LENDU_DDRADHA	tongue	da	1
LENDU_DJADHA	tongue	da	1
LENDU_NJAWDHA	tongue	da	1
LENDU_PIDHA	tongue	da	1
LENDU_TADHA	tongue	da	1
NGITI	tongue	da	1
NDO	tongue	da	1
GULA_CAR	tongue	zolo	2
KENGA	tongue	ro5o	2
MOROM	tongue	rolo	2
BIRRI_C_AFRICAN_REP	tongue	indra	3
LENDU	tongue	leda	3
ASOA	tongue	nekada	3
MANGBETU	tongue	nEkadra	3
MANGBETU_2	tongue	nukudra	3
MANGBETU_2	tongue	anekada	3
MANGBETU_2	tongue	nekadra	3
MANGBETU_2	tongue	nukadra	3
MANGBETU_2	tongue	ekadra	3
MANGBETU_2	tongue	negadra	3
MANGBUTU	tongue	kadru	3
AGI	tongue	ladra	3
ANDRI	tongue	ladra	3
BALIMBA	tongue	ladra	3
KEDIRU	tongue	ladra	3
KELIKO	tongue	adra	3
LAKAMADI	tongue	ladra	3
LOGO	tongue	ladra	3
LOKAI	tongue	lEdrE	3
LUGBARA	tongue	adra	3
LUGBARA	tongue	idra	3
LULUBA	tongue	lada	3
MAADI	tongue	lEdrE	3
MIZA	tongue	ladra	3
OJIGA	tongue	landra	3
OJILA	tongue	landra	3
PANDIKERI	tongue	lada	3
WADI	tongue	ladra	3
BALESE	tongue	hECu	4
MAMVU	tongue	qEju	4
BAGIRMI	knee	kamk3Ti	1
GULA_MERE	knee	kij	1
GULA_SARA	knee	kij	1
KABBA	knee	gol	1
MBAY	knee	goj3	1
NDOKA	knee	keji	1
NGAMBAY	knee	k3ji	1
YULU	knee	gu7ju	1
LENDU	knee	deti	2
LENDU	knee	ledeti	2
MANGBETU	knee	nEkati	3
MANGBETU_2	knee	nekati	3
MANGBETU_2	knee	nekatoi	3
BALESE	knee	gboro	4
MAMVU	knee	Nboro	4
FURU	knee	zobalu	5
GULA_CAR	knee	zokolCa	5
KENGA	knee	karCa	5
MOROM	knee	kEridya	5
MAMVU	knee	qaruju	5
MANGBUTU	knee	karu	5
AGI	knee	kaya	5
ANDRI	knee	kaya	5
BALIMBA	knee	kaya	5
KEDIRU	knee	kaya	5
LAKAMADI	knee	kaya	5
LOKAI	knee	E7TE	5
LULUBA	knee	a5a	5
MAADI	knee	ETE	5
MIZA	knee	kaya	5
OJIGA	knee	a7ya	5
OJILA	knee	a7ya	5
OJILA	knee	a7i	5
PANDIKERI	knee	a7Ta	5
WADI	knee	kaya	5
MOROKODO	knee	domo	6
NYAMUSA_MOLO	knee	dEmEli	6
KELIKO	knee	komo	6
LUGBARA	knee	komo	6
BIRRI_C_AFRICAN_REP	knee	uku	7
BONGO	knee	kukuhi	7
KABA_DEME_SARA	knee	kurukaye	8
LOGO	knee	korokwo	8
BAKA_SUDAN	knee	Nurusindi	9
GOR	knee	m3k3s	10
KABA_DEME_SARA	knee	kelekese	11
KABBA	knee	mekejegol	12
KARA	knee	kame7bulu	13
MODO	knee	dekirigeme	14
ASOA	knee	anakonso	15
BAGIRMI	hand	Ti	1
BAKA_SUDAN	hand	ji	1
BIRRI_C_AFRICAN_REP	hand	inyi	1
BONGO	hand	ji	1
DAGBA	hand	ji	1
FURU	hand	gi	1
GULA_MERE	hand	nzi	1
GULA_SARA	hand	nzi	1
KABA_DEME_SARA	hand	ji	1
KABBA	hand	ji	1
KENGA	hand	jia	1
MBAY	hand	ji	1
MODO	hand	kezi	1
NYAMUSA_MOLO	hand	gimo	1
NYAMUSA_MOLO	hand	gi	1
NDOKA	hand	zi	1
NGAMBAY	hand	ji	1
SAR_CHAD	hand	jia	1
NDO	hand	cu	1
AGI	hand	dri	1
ANDRI	hand	dri	1
BALIMBA	hand	dri	1
KEDIRU	hand	dri	1
KELIKO	hand	driga	1
LAKAMADI	hand	dri	1
LOGO	hand	dri	1
LOGO	hand	drika	1
LOKAI	hand	dri	1
LUGBARA	hand	dri	1
LULUBA	hand	di	1
MAADI	hand	dr3	1
MIZA	hand	dri	1
OJIGA	hand	dri	1
OJILA	hand	dri	1
PANDIKERI	hand	di	1
WADI	hand	dri	1
FORMONA	hand	illi	2
SINYAR	hand	illin	2
BALESE	hand	heli	2
MAMVU	hand	eli	2
LENDU_DDRADHA	hand	8awkpa	3
LENDU_NJAWDHA	hand	8okpa	3
LENDU_PIDHA	hand	8okpa	3
KARA	hand	sony	4
YULU	hand	zeN	4
LENDU	hand	8oN	4
LENDU	hand	la8oN	4
LENDU_DJADHA	hand	8o	4
LENDU_TADHA	hand	8o	4
ASOA	hand	ete	5
MANGBETU	hand	nE7tE	5
MANGBETU_2	hand	nete	5
MANGBETU_2	hand	ete	5
MANGBETU_2	hand	etanre	5
MANGBETU_2	hand	etedru	5
MANGBUTU	hand	adituru	5
GOR	hand	dalaj3	6
MOROKODO	hand	kala	7
NGITI	hand	otsu	8
BAKA_SUDAN	breasts	dukodu	1
BONGO	breasts	dokidi	1
BAGIRMI	breasts	mba	2
DAGBA	breasts	bo	2
DAGBA	breasts	mba	2
FORMONA	breasts	embar	2
GOR	breasts	mba	2
GULA_CAR	breasts	mba	2
GULA_MERE	breasts	mva	2
GULA_SARA	breasts	mva	2
KABA_DEME_SARA	breasts	mba	2
KABBA	breasts	mba	2
MBAY	breasts	mba	2
MODO	breasts	mba	2
MOROKODO	breasts	omba	2
MOROM	breasts	mba	2
NYAMUSA_MOLO	breasts	mba	2
NDOKA	breasts	mva	2
NGAMBAY	breasts	mba	2
SAR_CHAD	breasts	mba	2
LENDU	breasts	ba	2
LENDU	breasts	leba	2
MAMVU	breasts	bEgE	2
MAMVU	breasts	bEgyE	2
AGI	breasts	ba	2
ANDRI	breasts	ba	2
BALIMBA	breasts	ba	2
KEDIRU	breasts	ba	2
KELIKO	breasts	ba	2
LAKAMADI	breasts	ba	2
LOGO	breasts	ba	2
LOKAI	breasts	bE	2
LUGBARA	breasts	eba	2
LULUBA	breasts	eba	2
MAADI	breasts	bE	2
MIZA	breasts	ba	2
OJIGA	breasts	ba	2
OJILA	breasts	ba	2
PANDIKERI	breasts	iba	2
WADI	breasts	ba	2
ASOA	breasts	nekugo	3
MANGBETU	breasts	negugu	3
MANGBETU_2	breasts	andagugu	3
MANGBETU_2	breasts	negugu	3
BALESE	breasts	ugbu	4
BALESE	breasts	igbu	4
MAMVU	breasts	ugbu	4
BALESE	breasts	upfo	5
MAMVU	breasts	ubvo	5
YULU	breasts	kuCu	6
MANGBUTU	breasts	kiko	6
BIRRI_C_AFRICAN_REP	breasts	momagu	7
FURU	breasts	gaNalu	8
KARA	breasts	kakuNu	9
KENGA	breasts	sia	10
SINYAR	breasts	kuri	11
MAMVU	breasts	jaja	12
MANGBUTU	breasts	balikeke	13
FURU	liver	lu	1
GULA_MERE	liver	uru	1
GULA_SARA	liver	uru	1
KABA_DEME_SARA	liver	wuru	1
KABBA	liver	wur	1
KENGA	liver	uru	1
MBAY	liver	wur	1
MODO	liver	luru	1
MOROKODO	liver	uru	1
NYAMUSA_MOLO	liver	ruru	1
NYAMUSA_MOLO	liver	riri	1
NDOKA	liver	wuro	1
NGAMBAY	liver	wur	1
SAR_CHAD	liver	wur	1
LENDU	liver	legu	1
KELIKO	liver	aga	1
LOGO	liver	togo	1
MAADI	liver	logo	1
MANGBETU	liver	nekubia	2
MANGBETU_2	liver	ekobia	2
AGI	liver	kariba	3
ANDRI	liver	ariba	3
BALIMBA	liver	ariba	3
KEDIRU	liver	kariba	3
LAKAMADI	liver	kariba	3
LOGO	liver	kariba	3
MIZA	liver	kariba	3
BAGIRMI	liver	saiti	4
LENDU	liver	la8i	4
KELIKO	liver	asi	4
LOKAI	liver	Esi	4
LUGBARA	liver	asi	4
LULUBA	liver	asidi	4
PANDIKERI	liver	asi	4
OJILA	liver	cocolo	5
WADI	liver	cocolo	5
FORMONA	liver	rada	6
SINYAR	liver	eila	6
MANGBUTU	liver	ida	6
BALESE	liver	tune	7
OJIGA	liver	cofo	8
OJILA	liver	lovolovo	9
GOR	drink	ai	1
GULA_CAR	drink	ai	1
KABA_DEME_SARA	drink	ei	1
BAGIRMI	drink	ay	2
BAGIRMI	drink	ayo	2
BIRRI_C_AFRICAN_REP	drink	aya	2
BONGO	drink	aye	2
DAGBA	drink	kay	2
FORMONA	drink	iya	2
FURU	drink	ko	2
GULA_SARA	drink	ay	2
KABBA	drink	kay	2
KARA	drink	kaya	2
KENGA	drink	aye	2
KENGA	drink	taye	2
MBAY	drink	any	2
MOROM	drink	kae	2
NGAMBAY	drink	ay	2
SAR_CHAD	drink	a5	2
YULU	drink	oyo	2
LENDU	drink	Zo	3
LENDU_DJADHA	drink	Z3	3
LENDU_TADHA	drink	Z3	3
BAKA_SUDAN	drink	Ewu	4
GULA_MERE	drink	aw	4
GULA_MERE	drink	ow	4
MODO	drink	uw3	4
MOROKODO	drink	uwe	4
NYAMUSA_MOLO	drink	owe	4
LENDU	drink	mbu	4
LENDU_DDRADHA	drink	mb3	4
LENDU_NJAWDHA	drink	mb3	4
LENDU_PIDHA	drink	mb3	4
NGITI	drink	omvu	4
ASOA	drink	kombo	4
MANGBETU	drink	ombuo	4
MANGBETU_2	drink	mombe	4
MANGBETU_2	drink	kombogo	4
MANGBETU_2	drink	maNombro	4
BALESE	drink	abvu	4
MAMVU	drink	amvu	4
MANGBUTU	drink	umvue	4
NDO	drink	nwu	4
AGI	drink	umvu	4
ANDRI	drink	umvu	4
BALIMBA	drink	umvu	4
KEDIRU	drink	umvu	4
KELIKO	drink	mvu	4
LAKAMADI	drink	umvu	4
LOGO	drink	mvu	4
LOKAI	drink	mvu	4
LUGBARA	drink	mvu	4
LULUBA	drink	mbu	4
MIZA	drink	umvu	4
OJIGA	drink	mvu	4
OJILA	drink	mvu	4
PANDIKERI	drink	mvu	4
WADI	drink	amvu	4
KABA_DEME_SARA	drink	E	5
SINYAR	drink	yakuTa	6
MAADI	drink	3rE	7
DAGBA	see	o	1
GOR	see	o	1
KABA_DEME_SARA	see	o	1
KABA_DEME_SARA	see	oe	1
BAGIRMI	see	kak	2
BAGIRMI	see	kaka	2
BAKA_SUDAN	see	oru	2
FURU	see	ako	2
GULA_CAR	see	maka	2
GULA_MERE	see	aku	2
GULA_SARA	see	ak	2
KABBA	see	go	2
KABBA	see	ka	2
KABBA	see	ko	2
KARA	see	ko	2
KARA	see	kaka	2
KENGA	see	aka	2
MOROM	see	ax	2
NDOKA	see	aku	2
ASOA	see	ka5a	2
MANGBETU	see	oguo	2
MANGBETU_2	see	kuguo	2
MANGBETU_2	see	magu	2
MOROKODO	see	o7ya	3
NYAMUSA_MOLO	see	oya	3
BIRRI_C_AFRICAN_REP	see	anda	4
FORMONA	see	adi5a	4
KABBA	see	ndo	4
SINYAR	see	akuandri	4
YULU	see	eda	4
LENDU	see	anja	4
LENDU_DDRADHA	see	nja	4
LENDU_DJADHA	see	nja	4
LENDU_NJAWDHA	see	nja	4
LENDU_PIDHA	see	nja	4
LENDU_TADHA	see	nja	4
NGITI	see	anda	4
MANGBETU_2	see	anani	4
MANGBETU_2	see	ania	4
NDO	see	anda	4
AGI	see	ndra	4
ANDRI	see	ondra	4
BALIMBA	see	ondra	4
KEDIRU	see	ondra	4
KELIKO	see	ndra	4
LAKAMADI	see	ondra	4
LOGO	see	ndre	4
LOKAI	see	ndrEs	4
LUGBARA	see	ndra	4
LULUBA	see	onda	4
MAADI	see	ndrE	4
MIZA	see	ondra	4
OJILA	see	ndra	4
PANDIKERI	see	nda	4
WADI	see	ndra	4
BONGO	see	ata	5
MODO	see	oTa	5
BALESE	see	oto	5
BALESE	see	osi	5
MAMVU	see	oto	5
MANGBUTU	see	uto	5
MANGBUTU	see	oto	5
MANGBETU_2	see	maNayame	6
GOR	hear	o	1
KABA_DEME_SARA	hear	o	1
KABBA	hear	ko	2
KARA	hear	ku	2
BAGIRMI	hear	w3	3
BAKA_SUDAN	hear	au	3
BAKA_SUDAN	hear	awu	3
BONGO	hear	awu	3
FURU	hear	wo	3
GULA_CAR	hear	owa	3
KABA_DEME_SARA	hear	ui	3
MODO	hear	uwe	3
MOROKODO	hear	owo	3
NYAMUSA_MOLO	hear	owo	3
FORMONA	hear	ambo	4
NYAMUSA_MOLO	hear	ombo	4
YULU	hear	nyaga	5
MANGBETU	hear	oga	5
MANGBETU_2	hear	aNoga	5
MANGBETU_2	hear	kamoga	5
BALESE	hear	ogi	5
MAMVU	hear	oNi	5
AGI	hear	ari	5
ANDRI	hear	ari	5
BALIMBA	hear	ari	5
KEDIRU	hear	ari	5
KELIKO	hear	ri	5
KELIKO	hear	ari	5
LAKAMADI	hear	ari	5
LOGO	hear	ri	5
LOKAI	hear	Eri	5
LUGBARA	hear	ri	5
LULUBA	hear	ara	5
MAADI	hear	Er3	5
MIZA	hear	ari	5
OJIGA	hear	ri	5
OJILA	hear	ari	5
PANDIKERI	hear	ari	5
WADI	hear	iri	5
BIRRI_C_AFRICAN_REP	hear	Sa	6
KENGA	hear	boyo	7
SINYAR	hear	ileN5umbola	8
MANGBUTU	hear	muNonji	9
LOGO	hear	yi	10
GOR	die	oi	1
KABA_DEME_SARA	die	ui	1
MODO	die	el3	1
MOROKODO	die	oli	1
BAGIRMI	die	kwoy	2
BAGIRMI	die	kwoyo	2
BIRRI_C_AFRICAN_REP	die	ayi	2
DAGBA	die	oy	2
FURU	die	koyE	2
GULA_CAR	die	oyio	2
GULA_MERE	die	oyo	2
GULA_SARA	die	oyo	2
KABA_DEME_SARA	die	o	2
KABBA	die	koy	2
KENGA	die	oyo	2
MBAY	die	oy	2
MOROM	die	oyio	2
NGAMBAY	die	oy	2
SAR_CHAD	die	oy	2
LENDU	die	8a	3
LENDU_DDRADHA	die	83	3
LENDU_DJADHA	die	8E	3
LENDU_NJAWDHA	die	8e	3
LENDU_PIDHA	die	8yE	3
LENDU_TADHA	die	8E	3
ASOA	die	aNoNi	4
MANGBETU_2	die	aNonzi	4
NDOKA	die	wa	5
NGITI	die	ovE	5
NDO	die	ve	5
MANGBETU	die	onzi	6
MAMVU	die	onde	6
MANGBUTU	die	konde	6
KENGA	die	nodo	7
BALESE	die	odE	7
AGI	die	odra	7
ANDRI	die	odra	7
BALIMBA	die	odra	7
KEDIRU	die	odra	7
KELIKO	die	dra	7
LAKAMADI	die	odra	7
LOGO	die	dra	7
LOKAI	die	drE	7
LUGBARA	die	dra	7
LULUBA	die	da	7
MAADI	die	drE	7
MIZA	die	odra	7
OJILA	die	dra	7
PANDIKERI	die	da	7
WADI	die	adra	7
FORMONA	die	owilledo	8
NYAMUSA_MOLO	die	indiki	9
SINYAR	die	ilaNulola	10
BAGIRMI	come	de	1
DAGBA	come	de	1
FURU	come	de	1
KABBA	come	de	1
KABA_DEME_SARA	come	ka	2
KABA_DEME_SARA	come	ke	2
KARA	come	ki	2
MANGBETU_2	come	keli	2
MANGBETU_2	come	kiliwasa	2
KENGA	come	bado	3
MOROM	come	bado	3
AGI	come	ada	3
ANDRI	come	ida	3
BALIMBA	come	ada	3
KEDIRU	come	ada	3
LAKAMADI	come	ada	3
MIZA	come	ada	3
OJILA	come	adra	3
MOROKODO	come	ayi	4
NYAMUSA_MOLO	come	ayi	4
BALIMBA	come	akyi	4
KEDIRU	come	akyi	4
LAKAMADI	come	akyi	4
LULUBA	come	akyi	4
MIZA	come	akyi	4
BAKA_SUDAN	come	ogu	5
BIRRI_C_AFRICAN_REP	come	aka	5
FORMONA	come	ako	5
GULA_CAR	come	abkafa	5
MODO	come	ako	5
SINYAR	come	aku	5
ASOA	come	keko	5
MANGBETU	come	eku	5
LOKAI	come	eki	5
MAADI	come	emu	5
PANDIKERI	come	eki	5
BONGO	come	amai	6
GOR	come	s3re	6
YULU	come	ai	6
LENDU	come	asi	6
LENDU	come	ara	6
BALESE	come	ErE	6
MANGBUTU	come	ere	6
NDO	come	ira	6
AGI	come	ari	6
ANDRI	come	ari	6
KELIKO	come	ari	6
LOGO	come	ari	6
WADI	come	ari	6
BIRRI_C_AFRICAN_REP	come	ana	7
MAMVU	come	oNo	7
OJIGA	come	ani	7
OJILA	come	ani	7
LOKAI	come	sE	8
LULUBA	come	swa	8
PANDIKERI	come	swa	8
MAMVU	come	rafu	9
BAGIRMI	sun	kaT	1
BAGIRMI	sun	kaTa	1
BAKA_SUDAN	sun	kadra	1
BIRRI_C_AFRICAN_REP	sun	udra	1
BONGO	sun	kada	1
DAGBA	sun	kad	1
FORMONA	sun	kaddya	1
FURU	sun	kaza	1
GOR	sun	kad3	1
GULA_CAR	sun	kaza	1
GULA_MERE	sun	kwodru	1
GULA_MERE	sun	kwadru	1
GULA_SARA	sun	kadra	1
KABA_DEME_SARA	sun	kaja	1
KABBA	sun	kare	1
KARA	sun	kadja	1
MBAY	sun	kad3	1
MODO	sun	kada	1
MOROKODO	sun	kadra	1
MOROM	sun	komkada	1
NYAMUSA_MOLO	sun	kada	1
NDOKA	sun	kaza	1
NGAMBAY	sun	kar	1
SAR_CHAD	sun	kad3	1
SINYAR	sun	kaTan	1
YULU	sun	kaja	1
NDO	sun	adyi	1
AGI	sun	kitu	1
ANDRI	sun	utu	1
BALIMBA	sun	utu	1
KEDIRU	sun	kitu	1
KELIKO	sun	itu	1
LAKAMADI	sun	kitu	1
LOGO	sun	kitu	1
LOKAI	sun	itu	1
LUGBARA	sun	etu	1
MAADI	sun	itu	1
MIZA	sun	kitu	1
OJIGA	sun	utu	1
OJILA	sun	yitu	1
WADI	sun	kitu	1
LENDU_DJADHA	sun	fi	2
LENDU_NJAWDHA	sun	feka	2
LENDU_PIDHA	sun	fi	2
LENDU_TADHA	sun	fi	2
NGITI	sun	afi	2
KENGA	sun	nanga	3
ASOA	sun	neiko	3
MANGBETU	sun	neko	3
MANGBETU_2	sun	neko	3
MANGBETU_2	sun	leku	3
MANGBETU_2	sun	nego	3
MANGBETU_2	sun	neiko	3
BALESE	sun	oi	4
MAMVU	sun	oi	4
MANGBUTU	sun	oye	4
LULUBA	sun	tekeli	5
PANDIKERI	sun	itakali	5
LENDU	sun	Ti	6
LENDU_DDRADHA	sun	iS	7
BAKA_SUDAN	star	nzagurr	1
KARA	star	nzoko	1
DAGBA	star	kume	2
MBAY	star	k3me7	2
ASOA	star	akupe	2
BONGO	star	kirr	3
FURU	star	gElE	3
MODO	star	k3lu	3
MOROKODO	star	kelu	3
NYAMUSA_MOLO	star	kilu	3
GULA_CAR	star	mola	4
MOROM	star	mola	4
LENDU_DJADHA	star	f3f3	5
LENDU_NJAWDHA	star	f3f3	5
LENDU_PIDHA	star	fawfaw	5
LENDU_TADHA	star	f3f3	5
FORMONA	star	ntudyu	6
LENDU	star	dyodyo	6
MANGBETU	star	netulu	6
MANGBETU_2	star	netulu	6
MANGBETU_2	star	eturu	6
BAGIRMI	star	pi5api5a	7
SINYAR	star	mbefin	7
BALESE	star	bibi	7
MAMVU	star	ribi	7
MANGBUTU	star	libi	7
AGI	star	bibi	7
ANDRI	star	bibi	7
BALIMBA	star	bibi	7
KEDIRU	star	bibi	7
LAKAMADI	star	bibi	7
LOGO	star	bibi5a	7
LUGBARA	star	bibiNa	7
LULUBA	star	ibibi	7
MIZA	star	bibi	7
OJIGA	star	bibia	7
OJILA	star	bibia	7
WADI	star	bibi	7
LOKAI	star	lElEgo	8
MAADI	star	lElEgo	8
LENDU_DDRADHA	star	l3l3	9
NGITI	star	alal3	9
PANDIKERI	star	lala	9
KENGA	star	k3diji	10
LUGBARA	star	kasiri	10
BIRRI_C_AFRICAN_REP	star	dangi	11
BIRRI_C_AFRICAN_REP	star	indru	12
GOR	star	mme	13
KABA_DEME_SARA	star	telimili	14
KABBA	star	endeterende	15
NGAMBAY	star	ker7nwe	16
SAR_CHAD	star	t35o	17
SAR_CHAD	star	ko575o	18
YULU	star	tira	19
KELIKO	star	le5a	20
BAGIRMI	water	man	1
BAGIRMI	water	mane	1
BAKA_SUDAN	water	eni	1
BAKA_SUDAN	water	ini	1
BONGO	water	min	1
BONGO	water	mini	1
DAGBA	water	man	1
FURU	water	manE	1
GOR	water	man	1
GULA_CAR	water	mEnE	1
KABA_DEME_SARA	water	mane	1
KABBA	water	man	1
KARA	water	mana	1
KENGA	water	mane	1
KENGA	water	mana	1
MODO	water	mini	1
MOROKODO	water	wini	1
MOROM	water	manE	1
NYAMUSA_MOLO	water	mi	1
YULU	water	mim	1
YULU	water	mimi	1
OJILA	water	ma5a	1
GULA_SARA	water	jay	2
MBAY	water	jal	2
NDOKA	water	jalu	2
NGAMBAY	water	jal	2
SAR_CHAD	water	jal	2
FORMONA	water	kodya	3
SINYAR	water	kuTan	3
LENDU	water	da	3
LENDU_DDRADHA	water	da	3
LENDU_DJADHA	water	da	3
LENDU_NJAWDHA	water	da	3
LENDU_PIDHA	water	da	3
LENDU_TADHA	water	da	3
NGITI	water	3da	3
NDO	water	ida	3
ASOA	water	eguo	4
MANGBETU	water	eguo	4
MANGBETU	water	egue	4
MANGBETU_2	water	egu	4
MANGBETU_2	water	eguo	4
MANGBETU_2	water	nego	4
BIRRI_C_AFRICAN_REP	water	wu	5
BALESE	water	uu	5
MAMVU	water	u	5
KEDIRU	water	gi	6
LAKAMADI	water	gi	6
MIZA	water	gyi	6
AGI	water	icwi	7
ANDRI	water	ici	7
BALIMBA	water	igyi	7
KELIKO	water	iyi	7
LOGO	water	iyi	7
LOKAI	water	eyi	7
LUGBARA	water	iyi	7
LULUBA	water	iyi	7
MAADI	water	eyi	7
MAADI	water	iyi	7
PANDIKERI	water	iyi	7
WADI	water	iji	7
OJIGA	water	lumvu	8
OJILA	water	lomvo	8
NYAMUSA_MOLO	water	nyoro	9
MAMVU	water	urE	10
MANGBUTU	water	uwe	11
BIRRI_C_AFRICAN_REP	stone	aNga	1
BIRRI_C_AFRICAN_REP	stone	aNgba	1
KABA_DEME_SARA	stone	taba	1
DAGBA	stone	mbal	2
GOR	stone	mbal	2
BAGIRMI	stone	tot	3
BAGIRMI	stone	toto	3
FURU	stone	koso	3
GULA_MERE	stone	koto	3
GULA_SARA	stone	koto	3
KARA	stone	kutu	3
MODO	stone	kulugbi	4
MODO	stone	kulugbideku	4
MOROKODO	stone	kiligi	4
GULA_CAR	stone	kowa	5
KABA_DEME_SARA	stone	ko	5
KENGA	stone	koa	5
MOROM	stone	kowa	5
YULU	stone	kaN	5
ASOA	stone	kopi	5
BONGO	stone	lEli	6
FORMONA	stone	gol	6
SINYAR	stone	gweli	6
LOKAI	stone	gwe5	6
NYAMUSA_MOLO	stone	dEku	7
LENDU	stone	Tu	7
LENDU_DDRADHA	stone	jow	7
LENDU_DJADHA	stone	ju	7
LENDU_NJAWDHA	stone	ju	7
LENDU_PIDHA	stone	jow	7
LENDU_TADHA	stone	ju	7
NGITI	stone	odu	7
MANGBETU	stone	nekopi	8
MANGBETU_2	stone	nekopi	8
BALESE	stone	hina	9
MAMVU	stone	qina	9
MANGBUTU	stone	kina	9
MAMVU	stone	qoni	10
AGI	stone	kuniNwa	10
ANDRI	stone	univa	10
KEDIRU	stone	kuniNwa	10
LAKAMADI	stone	kuniNwa	10
LOKAI	stone	uniENgwE	10
LULUBA	stone	uni	10
MAADI	stone	oni	10
OJIGA	stone	unimva	10
OJILA	stone	unimva	10
PANDIKERI	stone	uniNgwa	10
PANDIKERI	stone	unikwe	10
KELIKO	stone	iramva	11
LOGO	stone	kiramva	11
LUGBARA	stone	iramva	11
MIZA	stone	baraNwa	11
BAKA_SUDAN	stone	robo	12
DAGBA	stone	wor	13
KABBA	stone	yer	14
KELIKO	stone	uporafi	15
BAGIRMI	fire	pwod	1
BAGIRMI	fire	pwodu	1
BAKA_SUDAN	fire	fo7du	1
BONGO	fire	pfo7du	1
DAGBA	fire	wod	1
FORMONA	fire	fodu	1
FURU	fire	fadu	1
GOR	fire	por	1
GULA_CAR	fire	fudu	1
GULA_MERE	fire	fadu	1
GULA_MERE	fire	fodu	1
GULA_SARA	fire	fudi	1
KABA_DEME_SARA	fire	hade	1
KABBA	fire	puru	1
KARA	fire	hada	1
KENGA	fire	podo	1
MODO	fire	pado	1
MOROKODO	fire	wa7do	1
MOROM	fire	fudu	1
NYAMUSA_MOLO	fire	pa7do	1
NDOKA	fire	fodi	1
NGAMBAY	fire	p3r	1
NGAMBAY	fire	p3d	1
SINYAR	fire	fodun	1
YULU	fire	vuku	1
MBAY	fire	hor	2
SAR_CHAD	fire	hor	2
LENDU	fire	kazz	3
LENDU_DDRADHA	fire	kas	3
LENDU_DJADHA	fire	kaz	3
LENDU_NJAWDHA	fire	kas	3
LENDU_PIDHA	fire	kas	3
LENDU_TADHA	fire	kaz	3
NGITI	fire	kazu	3
NDO	fire	kazu	3
ASOA	fire	kago	4
MANGBETU	fire	nEkago	4
MANGBETU_2	fire	nekagu	4
MANGBETU_2	fire	ekago	4
MANGBETU_2	fire	nekago	4
BALESE	fire	ogbue	5
MAMVU	fire	ogu	5
MANGBUTU	fire	aku	5
BIRRI_C_AFRICAN_REP	fire	usi	6
AGI	fire	asi	6
ANDRI	fire	asi	6
BALIMBA	fire	asi	6
KEDIRU	fire	asi	6
KELIKO	fire	aci	6
LAKAMADI	fire	asi	6
LOGO	fire	aCi	6
LOGO	fire	aCia	6
LOKAI	fire	Eci	6
LUGBARA	fire	aci	6
LULUBA	fire	asi	6
MAADI	fire	Ec3	6
MIZA	fire	asi	6
OJIGA	fire	aCi	6
OJILA	fire	lesi	6
PANDIKERI	fire	asi	6
WADI	fire	asi	6
KABBA	fire	ro	7
BALESE	fire	barita	8
BAGIRMI	path	d3bw	1
BAGIRMI	path	d3bwu	1
DAGBA	path	dob	1
FORMONA	path	tibar	1
FURU	path	dobo	1
GULA_CAR	path	doba	1
GULA_SARA	path	dovo	1
KABA_DEME_SARA	path	dobo	1
KABBA	path	dew	1
KENGA	path	dobo	1
MBAY	path	dob3	1
MOROM	path	dobo	1
NDOKA	path	dovo	1
NGAMBAY	path	d3w	1
SAR_CHAD	path	rob3	1
LENDU_DDRADHA	path	tow	1
LENDU_PIDHA	path	Cow	1
BALESE	path	ipu	1
BALESE	path	upu	1
MAMVU	path	jibu	1
MAMVU	path	jebo	1
MAMVU	path	ubu	1
KARA	path	djakka	2
KARA	path	djEkka	2
MODO	path	kori	3
MOROKODO	path	geri	3
NYAMUSA_MOLO	path	kori	3
LUGBARA	path	gari	3
YULU	path	londo	4
YULU	path	loundo	4
LENDU	path	Tu	5
LENDU_DJADHA	path	Cu	5
LENDU_NJAWDHA	path	Cu	5
LENDU_TADHA	path	Cu	5
MANGBETU	path	ne7ie	6
MANGBETU_2	path	nei	6
MANGBETU_2	path	neye	6
NGITI	path	adu	7
MANGBUTU	path	au	7
NDO	path	otu	7
LENDU	path	lalaTu	8
AGI	path	pati	8
BALIMBA	path	riti	8
KEDIRU	path	liti	8
KEDIRU	path	lati	8
KELIKO	path	leti	8
KELIKO	path	biti	8
LAKAMADI	path	liti	8
LOGO	path	lati	8
LOKAI	path	leti	8
LUGBARA	path	leti	8
LULUBA	path	leti	8
MAADI	path	leti	8
MIZA	path	liti	8
OJIGA	path	lati	8
PANDIKERI	path	leti	8
WADI	path	pati	8
AGI	path	pavo	9
ANDRI	path	pavu	9
OJILA	path	pavo	9
BAKA_SUDAN	path	mashidi	10
BONGO	path	kuNu	11
SINYAR	path	aniSika	12
MANGBETU_2	path	tege	13
BAGIRMI	mountain	tot	1
BAGIRMI	mountain	toto	1
MODO	mountain	deku	1
MANGBUTU	mountain	dadu	1
MANGBUTU	mountain	tedu	1
BAKA_SUDAN	mountain	landa	2
BONGO	mountain	landa	2
FORMONA	mountain	naNar	3
FURU	mountain	koNo	3
KABA_DEME_SARA	mountain	ko	3
KENGA	mountain	koa	3
MAMVU	mountain	aNo	3
KARA	mountain	kutu	4
MOROKODO	mountain	lutu	4
NYAMUSA_MOLO	mountain	lutu	4
YULU	mountain	mban	5
YULU	mountain	mbana	5
SINYAR	mountain	iNgan	6
LENDU	mountain	Ngo	6
LENDU_DDRADHA	mountain	ngaw	6
LENDU_DJADHA	mountain	ng3	6
LENDU_NJAWDHA	mountain	ng3	6
LENDU_PIDHA	mountain	ngaw	6
LENDU_TADHA	mountain	ng3	6
ASOA	mountain	ekopi	7
MANGBETU_2	mountain	nekopi	7
MANGBETU	mountain	no7olo	8
MANGBETU_2	mountain	nolu	8
BALESE	mountain	tulu	8
MAMVU	mountain	tulu	8
NGITI	mountain	piri	9
KELIKO	mountain	ira	9
LOGO	mountain	ira	9
LUGBARA	mountain	ira	9
OJIGA	mountain	ira	9
LOKAI	mountain	be	10
LULUBA	mountain	be	10
MAADI	mountain	be	10
PANDIKERI	mountain	be	10
BALESE	mountain	baba	11
LAKAMADI	mountain	baraNo	11
MIZA	mountain	baraNwa	11
AGI	mountain	kweni	12
ANDRI	mountain	univa	12
BALIMBA	mountain	kuni	12
KEDIRU	mountain	kuni	12
OJILA	mountain	uni	12
OJILA	mountain	uniala	12
WADI	mountain	kweni	12
GOR	mountain	dobarbat3lo	13
KABBA	mountain	yer	14
BAGIRMI	night	nTo	1
BAKA_SUDAN	night	ndulu	1
BONGO	night	ndo	1
DAGBA	night	ndo	1
FURU	night	ndoli	1
GULA_CAR	night	nzok	1
GULA_MERE	night	nondro	1
GULA_SARA	night	ndro	1
KABA_DEME_SARA	night	ndi	1
KABA_DEME_SARA	night	yendi	1
KABA_DEME_SARA	night	danandi	1
KARA	night	nondjo	1
KENGA	night	noro	1
MBAY	night	ndo	1
MOROKODO	night	yondo	1
NYAMUSA_MOLO	night	mundo	1
NGAMBAY	night	ndo	1
SAR_CHAD	night	ndo	1
GOR	night	kodo	2
MODO	night	korondo	2
FORMONA	night	dikitinn	3
SINYAR	night	digitin	3
LENDU_DDRADHA	night	kow	4
LENDU_DJADHA	night	ku	4
LENDU_NJAWDHA	night	ku	4
LENDU_PIDHA	night	kow	4
LENDU_TADHA	night	ku	4
NGITI	night	iku	4
BALESE	night	bohu	4
MAMVU	night	boqu	4
MANGBUTU	night	boku	4
ASOA	night	andokini	5
MANGBETU	night	nekini	5
MANGBETU_2	night	nekini	5
[truncated: 198 more rows]
