# Supplementary material for: A test of Generalized Bayesian dating: A new linguistic dating method
Source: PLoS One. 2020 Aug 12;15(8):e0236522. doi: 10.1371/journal.pone.0236522 (PMC7423060; doi:10.1371/journal.pone.0236522)
Supplement: S1 File — Python code for extracting data from ASJP word lists, cognate identification, and conversion to nexus files. Word lists annotated for cognacy for all families. Nexus files and MrBayes command files for all families. (ZIP) [file pone.0236522.s001.zip › S1 Supporting Information/Cognates/Uralic.txt.svm.CRP.0.57.cognates]

doculect	concept	asjp	cogid
ESTONIAN	I	mina	1
ESTONIAN	I	ma	1
ESTONIAN_2	I	mina	1
ESTONIAN_2	I	ma	1
ESTONIAN_3	I	mina	1
ESTONIAN_3	I	ma	1
ESTONIAN_VORO	I	mo7	1
FINNISH	I	minE	1
INGRIAN	I	miE	1
KARELIAN	I	mie	1
VEPS	I	minE	1
MEADOW_MARI	I	m3y	1
TSCHEREMISSISCH_KOZMODEMJANSK	I	min	1
TSCHEREMISSISCH_URZUM	I	m3y3	1
TSCHEREMISSISCH_URZUM	I	m3i	1
ERZYA	I	mon	1
MOKSCHA_MORDWINISCH	I	mon	1
KOMI_PERMYAK	I	mye	1
KOMI_ZYRIAN	I	mye	1
UDMURT	I	mon	1
INARI_SAAMI	I	mun	1
KILDIN_SAAMI	I	mun	1
LULE_SAAMI	I	mon	1
NORTH_SAAMI	I	mun	1
SKOLT_SAAMI	I	mon	1
SOUTH_SAAMI	I	man3	1
NENETS	I	many	1
NENETS	I	ma5	1
SELKUP	I	man	1
SELKUP	I	mat	1
KHANTY	I	ma	1
CSANGO	I	en	2
CSANGO	I	ien	2
HUNGARIAN	I	en	2
MANSI	I	am	3
ESTONIAN	you	sina	1
ESTONIAN_2	you	sina	1
ESTONIAN_3	you	sina	1
FINNISH	you	sinE	1
KARELIAN	you	sie	1
VEPS	you	sinE	1
ESTONIAN	you	sa	2
ESTONIAN_2	you	sa	2
ESTONIAN_3	you	sa	2
ESTONIAN_VORO	you	so7	2
FINNISH	you	te	3
MEADOW_MARI	you	t3y	3
ERZYA	you	ton	3
MOKSCHA_MORDWINISCH	you	ton	3
KOMI_PERMYAK	you	te	3
KOMI_ZYRIAN	you	te	3
UDMURT	you	ton	3
INARI_SAAMI	you	tun	3
KILDIN_SAAMI	you	ton	3
LULE_SAAMI	you	ton	3
NORTH_SAAMI	you	don	3
SKOLT_SAAMI	you	ton	3
SOUTH_SAAMI	you	datn3	3
SELKUP	you	tan	3
SELKUP	you	tat	3
CSANGO	you	t3	3
HUNGARIAN	you	te	3
KHANTY	you	naN	4
MANSI	you	naN	4
NENETS	you	p3dar	5
ESTONIAN	we	meie	1
ESTONIAN	we	me	1
ESTONIAN_2	we	meie	1
ESTONIAN_2	we	me	1
ESTONIAN_3	we	me	1
ESTONIAN_3	we	meie	1
ESTONIAN_VORO	we	mi7	1
FINNISH	we	me	1
INGRIAN	we	me	1
KARELIAN	we	mie	1
VEPS	we	me	1
MEADOW_MARI	we	me	1
TSCHEREMISSISCH_KOZMODEMJANSK	we	mE	1
TSCHEREMISSISCH_URZUM	we	me	1
TSCHEREMISSISCH_URZUM	we	m3i	1
TSCHEREMISSISCH_URZUM	we	m3y3	1
ERZYA	we	mi5	1
KOMI_PERMYAK	we	mi	1
KOMI_ZYRIAN	we	mi	1
UDMURT	we	mi	1
INARI_SAAMI	we	miy	1
KILDIN_SAAMI	we	m3y	1
LULE_SAAMI	we	miy	1
NORTH_SAAMI	we	mi	1
SKOLT_SAAMI	we	miy	1
SOUTH_SAAMI	we	miyieh	1
NENETS	we	mani7	1
NENETS	we	manya7	1
SELKUP	we	me	1
HUNGARIAN	we	mi	1
KHANTY	we	muN	1
MANSI	we	man	1
UDMURT	we	asymeos	2
ESTONIAN	one	uks	1
ESTONIAN_2	one	iks	1
ESTONIAN_3	one	iks	1
ESTONIAN_VORO	one	its	1
FINNISH	one	iksi	1
INGRIAN	one	iks	1
KARELIAN	one	iksi	1
VEPS	one	iksy	1
MEADOW_MARI	one	ik	1
MEADOW_MARI	one	ikte	1
TSCHEREMISSISCH_KOZMODEMJANSK	one	ik	1
TSCHEREMISSISCH_URZUM	one	ik	1
CSANGO	one	idyy	1
HUNGARIAN	one	egy	1
KHANTY	one	iy	1
KOMI_PERMYAK	one	eti	2
KOMI_ZYRIAN	one	3ti	2
INARI_SAAMI	one	oto	2
KILDIN_SAAMI	one	et	2
SKOLT_SAAMI	one	3t	2
KHANTY	one	it	2
LULE_SAAMI	one	akta	3
NORTH_SAAMI	one	okto	3
SOUTH_SAAMI	one	akt3	3
MANSI	one	akw	4
MANSI	one	akwa	4
ERZYA	one	veke	5
UDMURT	one	odig	6
NENETS	one	Nopoy	7
SELKUP	one	uk3r	8
ESTONIAN	two	kaks	1
ESTONIAN_2	two	kaks	1
ESTONIAN_3	two	kaks	1
ESTONIAN_VORO	two	kots	1
FINNISH	two	kaksi	1
KARELIAN	two	koksi	1
VEPS	two	kaksy	1
MEADOW_MARI	two	kok	1
MEADOW_MARI	two	kok3t	1
TSCHEREMISSISCH_KOZMODEMJANSK	two	kok	1
TSCHEREMISSISCH_URZUM	two	kok	1
ERZYA	two	kavto	1
MOKSCHA_MORDWINISCH	two	kafta	1
KOMI_PERMYAK	two	kik	1
KOMI_ZYRIAN	two	k3k	1
UDMURT	two	kik	1
INARI_SAAMI	two	kieti	1
INARI_SAAMI	two	k3eti	1
KILDIN_SAAMI	two	kut	1
LULE_SAAMI	two	kuokta	1
NORTH_SAAMI	two	guokte	1
SKOLT_SAAMI	two	ku3t	1
SKOLT_SAAMI	two	kw3t	1
SOUTH_SAAMI	two	gekt3	1
SELKUP	two	Syit3	1
CSANGO	two	k3ttE	1
CSANGO	two	k3tti	1
HUNGARIAN	two	ketti	1
KHANTY	two	kat	1
KHANTY	two	katn	1
MANSI	two	kyit	1
MANSI	two	kyit3x	1
NENETS	two	sidya	2
ESTONIAN	person	inimene	1
ESTONIAN_2	person	inimene	1
ESTONIAN_3	person	inimene	1
ESTONIAN_VORO	person	inemine	1
FINNISH	person	ihminen	1
KARELIAN	person	imine	1
MEADOW_MARI	person	a8eme	2
TSCHEREMISSISCH_KOZMODEMJANSK	person	edem	2
TSCHEREMISSISCH_URZUM	person	aidEmE	2
UDMURT	person	adyami	2
ERZYA	person	loma5	3
MOKSCHA_MORDWINISCH	person	loman	3
KOMI_PERMYAK	person	mort	4
KOMI_ZYRIAN	person	mort	4
INARI_SAAMI	person	olmoS	5
KILDIN_SAAMI	person	olma	5
LULE_SAAMI	person	ulmuS	5
NORTH_SAAMI	person	olmoS	5
SKOLT_SAAMI	person	olmaZ	5
SOUTH_SAAMI	person	almeCy3	5
MANSI	person	elmxolas	5
NENETS	person	nyenecy7	6
NENETS	person	5enecy7	6
SELKUP	person	qum	7
SELKUP	person	qup	7
CSANGO	person	3mb3r	8
HUNGARIAN	person	ember	8
INGRIAN	person	heNGi	9
NORTH_SAAMI	person	heoggo	9
KARELIAN	person	mies	10
VEPS	person	mezy	10
KHANTY	person	xoyat	11
MANSI	person	xotpa	11
VEPS	person	rihit	12
MEADOW_MARI	person	yeN	13
KILDIN_SAAMI	person	poalkas	14
KHANTY	person	xanex3	15
ESTONIAN	fish	kala	1
ESTONIAN_2	fish	kala	1
ESTONIAN_3	fish	kala	1
ESTONIAN_VORO	fish	kolo	1
FINNISH	fish	kala	1
INGRIAN	fish	kala	1
KARELIAN	fish	kolo	1
VEPS	fish	kala	1
MEADOW_MARI	fish	kol	1
TSCHEREMISSISCH_KOZMODEMJANSK	fish	kol	1
TSCHEREMISSISCH_URZUM	fish	kol	1
ERZYA	fish	kal	1
MOKSCHA_MORDWINISCH	fish	kal	1
INARI_SAAMI	fish	kieli	1
INARI_SAAMI	fish	k3eli	1
KILDIN_SAAMI	fish	kuly	1
KILDIN_SAAMI	fish	kuL	1
LULE_SAAMI	fish	kuole	1
NORTH_SAAMI	fish	guoli	1
SKOLT_SAAMI	fish	kuel	1
SKOLT_SAAMI	fish	kwEl	1
SOUTH_SAAMI	fish	gueli3	1
NENETS	fish	xalya	1
NENETS	fish	xaLa	1
SELKUP	fish	q3l3	1
CSANGO	fish	hol	1
HUNGARIAN	fish	hal	1
KHANTY	fish	xul	1
MANSI	fish	xul	1
KOMI_PERMYAK	fish	Ceri	2
KOMI_ZYRIAN	fish	cyeri	2
UDMURT	fish	cyorig	2
ESTONIAN	dog	koer	1
ESTONIAN_2	dog	koer	1
ESTONIAN_3	dog	koer	1
FINNISH	dog	koira	1
INGRIAN	dog	koira	1
KARELIAN	dog	koiro	1
VEPS	dog	koir	1
ESTONIAN_VORO	dog	pini	2
MEADOW_MARI	dog	piy	2
TSCHEREMISSISCH_KOZMODEMJANSK	dog	pi	2
TSCHEREMISSISCH_URZUM	dog	pi	2
ERZYA	dog	pine	2
MOKSCHA_MORDWINISCH	dog	pinE	2
KOMI_PERMYAK	dog	pon	2
KOMI_ZYRIAN	dog	pon	2
UDMURT	dog	puni	2
INARI_SAAMI	dog	penuv	2
KILDIN_SAAMI	dog	penE	2
LULE_SAAMI	dog	pena	2
NORTH_SAAMI	dog	beono	2
SKOLT_SAAMI	dog	pionai	2
SKOLT_SAAMI	dog	pyonai	2
SOUTH_SAAMI	dog	b3e53	2
ERZYA	dog	kiska	3
CSANGO	dog	kuSyo	3
HUNGARIAN	dog	kuTa	3
MANSI	dog	kutyuw	3
KHANTY	dog	amp	4
MANSI	dog	amp	4
NENETS	dog	wenyeko	5
NENETS	dog	we7	6
SELKUP	dog	kanak	7
KHANTY	dog	akar	8
ESTONIAN	louse	tai	1
ESTONIAN_2	louse	tEi	1
ESTONIAN_VORO	louse	tEi	1
FINNISH	louse	tEi	1
KARELIAN	louse	tEi	1
MEADOW_MARI	louse	tiy	1
TSCHEREMISSISCH_KOZMODEMJANSK	louse	ti	1
TSCHEREMISSISCH_URZUM	louse	ti	1
MOKSCHA_MORDWINISCH	louse	si	1
UDMURT	louse	tey	1
INARI_SAAMI	louse	tike	1
KILDIN_SAAMI	louse	t3ky	1
LULE_SAAMI	louse	tike	1
NORTH_SAAMI	louse	diki	1
SKOLT_SAAMI	louse	teky	1
SKOLT_SAAMI	louse	tEky	1
SOUTH_SAAMI	louse	diki3	1
CSANGO	louse	t3ti	1
HUNGARIAN	louse	teti	1
KHANTY	louse	tewtum	1
MANSI	louse	takum	1
INGRIAN	louse	popo	2
ERZYA	louse	CiCav	3
NENETS	louse	panzye7e	4
SELKUP	louse	unt3	5
ESTONIAN	tree	pu	1
ESTONIAN_2	tree	pu	1
ESTONIAN_3	tree	pu	1
ESTONIAN_VORO	tree	pu	1
FINNISH	tree	puu	1
INGRIAN	tree	puda	1
KARELIAN	tree	pu	1
VEPS	tree	pu	1
KOMI_PERMYAK	tree	pu	1
KOMI_ZYRIAN	tree	pu	1
UDMURT	tree	pispu	1
NENETS	tree	pya	1
SELKUP	tree	po	1
CSANGO	tree	fo	1
HUNGARIAN	tree	fa	1
MEADOW_MARI	tree	puSeNxe	2
TSCHEREMISSISCH_URZUM	tree	puSENg3	2
INARI_SAAMI	tree	muoro	3
KILDIN_SAAMI	tree	mur	3
LULE_SAAMI	tree	muora	3
NORTH_SAAMI	tree	muoro	3
SKOLT_SAAMI	tree	mu3r	3
SKOLT_SAAMI	tree	mw3r	3
SOUTH_SAAMI	tree	moer3	3
ERZYA	tree	Cuvto	4
MOKSCHA_MORDWINISCH	tree	Sufta	4
KHANTY	tree	yux	5
MANSI	tree	yiw	6
ESTONIAN	leaf	let	1
ESTONIAN_2	leaf	leht	1
ESTONIAN_3	leaf	leht	1
ESTONIAN_VORO	leaf	let	1
FINNISH	leaf	lehti	1
KARELIAN	leaf	leti	1
VEPS	leaf	letez	1
MEADOW_MARI	leaf	l3StaS	1
TSCHEREMISSISCH_KOZMODEMJANSK	leaf	l3StES	1
TSCHEREMISSISCH_URZUM	leaf	l3StaS	1
ERZYA	leaf	lopa	1
MOKSCHA_MORDWINISCH	leaf	lopa	1
INARI_SAAMI	leaf	losto	1
KILDIN_SAAMI	leaf	lest	1
LULE_SAAMI	leaf	lasta	1
NORTH_SAAMI	leaf	losto	1
SKOLT_SAAMI	leaf	l3st	1
SOUTH_SAAMI	leaf	last3	1
KHANTY	leaf	l3pat	1
MANSI	leaf	lupta	1
KOMI_PERMYAK	leaf	kor	2
KOMI_ZYRIAN	leaf	kor	2
UDMURT	leaf	kuar	2
CSANGO	leaf	l3w3l	3
HUNGARIAN	leaf	level	3
NENETS	leaf	weba	4
SELKUP	leaf	Cyop3	5
FINNISH	skin	iho	1
INGRIAN	skin	iho	1
ESTONIAN	skin	nak	2
ESTONIAN_2	skin	nahk	2
ESTONIAN_3	skin	nahk	2
ESTONIAN_VORO	skin	nok	2
KARELIAN	skin	noko	2
VEPS	skin	nak	2
MEADOW_MARI	skin	kobaSte	3
TSCHEREMISSISCH_KOZMODEMJANSK	skin	kabaSt3	3
TSCHEREMISSISCH_URZUM	skin	kobaSt3	3
ERZYA	skin	kedy	4
ERZYA	skin	kisyke	4
MOKSCHA_MORDWINISCH	skin	ked	4
UDMURT	skin	ku	4
KILDIN_SAAMI	skin	tolyy	5
KILDIN_SAAMI	skin	toLy	5
INARI_SAAMI	skin	liSke	6
LULE_SAAMI	skin	like	6
SKOLT_SAAMI	skin	leSky	6
SKOLT_SAAMI	skin	lESky	6
NENETS	skin	xoba	7
SELKUP	skin	qop3	7
CSANGO	skin	bEr	8
HUNGARIAN	skin	bir	8
KHANTY	skin	sux	9
MANSI	skin	sow	9
SOUTH_SAAMI	skin	5alCya	10
NENETS	skin	tobyowa	11
ESTONIAN	blood	veri	1
ESTONIAN_2	blood	veri	1
ESTONIAN_3	blood	veri	1
ESTONIAN_VORO	blood	veri	1
FINNISH	blood	veri	1
INGRIAN	blood	veri	1
KARELIAN	blood	veri	1
MEADOW_MARI	blood	bir	1
TSCHEREMISSISCH_KOZMODEMJANSK	blood	b3r	1
TSCHEREMISSISCH_URZUM	blood	bir	1
ERZYA	blood	very	1
MOKSCHA_MORDWINISCH	blood	ver	1
KOMI_PERMYAK	blood	vir	1
KOMI_ZYRIAN	blood	vir	1
UDMURT	blood	vir	1
INARI_SAAMI	blood	voro	1
KILDIN_SAAMI	blood	ver	1
LULE_SAAMI	blood	vara	1
NORTH_SAAMI	blood	voro	1
SKOLT_SAAMI	blood	v3r	1
SOUTH_SAAMI	blood	v3r3	1
NENETS	blood	weya	1
CSANGO	blood	ver	1
HUNGARIAN	blood	ver	1
KHANTY	blood	wur	1
MANSI	blood	w3x3r	1
NENETS	blood	xem7	2
SELKUP	blood	k3m	2
KHANTY	blood	kal3	3
MANSI	blood	kyelpa	3
VEPS	blood	Cak	4
ESTONIAN	bone	kont	1
ESTONIAN_2	bone	kont	1
ESTONIAN_3	bone	kont	1
HUNGARIAN	bone	Cont	1
ESTONIAN	bone	lu	2
ESTONIAN_2	bone	lu	2
ESTONIAN_3	bone	lu	2
ESTONIAN_VORO	bone	lu	2
FINNISH	bone	luu	2
KARELIAN	bone	lu	2
VEPS	bone	lu	2
MEADOW_MARI	bone	lu	2
TSCHEREMISSISCH_KOZMODEMJANSK	bone	lu	2
TSCHEREMISSISCH_URZUM	bone	lu	2
KOMI_PERMYAK	bone	li	2
KOMI_ZYRIAN	bone	l3	2
UDMURT	bone	li	2
NENETS	bone	l3	2
SELKUP	bone	l3	2
KHANTY	bone	luw	2
MANSI	bone	luw	2
INARI_SAAMI	bone	tEti	3
KILDIN_SAAMI	bone	taxyt	3
LULE_SAAMI	bone	takte	3
NORTH_SAAMI	bone	dakti	3
SKOLT_SAAMI	bone	tEt	3
ERZYA	bone	lovaZa	4
MOKSCHA_MORDWINISCH	bone	pakar	5
SOUTH_SAAMI	bone	moaro3	6
ESTONIAN	horn	sarv	1
ESTONIAN_2	horn	sarv	1
ESTONIAN_3	horn	sarv	1
ESTONIAN_VORO	horn	sorv	1
FINNISH	horn	sarvi	1
INGRIAN	horn	sarvi	1
KARELIAN	horn	sorvi	1
VEPS	horn	sarv	1
INARI_SAAMI	horn	Cuarvi	1
INARI_SAAMI	horn	Cwarvi	1
KILDIN_SAAMI	horn	Cuerv	1
LULE_SAAMI	horn	Cyoarve	1
SKOLT_SAAMI	horn	CuErv	1
SKOLT_SAAMI	horn	CwErv	1
SOUTH_SAAMI	horn	Cyoervi3	1
HUNGARIAN	horn	sarv	1
TSCHEREMISSISCH_KOZMODEMJANSK	horn	Sur	2
TSCHEREMISSISCH_URZUM	horn	Sur	2
ERZYA	horn	syuro	2
MOKSCHA_MORDWINISCH	horn	sura	2
KOMI_PERMYAK	horn	syur	2
KOMI_ZYRIAN	horn	syur	2
UDMURT	horn	syur	2
NENETS	horn	nyamd	3
NENETS	horn	5amd	3
KHANTY	horn	oNat	4
MANSI	horn	anyt	4
MANSI	horn	a5t	4
MEADOW_MARI	horn	tike	5
SELKUP	horn	omt3	6
ESTONIAN	ear	korv	1
ESTONIAN_2	ear	korv	1
ESTONIAN_3	ear	korv	1
ESTONIAN_VORO	ear	korv	1
FINNISH	ear	korva	1
INGRIAN	ear	korva	1
KARELIAN	ear	korvo	1
VEPS	ear	korv	1
MEADOW_MARI	ear	p3l3S	2
TSCHEREMISSISCH_KOZMODEMJANSK	ear	p3l3S	2
TSCHEREMISSISCH_URZUM	ear	p3lS	2
ERZYA	ear	pile	2
MOKSCHA_MORDWINISCH	ear	pilE	2
KOMI_PERMYAK	ear	pely	2
KOMI_PERMYAK	ear	peL	2
KOMI_ZYRIAN	ear	peL	2
KOMI_ZYRIAN	ear	pely	2
UDMURT	ear	pely	2
UDMURT	ear	peL	2
INARI_SAAMI	ear	peLi	2
KILDIN_SAAMI	ear	pelyy	2
KILDIN_SAAMI	ear	peLy	2
LULE_SAAMI	ear	pieLe	2
NORTH_SAAMI	ear	beolyi	2
NORTH_SAAMI	ear	beoLi	2
SKOLT_SAAMI	ear	peL	2
SKOLT_SAAMI	ear	pEL	2
SOUTH_SAAMI	ear	bieLi3	2
CSANGO	ear	fiL	2
HUNGARIAN	ear	fil	2
KHANTY	ear	pal	2
MANSI	ear	paly	2
MANSI	ear	paL	2
NENETS	ear	xa	3
SELKUP	ear	qo	3
SELKUP	ear	iNk3ma	4
ESTONIAN	eye	silm	1
ESTONIAN_2	eye	silm	1
ESTONIAN_3	eye	silm	1
ESTONIAN_VORO	eye	silm	1
FINNISH	eye	silmE	1
INGRIAN	eye	silmE	1
KARELIAN	eye	silmE	1
VEPS	eye	silym	1
VEPS	eye	siLm	1
MEADOW_MARI	eye	SinCya	1
TSCHEREMISSISCH_KOZMODEMJANSK	eye	sinzE	1
TSCHEREMISSISCH_URZUM	eye	SinCa	1
ERZYA	eye	syeLme	1
MOKSCHA_MORDWINISCH	eye	selmE	1
KOMI_PERMYAK	eye	sin	1
KOMI_ZYRIAN	eye	sin	1
UDMURT	eye	syin	1
INARI_SAAMI	eye	Calme	1
KILDIN_SAAMI	eye	Calym	1
KILDIN_SAAMI	eye	CaLm	1
LULE_SAAMI	eye	Cyalme	1
NORTH_SAAMI	eye	Colbmi	1
SKOLT_SAAMI	eye	Colm	1
SOUTH_SAAMI	eye	Cyelmi3	1
NENETS	eye	sew	1
CSANGO	eye	s3m	1
HUNGARIAN	eye	sem	1
KHANTY	eye	sem	1
MANSI	eye	sam	1
SELKUP	eye	say3	2
ESTONIAN	nose	nina	1
ESTONIAN_2	nose	nina	1
ESTONIAN_3	nose	nina	1
ESTONIAN_VORO	nose	nono	1
FINNISH	nose	nenE	1
KARELIAN	nose	nenE	1
VEPS	nose	nena	1
INARI_SAAMI	nose	5une	1
KILDIN_SAAMI	nose	5un5	1
KILDIN_SAAMI	nose	5uny	1
LULE_SAAMI	nose	5une	1
NORTH_SAAMI	nose	nyuni	1
NORTH_SAAMI	nose	5uni	1
SKOLT_SAAMI	nose	5un	1
SOUTH_SAAMI	nose	5ueni3	1
KHANTY	nose	nyul	1
KHANTY	nose	5ul	1
MANSI	nose	nyol	1
MANSI	nose	5ol	1
MEADOW_MARI	nose	ner	2
TSCHEREMISSISCH_KOZMODEMJANSK	nose	ner	2
TSCHEREMISSISCH_URZUM	nose	ner	2
KOMI_PERMYAK	nose	nir	2
KOMI_ZYRIAN	nose	n3r	2
UDMURT	nose	nir	2
CSANGO	nose	ory	3
HUNGARIAN	nose	or	3
INGRIAN	nose	noka	4
ERZYA	nose	sudo	5
MOKSCHA_MORDWINISCH	nose	Salhka	6
NENETS	nose	p3ya	7
SELKUP	nose	3ntEly	8
ESTONIAN	tooth	hammas	1
ESTONIAN_2	tooth	hammas	1
ESTONIAN_VORO	tooth	homos	1
FINNISH	tooth	hammas	1
INGRIAN	tooth	hamaz	1
KARELIAN	tooth	homos	1
VEPS	tooth	hambaz	1
MEADOW_MARI	tooth	piy	2
TSCHEREMISSISCH_KOZMODEMJANSK	tooth	pi	2
TSCHEREMISSISCH_URZUM	tooth	pi	2
ERZYA	tooth	pey	2
MOKSCHA_MORDWINISCH	tooth	pei	2
KOMI_PERMYAK	tooth	piny	2
KOMI_PERMYAK	tooth	pi5	2
KOMI_ZYRIAN	tooth	pi5	2
KOMI_ZYRIAN	tooth	piny	2
UDMURT	tooth	piny	2
UDMURT	tooth	pi5	2
INARI_SAAMI	tooth	pEni	2
KILDIN_SAAMI	tooth	pany	2
LULE_SAAMI	tooth	patne	2
NORTH_SAAMI	tooth	batni	2
SKOLT_SAAMI	tooth	pEn	2
SOUTH_SAAMI	tooth	baeni3	2
KHANTY	tooth	pyeNk	2
MANSI	tooth	puNk	2
CSANGO	tooth	fog	3
HUNGARIAN	tooth	fog	3
NENETS	tooth	tibya	4
SELKUP	tooth	tum3	5
ESTONIAN	tongue	kel	1
ESTONIAN_2	tongue	kel	1
ESTONIAN_3	tongue	kel	1
ESTONIAN_VORO	tongue	kil	1
FINNISH	tongue	kieli	1
INGRIAN	tongue	keli	1
KARELIAN	tongue	kieli	1
VEPS	tongue	kely	1
VEPS	tongue	keL	1
ERZYA	tongue	keL	1
MOKSCHA_MORDWINISCH	tongue	kEl	1
UDMURT	tongue	kil	1
NORTH_SAAMI	tongue	gielo	1
MEADOW_MARI	tongue	y3lme	2
TSCHEREMISSISCH_KOZMODEMJANSK	tongue	jilm3	2
TSCHEREMISSISCH_URZUM	tongue	y3lm3	2
KOMI_PERMYAK	tongue	kiv	3
KOMI_ZYRIAN	tongue	k3v	3
INARI_SAAMI	tongue	5uovCo	4
KILDIN_SAAMI	tongue	5uCemy	4
LULE_SAAMI	tongue	5uowCyav	4
SKOLT_SAAMI	tongue	5uCom	4
NENETS	tongue	nyamyu	5
NENETS	tongue	5amyu	5
HUNGARIAN	tongue	5elv	5
KHANTY	tongue	nyalum	5
KHANTY	tongue	5alum	5
MANSI	tongue	nyelum	5
MANSI	tongue	5elum	5
SOUTH_SAAMI	tongue	5oekCyem3	6
SELKUP	tongue	Sye	7
ESTONIAN	knee	polv	1
ESTONIAN_2	knee	polv	1
ESTONIAN_3	knee	polv	1
ESTONIAN_VORO	knee	polv	1
FINNISH	knee	polvi	1
INGRIAN	knee	polvi	1
KARELIAN	knee	polvi	1
MEADOW_MARI	knee	pulbuy	1
TSCHEREMISSISCH_KOZMODEMJANSK	knee	pulbui	1
TSCHEREMISSISCH_KOZMODEMJANSK	knee	p3lbui	1
TSCHEREMISSISCH_URZUM	knee	pulbui	1
KILDIN_SAAMI	knee	puvl	1
LULE_SAAMI	knee	puolva	1
SKOLT_SAAMI	knee	pu3lv	1
SKOLT_SAAMI	knee	pw3lv	1
SOUTH_SAAMI	knee	boelv3	1
NENETS	knee	pul3	1
SELKUP	knee	pul3	1
MOKSCHA_MORDWINISCH	knee	polmanda	2
MOKSCHA_MORDWINISCH	knee	pilmanda	2
KOMI_PERMYAK	knee	pidzes	3
KOMI_PERMYAK	knee	pices	3
KOMI_ZYRIAN	knee	p3cy3s	3
UDMURT	knee	pidyes	3
CSANGO	knee	tyyierdyy	4
HUNGARIAN	knee	terd	4
VEPS	knee	komb	5
ERZYA	knee	kumaZa	6
INARI_SAAMI	knee	ido	7
NORTH_SAAMI	knee	Cibi	8
KHANTY	knee	SanS	9
MANSI	knee	sanspuNk	10
ESTONIAN	hand	kasi	1
ESTONIAN_2	hand	kEsi	1
ESTONIAN_3	hand	kEsi	1
ESTONIAN_VORO	hand	kEsi	1
FINNISH	hand	kEsi	1
INGRIAN	hand	kEzi	1
KARELIAN	hand	kEzi	1
VEPS	hand	kEzi	1
MEADOW_MARI	hand	ki8	1
ERZYA	hand	kedy	1
MOKSCHA_MORDWINISCH	hand	kEd	1
KOMI_PERMYAK	hand	ki	1
KOMI_ZYRIAN	hand	ki	1
UDMURT	hand	ki	1
CSANGO	hand	kez	1
HUNGARIAN	hand	kez	1
TSCHEREMISSISCH_KOZMODEMJANSK	hand	kit	2
TSCHEREMISSISCH_URZUM	hand	kit	2
INARI_SAAMI	hand	kieto	2
INARI_SAAMI	hand	kyeto	2
KILDIN_SAAMI	hand	kidt	2
LULE_SAAMI	hand	kieta	2
NORTH_SAAMI	hand	gieto	2
SKOLT_SAAMI	hand	ki3t	2
SKOLT_SAAMI	hand	ky3t	2
SOUTH_SAAMI	hand	g3et3	2
MANSI	hand	kat	2
NENETS	hand	Nuda	3
SELKUP	hand	ut3	3
KHANTY	hand	yoS	4
ESTONIAN	breasts	rind	1
ESTONIAN_2	breasts	rind	1
ESTONIAN_3	breasts	rind	1
ESTONIAN_VORO	breasts	ront	1
FINNISH	breasts	rinta	1
KARELIAN	breasts	rindo	1
VEPS	breasts	rind	1
VEPS	breasts	niZa	1
KILDIN_SAAMI	breasts	ninC	1
KILDIN_SAAMI	breasts	ra5t	1
SKOLT_SAAMI	breasts	rod	1
MEADOW_MARI	breasts	oN	2
TSCHEREMISSISCH_KOZMODEMJANSK	breasts	oN	2
TSCHEREMISSISCH_URZUM	breasts	oN	2
TSCHEREMISSISCH_KOZMODEMJANSK	breasts	mel	3
TSCHEREMISSISCH_URZUM	breasts	mel	3
CSANGO	breasts	meL	3
HUNGARIAN	breasts	mel	3
ERZYA	breasts	meSte	4
MOKSCHA_MORDWINISCH	breasts	mEStE	4
INGRIAN	breasts	povi	5
MOKSCHA_MORDWINISCH	breasts	pov	5
KOMI_PERMYAK	breasts	mores	6
KOMI_ZYRIAN	breasts	mor3s	6
INARI_SAAMI	breasts	5amah	7
SOUTH_SAAMI	breasts	5amah	7
NENETS	breasts	Namya	7
UDMURT	breasts	noni	8
UDMURT	breasts	gady	9
LULE_SAAMI	breasts	5itCye	10
NORTH_SAAMI	breasts	Ciji	11
SELKUP	breasts	k3l3	12
CSANGO	breasts	Sy3Sy	13
KHANTY	breasts	esum	14
MANSI	breasts	syak	15
ESTONIAN	liver	maks	1
ESTONIAN_2	liver	maks	1
ESTONIAN_VORO	liver	mos	1
FINNISH	liver	maksa	1
KARELIAN	liver	mokso	1
VEPS	liver	maks	1
MEADOW_MARI	liver	mokS	1
TSCHEREMISSISCH_KOZMODEMJANSK	liver	mokXS	1
TSCHEREMISSISCH_URZUM	liver	mokXS	1
ERZYA	liver	makso	1
MOKSCHA_MORDWINISCH	liver	maksa	1
KOMI_PERMYAK	liver	mus	1
KOMI_ZYRIAN	liver	mus	1
UDMURT	liver	mus	1
NENETS	liver	m3d	1
SELKUP	liver	m3t3	1
CSANGO	liver	moi	1
HUNGARIAN	liver	maj	1
KHANTY	liver	muxat	1
MANSI	liver	mat	1
INARI_SAAMI	liver	vuoivos	2
KILDIN_SAAMI	liver	vuvas	2
NORTH_SAAMI	liver	vuoivos	2
SKOLT_SAAMI	liver	vuoivos	2
SKOLT_SAAMI	liver	vwoivos	2
INGRIAN	liver	liha	3
LULE_SAAMI	liver	libre	3
SOUTH_SAAMI	liver	libri3	3
ESTONIAN	drink	jo	1
FINNISH	drink	juo	1
INGRIAN	drink	jon	1
INGRIAN	drink	join	1
HUNGARIAN	drink	in	1
ESTONIAN_2	drink	yoma	2
ESTONIAN_3	drink	yo	2
ESTONIAN_VORO	drink	yumo	2
KARELIAN	drink	yuodo	2
KARELIAN	drink	yuvo	2
VEPS	drink	yo	2
MEADOW_MARI	drink	yi	2
KOMI_PERMYAK	drink	yu	2
KOMI_ZYRIAN	drink	yun3	2
UDMURT	drink	yu	2
INARI_SAAMI	drink	yuho	2
KILDIN_SAAMI	drink	yugke	2
LULE_SAAMI	drink	yuka	2
NORTH_SAAMI	drink	yuko	2
SKOLT_SAAMI	drink	yuko	2
SOUTH_SAAMI	drink	yowk3	2
TSCHEREMISSISCH_KOZMODEMJANSK	drink	jiEm	3
TSCHEREMISSISCH_URZUM	drink	diam	3
ERZYA	drink	simems	4
MOKSCHA_MORDWINISCH	drink	siman	4
MOKSCHA_MORDWINISCH	drink	simindan	4
KHANTY	drink	yanysy	5
KHANTY	drink	ya5sy	5
NENETS	drink	ida	6
SELKUP	drink	it3r	6
CSANGO	drink	illogEtik	7
CSANGO	drink	isik	8
MANSI	drink	ay	9
ESTONIAN	see	nage	1
ESTONIAN_2	see	nEgema	1
ESTONIAN_VORO	see	nEkemE	1
FINNISH	see	nEke	1
ESTONIAN_3	see	nE	2
INGRIAN	see	nEhE	2
KARELIAN	see	nEhE	2
VEPS	see	nEh	2
ERZYA	see	neyems	2
MOKSCHA_MORDWINISCH	see	nEyan	2
CSANGO	see	n3z	2
MEADOW_MARI	see	uZ	3
TSCHEREMISSISCH_KOZMODEMJANSK	see	uZam	3
TSCHEREMISSISCH_URZUM	see	uZam	3
KILDIN_SAAMI	see	ujne	3
KOMI_PERMYAK	see	adzi	4
KOMI_PERMYAK	see	aci	4
KOMI_ZYRIAN	see	adcy3n3	4
KOMI_ZYRIAN	see	acy3n3	4
UDMURT	see	adjy	4
MOKSCHA_MORDWINISCH	see	vanan	5
INARI_SAAMI	see	uoini	5
INARI_SAAMI	see	woini	5
LULE_SAAMI	see	vuone	5
NORTH_SAAMI	see	oidni	5
SKOLT_SAAMI	see	vueine	5
SKOLT_SAAMI	see	vwEinE	5
SOUTH_SAAMI	see	vuen3	5
CSANGO	see	lat	6
HUNGARIAN	see	lat	6
KHANTY	see	want	6
NENETS	see	maniye	7
SELKUP	see	qont3r	8
MANSI	see	suns	9
ESTONIAN	hear	kul	1
ESTONIAN_2	hear	kulma	1
ESTONIAN_3	hear	kul	1
ESTONIAN_VORO	hear	kultmo	1
FINNISH	hear	kuule	1
INGRIAN	hear	kula	1
KARELIAN	hear	kulo	1
VEPS	hear	kul	1
MEADOW_MARI	hear	kol	1
TSCHEREMISSISCH_KOZMODEMJANSK	hear	kolam	1
TSCHEREMISSISCH_URZUM	hear	kolam	1
MOKSCHA_MORDWINISCH	hear	kulan	1
MOKSCHA_MORDWINISCH	hear	kulhtan	1
UDMURT	hear	kil	1
INARI_SAAMI	hear	kulo	1
KILDIN_SAAMI	hear	kulE	1
LULE_SAAMI	hear	kula	1
NORTH_SAAMI	hear	gulo	1
SKOLT_SAAMI	hear	kulo	1
SOUTH_SAAMI	hear	gowl3	1
CSANGO	hear	hoL	1
HUNGARIAN	hear	hallan	1
KHANTY	hear	x3l	1
MANSI	hear	xuntlal	1
ERZYA	hear	maryams	2
MOKSCHA_MORDWINISCH	hear	maran	2
KOMI_PERMYAK	hear	kiv	3
KOMI_ZYRIAN	hear	k3vn3	3
NENETS	hear	namdo	4
SELKUP	hear	iNt3	5
ESTONIAN	die	sure	1
ESTONIAN_2	die	surema	1
ESTONIAN_3	die	surema	1
KHANTY	die	ant3mayi	1
KHANTY	die	surmayi	1
ESTONIAN_VORO	die	kulmo	2
FINNISH	die	kuole	2
INGRIAN	die	kola	2
KARELIAN	die	kuolo	2
VEPS	die	kol	2
MEADOW_MARI	die	kol	2
TSCHEREMISSISCH_KOZMODEMJANSK	die	kolem	2
TSCHEREMISSISCH_URZUM	die	kolem	2
ERZYA	die	kuloms	2
KOMI_PERMYAK	die	kuv	2
KOMI_ZYRIAN	die	kuvn3	2
UDMURT	die	kul	2
NENETS	die	xaNga	2
NENETS	die	xa	2
SELKUP	die	qu	2
CSANGO	die	hol	2
HUNGARIAN	die	hal	2
MANSI	die	xol	2
INARI_SAAMI	die	yEmi	3
KILDIN_SAAMI	die	yoame	3
LULE_SAAMI	die	yapme	3
NORTH_SAAMI	die	yapmi	3
SKOLT_SAAMI	die	yEme	3
SKOLT_SAAMI	die	yEmE	3
SOUTH_SAAMI	die	yaem3	3
ESTONIAN	come	tule	1
ESTONIAN_2	come	tulema	1
ESTONIAN_3	come	tulema	1
ESTONIAN_VORO	come	tulomo	1
FINNISH	come	tule	1
KARELIAN	come	tulo	1
VEPS	come	tul	1
MEADOW_MARI	come	tol	1
NENETS	come	to	1
NENETS	come	tu	1
SELKUP	come	ti	1
TSCHEREMISSISCH_KOZMODEMJANSK	come	miem	2
TSCHEREMISSISCH_URZUM	come	miem	2
MOKSCHA_MORDWINISCH	come	sayan	3
MOKSCHA_MORDWINISCH	come	savan	3
MOKSCHA_MORDWINISCH	come	suvan	3
MOKSCHA_MORDWINISCH	come	saSendan	4
MOKSCHA_MORDWINISCH	come	saSindan	4
KOMI_PERMYAK	come	lok	5
KOMI_ZYRIAN	come	lokn3	5
UDMURT	come	likt	5
INARI_SAAMI	come	puati	6
INARI_SAAMI	come	pwati	6
KILDIN_SAAMI	come	puedte	6
LULE_SAAMI	come	poate	6
NORTH_SAAMI	come	beoso	6
NORTH_SAAMI	come	boti	6
SKOLT_SAAMI	come	puete	6
SKOLT_SAAMI	come	pwEtE	6
SOUTH_SAAMI	come	boet3	6
CSANGO	come	yE	7
KHANTY	come	yuxat	7
KHANTY	come	yuxat3l	7
MANSI	come	yot	7
MOKSCHA_MORDWINISCH	come	lisan	8
HUNGARIAN	come	jin	8
ERZYA	come	sams	9
SELKUP	come	iCy3	10
ESTONIAN	sun	paike	1
ESTONIAN_2	sun	pEike	1
ESTONIAN_3	sun	pEike	1
MEADOW_MARI	sun	keCye	2
TSCHEREMISSISCH_KOZMODEMJANSK	sun	kec3	2
TSCHEREMISSISCH_URZUM	sun	kec3	2
ERZYA	sun	Cipay	3
ERZYA	sun	Ci	3
MOKSCHA_MORDWINISCH	sun	Si	3
UDMURT	sun	Sundi	3
ESTONIAN_VORO	sun	pEiv	4
INGRIAN	sun	pEivikEs	4
KARELIAN	sun	pEivEine	4
VEPS	sun	pEivEine	4
INARI_SAAMI	sun	peivi	4
KILDIN_SAAMI	sun	pev	4
LULE_SAAMI	sun	pieve	4
NORTH_SAAMI	sun	beoivaS	4
SKOLT_SAAMI	sun	peiv	4
SKOLT_SAAMI	sun	pEiv	4
CSANGO	sun	nop	5
HUNGARIAN	sun	nap	5
KHANTY	sun	xatl	6
MANSI	sun	xotal	6
FINNISH	sun	aurinko	7
SOUTH_SAAMI	sun	bieyi3	8
NENETS	sun	xayer7	9
SELKUP	sun	Cyel3	10
ESTONIAN	star	tat	1
ESTONIAN_2	star	tEht	1
ESTONIAN_3	star	tEht	1
ESTONIAN_VORO	star	tEt	1
FINNISH	star	tEhti	1
KARELIAN	star	tEti	1
VEPS	star	tEtaz	1
ERZYA	star	teSte	1
MOKSCHA_MORDWINISCH	star	tEStE	1
MOKSCHA_MORDWINISCH	star	tEZdE	1
INARI_SAAMI	star	tEsni	1
KILDIN_SAAMI	star	tasyt	1
SKOLT_SAAMI	star	tEsn	1
KOMI_PERMYAK	star	kodzuv	2
KOMI_PERMYAK	star	kocuv	2
KOMI_ZYRIAN	star	kocyuv	2
UDMURT	star	kizyilyi	3
UDMURT	star	kizyiLi	3
LULE_SAAMI	star	naste	4
NORTH_SAAMI	star	nasti	4
SOUTH_SAAMI	star	naesti3	4
CSANGO	star	Syillog	5
HUNGARIAN	star	Cillag	5
KHANTY	star	x3s	6
MANSI	star	xus	6
MEADOW_MARI	star	Si83r	7
NENETS	star	numg3	8
SELKUP	star	qiSyqE	9
ESTONIAN	water	vesi	1
ESTONIAN_2	water	vesi	1
ESTONIAN_3	water	vesi	1
ESTONIAN_VORO	water	vesi	1
FINNISH	water	vesi	1
INGRIAN	water	vezi	1
KARELIAN	water	vesi	1
VEPS	water	vezi	1
MEADOW_MARI	water	bi8	1
ERZYA	water	vedy	1
MOKSCHA_MORDWINISCH	water	ved	1
KOMI_PERMYAK	water	va	1
KOMI_ZYRIAN	water	va	1
UDMURT	water	vu	1
CSANGO	water	viz	1
HUNGARIAN	water	viz	1
TSCHEREMISSISCH_KOZMODEMJANSK	water	b3t	2
TSCHEREMISSISCH_URZUM	water	bit	2
NENETS	water	i7	2
SELKUP	water	it	2
MANSI	water	wyit	2
INARI_SAAMI	water	CEci	3
KILDIN_SAAMI	water	Cacy	3
KILDIN_SAAMI	water	Cadzy	3
LULE_SAAMI	water	CyaCye	3
NORTH_SAAMI	water	Caci	3
SKOLT_SAAMI	water	CEc	3
SOUTH_SAAMI	water	Cyaeci3	3
KHANTY	water	yiNk	4
ESTONIAN	stone	kivi	1
ESTONIAN_2	stone	kivi	1
ESTONIAN_3	stone	kivi	1
ESTONIAN_VORO	stone	kivi	1
FINNISH	stone	kivi	1
INGRIAN	stone	kivi	1
KARELIAN	stone	kivi	1
VEPS	stone	kivi	1
MEADOW_MARI	stone	ki	1
TSCHEREMISSISCH_KOZMODEMJANSK	stone	ki	1
TSCHEREMISSISCH_URZUM	stone	ki	1
ERZYA	stone	kev	1
MOKSCHA_MORDWINISCH	stone	kev	1
CSANGO	stone	kE	1
HUNGARIAN	stone	ki	1
KHANTY	stone	kyew	1
MANSI	stone	kyeras	1
KOMI_PERMYAK	stone	iz	2
KOMI_ZYRIAN	stone	iz	2
UDMURT	stone	iz	2
INARI_SAAMI	stone	ke8gi	3
KILDIN_SAAMI	stone	kedyk	3
NORTH_SAAMI	stone	geo8gi	3
SKOLT_SAAMI	stone	keEdgy	3
LULE_SAAMI	stone	kierke	4
SOUTH_SAAMI	stone	gierki3	4
NENETS	stone	pe	5
SELKUP	stone	pi	5
MANSI	stone	axwtas	6
ESTONIAN	fire	tuli	1
ESTONIAN_2	fire	tuli	1
ESTONIAN_3	fire	tule	1
ESTONIAN_VORO	fire	tuli	1
FINNISH	fire	tuli	1
INGRIAN	fire	tuli	1
KARELIAN	fire	tuli	1
MEADOW_MARI	fire	tul	1
TSCHEREMISSISCH_KOZMODEMJANSK	fire	tel	1
TSCHEREMISSISCH_URZUM	fire	tul	1
ERZYA	fire	tol	1
MOKSCHA_MORDWINISCH	fire	tol	1
UDMURT	fire	til	1
INARI_SAAMI	fire	tulo	1
KILDIN_SAAMI	fire	tol	1
LULE_SAAMI	fire	tolo	1
NORTH_SAAMI	fire	dolo	1
SKOLT_SAAMI	fire	tol	1
SOUTH_SAAMI	fire	dol3	1
NENETS	fire	tu	1
SELKUP	fire	ti	1
CSANGO	fire	tiz	1
HUNGARIAN	fire	tiz	1
KHANTY	fire	tut	1
MANSI	fire	ulya	1
KOMI_PERMYAK	fire	bi	2
KOMI_ZYRIAN	fire	bi	2
KHANTY	fire	nay	3
MANSI	fire	nay	3
VEPS	fire	lEmoi	4
ESTONIAN	path	te	1
ESTONIAN_2	path	te	1
ESTONIAN_3	path	te	1
ESTONIAN_VORO	path	ti	1
FINNISH	path	tie	1
KARELIAN	path	tie	1
VEPS	path	te	1
MEADOW_MARI	path	yolxorno	2
MEADOW_MARI	path	korno	2
TSCHEREMISSISCH_KOZMODEMJANSK	path	korn3	2
TSCHEREMISSISCH_URZUM	path	korn3	2
ERZYA	path	ki	3
MOKSCHA_MORDWINISCH	path	ki	3
KOMI_PERMYAK	path	tuy	4
KOMI_ZYRIAN	path	tuy	4
INARI_SAAMI	path	pElgis	5
LULE_SAAMI	path	palkes	5
SKOLT_SAAMI	path	pELes	5
SKOLT_SAAMI	path	pELEs	5
SOUTH_SAAMI	path	balka	5
SELKUP	path	w3t3	6
SELKUP	path	m3t3	6
CSANGO	path	ut	7
HUNGARIAN	path	it	7
MANSI	path	lyoNx	8
MANSI	path	LoNx	8
INGRIAN	path	tropa	9
UDMURT	path	syures	10
KILDIN_SAAMI	path	yun	11
NORTH_SAAMI	path	luodo	12
NORTH_SAAMI	path	geoidnu	13
NENETS	path	sarpya	14
NENETS	path	syexer3	15
KHANTY	path	y3Sx3r	16
KHANTY	path	pant	17
MEADOW_MARI	mountain	kur3k	1
TSCHEREMISSISCH_KOZMODEMJANSK	mountain	k3r3k	1
TSCHEREMISSISCH_URZUM	mountain	kur3k	1
KOMI_PERMYAK	mountain	gera	2
KOMI_ZYRIAN	mountain	g3ra	2
UDMURT	mountain	gurezy	2
FINNISH	mountain	vuori	3
INARI_SAAMI	mountain	vEri	3
LULE_SAAMI	mountain	vare	3
SKOLT_SAAMI	mountain	vEr	3
ESTONIAN	mountain	magi	4
ESTONIAN_2	mountain	mEgi	4
ESTONIAN_3	mountain	mEge	4
ESTONIAN_VORO	mountain	mEki	4
KARELIAN	mountain	mEgi	4
VEPS	mountain	mEgi	4
SELKUP	mountain	maqa	4
SELKUP	mountain	q3	4
ERZYA	mountain	inepando	5
MOKSCHA_MORDWINISCH	mountain	panda	5
CSANGO	mountain	h3dyy	6
HUNGARIAN	mountain	hegy	6
KHANTY	mountain	saNxum	7
MANSI	mountain	suma	7
INGRIAN	mountain	pezuz	8
KILDIN_SAAMI	mountain	pahk	9
SOUTH_SAAMI	mountain	Cyak3	10
NENETS	mountain	xoy	11
KHANTY	mountain	ren	12
MANSI	mountain	nyor	13
ESTONIAN	night	o	1
ESTONIAN_2	night	E	1
ESTONIAN_3	night	E	1
ERZYA	night	ve	2
MOKSCHA_MORDWINISCH	night	ve	2
FINNISH	night	y3	3
KOMI_PERMYAK	night	voy	3
KOMI_ZYRIAN	night	voy	3
UDMURT	night	uy	3
INARI_SAAMI	night	iyo	3
KILDIN_SAAMI	night	3y	3
SOUTH_SAAMI	night	3y3	3
LULE_SAAMI	night	idya	4
NORTH_SAAMI	night	idyo	4
SKOLT_SAAMI	night	in	5
NENETS	night	pi	5
SELKUP	night	pin	5
CSANGO	night	ecokE	6
HUNGARIAN	night	ejsaka	6
TSCHEREMISSISCH_KOZMODEMJANSK	night	j3t	7
TSCHEREMISSISCH_URZUM	night	dit	7
KHANTY	night	at	7
MANSI	night	et	7
MEADOW_MARI	night	yi8	8
SELKUP	night	l3p3q3n	9
HUNGARIAN	night	ej	10
ESTONIAN	full	tais	1
ESTONIAN_2	full	tEis	1
ESTONIAN_3	full	tEis	1
ESTONIAN_VORO	full	tEis	1
FINNISH	full	tEysi	1
KARELIAN	full	tEizi	1
VEPS	full	tEuzy	1
MEADOW_MARI	full	tiCy	1
UDMURT	full	tiraz	1
UDMURT	full	bides	1
INARI_SAAMI	full	tievos	1
INARI_SAAMI	full	tyevos	1
KILDIN_SAAMI	full	tivt	1
LULE_SAAMI	full	tievas	1
NORTH_SAAMI	full	dievo	1
SKOLT_SAAMI	full	tiudos	1
SOUTH_SAAMI	full	d3ev3s	1
ERZYA	full	peSkse	2
MOKSCHA_MORDWINISCH	full	pESksE	2
CSANGO	full	t3LLi	3
HUNGARIAN	full	tele	3
KHANTY	full	teliye	3
MANSI	full	tal3N	3
INGRIAN	full	rodnoi	4
NENETS	full	panta	5
SELKUP	full	tir3t3p3ly	6
SELKUP	full	muk3ltir3ly	7
KHANTY	full	teknak	8
ESTONIAN	new	us	1
ESTONIAN_2	new	us	1
ESTONIAN_3	new	us	1
FINNISH	new	uusi	1
INGRIAN	new	uz	1
KARELIAN	new	uzi	1
VEPS	new	uzy	1
TSCHEREMISSISCH_KOZMODEMJANSK	new	u	1
TSCHEREMISSISCH_URZUM	new	u	1
INARI_SAAMI	new	u8os	1
LULE_SAAMI	new	otos	1
NORTH_SAAMI	new	voros	1
NORTH_SAAMI	new	o8o	1
SKOLT_SAAMI	new	o8os	1
SOUTH_SAAMI	new	or3	1
HUNGARIAN	new	ij	1
ERZYA	new	od	2
MOKSCHA_MORDWINISCH	new	od	2
KILDIN_SAAMI	new	odt	2
KOMI_PERMYAK	new	vily	3
KOMI_PERMYAK	new	vi5	3
KOMI_ZYRIAN	new	v3L	3
KOMI_ZYRIAN	new	v3ly	3
UDMURT	new	vily	3
UDMURT	new	viL	3
KHANTY	new	yilup	4
MANSI	new	yilypyi	4
MANSI	new	yiLpyi	4
ESTONIAN_VORO	new	votsono	5
NENETS	new	yedey	6
SELKUP	new	Syent3	7
ESTONIAN	name	nimi	1
ESTONIAN_2	name	nimi	1
ESTONIAN_3	name	nimi	1
ESTONIAN_VORO	name	nimi	1
FINNISH	name	nimi	1
INGRIAN	name	imi	1
KARELIAN	name	nimi	1
VEPS	name	nimi	1
MEADOW_MARI	name	lim	1
TSCHEREMISSISCH_KOZMODEMJANSK	name	l3m	1
TSCHEREMISSISCH_URZUM	name	lim	1
ERZYA	name	lem	1
MOKSCHA_MORDWINISCH	name	lem	1
KOMI_PERMYAK	name	nim	1
KOMI_ZYRIAN	name	nim	1
UDMURT	name	nyim	1
UDMURT	name	5im	1
INARI_SAAMI	name	nomo	1
KILDIN_SAAMI	name	nem	1
LULE_SAAMI	name	nama	1
NORTH_SAAMI	name	nama	1
SKOLT_SAAMI	name	n3m	1
SOUTH_SAAMI	name	nom3	1
NENETS	name	nyum7	1
NENETS	name	5um7	1
SELKUP	name	nim	1
KHANTY	name	nem	1
MANSI	name	nam	1
CSANGO	name	n3w	2
HUNGARIAN	name	nev	2
