# Supplementary material for: A test of Generalized Bayesian dating: A new linguistic dating method
Source: PLoS One. 2020 Aug 12;15(8):e0236522. doi: 10.1371/journal.pone.0236522 (PMC7423060; doi:10.1371/journal.pone.0236522)
Supplement: S1 File — Python code for extracting data from ASJP word lists, cognate identification, and conversion to nexus files. Word lists annotated for cognacy for all families. Nexus files and MrBayes command files for all families. (ZIP) [file pone.0236522.s001.zip › S1 Supporting Information/Cognates/Mande.txt.svm.CRP.0.57.cognates]

doculect	concept	asjp	cogid
BISA	I	mo	1
BISA	I	mun	1
BOKO	I	ma	1
BOKOBARU	I	ma	1
BUSA_NIGERIA	I	ma	1
GURO	I	ma	1
ILLO_BUSA	I	ma	1
KYENGA	I	ma	1
MANN	I	ma	1
SHANGA	I	ma	1
SOUTHERN_SAMO	I	ma	1
TOURA	I	ma	1
WAN	I	miN	1
WAN	I	mina	1
WAN_2	I	mina	1
YAKOUBA	I	ma	1
YAURE	I	ma	1
BANKA	I	mu	1
DUUNGOMA	I	ma	1
LIGBI	I	mma	1
MANINKAKAN_EASTERN	I	m	1
SOUTHERN_BOBO_MADARE	I	mE	1
BENG	I	Na	2
BENG	I	No	2
BAMBARA	I	ne	2
BOLON	I	ne	2
BOZO_HAINYAHO	I	n	2
BOZO_JENAAMA	I	n	2
BOZO_TIEYAHO	I	n	2
JERI_KUO	I	na	2
KONO	I	n	2
KONYANKA_MANINKA	I	ne	2
KPELLE_GUINEA	I	5aN	2
KURANKO	I	n	2
LELE_GUINEA	I	n	2
MALINKE	I	n	2
MANDINKA	I	n	2
MANINKAKAN_EASTERN	I	n	2
MARKA	I	n	2
MENDE	I	5a	2
MIXIFORE	I	n	2
SANKARAN_MANINKA	I	n	2
SONINKE	I	n	2
SUSU	I	n	2
VAI	I	n	2
XAASONGAXANGO	I	n	2
YALUNKA	I	n	2
BANDI	I	ngi	3
LOMA_LIBERIA	I	ge	3
MENDE	I	ngi	3
MWAN	I	dE	4
BOKO	you	n	1
BOKOBARU	you	n	1
BUSA_NIGERIA	you	n	1
ILLO_BUSA	you	n	1
SOUTHERN_SAMO	you	3n	1
BOZO_TIEYAHO	you	an	1
SONINKE	you	an	1
GURO	you	i	2
MANN	you	i	2
MWAN	you	e	2
WAN_2	you	e	2
YAURE	you	i	2
BANDI	you	i	2
BARALAKAKAN	you	i	2
BODUGUKAKAN	you	i	2
BOZO_HAINYAHO	you	a	2
BOZO_JENAAMA	you	a	2
FINANGAKAN	you	i	2
FOLOKAKAN	you	i	2
GBELEBANKAKAN	you	i	2
JERI_KUO	you	i	2
JULA_DE_KONG	you	e	2
JULA_VEHICULAIRE	you	i	2
JULA_VEHICULAIRE	you	e	2
KANIKAKAN	you	i	2
KARANJANKAN	you	i	2
KONO	you	i	2
KONYANKA_MANINKA	you	e	2
KOROKAKAN	you	i	2
KOROKAN	you	e	2
KOYAGAKAN	you	i	2
KPELLE_GUINEA	you	e	2
KURANKO	you	i	2
LELE_GUINEA	you	i	2
LOMA_LIBERIA	you	e	2
MALINKE	you	i	2
MANDINKA	you	i	2
MANINKAKAN_EASTERN	you	i	2
MARKA	you	e	2
MAUKAKAN	you	i	2
NIGBIKAN	you	e	2
NOWOLOKAKAN	you	i	2
SAGAKAKAN	you	i	2
SANKARAN_MANINKA	you	i	2
SEEKU	you	a	2
SIAKAKAN	you	i	2
SIENKOKAKAN	you	i	2
SUSU	you	i	2
TENENGAKAN	you	i	2
TUDUGUKAKAN	you	e	2
VAI	you	i	2
VANDUGUKAKAN	you	e	2
WOJENEKAKAN	you	i	2
WORODUGUKAKAN	you	i	2
XAASONGAXANGO	you	i	2
YALUNKA	you	i	2
BISA	you	ibi	3
TOURA	you	ba	3
WAN	you	bila	3
YAKOUBA	you	ba	3
BANKA	you	wo	3
DUUNGOMA	you	va	3
KPELLE	you	ba	3
MENDE	you	bia	3
MENDE	you	bi	3
BENG	you	ka	4
BISA	you	iri	5
TOURA	you	ya	6
LIGBI	you	ama	7
BISA	we	wo	1
BOKO	we	wa	1
BOKOBARU	we	wa	1
KYENGA	we	wa	1
SHANGA	we	wa	1
SOUTHERN_SAMO	we	wo	1
SEEKU	we	wi	1
MANN	we	ko	2
TOURA	we	ko	2
TOURA	we	kwe	2
WAN	we	ka	2
WAN_2	we	ka	2
YAKOUBA	we	kwa	2
BOZO_HAINYAHO	we	ngi	2
BOZO_JENAAMA	we	ke	2
BOZO_TIEYAHO	we	ki	2
KPELLE	we	kua	2
KPELLE_GUINEA	we	ku	2
LOMA_LIBERIA	we	ge	2
SOUTHERN_BOBO_MADARE	we	ke	2
SOUTHERN_BOBO_MADARE	we	kie	2
YALUNKA	we	nxo	2
GURO	we	kv	3
YAURE	we	kv	3
BANKA	we	5E	4
DUUNGOMA	we	5iE	4
JERI_KUO	we	a	5
MANINKAKAN_EASTERN	we	a	5
MARKA	we	a	5
BANDI	we	mu	6
KONO	we	mo	6
KURANKO	we	ma	6
LELE_GUINEA	we	ma	6
LIGBI	we	amogo	6
MENDE	we	mua	6
MENDE	we	mu	6
MIXIFORE	we	mo	6
SUSU	we	muxu	6
VAI	we	mu	6
BENG	we	aNa	7
BENG	we	aNo	7
BAMBARA	we	anw	7
BAMBARA	we	anelu	7
MALINKE	we	an	7
SANKARAN_MANINKA	we	an	7
MWAN	we	o	8
SONINKE	we	o	8
MANDINKA	we	n	9
XAASONGAXANGO	we	n	9
BISA	we	oro	10
BENG	one	do	1
BOKO	one	do	1
BOKOBARU	one	do	1
BUSA_NIGERIA	one	do	1
GAGU	one	do	1
ILLO_BUSA	one	do	1
KYENGA	one	du	1
MANN	one	do	1
MWAN	one	do	1
SHANGA	one	do	1
TOURA	one	do	1
WAN	one	do	1
WAN_2	one	do	1
YAKOUBA	one	do	1
KONO	one	dondo	1
MARKA	one	Te	1
VAI	one	londo	1
KPELLE	one	taN	2
KPELLE	one	tono	2
KPELLE_GUINEA	one	taN	2
MENDE	one	ita	2
BISA	one	din	3
JERI_KUO	one	dien	3
LIGBI	one	dien	3
SAMO_MATYA	one	goro	4
SOUTHERN_SAMO	one	go	4
BAMBARA	one	kelen	4
BANDI	one	ngila	4
BARALAKAKAN	one	ke	4
BODUGUKAKAN	one	kele	4
BOLON	one	ke	4
BOZO_HAINYAHO	one	kEnE	4
BOZO_TIEYAHO	one	kuon	4
FINANGAKAN	one	kere	4
FOLOKAKAN	one	kele	4
GBELEBANKAKAN	one	kele	4
JULA_DE_KONG	one	kele	4
JULA_VEHICULAIRE	one	kele	4
KANIKAKAN	one	kre	4
KARANJANKAN	one	kere	4
KONYANKA_MANINKA	one	kele	4
KOROKAKAN	one	kye	4
KOROKAN	one	kele	4
KOYAGAKAN	one	kye	4
KURANKO	one	kele	4
LELE_GUINEA	one	kElEn	4
LOMA_LIBERIA	one	gila	4
MALINKE	one	kelen	4
MANDINKA	one	kiliN	4
MANINKAKAN_EASTERN	one	kiliN	4
MANINKAKAN_KITA	one	kilin	4
MAUKAKAN	one	keN	4
MENDE	one	yila	4
MIXIFORE	one	kelen	4
NIGBIKAN	one	kere	4
NOWOLOKAKAN	one	kele	4
SAGAKAKAN	one	kere	4
SANKARAN_MANINKA	one	kelen	4
SIAKAKAN	one	kegye	4
SIENKOKAKAN	one	kele	4
SOUTHERN_BOBO_MADARE	one	tala	4
SOUTHERN_BOBO_MADARE	one	tele	4
SUSU	one	keren	4
TENENGAKAN	one	kye	4
TUDUGUKAKAN	one	kele	4
VANDUGUKAKAN	one	kele	4
WOJENEKAKAN	one	kele	4
WORODUGUKAKAN	one	kye	4
XAASONGAXANGO	one	kiliN	4
YALUNKA	one	keden	4
BOZO_JENAAMA	one	sana	5
DUUNGOMA	one	soE	5
SEEKU	one	soen	5
SONINKE	one	fana	5
GURO	one	dv	6
BANKA	one	fiE	7
BENG	two	plaN	1
BISA	two	piya	1
BOKO	two	pla	1
BOKOBARU	two	pla	1
BUSA_NIGERIA	two	pla	1
GAGU	two	pEi	1
GURO	two	fie	1
ILLO_BUSA	two	pia	1
KYENGA	two	fia	1
MANN	two	pelE	1
MWAN	two	plE	1
SAMO_MATYA	two	pra	1
SHANGA	two	hwa	1
SOUTHERN_SAMO	two	pa	1
TOURA	two	pila	1
WAN	two	piloN	1
WAN_2	two	piloN	1
YAKOUBA	two	pla	1
YAURE	two	fli	1
BAMBARA	two	fila	1
BANDI	two	fele	1
BANKA	two	figi	1
BARALAKAKAN	two	fla	1
BODUGUKAKAN	two	fila	1
BOLON	two	fila	1
BOZO_HAINYAHO	two	fyenu	1
BOZO_JENAAMA	two	pende	1
BOZO_TIEYAHO	two	pende	1
DUUNGOMA	two	fi	1
FINANGAKAN	two	fla	1
FOLOKAKAN	two	fila	1
GBELEBANKAKAN	two	fila	1
JERI_KUO	two	fala	1
JULA_DE_KONG	two	fila	1
JULA_DE_KONG	two	fla	1
JULA_VEHICULAIRE	two	fla	1
KANIKAKAN	two	fla	1
KARANJANKAN	two	fla	1
KONO	two	fea	1
KONYANKA_MANINKA	two	fila	1
KOROKAKAN	two	fla	1
KOROKAN	two	fla	1
KOYAGAKAN	two	fla	1
KPELLE	two	fedo	1
KPELLE_GUINEA	two	hvile	1
KURANKO	two	fela	1
LELE_GUINEA	two	fEla	1
LIGBI	two	fala	1
LOMA_LIBERIA	two	fele	1
MALINKE	two	fila	1
MANDINKA	two	fula	1
MANINKAKAN_EASTERN	two	fula	1
MANINKAKAN_KITA	two	hula	1
MARKA	two	fla	1
MAUKAKAN	two	fya	1
MENDE	two	fele	1
MIXIFORE	two	fila	1
NIGBIKAN	two	fla	1
NOWOLOKAKAN	two	fila	1
SAGAKAKAN	two	fla	1
SANKARAN_MANINKA	two	fila	1
SEEKU	two	fi	1
SIAKAKAN	two	fla	1
SIENKOKAKAN	two	fila	1
SONINKE	two	filo	1
SOUTHERN_BOBO_MADARE	two	p3la	1
SUSU	two	firin	1
TENENGAKAN	two	fla	1
TUDUGUKAKAN	two	fila	1
VAI	two	fea	1
VANDUGUKAKAN	two	fila	1
WOJENEKAKAN	two	fla	1
WORODUGUKAKAN	two	fla	1
XAASONGAXANGO	two	fula	1
YALUNKA	two	fidin	1
BOKO	person	gbE	1
BOKOBARU	person	gbE	1
BUSA_NIGERIA	person	gbE	1
ILLO_BUSA	person	gbE	1
SHANGA	person	gwEE	1
GURO	person	mi	2
MANN	person	mi	2
MWAN	person	mE	2
SAMO_MATYA	person	mo	2
SOUTHERN_SAMO	person	min	2
WAN_2	person	mi	2
YAURE	person	mi	2
BAMBARA	person	mogo	2
BANKA	person	mowiri	2
BARALAKAKAN	person	mo	2
BODUGUKAKAN	person	moxo	2
BOLON	person	mugo	2
BOZO_HAINYAHO	person	5ini	2
BOZO_JENAAMA	person	5imi	2
BOZO_TIEYAHO	person	muo	2
DUUNGOMA	person	moEdi	2
FINANGAKAN	person	mo	2
FOLOKAKAN	person	mo	2
GBELEBANKAKAN	person	mo	2
JULA_DE_KONG	person	moro	2
JULA_VEHICULAIRE	person	mogo	2
KANIKAKAN	person	moxo	2
KARANJANKAN	person	mogo	2
KONO	person	mo	2
KONYANKA_MANINKA	person	mo	2
KOROKAKAN	person	mo	2
KOROKAN	person	moro	2
KOYAGAKAN	person	moro	2
KURANKO	person	mogo	2
LELE_GUINEA	person	mo	2
MALINKE	person	moya	2
MALINKE	person	adamaya	2
MANDINKA	person	mo	2
MANINKAKAN_EASTERN	person	moxo	2
MARKA	person	mo	2
MAUKAKAN	person	mo	2
MIXIFORE	person	mogo	2
NIGBIKAN	person	moro	2
NOWOLOKAKAN	person	moxo	2
SAGAKAKAN	person	moro	2
SANKARAN_MANINKA	person	mo	2
SEEKU	person	mo	2
SIAKAKAN	person	moxo	2
SIENKOKAKAN	person	moxo	2
SUSU	person	mixi	2
TENENGAKAN	person	mo	2
TUDUGUKAKAN	person	moxo	2
VAI	person	mo	2
VANDUGUKAKAN	person	mo7o	2
WOJENEKAKAN	person	mogo	2
WORODUGUKAKAN	person	moro	2
WORODUGUKAKAN	person	mo	2
XAASONGAXANGO	person	moxo	2
YALUNKA	person	mEqE	2
BENG	person	na	3
BANDI	person	nu	3
KPELLE	person	nu	3
KPELLE_GUINEA	person	nu	3
LOMA_LIBERIA	person	nu	3
BENG	person	alamadeN	4
KYENGA	person	guTe	5
SONINKE	person	sErE	6
SOUTHERN_BOBO_MADARE	person	son	7
BOKO	fish	kpo	1
BOKOBARU	fish	kpo	1
BUSA_NIGERIA	fish	kpo	1
GURO	fish	po	1
ILLO_BUSA	fish	kpo	1
MANN	fish	kpa	1
MWAN	fish	ka	1
WAN	fish	kpo	1
WAN_2	fish	kpo	1
YAURE	fish	po	1
SEEKU	fish	kwE	1
BENG	fish	ziN	2
BISA	fish	zo	2
GAGU	fish	zo	2
KYENGA	fish	zo	2
SHANGA	fish	zoo	2
SOUTHERN_SAMO	fish	zo	2
DUUNGOMA	fish	Zi	2
LOMA_LIBERIA	fish	fEzE	2
SOUTHERN_BOBO_MADARE	fish	zE	2
BOZO_HAINYAHO	fish	5oNo	3
BOZO_TIEYAHO	fish	5uon	3
YAKOUBA	fish	yu	4
BAMBARA	fish	jege	4
BANKA	fish	jidina	4
BARALAKAKAN	fish	yEXE	4
BODUGUKAKAN	fish	jEgE	4
BOLON	fish	yEgE	4
BOZO_JENAAMA	fish	yuo	4
FINANGAKAN	fish	yE	4
FINANGAKAN	fish	yExE	4
FOLOKAKAN	fish	jE	4
GBELEBANKAKAN	fish	jE	4
JERI_KUO	fish	yEgE	4
JULA_DE_KONG	fish	yigE	4
JULA_VEHICULAIRE	fish	jEgE	4
KANIKAKAN	fish	yEXE	4
KARANJANKAN	fish	yEgE	4
KONYANKA_MANINKA	fish	TE	4
KOROKAKAN	fish	yE	4
KOROKAKAN	fish	yExE	4
KOROKAN	fish	yEgE	4
KOYAGAKAN	fish	jEXE	4
KURANKO	fish	yEgE	4
LIGBI	fish	yigan	4
MALINKE	fish	je	4
MANINKAKAN_EASTERN	fish	yege	4
MANINKAKAN_EASTERN	fish	dyege	4
MANINKAKAN_KITA	fish	yEgE	4
MARKA	fish	yiE	4
MAUKAKAN	fish	yo	4
MAUKAKAN	fish	yE	4
MIXIFORE	fish	yege	4
NIGBIKAN	fish	yEgE	4
NOWOLOKAKAN	fish	jEgE	4
SAGAKAKAN	fish	yEXE	4
SANKARAN_MANINKA	fish	yE	4
SIAKAKAN	fish	yExE	4
SIENKOKAKAN	fish	jEgE	4
SONINKE	fish	5EXE	4
SUSU	fish	yExE	4
TENENGAKAN	fish	yiXE	4
TUDUGUKAKAN	fish	jEgE	4
VANDUGUKAKAN	fish	jE7E	4
WOJENEKAKAN	fish	jEgE	4
WORODUGUKAKAN	fish	jigE	4
WORODUGUKAKAN	fish	jEXE	4
XAASONGAXANGO	fish	5ege	4
YALUNKA	fish	jEqE	4
BANDI	fish	5E	5
KONO	fish	5E	5
KPELLE	fish	5E	5
LELE_GUINEA	fish	5E	5
MANDINKA	fish	5e	5
MENDE	fish	5a	5
VAI	fish	5iE	5
TOURA	fish	ve	6
KPELLE_GUINEA	fish	hoNole	7
BISA	dog	gi	1
BOKO	dog	gbE	1
BOKOBARU	dog	gbE	1
BUSA_NIGERIA	dog	gbE	1
GURO	dog	bEnE	1
ILLO_BUSA	dog	gbE	1
KYENGA	dog	gbE	1
MANN	dog	gba	1
MWAN	dog	gba	1
SHANGA	dog	gE	1
SOUTHERN_SAMO	dog	ge	1
TOURA	dog	gba	1
WAN	dog	gbala	1
WAN_2	dog	gbanE	1
YAKOUBA	dog	gba	1
SOUTHERN_BOBO_MADARE	dog	gbEge	1
GAGU	dog	kpukpo	2
GAGU	dog	kpuo	2
BANKA	dog	via	3
DUUNGOMA	dog	vie	3
YAURE	dog	plE	4
BARALAKAKAN	dog	wunu	4
BODUGUKAKAN	dog	wulu	4
BOLON	dog	wuru	4
BOZO_HAINYAHO	dog	munu	4
BOZO_TIEYAHO	dog	gun	4
FINANGAKAN	dog	wunu	4
FOLOKAKAN	dog	wulu	4
GBELEBANKAKAN	dog	wulu	4
JERI_KUO	dog	wulu	4
JULA_DE_KONG	dog	wuru	4
JULA_VEHICULAIRE	dog	wulu	4
KANIKAKAN	dog	wru	4
KARANJANKAN	dog	wuru	4
KONO	dog	wu	4
KONYANKA_MANINKA	dog	wulu	4
KOROKAKAN	dog	wu	4
KOROKAN	dog	wuru	4
KOYAGAKAN	dog	wuru	4
KURANKO	dog	wulu	4
LELE_GUINEA	dog	wulu	4
MALINKE	dog	wulu	4
MANDINKA	dog	wulu	4
MANINKAKAN_EASTERN	dog	ulu	4
MANINKAKAN_KITA	dog	wulu	4
MARKA	dog	wuru	4
MAUKAKAN	dog	wu	4
MAUKAKAN	dog	Nuni	4
MIXIFORE	dog	wulu	4
NIGBIKAN	dog	wuru	4
NOWOLOKAKAN	dog	wulu	4
SAGAKAKAN	dog	wuru	4
SANKARAN_MANINKA	dog	wulu	4
SIAKAKAN	dog	wuru	4
SIENKOKAKAN	dog	wuru	4
SONINKE	dog	wulE	4
TENENGAKAN	dog	wu	4
TUDUGUKAKAN	dog	wulu	4
VAI	dog	wu	4
VANDUGUKAKAN	dog	wulu	4
WOJENEKAKAN	dog	wuru	4
WOJENEKAKAN	dog	wulu	4
WORODUGUKAKAN	dog	wu	4
XAASONGAXANGO	dog	wulu	4
BENG	dog	jeN	5
SAMO_MATYA	dog	jire	5
BANDI	dog	ngila	5
KPELLE	dog	x3la	5
KPELLE_GUINEA	dog	yile	5
LOMA_LIBERIA	dog	gile	5
MENDE	dog	ngila	5
SEEKU	dog	dyige	5
SUSU	dog	bare	6
YALUNKA	dog	bare	6
BOZO_JENAAMA	dog	koNgoro	7
LIGBI	dog	dosian	8
BOKO	louse	gai	1
BOKOBARU	louse	gai	1
BUSA_NIGERIA	louse	sa	2
ILLO_BUSA	louse	sa	2
KYENGA	louse	sili	2
SHANGA	louse	se	2
GURO	louse	wei	3
MANN	louse	wE	3
WAN_2	louse	weN	3
YAURE	louse	we	3
BOZO_HAINYAHO	louse	hamu	4
BOZO_JENAAMA	louse	somo	4
BOZO_TIEYAHO	louse	xomo	4
KPELLE	louse	xau	4
GAGU	louse	gba	5
MWAN	louse	klagba	5
BANDI	louse	kalaba	5
JERI_KUO	louse	karangba	5
KURANKO	louse	karangba	5
LELE_GUINEA	louse	kaingba	5
LOMA_LIBERIA	louse	kalaba	5
MALINKE	louse	karaNba	5
MANDINKA	louse	karanka	5
MANINKAKAN_KITA	louse	karaNa	5
SANKARAN_MANINKA	louse	karangba	5
SUSU	louse	karangbE	5
XAASONGAXANGO	louse	xaranxa	5
YALUNKA	louse	garanga	5
MALINKE	louse	5imin	6
MANINKAKAN_EASTERN	louse	5amu	6
MARKA	louse	5ami	6
SANKARAN_MANINKA	louse	5o	6
VAI	louse	5a	6
KONO	louse	5anga	7
MIXIFORE	louse	5anga	7
BANKA	louse	fina	8
DUUNGOMA	louse	fifi	8
BENG	louse	tete	9
BENG	louse	yida	10
SAMO_MATYA	louse	kokwErE	11
KPELLE_GUINEA	louse	yow	12
BOKO	tree	li	1
BOKOBARU	tree	li	1
BUSA_NIGERIA	tree	li	1
ILLO_BUSA	tree	li	1
YAKOUBA	tree	lu	1
SAMO_MATYA	tree	da	2
SOUTHERN_SAMO	tree	da	2
BENG	tree	yiri	3
GURO	tree	yili	3
MANN	tree	yili	3
MWAN	tree	yli	3
TOURA	tree	yili	3
WAN	tree	yra	3
WAN_2	tree	ylE	3
YAURE	tree	yiba	3
BAMBARA	tree	jiri	3
BAMBARA	tree	yiri	3
BARALAKAKAN	tree	yiri	3
BODUGUKAKAN	tree	yiri	3
BOLON	tree	yiri	3
BOZO_HAINYAHO	tree	jiri	3
BOZO_JENAAMA	tree	jugu	3
BOZO_TIEYAHO	tree	jiri	3
FINANGAKAN	tree	yi	3
FINANGAKAN	tree	yiri	3
FOLOKAKAN	tree	yiri	3
GBELEBANKAKAN	tree	yiri	3
JULA_DE_KONG	tree	yirisu	3
JULA_VEHICULAIRE	tree	yirisu	3
KANIKAKAN	tree	yiri	3
KARANJANKAN	tree	yiri	3
KONYANKA_MANINKA	tree	Tiri	3
KOROKAKAN	tree	yi	3
KOROKAN	tree	yiri	3
KOYAGAKAN	tree	yiri	3
MALINKE	tree	yiri	3
MANDINKA	tree	yiri	3
MANINKAKAN_EASTERN	tree	iri	3
MANINKAKAN_EASTERN	tree	dyiri	3
MANINKAKAN_KITA	tree	yiri	3
MARKA	tree	yi	3
MAUKAKAN	tree	yili	3
NIGBIKAN	tree	yiri	3
NOWOLOKAKAN	tree	yiri	3
SAGAKAKAN	tree	yiri	3
SANKARAN_MANINKA	tree	yiri	3
SIAKAKAN	tree	yiri	3
SIENKOKAKAN	tree	jiri	3
SONINKE	tree	yitE	3
TENENGAKAN	tree	yi	3
TUDUGUKAKAN	tree	jiri	3
VANDUGUKAKAN	tree	yiri	3
WOJENEKAKAN	tree	yiri	3
WORODUGUKAKAN	tree	gyi	3
WORODUGUKAKAN	tree	yi	3
XAASONGAXANGO	tree	yiri	3
BANDI	tree	ngulu	4
KPELLE_GUINEA	tree	ulu	4
LOMA_LIBERIA	tree	gulu	4
MENDE	tree	ngulu	4
BISA	tree	go	5
KYENGA	tree	ako	5
SHANGA	tree	agu	5
DUUNGOMA	tree	gohu	5
JERI_KUO	tree	gba	5
KONO	tree	ko	5
KURANKO	tree	ko	5
LELE_GUINEA	tree	ko	5
LIGBI	tree	gua	5
MIXIFORE	tree	logo	5
SEEKU	tree	go	5
VAI	tree	koN	5
KPELLE	tree	wuru	6
SUSU	tree	wuri	6
YALUNKA	tree	wuri	6
GAGU	tree	yukwi	7
BANKA	tree	gwokura	8
SOUTHERN_BOBO_MADARE	tree	sonon	9
SAMO_MATYA	leaf	dalu	1
SHANGA	leaf	dako	1
SOUTHERN_SAMO	leaf	dalu	1
BANDI	leaf	ndaxa	1
BOZO_JENAAMA	leaf	duo	1
LOMA_LIBERIA	leaf	da	1
SONINKE	leaf	yitidarE	1
SONINKE	leaf	darE	1
SOUTHERN_BOBO_MADARE	leaf	dazugo	1
BENG	leaf	lana	2
BOKO	leaf	la	2
BOKOBARU	leaf	la	2
BUSA_NIGERIA	leaf	la	2
GURO	leaf	la	2
ILLO_BUSA	leaf	la	2
KYENGA	leaf	lala	2
MANN	leaf	lE	2
MWAN	leaf	la	2
WAN_2	leaf	laN	2
YAURE	leaf	la	2
BOZO_HAINYAHO	leaf	lala	2
BOZO_TIEYAHO	leaf	lElE	2
JERI_KUO	leaf	TaN	2
KPELLE	leaf	la	2
KPELLE_GUINEA	leaf	la	2
MARKA	leaf	pla	2
BAMBARA	leaf	fura	3
BANKA	leaf	fla	3
BARALAKAKAN	leaf	flaburu	3
BODUGUKAKAN	leaf	filabulu	3
FINANGAKAN	leaf	flaburu	3
FOLOKAKAN	leaf	flabru	3
GBELEBANKAKAN	leaf	flabru	3
JULA_DE_KONG	leaf	filaburu	3
JULA_VEHICULAIRE	leaf	flaburu	3
KANIKAKAN	leaf	flabru	3
KARANJANKAN	leaf	flaburu	3
KONYANKA_MANINKA	leaf	flaburu	3
KOROKAKAN	leaf	feabu	3
KOROKAN	leaf	flaburu	3
KOYAGAKAN	leaf	fraburu	3
MALINKE	leaf	fida	3
MALINKE	leaf	bulu	3
MAUKAKAN	leaf	fyabu	3
NIGBIKAN	leaf	flaburu	3
NOWOLOKAKAN	leaf	flaburu	3
SAGAKAKAN	leaf	farabulu	3
SANKARAN_MANINKA	leaf	gbolo	3
SIAKAKAN	leaf	flabulu	3
SIENKOKAKAN	leaf	flaburu	3
SUSU	leaf	buraxE	3
TENENGAKAN	leaf	flabu	3
TUDUGUKAKAN	leaf	flaburu	3
VANDUGUKAKAN	leaf	flaburu	3
WOJENEKAKAN	leaf	flaburu	3
WORODUGUKAKAN	leaf	feabu	3
XAASONGAXANGO	leaf	fita	3
YALUNKA	leaf	buruqE	3
KONO	leaf	yanba	4
KURANKO	leaf	yanba	4
LELE_GUINEA	leaf	yanba	4
MANDINKA	leaf	janba	4
MIXIFORE	leaf	yanba	4
VAI	leaf	janba	4
DUUNGOMA	leaf	Tira	5
SEEKU	leaf	tiri	5
BISA	skin	ki	1
MANN	skin	ki	1
SOUTHERN_SAMO	skin	ki	1
TOURA	skin	kwi	1
YAKOUBA	skin	kwi	1
KYENGA	skin	sE	2
SHANGA	skin	se	2
BOKO	skin	ba	3
BOKOBARU	skin	bara	3
BUSA_NIGERIA	skin	bara	3
GAGU	skin	loE	3
GURO	skin	kolE	3
ILLO_BUSA	skin	ba	3
MWAN	skin	flE	3
WAN	skin	kla	3
WAN_2	skin	klE	3
YAURE	skin	kolE	3
BAMBARA	skin	wolo	3
BAMBARA	skin	golo	3
BANDI	skin	kolo	3
BARALAKAKAN	skin	gboro	3
BODUGUKAKAN	skin	gbolo	3
BOLON	skin	wo	3
BOZO_HAINYAHO	skin	koro	3
BOZO_JENAAMA	skin	koro	3
BOZO_TIEYAHO	skin	koron	3
FINANGAKAN	skin	gboro	3
FOLOKAKAN	skin	gbolo	3
GBELEBANKAKAN	skin	gbolo	3
JERI_KUO	skin	kpuru	3
JULA_DE_KONG	skin	gbolo	3
JULA_VEHICULAIRE	skin	gbolo	3
KANIKAKAN	skin	gbolo	3
KARANJANKAN	skin	gbolo	3
KONO	skin	gbo	3
KONYANKA_MANINKA	skin	golo	3
KONYANKA_MANINKA	skin	gbolo	3
KOROKAKAN	skin	gbo	3
KOROKAN	skin	gbolo	3
KOYAGAKAN	skin	gbolo	3
KPELLE	skin	kolo	3
KPELLE_GUINEA	skin	kolo	3
KURANKO	skin	gbolo	3
LELE_GUINEA	skin	kpolE	3
LIGBI	skin	kpodo	3
LOMA_LIBERIA	skin	kolo	3
MALINKE	skin	gbolo	3
MANDINKA	skin	kulu	3
MANINKAKAN_EASTERN	skin	gulu	3
MANINKAKAN_KITA	skin	gulu	3
MARKA	skin	go	3
MAUKAKAN	skin	gbo	3
MENDE	skin	kolo	3
MIXIFORE	skin	bolo	3
NIGBIKAN	skin	gbolo	3
NOWOLOKAKAN	skin	gbolo	3
SAGAKAKAN	skin	gbolo	3
SANKARAN_MANINKA	skin	fari	3
SIAKAKAN	skin	gbolo	3
SIENKOKAKAN	skin	gbolo	3
SONINKE	skin	fatE	3
SOUTHERN_BOBO_MADARE	skin	kon	3
SUSU	skin	kiri	3
TENENGAKAN	skin	gbo	3
TUDUGUKAKAN	skin	gbolo	3
VAI	skin	kpo	3
VANDUGUKAKAN	skin	gbolo	3
WOJENEKAKAN	skin	gbolo	3
WORODUGUKAKAN	skin	gbo	3
XAASONGAXANGO	skin	gulu	3
YALUNKA	skin	kiri	3
BANKA	skin	tuna	4
DUUNGOMA	skin	tuno	4
SEEKU	skin	tsun	4
BENG	skin	Ti	5
SAMO_MATYA	skin	mEku	6
BOKOBARU	blood	aru	1
BUSA_NIGERIA	blood	aru	1
GURO	blood	yE	2
MWAN	blood	yE	2
TOURA	blood	yua	2
WAN_2	blood	yEmi	2
YAURE	blood	yE	2
BOLON	blood	yu	2
FINANGAKAN	blood	ye	2
KOROKAKAN	blood	ye	2
MARKA	blood	yuru	2
MAUKAKAN	blood	ye	2
TENENGAKAN	blood	ye	2
KYENGA	blood	ame	3
SHANGA	blood	ame	3
WAN	blood	yami	3
BANDI	blood	Nawo	3
KPELLE	blood	5a	3
KPELLE_GUINEA	blood	5ama	3
LOMA_LIBERIA	blood	Nama	3
MENDE	blood	Nama	3
BISA	blood	ma	4
SAMO_MATYA	blood	muya	4
SOUTHERN_SAMO	blood	ma	4
BANKA	blood	mila	4
BAMBARA	blood	joli	5
BARALAKAKAN	blood	je	5
BODUGUKAKAN	blood	jeli	5
BOZO_HAINYAHO	blood	jeri	5
BOZO_JENAAMA	blood	jolo	5
BOZO_TIEYAHO	blood	jolo	5
FOLOKAKAN	blood	jeli	5
GBELEBANKAKAN	blood	jeli	5
JULA_DE_KONG	blood	jori	5
JULA_VEHICULAIRE	blood	joli	5
KONYANKA_MANINKA	blood	TEli	5
KOROKAN	blood	jue	5
KURANKO	blood	yele	5
LELE_GUINEA	blood	jili	5
MALINKE	blood	jeli	5
MANDINKA	blood	yele	5
MANINKAKAN_EASTERN	blood	dyoli	5
MANINKAKAN_KITA	blood	joli	5
SANKARAN_MANINKA	blood	yeli	5
SIENKOKAKAN	blood	jeri	5
SUSU	blood	wuli	5
TUDUGUKAKAN	blood	joli	5
WOJENEKAKAN	blood	jeri	5
XAASONGAXANGO	blood	jelu	5
YALUNKA	blood	wuli	5
MANN	blood	bai	6
YAKOUBA	blood	fai	6
KANIKAKAN	blood	basi	6
KARANJANKAN	blood	biSi	6
KOROKAN	blood	basi	6
KOYAGAKAN	blood	basi	6
MIXIFORE	blood	base	6
NIGBIKAN	blood	basi	6
NOWOLOKAKAN	blood	biSi	6
SAGAKAKAN	blood	basi	6
SIAKAKAN	blood	basi	6
SONINKE	blood	farE	6
VANDUGUKAKAN	blood	baSi	6
WORODUGUKAKAN	blood	basi	6
BENG	blood	waN	7
GAGU	blood	wo	7
KONO	blood	wi	7
VAI	blood	woi	7
DUUNGOMA	blood	timi	8
LIGBI	blood	5ini	9
SOUTHERN_BOBO_MADARE	blood	to	10
BOKO	bone	wa	1
BOKOBARU	bone	wa	1
BUSA_NIGERIA	bone	wa	1
GAGU	bone	gbu	1
ILLO_BUSA	bone	wa	1
SHANGA	bone	awE	1
SOUTHERN_SAMO	bone	wE	1
TOURA	bone	dowa	1
BANKA	bone	kwoa	1
BOZO_HAINYAHO	bone	hwo	1
BOZO_JENAAMA	bone	kwo	1
DUUNGOMA	bone	kwo	1
KOROKAKAN	bone	kwo	1
WORODUGUKAKAN	bone	kwo	1
BENG	bone	wele	2
KYENGA	bone	yElE	2
MANN	bone	wElE	2
MWAN	bone	bElE	2
SAMO_MATYA	bone	yErE	2
YAURE	bone	wElE	2
GURO	bone	wolE	3
WAN	bone	koNglo	3
WAN_2	bone	oN	3
YAKOUBA	bone	ga	3
BAMBARA	bone	kolo	3
BANDI	bone	kalE	3
BARALAKAKAN	bone	koro	3
BARALAKAKAN	bone	kro	3
BODUGUKAKAN	bone	kolo	3
BOLON	bone	ko	3
BOZO_TIEYAHO	bone	xon	3
FINANGAKAN	bone	koroku	3
FOLOKAKAN	bone	kolo	3
GBELEBANKAKAN	bone	kolo	3
JULA_DE_KONG	bone	koro	3
JULA_VEHICULAIRE	bone	kolo	3
KANIKAKAN	bone	koro	3
KARANJANKAN	bone	koroku	3
KONO	bone	ku	3
KONYANKA_MANINKA	bone	koro	3
KOROKAN	bone	koro	3
KOYAGAKAN	bone	koro	3
KPELLE	bone	kau	3
KPELLE_GUINEA	bone	kow	3
KURANKO	bone	kono	3
LELE_GUINEA	bone	kolo	3
LOMA_LIBERIA	bone	kai	3
MALINKE	bone	kolo	3
MANDINKA	bone	kulu	3
MANINKAKAN_EASTERN	bone	kulu	3
MANINKAKAN_EASTERN	bone	kuru	3
MANINKAKAN_KITA	bone	kulu	3
MARKA	bone	kuru	3
MAUKAKAN	bone	ko	3
MENDE	bone	kala	3
MIXIFORE	bone	kolo	3
NIGBIKAN	bone	koro	3
NOWOLOKAKAN	bone	koloku	3
SAGAKAKAN	bone	koro	3
SANKARAN_MANINKA	bone	kolo	3
SEEKU	bone	ko	3
SIAKAKAN	bone	koro	3
SIENKOKAKAN	bone	koloku	3
SONINKE	bone	XotE	3
SOUTHERN_BOBO_MADARE	bone	wonon	3
SUSU	bone	xori	3
TENENGAKAN	bone	kogu	3
TUDUGUKAKAN	bone	koloku	3
VAI	bone	ku	3
VANDUGUKAKAN	bone	kolo	3
WOJENEKAKAN	bone	koro	3
XAASONGAXANGO	bone	xulu	3
YALUNKA	bone	qori	3
BISA	bone	ya	4
LIGBI	bone	ligen	5
MWAN	horn	mlE	1
WAN_2	horn	mlEN	1
KPELLE	horn	m3la	1
BARALAKAKAN	horn	kere	2
BARALAKAKAN	horn	kre	2
BODUGUKAKAN	horn	kere	2
FINANGAKAN	horn	ke	2
FOLOKAKAN	horn	kre	2
GBELEBANKAKAN	horn	kre	2
JULA_VEHICULAIRE	horn	kere	2
KANIKAKAN	horn	gere	2
KARANJANKAN	horn	kere	2
KOROKAKAN	horn	gye	2
KOYAGAKAN	horn	gere	2
KOYAGAKAN	horn	gre	2
KURANKO	horn	kiri	2
MALINKE	horn	kere	2
MANINKAKAN_EASTERN	horn	gere	2
MAUKAKAN	horn	ge	2
NIGBIKAN	horn	gere	2
NOWOLOKAKAN	horn	kere	2
SAGAKAKAN	horn	gere	2
SANKARAN_MANINKA	horn	kere	2
SIENKOKAKAN	horn	kre	2
SUSU	horn	feri	2
TENENGAKAN	horn	gre	2
TUDUGUKAKAN	horn	kere	2
WOJENEKAKAN	horn	kere	2
WORODUGUKAKAN	horn	gye	2
WORODUGUKAKAN	horn	gE	2
YALUNKA	horn	feri	2
GAGU	horn	bi	3
GURO	horn	bei	3
MANN	horn	be	3
SAMO_MATYA	horn	blE	3
SHANGA	horn	bEE	3
SOUTHERN_SAMO	horn	bE	3
YAURE	horn	bei	3
BOLON	horn	biE	3
DUUNGOMA	horn	bi	3
JULA_VEHICULAIRE	horn	biyE	3
KOROKAN	horn	byE	3
SAGAKAKAN	horn	byE	3
SEEKU	horn	bi	3
SIAKAKAN	horn	byE	3
WORODUGUKAKAN	horn	byE	3
BOKOBARU	horn	koba	4
KYENGA	horn	kaho	4
JULA_DE_KONG	horn	gba	4
NIGBIKAN	horn	gba	4
BENG	horn	beN	5
BOKO	horn	bEna	5
BUSA_NIGERIA	horn	bEnE	5
ILLO_BUSA	horn	bEna	5
BANKA	horn	via	5
BOZO_JENAAMA	horn	buon	5
BOZO_TIEYAHO	horn	bolon	5
KONO	horn	bena	5
KPELLE_GUINEA	horn	mine	5
LELE_GUINEA	horn	bi5a	5
LOMA_LIBERIA	horn	mEna	5
MANDINKA	horn	bina	5
MIXIFORE	horn	bina	5
SONINKE	horn	bEnE	5
SOUTHERN_BOBO_MADARE	horn	ben	5
VAI	horn	bina	5
XAASONGAXANGO	horn	bi5a	5
BOZO_HAINYAHO	horn	homo	6
VANDUGUKAKAN	horn	nyEkolo	7
BOKO	ear	swa	1
BOKOBARU	ear	swa	1
BUSA_NIGERIA	ear	sa	1
ILLO_BUSA	ear	swa	1
BENG	ear	tro	2
BISA	ear	tor	2
GAGU	ear	to	2
GURO	ear	tonE	2
KYENGA	ear	tono	2
MANN	ear	to	2
MWAN	ear	tro	2
SAMO_MATYA	ear	toro	2
SHANGA	ear	tola	2
SOUTHERN_SAMO	ear	to	2
TOURA	ear	tolo	2
YAKOUBA	ear	to	2
YAURE	ear	torE	2
BANKA	ear	tola	2
BARALAKAKAN	ear	toro	2
BARALAKAKAN	ear	tro	2
BODUGUKAKAN	ear	tolo	2
BOLON	ear	to	2
BOZO_HAINYAHO	ear	tala	2
BOZO_JENAAMA	ear	two	2
BOZO_TIEYAHO	ear	tElE	2
DUUNGOMA	ear	to	2
FINANGAKAN	ear	tofea	2
FOLOKAKAN	ear	tolo	2
GBELEBANKAKAN	ear	tolo	2
JERI_KUO	ear	tulu	2
JULA_DE_KONG	ear	toro	2
JULA_VEHICULAIRE	ear	tlo	2
KANIKAKAN	ear	tro	2
KARANJANKAN	ear	toro	2
KONO	ear	to	2
KONYANKA_MANINKA	ear	toro	2
KOROKAKAN	ear	tuo	2
KOROKAKAN	ear	to	2
KOROKAN	ear	toro	2
KOYAGAKAN	ear	toro	2
KURANKO	ear	tolo	2
LELE_GUINEA	ear	tolo	2
LIGBI	ear	tolo	2
MALINKE	ear	tolo	2
MANDINKA	ear	tulu	2
MANINKAKAN_EASTERN	ear	tulu	2
MANINKAKAN_KITA	ear	tulu	2
MARKA	ear	to	2
MAUKAKAN	ear	to	2
MIXIFORE	ear	tolo	2
NIGBIKAN	ear	toro	2
NOWOLOKAKAN	ear	tolo	2
SAGAKAKAN	ear	toro	2
SANKARAN_MANINKA	ear	tolo	2
SEEKU	ear	to	2
SIAKAKAN	ear	toro	2
SIENKOKAKAN	ear	toro	2
SONINKE	ear	toro	2
SOUTHERN_BOBO_MADARE	ear	turu	2
SUSU	ear	tuli	2
TENENGAKAN	ear	to	2
TUDUGUKAKAN	ear	tolo	2
VAI	ear	to	2
VANDUGUKAKAN	ear	tolo	2
WOJENEKAKAN	ear	toro	2
WORODUGUKAKAN	ear	tuo	2
WORODUGUKAKAN	ear	two	2
XAASONGAXANGO	ear	tulu	2
YALUNKA	ear	tuli	2
WAN	ear	pannaN	3
WAN_2	ear	pEN	3
KPELLE	ear	w3l3	4
KPELLE_GUINEA	ear	w3li	4
BANDI	ear	ngoli	5
LOMA_LIBERIA	ear	gui	5
MENDE	ear	ngoli	5
BENG	ear	ma	6
BOKO	eye	wE	1
BOKOBARU	eye	wE	1
BUSA_NIGERIA	eye	wE	1
GAGU	eye	wa	1
ILLO_BUSA	eye	wE	1
KYENGA	eye	wElE	1
SHANGA	eye	wiyE	1
BENG	eye	Ta	2
BENG	eye	yowle	2
BISA	eye	miya	2
GURO	eye	yiE	2
MANN	eye	yiE	2
MWAN	eye	yrE	2
SAMO_MATYA	eye	yi	2
SOUTHERN_SAMO	eye	yi	2
TOURA	eye	ya	2
YAKOUBA	eye	ya	2
YAURE	eye	yuE	2
BOLON	eye	ya	2
KONO	eye	ya	2
KONYANKA_MANINKA	eye	nya	2
KURANKO	eye	ya	2
LELE_GUINEA	eye	ya	2
SEEKU	eye	dyuni	2
SONINKE	eye	yaXE	2
SUSU	eye	ya	2
VAI	eye	ja	2
YALUNKA	eye	ja	2
BAMBARA	eye	5e	3
BANKA	eye	jadina	3
BARALAKAKAN	eye	5a	3
BARALAKAKAN	eye	5akisE	3
BODUGUKAKAN	eye	5a	3
BOZO_HAINYAHO	eye	5a5a	3
BOZO_JENAAMA	eye	5o	3
BOZO_TIEYAHO	eye	5a	3
DUUNGOMA	eye	jadi	3
FINANGAKAN	eye	5aye	3
FOLOKAKAN	eye	5a	3
GBELEBANKAKAN	eye	5ade	3
JERI_KUO	eye	5adi	3
JULA_DE_KONG	eye	5ade	3
JULA_VEHICULAIRE	eye	5E	3
KANIKAKAN	eye	5ade	3
KARANJANKAN	eye	5a	3
KOROKAKAN	eye	5a	3
KOROKAN	eye	5ade	3
KOYAGAKAN	eye	5ade	3
KPELLE_GUINEA	eye	5e	3
LIGBI	eye	Nade	3
MALINKE	eye	5a	3
MANDINKA	eye	5a	3
MANINKAKAN_EASTERN	eye	5a	3
MANINKAKAN_EASTERN	eye	5e	3
MANINKAKAN_KITA	eye	5a	3
MARKA	eye	5a	3
MAUKAKAN	eye	5adye	3
MIXIFORE	eye	5a	3
NIGBIKAN	eye	5ade	3
NOWOLOKAKAN	eye	5a	3
SAGAKAKAN	eye	5ade	3
SANKARAN_MANINKA	eye	5a	3
SIAKAKAN	eye	5ade	3
SIENKOKAKAN	eye	5a	3
SOUTHERN_BOBO_MADARE	eye	5inon	3
TENENGAKAN	eye	5ade	3
TUDUGUKAKAN	eye	nEde	3
VANDUGUKAKAN	eye	5a	3
WOJENEKAKAN	eye	5a	3
WORODUGUKAKAN	eye	5ade	3
XAASONGAXANGO	eye	5a	3
BANDI	eye	ngahu	4
KPELLE	eye	Neigau	4
LOMA_LIBERIA	eye	gazu	4
MENDE	eye	ngama	4
WAN	eye	loN	5
WAN_2	eye	lE	5
BISA	eye	mim	6
BOKOBARU	nose	yi	1
BUSA_NIGERIA	nose	yi	1
GAGU	nose	yi	1
GURO	nose	yE	1
MANN	nose	yu	1
MWAN	nose	yi	1
TOURA	nose	yu	1
WAN	nose	ya	1
WAN_2	nose	yE	1
YAKOUBA	nose	yu	1
YAURE	nose	yEbo	1
BOLON	nose	yu	1
BENG	nose	5e	2
BISA	nose	min	2
BISA	nose	minya	2
BOKO	nose	ni	2
ILLO_BUSA	nose	ni	2
SAMO_MATYA	nose	5e	2
SAMO_MATYA	nose	5ine	2
SOUTHERN_SAMO	nose	5E	2
BAMBARA	nose	nun	2
BARALAKAKAN	nose	nu	2
BODUGUKAKAN	nose	nu	2
BOZO_HAINYAHO	nose	munu	2
BOZO_JENAAMA	nose	mu	2
BOZO_TIEYAHO	nose	mun	2
FINANGAKAN	nose	nuNmEa	2
FOLOKAKAN	nose	nu	2
GBELEBANKAKAN	nose	nu	2
GBELEBANKAKAN	nose	nubra	2
JULA_DE_KONG	nose	nu	2
JULA_VEHICULAIRE	nose	nu	2
KANIKAKAN	nose	nu	2
KARANJANKAN	nose	nu	2
KONYANKA_MANINKA	nose	nun	2
KOROKAKAN	nose	nu	2
KOROKAN	nose	nu	2
KOYAGAKAN	nose	nu	2
MALINKE	nose	nun	2
MANDINKA	nose	nuN	2
MANINKAKAN_EASTERN	nose	nuN	2
MANINKAKAN_KITA	nose	nun	2
MARKA	nose	nu	2
MAUKAKAN	nose	nuN	2
NIGBIKAN	nose	nu	2
NIGBIKAN	nose	nugba	2
NOWOLOKAKAN	nose	nu	2
SAGAKAKAN	nose	nu	2
SANKARAN_MANINKA	nose	nun	2
SEEKU	nose	bunu	2
SIAKAKAN	nose	nu	2
SIENKOKAKAN	nose	nu	2
SONINKE	nose	nuXunE	2
SOUTHERN_BOBO_MADARE	nose	bin	2
SUSU	nose	5wE	2
TENENGAKAN	nose	nu	2
TUDUGUKAKAN	nose	nu	2
VANDUGUKAKAN	nose	nu	2
VANDUGUKAKAN	nose	nugala	2
WOJENEKAKAN	nose	nu	2
WORODUGUKAKAN	nose	nu	2
XAASONGAXANGO	nose	nuN	2
YALUNKA	nose	5wE	2
KONO	nose	su	3
KPELLE	nose	Sua	3
KURANKO	nose	su	3
LELE_GUINEA	nose	su	3
LIGBI	nose	sun	3
MIXIFORE	nose	sun	3
VAI	nose	suN	3
BANDI	nose	sokpa	4
KPELLE_GUINEA	nose	hugo	4
LOMA_LIBERIA	nose	sokpa	4
MENDE	nose	hokpa	4
BANKA	nose	xwaN	5
DUUNGOMA	nose	xwodi	5
BENG	nose	gwiNsi	6
BENG	tooth	so	1
BISA	tooth	so	1
BOKO	tooth	swa	1
BOKOBARU	tooth	swa	1
BUSA_NIGERIA	tooth	saka	1
GAGU	tooth	sE	1
GURO	tooth	so	1
ILLO_BUSA	tooth	saka	1
KYENGA	tooth	so	1
MANN	tooth	so	1
MWAN	tooth	svE	1
SAMO_MATYA	tooth	sonE	1
SHANGA	tooth	soo	1
SOUTHERN_SAMO	tooth	so	1
TOURA	tooth	so	1
WAN	tooth	soN	1
YAKOUBA	tooth	so	1
YAURE	tooth	so	1
KPELLE	tooth	dj3N	1
SEEKU	tooth	cen	1
BAMBARA	tooth	5in	2
BANKA	tooth	5ina	2
BARALAKAKAN	tooth	5i	2
BODUGUKAKAN	tooth	5i	2
BOLON	tooth	yi	2
BOZO_HAINYAHO	tooth	5i5o	2
BOZO_JENAAMA	tooth	5i	2
BOZO_TIEYAHO	tooth	5imin	2
DUUNGOMA	tooth	ni	2
FINANGAKAN	tooth	5iN	2
FOLOKAKAN	tooth	5i	2
GBELEBANKAKAN	tooth	5i	2
JERI_KUO	tooth	5indi	2
JULA_DE_KONG	tooth	5i	2
JULA_VEHICULAIRE	tooth	5i	2
KANIKAKAN	tooth	5i	2
KARANJANKAN	tooth	5i	2
KONO	tooth	5i	2
KONYANKA_MANINKA	tooth	nyin	2
KOROKAKAN	tooth	5i	2
KOROKAN	tooth	5i	2
KOYAGAKAN	tooth	5i	2
KPELLE_GUINEA	tooth	5i	2
KURANKO	tooth	5in	2
LELE_GUINEA	tooth	5in	2
LIGBI	tooth	5in	2
LOMA_LIBERIA	tooth	5i	2
MALINKE	tooth	5in	2
MANDINKA	tooth	5iN	2
MANINKAKAN_EASTERN	tooth	5iN	2
MANINKAKAN_KITA	tooth	5in	2
MARKA	tooth	5i	2
MAUKAKAN	tooth	5iN	2
MIXIFORE	tooth	5in	2
NIGBIKAN	tooth	5i	2
NOWOLOKAKAN	tooth	5i	2
SAGAKAKAN	tooth	5i	2
SANKARAN_MANINKA	tooth	5in	2
SIAKAKAN	tooth	5ide	2
SIENKOKAKAN	tooth	5i	2
SOUTHERN_BOBO_MADARE	tooth	5ini	2
SUSU	tooth	5in	2
TENENGAKAN	tooth	5iN	2
TUDUGUKAKAN	tooth	5i	2
VAI	tooth	5iN	2
VANDUGUKAKAN	tooth	5i	2
WOJENEKAKAN	tooth	5i	2
WORODUGUKAKAN	tooth	5i	2
XAASONGAXANGO	tooth	5iN	2
YALUNKA	tooth	5in	2
BANDI	tooth	ndangolui	3
MENDE	tooth	ngongou	3
SONINKE	tooth	kanbE	4
BENG	tongue	nanaN	1
BISA	tongue	nem	1
BOKO	tongue	lEna	1
BOKOBARU	tongue	nEnE	1
BUSA_NIGERIA	tongue	nEnE	1
GAGU	tongue	nE	1
GURO	tongue	nEnE	1
ILLO_BUSA	tongue	nEna	1
KYENGA	tongue	nEnE	1
MANN	tongue	nana	1
MWAN	tongue	nEnEnrE	1
SAMO_MATYA	tongue	nEnE	1
SHANGA	tongue	lEni	1
SOUTHERN_SAMO	tongue	lEwo	1
TOURA	tongue	na	1
TOURA	tongue	nawa	1
WAN	tongue	leni	1
WAN_2	tongue	leni	1
YAURE	tongue	nEnE	1
BAMBARA	tongue	nen	1
BANDI	tongue	nE	1
BANKA	tongue	mEna	1
BARALAKAKAN	tongue	5E	1
BODUGUKAKAN	tongue	nE	1
BOZO_HAINYAHO	tongue	nENo	1
BOZO_JENAAMA	tongue	nErE	1
DUUNGOMA	tongue	nE	1
FINANGAKAN	tongue	5EN	1
FOLOKAKAN	tongue	nE	1
GBELEBANKAKAN	tongue	nE	1
JULA_DE_KONG	tongue	nEnde	1
JULA_VEHICULAIRE	tongue	nE	1
KANIKAKAN	tongue	5Ende	1
KARANJANKAN	tongue	nE	1
KONO	tongue	nEnEn	1
KONYANKA_MANINKA	tongue	nEn	1
KOROKAKAN	tongue	5E	1
KOROKAN	tongue	nande	1
KOYAGAKAN	tongue	nEde	1
KPELLE	tongue	noN	1
KPELLE_GUINEA	tongue	n3N	1
KURANKO	tongue	nEmE	1
LELE_GUINEA	tongue	nEn	1
LIGBI	tongue	nende	1
LOMA_LIBERIA	tongue	nE	1
MALINKE	tongue	nen	1
MANDINKA	tongue	neN	1
MANINKAKAN_KITA	tongue	nEn	1
MARKA	tongue	niE	1
MAUKAKAN	tongue	5EN	1
MENDE	tongue	na	1
MIXIFORE	tongue	nEn	1
NIGBIKAN	tongue	5Ede	1
NOWOLOKAKAN	tongue	nE	1
SAGAKAKAN	tongue	5Ende	1
SANKARAN_MANINKA	tongue	nEn	1
SEEKU	tongue	nen	1
SIAKAKAN	tongue	5Eden	1
SIENKOKAKAN	tongue	nE	1
SONINKE	tongue	nEnE	1
SOUTHERN_BOBO_MADARE	tongue	nion	1
SUSU	tongue	nEn	1
TENENGAKAN	tongue	5E	1
TUDUGUKAKAN	tongue	nE	1
VAI	tongue	nE	1
VANDUGUKAKAN	tongue	nE	1
WOJENEKAKAN	tongue	nE	1
WORODUGUKAKAN	tongue	5Ende	1
XAASONGAXANGO	tongue	neN	1
YALUNKA	tongue	nEn	1
YAKOUBA	tongue	da	2
BOZO_TIEYAHO	tongue	myEmu	3
BOKO	knee	koso	1
BOKOBARU	knee	koso	1
BUSA_NIGERIA	knee	koso	1
ILLO_BUSA	knee	koso	1
KYENGA	knee	kusu	1
SHANGA	knee	kusu	1
BOZO_TIEYAHO	knee	xumun	1
DUUNGOMA	knee	kumu	1
SONINKE	knee	Xurungo	1
BENG	knee	kwo	2
GAGU	knee	kpo	2
GURO	knee	po	2
MANN	knee	kpuo	2
MWAN	knee	kpo	2
TOURA	knee	kpoN	2
YAKOUBA	knee	kpo	2
YAURE	knee	po	2
BOZO_JENAAMA	knee	kobo	2
JERI_KUO	knee	gbowu	2
LIGBI	knee	gbo	2
BISA	knee	kunkon	3
WAN	knee	kpoNgboli	3
WAN_2	knee	kpoNgboli	3
BAMBARA	knee	kunbere	3
BANDI	knee	ngunbu	3
BANKA	knee	kuna	3
BOZO_HAINYAHO	knee	huNi	3
KONO	knee	kunbai	3
KPELLE	knee	b3luN	3
KPELLE_GUINEA	knee	wungbe	3
KURANKO	knee	kunbElE	3
LELE_GUINEA	knee	kunbili	3
LOMA_LIBERIA	knee	5ibi	3
MALINKE	knee	kunberen	3
MANDINKA	knee	kumbaliN	3
MANINKAKAN_EASTERN	knee	kumbarinkuN	3
MANINKAKAN_KITA	knee	kunberen	3
MARKA	knee	kuNwi	3
MENDE	knee	ngombi	3
MIXIFORE	knee	kunbElEn	3
SOUTHERN_BOBO_MADARE	knee	fuNgunu	3
SUSU	knee	xinbi	3
VAI	knee	kumbe	3
XAASONGAXANGO	knee	xunbaliNkuN	3
YALUNKA	knee	qinbi	3
SAMO_MATYA	knee	misi	4
KONYANKA_MANINKA	knee	kamanunguru	5
SEEKU	knee	tyimi	6
BENG	hand	ku	1
GAGU	hand	ko	1
MANN	hand	ko	1
MWAN	hand	ko	1
TOURA	hand	ko	1
YAKOUBA	hand	ko	1
BOZO_JENAAMA	hand	sugu	2
BOZO_TIEYAHO	hand	su	2
BANKA	hand	Sira	3
DUUNGOMA	hand	sira	3
BENG	hand	wo	4
BISA	hand	wo	4
GURO	hand	bE	4
SAMO_MATYA	hand	wonE	4
YAURE	hand	pE	4
BARALAKAKAN	hand	boka	4
BODUGUKAKAN	hand	bolo	4
BOLON	hand	botigE	4
FINANGAKAN	hand	bo	4
FOLOKAKAN	hand	bolo	4
GBELEBANKAKAN	hand	bolo	4
JERI_KUO	hand	bulu	4
JULA_DE_KONG	hand	boro	4
JULA_VEHICULAIRE	hand	bolo	4
KANIKAKAN	hand	bro	4
KARANJANKAN	hand	boro	4
KONO	hand	bo	4
KONYANKA_MANINKA	hand	boro	4
KOROKAKAN	hand	bo	4
KOROKAN	hand	boro	4
KOYAGAKAN	hand	bro	4
KOYAGAKAN	hand	bo	4
KURANKO	hand	bolo	4
LELE_GUINEA	hand	bolo	4
LIGBI	hand	bolo	4
MALINKE	hand	bolo	4
MANDINKA	hand	bulu	4
MANINKAKAN_EASTERN	hand	bulu	4
MANINKAKAN_KITA	hand	bulu	4
MARKA	hand	bo	4
MAUKAKAN	hand	bo	4
MIXIFORE	hand	bolo	4
NIGBIKAN	hand	bro	4
NOWOLOKAKAN	hand	bolo	4
SAGAKAKAN	hand	boro	4
SAGAKAKAN	hand	bro	4
SANKARAN_MANINKA	hand	bolo	4
SIAKAKAN	hand	boro	4
SIENKOKAKAN	hand	boro	4
SOUTHERN_BOBO_MADARE	hand	soro	4
TENENGAKAN	hand	bo	4
TUDUGUKAKAN	hand	bolo	4
VAI	hand	bo	4
VANDUGUKAKAN	hand	bolo	4
WOJENEKAKAN	hand	boro	4
WORODUGUKAKAN	hand	bwo	4
XAASONGAXANGO	hand	bulu	4
KPELLE	hand	ye	5
KPELLE_GUINEA	hand	ye	5
LOMA_LIBERIA	hand	ze	5
SEEKU	hand	kyE	5
SUSU	hand	yi	5
YALUNKA	hand	yi	5
BAMBARA	hand	tege	6
MALINKE	hand	te	6
MENDE	hand	toko	6
BANDI	hand	ngea	7
MENDE	hand	ngeya	7
BOZO_HAINYAHO	hand	kiri	8
SONINKE	hand	kitE	8
WAN	hand	olaN	9
WAN_2	hand	o	10
BOKO	breasts	yo	1
BOKOBARU	breasts	yo	1
BUSA_NIGERIA	breasts	yo	1
GURO	breasts	yo	1
ILLO_BUSA	breasts	yo	1
KYENGA	breasts	yo	1
MANN	breasts	yo	1
MWAN	breasts	yo	1
WAN_2	breasts	yoN	1
YAURE	breasts	yo	1
SEEKU	breasts	kyE	1
BENG	breasts	5o	2
SAMO_MATYA	breasts	5o	2
SOUTHERN_SAMO	breasts	TE	3
DUUNGOMA	breasts	TE	3
JERI_KUO	breasts	TiE	3
BAMBARA	breasts	sin	4
BARALAKAKAN	breasts	su	4
BODUGUKAKAN	breasts	si	4
BOLON	breasts	disi	4
BOZO_HAINYAHO	breasts	huNo	4
BOZO_TIEYAHO	breasts	xen	4
FINANGAKAN	breasts	su	4
FOLOKAKAN	breasts	si	4
GBELEBANKAKAN	breasts	su	4
JULA_DE_KONG	breasts	si	4
JULA_VEHICULAIRE	breasts	si	4
KANIKAKAN	breasts	si	4
KARANJANKAN	breasts	su	4
KONO	breasts	susu	4
KONYANKA_MANINKA	breasts	sin	4
KOROKAKAN	breasts	si	4
KOROKAKAN	breasts	su	4
KOROKAN	breasts	si	4
KOYAGAKAN	breasts	si	4
MALINKE	breasts	sisi	4
MANDINKA	breasts	sunju	4
MANINKAKAN_EASTERN	breasts	disi	4
MANINKAKAN_KITA	breasts	disi	4
MARKA	breasts	si	4
MAUKAKAN	breasts	siN	4
MIXIFORE	breasts	singi	4
NIGBIKAN	breasts	si	4
NOWOLOKAKAN	breasts	su	4
SAGAKAKAN	breasts	si	4
SIAKAKAN	breasts	si	4
SIENKOKAKAN	breasts	su	4
SOUTHERN_BOBO_MADARE	breasts	dun	4
SUSU	breasts	xi5E	4
TENENGAKAN	breasts	si	4
TUDUGUKAKAN	breasts	si	4
VAI	breasts	susu	4
VANDUGUKAKAN	breasts	si	4
WOJENEKAKAN	breasts	su	4
WORODUGUKAKAN	breasts	si	4
XAASONGAXANGO	breasts	sunji	4
YALUNKA	breasts	qinje	4
BANDI	breasts	5ini	5
KPELLE	breasts	N3n3	5
KPELLE_GUINEA	breasts	5ini	5
LOMA_LIBERIA	breasts	Nini	5
KURANKO	breasts	ki	6
LELE_GUINEA	breasts	ki	6
MALINKE	breasts	ko	6
MANINKAKAN_EASTERN	breasts	karada	7
SANKARAN_MANINKA	breasts	koda	7
BANKA	breasts	kEna	8
SONINKE	breasts	konbo	8
SONINKE	breasts	konbE	8
SHANGA	breasts	diyofa	9
BOKO	liver	po	1
BOKOBARU	liver	po	1
BUSA_NIGERIA	liver	po	1
ILLO_BUSA	liver	po	1
SOUTHERN_SAMO	liver	fo	1
KONO	liver	fa	1
VAI	liver	fa	1
WAN_2	liver	toli	2
BOZO_HAINYAHO	liver	ndolo	2
BOZO_JENAAMA	liver	tuo	2
BOZO_TIEYAHO	liver	tolo	2
MIXIFORE	liver	sondoNe	2
MWAN	liver	zru	3
LOMA_LIBERIA	liver	zi	3
BENG	liver	bloN	4
GAGU	liver	gbi	4
GURO	liver	bili	4
MANN	liver	bulu	4
BAMBARA	liver	bi5e	4
BANKA	liver	vuna	4
BOLON	liver	bie	4
DUUNGOMA	liver	bu	4
KURANKO	liver	biya	4
LELE_GUINEA	liver	fuyiwa	4
MALINKE	liver	bi5e	4
MANINKAKAN_EASTERN	liver	bi5a	4
MANINKAKAN_KITA	liver	bi5a	4
MARKA	liver	biE	4
SANKARAN_MANINKA	liver	binE	4
SEEKU	liver	boron	4
SONINKE	liver	butE	4
SUSU	liver	bo5E	4
XAASONGAXANGO	liver	bu5a	4
YALUNKA	liver	bo5E	4
YAURE	liver	fv	5
KPELLE_GUINEA	liver	yElE	6
MANDINKA	liver	jusu	7
SOUTHERN_BOBO_MADARE	liver	fEgErE	8
BENG	drink	mi	1
BISA	drink	mi	1
BOKO	drink	mi	1
BOKOBARU	drink	mi	1
BUSA_NIGERIA	drink	mi	1
GURO	drink	mini	1
ILLO_BUSA	drink	mi	1
KYENGA	drink	mi	1
MANN	drink	mi	1
MWAN	drink	mi	1
SAMO_MATYA	drink	mi	1
SHANGA	drink	mi	1
SOUTHERN_SAMO	drink	ami	1
TOURA	drink	mi	1
YAURE	drink	mini	1
BAMBARA	drink	minfen	1
BANKA	drink	mi	1
BARALAKAKAN	drink	mi	1
BODUGUKAKAN	drink	mi	1
BOLON	drink	mi	1
BOZO_HAINYAHO	drink	mE	1
BOZO_JENAAMA	drink	me	1
BOZO_TIEYAHO	drink	mEn	1
DUUNGOMA	drink	mi	1
FINANGAKAN	drink	mi	1
FOLOKAKAN	drink	mi	1
GBELEBANKAKAN	drink	mi	1
JERI_KUO	drink	mEn	1
JULA_DE_KONG	drink	mi	1
JULA_VEHICULAIRE	drink	mi	1
KANIKAKAN	drink	mi	1
KARANJANKAN	drink	mi	1
KONO	drink	mi	1
KONYANKA_MANINKA	drink	min	1
KOROKAKAN	drink	mi	1
KOROKAN	drink	mi	1
KOYAGAKAN	drink	mi	1
KURANKO	drink	mi	1
LELE_GUINEA	drink	min	1
LIGBI	drink	meN	1
MALINKE	drink	kaimin	1
MALINKE	drink	kaamin	1
MANDINKA	drink	miN	1
MANINKAKAN_EASTERN	drink	lami	1
MANINKAKAN_KITA	drink	min	1
MARKA	drink	mi	1
MAUKAKAN	drink	mi	1
MIXIFORE	drink	min	1
NIGBIKAN	drink	mi	1
NOWOLOKAKAN	drink	mi	1
SAGAKAKAN	drink	mi	1
SANKARAN_MANINKA	drink	min	1
SEEKU	drink	mi	1
SIAKAKAN	drink	mi	1
SIENKOKAKAN	drink	mi	1
SONINKE	drink	mini	1
SOUTHERN_BOBO_MADARE	drink	mEnE	1
SOUTHERN_BOBO_MADARE	drink	mun	1
SUSU	drink	min	1
TENENGAKAN	drink	mi	1
TUDUGUKAKAN	drink	mi	1
VAI	drink	mi	1
VANDUGUKAKAN	drink	mi	1
WOJENEKAKAN	drink	mi	1
WORODUGUKAKAN	drink	mi	1
XAASONGAXANGO	drink	miN	1
YALUNKA	drink	min	1
WAN	drink	yro	2
WAN_2	drink	yro	2
BANDI	drink	kpole	3
KPELLE	drink	kp3l3	3
KPELLE_GUINEA	drink	kpele	3
LOMA_LIBERIA	drink	kpoale	3
MENDE	drink	kpole	3
GAGU	drink	da	4
YAKOUBA	drink	yibu	5
BENG	see	ye	1
BISA	see	yi	1
GURO	see	yi	1
MWAN	see	ye	1
SOUTHERN_SAMO	see	ayE	1
TOURA	see	ye	1
WAN_2	see	e	1
YAKOUBA	see	yu	1
YAURE	see	yi	1
BAMBARA	see	ye	1
BANKA	see	ja	1
BOZO_HAINYAHO	see	hE	1
DUUNGOMA	see	si	1
KONO	see	ye	1
KONYANKA_MANINKA	see	ye	1
KURANKO	see	ye	1
LELE_GUINEA	see	yen	1
LIGBI	see	cuyo	1
MANDINKA	see	je	1
MANINKAKAN_EASTERN	see	ye	1
MANINKAKAN_EASTERN	see	5aye	1
MANINKAKAN_KITA	see	ye	1
MARKA	see	ye	1
MIXIFORE	see	yen	1
SANKARAN_MANINKA	see	yen	1
SEEKU	see	dyo	1
SONINKE	see	yingi	1
SOUTHERN_BOBO_MADARE	see	za	1
SOUTHERN_BOBO_MADARE	see	zE	1
XAASONGAXANGO	see	je	1
KYENGA	see	wa	2
SHANGA	see	wa	2
SONINKE	see	wala	2
VAI	see	fE	2
BENG	see	Ta	3
BOLON	see	Te	3
JERI_KUO	see	Ti	3
MANN	see	gE	4
BOZO_JENAAMA	see	kai	4
BOZO_TIEYAHO	see	xay	4
KPELLE	see	ka	4
KPELLE_GUINEA	see	ka	4
LOMA_LIBERIA	see	ka	4
MALINKE	see	kaaye	4
BANDI	see	to	5
MENDE	see	to	5
SUSU	see	to	5
YALUNKA	see	to	5
SAMO_MATYA	see	gama	6
BENG	hear	ma	1
BISA	hear	ma	1
BOKO	hear	ma	1
BOKOBARU	hear	ma	1
BUSA_NIGERIA	hear	ma	1
GURO	hear	ma	1
ILLO_BUSA	hear	ma	1
KYENGA	hear	ma	1
MANN	hear	ma	1
MWAN	hear	ma	1
SAMO_MATYA	hear	ma	1
SHANGA	hear	ma	1
TOURA	hear	ma	1
WAN	hear	mo	1
WAN_2	hear	mo	1
YAURE	hear	ma	1
BANDI	hear	mEni	1
BANKA	hear	miE	1
BARALAKAKAN	hear	myE	1
BODUGUKAKAN	hear	myE	1
BOLON	hear	mE	1
BOZO_JENAAMA	hear	myE	1
DUUNGOMA	hear	miEno	1
FINANGAKAN	hear	myE	1
FOLOKAKAN	hear	mE	1
GBELEBANKAKAN	hear	mE	1
JERI_KUO	hear	mEN	1
JULA_DE_KONG	hear	myE	1
JULA_VEHICULAIRE	hear	mE	1
KANIKAKAN	hear	mE	1
KARANJANKAN	hear	mE	1
KONO	hear	mi	1
KONYANKA_MANINKA	hear	mEn	1
KOROKAKAN	hear	mE	1
KOROKAN	hear	mE	1
KOYAGAKAN	hear	mE	1
KPELLE	hear	m3n3	1
KPELLE_GUINEA	hear	maN	1
KURANKO	hear	lamE	1
LELE_GUINEA	hear	lamin	1
LIGBI	hear	meN	1
LOMA_LIBERIA	hear	mEni	1
MALINKE	hear	kaamen	1
MANDINKA	hear	moyi	1
MANINKAKAN_EASTERN	hear	me	1
MANINKAKAN_KITA	hear	mE	1
MARKA	hear	mwi	1
MAUKAKAN	hear	myE	1
MENDE	hear	mani	1
MIXIFORE	hear	mowE	1
NIGBIKAN	hear	mE	1
NOWOLOKAKAN	hear	myE	1
SAGAKAKAN	hear	mE	1
SANKARAN_MANINKA	hear	mEn	1
SEEKU	hear	mE	1
SIAKAKAN	hear	mE	1
SIENKOKAKAN	hear	lamyE	1
SONINKE	hear	mugu	1
SOUTHERN_BOBO_MADARE	hear	mo	1
SUSU	hear	mE	1
TENENGAKAN	hear	mE	1
TUDUGUKAKAN	hear	myE	1
VAI	hear	laN	1
VANDUGUKAKAN	hear	mE	1
WOJENEKAKAN	hear	myE	1
WORODUGUKAKAN	hear	mE	1
XAASONGAXANGO	hear	me	1
YALUNKA	hear	mE	1
YAKOUBA	hear	ba	2
BOZO_HAINYAHO	hear	bogi	2
BOZO_TIEYAHO	hear	bugE	2
SAMO_MATYA	hear	toko	3
BENG	die	ga	1
BISA	die	ga	1
BOKO	die	ga	1
BOKOBARU	die	ga	1
BUSA_NIGERIA	die	ga	1
GAGU	die	ga	1
GURO	die	ga	1
ILLO_BUSA	die	ga	1
KYENGA	die	ga	1
MANN	die	ga	1
MWAN	die	ga	1
SAMO_MATYA	die	ge	1
SHANGA	die	ga	1
SOUTHERN_SAMO	die	ga	1
TOURA	die	ga	1
WAN	die	ka	1
WAN_2	die	ka	1
YAKOUBA	die	ga	1
YAURE	die	ka	1
BOZO_JENAAMA	die	kale	1
BOZO_TIEYAHO	die	kale	1
JERI_KUO	die	kpa	1
LIGBI	die	kpa	1
MALINKE	die	kafa	1
MALINKE	die	kasa	1
SANKARAN_MANINKA	die	kEraya	1
SEEKU	die	kyi	1
SONINKE	die	kara	1
BAMBARA	die	sa	2
BANDI	die	sa	2
BOLON	die	sa	2
BOZO_HAINYAHO	die	sa	2
KPELLE	die	Sa	2
KPELLE_GUINEA	die	ha	2
LOMA_LIBERIA	die	sa	2
MANDINKA	die	sa	2
MANINKAKAN_EASTERN	die	sa	2
MARKA	die	sa	2
MENDE	die	ha	2
XAASONGAXANGO	die	sa	2
BAMBARA	die	fatu	3
DUUNGOMA	die	vo	3
KONO	die	fa	3
KONYANKA_MANINKA	die	fwa	3
KURANKO	die	faga	3
LELE_GUINEA	die	fa	3
MIXIFORE	die	faga	3
SANKARAN_MANINKA	die	fa	3
SONINKE	die	fati	3
SUSU	die	faxa	3
VAI	die	fa	3
YALUNKA	die	ba	3
MALINKE	die	kasomayeleman	4
SOUTHERN_BOBO_MADARE	die	siri	5
BOKO	come	mo	1
BOKOBARU	come	mo	1
BUSA_NIGERIA	come	mo	1
ILLO_BUSA	come	mo	1
BENG	come	nu	2
KYENGA	come	nu	2
MANN	come	nu	2
MWAN	come	nu	2
SHANGA	come	nu	2
TOURA	come	nu	2
BAMBARA	come	na	2
BANKA	come	na	2
BARALAKAKAN	come	na	2
BOLON	come	na	2
DUUNGOMA	come	nami	2
FINANGAKAN	come	na	2
KANIKAKAN	come	na	2
KARANJANKAN	come	na	2
KONO	come	na	2
KONYANKA_MANINKA	come	na	2
KURANKO	come	na	2
LELE_GUINEA	come	na	2
MALINKE	come	na	2
MANDINKA	come	na	2
MANINKAKAN_EASTERN	come	na	2
MANINKAKAN_KITA	come	na	2
MARKA	come	na	2
MIXIFORE	come	na	2
SANKARAN_MANINKA	come	na	2
SEEKU	come	na	2
SIAKAKAN	come	na	2
SOUTHERN_BOBO_MADARE	come	na	2
TENENGAKAN	come	na	2
VAI	come	na	2
XAASONGAXANGO	come	na	2
SAMO_MATYA	come	da	3
SOUTHERN_SAMO	come	ada	3
GURO	come	lv	4
YAURE	come	lv	4
BISA	come	ze	5
WAN	come	zo	5
WAN_2	come	zo	5
YAKOUBA	come	8u	5
BODUGUKAKAN	come	se	5
FOLOKAKAN	come	se	5
GBELEBANKAKAN	come	se	5
JERI_KUO	come	sa	5
JULA_DE_KONG	come	se	5
JULA_VEHICULAIRE	come	se	5
KOROKAKAN	come	se	5
KOROKAN	come	se	5
KOYAGAKAN	come	se	5
MAUKAKAN	come	se	5
NIGBIKAN	come	se	5
NOWOLOKAKAN	come	se	5
SAGAKAKAN	come	se	5
SIENKOKAKAN	come	se	5
TUDUGUKAKAN	come	se	5
VANDUGUKAKAN	come	se	5
WOJENEKAKAN	come	se	5
WORODUGUKAKAN	come	se	5
BISA	come	bor	6
BANDI	come	pa	6
BOZO_HAINYAHO	come	bye	6
BOZO_JENAAMA	come	be	6
BOZO_TIEYAHO	come	be	6
KPELLE	come	pa	6
KPELLE_GUINEA	come	pa	6
LOMA_LIBERIA	come	pa	6
MENDE	come	wa	6
SUSU	come	fa	6
YALUNKA	come	fa	6
SONINKE	come	li	7
SONINKE	come	ri	7
LIGBI	come	ya	8
SOUTHERN_BOBO_MADARE	come	yole	9
BOKO	sun	iatE	1
BOKOBARU	sun	ofatE	1
BUSA_NIGERIA	sun	ifatE	1
ILLO_BUSA	sun	isatE	1
BISA	sun	wunto	2
BISA	sun	wusu	2
KYENGA	sun	oso	2
SAMO_MATYA	sun	moso	2
SHANGA	sun	isoo	2
SOUTHERN_SAMO	sun	wasa	2
SEEKU	sun	sonta	2
GAGU	sun	yebe	3
MANN	sun	yEnE	3
MWAN	sun	yeretE	3
TOURA	sun	ya	3
WAN	sun	yate	3
WAN_2	sun	yEte	3
YAURE	sun	yidE	3
BANDI	sun	folo	4
KPELLE	sun	folo	4
KPELLE_GUINEA	sun	hvolo	4
LOMA_LIBERIA	sun	folo	4
MENDE	sun	folo	4
GURO	sun	yili	5
BAMBARA	sun	tile	5
BARALAKAKAN	sun	tere	5
BODUGUKAKAN	sun	tele	5
BOLON	sun	te	5
FINANGAKAN	sun	te	5
FOLOKAKAN	sun	tele	5
GBELEBANKAKAN	sun	tele	5
JERI_KUO	sun	tElE	5
JULA_DE_KONG	sun	tere	5
JULA_VEHICULAIRE	sun	tle	5
KANIKAKAN	sun	tre	5
KARANJANKAN	sun	tere	5
KONO	sun	te	5
KONYANKA_MANINKA	sun	tEre	5
KOROKAKAN	sun	ti	5
KOROKAKAN	sun	te	5
KOROKAN	sun	tere	5
KOYAGAKAN	sun	tere	5
KURANKO	sun	tele	5
LELE_GUINEA	sun	tele	5
LIGBI	sun	tale	5
MALINKE	sun	tele	5
MANDINKA	sun	tili	5
MANINKAKAN_KITA	sun	tili	5
[truncated: 706 more rows]
