# Supplementary material for: A test of Generalized Bayesian dating: A new linguistic dating method
Source: PLoS One. 2020 Aug 12;15(8):e0236522. doi: 10.1371/journal.pone.0236522 (PMC7423060; doi:10.1371/journal.pone.0236522)
Supplement: S1 File — Python code for extracting data from ASJP word lists, cognate identification, and conversion to nexus files. Word lists annotated for cognacy for all families. Nexus files and MrBayes command files for all families. (ZIP) [file pone.0236522.s001.zip › S1 Supporting Information/Cognates/Turkic.txt.svm.CRP.0.57.cognates]

doculect	concept	asjp	cogid
ASADLI_KHORASANI	I	mEn	1
AZERBAIJANI_NORTH	I	mEn	1
AZERBAIJANI_NORTH_2	I	men	1
AZERBAIJANI_SOUTHERN	I	man	1
BASHKIR	I	min	1
CHARAM_SARJAM_KHORASANI	I	mEn	1
CRIMEAN_TURKISH	I	men	1
DARA_GAZ_KHORASANI_1	I	mEn	1
DARA_GAZ_KHORASANI_2	I	mEn	1
DOLGAN	I	min	1
DOUGHAI_KHORASANI	I	mEn	1
GUJGI_KHORASANI	I	mEn	1
HARW_E_OLYA_KHORASANI	I	mEn	1
HOKM_ABAD_KHORASANI	I	mEn	1
JOGHATAY_KHORASANI	I	mEn	1
JONK_KHORASANI	I	min	1
KARACHAY_BALKAR	I	men	1
KARAIM	I	mya5	1
KARAKALPAK	I	men	1
KAZAKH	I	men	1
KAZAN_TATAR	I	min	1
KHAKAS	I	min	1
KHALAJ_IRAN	I	mEn	1
KUMYK	I	men	1
KYRGYZ	I	men	1
LANGAR_KHORASANI	I	man	1
LOTF_ABAD_KHORASANI	I	mEn	1
MARESHK_KHORASANI	I	mEn	1
MARESHK_KHORASANI	I	min	1
MISHER_TATAR	I	min	1
NOGAI	I	men	1
PIR_KOMAJ_KHORASANI	I	mEn	1
QARA_BAGH_KHORASANI	I	mEn	1
QUCHAN_KHORASANI	I	mEn	1
RUH_ABAD_KHORASANI	I	mEn	1
SAKHA	I	min	1
SALAR_2	I	men	1
SHEYH_TEYMUR_KHORASANI	I	mEn	1
SHIRWAN_KHORASANI	I	man	1
SHOR	I	man	1
SHURAK_KHORASANI	I	man	1
SOLTAN_ABAD_KHORASANI	I	mEn	1
SOUTHERN_UZBEK	I	men	1
TATAR	I	min	1
TEREKEME_AZERI	I	mEn	1
TOFA	I	man	1
TURKISH	I	ben	1
TURKISH_2	I	ben	1
TURKMEN	I	men	1
TUVAN	I	men	1
UZBEK	I	men	1
ZEYARAT_KHORASANI	I	mEn	1
CHUVASH	I	eb3	2
CRIMEAN_TATAR	I	3zim	3
ASADLI_KHORASANI	you	sEn	1
AZERBAIJANI_NORTH	you	sEn	1
AZERBAIJANI_NORTH_2	you	sen	1
AZERBAIJANI_SOUTHERN	you	san	1
BASHKIR	you	hin	1
CHARAM_SARJAM_KHORASANI	you	sEn	1
CRIMEAN_TATAR	you	sen	1
CRIMEAN_TURKISH	you	sen	1
DARA_GAZ_KHORASANI_1	you	sEn	1
DARA_GAZ_KHORASANI_2	you	sEn	1
DOLGAN	you	en	1
DOUGHAI_KHORASANI	you	sEn	1
GUJGI_KHORASANI	you	sEn	1
HARW_E_OLYA_KHORASANI	you	sEn	1
HOKM_ABAD_KHORASANI	you	sEn	1
JOGHATAY_KHORASANI	you	sEn	1
JONK_KHORASANI	you	sin	1
KARACHAY_BALKAR	you	sen	1
KARAIM	you	sya5	1
KARAKALPAK	you	sen	1
KAZAKH	you	sen	1
KAZAN_TATAR	you	sin	1
KHAKAS	you	sin	1
KUMYK	you	siz	1
KYRGYZ	you	sen	1
LANGAR_KHORASANI	you	sEn	1
LOTF_ABAD_KHORASANI	you	sEn	1
MARESHK_KHORASANI	you	sin	1
MISHER_TATAR	you	sin	1
NOGAI	you	sen	1
PIR_KOMAJ_KHORASANI	you	sEn	1
QARA_BAGH_KHORASANI	you	sEn	1
QUCHAN_KHORASANI	you	sEn	1
RUH_ABAD_KHORASANI	you	sEn	1
SAKHA	you	en	1
SALAR_2	you	sen	1
SHEYH_TEYMUR_KHORASANI	you	sEn	1
SHIRWAN_KHORASANI	you	san	1
SHOR	you	san	1
SHURAK_KHORASANI	you	sEn	1
SOLTAN_ABAD_KHORASANI	you	sEn	1
SOUTHERN_UZBEK	you	sen	1
TATAR	you	sin	1
TEREKEME_AZERI	you	sEn	1
TOFA	you	san	1
TURKISH	you	sen	1
TURKISH	you	siz	1
TURKISH_2	you	sen	1
TURKMEN	you	sen	1
TUVAN	you	sen	1
UYGHUR	you	san	1
UZBEK	you	sen	1
ZEYARAT_KHORASANI	you	sEn	1
LOTF_ABAD_KHORASANI	you	to	2
RUH_ABAD_KHORASANI	you	to	2
SHIRWAN_KHORASANI	you	to	2
SHURAK_KHORASANI	you	toh	2
CHUVASH	you	ez3	3
ASADLI_KHORASANI	we	biz	1
AZERBAIJANI_NORTH	we	biz	1
AZERBAIJANI_NORTH_2	we	biz	1
AZERBAIJANI_SOUTHERN	we	biz	1
BASHKIR	we	be8	1
CHARAM_SARJAM_KHORASANI	we	biz	1
CHARAM_SARJAM_KHORASANI	we	bizim	1
CHUVASH	we	ebir	1
CRIMEAN_TATAR	we	biz	1
CRIMEAN_TURKISH	we	biz	1
DARA_GAZ_KHORASANI_1	we	biz	1
DARA_GAZ_KHORASANI_2	we	biz	1
DOUGHAI_KHORASANI	we	ezim	1
DOUGHAI_KHORASANI	we	biz	1
GUJGI_KHORASANI	we	biz	1
HARW_E_OLYA_KHORASANI	we	biz	1
HOKM_ABAD_KHORASANI	we	biz	1
JOGHATAY_KHORASANI	we	b38	1
JONK_KHORASANI	we	biz	1
KARACHAY_BALKAR	we	biz	1
KARAIM	we	byizy	1
KARAKALPAK	we	biz	1
KAZAKH	we	biz	1
KAZAN_TATAR	we	biz	1
KHAKAS	we	pis	1
KHALAJ_IRAN	we	biz	1
KUMYK	we	biz	1
KYRGYZ	we	biz	1
LANGAR_KHORASANI	we	biz	1
LOTF_ABAD_KHORASANI	we	biz	1
MARESHK_KHORASANI	we	biz	1
MISHER_TATAR	we	biz	1
NOGAI	we	biz	1
PIR_KOMAJ_KHORASANI	we	biz	1
QARA_BAGH_KHORASANI	we	biz	1
QUCHAN_KHORASANI	we	biz	1
RUH_ABAD_KHORASANI	we	biz	1
SALAR_2	we	pisir	1
SHEYH_TEYMUR_KHORASANI	we	biz	1
SHIRWAN_KHORASANI	we	b3z	1
SHOR	we	pis	1
SHURAK_KHORASANI	we	biz	1
SOLTAN_ABAD_KHORASANI	we	biz	1
SOUTHERN_UZBEK	we	biz	1
SOUTHERN_UZBEK	we	bizler	1
TATAR	we	bEz	1
TEREKEME_AZERI	we	biz	1
TOFA	we	bis	1
TURKISH	we	biz	1
TURKISH_2	we	biz	1
TURKMEN	we	biz	1
TUVAN	we	bis	1
UYGHUR	we	biz	1
UZBEK	we	biz	1
ZEYARAT_KHORASANI	we	biz	1
GUJGI_KHORASANI	we	mo	2
PIR_KOMAJ_KHORASANI	we	mo	2
DOLGAN	we	bihigi	3
SAKHA	we	bihigi	3
HARW_E_OLYA_KHORASANI	we	mEn	4
JONK_KHORASANI	we	min	4
SHURAK_KHORASANI	we	man	4
ASADLI_KHORASANI	one	bir	1
AZERBAIJANI_NORTH	one	bir	1
AZERBAIJANI_NORTH_2	one	bir	1
AZERBAIJANI_SOUTHERN	one	bir	1
BASHKIR	one	ber	1
CHARAM_SARJAM_KHORASANI	one	biri	1
CHUVASH	one	p3r	1
CRIMEAN_TATAR	one	bir	1
CRIMEAN_TURKISH	one	bir	1
DARA_GAZ_KHORASANI_1	one	bir	1
DARA_GAZ_KHORASANI_2	one	bir	1
DOLGAN	one	bir	1
DOUGHAI_KHORASANI	one	bir	1
GUJGI_KHORASANI	one	bir	1
HARW_E_OLYA_KHORASANI	one	bir	1
HOKM_ABAD_KHORASANI	one	bir	1
JOGHATAY_KHORASANI	one	bir	1
JONK_KHORASANI	one	bir	1
KARACHAY_BALKAR	one	bir	1
KARAIM	one	byiry	1
KARAKALPAK	one	bir	1
KAZAKH	one	bir	1
KAZAN_TATAR	one	ber	1
KHAKAS	one	pir	1
KHALAJ_IRAN	one	bi	1
KUMYK	one	bir	1
KYRGYZ	one	bir	1
LANGAR_KHORASANI	one	bir	1
LOTF_ABAD_KHORASANI	one	bir	1
LOTF_ABAD_KHORASANI	one	bi	1
MARESHK_KHORASANI	one	bir	1
MISHER_TATAR	one	bir	1
NOGAI	one	bir	1
PIR_KOMAJ_KHORASANI	one	bir	1
QARA_BAGH_KHORASANI	one	bir	1
QUCHAN_KHORASANI	one	bir	1
RUH_ABAD_KHORASANI	one	bir	1
SAKHA	one	bir	1
SALAR_2	one	b3r	1
SHEYH_TEYMUR_KHORASANI	one	biri	1
SHIRWAN_KHORASANI	one	biri	1
SHOR	one	pir	1
SHURAK_KHORASANI	one	bir	1
SOLTAN_ABAD_KHORASANI	one	bir	1
SOUTHERN_UZBEK	one	bir	1
TATAR	one	bEr	1
TEREKEME_AZERI	one	bir	1
TOFA	one	bra	1
TURKISH	one	bir	1
TURKISH_2	one	bir	1
TURKMEN	one	bir	1
TURKMEN_2	one	bir	1
TUVAN	one	bir	1
UYGHUR	one	bir	1
UZBEK	one	bir	1
ZEYARAT_KHORASANI	one	biri	1
MARESHK_KHORASANI	one	yEk	2
TURKISH	one	tek	3
TURKMEN_2	one	yekelik	4
ASADLI_KHORASANI	two	iki	1
AZERBAIJANI_NORTH	two	iki	1
AZERBAIJANI_NORTH_2	two	iki	1
BASHKIR	two	ike	1
CHARAM_SARJAM_KHORASANI	two	iksi	1
CHARAM_SARJAM_KHORASANI	two	ikisi	1
CHUVASH	two	iky3	1
CRIMEAN_TATAR	two	eki	1
CRIMEAN_TURKISH	two	eki	1
DARA_GAZ_KHORASANI_1	two	iki	1
DARA_GAZ_KHORASANI_2	two	iki	1
DOLGAN	two	ikki	1
DOUGHAI_KHORASANI	two	iki	1
GUJGI_KHORASANI	two	iki	1
HARW_E_OLYA_KHORASANI	two	iki	1
HOKM_ABAD_KHORASANI	two	iki	1
HOKM_ABAD_KHORASANI	two	iTi	1
JOGHATAY_KHORASANI	two	iki	1
JONK_KHORASANI	two	iki	1
KARACHAY_BALKAR	two	eki	1
KARAIM	two	ikyi	1
KARAKALPAK	two	eki	1
KAZAKH	two	eki	1
KAZAN_TATAR	two	ike	1
KHAKAS	two	iki	1
KHALAJ_IRAN	two	Ekki	1
KUMYK	two	eki	1
KYRGYZ	two	eki	1
LANGAR_KHORASANI	two	iki	1
LOTF_ABAD_KHORASANI	two	iki	1
MARESHK_KHORASANI	two	iki	1
MISHER_TATAR	two	iki	1
NOGAI	two	eki	1
PIR_KOMAJ_KHORASANI	two	ikE	1
QARA_BAGH_KHORASANI	two	iki	1
QUCHAN_KHORASANI	two	iki	1
RUH_ABAD_KHORASANI	two	iki	1
SAKHA	two	iki	1
SALAR_2	two	igi	1
SHEYH_TEYMUR_KHORASANI	two	iki	1
SHIRWAN_KHORASANI	two	iki	1
SHOR	two	iygi	1
SHURAK_KHORASANI	two	iki	1
SOLTAN_ABAD_KHORASANI	two	iki	1
SOUTHERN_UZBEK	two	ikki	1
TATAR	two	ikE	1
TEREKEME_AZERI	two	iki	1
TOFA	two	ihi	1
TURKISH	two	iki	1
TURKISH_2	two	iki	1
TURKMEN	two	iki	1
TURKMEN_2	two	iki	1
TUVAN	two	iyi	1
UYGHUR	two	iki	1
UZBEK	two	iki	1
ZEYARAT_KHORASANI	two	iki	1
ASADLI_KHORASANI	person	kiSi	1
BASHKIR	person	keSe	1
CHARAM_SARJAM_KHORASANI	person	kSi	1
CHARAM_SARJAM_KHORASANI	person	kiSi	1
CRIMEAN_TATAR	person	3zi	1
DARA_GAZ_KHORASANI_1	person	kiSi	1
DARA_GAZ_KHORASANI_2	person	kSi	1
DARA_GAZ_KHORASANI_2	person	kiSi	1
DOLGAN	person	kihi	1
DOUGHAI_KHORASANI	person	kiSi	1
GUJGI_KHORASANI	person	kiSi	1
GUJGI_KHORASANI	person	kSi	1
HARW_E_OLYA_KHORASANI	person	kiSi	1
HOKM_ABAD_KHORASANI	person	kiSi	1
JOGHATAY_KHORASANI	person	kiSi	1
JONK_KHORASANI	person	kiSi	1
KARAKALPAK	person	kisi	1
KAZAKH	person	kisi	1
KAZAN_TATAR	person	kiSi	1
KUMYK	person	giSi	1
KYRGYZ	person	kiSi	1
LANGAR_KHORASANI	person	kiSi	1
LOTF_ABAD_KHORASANI	person	kiSi	1
LOTF_ABAD_KHORASANI	person	kSi	1
MARESHK_KHORASANI	person	kiSi	1
MISHER_TATAR	person	kiSi	1
NOGAI	person	kisi	1
PIR_KOMAJ_KHORASANI	person	kiSi	1
QARA_BAGH_KHORASANI	person	kiSi	1
QUCHAN_KHORASANI	person	kSi	1
RUH_ABAD_KHORASANI	person	kiSi	1
SAKHA	person	kihi	1
SALAR_2	person	kiSadem	1
SHEYH_TEYMUR_KHORASANI	person	kiSi	1
SHIRWAN_KHORASANI	person	kiSi	1
SHIRWAN_KHORASANI	person	kSi	1
SHOR	person	kiZi	1
SOLTAN_ABAD_KHORASANI	person	kiSi	1
SOUTHERN_UZBEK	person	kiSi	1
TATAR	person	kESE	1
TOFA	person	kiSi	1
TURKISH	person	kimse	1
TUVAN	person	kiSi	1
ZEYARAT_KHORASANI	person	kiSi	1
ZEYARAT_KHORASANI	person	kSi	1
AZERBAIJANI_SOUTHERN	person	odom	2
BASHKIR	person	E8Em	2
KARACHAY_BALKAR	person	adam	2
KARAIM	person	odom	2
KARAKALPAK	person	odom	2
KAZAKH	person	adam	2
KYRGYZ	person	odom	2
TATAR	person	adEm	2
TEREKEME_AZERI	person	adam	2
TURKMEN_2	person	adam	2
UYGHUR	person	odam	2
DOUGHAI_KHORASANI	person	mErd	3
MARESHK_KHORASANI	person	mErd	3
SHURAK_KHORASANI	person	mErt	3
KHALAJ_IRAN	person	hEr	4
PIR_KOMAJ_KHORASANI	person	Er	4
RUH_ABAD_KHORASANI	person	Er	4
AZERBAIJANI_NORTH	person	SEs	5
TURKISH	person	sah3s	5
TURKISH_2	person	Sah3s	5
CHUVASH	person	Sun	6
TEREKEME_AZERI	person	insan	6
TURKMEN	person	unsan	6
UZBEK	person	inson	6
AZERBAIJANI_NORTH_2	person	nefer	7
ASADLI_KHORASANI	dog	it	1
AZERBAIJANI_NORTH	dog	it	1
AZERBAIJANI_NORTH_2	dog	it	1
AZERBAIJANI_SOUTHERN	dog	it	1
BASHKIR	dog	et	1
CHARAM_SARJAM_KHORASANI	dog	it	1
CRIMEAN_TATAR	dog	it	1
CRIMEAN_TURKISH	dog	it	1
DARA_GAZ_KHORASANI_1	dog	it	1
DARA_GAZ_KHORASANI_2	dog	it	1
DOLGAN	dog	3t	1
DOUGHAI_KHORASANI	dog	it	1
GUJGI_KHORASANI	dog	it	1
HARW_E_OLYA_KHORASANI	dog	it	1
HOKM_ABAD_KHORASANI	dog	it	1
JOGHATAY_KHORASANI	dog	it	1
JONK_KHORASANI	dog	it	1
KARACHAY_BALKAR	dog	it	1
KARAIM	dog	it	1
KARAKALPAK	dog	it	1
KAZAKH	dog	it	1
KAZAN_TATAR	dog	it	1
KHALAJ_IRAN	dog	it	1
KUMYK	dog	it	1
KYRGYZ	dog	it	1
LOTF_ABAD_KHORASANI	dog	it	1
MARESHK_KHORASANI	dog	it	1
MISHER_TATAR	dog	it	1
NOGAI	dog	it	1
PIR_KOMAJ_KHORASANI	dog	it	1
QARA_BAGH_KHORASANI	dog	it	1
QUCHAN_KHORASANI	dog	it	1
RUH_ABAD_KHORASANI	dog	it	1
SAKHA	dog	ut	1
SALAR_2	dog	id	1
SHEYH_TEYMUR_KHORASANI	dog	it	1
SHIRWAN_KHORASANI	dog	id	1
SHOR	dog	iyt	1
SHURAK_KHORASANI	dog	it	1
SOLTAN_ABAD_KHORASANI	dog	it	1
SOUTHERN_UZBEK	dog	it	1
TATAR	dog	Et	1
TEREKEME_AZERI	dog	it	1
TOFA	dog	3t	1
TURKMEN	dog	it	1
TUVAN	dog	3t	1
UYGHUR	dog	iSt	1
UZBEK	dog	it	1
ZEYARAT_KHORASANI	dog	it	1
KHAKAS	dog	EdEy	2
SHOR	dog	odoy	2
CRIMEAN_TURKISH	dog	kopek	3
TEREKEME_AZERI	dog	kEpEk	3
TURKISH	dog	k3pek	3
TURKISH_2	dog	k3pek	3
TURKMEN	dog	kepek	3
CHUVASH	dog	yud3	4
LANGAR_KHORASANI	dog	kuCuk	5
TURKISH	dog	ayakl3k	6
ASADLI_KHORASANI	louse	bit	1
AZERBAIJANI_NORTH	louse	bit	1
AZERBAIJANI_NORTH_2	louse	bit	1
BASHKIR	louse	bet	1
CHARAM_SARJAM_KHORASANI	louse	bit	1
CHUVASH	louse	pud3	1
CRIMEAN_TURKISH	louse	bit	1
DARA_GAZ_KHORASANI_1	louse	bit	1
DARA_GAZ_KHORASANI_2	louse	bit	1
DOUGHAI_KHORASANI	louse	bit	1
GUJGI_KHORASANI	louse	bit	1
HARW_E_OLYA_KHORASANI	louse	bit	1
HOKM_ABAD_KHORASANI	louse	bit	1
JOGHATAY_KHORASANI	louse	bit	1
JONK_KHORASANI	louse	bit	1
KARACHAY_BALKAR	louse	bit	1
KAZAKH	louse	bit	1
KAZAN_TATAR	louse	bit	1
KHAKAS	louse	pit	1
KHALAJ_IRAN	louse	bit	1
KUMYK	louse	bit	1
LANGAR_KHORASANI	louse	bit	1
LOTF_ABAD_KHORASANI	louse	bit	1
MARESHK_KHORASANI	louse	bit	1
NOGAI	louse	bit	1
PIR_KOMAJ_KHORASANI	louse	bit	1
PIR_KOMAJ_KHORASANI	louse	SEpiS	1
QARA_BAGH_KHORASANI	louse	bit	1
QUCHAN_KHORASANI	louse	bit	1
RUH_ABAD_KHORASANI	louse	bit	1
SAKHA	louse	but	1
SHIRWAN_KHORASANI	louse	bit	1
SHURAK_KHORASANI	louse	bit	1
SOLTAN_ABAD_KHORASANI	louse	bit	1
TEREKEME_AZERI	louse	bit	1
TOFA	louse	b3t	1
TURKISH	louse	bit	1
TURKISH_2	louse	bit	1
TUVAN	louse	b3t	1
UYGHUR	louse	piSt	1
UZBEK	louse	bit	1
ZEYARAT_KHORASANI	louse	bit	1
KARAIM	louse	pyira	2
LOTF_ABAD_KHORASANI	louse	Cib3n	3
SHEYH_TEYMUR_KHORASANI	louse	mux3	4
TURKISH	louse	kele	5
ZEYARAT_KHORASANI	louse	birgE	6
ASADLI_KHORASANI	tree	dErat	1
CHARAM_SARJAM_KHORASANI	tree	dErat	1
CRIMEAN_TURKISH	tree	terek	1
DARA_GAZ_KHORASANI_1	tree	darat	1
DARA_GAZ_KHORASANI_2	tree	dErat	1
DOUGHAI_KHORASANI	tree	dErat	1
GUJGI_KHORASANI	tree	dErax	1
HARW_E_OLYA_KHORASANI	tree	dErat	1
HOKM_ABAD_KHORASANI	tree	dErat	1
JOGHATAY_KHORASANI	tree	dErat	1
JONK_KHORASANI	tree	dErat	1
KUMYK	tree	terek	1
LANGAR_KHORASANI	tree	dErat	1
LANGAR_KHORASANI	tree	darat	1
LOTF_ABAD_KHORASANI	tree	darax	1
MARESHK_KHORASANI	tree	dErat	1
NOGAI	tree	terek	1
PIR_KOMAJ_KHORASANI	tree	dErax	1
QARA_BAGH_KHORASANI	tree	darat	1
QUCHAN_KHORASANI	tree	darat	1
RUH_ABAD_KHORASANI	tree	dErat	1
SALAR_2	tree	dal	1
SHEYH_TEYMUR_KHORASANI	tree	dErEt	1
SHIRWAN_KHORASANI	tree	dErat	1
SHURAK_KHORASANI	tree	dErax	1
SOLTAN_ABAD_KHORASANI	tree	dErat	1
SOUTHERN_UZBEK	tree	daraXt	1
TEREKEME_AZERI	tree	tErEk	1
UYGHUR	tree	darax	1
UZBEK	tree	darat	1
ZEYARAT_KHORASANI	tree	dErat	1
AZERBAIJANI_NORTH	tree	oxoj	2
AZERBAIJANI_NORTH_2	tree	axaC	2
AZERBAIJANI_SOUTHERN	tree	oXoj	2
BASHKIR	tree	axas	2
CRIMEAN_TATAR	tree	axaS	2
KARACHAY_BALKAR	tree	axaC	2
KARAIM	tree	ogoC	2
KARAKALPAK	tree	oxoS	2
KAZAKH	tree	axaS	2
KAZAKH	tree	aXaS	2
KAZAN_TATAR	tree	axaC	2
KHAKAS	tree	EXEs	2
KHALAJ_IRAN	tree	haxaC	2
KYRGYZ	tree	ZugoC	2
MISHER_TATAR	tree	agaC	2
SHOR	tree	oGoS	2
SOUTHERN_UZBEK	tree	aqaC	2
TEREKEME_AZERI	tree	agaC	2
TURKISH	tree	ayaCSejere	2
TURKISH_2	tree	ayaC	2
TURKMEN	tree	agaC	2
DOLGAN	tree	mas	3
SAKHA	tree	mas	3
TURKMEN	tree	bag	4
TURKMEN_2	tree	bag	4
TOFA	tree	iS	5
TUVAN	tree	iS	5
CHUVASH	tree	yuv3S	6
AZERBAIJANI_NORTH	leaf	yorpog	1
AZERBAIJANI_NORTH_2	leaf	yarpak	1
AZERBAIJANI_SOUTHERN	leaf	yaprax	1
AZERBAIJANI_SOUTHERN	leaf	yarpax	1
BASHKIR	leaf	yalpaq	1
CRIMEAN_TATAR	leaf	japrak	1
CRIMEAN_TURKISH	leaf	yapraq	1
DARA_GAZ_KHORASANI_2	leaf	yarpox	1
DARA_GAZ_KHORASANI_2	leaf	yarpax	1
KARACHAY_BALKAR	leaf	japrak	1
KARAKALPAK	leaf	Zopuroq	1
KAZAKH	leaf	Zaluraq	1
KAZAN_TATAR	leaf	yafrak	1
KUMYK	leaf	yap3raq	1
KYRGYZ	leaf	Zolburok	1
MISHER_TATAR	leaf	yaprak	1
NOGAI	leaf	yapurak	1
SALAR_2	leaf	yaraX	1
TATAR	leaf	yaprak	1
TEREKEME_AZERI	leaf	yarnag	1
TURKISH	leaf	yeprak	1
TURKISH_2	leaf	yaprak	1
TURKMEN	leaf	yaprak	1
TURKMEN_2	leaf	yaprak	1
UYGHUR	leaf	yopurmoq	1
UZBEK	leaf	yaproq	1
ASADLI_KHORASANI	leaf	bElk	2
CHARAM_SARJAM_KHORASANI	leaf	balk	2
CHARAM_SARJAM_KHORASANI	leaf	barg	2
DARA_GAZ_KHORASANI_1	leaf	bark	2
DOUGHAI_KHORASANI	leaf	bErk	2
GUJGI_KHORASANI	leaf	balik	2
HARW_E_OLYA_KHORASANI	leaf	balk	2
HOKM_ABAD_KHORASANI	leaf	bElk	2
JOGHATAY_KHORASANI	leaf	balk	2
JONK_KHORASANI	leaf	balk	2
JONK_KHORASANI	leaf	balik	2
LANGAR_KHORASANI	leaf	balk	2
MARESHK_KHORASANI	leaf	balik	2
PIR_KOMAJ_KHORASANI	leaf	balik	2
QARA_BAGH_KHORASANI	leaf	bark	2
QUCHAN_KHORASANI	leaf	bErk	2
RUH_ABAD_KHORASANI	leaf	bErg	2
RUH_ABAD_KHORASANI	leaf	balki	2
SHOR	leaf	pir	2
SHURAK_KHORASANI	leaf	bElik	2
SOLTAN_ABAD_KHORASANI	leaf	bElk	2
SOUTHERN_UZBEK	leaf	varaq	2
TOFA	leaf	bir	2
TUVAN	leaf	biri	2
DOLGAN	leaf	hebirdek	3
SAKHA	leaf	sebirdex	3
DARA_GAZ_KHORASANI_1	leaf	Salb	4
LOTF_ABAD_KHORASANI	leaf	Selp	4
SHEYH_TEYMUR_KHORASANI	leaf	CElp	4
SHIRWAN_KHORASANI	leaf	Selp	4
ZEYARAT_KHORASANI	leaf	SElt	4
CHUVASH	leaf	SulyZ3	5
ASADLI_KHORASANI	skin	dEri	1
AZERBAIJANI_NORTH	skin	dEri	1
AZERBAIJANI_NORTH_2	skin	dere	1
AZERBAIJANI_SOUTHERN	skin	dari	1
BASHKIR	skin	tire	1
CHUVASH	skin	tir	1
CRIMEAN_TATAR	skin	teri	1
DARA_GAZ_KHORASANI_1	skin	dari	1
DARA_GAZ_KHORASANI_2	skin	dEri	1
DOLGAN	skin	tiri	1
DOUGHAI_KHORASANI	skin	dEri	1
GUJGI_KHORASANI	skin	deri	1
HARW_E_OLYA_KHORASANI	skin	dEri	1
HOKM_ABAD_KHORASANI	skin	dErisi	1
HOKM_ABAD_KHORASANI	skin	dEri	1
JOGHATAY_KHORASANI	skin	dEri	1
JONK_KHORASANI	skin	dEri	1
KARACHAY_BALKAR	skin	teri	1
KARAIM	skin	taryi	1
KARAKALPAK	skin	teri	1
KAZAKH	skin	teri	1
KAZAN_TATAR	skin	tire	1
KHALAJ_IRAN	skin	teri	1
KUMYK	skin	teri	1
KYRGYZ	skin	teri	1
LOTF_ABAD_KHORASANI	skin	dEri	1
MARESHK_KHORASANI	skin	deri	1
MISHER_TATAR	skin	tiri	1
NOGAI	skin	teri	1
QUCHAN_KHORASANI	skin	dEri	1
SAKHA	skin	tiri	1
SALAR_2	skin	tir3	1
SHEYH_TEYMUR_KHORASANI	skin	dari	1
SHIRWAN_KHORASANI	skin	deri	1
SHOR	skin	tara	1
SHURAK_KHORASANI	skin	dEri	1
SOLTAN_ABAD_KHORASANI	skin	dEri	1
SOUTHERN_UZBEK	skin	teri	1
TATAR	skin	tirE	1
TEREKEME_AZERI	skin	dEri	1
TURKISH	skin	deri	1
TURKISH_2	skin	deri	1
TURKMEN	skin	deri	1
TURKMEN_2	skin	deri	1
TURKMEN_2	skin	teletin	1
UYGHUR	skin	tera	1
UZBEK	skin	teri	1
ZEYARAT_KHORASANI	skin	deri	1
CHARAM_SARJAM_KHORASANI	skin	ayaximinpusti	2
GUJGI_KHORASANI	skin	ayax3mderisi	2
LANGAR_KHORASANI	skin	ayaxipusti	2
QARA_BAGH_KHORASANI	skin	ayax3npust3	2
HARW_E_OLYA_KHORASANI	skin	pust	3
QUCHAN_KHORASANI	skin	pust	3
RUH_ABAD_KHORASANI	skin	pust	3
TURKISH	skin	post	3
NOGAI	skin	ken	4
TATAR	skin	kin	4
SAKHA	skin	xax	5
TOFA	skin	keS	5
TUVAN	skin	keS	5
ASADLI_KHORASANI	blood	xon	1
AZERBAIJANI_NORTH	blood	gon	1
AZERBAIJANI_NORTH_2	blood	gan	1
AZERBAIJANI_SOUTHERN	blood	gon	1
BASHKIR	blood	qan	1
CHARAM_SARJAM_KHORASANI	blood	xun	1
CHARAM_SARJAM_KHORASANI	blood	Gan	1
CHUVASH	blood	yun	1
CRIMEAN_TATAR	blood	kan	1
CRIMEAN_TURKISH	blood	qan	1
DARA_GAZ_KHORASANI_1	blood	Gon	1
DARA_GAZ_KHORASANI_2	blood	Gan	1
DOLGAN	blood	kan	1
DOUGHAI_KHORASANI	blood	Gon	1
GUJGI_KHORASANI	blood	xun	1
GUJGI_KHORASANI	blood	Gon	1
HARW_E_OLYA_KHORASANI	blood	Gon	1
HOKM_ABAD_KHORASANI	blood	Gan	1
JOGHATAY_KHORASANI	blood	Gon	1
JONK_KHORASANI	blood	Gon	1
KARACHAY_BALKAR	blood	kan	1
KARAIM	blood	kon	1
KARAKALPAK	blood	qon	1
KAZAKH	blood	qan	1
KAZAN_TATAR	blood	kon	1
KHALAJ_IRAN	blood	qan	1
KUMYK	blood	qan	1
KYRGYZ	blood	kon	1
LANGAR_KHORASANI	blood	Gon	1
LOTF_ABAD_KHORASANI	blood	qXon	1
MARESHK_KHORASANI	blood	xun	1
MARESHK_KHORASANI	blood	Gon	1
MISHER_TATAR	blood	kan	1
NOGAI	blood	kan	1
PIR_KOMAJ_KHORASANI	blood	Gon	1
QARA_BAGH_KHORASANI	blood	Gon	1
QUCHAN_KHORASANI	blood	Gon	1
RUH_ABAD_KHORASANI	blood	Gon	1
SAKHA	blood	xan	1
SALAR_2	blood	Gan	1
SHEYH_TEYMUR_KHORASANI	blood	Gon	1
SHIRWAN_KHORASANI	blood	Gon	1
SHOR	blood	qon	1
SHURAK_KHORASANI	blood	Gon	1
SOLTAN_ABAD_KHORASANI	blood	Gon	1
SOUTHERN_UZBEK	blood	qan	1
TATAR	blood	kan	1
TEREKEME_AZERI	blood	gan	1
TOFA	blood	qan	1
TURKISH	blood	kan	1
TURKISH_2	blood	kan	1
TURKMEN	blood	gan	1
TURKMEN_2	blood	gan	1
TUVAN	blood	qan	1
UYGHUR	blood	qon	1
UZBEK	blood	qon	1
ZEYARAT_KHORASANI	blood	Gon	1
ASADLI_KHORASANI	ear	Gulox	1
AZERBAIJANI_NORTH	ear	gulog	1
AZERBAIJANI_NORTH_2	ear	gulax	1
BASHKIR	ear	qolaq	1
CHARAM_SARJAM_KHORASANI	ear	Guloq	1
CHUVASH	ear	x3lxa	1
CRIMEAN_TATAR	ear	kulak	1
CRIMEAN_TURKISH	ear	qulaq	1
DARA_GAZ_KHORASANI_1	ear	Gulox	1
DARA_GAZ_KHORASANI_2	ear	Gulax	1
DOLGAN	ear	kulgak	1
DOUGHAI_KHORASANI	ear	Golax	1
GUJGI_KHORASANI	ear	Gulox3	1
GUJGI_KHORASANI	ear	Golox	1
HARW_E_OLYA_KHORASANI	ear	Guloq	1
HOKM_ABAD_KHORASANI	ear	Gulaq	1
JOGHATAY_KHORASANI	ear	Goloq	1
JONK_KHORASANI	ear	Gulox	1
KARACHAY_BALKAR	ear	kulak	1
KARAIM	ear	kulox	1
KARAKALPAK	ear	quloq	1
KAZAKH	ear	qulaq	1
KAZAN_TATAR	ear	k3lak	1
KHALAJ_IRAN	ear	qulaq	1
KUMYK	ear	qulaq	1
KYRGYZ	ear	kulok	1
LANGAR_KHORASANI	ear	Goloq	1
LOTF_ABAD_KHORASANI	ear	Gulox	1
MARESHK_KHORASANI	ear	Golox	1
MISHER_TATAR	ear	kulak	1
NOGAI	ear	kulak	1
PIR_KOMAJ_KHORASANI	ear	Goloq	1
QARA_BAGH_KHORASANI	ear	Goloq	1
QUCHAN_KHORASANI	ear	Golax	1
RUH_ABAD_KHORASANI	ear	Golox	1
SAKHA	ear	kulgax	1
SALAR_2	ear	GulaX	1
SHEYH_TEYMUR_KHORASANI	ear	Gulox	1
SHIRWAN_KHORASANI	ear	Golox	1
SHOR	ear	quloq	1
SHURAK_KHORASANI	ear	Golox	1
SOLTAN_ABAD_KHORASANI	ear	Guloq	1
SOUTHERN_UZBEK	ear	qulaq	1
TATAR	ear	kolak	1
TEREKEME_AZERI	ear	gulag	1
TOFA	ear	qulaq	1
TURKISH	ear	kulak	1
TURKISH_2	ear	kulak	1
TURKMEN	ear	gulak	1
TURKMEN_2	ear	gulak	1
TUVAN	ear	qulaq	1
UYGHUR	ear	quloq	1
UZBEK	ear	quloq	1
ZEYARAT_KHORASANI	ear	Golox	1
AZERBAIJANI_SOUTHERN	ear	gyiS	2
TURKISH	ear	baSak	3
ASADLI_KHORASANI	eye	gez	1
AZERBAIJANI_NORTH	eye	gyEz	1
AZERBAIJANI_NORTH_2	eye	g3z	1
AZERBAIJANI_SOUTHERN	eye	gyez	1
BASHKIR	eye	ki8	1
CHARAM_SARJAM_KHORASANI	eye	gEz	1
CHUVASH	eye	kuS	1
CRIMEAN_TATAR	eye	g3z	1
CRIMEAN_TATAR	eye	k3z	1
CRIMEAN_TURKISH	eye	kozy	1
DARA_GAZ_KHORASANI_1	eye	gEz	1
DARA_GAZ_KHORASANI_2	eye	gEz	1
DOLGAN	eye	kEr	1
DOUGHAI_KHORASANI	eye	gez	1
GUJGI_KHORASANI	eye	gez	1
HARW_E_OLYA_KHORASANI	eye	gez	1
HOKM_ABAD_KHORASANI	eye	gE8	1
JOGHATAY_KHORASANI	eye	geEz	1
JOGHATAY_KHORASANI	eye	gez	1
JONK_KHORASANI	eye	gEz	1
KARACHAY_BALKAR	eye	k3z	1
KARAIM	eye	kyez	1
KARAKALPAK	eye	kaz	1
KAZAKH	eye	kez	1
KAZAN_TATAR	eye	kiz	1
KHAKAS	eye	kEs	1
KHALAJ_IRAN	eye	ker	1
KUMYK	eye	gez	1
KYRGYZ	eye	kez	1
LANGAR_KHORASANI	eye	goz	1
LOTF_ABAD_KHORASANI	eye	gez	1
MARESHK_KHORASANI	eye	gez	1
MISHER_TATAR	eye	kiz	1
NOGAI	eye	kez	1
PIR_KOMAJ_KHORASANI	eye	gEz	1
QARA_BAGH_KHORASANI	eye	gEz	1
QUCHAN_KHORASANI	eye	gEz	1
RUH_ABAD_KHORASANI	eye	gEz	1
SALAR_2	eye	goz	1
SHEYH_TEYMUR_KHORASANI	eye	ge8	1
SHIRWAN_KHORASANI	eye	gEz	1
SHURAK_KHORASANI	eye	gez	1
SOLTAN_ABAD_KHORASANI	eye	gEz	1
SOUTHERN_UZBEK	eye	kez	1
TATAR	eye	kiz	1
TEREKEME_AZERI	eye	giz	1
TURKISH_2	eye	g3z	1
TURKMEN	eye	kez	1
TURKMEN_2	eye	gez	1
UYGHUR	eye	k3z	1
UZBEK	eye	koz	1
ZEYARAT_KHORASANI	eye	gEz	1
SAKHA	eye	xarax	2
SHOR	eye	qoroq	2
TOFA	eye	qaraq	2
TURKMEN_2	eye	garak	2
TUVAN	eye	qaraq	2
TURKISH	eye	delik	3
TURKISH	eye	ilik	3
BASHKIR	nose	tanau	1
BASHKIR	nose	tanaw	1
ASADLI_KHORASANI	nose	birin	2
AZERBAIJANI_NORTH	nose	burun	2
AZERBAIJANI_NORTH_2	nose	burun	2
CHARAM_SARJAM_KHORASANI	nose	burin	2
CHARAM_SARJAM_KHORASANI	nose	bini	2
CRIMEAN_TATAR	nose	burun	2
CRIMEAN_TURKISH	nose	burun	2
DARA_GAZ_KHORASANI_1	nose	bur3n	2
DARA_GAZ_KHORASANI_2	nose	burun	2
DOLGAN	nose	munnu	2
DOUGHAI_KHORASANI	nose	burun	2
GUJGI_KHORASANI	nose	bur3n	2
HARW_E_OLYA_KHORASANI	nose	burun	2
HOKM_ABAD_KHORASANI	nose	burun	2
JOGHATAY_KHORASANI	nose	burn	2
JONK_KHORASANI	nose	burun	2
KARACHAY_BALKAR	nose	burun	2
KARAKALPAK	nose	murun	2
KAZAKH	nose	murun	2
KAZAN_TATAR	nose	b3r3n	2
KHAKAS	nose	purun	2
KHALAJ_IRAN	nose	bur3n	2
KUMYK	nose	burun	2
KYRGYZ	nose	murun	2
LANGAR_KHORASANI	nose	born	2
LOTF_ABAD_KHORASANI	nose	bur3n	2
MARESHK_KHORASANI	nose	burn	2
MARESHK_KHORASANI	nose	bur	2
MISHER_TATAR	nose	burun	2
NOGAI	nose	burun	2
PIR_KOMAJ_KHORASANI	nose	burun	2
QARA_BAGH_KHORASANI	nose	burun	2
QUCHAN_KHORASANI	nose	bur3n	2
RUH_ABAD_KHORASANI	nose	bur	2
SAKHA	nose	murun	2
SALAR_2	nose	purn3	2
SHEYH_TEYMUR_KHORASANI	nose	birn	2
SHIRWAN_KHORASANI	nose	b3rn	2
SHOR	nose	purdu	2
SHURAK_KHORASANI	nose	bur3n	2
SOLTAN_ABAD_KHORASANI	nose	burun	2
SOUTHERN_UZBEK	nose	burun	2
TATAR	nose	boron	2
TEREKEME_AZERI	nose	burun	2
TURKISH	nose	burunuj	2
TURKISH_2	nose	burun	2
TURKMEN	nose	burun	2
TURKMEN_2	nose	burun	2
UYGHUR	nose	burun	2
UZBEK	nose	burun	2
ZEYARAT_KHORASANI	nose	b3r3n	2
TOFA	nose	hai	3
TUVAN	nose	xai	3
CHUVASH	nose	s3mza	4
ASADLI_KHORASANI	tooth	diS	1
AZERBAIJANI_NORTH	tooth	diS	1
AZERBAIJANI_NORTH_2	tooth	diS	1
AZERBAIJANI_SOUTHERN	tooth	diS	1
BASHKIR	tooth	teS	1
CHARAM_SARJAM_KHORASANI	tooth	diS	1
CRIMEAN_TATAR	tooth	t3S	1
CRIMEAN_TURKISH	tooth	tiS	1
DARA_GAZ_KHORASANI_1	tooth	diS	1
DARA_GAZ_KHORASANI_2	tooth	diS	1
DOLGAN	tooth	tis	1
DOUGHAI_KHORASANI	tooth	diS	1
GUJGI_KHORASANI	tooth	diS	1
HARW_E_OLYA_KHORASANI	tooth	diS	1
HOKM_ABAD_KHORASANI	tooth	diS	1
JOGHATAY_KHORASANI	tooth	diS	1
JONK_KHORASANI	tooth	diS	1
KARACHAY_BALKAR	tooth	tiS	1
KARAIM	tooth	tis	1
KARAKALPAK	tooth	tis	1
KAZAKH	tooth	tis	1
KAZAN_TATAR	tooth	t3S	1
KHAKAS	tooth	tis	1
KHALAJ_IRAN	tooth	tiS	1
KUMYK	tooth	tiS	1
KYRGYZ	tooth	tiS	1
LANGAR_KHORASANI	tooth	diS	1
LOTF_ABAD_KHORASANI	tooth	diS	1
MARESHK_KHORASANI	tooth	diS	1
MISHER_TATAR	tooth	tiS	1
NOGAI	tooth	tis	1
PIR_KOMAJ_KHORASANI	tooth	diS	1
QARA_BAGH_KHORASANI	tooth	diS	1
QUCHAN_KHORASANI	tooth	diS	1
RUH_ABAD_KHORASANI	tooth	diS	1
SAKHA	tooth	tis	1
SALAR_2	tooth	tiS	1
SHEYH_TEYMUR_KHORASANI	tooth	diS	1
SHIRWAN_KHORASANI	tooth	diS	1
SHOR	tooth	tiS	1
SHURAK_KHORASANI	tooth	diS	1
SOLTAN_ABAD_KHORASANI	tooth	diS	1
TATAR	tooth	tES	1
TEREKEME_AZERI	tooth	diS	1
TOFA	tooth	diS	1
TURKISH	tooth	diS	1
TURKISH_2	tooth	diS	1
TURKMEN	tooth	diS	1
TUVAN	tooth	dis	1
UYGHUR	tooth	CiS	1
UZBEK	tooth	tiS	1
ZEYARAT_KHORASANI	tooth	diS	1
CHUVASH	tooth	S3l	2
ASADLI_KHORASANI	tongue	dil	1
AZERBAIJANI_NORTH	tongue	dil	1
AZERBAIJANI_NORTH_2	tongue	dil	1
AZERBAIJANI_SOUTHERN	tongue	dil	1
BASHKIR	tongue	tel	1
CRIMEAN_TATAR	tongue	t3l	1
CRIMEAN_TURKISH	tongue	til	1
DARA_GAZ_KHORASANI_1	tongue	dil	1
DARA_GAZ_KHORASANI_2	tongue	dil	1
DOLGAN	tongue	t3l	1
DOUGHAI_KHORASANI	tongue	dil	1
GUJGI_KHORASANI	tongue	dili	1
HARW_E_OLYA_KHORASANI	tongue	dil	1
HOKM_ABAD_KHORASANI	tongue	dil	1
JOGHATAY_KHORASANI	tongue	dil	1
JONK_KHORASANI	tongue	dil	1
KARACHAY_BALKAR	tongue	til	1
KARAIM	tongue	tiL	1
KARAKALPAK	tongue	til	1
KAZAKH	tongue	til	1
KAZAN_TATAR	tongue	t3l	1
KHAKAS	tongue	til	1
KHALAJ_IRAN	tongue	til	1
KUMYK	tongue	til	1
KYRGYZ	tongue	til	1
LANGAR_KHORASANI	tongue	dil	1
LOTF_ABAD_KHORASANI	tongue	dil	1
MARESHK_KHORASANI	tongue	dil	1
MISHER_TATAR	tongue	til	1
NOGAI	tongue	til	1
PIR_KOMAJ_KHORASANI	tongue	dil	1
QARA_BAGH_KHORASANI	tongue	dil	1
QUCHAN_KHORASANI	tongue	dil	1
RUH_ABAD_KHORASANI	tongue	del	1
SAKHA	tongue	tul	1
SALAR_2	tongue	dil	1
SHEYH_TEYMUR_KHORASANI	tongue	dil	1
SHIRWAN_KHORASANI	tongue	dil	1
SHOR	tongue	til	1
SHURAK_KHORASANI	tongue	dil	1
SOLTAN_ABAD_KHORASANI	tongue	dil	1
SOUTHERN_UZBEK	tongue	til	1
TATAR	tongue	tEl	1
TEREKEME_AZERI	tongue	dil	1
TOFA	tongue	t3l	1
TURKISH	tongue	dil	1
TURKISH_2	tongue	dil	1
TURKMEN	tongue	dil	1
TUVAN	tongue	d3l	1
UZBEK	tongue	til	1
ZEYARAT_KHORASANI	tongue	dil	1
CHUVASH	tongue	C3lyxye	2
DOUGHAI_KHORASANI	tongue	zEbon	3
TURKISH	tongue	lisan	4
ASADLI_KHORASANI	knee	diz	1
AZERBAIJANI_NORTH	knee	diz	1
AZERBAIJANI_NORTH_2	knee	diz	1
AZERBAIJANI_SOUTHERN	knee	diz	1
CHARAM_SARJAM_KHORASANI	knee	diz	1
CRIMEAN_TATAR	knee	t3z	1
DARA_GAZ_KHORASANI_1	knee	d3z	1
DARA_GAZ_KHORASANI_2	knee	diz	1
DOUGHAI_KHORASANI	knee	diz	1
GUJGI_KHORASANI	knee	diz	1
HARW_E_OLYA_KHORASANI	knee	diz	1
HOKM_ABAD_KHORASANI	knee	di8	1
JOGHATAY_KHORASANI	knee	diz	1
JONK_KHORASANI	knee	diz	1
KARAIM	knee	tyizy	1
KARAKALPAK	knee	dize	1
KAZAKH	knee	tize	1
KAZAN_TATAR	knee	t3z	1
KHAKAS	knee	tizEk	1
KHALAJ_IRAN	knee	tiz	1
KYRGYZ	knee	tize	1
LANGAR_KHORASANI	knee	diz	1
LOTF_ABAD_KHORASANI	knee	diz	1
MARESHK_KHORASANI	knee	diz	1
MISHER_TATAR	knee	tiz	1
NOGAI	knee	tiz	1
PIR_KOMAJ_KHORASANI	knee	diz	1
QARA_BAGH_KHORASANI	knee	dizin	1
QUCHAN_KHORASANI	knee	diz	1
SALAR_2	knee	diz	1
SHEYH_TEYMUR_KHORASANI	knee	diz	1
SHIRWAN_KHORASANI	knee	diz	1
SHOR	knee	tiza	1
SHURAK_KHORASANI	knee	diz	1
SOLTAN_ABAD_KHORASANI	knee	diS	1
SOUTHERN_UZBEK	knee	tizleS	1
TATAR	knee	tEz	1
TEREKEME_AZERI	knee	diz	1
TOFA	knee	tiskek	1
TURKISH	knee	diz	1
TURKISH_2	knee	diz	1
TURKMEN	knee	duz	1
TURKMEN_2	knee	diz	1
TURKMEN_2	knee	tirsek	1
TUVAN	knee	diskek	1
UYGHUR	knee	tiz	1
UZBEK	knee	tiza	1
ZEYARAT_KHORASANI	knee	diz	1
BASHKIR	knee	tubuq	2
DOLGAN	knee	tobuk	2
KUMYK	knee	tobuq	2
CHUVASH	knee	C3rguSi	3
RUH_ABAD_KHORASANI	knee	zonu	4
SAKHA	knee	5ilbek	5
ASADLI_KHORASANI	hand	El	1
AZERBAIJANI_NORTH	hand	El	1
AZERBAIJANI_NORTH_2	hand	el	1
AZERBAIJANI_SOUTHERN	hand	al	1
BASHKIR	hand	qul	1
CHARAM_SARJAM_KHORASANI	hand	El	1
CHUVASH	hand	al3	1
CRIMEAN_TATAR	hand	kol	1
CRIMEAN_TURKISH	hand	el	1
CRIMEAN_TURKISH	hand	qol	1
DARA_GAZ_KHORASANI_1	hand	al	1
DARA_GAZ_KHORASANI_2	hand	al	1
DOLGAN	hand	ili	1
DOUGHAI_KHORASANI	hand	El	1
GUJGI_KHORASANI	hand	el	1
HARW_E_OLYA_KHORASANI	hand	al	1
HOKM_ABAD_KHORASANI	hand	El	1
JOGHATAY_KHORASANI	hand	al	1
JONK_KHORASANI	hand	El	1
KARACHAY_BALKAR	hand	kol	1
KARAIM	hand	kol	1
KARAKALPAK	hand	qol	1
KAZAKH	hand	qol	1
KAZAN_TATAR	hand	kul	1
KHALAJ_IRAN	hand	El	1
KUMYK	hand	qol	1
KYRGYZ	hand	kol	1
LANGAR_KHORASANI	hand	El	1
LOTF_ABAD_KHORASANI	hand	al	1
MARESHK_KHORASANI	hand	el	1
MISHER_TATAR	hand	kul	1
NOGAI	hand	kolduN	1
PIR_KOMAJ_KHORASANI	hand	al	1
PIR_KOMAJ_KHORASANI	hand	ol	1
QARA_BAGH_KHORASANI	hand	al	1
QUCHAN_KHORASANI	hand	El	1
RUH_ABAD_KHORASANI	hand	al	1
SAKHA	hand	ili	1
SHEYH_TEYMUR_KHORASANI	hand	El	1
SHEYH_TEYMUR_KHORASANI	hand	al	1
SHIRWAN_KHORASANI	hand	El	1
SHOR	hand	qol	1
SHURAK_KHORASANI	hand	El	1
SOLTAN_ABAD_KHORASANI	hand	al	1
SOUTHERN_UZBEK	hand	qol	1
TATAR	hand	kul	1
TOFA	hand	q3l	1
TURKISH	hand	el	1
TURKISH_2	hand	el	1
TURKMEN	hand	el	1
TURKMEN_2	hand	el	1
TURKMEN_2	hand	gol	1
TUVAN	hand	xol	1
UYGHUR	hand	qol	1
UZBEK	hand	qol	1
ZEYARAT_KHORASANI	hand	El	1
NOGAI	hand	uSu	2
SALAR_2	hand	oji	2
SALAR_2	hand	uji	2
TEREKEME_AZERI	hand	bilEg	3
TURKISH	hand	akrep	4
AZERBAIJANI_NORTH	breasts	dES	1
AZERBAIJANI_NORTH_2	breasts	d3S	1
DARA_GAZ_KHORASANI_2	breasts	dES	1
KAZAKH	breasts	tes	1
SAKHA	breasts	ties	1
SHOR	breasts	taS	1
TOFA	breasts	taS	1
TUVAN	breasts	taS	1
CHARAM_SARJAM_KHORASANI	breasts	mEmEk	2
HARW_E_OLYA_KHORASANI	breasts	mEmEk	2
HOKM_ABAD_KHORASANI	breasts	mEmEk	2
JOGHATAY_KHORASANI	breasts	mEmEk	2
KHALAJ_IRAN	breasts	mEmEk	2
PIR_KOMAJ_KHORASANI	breasts	mamEk	2
QARA_BAGH_KHORASANI	breasts	mEmEk	2
RUH_ABAD_KHORASANI	breasts	mamak	2
SOLTAN_ABAD_KHORASANI	breasts	mEmEk	2
TEREKEME_AZERI	breasts	mEmEsi	2
TURKISH	breasts	meme	2
ASADLI_KHORASANI	breasts	amjay	3
DARA_GAZ_KHORASANI_1	breasts	amjEy	3
DARA_GAZ_KHORASANI_2	breasts	amjEk	3
DOLGAN	breasts	emij	3
DOUGHAI_KHORASANI	breasts	EmjEky	3
GUJGI_KHORASANI	breasts	emjEk	3
JONK_KHORASANI	breasts	Emjak	3
KUMYK	breasts	emCek	3
LANGAR_KHORASANI	breasts	emjag	3
LOTF_ABAD_KHORASANI	breasts	amjEy	3
MARESHK_KHORASANI	breasts	emjEk	3
MARESHK_KHORASANI	breasts	emjE	3
NOGAI	breasts	emSek	3
QUCHAN_KHORASANI	breasts	EmjEk	3
SALAR_2	breasts	emCix	3
SHEYH_TEYMUR_KHORASANI	breasts	omjey	3
SHIRWAN_KHORASANI	breasts	EmjEy	3
SHURAK_KHORASANI	breasts	amjEk	3
TURKMEN_2	breasts	emyek	3
ZEYARAT_KHORASANI	breasts	imjEy	3
BASHKIR	breasts	kikrEk	4
CHUVASH	breasts	k3g3r	4
CRIMEAN_TATAR	breasts	k3krek	4
KARAKALPAK	breasts	kakirek	4
KAZAKH	breasts	kekirek	4
KAZAN_TATAR	breasts	kukrek	4
KUMYK	breasts	kekirek	4
KYRGYZ	breasts	kekirok	4
MISHER_TATAR	breasts	kikrek	4
NOGAI	breasts	kekirek	4
TURKMEN_2	breasts	gursak	4
UZBEK	breasts	kokrak	4
KARAIM	breasts	kyekyis	5
TURKISH	breasts	g3Gis	5
TURKISH_2	breasts	g3yis	5
TURKMEN	breasts	gevis	5
KHAKAS	breasts	kEksi	6
SOUTHERN_UZBEK	breasts	kekzim	6
UYGHUR	breasts	k3ksa	6
UZBEK	breasts	koks	6
TEREKEME_AZERI	breasts	gadungEgisi	7
ASADLI_KHORASANI	liver	iCibox3r	1
DARA_GAZ_KHORASANI_1	liver	iCibox3r	1
DARA_GAZ_KHORASANI_2	liver	iCibax3r	1
DOUGHAI_KHORASANI	liver	iCibox3r	1
GUJGI_KHORASANI	liver	iCibox3r	1
JONK_KHORASANI	liver	iCibox3r	1
LOTF_ABAD_KHORASANI	liver	iCTibox3r	1
QARA_BAGH_KHORASANI	liver	iCbarG3	1
SHEYH_TEYMUR_KHORASANI	liver	iCibox3r	1
AZERBAIJANI_NORTH	liver	gorojiyEr	2
CHARAM_SARJAM_KHORASANI	liver	jigEr	2
CRIMEAN_TATAR	liver	jiger	2
DARA_GAZ_KHORASANI_2	liver	jigEr	2
HARW_E_OLYA_KHORASANI	liver	jigEr	2
HOKM_ABAD_KHORASANI	liver	jigEr	2
JOGHATAY_KHORASANI	liver	jigEr	2
MARESHK_KHORASANI	liver	jigEr	2
PIR_KOMAJ_KHORASANI	liver	jigEr	2
QARA_BAGH_KHORASANI	liver	jigEr	2
RUH_ABAD_KHORASANI	liver	jigar	2
SHIRWAN_KHORASANI	liver	jigEr	2
SHIRWAN_KHORASANI	liver	diljigEr	2
SHURAK_KHORASANI	liver	jigEr	2
SOLTAN_ABAD_KHORASANI	liver	jigEr	2
TURKISH	liver	karajiyer	2
TURKISH_2	liver	jiyer	2
ZEYARAT_KHORASANI	liver	diljiyEr	2
BASHKIR	liver	baur	3
BASHKIR	liver	bawur	3
CHUVASH	liver	p3ver	3
DOLGAN	liver	b3ar	3
KARACHAY_BALKAR	liver	bawur	3
KARAKALPAK	liver	bowur	3
KAZAKH	liver	baur	3
KAZAKH	liver	bawur	3
KAZAN_TATAR	liver	baw3r	3
KUMYK	liver	bavur	3
KYRGYZ	liver	bor	3
NOGAI	liver	bavur	3
SAKHA	liver	buar	3
SALAR_2	liver	bar3	3
SHOR	liver	por	3
TATAR	liver	bawor	3
TOFA	liver	bar	3
TURKMEN	liver	bagur	3
TURKMEN_2	liver	bagir	3
TUVAN	liver	bar	3
UYGHUR	liver	bexir	3
UZBEK	liver	baXir	3
ASADLI_KHORASANI	liver	irEy	4
LANGAR_KHORASANI	liver	urag	4
MARESHK_KHORASANI	liver	irEk	4
QUCHAN_KHORASANI	liver	irEy	4
QUCHAN_KHORASANI	liver	irEk	4
TEREKEME_AZERI	liver	dalag	4
ASADLI_KHORASANI	drink	iS	1
AZERBAIJANI_NORTH	drink	iC	1
AZERBAIJANI_NORTH_2	drink	iS	1
AZERBAIJANI_SOUTHERN	drink	iCmaky	1
CHARAM_SARJAM_KHORASANI	drink	iC	1
CHUVASH	drink	3S	1
CRIMEAN_TATAR	drink	iS	1
CRIMEAN_TURKISH	drink	iCmek	1
DARA_GAZ_KHORASANI_1	drink	iC	1
DARA_GAZ_KHORASANI_2	drink	iS	1
DOLGAN	drink	is	1
DOUGHAI_KHORASANI	drink	iS	1
GUJGI_KHORASANI	drink	iC	1
HARW_E_OLYA_KHORASANI	drink	iS	1
HOKM_ABAD_KHORASANI	drink	iS	1
JOGHATAY_KHORASANI	drink	iC	1
JONK_KHORASANI	drink	iC	1
KARACHAY_BALKAR	drink	iC	1
KARAKALPAK	drink	iSiw	1
KAZAKH	drink	iSu	1
KAZAN_TATAR	drink	3C	1
KHAKAS	drink	is	1
KHALAJ_IRAN	drink	iC	1
KUMYK	drink	iC	1
KYRGYZ	drink	iCi	1
LANGAR_KHORASANI	drink	iS	1
MARESHK_KHORASANI	drink	iC	1
MISHER_TATAR	drink	iC	1
NOGAI	drink	iS	1
PIR_KOMAJ_KHORASANI	drink	iC	1
QARA_BAGH_KHORASANI	drink	iCo	1
QUCHAN_KHORASANI	drink	iS	1
RUH_ABAD_KHORASANI	drink	iC	1
SAKHA	drink	is	1
SALAR_2	drink	iS	1
SHEYH_TEYMUR_KHORASANI	drink	iS	1
SHIRWAN_KHORASANI	drink	iC	1
SHIRWAN_KHORASANI	drink	iS	1
SHOR	drink	iZarga	1
SHURAK_KHORASANI	drink	iS	1
SOLTAN_ABAD_KHORASANI	drink	iS	1
SOUTHERN_UZBEK	drink	iC	1
TATAR	drink	EC	1
TEREKEME_AZERI	drink	iC	1
TOFA	drink	iSer	1
TURKISH	drink	iCki	1
TURKISH	drink	iCejek	1
TURKISH_2	drink	iC	1
TURKMEN	drink	iC	1
TURKMEN_2	drink	iCmek	1
TUVAN	drink	iZer	1
UYGHUR	drink	iCmak	1
UZBEK	drink	iC	1
ZEYARAT_KHORASANI	drink	iC	1
PIR_KOMAJ_KHORASANI	drink	ye	2
SHURAK_KHORASANI	drink	ye	2
BASHKIR	drink	esei	3
TURKMEN_2	drink	hopurdatmak	4
ASADLI_KHORASANI	see	ger	1
AZERBAIJANI_NORTH	see	gyEr	1
AZERBAIJANI_NORTH_2	see	g3r	1
AZERBAIJANI_SOUTHERN	see	ger	1
BASHKIR	see	kirei	1
CHARAM_SARJAM_KHORASANI	see	ger	1
CHUVASH	see	kur	1
CRIMEAN_TATAR	see	k3r	1
DARA_GAZ_KHORASANI_1	see	ger	1
DARA_GAZ_KHORASANI_2	see	gEr	1
DOLGAN	see	kEr	1
DOUGHAI_KHORASANI	see	ger	1
GUJGI_KHORASANI	see	ger	1
HARW_E_OLYA_KHORASANI	see	ger	1
HOKM_ABAD_KHORASANI	see	ger	1
JOGHATAY_KHORASANI	see	ger	1
JONK_KHORASANI	see	ger	1
KARACHAY_BALKAR	see	k3r	1
KARAKALPAK	see	kariw	1
KAZAKH	see	keru	1
KAZAN_TATAR	see	kir	1
KHAKAS	see	kEr	1
KHALAJ_IRAN	see	ker	1
KUMYK	see	ger	1
KYRGYZ	see	keri	1
LANGAR_KHORASANI	see	gur	1
MARESHK_KHORASANI	see	ger	1
MISHER_TATAR	see	kir	1
NOGAI	see	ker	1
PIR_KOMAJ_KHORASANI	see	ger	1
QARA_BAGH_KHORASANI	see	ger	1
QUCHAN_KHORASANI	see	ger	1
RUH_ABAD_KHORASANI	see	ger	1
SAKHA	see	ker	1
SALAR_2	see	uSer	1
SHIRWAN_KHORASANI	see	ger	1
SHOR	see	kararGo	1
SHURAK_KHORASANI	see	ger	1
SOLTAN_ABAD_KHORASANI	see	ger	1
TATAR	see	kir	1
TEREKEME_AZERI	see	gir	1
TOFA	see	kar	1
TURKISH	see	g3r	1
TURKISH_2	see	g3r	1
TURKMEN	see	ger	1
TURKMEN_2	see	germek	1
TUVAN	see	kar	1
UYGHUR	see	k3rmak	1
UZBEK	see	kor	1
ZEYARAT_KHORASANI	see	Ter	1
ZEYARAT_KHORASANI	see	gyer	1
CRIMEAN_TURKISH	see	baq	2
SALAR_2	see	vaX	2
SHEYH_TEYMUR_KHORASANI	see	bax	2
TURKISH	see	anla	3
ASADLI_KHORASANI	hear	iSit	1
AZERBAIJANI_NORTH	hear	ESit	1
AZERBAIJANI_NORTH_2	hear	eSit	1
BASHKIR	hear	iSetei	1
CHARAM_SARJAM_KHORASANI	hear	eSit	1
CRIMEAN_TATAR	hear	esit	1
DARA_GAZ_KHORASANI_1	hear	eSt	1
DARA_GAZ_KHORASANI_1	hear	eSit	1
DARA_GAZ_KHORASANI_2	hear	eSit	1
DOLGAN	hear	ihit	1
DOUGHAI_KHORASANI	hear	iSit	1
GUJGI_KHORASANI	hear	iSit	1
HARW_E_OLYA_KHORASANI	hear	iSit	1
HOKM_ABAD_KHORASANI	hear	iSit	1
JOGHATAY_KHORASANI	hear	eSit	1
JONK_KHORASANI	hear	eSit	1
JONK_KHORASANI	hear	yeSit	1
KARACHAY_BALKAR	hear	eSit	1
KARAKALPAK	hear	esitiw	1
KAZAKH	hear	esitu	1
KAZAN_TATAR	hear	3S3t	1
KHALAJ_IRAN	hear	iSit	1
KUMYK	hear	eSit	1
LANGAR_KHORASANI	hear	eSit	1
MARESHK_KHORASANI	hear	eSit	1
MISHER_TATAR	hear	iSrt	1
NOGAI	hear	esit	1
PIR_KOMAJ_KHORASANI	hear	iSit	1
QARA_BAGH_KHORASANI	hear	iSit	1
QUCHAN_KHORASANI	hear	iSit	1
RUH_ABAD_KHORASANI	hear	iSit	1
SAKHA	hear	ihit	1
SHEYH_TEYMUR_KHORASANI	hear	eSit	1
SHIRWAN_KHORASANI	hear	eSit	1
SHURAK_KHORASANI	hear	iSit	1
SOLTAN_ABAD_KHORASANI	hear	iSit	1
SOUTHERN_UZBEK	hear	eSit	1
TEREKEME_AZERI	hear	ESit	1
TURKISH	hear	iSitmek	1
TURKISH_2	hear	iSit	1
TURKMEN	hear	eSit	1
UZBEK	hear	eSit	1
ZEYARAT_KHORASANI	hear	eSit	1
SALAR_2	hear	diNna	2
SALAR_2	hear	aNna	2
TATAR	hear	toNl	2
TOFA	hear	t3Nnar	2
TUVAN	hear	d3Nnar	2
CHUVASH	hear	ilyty	3
KYRGYZ	hear	ugu	4
LANGAR_KHORASANI	hear	G3Cir	5
SHOR	hear	uGorGo	6
TURKISH	hear	duy	7
UYGHUR	hear	oNlimoq	8
ASADLI_KHORASANI	die	El	1
AZERBAIJANI_NORTH	die	El	1
AZERBAIJANI_NORTH_2	die	3l	1
BASHKIR	die	ilei	1
CHARAM_SARJAM_KHORASANI	die	el	1
CHUVASH	die	vily	1
CRIMEAN_TATAR	die	3l	1
CRIMEAN_TURKISH	die	el	1
DARA_GAZ_KHORASANI_1	die	el	1
DARA_GAZ_KHORASANI_2	die	el	1
DOLGAN	die	El	1
DOUGHAI_KHORASANI	die	El	1
GUJGI_KHORASANI	die	el	1
HARW_E_OLYA_KHORASANI	die	el	1
HOKM_ABAD_KHORASANI	die	el	1
HOKM_ABAD_KHORASANI	die	El	1
JOGHATAY_KHORASANI	die	el	1
JONK_KHORASANI	die	El	1
KARACHAY_BALKAR	die	3l	1
KARAIM	die	eL	1
KAZAKH	die	elu	1
KAZAN_TATAR	die	il	1
KHAKAS	die	El	1
KHALAJ_IRAN	die	hil	1
KHALAJ_IRAN	die	El	1
KUMYK	die	el	1
KYRGYZ	die	eli	1
LANGAR_KHORASANI	die	ol	1
MARESHK_KHORASANI	die	el	1
MISHER_TATAR	die	il	1
NOGAI	die	el	1
PIR_KOMAJ_KHORASANI	die	el	1
QARA_BAGH_KHORASANI	die	el	1
QUCHAN_KHORASANI	die	El	1
RUH_ABAD_KHORASANI	die	El	1
SAKHA	die	el	1
SALAR_2	die	ul	1
SHEYH_TEYMUR_KHORASANI	die	el	1
SHIRWAN_KHORASANI	die	el	1
SHURAK_KHORASANI	die	El	1
SOLTAN_ABAD_KHORASANI	die	El	1
SOUTHERN_UZBEK	die	elgi	1
TATAR	die	il	1
TEREKEME_AZERI	die	ol	1
TURKISH_2	die	3l	1
TURKMEN	die	el	1
TURKMEN_2	die	elmek	1
UYGHUR	die	8lmak	1
UZBEK	die	ol	1
ZEYARAT_KHORASANI	die	el	1
TURKISH	die	zar	2
TURKMEN_2	die	zar	2
KARAKALPAK	die	aliw	3
TOFA	die	aler	3
TUVAN	die	alir	3
SHOR	die	alpororGo	4
TURKISH	die	kal3p	5
ASADLI_KHORASANI	come	gEl	1
AZERBAIJANI_NORTH	come	gyEl	1
AZERBAIJANI_NORTH_2	come	gel	1
AZERBAIJANI_SOUTHERN	come	gyalmaky	1
BASHKIR	come	kilei	1
CHARAM_SARJAM_KHORASANI	come	gEl	1
CHUVASH	come	kyily	1
CRIMEAN_TATAR	come	kel	1
CRIMEAN_TURKISH	come	kely	1
DARA_GAZ_KHORASANI_1	come	gEl	1
DARA_GAZ_KHORASANI_2	come	gEl	1
DOLGAN	come	kel	1
DOUGHAI_KHORASANI	come	gEl	1
GUJGI_KHORASANI	come	gEl	1
HARW_E_OLYA_KHORASANI	come	gal	1
HOKM_ABAD_KHORASANI	come	gEl	1
JOGHATAY_KHORASANI	come	gEl	1
JONK_KHORASANI	come	gel	1
JONK_KHORASANI	come	gEl	1
KARACHAY_BALKAR	come	kel	1
KARAKALPAK	come	keliw	1
KAZAKH	come	kelu	1
KAZAN_TATAR	come	kil	1
KHAKAS	come	kil	1
KHALAJ_IRAN	come	kEl	1
KUMYK	come	gel	1
KYRGYZ	come	keli	1
LANGAR_KHORASANI	come	gEl	1
LANGAR_KHORASANI	come	gal	1
MARESHK_KHORASANI	come	gel	1
MISHER_TATAR	come	kil	1
NOGAI	come	kel	1
PIR_KOMAJ_KHORASANI	come	gEl	1
QARA_BAGH_KHORASANI	come	gEl	1
QUCHAN_KHORASANI	come	gEl	1
RUH_ABAD_KHORASANI	come	gEl	1
SAKHA	come	kel	1
SALAR_2	come	gel	1
SHEYH_TEYMUR_KHORASANI	come	Tel	1
SHEYH_TEYMUR_KHORASANI	come	gEl	1
SHIRWAN_KHORASANI	come	gEl	1
SHURAK_KHORASANI	come	gEl	1
SOLTAN_ABAD_KHORASANI	come	gEl	1
SOUTHERN_UZBEK	come	kel	1
TATAR	come	kil	1
TEREKEME_AZERI	come	gEl	1
TOFA	come	kelir	1
TURKISH	come	gel	1
TURKISH_2	come	gel	1
TURKMEN	come	gel	1
TURKMEN_2	come	gelmek	1
TUVAN	come	kelir	1
UYGHUR	come	kalmak	1
UZBEK	come	kel	1
ZEYARAT_KHORASANI	come	gEl	1
SHOR	come	Cararga	2
UYGHUR	come	bormoq	3
ASADLI_KHORASANI	sun	gin	1
AZERBAIJANI_NORTH	sun	gyunES	1
AZERBAIJANI_NORTH_2	sun	gin	1
AZERBAIJANI_SOUTHERN	sun	gyin	1
CHARAM_SARJAM_KHORASANI	sun	gin	1
CRIMEAN_TATAR	sun	kin	1
CRIMEAN_TURKISH	sun	kuneS	1
DARA_GAZ_KHORASANI_1	sun	ginES	1
DARA_GAZ_KHORASANI_1	sun	gin	1
DARA_GAZ_KHORASANI_2	sun	gin	1
DOLGAN	sun	kin	1
DOUGHAI_KHORASANI	sun	gin	1
GUJGI_KHORASANI	sun	gin	1
HARW_E_OLYA_KHORASANI	sun	gin	1
HOKM_ABAD_KHORASANI	sun	gin	1
JOGHATAY_KHORASANI	sun	gin	1
JONK_KHORASANI	sun	gin	1
KARACHAY_BALKAR	sun	kin	1
KARAIM	sun	kin	1
KAZAKH	sun	kin	1
KHAKAS	sun	kik	1
KHALAJ_IRAN	sun	kin	1
KUMYK	sun	gin	1
KUMYK	sun	gineS	1
KYRGYZ	sun	kin	1
LANGAR_KHORASANI	sun	gun	1
LOTF_ABAD_KHORASANI	sun	gin	1
MARESHK_KHORASANI	sun	gin	1
NOGAI	sun	kinkezi	1
PIR_KOMAJ_KHORASANI	sun	giin	1
PIR_KOMAJ_KHORASANI	sun	gin	1
QARA_BAGH_KHORASANI	sun	gin	1
QUCHAN_KHORASANI	sun	gin	1
RUH_ABAD_KHORASANI	sun	gin	1
SAKHA	sun	kin	1
SALAR_2	sun	gun	1
SHEYH_TEYMUR_KHORASANI	sun	Tin	1
SHEYH_TEYMUR_KHORASANI	sun	gyin	1
SHIRWAN_KHORASANI	sun	ginES	1
SHOR	sun	kin	1
SHURAK_KHORASANI	sun	gin	1
SOLTAN_ABAD_KHORASANI	sun	gin	1
TEREKEME_AZERI	sun	ginES	1
TOFA	sun	hin	1
TURKISH	sun	gineS	1
TURKISH_2	sun	gineS	1
TURKMEN	sun	gin	1
TURKMEN_2	sun	gin	1
TUVAN	sun	xin	1
UZBEK	sun	kun	1
ZEYARAT_KHORASANI	sun	gin	1
CHARAM_SARJAM_KHORASANI	sun	xurSit	2
HARW_E_OLYA_KHORASANI	sun	xurSit	2
SHIRWAN_KHORASANI	sun	xurSit	2
BASHKIR	sun	qoyaS	3
KARAKALPAK	sun	qiyos	3
KAZAN_TATAR	sun	k3yaS	3
MISHER_TATAR	sun	kuyaS	3
SOUTHERN_UZBEK	sun	quyaS	3
TATAR	sun	koyaS	3
UYGHUR	sun	quyoS	3
CHUVASH	sun	xy3vely	4
QARA_BAGH_KHORASANI	sun	oy	5
RUH_ABAD_KHORASANI	sun	ofatob	6
ASADLI_KHORASANI	star	uld3z	1
AZERBAIJANI_NORTH	star	ulduz	1
AZERBAIJANI_NORTH_2	star	ulduz	1
BASHKIR	star	yondo8	1
CHARAM_SARJAM_KHORASANI	star	ulduz	1
CHUVASH	star	S3ld3r	1
CRIMEAN_TATAR	star	j3ld3z	1
DARA_GAZ_KHORASANI_1	star	ulduz	1
DARA_GAZ_KHORASANI_2	star	ulduz	1
DOLGAN	star	hulus	1
DOUGHAI_KHORASANI	star	ulduz	1
GUJGI_KHORASANI	star	yuld3z	1
HARW_E_OLYA_KHORASANI	star	unduz	1
HOKM_ABAD_KHORASANI	star	yildu8	1
JOGHATAY_KHORASANI	star	uldu8	1
JONK_KHORASANI	star	yulduz	1
KARACHAY_BALKAR	star	jild3z	1
KARAIM	star	yolduz	1
KARAKALPAK	star	Zuldus	1
KAZAKH	star	Zulduz	1
KAZAN_TATAR	star	y3ld3z	1
KHALAJ_IRAN	star	yulduz	1
KUMYK	star	yulduz	1
KYRGYZ	star	Zulduz	1
LANGAR_KHORASANI	star	yulduz	1
LOTF_ABAD_KHORASANI	star	ulduz	1
MARESHK_KHORASANI	star	yulduz	1
MISHER_TATAR	star	y3ld3z	1
NOGAI	star	yulduz	1
PIR_KOMAJ_KHORASANI	star	yulduz	1
PIR_KOMAJ_KHORASANI	star	yildiz	1
QARA_BAGH_KHORASANI	star	ildis	1
QUCHAN_KHORASANI	star	uld3s	1
RUH_ABAD_KHORASANI	star	yulduz	1
SAKHA	star	sulus	1
SALAR_2	star	yuldus	1
SHEYH_TEYMUR_KHORASANI	star	ul3z	1
SHIRWAN_KHORASANI	star	uldus	1
SHOR	star	Coltos	1
SHURAK_KHORASANI	star	ildiz	1
SOLTAN_ABAD_KHORASANI	star	ildiz	1
TATAR	star	yoldoz	1
TEREKEME_AZERI	star	ulduz	1
TOFA	star	s3lt3s	1
TURKISH	star	y3ld3z	1
TURKISH_2	star	y3ld3z	1
TURKMEN	star	yulduz	1
TURKMEN_2	star	yagtulguC	1
TURKMEN_2	star	yulduz	1
TUVAN	star	s3ld3s	1
UYGHUR	star	Zultus	1
UZBEK	star	yulduz	1
ZEYARAT_KHORASANI	star	ulduz	1
LANGAR_KHORASANI	star	sEtorE	2
RUH_ABAD_KHORASANI	star	sEtora	2
ASADLI_KHORASANI	water	su	1
AZERBAIJANI_NORTH	water	su	1
AZERBAIJANI_NORTH_2	water	su	1
BASHKIR	water	hu	1
BASHKIR	water	huw	1
CHARAM_SARJAM_KHORASANI	water	su	1
CHUVASH	water	Suv	1
CRIMEAN_TATAR	water	suw	1
CRIMEAN_TURKISH	water	suv	1
DARA_GAZ_KHORASANI_1	water	su	1
DARA_GAZ_KHORASANI_2	water	su	1
DOLGAN	water	u	1
DOUGHAI_KHORASANI	water	su	1
GUJGI_KHORASANI	water	su	1
HARW_E_OLYA_KHORASANI	water	su	1
HOKM_ABAD_KHORASANI	water	su	1
JOGHATAY_KHORASANI	water	su	1
JONK_KHORASANI	water	su	1
KARACHAY_BALKAR	water	su	1
KARAIM	water	sub	1
KARAKALPAK	water	suw	1
KAZAKH	water	su	1
KAZAKH	water	suw	1
KAZAN_TATAR	water	su	1
KHAKAS	water	suX	1
KHALAJ_IRAN	water	suw	1
KUMYK	water	suv	1
KYRGYZ	water	su	1
LANGAR_KHORASANI	water	su	1
LOTF_ABAD_KHORASANI	water	su	1
MARESHK_KHORASANI	water	su	1
MISHER_TATAR	water	suw	1
NOGAI	water	suv	1
PIR_KOMAJ_KHORASANI	water	su	1
QARA_BAGH_KHORASANI	water	su	1
QUCHAN_KHORASANI	water	su	1
RUH_ABAD_KHORASANI	water	sow	1
RUH_ABAD_KHORASANI	water	sou	1
SALAR_2	water	su	1
SHEYH_TEYMUR_KHORASANI	water	su	1
SHIRWAN_KHORASANI	water	su	1
SHOR	water	sug	1
SHURAK_KHORASANI	water	su	1
SOLTAN_ABAD_KHORASANI	water	su	1
SOUTHERN_UZBEK	water	suv	1
TATAR	water	su	1
TEREKEME_AZERI	water	su	1
TOFA	water	sux	1
TURKISH	water	su	1
TURKISH_2	water	su	1
TURKMEN	water	suv	1
TURKMEN_2	water	suw	1
TUVAN	water	sux	1
UYGHUR	water	su	1
UZBEK	water	suv	1
ZEYARAT_KHORASANI	water	su	1
TURKMEN_2	water	Caylamak	2
ASADLI_KHORASANI	stone	daS	1
AZERBAIJANI_NORTH	stone	doS	1
AZERBAIJANI_NORTH_2	stone	daS	1
AZERBAIJANI_SOUTHERN	stone	doS	1
BASHKIR	stone	taS	1
CHARAM_SARJAM_KHORASANI	stone	doS	1
CRIMEAN_TATAR	stone	tas	1
DARA_GAZ_KHORASANI_1	stone	doS	1
DARA_GAZ_KHORASANI_2	stone	daS	1
DOLGAN	stone	tas	1
DOUGHAI_KHORASANI	stone	doS	1
GUJGI_KHORASANI	stone	toS	1
HARW_E_OLYA_KHORASANI	stone	daS	1
HARW_E_OLYA_KHORASANI	stone	doS	1
HOKM_ABAD_KHORASANI	stone	doS	1
JOGHATAY_KHORASANI	stone	doS	1
JOGHATAY_KHORASANI	stone	doq	1
JONK_KHORASANI	stone	toS	1
JONK_KHORASANI	stone	daS	1
KARACHAY_BALKAR	stone	taS	1
KARAIM	stone	toS	1
KARAKALPAK	stone	tos	1
KAZAKH	stone	tas	1
KAZAN_TATAR	stone	taS	1
KHAKAS	stone	tEs	1
KHALAJ_IRAN	stone	taS	1
KUMYK	stone	taS	1
KYRGYZ	stone	taS	1
LANGAR_KHORASANI	stone	doS	1
LOTF_ABAD_KHORASANI	stone	doS	1
MARESHK_KHORASANI	stone	taS	1
MARESHK_KHORASANI	stone	toS	1
MISHER_TATAR	stone	taS	1
NOGAI	stone	tas	1
PIR_KOMAJ_KHORASANI	stone	doS	1
QARA_BAGH_KHORASANI	stone	doS	1
QUCHAN_KHORASANI	stone	doS	1
QUCHAN_KHORASANI	stone	daS	1
RUH_ABAD_KHORASANI	stone	doS	1
SAKHA	stone	tas	1
SALAR_2	stone	doS	1
SHEYH_TEYMUR_KHORASANI	stone	doS	1
SHIRWAN_KHORASANI	stone	taS	1
SHIRWAN_KHORASANI	stone	toS	1
SHOR	stone	toS	1
SHURAK_KHORASANI	stone	doS	1
SOLTAN_ABAD_KHORASANI	stone	daS	1
SOUTHERN_UZBEK	stone	taS	1
TATAR	stone	taS	1
TEREKEME_AZERI	stone	daS	1
TOFA	stone	taS	1
TURKISH	stone	taS	1
TURKISH_2	stone	taS	1
TURKMEN	stone	daS	1
TUVAN	stone	daS	1
UYGHUR	stone	toS	1
UZBEK	stone	toS	1
ZEYARAT_KHORASANI	stone	toS	1
KUMYK	stone	qaya	2
NOGAI	stone	kaya	2
TEREKEME_AZERI	stone	gEyE	2
CHUVASH	stone	Cul	3
TURKISH	stone	Cekirdik	4
ASADLI_KHORASANI	fire	ut	1
AZERBAIJANI_NORTH	fire	od	1
AZERBAIJANI_NORTH_2	fire	ot	1
AZERBAIJANI_SOUTHERN	fire	ot	1
BASHKIR	fire	ut	1
CHARAM_SARJAM_KHORASANI	fire	ot	1
CHUVASH	fire	vut	1
CRIMEAN_TATAR	fire	ot	1
DARA_GAZ_KHORASANI_1	fire	ot	1
DARA_GAZ_KHORASANI_1	fire	otES	1
DARA_GAZ_KHORASANI_2	fire	ot	1
DOLGAN	fire	uot	1
DOUGHAI_KHORASANI	fire	ot	1
GUJGI_KHORASANI	fire	ot	1
HARW_E_OLYA_KHORASANI	fire	ot	1
HOKM_ABAD_KHORASANI	fire	ot	1
HOKM_ABAD_KHORASANI	fire	uot	1
JOGHATAY_KHORASANI	fire	ot	1
JONK_KHORASANI	fire	ot	1
KARACHAY_BALKAR	fire	ot	1
KARAIM	fire	ot	1
KARAKALPAK	fire	ot	1
KAZAKH	fire	ot	1
KHAKAS	fire	ot	1
KHALAJ_IRAN	fire	hut	1
KUMYK	fire	ot	1
KYRGYZ	fire	ot	1
LOTF_ABAD_KHORASANI	fire	ot	1
MARESHK_KHORASANI	fire	ot	1
MISHER_TATAR	fire	ut	1
NOGAI	fire	ot	1
PIR_KOMAJ_KHORASANI	fire	ot	1
QARA_BAGH_KHORASANI	fire	ot	1
QUCHAN_KHORASANI	fire	ot	1
RUH_ABAD_KHORASANI	fire	ot	1
SAKHA	fire	uot	1
SALAR_2	fire	ot	1
SHEYH_TEYMUR_KHORASANI	fire	ot	1
SHIRWAN_KHORASANI	fire	ot	1
SHOR	fire	ot	1
SHURAK_KHORASANI	fire	ot	1
SOLTAN_ABAD_KHORASANI	fire	ot	1
TATAR	fire	ut	1
TEREKEME_AZERI	fire	ot	1
TOFA	fire	o3t	1
TURKISH	fire	ateS	1
TURKISH_2	fire	ateS	1
TURKMEN	fire	ot	1
TURKMEN_2	fire	ot	1
TUVAN	fire	ot	1
UYGHUR	fire	ot	1
UZBEK	fire	ot	1
UZBEK	fire	otaS	1
ZEYARAT_KHORASANI	fire	ot	1
KAZAN_TATAR	fire	parar	2
LANGAR_KHORASANI	fire	alu	3
TURKISH	fire	yang3n	4
TURKMEN_2	fire	kostyor	5
ASADLI_KHORASANI	path	yol	1
AZERBAIJANI_NORTH	path	yol	1
AZERBAIJANI_NORTH_2	path	yol	1
BASHKIR	path	yul	1
CHARAM_SARJAM_KHORASANI	path	yool	1
CHARAM_SARJAM_KHORASANI	path	yol	1
CHUVASH	path	Sul	1
CRIMEAN_TATAR	path	jol	1
CRIMEAN_TURKISH	path	yol	1
DARA_GAZ_KHORASANI_1	path	yool	1
DARA_GAZ_KHORASANI_2	path	yol	1
DOUGHAI_KHORASANI	path	yol	1
GUJGI_KHORASANI	path	yol	1
HARW_E_OLYA_KHORASANI	path	yel	1
HOKM_ABAD_KHORASANI	path	yol	1
JOGHATAY_KHORASANI	path	yol	1
JONK_KHORASANI	path	yol	1
KARACHAY_BALKAR	path	jol	1
KARAIM	path	yol	1
KAZAKH	path	Zol	1
KAZAN_TATAR	path	yul	1
KYRGYZ	path	Cuyur	1
LANGAR_KHORASANI	path	yol	1
LOTF_ABAD_KHORASANI	path	yol	1
MARESHK_KHORASANI	path	yol	1
MISHER_TATAR	path	yul	1
NOGAI	path	yol	1
PIR_KOMAJ_KHORASANI	path	yEl	1
QARA_BAGH_KHORASANI	path	yol	1
QUCHAN_KHORASANI	path	yul	1
QUCHAN_KHORASANI	path	yuol	1
RUH_ABAD_KHORASANI	path	yol	1
SAKHA	path	suol	1
SALAR_2	path	yol	1
SHEYH_TEYMUR_KHORASANI	path	yol	1
SHIRWAN_KHORASANI	path	yEl	1
SHIRWAN_KHORASANI	path	yuol	1
SHOR	path	iol	1
SHURAK_KHORASANI	path	yol	1
SOLTAN_ABAD_KHORASANI	path	yol	1
SOUTHERN_UZBEK	path	yol	1
TATAR	path	yul	1
TEREKEME_AZERI	path	Cigir	1
TURKISH_2	path	yol	1
TURKMEN	path	yol	1
TURKMEN_2	path	yerelge	1
TURKMEN_2	path	yol	1
UZBEK	path	yol	1
ZEYARAT_KHORASANI	path	yol	1
KARAKALPAK	path	soqpoq	2
KUMYK	path	soqmaq	2
NOGAI	path	sokpak	2
DOLGAN	path	orok	3
TOFA	path	oruq	3
TUVAN	path	oruq	3
SAKHA	path	ayan	4
TURKISH	path	keCiyolu	5
TURKISH	path	patika	6
UYGHUR	path	yolxzoyoqyol	7
ASADLI_KHORASANI	mountain	dax	1
AZERBAIJANI_NORTH	mountain	dox	1
AZERBAIJANI_NORTH_2	mountain	dax	1
AZERBAIJANI_SOUTHERN	mountain	doX	1
CHARAM_SARJAM_KHORASANI	mountain	doq	1
DARA_GAZ_KHORASANI_1	mountain	dox	1
DARA_GAZ_KHORASANI_2	mountain	dax	1
DOUGHAI_KHORASANI	mountain	dox	1
GUJGI_KHORASANI	mountain	doq	1
HARW_E_OLYA_KHORASANI	mountain	doq	1
HOKM_ABAD_KHORASANI	mountain	doq	1
JOGHATAY_KHORASANI	mountain	doq	1
JONK_KHORASANI	mountain	dox	1
KARAIM	mountain	tog	1
KHAKAS	mountain	tEsXul	1
KHALAJ_IRAN	mountain	tax	1
KYRGYZ	mountain	to	1
LANGAR_KHORASANI	mountain	doq	1
LANGAR_KHORASANI	mountain	daG	1
LOTF_ABAD_KHORASANI	mountain	dox	1
MARESHK_KHORASANI	mountain	dox	1
PIR_KOMAJ_KHORASANI	mountain	doq	1
QARA_BAGH_KHORASANI	mountain	doq	1
QUCHAN_KHORASANI	mountain	dox	1
RUH_ABAD_KHORASANI	mountain	doq	1
RUH_ABAD_KHORASANI	mountain	doG	1
SALAR_2	mountain	taX	1
SHEYH_TEYMUR_KHORASANI	mountain	dox	1
SHIRWAN_KHORASANI	mountain	dax	1
SHOR	mountain	toG	1
SHURAK_KHORASANI	mountain	dox	1
SOLTAN_ABAD_KHORASANI	mountain	dox	1
SOUTHERN_UZBEK	mountain	taq	1
TEREKEME_AZERI	mountain	dag	1
TOFA	mountain	dax	1
TURKISH_2	mountain	da	1
TURKMEN	mountain	dag	1
TURKMEN_2	mountain	dag	1
TUVAN	mountain	dax	1
UYGHUR	mountain	tox	1
UZBEK	mountain	toX	1
ZEYARAT_KHORASANI	mountain	dox	1
BASHKIR	mountain	tau	2
BASHKIR	mountain	taw	2
CHUVASH	mountain	tu	2
CRIMEAN_TATAR	mountain	taw	2
CRIMEAN_TURKISH	mountain	taw	2
DOLGAN	mountain	t3a	2
KARACHAY_BALKAR	mountain	taw	2
KARAKALPAK	mountain	tow	2
KAZAKH	mountain	tau	2
KAZAKH	mountain	taw	2
KAZAN_TATAR	mountain	taw	2
KUMYK	mountain	tav	2
KUMYK	mountain	tebe	2
MISHER_TATAR	mountain	taw	2
NOGAI	mountain	tav	2
NOGAI	mountain	tebe	2
TEREKEME_AZERI	mountain	tEpE	2
SAKHA	mountain	xaya	3
TURKISH	mountain	dasilsilesi	4
ASADLI_KHORASANI	night	gejE	1
AZERBAIJANI_NORTH	night	gyEjE	1
AZERBAIJANI_NORTH_2	night	geje	1
CHARAM_SARJAM_KHORASANI	night	gejE	1
CHUVASH	night	kaS	1
CRIMEAN_TATAR	night	keSe	1
CRIMEAN_TURKISH	night	geje	1
DARA_GAZ_KHORASANI_1	night	gejE	1
DARA_GAZ_KHORASANI_2	night	gejE	1
DOUGHAI_KHORASANI	night	gejE	1
GUJGI_KHORASANI	night	gejE	1
HARW_E_OLYA_KHORASANI	night	gejE	1
HOKM_ABAD_KHORASANI	night	geja	1
JOGHATAY_KHORASANI	night	gejE	1
KARACHAY_BALKAR	night	keCe	1
KAZAN_TATAR	night	kiC	1
KHALAJ_IRAN	night	kieCE	1
KUMYK	night	geCe	1
LANGAR_KHORASANI	night	geja	1
LOTF_ABAD_KHORASANI	night	gejE	1
MARESHK_KHORASANI	night	gejE	1
MISHER_TATAR	night	kiC	1
NOGAI	night	keSe	1
PIR_KOMAJ_KHORASANI	night	geja	1
QARA_BAGH_KHORASANI	night	geja	1
QUCHAN_KHORASANI	night	gejE	1
RUH_ABAD_KHORASANI	night	geja	1
SAKHA	night	kiehe	1
SALAR_2	night	geje	1
SHEYH_TEYMUR_KHORASANI	night	geja	1
SHIRWAN_KHORASANI	night	gejE	1
SHURAK_KHORASANI	night	gejE	1
SOLTAN_ABAD_KHORASANI	night	gejE	1
SOUTHERN_UZBEK	night	keC	1
TEREKEME_AZERI	night	gECE	1
TURKISH	night	geje	1
TURKISH_2	night	geje	1
TURKMEN	night	gije	1
TURKMEN_2	night	giye	1
UZBEK	night	keCa	1
ZEYARAT_KHORASANI	night	gejE	1
JONK_KHORASANI	night	oSam	2
LOTF_ABAD_KHORASANI	night	aSam	2
MARESHK_KHORASANI	night	oSam	2
BASHKIR	night	ten	3
DOLGAN	night	tin	3
KARAIM	night	tyin	3
KARAKALPAK	night	tin	3
KAZAKH	night	tin	3
KHAKAS	night	tin	3
KYRGYZ	night	tin	3
TATAR	night	ten	3
TOFA	night	tinna	3
TUVAN	night	dina	3
UYGHUR	night	tin	3
UZBEK	night	tun	3
SHOR	night	qoro	4
ASADLI_KHORASANI	full	dul3	1
AZERBAIJANI_NORTH	full	dolu	1
AZERBAIJANI_NORTH_2	full	dole	1
AZERBAIJANI_SOUTHERN	full	tox	1
BASHKIR	full	tulu	1
CHARAM_SARJAM_KHORASANI	full	dowli	1
CHARAM_SARJAM_KHORASANI	full	douli	1
CHUVASH	full	tul3	1
CRIMEAN_TATAR	full	tolu	1
DARA_GAZ_KHORASANI_1	full	Cox	1
DARA_GAZ_KHORASANI_1	full	dol3	1
DARA_GAZ_KHORASANI_2	full	dol3	1
DOLGAN	full	tuol	1
DOUGHAI_KHORASANI	full	dolu	1
GUJGI_KHORASANI	full	dol3	1
HARW_E_OLYA_KHORASANI	full	dol3	1
HOKM_ABAD_KHORASANI	full	dolu	1
JOGHATAY_KHORASANI	full	dol3	1
JONK_KHORASANI	full	dol3	1
KARACHAY_BALKAR	full	tolu	1
KARAIM	full	tolu	1
KARAKALPAK	full	toluq	1
KAZAKH	full	tolu	1
KAZAN_TATAR	full	tul3	1
KHAKAS	full	toldurE	1
KHALAJ_IRAN	full	tuol	1
KUMYK	full	tolu	1
KYRGYZ	full	tolturo	1
LANGAR_KHORASANI	full	dol3	1
LOTF_ABAD_KHORASANI	full	dol3	1
MARESHK_KHORASANI	full	dolu	1
MISHER_TATAR	full	tul3	1
NOGAI	full	tolu	1
PIR_KOMAJ_KHORASANI	full	dol3	1
QARA_BAGH_KHORASANI	full	dol3	1
QUCHAN_KHORASANI	full	dol3	1
[truncated: 217 more rows]
