# Supplementary material for: A test of Generalized Bayesian dating: A new linguistic dating method
Source: PLoS One. 2020 Aug 12;15(8):e0236522. doi: 10.1371/journal.pone.0236522 (PMC7423060; doi:10.1371/journal.pone.0236522)
Supplement: S1 File — Python code for extracting data from ASJP word lists, cognate identification, and conversion to nexus files. Word lists annotated for cognacy for all families. Nexus files and MrBayes command files for all families. (ZIP) [file pone.0236522.s001.zip › S1 Supporting Information/Cognates/Nakh-Daghestanian.txt.svm.CRP.0.57.cognates]

doculect	concept	asjp	cogid
AKHVAKH	I	dEnE	1
ANDI	I	din	1
ANDI	I	dEn	1
AVAR	I	dun	1
AVAR_ANDALAL	I	dun	1
AVAR_ANTSUKH	I	dun	1
AVAR_BATLUKH	I	dun	1
AVAR_HID	I	dun	1
AVAR_KARAKH	I	dun	1
AVAR_KUSUR	I	dun	1
ANDI_MUNI	I	den	1
AVAR_ZAKATALY	I	dun	1
BAGWALAL	I	de	1
BEZHTA	I	do	1
BEZHTA_2	I	do	1
BOTLIKH	I	dEn	1
BOTLIKH	I	dEni	1
CHAMALAL	I	di	1
GODOBERI	I	dEn	1
HINUKH	I	dE	1
HUNZIB	I	d3	1
INKHOKWARI	I	do	1
KARATA	I	dEn	1
KHWARSHI	I	do	1
MOKOK_TSEZ	I	di	1
NORTHERN_AKHVAKH	I	dene	1
SAGADIN_TSEZ	I	di	1
SOUTHERN_AKHVAKH	I	dena	1
TINDI	I	de	1
TOKITIN_KARATA	I	dini	1
TSEZ	I	di	1
DARGWA	I	du	1
ICARI_DARGI	I	du	1
KAJTAK_DARGI	I	du	1
KUBACHI_DARGI	I	du	1
SANZHI_DARGI	I	du	1
XAJDAK_DARGI	I	du	1
AGUL	I	zun	1
ARCHI	I	zon	1
ARCHI_2	I	zon	1
BUDUKH	I	z3n	1
KHINALUG	I	z3	1
KRYZ	I	z3n	1
KUBA_LEZGI	I	zum	1
LEZGI	I	zun	1
MIKRAKH_LEZGI	I	zun	1
NORTHERN_TABASSARAN	I	izu	1
RUTUL	I	z3	1
TABASARAN	I	uzu	1
TSAKHUR	I	z3	1
UDI	I	zu	1
AKKIN_CHECHEN	I	so	1
BATS	I	so	1
CHECHEN	I	so	1
INGUSH	I	so	1
DARGWA	I	nu	2
LAK	I	na	2
MUIRI_DARGI	I	nu	2
AKHVAKH	you	mEnE	1
ANDI	you	min	1
ANDI	you	mEn	1
AVAR	you	mun	1
AVAR_ANDALAL	you	mun	1
AVAR_ANTSUKH	you	mun	1
AVAR_BATLUKH	you	mun	1
AVAR_HID	you	mun	1
AVAR_KARAKH	you	mun	1
AVAR_KUSUR	you	mun	1
ANDI_MUNI	you	men	1
AVAR_ZAKATALY	you	mun	1
BAGWALAL	you	mE	1
BEZHTA	you	mi	1
BEZHTA_2	you	un	1
BOTLIKH	you	min	1
BOTLIKH	you	mini	1
CHAMALAL	you	mi	1
GODOBERI	you	min	1
HINUKH	you	mE	1
HUNZIB	you	m3	1
INKHOKWARI	you	mo	1
KARATA	you	mEn	1
KHWARSHI	you	mo	1
MOKOK_TSEZ	you	mi	1
NORTHERN_AKHVAKH	you	mene	1
SAGADIN_TSEZ	you	mi	1
SOUTHERN_AKHVAKH	you	mena	1
TINDI	you	me	1
TOKITIN_KARATA	you	mini	1
TSEZ	you	mi	1
LAK	you	ina	1
AGUL	you	wun	1
ARCHI	you	un	1
ARCHI_2	you	un	1
BUDUKH	you	v3n	1
KHINALUG	you	v3	1
KRYZ	you	vun	1
KUBA_LEZGI	you	wun	1
LEZGI	you	wun	1
MIKRAKH_LEZGI	you	wun	1
RUTUL	you	w3	1
UDI	you	hun	1
UDI	you	un	1
NORTHERN_AKHVAKH	you	uSthi	2
SOUTHERN_AKHVAKH	you	uSdi	2
ICARI_DARGI	you	u	3
KUBACHI_DARGI	you	u	3
SANZHI_DARGI	you	u	3
DARGWA	you	Xu	4
MUIRI_DARGI	you	Xu	4
TSAKHUR	you	Xu	4
AKKIN_CHECHEN	you	xo	4
AKKIN_CHECHEN	you	Su	4
KAJTAK_DARGI	you	i	5
XAJDAK_DARGI	you	i	5
KUBA_LEZGI	you	kin	6
MIKRAKH_LEZGI	you	Cin	6
NORTHERN_TABASSARAN	you	iwu	7
NORTHERN_TABASSARAN	you	iCwu	7
TABASARAN	you	uwu	7
BATS	you	ho	8
CHECHEN	you	ho	8
INGUSH	you	ho	8
ANDI_MUNI	you	bisili	9
AVAR	we	niL	1
AVAR_ANDALAL	we	niZ	1
AVAR_ANTSUKH	we	niZ	1
AVAR_BATLUKH	we	niZ	1
AVAR_BATLUKH	we	niL	1
AVAR_HID	we	niL	1
AVAR_KARAKH	we	niZ	1
AVAR_KARAKH	we	niL	1
AVAR_KUSUR	we	niZ	1
AVAR_ZAKATALY	we	niZ	1
DARGWA	we	XuSa	1
ICARI_DARGI	we	nuSa	1
KAJTAK_DARGI	we	nuxa	1
KAJTAK_DARGI	we	nisa	1
KUBACHI_DARGI	we	nusa	1
MUIRI_DARGI	we	nuSa	1
SANZHI_DARGI	we	nuSa	1
XAJDAK_DARGI	we	nixa	1
ARCHI_2	we	nen	1
AKHVAKH	we	uSti	2
ANDI	we	biSti	2
BAGWALAL	we	biSti	2
BOTLIKH	we	biSti	2
BOTLIKH	we	biSdi	2
CHAMALAL	we	biti	2
GODOBERI	we	bitE	2
KARATA	we	biSdi	2
NORTHERN_AKHVAKH	we	isi	2
TINDI	we	bisa	2
TOKITIN_KARATA	we	iSi	2
ANDI_MUNI	we	iSili	3
BEZHTA	we	ile	3
BEZHTA_2	we	ile	3
HINUKH	we	Eli	3
HUNZIB	we	ilE	3
INKHOKWARI	we	ilo	3
KHWARSHI	we	ilo	3
MOKOK_TSEZ	we	Eli	3
SAGADIN_TSEZ	we	Eli	3
TSEZ	we	Eli	3
NORTHERN_AKHVAKH	we	itLhi	4
SOUTHERN_AKHVAKH	we	itLhi	4
LAK	we	zwi	5
ARCHI	we	ZwEn	5
RUTUL	we	wE	5
BUDUKH	we	vin	6
KRYZ	we	vin	6
AGUL	we	xin	7
LEZGI	we	kin	7
LEZGI	we	kinE	7
TABASARAN	we	icwu	8
TABASARAN	we	ucwu	8
KHINALUG	we	zur	9
KUBA_LEZGI	we	Cun	9
MIKRAKH_LEZGI	we	Cun	9
NORTHERN_TABASSARAN	we	iCu	9
TSAKHUR	we	Su	9
BATS	we	Su	9
CHECHEN	we	Su	9
INGUSH	we	Su	9
UDI	we	yan	10
AKKIN_CHECHEN	we	vay	11
AKKIN_CHECHEN	we	tXo	12
AVAR	one	so	1
AVAR	one	co	1
AVAR_ANDALAL	one	co	1
AVAR_ANTSUKH	one	so	1
AVAR_ANTSUKH	one	co	1
AVAR_BATLUKH	one	Co	1
AVAR_HID	one	co	1
AVAR_KARAKH	one	co	1
AVAR_KUSUR	one	co	1
AVAR_ZAKATALY	one	co	1
BAGWALAL	one	cEb	1
BOTLIKH	one	cEb	1
GODOBERI	one	cEb	1
TOKITIN_KARATA	one	ceb	1
DARGWA	one	ca	1
ICARI_DARGI	one	ca	1
KAJTAK_DARGI	one	ca	1
KUBACHI_DARGI	one	ca	1
LAK	one	ca	1
MUIRI_DARGI	one	ca	1
SANZHI_DARGI	one	ca	1
SANZHI_DARGI	one	cay	1
XAJDAK_DARGI	one	ca	1
KHINALUG	one	sa	1
RUTUL	one	sa	1
TSAKHUR	one	sa	1
UDI	one	sa	1
AKKIN_CHECHEN	one	cxa7	1
BATS	one	cXa	1
CHECHEN	one	cXa7	1
INGUSH	one	ca7	1
AKHVAKH	one	CEbE	2
ANDI	one	sEb	2
ANDI_MUNI	one	sevi	2
CHAMALAL	one	sEb	2
KARATA	one	sEb	2
KARATA	one	sEbE	2
NORTHERN_AKHVAKH	one	Chebe	2
SOUTHERN_AKHVAKH	one	Cheba	2
TINDI	one	sEb	2
BUDUKH	one	s3b	2
TABASARAN	one	sab	2
TSAKHUR	one	sab	2
BEZHTA	one	hos	3
BEZHTA_2	one	hos	3
HINUKH	one	hEs	3
HUNZIB	one	h3s	3
INKHOKWARI	one	hos	3
KHWARSHI	one	hos	3
MOKOK_TSEZ	one	sis	3
SAGADIN_TSEZ	one	sis	3
TSEZ	one	sis	3
TSEZ	one	sida	3
AGUL	one	sad	3
ARCHI	one	os	3
ARCHI_2	one	os	3
KRYZ	one	sEd	3
KUBA_LEZGI	one	sad	3
LEZGI	one	sad	3
MIKRAKH_LEZGI	one	sad	3
NORTHERN_TABASSARAN	one	ikw	4
ANDI	two	CEgu	1
AVAR	two	kigo	1
AVAR_ANDALAL	two	kigo	1
AVAR_ANTSUKH	two	kigo	1
AVAR_BATLUKH	two	kigo	1
AVAR_HID	two	kigo	1
AVAR_KARAKH	two	kigo	1
AVAR_KUSUR	two	kigo	1
AVAR_ZAKATALY	two	kigu	1
TOKITIN_KARATA	two	keki	1
LAK	two	kiwa	1
KHINALUG	two	ku	1
BEZHTA	two	qona	2
BEZHTA_2	two	qona	2
HINUKH	two	qono	2
HUNZIB	two	qanu	2
INKHOKWARI	two	qXunE	2
MOKOK_TSEZ	two	qano	2
SAGADIN_TSEZ	two	qano	2
TSEZ	two	qXano	2
AKHVAKH	two	kida	3
AKHVAKH	two	kEda	3
BAGWALAL	two	CEda	3
BOTLIKH	two	kEdas	3
CHAMALAL	two	ECida	3
GODOBERI	two	kEda	3
KARATA	two	kEda	3
NORTHERN_AKHVAKH	two	keda	3
SOUTHERN_AKHVAKH	two	keba	3
SOUTHERN_AKHVAKH	two	keda	3
TINDI	two	kEya	3
DARGWA	two	kEl	3
MUIRI_DARGI	two	kel	3
ANDI_MUNI	two	Ce	4
KHWARSHI	two	qwXinE	4
ICARI_DARGI	two	kwi	4
KAJTAK_DARGI	two	Cwel	4
KUBACHI_DARGI	two	kwe	4
SANZHI_DARGI	two	kwi	4
SANZHI_DARGI	two	kwel	4
XAJDAK_DARGI	two	Cwel	4
AGUL	two	qXud	4
AGUL	two	Xud	4
ARCHI	two	qwXE	4
ARCHI_2	two	qwe	4
BUDUKH	two	qab	4
KRYZ	two	qwad	4
KUBA_LEZGI	two	qwed	4
LEZGI	two	qwEd	4
MIKRAKH_LEZGI	two	qwed	4
NORTHERN_TABASSARAN	two	qiw	4
RUTUL	two	qwXad	4
TABASARAN	two	qXub	4
TSAKHUR	two	qXod	4
AKKIN_CHECHEN	two	gi7	4
BATS	two	Si	5
CHECHEN	two	Si7	5
INGUSH	two	Si	5
UDI	two	pa	6
AVAR	person	Ci	1
AVAR_ANTSUKH	person	Ci	1
AVAR_KARAKH	person	Ci	1
AKHVAKH	person	andE	2
ANDI	person	adam	2
AVAR_ANDALAL	person	adan	2
AVAR_ANTSUKH	person	Xadam	2
AVAR_HID	person	Xadan	2
AVAR_KARAKH	person	Xadam	2
AVAR_KUSUR	person	adam	2
AVAR_ZAKATALY	person	adam	2
BAGWALAL	person	adam	2
BEZHTA_2	person	adam	2
BOTLIKH	person	adam	2
CHAMALAL	person	hadam	2
GODOBERI	person	adami	2
KARATA	person	Xadaw	2
KHWARSHI	person	Xadam	2
NORTHERN_AKHVAKH	person	ade	2
SOUTHERN_AKHVAKH	person	ekwaadami	2
TINDI	person	hayam	2
TOKITIN_KARATA	person	Xadan	2
TOKITIN_KARATA	person	Xadam	2
DARGWA	person	adam	2
ICARI_DARGI	person	admi	2
KAJTAK_DARGI	person	madam	2
LAK	person	adamina	2
MUIRI_DARGI	person	adimi	2
SANZHI_DARGI	person	admi	2
XAJDAK_DARGI	person	madam	2
AGUL	person	idEmi	2
AGUL	person	armi	2
ARCHI	person	adam	2
ARCHI_2	person	adam	2
BUDUKH	person	idmi	2
KHINALUG	person	XEdmi	2
KRYZ	person	admi	2
NORTHERN_TABASSARAN	person	armi	2
RUTUL	person	EdEmi	2
TABASARAN	person	admi	2
TSAKHUR	person	adami	2
UDI	person	adamar	2
UDI	person	amdar	2
AKKIN_CHECHEN	person	adam	2
BATS	person	admia	2
AVAR_BATLUKH	person	insan	3
BAGWALAL	person	insan	3
CHAMALAL	person	insan	3
GODOBERI	person	insan	3
MOKOK_TSEZ	person	insan	3
NORTHERN_AKHVAKH	person	isina	3
SAGADIN_TSEZ	person	insan	3
TINDI	person	insan	3
DARGWA	person	insan	3
ICARI_DARGI	person	insan	3
KUBACHI_DARGI	person	insan	3
LAK	person	insan	3
SANZHI_DARGI	person	insan	3
XAJDAK_DARGI	person	insan	3
ARCHI	person	insan	3
BUDUKH	person	insan	3
KHINALUG	person	insan	3
KUBA_LEZGI	person	insan	3
LEZGI	person	insan	3
MIKRAKH_LEZGI	person	insan	3
TSAKHUR	person	insan	3
AKHVAKH	person	Ekwa	4
ANDI	person	hEka	4
ANDI_MUNI	person	heka	4
BEZHTA	person	suko	4
HINUKH	person	rEkwE	4
HUNZIB	person	suku	4
INKHOKWARI	person	hiko	4
KARATA	person	hEkwa	4
MOKOK_TSEZ	person	ZEku	4
SAGADIN_TSEZ	person	ZEku	4
TSEZ	person	ZEku	4
LEZGI	person	kas	5
NORTHERN_TABASSARAN	person	kas	5
TABASARAN	person	kas	5
AKKIN_CHECHEN	person	sag	6
BATS	person	stak	6
CHECHEN	person	stag	6
INGUSH	person	sag	6
AKHVAKH	fish	CuXa	1
AKHVAKH	fish	CoXa	1
AVAR	fish	CuXa	1
AVAR_ANDALAL	fish	CuXa	1
AVAR_ANTSUKH	fish	CuXa	1
AVAR_BATLUKH	fish	cuXa	1
AVAR_HID	fish	SuXa	1
AVAR_KARAKH	fish	CuXa	1
AVAR_ZAKATALY	fish	CuXa	1
BAGWALAL	fish	SwaSkwa	1
GODOBERI	fish	Cu7a	1
KARATA	fish	CuXa	1
KHWARSHI	fish	CuXa	1
NORTHERN_AKHVAKH	fish	ChuXa	1
NORTHERN_AKHVAKH	fish	juXa	1
SOUTHERN_AKHVAKH	fish	ChuXa	1
TINDI	fish	Cwa7a	1
TOKITIN_KARATA	fish	CuXa	1
LAK	fish	Cawaq	1
UDI	fish	CEli	1
AKKIN_CHECHEN	fish	Capk3	1
BATS	fish	CarE	1
CHECHEN	fish	Cara	1
INGUSH	fish	CqEra	1
BEZHTA	fish	bisa	2
BEZHTA_2	fish	bisa	2
HINUKH	fish	bEsuro	2
HUNZIB	fish	b3s3	2
MOKOK_TSEZ	fish	bEsuro	2
SAGADIN_TSEZ	fish	bEsuro	2
TSEZ	fish	bEsuro	2
ANDI	fish	Xwami	3
ANDI_MUNI	fish	Xwan	3
BOTLIKH	fish	qXway	3
CHAMALAL	fish	Xwam	3
CHAMALAL	fish	Xwamu	3
TINDI	fish	Xway	3
KUBA_LEZGI	fish	Xed	3
TSAKHUR	fish	XXady	3
AVAR_KUSUR	fish	buluX	4
DARGWA	fish	bXaliq	4
ICARI_DARGI	fish	baliq	4
KAJTAK_DARGI	fish	b3liq	4
KUBACHI_DARGI	fish	b3liq	4
LAK	fish	baluX	4
MUIRI_DARGI	fish	b3liq	4
SANZHI_DARGI	fish	baliq	4
XAJDAK_DARGI	fish	b3liq	4
AGUL	fish	baluX	4
BUDUKH	fish	baluX	4
KHINALUG	fish	bal3X	4
KHINALUG	fish	baluX	4
KRYZ	fish	bal3X	4
LEZGI	fish	baluX	4
LEZGI	fish	b3l3X	4
MIKRAKH_LEZGI	fish	baluX	4
RUTUL	fish	baluX	4
RUTUL	fish	miZruX	4
TABASARAN	fish	baluX	4
TSAKHUR	fish	baluX	4
ARCHI	fish	XXabXi7	5
ARCHI_2	fish	XabXi	5
AGUL	fish	CEky	6
NORTHERN_TABASSARAN	fish	CeC	6
TABASARAN	fish	CiC	6
DARGWA	fish	qasa	7
MIKRAKH_LEZGI	fish	kizri	8
AVAR_KUSUR	dog	khoXo	1
AVAR_ZAKATALY	dog	khoXo	1
AKHVAKH	dog	XwE	2
AKHVAKH	dog	Xwayi	2
ANDI	dog	Xwoy	2
ANDI	dog	XEy	2
AVAR	dog	hwE	2
AVAR	dog	hoy	2
AVAR_ANDALAL	dog	hwE	2
AVAR_ANTSUKH	dog	hwE	2
AVAR_BATLUKH	dog	hoy	2
AVAR_HID	dog	hwE	2
AVAR_KARAKH	dog	hwE	2
AVAR_KARAKH	dog	hoy	2
ANDI_MUNI	dog	Xey	2
BAGWALAL	dog	hway	2
BEZHTA	dog	wo	2
BEZHTA_2	dog	wo	2
BOTLIKH	dog	Xway	2
CHAMALAL	dog	Xoy	2
CHAMALAL	dog	Xway	2
GODOBERI	dog	Xwayi	2
HINUKH	dog	XwE	2
HUNZIB	dog	w3	2
INKHOKWARI	dog	XwXE	2
KARATA	dog	Xway	2
KHWARSHI	dog	XXwE	2
MOKOK_TSEZ	dog	Xway	2
NORTHERN_AKHVAKH	dog	xwe	2
SAGADIN_TSEZ	dog	Xway	2
SOUTHERN_AKHVAKH	dog	xway	2
TINDI	dog	Xway	2
TINDI	dog	Xwa	2
TOKITIN_KARATA	dog	hoy	2
TSEZ	dog	XwXay	2
DARGWA	dog	XwXa	2
ICARI_DARGI	dog	Xwe	2
KAJTAK_DARGI	dog	Xw3	2
KUBACHI_DARGI	dog	Xw3	2
LAK	dog	kwaCi	2
MUIRI_DARGI	dog	Xwi	2
SANZHI_DARGI	dog	Xwe	2
XAJDAK_DARGI	dog	X3ya	2
AGUL	dog	Xuy	2
ARCHI	dog	gwaCi	2
ARCHI_2	dog	gwaCi	2
BUDUKH	dog	Xor	2
KHINALUG	dog	pXra	2
KRYZ	dog	Xor	2
KRYZ	dog	Xwar	2
NORTHERN_TABASSARAN	dog	Xu	2
TABASARAN	dog	Xu	2
TSAKHUR	dog	Xwa	2
UDI	dog	Xa	2
BATS	dog	pXu	2
KUBA_LEZGI	dog	kiC	3
LEZGI	dog	kic	3
MIKRAKH_LEZGI	dog	kic	3
AGUL	dog	tula	4
RUTUL	dog	t3la	4
AKKIN_CHECHEN	dog	ZXali	5
CHECHEN	dog	ZXEla	5
INGUSH	dog	ZXali	5
MOKOK_TSEZ	dog	bari	6
TOKITIN_KARATA	dog	Ciba	7
AKHVAKH	louse	naci	1
ANDI	louse	noci	1
AVAR	louse	nac	1
AVAR_ANDALAL	louse	nac	1
AVAR_ANTSUKH	louse	nac	1
AVAR_BATLUKH	louse	nac	1
AVAR_HID	louse	nac	1
AVAR_KARAKH	louse	nac	1
AVAR_KUSUR	louse	nac	1
ANDI_MUNI	louse	noci	1
AVAR_ZAKATALY	louse	nac	1
BAGWALAL	louse	nac	1
BEZHTA	louse	naco	1
BEZHTA_2	louse	naco	1
BOTLIKH	louse	naci	1
CHAMALAL	louse	nac	1
GODOBERI	louse	naci	1
HINUKH	louse	nocE	1
HUNZIB	louse	noc3	1
INKHOKWARI	louse	noco	1
KARATA	louse	nacE	1
KHWARSHI	louse	noco	1
MOKOK_TSEZ	louse	noci	1
NORTHERN_AKHVAKH	louse	naci	1
SAGADIN_TSEZ	louse	noci	1
SOUTHERN_AKHVAKH	louse	naci	1
TINDI	louse	naci	1
TINDI	louse	nac	1
TOKITIN_KARATA	louse	naci	1
TSEZ	louse	noci	1
DARGWA	louse	nEz	1
ICARI_DARGI	louse	nez	1
KAJTAK_DARGI	louse	nez	1
KUBACHI_DARGI	louse	nid	1
LAK	louse	nac	1
MUIRI_DARGI	louse	nir	1
SANZHI_DARGI	louse	nez	1
AGUL	louse	nEt	1
ARCHI	louse	nac	1
ARCHI_2	louse	nac	1
KHINALUG	louse	nimc	1
LEZGI	louse	nEt	1
MIKRAKH_LEZGI	louse	net	1
NORTHERN_TABASSARAN	louse	nic	1
TABASARAN	louse	nici	1
TABASARAN	louse	nic	1
UDI	louse	nEc	1
AKKIN_CHECHEN	louse	mez3	1
BATS	louse	mac	1
CHECHEN	louse	mEza	1
INGUSH	louse	maza	1
HINUKH	louse	kaki	2
HUNZIB	louse	kaki	2
BUDUKH	louse	liS	3
KRYZ	louse	liS	3
RUTUL	louse	lix	3
TSAKHUR	louse	wix	3
KARATA	louse	sarsE	4
KUBA_LEZGI	louse	Sukal	5
AVAR	tree	XwEt	1
AVAR_ANDALAL	tree	XwEt	1
AVAR_ANTSUKH	tree	XwEt	1
AVAR_BATLUKH	tree	XwEt	1
AVAR_HID	tree	XwEt	1
AVAR_KARAKH	tree	XwEt	1
AVAR_KUSUR	tree	XwEt	1
AVAR_ZAKATALY	tree	XEt	1
KUBACHI_DARGI	tree	tuta	1
ARCHI	tree	qwati	1
ARCHI_2	tree	kwat	1
UDI	tree	Xod	1
BATS	tree	XE	1
CHECHEN	tree	dit	1
INGUSH	tree	ga	1
AKHVAKH	tree	ruSa	2
ANDI	tree	rESa	2
ANDI_MUNI	tree	reSatLu	2
BAGWALAL	tree	roSa	2
BOTLIKH	tree	ruSa	2
CHAMALAL	tree	ruSa	2
CHAMALAL	tree	woha	2
GODOBERI	tree	ruSa	2
KARATA	tree	roSa	2
NORTHERN_AKHVAKH	tree	ruSa	2
SOUTHERN_AKHVAKH	tree	ruSa	2
TINDI	tree	roha	2
TOKITIN_KARATA	tree	ruxa	2
BEZHTA	tree	XeXe	3
BEZHTA_2	tree	xoxo	3
HUNZIB	tree	XoXE	3
INKHOKWARI	tree	Xon	4
KHWARSHI	tree	Xon	4
MOKOK_TSEZ	tree	Xun	4
SAGADIN_TSEZ	tree	Xun	4
TSEZ	tree	Xun	4
RUTUL	tree	Xuk	4
INGUSH	tree	Xi	4
HINUKH	tree	aZE	5
INKHOKWARI	tree	aZan	5
TSEZ	tree	aZo	5
DARGWA	tree	galga	6
ICARI_DARGI	tree	kalk	6
KAJTAK_DARGI	tree	kalka	6
MUIRI_DARGI	tree	kalki	6
SANZHI_DARGI	tree	kalki	6
AGUL	tree	dar	7
BUDUKH	tree	d3r	7
KRYZ	tree	dar	7
KUBA_LEZGI	tree	tar	7
LEZGI	tree	tar	7
MIKRAKH_LEZGI	tree	tar	7
NORTHERN_TABASSARAN	tree	har	7
TABASARAN	tree	har	7
LAK	tree	murx	8
AKKIN_CHECHEN	tree	marx3l	8
KHINALUG	tree	viSE	9
TSAKHUR	tree	y3w	10
AVAR	leaf	tamaX	1
AVAR_ANDALAL	leaf	EmEX	1
AVAR_ANTSUKH	leaf	tLamaX	1
AVAR_ANTSUKH	leaf	amaX	1
AVAR_BATLUKH	leaf	tamaX	1
AVAR_HID	leaf	tamaX	1
AVAR_KARAKH	leaf	amaX	1
AVAR_KARAKH	leaf	tamaX	1
AVAR_KUSUR	leaf	tLamaX	1
AVAR_ZAKATALY	leaf	tLyamaX	1
SANZHI_DARGI	leaf	baX	1
BAGWALAL	leaf	al	2
BAGWALAL	leaf	Cal	2
BOTLIKH	leaf	Xali	2
GODOBERI	leaf	XaLab	2
KARATA	leaf	alE	2
TINDI	leaf	ali	2
TOKITIN_KARATA	leaf	ali	2
UDI	leaf	Xazal	2
AKKIN_CHECHEN	leaf	x3	2
CHECHEN	leaf	Xa	2
INGUSH	leaf	Xa	2
AKHVAKH	leaf	tLadE	3
ANDI	leaf	LaXib	3
ANDI	leaf	tLoli	3
ANDI_MUNI	leaf	tLol	3
BEZHTA	leaf	tLapa	3
BEZHTA_2	leaf	Libo	3
HINUKH	leaf	tLEbu	3
HUNZIB	leaf	tLibu	3
INKHOKWARI	leaf	tLib	3
KARATA	leaf	tLalE	3
KHWARSHI	leaf	tLib	3
MOKOK_TSEZ	leaf	tLEb	3
NORTHERN_AKHVAKH	leaf	tLade	3
SAGADIN_TSEZ	leaf	tLEb	3
SOUTHERN_AKHVAKH	leaf	tLanderi	3
TSEZ	leaf	tLXab	3
AGUL	leaf	cab	3
TSAKHUR	leaf	tElE	3
BATS	leaf	potol	3
CHAMALAL	leaf	apal	4
DARGWA	leaf	kapi	4
DARGWA	leaf	kapara	4
ICARI_DARGI	leaf	kapur	4
KAJTAK_DARGI	leaf	kapar	4
KUBACHI_DARGI	leaf	kape	4
LAK	leaf	Capi	4
SANZHI_DARGI	leaf	kapur	4
XAJDAK_DARGI	leaf	kapar	4
MUIRI_DARGI	leaf	ka	5
ARCHI	leaf	kaCi	5
ARCHI_2	leaf	kaCi	5
NORTHERN_TABASSARAN	leaf	kaZ	5
TABASARAN	leaf	kaja	5
TABASARAN	leaf	kaZ	5
BUDUKH	leaf	yarpaX	6
KHINALUG	leaf	yarpaX	6
AGUL	leaf	pXaZ	7
KRYZ	leaf	bES	7
KUBA_LEZGI	leaf	peS	7
LEZGI	leaf	pES	7
MIKRAKH_LEZGI	leaf	peS	7
LEZGI	leaf	riqEy	8
RUTUL	leaf	quruq	9
AVAR_ANTSUKH	skin	qEkhw	1
AVAR_ANTSUKH	skin	qEx	1
AVAR_BATLUKH	skin	qEx	1
AVAR_KARAKH	skin	qEx	1
AVAR_KUSUR	skin	qEx	1
AVAR_ZAKATALY	skin	lab	1
BUDUKH	skin	lEX	1
NORTHERN_TABASSARAN	skin	qiriq	1
RUTUL	skin	q3d3q	1
TABASARAN	skin	lE7	1
TSAKHUR	skin	lEkwa	1
BEZHTA	skin	bES	2
BEZHTA_2	skin	beS	2
HUNZIB	skin	beS	2
AKHVAKH	skin	qXalu	3
AKHVAKH	skin	Xura	3
ANDI	skin	qal	3
AVAR	skin	qal	3
AVAR_ANDALAL	skin	Xal	3
ANDI_MUNI	skin	qXali	3
ANDI_MUNI	skin	bakoli	3
AVAR_ZAKATALY	skin	qhal	3
BAGWALAL	skin	qXal	3
BOTLIKH	skin	qXal	3
CHAMALAL	skin	qXal	3
CHAMALAL	skin	bakwal	3
GODOBERI	skin	qXali	3
HUNZIB	skin	qXotLu	3
INKHOKWARI	skin	qXXotLu	3
KARATA	skin	qXal	3
KARATA	skin	qXalu	3
KHWARSHI	skin	qXal	3
NORTHERN_AKHVAKH	skin	xali	3
SAGADIN_TSEZ	skin	XotLu	3
SOUTHERN_AKHVAKH	skin	qali	3
TINDI	skin	qXali	3
TSEZ	skin	qXul	3
TSEZ	skin	qXal	3
DARGWA	skin	guli	3
MUIRI_DARGI	skin	kuli	3
AGUL	skin	qadiq	3
ARCHI	skin	qal	3
ARCHI_2	skin	ili	3
MIKRAKH_LEZGI	skin	Xala	3
UDI	skin	tol	3
GODOBERI	skin	buki	4
HINUKH	skin	bik	4
MOKOK_TSEZ	skin	bik	4
LAK	skin	burCu	4
AVAR_HID	skin	cokho	5
NORTHERN_AKHVAKH	skin	cokho	5
SOUTHERN_AKHVAKH	skin	cokho	5
TOKITIN_KARATA	skin	coku	5
AKKIN_CHECHEN	skin	cok	5
CHECHEN	skin	coka	5
INGUSH	skin	coka	5
HINUKH	skin	XwiSi	6
MOKOK_TSEZ	skin	XoSi	6
SAGADIN_TSEZ	skin	XoSi	6
KRYZ	skin	XiC	6
DARGWA	skin	kabc	7
ICARI_DARGI	skin	kabc	7
KAJTAK_DARGI	skin	kawc	7
KUBACHI_DARGI	skin	kabu	7
AVAR	skin	tom	8
ICARI_DARGI	skin	kam	8
KAJTAK_DARGI	skin	kam	8
KUBACHI_DARGI	skin	kam	8
LAK	skin	kamara	8
MUIRI_DARGI	skin	kam	8
SANZHI_DARGI	skin	kam	8
XAJDAK_DARGI	skin	kam	8
AGUL	skin	Xam	8
KUBA_LEZGI	skin	Xam	8
LEZGI	skin	Xam	8
TABASARAN	skin	Xam	8
BATS	skin	Car	9
CHECHEN	skin	Cquor	9
INGUSH	skin	Cor	9
TOKITIN_KARATA	skin	tLini	10
KHINALUG	skin	tEsi	11
NORTHERN_TABASSARAN	skin	Zati	12
AVAR	blood	bi	1
AVAR_ANDALAL	blood	bi	1
AVAR_ANTSUKH	blood	bi	1
AVAR_BATLUKH	blood	bi	1
AVAR_HID	blood	bi	1
AVAR_KARAKH	blood	bi	1
AVAR_KUSUR	blood	bi	1
AVAR_ZAKATALY	blood	bi	1
KAJTAK_DARGI	blood	bi	1
XAJDAK_DARGI	blood	bi	1
ARCHI	blood	bi	1
ARCHI_2	blood	bi	1
KHINALUG	blood	pi	1
KUBA_LEZGI	blood	wi	1
MIKRAKH_LEZGI	blood	nwi	1
RUTUL	blood	Eb3r	1
RUTUL	blood	Ebir	1
TABASARAN	blood	ifi	1
TSAKHUR	blood	Eb	1
UDI	blood	pi	1
AKHVAKH	blood	hini	2
ANDI	blood	hin	2
ANDI_MUNI	blood	hini	2
NORTHERN_AKHVAKH	blood	hini	2
TOKITIN_KARATA	blood	hini	2
BAGWALAL	blood	hEr	3
BEZHTA	blood	hE	3
BEZHTA_2	blood	he	3
BOTLIKH	blood	hiri	3
GODOBERI	blood	hiri	3
HUNZIB	blood	hay	3
KARATA	blood	hEri	3
SOUTHERN_AKHVAKH	blood	hi	3
TINDI	blood	hEri	3
HINUKH	blood	iyo	4
MOKOK_TSEZ	blood	iyo	4
SAGADIN_TSEZ	blood	iyo	4
LAK	blood	Xutu	5
LAK	blood	utu	5
DARGWA	blood	Xi	6
MUIRI_DARGI	blood	Xi	6
ICARI_DARGI	blood	be7e	7
SANZHI_DARGI	blood	be7e	7
LEZGI	blood	iwi	8
NORTHERN_TABASSARAN	blood	yifi	8
TABASARAN	blood	iwi	8
AKKIN_CHECHEN	blood	ci	9
BATS	blood	cEg	9
BATS	blood	cigi	9
CHECHEN	blood	ciy	9
CHECHEN	blood	ci	9
INGUSH	blood	ciy	9
INGUSH	blood	ci	9
INKHOKWARI	blood	Eqo	10
KHWARSHI	blood	eqXo	10
BUDUKH	blood	ird	11
KRYZ	blood	irEj	11
AGUL	blood	i7	12
AKHVAKH	bone	ratLi	1
ANDI	bone	rotLi	1
AVAR	bone	ratLa	1
AVAR_ANDALAL	bone	ratLa	1
AVAR_ANTSUKH	bone	ratLa	1
AVAR_BATLUKH	bone	ratLa	1
AVAR_HID	bone	ratLa	1
AVAR_KARAKH	bone	ratLa	1
AVAR_KUSUR	bone	rasa	1
ANDI_MUNI	bone	rotLi	1
AVAR_ZAKATALY	bone	ratLa	1
BAGWALAL	bone	ratL	1
BOTLIKH	bone	ratLir	1
CHAMALAL	bone	ratLil	1
CHAMALAL	bone	yatLil	1
GODOBERI	bone	ratLi	1
KARATA	bone	ratLE	1
NORTHERN_AKHVAKH	bone	ratLi	1
SOUTHERN_AKHVAKH	bone	ratLi	1
TINDI	bone	ratLi	1
TOKITIN_KARATA	bone	ratLi	1
BEZHTA	bone	tLEwa	2
BEZHTA_2	bone	Lowa	2
HINUKH	bone	tLuZey	2
HUNZIB	bone	tLora	2
INKHOKWARI	bone	tLozol	2
KHWARSHI	bone	tLozol	2
MOKOK_TSEZ	bone	tLuza	2
SAGADIN_TSEZ	bone	tLurza	2
TSEZ	bone	tLuza	2
BATS	bone	col	2
DARGWA	bone	liga	3
KAJTAK_DARGI	bone	lika	3
KUBACHI_DARGI	bone	lina	3
MUIRI_DARGI	bone	lika	3
SANZHI_DARGI	bone	lika	3
XAJDAK_DARGI	bone	lika	3
ARCHI	bone	lEki	3
ARCHI_2	bone	leki	3
BUDUKH	bone	kErEp	4
KRYZ	bone	kErEp	4
KUBA_LEZGI	bone	karab	4
LEZGI	bone	karab	4
MIKRAKH_LEZGI	bone	karab	4
RUTUL	bone	q3r3b	4
TABASARAN	bone	kurab	4
AGUL	bone	irk	5
AGUL	bone	yirk	5
KHINALUG	bone	ink	5
NORTHERN_TABASSARAN	bone	yik	5
TABASARAN	bone	yirki	5
AKKIN_CHECHEN	bone	dEXak	6
CHECHEN	bone	dEXak	6
LAK	bone	tark	7
INGUSH	bone	tek	7
TSAKHUR	bone	barkw	8
UDI	bone	uqEn	9
AVAR	horn	tLar	1
AVAR	horn	Lar	1
AVAR_ANDALAL	horn	Lar	1
AVAR_ANTSUKH	horn	Lar	1
AVAR_ANTSUKH	horn	tLar	1
AVAR_BATLUKH	horn	Lar	1
AVAR_HID	horn	Lar	1
AVAR_KARAKH	horn	Lar	1
BAGWALAL	horn	Cama	2
BOTLIKH	horn	kamu	2
CHAMALAL	horn	Cam	2
CHAMALAL	horn	Cami	2
GODOBERI	horn	kyamil	2
HINUKH	horn	tama	2
TINDI	horn	kyama	2
BEZHTA	horn	SElo	3
BEZHTA_2	horn	Selo	3
HUNZIB	horn	SElu	3
INKHOKWARI	horn	SElu	3
KHWARSHI	horn	SElyu	3
MOKOK_TSEZ	horn	Silu	3
SAGADIN_TSEZ	horn	Silyu	3
TSEZ	horn	Silu	3
KAJTAK_DARGI	horn	Sirka	3
XAJDAK_DARGI	horn	Sirka	3
BAGWALAL	horn	bula	4
KARATA	horn	butLa	4
AKHVAKH	horn	akati	5
NORTHERN_AKHVAKH	horn	akati	5
SOUTHERN_AKHVAKH	horn	akati	5
ANDI	horn	Gwon	6
ANDI_MUNI	horn	qXina	6
TOKITIN_KARATA	horn	Xoni	6
DARGWA	horn	qE	6
ICARI_DARGI	horn	qi	6
LAK	horn	qi	6
SANZHI_DARGI	horn	qi	6
ARCHI	horn	bat	7
ARCHI_2	horn	bat	7
KHINALUG	horn	vEC	7
AVAR_KUSUR	horn	xEtL	8
AVAR_ZAKATALY	horn	guC	8
AGUL	horn	karC	8
BUDUKH	horn	k3rC	8
KRYZ	horn	kEC	8
KUBA_LEZGI	horn	karC	8
LEZGI	horn	karC	8
MIKRAKH_LEZGI	horn	karC	8
NORTHERN_TABASSARAN	horn	karC	8
RUTUL	horn	kaC	8
TABASARAN	horn	karC	8
TSAKHUR	horn	gaC	8
DARGWA	horn	mukEki	9
KUBACHI_DARGI	horn	munaCe	9
MUIRI_DARGI	horn	mukaki	9
UDI	horn	muqa	9
AKKIN_CHECHEN	horn	maX	9
BATS	horn	mXa7o	9
CHECHEN	horn	maXa	9
INGUSH	horn	muXa	9
AVAR	ear	Xin	1
AVAR_ANDALAL	ear	XEn	1
AVAR_ANTSUKH	ear	XEn	1
AVAR_BATLUKH	ear	Xin	1
AVAR_HID	ear	XEn	1
AVAR_KARAKH	ear	Xin	1
AVAR_KUSUR	ear	XEn	1
AVAR_ZAKATALY	ear	Xin	1
BEZHTA	ear	aXa	2
BEZHTA_2	ear	aXa	2
HINUKH	ear	aXa	2
HUNZIB	ear	aXa	2
INKHOKWARI	ear	aha	2
INKHOKWARI	ear	Xaha	2
KHWARSHI	ear	ahXa	2
MOKOK_TSEZ	ear	aXya	2
SAGADIN_TSEZ	ear	aXa	2
TSEZ	ear	aXya	2
AKHVAKH	ear	hadE	3
ANDI	ear	hantuka	3
ANDI	ear	hatika	3
ANDI_MUNI	ear	hantika	3
BAGWALAL	ear	haCita	3
BAGWALAL	ear	hanCita	3
BOTLIKH	ear	hantuka	3
GODOBERI	ear	hantukya	3
KARATA	ear	hantikwa	3
KARATA	ear	hatika	3
NORTHERN_AKHVAKH	ear	hade	3
SOUTHERN_AKHVAKH	ear	hande	3
TINDI	ear	hankyita	3
TINDI	ear	hakyitar	3
TOKITIN_KARATA	ear	handika	3
DARGWA	ear	liXi	4
KAJTAK_DARGI	ear	l3X	4
KUBACHI_DARGI	ear	l3y	4
MUIRI_DARGI	ear	liXi	4
XAJDAK_DARGI	ear	l3X	4
ARCHI	ear	oy	4
ARCHI_2	ear	oj	4
ICARI_DARGI	ear	lapa	5
SANZHI_DARGI	ear	lap	5
AGUL	ear	iwur	6
BUDUKH	ear	ibir	6
KRYZ	ear	ib3r	6
RUTUL	ear	ubur	6
AGUL	ear	yabur	7
KUBA_LEZGI	ear	yab	7
LEZGI	ear	yab	7
MIKRAKH_LEZGI	ear	yab	7
TABASARAN	ear	ib	7
NORTHERN_TABASSARAN	ear	ew	8
TABASARAN	ear	iw	8
RUTUL	ear	k3r3	9
TSAKHUR	ear	k3r3	9
AKKIN_CHECHEN	ear	lerg	10
BATS	ear	lark	10
CHECHEN	ear	lErg	10
INGUSH	ear	lErg	10
CHAMALAL	ear	ana	11
LAK	ear	wiCi	12
KHINALUG	ear	top	13
UDI	ear	imuX	14
AVAR	eye	bEr	1
AVAR_ANDALAL	eye	bEr	1
AVAR_ANTSUKH	eye	bEr	1
AVAR_BATLUKH	eye	bEr	1
AVAR_HID	eye	bEr	1
AVAR_KARAKH	eye	bEr	1
AVAR_KUSUR	eye	bEr	1
AVAR_ZAKATALY	eye	bEr	1
AKKIN_CHECHEN	eye	bXErg	1
BATS	eye	bXark	1
CHECHEN	eye	bXarg	1
INGUSH	eye	bXarg	1
ANDI	eye	harku	2
ANDI_MUNI	eye	harku	2
BAGWALAL	eye	haka	2
BAGWALAL	eye	haCa	2
CHAMALAL	eye	haCa	2
HUNZIB	eye	harE	2
KARATA	eye	harka	2
TOKITIN_KARATA	eye	harka	2
BEZHTA	eye	hay	3
BEZHTA_2	eye	hay	3
BOTLIKH	eye	hay	3
CHAMALAL	eye	hay	3
GODOBERI	eye	hay	3
GODOBERI	eye	hayi	3
HINUKH	eye	iZEy	3
TINDI	eye	hakya	3
INKHOKWARI	eye	Ezol	4
KHWARSHI	eye	Ezol	4
AKHVAKH	eye	kEha	5
NORTHERN_AKHVAKH	eye	keha	5
SOUTHERN_AKHVAKH	eye	keha	5
MOKOK_TSEZ	eye	ozuri	6
SAGADIN_TSEZ	eye	ozur	6
TSEZ	eye	ozuri	6
DARGWA	eye	Xuli	7
DARGWA	eye	ulE	7
ICARI_DARGI	eye	Xul	7
KAJTAK_DARGI	eye	uli	7
KUBACHI_DARGI	eye	ule	7
MUIRI_DARGI	eye	Xuli	7
SANZHI_DARGI	eye	ul	7
XAJDAK_DARGI	eye	uli	7
AGUL	eye	ul	7
AGUL	eye	il	7
ARCHI	eye	lur	7
ARCHI_2	eye	lur	7
BUDUKH	eye	Xil	7
KHINALUG	eye	pil	7
KRYZ	eye	Xil	7
KUBA_LEZGI	eye	wil	7
LEZGI	eye	ul	7
LEZGI	eye	wil	7
MIKRAKH_LEZGI	eye	i	7
NORTHERN_TABASSARAN	eye	ul	7
RUTUL	eye	uly	7
TABASARAN	eye	ul	7
TSAKHUR	eye	uly	7
UDI	eye	pul	7
LAK	eye	ya	8
AVAR_ANDALAL	nose	XamaX	1
AVAR_ANTSUKH	nose	humuX	1
AVAR_HID	nose	humEr	1
AVAR_KARAKH	nose	XumaX	1
UDI	nose	boXmoX	1
AVAR_ANTSUKH	nose	SumaS	2
AVAR_KUSUR	nose	SumaS	2
AVAR_ZAKATALY	nose	SumuS	2
AKHVAKH	nose	miXa	3
ANDI	nose	mahar	3
AVAR	nose	mEXEr	3
AVAR_BATLUKH	nose	mEXEr	3
BAGWALAL	nose	miXar	3
BAGWALAL	nose	mEXEr	3
BEZHTA	nose	ma	3
BEZHTA_2	nose	ma	3
BOTLIKH	nose	mi7ar	3
CHAMALAL	nose	may	3
CHAMALAL	nose	mara	3
GODOBERI	nose	mihar	3
HINUKH	nose	malu	3
HUNZIB	nose	maru	3
INKHOKWARI	nose	mXanE	3
KARATA	nose	miXar	3
KHWARSHI	nose	mani	3
MOKOK_TSEZ	nose	mali	3
NORTHERN_AKHVAKH	nose	miXa	3
SAGADIN_TSEZ	nose	mali	3
SOUTHERN_AKHVAKH	nose	miari	3
TINDI	nose	miyar	3
TOKITIN_KARATA	nose	miXar	3
TSEZ	nose	mXali	3
KAJTAK_DARGI	nose	m3X3li	3
LAK	nose	may	3
XAJDAK_DARGI	nose	m3X3li	3
BUDUKH	nose	mE7El	3
KRYZ	nose	mi7El	3
KRYZ	nose	ma7al	3
AKKIN_CHECHEN	nose	mar	3
BATS	nose	marLo	3
CHECHEN	nose	mara	3
INGUSH	nose	mEraZ	3
ANDI_MUNI	nose	sunka	4
DARGWA	nose	qXanq	4
ICARI_DARGI	nose	qamq	4
KUBACHI_DARGI	nose	quq	4
MUIRI_DARGI	nose	qaNq	4
SANZHI_DARGI	nose	qunq	4
AGUL	nose	quq	4
AGUL	nose	qwEqw	4
NORTHERN_TABASSARAN	nose	qXEqX	4
RUTUL	nose	xEx	4
TABASARAN	nose	qXuqX	4
TSAKHUR	nose	qow	4
TSAKHUR	nose	quS	4
ARCHI	nose	muC	5
ARCHI_2	nose	muC	5
KUBA_LEZGI	nose	ner	6
LEZGI	nose	nEr	6
MIKRAKH_LEZGI	nose	ner	6
KHINALUG	nose	k3t3r	7
AVAR	tooth	goZo	1
AVAR_ANDALAL	tooth	goZo	1
AKKIN_CHECHEN	tooth	cerg	2
BATS	tooth	cark	2
CHECHEN	tooth	cErg	2
INGUSH	tooth	carg	2
AKHVAKH	tooth	Cilyo	3
ANDI	tooth	sol	3
ANDI	tooth	soli	3
AVAR	tooth	ca	3
AVAR_ANTSUKH	tooth	sa	3
AVAR_ANTSUKH	tooth	ca	3
AVAR_KARAKH	tooth	sa	3
AVAR_KUSUR	tooth	ca	3
ANDI_MUNI	tooth	sol	3
BAGWALAL	tooth	salu	3
BAGWALAL	tooth	salw	3
BEZHTA	tooth	sila	3
BEZHTA_2	tooth	sila	3
BOTLIKH	tooth	salu	3
CHAMALAL	tooth	salw	3
CHAMALAL	tooth	suy	3
GODOBERI	tooth	suki	3
HUNZIB	tooth	s3la	3
INKHOKWARI	tooth	s3l	3
KARATA	tooth	sali	3
KARATA	tooth	salE	3
KHWARSHI	tooth	s3l	3
NORTHERN_AKHVAKH	tooth	Chilo	3
SOUTHERN_AKHVAKH	tooth	Chilo	3
TINDI	tooth	salu	3
TOKITIN_KARATA	tooth	sali	3
DARGWA	tooth	cula	3
ICARI_DARGI	tooth	cula	3
KAJTAK_DARGI	tooth	cula	3
KUBACHI_DARGI	tooth	sula	3
MUIRI_DARGI	tooth	cula	3
SANZHI_DARGI	tooth	cula	3
XAJDAK_DARGI	tooth	cula	3
AGUL	tooth	silEb	3
AGUL	tooth	sElEw	3
ARCHI	tooth	sot	3
ARCHI_2	tooth	sot	3
BUDUKH	tooth	sil	3
KHINALUG	tooth	culoz	3
KRYZ	tooth	sil	3
KUBA_LEZGI	tooth	sas	3
LEZGI	tooth	sas	3
MIKRAKH_LEZGI	tooth	sas	3
NORTHERN_TABASSARAN	tooth	seleb	3
NORTHERN_TABASSARAN	tooth	slib	3
RUTUL	tooth	s3s	3
RUTUL	tooth	s3lab	3
TABASARAN	tooth	slib	3
TSAKHUR	tooth	sili	3
UDI	tooth	uluX	3
AVAR_BATLUKH	tooth	XuS	4
AVAR_KARAKH	tooth	Xus	4
AVAR_ZAKATALY	tooth	Xus	4
AVAR_HID	tooth	XEco	5
HINUKH	tooth	kECu	5
HUNZIB	tooth	k3cu	5
MOKOK_TSEZ	tooth	kicu	5
SAGADIN_TSEZ	tooth	kicu	5
TSEZ	tooth	kicu	5
LAK	tooth	karCi	5
AKHVAKH	tongue	mici	1
ANDI	tongue	mici	1
AVAR	tongue	mac	1
AVAR_ANDALAL	tongue	mac	1
AVAR_ANTSUKH	tongue	mac	1
AVAR_BATLUKH	tongue	mac	1
AVAR_HID	tongue	mac	1
AVAR_KARAKH	tongue	mac	1
AVAR_KUSUR	tongue	mas	1
ANDI_MUNI	tongue	mici	1
AVAR_ZAKATALY	tongue	mac	1
BAGWALAL	tongue	mis	1
BEZHTA	tongue	mic	1
BEZHTA_2	tongue	mic	1
BOTLIKH	tongue	mici	1
CHAMALAL	tongue	mic	1
CHAMALAL	tongue	mis	1
GODOBERI	tongue	mici	1
HINUKH	tongue	mEc	1
HUNZIB	tongue	m3c	1
INKHOKWARI	tongue	m3c	1
KARATA	tongue	maci	1
KHWARSHI	tongue	muc	1
MOKOK_TSEZ	tongue	mEc	1
NORTHERN_AKHVAKH	tongue	mici	1
SAGADIN_TSEZ	tongue	mEc	1
SOUTHERN_AKHVAKH	tongue	mici	1
TINDI	tongue	mici	1
TOKITIN_KARATA	tongue	maci	1
TSEZ	tongue	mEc	1
DARGWA	tongue	mEc	1
DARGWA	tongue	mEz	1
ICARI_DARGI	tongue	mec	1
KUBACHI_DARGI	tongue	mucul	1
LAK	tongue	maz	1
MUIRI_DARGI	tongue	limci	1
SANZHI_DARGI	tongue	limci	1
AGUL	tongue	mEz	1
AGUL	tongue	miz	1
ARCHI	tongue	mac	1
ARCHI_2	tongue	mac	1
BUDUKH	tongue	mEz	1
KHINALUG	tongue	mic	1
KRYZ	tongue	mEz	1
KUBA_LEZGI	tongue	mez	1
LEZGI	tongue	mEz	1
MIKRAKH_LEZGI	tongue	mez	1
NORTHERN_TABASSARAN	tongue	milz	1
RUTUL	tongue	miz	1
TABASARAN	tongue	mElz	1
TSAKHUR	tongue	miz	1
UDI	tongue	muz	1
AKKIN_CHECHEN	tongue	mot	1
BATS	tongue	mot	1
CHECHEN	tongue	mot	1
INGUSH	tongue	mot	1
KAJTAK_DARGI	tongue	lucumi	2
XAJDAK_DARGI	tongue	lucumi	2
AKHVAKH	knee	nikwa	1
AKHVAKH	knee	muqu	1
ANDI	knee	niko	1
ANDI	knee	nakwa	1
AVAR	knee	naku	1
AVAR_ANDALAL	knee	nakhu	1
AVAR_ANTSUKH	knee	nakhu	1
AVAR_BATLUKH	knee	nakho	1
AVAR_HID	knee	makho	1
AVAR_KARAKH	knee	nakhu	1
AVAR_KUSUR	knee	nakhu	1
AVAR_ZAKATALY	knee	nakhu	1
BAGWALAL	knee	nikw	1
BAGWALAL	knee	nuk	1
BOTLIKH	knee	nuku	1
BOTLIKH	knee	nakwa	1
CHAMALAL	knee	nikwal	1
CHAMALAL	knee	nikal	1
GODOBERI	knee	nuku	1
KARATA	knee	nuku	1
NORTHERN_AKHVAKH	knee	muqhu	1
NORTHERN_AKHVAKH	knee	nikhwa	1
SOUTHERN_AKHVAKH	knee	nikhwa	1
TINDI	knee	niku	1
TOKITIN_KARATA	knee	nuku	1
LAK	knee	nikw	1
KHINALUG	knee	nik	1
BEZHTA_2	knee	aga	2
HUNZIB	knee	aga	2
INKHOKWARI	knee	gurtu	3
KHWARSHI	knee	gurtu	3
HINUKH	knee	qontu	4
HUNZIB	knee	qod	4
SAGADIN_TSEZ	knee	qontu	4
HINUKH	knee	bECnu	5
MOKOK_TSEZ	knee	bECni	5
TSEZ	knee	bECni	5
SOUTHERN_AKHVAKH	knee	qhani	6
DARGWA	knee	quqa	6
ICARI_DARGI	knee	quqa	6
KAJTAK_DARGI	knee	quqa	6
KUBACHI_DARGI	knee	quqa	6
MUIRI_DARGI	knee	quqa	6
SANZHI_DARGI	knee	quqa	6
XAJDAK_DARGI	knee	quqa	6
AGUL	knee	qaq	6
AGUL	knee	qwaqw	6
NORTHERN_TABASSARAN	knee	qamq	6
RUTUL	knee	qwaq	6
TABASARAN	knee	qamq	6
TABASARAN	knee	qamqa	6
UDI	knee	kakap	6
ARCHI	knee	pXomp	7
ARCHI_2	knee	poXmp	7
BUDUKH	knee	pEp	8
KRYZ	knee	pip	8
KUBA_LEZGI	knee	met	9
LEZGI	knee	mEt	9
MIKRAKH_LEZGI	knee	met	9
AKKIN_CHECHEN	knee	gol	10
BATS	knee	gawgw	10
BATS	knee	gowg	10
CHECHEN	knee	guola	10
INGUSH	knee	go	10
INGUSH	knee	gola	10
ANDI_MUNI	knee	Xinkil	11
BEZHTA	knee	micna	12
TSAKHUR	knee	qaraca	13
AVAR	hand	kwEr	1
AVAR_ANDALAL	hand	khwEr	1
AVAR_ANTSUKH	hand	khwEr	1
AVAR_BATLUKH	hand	khwEr	1
AVAR_HID	hand	khwEr	1
AVAR_KARAKH	hand	khwEr	1
AVAR_KUSUR	hand	khwEr	1
AVAR_ZAKATALY	hand	khEr	1
HINUKH	hand	kwEzEy	1
LAK	hand	kwa	1
AKHVAKH	hand	XEtLa	2
AKHVAKH	hand	XaZa	2
ANDI	hand	rEla	2
ANDI_MUNI	hand	ritLi	2
BAGWALAL	hand	lEla	2
BOTLIKH	hand	rE7a	2
CHAMALAL	hand	rEla	2
CHAMALAL	hand	yEla	2
GODOBERI	hand	rEla	2
GODOBERI	hand	lEla	2
HUNZIB	hand	r3tLa	2
INKHOKWARI	hand	l3tLa	2
KARATA	hand	XEtLa	2
KHWARSHI	hand	litLa	2
MOKOK_TSEZ	hand	rEtLa	2
NORTHERN_AKHVAKH	hand	retLa	2
SAGADIN_TSEZ	hand	rEtLa	2
SOUTHERN_AKHVAKH	hand	qathi	2
SOUTHERN_AKHVAKH	hand	retLa	2
TINDI	hand	rEla	2
TOKITIN_KARATA	hand	rela	2
TSEZ	hand	rEtLa	2
LAK	hand	Xat	2
DARGWA	hand	nXaq	3
ICARI_DARGI	hand	naq	3
KAJTAK_DARGI	hand	n3q	3
KUBACHI_DARGI	hand	n3q	3
MUIRI_DARGI	hand	n3q	3
SANZHI_DARGI	hand	naq	3
XAJDAK_DARGI	hand	n3q	3
BEZHTA	hand	ko	4
BEZHTA_2	hand	ko	4
HUNZIB	hand	koro	4
AGUL	hand	Xil	4
ARCHI	hand	Xol	4
ARCHI_2	hand	kul	4
BUDUKH	hand	k3l	4
KHINALUG	hand	k3l	4
KRYZ	hand	k3l	4
KUBA_LEZGI	hand	Xil	4
LEZGI	hand	Xil	4
MIKRAKH_LEZGI	hand	Xil	4
NORTHERN_TABASSARAN	hand	Xil	4
RUTUL	hand	X3l	4
TABASARAN	hand	Xil	4
TSAKHUR	hand	X3ly	4
UDI	hand	kul	4
AKKIN_CHECHEN	hand	k3	4
BATS	hand	kog	4
CHECHEN	hand	kig	4
INGUSH	hand	kulg	4
SANZHI_DARGI	hand	me7	5
ANDI	breasts	labur	1
ANDI_MUNI	breasts	laburi	1
KUBACHI_DARGI	breasts	apu	1
AVAR_ANTSUKH	breasts	mimi	2
AVAR_ZAKATALY	breasts	mimi	2
KAJTAK_DARGI	breasts	mama	2
MUIRI_DARGI	breasts	mamri	2
XAJDAK_DARGI	breasts	mama	2
ARCHI_2	breasts	mam	2
BAGWALAL	breasts	nih	3
BOTLIKH	breasts	niXi	3
CHAMALAL	breasts	niXi	3
CHAMALAL	breasts	niX	3
GODOBERI	breasts	niXi	3
KARATA	breasts	niXE	3
TINDI	breasts	niXi	3
UDI	breasts	Saq	3
AKKIN_CHECHEN	breasts	naq	3
CHECHEN	breasts	naqXa	3
INGUSH	breasts	naqXa	3
BEZHTA	breasts	nEnE	4
BEZHTA_2	breasts	nene	4
HUNZIB	breasts	nEnE	4
AVAR	breasts	kErEn	5
AVAR_ANTSUKH	breasts	khErEn	5
AVAR_BATLUKH	breasts	khErEn	5
AVAR_HID	breasts	khErEn	5
AVAR_KARAKH	breasts	khErEn	5
KARATA	breasts	kErin	5
AVAR_KUSUR	breasts	khEkh	6
NORTHERN_AKHVAKH	breasts	khakha	6
SOUTHERN_AKHVAKH	breasts	khakha	6
AVAR	breasts	kEkE	7
AVAR_ANDALAL	breasts	gaga	7
AVAR_KARAKH	breasts	gagabi	7
ANDI_MUNI	breasts	kuka	7
HUNZIB	breasts	kigla	7
INKHOKWARI	breasts	koko	7
KHWARSHI	breasts	koko	7
MOKOK_TSEZ	breasts	kiki	7
SAGADIN_TSEZ	breasts	kiko	7
TOKITIN_KARATA	breasts	keka	7
TSEZ	breasts	kiki	7
KHINALUG	breasts	koksu	7
TSAKHUR	breasts	koksi	7
HINUKH	breasts	XEma	8
TSEZ	breasts	Xamori	8
DARGWA	breasts	miqiri	8
ICARI_DARGI	breasts	miqer	8
MUIRI_DARGI	breasts	miqiri	8
SANZHI_DARGI	breasts	muqer	8
XAJDAK_DARGI	breasts	miqeri	8
AGUL	breasts	muXur	8
ARCHI	breasts	moXor	8
BUDUKH	breasts	maXar	8
KRYZ	breasts	maXar	8
KUBA_LEZGI	breasts	Xur	8
LEZGI	breasts	X3r	8
LEZGI	breasts	Xur	8
MIKRAKH_LEZGI	breasts	Xurar	8
NORTHERN_TABASSARAN	breasts	muXur	8
RUTUL	breasts	m3X3r	8
TABASARAN	breasts	muXur	8
TSAKHUR	breasts	muXu	8
BATS	breasts	aqar	8
HINUKH	breasts	tum	9
LAK	breasts	qazam	9
ARCHI	breasts	Xatum	9
AKHVAKH	breasts	tLorakwa	10
UDI	breasts	dES	11
AVAR	liver	tul	1
AVAR_ANDALAL	liver	tul	1
AVAR_ANTSUKH	liver	tul	1
AVAR_BATLUKH	liver	tul	1
AVAR_HID	liver	tul	1
AVAR_KARAKH	liver	tul	1
AVAR_KUSUR	liver	tul	1
AVAR_ZAKATALY	liver	tul	1
DARGWA	liver	dulEk	1
DARGWA	liver	dulik	1
ICARI_DARGI	liver	dilek	1
KAJTAK_DARGI	liver	dilek	1
KUBACHI_DARGI	liver	dulik	1
LAK	liver	tilik	1
MUIRI_DARGI	liver	dulik	1
SANZHI_DARGI	liver	dulek	1
XAJDAK_DARGI	liver	dilek	1
AGUL	liver	lEky	1
ARCHI	liver	dilik	1
ARCHI_2	liver	dilik	1
BUDUKH	liver	lEq	1
KHINALUG	liver	dilik	1
KUBA_LEZGI	liver	Culowleq	1
LEZGI	liver	liq	1
MIKRAKH_LEZGI	liver	leq	1
NORTHERN_TABASSARAN	liver	lik	1
RUTUL	liver	lXaq	1
TABASARAN	liver	liki	1
TABASARAN	liver	lik	1
AKKIN_CHECHEN	liver	doXaX	1
BATS	liver	dXE7	1
CHECHEN	liver	do7aX	1
INGUSH	liver	diyiX	1
BEZHTA	liver	SEbo	2
BEZHTA_2	liver	Sebo	2
HINUKH	liver	Zubo	2
HUNZIB	liver	SEbu	2
INKHOKWARI	liver	Zubu	2
KHWARSHI	liver	Zubu	2
MOKOK_TSEZ	liver	Zubi	2
SAGADIN_TSEZ	liver	Zubi	2
TSEZ	liver	Zubi	2
AKHVAKH	liver	ritLEtLi	3
ANDI	liver	relitLi	3
ANDI	liver	rEtLiLi	3
ANDI_MUNI	liver	rekitLi	3
BAGWALAL	liver	lElEL	3
BOTLIKH	liver	rEhin	3
BOTLIKH	liver	rEhitLa	3
CHAMALAL	liver	rElatL	3
CHAMALAL	liver	yElatL	3
GODOBERI	liver	lElitLa	3
KARATA	liver	rEtLatL	3
NORTHERN_AKHVAKH	liver	ritLetLhi	3
SOUTHERN_AKHVAKH	liver	retLatLhi	3
TINDI	liver	rElatLi	3
TOKITIN_KARATA	liver	relir	3
TSAKHUR	liver	k3lykam	4
TSAKHUR	liver	qalqam	4
AVAR_ANDALAL	drink	qEde	1
AVAR_ANTSUKH	drink	qEn	1
AVAR_ANTSUKH	drink	qE	1
AVAR_HID	drink	qE	1
AVAR_KUSUR	drink	qE	1
AVAR_ZAKATALY	drink	qin	1
HINUKH	drink	ga	1
LEZGI	drink	qun	1
LEZGI	drink	Xun	1
MIKRAKH_LEZGI	drink	qun	1
UDI	drink	usun	1
AVAR	drink	hEqEzE	2
AVAR_BATLUKH	drink	hEqE	2
AVAR_KARAKH	drink	hEqE	2
AKHVAKH	drink	LurutLa	3
AVAR_KARAKH	drink	qulo	3
BEZHTA	drink	XutLal	3
BEZHTA_2	drink	xuLo	3
BOTLIKH	drink	Xudi	3
CHAMALAL	drink	Xela	3
CHAMALAL	drink	Xudila	3
GODOBERI	drink	Xudi	3
GODOBERI	drink	Xabi	3
HUNZIB	drink	XutL	3
INKHOKWARI	drink	XutL	3
MOKOK_TSEZ	drink	XatLu	3
SAGADIN_TSEZ	drink	XatLu	3
TINDI	drink	XeLa	3
TSEZ	drink	XatLu	3
LAK	drink	XXaCan	3
LAK	drink	XXaClan	3
ARCHI	drink	Xubus	3
BUDUKH	drink	sEXirji	3
KRYZ	drink	G3rju	3
KUBA_LEZGI	drink	Xowa	3
AKHVAKH	drink	carurutLa	4
ANDI	drink	cadu	4
ANDI_MUNI	drink	cadu	4
BAGWALAL	drink	cela	4
BAGWALAL	drink	sEla	4
KARATA	drink	caraLa	4
KHWARSHI	drink	coda	4
NORTHERN_AKHVAKH	drink	car	4
SOUTHERN_AKHVAKH	drink	car	4
TINDI	drink	caLa	4
TOKITIN_KARATA	drink	cal	4
ICARI_DARGI	drink	uC	5
KAJTAK_DARGI	drink	uC	5
KUBACHI_DARGI	drink	eC	5
MUIRI_DARGI	drink	uC	5
SANZHI_DARGI	drink	uC	5
XAJDAK_DARGI	drink	uC	5
ICARI_DARGI	drink	erC	6
SANZHI_DARGI	drink	erC	6
XAJDAK_DARGI	drink	erC	6
DARGWA	drink	uZEs	7
AGUL	drink	uXas	7
RUTUL	drink	rXaXas	7
TSAKHUR	drink	ul3Xas	7
TSAKHUR	drink	ilyoXas	7
ARCHI	drink	cabus	8
ARCHI_2	drink	cabus	8
KHINALUG	drink	cuvi	9
KHINALUG	drink	cuvri	9
TABASARAN	drink	uXub	10
TABASARAN	drink	uqub	10
AKKIN_CHECHEN	drink	mal	11
BATS	drink	maLar	11
CHECHEN	drink	mala	11
INGUSH	drink	mala	11
ANDI	drink	Libdu	12
NORTHERN_TABASSARAN	drink	uw	13
ANDI	see	haGidu	1
ANDI	see	haqdu	1
BOTLIKH	see	haXi	1
KHINALUG	see	zaXi	1
KHINALUG	see	daXi	1
AVAR_ANDALAL	see	bix	2
AVAR_ANTSUKH	see	bex	2
AVAR_BATLUKH	see	wixi	2
AVAR_HID	see	bEx	2
AVAR_KARAKH	see	bEx	2
AVAR_KUSUR	see	bEx	2
AVAR_ZAKATALY	see	bEx	2
TOKITIN_KARATA	see	bel	2
ICARI_DARGI	see	ax	2
ICARI_DARGI	see	ix	2
BAGWALAL	see	hena	3
BAGWALAL	see	hana	3
CHAMALAL	see	ha7ila	3
GODOBERI	see	ha7i	3
KARATA	see	ha7aLa	3
TINDI	see	heLa	3
AKHVAKH	see	harigu	4
ANDI_MUNI	see	hauLiri	4
NORTHERN_AKHVAKH	see	harig	4
SOUTHERN_AKHVAKH	see	harig	4
TABASARAN	see	argub	4
INGUSH	see	bXargago	4
MOKOK_TSEZ	see	ukad	5
SAGADIN_TSEZ	see	ukad	5
TSEZ	see	ukad	5
BEZHTA	see	Egal	6
BEZHTA_2	see	ega	6
HINUKH	see	ik	6
HUNZIB	see	ac	6
INKHOKWARI	see	akw	6
KHWARSHI	see	aka	6
TSEZ	see	iku	6
KAJTAK_DARGI	see	Ciig	6
SANZHI_DARGI	see	ag	6
SANZHI_DARGI	see	ig	6
AGUL	see	agwas	6
ARCHI	see	akus	6
ARCHI_2	see	akus	6
KUBA_LEZGI	see	akwa	6
LEZGI	see	akun	6
MIKRAKH_LEZGI	see	aku	6
RUTUL	see	hagwas	6
UDI	see	aksun	6
AVAR	see	ixizE	7
BUDUKH	see	iqaji	7
KRYZ	see	iqEji	7
TSAKHUR	see	GajEs	7
TSAKHUR	see	XaZEs	7
AKKIN_CHECHEN	see	g3	8
CHECHEN	see	gan	8
AVAR_ANDALAL	see	raXarab	9
DARGWA	see	CEbi7Es	10
KUBACHI_DARGI	see	tisiZ	11
LAK	see	Calan	12
MUIRI_DARGI	see	kibi	13
NORTHERN_TABASSARAN	see	EwqX	14
BATS	see	guar	15
AVAR_ANDALAL	hear	raX	1
AVAR_ANTSUKH	hear	riX	1
AVAR_ANTSUKH	hear	ri7	1
AVAR_BATLUKH	hear	raXi	1
AVAR_HID	hear	raX	1
AVAR_KARAKH	hear	rEX	1
AVAR_KUSUR	hear	riX	1
AVAR_ZAKATALY	hear	ri7	1
BOTLIKH	hear	ahi	1
ICARI_DARGI	hear	aq	1
ICARI_DARGI	hear	iq	1
KAJTAK_DARGI	hear	iq	1
KUBACHI_DARGI	hear	iX	1
MUIRI_DARGI	hear	iq	1
SANZHI_DARGI	hear	aq	1
AKHVAKH	hear	atLu	2
AKHVAKH	hear	atLunutLa	2
ANDI	hear	antLdu	2
ANDI_MUNI	hear	anLu	2
BAGWALAL	hear	aLina	2
BAGWALAL	hear	alhina	2
CHAMALAL	hear	oLula	2
CHAMALAL	hear	oLla	2
GODOBERI	hear	anLi	2
GODOBERI	hear	aLi	2
KARATA	hear	aLaLa	2
KARATA	hear	hanLaLa	2
NORTHERN_AKHVAKH	hear	aLun	2
SOUTHERN_AKHVAKH	hear	anL	2
TINDI	hear	aLiLa	2
TOKITIN_KARATA	hear	anL	2
BEZHTA	hear	tuqXal	3
BEZHTA_2	hear	tuq	3
HINUKH	hear	toqX	3
INKHOKWARI	hear	tuqX	3
KHWARSHI	hear	tuqXa	3
MOKOK_TSEZ	hear	tEqX	3
SAGADIN_TSEZ	hear	tEqXu	3
TSEZ	hear	tEqX	3
ARCHI	hear	kos	4
ARCHI_2	hear	kos	4
DARGWA	hear	biqEs	5
DARGWA	hear	irXEs	5
BUDUKH	hear	iXEji	5
KRYZ	hear	iXEj	5
TSAKHUR	hear	GaxEs	5
KUBA_LEZGI	hear	wanatu	6
MIKRAKH_LEZGI	hear	wanxu	6
AVAR	hear	aXizE	7
AVAR	hear	XEnEkizE	7
RUTUL	hear	qacus	7
AKKIN_CHECHEN	hear	Xaz	7
BATS	hear	Xacar	7
CHECHEN	hear	Xaza	7
INGUSH	hear	Xaza	7
HUNZIB	hear	n3d	8
LAK	hear	bayan	9
KHINALUG	hear	kli	10
NORTHERN_TABASSARAN	hear	ewk	11
TABASARAN	hear	yErxub	12
UDI	hear	ibaksun	13
AVAR	die	XwEzE	1
AVAR_ANDALAL	die	XwE	1
AVAR_ANDALAL	die	wElE	1
AVAR_ANTSUKH	die	XwEl	1
AVAR_ANTSUKH	die	XwE	1
AVAR_BATLUKH	die	Xwara	1
AVAR_HID	die	XwE	1
AVAR_KARAKH	die	XwE	1
AVAR_KUSUR	die	Xwa	1
TOKITIN_KARATA	die	vul	1
HINUKH	die	uh	2
HUNZIB	die	uh	2
INKHOKWARI	die	uh	2
KHWARSHI	die	uha	2
MOKOK_TSEZ	die	EXu	3
SAGADIN_TSEZ	die	EXu	3
TSEZ	die	EXu	3
KUBA_LEZGI	die	reqi	3
BEZHTA	die	uXal	4
BEZHTA_2	die	uX	4
NORTHERN_AKHVAKH	die	uq	4
SOUTHERN_AKHVAKH	die	uq	4
SANZHI_DARGI	die	uq	4
NORTHERN_TABASSARAN	die	q	4
ANDI	die	iCidu	5
BAGWALAL	die	iCila	5
CHAMALAL	die	iCla	5
KARATA	die	iCaLa	5
TINDI	die	iCiLa	5
ICARI_DARGI	die	ebk	6
ICARI_DARGI	die	ubk	6
KAJTAK_DARGI	die	epk	6
KUBACHI_DARGI	die	ibC	6
LAK	die	iwCan	6
MUIRI_DARGI	die	ebq	6
SANZHI_DARGI	die	ebk	6
XAJDAK_DARGI	die	ebk	6
XAJDAK_DARGI	die	ubk	6
DARGWA	die	wEbkEs	7
AGUL	die	kis	7
AGUL	die	kEs	7
ARCHI	die	kis	7
ARCHI_2	die	kis	7
KHINALUG	die	ki	7
RUTUL	die	yiqas	7
TSAKHUR	die	qikas	7
AVAR_ZAKATALY	die	Xind	8
LEZGI	die	qin	8
ANDI_MUNI	die	hutLu	9
NORTHERN_AKHVAKH	die	atL	9
MIKRAKH_LEZGI	die	tLi	9
AKKIN_CHECHEN	die	eli3	10
BATS	die	alar	10
CHECHEN	die	ala	10
INGUSH	die	ala	10
AKHVAKH	die	itLurutLa	11
BOTLIKH	die	i7i	12
GODOBERI	die	wuni	13
KAJTAK_DARGI	die	tamanixw	14
BUDUKH	die	saqaji	15
KRYZ	die	qEyij	16
TABASARAN	die	yikub	17
UDI	die	biyEsun	18
ANDI	come	iGidu	1
ANDI	come	uGdu	1
AVAR_ANTSUKH	come	SwEn	2
AVAR_ANTSUKH	come	SwE	2
AVAR	come	aCinE	3
AVAR_BATLUKH	come	waCine	3
AVAR_ANDALAL	come	wih	4
AVAR_KARAKH	come	wEh	4
AVAR_KUSUR	come	wEs	4
AVAR_ZAKATALY	come	wE	4
DARGWA	come	waSEs	4
RUTUL	come	w3qEs	4
BOTLIKH	come	hiXuy	5
BOTLIKH	come	hErXi	5
HINUKH	come	noX	5
HINUKH	come	aq	5
HUNZIB	come	aq	5
INKHOKWARI	come	uX	5
NORTHERN_AKHVAKH	come	eqh	5
SAGADIN_TSEZ	come	aq	5
SOUTHERN_AKHVAKH	come	eqh	5
TOKITIN_KARATA	come	vox	5
ICARI_DARGI	come	aX	5
ICARI_DARGI	come	irX	5
KAJTAK_DARGI	come	cax	5
SANZHI_DARGI	come	iX	5
XAJDAK_DARGI	come	ca	5
XAJDAK_DARGI	come	ax	5
KHINALUG	come	kaXi	5
NORTHERN_TABASSARAN	come	X	5
TABASARAN	come	XXub	5
AKKIN_CHECHEN	come	da	5
BEZHTA	come	oqal	6
KHWARSHI	come	oka	6
BAGWALAL	come	a7ila	7
BAGWALAL	come	ela	7
CHAMALAL	come	ila	7
CHAMALAL	come	i7ila	7
KARATA	come	EwaLa	7
TINDI	come	eLa	7
BATS	come	a7ar	7
MOKOK_TSEZ	come	ay	8
TSEZ	come	aya	8
KUBACHI_DARGI	come	saS	9
MUIRI_DARGI	come	aS	9
SANZHI_DARGI	come	aC	9
DARGWA	come	akEs	10
AGUL	come	argis	10
AGUL	come	adEs	10
ARCHI	come	atLis	10
ARCHI_2	come	akLis	10
TSAKHUR	come	qalEs	10
TSAKHUR	come	arEs	10
BUDUKH	come	Xaxiji	11
KRYZ	come	Xuxurji	11
KUBA_LEZGI	come	atu	12
LEZGI	come	atun	12
MIKRAKH_LEZGI	come	atu	12
UDI	come	Eysun	12
LAK	come	uCan	13
CHECHEN	come	an	13
INGUSH	come	an	13
AKHVAKH	come	EqurutLa	14
ANDI_MUNI	come	vuotLo	14
AVAR_HID	come	ZanEwEh	15
BEZHTA_2	come	gow	16
KHINALUG	come	talkwi	17
AKHVAKH	sun	miLi	1
ANDI	sun	miLi	1
ANDI_MUNI	sun	miLi	1
BAGWALAL	sun	milh	1
BAGWALAL	sun	miL	1
BOTLIKH	sun	mihi	1
CHAMALAL	sun	miL	1
CHAMALAL	sun	miLi	1
GODOBERI	sun	miLi	1
KARATA	sun	miLE	1
NORTHERN_AKHVAKH	sun	miLi	1
SOUTHERN_AKHVAKH	sun	miLi	1
TINDI	sun	miLi	1
TOKITIN_KARATA	sun	miLi	1
AVAR	sun	baq	2
AVAR_ANDALAL	sun	baq	2
AVAR_ANTSUKH	sun	baq	2
AVAR_BATLUKH	sun	baq	2
AVAR_HID	sun	baq	2
AVAR_KARAKH	sun	baq	2
AVAR_KUSUR	sun	baq	2
AVAR_ZAKATALY	sun	baq	2
BEZHTA	sun	boqX	2
BEZHTA_2	sun	boq	2
HINUKH	sun	buqX	2
HUNZIB	sun	boqX	2
INKHOKWARI	sun	b3qX	2
KHWARSHI	sun	buqXX	2
MOKOK_TSEZ	sun	buqX	2
SAGADIN_TSEZ	sun	buqX	2
TSEZ	sun	buqX	2
DARGWA	sun	bErXi	2
DARGWA	sun	barXi	2
ICARI_DARGI	sun	bar	2
KAJTAK_DARGI	sun	bari	2
LAK	sun	barX	2
MUIRI_DARGI	sun	barXi	2
SANZHI_DARGI	sun	bari	2
XAJDAK_DARGI	sun	bari	2
AGUL	sun	raX	2
ARCHI	sun	barq	2
ARCHI_2	sun	barq	2
BUDUKH	sun	viraX	2
KRYZ	sun	viraX	2
KUBA_LEZGI	sun	raX	2
LEZGI	sun	raX	2
MIKRAKH_LEZGI	sun	raX	2
NORTHERN_TABASSARAN	sun	riX	2
RUTUL	sun	wir3X	2
RUTUL	sun	riX	2
TABASARAN	sun	riX	2
TSAKHUR	sun	wir3X	2
UDI	sun	bEX	2
AKKIN_CHECHEN	sun	marX	2
BATS	sun	matX	2
CHECHEN	sun	malX	2
INGUSH	sun	malX	2
KUBACHI_DARGI	sun	begwala	3
KHINALUG	sun	3nq	4
AKHVAKH	star	cwari	1
ANDI	star	ca	1
AVAR	star	cwa	1
AVAR_ANDALAL	star	cwa	1
AVAR_ANTSUKH	star	cwa	1
AVAR_BATLUKH	star	cwa	1
AVAR_HID	star	cwa	1
AVAR_KARAKH	star	cwa	1
AVAR_KUSUR	star	zubu	1
AVAR_KUSUR	star	cubu	1
ANDI_MUNI	star	cwali	1
AVAR_ZAKATALY	star	culi	1
BAGWALAL	star	cwara	1
BAGWALAL	star	cora	1
BEZHTA	star	ca	1
BEZHTA_2	star	ca	1
BOTLIKH	star	cay	1
CHAMALAL	star	ca	1
GODOBERI	star	cay	1
GODOBERI	star	cayi	1
HINUKH	star	cwa	1
HUNZIB	star	ca	1
INKHOKWARI	star	ca	1
KARATA	star	cway	1
KHWARSHI	star	ca	1
MOKOK_TSEZ	star	ca	1
NORTHERN_AKHVAKH	star	cwa	1
SAGADIN_TSEZ	star	ca	1
SAGADIN_TSEZ	star	ca	1
SOUTHERN_AKHVAKH	star	cwa	1
TINDI	star	cara	1
TOKITIN_KARATA	star	coy	1
TSEZ	star	ca	1
DARGWA	star	zubari	1
DARGWA	star	uri	1
ICARI_DARGI	star	ziri	1
KAJTAK_DARGI	star	zuri	1
LAK	star	cukwu	1
MUIRI_DARGI	star	uri	1
SANZHI_DARGI	star	zuri	1
XAJDAK_DARGI	star	zuri	1
UDI	star	muCuli	1
ARCHI	star	XoloSqXan	2
ARCHI_2	star	XXoloSqXan	2
AGUL	star	XXar	3
AGUL	star	XXad	3
BUDUKH	star	XaC	3
KRYZ	star	XaC	3
LEZGI	star	XEd	3
MIKRAKH_LEZGI	star	Xed	3
NORTHERN_TABASSARAN	star	XEd	3
RUTUL	star	XXadiy	3
TABASARAN	star	XXad	3
TABASARAN	star	Xar	3
TSAKHUR	star	XXanE	3
AKKIN_CHECHEN	star	sed3	3
BATS	star	tXEri	3
BATS	star	tXir	3
CHECHEN	star	sEda	3
INGUSH	star	sEdqa	3
KUBACHI_DARGI	star	di	4
KHINALUG	star	pXunc	5
KUBA_LEZGI	star	ulduz	6
AKHVAKH	water	LEni	1
ANDI	water	LEn	1
AVAR	water	Lin	1
AVAR	water	Lim	1
AVAR_ANDALAL	water	Lin	1
AVAR_ANTSUKH	water	Lim	1
AVAR_BATLUKH	water	Lin	1
AVAR_HID	water	Lin	1
AVAR_KARAKH	water	Lim	1
AVAR_KUSUR	water	sim	1
ANDI_MUNI	water	Leni	1
BAGWALAL	water	LE	1
BEZHTA	water	Li	1
BEZHTA_2	water	Li	1
BOTLIKH	water	LEni	1
BOTLIKH	water	LEn	1
CHAMALAL	water	Li	1
GODOBERI	water	LEni	1
HINUKH	water	LE	1
HUNZIB	water	L3	1
INKHOKWARI	water	Lo	1
KARATA	water	Leyi	1
KHWARSHI	water	Lo	1
[truncated: 547 more rows]
