# Supplementary material for: A test of Generalized Bayesian dating: A new linguistic dating method
Source: PLoS One. 2020 Aug 12;15(8):e0236522. doi: 10.1371/journal.pone.0236522 (PMC7423060; doi:10.1371/journal.pone.0236522)
Supplement: S1 File — Python code for extracting data from ASJP word lists, cognate identification, and conversion to nexus files. Word lists annotated for cognacy for all families. Nexus files and MrBayes command files for all families. (ZIP) [file pone.0236522.s001.zip › S1 Supporting Information/Cognates/Quechuan.txt.svm.CRP.0.57.cognates]

doculect	concept	asjp	cogid
ATALLA	you	Xam	1
CHACPAR	you	qam	1
CHACPAR	you	Gam	1
CHETILLA	you	qam	1
CHIMBORAZO_QUICHUA	you	kan	1
CURVA	you	qan	1
CUZCO_GNL	you	qan	1
HUANUCO	you	qam	1
INGA	you	kan	1
INGA_MEDIO_PUTUMAYO	you	kam	1
INGA_PUTUMAYO	you	kam	1
INKAWASI	you	xam	1
LARAOS	you	qam	1
MARAGUA	you	qan	1
POCONA	you	Gan	1
PUNO_CITY	you	qan	1
QUECHUA_ABANCAY_TINTAY	you	Xam	1
QUECHUA_ANCASH_CHIQUIAN	you	Xam	1
QUECHUA_ANCASH_HUAYLAS_HUARAZ	you	qam	1
QUECHUA_ANCASH_HUAYLAS_PAMPAROMAS	you	qam	1
QUECHUA_ANCASH_HUAYLAS_WATA	you	qam	1
QUECHUA_AREQUIPA_UNION	you	qam	1
QUECHUA_ARGENTINA	you	qam	1
QUECHUA_AYACUCHO	you	Xam	1
QUECHUA_CHACHAPOYAS	you	kam	1
QUECHUA_HUANCA_HUAYCHA	you	am	1
QUECHUA_HUANCA_HUAYLLA	you	am	1
QUECHUA_HUANCA_SHAUSHA	you	xam	1
QUECHUA_HUAYLAS_ANCASH	you	qam	1
QUECHUA_IMBABURA	you	kan	1
QUECHUA_NAPO_LOWLAND	you	kan	1
QUECHUA_NORTH_JUNIN_CAJAS	you	Xam	1
QUECHUA_NORTH_JUNIN_TARMA	you	xam	1
QUECHUA_PACARAOS	you	Xam	1
QUECHUA_PASTAZA	you	kan	1
QUECHUA_SAN_MARTIN	you	kan	1
QUECHUA_YAUYOS_CACRA	you	qam	1
QUECHUA_YAUYOS_HONGOS	you	qam	1
QUECHUA_YAUYOS_LINCHA	you	qam	1
QUECHUA_YAUYOS_SAN_PEDRO	you	Xam	1
QUECHUA_YAUYOS_TANA	you	qam	1
QUECHUA_YAUYOS_VINAC	you	Xam	1
QUICHUA_AZUAY	you	kan	1
QUICHUA_BOLIVAR_CACHISAGUA	you	kan	1
QUICHUA_CANYAR	you	kan	1
QUICHUA_CHIMBORAZO_NIZAG	you	kan	1
QUICHUA_CHIMBORAZO_TROJE	you	kan	1
QUICHUA_COTOPAXI_COMPANIA_GRANDE	you	kan	1
QUICHUA_COTOPAXI_PAPAURCO	you	kan	1
QUICHUA_COTOPAXI_TIGUA	you	kan	1
QUICHUA_IMBABURA_2	you	kan	1
QUICHUA_LOJA	you	kan	1
QUICHUA_PICHANCHA	you	kan	1
QUICHUA_TUNGURAHUA_GUAPANTE	you	kan	1
QUICHUA_TUNGURAHUA_SALASACA	you	kan	1
SERENA	you	kan	1
TAQUILE	you	qan	1
TROJE	you	kan	1
YANAC	you	qam	1
ATALLA	we	5uXanCik	1
CHACPAR	we	nuqanciX	1
CHETILLA	we	nuXanjiX	1
CHIMBORAZO_QUICHUA	we	5ukantik	1
CURVA	we	5uqanCis	1
CUZCO_GNL	we	nuqanCis	1
HUANUCO	we	nuqanCi	1
INGA	we	5ukanCi	1
INGA_MEDIO_PUTUMAYO	we	nukanCi	1
INGA_PUTUMAYO	we	nukanCi	1
INKAWASI	we	nuXanCi	1
LARAOS	we	nuqanCik	1
MARAGUA	we	nuqanCis	1
POCONA	we	nuGanCiX	1
PUNO_CITY	we	nuqanCis	1
QUECHUA_ANCASH_CHIQUIAN	we	nuXa5Cis	1
QUECHUA_ANCASH_HUAYLAS_HUARAZ	we	nuqancik	1
QUECHUA_ANCASH_HUAYLAS_PAMPAROMAS	we	nuqancik	1
QUECHUA_ANCASH_HUAYLAS_WATA	we	nuqancik	1
QUECHUA_ARGENTINA	we	nuqa5Cis	1
QUECHUA_ARGENTINA	we	nuqayS	1
QUECHUA_AYACUCHO	we	nuXanCik	1
QUECHUA_CHACHAPOYAS	we	5ukanCi	1
QUECHUA_DE_LAMBAYEQUE	we	nukanCik	1
QUECHUA_HUANCA_HUAYCHA	we	ya7anCik	1
QUECHUA_HUANCA_HUAYLLA	we	ya7anCik	1
QUECHUA_HUANCA_SHAUSHA	we	5uxanCik	1
QUECHUA_HUAYLAS_ANCASH	we	nuqancik	1
QUECHUA_IMBABURA	we	5ukan	1
QUECHUA_NAPO_LOWLAND	we	5ukanCi	1
QUECHUA_NORTH_JUNIN_CAJAS	we	nuXa5Ci	1
QUECHUA_NORTH_JUNIN_TARMA	we	nuxa5Ci	1
QUECHUA_NORTH_JUNIN_TARMA	we	nuxa5Cik	1
QUECHUA_PACARAOS	we	5uXansi	1
QUECHUA_PASTAZA	we	nCi	1
QUECHUA_SAN_MARTIN	we	5ukanCikuna	1
QUECHUA_YAUYOS_CACRA	we	5uqanCik	1
QUECHUA_YAUYOS_HONGOS	we	5uXa5Cik	1
QUECHUA_YAUYOS_HUANGASCAR	we	5uqakuna	1
QUECHUA_YAUYOS_LINCHA	we	5uXanCik	1
QUECHUA_YAUYOS_SAN_PEDRO	we	5uqa5Cik	1
QUECHUA_YAUYOS_TANA	we	5uXa5Cik	1
QUECHUA_YAUYOS_VINAC	we	5uXa5Cik	1
QUICHUA_AZUAY	we	5ukanCi	1
QUICHUA_BOLIVAR_CACHISAGUA	we	5ukunCih	1
QUICHUA_CANYAR	we	5ukanCih	1
QUICHUA_CHIMBORAZO_NIZAG	we	5ukanCih	1
QUICHUA_CHIMBORAZO_TROJE	we	5ukanCih	1
QUICHUA_CHIMBORAZO_TROJE	we	5ukunCih	1
QUICHUA_COTOPAXI_COMPANIA_GRANDE	we	5ukunCi	1
QUICHUA_COTOPAXI_PAPAURCO	we	5unkuCi	1
QUICHUA_COTOPAXI_TIGUA	we	5ukunCih	1
QUICHUA_IMBABURA_2	we	5ukanCi	1
QUICHUA_LOJA	we	5ukanCih	1
QUICHUA_PICHANCHA	we	5ukanCih	1
QUICHUA_PICHANCHA	we	yukanCih	1
QUICHUA_TUNGURAHUA_GUAPANTE	we	5ukunCi	1
QUICHUA_TUNGURAHUA_SALASACA	we	5ukunCih	1
SERENA	we	5ukanCi	1
TAQUILE	we	5uqanCis	1
TROJE	we	5ukanCix	1
YANAC	we	5uqancik	1
ATALLA	one	huk	1
CHACPAR	one	huk	1
CHETILLA	one	suX	1
CHIMBORAZO_QUICHUA	one	Suk	1
CURVA	one	ux	1
CUZCO_GNL	one	huX	1
HUANUCO	one	huk	1
INGA	one	Suk	1
INGA_MEDIO_PUTUMAYO	one	sug	1
INGA_PUTUMAYO	one	sug	1
INKAWASI	one	uk	1
LARAOS	one	huk	1
MARAGUA	one	ux	1
POCONA	one	ux	1
PUNO_CITY	one	ux	1
QUECHUA_ABANCAY_TINTAY	one	uX	1
QUECHUA_ANCASH_CHIQUIAN	one	huk	1
QUECHUA_ANCASH_HUAYLAS_HUARAZ	one	huk	1
QUECHUA_ANCASH_HUAYLAS_PAMPAROMAS	one	uk	1
QUECHUA_ANCASH_HUAYLAS_WATA	one	uk	1
QUECHUA_AREQUIPA_UNION	one	huk	1
QUECHUA_ARGENTINA	one	sux	1
QUECHUA_AYACUCHO	one	huk	1
QUECHUA_CHACHAPOYAS	one	suk	1
QUECHUA_DE_LAMBAYEQUE	one	uk	1
QUECHUA_HUANCA_HUAYCHA	one	huk	1
QUECHUA_HUANCA_HUAYLLA	one	huk	1
QUECHUA_HUANCA_SHAUSHA	one	suk	1
QUECHUA_HUANUCO_PANAO	one	huk	1
QUECHUA_HUAYLAS_ANCASH	one	uk	1
QUECHUA_IMBABURA	one	Sux	1
QUECHUA_NAPO_LOWLAND	one	Sux	1
QUECHUA_NORTH_JUNIN_CAJAS	one	xuk	1
QUECHUA_NORTH_JUNIN_TARMA	one	xuk	1
QUECHUA_PACARAOS	one	xuk	1
QUECHUA_PASTAZA	one	Suk	1
QUECHUA_SAN_MARTIN	one	suk	1
QUECHUA_YAUYOS_CACRA	one	huk	1
QUECHUA_YAUYOS_HONGOS	one	huk	1
QUECHUA_YAUYOS_HONGOS	one	huki	1
QUECHUA_YAUYOS_HUANGASCAR	one	huk	1
QUECHUA_YAUYOS_LINCHA	one	huk	1
QUECHUA_YAUYOS_SAN_PEDRO	one	huk	1
QUECHUA_YAUYOS_TANA	one	huk	1
QUECHUA_YAUYOS_VINAC	one	hu	1
QUICHUA_AZUAY	one	Suh	1
QUICHUA_BOLIVAR_CACHISAGUA	one	Suh	1
QUICHUA_CANYAR	one	Suh	1
QUICHUA_CHIMBORAZO_NIZAG	one	Suh	1
QUICHUA_CHIMBORAZO_TROJE	one	Suh	1
QUICHUA_COTOPAXI_COMPANIA_GRANDE	one	Suh	1
QUICHUA_COTOPAXI_PAPAURCO	one	Suh	1
QUICHUA_COTOPAXI_PAPAURCO	one	Cuh	1
QUICHUA_COTOPAXI_TIGUA	one	Suh	1
QUICHUA_IMBABURA_2	one	Suh	1
QUICHUA_LOJA	one	Suh	1
QUICHUA_PICHANCHA	one	Suh	1
QUICHUA_TUNGURAHUA_GUAPANTE	one	Suh	1
QUICHUA_TUNGURAHUA_SALASACA	one	Suh	1
SERENA	one	Sux	1
TAQUILE	one	ux	1
TROJE	one	Sux	1
YANAC	one	uk	1
ATALLA	two	iskay	1
CHACPAR	two	iSke	1
CHETILLA	two	iSkay	1
CHIMBORAZO_QUICHUA	two	iSki	1
CURVA	two	iskay	1
CUZCO_GNL	two	iskay	1
HUANUCO	two	iSkay	1
INGA	two	iSkay	1
INGA_MEDIO_PUTUMAYO	two	iskay	1
INGA_PUTUMAYO	two	iskay	1
INKAWASI	two	iSkay	1
LARAOS	two	iSkay	1
MARAGUA	two	iskay	1
POCONA	two	iskay	1
PUNO_CITY	two	iskay	1
QUECHUA_ABANCAY_TINTAY	two	iskay	1
QUECHUA_ANCASH_CHIQUIAN	two	iSkay	1
QUECHUA_ANCASH_HUAYLAS_HUARAZ	two	iSki	1
QUECHUA_ANCASH_HUAYLAS_PAMPAROMAS	two	iSkay	1
QUECHUA_ANCASH_HUAYLAS_WATA	two	iSki	1
QUECHUA_ARGENTINA	two	iSkay	1
QUECHUA_AYACUCHO	two	iskay	1
QUECHUA_CHACHAPOYAS	two	iSkay	1
QUECHUA_DE_LAMBAYEQUE	two	iSkay	1
QUECHUA_HUANCA_HUAYCHA	two	iSkay	1
QUECHUA_HUANCA_HUAYLLA	two	iSkay	1
QUECHUA_HUANCA_SHAUSHA	two	iSkay	1
QUECHUA_HUANUCO_PANAO	two	iSkay	1
QUECHUA_HUAYLAS_ANCASH	two	iSkay	1
QUECHUA_IMBABURA	two	iskay	1
QUECHUA_NAPO_LOWLAND	two	iSkai	1
QUECHUA_NORTH_JUNIN_CAJAS	two	iSkay	1
QUECHUA_NORTH_JUNIN_TARMA	two	iSgay	1
QUECHUA_PACARAOS	two	iSkay	1
QUECHUA_PASTAZA	two	iSkay	1
QUECHUA_SAN_MARTIN	two	iSkay	1
QUECHUA_YAUYOS_CACRA	two	iSkay	1
QUECHUA_YAUYOS_HONGOS	two	iSkay	1
QUECHUA_YAUYOS_HUANGASCAR	two	iSkay	1
QUECHUA_YAUYOS_LINCHA	two	iSkiy	1
QUECHUA_YAUYOS_SAN_PEDRO	two	iSkay	1
QUECHUA_YAUYOS_TANA	two	iSkay	1
QUECHUA_YAUYOS_VINAC	two	iSkiy	1
QUICHUA_AZUAY	two	iSkay	1
QUICHUA_BOLIVAR_CACHISAGUA	two	iSki	1
QUICHUA_CANYAR	two	iSkay	1
QUICHUA_CHIMBORAZO_NIZAG	two	iSkay	1
QUICHUA_CHIMBORAZO_TROJE	two	iSki	1
QUICHUA_COTOPAXI_COMPANIA_GRANDE	two	iSki	1
QUICHUA_COTOPAXI_PAPAURCO	two	iSki	1
QUICHUA_COTOPAXI_TIGUA	two	iSki	1
QUICHUA_IMBABURA_2	two	iSkay	1
QUICHUA_LOJA	two	iSkay	1
QUICHUA_PICHANCHA	two	iskay	1
QUICHUA_TUNGURAHUA_GUAPANTE	two	iSki	1
QUICHUA_TUNGURAHUA_SALASACA	two	iSki	1
SERENA	two	iSki	1
TAQUILE	two	iskay	1
TROJE	two	iSki	1
YANAC	two	iSke	1
ATALLA	person	runa	1
CHACPAR	person	runa	1
CHETILLA	person	runa	1
CURVA	person	runa	1
CUZCO_GNL	person	runa	1
HUANUCO	person	runa	1
INGA	person	runa	1
INGA_MEDIO_PUTUMAYO	person	runa	1
INGA_PUTUMAYO	person	runa	1
INKAWASI	person	runa	1
LARAOS	person	runa	1
MARAGUA	person	runa	1
MARAGUA	person	runa	1
POCONA	person	runa	1
PUNO_CITY	person	runa	1
QUECHUA_ABANCAY_TINTAY	person	runa	1
QUECHUA_ANCASH_CHIQUIAN	person	runa	1
QUECHUA_ANCASH_HUAYLAS_HUARAZ	person	nuna	1
QUECHUA_ANCASH_HUAYLAS_PAMPAROMAS	person	nuna	1
QUECHUA_ANCASH_HUAYLAS_WATA	person	nuna	1
QUECHUA_AREQUIPA_UNION	person	runa	1
QUECHUA_ARGENTINA	person	runa	1
QUECHUA_AYACUCHO	person	runa	1
QUECHUA_CHACHAPOYAS	person	runa	1
QUECHUA_DE_LAMBAYEQUE	person	runa	1
QUECHUA_HUANCA_HUAYCHA	person	nuna	1
QUECHUA_HUANCA_HUAYLLA	person	nuna	1
QUECHUA_HUANCA_SHAUSHA	person	nuna	1
QUECHUA_HUANUCO_PANAO	person	runa	1
QUECHUA_HUAYLAS_ANCASH	person	nuna	1
QUECHUA_IMBABURA	person	runa	1
QUECHUA_NAPO_LOWLAND	person	runa	1
QUECHUA_NAPO_LOWLAND	person	dui5u	1
QUECHUA_NORTH_JUNIN_CAJAS	person	nuna	1
QUECHUA_NORTH_JUNIN_TARMA	person	nuna	1
QUECHUA_PACARAOS	person	runa	1
QUECHUA_PASTAZA	person	runa	1
QUECHUA_SAN_MARTIN	person	runa	1
QUECHUA_YAUYOS_CACRA	person	lu5a	1
QUECHUA_YAUYOS_HONGOS	person	luna	1
QUECHUA_YAUYOS_HUANGASCAR	person	runa	1
QUECHUA_YAUYOS_LINCHA	person	runa	1
QUECHUA_YAUYOS_SAN_PEDRO	person	runa	1
QUECHUA_YAUYOS_TANA	person	runa	1
QUECHUA_YAUYOS_VINAC	person	runa	1
QUICHUA_AZUAY	person	runa	1
QUICHUA_CANYAR	person	runa	1
QUICHUA_CHIMBORAZO_NIZAG	person	runa	1
QUICHUA_CHIMBORAZO_TROJE	person	runa	1
QUICHUA_COTOPAXI_COMPANIA_GRANDE	person	runa	1
QUICHUA_COTOPAXI_PAPAURCO	person	runa	1
QUICHUA_COTOPAXI_TIGUA	person	runa	1
QUICHUA_TUNGURAHUA_GUAPANTE	person	runa	1
SERENA	person	runa	1
TAQUILE	person	runa	1
TROJE	person	runa	1
YANAC	person	runa	1
CHIMBORAZO_QUICHUA	person	hinti	2
INGA_MEDIO_PUTUMAYO	person	xinti	2
QUECHUA_IMBABURA	person	xinti	2
QUICHUA_AZUAY	person	hinti	2
QUICHUA_BOLIVAR_CACHISAGUA	person	hinti	2
QUICHUA_CHIMBORAZO_TROJE	person	hinti	2
QUICHUA_COTOPAXI_COMPANIA_GRANDE	person	hinti	2
QUICHUA_COTOPAXI_PAPAURCO	person	hinti	2
QUICHUA_COTOPAXI_TIGUA	person	hinti	2
QUICHUA_IMBABURA_2	person	hindi	2
QUICHUA_LOJA	person	hinti	2
QUICHUA_PICHANCHA	person	hinti	2
QUICHUA_TUNGURAHUA_GUAPANTE	person	hinti	2
QUICHUA_TUNGURAHUA_SALASACA	person	hinti	2
ATALLA	dog	aLXu	1
CHACPAR	dog	aLXu	1
CHETILLA	dog	aC3Xu	1
CHETILLA	dog	aCXu	1
CHIMBORAZO_QUICHUA	dog	aZku	1
CURVA	dog	alqu	1
CUZCO_GNL	dog	alqu	1
HUANUCO	dog	aLqu	1
INGA	dog	aLku	1
INGA_MEDIO_PUTUMAYO	dog	alku	1
INGA_PUTUMAYO	dog	alku	1
INKAWASI	dog	aZXu	1
INKAWASI	dog	aZ3Xu	1
LARAOS	dog	alqu	1
MARAGUA	dog	alqu	1
POCONA	dog	alGu	1
PUNO_CITY	dog	alqu	1
QUECHUA_ABANCAY_TINTAY	dog	aLuX	1
QUECHUA_ANCASH_CHIQUIAN	dog	aLqu	1
QUECHUA_ANCASH_HUAYLAS_HUARAZ	dog	aLqu	1
QUECHUA_ANCASH_HUAYLAS_PAMPAROMAS	dog	aLqu	1
QUECHUA_ANCASH_HUAYLAS_WATA	dog	aL3qu	1
QUECHUA_AREQUIPA_UNION	dog	aLqu	1
QUECHUA_ARGENTINA	dog	aSqu	1
QUECHUA_AYACUCHO	dog	aLXu	1
QUECHUA_CHACHAPOYAS	dog	acku	1
QUECHUA_DE_LAMBAYEQUE	dog	aZku	1
QUECHUA_HUANCA_HUAYCHA	dog	aCu	1
QUECHUA_HUANCA_HUAYLLA	dog	aLu	1
QUECHUA_HUANCA_SHAUSHA	dog	aLxu	1
QUECHUA_HUANUCO_PANAO	dog	aLgu	1
QUECHUA_HUAYLAS_ANCASH	dog	aLqu	1
QUECHUA_IMBABURA	dog	alku	1
QUECHUA_NORTH_JUNIN_CAJAS	dog	alXu	1
QUECHUA_NORTH_JUNIN_TARMA	dog	alxu	1
QUECHUA_PACARAOS	dog	alXu	1
QUECHUA_PASTAZA	dog	aLku	1
QUECHUA_SAN_MARTIN	dog	aLku	1
QUECHUA_YAUYOS_CACRA	dog	aLuqu	1
QUECHUA_YAUYOS_HONGOS	dog	aLuXu	1
QUECHUA_YAUYOS_HUANGASCAR	dog	aLXu	1
QUECHUA_YAUYOS_LINCHA	dog	aLXu	1
QUECHUA_YAUYOS_SAN_PEDRO	dog	aLhu	1
QUECHUA_YAUYOS_TANA	dog	aLXu	1
QUECHUA_YAUYOS_VINAC	dog	aLXu	1
QUICHUA_AZUAY	dog	alku	1
QUICHUA_BOLIVAR_CACHISAGUA	dog	aLku	1
QUICHUA_CANYAR	dog	aLZku	1
QUICHUA_CHIMBORAZO_NIZAG	dog	aLku	1
QUICHUA_CHIMBORAZO_TROJE	dog	aLku	1
QUICHUA_COTOPAXI_COMPANIA_GRANDE	dog	aSku	1
QUICHUA_COTOPAXI_PAPAURCO	dog	aLku	1
QUICHUA_COTOPAXI_PAPAURCO	dog	aSku	1
QUICHUA_COTOPAXI_TIGUA	dog	aSku	1
QUICHUA_IMBABURA_2	dog	alku	1
QUICHUA_LOJA	dog	aLku	1
QUICHUA_PICHANCHA	dog	aLku	1
QUICHUA_TUNGURAHUA_GUAPANTE	dog	aSku	1
QUICHUA_TUNGURAHUA_SALASACA	dog	aCku	1
SERENA	dog	aLku	1
TAQUILE	dog	alqu	1
TROJE	dog	aZku	1
YANAC	dog	aLqu	1
ATALLA	louse	usa	1
CHACPAR	louse	uwa	1
CHETILLA	louse	usa	1
CURVA	louse	usa	1
CUZCO_GNL	louse	usa	1
HUANUCO	louse	usa	1
INGA	louse	usa	1
INGA_MEDIO_PUTUMAYO	louse	usa	1
INGA_PUTUMAYO	louse	usa	1
LARAOS	louse	usa	1
MARAGUA	louse	usa	1
POCONA	louse	usa	1
PUNO_CITY	louse	usa	1
QUECHUA_ABANCAY_TINTAY	louse	usa	1
QUECHUA_ANCASH_CHIQUIAN	louse	uwa	1
QUECHUA_ANCASH_CHIQUIAN	louse	uXa	1
QUECHUA_ANCASH_CHIQUIAN	louse	uSa	1
QUECHUA_ANCASH_HUAYLAS_HUARAZ	louse	uw	1
QUECHUA_ANCASH_HUAYLAS_PAMPAROMAS	louse	usa	1
QUECHUA_ANCASH_HUAYLAS_WATA	louse	usa	1
QUECHUA_ARGENTINA	louse	usa	1
QUECHUA_AYACUCHO	louse	usa	1
QUECHUA_CHACHAPOYAS	louse	usa	1
QUECHUA_HUANCA_HUAYCHA	louse	usa	1
QUECHUA_HUANCA_HUAYLLA	louse	usa	1
QUECHUA_HUANCA_SHAUSHA	louse	usa	1
QUECHUA_HUAYLAS_ANCASH	louse	uha	1
QUECHUA_HUAYLAS_ANCASH	louse	usa	1
QUECHUA_IMBABURA	louse	usa	1
QUECHUA_NAPO_LOWLAND	louse	usa	1
QUECHUA_NORTH_JUNIN_CAJAS	louse	uwa	1
QUECHUA_NORTH_JUNIN_TARMA	louse	uwa	1
QUECHUA_PACARAOS	louse	uwa	1
QUECHUA_PASTAZA	louse	usa	1
QUECHUA_SAN_MARTIN	louse	usa	1
QUECHUA_YAUYOS_CACRA	louse	usa	1
QUECHUA_YAUYOS_HONGOS	louse	usa	1
QUECHUA_YAUYOS_HUANGASCAR	louse	usa	1
QUECHUA_YAUYOS_LINCHA	louse	usa	1
QUECHUA_YAUYOS_SAN_PEDRO	louse	usa	1
QUECHUA_YAUYOS_TANA	louse	usa	1
QUECHUA_YAUYOS_VINAC	louse	usa	1
QUICHUA_AZUAY	louse	usa	1
QUICHUA_BOLIVAR_CACHISAGUA	louse	usa	1
QUICHUA_CANYAR	louse	usa	1
QUICHUA_CHIMBORAZO_NIZAG	louse	usa	1
QUICHUA_CHIMBORAZO_TROJE	louse	usa	1
QUICHUA_COTOPAXI_COMPANIA_GRANDE	louse	usa	1
QUICHUA_COTOPAXI_PAPAURCO	louse	usa	1
QUICHUA_COTOPAXI_TIGUA	louse	usa	1
QUICHUA_IMBABURA_2	louse	usa	1
QUICHUA_LOJA	louse	usa	1
QUICHUA_PICHANCHA	louse	usa	1
QUICHUA_TUNGURAHUA_GUAPANTE	louse	usa	1
QUICHUA_TUNGURAHUA_SALASACA	louse	usa	1
SERENA	louse	usa	1
TAQUILE	louse	usa	1
TROJE	louse	usa	1
YANAC	louse	usa	1
CHIMBORAZO_QUICHUA	louse	piki	2
INGA_MEDIO_PUTUMAYO	louse	pilis	2
INKAWASI	louse	lisu	2
INKAWASI	louse	liSu	2
QUICHUA_AZUAY	louse	pilis	2
QUICHUA_BOLIVAR_CACHISAGUA	louse	pilis	2
QUICHUA_CANYAR	louse	pilis	2
QUICHUA_CHIMBORAZO_NIZAG	louse	pilis	2
QUICHUA_CHIMBORAZO_TROJE	louse	pilis	2
QUICHUA_COTOPAXI_COMPANIA_GRANDE	louse	pilis	2
QUICHUA_COTOPAXI_PAPAURCO	louse	pilis	2
QUICHUA_COTOPAXI_TIGUA	louse	pilis	2
QUICHUA_IMBABURA_2	louse	pilis	2
QUICHUA_PICHANCHA	louse	pilis	2
QUICHUA_TUNGURAHUA_GUAPANTE	louse	pilis	2
QUICHUA_TUNGURAHUA_SALASACA	louse	pilis	2
CHIMBORAZO_QUICHUA	louse	ciya	3
QUECHUA_AREQUIPA_UNION	louse	hamaku	4
QUECHUA_NORTH_JUNIN_CAJAS	louse	kaSiku	5
ATALLA	tree	saCa	1
CHACPAR	tree	haCa	1
CURVA	tree	saCa	1
CUZCO_GNL	tree	saCa	1
INGA_MEDIO_PUTUMAYO	tree	saCa	1
INGA_PUTUMAYO	tree	saCa	1
MARAGUA	tree	saCa	1
POCONA	tree	saCa	1
QUECHUA_AYACUCHO	tree	saCa	1
QUECHUA_HUANCA_HUAYCHA	tree	haCa	1
QUECHUA_HUANCA_HUAYLLA	tree	haCa	1
QUECHUA_HUANCA_SHAUSHA	tree	saCa	1
QUECHUA_NORTH_JUNIN_CAJAS	tree	xaCa	1
QUECHUA_NORTH_JUNIN_TARMA	tree	xaCa	1
TAQUILE	tree	saCa	1
YANAC	tree	aca	1
CHETILLA	tree	qiru	2
HUANUCO	tree	qiru	2
INKAWASI	tree	Xiru	2
PUNO_CITY	tree	quqa	2
QUECHUA_DE_LAMBAYEQUE	tree	kiru	2
QUECHUA_HUAYLAS_ANCASH	tree	qiru	2
QUECHUA_NORTH_JUNIN_CAJAS	tree	Xiru	2
QUECHUA_NORTH_JUNIN_TARMA	tree	xiru	2
QUECHUA_PACARAOS	tree	Xiru	2
QUICHUA_CHIMBORAZO_NIZAG	tree	kiru	2
QUICHUA_COTOPAXI_TIGUA	tree	kiru	2
QUICHUA_IMBABURA_2	tree	kiru	2
CHIMBORAZO_QUICHUA	tree	yura	3
QUECHUA_AREQUIPA_UNION	tree	yura	3
QUECHUA_CHACHAPOYAS	tree	yura	3
QUECHUA_HUANUCO_PANAO	tree	yura	3
QUECHUA_IMBABURA	tree	yura	3
QUICHUA_AZUAY	tree	yura	3
QUICHUA_BOLIVAR_CACHISAGUA	tree	yura	3
QUICHUA_CANYAR	tree	yura	3
QUICHUA_CHIMBORAZO_TROJE	tree	yura	3
QUICHUA_COTOPAXI_COMPANIA_GRANDE	tree	yura	3
QUICHUA_COTOPAXI_PAPAURCO	tree	yura	3
QUICHUA_COTOPAXI_TIGUA	tree	yura	3
QUICHUA_LOJA	tree	yura	3
QUICHUA_PICHANCHA	tree	yura	3
QUICHUA_TUNGURAHUA_GUAPANTE	tree	yura	3
QUICHUA_TUNGURAHUA_SALASACA	tree	yura	3
SERENA	tree	yura	3
TROJE	tree	yura	3
INGA	tree	kaspi	4
QUECHUA_CHACHAPOYAS	tree	kaspi	4
QUECHUA_PASTAZA	tree	kaspi	4
QUECHUA_SAN_MARTIN	tree	kaspi	4
LARAOS	tree	munti	5
QUECHUA_HUAYLAS_ANCASH	tree	munti	5
CUZCO_GNL	tree	maLki	6
QUECHUA_CHACHAPOYAS	tree	albur	7
ATALLA	leaf	rapi	1
CHACPAR	leaf	rapra	1
CHETILLA	leaf	rapra	1
CURVA	leaf	raphi	1
CUZCO_GNL	leaf	rapi	1
CUZCO_GNL	leaf	rapha	1
CUZCO_GNL	leaf	rapa	1
CUZCO_GNL	leaf	raphi	1
HUANUCO	leaf	rapra	1
INKAWASI	leaf	rapra	1
LARAOS	leaf	lapra	1
MARAGUA	leaf	laqhi	1
POCONA	leaf	laqhi	1
PUNO_CITY	leaf	laphi	1
QUECHUA_AREQUIPA_UNION	leaf	raphi	1
QUECHUA_AYACUCHO	leaf	LaXi	1
QUECHUA_AYACUCHO	leaf	rapi	1
QUECHUA_CHACHAPOYAS	leaf	rapra	1
QUECHUA_DE_LAMBAYEQUE	leaf	rapra	1
QUECHUA_HUANCA_HUAYCHA	leaf	lapla	1
QUECHUA_HUANCA_HUAYLLA	leaf	lapla	1
QUECHUA_HUANCA_SHAUSHA	leaf	lapla	1
QUECHUA_NORTH_JUNIN_CAJAS	leaf	rapra	1
QUECHUA_NORTH_JUNIN_TARMA	leaf	rapra	1
QUECHUA_PACARAOS	leaf	rapra	1
TAQUILE	leaf	laphi	1
YANAC	leaf	rapra	1
QUICHUA_COTOPAXI_COMPANIA_GRANDE	leaf	Camiza	2
QUICHUA_COTOPAXI_PAPAURCO	leaf	Camiza	2
QUICHUA_COTOPAXI_TIGUA	leaf	Camiza	2
CHIMBORAZO_QUICHUA	leaf	phanga	3
INGA	leaf	panga	3
INGA_MEDIO_PUTUMAYO	leaf	panga	3
INGA_PUTUMAYO	leaf	panga	3
QUECHUA_IMBABURA	leaf	fanga	3
QUECHUA_NAPO_LOWLAND	leaf	panga	3
QUECHUA_PASTAZA	leaf	paNa	3
QUECHUA_SAN_MARTIN	leaf	panka	3
QUICHUA_AZUAY	leaf	panga	3
QUICHUA_BOLIVAR_CACHISAGUA	leaf	panga	3
QUICHUA_CANYAR	leaf	panga	3
QUICHUA_CHIMBORAZO_NIZAG	leaf	panga	3
QUICHUA_CHIMBORAZO_TROJE	leaf	panga	3
QUICHUA_COTOPAXI_COMPANIA_GRANDE	leaf	panga	3
QUICHUA_COTOPAXI_PAPAURCO	leaf	panga	3
QUICHUA_COTOPAXI_TIGUA	leaf	panga	3
QUICHUA_IMBABURA_2	leaf	fanga	3
QUICHUA_LOJA	leaf	panga	3
QUICHUA_PICHANCHA	leaf	panga	3
QUICHUA_TUNGURAHUA_GUAPANTE	leaf	panga	3
QUICHUA_TUNGURAHUA_SALASACA	leaf	panga	3
SERENA	leaf	paNa	3
TROJE	leaf	phaNa	3
QUECHUA_HUAYLAS_ANCASH	leaf	matu	4
YANAC	leaf	aca	5
ATALLA	skin	Xara	1
CHACPAR	skin	qara	1
CHETILLA	skin	qara	1
CHIMBORAZO_QUICHUA	skin	kara	1
CURVA	skin	qara	1
CUZCO_GNL	skin	qara	1
HUANUCO	skin	qara	1
INGA	skin	kara	1
INGA_MEDIO_PUTUMAYO	skin	kara	1
INGA_PUTUMAYO	skin	kara	1
INKAWASI	skin	Xara	1
LARAOS	skin	qara	1
MARAGUA	skin	qara	1
POCONA	skin	Gara	1
PUNO_CITY	skin	qara	1
QUECHUA_ABANCAY_TINTAY	skin	qara	1
QUECHUA_ANCASH_CHIQUIAN	skin	Gara	1
QUECHUA_ANCASH_HUAYLAS_HUARAZ	skin	qara	1
QUECHUA_ANCASH_HUAYLAS_PAMPAROMAS	skin	qara	1
QUECHUA_ANCASH_HUAYLAS_WATA	skin	qara	1
QUECHUA_AREQUIPA_UNION	skin	qara	1
QUECHUA_ARGENTINA	skin	qara	1
QUECHUA_AYACUCHO	skin	Xara	1
QUECHUA_CHACHAPOYAS	skin	kara	1
QUECHUA_DE_LAMBAYEQUE	skin	kara	1
QUECHUA_HUANUCO_PANAO	skin	gara	1
QUECHUA_HUAYLAS_ANCASH	skin	qara	1
QUECHUA_IMBABURA	skin	ayCakara	1
QUECHUA_NAPO_LOWLAND	skin	kara	1
QUECHUA_NORTH_JUNIN_CAJAS	skin	Xara	1
QUECHUA_NORTH_JUNIN_TARMA	skin	xara	1
QUECHUA_PACARAOS	skin	Xara	1
QUECHUA_PASTAZA	skin	kara	1
QUECHUA_SAN_MARTIN	skin	kara	1
QUECHUA_YAUYOS_CACRA	skin	qala	1
QUECHUA_YAUYOS_HONGOS	skin	qala	1
QUECHUA_YAUYOS_HUANGASCAR	skin	Xara	1
QUECHUA_YAUYOS_LINCHA	skin	qara	1
QUECHUA_YAUYOS_SAN_PEDRO	skin	qara	1
QUECHUA_YAUYOS_TANA	skin	qara	1
QUECHUA_YAUYOS_VINAC	skin	qara	1
QUICHUA_AZUAY	skin	kara	1
QUICHUA_BOLIVAR_CACHISAGUA	skin	kara	1
QUICHUA_CANYAR	skin	kara	1
QUICHUA_CHIMBORAZO_NIZAG	skin	kara	1
QUICHUA_CHIMBORAZO_TROJE	skin	kara	1
QUICHUA_COTOPAXI_COMPANIA_GRANDE	skin	kara	1
QUICHUA_COTOPAXI_PAPAURCO	skin	kara	1
QUICHUA_COTOPAXI_TIGUA	skin	kara	1
QUICHUA_IMBABURA_2	skin	kara	1
QUICHUA_LOJA	skin	kara	1
QUICHUA_PICHANCHA	skin	kara	1
QUICHUA_TUNGURAHUA_GUAPANTE	skin	kara	1
QUICHUA_TUNGURAHUA_SALASACA	skin	kara	1
SERENA	skin	kara	1
TAQUILE	skin	qara	1
TROJE	skin	kara	1
YANAC	skin	qara	1
LARAOS	skin	uta	2
QUECHUA_HUANCA_HUAYCHA	skin	uta	2
QUECHUA_HUANCA_HUAYLLA	skin	uta	2
QUECHUA_HUANCA_SHAUSHA	skin	uta	2
ATALLA	blood	yawar	1
CHACPAR	blood	yawar	1
CHETILLA	blood	yawar	1
CHIMBORAZO_QUICHUA	blood	yawar	1
CURVA	blood	Lawar	1
CUZCO_GNL	blood	yawar	1
HUANUCO	blood	yawar	1
INGA	blood	yawar	1
INGA_MEDIO_PUTUMAYO	blood	yawar	1
INGA_PUTUMAYO	blood	yawar	1
INKAWASI	blood	yawar	1
LARAOS	blood	yawar	1
MARAGUA	blood	yawar	1
POCONA	blood	Lawar	1
PUNO_CITY	blood	yawar	1
QUECHUA_ABANCAY_TINTAY	blood	yawar	1
QUECHUA_ANCASH_CHIQUIAN	blood	yawar	1
QUECHUA_ANCASH_HUAYLAS_HUARAZ	blood	yawar	1
QUECHUA_ANCASH_HUAYLAS_PAMPAROMAS	blood	yawar	1
QUECHUA_ANCASH_HUAYLAS_WATA	blood	yawar	1
QUECHUA_ARGENTINA	blood	yar	1
QUECHUA_AYACUCHO	blood	yawar	1
QUECHUA_CHACHAPOYAS	blood	yawar	1
QUECHUA_DE_LAMBAYEQUE	blood	yawar	1
QUECHUA_HUANCA_HUAYCHA	blood	yawar	1
QUECHUA_HUANCA_HUAYLLA	blood	yawar	1
QUECHUA_HUANCA_SHAUSHA	blood	yawar	1
QUECHUA_HUANUCO_PANAO	blood	yawar	1
QUECHUA_HUAYLAS_ANCASH	blood	yawar	1
QUECHUA_HUAYLAS_ANCASH	blood	yayar	1
QUECHUA_IMBABURA	blood	yawar	1
QUECHUA_NAPO_LOWLAND	blood	raway	1
QUECHUA_NORTH_JUNIN_CAJAS	blood	yawar	1
QUECHUA_NORTH_JUNIN_TARMA	blood	yawar	1
QUECHUA_PACARAOS	blood	yawar	1
QUECHUA_PASTAZA	blood	yawar	1
QUECHUA_SAN_MARTIN	blood	yawar	1
QUECHUA_YAUYOS_CACRA	blood	yawar	1
QUECHUA_YAUYOS_HONGOS	blood	yawar	1
QUECHUA_YAUYOS_HUANGASCAR	blood	yawar	1
QUECHUA_YAUYOS_LINCHA	blood	yawar	1
QUECHUA_YAUYOS_SAN_PEDRO	blood	yawar	1
QUECHUA_YAUYOS_TANA	blood	yawar	1
QUECHUA_YAUYOS_VINAC	blood	yawar	1
QUICHUA_AZUAY	blood	yawar	1
QUICHUA_BOLIVAR_CACHISAGUA	blood	yawar	1
QUICHUA_CANYAR	blood	yawar	1
QUICHUA_CHIMBORAZO_NIZAG	blood	yawar	1
QUICHUA_CHIMBORAZO_TROJE	blood	yawar	1
QUICHUA_COTOPAXI_COMPANIA_GRANDE	blood	ya3r	1
QUICHUA_COTOPAXI_PAPAURCO	blood	yawar	1
QUICHUA_COTOPAXI_PAPAURCO	blood	ya3r	1
QUICHUA_COTOPAXI_TIGUA	blood	ya3r	1
QUICHUA_IMBABURA_2	blood	yawar	1
QUICHUA_LOJA	blood	yawar	1
QUICHUA_PICHANCHA	blood	5awar	1
QUICHUA_TUNGURAHUA_GUAPANTE	blood	ya3r	1
QUICHUA_TUNGURAHUA_SALASACA	blood	ya3r	1
SERENA	blood	yawar	1
TAQUILE	blood	yawar	1
TROJE	blood	yawar	1
YANAC	blood	yawar	1
ATALLA	bone	tuLu	1
CHACPAR	bone	tuLu	1
CHETILLA	bone	tuju	1
CHIMBORAZO_QUICHUA	bone	tuZu	1
CURVA	bone	tuLu	1
CUZCO_GNL	bone	tuLu	1
HUANUCO	bone	tuLu	1
INGA	bone	tuLu	1
INGA_MEDIO_PUTUMAYO	bone	tuLu	1
INGA_PUTUMAYO	bone	tulyu	1
INKAWASI	bone	tuZu	1
LARAOS	bone	tuLu	1
MARAGUA	bone	tuLu	1
POCONA	bone	tuLu	1
PUNO_CITY	bone	tuLu	1
QUECHUA_ABANCAY_TINTAY	bone	tuLu	1
QUECHUA_ANCASH_CHIQUIAN	bone	tuLu	1
QUECHUA_ANCASH_HUAYLAS_HUARAZ	bone	tuLu	1
QUECHUA_ANCASH_HUAYLAS_PAMPAROMAS	bone	tuyu	1
QUECHUA_ANCASH_HUAYLAS_WATA	bone	tuLu	1
QUECHUA_AREQUIPA_UNION	bone	tuLu	1
QUECHUA_ARGENTINA	bone	tuSu	1
QUECHUA_AYACUCHO	bone	tuLu	1
QUECHUA_DE_LAMBAYEQUE	bone	tuZu	1
QUECHUA_HUANCA_HUAYCHA	bone	tuCu	1
QUECHUA_HUANCA_HUAYLLA	bone	tuLu	1
QUECHUA_HUANCA_SHAUSHA	bone	tuLu	1
QUECHUA_HUANUCO_PANAO	bone	tuLu	1
QUECHUA_HUAYLAS_ANCASH	bone	tuLu	1
QUECHUA_IMBABURA	bone	tuZu	1
QUECHUA_NAPO_LOWLAND	bone	tuLu	1
QUECHUA_NORTH_JUNIN_CAJAS	bone	tulu	1
QUECHUA_NORTH_JUNIN_TARMA	bone	tulu	1
QUECHUA_PACARAOS	bone	tulu	1
QUECHUA_PASTAZA	bone	tuLu	1
QUECHUA_SAN_MARTIN	bone	tuLu	1
QUECHUA_YAUYOS_CACRA	bone	tuLu	1
QUECHUA_YAUYOS_HUANGASCAR	bone	tuLu	1
QUECHUA_YAUYOS_LINCHA	bone	tuLu	1
QUECHUA_YAUYOS_SAN_PEDRO	bone	tuLu	1
QUECHUA_YAUYOS_TANA	bone	tuLu	1
QUECHUA_YAUYOS_VINAC	bone	tuLu	1
QUICHUA_AZUAY	bone	tuLu	1
QUICHUA_BOLIVAR_CACHISAGUA	bone	tuLu	1
QUICHUA_CANYAR	bone	tuLu	1
QUICHUA_CHIMBORAZO_NIZAG	bone	tuLu	1
QUICHUA_CHIMBORAZO_TROJE	bone	tuLu	1
QUICHUA_COTOPAXI_COMPANIA_GRANDE	bone	tuLu	1
QUICHUA_COTOPAXI_PAPAURCO	bone	tuLu	1
QUICHUA_COTOPAXI_TIGUA	bone	tuLu	1
QUICHUA_IMBABURA_2	bone	tuLu	1
QUICHUA_LOJA	bone	tuLu	1
QUICHUA_PICHANCHA	bone	tuLu	1
QUICHUA_TUNGURAHUA_GUAPANTE	bone	tuLu	1
QUICHUA_TUNGURAHUA_SALASACA	bone	tuLu	1
SERENA	bone	tuLu	1
TAQUILE	bone	tuLu	1
TROJE	bone	tuZu	1
YANAC	bone	tuLu	1
ATALLA	horn	waX3ra	1
ATALLA	horn	waXra	1
CHACPAR	horn	waX3ra	1
CHACPAR	horn	waXra	1
CHETILLA	horn	waqra	1
CURVA	horn	waXra	1
CUZCO_GNL	horn	waXra	1
HUANUCO	horn	waXra	1
INKAWASI	horn	waXra	1
LARAOS	horn	waXra	1
MARAGUA	horn	waXra	1
POCONA	horn	waXra	1
PUNO_CITY	horn	waXra	1
QUECHUA_ABANCAY_TINTAY	horn	waXra	1
QUECHUA_ANCASH_CHIQUIAN	horn	waXra	1
QUECHUA_ANCASH_HUAYLAS_HUARAZ	horn	waqra	1
QUECHUA_ANCASH_HUAYLAS_PAMPAROMAS	horn	waqra	1
QUECHUA_ANCASH_HUAYLAS_WATA	horn	waqra	1
QUECHUA_ARGENTINA	horn	waXra	1
QUECHUA_AYACUCHO	horn	waXra	1
QUECHUA_CHACHAPOYAS	horn	wakra	1
QUECHUA_HUANCA_HUAYCHA	horn	wala	1
QUECHUA_HUANCA_HUAYLLA	horn	wala	1
QUECHUA_HUANCA_SHAUSHA	horn	waxla	1
QUECHUA_HUAYLAS_ANCASH	horn	waqra	1
QUECHUA_NORTH_JUNIN_CAJAS	horn	waXra	1
QUECHUA_NORTH_JUNIN_TARMA	horn	waxra	1
QUECHUA_PACARAOS	horn	waXra	1
QUECHUA_SAN_MARTIN	horn	wakra	1
QUECHUA_YAUYOS_CACRA	horn	waXala	1
QUECHUA_YAUYOS_HONGOS	horn	waXla	1
QUECHUA_YAUYOS_HUANGASCAR	horn	waXra	1
QUECHUA_YAUYOS_LINCHA	horn	waXra	1
QUECHUA_YAUYOS_SAN_PEDRO	horn	waXra	1
QUECHUA_YAUYOS_TANA	horn	waXra	1
QUECHUA_YAUYOS_VINAC	horn	waXra	1
TAQUILE	horn	waXra	1
YANAC	horn	waqra	1
INGA	horn	kurmita	2
QUECHUA_PASTAZA	horn	kurmita	2
CHIMBORAZO_QUICHUA	horn	gatu	3
INGA	horn	kaCu	3
INGA_MEDIO_PUTUMAYO	horn	kaCu	3
INGA_PUTUMAYO	horn	kaCu	3
QUECHUA_IMBABURA	horn	kaCu	3
QUECHUA_PASTAZA	horn	kaCu	3
QUICHUA_AZUAY	horn	kaCu	3
QUICHUA_BOLIVAR_CACHISAGUA	horn	kaCu	3
QUICHUA_CANYAR	horn	gaCu	3
QUICHUA_CHIMBORAZO_NIZAG	horn	gaCu	3
QUICHUA_CHIMBORAZO_TROJE	horn	gaCu	3
QUICHUA_COTOPAXI_COMPANIA_GRANDE	horn	kaCu	3
QUICHUA_COTOPAXI_PAPAURCO	horn	kaCu	3
QUICHUA_COTOPAXI_TIGUA	horn	kaCu	3
QUICHUA_IMBABURA_2	horn	kaCu	3
QUICHUA_LOJA	horn	gaCu	3
QUICHUA_PICHANCHA	horn	kaCu	3
QUICHUA_TUNGURAHUA_GUAPANTE	horn	kaCu	3
QUICHUA_TUNGURAHUA_SALASACA	horn	kaCu	3
TROJE	horn	XaCu	3
TROJE	horn	gaCu	3
SERENA	horn	kurunus	4
SERENA	horn	kurnus	4
ATALLA	ear	linri	1
ATALLA	ear	rinri	1
CHACPAR	ear	rinri	1
CHETILLA	ear	rinri	1
CHIMBORAZO_QUICHUA	ear	rinrin	1
CURVA	ear	ninri	1
CURVA	ear	linri	1
CUZCO_GNL	ear	ninri	1
CUZCO_GNL	ear	rinri	1
HUANUCO	ear	rinri	1
INGA	ear	ringri	1
INGA_MEDIO_PUTUMAYO	ear	ringri	1
INGA_PUTUMAYO	ear	rinri	1
INKAWASI	ear	rinri	1
LARAOS	ear	linri	1
MARAGUA	ear	linri	1
MARAGUA	ear	ninri	1
MARAGUA	ear	nigri	1
POCONA	ear	ninri	1
POCONA	ear	niNri	1
POCONA	ear	linri	1
PUNO_CITY	ear	ninri	1
PUNO_CITY	ear	rinri	1
QUECHUA_ABANCAY_TINTAY	ear	ninri	1
QUECHUA_ANCASH_CHIQUIAN	ear	rinri	1
QUECHUA_ANCASH_HUAYLAS_HUARAZ	ear	rinri	1
QUECHUA_ANCASH_HUAYLAS_PAMPAROMAS	ear	rinri	1
QUECHUA_ANCASH_HUAYLAS_WATA	ear	rinri	1
QUECHUA_ARGENTINA	ear	niwri	1
QUECHUA_AYACUCHO	ear	rinri	1
QUECHUA_CHACHAPOYAS	ear	rinri	1
QUECHUA_DE_LAMBAYEQUE	ear	rinri	1
QUECHUA_HUANCA_HUAYCHA	ear	linli	1
QUECHUA_HUANCA_HUAYLLA	ear	linli	1
QUECHUA_HUANCA_SHAUSHA	ear	linli	1
QUECHUA_HUANUCO_PANAO	ear	rinri	1
QUECHUA_HUAYLAS_ANCASH	ear	rinri	1
QUECHUA_IMBABURA	ear	rinri	1
QUECHUA_NAPO_LOWLAND	ear	rinri	1
QUECHUA_NORTH_JUNIN_CAJAS	ear	riNri	1
QUECHUA_NORTH_JUNIN_TARMA	ear	riNri	1
QUECHUA_PACARAOS	ear	rinri	1
QUECHUA_PASTAZA	ear	rinri	1
QUECHUA_SAN_MARTIN	ear	rinri	1
QUECHUA_YAUYOS_CACRA	ear	linli	1
QUECHUA_YAUYOS_HONGOS	ear	linli	1
QUECHUA_YAUYOS_HUANGASCAR	ear	rinri	1
QUECHUA_YAUYOS_LINCHA	ear	linri	1
QUECHUA_YAUYOS_SAN_PEDRO	ear	rinri	1
QUECHUA_YAUYOS_TANA	ear	linri	1
QUECHUA_YAUYOS_VINAC	ear	rinri	1
QUICHUA_AZUAY	ear	rinri	1
QUICHUA_BOLIVAR_CACHISAGUA	ear	ringri	1
QUICHUA_CANYAR	ear	rinri	1
QUICHUA_CANYAR	ear	ringri	1
QUICHUA_CHIMBORAZO_NIZAG	ear	rinri	1
QUICHUA_CHIMBORAZO_TROJE	ear	rinri	1
QUICHUA_CHIMBORAZO_TROJE	ear	rinrin	1
QUICHUA_COTOPAXI_COMPANIA_GRANDE	ear	rinri	1
QUICHUA_COTOPAXI_PAPAURCO	ear	rinri	1
QUICHUA_COTOPAXI_TIGUA	ear	rinri	1
QUICHUA_IMBABURA_2	ear	rinri	1
QUICHUA_LOJA	ear	ringri	1
QUICHUA_PICHANCHA	ear	rinri	1
QUICHUA_TUNGURAHUA_GUAPANTE	ear	rinri	1
QUICHUA_TUNGURAHUA_SALASACA	ear	rinrin	1
SERENA	ear	riNri	1
TAQUILE	ear	ninri	1
TAQUILE	ear	rinri	1
TROJE	ear	rinrin	1
YANAC	ear	rinri	1
ATALLA	eye	5awi	1
CHACPAR	eye	nawi	1
CHACPAR	eye	5awi	1
CHETILLA	eye	5awi	1
CHIMBORAZO_QUICHUA	eye	5awi	1
CURVA	eye	5awi	1
CUZCO_GNL	eye	5awi	1
HUANUCO	eye	5awi	1
INGA	eye	5awi	1
INGA_MEDIO_PUTUMAYO	eye	5awi	1
INGA_PUTUMAYO	eye	5awi	1
INKAWASI	eye	nawi	1
LARAOS	eye	5awi	1
MARAGUA	eye	5awi	1
POCONA	eye	5awi	1
PUNO_CITY	eye	5awi	1
QUECHUA_ABANCAY_TINTAY	eye	5awi	1
QUECHUA_ANCASH_CHIQUIAN	eye	nawi	1
QUECHUA_ANCASH_HUAYLAS_HUARAZ	eye	nawi	1
QUECHUA_ANCASH_HUAYLAS_PAMPAROMAS	eye	nawi	1
QUECHUA_ANCASH_HUAYLAS_WATA	eye	nawi	1
QUECHUA_AREQUIPA_UNION	eye	5awi	1
QUECHUA_ARGENTINA	eye	5awi	1
QUECHUA_AYACUCHO	eye	5awi	1
QUECHUA_CHACHAPOYAS	eye	5awi	1
QUECHUA_DE_LAMBAYEQUE	eye	nawi	1
QUECHUA_HUANCA_HUAYCHA	eye	5awi	1
QUECHUA_HUANCA_HUAYLLA	eye	5awi	1
QUECHUA_HUANCA_SHAUSHA	eye	5awi	1
QUECHUA_HUANUCO_PANAO	eye	5awi	1
QUECHUA_HUAYLAS_ANCASH	eye	nawi	1
QUECHUA_HUAYLAS_ANCASH	eye	5awi	1
QUECHUA_IMBABURA	eye	5avilulun	1
QUECHUA_NAPO_LOWLAND	eye	5awi	1
QUECHUA_NORTH_JUNIN_CAJAS	eye	nawi	1
QUECHUA_NORTH_JUNIN_TARMA	eye	nawi	1
QUECHUA_PACARAOS	eye	5awi	1
QUECHUA_PASTAZA	eye	5avi	1
QUECHUA_SAN_MARTIN	eye	5awi	1
QUECHUA_YAUYOS_CACRA	eye	5awi	1
QUECHUA_YAUYOS_HONGOS	eye	5awi	1
QUECHUA_YAUYOS_HUANGASCAR	eye	5awi	1
QUECHUA_YAUYOS_LINCHA	eye	5awi	1
QUECHUA_YAUYOS_SAN_PEDRO	eye	5awi	1
QUECHUA_YAUYOS_TANA	eye	5awi	1
QUECHUA_YAUYOS_VINAC	eye	5awi	1
QUICHUA_AZUAY	eye	5awi	1
QUICHUA_BOLIVAR_CACHISAGUA	eye	5awi	1
QUICHUA_CANYAR	eye	5awi	1
QUICHUA_CHIMBORAZO_NIZAG	eye	5awi	1
QUICHUA_CHIMBORAZO_TROJE	eye	5awi	1
QUICHUA_CHIMBORAZO_TROJE	eye	5awilulun	1
QUICHUA_COTOPAXI_COMPANIA_GRANDE	eye	5awi	1
QUICHUA_COTOPAXI_PAPAURCO	eye	5awi	1
QUICHUA_COTOPAXI_TIGUA	eye	5awi	1
QUICHUA_IMBABURA_2	eye	5avilulun	1
QUICHUA_IMBABURA_2	eye	5avi	1
QUICHUA_LOJA	eye	5awi	1
QUICHUA_PICHANCHA	eye	5awilan	1
QUICHUA_TUNGURAHUA_GUAPANTE	eye	5awi	1
QUICHUA_TUNGURAHUA_SALASACA	eye	5awi	1
SERENA	eye	5awi	1
TAQUILE	eye	5awi	1
TROJE	eye	5awi	1
TROJE	eye	5awilulun	1
YANAC	eye	5awi	1
ATALLA	nose	sinGa	1
CHACPAR	nose	sinXa	1
CHETILLA	nose	siNa	1
CHIMBORAZO_QUICHUA	nose	singa	1
CURVA	nose	sinqa	1
CUZCO_GNL	nose	sinqa	1
HUANUCO	nose	sinqa	1
INGA	nose	singa	1
INGA_MEDIO_PUTUMAYO	nose	singa	1
INGA_PUTUMAYO	nose	singa	1
INKAWASI	nose	sinGa	1
LARAOS	nose	sinqa	1
MARAGUA	nose	sinqa	1
POCONA	nose	sinGa	1
PUNO_CITY	nose	sinqa	1
QUECHUA_ABANCAY_TINTAY	nose	sinXa	1
QUECHUA_ANCASH_CHIQUIAN	nose	sinGa	1
QUECHUA_ANCASH_HUAYLAS_HUARAZ	nose	sinqa	1
QUECHUA_ANCASH_HUAYLAS_PAMPAROMAS	nose	sinqa	1
QUECHUA_ANCASH_HUAYLAS_WATA	nose	sinqa	1
QUECHUA_AREQUIPA_UNION	nose	sinqa	1
QUECHUA_ARGENTINA	nose	sinqa	1
QUECHUA_AYACUCHO	nose	sinXa	1
QUECHUA_CHACHAPOYAS	nose	sinka	1
QUECHUA_DE_LAMBAYEQUE	nose	siNka	1
QUECHUA_HUANCA_HUAYCHA	nose	sin7a	1
QUECHUA_HUANCA_HUAYLLA	nose	sin7a	1
QUECHUA_HUANCA_SHAUSHA	nose	sinxa	1
QUECHUA_HUANUCO_PANAO	nose	singa	1
QUECHUA_HUAYLAS_ANCASH	nose	sinqa	1
QUECHUA_IMBABURA	nose	singa	1
QUECHUA_NAPO_LOWLAND	nose	singa	1
QUECHUA_NORTH_JUNIN_CAJAS	nose	siNGa	1
QUECHUA_NORTH_JUNIN_TARMA	nose	siNxa	1
QUECHUA_PACARAOS	nose	sinXa	1
QUECHUA_PASTAZA	nose	siNa	1
QUECHUA_SAN_MARTIN	nose	sinka	1
QUECHUA_YAUYOS_CACRA	nose	sinGa	1
QUECHUA_YAUYOS_HONGOS	nose	sinXa	1
QUECHUA_YAUYOS_HUANGASCAR	nose	sinGa	1
QUECHUA_YAUYOS_LINCHA	nose	sinXa	1
QUECHUA_YAUYOS_SAN_PEDRO	nose	sinGa	1
QUECHUA_YAUYOS_TANA	nose	sinXa	1
QUECHUA_YAUYOS_VINAC	nose	sinGa	1
QUICHUA_AZUAY	nose	singa	1
QUICHUA_BOLIVAR_CACHISAGUA	nose	singa	1
QUICHUA_CANYAR	nose	singa	1
QUICHUA_CHIMBORAZO_NIZAG	nose	singa	1
QUICHUA_CHIMBORAZO_TROJE	nose	singa	1
QUICHUA_COTOPAXI_COMPANIA_GRANDE	nose	singa	1
QUICHUA_COTOPAXI_PAPAURCO	nose	singa	1
QUICHUA_COTOPAXI_TIGUA	nose	singa	1
QUICHUA_IMBABURA_2	nose	singa	1
QUICHUA_LOJA	nose	singa	1
QUICHUA_PICHANCHA	nose	singa	1
QUICHUA_TUNGURAHUA_GUAPANTE	nose	singa	1
QUICHUA_TUNGURAHUA_SALASACA	nose	singa	1
SERENA	nose	siNa	1
TAQUILE	nose	sinqa	1
TROJE	nose	siNa	1
YANAC	nose	sinqa	1
ATALLA	tooth	kiru	1
CHACPAR	tooth	kiru	1
CHETILLA	tooth	kiru	1
CHIMBORAZO_QUICHUA	tooth	kiru	1
CURVA	tooth	kiru	1
CUZCO_GNL	tooth	kiru	1
HUANUCO	tooth	kiru	1
INGA	tooth	kiru	1
INGA_MEDIO_PUTUMAYO	tooth	kiru	1
INGA_PUTUMAYO	tooth	kiru	1
INKAWASI	tooth	kiru	1
LARAOS	tooth	kiru	1
MARAGUA	tooth	kiru	1
POCONA	tooth	kiru	1
PUNO_CITY	tooth	kiru	1
QUECHUA_ABANCAY_TINTAY	tooth	kiru	1
QUECHUA_ANCASH_CHIQUIAN	tooth	kiru	1
QUECHUA_ANCASH_HUAYLAS_HUARAZ	tooth	kiru	1
QUECHUA_ANCASH_HUAYLAS_PAMPAROMAS	tooth	kiru	1
QUECHUA_ANCASH_HUAYLAS_WATA	tooth	kiru	1
QUECHUA_AREQUIPA_UNION	tooth	kiru	1
QUECHUA_ARGENTINA	tooth	kiru	1
QUECHUA_AYACUCHO	tooth	kiru	1
QUECHUA_CHACHAPOYAS	tooth	kiru	1
QUECHUA_DE_LAMBAYEQUE	tooth	kiru	1
QUECHUA_HUANCA_HUAYCHA	tooth	kilu	1
QUECHUA_HUANCA_HUAYLLA	tooth	kilu	1
QUECHUA_HUANCA_SHAUSHA	tooth	kilu	1
QUECHUA_HUANUCO_PANAO	tooth	kiru	1
QUECHUA_HUAYLAS_ANCASH	tooth	kiru	1
QUECHUA_IMBABURA	tooth	kiru	1
QUECHUA_NAPO_LOWLAND	tooth	kiru	1
QUECHUA_NORTH_JUNIN_CAJAS	tooth	kiru	1
QUECHUA_NORTH_JUNIN_TARMA	tooth	kiru	1
QUECHUA_PACARAOS	tooth	kiru	1
QUECHUA_PASTAZA	tooth	kiru	1
QUECHUA_SAN_MARTIN	tooth	kiru	1
QUECHUA_YAUYOS_CACRA	tooth	kilu	1
QUECHUA_YAUYOS_HONGOS	tooth	kilu	1
QUECHUA_YAUYOS_HUANGASCAR	tooth	kiru	1
QUECHUA_YAUYOS_LINCHA	tooth	kiru	1
QUECHUA_YAUYOS_SAN_PEDRO	tooth	kiru	1
QUECHUA_YAUYOS_TANA	tooth	kiru	1
QUECHUA_YAUYOS_VINAC	tooth	kiro	1
QUICHUA_AZUAY	tooth	kiru	1
QUICHUA_BOLIVAR_CACHISAGUA	tooth	kiru	1
QUICHUA_CANYAR	tooth	kiru	1
QUICHUA_CHIMBORAZO_NIZAG	tooth	kiru	1
QUICHUA_CHIMBORAZO_TROJE	tooth	kiru	1
QUICHUA_COTOPAXI_COMPANIA_GRANDE	tooth	kiru	1
QUICHUA_COTOPAXI_PAPAURCO	tooth	kiru	1
QUICHUA_COTOPAXI_TIGUA	tooth	kiru	1
QUICHUA_IMBABURA_2	tooth	kiru	1
QUICHUA_LOJA	tooth	kiru	1
QUICHUA_PICHANCHA	tooth	kiru	1
QUICHUA_TUNGURAHUA_GUAPANTE	tooth	kiru	1
QUICHUA_TUNGURAHUA_SALASACA	tooth	kiru	1
SERENA	tooth	kiru	1
TAQUILE	tooth	kiru	1
TROJE	tooth	kiru	1
YANAC	tooth	kiru	1
ATALLA	tongue	XaLu	1
CHACPAR	tongue	qaLu	1
CHETILLA	tongue	qadyu	1
CHIMBORAZO_QUICHUA	tongue	khaZu	1
CURVA	tongue	qaLu	1
CUZCO_GNL	tongue	qaLu	1
HUANUCO	tongue	qaLu	1
INGA	tongue	kaLu	1
INGA_MEDIO_PUTUMAYO	tongue	kaLu	1
INGA_PUTUMAYO	tongue	kalyu	1
INKAWASI	tongue	qaju	1
INKAWASI	tongue	Xaju	1
LARAOS	tongue	qaLu	1
MARAGUA	tongue	qaLu	1
POCONA	tongue	GaLu	1
PUNO_CITY	tongue	qaLu	1
QUECHUA_ABANCAY_TINTAY	tongue	Xayu	1
QUECHUA_ANCASH_CHIQUIAN	tongue	GaLu	1
QUECHUA_ANCASH_HUAYLAS_HUARAZ	tongue	qaLu	1
QUECHUA_ANCASH_HUAYLAS_PAMPAROMAS	tongue	qaLu	1
QUECHUA_ANCASH_HUAYLAS_WATA	tongue	qaLu	1
QUECHUA_ARGENTINA	tongue	qaZu	1
QUECHUA_AYACUCHO	tongue	XaLu	1
QUECHUA_CHACHAPOYAS	tongue	kacu	1
QUECHUA_DE_LAMBAYEQUE	tongue	kaZu	1
QUECHUA_HUANCA_HUAYCHA	tongue	aCu	1
QUECHUA_HUANCA_HUAYLLA	tongue	aLu	1
QUECHUA_HUANCA_SHAUSHA	tongue	xaLu	1
QUECHUA_HUANUCO_PANAO	tongue	qaLu	1
QUECHUA_HUAYLAS_ANCASH	tongue	qaLu	1
QUECHUA_IMBABURA	tongue	xaZu	1
QUECHUA_NAPO_LOWLAND	tongue	kaLu	1
QUECHUA_NORTH_JUNIN_CAJAS	tongue	XaLu	1
QUECHUA_NORTH_JUNIN_TARMA	tongue	xaLu	1
QUECHUA_PACARAOS	tongue	XaLu	1
QUECHUA_PACARAOS	tongue	Xalu	1
QUECHUA_PASTAZA	tongue	kaLu	1
QUECHUA_YAUYOS_CACRA	tongue	qaLu	1
QUECHUA_YAUYOS_HONGOS	tongue	qaLu	1
QUECHUA_YAUYOS_HUANGASCAR	tongue	qaLu	1
QUECHUA_YAUYOS_LINCHA	tongue	qaLu	1
QUECHUA_YAUYOS_SAN_PEDRO	tongue	qaLu	1
QUECHUA_YAUYOS_TANA	tongue	qaLu	1
QUECHUA_YAUYOS_VINAC	tongue	XaLu	1
QUICHUA_AZUAY	tongue	kaLu	1
QUICHUA_BOLIVAR_CACHISAGUA	tongue	kaLu	1
QUICHUA_CANYAR	tongue	kaLu	1
QUICHUA_CHIMBORAZO_NIZAG	tongue	kaLu	1
QUICHUA_CHIMBORAZO_TROJE	tongue	kaLu	1
QUICHUA_COTOPAXI_COMPANIA_GRANDE	tongue	kaLu	1
QUICHUA_COTOPAXI_PAPAURCO	tongue	kaLu	1
QUICHUA_COTOPAXI_TIGUA	tongue	kaLu	1
QUICHUA_IMBABURA_2	tongue	haLu	1
QUICHUA_LOJA	tongue	kaLu	1
QUICHUA_LOJA	tongue	kaLu	1
QUICHUA_PICHANCHA	tongue	haLu	1
QUICHUA_TUNGURAHUA_GUAPANTE	tongue	kaLu	1
QUICHUA_TUNGURAHUA_SALASACA	tongue	kaLu	1
SERENA	tongue	kaLu	1
TAQUILE	tongue	qaLu	1
TROJE	tongue	khaZu	1
YANAC	tongue	qaLu	1
QUECHUA_SAN_MARTIN	tongue	Lakwa	2
ATALLA	knee	muXu	1
CUZCO_GNL	knee	muqu	1
MARAGUA	knee	muqu	1
MARAGUA	knee	Cakimuqu	1
POCONA	knee	CakimuGu	1
QUECHUA_AYACUCHO	knee	muXu	1
QUECHUA_SAN_MARTIN	knee	muku	1
QUICHUA_CANYAR	knee	muku	1
CHACPAR	knee	qunXu	2
CHETILLA	knee	quNuri	2
CHIMBORAZO_QUICHUA	knee	kunguri	2
CURVA	knee	qunqur	2
HUANUCO	knee	qunqur	2
INGA	knee	kunguri	2
INGA_MEDIO_PUTUMAYO	knee	kungur	2
INGA_PUTUMAYO	knee	kungur	2
INKAWASI	knee	qunGuri	2
INKAWASI	knee	xunGuri	2
LARAOS	knee	qunqur	2
PUNO_CITY	knee	qunquri	2
QUECHUA_DE_LAMBAYEQUE	knee	kunkuri	2
QUECHUA_HUANCA_HUAYCHA	knee	un7ul	2
QUECHUA_HUANCA_HUAYLLA	knee	un7ul	2
QUECHUA_HUANCA_SHAUSHA	knee	xunxul	2
QUECHUA_HUANUCO_PANAO	knee	qungur	2
QUECHUA_HUAYLAS_ANCASH	knee	qunqur	2
QUECHUA_HUAYLAS_ANCASH	knee	qunqu	2
QUECHUA_IMBABURA	knee	kunguri	2
QUECHUA_NORTH_JUNIN_CAJAS	knee	XuNGur	2
QUECHUA_NORTH_JUNIN_TARMA	knee	xuNxur	2
QUECHUA_PACARAOS	knee	XunXur	2
QUECHUA_PASTAZA	knee	kuNuri	2
QUECHUA_SAN_MARTIN	knee	kunkuri	2
QUICHUA_AZUAY	knee	kunguri	2
QUICHUA_BOLIVAR_CACHISAGUA	knee	kunguri	2
QUICHUA_CANYAR	knee	kunguri	2
QUICHUA_CHIMBORAZO_NIZAG	knee	kunguri	2
QUICHUA_CHIMBORAZO_TROJE	knee	kunguri	2
QUICHUA_CHIMBORAZO_TROJE	knee	kungurina	2
QUICHUA_COTOPAXI_COMPANIA_GRANDE	knee	kunguri	2
QUICHUA_COTOPAXI_PAPAURCO	knee	kunguri	2
QUICHUA_COTOPAXI_TIGUA	knee	kunguri	2
QUICHUA_IMBABURA_2	knee	kunguri	2
QUICHUA_LOJA	knee	kunguri	2
QUICHUA_PICHANCHA	knee	kunguri	2
QUICHUA_TUNGURAHUA_GUAPANTE	knee	kunguri	2
QUICHUA_TUNGURAHUA_SALASACA	knee	kunguri	2
SERENA	knee	kuNurimuku	2
TAQUILE	knee	qunqur	2
YANAC	knee	qunquri	2
QUECHUA_SAN_MARTIN	knee	taba	3
QUICHUA_PICHANCHA	knee	pinguLu	4
TROJE	knee	sampi	5
ATALLA	hand	maki	1
CHACPAR	hand	maki	1
CHETILLA	hand	maki	1
CHIMBORAZO_QUICHUA	hand	maki	1
CURVA	hand	maki	1
CUZCO_GNL	hand	maki	1
HUANUCO	hand	maki	1
INGA	hand	maki	1
INGA_MEDIO_PUTUMAYO	hand	maki	1
INGA_PUTUMAYO	hand	maki	1
INKAWASI	hand	maki	1
LARAOS	hand	maki	1
MARAGUA	hand	maki	1
POCONA	hand	maki	1
PUNO_CITY	hand	maki	1
QUECHUA_ABANCAY_TINTAY	hand	maki	1
QUECHUA_ANCASH_CHIQUIAN	hand	maki	1
QUECHUA_ANCASH_HUAYLAS_HUARAZ	hand	maki	1
QUECHUA_ANCASH_HUAYLAS_PAMPAROMAS	hand	maki	1
QUECHUA_ANCASH_HUAYLAS_WATA	hand	maki	1
QUECHUA_AREQUIPA_UNION	hand	maki	1
QUECHUA_ARGENTINA	hand	maki	1
QUECHUA_AYACUCHO	hand	maki	1
QUECHUA_CHACHAPOYAS	hand	maki	1
QUECHUA_DE_LAMBAYEQUE	hand	maki	1
QUECHUA_HUANCA_HUAYCHA	hand	maki	1
QUECHUA_HUANCA_HUAYLLA	hand	maki	1
QUECHUA_HUANCA_SHAUSHA	hand	maki	1
QUECHUA_HUANUCO_PANAO	hand	maki	1
QUECHUA_HUAYLAS_ANCASH	hand	maki	1
QUECHUA_IMBABURA	hand	maki	1
QUECHUA_NAPO_LOWLAND	hand	maki	1
QUECHUA_NORTH_JUNIN_CAJAS	hand	maki	1
QUECHUA_NORTH_JUNIN_TARMA	hand	magi	1
QUECHUA_PACARAOS	hand	maki	1
QUECHUA_PASTAZA	hand	maki	1
QUECHUA_SAN_MARTIN	hand	maki	1
QUECHUA_YAUYOS_CACRA	hand	maki	1
QUECHUA_YAUYOS_HONGOS	hand	maki	1
QUECHUA_YAUYOS_HUANGASCAR	hand	maki	1
QUECHUA_YAUYOS_LINCHA	hand	maki	1
QUECHUA_YAUYOS_SAN_PEDRO	hand	maki	1
QUECHUA_YAUYOS_TANA	hand	maki	1
QUECHUA_YAUYOS_VINAC	hand	maki	1
QUICHUA_AZUAY	hand	maki	1
QUICHUA_BOLIVAR_CACHISAGUA	hand	maki	1
QUICHUA_CANYAR	hand	maki	1
QUICHUA_CHIMBORAZO_NIZAG	hand	maki	1
QUICHUA_CHIMBORAZO_TROJE	hand	maki	1
QUICHUA_COTOPAXI_COMPANIA_GRANDE	hand	maki	1
QUICHUA_COTOPAXI_PAPAURCO	hand	maki	1
QUICHUA_COTOPAXI_TIGUA	hand	maki	1
QUICHUA_IMBABURA_2	hand	maki	1
QUICHUA_LOJA	hand	maki	1
QUICHUA_PICHANCHA	hand	maki	1
QUICHUA_TUNGURAHUA_GUAPANTE	hand	maki	1
QUICHUA_TUNGURAHUA_SALASACA	hand	maki	1
SERENA	hand	maki	1
TAQUILE	hand	maki	1
TROJE	hand	maki	1
YANAC	hand	maki	1
CHACPAR	breasts	CuCu	1
CHETILLA	breasts	CuCu	1
CURVA	breasts	CuCu	1
HUANUCO	breasts	CuCu	1
HUANUCO	breasts	CiCi	1
INGA	breasts	piCu	1
INGA	breasts	CuCu	1
INGA_MEDIO_PUTUMAYO	breasts	CuCu	1
INGA_PUTUMAYO	breasts	CuCu	1
INKAWASI	breasts	CuCu	1
LARAOS	breasts	CiCi	1
MARAGUA	breasts	CuCu	1
POCONA	breasts	CuCu	1
QUECHUA_AREQUIPA_UNION	breasts	kimCu	1
QUECHUA_CHACHAPOYAS	breasts	CuCu	1
QUECHUA_HUANCA_HUAYCHA	breasts	CuCu	1
QUECHUA_HUANCA_HUAYLLA	breasts	CuCu	1
QUECHUA_HUANCA_SHAUSHA	breasts	CuCu	1
QUECHUA_HUANUCO_PANAO	breasts	CuCu	1
QUECHUA_IMBABURA	breasts	CuCu	1
QUECHUA_NAPO_LOWLAND	breasts	piCu	1
QUECHUA_NORTH_JUNIN_CAJAS	breasts	CuCu	1
QUECHUA_NORTH_JUNIN_CAJAS	breasts	CiCi	1
QUECHUA_NORTH_JUNIN_TARMA	breasts	CuCu	1
QUECHUA_PACARAOS	breasts	CuCu	1
QUECHUA_PASTAZA	breasts	CuCu	1
QUICHUA_AZUAY	breasts	CuCu	1
QUICHUA_BOLIVAR_CACHISAGUA	breasts	CuCu	1
QUICHUA_CANYAR	breasts	CuCu	1
QUICHUA_CHIMBORAZO_NIZAG	breasts	CuCu	1
QUICHUA_CHIMBORAZO_TROJE	breasts	CuCu	1
QUICHUA_COTOPAXI_PAPAURCO	breasts	CuCu	1
QUICHUA_COTOPAXI_TIGUA	breasts	Cuku	1
QUICHUA_IMBABURA_2	breasts	CuCu	1
QUICHUA_LOJA	breasts	CuCu	1
QUICHUA_PICHANCHA	breasts	Cuku	1
QUICHUA_TUNGURAHUA_SALASACA	breasts	CuCu	1
SERENA	breasts	CuCu	1
TAQUILE	breasts	CuCu	1
TROJE	breasts	CuCu	1
ATALLA	breasts	5u5u	2
CURVA	breasts	5u5u	2
CUZCO_GNL	breasts	5u5u	2
INKAWASI	breasts	5u5u	2
LARAOS	breasts	5u5u	2
MARAGUA	breasts	5u5u	2
POCONA	breasts	5u5u	2
PUNO_CITY	breasts	5u5u	2
QUECHUA_AYACUCHO	breasts	5u5u	2
QUECHUA_CHACHAPOYAS	breasts	5u5u	2
QUECHUA_DE_LAMBAYEQUE	breasts	5u5u	2
QUICHUA_BOLIVAR_CACHISAGUA	breasts	5u5u	2
QUICHUA_COTOPAXI_COMPANIA_GRANDE	breasts	5u5u	2
QUICHUA_COTOPAXI_PAPAURCO	breasts	5u5u	2
QUICHUA_TUNGURAHUA_GUAPANTE	breasts	5u5u	2
TAQUILE	breasts	5u5u	2
QUICHUA_CHIMBORAZO_TROJE	breasts	kinLuLi	3
QUICHUA_LOJA	breasts	kinLu	3
YANAC	breasts	seno	4
ATALLA	drink	upya	1
CHACPAR	drink	upu	1
CHACPAR	drink	upya	1
CHETILLA	drink	upya	1
CHIMBORAZO_QUICHUA	drink	ubya	1
CURVA	drink	upya	1
CUZCO_GNL	drink	uxya	1
HUANUCO	drink	upu	1
HUANUCO	drink	upya	1
INGA	drink	upya	1
INGA_MEDIO_PUTUMAYO	drink	upya	1
INGA_PUTUMAYO	drink	upya	1
INKAWASI	drink	upya	1
LARAOS	drink	upya	1
MARAGUA	drink	uxya	1
POCONA	drink	uxya	1
PUNO_CITY	drink	uxa	1
QUECHUA_AREQUIPA_UNION	drink	upya	1
QUECHUA_AYACUCHO	drink	upu	1
QUECHUA_AYACUCHO	drink	upya	1
QUECHUA_CHACHAPOYAS	drink	upya	1
QUECHUA_HUANCA_HUAYCHA	drink	upya	1
QUECHUA_HUANCA_HUAYLLA	drink	upya	1
QUECHUA_HUANCA_SHAUSHA	drink	upya	1
QUECHUA_HUANUCO_PANAO	drink	upu	1
QUECHUA_HUAYLAS_ANCASH	drink	upu	1
QUECHUA_HUAYLAS_ANCASH	drink	upya	1
QUECHUA_IMBABURA	drink	ufya	1
QUECHUA_NAPO_LOWLAND	drink	upi	1
QUECHUA_NORTH_JUNIN_CAJAS	drink	upya	1
QUECHUA_NORTH_JUNIN_TARMA	drink	upya	1
QUECHUA_PACARAOS	drink	upya	1
QUECHUA_PASTAZA	drink	upya	1
QUECHUA_SAN_MARTIN	drink	upya	1
QUICHUA_AZUAY	drink	upya	1
QUICHUA_BOLIVAR_CACHISAGUA	drink	ubya	1
QUICHUA_CANYAR	drink	ubya	1
QUICHUA_CHIMBORAZO_NIZAG	drink	upya	1
QUICHUA_CHIMBORAZO_TROJE	drink	ubya	1
QUICHUA_COTOPAXI_COMPANIA_GRANDE	drink	ubya	1
QUICHUA_COTOPAXI_PAPAURCO	drink	ubiana	1
QUICHUA_COTOPAXI_TIGUA	drink	ubya	1
QUICHUA_IMBABURA_2	drink	upya	1
QUICHUA_LOJA	drink	upya	1
QUICHUA_PICHANCHA	drink	upya	1
QUICHUA_TUNGURAHUA_GUAPANTE	drink	ubya	1
QUICHUA_TUNGURAHUA_SALASACA	drink	ubya	1
SERENA	drink	upi	1
TAQUILE	drink	upya	1
TROJE	drink	ubya	1
YANAC	drink	upya	1
YANAC	drink	upu	1
ATALLA	see	riku	1
CHACPAR	see	rika	1
CHETILLA	see	rika	1
CHIMBORAZO_QUICHUA	see	riku	1
CURVA	see	riku	1
CUZCO_GNL	see	riku	1
HUANUCO	see	rika	1
INGA	see	riku	1
INKAWASI	see	rika	1
LARAOS	see	rika	1
MARAGUA	see	riku	1
POCONA	see	riku	1
PUNO_CITY	see	riku	1
QUECHUA_ABANCAY_TINTAY	see	riku	1
QUECHUA_ANCASH_CHIQUIAN	see	rika	1
QUECHUA_ANCASH_HUAYLAS_HUARAZ	see	rika	1
QUECHUA_ANCASH_HUAYLAS_PAMPAROMAS	see	rika	1
QUECHUA_ANCASH_HUAYLAS_WATA	see	rika	1
QUECHUA_AREQUIPA_UNION	see	riku	1
QUECHUA_AYACUCHO	see	riku	1
QUECHUA_CHACHAPOYAS	see	riku	1
QUECHUA_DE_LAMBAYEQUE	see	rika	1
QUECHUA_HUANCA_HUAYCHA	see	lika	1
QUECHUA_HUANCA_HUAYLLA	see	lika	1
QUECHUA_HUANCA_SHAUSHA	see	lika	1
QUECHUA_HUANUCO_PANAO	see	rika	1
QUECHUA_HUAYLAS_ANCASH	see	rika	1
QUECHUA_IMBABURA	see	riku	1
QUECHUA_NAPO_LOWLAND	see	riku	1
QUECHUA_NORTH_JUNIN_CAJAS	see	rika	1
QUECHUA_NORTH_JUNIN_TARMA	see	riga	1
QUECHUA_PACARAOS	see	rika	1
QUECHUA_PASTAZA	see	riku	1
QUECHUA_YAUYOS_CACRA	see	riku	1
QUECHUA_YAUYOS_HONGOS	see	lika	1
QUICHUA_AZUAY	see	riku	1
QUICHUA_BOLIVAR_CACHISAGUA	see	riku	1
QUICHUA_CANYAR	see	riku	1
QUICHUA_CHIMBORAZO_NIZAG	see	riku	1
QUICHUA_CHIMBORAZO_TROJE	see	riku	1
QUICHUA_COTOPAXI_COMPANIA_GRANDE	see	riku	1
QUICHUA_COTOPAXI_PAPAURCO	see	riku	1
QUICHUA_COTOPAXI_TIGUA	see	riku	1
QUICHUA_IMBABURA_2	see	riku	1
QUICHUA_LOJA	see	riku	1
QUICHUA_PICHANCHA	see	riku	1
QUICHUA_TUNGURAHUA_GUAPANTE	see	riku	1
QUICHUA_TUNGURAHUA_SALASACA	see	riku	1
SERENA	see	riku	1
TAQUILE	see	riku	1
TROJE	see	riku	1
YANAC	see	rika	1
INGA_MEDIO_PUTUMAYO	see	kawa	2
INGA_PUTUMAYO	see	kawa	2
QUECHUA_ARGENTINA	see	qan	2
QUECHUA_AYACUCHO	see	Xawa	2
QUECHUA_CHACHAPOYAS	see	Capa	2
QUECHUA_CHACHAPOYAS	see	kawa	2
QUECHUA_SAN_MARTIN	see	kawa	2
QUECHUA_YAUYOS_HUANGASCAR	see	hawa	2
QUECHUA_YAUYOS_LINCHA	see	kawa	2
QUECHUA_YAUYOS_SAN_PEDRO	see	hawa	2
QUECHUA_YAUYOS_TANA	see	kawa	2
QUECHUA_YAUYOS_VINAC	see	qawa	2
ATALLA	hear	uyari	1
CHACPAR	hear	wiya	1
CHETILLA	hear	uya	1
CHIMBORAZO_QUICHUA	hear	uya	1
CURVA	hear	uyari	1
CUZCO_GNL	hear	uyari	1
HUANUCO	hear	wiya	1
HUANUCO	hear	maya	1
INGA	hear	uya	1
INGA_MEDIO_PUTUMAYO	hear	uya	1
INGA_PUTUMAYO	hear	uya	1
INGA_PUTUMAYO	hear	wiya	1
INKAWASI	hear	uya	1
LARAOS	hear	uyari	1
MARAGUA	hear	uyari	1
POCONA	hear	uyari	1
PUNO_CITY	hear	uyari	1
QUECHUA_AYACUCHO	hear	uyari	1
QUECHUA_CHACHAPOYAS	hear	uyari	1
QUECHUA_CHACHAPOYAS	hear	wiyari	1
QUECHUA_DE_LAMBAYEQUE	hear	uyaku	1
QUECHUA_DE_LAMBAYEQUE	hear	uya	1
QUECHUA_HUANCA_HUAYCHA	hear	uya	1
QUECHUA_HUANCA_HUAYLLA	hear	uya	1
QUECHUA_HUANCA_SHAUSHA	hear	uya	1
QUECHUA_HUANUCO_PANAO	hear	wiya	1
QUECHUA_HUAYLAS_ANCASH	hear	wiya	1
QUECHUA_IMBABURA	hear	uya	1
QUECHUA_NAPO_LOWLAND	hear	uya	1
QUECHUA_NORTH_JUNIN_CAJAS	hear	uya	1
QUECHUA_NORTH_JUNIN_TARMA	hear	uya	1
QUECHUA_PACARAOS	hear	uya	1
QUECHUA_PASTAZA	hear	uya	1
QUECHUA_SAN_MARTIN	hear	uyari	1
QUICHUA_AZUAY	hear	uya	1
QUICHUA_BOLIVAR_CACHISAGUA	hear	uya	1
QUICHUA_CANYAR	hear	uya	1
QUICHUA_CHIMBORAZO_NIZAG	hear	uya	1
QUICHUA_CHIMBORAZO_TROJE	hear	uya	1
QUICHUA_COTOPAXI_COMPANIA_GRANDE	hear	uya	1
QUICHUA_COTOPAXI_PAPAURCO	hear	uya	1
QUICHUA_COTOPAXI_TIGUA	hear	uya	1
QUICHUA_IMBABURA_2	hear	uya	1
QUICHUA_LOJA	hear	uya	1
QUICHUA_PICHANCHA	hear	uya	1
QUICHUA_TUNGURAHUA_GUAPANTE	hear	uya	1
QUICHUA_TUNGURAHUA_SALASACA	hear	uya	1
SERENA	hear	uya	1
TAQUILE	hear	uyari	1
TROJE	hear	uya	1
YANAC	hear	wiya	1
ATALLA	die	wa5u	1
CHACPAR	die	wanu	1
CHETILLA	die	wa5u	1
CHIMBORAZO_QUICHUA	die	wa5u	1
CURVA	die	wa5u	1
CUZCO_GNL	die	wa5u	1
HUANUCO	die	wa5u	1
INGA	die	wa5u	1
INGA_MEDIO_PUTUMAYO	die	wa5u	1
INGA_PUTUMAYO	die	wa5u	1
INKAWASI	die	wanu	1
LARAOS	die	wa5u	1
MARAGUA	die	wa5u	1
POCONA	die	wa5u	1
PUNO_CITY	die	wa5u	1
QUECHUA_ABANCAY_TINTAY	die	wa5u	1
QUECHUA_ANCASH_CHIQUIAN	die	wa5u	1
QUECHUA_ANCASH_HUAYLAS_HUARAZ	die	wa5u	1
QUECHUA_ANCASH_HUAYLAS_PAMPAROMAS	die	wanu	1
QUECHUA_ANCASH_HUAYLAS_WATA	die	wa5u	1
QUECHUA_AREQUIPA_UNION	die	wa5u	1
QUECHUA_ARGENTINA	die	wa5u	1
QUECHUA_AYACUCHO	die	wa5u	1
QUECHUA_DE_LAMBAYEQUE	die	wanu	1
QUECHUA_HUANCA_HUAYCHA	die	wa5u	1
QUECHUA_HUANCA_HUAYLLA	die	wa5u	1
QUECHUA_HUANCA_SHAUSHA	die	wa5u	1
QUECHUA_HUANUCO_PANAO	die	wa5u	1
QUECHUA_HUAYLAS_ANCASH	die	wanu	1
QUECHUA_IMBABURA	die	wa5u	1
QUECHUA_NAPO_LOWLAND	die	wa5u	1
QUECHUA_NORTH_JUNIN_CAJAS	die	wanu	1
QUECHUA_NORTH_JUNIN_TARMA	die	wanu	1
QUECHUA_PACARAOS	die	wa5u	1
QUECHUA_PASTAZA	die	wa5u	1
QUECHUA_SAN_MARTIN	die	wa5u	1
QUECHUA_YAUYOS_CACRA	die	wa5u	1
QUECHUA_YAUYOS_HONGOS	die	wa5u	1
QUECHUA_YAUYOS_HUANGASCAR	die	wa5u	1
QUECHUA_YAUYOS_LINCHA	die	wa5u	1
QUECHUA_YAUYOS_SAN_PEDRO	die	wa5u	1
QUECHUA_YAUYOS_TANA	die	wa5u	1
QUECHUA_YAUYOS_VINAC	die	wa5u	1
QUICHUA_AZUAY	die	wa5u	1
QUICHUA_BOLIVAR_CACHISAGUA	die	wa5u	1
QUICHUA_CANYAR	die	wa5u	1
QUICHUA_CHIMBORAZO_NIZAG	die	wa5u	1
QUICHUA_CHIMBORAZO_TROJE	die	wa5u	1
QUICHUA_COTOPAXI_COMPANIA_GRANDE	die	wa5u	1
QUICHUA_COTOPAXI_PAPAURCO	die	wa5u	1
QUICHUA_COTOPAXI_TIGUA	die	wa5u	1
QUICHUA_IMBABURA_2	die	wa5u	1
QUICHUA_LOJA	die	wa5u	1
QUICHUA_PICHANCHA	die	wa5u	1
QUICHUA_TUNGURAHUA_GUAPANTE	die	wa5u	1
QUICHUA_TUNGURAHUA_SALASACA	die	wa5u	1
SERENA	die	wa5u	1
TAQUILE	die	wa5u	1
TROJE	die	wa5u	1
YANAC	die	wa5u	1
QUICHUA_COTOPAXI_COMPANIA_GRANDE	die	Cingari	2
QUICHUA_COTOPAXI_PAPAURCO	die	Cingari	2
QUECHUA_HUAYLAS_ANCASH	die	aywarpu	3
QUICHUA_IMBABURA_2	die	tukuri	4
ATALLA	come	hamu	1
CHACPAR	come	Samu	1
CHETILLA	come	Samu	1
CHIMBORAZO_QUICHUA	come	Samu	1
CURVA	come	hamu	1
CUZCO_GNL	come	hamu	1
HUANUCO	come	Samu	1
INGA	come	Samu	1
INGA_MEDIO_PUTUMAYO	come	samu	1
INGA_PUTUMAYO	come	samu	1
INKAWASI	come	Samu	1
LARAOS	come	hamu	1
MARAGUA	come	hamu	1
POCONA	come	hamu	1
PUNO_CITY	come	hamu	1
QUECHUA_ABANCAY_TINTAY	come	amu	1
QUECHUA_ANCASH_CHIQUIAN	come	Samu	1
QUECHUA_ANCASH_HUAYLAS_HUARAZ	come	Samu	1
QUECHUA_ANCASH_HUAYLAS_PAMPAROMAS	come	Samu	1
QUECHUA_ANCASH_HUAYLAS_WATA	come	Samu	1
QUECHUA_AREQUIPA_UNION	come	hamu	1
QUECHUA_ARGENTINA	come	amu	1
QUECHUA_AYACUCHO	come	hamu	1
QUECHUA_CHACHAPOYAS	come	Samu	1
QUECHUA_DE_LAMBAYEQUE	come	Samu	1
QUECHUA_HUANCA_HUAYCHA	come	Samu	1
QUECHUA_HUANCA_HUAYLLA	come	Samu	1
QUECHUA_HUANCA_SHAUSHA	come	Samu	1
QUECHUA_HUANUCO_PANAO	come	Samu	1
QUECHUA_HUAYLAS_ANCASH	come	Samu	1
QUECHUA_HUAYLAS_ANCASH	come	Sami	1
QUECHUA_HUAYLAS_ANCASH	come	aywamu	1
QUECHUA_HUAYLAS_ANCASH	come	ewamu	1
QUECHUA_IMBABURA	come	Samu	1
QUECHUA_NAPO_LOWLAND	come	Samu	1
QUECHUA_NORTH_JUNIN_CAJAS	come	Samu	1
QUECHUA_NORTH_JUNIN_TARMA	come	Samu	1
QUECHUA_PACARAOS	come	Samu	1
QUECHUA_PASTAZA	come	Samu	1
QUECHUA_SAN_MARTIN	come	Samu	1
QUECHUA_YAUYOS_CACRA	come	Samu	1
QUECHUA_YAUYOS_HONGOS	come	Samu	1
QUECHUA_YAUYOS_HUANGASCAR	come	Xam	1
QUECHUA_YAUYOS_LINCHA	come	Samu	1
QUECHUA_YAUYOS_SAN_PEDRO	come	hamu	1
QUECHUA_YAUYOS_TANA	come	xamu	1
QUECHUA_YAUYOS_VINAC	come	hamu	1
QUICHUA_AZUAY	come	Samu	1
QUICHUA_BOLIVAR_CACHISAGUA	come	Samu	1
QUICHUA_CANYAR	come	Samu	1
QUICHUA_CHIMBORAZO_NIZAG	come	Samu	1
QUICHUA_CHIMBORAZO_TROJE	come	Samu	1
QUICHUA_COTOPAXI_COMPANIA_GRANDE	come	Samu	1
QUICHUA_COTOPAXI_PAPAURCO	come	Samu	1
QUICHUA_COTOPAXI_TIGUA	come	Samu	1
QUICHUA_IMBABURA_2	come	Samu	1
QUICHUA_IMBABURA_2	come	Cayamu	1
QUICHUA_LOJA	come	Samu	1
QUICHUA_PICHANCHA	come	Samu	1
QUICHUA_TUNGURAHUA_GUAPANTE	come	Samu	1
QUICHUA_TUNGURAHUA_SALASACA	come	Samu	1
SERENA	come	Samu	1
TAQUILE	come	hamu	1
TROJE	come	Samu	1
YANAC	come	Samu	1
ATALLA	sun	inti	1
CHACPAR	sun	inti	1
CHIMBORAZO_QUICHUA	sun	inti	1
CURVA	sun	inti	1
CUZCO_GNL	sun	inti	1
HUANUCO	sun	inti	1
INGA	sun	indi	1
INGA_MEDIO_PUTUMAYO	sun	indi	1
INGA_PUTUMAYO	sun	indi	1
LARAOS	sun	inti	1
MARAGUA	sun	inti	1
POCONA	sun	inti	1
PUNO_CITY	sun	inti	1
QUECHUA_ABANCAY_TINTAY	sun	inti	1
QUECHUA_ANCASH_CHIQUIAN	sun	inti	1
QUECHUA_ANCASH_HUAYLAS_HUARAZ	sun	inti	1
QUECHUA_ANCASH_HUAYLAS_PAMPAROMAS	sun	inti	1
QUECHUA_ANCASH_HUAYLAS_WATA	sun	inti	1
QUECHUA_AREQUIPA_UNION	sun	inti	1
QUECHUA_ARGENTINA	sun	inti	1
QUECHUA_AYACUCHO	sun	inti	1
QUECHUA_CHACHAPOYAS	sun	inti	1
QUECHUA_HUANCA_HUAYCHA	sun	inti	1
QUECHUA_HUANCA_HUAYLLA	sun	inti	1
QUECHUA_HUANCA_SHAUSHA	sun	inti	1
QUECHUA_HUANUCO_PANAO	sun	inti	1
QUECHUA_HUAYLAS_ANCASH	sun	inti	1
QUECHUA_IMBABURA	sun	indi	1
QUECHUA_NORTH_JUNIN_CAJAS	sun	inti	1
QUECHUA_NORTH_JUNIN_TARMA	sun	inti	1
QUECHUA_PASTAZA	sun	indi	1
QUECHUA_SAN_MARTIN	sun	inti	1
QUECHUA_YAUYOS_CACRA	sun	inti	1
QUECHUA_YAUYOS_HONGOS	sun	inti	1
QUECHUA_YAUYOS_HUANGASCAR	sun	inti	1
QUECHUA_YAUYOS_LINCHA	sun	inti	1
QUECHUA_YAUYOS_SAN_PEDRO	sun	inti	1
QUECHUA_YAUYOS_TANA	sun	inti	1
QUECHUA_YAUYOS_VINAC	sun	inti	1
QUICHUA_AZUAY	sun	inti	1
QUICHUA_BOLIVAR_CACHISAGUA	sun	inti	1
QUICHUA_CHIMBORAZO_NIZAG	sun	inti	1
QUICHUA_CHIMBORAZO_TROJE	sun	inti	1
QUICHUA_COTOPAXI_COMPANIA_GRANDE	sun	inti	1
QUICHUA_COTOPAXI_PAPAURCO	sun	inti	1
QUICHUA_COTOPAXI_TIGUA	sun	inti	1
QUICHUA_IMBABURA_2	sun	indi	1
QUICHUA_LOJA	sun	inti	1
QUICHUA_PICHANCHA	sun	inti	1
QUICHUA_TUNGURAHUA_GUAPANTE	sun	inti	1
QUICHUA_TUNGURAHUA_SALASACA	sun	inti	1
SERENA	sun	indi	1
TAQUILE	sun	inti	1
TROJE	sun	inti	1
CHETILLA	sun	rupay	2
INKAWASI	sun	rupay	2
QUECHUA_DE_LAMBAYEQUE	sun	rupay	2
QUECHUA_HUAYLAS_ANCASH	sun	rupay	2
QUICHUA_CANYAR	sun	rupay	2
QUICHUA_COTOPAXI_COMPANIA_GRANDE	sun	rupi	2
TAQUILE	sun	ruphay	2
YANAC	sun	rupe	2
CHACPAR	sun	acki	3
QUECHUA_PACARAOS	sun	wilka	4
ATALLA	star	XuyLur	1
CHACPAR	star	quyLar	1
CHACPAR	star	quyLur	1
CHACPAR	star	XuyLar	1
CHACPAR	star	XuyLur	1
CURVA	star	quyLur	1
HUANUCO	star	quyLar	1
HUANUCO	star	quyLur	1
INKAWASI	star	Xuyar	1
LARAOS	star	quyLur	1
MARAGUA	star	quyLur	1
QUECHUA_AREQUIPA_UNION	star	quyLur	1
QUECHUA_AYACUCHO	star	XuyLur	1
QUECHUA_HUANCA_HUAYCHA	star	uyCur	1
QUECHUA_HUANCA_HUAYLLA	star	uyLur	1
QUECHUA_HUANCA_SHAUSHA	star	xuyLur	1
QUECHUA_HUAYLAS_ANCASH	star	qayLur	1
QUECHUA_NORTH_JUNIN_CAJAS	star	XuyLar	1
TAQUILE	star	quyLur	1
CUZCO_GNL	star	Caska	2
MARAGUA	star	Caska	2
POCONA	star	Caska	2
PUNO_CITY	star	Caska	2
QUECHUA_NORTH_JUNIN_TARMA	star	aCa	2
INGA	star	istiriLa	3
INGA	star	istriLa	3
INGA_PUTUMAYO	star	istrilya	3
QUECHUA_IMBABURA	star	istriZa	3
QUECHUA_PASTAZA	star	istiriLa	3
QUICHUA_CANYAR	star	istriLa	3
QUICHUA_CHIMBORAZO_NIZAG	star	istriLa	3
QUICHUA_LOJA	star	istriLa	3
SERENA	star	estrella	3
ATALLA	star	luziru	4
CHETILLA	star	luzeru	4
CHIMBORAZO_QUICHUA	star	luzero	4
QUECHUA_SAN_MARTIN	star	luseru	4
QUICHUA_AZUAY	star	luziru	4
QUICHUA_BOLIVAR_CACHISAGUA	star	ruziru	4
QUICHUA_CHIMBORAZO_TROJE	star	luziru	4
QUICHUA_COTOPAXI_COMPANIA_GRANDE	star	luziru	4
QUICHUA_COTOPAXI_PAPAURCO	star	luziru	4
QUICHUA_IMBABURA_2	star	luziru	4
QUICHUA_LOJA	star	luziru	4
QUICHUA_PICHANCHA	star	luziru	4
QUICHUA_TUNGURAHUA_GUAPANTE	star	luziru	4
QUICHUA_TUNGURAHUA_SALASACA	star	luziru	4
TROJE	star	luzeru	4
YANAC	star	losero	4
HUANUCO	star	waraX	5
QUICHUA_COTOPAXI_TIGUA	star	pahnapahna	6
ATALLA	water	yaku	1
CHACPAR	water	yaku	1
CHETILLA	water	yaku	1
CHIMBORAZO_QUICHUA	water	yaku	1
HUANUCO	water	yaku	1
INGA	water	yaku	1
INGA_MEDIO_PUTUMAYO	water	yaku	1
INGA_PUTUMAYO	water	yaku	1
INKAWASI	water	yaku	1
LARAOS	water	yaku	1
MARAGUA	water	yaku	1
POCONA	water	yaku	1
QUECHUA_ABANCAY_TINTAY	water	yagu	1
QUECHUA_ANCASH_CHIQUIAN	water	yaku	1
QUECHUA_ANCASH_HUAYLAS_HUARAZ	water	yaku	1
QUECHUA_ANCASH_HUAYLAS_PAMPAROMAS	water	yaku	1
QUECHUA_ANCASH_HUAYLAS_WATA	water	yaku	1
QUECHUA_AREQUIPA_UNION	water	yaku	1
QUECHUA_ARGENTINA	water	yaku	1
QUECHUA_AYACUCHO	water	yaku	1
QUECHUA_CHACHAPOYAS	water	yaku	1
QUECHUA_DE_LAMBAYEQUE	water	yaku	1
QUECHUA_HUANCA_HUAYCHA	water	yaku	1
QUECHUA_HUANCA_HUAYLLA	water	yaku	1
QUECHUA_HUANCA_SHAUSHA	water	yaku	1
QUECHUA_HUANUCO_PANAO	water	yaku	1
QUECHUA_HUAYLAS_ANCASH	water	yaku	1
QUECHUA_IMBABURA	water	yaku	1
QUECHUA_NAPO_LOWLAND	water	yaku	1
QUECHUA_NORTH_JUNIN_CAJAS	water	yaku	1
QUECHUA_NORTH_JUNIN_TARMA	water	yagu	1
QUECHUA_PACARAOS	water	yaku	1
QUECHUA_PASTAZA	water	yaku	1
QUECHUA_SAN_MARTIN	water	yaku	1
QUECHUA_YAUYOS_CACRA	water	yaku	1
QUECHUA_YAUYOS_HONGOS	water	yaku	1
QUECHUA_YAUYOS_HUANGASCAR	water	yaku	1
QUECHUA_YAUYOS_LINCHA	water	yaku	1
QUECHUA_YAUYOS_SAN_PEDRO	water	yaku	1
QUECHUA_YAUYOS_TANA	water	yaku	1
QUECHUA_YAUYOS_VINAC	water	yaku	1
QUICHUA_AZUAY	water	yaku	1
QUICHUA_BOLIVAR_CACHISAGUA	water	yaku	1
QUICHUA_CANYAR	water	yaku	1
QUICHUA_CHIMBORAZO_NIZAG	water	yaku	1
QUICHUA_CHIMBORAZO_TROJE	water	yaku	1
QUICHUA_COTOPAXI_COMPANIA_GRANDE	water	yaku	1
QUICHUA_COTOPAXI_PAPAURCO	water	yaku	1
QUICHUA_COTOPAXI_TIGUA	water	yaku	1
QUICHUA_IMBABURA_2	water	yaku	1
QUICHUA_LOJA	water	yaku	1
QUICHUA_PICHANCHA	water	yaku	1
QUICHUA_TUNGURAHUA_GUAPANTE	water	yaku	1
QUICHUA_TUNGURAHUA_SALASACA	water	yaku	1
SERENA	water	yaku	1
TROJE	water	yaku	1
YANAC	water	yaku	1
CURVA	water	unu	2
CUZCO_GNL	water	unu	2
PUNO_CITY	water	unu	2
TAQUILE	water	unu	2
ATALLA	stone	rumi	1
CHACPAR	stone	rumi	1
CHETILLA	stone	rumi	1
CHIMBORAZO_QUICHUA	stone	rumi	1
CURVA	stone	rumi	1
CUZCO_GNL	stone	rumi	1
HUANUCO	stone	rumi	1
INGA	stone	rumi	1
INGA_MEDIO_PUTUMAYO	stone	rumi	1
INGA_PUTUMAYO	stone	rumi	1
INKAWASI	stone	rumi	1
LARAOS	stone	rumi	1
MARAGUA	stone	rumi	1
POCONA	stone	rumi	1
PUNO_CITY	stone	rumi	1
QUECHUA_ABANCAY_TINTAY	stone	rumi	1
QUECHUA_ANCASH_CHIQUIAN	stone	rumi	1
QUECHUA_ANCASH_HUAYLAS_HUARAZ	stone	rumi	1
QUECHUA_ANCASH_HUAYLAS_PAMPAROMAS	stone	rumi	1
QUECHUA_ANCASH_HUAYLAS_WATA	stone	rumi	1
QUECHUA_AREQUIPA_UNION	stone	rumi	1
QUECHUA_ARGENTINA	stone	rumi	1
QUECHUA_AYACUCHO	stone	rumi	1
QUECHUA_CHACHAPOYAS	stone	rumi	1
QUECHUA_DE_LAMBAYEQUE	stone	rumi	1
QUECHUA_DE_LAMBAYEQUE	stone	rome	1
QUECHUA_HUANCA_HUAYCHA	stone	lumi	1
QUECHUA_HUANCA_HUAYLLA	stone	lumi	1
QUECHUA_HUANCA_SHAUSHA	stone	lumi	1
QUECHUA_HUANUCO_PANAO	stone	rumi	1
QUECHUA_HUAYLAS_ANCASH	stone	rumi	1
QUECHUA_IMBABURA	stone	rumi	1
QUECHUA_NAPO_LOWLAND	stone	rumi	1
QUECHUA_NORTH_JUNIN_CAJAS	stone	rumi	1
QUECHUA_NORTH_JUNIN_TARMA	stone	rumi	1
QUECHUA_PACARAOS	stone	rumay	1
QUECHUA_PACARAOS	stone	rumi	1
QUECHUA_PASTAZA	stone	rumi	1
QUECHUA_SAN_MARTIN	stone	rumi	1
QUECHUA_YAUYOS_CACRA	stone	lumi	1
QUECHUA_YAUYOS_HONGOS	stone	lumi	1
QUECHUA_YAUYOS_HUANGASCAR	stone	rumi	1
QUECHUA_YAUYOS_LINCHA	stone	rumi	1
QUECHUA_YAUYOS_SAN_PEDRO	stone	rumi	1
QUECHUA_YAUYOS_TANA	stone	rumi	1
QUECHUA_YAUYOS_VINAC	stone	rumi	1
QUICHUA_AZUAY	stone	rumi	1
QUICHUA_BOLIVAR_CACHISAGUA	stone	rumi	1
QUICHUA_CANYAR	stone	rumi	1
QUICHUA_CHIMBORAZO_NIZAG	stone	rumi	1
QUICHUA_CHIMBORAZO_TROJE	stone	rumi	1
QUICHUA_COTOPAXI_COMPANIA_GRANDE	stone	rumi	1
QUICHUA_COTOPAXI_PAPAURCO	stone	rumi	1
QUICHUA_COTOPAXI_TIGUA	stone	rumi	1
QUICHUA_IMBABURA_2	stone	rumi	1
QUICHUA_LOJA	stone	rumi	1
QUICHUA_PICHANCHA	stone	rumi	1
QUICHUA_TUNGURAHUA_GUAPANTE	stone	rumi	1
QUICHUA_TUNGURAHUA_SALASACA	stone	rumi	1
SERENA	stone	rumi	1
TAQUILE	stone	rumi	1
TROJE	stone	rumi	1
YANAC	stone	rumi	1
ATALLA	fire	nina	1
CHACPAR	fire	nina	1
CHETILLA	fire	nina	1
CHIMBORAZO_QUICHUA	fire	nina	1
CURVA	fire	nina	1
CUZCO_GNL	fire	nina	1
HUANUCO	fire	nina	1
INGA	fire	nina	1
INGA_MEDIO_PUTUMAYO	fire	nina	1
INGA_PUTUMAYO	fire	nina	1
INKAWASI	fire	nina	1
LARAOS	fire	nina	1
MARAGUA	fire	nina	1
POCONA	fire	nina	1
PUNO_CITY	fire	nina	1
QUECHUA_ABANCAY_TINTAY	fire	nina	1
QUECHUA_ANCASH_CHIQUIAN	fire	nina	1
QUECHUA_ANCASH_HUAYLAS_HUARAZ	fire	nina	1
QUECHUA_ANCASH_HUAYLAS_PAMPAROMAS	fire	nina	1
QUECHUA_ANCASH_HUAYLAS_WATA	fire	nina	1
QUECHUA_AREQUIPA_UNION	fire	nina	1
QUECHUA_ARGENTINA	fire	nina	1
QUECHUA_AYACUCHO	fire	nina	1
QUECHUA_CHACHAPOYAS	fire	nina	1
QUECHUA_DE_LAMBAYEQUE	fire	nina	1
QUECHUA_HUANCA_HUAYCHA	fire	nina	1
QUECHUA_HUANCA_HUAYLLA	fire	nina	1
QUECHUA_HUANCA_SHAUSHA	fire	nina	1
QUECHUA_HUANUCO_PANAO	fire	nina	1
QUECHUA_HUAYLAS_ANCASH	fire	nina	1
QUECHUA_IMBABURA	fire	nina	1
QUECHUA_NAPO_LOWLAND	fire	nina	1
QUECHUA_NORTH_JUNIN_CAJAS	fire	nina	1
QUECHUA_NORTH_JUNIN_TARMA	fire	nina	1
QUECHUA_PACARAOS	fire	nina	1
QUECHUA_PASTAZA	fire	nina	1
QUECHUA_SAN_MARTIN	fire	nina	1
QUECHUA_YAUYOS_CACRA	fire	nina	1
QUECHUA_YAUYOS_HONGOS	fire	nina	1
QUECHUA_YAUYOS_HUANGASCAR	fire	nina	1
QUECHUA_YAUYOS_LINCHA	fire	nina	1
QUECHUA_YAUYOS_SAN_PEDRO	fire	nina	1
QUECHUA_YAUYOS_TANA	fire	nina	1
QUECHUA_YAUYOS_VINAC	fire	nina	1
QUICHUA_AZUAY	fire	nina	1
QUICHUA_BOLIVAR_CACHISAGUA	fire	nina	1
QUICHUA_CANYAR	fire	nina	1
QUICHUA_CHIMBORAZO_TROJE	fire	nina	1
QUICHUA_COTOPAXI_COMPANIA_GRANDE	fire	nina	1
QUICHUA_COTOPAXI_PAPAURCO	fire	nina	1
QUICHUA_COTOPAXI_TIGUA	fire	nina	1
QUICHUA_IMBABURA_2	fire	nina	1
QUICHUA_LOJA	fire	nina	1
QUICHUA_PICHANCHA	fire	nina	1
QUICHUA_TUNGURAHUA_GUAPANTE	fire	nina	1
QUICHUA_TUNGURAHUA_SALASACA	fire	nina	1
SERENA	fire	nina	1
TAQUILE	fire	nina	1
TROJE	fire	nina	1
YANAC	fire	nina	1
QUICHUA_PICHANCHA	fire	kaluS	2
QUICHUA_TUNGURAHUA_GUAPANTE	fire	kalur	2
QUECHUA_NORTH_JUNIN_CAJAS	fire	kaCa	3
QUICHUA_CHIMBORAZO_NIZAG	fire	titah	4
CHACPAR	path	nani	1
CHETILLA	path	5an	1
CHIMBORAZO_QUICHUA	path	5an	1
CURVA	path	5an	1
CUZCO_GNL	path	5an	1
HUANUCO	path	nani	1
INKAWASI	path	nan	1
MARAGUA	path	yan	1
POCONA	path	yan	1
PUNO_CITY	path	5an	1
QUECHUA_ABANCAY_TINTAY	path	5an	1
QUECHUA_ANCASH_CHIQUIAN	path	nani	1
QUECHUA_ANCASH_HUAYLAS_HUARAZ	path	nani	1
QUECHUA_ANCASH_HUAYLAS_PAMPAROMAS	path	nani	1
QUECHUA_ANCASH_HUAYLAS_WATA	path	na5i	1
QUECHUA_AREQUIPA_UNION	path	5an	1
QUECHUA_ARGENTINA	path	5an	1
QUECHUA_AYACUCHO	path	5an	1
QUECHUA_CHACHAPOYAS	path	5an	1
QUECHUA_DE_LAMBAYEQUE	path	naN	1
QUECHUA_HUANUCO_PANAO	path	nani	1
QUECHUA_HUAYLAS_ANCASH	path	nani	1
QUECHUA_IMBABURA	path	5an	1
QUECHUA_SAN_MARTIN	path	5an	1
QUICHUA_AZUAY	path	5an	1
QUICHUA_BOLIVAR_CACHISAGUA	path	5an	1
QUICHUA_CANYAR	path	5an	1
QUICHUA_CHIMBORAZO_NIZAG	path	5an	1
QUICHUA_CHIMBORAZO_TROJE	path	5an	1
QUICHUA_COTOPAXI_COMPANIA_GRANDE	path	5an	1
QUICHUA_COTOPAXI_PAPAURCO	path	5an	1
QUICHUA_COTOPAXI_TIGUA	path	5an	1
QUICHUA_IMBABURA_2	path	5an	1
QUICHUA_LOJA	path	5an	1
QUICHUA_PICHANCHA	path	5an	1
QUICHUA_TUNGURAHUA_GUAPANTE	path	5an	1
QUICHUA_TUNGURAHUA_SALASACA	path	5an	1
SERENA	path	5an	1
TAQUILE	path	5an	1
TROJE	path	5an	1
YANAC	path	nani	1
INGA	path	5ambi	2
INGA_MEDIO_PUTUMAYO	path	5ambi	2
INGA_PUTUMAYO	path	5ambi	2
QUECHUA_NAPO_LOWLAND	path	5ambi	2
QUECHUA_PASTAZA	path	5ambi	2
ATALLA	path	kamino	3
LARAOS	path	kaminu	3
QUECHUA_HUANCA_HUAYCHA	path	kaminu	3
QUECHUA_HUANCA_HUAYLLA	path	kaminu	3
QUECHUA_HUANCA_SHAUSHA	path	kaminu	3
QUECHUA_NORTH_JUNIN_CAJAS	path	kaminu	3
QUECHUA_NORTH_JUNIN_TARMA	path	kaminu	3
QUECHUA_PACARAOS	path	kaminu	3
QUECHUA_YAUYOS_SAN_PEDRO	path	kaminu	3
QUECHUA_PASTAZA	path	truCa	4
ATALLA	mountain	urGu	1
CHACPAR	mountain	hirka	1
CHETILLA	mountain	urqu	1
CHIMBORAZO_QUICHUA	mountain	urku	1
CURVA	mountain	urqu	1
CUZCO_GNL	mountain	urqu	1
HUANUCO	mountain	hirka	1
INGA	mountain	urku	1
LARAOS	mountain	urqu	1
MARAGUA	mountain	urqu	1
POCONA	mountain	urGu	1
PUNO_CITY	mountain	urqu	1
QUECHUA_AYACUCHO	mountain	urXu	1
QUECHUA_CHACHAPOYAS	mountain	urku	1
QUECHUA_HUANCA_HUAYCHA	mountain	ul7u	1
QUECHUA_HUANCA_HUAYLLA	mountain	ul7u	1
QUECHUA_HUANCA_SHAUSHA	mountain	ulxu	1
QUECHUA_HUANUCO_PANAO	mountain	hirka	1
QUECHUA_HUAYLAS_ANCASH	mountain	irka	1
QUECHUA_IMBABURA	mountain	urku	1
QUECHUA_NORTH_JUNIN_CAJAS	mountain	xirka	1
QUECHUA_SAN_MARTIN	mountain	urku	1
QUICHUA_AZUAY	mountain	urku	1
QUICHUA_BOLIVAR_CACHISAGUA	mountain	urku	1
QUICHUA_CANYAR	mountain	urku	1
QUICHUA_CHIMBORAZO_NIZAG	mountain	urku	1
QUICHUA_CHIMBORAZO_TROJE	mountain	urku	1
QUICHUA_COTOPAXI_COMPANIA_GRANDE	mountain	urku	1
QUICHUA_COTOPAXI_PAPAURCO	mountain	urku	1
QUICHUA_COTOPAXI_TIGUA	mountain	urku	1
QUICHUA_IMBABURA_2	mountain	urku	1
QUICHUA_LOJA	mountain	urku	1
QUICHUA_PICHANCHA	mountain	urku	1
QUICHUA_TUNGURAHUA_GUAPANTE	mountain	urku	1
QUICHUA_TUNGURAHUA_SALASACA	mountain	urku	1
SERENA	mountain	urku	1
TAQUILE	mountain	urqu	1
TROJE	mountain	urku	1
[truncated: 390 more rows]
