# Supplementary material for: A test of Generalized Bayesian dating: A new linguistic dating method
Source: PLoS One. 2020 Aug 12;15(8):e0236522. doi: 10.1371/journal.pone.0236522 (PMC7423060; doi:10.1371/journal.pone.0236522)
Supplement: S1 File — Python code for extracting data from ASJP word lists, cognate identification, and conversion to nexus files. Word lists annotated for cognacy for all families. Nexus files and MrBayes command files for all families. (ZIP) [file pone.0236522.s001.zip › S1 Supporting Information/Cognates/Otomanguean.txt.svm.CRP.0.57.cognates]

doculect	concept	asjp	cogid
MATLATZINCA_SAN_FRANCISCO_OXTOTILPAN	I	kaki	1
MATLATZINCA_SAN_FRANCISCO_OXTOTILPAN_2	I	kaki	1
OCUILTECO	I	kakhi	1
OTOMI_MEZQUITAL	I	geke	1
OTOMI_QUERETARO	I	gek3	1
CHALCATONGO_MIXTEC	I	ru7u	2
JICALTEPEC_MIXTEC	I	yu7u	2
MIXTEC_ALCOZAUCA	I	ye7e	2
MIXTEC_CHAYUCO	I	yuvi	2
MIXTEC_PENYOLES	I	Zu7u	2
MIXTECO_DE_SAN_JUAN_COLORADO	I	yuhu	2
MIXTECO_DE_SAN_JUAN_COLORADO	I	yu	2
TRIQUI_CHICAHUAXTLA	I	yuh	2
TRIQUI_COPALA	I	uh	2
TEXMELUCAN_ZAPOTEC	I	ya	2
MIXTECO_DE_YOSONDUA	I	ri	3
YOSONDUA_MIXTEC	I	ri	3
MAZAHUA	I	nucko	4
MAZAHUA	I	nuzgo	4
MAZAHUA_CENTRAL	I	nuzgo	4
OTOMI_DE_1776	I	nuga	4
OTOMI_DE_1776	I	nugi	4
OTOMI_DE_EL_BAILE	I	nuga	4
OTOMI_DE_IXTENCO	I	nugaga	4
OTOMI_DE_SAN_ANDRES_CUEXCONTITLAN	I	nugo	4
OTOMI_MEZQUITAL	I	nuga	4
OTOMI_QUERETARO	I	nug3	4
OTOMI_TEMOAYA	I	nugo	4
OTOMI_TOLUCA	I	nugo	4
TEMASCALCINGO_MAZAHUA	I	nuzgo	4
AMUZGO	I	xa	5
CHINANTEC_OJITLAN	I	xna	5
CHINANTEC_PALANTLA	I	xni	5
CHINANTEC_SAN_FELIPE_USILA	I	xnia	5
CHINANTEC_SOCHIAPAN	I	hna	5
CHINANTEC_SOCHIAPAN	I	na	5
LEALAO_CHINANTEC	I	hnia	5
CHALCATONGO_MIXTEC	I	na7a	5
MIXTECO_DE_YOSONDUA	I	na	5
MIXTECO_DE_YOSONDUA	I	sa5a	5
YOSONDUA_MIXTEC	I	na	5
CHOCHO_OCOTLAN	I	xa	5
CHOCHOTEC	I	ga7a	5
IXCATEC	I	inana	5
MAZATEC_CHIQUIHUITLAN	I	na	5
MAZATEC_CHIQUIHUITLAN	I	nga7a	5
POPOLOCA_METZONTLA	I	xa7a	5
POPOLOCA_SAN_JUAN_ATZINGO	I	he7ei	5
POPOLOCA_SAN_JUAN_ATZINGO	I	ha7a	5
SAN_JUAN_CHIQUIHUITLAN	I	nka7a	5
ALOAPAM_ZAPOTEC	I	nedi	5
AMATLAN_ZAPOTEC	I	na	5
AYOQUESCO_ZAPOTEC	I	na	5
CAJONOS_ZAPOTEC	I	nad37	5
CHATINO_TATALTEPEC	I	na7	5
CHATINO_WESTERN_HIGHLAND	I	na7	5
CHATINO_WESTERN_HIGHLAND	I	nan7	5
CHOAPAN_ZAPOTEC	I	nEdi7	5
COATLAN_LOXICHA_ZAPOTEC	I	na	5
ISTHMUS_ZAPOTEC	I	na7	5
LACHIXIO_ZAPOTEC	I	li7a	5
OCOTLAN_ZAPOTEC	I	na	5
QUIOQUITANI_QUIERI_ZAPOTEC	I	na7	5
SAN_PEDRO_QUIATONI_ZAPOTEC	I	nah	5
SANTA_INES_YATZECHI_ZAPOTEC	I	na7	5
SANTA_MARIA_QUIEGOLANI_ZAPOTEC	I	no7	5
TILQUIAPAN_ZAPOTEC	I	na7	5
XANAGUIA_ZAPOTEC	I	na7	5
YARENI_ZAPOTEC	I	nedi	5
ZACATEPEC_CHATINO	I	na7	5
ZAPOTEC_LOXICHA	I	na	5
ZAPOTEC_MITLA	I	nar3	5
ZAPOTEC_MIXTEPEC	I	na7a	5
ZAPOTEC_SAN_LUCAS_QUIAVINI	I	na7	5
ZAPOTEC_SIERRA_DE_JUAREZ	I	inte7	5
ZAPOTEC_SOUTHERN_RINCON	I	neda	5
ZAPOTEC_YALALAG	I	nada7	5
ZAPOTEC_YATZACHI	I	nada7	5
ZAPOTEC_YATZACHI	I	nda7	5
ZAPOTEC_ZOOGOCHO	I	neda7	5
CUICATEC	I	u	6
JICALTEPEC_MIXTEC	I	i	6
HUAUTLA_DE_JIMENEZ	I	a	6
JALAPA_DE_DIAZ	I	a	6
SAN_BARTOLOME_AYAUTLA	I	a	6
SAN_JERONIMO_TECOATL	I	a	6
SAN_LORENZO_CUAUNECUILTITLA	I	o	6
SAN_PEDRO_IXCATLAN	I	a	6
AZOYU_TLAPANEC	I	iku7	7
MEPHAA_ACATEPEC	I	iku	7
TEOCUITLAPA_MEPHAA	I	ikhu	7
TLACOAPA_MEPHAA	I	ikhu7	7
TLAPANEC_MALINALTEPEC	I	ikhu	7
MIXTEC_CHAYUCO	I	mi	8
TAMASOPO_PAME	I	Tao	9
MATLATZINCA_SAN_FRANCISCO_OXTOTILPAN	you	kaC7i	1
MATLATZINCA_SAN_FRANCISCO_OXTOTILPAN_2	you	kaCi	1
OCUILTECO	you	kaC7i	1
CHALCATONGO_MIXTEC	you	ro7o	2
JICALTEPEC_MIXTEC	you	yo7o	2
MIXTEC_ALCOZAUCA	you	yo7o	2
MIXTEC_CHAYUCO	you	yo7o	2
MIXTEC_PENYOLES	you	Zo7o	2
MIXTECO_DE_SAN_JUAN_COLORADO	you	yooho	2
MIXTECO_DE_YOSONDUA	you	ro7o	2
TAMASOPO_PAME	you	hy37	2
POPOLOCA_SAN_JUAN_ATZINGO	you	ha7a	2
JICALTEPEC_MIXTEC	you	ku	3
MIXTEC_ALCOZAUCA	you	un	3
MIXTECO_DE_SAN_JUAN_COLORADO	you	un	3
MIXTECO_DE_SAN_JUAN_COLORADO	you	kun	3
CHINANTEC_PALANTLA	you	nig	4
CHINANTEC_SAN_FELIPE_USILA	you	nei	4
CHINANTEC_SOCHIAPAN	you	nu	4
LEALAO_CHINANTEC	you	niu	4
LEALAO_CHINANTEC	you	nia7	4
CHALCATONGO_MIXTEC	you	ni7i	4
YOSONDUA_MIXTEC	you	ni	4
MAZAHUA	you	nucke	4
MAZAHUA_CENTRAL	you	nuc7k7e	4
OTOMI_ACAMBAY	you	nui	4
OTOMI_DE_1776	you	nuwe	4
OTOMI_DE_1776	you	nui	4
OTOMI_DE_EL_BAILE	you	nuige	4
OTOMI_DE_IXTENCO	you	nuk7i	4
OTOMI_DE_SAN_ANDRES_CUEXCONTITLAN	you	nuk7ige	4
OTOMI_MEZQUITAL	you	nu7i	4
OTOMI_QUERETARO	you	nu7i	4
OTOMI_TEMOAYA	you	nuke	4
OTOMI_TOLUCA	you	nuk7ige	4
TEMASCALCINGO_MAZAHUA	you	nucke	4
CHATINO_TATALTEPEC	you	nu7u	4
CHATINO_WESTERN_HIGHLAND	you	nuwin	4
ZACATEPEC_CHATINO	you	nu7wi	4
OTOMI_MEZQUITAL	you	ge7e	5
OTOMI_QUERETARO	you	ge7e	5
CHOCHOTEC	you	ga7a	5
POPOLOCA_METZONTLA	you	xa7a	5
CHINANTEC_OJITLAN	you	7ni	6
HUAUTLA_DE_JIMENEZ	you	hi	6
JALAPA_DE_DIAZ	you	hi	6
SAN_BARTOLOME_AYAUTLA	you	hi	6
SAN_JERONIMO_TECOATL	you	ahi	6
SAN_PEDRO_IXCATLAN	you	hi	6
CHATINO_TATALTEPEC	you	hi	6
IXCATEC	you	ila	7
AZOYU_TLAPANEC	you	ika7	7
MEPHAA_ACATEPEC	you	ika	7
TEOCUITLAPA_MEPHAA	you	ikha	7
TLACOAPA_MEPHAA	you	ika	7
TLAPANEC_MALINALTEPEC	you	ikha	7
AMUZGO	you	u7	8
CUICATEC	you	di	8
MIXTECO_DE_YOSONDUA	you	ra	8
TRIQUI_CHICAHUAXTLA	you	so7	8
TRIQUI_COPALA	you	zo7	8
TRIQUI_COPALA	you	di7	8
YOSONDUA_MIXTEC	you	ra	8
CHOCHO_OCOTLAN	you	xa7	8
MAZATEC_CHIQUIHUITLAN	you	ri	8
ALOAPAM_ZAPOTEC	you	lu	8
AMATLAN_ZAPOTEC	you	lu	8
AYOQUESCO_ZAPOTEC	you	le7	8
AYOQUESCO_ZAPOTEC	you	lel	8
CAJONOS_ZAPOTEC	you	li7	8
CHOAPAN_ZAPOTEC	you	lwE7	8
ISTHMUS_ZAPOTEC	you	li7	8
LACHIXIO_ZAPOTEC	you	lu	8
OCOTLAN_ZAPOTEC	you	l	8
QUIOQUITANI_QUIERI_ZAPOTEC	you	li7	8
SAN_PEDRO_QUIATONI_ZAPOTEC	you	lu7y	8
SANTA_INES_YATZECHI_ZAPOTEC	you	lo7	8
SANTA_MARIA_QUIEGOLANI_ZAPOTEC	you	de	8
TEXMELUCAN_ZAPOTEC	you	ru	8
TILQUIAPAN_ZAPOTEC	you	li	8
XANAGUIA_ZAPOTEC	you	lu7y	8
XANAGUIA_ZAPOTEC	you	a7	8
YARENI_ZAPOTEC	you	lu	8
ZAPOTEC_LOXICHA	you	lu7	8
ZAPOTEC_MITLA	you	lux	8
ZAPOTEC_MIXTEPEC	you	lu7u	8
ZAPOTEC_SAN_LUCAS_QUIAVINI	you	liu7	8
ZAPOTEC_SIERRA_DE_JUAREZ	you	lu7	8
ZAPOTEC_SOUTHERN_RINCON	you	li	8
ZAPOTEC_YALALAG	you	luE	8
ZAPOTEC_YATZACHI	you	le7	8
ZAPOTEC_ZOOGOCHO	you	le7	8
MAZATEC_CHIQUIHUITLAN	you	ngaye	9
MATLATZINCA_SAN_FRANCISCO_OXTOTILPAN	we	kakhowi	1
MATLATZINCA_SAN_FRANCISCO_OXTOTILPAN_2	we	kakwewi	1
OCUILTECO	we	kakho	1
CHINANTEC_SOCHIAPAN	we	di	2
JICALTEPEC_MIXTEC	we	di	2
JICALTEPEC_MIXTEC	we	yo	3
MIXTEC_ALCOZAUCA	we	yo	3
MIXTECO_DE_SAN_JUAN_COLORADO	we	yoo	3
MIXTECO_DE_SAN_JUAN_COLORADO	we	yo	3
MIXTECO_DE_YOSONDUA	we	yo	3
MIXTECO_DE_YOSONDUA	we	yo7o	3
CHALCATONGO_MIXTEC	we	ru7u	4
CUICATEC	we	su7u	4
MIXTECO_DE_YOSONDUA	we	ru7u	4
CHOAPAN_ZAPOTEC	we	ra7o	4
ZAPOTEC_SOUTHERN_RINCON	we	re7u	4
MIXTECO_DE_YOSONDUA	we	ri	5
YOSONDUA_MIXTEC	we	ri	5
ALOAPAM_ZAPOTEC	we	ri7	5
LACHIXIO_ZAPOTEC	we	ru	5
YARENI_ZAPOTEC	we	ri7	5
MAZAHUA	we	nuckojme	6
MAZAHUA	we	nuckoji	6
MAZAHUA_CENTRAL	we	nuzgome	6
OTOMI_ACAMBAY	we	nugh3	6
OTOMI_DE_1776	we	nugahe	6
OTOMI_DE_1776	we	nugihe	6
OTOMI_DE_IXTENCO	we	nugowi	6
OTOMI_DE_SAN_ANDRES_CUEXCONTITLAN	we	nugoh3	6
OTOMI_MEZQUITAL	we	nugah3	6
OTOMI_QUERETARO	we	nug7be	6
OTOMI_TEMOAYA	we	nugoZe	6
TEMASCALCINGO_MAZAHUA	we	nuzgome	6
TEMASCALCINGO_MAZAHUA	we	nuzgohi	6
MAZATEC_CHIQUIHUITLAN	we	ngaya	6
SAN_JUAN_CHIQUIHUITLAN	we	nkaya7a	6
SAN_LORENZO_CUAUNECUILTITLA	we	nkoh5o	6
SAN_BARTOLOME_AYAUTLA	we	ca5e	7
SAN_PEDRO_IXCATLAN	we	ca5a	7
AZOYU_TLAPANEC	we	ika7lu7	8
MEPHAA_ACATEPEC	we	ika7lu	8
TEOCUITLAPA_MEPHAA	we	ikha7lu7	8
TEOCUITLAPA_MEPHAA	we	ikha7	8
TLACOAPA_MEPHAA	we	ikha7lu	8
TLAPANEC_MALINALTEPEC	we	ikhalo7	8
CHOCHOTEC	we	gi7i	9
POPOLOCA_SAN_JUAN_ATZINGO	we	he7ei	9
CHATINO_TATALTEPEC	we	xi7i	9
AMATLAN_ZAPOTEC	we	be	10
SANTA_MARIA_QUIEGOLANI_ZAPOTEC	we	be	10
AMUZGO	we	xa	11
CHINANTEC_OJITLAN	we	xna7	11
CHINANTEC_PALANTLA	we	xniag	11
CHINANTEC_SAN_FELIPE_USILA	we	xnia	11
CHINANTEC_SOCHIAPAN	we	nno7	11
CHINANTEC_SOCHIAPAN	we	hno7	11
LEALAO_CHINANTEC	we	hnia	11
LEALAO_CHINANTEC	we	hnia7	11
CHALCATONGO_MIXTEC	we	na7a	11
MIXTEC_PENYOLES	we	njo	11
TRIQUI_CHICAHUAXTLA	we	ne7	11
TRIQUI_COPALA	we	ni7	11
YOSONDUA_MIXTEC	we	na	11
CHOCHO_OCOTLAN	we	xi	11
HUAUTLA_DE_JIMENEZ	we	5a	11
HUAUTLA_DE_JIMENEZ	we	hnta	11
IXCATEC	we	ni	11
JALAPA_DE_DIAZ	we	5a	11
CHATINO_TATALTEPEC	we	na	11
CHATINO_WESTERN_HIGHLAND	we	nan	11
CHATINO_WESTERN_HIGHLAND	we	an	11
COATLAN_LOXICHA_ZAPOTEC	we	nho	11
ISTHMUS_ZAPOTEC	we	nu	11
QUIOQUITANI_QUIERI_ZAPOTEC	we	no	11
SANTA_INES_YATZECHI_ZAPOTEC	we	n37	11
TEXMELUCAN_ZAPOTEC	we	na	11
TEXMELUCAN_ZAPOTEC	we	n	11
TILQUIAPAN_ZAPOTEC	we	nu7	11
XANAGUIA_ZAPOTEC	we	no	11
XANAGUIA_ZAPOTEC	we	n	11
ZACATEPEC_CHATINO	we	na	11
ZAPOTEC_LOXICHA	we	na7	11
ZAPOTEC_MITLA	we	nurnu	11
ZAPOTEC_MIXTEPEC	we	ne	11
ZAPOTEC_SAN_LUCAS_QUIAVINI	we	danon	11
ZAPOTEC_SIERRA_DE_JUAREZ	we	intu7	11
ZAPOTEC_SOUTHERN_RINCON	we	netu7	11
ZAPOTEC_YALALAG	we	nEto7	11
ZAPOTEC_YATZACHI	we	neto7	11
CAJONOS_ZAPOTEC	we	jo7	12
ZAPOTEC_YATZACHI	we	Cio7o	12
ZAPOTEC_ZOOGOCHO	we	Cio7	12
OTOMI_MEZQUITAL	we	gekx3	13
OTOMI_QUERETARO	we	gekuhu	13
MIXTEC_CHAYUCO	we	mandi	14
MIXTEC_PENYOLES	we	o	15
SAN_PEDRO_QUIATONI_ZAPOTEC	we	tu5	16
CHINANTEC_OJITLAN	one	xan	1
CHINANTEC_OJITLAN	one	kon	1
CHINANTEC_PALANTLA	one	k3g	1
CHINANTEC_PALANTLA	one	xa	1
CHINANTEC_SAN_FELIPE_USILA	one	ko	1
CHINANTEC_SAN_FELIPE_USILA	one	ka	1
CHINANTEC_SOCHIAPAN	one	kau	1
CHINANTEC_SOCHIAPAN	one	ka	1
MATLATZINCA_SAN_FRANCISCO_OXTOTILPAN	one	rawi	2
MATLATZINCA_SAN_FRANCISCO_OXTOTILPAN_2	one	rawi	2
MIXTEC_ALCOZAUCA	one	in	3
MIXTEC_CHAYUCO	one	3n	3
MIXTEC_NORTHERN_TLAXIACO	one	in	3
MIXTECO_DE_SAN_JUAN_COLORADO	one	iin	3
MIXTECO_DE_YOSONDUA	one	3n	3
CHALCATONGO_MIXTEC	one	3	4
JICALTEPEC_MIXTEC	one	i	4
MIXTEC_PENYOLES	one	3	4
TRIQUI_COPALA	one	o	4
YOSONDUA_MIXTEC	one	3	4
CHINANTEC_SOCHIAPAN	one	ha	5
LEALAO_CHINANTEC	one	hay	5
MAZAHUA	one	naja	5
MAZAHUA	one	na	5
MAZAHUA_CENTRAL	one	na	5
OTOMI_ACAMBAY	one	n7a	5
OTOMI_DE_1776	one	na	5
OTOMI_DE_IXTENCO	one	na	5
OTOMI_DE_SAN_ANDRES_CUEXCONTITLAN	one	na	5
OTOMI_QUERETARO	one	naha	5
OTOMI_TEMOAYA	one	n7a	5
OTOMI_TOLUCA	one	na	5
TEMASCALCINGO_MAZAHUA	one	na	5
TEMASCALCINGO_MAZAHUA	one	naha	5
TRIQUI_CHICAHUAXTLA	one	ngoh	6
TRIQUI_COPALA	one	yo7o	6
TRIQUI_COPALA	one	yo7ngo	6
CHOCHO_OCOTLAN	one	ngu	6
CHOCHOTEC	one	Ngu	6
HUAUTLA_DE_JIMENEZ	one	hnku	6
IXCATEC	one	hngu	6
JALAPA_DE_DIAZ	one	nku	6
JALAPA_DE_DIAZ	one	ku	6
MAZATEC_CHIQUIHUITLAN	one	ngu	6
MAZATLAN_DE_FLORES	one	hnku	6
POPOLOCA_DE_SAN_VICENTE_COYOTEPEC	one	ngu	6
POPOLOCA_METZONTLA	one	nku	6
POPOLOCA_SAN_JUAN_ATZINGO	one	ihnko	6
SAN_BARTOLOME_AYAUTLA	one	nku	6
SAN_JERONIMO_TECOATL	one	hnku	6
SAN_JUAN_CHIQUIHUITLAN	one	nku	6
SAN_LORENZO_CUAUNECUILTITLA	one	nk3	6
SAN_MIGUEL_SOYOLTEPEC	one	nku	6
SAN_PEDRO_IXCATLAN	one	nku	6
OCUILTECO	one	mpla	7
AZOYU_TLAPANEC	one	mbo	7
MEPHAA_ACATEPEC	one	mba	7
TEOCUITLAPA_MEPHAA	one	mba	7
TLACOAPA_MEPHAA	one	mba	7
TLAPANEC_MALINALTEPEC	one	mba	7
CHATINO_TATALTEPEC	one	ska	8
CHATINO_WESTERN_HIGHLAND	one	ska	8
ZACATEPEC_CHATINO	one	ska	8
MIXTECO_DE_SAN_JUAN_COLORADO	one	intuhun	9
MIXTECO_DE_SAN_JUAN_COLORADO	one	tuhun	9
MAZAHUA	one	da	9
MAZAHUA	one	daja	9
MAZAHUA_CENTRAL	one	d7axa	9
OTOMI_DE_EL_BAILE	one	7nda	9
TAMASOPO_PAME	one	s3nta	9
ALOAPAM_ZAPOTEC	one	tubi	9
ALOAPAM_ZAPOTEC	one	tu	9
AMATLAN_ZAPOTEC	one	tub	9
AYOQUESCO_ZAPOTEC	one	tub	9
CAJONOS_ZAPOTEC	one	to	9
CHATINO_TATALTEPEC	one	ca	9
CHOAPAN_ZAPOTEC	one	tu	9
COATLAN_LOXICHA_ZAPOTEC	one	dub	9
ISTHMUS_ZAPOTEC	one	tobi	9
ISTHMUS_ZAPOTEC	one	ti	9
LACHIXIO_ZAPOTEC	one	tuku	9
OCOTLAN_ZAPOTEC	one	tubi	9
OCOTLAN_ZAPOTEC	one	tu	9
QUIOQUITANI_QUIERI_ZAPOTEC	one	tu	9
SAN_PEDRO_QUIATONI_ZAPOTEC	one	tob	9
SANTA_INES_YATZECHI_ZAPOTEC	one	tu	9
SANTA_MARIA_QUIEGOLANI_ZAPOTEC	one	teb	9
SANTA_MARIA_QUIEGOLANI_ZAPOTEC	one	te	9
TEXMELUCAN_ZAPOTEC	one	tub	9
TILQUIAPAN_ZAPOTEC	one	tu	9
TILQUIAPAN_ZAPOTEC	one	tuby	9
XANAGUIA_ZAPOTEC	one	tib	9
YARENI_ZAPOTEC	one	tubi	9
YARENI_ZAPOTEC	one	tu	9
ZAPOTEC_LOXICHA	one	8ib	9
ZAPOTEC_MITLA	one	te	9
ZAPOTEC_MITLA	one	teb	9
ZAPOTEC_MIXTEPEC	one	tib	9
ZAPOTEC_SAN_LUCAS_QUIAVINI	one	te7iby	9
ZAPOTEC_SIERRA_DE_JUAREZ	one	tubi	9
ZAPOTEC_SOUTHERN_RINCON	one	tu	9
ZAPOTEC_YALALAG	one	tu	9
ZAPOTEC_YATZACHI	one	to	9
ZAPOTEC_ZOOGOCHO	one	to	9
AMUZGO	one	kwi	10
CUICATEC	one	ama	11
CHINANTEC_PALANTLA	two	to	1
CHINANTEC_SAN_FELIPE_USILA	two	teu	1
CHINANTEC_SAN_FELIPE_USILA	two	to	1
CHINANTEC_SOCHIAPAN	two	tu	1
LEALAO_CHINANTEC	two	tu	1
MATLATZINCA_SAN_FRANCISCO_OXTOTILPAN	two	tenowi	2
MATLATZINCA_SAN_FRANCISCO_OXTOTILPAN_2	two	tenowi	2
AMUZGO	two	ve	3
CUICATEC	two	uvi	3
JICALTEPEC_MIXTEC	two	uwi	3
MIXTEC_ALCOZAUCA	two	uvi	3
MIXTECO_DE_SAN_JUAN_COLORADO	two	uvi	3
CHALCATONGO_MIXTEC	two	u	4
MIXTEC_CHAYUCO	two	u	4
MIXTEC_NORTHERN_TLAXIACO	two	u	4
MIXTEC_PENYOLES	two	u	4
MIXTECO_DE_YOSONDUA	two	u	4
YOSONDUA_MIXTEC	two	u	4
TRIQUI_CHICAHUAXTLA	two	wih	5
TRIQUI_COPALA	two	wih	5
MAZAHUA	two	yeje	6
MAZAHUA_CENTRAL	two	yexe	6
OTOMI_ACAMBAY	two	yoho	6
OTOMI_DE_1776	two	yoho	6
OTOMI_DE_EL_BAILE	two	yoho	6
OTOMI_DE_IXTENCO	two	yoho	6
OTOMI_DE_SAN_ANDRES_CUEXCONTITLAN	two	7yohos	6
OTOMI_MEZQUITAL	two	yoho	6
OTOMI_QUERETARO	two	yoho	6
OTOMI_TEMOAYA	two	yoZo	6
OTOMI_TOLUCA	two	yoho	6
TEMASCALCINGO_MAZAHUA	two	ye	6
IXCATEC	two	yuhu	6
POPOLOCA_DE_SAN_VICENTE_COYOTEPEC	two	yu	6
POPOLOCA_METZONTLA	two	yu	6
POPOLOCA_SAN_JUAN_ATZINGO	two	iyo	6
POPOLOCA_SAN_JUAN_ATZINGO	two	ya	6
CHOCHO_OCOTLAN	two	Zu	7
CHOCHOTEC	two	Zu	7
CHOCHOTEC	two	Ziu	7
HUAUTLA_DE_JIMENEZ	two	hau	7
JALAPA_DE_DIAZ	two	ho	7
MAZATEC_CHIQUIHUITLAN	two	xo	7
MAZATLAN_DE_FLORES	two	ho	7
SAN_BARTOLOME_AYAUTLA	two	ho	7
SAN_JERONIMO_TECOATL	two	hu	7
SAN_JUAN_CHIQUIHUITLAN	two	ho	7
SAN_LORENZO_CUAUNECUILTITLA	two	hw3	7
SAN_MIGUEL_SOYOLTEPEC	two	ho	7
SAN_PEDRO_IXCATLAN	two	ho	7
AZOYU_TLAPANEC	two	ahma	8
MEPHAA_ACATEPEC	two	ahma	8
TEOCUITLAPA_MEPHAA	two	ahma	8
TLACOAPA_MEPHAA	two	ahma	8
TLAPANEC_MALINALTEPEC	two	ahma	8
ALOAPAM_ZAPOTEC	two	Cupa	9
AMATLAN_ZAPOTEC	two	Cop	9
AYOQUESCO_ZAPOTEC	two	tyop	9
CAJONOS_ZAPOTEC	two	Cop	9
CAJONOS_ZAPOTEC	two	Cop3	9
CHOAPAN_ZAPOTEC	two	Copa	9
COATLAN_LOXICHA_ZAPOTEC	two	top	9
ISTHMUS_ZAPOTEC	two	Cupa	9
LACHIXIO_ZAPOTEC	two	Cuku	9
OCOTLAN_ZAPOTEC	two	Cup3	9
QUIOQUITANI_QUIERI_ZAPOTEC	two	Cop	9
SAN_PEDRO_QUIATONI_ZAPOTEC	two	Cop	9
SANTA_INES_YATZECHI_ZAPOTEC	two	Cop3	9
SANTA_MARIA_QUIEGOLANI_ZAPOTEC	two	Cup	9
TILQUIAPAN_ZAPOTEC	two	tiop	9
XANAGUIA_ZAPOTEC	two	Cop	9
YARENI_ZAPOTEC	two	Cupa	9
ZAPOTEC_LOXICHA	two	Cop	9
ZAPOTEC_MITLA	two	tiop	9
ZAPOTEC_MIXTEPEC	two	Cop	9
ZAPOTEC_SAN_LUCAS_QUIAVINI	two	tyop	9
ZAPOTEC_SIERRA_DE_JUAREZ	two	Cupa	9
ZAPOTEC_SOUTHERN_RINCON	two	Copa	9
ZAPOTEC_YALALAG	two	CupE	9
ZAPOTEC_YATZACHI	two	jop3	9
ZAPOTEC_YATZACHI	two	jop	9
ZAPOTEC_ZOOGOCHO	two	Cop	9
CHATINO_TATALTEPEC	two	tukuatya7a	10
CHATINO_WESTERN_HIGHLAND	two	tukwa	10
ZACATEPEC_CHATINO	two	tukwa	10
LEALAO_CHINANTEC	two	ay	11
OCUILTECO	two	mno	12
TEMASCALCINGO_MAZAHUA	two	hehe	13
TAMASOPO_PAME	two	nuye	14
AMUZGO	person	c7a	1
AMUZGO	person	ca	1
CHINANTEC_PALANTLA	person	ca	1
CHINANTEC_SOCHIAPAN	person	ca	1
LEALAO_CHINANTEC	person	ca	1
MATLATZINCA_SAN_FRANCISCO_OXTOTILPAN	person	C7amo	1
MIXTEC_CHAYUCO	person	5iy3v3	2
MIXTECO_DE_SAN_JUAN_COLORADO	person	53v3	2
MIXTECO_DE_YOSONDUA	person	y3v3	2
YOSONDUA_MIXTEC	person	y3v3	2
OTOMI_DE_1776	person	5ehe	2
OTOMI_DE_EL_BAILE	person	53h3	2
OTOMI_DE_IXTENCO	person	kha7i	3
OTOMI_MEZQUITAL	person	xa7i	3
OTOMI_QUERETARO	person	xa7i	3
OTOMI_TOLUCA	person	khani	3
CHALCATONGO_MIXTEC	person	naziu	4
MIXTEC_ALCOZAUCA	person	na7a	4
TAMASOPO_PAME	person	na7u	4
HUAUTLA_DE_JIMENEZ	person	Cuta	5
HUAUTLA_DE_JIMENEZ	person	Chuta	5
JALAPA_DE_DIAZ	person	Suta	5
MAZATEC_CHIQUIHUITLAN	person	Suta	5
MAZATLAN_DE_FLORES	person	Suta	5
SAN_BARTOLOME_AYAUTLA	person	Suta	5
SAN_JERONIMO_TECOATL	person	Sita	5
SAN_JUAN_CHIQUIHUITLAN	person	Suta	5
SAN_LORENZO_CUAUNECUILTITLA	person	Chito	5
SAN_MIGUEL_SOYOLTEPEC	person	Suta	5
SAN_PEDRO_IXCATLAN	person	Suta	5
CHINANTEC_SAN_FELIPE_USILA	person	Cie	6
POPOLOCA_METZONTLA	person	Cuni	6
POPOLOCA_SAN_JUAN_ATZINGO	person	Coi	6
AZOYU_TLAPANEC	person	Sabu	7
MEPHAA_ACATEPEC	person	Sabu	7
TEOCUITLAPA_MEPHAA	person	Sabu	7
TLACOAPA_MEPHAA	person	Sabu	7
TLAPANEC_MALINALTEPEC	person	Sabo	7
COATLAN_LOXICHA_ZAPOTEC	person	xabyi	7
OCUILTECO	person	bet7a	8
TEMASCALCINGO_MAZAHUA	person	bEzo	8
ALOAPAM_ZAPOTEC	person	beni	8
CAJONOS_ZAPOTEC	person	ben	8
CHOAPAN_ZAPOTEC	person	benE7	8
ISTHMUS_ZAPOTEC	person	bini	8
LACHIXIO_ZAPOTEC	person	bene	8
QUIOQUITANI_QUIERI_ZAPOTEC	person	bnyeC	8
SAN_PEDRO_QUIATONI_ZAPOTEC	person	ben	8
SANTA_INES_YATZECHI_ZAPOTEC	person	b3n	8
TILQUIAPAN_ZAPOTEC	person	b3n	8
YARENI_ZAPOTEC	person	bene	8
ZAPOTEC_MITLA	person	ben	8
ZAPOTEC_SAN_LUCAS_QUIAVINI	person	buny	8
ZAPOTEC_SIERRA_DE_JUAREZ	person	ene7	8
ZAPOTEC_SOUTHERN_RINCON	person	benaCi	8
ZAPOTEC_YALALAG	person	vEnE	8
ZAPOTEC_YATZACHI	person	ben37	8
ZAPOTEC_ZOOGOCHO	person	bene	8
ZAPOTEC_ZOOGOCHO	person	benaC	8
CHATINO_WESTERN_HIGHLAND	person	nten	9
ZACATEPEC_CHATINO	person	nte	9
OCOTLAN_ZAPOTEC	person	m3n3	10
QUIOQUITANI_QUIERI_ZAPOTEC	person	meny	10
SANTA_MARIA_QUIEGOLANI_ZAPOTEC	person	men	10
TEXMELUCAN_ZAPOTEC	person	mbeky	10
XANAGUIA_ZAPOTEC	person	men	10
ZAPOTEC_LOXICHA	person	mEn	10
AMATLAN_ZAPOTEC	person	miet	11
AYOQUESCO_ZAPOTEC	person	myet	11
ZAPOTEC_MIXTEPEC	person	mieC	11
JICALTEPEC_MIXTEC	person	rai	12
MIXTECO_DE_SAN_JUAN_COLORADO	person	ray33	12
POPOLOCA_DE_SAN_VICENTE_COYOTEPEC	person	5i	13
CHATINO_TATALTEPEC	person	5ati	13
LEALAO_CHINANTEC	person	cahm3y7gw3	14
MATLATZINCA_SAN_FRANCISCO_OXTOTILPAN	person	wema	15
CUICATEC	person	iya	16
TRIQUI_CHICAHUAXTLA	person	gui	17
TAMASOPO_PAME	person	lE	18
AMUZGO	fish	kicka	1
CHALCATONGO_MIXTEC	fish	Caka	1
CUICATEC	fish	ya7aka	1
MIXTEC_ALCOZAUCA	fish	tyaka	1
MIXTEC_NORTHERN_TLAXIACO	fish	Ciaka	1
MIXTEC_PENYOLES	fish	Caka	1
MIXTECO_DE_SAN_JUAN_COLORADO	fish	tyaka	1
MIXTECO_DE_YOSONDUA	fish	Caka	1
YOSONDUA_MIXTEC	fish	Caka	1
IXCATEC	fish	Cee	1
TRIQUI_CHICAHUAXTLA	fish	Sukuaha	2
TRIQUI_COPALA	fish	Zukwah	2
CHINANTEC_SAN_FELIPE_USILA	fish	xa7	3
MAZAHUA	fish	jmo	3
MAZAHUA	fish	jmo7o	3
MAZAHUA_CENTRAL	fish	xmo7o	3
OTOMI_DE_1776	fish	hua	4
OTOMI_DE_EL_BAILE	fish	hwa	4
OTOMI_DE_IXTENCO	fish	hwa	4
OTOMI_DE_SAN_ANDRES_CUEXCONTITLAN	fish	hwa	4
OTOMI_MEZQUITAL	fish	w3	4
OTOMI_MEZQUITAL	fish	hu3	4
OTOMI_QUERETARO	fish	xwa	4
OTOMI_TOLUCA	fish	hwa	4
OTOMI_ACAMBAY	fish	moi	5
OTOMI_TEMOAYA	fish	moi	5
TEMASCALCINGO_MAZAHUA	fish	mo	5
HUAUTLA_DE_JIMENEZ	fish	hti	6
JALAPA_DE_DIAZ	fish	ti	6
MAZATEC_CHIQUIHUITLAN	fish	ti	6
MAZATLAN_DE_FLORES	fish	ti	6
SAN_BARTOLOME_AYAUTLA	fish	ti	6
SAN_JERONIMO_TECOATL	fish	ti	6
SAN_JUAN_CHIQUIHUITLAN	fish	ti	6
SAN_LORENZO_CUAUNECUILTITLA	fish	te	6
SAN_MIGUEL_SOYOLTEPEC	fish	ti	6
SAN_PEDRO_IXCATLAN	fish	ti	6
POPOLOCA_DE_SAN_VICENTE_COYOTEPEC	fish	xuCe	7
POPOLOCA_SAN_JUAN_ATZINGO	fish	koCe	7
AZOYU_TLAPANEC	fish	igi7	8
MEPHAA_ACATEPEC	fish	egi7	8
TEOCUITLAPA_MEPHAA	fish	egi7	8
TLACOAPA_MEPHAA	fish	egi7	8
TLAPANEC_MALINALTEPEC	fish	ige	8
ALOAPAM_ZAPOTEC	fish	bela	9
AMATLAN_ZAPOTEC	fish	mbal	9
AYOQUESCO_ZAPOTEC	fish	b3l	9
CAJONOS_ZAPOTEC	fish	bel	9
CHOAPAN_ZAPOTEC	fish	bela	9
COATLAN_LOXICHA_ZAPOTEC	fish	mbEl	9
ISTHMUS_ZAPOTEC	fish	benda	9
LACHIXIO_ZAPOTEC	fish	bela	9
OCOTLAN_ZAPOTEC	fish	mbeld3	9
QUIOQUITANI_QUIERI_ZAPOTEC	fish	mEl	9
SAN_PEDRO_QUIATONI_ZAPOTEC	fish	bal	9
SANTA_INES_YATZECHI_ZAPOTEC	fish	beld3	9
SANTA_MARIA_QUIEGOLANI_ZAPOTEC	fish	mEl	9
TEXMELUCAN_ZAPOTEC	fish	bel	9
TILQUIAPAN_ZAPOTEC	fish	beld	9
XANAGUIA_ZAPOTEC	fish	mal	9
YARENI_ZAPOTEC	fish	bela	9
ZAPOTEC_LOXICHA	fish	mbEl	9
ZAPOTEC_MITLA	fish	b3l	9
ZAPOTEC_MIXTEPEC	fish	mel	9
ZAPOTEC_SAN_LUCAS_QUIAVINI	fish	bel	9
ZAPOTEC_SIERRA_DE_JUAREZ	fish	bela	9
ZAPOTEC_SOUTHERN_RINCON	fish	bela	9
ZAPOTEC_YALALAG	fish	vEly	9
ZAPOTEC_YATZACHI	fish	bel	9
ZAPOTEC_YATZACHI	fish	Spel	9
ZAPOTEC_ZOOGOCHO	fish	bel	9
CHATINO_TATALTEPEC	fish	kualya	10
CHATINO_WESTERN_HIGHLAND	fish	kula	10
ZACATEPEC_CHATINO	fish	kula	10
CHINANTEC_OJITLAN	fish	xatan7xm3	11
LEALAO_CHINANTEC	fish	itey7hm3	11
CHINANTEC_SAN_FELIPE_USILA	fish	xonxua	12
OCUILTECO	fish	7lih3	13
TAMASOPO_PAME	fish	SiTao	14
CHOCHOTEC	fish	ubadiNginda7	15
CHOCHOTEC	fish	peskadu7	16
CHINANTEC_OJITLAN	dog	c3	1
CHINANTEC_PALANTLA	dog	c3i	1
CHINANTEC_SAN_FELIPE_USILA	dog	acai	1
CHINANTEC_SOCHIAPAN	dog	cai	1
LEALAO_CHINANTEC	dog	c3	1
OTOMI_DE_1776	dog	catio	1
OTOMI_MEZQUITAL	dog	catyo	1
MATLATZINCA_SAN_FRANCISCO_OXTOTILPAN	dog	sini	2
MATLATZINCA_SAN_FRANCISCO_OXTOTILPAN_2	dog	sini	2
CHALCATONGO_MIXTEC	dog	ina	2
JICALTEPEC_MIXTEC	dog	ina	2
MIXTEC_CHAYUCO	dog	ina	2
MIXTEC_PENYOLES	dog	ina	2
MIXTECO_DE_SAN_JUAN_COLORADO	dog	ina	2
MIXTECO_DE_YOSONDUA	dog	ina	2
YOSONDUA_MIXTEC	dog	ina	2
CHOCHO_OCOTLAN	dog	u5a	2
HUAUTLA_DE_JIMENEZ	dog	nia	2
IXCATEC	dog	ni5a	2
JALAPA_DE_DIAZ	dog	na5a	2
MAZATEC_CHIQUIHUITLAN	dog	na5a	2
MAZATLAN_DE_FLORES	dog	na5a	2
SAN_BARTOLOME_AYAUTLA	dog	thiuna5a	2
SAN_JERONIMO_TECOATL	dog	na5a	2
SAN_JUAN_CHIQUIHUITLAN	dog	na5a	2
SAN_LORENZO_CUAUNECUILTITLA	dog	no5o	2
SAN_MIGUEL_SOYOLTEPEC	dog	na5a	2
SAN_PEDRO_IXCATLAN	dog	na5a	2
CUICATEC	dog	ya7a	3
MIXTEC_ALCOZAUCA	dog	tya	3
MAZAHUA	dog	dyo7o	3
MAZAHUA	dog	dyo	3
MAZAHUA_CENTRAL	dog	dyo7o	3
OTOMI_DE_EL_BAILE	dog	yay7o	3
OTOMI_DE_IXTENCO	dog	7yo7	3
OTOMI_DE_SAN_ANDRES_CUEXCONTITLAN	dog	7yo7	3
OTOMI_MEZQUITAL	dog	yo	3
OTOMI_TOLUCA	dog	yo7	3
TEMASCALCINGO_MAZAHUA	dog	dyo7o	3
TAMASOPO_PAME	dog	d3ro	4
TAMASOPO_PAME	dog	dro	4
CHOCHOTEC	dog	unia7	5
POPOLOCA_DE_SAN_VICENTE_COYOTEPEC	dog	xu5ia	5
POPOLOCA_METZONTLA	dog	kunia7	5
POPOLOCA_SAN_JUAN_ATZINGO	dog	koia	5
TRIQUI_CHICAHUAXTLA	dog	Suwe	6
TRIQUI_COPALA	dog	Zuwe	6
AZOYU_TLAPANEC	dog	Suwa7	6
MEPHAA_ACATEPEC	dog	Suwa7	6
TEOCUITLAPA_MEPHAA	dog	Suwa7	6
TLACOAPA_MEPHAA	dog	Suwa	6
TLAPANEC_MALINALTEPEC	dog	Suwa	6
CHATINO_TATALTEPEC	dog	Sne7	7
CHATINO_WESTERN_HIGHLAND	dog	Sne7	7
TEXMELUCAN_ZAPOTEC	dog	Ce7	7
ZACATEPEC_CHATINO	dog	Sne7	7
ALOAPAM_ZAPOTEC	dog	beku	8
AMATLAN_ZAPOTEC	dog	bak	8
AYOQUESCO_ZAPOTEC	dog	nikw	8
CAJONOS_ZAPOTEC	dog	bekw	8
CHOAPAN_ZAPOTEC	dog	beko7	8
COATLAN_LOXICHA_ZAPOTEC	dog	mbek	8
ISTHMUS_ZAPOTEC	dog	biku7	8
LACHIXIO_ZAPOTEC	dog	niku	8
OCOTLAN_ZAPOTEC	dog	mbeku	8
QUIOQUITANI_QUIERI_ZAPOTEC	dog	mEkw	8
SAN_PEDRO_QUIATONI_ZAPOTEC	dog	bEk	8
SANTA_INES_YATZECHI_ZAPOTEC	dog	beku	8
SANTA_MARIA_QUIEGOLANI_ZAPOTEC	dog	mEk	8
TEXMELUCAN_ZAPOTEC	dog	baf	8
TILQUIAPAN_ZAPOTEC	dog	bekw	8
XANAGUIA_ZAPOTEC	dog	mEk	8
YARENI_ZAPOTEC	dog	beku	8
ZAPOTEC_LOXICHA	dog	mbak	8
ZAPOTEC_MITLA	dog	b3kw	8
ZAPOTEC_MIXTEPEC	dog	mekw	8
ZAPOTEC_SAN_LUCAS_QUIAVINI	dog	bekw	8
ZAPOTEC_SIERRA_DE_JUAREZ	dog	beku7	8
ZAPOTEC_SOUTHERN_RINCON	dog	be7cu7	8
ZAPOTEC_YALALAG	dog	viku	8
ZAPOTEC_YATZACHI	dog	beko7	8
ZAPOTEC_YATZACHI	dog	Siko7	8
ZAPOTEC_ZOOGOCHO	dog	beko7	8
AMUZGO	dog	kicue7	9
OCUILTECO	dog	Chi	10
CHINANTEC_OJITLAN	louse	l37	1
CHINANTEC_PALANTLA	louse	l3a7	1
AMUZGO	louse	kicko	2
CHALCATONGO_MIXTEC	louse	Cuku	2
CUICATEC	louse	iku	2
MIXTEC_NORTHERN_TLAXIACO	louse	Ciuku	2
MIXTEC_PENYOLES	louse	Cuku	2
MIXTECO_DE_SAN_JUAN_COLORADO	louse	tyuku	2
MIXTECO_DE_YOSONDUA	louse	Cuku	2
YOSONDUA_MIXTEC	louse	Cuku	2
TRIQUI_CHICAHUAXTLA	louse	SuCihi	3
TRIQUI_COPALA	louse	ZuCih	3
POPOLOCA_DE_SAN_VICENTE_COYOTEPEC	louse	xuCe	3
POPOLOCA_METZONTLA	louse	kuCithua	3
POPOLOCA_SAN_JUAN_ATZINGO	louse	koCe	3
MATLATZINCA_SAN_FRANCISCO_OXTOTILPAN	louse	t7o	4
OCUILTECO	louse	nit7o	4
JICALTEPEC_MIXTEC	louse	tu7u	4
MAZAHUA	louse	Co	4
MAZAHUA	louse	tro	4
MAZAHUA_CENTRAL	louse	t7o	4
MAZAHUA_CENTRAL	louse	C7o	4
OTOMI_ACAMBAY	louse	t7o	4
OTOMI_ACAMBAY	louse	i7o	4
OTOMI_DE_1776	louse	to	4
OTOMI_DE_1776	louse	toni	4
OTOMI_DE_EL_BAILE	louse	to	4
OTOMI_DE_IXTENCO	louse	t7oSko	4
OTOMI_DE_SAN_ANDRES_CUEXCONTITLAN	louse	t7oni	4
OTOMI_MEZQUITAL	louse	to	4
OTOMI_QUERETARO	louse	t7oni	4
OTOMI_TEMOAYA	louse	toni	4
OTOMI_TOLUCA	louse	toni	4
TAMASOPO_PAME	louse	tu	4
IXCATEC	louse	Ce	4
HUAUTLA_DE_JIMENEZ	louse	nati	5
JALAPA_DE_DIAZ	louse	nati	5
MAZATLAN_DE_FLORES	louse	nati	5
SAN_BARTOLOME_AYAUTLA	louse	nati	5
SAN_JERONIMO_TECOATL	louse	nati	5
SAN_LORENZO_CUAUNECUILTITLA	louse	note	5
SAN_MIGUEL_SOYOLTEPEC	louse	nati	5
SAN_PEDRO_IXCATLAN	louse	nati	5
SAN_PEDRO_IXCATLAN	louse	nti	5
CHOCHOTEC	louse	ZiCetiu	6
MAZATEC_CHIQUIHUITLAN	louse	Siti	6
SAN_JUAN_CHIQUIHUITLAN	louse	Siti	6
AZOYU_TLAPANEC	louse	yaha7	7
MEPHAA_ACATEPEC	louse	yaha7	7
TEOCUITLAPA_MEPHAA	louse	yaha7	7
TLACOAPA_MEPHAA	louse	yaha7	7
TLAPANEC_MALINALTEPEC	louse	yaha	7
ZAPOTEC_SAN_LUCAS_QUIAVINI	louse	bcya7ah	7
ALOAPAM_ZAPOTEC	louse	beti	8
AMATLAN_ZAPOTEC	louse	mbeC	8
AYOQUESCO_ZAPOTEC	louse	pCe7	8
CAJONOS_ZAPOTEC	louse	beS37	8
CHOAPAN_ZAPOTEC	louse	bECi7	8
COATLAN_LOXICHA_ZAPOTEC	louse	mtyE	8
ISTHMUS_ZAPOTEC	louse	biCi	8
LACHIXIO_ZAPOTEC	louse	birye7	8
OCOTLAN_ZAPOTEC	louse	mb3Ci	8
QUIOQUITANI_QUIERI_ZAPOTEC	louse	micy	8
SAN_PEDRO_QUIATONI_ZAPOTEC	louse	beC	8
SANTA_INES_YATZECHI_ZAPOTEC	louse	b3Ca7	8
SANTA_MARIA_QUIEGOLANI_ZAPOTEC	louse	miCya7	8
TEXMELUCAN_ZAPOTEC	louse	pki	8
TILQUIAPAN_ZAPOTEC	louse	b3C	8
XANAGUIA_ZAPOTEC	louse	mkiy	8
YARENI_ZAPOTEC	louse	beti	8
ZAPOTEC_LOXICHA	louse	mcE7	8
ZAPOTEC_MITLA	louse	bec	8
ZAPOTEC_MIXTEPEC	louse	me7ec	8
ZAPOTEC_SIERRA_DE_JUAREZ	louse	beci7	8
ZAPOTEC_SOUTHERN_RINCON	louse	beCi7	8
ZAPOTEC_YALALAG	louse	bE7ECE7	8
ZAPOTEC_YATZACHI	louse	beS37	8
ZAPOTEC_YATZACHI	louse	SpeS37	8
ZAPOTEC_ZOOGOCHO	louse	beSe7	8
CHATINO_TATALTEPEC	louse	kuityi7	9
CHATINO_WESTERN_HIGHLAND	louse	kwityin7	9
ZACATEPEC_CHATINO	louse	kwityi7	9
CHATINO_WESTERN_HIGHLAND	louse	Styin7	10
ZACATEPEC_CHATINO	louse	Styi7	10
CHINANTEC_SAN_FELIPE_USILA	louse	axm	11
LEALAO_CHINANTEC	louse	hm3	12
MATLATZINCA_SAN_FRANCISCO_OXTOTILPAN_2	louse	a	13
TEMASCALCINGO_MAZAHUA	louse	pi5a	14
CHOCHO_OCOTLAN	louse	riTetyo	15
CHINANTEC_OJITLAN	tree	ma	1
CHINANTEC_PALANTLA	tree	ma	1
CHINANTEC_SAN_FELIPE_USILA	tree	a7ma	1
CHINANTEC_SOCHIAPAN	tree	ma	1
LEALAO_CHINANTEC	tree	nama	1
LEALAO_CHINANTEC	tree	ma	1
AMUZGO	tree	c7o	2
AMUZGO	tree	co	2
MATLATZINCA_SAN_FRANCISCO_OXTOTILPAN	tree	sa	2
MATLATZINCA_SAN_FRANCISCO_OXTOTILPAN_2	tree	sa	2
TRIQUI_CHICAHUAXTLA	tree	Cu	2
TRIQUI_COPALA	tree	Cu	2
MAZAHUA	tree	xiza	2
MAZAHUA	tree	za7a	2
MAZAHUA_CENTRAL	tree	za7a	2
OTOMI_DE_1776	tree	ca	2
OTOMI_DE_IXTENCO	tree	za	2
OTOMI_MEZQUITAL	tree	za	2
OTOMI_QUERETARO	tree	za	2
OTOMI_TEMOAYA	tree	za	2
TEMASCALCINGO_MAZAHUA	tree	za	2
CHALCATONGO_MIXTEC	tree	zunu	3
JICALTEPEC_MIXTEC	tree	yutu	3
MIXTEC_ALCOZAUCA	tree	itu	3
MIXTEC_CHAYUCO	tree	yutu	3
MIXTEC_NORTHERN_TLAXIACO	tree	xutnu	3
MIXTEC_PENYOLES	tree	Zutu	3
MIXTECO_DE_SAN_JUAN_COLORADO	tree	yutun	3
MIXTECO_DE_YOSONDUA	tree	yuxnu	3
YOSONDUA_MIXTEC	tree	yuhnu	3
POPOLOCA_SAN_JUAN_ATZINGO	tree	ita	3
OTOMI_DE_EL_BAILE	tree	7bayndopo	4
OTOMI_DE_EL_BAILE	tree	7bayza	4
OTOMI_DE_SAN_ANDRES_CUEXCONTITLAN	tree	Sic7o	5
OTOMI_TOLUCA	tree	Sic7o	5
OCUILTECO	tree	nCa	6
CHOCHO_OCOTLAN	tree	nda	6
CHOCHOTEC	tree	nda	6
CHOCHOTEC	tree	ndaZoa	6
POPOLOCA_METZONTLA	tree	nda	6
AZOYU_TLAPANEC	tree	iSi	7
MEPHAA_ACATEPEC	tree	iSi	7
TEOCUITLAPA_MEPHAA	tree	iSi	7
TLACOAPA_MEPHAA	tree	iSi	7
TLAPANEC_MALINALTEPEC	tree	iSe	7
CUICATEC	tree	ya7a	8
HUAUTLA_DE_JIMENEZ	tree	ya	8
IXCATEC	tree	yaa	8
JALAPA_DE_DIAZ	tree	ya	8
MAZATEC_CHIQUIHUITLAN	tree	ya	8
MAZATLAN_DE_FLORES	tree	ya	8
SAN_BARTOLOME_AYAUTLA	tree	ya	8
SAN_JERONIMO_TECOATL	tree	ya	8
SAN_JUAN_CHIQUIHUITLAN	tree	ya	8
SAN_LORENZO_CUAUNECUILTITLA	tree	ya	8
SAN_MIGUEL_SOYOLTEPEC	tree	ya	8
SAN_PEDRO_IXCATLAN	tree	ya	8
ALOAPAM_ZAPOTEC	tree	Zaga	8
AMATLAN_ZAPOTEC	tree	yag	8
AYOQUESCO_ZAPOTEC	tree	yag	8
CAJONOS_ZAPOTEC	tree	yag	8
CHATINO_TATALTEPEC	tree	yaka	8
CHATINO_WESTERN_HIGHLAND	tree	yka	8
CHOAPAN_ZAPOTEC	tree	yaga	8
COATLAN_LOXICHA_ZAPOTEC	tree	ya	8
ISTHMUS_ZAPOTEC	tree	yaga	8
LACHIXIO_ZAPOTEC	tree	aka	8
OCOTLAN_ZAPOTEC	tree	yag3	8
QUIOQUITANI_QUIERI_ZAPOTEC	tree	yag	8
SAN_PEDRO_QUIATONI_ZAPOTEC	tree	yah	8
SANTA_INES_YATZECHI_ZAPOTEC	tree	yag	8
SANTA_MARIA_QUIEGOLANI_ZAPOTEC	tree	yag	8
TEXMELUCAN_ZAPOTEC	tree	yag	8
TILQUIAPAN_ZAPOTEC	tree	yag	8
XANAGUIA_ZAPOTEC	tree	yag	8
YARENI_ZAPOTEC	tree	Zaga	8
ZACATEPEC_CHATINO	tree	yka	8
ZAPOTEC_LOXICHA	tree	ya7	8
ZAPOTEC_MITLA	tree	yag	8
ZAPOTEC_MIXTEPEC	tree	yag	8
ZAPOTEC_SAN_LUCAS_QUIAVINI	tree	gyag	8
ZAPOTEC_SIERRA_DE_JUAREZ	tree	ya	8
ZAPOTEC_SIERRA_DE_JUAREZ	tree	yaga	8
ZAPOTEC_SOUTHERN_RINCON	tree	yaga	8
ZAPOTEC_YALALAG	tree	yay	8
ZAPOTEC_YATZACHI	tree	yag	8
ZAPOTEC_ZOOGOCHO	tree	yag	8
TAMASOPO_PAME	tree	kwaN	9
CHINANTEC_OJITLAN	leaf	mo7o	1
CHINANTEC_OJITLAN	leaf	mo	1
CHINANTEC_PALANTLA	leaf	mo7	1
CHINANTEC_SAN_FELIPE_USILA	leaf	ma7o	1
CHINANTEC_SOCHIAPAN	leaf	mu	1
LEALAO_CHINANTEC	leaf	me	1
MATLATZINCA_SAN_FRANCISCO_OXTOTILPAN	leaf	mhi	1
MATLATZINCA_SAN_FRANCISCO_OXTOTILPAN_2	leaf	nimhi	2
OCUILTECO	leaf	nihmi	2
CHALCATONGO_MIXTEC	leaf	nda7a	3
CUICATEC	leaf	ta7a	3
MIXTEC_CHAYUCO	leaf	nda7a	3
MIXTEC_PENYOLES	leaf	nda7abiSi	3
MIXTECO_DE_SAN_JUAN_COLORADO	leaf	ndaha	3
MIXTECO_DE_YOSONDUA	leaf	nda7ayuku	3
YOSONDUA_MIXTEC	leaf	nda7ayuku	3
OCOTLAN_ZAPOTEC	leaf	ndiag3	3
TRIQUI_CHICAHUAXTLA	leaf	ra7akoho	4
TRIQUI_COPALA	leaf	ra7akoh	4
MAZAHUA	leaf	xi	5
MAZAHUA_CENTRAL	leaf	Si7i	5
OTOMI_ACAMBAY	leaf	xi	5
OTOMI_DE_IXTENCO	leaf	Si	5
OTOMI_DE_SAN_ANDRES_CUEXCONTITLAN	leaf	Si	5
OTOMI_MEZQUITAL	leaf	Si	5
OTOMI_QUERETARO	leaf	Si	5
OTOMI_TEMOAYA	leaf	xi	5
OTOMI_TOLUCA	leaf	Si	5
TEMASCALCINGO_MAZAHUA	leaf	Si	5
TAMASOPO_PAME	leaf	Si	5
AMUZGO	leaf	cko	6
OTOMI_DE_1776	leaf	iraSita	6
OTOMI_DE_1776	leaf	Siraca	6
OTOMI_DE_EL_BAILE	leaf	Siriga	6
CHOCHOTEC	leaf	kaZoa	6
HUAUTLA_DE_JIMENEZ	leaf	Ska	6
IXCATEC	leaf	Ska	6
JALAPA_DE_DIAZ	leaf	Ska	6
MAZATEC_CHIQUIHUITLAN	leaf	Ska	6
MAZATLAN_DE_FLORES	leaf	Ska	6
POPOLOCA_DE_SAN_VICENTE_COYOTEPEC	leaf	xaCa	6
POPOLOCA_METZONTLA	leaf	ka	6
POPOLOCA_SAN_JUAN_ATZINGO	leaf	ika	6
POPOLOCA_SAN_JUAN_ATZINGO	leaf	Caoka	6
SAN_BARTOLOME_AYAUTLA	leaf	Ska	6
SAN_JERONIMO_TECOATL	leaf	Ska	6
SAN_JUAN_CHIQUIHUITLAN	leaf	Ska	6
SAN_LORENZO_CUAUNECUILTITLA	leaf	Sko	6
SAN_MIGUEL_SOYOLTEPEC	leaf	Ska	6
SAN_PEDRO_IXCATLAN	leaf	Ska	6
ISTHMUS_ZAPOTEC	leaf	yaza	6
AZOYU_TLAPANEC	leaf	ina	7
MEPHAA_ACATEPEC	leaf	ina	7
TEOCUITLAPA_MEPHAA	leaf	ina	7
TLACOAPA_MEPHAA	leaf	ina	7
TLAPANEC_MALINALTEPEC	leaf	ina	7
ALOAPAM_ZAPOTEC	leaf	laga	8
AMATLAN_ZAPOTEC	leaf	lag	8
AYOQUESCO_ZAPOTEC	leaf	lag	8
CAJONOS_ZAPOTEC	leaf	lag37	8
CHATINO_TATALTEPEC	leaf	laka7	8
CHATINO_WESTERN_HIGHLAND	leaf	lka7	8
CHOAPAN_ZAPOTEC	leaf	laga7	8
COATLAN_LOXICHA_ZAPOTEC	leaf	la	8
ISTHMUS_ZAPOTEC	leaf	bandaga	8
LACHIXIO_ZAPOTEC	leaf	leka	8
QUIOQUITANI_QUIERI_ZAPOTEC	leaf	plag	8
SAN_PEDRO_QUIATONI_ZAPOTEC	leaf	blah	8
SANTA_INES_YATZECHI_ZAPOTEC	leaf	b3ldag3	8
TEXMELUCAN_ZAPOTEC	leaf	lyag	8
TILQUIAPAN_ZAPOTEC	leaf	bldag	8
XANAGUIA_ZAPOTEC	leaf	blag	8
YARENI_ZAPOTEC	leaf	laga	8
ZACATEPEC_CHATINO	leaf	lka7	8
ZAPOTEC_LOXICHA	leaf	la7	8
ZAPOTEC_MITLA	leaf	balag	8
ZAPOTEC_MIXTEPEC	leaf	blag	8
ZAPOTEC_SAN_LUCAS_QUIAVINI	leaf	bdag	8
ZAPOTEC_SIERRA_DE_JUAREZ	leaf	la7	8
ZAPOTEC_SOUTHERN_RINCON	leaf	laga	8
ZAPOTEC_YALALAG	leaf	lay	8
ZAPOTEC_YATZACHI	leaf	lag37	8
ZAPOTEC_YATZACHI	leaf	Slag37	8
ZAPOTEC_ZOOGOCHO	leaf	laga7	8
CHINANTEC_SAN_FELIPE_USILA	leaf	oua	9
OTOMI_DE_EL_BAILE	leaf	Sindopo	10
SANTA_MARIA_QUIEGOLANI_ZAPOTEC	leaf	gyiZ	11
CHINANTEC_SAN_FELIPE_USILA	skin	alo	1
CHINANTEC_SAN_FELIPE_USILA	skin	olo	1
MATLATZINCA_SAN_FRANCISCO_OXTOTILPAN	skin	Sipari	2
MATLATZINCA_SAN_FRANCISCO_OXTOTILPAN_2	skin	Sipari	2
OCUILTECO	skin	Simpahli	2
MAZAHUA_CENTRAL	skin	Sipxad7u	2
OTOMI_ACAMBAY	skin	xindro	2
OTOMI_ACAMBAY	skin	xiNu	2
OTOMI_DE_IXTENCO	skin	Sik7ai	2
OTOMI_DE_SAN_ANDRES_CUEXCONTITLAN	skin	Siphani	2
OTOMI_MEZQUITAL	skin	Sifri	2
OTOMI_QUERETARO	skin	Sifni	2
OTOMI_TEMOAYA	skin	xifani	2
OTOMI_TOLUCA	skin	Siphani	2
TEMASCALCINGO_MAZAHUA	skin	Sifad3	2
CHALCATONGO_MIXTEC	skin	n3	3
JICALTEPEC_MIXTEC	skin	5i	3
MIXTEC_NORTHERN_TLAXIACO	skin	5i	3
MIXTEC_PENYOLES	skin	53	3
MIXTECO_DE_SAN_JUAN_COLORADO	skin	533	3
MIXTECO_DE_YOSONDUA	skin	53	3
TRIQUI_COPALA	skin	nuh	3
YOSONDUA_MIXTEC	skin	53	3
CHOCHO_OCOTLAN	skin	rua7	4
CHOCHOTEC	skin	roa7	4
CHOCHOTEC	skin	karoa7	4
IXCATEC	skin	ruwa	4
AMUZGO	skin	txa	5
HUAUTLA_DE_JIMENEZ	skin	Chua	5
MAZATLAN_DE_FLORES	skin	thawa	5
POPOLOCA_METZONTLA	skin	thua7	5
POPOLOCA_SAN_JUAN_ATZINGO	skin	thoa	5
SAN_JERONIMO_TECOATL	skin	Chua	5
SAN_MIGUEL_SOYOLTEPEC	skin	thya	5
JALAPA_DE_DIAZ	skin	thawaSi	6
MAZATEC_CHIQUIHUITLAN	skin	CuSi	6
SAN_BARTOLOME_AYAUTLA	skin	thiuSi	6
SAN_JUAN_CHIQUIHUITLAN	skin	thiuSi	6
SAN_PEDRO_IXCATLAN	skin	thiSi	6
TILQUIAPAN_ZAPOTEC	skin	t3S	6
AZOYU_TLAPANEC	skin	Sta	7
MEPHAA_ACATEPEC	skin	Sta	7
TEOCUITLAPA_MEPHAA	skin	Sta	7
TLACOAPA_MEPHAA	skin	Sta	7
TLAPANEC_MALINALTEPEC	skin	Sta	7
TLAPANEC_MALINALTEPEC	skin	StaNgiyo	7
AMATLAN_ZAPOTEC	skin	yid	8
CAJONOS_ZAPOTEC	skin	yid	8
COATLAN_LOXICHA_ZAPOTEC	skin	yid	8
ZAPOTEC_LOXICHA	skin	yid	8
ZAPOTEC_SIERRA_DE_JUAREZ	skin	yeti	8
ZAPOTEC_YALALAG	skin	yid	8
ZAPOTEC_YATZACHI	skin	yid	8
ZAPOTEC_ZOOGOCHO	skin	yidSa	8
CHINANTEC_PALANTLA	skin	l3g	9
CHINANTEC_SOCHIAPAN	skin	lau	9
LEALAO_CHINANTEC	skin	la7e	9
TRIQUI_CHICAHUAXTLA	skin	guci7	9
ALOAPAM_ZAPOTEC	skin	Zyedi	9
AYOQUESCO_ZAPOTEC	skin	gid	9
CHATINO_TATALTEPEC	skin	kixi5ati	9
CHATINO_WESTERN_HIGHLAND	skin	kihin	9
CHOAPAN_ZAPOTEC	skin	gidi	9
ISTHMUS_ZAPOTEC	skin	gidi	9
ISTHMUS_ZAPOTEC	skin	ladi	9
LACHIXIO_ZAPOTEC	skin	iti7	9
OCOTLAN_ZAPOTEC	skin	gidi	9
QUIOQUITANI_QUIERI_ZAPOTEC	skin	kidy	9
SAN_PEDRO_QUIATONI_ZAPOTEC	skin	gid	9
SANTA_INES_YATZECHI_ZAPOTEC	skin	gid3ladi	9
SANTA_MARIA_QUIEGOLANI_ZAPOTEC	skin	gyed	9
TEXMELUCAN_ZAPOTEC	skin	gyid	9
XANAGUIA_ZAPOTEC	skin	gid	9
YARENI_ZAPOTEC	skin	Zyedi	9
ZACATEPEC_CHATINO	skin	kihi	9
ZAPOTEC_MITLA	skin	gid	9
ZAPOTEC_MIXTEPEC	skin	gid	9
ZAPOTEC_MIXTEPEC	skin	gidlad	9
ZAPOTEC_SAN_LUCAS_QUIAVINI	skin	gi7idy	9
ZAPOTEC_SAN_LUCAS_QUIAVINI	skin	gidylaidy	9
ZAPOTEC_SOUTHERN_RINCON	skin	guid	9
ZAPOTEC_SOUTHERN_RINCON	skin	guidi	9
ZAPOTEC_YATZACHI	skin	lid	9
CUICATEC	skin	dima	10
MIXTEC_ALCOZAUCA	skin	in	11
OTOMI_MEZQUITAL	skin	koto	12
MATLATZINCA_SAN_FRANCISCO_OXTOTILPAN	blood	Chihabi	1
MATLATZINCA_SAN_FRANCISCO_OXTOTILPAN_2	blood	Cihabi	1
AMUZGO	blood	neo	2
CHALCATONGO_MIXTEC	blood	n3n3	2
JICALTEPEC_MIXTEC	blood	nini	2
MIXTEC_CHAYUCO	blood	n353	2
MIXTEC_NORTHERN_TLAXIACO	blood	ni5i	2
MIXTEC_PENYOLES	blood	n353	2
MIXTECO_DE_SAN_JUAN_COLORADO	blood	n353	2
MIXTECO_DE_YOSONDUA	blood	n353	2
YOSONDUA_MIXTEC	blood	n353	2
TRIQUI_CHICAHUAXTLA	blood	tu	3
TRIQUI_COPALA	blood	to	3
CHINANTEC_OJITLAN	blood	xm3yin	4
CHINANTEC_PALANTLA	blood	xm3	4
CHINANTEC_SAN_FELIPE_USILA	blood	xmdyei	4
LEALAO_CHINANTEC	blood	hm3	4
MAZAHUA	blood	kji	4
MAZAHUA_CENTRAL	blood	kxi7i	4
MAZAHUA_CENTRAL	blood	cxi7i	4
OTOMI_ACAMBAY	blood	Zi	4
OTOMI_DE_1776	blood	khi	4
OTOMI_DE_EL_BAILE	blood	xi	4
OTOMI_DE_IXTENCO	blood	khi	4
OTOMI_DE_SAN_ANDRES_CUEXCONTITLAN	blood	khi	4
OTOMI_MEZQUITAL	blood	xi	4
OTOMI_QUERETARO	blood	xi	4
OTOMI_TEMOAYA	blood	kZi	4
OTOMI_TOLUCA	blood	khi	4
TEMASCALCINGO_MAZAHUA	blood	khi	4
TEMASCALCINGO_MAZAHUA	blood	chi	4
TAMASOPO_PAME	blood	k3kh3i	4
HUAUTLA_DE_JIMENEZ	blood	nhi	4
IXCATEC	blood	hi	4
MAZATLAN_DE_FLORES	blood	hi	4
SAN_BARTOLOME_AYAUTLA	blood	hi	4
SAN_MIGUEL_SOYOLTEPEC	blood	hi	4
SAN_PEDRO_IXCATLAN	blood	hi	4
CHOCHO_OCOTLAN	blood	8i7	5
CHOCHOTEC	blood	8i7	5
CHOCHOTEC	blood	8ie	5
POPOLOCA_METZONTLA	blood	ni7	5
MIXTEC_ALCOZAUCA	blood	ni	6
JALAPA_DE_DIAZ	blood	hni	6
MAZATEC_CHIQUIHUITLAN	blood	xni	6
POPOLOCA_DE_SAN_VICENTE_COYOTEPEC	blood	h5i	6
POPOLOCA_SAN_JUAN_ATZINGO	blood	ihni	6
SAN_JERONIMO_TECOATL	blood	hni	6
SAN_JUAN_CHIQUIHUITLAN	blood	hni	6
SAN_LORENZO_CUAUNECUILTITLA	blood	hne	6
AZOYU_TLAPANEC	blood	i7di	7
MEPHAA_ACATEPEC	blood	e7di	7
TEOCUITLAPA_MEPHAA	blood	e7di	7
TLACOAPA_MEPHAA	blood	e7di	7
TLAPANEC_MALINALTEPEC	blood	e7de	7
CAJONOS_ZAPOTEC	blood	jen	8
CHATINO_TATALTEPEC	blood	ta5i	8
CHATINO_WESTERN_HIGHLAND	blood	tnen	8
COATLAN_LOXICHA_ZAPOTEC	blood	ten	8
QUIOQUITANI_QUIERI_ZAPOTEC	blood	Ceny	8
XANAGUIA_ZAPOTEC	blood	jen	8
ZACATEPEC_CHATINO	blood	tne	8
ZAPOTEC_YALALAG	blood	SEN	8
ZAPOTEC_YATZACHI	blood	Cen	8
ZAPOTEC_YATZACHI	blood	Sjen	8
ZAPOTEC_ZOOGOCHO	blood	Cen	8
ALOAPAM_ZAPOTEC	blood	reni	9
AMATLAN_ZAPOTEC	blood	ren	9
AYOQUESCO_ZAPOTEC	blood	r3n	9
CHOAPAN_ZAPOTEC	blood	ren	9
ISTHMUS_ZAPOTEC	blood	rini	9
LACHIXIO_ZAPOTEC	blood	rene	9
OCOTLAN_ZAPOTEC	blood	r3n3	9
SAN_PEDRO_QUIATONI_ZAPOTEC	blood	ren	9
SANTA_INES_YATZECHI_ZAPOTEC	blood	r3n3	9
SANTA_MARIA_QUIEGOLANI_ZAPOTEC	blood	ren	9
TEXMELUCAN_ZAPOTEC	blood	reny	9
TILQUIAPAN_ZAPOTEC	blood	r3n	9
YARENI_ZAPOTEC	blood	reni	9
ZAPOTEC_LOXICHA	blood	rEn	9
ZAPOTEC_MITLA	blood	ren	9
ZAPOTEC_MIXTEPEC	blood	ren	9
ZAPOTEC_SAN_LUCAS_QUIAVINI	blood	re7ehiny	9
ZAPOTEC_SIERRA_DE_JUAREZ	blood	reni	9
ZAPOTEC_SOUTHERN_RINCON	blood	ron	9
CHINANTEC_SOCHIAPAN	blood	mmu	10
OCUILTECO	blood	nCihya	11
CUICATEC	blood	yu	12
CHINANTEC_PALANTLA	bone	mu	1
CHINANTEC_SOCHIAPAN	bone	mu	1
CHINANTEC_OJITLAN	bone	namo	2
LEALAO_CHINANTEC	bone	name	2
MATLATZINCA_SAN_FRANCISCO_OXTOTILPAN	bone	k7aro	3
MATLATZINCA_SAN_FRANCISCO_OXTOTILPAN_2	bone	karo	3
SANTA_INES_YATZECHI_ZAPOTEC	bone	Ngaru	3
CHALCATONGO_MIXTEC	bone	z3k3	4
MIXTEC_ALCOZAUCA	bone	leke	4
MIXTEC_CHAYUCO	bone	y3k3	4
MIXTEC_PENYOLES	bone	Z3k3	4
MIXTECO_DE_SAN_JUAN_COLORADO	bone	y3qw3	4
MIXTECO_DE_YOSONDUA	bone	y3k3	4
YOSONDUA_MIXTEC	bone	y3k3	4
TRIQUI_CHICAHUAXTLA	bone	ku	5
TRIQUI_COPALA	bone	ku	5
OCOTLAN_ZAPOTEC	bone	baku	5
MAZAHUA	bone	nrrodye	6
MAZAHUA	bone	trodye	6
MAZAHUA_CENTRAL	bone	ndoty7e	6
MAZAHUA_CENTRAL	bone	nZoy7e	6
OTOMI_DE_1776	bone	doyo	6
OTOMI_DE_EL_BAILE	bone	ndoyo	6
OTOMI_DE_IXTENCO	bone	ndoyo	6
OTOMI_DE_SAN_ANDRES_CUEXCONTITLAN	bone	ndoyo	6
OTOMI_MEZQUITAL	bone	ndoyo	6
OTOMI_QUERETARO	bone	ndoyo	6
OTOMI_TEMOAYA	bone	ndoyo	6
OTOMI_TOLUCA	bone	ndoyo7	6
TEMASCALCINGO_MAZAHUA	bone	ndodye	6
CHOCHO_OCOTLAN	bone	nda7	6
POPOLOCA_METZONTLA	bone	ndaweso	6
AMUZGO	bone	cei7	7
HUAUTLA_DE_JIMENEZ	bone	ninta	7
IXCATEC	bone	indya	7
JALAPA_DE_DIAZ	bone	ninta	7
MAZATEC_CHIQUIHUITLAN	bone	ninda	7
MAZATLAN_DE_FLORES	bone	ninta	7
POPOLOCA_DE_SAN_VICENTE_COYOTEPEC	bone	inda	7
SAN_BARTOLOME_AYAUTLA	bone	ninta	7
SAN_JERONIMO_TECOATL	bone	ninta	7
SAN_JUAN_CHIQUIHUITLAN	bone	ninta	7
SAN_LORENZO_CUAUNECUILTITLA	bone	ninto	7
SAN_MIGUEL_SOYOLTEPEC	bone	ninta	7
SAN_PEDRO_IXCATLAN	bone	ninta	7
ALOAPAM_ZAPOTEC	bone	zita	7
AMATLAN_ZAPOTEC	bone	Zit	7
CAJONOS_ZAPOTEC	bone	Zit	7
CHOAPAN_ZAPOTEC	bone	Cita	7
COATLAN_LOXICHA_ZAPOTEC	bone	tith	7
ISTHMUS_ZAPOTEC	bone	jita	7
QUIOQUITANI_QUIERI_ZAPOTEC	bone	cit	7
SAN_PEDRO_QUIATONI_ZAPOTEC	bone	jit	7
SANTA_MARIA_QUIEGOLANI_ZAPOTEC	bone	jit	7
TEXMELUCAN_ZAPOTEC	bone	rit	7
XANAGUIA_ZAPOTEC	bone	cit	7
YARENI_ZAPOTEC	bone	zita	7
ZAPOTEC_LOXICHA	bone	zix	7
ZAPOTEC_MITLA	bone	cut	7
ZAPOTEC_MIXTEPEC	bone	cit	7
ZAPOTEC_SAN_LUCAS_QUIAVINI	bone	zu7at	7
ZAPOTEC_SIERRA_DE_JUAREZ	bone	cita	7
ZAPOTEC_SOUTHERN_RINCON	bone	dSita	7
ZAPOTEC_YALALAG	bone	Sit	7
ZAPOTEC_YATZACHI	bone	Zit	7
ZAPOTEC_YATZACHI	bone	XSit	7
ZAPOTEC_ZOOGOCHO	bone	Zit	7
AZOYU_TLAPANEC	bone	icu	8
MEPHAA_ACATEPEC	bone	isu	8
TEOCUITLAPA_MEPHAA	bone	icu	8
TLACOAPA_MEPHAA	bone	icu	8
TLAPANEC_MALINALTEPEC	bone	ico	8
CHATINO_TATALTEPEC	bone	tyiya	9
CHATINO_WESTERN_HIGHLAND	bone	tiyan	9
ZACATEPEC_CHATINO	bone	tihya	9
CHINANTEC_SAN_FELIPE_USILA	bone	oua7	10
CHOCHOTEC	bone	uSu7	10
OCUILTECO	bone	nCaplo	11
CUICATEC	bone	ii	12
MIXTEC_NORTHERN_TLAXIACO	bone	xiki	13
OTOMI_ACAMBAY	bone	btoio	14
TAMASOPO_PAME	bone	mi5ToaN	15
LACHIXIO_ZAPOTEC	bone	arta	16
ZAPOTEC_SAN_LUCAS_QUIAVINI	bone	behez	17
CHINANTEC_PALANTLA	horn	muxu	1
CHINANTEC_SAN_FELIPE_USILA	horn	maxeu	1
CHALCATONGO_MIXTEC	horn	nd3k3	2
CUICATEC	horn	duii	2
JICALTEPEC_MIXTEC	horn	diki	2
MIXTEC_ALCOZAUCA	horn	ndyky	2
MIXTEC_CHAYUCO	horn	nd3k3	2
MIXTEC_NORTHERN_TLAXIACO	horn	ndiki	2
MIXTECO_DE_SAN_JUAN_COLORADO	horn	nd3qw3	2
MIXTECO_DE_YOSONDUA	horn	nd3k3	2
YOSONDUA_MIXTEC	horn	nd3k3	2
HUAUTLA_DE_JIMENEZ	horn	nCa	2
JALAPA_DE_DIAZ	horn	ndhia	2
MAZATEC_CHIQUIHUITLAN	horn	ndya7ar3	2
MAZATLAN_DE_FLORES	horn	ntiha	2
POPOLOCA_METZONTLA	horn	nde7e	2
POPOLOCA_SAN_JUAN_ATZINGO	horn	nte	2
SAN_BARTOLOME_AYAUTLA	horn	ntihare	2
SAN_JERONIMO_TECOATL	horn	nCaha	2
SAN_JUAN_CHIQUIHUITLAN	horn	ntiaha	2
SAN_PEDRO_IXCATLAN	horn	ntiha	2
OTOMI_ACAMBAY	horn	ndoni	3
OTOMI_DE_1776	horn	ndoni	3
OTOMI_DE_EL_BAILE	horn	ndoni	3
OTOMI_DE_IXTENCO	horn	ndoni	3
OTOMI_DE_IXTENCO	horn	done	3
OTOMI_MEZQUITAL	horn	ndani	3
OTOMI_QUERETARO	horn	ndani	3
TAMASOPO_PAME	horn	tuN	3
OTOMI_TEMOAYA	horn	mondri	4
OTOMI_TOLUCA	horn	yondri	4
CHINANTEC_OJITLAN	horn	Cixu3	5
AZOYU_TLAPANEC	horn	Sehe	5
MEPHAA_ACATEPEC	horn	Cihi	5
TEOCUITLAPA_MEPHAA	horn	Cihi7	5
TLACOAPA_MEPHAA	horn	Cihi	5
TLAPANEC_MALINALTEPEC	horn	Cehe	5
LEALAO_CHINANTEC	horn	mej3	6
MATLATZINCA_SAN_FRANCISCO_OXTOTILPAN	horn	santenu	6
OCUILTECO	horn	numtenu	6
MAZAHUA_CENTRAL	horn	mota	6
CHATINO_TATALTEPEC	horn	sata	6
TRIQUI_CHICAHUAXTLA	horn	kuSuh	7
AMATLAN_ZAPOTEC	horn	kaC	7
ISTHMUS_ZAPOTEC	horn	kaCu	7
OCOTLAN_ZAPOTEC	horn	kaCi	7
QUIOQUITANI_QUIERI_ZAPOTEC	horn	kaC	7
SAN_PEDRO_QUIATONI_ZAPOTEC	horn	kEC	7
SANTA_INES_YATZECHI_ZAPOTEC	horn	kaCu	7
TILQUIAPAN_ZAPOTEC	horn	kaC	7
XANAGUIA_ZAPOTEC	horn	kaC	7
ZAPOTEC_MITLA	horn	kaC	7
ZAPOTEC_MIXTEPEC	horn	kaC	7
ZAPOTEC_SAN_LUCAS_QUIAVINI	horn	kaC	7
ALOAPAM_ZAPOTEC	horn	zitaiki	8
YARENI_ZAPOTEC	horn	zitaiki	8
ZAPOTEC_SIERRA_DE_JUAREZ	horn	citaikia	8
CHATINO_WESTERN_HIGHLAND	horn	ykake	9
ZACATEPEC_CHATINO	horn	ykake	9
COATLAN_LOXICHA_ZAPOTEC	horn	waz	10
TEXMELUCAN_ZAPOTEC	horn	Ngwaz	10
ZAPOTEC_LOXICHA	horn	wad	10
CAJONOS_ZAPOTEC	horn	loz	11
CHOAPAN_ZAPOTEC	horn	luzu	11
ZAPOTEC_MIXTEPEC	horn	Zoz	11
ZAPOTEC_SOUTHERN_RINCON	horn	luz	11
ZAPOTEC_SOUTHERN_RINCON	horn	luzu	11
ZAPOTEC_YALALAG	horn	lus	11
ZAPOTEC_YATZACHI	horn	loz	11
ZAPOTEC_ZOOGOCHO	horn	loz	11
AMUZGO	horn	ceidye	12
TEMASCALCINGO_MAZAHUA	horn	mon3n3	13
IXCATEC	horn	indyaskeeba	14
LACHIXIO_ZAPOTEC	horn	artaZukaekie	15
MATLATZINCA_SAN_FRANCISCO_OXTOTILPAN	ear	Ch3	1
MATLATZINCA_SAN_FRANCISCO_OXTOTILPAN_2	ear	C3	1
OCUILTECO	ear	Ca	1
CHALCATONGO_MIXTEC	ear	so7o	1
JICALTEPEC_MIXTEC	ear	so7o	1
MIXTEC_ALCOZAUCA	ear	so7o	1
MIXTEC_CHAYUCO	ear	so7o	1
MIXTEC_NORTHERN_TLAXIACO	ear	so	1
MIXTEC_PENYOLES	ear	lo7o	1
MIXTECO_DE_SAN_JUAN_COLORADO	ear	soho	1
MIXTECO_DE_YOSONDUA	ear	so7o	1
YOSONDUA_MIXTEC	ear	so7o	1
CHOCHO_OCOTLAN	ear	ra7su	1
MAZATLAN_DE_FLORES	ear	5uhu	1
SAN_MIGUEL_SOYOLTEPEC	ear	5ahu	1
AZOYU_TLAPANEC	ear	iau7	1
MEPHAA_ACATEPEC	ear	Ca7u	1
TEOCUITLAPA_MEPHAA	ear	Ca7u	1
TLACOAPA_MEPHAA	ear	ya7hu	1
TLACOAPA_MEPHAA	ear	Ca7hu	1
TLAPANEC_MALINALTEPEC	ear	yau7	1
CHINANTEC_OJITLAN	ear	Cir3ku	2
CHINANTEC_OJITLAN	ear	r3ku	2
CHINANTEC_SAN_FELIPE_USILA	ear	tarakua	2
TRIQUI_CHICAHUAXTLA	ear	rak37	2
CHINANTEC_SOCHIAPAN	ear	kua	3
TRIQUI_COPALA	ear	ZiCe	3
OTOMI_ACAMBAY	ear	gu	3
OTOMI_DE_1776	ear	gu	3
OTOMI_DE_EL_BAILE	ear	gu	3
OTOMI_DE_IXTENCO	ear	gu	3
OTOMI_DE_SAN_ANDRES_CUEXCONTITLAN	ear	gu	3
OTOMI_MEZQUITAL	ear	gu	3
OTOMI_MEZQUITAL	ear	Sigu	3
OTOMI_QUERETARO	ear	zagu	3
OTOMI_QUERETARO	ear	gu	3
OTOMI_TEMOAYA	ear	gu	3
OTOMI_TOLUCA	ear	gu	3
TEMASCALCINGO_MAZAHUA	ear	Ngo	3
TAMASOPO_PAME	ear	SiTao	3
HUAUTLA_DE_JIMENEZ	ear	Su5u	3
IXCATEC	ear	rachu	4
POPOLOCA_DE_SAN_VICENTE_COYOTEPEC	ear	ndachu	4
POPOLOCA_METZONTLA	ear	ndachu	4
POPOLOCA_SAN_JUAN_ATZINGO	ear	ntacho	4
POPOLOCA_SAN_JUAN_ATZINGO	ear	tacho	4
JALAPA_DE_DIAZ	ear	tawaSi5hu	5
MAZATEC_CHIQUIHUITLAN	ear	tyhava5u7u	5
SAN_JUAN_CHIQUIHUITLAN	ear	thiawa5uhu	5
SAN_PEDRO_IXCATLAN	ear	thiwanihu	5
CHINANTEC_PALANTLA	ear	l3ggu3	6
LEALAO_CHINANTEC	ear	lagua	6
MAZAHUA	ear	nzo	6
SAN_BARTOLOME_AYAUTLA	ear	5aha	6
ALOAPAM_ZAPOTEC	ear	naga	6
AMATLAN_ZAPOTEC	ear	nZa	6
CAJONOS_ZAPOTEC	ear	nag	6
CHOAPAN_ZAPOTEC	ear	naga	6
YARENI_ZAPOTEC	ear	naga	6
ZAPOTEC_LOXICHA	ear	nca7	6
ZAPOTEC_SIERRA_DE_JUAREZ	ear	naga7	6
ZAPOTEC_SOUTHERN_RINCON	ear	naga	6
ZAPOTEC_YALALAG	ear	nEy	6
ISTHMUS_ZAPOTEC	ear	diaga	7
LACHIXIO_ZAPOTEC	ear	diaka	7
OCOTLAN_ZAPOTEC	ear	diag3	7
SAN_PEDRO_QUIATONI_ZAPOTEC	ear	diah	7
SANTA_INES_YATZECHI_ZAPOTEC	ear	diag3	7
TILQUIAPAN_ZAPOTEC	ear	dieg	7
ZAPOTEC_MITLA	ear	diag	7
ZAPOTEC_MIXTEPEC	ear	diag	7
AYOQUESCO_ZAPOTEC	ear	dya	8
QUIOQUITANI_QUIERI_ZAPOTEC	ear	tyag	8
SANTA_MARIA_QUIEGOLANI_ZAPOTEC	ear	gyedyag	8
TEXMELUCAN_ZAPOTEC	ear	gyidag	8
XANAGUIA_ZAPOTEC	ear	dyag	8
ZAPOTEC_SAN_LUCAS_QUIAVINI	ear	dyag	8
CHATINO_WESTERN_HIGHLAND	ear	hinnSkan	9
ZACATEPEC_CHATINO	ear	hinSka	9
COATLAN_LOXICHA_ZAPOTEC	ear	yidnzha	10
ZAPOTEC_YATZACHI	ear	yidnag	10
ZAPOTEC_ZOOGOCHO	ear	yidnag	10
AMUZGO	ear	coki	11
CUICATEC	ear	ve	12
CHOCHOTEC	ear	nde7tiSiSo7o	13
CHINANTEC_OJITLAN	eye	m35ia	1
CHINANTEC_PALANTLA	eye	m3i	1
LEALAO_CHINANTEC	eye	m35i	1
MIXTEC_ALCOZAUCA	eye	nu	2
MIXTEC_NORTHERN_TLAXIACO	eye	nu	2
CHALCATONGO_MIXTEC	eye	nduCi	3
CUICATEC	eye	ndutna	3
MIXTECO_DE_YOSONDUA	eye	nduCi	3
YOSONDUA_MIXTEC	eye	ndyCi	3
MATLATZINCA_SAN_FRANCISCO_OXTOTILPAN_2	eye	ta	4
OCUILTECO	eye	nata	4
MIXTEC_PENYOLES	eye	t3	4
MAZAHUA	eye	Co	4
MAZAHUA	eye	nzho	4
MAZAHUA_CENTRAL	eye	Co7o	4
MAZAHUA_CENTRAL	eye	ndo7o	4
OTOMI_ACAMBAY	eye	do	4
OTOMI_DE_1776	eye	da	4
OTOMI_DE_EL_BAILE	eye	da	4
OTOMI_DE_IXTENCO	eye	do	4
OTOMI_DE_SAN_ANDRES_CUEXCONTITLAN	eye	do	4
OTOMI_MEZQUITAL	eye	da	4
OTOMI_QUERETARO	eye	d3	4
OTOMI_TEMOAYA	eye	do	4
OTOMI_TOLUCA	eye	do	4
TEMASCALCINGO_MAZAHUA	eye	ndo	4
TEMASCALCINGO_MAZAHUA	eye	Co	4
AZOYU_TLAPANEC	eye	idu7	4
MEPHAA_ACATEPEC	eye	idu	4
TEOCUITLAPA_MEPHAA	eye	idu	4
TLACOAPA_MEPHAA	eye	idu	4
TLAPANEC_MALINALTEPEC	eye	idu	4
AMUZGO	eye	tEno	5
MIXTEC_CHAYUCO	eye	s3t3nu	5
MIXTECO_DE_SAN_JUAN_COLORADO	eye	tinuu	5
IXCATEC	eye	tyuSku	5
JALAPA_DE_DIAZ	eye	tunku	5
JALAPA_DE_DIAZ	eye	tunka	5
MAZATEC_CHIQUIHUITLAN	eye	tuSku	5
POPOLOCA_METZONTLA	eye	niniu	5
SAN_JUAN_CHIQUIHUITLAN	eye	tuSku	5
CHOCHO_OCOTLAN	eye	Zaku	6
CHOCHOTEC	eye	xma7Zaku	6
HUAUTLA_DE_JIMENEZ	eye	Sku	6
POPOLOCA_DE_SAN_VICENTE_COYOTEPEC	eye	maku	6
SAN_BARTOLOME_AYAUTLA	eye	Sku	6
SAN_BARTOLOME_AYAUTLA	eye	Skwa	6
SAN_JERONIMO_TECOATL	eye	Sku	6
SAN_MIGUEL_SOYOLTEPEC	eye	Sku	6
SAN_PEDRO_IXCATLAN	eye	nCiku	6
TAMASOPO_PAME	eye	Tao	7
AMATLAN_ZAPOTEC	eye	lo	7
AYOQUESCO_ZAPOTEC	eye	glo	7
CAJONOS_ZAPOTEC	eye	Xalao	7
CHATINO_TATALTEPEC	eye	lo	7
CHOAPAN_ZAPOTEC	eye	lao	7
OCOTLAN_ZAPOTEC	eye	slu	7
QUIOQUITANI_QUIERI_ZAPOTEC	eye	lo	7
QUIOQUITANI_QUIERI_ZAPOTEC	eye	mElo	7
TEXMELUCAN_ZAPOTEC	eye	urlo	7
XANAGUIA_ZAPOTEC	eye	lo	7
ZAPOTEC_MIXTEPEC	eye	lo	7
ZAPOTEC_SOUTHERN_RINCON	eye	lo	7
ZAPOTEC_YALALAG	eye	law	7
ZAPOTEC_YATZACHI	eye	lao	7
ZAPOTEC_YATZACHI	eye	Xlao	7
ZAPOTEC_ZOOGOCHO	eye	lao	7
ZAPOTEC_ZOOGOCHO	eye	yelao	7
POPOLOCA_SAN_JUAN_ATZINGO	eye	iko	8
CHATINO_TATALTEPEC	eye	kulo	8
CHATINO_WESTERN_HIGHLAND	eye	kulo	8
ISTHMUS_ZAPOTEC	eye	gielu	8
LACHIXIO_ZAPOTEC	eye	ikulu	8
ZACATEPEC_CHATINO	eye	kilo	8
ISTHMUS_ZAPOTEC	eye	bizalu	9
SAN_PEDRO_QUIATONI_ZAPOTEC	eye	pslioh	9
SANTA_INES_YATZECHI_ZAPOTEC	eye	balo	9
SANTA_INES_YATZECHI_ZAPOTEC	eye	bizlo	9
SANTA_MARIA_QUIEGOLANI_ZAPOTEC	eye	bzalo	9
TILQUIAPAN_ZAPOTEC	eye	balo	9
ZAPOTEC_MITLA	eye	bisialox	9
ZAPOTEC_MITLA	eye	balox	9
ZAPOTEC_SAN_LUCAS_QUIAVINI	eye	bzilohoh	9
ALOAPAM_ZAPOTEC	eye	iyalo	10
YARENI_ZAPOTEC	eye	iyalo	10
ZAPOTEC_SIERRA_DE_JUAREZ	eye	iyalo	10
COATLAN_LOXICHA_ZAPOTEC	eye	nguzndo	11
XANAGUIA_ZAPOTEC	eye	Ngudlo	11
ZAPOTEC_LOXICHA	eye	ngudlo7	11
CHINANTEC_SAN_FELIPE_USILA	eye	mne	12
ZAPOTEC_MIXTEPEC	eye	me	12
TRIQUI_CHICAHUAXTLA	eye	rueyu7	13
TRIQUI_COPALA	eye	rulihria	14
ZAPOTEC_SOUTHERN_RINCON	eye	guioxlahua7	15
MATLATZINCA_SAN_FRANCISCO_OXTOTILPAN	nose	maSi	1
MATLATZINCA_SAN_FRANCISCO_OXTOTILPAN_2	nose	maXi	1
OCUILTECO	nose	numaSi	1
MIXTECO_DE_YOSONDUA	nose	yuCixni	2
YOSONDUA_MIXTEC	nose	yuXihni	2
AMUZGO	nose	ndyu7	3
HUAUTLA_DE_JIMENEZ	nose	ntithu	3
JALAPA_DE_DIAZ	nose	nathu	3
MAZATEC_CHIQUIHUITLAN	nose	ndethu	3
MAZATLAN_DE_FLORES	nose	ntethu	3
POPOLOCA_DE_SAN_VICENTE_COYOTEPEC	nose	rithu	3
SAN_BARTOLOME_AYAUTLA	nose	ntethu	3
SAN_JERONIMO_TECOATL	nose	nithu	3
SAN_JUAN_CHIQUIHUITLAN	nose	nteithu	3
SAN_LORENZO_CUAUNECUILTITLA	nose	ntath3	3
SAN_LORENZO_CUAUNECUILTITLA	nose	ntathe	3
SAN_MIGUEL_SOYOLTEPEC	nose	ntethu	3
SAN_PEDRO_IXCATLAN	nose	nathu	3
SAN_PEDRO_IXCATLAN	nose	nthu	3
CHINANTEC_OJITLAN	nose	Ciyi7	4
CHINANTEC_PALANTLA	nose	iei7	4
CHINANTEC_PALANTLA	nose	t3giei7	4
CHINANTEC_SAN_FELIPE_USILA	nose	tadyei7	4
CHINANTEC_SOCHIAPAN	nose	i7	4
LEALAO_CHINANTEC	nose	i7	4
CHALCATONGO_MIXTEC	nose	kutu	4
CUICATEC	nose	dutu	4
JICALTEPEC_MIXTEC	nose	Siti	4
MIXTEC_ALCOZAUCA	nose	Sity	4
MIXTEC_CHAYUCO	nose	Sityi	4
MIXTEC_NORTHERN_TLAXIACO	nose	xtni	4
MIXTEC_PENYOLES	nose	diti	4
MIXTECO_DE_SAN_JUAN_COLORADO	nose	ixtyin	4
MAZAHUA_CENTRAL	nose	Si5u	4
OTOMI_ACAMBAY	nose	xi5u	4
OTOMI_DE_1776	nose	Sinu	4
OTOMI_DE_EL_BAILE	nose	Si5u	4
OTOMI_DE_IXTENCO	nose	Siyu	4
OTOMI_DE_SAN_ANDRES_CUEXCONTITLAN	nose	Si5u	4
OTOMI_MEZQUITAL	nose	Si5u	4
OTOMI_QUERETARO	nose	Si5u	4
OTOMI_TEMOAYA	nose	xi5u	4
OTOMI_TOLUCA	nose	Si5u	4
TEMASCALCINGO_MAZAHUA	nose	Si5u	4
TAMASOPO_PAME	nose	Si5oa	4
CHOCHO_OCOTLAN	nose	Ciru	4
CHOCHOTEC	nose	Ciru	4
IXCATEC	nose	Cityhu	4
POPOLOCA_METZONTLA	nose	Situ	4
POPOLOCA_SAN_JUAN_ATZINGO	nose	Sito	4
ALOAPAM_ZAPOTEC	nose	Zin	4
AMATLAN_ZAPOTEC	nose	Si7	4
AYOQUESCO_ZAPOTEC	nose	Zi7	4
CAJONOS_ZAPOTEC	nose	Zin	4
CHATINO_TATALTEPEC	nose	si7	4
CHATINO_WESTERN_HIGHLAND	nose	siyen	4
CHOAPAN_ZAPOTEC	nose	Skin	4
COATLAN_LOXICHA_ZAPOTEC	nose	xe	4
ISTHMUS_ZAPOTEC	nose	Zi7	4
LACHIXIO_ZAPOTEC	nose	Zi7	4
OCOTLAN_ZAPOTEC	nose	Zya7	4
QUIOQUITANI_QUIERI_ZAPOTEC	nose	kSiy	4
SAN_PEDRO_QUIATONI_ZAPOTEC	nose	Zi7	4
SANTA_INES_YATZECHI_ZAPOTEC	nose	Si7e	4
SANTA_MARIA_QUIEGOLANI_ZAPOTEC	nose	Spid	4
TILQUIAPAN_ZAPOTEC	nose	Zi7	4
XANAGUIA_ZAPOTEC	nose	Ziy	4
YARENI_ZAPOTEC	nose	Zin	4
ZACATEPEC_CHATINO	nose	siye7	4
ZAPOTEC_LOXICHA	nose	Si7	4
ZAPOTEC_MITLA	nose	Si7	4
ZAPOTEC_MIXTEPEC	nose	gZi	4
ZAPOTEC_SAN_LUCAS_QUIAVINI	nose	Zi7ih	4
ZAPOTEC_SIERRA_DE_JUAREZ	nose	Zina7	4
ZAPOTEC_SOUTHERN_RINCON	nose	zSina7a	4
ZAPOTEC_YALALAG	nose	Zin	4
ZAPOTEC_YATZACHI	nose	Si7in	4
ZAPOTEC_YATZACHI	nose	Sin7	4
ZAPOTEC_ZOOGOCHO	nose	Sina7	4
TRIQUI_CHICAHUAXTLA	nose	dak3	5
TRIQUI_COPALA	nose	daku	5
AZOYU_TLAPANEC	nose	rako7	5
MEPHAA_ACATEPEC	nose	raka	5
TEOCUITLAPA_MEPHAA	nose	rakha	5
TLACOAPA_MEPHAA	nose	rakha	5
TLAPANEC_MALINALTEPEC	nose	rakha	5
MAZAHUA	nose	boxu	6
CHINANTEC_OJITLAN	tooth	m3xana	1
CHINANTEC_PALANTLA	tooth	xa	1
CHINANTEC_SAN_FELIPE_USILA	tooth	mxa	1
CHINANTEC_SOCHIAPAN	tooth	ha	1
MATLATZINCA_SAN_FRANCISCO_OXTOTILPAN	tooth	sibi	2
MATLATZINCA_SAN_FRANCISCO_OXTOTILPAN_2	tooth	sibi	2
MAZAHUA	tooth	sibi	2
MAZAHUA_CENTRAL	tooth	s7ibi	2
MAZAHUA_CENTRAL	tooth	zibi	2
TEMASCALCINGO_MAZAHUA	tooth	sibi	2
LEALAO_CHINANTEC	tooth	naha	3
CHALCATONGO_MIXTEC	tooth	nu7u	3
JICALTEPEC_MIXTEC	tooth	nu7u	3
MIXTEC_ALCOZAUCA	tooth	nu7u	3
MIXTEC_CHAYUCO	tooth	no7o	3
MIXTEC_NORTHERN_TLAXIACO	tooth	nu	3
MIXTEC_PENYOLES	tooth	nu7u	3
MIXTECO_DE_SAN_JUAN_COLORADO	tooth	nuhu	3
MIXTECO_DE_YOSONDUA	tooth	xnu7un	3
YOSONDUA_MIXTEC	tooth	nu7u	3
CHOCHO_OCOTLAN	tooth	ne5u	3
CHOCHOTEC	tooth	neniu	3
HUAUTLA_DE_JIMENEZ	tooth	ni75u	3
IXCATEC	tooth	na5u	3
JALAPA_DE_DIAZ	tooth	ni7iu	3
MAZATEC_CHIQUIHUITLAN	tooth	ne5u	3
MAZATLAN_DE_FLORES	tooth	ni75u	3
POPOLOCA_DE_SAN_VICENTE_COYOTEPEC	tooth	5enno	3
POPOLOCA_METZONTLA	tooth	ndanenu	3
POPOLOCA_SAN_JUAN_ATZINGO	tooth	neo	3
SAN_BARTOLOME_AYAUTLA	tooth	nte75a	3
SAN_JERONIMO_TECOATL	tooth	ni5u	3
SAN_JUAN_CHIQUIHUITLAN	tooth	nei75u	3
SAN_LORENZO_CUAUNECUILTITLA	tooth	na7i	3
SAN_MIGUEL_SOYOLTEPEC	tooth	na75u	3
SAN_PEDRO_IXCATLAN	tooth	ni75u	3
AMUZGO	tooth	cei7o	4
OCUILTECO	tooth	nCi	4
OTOMI_DE_1776	tooth	aci	4
OTOMI_DE_EL_BAILE	tooth	ci	4
OTOMI_DE_IXTENCO	tooth	ci	4
OTOMI_DE_SAN_ANDRES_CUEXCONTITLAN	tooth	ci	4
OTOMI_MEZQUITAL	tooth	ci	4
OTOMI_QUERETARO	tooth	c7i	4
OTOMI_TOLUCA	tooth	ci	4
TAMASOPO_PAME	tooth	Ci7	4
CUICATEC	tooth	di7iyu	5
TRIQUI_CHICAHUAXTLA	tooth	yu7	5
AZOYU_TLAPANEC	tooth	iyu7	5
MEPHAA_ACATEPEC	tooth	iyu	5
TEOCUITLAPA_MEPHAA	tooth	iyu	5
TLACOAPA_MEPHAA	tooth	iju	5
TLAPANEC_MALINALTEPEC	tooth	iyu	5
TRIQUI_COPALA	tooth	kuya7	6
ALOAPAM_ZAPOTEC	tooth	laya	6
AMATLAN_ZAPOTEC	tooth	keley	6
AYOQUESCO_ZAPOTEC	tooth	g3lay	6
CAJONOS_ZAPOTEC	tooth	ley	6
CHATINO_TATALTEPEC	tooth	layalo	6
CHATINO_WESTERN_HIGHLAND	tooth	liya	6
CHATINO_WESTERN_HIGHLAND	tooth	liyatuCka	6
CHOAPAN_ZAPOTEC	tooth	ley	6
COATLAN_LOXICHA_ZAPOTEC	tooth	ndEy	6
ISTHMUS_ZAPOTEC	tooth	laya	6
LACHIXIO_ZAPOTEC	tooth	laya	6
OCOTLAN_ZAPOTEC	tooth	lay	6
QUIOQUITANI_QUIERI_ZAPOTEC	tooth	lay	6
SAN_PEDRO_QUIATONI_ZAPOTEC	tooth	lEy	6
SANTA_INES_YATZECHI_ZAPOTEC	tooth	lay	6
SANTA_MARIA_QUIEGOLANI_ZAPOTEC	tooth	ley	6
TEXMELUCAN_ZAPOTEC	tooth	lay	6
TILQUIAPAN_ZAPOTEC	tooth	yalay	6
XANAGUIA_ZAPOTEC	tooth	talay	6
XANAGUIA_ZAPOTEC	tooth	kwtalay	6
YARENI_ZAPOTEC	tooth	laya	6
ZACATEPEC_CHATINO	tooth	li7ya	6
ZAPOTEC_LOXICHA	tooth	kElE7	6
ZAPOTEC_MITLA	tooth	l3y	6
ZAPOTEC_MIXTEPEC	tooth	lay	6
ZAPOTEC_SAN_LUCAS_QUIAVINI	tooth	la7aih	6
ZAPOTEC_SIERRA_DE_JUAREZ	tooth	laya7	6
ZAPOTEC_SOUTHERN_RINCON	tooth	laya7a	6
ZAPOTEC_YALALAG	tooth	lay	6
ZAPOTEC_YATZACHI	tooth	ley	6
ZAPOTEC_ZOOGOCHO	tooth	lay	6
CHINANTEC_OJITLAN	tongue	s37	1
CHINANTEC_SAN_FELIPE_USILA	tongue	oseg7	1
LEALAO_CHINANTEC	tongue	s37	1
MATLATZINCA_SAN_FRANCISCO_OXTOTILPAN	tongue	Chuni	2
MATLATZINCA_SAN_FRANCISCO_OXTOTILPAN_2	tongue	Cuni	2
OCUILTECO	tongue	Ci	2
MIXTEC_NORTHERN_TLAXIACO	tongue	xa	2
OTOMI_ACAMBAY	tongue	Zone	2
OTOMI_DE_1776	tongue	khane	2
OTOMI_DE_EL_BAILE	tongue	xoni	2
OTOMI_DE_IXTENCO	tongue	kh3ne	2
OTOMI_DE_SAN_ANDRES_CUEXCONTITLAN	tongue	khone	2
OTOMI_QUERETARO	tongue	xane	2
OTOMI_TEMOAYA	tongue	kZoZne	2
OTOMI_TOLUCA	tongue	kh3hne	2
CHOCHO_OCOTLAN	tongue	kane	2
CHOCHOTEC	tongue	kane	2
JICALTEPEC_MIXTEC	tongue	ya	3
MIXTEC_CHAYUCO	tongue	ya	3
MIXTECO_DE_SAN_JUAN_COLORADO	tongue	yaa	3
MIXTECO_DE_YOSONDUA	tongue	ya	3
TRIQUI_CHICAHUAXTLA	tongue	yo7	3
TRIQUI_COPALA	tongue	ya	3
YOSONDUA_MIXTEC	tongue	ya	3
AMUZGO	tongue	ca	4
CHALCATONGO_MIXTEC	tongue	za	4
MIXTEC_PENYOLES	tongue	Za	4
TRIQUI_COPALA	tongue	da	4
MAZAHUA	tongue	kij5i	5
MAZAHUA_CENTRAL	tongue	k7ix5i	5
MAZAHUA_CENTRAL	tongue	c7ix5i	5
TEMASCALCINGO_MAZAHUA	tongue	ki5i	5
TEMASCALCINGO_MAZAHUA	tongue	ci5i	5
TAMASOPO_PAME	tongue	na	6
HUAUTLA_DE_JIMENEZ	tongue	nihe	6
IXCATEC	tongue	nih5e	6
JALAPA_DE_DIAZ	tongue	nhai	6
MAZATEC_CHIQUIHUITLAN	tongue	ne7e	6
MAZATLAN_DE_FLORES	tongue	nihi	6
POPOLOCA_DE_SAN_VICENTE_COYOTEPEC	tongue	5ehe	6
POPOLOCA_METZONTLA	tongue	nexe	6
POPOLOCA_SAN_JUAN_ATZINGO	tongue	ne7e	6
SAN_BARTOLOME_AYAUTLA	tongue	nahai	6
SAN_JERONIMO_TECOATL	tongue	nehe	6
SAN_JUAN_CHIQUIHUITLAN	tongue	neihei	6
SAN_LORENZO_CUAUNECUILTITLA	tongue	nahe	6
SAN_LORENZO_CUAUNECUILTITLA	tongue	nahi	6
SAN_MIGUEL_SOYOLTEPEC	tongue	nahi	6
SAN_MIGUEL_SOYOLTEPEC	tongue	na	6
SAN_PEDRO_IXCATLAN	tongue	nahi	6
MIXTEC_ALCOZAUCA	tongue	tu7u	7
MIXTECO_DE_SAN_JUAN_COLORADO	tongue	yuhu	7
AZOYU_TLAPANEC	tongue	duhu7	7
MEPHAA_ACATEPEC	tongue	rahu	7
TEOCUITLAPA_MEPHAA	tongue	rahu	7
TLACOAPA_MEPHAA	tongue	ruhu	7
TLAPANEC_MALINALTEPEC	tongue	rahwa7	7
CHINANTEC_PALANTLA	tongue	c37	8
ALOAPAM_ZAPOTEC	tongue	luza	8
AMATLAN_ZAPOTEC	tongue	luZ	8
AYOQUESCO_ZAPOTEC	tongue	lyuj	8
CAJONOS_ZAPOTEC	tongue	loZ37	8
CHATINO_TATALTEPEC	tongue	lce7	8
CHATINO_WESTERN_HIGHLAND	tongue	lce7	8
CHOAPAN_ZAPOTEC	tongue	luji	8
COATLAN_LOXICHA_ZAPOTEC	tongue	luzh	8
ISTHMUS_ZAPOTEC	tongue	luji	8
ISTHMUS_ZAPOTEC	tongue	dija	8
LACHIXIO_ZAPOTEC	tongue	luCi	8
OCOTLAN_ZAPOTEC	tongue	lduc3	8
QUIOQUITANI_QUIERI_ZAPOTEC	tongue	lucy	8
SAN_PEDRO_QUIATONI_ZAPOTEC	tongue	luj	8
SANTA_INES_YATZECHI_ZAPOTEC	tongue	lduji	8
SANTA_MARIA_QUIEGOLANI_ZAPOTEC	tongue	loz	8
TEXMELUCAN_ZAPOTEC	tongue	lyuj	8
TILQUIAPAN_ZAPOTEC	tongue	luj	8
XANAGUIA_ZAPOTEC	tongue	luc	8
YARENI_ZAPOTEC	tongue	luza	8
ZACATEPEC_CHATINO	tongue	lce7	8
ZAPOTEC_LOXICHA	tongue	los	8
ZAPOTEC_MITLA	tongue	luZ	8
ZAPOTEC_MIXTEPEC	tongue	luc	8
ZAPOTEC_SAN_LUCAS_QUIAVINI	tongue	luZ	8
ZAPOTEC_SIERRA_DE_JUAREZ	tongue	luece7	8
ZAPOTEC_SOUTHERN_RINCON	tongue	ludSa7a	8
ZAPOTEC_YALALAG	tongue	luS	8
ZAPOTEC_YATZACHI	tongue	loZ37	8
ZAPOTEC_ZOOGOCHO	tongue	loZe7	8
CUICATEC	tongue	Ci7iya	9
OTOMI_MEZQUITAL	tongue	iSxua	10
CHINANTEC_OJITLAN	knee	Cixni	1
CHINANTEC_PALANTLA	knee	xne	1
CHINANTEC_SAN_FELIPE_USILA	knee	oxne	1
MATLATZINCA_SAN_FRANCISCO_OXTOTILPAN	knee	num3ni	2
MATLATZINCA_SAN_FRANCISCO_OXTOTILPAN_2	knee	num3ni	2
CHALCATONGO_MIXTEC	knee	x3t3	3
MIXTEC_CHAYUCO	knee	Si5isete	3
MIXTECO_DE_SAN_JUAN_COLORADO	knee	ji5ic3t3	3
MIXTECO_DE_YOSONDUA	knee	Cinixit3	3
MIXTECO_DE_YOSONDUA	knee	y3k3xit3	4
YOSONDUA_MIXTEC	knee	y3k3hit3	4
OCUILTECO	knee	numu	5
MIXTEC_PENYOLES	knee	5u7Ngu	5
MAZAHUA	knee	5ijmo	5
MAZAHUA_CENTRAL	knee	5imo	5
OTOMI_ACAMBAY	knee	5ohmu	5
OTOMI_DE_1776	knee	nagmu	5
OTOMI_DE_EL_BAILE	knee	5omu	5
OTOMI_DE_IXTENCO	knee	yahmu	5
OTOMI_DE_SAN_ANDRES_CUEXCONTITLAN	knee	5ahmu	5
OTOMI_MEZQUITAL	knee	53mu	5
OTOMI_QUERETARO	knee	5amu	5
OTOMI_TEMOAYA	knee	5aZmu	5
OTOMI_TOLUCA	knee	5ahmu	5
TEMASCALCINGO_MAZAHUA	knee	5imo	5
CUICATEC	knee	ti7iya	6
CHOCHO_OCOTLAN	knee	tyuZe7	6
CHOCHOTEC	knee	tiuZi7i	6
IXCATEC	knee	C7i	6
POPOLOCA_DE_SAN_VICENTE_COYOTEPEC	knee	ndatuCi7i	6
POPOLOCA_METZONTLA	knee	tuC7i	6
POPOLOCA_SAN_JUAN_ATZINGO	knee	toC7i	6
MIXTEC_NORTHERN_TLAXIACO	knee	kondo	7
HUAUTLA_DE_JIMENEZ	knee	Sku	7
JALAPA_DE_DIAZ	knee	ku	7
MAZATEC_CHIQUIHUITLAN	knee	rku	7
MAZATLAN_DE_FLORES	knee	ku	7
SAN_BARTOLOME_AYAUTLA	knee	ku	7
SAN_JERONIMO_TECOATL	knee	Sku	7
SAN_JUAN_CHIQUIHUITLAN	knee	rku	7
SAN_LORENZO_CUAUNECUILTITLA	knee	Sk37a	7
SAN_LORENZO_CUAUNECUILTITLA	knee	Sk3no	7
SAN_MIGUEL_SOYOLTEPEC	knee	tyku	7
AMATLAN_ZAPOTEC	knee	Suk	7
TRIQUI_COPALA	knee	raruh	8
AZOYU_TLAPANEC	knee	grumi	8
MEPHAA_ACATEPEC	knee	rgomi	8
TEOCUITLAPA_MEPHAA	knee	ragumi	8
TLACOAPA_MEPHAA	knee	ragumi	8
ALOAPAM_ZAPOTEC	knee	Zibi	9
AYOQUESCO_ZAPOTEC	knee	Zib	9
CAJONOS_ZAPOTEC	knee	Zib	9
CHOAPAN_ZAPOTEC	knee	Zibi	9
COATLAN_LOXICHA_ZAPOTEC	knee	xib	9
ISTHMUS_ZAPOTEC	knee	Zibi	9
LACHIXIO_ZAPOTEC	knee	Ziki7	9
OCOTLAN_ZAPOTEC	knee	Zibi	9
QUIOQUITANI_QUIERI_ZAPOTEC	knee	Skib	9
SAN_PEDRO_QUIATONI_ZAPOTEC	knee	giZib	9
SANTA_INES_YATZECHI_ZAPOTEC	knee	Sib3	9
SANTA_MARIA_QUIEGOLANI_ZAPOTEC	knee	Zib	9
TEXMELUCAN_ZAPOTEC	knee	tib	9
TILQUIAPAN_ZAPOTEC	knee	Siby	9
XANAGUIA_ZAPOTEC	knee	Zib	9
YARENI_ZAPOTEC	knee	Zibi	9
ZAPOTEC_LOXICHA	knee	Sub	9
ZAPOTEC_MITLA	knee	yekSib	9
ZAPOTEC_MIXTEPEC	knee	gZib	9
ZAPOTEC_MIXTEPEC	knee	gZibni	9
ZAPOTEC_SAN_LUCAS_QUIAVINI	knee	Zihiby	9
ZAPOTEC_SIERRA_DE_JUAREZ	knee	Zibi	9
ZAPOTEC_YATZACHI	knee	bjekwSib	9
ZAPOTEC_ZOOGOCHO	knee	Sib	9
CHATINO_TATALTEPEC	knee	kesti7	10
CHATINO_WESTERN_HIGHLAND	knee	Styin7	10
ZACATEPEC_CHATINO	knee	keStyi7	10
TRIQUI_CHICAHUAXTLA	knee	ruwi7	11
ZAPOTEC_YALALAG	knee	ribE7	11
AMUZGO	knee	cei7xTe	12
LEALAO_CHINANTEC	knee	lu7hi	13
TAMASOPO_PAME	knee	bimi7i	14
SAN_PEDRO_IXCATLAN	knee	tikuncuku	15
ZAPOTEC_SOUTHERN_RINCON	knee	beCayzSiba7	16
ZAPOTEC_SOUTHERN_RINCON	knee	le7ay	17
CHINANTEC_OJITLAN	hand	kuo	1
CHINANTEC_PALANTLA	hand	gug	1
CHINANTEC_SAN_FELIPE_USILA	hand	sikua	1
CHINANTEC_SAN_FELIPE_USILA	hand	kua	1
CHINANTEC_SOCHIAPAN	hand	kuo	1
LEALAO_CHINANTEC	hand	gua	1
MATLATZINCA_SAN_FRANCISCO_OXTOTILPAN	hand	ye	2
MATLATZINCA_SAN_FRANCISCO_OXTOTILPAN_2	hand	ye	2
MAZAHUA_CENTRAL	hand	y7e7e	2
OTOMI_ACAMBAY	hand	ye	2
OTOMI_DE_EL_BAILE	hand	ye	2
OTOMI_DE_IXTENCO	hand	7yE	2
OTOMI_DE_SAN_ANDRES_CUEXCONTITLAN	hand	7yE	2
OTOMI_MEZQUITAL	hand	yE	2
OTOMI_QUERETARO	hand	ye	2
OTOMI_TEMOAYA	hand	ye	2
OTOMI_TOLUCA	hand	yE	2
TEMASCALCINGO_MAZAHUA	hand	dyE	2
AZOYU_TLAPANEC	hand	iau7	2
MEPHAA_ACATEPEC	hand	yau	2
TEOCUITLAPA_MEPHAA	hand	yau	2
TLACOAPA_MEPHAA	hand	yau	2
TLAPANEC_MALINALTEPEC	hand	yau	2
AMATLAN_ZAPOTEC	hand	ya7	2
AYOQUESCO_ZAPOTEC	hand	ya7	2
CHATINO_TATALTEPEC	hand	ya7	2
CHATINO_WESTERN_HIGHLAND	hand	ya7	2
COATLAN_LOXICHA_ZAPOTEC	hand	ya	2
LACHIXIO_ZAPOTEC	hand	ya7	2
OCOTLAN_ZAPOTEC	hand	gya7	2
ZACATEPEC_CHATINO	hand	ya7	2
ZAPOTEC_LOXICHA	hand	ya7	2
AMUZGO	hand	nt7o	3
OCUILTECO	hand	nuye	3
CHALCATONGO_MIXTEC	hand	nda7a	3
CUICATEC	hand	ta7a	3
JICALTEPEC_MIXTEC	hand	da7a	3
MIXTEC_ALCOZAUCA	hand	nda7a	3
MIXTEC_CHAYUCO	hand	nda7a	3
MIXTEC_NORTHERN_TLAXIACO	hand	nda	3
MIXTEC_PENYOLES	hand	nda7a	3
MIXTECO_DE_SAN_JUAN_COLORADO	hand	ndaha	3
TRIQUI_CHICAHUAXTLA	hand	ro7o7	3
TRIQUI_COPALA	hand	ra7a	3
YOSONDUA_MIXTEC	hand	nda7a	3
HUAUTLA_DE_JIMENEZ	hand	ncha	3
HUAUTLA_DE_JIMENEZ	hand	nca	3
IXCATEC	hand	rha	3
JALAPA_DE_DIAZ	hand	ncha	3
JALAPA_DE_DIAZ	hand	nca	3
JALAPA_DE_DIAZ	hand	cha	3
JALAPA_DE_DIAZ	hand	ca	3
MAZATEC_CHIQUIHUITLAN	hand	cha	3
MAZATLAN_DE_FLORES	hand	ncha	3
MAZATLAN_DE_FLORES	hand	nca	3
POPOLOCA_DE_SAN_VICENTE_COYOTEPEC	hand	tha	3
POPOLOCA_METZONTLA	hand	tha	3
POPOLOCA_SAN_JUAN_ATZINGO	hand	itha	3
SAN_BARTOLOME_AYAUTLA	hand	ncha	3
SAN_BARTOLOME_AYAUTLA	hand	nca	3
SAN_JUAN_CHIQUIHUITLAN	hand	nchaCa	3
SAN_JUAN_CHIQUIHUITLAN	hand	nca	3
SAN_LORENZO_CUAUNECUILTITLA	hand	cho	3
SAN_LORENZO_CUAUNECUILTITLA	hand	ncaha	3
SAN_MIGUEL_SOYOLTEPEC	hand	cha	3
SAN_MIGUEL_SOYOLTEPEC	hand	nca	3
SAN_PEDRO_IXCATLAN	hand	ncha	3
SAN_PEDRO_IXCATLAN	hand	nca7a	3
ALOAPAM_ZAPOTEC	hand	na	3
CAJONOS_ZAPOTEC	hand	na7	3
CHOAPAN_ZAPOTEC	hand	na7	3
ISTHMUS_ZAPOTEC	hand	na7	3
QUIOQUITANI_QUIERI_ZAPOTEC	hand	nya	3
SAN_PEDRO_QUIATONI_ZAPOTEC	hand	nia	3
SANTA_INES_YATZECHI_ZAPOTEC	hand	nan	3
SANTA_MARIA_QUIEGOLANI_ZAPOTEC	hand	nya	3
TILQUIAPAN_ZAPOTEC	hand	na	3
XANAGUIA_ZAPOTEC	hand	na	3
YARENI_ZAPOTEC	hand	na	3
ZAPOTEC_MITLA	hand	na	3
ZAPOTEC_MIXTEPEC	hand	nia	3
ZAPOTEC_SAN_LUCAS_QUIAVINI	hand	na7	3
ZAPOTEC_SIERRA_DE_JUAREZ	hand	na7	3
ZAPOTEC_SOUTHERN_RINCON	hand	na7a	3
ZAPOTEC_YALALAG	hand	na7	3
ZAPOTEC_YATZACHI	hand	na7	3
ZAPOTEC_ZOOGOCHO	hand	na7	3
TAMASOPO_PAME	hand	ska7ai	4
TAMASOPO_PAME	hand	skan7E	4
CHOCHO_OCOTLAN	hand	rxa	5
CHOCHOTEC	hand	rxa	5
ZAPOTEC_YATZACHI	hand	tak37	6
ZAPOTEC_ZOOGOCHO	hand	taka7	6
MIXTECO_DE_YOSONDUA	hand	u7u	7
OTOMI_DE_1776	hand	aSi5e	8
ISTHMUS_ZAPOTEC	hand	batana	9
MATLATZINCA_SAN_FRANCISCO_OXTOTILPAN	breasts	Cu7u	1
MATLATZINCA_SAN_FRANCISCO_OXTOTILPAN_2	breasts	Cu7u	1
AZOYU_TLAPANEC	breasts	Ca7du	1
MEPHAA_ACATEPEC	breasts	Ca7du	1
TEOCUITLAPA_MEPHAA	breasts	Ca7du	1
TLACOAPA_MEPHAA	breasts	a7du	1
ZAPOTEC_SOUTHERN_RINCON	breasts	luCu7a	1
CHALCATONGO_MIXTEC	breasts	ndoso	2
MIXTECO_DE_YOSONDUA	breasts	ndoson	2
YOSONDUA_MIXTEC	breasts	ndoso	2
MAZATEC_CHIQUIHUITLAN	breasts	ndanisi	2
OTOMI_DE_1776	breasts	ba	3
OTOMI_DE_EL_BAILE	breasts	7ba	3
OTOMI_DE_IXTENCO	breasts	7ma	3
OTOMI_DE_SAN_ANDRES_CUEXCONTITLAN	breasts	7ba	3
OTOMI_MEZQUITAL	breasts	ba	3
OTOMI_QUERETARO	breasts	ba	3
OTOMI_TEMOAYA	breasts	xi7ma	3
OTOMI_TOLUCA	breasts	ba	3
OCUILTECO	breasts	Simpi	4
MAZAHUA_CENTRAL	breasts	Siba	4
OTOMI_MEZQUITAL	breasts	Siba	4
TEMASCALCINGO_MAZAHUA	breasts	Siba	4
CHINANTEC_SOCHIAPAN	breasts	tiu7	5
LEALAO_CHINANTEC	breasts	m3tiu7	5
POPOLOCA_DE_SAN_VICENTE_COYOTEPEC	breasts	turu7e	5
AMUZGO	breasts	ckwi	6
AMUZGO	breasts	li7	6
OCUILTECO	breasts	Ci	6
CUICATEC	breasts	dikwi	6
JICALTEPEC_MIXTEC	breasts	dika	6
MIXTEC_CHAYUCO	breasts	ndyika5u	6
MIXTEC_PENYOLES	breasts	njika	6
MIXTECO_DE_SAN_JUAN_COLORADO	breasts	5ika	6
MIXTECO_DE_YOSONDUA	breasts	xika	6
TRIQUI_CHICAHUAXTLA	breasts	ci	6
TRIQUI_COPALA	breasts	ci	6
MAZAHUA	breasts	Cijmi	6
MAZAHUA	breasts	tijmi	6
TEMASCALCINGO_MAZAHUA	breasts	timi	6
TAMASOPO_PAME	breasts	SCi7	6
IXCATEC	breasts	cu	6
JALAPA_DE_DIAZ	breasts	Ciki	6
POPOLOCA_SAN_JUAN_ATZINGO	breasts	CiCi	6
SAN_BARTOLOME_AYAUTLA	breasts	Ciki	6
SAN_JERONIMO_TECOATL	breasts	Ciki	6
SAN_JUAN_CHIQUIHUITLAN	breasts	Ciki	6
SAN_LORENZO_CUAUNECUILTITLA	breasts	Ciki	6
SAN_MIGUEL_SOYOLTEPEC	breasts	Ciki	6
SAN_PEDRO_IXCATLAN	breasts	Ciki	6
ALOAPAM_ZAPOTEC	breasts	Zizi	6
CAJONOS_ZAPOTEC	breasts	ZiZ	6
CHOAPAN_ZAPOTEC	breasts	Ziji	6
COATLAN_LOXICHA_ZAPOTEC	breasts	ciC	6
ISTHMUS_ZAPOTEC	breasts	Ziji	6
LACHIXIO_ZAPOTEC	breasts	Ci7	6
QUIOQUITANI_QUIERI_ZAPOTEC	breasts	Sicy	6
[truncated: 1,528 more rows]
