# Supplementary material for: A test of Generalized Bayesian dating: A new linguistic dating method
Source: PLoS One. 2020 Aug 12;15(8):e0236522. doi: 10.1371/journal.pone.0236522 (PMC7423060; doi:10.1371/journal.pone.0236522)
Supplement: S1 File — Python code for extracting data from ASJP word lists, cognate identification, and conversion to nexus files. Word lists annotated for cognacy for all families. Nexus files and MrBayes command files for all families. (ZIP) [file pone.0236522.s001.zip › S1 Supporting Information/Cognates/Pama-Nyungan.txt.svm.CRP.0.57.cognates]

doculect	concept	asjp	cogid
ALYAWARRA	I	ayiNa	1
ARRERNTE_CENTRAL	I	ayeNe	1
ARRERNTE_EASTERN	I	ayeNe	1
KAYTETYE	I	ayeNe	1
WESTERN_ARRERNTE	I	yenge	1
ARABANA	I	atu	2
ARABANA	I	anta	2
ARRERNTE_CENTRAL	I	the	2
DARLING	I	Napa	2
DARLING	I	Nathu	2
DIYARI	I	Na4i	2
DIYARI	I	No4o	2
KAYTETYE	I	atye	2
WIRANGU	I	Na4a	2
WIRANGU	I	Na5a	2
DYAABUGAY	I	Nawu	2
DYIRBAL	I	5atyi	2
GUUGU_YIMIDHIR	I	Nayu	2
KALA_LAGGAW_YA	I	ngai	2
KUKU_UWANH	I	Naya	2
KUUKU_YAU	I	Nayu	2
THAYORE	I	Nay	2
WIK_MUNGKAN	I	Nay	2
YIDINY	I	Na5dyi	2
YIDINY	I	Nayu	2
DARRKINYUNG	I	Naya	2
DARRKINYUNG	I	niya	2
GAMILARAAY	I	Nay	2
GIDABAL	I	Nay	2
GIDABAL	I	Nada	2
GUMBAYNGGIR	I	Noyo	2
NGARIGU	I	Nayamba	2
WAALUBAL	I	Na5i	2
WANGAAYBUWAN_NGIYAMBAA	I	Nathu	2
WIRADHURI	I	Nadhu	2
WIRADHURI	I	Nadyu	2
YORTA_YORTA	I	Na	2
BADIMAYA	I	Na8u	2
DALWONGO	I	Nara	2
DHUWAL	I	Nara	2
DJAMBARRPUYNGU	I	Nara	2
DJAPU	I	Nara	2
DJINANG	I	Nari	2
DJINBA	I	Nari	2
DJINBA	I	bara	2
GOBABINGO	I	Nara	2
GOMAIDJ	I	Nara	2
GURINDJI	I	Nayu	2
KOKATA	I	Nayulu	2
KURRAMA	I	Nayi	2
MANGGALILI	I	Nara	2
MANTJILTJARA	I	Nayu	2
MARARBA	I	Nara	2
MARTUTHUNIRA	I	Nayu	2
NGAANYATJARRA	I	mi5a	2
NGAANYATJARRA	I	Nankulu	2
NGAANYATJARRA	I	Nanku5a	2
NGAANYATJARRA	I	Nayulu	2
NGAANYATJARRA	I	Nayu5a	2
NGALOOMA	I	Nai	2
NHANDA	I	Nayi	2
NYANGUMARTA	I	NaTu	2
NYOONGAR	I	Naja	2
NYOONGAR	I	Na5	2
PANYTYIMA	I	Natha	2
PINTUPI	I	Nayulu	2
PINTUPI	I	Nayu5a	2
PITJANTJATJARA_YANKUNTJATJARA	I	Nayulu	2
RITHARNGU	I	ra	2
RITHARNGU	I	Nara	2
WAJARRI	I	NaTa	2
WALMAJARRI	I	Natyu	2
WALMAJARRI	I	Natyi	2
WANGKA_WIRU	I	Nayulu	2
WARLPIRI	I	NaCu	2
WARLPIRI	I	na	2
WARUMUNGU	I	arni	2
YANANGO	I	Nara	2
YANYUWA	I	Nana	2
YINDJIBARNDI	I	Nali	2
YOLNGUMATHA	I	Nara	2
YULPARIJA	I	Nayu	2
LAMALAMA_COASTAL	I	ya	3
LAMALAMA_INLAND	I	yE	3
ARRERNTE_EASTERN	I	tharit5ee	4
DJINANG	I	ir	5
NGAANYATJARRA	I	milu	6
ALYAWARRA	you	Na	1
ARRERNTE_CENTRAL	you	Ne	1
ARRERNTE_EASTERN	you	Ne	1
KAYTETYE	you	Ne	1
KALA_LAGGAW_YA	you	ngi	1
KALA_LAGGAW_YA	you	ni	1
DALWONGO	you	ni	1
DHUWAL	you	4i	1
DJAMBARRPUYNGU	you	ne	1
DJAPU	you	4e	1
MARARBA	you	ni	1
RITHARNGU	you	ni	1
WARUMUNGU	you	aNi	1
YOLNGUMATHA	you	4e	1
LAMALAMA_COASTAL	you	tuy	2
LAMALAMA_INLAND	you	tuy	2
ARRERNTE_CENTRAL	you	unte	3
ARRERNTE_EASTERN	you	unte	3
DARLING	you	Nimba	3
DIYARI	you	yini	3
DIYARI	you	yura	3
KAYTETYE	you	nte	3
WESTERN_ARRERNTE	you	unte	3
WIRANGU	you	5urni	3
DYAABUGAY	you	5ura	3
DYIRBAL	you	Ninda	3
GUUGU_YIMIDHIR	you	5undu	3
KUKU_UWANH	you	4inta	3
KUUKU_YAU	you	Nunu	3
THAYORE	you	nhunt	3
WIK_MUNGKAN	you	nint	3
YIDINY	you	5undu	3
DARRKINYUNG	you	Ninda	3
DARRKINYUNG	you	ninde	3
GAMILARAAY	you	Ninda	3
GUMBAYNGGIR	you	Nindo	3
NGARIGU	you	yindiki	3
NGARIGU	you	5indika	3
WANGAAYBUWAN_NGIYAMBAA	you	Nintu	3
WIRADHURI	you	Nindu	3
WIRADHURI	you	Ni4u	3
YORTA_YORTA	you	Nina5ana	3
BADIMAYA	you	4undu	3
DALWONGO	you	naralawur	3
DJINANG	you	5uni	3
DJINBA	you	5uni	3
GURINDJI	you	5utu	3
KOKATA	you	5ura	3
KURRAMA	you	5inku	3
MANTJILTJARA	you	nuntu	3
MARARBA	you	nuraluru	3
MARTU_WANGKA	you	5untu	3
NGAANYATJARRA	you	5untulu	3
NGALOOMA	you	niNu	3
NHANDA	you	5ini	3
NYANGUMARTA	you	5untu	3
NYOONGAR	you	nunda	3
NYOONGAR	you	nunuk	3
PANYTYIMA	you	Ninta	3
PINTUPI	you	nuntu	3
PINTUPI	you	nurana	3
PITJANTJATJARA_YANKUNTJATJARA	you	5untu	3
WAJARRI	you	5inta	3
WALMAJARRI	you	5antu	3
WANGKA_WIRU	you	5untu	3
WARLPIRI	you	5untu	3
YANANGO	you	nunu	3
YANANGO	you	nuruli	3
YANYUWA	you	yinda	3
YINDJIBARNDI	you	5inda	3
YOLNGUMATHA	you	4unu	3
YULPARIJA	you	nyuntu	3
ARABANA	you	unpa	4
WARLPIRI	you	npa	4
GIDABAL	you	wa	5
GIDABAL	you	wuda	5
WAALUBAL	you	wi5i	6
MARTUTHUNIRA	you	katu	7
ARRERNTE_CENTRAL	we	alwene	1
ARRERNTE_EASTERN	we	alwene	1
ALYAWARRA	we	ayla	2
KAYTETYE	we	ayleme	2
KAYTETYE	we	aylake	2
LAMALAMA_COASTAL	we	lapal	3
LAMALAMA_INLAND	we	lEpEl	3
KUKU_UWANH	we	Nampa	4
KUUKU_YAU	we	Nampula	4
THAYORE	we	Namp	4
WIK_MUNGKAN	we	Namp	4
PINTUPI	we	pula	4
YANYUWA	we	Nambala	4
DARLING	we	Nina	5
DIYARI	we	Nayana	5
DYAABUGAY	we	Na5dyi	5
DYIRBAL	we	5uratyi	5
GUUGU_YIMIDHIR	we	Nantan	5
KUKU_UWANH	we	Na5Ta	5
WIK_MUNGKAN	we	Nan	5
YIDINY	we	Na5dyi	5
DARRKINYUNG	we	NeaN	5
DARRKINYUNG	we	NiyaN	5
DARRKINYUNG	we	NeaNwai	5
GAMILARAAY	we	Niyani	5
GUMBAYNGGIR	we	Niyo	5
WANGAAYBUWAN_NGIYAMBAA	we	Niyani	5
WANGAAYBUWAN_NGIYAMBAA	we	Niyanu	5
WIRADHURI	we	Niyani	5
WIRADHURI	we	Niya4i	5
YORTA_YORTA	we	5uwanda	5
DHUWAL	we	Nanapur	5
DJAMBARRPUYNGU	we	Nanapur	5
GURINDJI	we	Nantipa	5
KURRAMA	we	Nayintari	5
MARTU_WANGKA	we	Nayunpa	5
MARTU_WANGKA	we	Nayurtin	5
NHANDA	we	Nayinu	5
NYANGUMARTA	we	Na5Turu	5
PITJANTJATJARA_YANKUNTJATJARA	we	Nanana	5
WAJARRI	we	Na5u	5
WANGKA_WIRU	we	Nanana	5
YOLNGUMATHA	we	napuru	5
DJINANG	we	lim	6
DJINBA	we	lim	6
RITHARNGU	we	lima	6
WARLPIRI	we	li	6
WIRANGU	we	Naliri	7
KALA_LAGGAW_YA	we	ngalpa	7
GIDABAL	we	Nali	7
GUMBAYNGGIR	we	Noli	7
WAALUBAL	we	NaliNi	7
BADIMAYA	we	Nalimi	7
DALWONGO	we	Nalimur	7
DHUWAL	we	NilimuruN	7
DJAPU	we	Nilimur	7
MARARBA	we	Nilimuru	7
MARTUTHUNIRA	we	Naliwa	7
NGALOOMA	we	Nali	7
NYOONGAR	we	Nala	7
NYOONGAR	we	Nalakadi	7
PANYTYIMA	we	Nalikuru	7
PANYTYIMA	we	Naliyakuru	7
RITHARNGU	we	Nalima	7
WALMAJARRI	we	Nalimpa	7
WARLPIRI	we	Nali	7
YANANGO	we	Nalima	7
YINDJIBARNDI	we	5aliyu	7
YOLNGUMATHA	we	Nilimu	7
WESTERN_ARRERNTE	we	untenwerne	8
WESTERN_ARRERNTE	we	nganwerne	8
NGAANYATJARRA	we	laTu	9
PINTUPI	we	Cana	10
ALYAWARRA	one	a5inta	1
ARRERNTE_CENTRAL	one	a5ente	1
ARRERNTE_EASTERN	one	a5ente	1
WESTERN_ARRERNTE	one	nyente	1
GUUGU_YIMIDHIR	one	nubun	2
KALA_LAGGAW_YA	one	urapun	2
KALA_LAGGAW_YA	one	wErapun	2
LAMALAMA_COASTAL	one	xanawor	3
LAMALAMA_INLAND	one	xEnEwor	3
KUKU_UWANH	one	thono	4
THAYORE	one	thono	4
WIRANGU	one	guma	5
YIDINY	one	guman	5
YOLNGUMATHA	one	ga4aman	5
GIDABAL	one	yabur	6
NGARIGU	one	burr	6
WAALUBAL	one	yabur	6
WIRADHURI	one	Nunbay	7
WIRADHURI	one	Numbay	7
NYUNGA_NORTHERN	one	dhumbat	7
DHUWAL	one	waNga5	8
DJAMBARRPUYNGU	one	waNga5	8
DJAPU	one	waNga5	8
GOBABINGO	one	waNgain	8
GOMAIDJ	one	waNgain	8
MANGGALILI	one	waNgain	8
MARARBA	one	waNgain	8
YOLNGUMATHA	one	waNga5	8
NYOONGAR	one	ke5	9
NYUNGA_EASTERN	one	ka5	9
NYUNGA_EASTERN	one	ke5	9
NYUNGA_SOUTH_WESTERN	one	ka5	9
NYUNGA_SOUTH_WESTERN	one	ke5	9
WALMAJARRI	one	kayan	9
ARABANA	one	Nuyu	10
DARLING	one	Nitya	10
DIYARI	one	kuno	10
DIYARI	one	kunu	10
BADIMAYA	one	guriya	10
KOKATA	one	kutyu	10
KURRAMA	one	ku5jiri	10
MANTJILTJARA	one	kutu	10
MARTUTHUNIRA	one	kalika	10
MARTU_WANGKA	one	kuju	10
NGAANYATJARRA	one	kuTu	10
NGAANYATJARRA	one	kumpi5u	10
NGALOOMA	one	kunTiri	10
NHANDA	one	kutiya	10
PANYTYIMA	one	ku5dyilka4a	10
PINTUPI	one	kuCu	10
PITJANTJATJARA_YANKUNTJATJARA	one	kutyu	10
WAJARRI	one	kuriya	10
WAJARRI	one	kutiya	10
WANGKA_WIRU	one	kuju	10
YINDJIBARNDI	one	gu5dyiri	10
YULPARIJA	one	kumpinyu	10
DALWONGO	one	wiribia	11
DJAMBARRPUYNGU	one	widipiya	11
NYANGUMARTA	one	waraTa	11
RITHARNGU	one	widipiyaN7	11
YANANGO	one	waliba	11
GURINDJI	one	jintaku	12
WARLPIRI	one	Cinta	12
PANYTYIMA	one	yikamata	13
WARUMUNGU	one	yamti	13
DYAABUGAY	one	4iwul	14
DYIRBAL	one	5ungul	14
DARRKINYUNG	one	wakul	15
YANYUWA	one	argula	15
YANYUWA	one	yalgu	15
KAYTETYE	one	awe5ere	16
KUUKU_YAU	one	5i7ilama	17
WIK_MUNGKAN	one	8onam	18
WIK_MUNGKAN	one	wi5am	19
GAMILARAAY	one	mal	20
GUMBAYNGGIR	one	gorugun	21
NGARIGU	one	mi8aNili	22
WANGAAYBUWAN_NGIYAMBAA	one	maku	23
YORTA_YORTA	one	yiyawa	24
YORTA_YORTA	one	iyuN	25
DJINANG	one	wurpmi	26
DJINBA	one	wipani	27
WALMAJARRI	one	layi	28
ALYAWARRA	two	atira	1
ARRERNTE_CENTRAL	two	athere	1
ARRERNTE_EASTERN	two	athere	1
KAYTETYE	two	tere	1
WESTERN_ARRERNTE	two	therre	1
YANYUWA	two	anirara	1
ARABANA	two	parkulu	2
DARLING	two	pakulu	2
DIYARI	two	mandu	3
DIYARI	two	monrru	3
WIRANGU	two	gudhara	4
WIRANGU	two	gudyara	4
GUUGU_YIMIDHIR	two	gutira	4
KUKU_UWANH	two	kuTe	4
THAYORE	two	kuth	4
WIK_MUNGKAN	two	kuCam	4
NGARIGU	two	waTala	4
BADIMAYA	two	gu8a	4
BADIMAYA	two	gu8ara	4
GURINDJI	two	kujara	4
KOKATA	two	kutyara	4
KURRAMA	two	kutara	4
MANTJILTJARA	two	kutara	4
MARTUTHUNIRA	two	kayara	4
MARTU_WANGKA	two	kujarra	4
NGAANYATJARRA	two	kuTara	4
NGALOOMA	two	ku8ara	4
NHANDA	two	wuthada	4
NYANGUMARTA	two	kuTara	4
NYOONGAR	two	kujal	4
NYUNGA_EASTERN	two	kudyal	4
NYUNGA_NORTHERN	two	kudyal	4
NYUNGA_SOUTH_WESTERN	two	kudyal	4
PANYTYIMA	two	kuthara	4
PANYTYIMA	two	Nuyara4a	4
PINTUPI	two	kuCara	4
PITJANTJATJARA_YANKUNTJATJARA	two	kutyara	4
WAJARRI	two	kuTara	4
WANGKA_WIRU	two	kujara	4
WARUMUNGU	two	kujara	4
YINDJIBARNDI	two	guLara	4
YULPARIJA	two	kujarra	4
LAMALAMA_COASTAL	two	swor	5
LAMALAMA_INLAND	two	swor	5
DYAABUGAY	two	mulu	6
DYIRBAL	two	bulayi	6
YIDINY	two	dyambul	6
DARRKINYUNG	two	bula	6
GAMILARAAY	two	bular	6
GIDABAL	two	burur	6
GUMBAYNGGIR	two	bulori	6
NGARIGU	two	bulala	6
WAALUBAL	two	bulabu	6
WANGAAYBUWAN_NGIYAMBAA	two	pulakar	6
WIRADHURI	two	bula	6
YORTA_YORTA	two	bultyubul	6
YORTA_YORTA	two	buldyubul	6
DJAMBARRPUYNGU	two	bulal	6
DJAPU	two	bulal7	6
GOMAIDJ	two	bul3l	6
MANGGALILI	two	bul3l	6
MARARBA	two	bul3l	6
RITHARNGU	two	bulalma5Ti	6
YOLNGUMATHA	two	bulaL	6
DALWONGO	two	maldT3na	7
DJINBA	two	malTana	7
DHUWAL	two	marma7	8
DJAMBARRPUYNGU	two	marma	8
DJAPU	two	mErma7	8
GOBABINGO	two	marma	8
YANANGO	two	marma	8
WARLPIRI	two	Cirama	9
WARLPIRI	two	Cirima	9
KALA_LAGGAW_YA	two	uka	10
KUUKU_YAU	two	pa7amu	11
DJINANG	two	biniNgili	12
WALMAJARRI	two	kuri5	13
YANYUWA	two	ganmada	14
ALYAWARRA	fish	irpiNa	1
ARRERNTE_CENTRAL	fish	irpenNe	1
ARRERNTE_EASTERN	fish	irpenNe	1
WESTERN_ARRERNTE	fish	irrpenge	1
KUKU_UWANH	fish	Na7a	2
LAMALAMA_COASTAL	fish	Natyar	2
LAMALAMA_INLAND	fish	NEtyEr	2
THAYORE	fish	Nat	2
WIK_MUNGKAN	fish	Na7	2
WIRANGU	fish	guya	3
DYAABUGAY	fish	guyu	3
GUUGU_YIMIDHIR	fish	gutyu	3
GAMILARAAY	fish	guya	3
DHUWAL	fish	guya	3
DJAMBARRPUYNGU	fish	guya	3
DJAPU	fish	guya	3
DJINANG	fish	guyi	3
DJINBA	fish	guya	3
DJINBA	fish	guyi	3
GOBABINGO	fish	gwiya	3
GOMAIDJ	fish	gwiya	3
MANGGALILI	fish	gwiya	3
MARARBA	fish	gwiya	3
RITHARNGU	fish	guya	3
YOLNGUMATHA	fish	guya	3
WIRANGU	fish	mudi	4
NGARIGU	fish	mulan	4
DALWONGO	fish	burarid	5
DHUWAL	fish	buririty	5
DJAMBARRPUYNGU	fish	buririC	5
YANYUWA	fish	wururu	5
DYIRBAL	fish	tyabu	6
GURINDJI	fish	yawu	6
KALA_LAGGAW_YA	fish	wapi	7
KURRAMA	fish	kapi	7
NGAANYATJARRA	fish	kapiNkaTa	7
NGALOOMA	fish	pi	7
NYOONGAR	fish	bi	7
PANYTYIMA	fish	kapi	7
WALMAJARRI	fish	kapi	7
YINDJIBARNDI	fish	gawi	7
BADIMAYA	fish	winiLa	8
WAJARRI	fish	wintilara	8
WESTERN_ARRERNTE	fish	ntepirtne	9
PITJANTJATJARA_YANKUNTJATJARA	fish	antipina	9
WANGKA_WIRU	fish	antipina	9
WARLPIRI	fish	luwanCa	10
WARUMUNGU	fish	liwanja	10
DJAMBARRPUYNGU	fish	Nariri	11
DJAPU	fish	Nariri7	11
YANANGO	fish	Nariri	11
DYAABUGAY	fish	mi5a	12
NGARIGU	fish	manTa	12
MARTUTHUNIRA	fish	kuLampa	13
NGAANYATJARRA	fish	kukapilypa	13
WARLPIRI	fish	kakalyu	13
DIYARI	fish	padu	14
KUUKU_YAU	fish	puNana	15
GIDABAL	fish	Talum	16
GUMBAYNGGIR	fish	yomor	17
WAALUBAL	fish	dyiginir	18
NGALOOMA	fish	wagari	19
NHANDA	fish	wiCka	20
NYANGUMARTA	fish	Tanpamalu	21
YANYUWA	fish	aLgu	22
YULPARIJA	fish	yurta	23
ARRERNTE_CENTRAL	dog	akNwele	1
ARRERNTE_EASTERN	dog	akNwele	1
WESTERN_ARRERNTE	dog	kngwelye	1
DIYARI	dog	ki4tala	2
DYAABUGAY	dog	gura	2
DYIRBAL	dog	guda	2
GUUGU_YIMIDHIR	dog	guda	2
THAYORE	dog	kuta	2
YIDINY	dog	gudaga	2
NYOONGAR	dog	dwut	2
NYUNGA_NORTHERN	dog	dhuda	2
WANGKA_WIRU	dog	jiutja	2
LAMALAMA_COASTAL	dog	twor	3
LAMALAMA_INLAND	dog	tower	3
LAMALAMA_INLAND	dog	twor	3
KUKU_UWANH	dog	ku7a	4
KUUKU_YAU	dog	ku7aka	4
WIK_MUNGKAN	dog	ku7	4
GIDABAL	dog	Nagam	5
WAALUBAL	dog	Nagam	5
DARRKINYUNG	dog	miri	6
NGARIGU	dog	mirikaN	6
WANGAAYBUWAN_NGIYAMBAA	dog	miri	6
WIRADHURI	dog	miri	6
WIRADHURI	dog	mirigan	6
WIRADHURI	dog	miriga	6
MARTUTHUNIRA	dog	muyi	6
MARTU_WANGKA	dog	mirtilya	6
YORTA_YORTA	dog	baka	7
YORTA_YORTA	dog	baga	7
DHUWAL	dog	wuNgan	8
DJAMBARRPUYNGU	dog	wuNgan	8
DJAPU	dog	wuNgan	8
GOBABINGO	dog	wuNga4	8
YANANGO	dog	wuNgan	8
YANYUWA	dog	wunindi	8
GUMBAYNGGIR	dog	wo5dyi	9
DALWONGO	dog	waddu	9
DJAPU	dog	watu	9
GOMAIDJ	dog	wadu	9
KURRAMA	dog	wa5ja	9
MANGGALILI	dog	wadu	9
MANTJILTJARA	dog	wita	9
MARARBA	dog	wadu	9
NGALOOMA	dog	wanTa	9
NYUNGA_SOUTH_WESTERN	dog	dhwada	9
PANYTYIMA	dog	wa5dya	9
PANYTYIMA	dog	wa5dyatara	9
RITHARNGU	dog	watu	9
WAJARRI	dog	wanTu	9
YANYUWA	dog	wagugu	9
YINDJIBARNDI	dog	wa5dya	9
YOLNGUMATHA	dog	wartu	9
YULPARIJA	dog	wirta	9
WIRANGU	dog	baba	10
WAALUBAL	dog	dabay	10
KOKATA	dog	papa	10
NGAANYATJARRA	dog	papa	10
PINTUPI	dog	papa	10
PITJANTJATJARA_YANKUNTJATJARA	dog	papa	10
WANGKA_WIRU	dog	papa	10
NGALOOMA	dog	yoguru	11
NYANGUMARTA	dog	yukuru	11
PANYTYIMA	dog	yukuru	11
BADIMAYA	dog	8u8u	12
WAJARRI	dog	TuTu	12
ALYAWARRA	dog	ariNka	13
ARABANA	dog	mala	13
KAYTETYE	dog	aleke	13
GAMILARAAY	dog	marayin	13
WARLPIRI	dog	maliki	13
MANTJILTJARA	dog	tandu	14
MARTU_WANGKA	dog	jarntu	14
PINTUPI	dog	Cantu	14
WARLPIRI	dog	tandau	14
YULPARIJA	dog	jantu	14
YULPARIJA	dog	jarntu	14
WALMAJARRI	dog	kunya	15
WARUMUNGU	dog	kunapa	15
YULPARIJA	dog	kunyarr	15
PITJANTJATJARA_YANKUNTJATJARA	dog	tyitutya	16
DARLING	dog	kali	17
KALA_LAGGAW_YA	dog	umai	18
WIK_MUNGKAN	dog	iwal	19
GAMILARAAY	dog	buruma	20
DJINANG	dog	buTiy	21
DJINBA	dog	Ta5ar	22
NGAANYATJARRA	dog	5imu	23
NHANDA	dog	ithu	24
NHANDA	dog	Nubanu	25
YULPARIJA	dog	nulju	26
ALYAWARRA	tree	arula	1
KAYTETYE	tree	arwele	1
WESTERN_ARRERNTE	tree	rurle	1
DJINANG	tree	gurTi	1
GUUGU_YIMIDHIR	tree	yugu	2
KUKU_UWANH	tree	yuku	2
KUUKU_YAU	tree	yuku	2
THAYORE	tree	yuk	2
WIK_MUNGKAN	tree	yuk	2
WIK_MUNGKAN	tree	yunC	2
YIDINY	tree	dyugi	2
GUMBAYNGGIR	tree	bigur	2
WANGAAYBUWAN_NGIYAMBAA	tree	kukur	2
DJINBA	tree	TuNgi	2
LAMALAMA_COASTAL	tree	tuwn	3
LAMALAMA_INLAND	tree	tuwn	3
GAMILARAAY	tree	tulu	3
DYAABUGAY	tree	dyulbin	4
GIDABAL	tree	Tali	4
WAALUBAL	tree	dyali	4
DALWONGO	tree	gayu	5
DJAPU	tree	gEyu	5
MANGGALILI	tree	gayu	5
MARARBA	tree	gayu	5
ARABANA	tree	5inta	6
DIYARI	tree	wata	6
KAYTETYE	tree	ateye	6
WIRANGU	tree	warda	6
DYIRBAL	tree	dandu	6
LAMALAMA_INLAND	tree	ErtEr	6
BADIMAYA	tree	winda	6
MANTJILTJARA	tree	wata	6
MARTU_WANGKA	tree	warta	6
NYANGUMARTA	tree	wuru	6
PINTUPI	tree	wata	6
WAJARRI	tree	wirnta	6
WARLPIRI	tree	watiya	6
WARUMUNGU	tree	wirntiri	6
YANYUWA	tree	wunda	6
YANYUWA	tree	wuyuman	6
YULPARIJA	tree	jartu	6
YULPARIJA	tree	warta	6
KOKATA	tree	punu	7
NGAANYATJARRA	tree	punu	7
NYOONGAR	tree	buna	7
NYUNGA_EASTERN	tree	bun	7
NYUNGA_NORTHERN	tree	bunu	7
NYUNGA_SOUTH_WESTERN	tree	buna	7
PITJANTJATJARA_YANKUNTJATJARA	tree	panu	7
WANGKA_WIRU	tree	punu	7
GURINDJI	tree	karnti	8
KURRAMA	tree	kanti	8
PANYTYIMA	tree	kanti	8
PANYTYIMA	tree	kantinmara	8
ARRERNTE_CENTRAL	tree	ane	9
ARRERNTE_EASTERN	tree	ane	9
WESTERN_ARRERNTE	tree	irne	9
NGAANYATJARRA	tree	Nana	9
NHANDA	tree	yaNa	9
NYANGUMARTA	tree	muNka	9
PINTUPI	tree	Nana	9
RITHARNGU	tree	raNa7	9
WALMAJARRI	tree	mana	9
DARLING	tree	yara	10
DHUWAL	tree	dharpa	10
DJAMBARRPUYNGU	tree	darpa	10
DJAPU	tree	darpa	10
GOBABINGO	tree	d3rba	10
GOMAIDJ	tree	d3rba	10
RITHARNGU	tree	darpa	10
WARUMUNGU	tree	yuwala	10
YOLNGUMATHA	tree	dharpa	10
DARRKINYUNG	tree	Narukaliti	11
MARTUTHUNIRA	tree	kaLaran	12
YANANGO	tree	bambi	13
ARRERNTE_CENTRAL	leaf	alpeLe	1
ARRERNTE_CENTRAL	leaf	ilpeLe	1
ARRERNTE_EASTERN	leaf	alpeLe	1
KAYTETYE	leaf	alpere	1
WESTERN_ARRERNTE	leaf	irlpelhe	1
LAMALAMA_INLAND	leaf	liL	1
KALA_LAGGAW_YA	leaf	nis	2
KALA_LAGGAW_YA	leaf	nisa	2
KUKU_UWANH	leaf	eNa	3
KUUKU_YAU	leaf	kaNka	3
WIK_MUNGKAN	leaf	kaNk	3
DYAABUGAY	leaf	dugu	4
YIDINY	leaf	durwu	4
GUMBAYNGGIR	leaf	dyoNgur	4
NGARIGU	leaf	kundika	5
NGARIGU	leaf	kundikaN	5
GIDABAL	leaf	wuraN	6
WAALUBAL	leaf	wuraN	6
DJINANG	leaf	bumalN	6
DJINBA	leaf	wuNul	6
MARARBA	leaf	wuruNan	6
MARTUTHUNIRA	leaf	wuruLwa	6
WALMAJARRI	leaf	wa5al	6
DARRKINYUNG	leaf	giraN	7
WANGAAYBUWAN_NGIYAMBAA	leaf	kira	7
WIRADHURI	leaf	giraN	7
RITHARNGU	leaf	gadaN	7
GAMILARAAY	leaf	garil	8
WIRADHURI	leaf	gariwag	8
YIDINY	leaf	mara	9
DJAMBARRPUYNGU	leaf	mara	9
DJAPU	leaf	marwat	9
NYOONGAR	leaf	maNga	9
WARUMUNGU	leaf	marla	9
YOLNGUMATHA	leaf	marwat	9
ALYAWARRA	leaf	aylpa	10
WIK_MUNGKAN	leaf	8alant	10
WANGAAYBUWAN_NGIYAMBAA	leaf	4aLa	10
KOKATA	leaf	5alpi	10
NGAANYATJARRA	leaf	kaLpi	10
PITJANTJATJARA_YANKUNTJATJARA	leaf	5alpi	10
PITJANTJATJARA_YANKUNTJATJARA	leaf	kalpi	10
WANGKA_WIRU	leaf	5alpi	10
DALWONGO	leaf	wugundur	11
YANYUWA	leaf	wandir	11
ARABANA	leaf	palkakala	12
WIRANGU	leaf	barga	12
GUUGU_YIMIDHIR	leaf	bira	12
YORTA_YORTA	leaf	yalka	12
YORTA_YORTA	leaf	walu	12
BADIMAYA	leaf	birili	12
KOKATA	leaf	parka	12
KURRAMA	leaf	para	12
MANTJILTJARA	leaf	parka	12
MANTJILTJARA	leaf	pirpila	12
MARTU_WANGKA	leaf	parrka	12
MARTU_WANGKA	leaf	pirrpilya	12
NGALOOMA	leaf	parrga	12
NYANGUMARTA	leaf	parka	12
NYANGUMARTA	leaf	waLaka	12
PANYTYIMA	leaf	parka	12
PINTUPI	leaf	parka	12
WAJARRI	leaf	yalu	12
YINDJIBARNDI	leaf	biditha	12
YINDJIBARNDI	leaf	bara	12
DHUWAL	leaf	man7tyar	13
GOBABINGO	leaf	man7Tar	13
GOMAIDJ	leaf	m3n7Tar	13
MANGGALILI	leaf	m3n7Tar	13
NYUNGA_EASTERN	leaf	mayar	13
NYUNGA_NORTHERN	leaf	mayar	13
RITHARNGU	leaf	manTar7	13
YANANGO	leaf	Tar	13
YOLNGUMATHA	leaf	mantyar	13
GURINDJI	leaf	jalyi	14
PINTUPI	leaf	Calyirpa	14
WALMAJARRI	leaf	tyalyar	14
WARLPIRI	leaf	Calyirpa	14
YULPARIJA	leaf	jalirr	14
YULPARIJA	leaf	jalirrpa	14
LAMALAMA_COASTAL	leaf	ku7un	15
YIDINY	leaf	gubu	15
GAMILARAAY	leaf	bu	15
DARLING	leaf	puwuru	16
DYIRBAL	leaf	leaf	17
THAYORE	leaf	rinhal	18
MARTU_WANGKA	leaf	mipi	19
WALMAJARRI	leaf	pitipiti	20
ALYAWARRA	skin	ayinpa	1
ARRERNTE_CENTRAL	skin	yenpe	1
ARRERNTE_EASTERN	skin	yenpe	1
WESTERN_ARRERNTE	skin	yenpe	1
KALA_LAGGAW_YA	skin	gEngaw	2
KALA_LAGGAW_YA	skin	gEngawu	2
KAYTETYE	skin	pert5e	3
THAYORE	skin	petn	3
WIK_MUNGKAN	skin	pe7an	3
DYIRBAL	skin	guga	4
YIDINY	skin	guga	4
GUMBAYNGGIR	skin	gulom	4
RITHARNGU	skin	guLa7	4
KUKU_UWANH	skin	aku	5
DARRKINYUNG	skin	buka	5
DARRKINYUNG	skin	baka	5
WAJARRI	skin	puka	5
GAMILARAAY	skin	yulay	6
GIDABAL	skin	yula5	6
WAALUBAL	skin	yula5	6
WANGAAYBUWAN_NGIYAMBAA	skin	yulay	6
WIRADHURI	skin	yulayn	6
WIRADHURI	skin	yula5	6
WALMAJARRI	skin	tyarya	6
YANYUWA	skin	yira	6
YULPARIJA	skin	yakurra	6
NGARIGU	skin	wa8	7
YORTA_YORTA	skin	wata	7
YORTA_YORTA	skin	wada	7
YORTA_YORTA	skin	wowatya	7
BADIMAYA	skin	wo5a	7
GURINDJI	skin	wajawur	7
DIYARI	skin	dala	8
GUUGU_YIMIDHIR	skin	Nara	8
KUUKU_YAU	skin	kulkul	8
DALWONGO	skin	galNa	8
DJAMBARRPUYNGU	skin	galNa	8
DJINANG	skin	giliNkal	8
DJINBA	skin	Nalan	8
GOBABINGO	skin	galNa	8
GOMAIDJ	skin	galNa	8
MANGGALILI	skin	galNa	8
MANTJILTJARA	skin	likara	8
MARARBA	skin	galNa	8
NYANGUMARTA	skin	lakan	8
YANANGO	skin	galagal	8
LAMALAMA_COASTAL	skin	barpa	9
DHUWAL	skin	barwan	9
DJAPU	skin	barwan	9
KOKATA	skin	miri	10
NGAANYATJARRA	skin	mi5ara	10
NGAANYATJARRA	skin	miri	10
PINTUPI	skin	minara	10
PITJANTJATJARA_YANKUNTJATJARA	skin	miri	10
WANGKA_WIRU	skin	miri	10
YANYUWA	skin	mana4da	10
WIRANGU	skin	imba	11
NYOONGAR	skin	mabo	11
NYOONGAR	skin	map	11
NYUNGA_EASTERN	skin	mop	11
NYUNGA_NORTHERN	skin	mabu	11
NYUNGA_SOUTH_WESTERN	skin	moba	11
PANYTYIMA	skin	kanu	12
PANYTYIMA	skin	kanunmara	12
WAJARRI	skin	kanTa	12
DARLING	skin	paltha	13
DIYARI	skin	4inti	13
KOKATA	skin	yantu	13
PITJANTJATJARA_YANKUNTJATJARA	skin	pantu	13
WAJARRI	skin	warntu	13
WALMAJARRI	skin	patu	13
WARLPIRI	skin	pinti	13
PITJANTJATJARA_YANKUNTJATJARA	skin	pi	14
WANGKA_WIRU	skin	pi	14
PINTUPI	skin	paNki	15
WARLPIRI	skin	paNki	15
ARABANA	skin	5uru	16
WARUMUNGU	skin	nyuru	16
KURRAMA	skin	kawun	17
NGALOOMA	skin	kabun	17
YINDJIBARNDI	skin	gawun	17
DYAABUGAY	skin	dumbul	18
LAMALAMA_INLAND	skin	tur	19
NHANDA	skin	wutpi	20
YOLNGUMATHA	skin	malk	21
ARRERNTE_CENTRAL	blood	aLwe	1
ARRERNTE_EASTERN	blood	aLwe	1
WESTERN_ARRERNTE	blood	alhwe	1
ALYAWARRA	blood	arkNa	2
KAYTETYE	blood	arkNe	2
KUKU_UWANH	blood	kamu	3
KUUKU_YAU	blood	kamu	3
THAYORE	blood	kam	3
WARUMUNGU	blood	karim	3
ARABANA	blood	kumari	4
DIYARI	blood	kumadi	4
DARRKINYUNG	blood	kumar	4
DARRKINYUNG	blood	komura	4
GIDABAL	blood	gumar	4
WAALUBAL	blood	gumar	4
GURINDJI	blood	kuNulu	4
DIYARI	blood	muku	5
DYAABUGAY	blood	galbal	5
GUUGU_YIMIDHIR	blood	ganbi	5
KALA_LAGGAW_YA	blood	kulka	5
YIDINY	blood	gawar	5
DARRKINYUNG	blood	mulan	5
GAMILARAAY	blood	guway	5
GUMBAYNGGIR	blood	mulur	5
NGARIGU	blood	kuruba	5
NGARIGU	blood	kuruban	5
WANGAAYBUWAN_NGIYAMBAA	blood	kuway	5
WIRADHURI	blood	guwayn	5
WIRADHURI	blood	guwan	5
WIRADHURI	blood	guwa5	5
DALWONGO	blood	gulaN	5
DHUWAL	blood	gulaN	5
DJAMBARRPUYNGU	blood	gulaN	5
DJAPU	blood	gulaN	5
DJINBA	blood	gulaN	5
DJINBA	blood	gawiy	5
GOBABINGO	blood	gulaN	5
GOMAIDJ	blood	gulaN	5
MARARBA	blood	gulaN	5
YANANGO	blood	gulaN	5
YANYUWA	blood	NuLa	5
YOLNGUMATHA	blood	gulaN	5
NGAANYATJARRA	blood	purlar	6
NGAANYATJARRA	blood	purlarpa	6
BADIMAYA	blood	Nuba	7
NHANDA	blood	Nuba	7
NYOONGAR	blood	Nup	7
NYUNGA_EASTERN	blood	Nubu	7
NYUNGA_NORTHERN	blood	Nubu	7
NYUNGA_SOUTH_WESTERN	blood	Nuba	7
PINTUPI	blood	Nurka	7
WALMAJARRI	blood	nuNu	7
YANYUWA	blood	NunuNunu	7
MANTJILTJARA	blood	miti	8
MARTU_WANGKA	blood	miji	8
NYANGUMARTA	blood	miTi	8
PANYTYIMA	blood	midyi	8
PINTUPI	blood	milkali	9
PITJANTJATJARA_YANKUNTJATJARA	blood	milkali	9
WANGKA_WIRU	blood	milkali	9
LAMALAMA_COASTAL	blood	arr3ta	10
YORTA_YORTA	blood	mawa	10
GOBABINGO	blood	mango	10
KURRAMA	blood	marta	10
NGALOOMA	blood	marda	10
PANYTYIMA	blood	mata	10
YINDJIBARNDI	blood	mada	10
WIRANGU	blood	ildu	11
LAMALAMA_INLAND	blood	tur	11
KOKATA	blood	alkulyu	11
MANTJILTJARA	blood	yilku	11
NGAANYATJARRA	blood	yaLkulypa	11
NGAANYATJARRA	blood	yilypilypi	11
PITJANTJATJARA_YANKUNTJATJARA	blood	tyulku	11
WAJARRI	blood	yalku	11
WANGKA_WIRU	blood	julku	11
WARLPIRI	blood	yalyu	11
YULPARIJA	blood	yirlku	11
DARLING	blood	kantara	12
DYIRBAL	blood	waguli	13
LAMALAMA_INLAND	blood	tyetyEr	14
WIK_MUNGKAN	blood	Capar	15
WIK_MUNGKAN	blood	wewm	16
DJINANG	blood	budi	17
MANGGALILI	blood	wuruNgul	18
MARTUTHUNIRA	blood	yuNkata5u	19
WARLPIRI	blood	Naparuku	20
ALYAWARRA	bone	Nkurna	1
ARRERNTE_CENTRAL	bone	Nkwene	1
ARRERNTE_EASTERN	bone	Nkwene	1
KAYTETYE	bone	Nkwerne	1
WESTERN_ARRERNTE	bone	ngkwarne	1
KALA_LAGGAW_YA	bone	ridh	2
KALA_LAGGAW_YA	bone	ridha	2
KUKU_UWANH	bone	Nate	3
KUUKU_YAU	bone	Nan8a	3
WIK_MUNGKAN	bone	kanC	3
WIK_MUNGKAN	bone	konan8	3
MARTUTHUNIRA	bone	kata	3
YANYUWA	bone	NuLanda	3
WIRANGU	bone	daga	4
DYAABUGAY	bone	dadagal	4
GUUGU_YIMIDHIR	bone	datibay	4
LAMALAMA_INLAND	bone	tEl	4
YIDINY	bone	babal	4
GIDABAL	bone	darigan	4
WAALUBAL	bone	darigan	4
BADIMAYA	bone	8aba	4
DALWONGO	bone	Narag	4
DALWONGO	bone	Naraga	4
DHUWAL	bone	Naraka	4
DJAMBARRPUYNGU	bone	Naraka	4
DJAPU	bone	Naraka	4
DJINANG	bone	Nirki	4
DJINBA	bone	Naraka	4
DJINBA	bone	Naragar	4
GOBABINGO	bone	Naraga	4
GOMAIDJ	bone	Naraga	4
KOKATA	bone	tarka	4
MANGGALILI	bone	Naraga	4
MANTJILTJARA	bone	tarka	4
MARARBA	bone	Naraga	4
NGAANYATJARRA	bone	tarka	4
PINTUPI	bone	tarka	4
PITJANTJATJARA_YANKUNTJATJARA	bone	tarka	4
RITHARNGU	bone	Naraka	4
WANGKA_WIRU	bone	tarka	4
WARUMUNGU	bone	kartakarta	4
YOLNGUMATHA	bone	Naraka	4
YULPARIJA	bone	tarrka	4
GUMBAYNGGIR	bone	guluro	5
NYOONGAR	bone	julur	5
KURRAMA	bone	kujhi	6
NGALOOMA	bone	kuTi	6
NYANGUMARTA	bone	ku5Ta	6
NYOONGAR	bone	kweC	6
NYUNGA_EASTERN	bone	kwety	6
NYUNGA_NORTHERN	bone	kudyi	6
NYUNGA_SOUTH_WESTERN	bone	kwedya	6
PANYTYIMA	bone	kudyi	6
WALMAJARRI	bone	kutyi	6
YINDJIBARNDI	bone	guLi	6
WIRANGU	bone	bili	7
GAMILARAAY	bone	bura	7
YANYUWA	bone	buyuru	7
ARABANA	bone	walpu	8
LAMALAMA_COASTAL	bone	arpun	8
DARLING	bone	pi4a	9
DYIRBAL	bone	wurmbur	10
THAYORE	bone	pinth	11
GURINDJI	bone	kuyuwarn	12
NGAANYATJARRA	bone	milTan	13
NHANDA	bone	mambu	14
WAJARRI	bone	ika	15
YANANGO	bone	ma7irin	16
ALYAWARRA	ear	iylpa	1
ARRERNTE_CENTRAL	ear	ilpe	1
ARRERNTE_EASTERN	ear	ilpe	1
DIYARI	ear	tolpo	1
KAYTETYE	ear	eylpe	1
WESTERN_ARRERNTE	ear	irlpe	1
ARABANA	ear	yari	2
DARLING	ear	yuri	2
WIRANGU	ear	yuri	2
NGAANYATJARRA	ear	yanpiri	2
NGAANYATJARRA	ear	yaNkuru	2
PITJANTJATJARA_YANKUNTJATJARA	ear	anpiri	2
KUKU_UWANH	ear	kono	3
WIK_MUNGKAN	ear	kon	3
THAYORE	ear	kal	4
WIK_MUNGKAN	ear	kal	4
DYAABUGAY	ear	bina	5
YIDINY	ear	bina	5
DARRKINYUNG	ear	bina	5
DARRKINYUNG	ear	binuNari	5
DARRKINYUNG	ear	binungari	5
GAMILARAAY	ear	bina	5
GIDABAL	ear	binaN	5
NGARIGU	ear	bini5ari	5
WAALUBAL	ear	ninaN	5
WANGAAYBUWAN_NGIYAMBAA	ear	bina	5
KOKATA	ear	pina	5
MARTU_WANGKA	ear	pina	5
NGAANYATJARRA	ear	pina	5
PINTUPI	ear	pina	5
PITJANTJATJARA_YANKUNTJATJARA	ear	pina	5
WALMAJARRI	ear	pina	5
WANGKA_WIRU	ear	pina	5
YULPARIJA	ear	pina	5
WANGAAYBUWAN_NGIYAMBAA	ear	wutha	6
WANGAAYBUWAN_NGIYAMBAA	ear	wiudha	6
WIRADHURI	ear	wudha	6
NHANDA	ear	wutka	6
DHUWAL	ear	makiri	7
DJAPU	ear	mEkiri	7
DALWONGO	ear	buduro	8
DHUWAL	ear	buthuru	8
DJAMBARRPUYNGU	ear	puturu	8
DJAPU	ear	buturu	8
DJINANG	ear	buTiri	8
GOBABINGO	ear	buduru	8
GOMAIDJ	ear	buduro	8
MANGGALILI	ear	buduro	8
MARARBA	ear	buduro	8
RITHARNGU	ear	buturu	8
YANANGO	ear	buduro	8
DYIRBAL	ear	maNa	9
LAMALAMA_COASTAL	ear	laba	9
NGARIGU	ear	Ta5a	9
GURINDJI	ear	laNa	9
WARLPIRI	ear	laNa	9
YORTA_YORTA	ear	marmu	10
NGAANYATJARRA	ear	mararu	10
YANYUWA	ear	mangawuru	10
GUUGU_YIMIDHIR	ear	milga	11
KALA_LAGGAW_YA	ear	kaura	11
GUMBAYNGGIR	ear	Nolgon	11
BADIMAYA	ear	kulga	11
KURRAMA	ear	kurlka	11
MANTJILTJARA	ear	kuran	11
MARTUTHUNIRA	ear	kuliya	11
MARTU_WANGKA	ear	kuranpa	11
MARTU_WANGKA	ear	kulilkulilpa	11
MARTU_WANGKA	ear	kurlka	11
NGALOOMA	ear	kulga	11
NYANGUMARTA	ear	kuLka	11
PANYTYIMA	ear	kulka	11
PINTUPI	ear	kurata	11
WAJARRI	ear	kulka	11
WARUMUNGU	ear	kuwarta	11
YINDJIBARNDI	ear	gurga	11
NYOONGAR	ear	dwoNg	12
NYUNGA_EASTERN	ear	dhuNka	12
NYUNGA_NORTHERN	ear	dhuNka	12
NYUNGA_SOUTH_WESTERN	ear	dhunka	12
MARTU_WANGKA	ear	munarta	13
YULPARIJA	ear	munarta	13
KUUKU_YAU	ear	yampa	14
LAMALAMA_INLAND	ear	nEburi	15
LAMALAMA_INLAND	ear	lEbEwEre	16
WIK_MUNGKAN	ear	8at	17
DJINBA	ear	gi5Ti	18
WARLPIRI	ear	piCara	19
YANYUWA	ear	anma	20
ALYAWARRA	eye	artNa	1
ARRERNTE_CENTRAL	eye	alkNe	1
ARRERNTE_EASTERN	eye	alkNe	1
WESTERN_ARRERNTE	eye	alknge	1
LAMALAMA_COASTAL	eye	arputa	1
DYAABUGAY	eye	dyili	2
YIDINY	eye	dyili	2
WAALUBAL	eye	dyiyaw	2
ARABANA	eye	miltati	3
DARLING	eye	miki	3
DIYARI	eye	milki	3
WIRANGU	eye	mil	3
WIRANGU	eye	mina	3
GUUGU_YIMIDHIR	eye	mil	3
THAYORE	eye	mer	3
WIK_MUNGKAN	eye	me7	3
DARRKINYUNG	eye	migaN	3
DARRKINYUNG	eye	mikaN	3
DARRKINYUNG	eye	mekuN	3
GAMILARAAY	eye	mil	3
GIDABAL	eye	miyi	3
GUMBAYNGGIR	eye	mil	3
WANGAAYBUWAN_NGIYAMBAA	eye	mil	3
WIRADHURI	eye	mil	3
YORTA_YORTA	eye	ma	3
YORTA_YORTA	eye	miyul	3
YORTA_YORTA	eye	miNa	3
DHUWAL	eye	mil	3
DJAMBARRPUYNGU	eye	mel	3
DJAPU	eye	mel	3
DJINANG	eye	mil	3
DJINBA	eye	mil	3
GOBABINGO	eye	mil	3
GOMAIDJ	eye	mil	3
GURINDJI	eye	mila	3
MANGGALILI	eye	mil	3
MARARBA	eye	mil	3
NHANDA	eye	milu	3
NYOONGAR	eye	miyal	3
NYUNGA_EASTERN	eye	myal	3
NYUNGA_EASTERN	eye	mayel	3
NYUNGA_NORTHERN	eye	mayel	3
NYUNGA_NORTHERN	eye	myal	3
NYUNGA_SOUTH_WESTERN	eye	mayel	3
NYUNGA_SOUTH_WESTERN	eye	myal	3
RITHARNGU	eye	mil	3
RITHARNGU	eye	milkir	3
WALMAJARRI	eye	mil	3
WARLPIRI	eye	milpa	3
WARUMUNGU	eye	miyil	3
YANYUWA	eye	mi	3
YOLNGUMATHA	eye	mel	3
KUUKU_YAU	eye	ku7un	4
NGARIGU	eye	kun8ul	4
BADIMAYA	eye	guru	4
KOKATA	eye	kuru	4
MANTJILTJARA	eye	kuru	4
MARTU_WANGKA	eye	kuru	4
NGAANYATJARRA	eye	kuru	4
PINTUPI	eye	kuru	4
PITJANTJATJARA_YANKUNTJATJARA	eye	kuru	4
WAJARRI	eye	kuru	4
WANGKA_WIRU	eye	kuru	4
YULPARIJA	eye	kuru	4
MARTUTHUNIRA	eye	paniya	5
NYANGUMARTA	eye	pani	5
NGAANYATJARRA	eye	5aniti	6
PINTUPI	eye	na5iti	6
DALWONGO	eye	maNuTi	7
DHUWAL	eye	maNutyi	7
RITHARNGU	eye	maNuTi	7
YANANGO	eye	maNuTi	7
YOLNGUMATHA	eye	maNutyi	7
KUKU_UWANH	eye	thanta	8
KURRAMA	eye	turla	8
NGALOOMA	eye	8ola	8
PANYTYIMA	eye	thula	8
WAJARRI	eye	Tula	8
YINDJIBARNDI	eye	thula	8
LAMALAMA_INLAND	eye	rEtE	9
LAMALAMA_INLAND	eye	ErEtEm	9
NGARIGU	eye	mabara	10
YANYUWA	eye	gabara	10
KAYTETYE	eye	erlwe	11
DYIRBAL	eye	diNal	12
DYIRBAL	eye	gayga	13
KALA_LAGGAW_YA	eye	purka	14
WIK_MUNGKAN	eye	warkan	15
DALWONGO	eye	Nen	16
DJAPU	eye	ga5dyuLa	17
ARABANA	tooth	yakara	1
DYAABUGAY	tooth	dira	1
DYIRBAL	tooth	dira	1
GUUGU_YIMIDHIR	tooth	mulir	1
LAMALAMA_COASTAL	tooth	aryerman	1
YIDINY	tooth	dira	1
DARRKINYUNG	tooth	dhara	1
DARRKINYUNG	tooth	yera	1
DARRKINYUNG	tooth	yira	1
GAMILARAAY	tooth	yira	1
GIDABAL	tooth	diraN	1
GUMBAYNGGIR	tooth	diro	1
NGARIGU	tooth	yira	1
WAALUBAL	tooth	diraN	1
WANGAAYBUWAN_NGIYAMBAA	tooth	wira	1
WIRADHURI	tooth	yiraN	1
WIRADHURI	tooth	yira	1
YORTA_YORTA	tooth	dira	1
DALWONGO	tooth	lira	1
DHUWAL	tooth	lira	1
DJAMBARRPUYNGU	tooth	lira	1
DJAPU	tooth	Lira	1
DJINANG	tooth	dirpal	1
DJINBA	tooth	rirpal	1
GOBABINGO	tooth	lira	1
GOMAIDJ	tooth	lira	1
GURINDJI	tooth	lira	1
KURRAMA	tooth	yira	1
MANGGALILI	tooth	lira	1
MANTJILTJARA	tooth	yira	1
MARARBA	tooth	lira	1
MARTU_WANGKA	tooth	yirra	1
NGALOOMA	tooth	yira	1
NYANGUMARTA	tooth	yira	1
PANYTYIMA	tooth	yira	1
PINTUPI	tooth	yira	1
RITHARNGU	tooth	Lira	1
WAJARRI	tooth	wilka	1
WAJARRI	tooth	yira	1
WALMAJARRI	tooth	lira	1
YANANGO	tooth	rara	1
YINDJIBARNDI	tooth	yira	1
YULPARIJA	tooth	yirra	1
KALA_LAGGAW_YA	tooth	dhang	2
KALA_LAGGAW_YA	tooth	dhanga	2
LAMALAMA_INLAND	tooth	ErritE	3
LAMALAMA_INLAND	tooth	ErretE	3
KUKU_UWANH	tooth	kanu	4
KUUKU_YAU	tooth	kaman	4
THAYORE	tooth	kin	4
WIK_MUNGKAN	tooth	kon	4
NYOONGAR	tooth	NoLak	5
NYUNGA_EASTERN	tooth	Nalku	5
NYUNGA_NORTHERN	tooth	Nalku	5
NYUNGA_SOUTH_WESTERN	tooth	Nolka	5
ALYAWARRA	tooth	antika	6
ARRERNTE_CENTRAL	tooth	atitye	6
ARRERNTE_EASTERN	tooth	atitye	6
DARLING	tooth	Nati	6
WIRANGU	tooth	gardirdi	6
KOKATA	tooth	katiti	6
MARTUTHUNIRA	tooth	Nantari	6
NGAANYATJARRA	tooth	kartiri	6
PINTUPI	tooth	katiti	6
PITJANTJATJARA_YANKUNTJATJARA	tooth	katiti	6
WALMAJARRI	tooth	katiti	6
WANGKA_WIRU	tooth	katiti	6
WARLPIRI	tooth	katidi	6
NGARIGU	tooth	man8u	7
YANYUWA	tooth	mayi	7
KAYTETYE	tooth	ertywerne	8
WIK_MUNGKAN	tooth	palan	9
NHANDA	tooth	idaji	10
YANYUWA	tooth	gudani	11
GUUGU_YIMIDHIR	tongue	Nantar	1
DALWONGO	tongue	Nanar	1
DHUWAL	tongue	Nanar	1
DJAMBARRPUYNGU	tongue	Nanar	1
DJAPU	tongue	NEnar	1
GOMAIDJ	tongue	N3nar	1
MANGGALILI	tongue	Nanar	1
YANANGO	tongue	Nanar	1
YANYUWA	tongue	Na4dal	1
YOLNGUMATHA	tongue	Narnar	1
ALYAWARRA	tongue	alinya	2
ARABANA	tongue	tali	2
ARRERNTE_CENTRAL	tongue	ale5	2
ARRERNTE_EASTERN	tongue	ale5	2
DARLING	tongue	thali5a	2
DARLING	tongue	thala5a	2
DIYARI	tongue	toli	2
KAYTETYE	tongue	ale5e	2
WESTERN_ARRERNTE	tongue	lenye	2
WIRANGU	tongue	dyarliN	2
WIRANGU	tongue	dharliN	2
DYIRBAL	tongue	tyaNulay	2
KUKU_UWANH	tongue	thaNantha	2
KUUKU_YAU	tongue	tapi	2
THAYORE	tongue	thep	2
WIK_MUNGKAN	tongue	8a7Nan8	2
DARRKINYUNG	tongue	dhaluN	2
DARRKINYUNG	tongue	tuliN	2
DARRKINYUNG	tongue	dhalaN	2
GAMILARAAY	tongue	talay	2
GIDABAL	tongue	yala5	2
NGARIGU	tongue	8ala5	2
WAALUBAL	tongue	yala5	2
WANGAAYBUWAN_NGIYAMBAA	tongue	thalay	2
WIRADHURI	tongue	dhalayn	2
WIRADHURI	tongue	dhala5	2
YORTA_YORTA	tongue	dhaliN	2
BADIMAYA	tongue	TalaN	2
DJINANG	tongue	TilaN	2
DJINBA	tongue	TalaNan	2
GURINDJI	tongue	jala5	2
KOKATA	tongue	tyali5	2
KOKATA	tongue	tyali5pa	2
MANTJILTJARA	tongue	nalinpa	2
MARTU_WANGKA	tongue	5arli5pa	2
MARTU_WANGKA	tongue	jarli5pa	2
NGAANYATJARRA	tongue	TaLli5pa	2
NGALOOMA	tongue	8ali	2
NHANDA	tongue	thala5u	2
NYANGUMARTA	tongue	TaLin	2
NYOONGAR	tongue	dalaN	2
NYUNGA_EASTERN	tongue	dhala5	2
NYUNGA_NORTHERN	tongue	dhala5	2
NYUNGA_SOUTH_WESTERN	tongue	dhala5	2
PINTUPI	tongue	Calinpa	2
PITJANTJATJARA_YANKUNTJATJARA	tongue	tyali5pa	2
RITHARNGU	tongue	dilN	2
WAJARRI	tongue	Tali5	2
WAJARRI	tongue	Tala5	2
WALMAJARRI	tongue	tyala5	2
WANGKA_WIRU	tongue	jali5pa	2
WARLPIRI	tongue	Calanpa	2
WARLPIRI	tongue	Calan5pa	2
WARUMUNGU	tongue	jarany	2
YOLNGUMATHA	tongue	yan	2
YULPARIJA	tongue	nyarliny	2
YIDINY	tongue	mila	3
GOBABINGO	tongue	mada	3
MARARBA	tongue	mada	3
KURRAMA	tongue	yaturu	4
MARTUTHUNIRA	tongue	yaLuru	4
NGALOOMA	tongue	yalura	4
PANYTYIMA	tongue	yaLuru	4
YINDJIBARNDI	tongue	yathu	4
KALA_LAGGAW_YA	tongue	nEnEi	5
LAMALAMA_INLAND	tongue	tEnE	5
DYAABUGAY	tongue	5awil	6
WIK_MUNGKAN	tongue	aNNaln	7
GUMBAYNGGIR	tongue	go5ombil	8
ARRERNTE_CENTRAL	knee	ampere	1
ARRERNTE_EASTERN	knee	ampere	1
WESTERN_ARRERNTE	knee	mpere	1
ARABANA	knee	pa5tati	2
DIYARI	knee	pa5Ta	2
DIYARI	knee	pa5To	2
WIRANGU	knee	bura	3
DYIRBAL	knee	buNgu	3
GUUGU_YIMIDHIR	knee	buNgu	3
KUKU_UWANH	knee	puNkupindha	3
KUUKU_YAU	knee	puNku	3
THAYORE	knee	puNk	3
WIK_MUNGKAN	knee	puNk	3
WIK_MUNGKAN	knee	uliy	3
YIDINY	knee	buNgu	3
DARRKINYUNG	knee	bunur	3
GUMBAYNGGIR	knee	bogobogo	3
WANGAAYBUWAN_NGIYAMBAA	knee	puntay	3
WANGAAYBUWAN_NGIYAMBAA	knee	bunday	3
WIRADHURI	knee	buNgayn	3
WIRADHURI	knee	buNgaN	3
DALWONGO	knee	bun7gumu	3
DHUWAL	knee	bun7kumu	3
DJAPU	knee	bunkumu	3
DJINANG	knee	bundiri	3
GOBABINGO	knee	bun7gumu	3
GOMAIDJ	knee	bun7gumu	3
MANGGALILI	knee	bun7gumu	3
MARARBA	knee	bun7gumu	3
NYOONGAR	knee	boniC	3
NYUNGA_EASTERN	knee	bunity	3
NYUNGA_NORTHERN	knee	bunity	3
NYUNGA_SOUTH_WESTERN	knee	bunity	3
WAJARRI	knee	puru	3
WAJARRI	knee	kaNku	3
YANYUWA	knee	buru	3
YOLNGUMATHA	knee	bun	3
GIDABAL	knee	gindil	4
WAALUBAL	knee	gindil	4
WANGAAYBUWAN_NGIYAMBAA	knee	gunda	4
KURRAMA	knee	manpur	5
MARTUTHUNIRA	knee	manpur	5
YINDJIBARNDI	knee	manbur	5
ALYAWARRA	knee	amputa	6
WIRANGU	knee	murdi	6
NGARIGU	knee	mudaT	6
KOKATA	knee	muti	6
MANTJILTJARA	knee	muti	6
MARTU_WANGKA	knee	murti	6
NGAANYATJARRA	knee	murti	6
PINTUPI	knee	muti	6
PITJANTJATJARA_YANKUNTJATJARA	knee	muti	6
WAJARRI	knee	murti	6
WALMAJARRI	knee	nimiti	6
WANGKA_WIRU	knee	muti	6
WARLPIRI	knee	midi	6
WARLPIRI	knee	mudu	6
WARUMUNGU	knee	mirtinpi	6
YANYUWA	knee	midimal	6
DHUWAL	knee	nipal	7
DJAPU	knee	nepaL	7
MARARBA	knee	nabal	7
YANANGO	knee	nibal	7
GAMILARAAY	knee	tinbir	8
GURINDJI	knee	tiNari	8
DYAABUGAY	knee	dyara	9
BADIMAYA	knee	Tada	9
NHANDA	knee	thada	9
KAYTETYE	knee	erpe	10
NGARIGU	knee	bamad	11
YORTA_YORTA	knee	yurNa	12
YORTA_YORTA	knee	yukun	13
DJINBA	knee	yiTir	14
PINTUPI	knee	walanipa	15
RITHARNGU	knee	gurpala	16
ALYAWARRA	breasts	aylpaTa	1
ARRERNTE_CENTRAL	breasts	welatye	1
ARRERNTE_EASTERN	breasts	welatye	1
KAYTETYE	breasts	aylpatye	1
WESTERN_ARRERNTE	breasts	ipatye	1
ARABANA	breasts	Nama	2
DARLING	breasts	Nama	2
DIYARI	breasts	Nama	2
DIYARI	breasts	Nomo	2
WIRANGU	breasts	Nami	2
DYAABUGAY	breasts	Namun	2
DARRKINYUNG	breasts	NubbaN	2
DARRKINYUNG	breasts	nopiN	2
DARRKINYUNG	breasts	NanaN	2
GAMILARAAY	breasts	Namu	2
WANGAAYBUWAN_NGIYAMBAA	breasts	Namu	2
WIRADHURI	breasts	NamuN	2
DHUWAL	breasts	Namini	2
DJAMBARRPUYNGU	breasts	Namini	2
DJAPU	breasts	Namini	2
MARTU_WANGKA	breasts	Namba	2
RITHARNGU	breasts	Namini	2
WALMAJARRI	breasts	Namana	2
WARUMUNGU	breasts	Namuna	2
LAMALAMA_COASTAL	breasts	yum	3
LAMALAMA_INLAND	breasts	yuL	3
LAMALAMA_INLAND	breasts	yuN	3
DYIRBAL	breasts	NunNun	4
KUUKU_YAU	breasts	5u5u	4
YIDINY	breasts	NunNun	4
GUMBAYNGGIR	breasts	Nudum	4
GUUGU_YIMIDHIR	breasts	guyu	5
GIDABAL	breasts	gurum	5
WAALUBAL	breasts	gurumbil	5
BADIMAYA	breasts	mimi	6
KOKATA	breasts	mimi	6
NGAANYATJARRA	breasts	mimi	6
PINTUPI	breasts	mimi	6
PITJANTJATJARA_YANKUNTJATJARA	breasts	mimi	6
WAJARRI	breasts	mimi	6
WAJARRI	breasts	mimpurtu	6
KUKU_UWANH	breasts	paba	7
WIK_MUNGKAN	breasts	pap	7
YORTA_YORTA	breasts	bayi	7
KURRAMA	breasts	piwi	7
MANTJILTJARA	breasts	yipi	7
MANTJILTJARA	breasts	pipi	7
MARTUTHUNIRA	breasts	piwi	7
MARTU_WANGKA	breasts	pipi	7
NHANDA	breasts	ibi	7
NYOONGAR	breasts	bibi	7
NYUNGA_EASTERN	breasts	bip	7
NYUNGA_NORTHERN	breasts	bibi	7
NYUNGA_SOUTH_WESTERN	breasts	biba	7
PANYTYIMA	breasts	pipi	7
PINTUPI	breasts	yipi	7
PITJANTJATJARA_YANKUNTJATJARA	breasts	ipi	7
WANGKA_WIRU	breasts	ipi	7
YINDJIBARNDI	breasts	biwi	7
GURINDJI	breasts	Napurlu	8
MARTU_WANGKA	breasts	Napurlu	8
WARLPIRI	breasts	duku	9
WARLPIRI	breasts	tuku	9
DJAPU	breasts	diliNi5	10
YOLNGUMATHA	breasts	dhiliNi5	10
KALA_LAGGAW_YA	breasts	susu	11
THAYORE	breasts	thathin	12
WIK_MUNGKAN	breasts	8ut	13
NYANGUMARTA	breasts	5iti	14
YANYUWA	breasts	wu4an	15
YANYUWA	breasts	mugugu	16
ALYAWARRA	liver	alima	1
ARRERNTE_CENTRAL	liver	aleme	1
ARRERNTE_EASTERN	liver	aleme	1
KAYTETYE	liver	aleme	1
WESTERN_ARRERNTE	liver	leme	1
GURINDJI	liver	malumpa	1
WARLPIRI	liver	yalami	1
WARLPIRI	liver	5ilima	1
ARABANA	liver	kalu	2
DIYARI	liver	kaLu	2
DIYARI	liver	koLu	2
WANGAAYBUWAN_NGIYAMBAA	liver	kuralu	2
WIRADHURI	liver	guraluN	2
MANTJILTJARA	liver	yalu	2
NGAANYATJARRA	liver	yalu	2
PINTUPI	liver	Caru	2
PINTUPI	liver	yalu	2
PITJANTJATJARA_YANKUNTJATJARA	liver	alu	2
WANGKA_WIRU	liver	alu	2
YANYUWA	liver	guluwala	2
WIRANGU	liver	gamandi	3
WIRANGU	liver	gamadi	3
KOKATA	liver	kamanti	3
NGAANYATJARRA	liver	kamantu	3
YANYUWA	liver	mani	3
KALA_LAGGAW_YA	liver	sib	4
KALA_LAGGAW_YA	liver	siba	4
KUUKU_YAU	liver	8i7a	4
THAYORE	liver	thip	4
YIDINY	liver	dyiba	4
NGARIGU	liver	8abad	4
LAMALAMA_COASTAL	liver	loan	5
LAMALAMA_INLAND	liver	loEn	5
LAMALAMA_INLAND	liver	lwon	5
WIK_MUNGKAN	liver	wan	5
GAMILARAAY	liver	gana	6
GUMBAYNGGIR	liver	gonoNgir	6
WAALUBAL	liver	gandaygil	6
WANGAAYBUWAN_NGIYAMBAA	liver	gana	6
WIRADHURI	liver	ganaN	6
WIRADHURI	liver	ga5aN	6
YORTA_YORTA	liver	bortha	7
DHUWAL	liver	bidila	7
DJAMBARRPUYNGU	liver	bidila	7
MARARBA	liver	birila	7
YANANGO	liver	birila	7
YOLNGUMATHA	liver	birdila	7
NGARIGU	liver	naka	8
DALWONGO	liver	NadTiriN	8
DJAPU	liver	Naltiri	8
DJAPU	liver	NaltiriN	8
GOBABINGO	liver	NaldTiri	8
GOMAIDJ	liver	Nalddiri	8
MANGGALILI	liver	NaldTiri	8
MARARBA	liver	N3ldTiri	8
PANYTYIMA	liver	Nalkari	8
RITHARNGU	liver	Naltir	8
YOLNGUMATHA	liver	NalthiriN	8
DYAABUGAY	liver	galmbara	9
KURRAMA	liver	Namari	9
MARTUTHUNIRA	liver	Namari	9
NGALOOMA	liver	Namarri	9
NHANDA	liver	marudi	9
PANYTYIMA	liver	Namari	9
WARUMUNGU	liver	malimpari	9
YINDJIBARNDI	liver	Namari	9
NYOONGAR	liver	mayar	10
NYUNGA_EASTERN	liver	mayar	10
NYUNGA_NORTHERN	liver	mayara	10
NYUNGA_SOUTH_WESTERN	liver	mayar	10
MANTJILTJARA	liver	miliki	11
NYANGUMARTA	liver	miLiki	11
WALMAJARRI	liver	miliki	11
YULPARIJA	liver	miliki	11
KUKU_UWANH	liver	kogom	12
WIK_MUNGKAN	liver	woNkanC	13
GIDABAL	liver	yilNan	14
WAJARRI	liver	piTarn	15
ARRERNTE_CENTRAL	drink	ntyweme	1
ARRERNTE_EASTERN	drink	antyweme	1
WESTERN_ARRERNTE	drink	ntyweme	1
GIDABAL	drink	TuluNga	2
GIDABAL	drink	Tuga	2
WAALUBAL	drink	dyuga	2
DJAMBARRPUYNGU	drink	luka	2
DJAPU	drink	Luka	2
DJINANG	drink	dira	2
DARRKINYUNG	drink	Nuriti	3
NGARIGU	drink	Nuyikima	3
NGARIGU	drink	Nuyiya	3
DARLING	drink	witya	4
DYAABUGAY	drink	wungay	4
DARRKINYUNG	drink	wuda	4
WIRADHURI	drink	wedyal	4
WIRADHURI	drink	widyara	4
YANYUWA	drink	wundaya	4
DJINANG	drink	duNduN	5
DJINBA	drink	duNduN	5
DALWONGO	drink	wurgun	6
DHUWAL	drink	wurkthun	6
DJAPU	drink	wurktu	6
DJINBA	drink	wurk	6
GOBABINGO	drink	Nulgdun	6
GOMAIDJ	drink	wurgdun	6
MANGGALILI	drink	wurgdun	6
MARARBA	drink	wurgdun	6
NGAANYATJARRA	drink	wuntulku	6
YANANGO	drink	NurgTun	6
KUUKU_YAU	drink	pun8ana	7
NGALOOMA	drink	pinTa	7
DYIRBAL	drink	gu5tyal	8
KALA_LAGGAW_YA	drink	wani	8
YIDINY	drink	wuNan	8
GAMILARAAY	drink	Naru	8
WANGAAYBUWAN_NGIYAMBAA	drink	NaruNkiri	8
NHANDA	drink	Nala	8
NYOONGAR	drink	Nan	8
NYUNGA_NORTHERN	drink	Nan	8
PANYTYIMA	drink	Nanaku	8
WAJARRI	drink	Nanma5a	8
WALMAJARRI	drink	Na5tya	8
WARLPIRI	drink	Nani	8
YANYUWA	drink	Nun	8
NGAANYATJARRA	drink	5antulku	9
NYUNGA_SOUTH_WESTERN	drink	4alku	9
KUKU_UWANH	drink	muNga	10
THAYORE	drink	muNk	10
WIK_MUNGKAN	drink	muNkan	10
RITHARNGU	drink	muNgu	10
MANTJILTJARA	drink	tiki	11
MARTU_WANGKA	drink	jikirnu	11
NGAANYATJARRA	drink	Tikilku	11
PINTUPI	drink	Cikinu	11
PITJANTJATJARA_YANKUNTJATJARA	drink	tyikini	11
WANGKA_WIRU	drink	jikini	11
YULPARIJA	drink	jikila	11
YORTA_YORTA	drink	bogiya	12
MARTUTHUNIRA	drink	paya	12
ALYAWARRA	drink	aynTuma	13
DIYARI	drink	tapa	14
KAYTETYE	drink	kwtenke	15
GUMBAYNGGIR	drink	Nombi	16
YORTA_YORTA	drink	dhaNu	17
GURINDJI	drink	kukijpaya	18
KURRAMA	drink	mijakayi	19
NYANGUMARTA	drink	minpi	20
PANYTYIMA	drink	maNunpilku	21
PINTUPI	drink	kurNalymanu	22
YINDJIBARNDI	drink	midyagu	23
ALYAWARRA	see	arima	1
ARRERNTE_CENTRAL	see	areme	1
ARRERNTE_EASTERN	see	areme	1
KAYTETYE	see	arenke	1
WESTERN_ARRERNTE	see	areme	1
LAMALAMA_COASTAL	see	maka	2
LAMALAMA_INLAND	see	mEkE	2
WANGAAYBUWAN_NGIYAMBAA	see	Nakiri	3
WANGAAYBUWAN_NGIYAMBAA	see	Nagiri	3
DARLING	see	pami	4
GUUGU_YIMIDHIR	see	nama	4
KALA_LAGGAW_YA	see	ima	4
GAMILARAAY	see	Nami	4
NGARIGU	see	4ambaTa	4
DALWONGO	see	nam	4
DHUWAL	see	nama	4
GOBABINGO	see	nama	4
GOMAIDJ	see	nama	4
MANGGALILI	see	nama	4
MARARBA	see	nama	4
YANANGO	see	nama	4
DIYARI	see	4ayi	5
DIYARI	see	4oi	5
WIRANGU	see	4arn	5
DYAABUGAY	see	Nudayiy	5
THAYORE	see	nha	5
DARRKINYUNG	see	na	5
GIDABAL	see	5a	5
NGARIGU	see	4ayi	5
WIRADHURI	see	Nay	5
YORTA_YORTA	see	4a	5
BADIMAYA	see	4a	5
DJAMBARRPUYNGU	see	na	5
DJAPU	see	4E	5
KOKATA	see	5a	5
MANTJILTJARA	see	na	5
NHANDA	see	4a	5
RITHARNGU	see	na	5
WIRANGU	see	minan	6
YORTA_YORTA	see	mira	6
NYOONGAR	see	jinaN	6
NYUNGA_EASTERN	see	dyinaN	6
NYUNGA_NORTHERN	see	dyinaN	6
NYUNGA_SOUTH_WESTERN	see	dyinaN	6
ARABANA	see	nani	7
WIRANGU	see	5an	7
WIRANGU	see	4anan	7
KUUKU_YAU	see	kuCa5a	7
WIK_MUNGKAN	see	8a8an	7
WIK_MUNGKAN	see	imaNalan	7
GUMBAYNGGIR	see	5ogo	7
WIRADHURI	see	Nana	7
WIRADHURI	see	Na5a	7
GURINDJI	see	karap5a	7
KURRAMA	see	5awayi	7
MARTU_WANGKA	see	5akuni	7
NGAANYATJARRA	see	5aku	7
NGALOOMA	see	nagu	7
NYUNGA_EASTERN	see	4aku	7
NYUNGA_NORTHERN	see	4aku	7
NYUNGA_SOUTH_WESTERN	see	4aku	7
PINTUPI	see	naNu	7
PITJANTJATJARA_YANKUNTJATJARA	see	5aNa5i	7
WAJARRI	see	5aNa5a	7
WALMAJARRI	see	5aka	7
WANGKA_WIRU	see	5aNa5i	7
WARLPIRI	see	5a5i	7
YANYUWA	see	NalaN	7
KUKU_UWANH	see	uwi	8
YIDINY	see	wawal	9
DARRKINYUNG	see	danditi	10
DHUWAL	see	wurkwurkthun	11
MARTUTHUNIRA	see	pura5i	12
NGAANYATJARRA	see	TaraNkanku	13
NYANGUMARTA	see	yiri	14
PANYTYIMA	see	wiyalku	15
PANYTYIMA	see	yinuwalku	16
PINTUPI	see	rupuNu	17
YANYUWA	see	wanabanaN	18
YULPARIJA	see	nyawa	19
ALYAWARRA	hear	abuma	1
ARRERNTE_CENTRAL	hear	aweme	1
ARRERNTE_EASTERN	hear	aweme	1
WESTERN_ARRERNTE	hear	weme	1
WIRANGU	hear	miran	2
WIRANGU	hear	min	2
GIDABAL	hear	ganNa	3
WAALUBAL	hear	ganNa	3
BADIMAYA	hear	guwanda	3
RITHARNGU	hear	guyaNa	3
DYAABUGAY	hear	binaNundal	4
YIDINY	hear	binan	4
YIDINY	hear	ninaNal	4
GAMILARAAY	hear	winaNa	4
WANGAAYBUWAN_NGIYAMBAA	hear	winaNali	4
WANGAAYBUWAN_NGIYAMBAA	hear	winaNali	4
WIRADHURI	hear	winaNgal	4
WIRADHURI	hear	wi5aNgara	4
NGALOOMA	hear	wanabari	4
NHANDA	hear	wa5jida	4
YINDJIBARNDI	hear	wa5ari	4
ARABANA	hear	Nawi	5
KUKU_UWANH	hear	Ni	5
KUUKU_YAU	hear	Namina	5
LAMALAMA_COASTAL	hear	NaNi	5
LAMALAMA_COASTAL	hear	Ni	5
LAMALAMA_INLAND	hear	NEyi	5
THAYORE	hear	Ne	5
WIK_MUNGKAN	hear	Neyan	5
WIK_MUNGKAN	hear	Nalampan	5
DARRKINYUNG	hear	Nara	5
DARRKINYUNG	hear	Narati	5
GUMBAYNGGIR	hear	Noro	5
GUMBAYNGGIR	hear	NoroNo	5
YORTA_YORTA	hear	Nar	5
DALWONGO	hear	Nem	5
DALWONGO	hear	Nama	5
DHUWAL	hear	nama	5
DJAMBARRPUYNGU	hear	Na	5
DJAPU	hear	NE	5
GOBABINGO	hear	Nama	5
GOMAIDJ	hear	Nama	5
GOMAIDJ	hear	Neme	5
MANGGALILI	hear	Nama	5
MANTJILTJARA	hear	NaNku	5
MARARBA	hear	Nama	5
MARTU_WANGKA	hear	NaNkurnu	5
PINTUPI	hear	yalCurunu	5
RITHARNGU	hear	Na	5
WAJARRI	hear	NaNkunma5a	5
YANYUWA	hear	Ngarinda	5
YOLNGUMATHA	hear	Nama	5
GURINDJI	hear	kuru5a	6
KOKATA	hear	kuli	6
KURRAMA	hear	kurlkayi	6
MANTJILTJARA	hear	kuli	6
MARTUTHUNIRA	hear	kuliya	6
NGAANYATJARRA	hear	kuliku	6
PANYTYIMA	hear	kuliyalku	6
PINTUPI	hear	kurantanu	6
PITJANTJATJARA_YANKUNTJATJARA	hear	kulini	6
WANGKA_WIRU	hear	kulini	6
YULPARIJA	hear	kulila	6
NYOONGAR	hear	kadij	7
NYUNGA_EASTERN	hear	kadaty	7
NYUNGA_NORTHERN	hear	kadaty	7
NYUNGA_SOUTH_WESTERN	hear	kadaty	7
NYUNGA_EASTERN	hear	dhuNka	8
NYUNGA_NORTHERN	hear	dhuNka	8
NYUNGA_SOUTH_WESTERN	hear	dhuNka	8
NYOONGAR	hear	dwoN	9
NYUNGA_EASTERN	hear	dhwoNk	9
NYUNGA_NORTHERN	hear	dhwoNk	9
NYUNGA_SOUTH_WESTERN	hear	dhwoNk	9
NYANGUMARTA	hear	pinakari	10
WALMAJARRI	hear	pinakari	10
YANANGO	hear	baraNara	11
YANANGO	hear	barNara	11
DARLING	hear	thalti	12
KAYTETYE	hear	elpatenke	13
KALA_LAGGAW_YA	hear	karngemi	14
DHUWAL	hear	buthuruwityun	15
WARLPIRI	hear	puda5a5i	16
ALYAWARRA	come	apiyaLima	1
ARRERNTE_CENTRAL	come	apetyeme	1
ARRERNTE_EASTERN	come	apetyeme	1
KAYTETYE	come	apenkerne	1
WESTERN_ARRERNTE	come	petyeme	1
DARLING	come	wapu	2
DARLING	come	wapa	2
KALA_LAGGAW_YA	come	ngapa	2
WIK_MUNGKAN	come	wampan	2
PINTUPI	come	warka5u	2
YINDJIBARNDI	come	warbagu	2
LAMALAMA_COASTAL	come	t3	3
LAMALAMA_INLAND	come	t3	3
GAMILARAAY	come	turi	3
KUKU_UWANH	come	uwa	4
DARRKINYUNG	come	guway	4
DARRKINYUNG	come	guwi	4
GIDABAL	come	guway	4
NGALOOMA	come	kugai	4
THAYORE	come	pal	5
WANGAAYBUWAN_NGIYAMBAA	come	pathali	5
WANGAAYBUWAN_NGIYAMBAA	come	wadhali	5
NGAANYATJARRA	come	piTaku	5
PANYTYIMA	come	pakalku	5
DHUWAL	come	martyilili	6
DJAMBARRPUYNGU	come	marCi	6
DJAPU	come	martyi	6
DJINANG	come	balpar	7
DJINBA	come	balwar	7
NYANGUMARTA	come	milpa	7
DIYARI	come	wakara	8
DYAABUGAY	come	garay	8
GUUGU_YIMIDHIR	come	gada	8
KUUKU_YAU	come	kalmana	8
YIDINY	come	gadan	8
WAALUBAL	come	gandi	8
DJINANG	come	giri	8
DJINBA	come	gara	8
NHANDA	come	indu	8
YANANGO	come	giriyun	8
DYIRBAL	come	baniy	9
GUMBAYNGGIR	come	bono	9
GOBABINGO	come	buna	9
GOMAIDJ	come	buna	9
MANGGALILI	come	buna	9
MARARBA	come	buna	9
YOLNGUMATHA	come	buna	9
KURRAMA	come	kanara	10
MARTUTHUNIRA	come	kanari	10
YINDJIBARNDI	come	ganaNgari	10
NYOONGAR	come	yuwalkuL	11
NYUNGA_EASTERN	come	yuwalkul	11
NYUNGA_NORTHERN	come	yuwalkul	11
NYUNGA_SOUTH_WESTERN	come	yuwalkul	11
PITJANTJATJARA_YANKUNTJATJARA	come	pitya5i	12
WANGKA_WIRU	come	pija5i	12
GAMILARAAY	come	yana	13
WANGAAYBUWAN_NGIYAMBAA	come	yanagiri	13
BADIMAYA	come	yan	13
GURINDJI	come	ya	13
NHANDA	come	yatka	13
PINTUPI	come	yanu	13
RITHARNGU	come	wani	13
WALMAJARRI	come	yanta	13
WARLPIRI	come	yani	13
DYIRBAL	come	yalibin	14
NGARIGU	come	yarabi5ili	14
WIRANGU	come	uldin	15
WIK_MUNGKAN	come	poCaNan	16
GUMBAYNGGIR	come	yilomi	17
WIRADHURI	come	dha5anay	18
YORTA_YORTA	come	gakayaka	19
DALWONGO	come	doi7yun	20
NYOONGAR	come	kuL	21
WAJARRI	come	yanaTima5a	22
YANYUWA	come	wiNgaya	23
YANYUWA	come	wuNguninda	24
ARRERNTE_CENTRAL	sun	alenNE	1
ARRERNTE_EASTERN	sun	alenNe	1
DIYARI	sun	diTi	2
DIYARI	sun	tiTi	2
LAMALAMA_COASTAL	sun	lun	3
LAMALAMA_INLAND	sun	lun	3
LAMALAMA_INLAND	sun	lu5	3
DYAABUGAY	sun	buNan	4
KUKU_UWANH	sun	puNa	4
THAYORE	sun	puN	4
YIDINY	sun	buNan	4
DARRKINYUNG	sun	banal	4
DARRKINYUNG	sun	bunal	4
DARRKINYUNG	sun	bonal	4
GURINDJI	sun	wurlNarn	4
WALMAJARRI	sun	puraNu	4
YANANGO	sun	bin	4
GIDABAL	sun	yalgan	5
WAALUBAL	sun	yalgan	5
WANGAAYBUWAN_NGIYAMBAA	sun	thuni	6
WANGAAYBUWAN_NGIYAMBAA	sun	dhuni	6
NHANDA	sun	thuri	6
DARLING	sun	yuku	7
GAMILARAAY	sun	yaray	7
WIRADHURI	sun	yiri	7
WIRADHURI	sun	yira	7
YORTA_YORTA	sun	yurNa	7
NGALOOMA	sun	yarnda	7
NGALOOMA	sun	yura	7
NYANGUMARTA	sun	Ta5Ta	7
PANYTYIMA	sun	yanta	7
WARLPIRI	sun	wanta	7
YANYUWA	sun	yaba	7
YINDJIBARNDI	sun	yura	7
WESTERN_ARRERNTE	sun	lernnge	8
DALWONGO	sun	larNai	8
DALWONGO	sun	larNgai	8
DJAMBARRPUYNGU	sun	daykun	9
DJAPU	sun	dakun	9
DHUWAL	sun	walu	10
DJAPU	sun	walu	10
DJINANG	sun	walir	10
GOBABINGO	sun	walu	10
GOMAIDJ	sun	walu	10
MANGGALILI	sun	walu	10
MARARBA	sun	walu	10
NHANDA	sun	warXu	10
RITHARNGU	sun	waLir	10
WARUMUNGU	sun	kilyir	10
YOLNGUMATHA	sun	walu	10
GUUGU_YIMIDHIR	sun	Nalan	11
WIK_MUNGKAN	sun	8awan	11
GUMBAYNGGIR	sun	Noyon	11
NYOONGAR	sun	NaNg	11
NYUNGA_EASTERN	sun	NaNk	11
NYUNGA_NORTHERN	sun	NaNka	11
NYUNGA_SOUTH_WESTERN	sun	NaNkan	11
DYIRBAL	sun	gari	12
BADIMAYA	sun	garaN	12
KURRAMA	sun	karuwu	12
MARTUTHUNIRA	sun	yakaraNu	12
NYANGUMARTA	sun	karpu	12
PANYTYIMA	sun	karpu	12
WAJARRI	sun	karaNu	12
WIRANGU	sun	dyirndu	13
KOKATA	sun	tyintu	13
MANTJILTJARA	sun	tintu	13
MARTU_WANGKA	sun	jirntu	13
PITJANTJATJARA_YANKUNTJATJARA	sun	tyintu	13
WANGKA_WIRU	sun	jintu	13
YULPARIJA	sun	jirntu	13
ARRERNTE_CENTRAL	sun	utene	14
WESTERN_ARRERNTE	sun	itwerne	14
PITJANTJATJARA_YANKUNTJATJARA	sun	tyirirpi	15
WANGKA_WIRU	sun	jirirpi	15
NGAANYATJARRA	sun	5iLpa	16
WARLPIRI	sun	Nililpa	16
KUUKU_YAU	sun	kampal	17
YANYUWA	sun	gamba	17
ALYAWARRA	sun	iNki5a	18
ARABANA	sun	mayu	19
KAYTETYE	sun	aherke	20
KALA_LAGGAW_YA	sun	gEiga	21
NGARIGU	sun	mamaT	22
DJINBA	sun	Taribir	23
ARABANA	star	katipila	1
ARRERNTE_CENTRAL	star	kweralye	1
ARRERNTE_EASTERN	star	kweralye	1
KAYTETYE	star	kweralye	1
WIRANGU	star	galga	1
DARRKINYUNG	star	kulaN	1
WANGAAYBUWAN_NGIYAMBAA	star	kirala	1
WIRADHURI	star	giralaN	1
YORTA_YORTA	star	duta	1
DJINANG	star	gata	1
DJINBA	star	girilik	1
KOKATA	star	kata5a	1
MANTJILTJARA	star	kutala	1
MARTU_WANGKA	star	kurtalya	1
KALA_LAGGAW_YA	star	thithuy	2
KALA_LAGGAW_YA	star	thithuyi	2
DARLING	star	puli	3
LAMALAMA_INLAND	star	piL	3
LAMALAMA_INLAND	star	ErpiL	3
GUMBAYNGGIR	star	biroL	3
KUKU_UWANH	star	thunpi	4
WIK_MUNGKAN	star	8unp	4
GIDABAL	star	guyumgan	5
WAALUBAL	star	guyumgan	5
DALWONGO	star	ga5u	6
DHUWAL	star	ga5u	6
GOBABINGO	star	ga5u	6
GOMAIDJ	star	ga5u	6
YANANGO	star	ga5u	6
WIK_MUNGKAN	star	NuC	7
KURRAMA	star	Nuku	7
DALWONGO	star	badTur	8
DJAPU	star	battyur	8
MANGGALILI	star	badTu	8
MARTU_WANGKA	star	malya	9
NYOONGAR	star	maLan	9
NYOONGAR	star	jindaN	10
NYUNGA_SOUTH_WESTERN	star	dyindaN	10
BADIMAYA	star	bundara	11
NGAANYATJARRA	star	pintiri	11
NGALOOMA	star	pirndiri	11
NHANDA	star	indiya	11
PANYTYIMA	star	pintiri	11
PINTUPI	star	pintiri	11
WAJARRI	star	purntara	11
YINDJIBARNDI	star	bindiri	11
GUMBAYNGGIR	star	windo	12
MANTJILTJARA	star	wilpa	12
PINTUPI	star	wilpa	12
WALMAJARRI	star	wil	12
YULPARIJA	star	wily	12
YULPARIJA	star	wiril	12
KOKATA	star	kililpi	13
PITJANTJATJARA_YANKUNTJATJARA	star	kililpi	13
WANGKA_WIRU	star	kililpi	13
WARLPIRI	star	wanCilpiri	14
WARLPIRI	star	wanCilypiri	14
WARUMUNGU	star	lukunu	15
WARUMUNGU	star	wurlukunu	15
KUUKU_YAU	star	8i8i	16
NGARIGU	star	TiNki	16
GURINDJI	star	kiki	16
ALYAWARRA	star	aynTara	17
WESTERN_ARRERNTE	star	nthirlpere	18
DYAABUGAY	star	gaway	19
LAMALAMA_COASTAL	star	L3t3nam	20
THAYORE	star	merpork	21
DARRKINYUNG	star	giwaNa	22
GAMILARAAY	star	miri	23
WIRADHURI	star	mima	24
DJINANG	star	gudiTimar	25
MARARBA	star	yurbon	26
NYUNGA_NORTHERN	star	NaNkar	27
RITHARNGU	star	dapaLk	28
YANYUWA	star	warawidi	29
YANYUWA	star	yaLburidi	30
ALYAWARRA	water	kwaTa	1
ARABANA	water	kuta	1
ARRERNTE_CENTRAL	water	kwatye	1
ARRERNTE_EASTERN	water	kwatye	1
WESTERN_ARRERNTE	water	kwatye	1
DARLING	water	Nuku	2
THAYORE	water	Nok	2
WIK_MUNGKAN	water	Nak	2
GUMBAYNGGIR	water	Noru	2
NGARIGU	water	NaTuN	2
DHUWAL	water	Narkula	2
DJAPU	water	Narkula	2
[truncated: 994 more rows]
