# Supplementary material for: A test of Generalized Bayesian dating: A new linguistic dating method
Source: PLoS One. 2020 Aug 12;15(8):e0236522. doi: 10.1371/journal.pone.0236522 (PMC7423060; doi:10.1371/journal.pone.0236522)
Supplement: S1 File — Python code for extracting data from ASJP word lists, cognate identification, and conversion to nexus files. Word lists annotated for cognacy for all families. Nexus files and MrBayes command files for all families. (ZIP) [file pone.0236522.s001.zip › S1 Supporting Information/Cognates/Nuclear_Trans_New_Guinea.txt.svm.CRP.0.57.cognates]

doculect	concept	asjp	cogid
CITAK	I	der	1
N_TAIRORA	I	tere	1
REMPI	I	d3	1
GAHUKU	I	u	2
YABIYUFA	I	u	2
FORE	I	naewe	3
FORE	I	nagewe	3
ANGGURUK_YALI	I	an	4
KINIAGEIMA	I	an	4
LANI	I	an	4
MID_GRAND_VALLEY_DANI	I	an	4
WANO	I	an	4
DAO	I	han	4
OKSAPMIN	I	noxa	5
ASMAT_CENTRAL	I	nor	5
ASMATH_NORTH	I	nder	5
KAETI_DUMUT	I	nop	5
KOROWAI	I	n3	5
KOROWAI	I	nup	5
SAWUJ	I	nogo	5
SIAGHA	I	no	5
WAMBON	I	nup	5
WANGGOM	I	nu7	5
BINANDERE	I	na	5
BINANDERE	I	nane	5
GUHU_SAMANE	I	ana	5
GUHU_SAMANE	I	anai	5
KORAFE_YEGHA	I	na	5
SUENA	I	na	5
TAFOTA_BARUGA	I	omo	5
KUMAN	I	na	5
GOLIN	I	no	5
KANDAWO	I	na	5
MELPA	I	na	5
MIDDLE_WAHGI	I	na	5
GAHUKU	I	neza	5
AUYANA	I	kema	5
AWA	I	ne	5
YABIYUFA	I	nemo	5
GADSUP	I	teni	5
ISABI	I	nana	5
YATE	I	nagaya	5
ANGAL	I	ni	5
ENGA	I	na	5
ENGA	I	namba	5
KEWA	I	ni	5
KEWA_S_POLE	I	ni	5
ASARO7O	I	nana	5
AWARA	I	n3	5
BORONG	I	ni	5
DEDUA	I	ni	5
FORAK	I	n3	5
IYO	I	no	5
MAPE	I	noN	5
KOMBA	I	no	5
MIGABAC	I	na	5
MOMOLILI	I	na	5
MUNGKIP	I	nara	5
NANKINA	I	no	5
NEK	I	nak	5
NUKNA	I	n3k	5
ONO	I	na	5
TIMBE	I	no	5
URI_PAPUA_NEW_GUINEA	I	n3g3	5
URI_PAPUA_NEW_GUINEA	I	na	5
YOPNO	I	nak	5
ABASAKUR	I	NaN	5
AMAIMON	I	ENi	5
GANGLAU	I	na	5
KORAK	I	Nam	5
EIPOMEK	I	na	5
YALE_KOSAREK	I	na	5
ANGIYAKMIN_FAIWOL	I	na	5
KOMYANDARET	I	nonu	5
METOMKA_MUYU	I	ne	5
MIAN	I	na	5
NAKAI	I	ne	5
KAPAUKU	I	ani	5
SAU	I	i	6
ASAS	I	i	6
BOM	I	E	6
LEMIO	I	yi	7
BARGAM	I	ya	7
BEPOUR	I	iyE	7
BILAKURA	I	yana	7
TAUYA	I	ya	7
URIGINA	I	iyE	7
DIMIR	I	yiN	7
DUMPU	I	iyi	7
FAITA	I	ya	7
HINIHON	I	yE	7
IKUNDUN	I	yi	7
KATIATI	I	yi	7
KATIATI	I	ya	7
KOBON	I	yant	7
MUSAK	I	ya	7
OSUM	I	yig3	7
PARAWEN	I	yana	7
WANUMA	I	yE	7
WANUMA	I	yi	7
BAU	I	isa	8
GIRAWA	I	ita	8
PANIM	I	isE	8
ERIMA	I	Ci	9
ERIMA	I	zi	9
KARE	I	su	9
MOSIMO	I	s3	9
UTU	I	sEk	9
ATEMPLE	I	api	10
EMERUM	I	pia	10
HULI_HOLE	I	inh	11
PAY	I	Emaka	12
ASMAT_CENTRAL	you	or	1
ASMATH_NORTH	you	wer	1
CITAK	you	wor	1
OKSAPMIN	you	go	2
OKSAPMIN	you	gur	2
KAETI_DUMUT	you	Ngop	2
KOROWAI	you	gup	2
KOROWAI	you	g3	2
SAWUJ	you	go	2
SAWUJ	you	gop	2
SIAGHA	you	go	2
SIAGHA	you	goxo	2
WAMBON	you	Ngup	2
WANGGOM	you	Ngu7	2
GAHUKU	you	geza	2
ISABI	you	kia	2
ANGAL	you	Nge	2
ASARO7O	you	ga	2
AWARA	you	g3	2
BORONG	you	gi	2
DEDUA	you	ge	2
FORAK	you	g3	2
IYO	you	ke	2
KOMBA	you	go	2
MIGABAC	you	ga	2
MOMOLILI	you	ga	2
NANKINA	you	go	2
NUKNA	you	k3k	2
ONO	you	ge	2
TIMBE	you	go	2
URI_PAPUA_NEW_GUINEA	you	gu	2
YOPNO	you	gak	2
ANGIYAKMIN_FAIWOL	you	kab	2
KOMYANDARET	you	gogu73	2
NAKAI	you	kEp	2
KAPAUKU	you	aki	2
GUHU_SAMANE	you	ni	3
KORAFE_YEGHA	you	ni	3
SUENA	you	ni	3
KUMAN	you	ene	3
KANDAWO	you	ni	3
MELPA	you	nim	3
MIDDLE_WAHGI	you	nim	3
GAHUKU	you	en	3
GADSUP	you	eni	3
ENGA	you	nimba	3
HULI_HOLE	you	inh	3
KEWA	you	ne	3
KEWA	you	nimi	3
KEWA_S_POLE	you	ne	3
SAU	you	neke	3
ABASAKUR	you	n3N	3
AMAIMON	you	nENi	3
BAU	you	ina	3
LEMIO	you	nE	3
ASAS	you	nE	3
REMPI	you	n3k	3
BARGAM	you	ni	3
BARGAM	you	ne	3
GIRAWA	you	n3	3
BEPOUR	you	nE	3
BEPOUR	you	inE	3
BILAKURA	you	nana	3
TAUYA	you	na	3
BOM	you	ni	3
URIGINA	you	nE	3
DIMIR	you	nEN	3
ERIMA	you	nE	3
DUMPU	you	ne	3
EMERUM	you	nama	3
FAITA	you	na	3
HINIHON	you	nE	3
IKUNDUN	you	na	3
PANIM	you	inE	3
KARE	you	nu	3
KATIATI	you	na	3
SAUSI	you	nE	3
KORAK	you	nim	3
MOSIMO	you	n3g	3
MUSAK	you	na	3
OSUM	you	nag3	3
PARAWEN	you	nana	3
PAY	you	namaka	3
UTU	you	nEk	3
WANUMA	you	nE	3
WANUMA	you	ni	3
ANGGURUK_YALI	you	kat	4
KINIAGEIMA	you	kat	4
LANI	you	kat	4
MID_GRAND_VALLEY_DANI	you	hat	4
WANO	you	kat	4
DAO	you	kat	4
TAFOTA_BARUGA	you	imo	5
AUYANA	you	ema	5
YABIYUFA	you	edimo	5
YABIYUFA	you	emo	5
ENGA	you	emba	5
ATEMPLE	you	amb3	5
GANGLAU	you	ma	5
METOMKA_MUYU	you	eb	5
MIAN	you	khobo	5
MIAN	you	obo	5
FORE	you	kaewe	6
FORE	you	kagewe	6
YATE	you	kagaya	6
AWA	you	are	7
N_TAIRORA	you	are	7
YALE_KOSAREK	you	dale	7
MAPE	you	to	8
MUNGKIP	you	do	8
NEK	you	d3k	8
YATE	you	lapaka	9
YALE_KOSAREK	you	aun	10
KAPAUKU	you	ikai	11
OKSAPMIN	we	nuxura	1
KOROWAI	we	noxup	1
KOROWAI	we	noxu	1
SIAGHA	we	noxo	1
KOMYANDARET	we	nXau	1
OKSAPMIN	we	dita	2
BINANDERE	we	kaena	2
GOLIN	we	inin	2
MIDDLE_WAHGI	we	kinim	2
ANGGURUK_YALI	we	nit	2
KINIAGEIMA	we	nisat	2
LANI	we	nit	2
MID_GRAND_VALLEY_DANI	we	nit	2
WANO	we	nit	2
AWA	we	ite	2
HULI_HOLE	we	ina	2
KEWA	we	nia	2
SAU	we	niki	2
AWARA	we	nin	2
DEDUA	we	nini	2
MOMOLILI	we	ni	2
MUNGKIP	we	indi	2
NANKINA	we	nin	2
URI_PAPUA_NEW_GUINEA	we	indi	2
YOPNO	we	nin	2
AMAIMON	we	iniNi	2
REMPI	we	it	2
BILAKURA	we	e5ina	2
DIMIR	we	yin	2
KARE	we	ya	2
PARAWEN	we	inana	2
WANUMA	we	in	2
DAO	we	nit	2
KAPAUKU	we	inai	2
KAPAUKU	we	ini	2
FORE	we	tasigewe	3
FORE	we	tasikeye	3
YATE	we	tagaya	3
ASMAT_CENTRAL	we	nar	4
ASMATH_NORTH	we	ndar	4
CITAK	we	dar	4
GUHU_SAMANE	we	napa	4
SUENA	we	nakare	4
KUMAN	we	no	4
ANGAL	we	no	4
KEWA_S_POLE	we	na	4
IYO	we	nore	4
YALE_KOSAREK	we	nu	4
ANGIYAKMIN_FAIWOL	we	nu	4
METOMKA_MUYU	we	nub	4
MIAN	we	nibo	4
NAKAI	we	nup	4
ENGA	we	naima	5
ENGA	we	nanima	5
KORAK	we	animataN	5
KAETI_DUMUT	we	noNgup	6
SAWUJ	we	nigip	6
WAMBON	we	naNgup	6
WANGGOM	we	naNgu	6
KORAFE_YEGHA	we	namode	6
TAFOTA_BARUGA	we	nomonda	6
KANDAWO	we	nono	6
MELPA	we	ten	6
GAHUKU	we	un	6
YABIYUFA	we	un	6
N_TAIRORA	we	tenabu	6
ASARO7O	we	nEn	6
BORONG	we	nono	6
FORAK	we	n3n3	6
MAPE	we	niNo	6
KOMBA	we	nen	6
MIGABAC	we	noNe	6
NEK	we	n3n	6
NUKNA	we	n3nd3	6
ONO	we	Nedo	6
TIMBE	we	nen	6
KOBON	we	hon	6
EIPOMEK	we	nun	6
YALE_KOSAREK	we	nun	6
LEMIO	we	sine	7
ASAS	we	sEnE	7
TAUYA	we	sini	7
URIGINA	we	sEno	7
SAUSI	we	sEnE	7
ABASAKUR	we	gag	8
BAU	we	ige	8
GIRAWA	we	i7E	8
BEPOUR	we	ihE	8
BOM	we	ig3	8
BOM	we	g3	8
GANGLAU	we	siga	8
HINIHON	we	ikE	8
PANIM	we	igE	8
MOSIMO	we	zogo	8
PAY	we	imaka	8
UTU	we	ik	8
KEWA	we	sa	9
DUMPU	we	si	9
KARE	we	sa	9
ISABI	we	tara	10
ATEMPLE	we	aruxu	10
ERIMA	we	hErE	10
ERIMA	we	ErE	10
EMERUM	we	araN	10
KATIATI	we	ara	10
MUSAK	we	ar3	10
FAITA	we	an3	11
MUSAK	we	an3	11
IKUNDUN	we	aN	12
OSUM	we	aN	12
GAHUKU	we	leza	13
YABIYUFA	we	lemo	13
AUYANA	we	kesama	14
GADSUP	we	yikenama	14
SIAGHA	one	eSa	1
SIAGHA	one	esya	1
OKSAPMIN	one	tip3na	2
OKSAPMIN	one	tita	2
GUHU_SAMANE	one	tena	2
KUMAN	one	suwara	2
KANDAWO	one	taimane	2
GADSUP	one	mana	2
MIGABAC	one	moniaN	2
TAUYA	one	apana	2
ERIMA	one	EtENa	2
KOBON	one	a53	2
KORAK	one	itamanuNo	2
PAY	one	tuEla	2
KAPAUKU	one	ena	2
ASMAT_CENTRAL	one	Towak	3
BINANDERE	one	dakaki	3
KORAFE_YEGHA	one	dabako	3
TAFOTA_BARUGA	one	doboko	3
BINANDERE	one	da	4
SUENA	one	da	4
AWARA	one	du	4
NANKINA	one	de	4
GUHU_SAMANE	one	te	5
GOLIN	one	to	5
MELPA	one	ti	5
ANGGURUK_YALI	one	misik	6
KINIAGEIMA	one	mesik	6
BAU	one	osahi	6
BARGAM	one	amulik	6
OSUM	one	m3saka	6
UTU	one	oisak	6
AUYANA	one	morama	7
AWA	one	mora	7
HULI_HOLE	one	mbira	7
BEPOUR	one	umaruma	7
FORE	one	kane	8
FORE	one	kanone	8
KEWA	one	egata	8
IYO	one	kanata	8
YOPNO	one	kaloN3	8
KAPAUKU	one	kato	8
YABIYUFA	one	makoko	9
YATE	one	magoke	9
YATE	one	nagoke	9
BORONG	one	motoNgo	9
DEDUA	one	mokgu	9
MAPE	one	moakoN	9
MAPE	one	mokotoN	9
ANGIYAKMIN_FAIWOL	one	makub	9
MIDDLE_WAHGI	one	endi	10
ENGA	one	mendal	10
ENGA	one	mende	10
LEMIO	one	3ndogo	10
IKUNDUN	one	mindaka	10
KAETI_DUMUT	one	ome	11
WAMBON	one	omne	11
GAHUKU	one	hamo7	11
KEWA	one	komea	11
KEWA_S_POLE	one	kome	11
KEWA_S_POLE	one	komea	11
SAU	one	homeke	11
NUKNA	one	k3man	11
ATEMPLE	one	waman	11
GANGLAU	one	kt3pm3n	11
KOMBA	one	konok	12
MUNGKIP	one	kubugaN	12
TIMBE	one	konok	12
URI_PAPUA_NEW_GUINEA	one	kubinik	12
WANO	one	ambwi	13
ANGAL	one	pombot	13
EMERUM	one	p3mbi	13
MUSAK	one	p3bra	13
ASMATH_NORTH	one	toko	14
CITAK	one	taka	14
HINIHON	one	tuku	14
ISABI	one	m3NgEnE	15
NEK	one	noNgan	15
KATIATI	one	m3Ngia	15
NAKAI	one	mwinGi	15
FORAK	one	sikai	16
AMAIMON	one	gEsik3ka	16
BILAKURA	one	gasiba	16
PARAWEN	one	gasika	16
MOSIMO	one	nonot3	17
YALE_KOSAREK	one	nhon	17
YALE_KOSAREK	one	nhonok	17
MID_GRAND_VALLEY_DANI	one	bagiat	18
KOMYANDARET	one	pEdi7	18
DAO	one	bijit	18
REMPI	one	at3l	19
GIRAWA	one	ar3r	19
KOROWAI	one	lidop	20
KOROWAI	one	s3nan	21
SAWUJ	one	paid3rap	22
WANGGOM	one	hErigo	23
LANI	one	anpit	24
N_TAIRORA	one	bohaiqa	25
ASARO7O	one	optam	26
MOMOLILI	one	kpeci	27
ONO	one	weku	28
ABASAKUR	one	ut3m3t	29
ASAS	one	adine	30
BOM	one	guCai	31
URIGINA	one	kEgr3k	32
DIMIR	one	gibki	33
DUMPU	one	3th	34
FAITA	one	pakuti	35
PANIM	one	holofar	36
KARE	one	sumbr3mba	37
SAUSI	one	3drai	38
WANUMA	one	g3ri	39
METOMKA_MUYU	one	mimo	40
MIAN	one	alakhiam	41
ASMAT_CENTRAL	two	yamnok	1
ASMATH_NORTH	two	jamnok	1
CITAK	two	zamnik	1
FORAK	two	yam	1
KAETI_DUMUT	two	rumo	2
WAMBON	two	irumo	2
WANGGOM	two	dumo7	2
URI_PAPUA_NEW_GUINEA	two	f3ma7	2
KORAFE_YEGHA	two	etoto	3
SUENA	two	eto	3
ONO	two	etke	3
KUMAN	two	suwo	4
GOLIN	two	su	4
KANDAWO	two	soka	4
MIAN	two	asu	4
KOROWAI	two	pol	5
ANGGURUK_YALI	two	biten	5
KINIAGEIMA	two	biten	5
LANI	two	npete	5
MID_GRAND_VALLEY_DANI	two	bete	5
MID_GRAND_VALLEY_DANI	two	pere	5
WANO	two	mbErE	5
GANGLAU	two	vidlE	5
UTU	two	brEtEk	5
WANUMA	two	3mbur	5
EIPOMEK	two	betinye	5
YALE_KOSAREK	two	pende	5
DAO	two	bilin	5
OKSAPMIN	two	tipnerip	6
BINANDERE	two	tote	6
MELPA	two	raL	6
MIDDLE_WAHGI	two	taL	6
AWA	two	tatare	6
FORE	two	tarawe	6
ISABI	two	tEri	6
YATE	two	tole	6
N_TAIRORA	two	taraqanta	6
NEK	two	t3pet	6
KORAK	two	itiEl	6
YABIYUFA	two	love	7
ENGA	two	lapo	7
KEWA	two	lapo	7
KEWA_S_POLE	two	lapo	7
SAU	two	yapo	7
MUNGKIP	two	lifEt	7
TIMBE	two	louwo	7
AMAIMON	two	ElEkapa	7
SAWUJ	two	nauri	8
AWARA	two	nal3	8
DEDUA	two	yohokaN	9
MAPE	two	yoyoka	9
MIGABAC	two	yakaN	9
OKSAPMIN	two	yota	10
NANKINA	two	yat	10
NUKNA	two	yar3	10
IYO	two	irisa	11
ABASAKUR	two	arasa	11
BEPOUR	two	Eru7a	11
KARE	two	iridigi	11
GUHU_SAMANE	two	eseri	12
ASAS	two	airE	12
REMPI	two	air	12
GIRAWA	two	oiror	12
BOM	two	ayEl	12
URIGINA	two	akEr	12
SAUSI	two	aere	12
NAKAI	two	aqErom	12
BARGAM	two	giger	13
BILAKURA	two	gial	13
PAY	two	NiEr	13
AUYANA	two	kaiqa	14
IKUNDUN	two	aigai	14
OSUM	two	anixay	14
BAU	two	elis	15
PANIM	two	Elis	15
GAHUKU	two	losita7	16
LEMIO	two	3rki	16
DIMIR	two	argEmki	16
EMERUM	two	akit3	16
KATIATI	two	arkita	16
MOSIMO	two	alita	16
YOPNO	two	bamor3	17
PARAWEN	two	babarEk3	17
HINIHON	two	ilob	18
ANGIYAKMIN_FAIWOL	two	aleb	18
METOMKA_MUYU	two	adob	18
KAPAUKU	two	wiya	19
KAPAUKU	two	wiyago	19
FAITA	two	ariNga	20
MUSAK	two	agrEnda	20
SIAGHA	two	okomo	21
ATEMPLE	two	otum3r	21
KOROWAI	two	s3nanafil	22
TAFOTA_BARUGA	two	ugoxo	23
GADSUP	two	kantani	24
ANGAL	two	kap	25
ENGA	two	kinjepi	26
HULI_HOLE	two	kira	27
ASARO7O	two	jirjir	28
BORONG	two	woi	29
KOMBA	two	zohot	30
MOMOLILI	two	ceba	31
TAUYA	two	awi	32
ERIMA	two	NanonoNa	33
DUMPU	two	ona	34
KOBON	two	m3h3p	35
KOMYANDARET	two	mom3nE	36
OKSAPMIN	person	xana	1
OKSAPMIN	person	xanip	1
YATE	person	kano	1
KAETI_DUMUT	person	kuap	2
WAMBON	person	kagup	2
GUHU_SAMANE	person	abi	2
ANGGURUK_YALI	person	ap	2
KINIAGEIMA	person	ap	2
MID_GRAND_VALLEY_DANI	person	ap	2
WANO	person	ap	2
GAHUKU	person	vegena7	3
YABIYUFA	person	vevena	3
YABIYUFA	person	weina	3
YATE	person	vayana	3
KANDAWO	person	una	4
KEWA	person	ona	4
ASMAT_CENTRAL	person	asmat	5
SUENA	person	erama	5
LANI	person	apqumi	5
ASARO7O	person	am	5
AWARA	person	3min	5
FORAK	person	ams3n	5
NANKINA	person	omin	5
NEK	person	ama	5
URI_PAPUA_NEW_GUINEA	person	ami	5
YOPNO	person	am3n	5
SIAGHA	person	nogho	6
MIAN	person	nakha	6
MUNGKIP	person	mE	7
KAPAUKU	person	me	7
KORAFE_YEGHA	person	ebo	8
GOLIN	person	Ebol	8
KOBON	person	b3	8
MAPE	person	NiNgo	9
MIGABAC	person	NiNiga7	9
KOROWAI	person	yanop	10
KOMYANDARET	person	yEno7	10
GUHU_SAMANE	person	atapa	11
TAFOTA_BARUGA	person	anabo	11
FORE	person	wasanawe	12
FORE	person	wananaye	12
KUMAN	person	yomba	13
BORONG	person	ecemba	13
ASMAT_CENTRAL	person	kawenak	14
ASMATH_NORTH	person	jipir	15
ASMATH_NORTH	person	tor	16
CITAK	person	kai	17
SAWUJ	person	rigap	18
WANGGOM	person	ho7	19
MELPA	person	wamb	20
MIDDLE_WAHGI	person	yi	21
WANO	person	apmaduk	22
ANGAL	person	ol	23
ENGA	person	endakali	24
ENGA	person	pipolo	25
HULI_HOLE	person	mbirale	26
KEWA_S_POLE	person	komeli	27
SAU	person	hali	28
IYO	person	unipare	29
NUKNA	person	3mnan3r3wa	30
ANGIYAKMIN_FAIWOL	person	wanaNsokinimso	31
METOMKA_MUYU	person	katuk	32
NAKAI	person	qara	33
SIAGHA	fish	axaa	1
SIAGHA	fish	axae	1
KAETI_DUMUT	fish	rogoa	2
WAMBON	fish	ragae	2
GAHUKU	fish	lagaha	2
YABIYUFA	fish	lahava	2
ABASAKUR	fish	arakasua	2
TAUYA	fish	law	2
KUMAN	fish	buLobaLe	3
GOLIN	fish	blEbolE	3
MIDDLE_WAHGI	fish	buLbaL	3
MELPA	fish	oma	4
MIDDLE_WAHGI	fish	ome	4
AUYANA	fish	kuma	4
AUYANA	fish	noyaqa	5
AWA	fish	nontah	5
FORE	fish	inoyantawe	5
GADSUP	fish	noyana	5
YATE	fish	noyame	5
AWA	fish	koeyaq	6
GADSUP	fish	kauya	6
KANDAWO	fish	pis	7
ENGA	fish	pisa	7
ASARO7O	fish	powasa	7
FORAK	fish	was3t	7
GIRAWA	fish	b3s	7
GANGLAU	fish	puzo	7
KATIATI	fish	asa	7
ANGAL	fish	wen	8
HULI_HOLE	fish	wena	8
ASMAT_CENTRAL	fish	enam	9
ASMATH_NORTH	fish	enmo	9
KEWA	fish	ena	9
METOMKA_MUYU	fish	on	9
KORAFE_YEGHA	fish	oka	10
REMPI	fish	kikE	10
BOM	fish	kE	10
EMERUM	fish	kEgra	10
OSUM	fish	ku	10
YALE_KOSAREK	fish	ikan	10
HULI_HOLE	fish	hawi	11
ERIMA	fish	howe	11
NUKNA	fish	malap	12
BEPOUR	fish	mEra	12
KARE	fish	m3rasa	12
PARAWEN	fish	mariadEn	12
FORE	fish	tarine	13
YATE	fish	faiyane	13
ENGA	fish	amane	13
MAPE	fish	cembaeN	13
DIMIR	fish	bamban	13
SAUSI	fish	aine	13
SUENA	fish	wo	14
KORAK	fish	w3	14
AMAIMON	fish	k3ruku	15
FAITA	fish	wayake	15
MOSIMO	fish	waruge	15
KINIAGEIMA	fish	kiane	16
ISABI	fish	kande	16
KEWA_S_POLE	fish	kawangge	16
DUMPU	fish	kuni	16
MUSAK	fish	kiaNi	16
LANI	fish	yikwe	17
WANUMA	fish	y3gway	17
WANGGOM	fish	ndowo	18
KOMYANDARET	fish	ndowo	18
OKSAPMIN	fish	3niNa	19
MIAN	fish	aniN	19
BILAKURA	fish	pilala	20
HINIHON	fish	mil3lE	20
KEWA_S_POLE	fish	walia	21
IKUNDUN	fish	waNgipa	21
KOROWAI	fish	x3le	22
PAY	fish	N3li	22
MID_GRAND_VALLEY_DANI	fish	ma8epolok	23
NEK	fish	m3kbalak	23
SAU	fish	tEpeli	24
YOPNO	fish	tapk3lap	24
ANGIYAKMIN_FAIWOL	fish	takam	24
TAFOTA_BARUGA	fish	ubuoko	25
N_TAIRORA	fish	habuka	25
GUHU_SAMANE	fish	obamabesahokhacaca	26
ANGGURUK_YALI	fish	damakou	27
WANO	fish	diaNgEn	28
BORONG	fish	sora	29
MIGABAC	fish	kiwe7si7	30
BAU	fish	a7	31
ATEMPLE	fish	jau	32
LEMIO	fish	Tum3kE	33
ASAS	fish	fElu	34
BARGAM	fish	nabi7	35
URIGINA	fish	koribE	36
EMERUM	fish	mumunaN	37
PANIM	fish	dol	38
KOBON	fish	yajoi	39
PARAWEN	fish	y3gamebukwata	40
UTU	fish	Enuk	41
UTU	fish	gar3r	42
NAKAI	fish	roranon	43
KAPAUKU	fish	binei	44
KAETI_DUMUT	dog	aNga	1
WAMBON	dog	aNgae	1
MID_GRAND_VALLEY_DANI	dog	yege	1
DAO	dog	jeNge	1
BINANDERE	dog	sino	2
KORAFE_YEGHA	dog	sino	2
SUENA	dog	suna	2
TAFOTA_BARUGA	dog	nino	2
GOLIN	dog	owi	3
MELPA	dog	oa	3
MELPA	dog	owa	3
LANI	dog	nqewo	4
WANO	dog	NgEwo	4
ASMAT_CENTRAL	dog	yuwur	5
ASMATH_NORTH	dog	juri	5
CITAK	dog	zur	5
CITAK	dog	yur	5
SAWUJ	dog	sir	5
YABIYUFA	dog	ula	5
YABIYUFA	dog	ura	5
FAITA	dog	uwura	5
KATIATI	dog	upri	5
MIAN	dog	thil	5
KAPAUKU	dog	dodi	5
AUYANA	dog	iyamba	6
AWA	dog	iya	6
GADSUP	dog	iyami	6
OSUM	dog	giya	6
KOROWAI	dog	x3ndep	7
KANDAWO	dog	kena	7
ISABI	dog	kenda	7
SAU	dog	ena	7
GAHUKU	dog	gala	8
GAHUKU	dog	kara	8
FORE	dog	karawe	8
FORE	dog	kwaraye	8
YATE	dog	kala	8
MAPE	dog	kporo	8
DIMIR	dog	kaNap	8
KEWA	dog	yana	9
KEWA_S_POLE	dog	yana	9
MIDDLE_WAHGI	dog	tu	10
MOMOLILI	dog	ta	10
TIMBE	dog	dua	10
AWARA	dog	homu	11
BORONG	dog	kasu	11
DEDUA	dog	kasi	11
ONO	dog	kasi	11
ASAS	dog	kEsamu	11
DUMPU	dog	3sum	11
SAUSI	dog	kesamo	11
N_TAIRORA	dog	bairi	12
LEMIO	dog	baita	12
KUMAN	dog	aL	13
NUKNA	dog	aN	13
GIRAWA	dog	En	13
TAUYA	dog	m3mo	14
URIGINA	dog	m3m	14
BARGAM	dog	gaun	15
BOM	dog	bauN	15
ERIMA	dog	gauna	15
KOBON	dog	xain	15
SIAGHA	dog	sa	16
GUHU_SAMANE	dog	ha	16
MIGABAC	dog	hoda	16
MUNGKIP	dog	sap	16
GANGLAU	dog	so	16
REMPI	dog	p3y	17
PANIM	dog	p3i	17
MOSIMO	dog	p3i	17
UTU	dog	pay	17
GUHU_SAMANE	dog	teko	18
ENGA	dog	doko	18
SAU	dog	kika	18
ABASAKUR	dog	iko	18
AMAIMON	dog	sika	18
BILAKURA	dog	ikwo	18
PARAWEN	dog	ik3	18
NANKINA	dog	komin	19
NANKINA	dog	komon	19
NEK	dog	kamot	19
ATEMPLE	dog	egam	19
EMERUM	dog	iNam	19
PAY	dog	kE	19
EIPOMEK	dog	kam	19
YALE_KOSAREK	dog	kam	19
OKSAPMIN	dog	miana	20
KOROWAI	dog	mean	20
WANGGOM	dog	mai7	20
ANGGURUK_YALI	dog	mene	20
KINIAGEIMA	dog	mene	20
ASARO7O	dog	uma	20
FORAK	dog	amal	20
HINIHON	dog	Eman	20
MUSAK	dog	ap3r	20
ANGIYAKMIN_FAIWOL	dog	man	20
YOPNO	dog	p3Nan	21
METOMKA_MUYU	dog	anon	21
NAKAI	dog	anon	21
URI_PAPUA_NEW_GUINEA	dog	kug3N	22
KARE	dog	kui	22
KORAK	dog	kuad	22
KOMBA	dog	wau	23
BAU	dog	gwai	23
IYO	dog	opiNo	24
BEPOUR	dog	ofun	24
ENGA	dog	ambaipu	25
HULI_HOLE	dog	bianggo	26
IKUNDUN	dog	murukNamba	27
WANUMA	dog	i3w	28
KOMYANDARET	dog	myE	29
ASMAT_CENTRAL	louse	womak	1
ASMATH_NORTH	louse	womo	1
CITAK	louse	wamo	1
KAETI_DUMUT	louse	Ngut	2
WAMBON	louse	Ngut	2
WANGGOM	louse	Ngu7	2
KORAFE_YEGHA	louse	jixi	3
TAFOTA_BARUGA	louse	rixi	3
KUMAN	louse	numan	4
GOLIN	louse	nimon	4
KANDAWO	louse	noma	4
MIDDLE_WAHGI	louse	numan	4
GAHUKU	louse	lilima	4
AUYANA	louse	numba	4
AWA	louse	nu	4
YABIYUFA	louse	nama	4
FORE	louse	umawe	4
FORE	louse	numaye	4
GADSUP	louse	numi	4
ISABI	louse	n3ma	4
YATE	louse	nama	4
N_TAIRORA	louse	numa	4
ANGAL	louse	em	4
KEWA_S_POLE	louse	lema	4
SAU	louse	lEmE	4
ASARO7O	louse	j3m	4
MOMOLILI	louse	l3m	4
EMERUM	louse	t3mbra	4
FAITA	louse	ima	4
IKUNDUN	louse	n3mamba	4
KATIATI	louse	5ima	4
MUSAK	louse	im3	4
ANGIYAKMIN_FAIWOL	louse	kim	4
METOMKA_MUYU	louse	im	4
ANGGURUK_YALI	louse	pi	5
KINIAGEIMA	louse	pi	5
WANO	louse	pwi	5
GANGLAU	louse	bid	5
SAUSI	louse	pae	5
NAKAI	louse	qwip	5
DAO	louse	pie	5
KINIAGEIMA	louse	ekepi	6
LANI	louse	api	6
MID_GRAND_VALLEY_DANI	louse	api	6
ENGA	louse	tipu	7
AWARA	louse	t3mun	7
BORONG	louse	imeN	7
DEDUA	louse	yomiN	7
FORAK	louse	yim3N	7
MAPE	louse	yomeN	7
KOMBA	louse	imen	7
MIGABAC	louse	yomeN	7
NEK	louse	m3N	7
NUKNA	louse	kuyamen	7
ONO	louse	emen	7
TIMBE	louse	imen	7
URI_PAPUA_NEW_GUINEA	louse	tumuN	7
ATEMPLE	louse	Eman	7
BOM	louse	mana	7
KOBON	louse	man	7
NANKINA	louse	ayEt	8
YOPNO	louse	iyat	8
KOROWAI	louse	m3li	9
SAWUJ	louse	amur	9
SUENA	louse	zimi	9
MUNGKIP	louse	miN	9
LEMIO	louse	miyE	9
REMPI	louse	mi	9
GIRAWA	louse	mi	9
TAUYA	louse	mi	9
URIGINA	louse	mei	9
ERIMA	louse	mi5ou	9
DUMPU	louse	mi	9
PANIM	louse	mi	9
KARE	louse	mi	9
KORAK	louse	mEm	9
MOSIMO	louse	mi	9
UTU	louse	mi	9
EIPOMEK	louse	amnye	9
YALE_KOSAREK	louse	ami	9
SIAGHA	louse	go	10
BINANDERE	louse	jin	10
HULI_HOLE	louse	kua	10
ABASAKUR	louse	kuN	10
AMAIMON	louse	gunu	10
ASAS	louse	ini	10
BEPOUR	louse	una	10
BILAKURA	louse	gun	10
DIMIR	louse	igun	10
OSUM	louse	aki5i	10
PARAWEN	louse	gunu	10
PAY	louse	ku	10
WANUMA	louse	gun	10
KOMYANDARET	louse	gu	10
KAPAUKU	louse	uka	10
OKSAPMIN	louse	kaksup	11
GUHU_SAMANE	louse	caru	12
BAU	louse	musumus	13
BARGAM	louse	aw	14
HINIHON	louse	nandi	15
OSUM	louse	wutE	16
MIAN	louse	as	17
KAPAUKU	louse	deniyo	18
BINANDERE	tree	ni	1
SUENA	tree	ni	1
KOMBA	tree	nak	1
BAU	tree	na	1
URIGINA	tree	nau	1
ERIMA	tree	nau	1
HINIHON	tree	n3	1
PANIM	tree	n3	1
KORAFE_YEGHA	tree	ika	2
TAFOTA_BARUGA	tree	iko	2
KANDAWO	tree	iko	2
AWARA	tree	d3ki	2
DEDUA	tree	ik	2
ONO	tree	eki	2
KATIATI	tree	agu	2
NAKAI	tree	anGon	2
KUMAN	tree	endi	3
MELPA	tree	nde	3
MIDDLE_WAHGI	tree	ond	3
WANGGOM	tree	i	4
GUHU_SAMANE	tree	e	4
ANGGURUK_YALI	tree	e	4
KINIAGEIMA	tree	e	4
MID_GRAND_VALLEY_DANI	tree	o	4
DAO	tree	e	4
SIAGHA	tree	yi	5
LANI	tree	eyo	5
YABIYUFA	tree	ya	5
FORE	tree	yawe	5
GADSUP	tree	yani	5
ISABI	tree	y3	5
YATE	tree	yafa	5
YATE	tree	yosa	5
MAPE	tree	yo	5
MIGABAC	tree	yo7	5
BARGAM	tree	ay	5
DUMPU	tree	yEn	5
EIPOMEK	tree	yo	5
KAPAUKU	tree	piya	5
BORONG	tree	karoN	6
BORONG	tree	karowoN	6
KOROWAI	tree	du	7
GAHUKU	tree	ca	7
GAHUKU	tree	za	7
AWA	tree	ta	7
N_TAIRORA	tree	katari	7
ANGAL	tree	ti	7
ENGA	tree	ita	7
ASARO7O	tree	s3	7
IYO	tree	te	7
MOMOLILI	tree	t3	7
FAITA	tree	tar3	7
SAUSI	tree	tiri	7
KORAK	tree	t3	7
MUSAK	tree	t3r	7
KAPAUKU	tree	uti	7
WAMBON	tree	enop	8
NANKINA	tree	kondop	8
NUKNA	tree	k3r3p	8
YOPNO	tree	k3ndap	8
EMERUM	tree	kr3	8
IKUNDUN	tree	ar3pa	8
OKSAPMIN	tree	irata	9
GOLIN	tree	Eri	9
HULI_HOLE	tree	ira	9
URI_PAPUA_NEW_GUINEA	tree	firi	9
LEMIO	tree	3r	9
ASAS	tree	3rE	9
CITAK	tree	usu	10
URIGINA	tree	nusu	10
KAETI_DUMUT	tree	in	11
UTU	tree	3n	11
MIAN	tree	a7n	11
MUNGKIP	tree	bEm	12
ABASAKUR	tree	n3m	12
AMAIMON	tree	N3mu	12
GIRAWA	tree	3m	12
BEPOUR	tree	n3m3	12
BILAKURA	tree	nuom	12
TAUYA	tree	3mo	12
BOM	tree	Nam	12
DIMIR	tree	Nam	12
KOBON	tree	mamp	12
PARAWEN	tree	n3ma	12
PAY	tree	nan3m	12
WANUMA	tree	n3m	12
AUYANA	tree	taima	13
NEK	tree	komba	13
KARE	tree	kalma	13
MOSIMO	tree	kaimo	13
YALE_KOSAREK	tree	kal	13
ASMAT_CENTRAL	tree	os	14
ASMATH_NORTH	tree	wes	14
GANGLAU	tree	wi	14
ANGIYAKMIN_FAIWOL	tree	as	14
METOMKA_MUYU	tree	at	14
KEWA	tree	arerepona	15
KEWA	tree	repena	15
KEWA_S_POLE	tree	tepana	15
FORAK	tree	pai	16
ATEMPLE	tree	pan	16
BINANDERE	tree	maibe	17
REMPI	tree	aip	17
SAWUJ	tree	toxod	18
OSUM	tree	r3x3t	18
AWA	tree	awanga	19
TIMBE	tree	lowin	20
KOMYANDARET	tree	ndoluh	21
KOROWAI	leaf	mux	1
SAWUJ	leaf	mox	1
OKSAPMIN	leaf	rina	2
KAETI_DUMUT	leaf	ron	2
WAMBON	leaf	ron	2
BINANDERE	leaf	gi	3
BINANDERE	leaf	giba	3
GUHU_SAMANE	leaf	ge	3
KORAFE_YEGHA	leaf	igi	3
SUENA	leaf	gi	3
TAFOTA_BARUGA	leaf	igiso	3
MIDDLE_WAHGI	leaf	auL	4
MIDDLE_WAHGI	leaf	ouL	4
OKSAPMIN	leaf	apina	5
KUMAN	leaf	yaundo	5
ANGGURUK_YALI	leaf	egela	5
KINIAGEIMA	leaf	egela	5
GAHUKU	leaf	cagira	5
GAHUKU	leaf	agila	5
YABIYUFA	leaf	aila	5
YABIYUFA	leaf	yaira	5
HULI_HOLE	leaf	yuni	5
KEWA	leaf	yo	5
FORAK	leaf	gara	5
SIAGHA	leaf	anamo	6
AUYANA	leaf	anama	6
FORE	leaf	anaye	6
GADSUP	leaf	anai	6
ENGA	leaf	kaka	7
KEWA_S_POLE	leaf	keta	7
SAU	leaf	katake	7
GOLIN	leaf	ori	8
N_TAIRORA	leaf	mare	8
DEDUA	leaf	mari	8
IYO	leaf	komiri	8
ONO	leaf	meti	8
YALE_KOSAREK	leaf	mal	8
BORONG	leaf	siN	9
KOMBA	leaf	in	9
MOMOLILI	leaf	sin	9
ASMATH_NORTH	leaf	esena	10
TIMBE	leaf	esen	10
AWARA	leaf	t3m	11
NANKINA	leaf	tEm	11
NANKINA	leaf	tom	11
YOPNO	leaf	tam	11
NEK	leaf	sap	12
KOBON	leaf	x3p	12
EIPOMEK	leaf	sua	12
EIPOMEK	leaf	sue	12
EIPOMEK	leaf	su	12
YALE_KOSAREK	leaf	sua	12
KANDAWO	leaf	yeke	13
MELPA	leaf	Ngom	13
LANI	leaf	enqa	13
MID_GRAND_VALLEY_DANI	leaf	ega	13
MID_GRAND_VALLEY_DANI	leaf	eka	13
WANO	leaf	ENga	13
MAPE	leaf	reka	13
MIGABAC	leaf	hekeN	13
DAO	leaf	eNga	13
AWA	leaf	ahnah	14
FORE	leaf	a7yene	14
MIAN	leaf	a7n	14
ANGIYAKMIN_FAIWOL	leaf	askon	15
NAKAI	leaf	kon	15
ASMAT_CENTRAL	leaf	tere	16
WANGGOM	leaf	Edualo	17
MELPA	leaf	omoN	18
YATE	leaf	haeya	19
N_TAIRORA	leaf	itu	20
ENGA	leaf	lipu	21
ASARO7O	leaf	iak	22
NUKNA	leaf	il3N	23
BAU	leaf	baga7	24
BARGAM	leaf	ayanan	25
EIPOMEK	leaf	yobok	26
KOMYANDARET	leaf	ndolubi	27
METOMKA_MUYU	leaf	o	28
KAPAUKU	leaf	iye	29
ASMAT_CENTRAL	skin	piTin	1
ASMATH_NORTH	skin	pitni	1
CITAK	skin	pitin	1
CITAK	skin	pitn	1
ISABI	skin	it3	1
KAETI_DUMUT	skin	kota	2
WAMBON	skin	kotae	2
IYO	skin	kowe	2
METOMKA_MUYU	skin	kat	2
NAKAI	skin	qat	2
KORAFE_YEGHA	skin	anoso	3
SUENA	skin	aiso	3
ANGGURUK_YALI	skin	akap	4
KINIAGEIMA	skin	akap	4
LANI	skin	aqapelo	4
GAHUKU	skin	agupe	4
YATE	skin	agufa	4
BINANDERE	skin	ainto	5
GADSUP	skin	anda	5
ENGA	skin	yanonge	6
ENGA	skin	yanu	6
HULI_HOLE	skin	donggone	7
KEWA	skin	yogane	7
KEWA_S_POLE	skin	yonggele	7
KEWA_S_POLE	skin	yongggole	7
SAU	skin	yogeleke	7
MAPE	skin	saki	8
KOMBA	skin	sok	8
MIGABAC	skin	so7	8
MOMOLILI	skin	s3k	8
NUKNA	skin	sut	8
TIMBE	skin	hok	8
AWARA	skin	gup	9
FORAK	skin	g3tp3	9
NANKINA	skin	gop	9
YOPNO	skin	g3pm3	9
GUHU_SAMANE	skin	sasa	10
ASARO7O	skin	sare	10
BORONG	skin	sele	10
DEDUA	skin	sebi	10
ONO	skin	solai	10
ABASAKUR	skin	gugu	11
REMPI	skin	ogu	11
KOROWAI	skin	xal	12
SIAGHA	skin	xa	12
KUMAN	skin	nagina	12
KANDAWO	skin	gakle	12
MIDDLE_WAHGI	skin	Nanj	12
NEK	skin	gw3lap	12
BAU	skin	gana7	12
LEMIO	skin	gEr	12
REMPI	skin	g3ra	12
GIRAWA	skin	Era	12
TAUYA	skin	w3rE	12
BOM	skin	gara	12
ERIMA	skin	kokola	12
ERIMA	skin	Skola	12
DUMPU	skin	NgEri	12
GANGLAU	skin	gulam	12
PANIM	skin	gana	12
MOSIMO	skin	gara	12
MUSAK	skin	k3r3bu	12
PAY	skin	Nar	12
UTU	skin	gara	12
EIPOMEK	skin	kala	12
ANGIYAKMIN_FAIWOL	skin	kal	12
KOMYANDARET	skin	XE	12
MIAN	skin	a7l	12
KAPAUKU	skin	kado	12
URI_PAPUA_NEW_GUINEA	skin	fuguni	13
HINIHON	skin	fuku	13
OKSAPMIN	skin	w3t3xa	14
IKUNDUN	skin	w3t3mb3	14
TAFOTA_BARUGA	skin	odoro	15
KARE	skin	d3ru	15
BINANDERE	skin	tamo	16
SUENA	skin	tato	16
GIRAWA	skin	to7o	16
KARE	skin	to7o	16
SAUSI	skin	touno	16
MUSAK	skin	t3bu	16
N_TAIRORA	skin	paha	17
KATIATI	skin	p3sa	17
OSUM	skin	w3sa	17
ASAS	skin	medE	18
URIGINA	skin	mEmbE	18
DUMPU	skin	midi	18
SAUSI	skin	mEtE	18
WANGGOM	skin	hE	19
BARGAM	skin	san	19
BEPOUR	skin	han3	19
EMERUM	skin	s3Ng3tu	19
FAITA	skin	saNga	19
KOBON	skin	ha5	19
OKSAPMIN	skin	xima	20
URI_PAPUA_NEW_GUINEA	skin	giknim	20
KORAK	skin	kim	20
ATEMPLE	skin	far	21
UTU	skin	fE	21
GOLIN	skin	goin	22
MELPA	skin	kEN	22
BILAKURA	skin	guan	22
DIMIR	skin	goNmaN	22
PARAWEN	skin	go3na	22
WANUMA	skin	go3n	22
YALE_KOSAREK	skin	kon	22
SAWUJ	skin	abag	23
WANO	skin	abodo	23
YABIYUFA	skin	upala	23
EIPOMEK	skin	bol	23
EIPOMEK	skin	bola	23
AMAIMON	skin	mura	24
ATEMPLE	skin	muS3	24
MID_GRAND_VALLEY_DANI	skin	oat8o	25
AUYANA	skin	awarasima	26
FORE	skin	ariwe	27
ASAS	skin	meit3ron	28
ASMAT_CENTRAL	blood	es	1
ASMATH_NORTH	blood	ese	1
CITAK	blood	ese	1
SAWUJ	blood	esax	1
ANGGURUK_YALI	blood	gete	1
AWA	blood	nehe	1
ISABI	blood	ausi	1
FORAK	blood	gEtgau	1
AMAIMON	blood	kEsE	1
KAETI_DUMUT	blood	Ngom	2
WAMBON	blood	Ngom	2
DUMPU	blood	Ng3	2
FAITA	blood	Ngum	2
BINANDERE	blood	ororo	3
KORAFE_YEGHA	blood	ororo	3
SUENA	blood	orara	3
YABIYUFA	blood	oladala	3
YABIYUFA	blood	orada	3
GOLIN	blood	mEn	4
KANDAWO	blood	meyam	4
MELPA	blood	mem	4
MELPA	blood	mema	4
MIDDLE_WAHGI	blood	miam	4
LANI	blood	amiya	4
AUYANA	blood	naema	4
URI_PAPUA_NEW_GUINEA	blood	amani	4
METOMKA_MUYU	blood	yam	4
KAPAUKU	blood	emo	4
ANGGURUK_YALI	blood	mep	5
KINIAGEIMA	blood	mep	5
MID_GRAND_VALLEY_DANI	blood	mep	5
SIAGHA	blood	goN	6
GAHUKU	blood	golani	6
GAHUKU	blood	korani	6
FORE	blood	korane	6
YATE	blood	kolane	6
BOM	blood	lEN	6
ERIMA	blood	gani	6
GADSUP	blood	narei	7
N_TAIRORA	blood	nare	7
ENGA	blood	kupapu	8
KEWA	blood	kupa	8
KEWA_S_POLE	blood	we	9
SAU	blood	we	9
MUNGKIP	blood	weq	9
NEK	blood	wekat	9
WANGGOM	blood	rEri7	10
HULI_HOLE	blood	darama	10
MAPE	blood	dari	10
BORONG	blood	sa	11
DEDUA	blood	sawa	11
MIGABAC	blood	sa7	11
KOMYANDARET	blood	s3li7	11
AWARA	blood	dak	12
NANKINA	blood	duwok	12
KOMBA	blood	sep	13
MOMOLILI	blood	sip	13
NUKNA	blood	sip	13
KEWA	blood	yapi	14
YOPNO	blood	yawi	14
EIPOMEK	blood	iyabe	14
DAO	blood	ejabi	14
WANO	blood	adian	15
BARGAM	blood	nedan	15
GIRAWA	blood	arian	15
ASARO7O	blood	g3pka	16
LEMIO	blood	k3gai	16
DIMIR	blood	k3k3t	16
DUMPU	blood	kaka	16
KORAK	blood	kakaras	16
KOROWAI	blood	biNga	17
KUMAN	blood	bormai	17
ASAS	blood	baidig	17
URIGINA	blood	butaNgi	17
SAUSI	blood	batai	17
GUHU_SAMANE	blood	cu	18
ATEMPLE	blood	t3	18
GANGLAU	blood	d3	18
MOSIMO	blood	ti	18
UTU	blood	ti	18
KATIATI	blood	5aNgu	19
OSUM	blood	5aku	19
ABASAKUR	blood	k3njira	20
BILAKURA	blood	k3r	20
PARAWEN	blood	k3ra	20
REMPI	blood	3d	21
PAY	blood	od	21
TAUYA	blood	inaumo	22
EMERUM	blood	inabuN	22
EIPOMEK	blood	iniN	22
EIPOMEK	blood	eniN	22
YALE_KOSAREK	blood	eneN	22
OKSAPMIN	blood	x3ima	23
ANGIYAKMIN_FAIWOL	blood	kaim	23
TIMBE	blood	gilom	24
MUSAK	blood	ig3m	24
MIAN	blood	ilam	24
KOROWAI	blood	xafun	25
TAFOTA_BARUGA	blood	totogu	26
TAFOTA_BARUGA	blood	onono	27
ENGA	blood	taiyoko	28
ONO	blood	weNemi	29
BAU	blood	loga7	30
BEPOUR	blood	E73	31
HINIHON	blood	m3wor	32
IKUNDUN	blood	naNguNumbaN	33
PANIM	blood	zog3	34
KARE	blood	ur3w	35
KOBON	blood	haxape	36
WANUMA	blood	Eru	37
NAKAI	blood	itEp	38
ASMAT_CENTRAL	horn	fu	1
CITAK	horn	fi	1
KORAFE_YEGHA	horn	tabuya	2
TAFOTA_BARUGA	horn	tobuyo	2
GAHUKU	horn	sipiva	3
YABIYUFA	horn	sipiya	3
SUENA	horn	sanu	4
ASARO7O	horn	sara	4
FORAK	horn	sari	4
MELPA	horn	NuNErman	5
MIDDLE_WAHGI	horn	ngerman	5
KANDAWO	horn	kom	6
YOPNO	horn	jom	6
OKSAPMIN	horn	3mbaxa	7
BINANDERE	horn	ji	8
GUHU_SAMANE	horn	to7ena	9
GUHU_SAMANE	horn	kuiteioni	10
KUMAN	horn	breyogaLe	11
YATE	horn	avena	12
ENGA	horn	nenge	13
KEWA	horn	ima	14
SAU	horn	ekeke	15
BORONG	horn	ili	16
MAPE	horn	cuNe	17
NEK	horn	kalap	18
NUKNA	horn	nulip	19
KOBON	horn	meNk	20
KAPAUKU	horn	piyagapa	21
SIAGHA	ear	toro	1
BINANDERE	ear	deNoro	1
GUHU_SAMANE	ear	toma	1
KORAFE_YEGHA	ear	degoro	1
ANGGURUK_YALI	ear	isago	2
KINIAGEIMA	ear	esago	2
ASAS	ear	hagu	2
MUSAK	ear	kisag	2
LANI	ear	aruk	3
MID_GRAND_VALLEY_DANI	ear	asuk	3
ISABI	ear	garikE	3
GAHUKU	ear	agata	4
GAHUKU	ear	lagate	4
AUYANA	ear	aqa	4
FORE	ear	nagewe	4
GADSUP	ear	akami	4
YATE	ear	agesa	4
FORAK	ear	nami	4
ASMATH_NORTH	ear	jane	5
CITAK	ear	zan	5
CITAK	ear	yani	5
SUENA	ear	dana	5
KEWA	ear	ane	5
GIRAWA	ear	danu	5
KAETI_DUMUT	ear	keretop	6
SAWUJ	ear	sedap	6
WAMBON	ear	turutop	6
KOMBA	ear	kidap	6
TIMBE	ear	odop	6
BOM	ear	dap	6
KARE	ear	domb	6
NAKAI	ear	kErEsu	6
MUNGKIP	ear	magitnE	7
URI_PAPUA_NEW_GUINEA	ear	magini	7
AWARA	ear	m3l3k	8
YOPNO	ear	m3rak	8
KUMAN	ear	kinana	9
GOLIN	ear	knon	9
KANDAWO	ear	kamala	9
MELPA	ear	kum	9
MIDDLE_WAHGI	ear	komeL	9
YABIYUFA	ear	atala	9
ANGAL	ear	kan	9
ANGAL	ear	haL	9
ENGA	ear	kale	9
HULI_HOLE	ear	hale	9
KEWA_S_POLE	ear	kale	9
SAU	ear	haleke	9
ASARO7O	ear	or3m	9
BORONG	ear	geca	9
DEDUA	ear	heca	9
IYO	ear	kusumbo	9
MAPE	ear	kace	9
MIGABAC	ear	hede7	9
NUKNA	ear	k3r3man	9
ONO	ear	ket	9
BOM	ear	kala	9
DUMPU	ear	k3un	9
DUMPU	ear	kur	9
FAITA	ear	kind	9
SAUSI	ear	kapErE	9
KOBON	ear	r3m3nt	9
PARAWEN	ear	k3gw3ni	9
EIPOMEK	ear	amer	9
ANGIYAKMIN_FAIWOL	ear	kalun	9
METOMKA_MUYU	ear	kende	9
MIAN	ear	klon	9
KAPAUKU	ear	gapa	9
WANO	ear	aNgo	10
LEMIO	ear	kh3Ngu	10
URIGINA	ear	3Ngu	10
DAO	ear	eaNgo	10
ABASAKUR	ear	piga	11
HINIHON	ear	pika	11
EMERUM	ear	g3nsi	12
KATIATI	ear	k3nsigi	12
AMAIMON	ear	zuar	13
PAY	ear	suat	13
KOROWAI	ear	daun	14
BAU	ear	dahu	14
REMPI	ear	dewus3	14
BARGAM	ear	deksan	14
BEPOUR	ear	if3n	14
BILAKURA	ear	edasilu	14
PANIM	ear	dahi	14
KORAK	ear	diwaN	14
MOSIMO	ear	davizuga	14
UTU	ear	dau	14
OKSAPMIN	ear	nata	15
KOROWAI	ear	xotoxal	15
WANGGOM	ear	hoto	15
YABIYUFA	ear	lata	15
N_TAIRORA	ear	ato	15
YALE_KOSAREK	ear	ao	15
KOMYANDARET	ear	oto	15
ASMAT_CENTRAL	ear	yenmak	16
TAFOTA_BARUGA	ear	Nxoi	17
AWA	ear	ahre	18
MOMOLILI	ear	b3b3t	19
NEK	ear	pawan	20
ATEMPLE	ear	Tiem3n	21
TAUYA	ear	wa7E	22
DIMIR	ear	saNkEn	23
ERIMA	ear	agekuli	24
GANGLAU	ear	ib	25
IKUNDUN	ear	xund3giwap3	26
MUSAK	ear	tuw3g	27
OSUM	ear	kowu	28
WANUMA	ear	irugos	29
ASMAT_CENTRAL	eye	manmak	1
ASMATH_NORTH	eye	mbanmak	1
CITAK	eye	manak	1
KOROWAI	eye	lul	2
KOROWAI	eye	lulop	2
KAETI_DUMUT	eye	kerop	3
SIAGHA	eye	kero	3
SIAGHA	eye	kiro	3
WAMBON	eye	kerop	3
GOLIN	eye	omilin	4
GOLIN	eye	omlin	4
AUYANA	eye	auramba	5
AWA	eye	aura	5
KUMAN	eye	ogmuLo	6
GAHUKU	eye	ago7mula	6
GAHUKU	eye	loghomura	6
YABIYUFA	eye	lomuda	6
YABIYUFA	eye	omudala	6
ISABI	eye	okisa	7
ISABI	eye	kusa	7
KINIAGEIMA	eye	ilege	8
LANI	eye	eneqen	8
MID_GRAND_VALLEY_DANI	eye	elegen	8
YATE	eye	aulega	8
ENGA	eye	lenge	8
KEWA_S_POLE	eye	le	8
SAU	eye	leke	8
DAO	eye	keleNgen	8
BORONG	eye	ca	9
MAPE	eye	ciNo	9
KOMBA	eye	si	9
MOMOLILI	eye	ci	9
BINANDERE	eye	jisi	10
KORAFE_YEGHA	eye	diti	10
MIDDLE_WAHGI	eye	duL	10
HULI_HOLE	eye	de	10
ASARO7O	eye	d3ni	10
IYO	eye	toNe	10
MIGABAC	eye	doNe	10
MUNGKIP	eye	dage	10
NEK	eye	daut	10
ONO	eye	dei	10
URI_PAPUA_NEW_GUINEA	eye	dEni	10
TAFOTA_BARUGA	eye	diba	11
FORAK	eye	dabl	11
NANKINA	eye	dawin	11
NANKINA	eye	dabin	11
TIMBE	eye	dewun	11
YOPNO	eye	dab3l	11
GADSUP	eye	okami	12
N_TAIRORA	eye	abu	12
AMAIMON	eye	momo	12
BAU	eye	amug	12
LEMIO	eye	aNk3m	12
ASAS	eye	amu	12
REMPI	eye	ama	12
GIRAWA	eye	am	12
BOM	eye	Nam	12
EMERUM	eye	t3mga	12
FAITA	eye	t3m3	12
GANGLAU	eye	amu	12
PANIM	eye	amE	12
KARE	eye	omo	12
KATIATI	eye	tamga	12
SAUSI	eye	ami	12
KOBON	eye	amg3	12
MOSIMO	eye	ami	12
MUSAK	eye	tam3	12
UTU	eye	amu	12
GUHU_SAMANE	eye	nese	13
KANDAWO	eye	nale	13
FORE	eye	naowe	13
TAUYA	eye	na7E	13
WANO	eye	iNgi	14
URIGINA	eye	3Nki	14
ABASAKUR	eye	musak	15
BEPOUR	eye	mus7i	15
BEPOUR	eye	musEpEn	15
BILAKURA	eye	muog	15
PAY	eye	mutak	15
WANUMA	eye	m3g	15
OKSAPMIN	eye	kina	16
ANGAL	eye	in	16
KEWA	eye	ini	16
DEDUA	eye	kiwa	16
ANGIYAKMIN_FAIWOL	eye	kin	16
MIAN	eye	khin	16
METOMKA_MUYU	eye	konyob	17
METOMKA_MUYU	eye	ko5ob	17
DIMIR	eye	mEkmEt	18
PARAWEN	eye	makita	18
CITAK	eye	banatan	19
SAWUJ	eye	kod	20
WANGGOM	eye	holo	21
SUENA	eye	gitimoka	22
ANGGURUK_YALI	eye	il	23
AWARA	eye	kayi	24
NUKNA	eye	rah3n	25
ATEMPLE	eye	ambr3m3n	26
ERIMA	eye	agemagana	27
DUMPU	eye	yEm	28
HINIHON	eye	ElEha	29
IKUNDUN	eye	Ngumrkwa	30
KORAK	eye	minikaN	31
OSUM	eye	g3muNga	32
EIPOMEK	eye	asiN	33
YALE_KOSAREK	eye	heiN	34
KOMYANDARET	eye	poyo	35
NAKAI	eye	sop	36
KAPAUKU	eye	peka	37
OKSAPMIN	nose	ruma	1
KUMAN	nose	gumana	1
GOLIN	nose	gumon	1
KANDAWO	nose	gume	1
IYO	nose	umu	1
TIMBE	nose	home	1
LEMIO	nose	thumo	1
GIRAWA	nose	nepu	1
DUMPU	nose	kumol	1
KATIATI	nose	kupo	1
SAUSI	nose	upu	1
KAPAUKU	nose	yuma	1
ANGGURUK_YALI	nose	abiyaN	2
KINIAGEIMA	nose	ebiyaN	2
AWA	nose	abiah	2
AUYANA	nose	aiqa	3
GADSUP	nose	asiqi	3
N_TAIRORA	nose	aiqi	3
SUENA	nose	wena	4
ANGAL	nose	win	4
KEWA_S_POLE	nose	wili	4
ASARO7O	nose	sEgE	5
BORONG	nose	sewaN	5
DEDUA	nose	soge	5
MAPE	nose	sigo	5
KOMBA	nose	sogon	5
MIGABAC	nose	soge	5
MOMOLILI	nose	siNgeN	5
NANKINA	nose	taman	6
NEK	nose	timan	6
YOPNO	nose	tomno	6
ASMAT_CENTRAL	nose	mi	7
WAMBON	nose	ambotop	7
BINANDERE	nose	mendo	7
KORAFE_YEGHA	nose	medo	7
TAFOTA_BARUGA	nose	mado	7
SAU	nose	meneke	7
ABASAKUR	nose	masapE	7
AMAIMON	nose	mEtanglik	7
AMAIMON	nose	mEta	7
BAU	nose	medeu	7
ASAS	nose	mo	7
BARGAM	nose	motgu	7
BEPOUR	nose	mib7a	7
BILAKURA	nose	masilu	7
TAUYA	nose	utE	7
BOM	nose	managobu	7
ERIMA	nose	mutu	7
EMERUM	nose	muNgahul	7
FAITA	nose	mota	7
HINIHON	nose	mEsipik	7
PANIM	nose	mEdE	7
KATIATI	nose	mondugu	7
KOBON	nose	mulu	7
OSUM	nose	mutugu	7
PARAWEN	nose	matagura	7
PAY	nose	mEnEbE	7
YALE_KOSAREK	nose	udam	7
ANGIYAKMIN_FAIWOL	nose	mutum	7
MIAN	nose	mukhuN	7
NAKAI	nose	mito	7
URIGINA	nose	nuru	8
GANGLAU	nose	ulu	8
GANGLAU	nose	uluh	8
MIDDLE_WAHGI	nose	Numb	9
FORE	nose	nampawe	9
AWARA	nose	nom	9
REMPI	nose	no	9
KARE	nose	nEme	9
KORAK	nose	kaNum	9
UTU	nose	nomE	9
EIPOMEK	nose	u	10
YALE_KOSAREK	nose	u	10
EIPOMEK	nose	uyal	11
YALE_KOSAREK	nose	u7al	11
KOROWAI	nose	g3lip	12
KOMYANDARET	nose	G3li	12
URI_PAPUA_NEW_GUINEA	nose	kiniNni	13
METOMKA_MUYU	nose	kiniNkono	13
WANO	nose	akwi	14
DAO	nose	awi	14
DAO	nose	enawi	14
SAWUJ	nose	yokop	15
LANI	nose	oqopaq	15
YABIYUFA	nose	lokepa	15
KAETI_DUMUT	nose	toNgut	16
WANGGOM	nose	rENgu	16
FORAK	nose	tikmut	16
ASMATH_NORTH	nose	mbimak	17
SIAGHA	nose	syi	18
GUHU_SAMANE	nose	koko	19
MID_GRAND_VALLEY_DANI	nose	akouwakoak	20
GAHUKU	nose	loghoka	21
ISABI	nose	oNgoruh	22
ENGA	nose	lya	23
HULI_HOLE	nose	nggui	24
KEWA	nose	yadira	25
KEWA	nose	inikadu	26
MUNGKIP	nose	mimiNge	27
NUKNA	nose	kur3k	28
ONO	nose	sot	29
ATEMPLE	nose	Embom3n	30
DIMIR	nose	marikut	31
IKUNDUN	nose	tukw3rp3	32
MOSIMO	nose	nowfahu	33
MUSAK	nose	mumurag3r	34
PARAWEN	nose	m3run3n	35
WANUMA	nose	mEnuman	36
ASMAT_CENTRAL	tooth	sis	1
ASMATH_NORTH	tooth	sisi	1
CITAK	tooth	sisi	1
BINANDERE	tooth	ji	1
KORAFE_YEGHA	tooth	dika	1
TAFOTA_BARUGA	tooth	di	1
KUMAN	tooth	sigina	1
ISABI	tooth	sia	1
BORONG	tooth	co	1
KOMBA	tooth	sot	1
MIGABAC	tooth	sofi	1
MOMOLILI	tooth	c3t	1
TIMBE	tooth	dot	1
EIPOMEK	tooth	si	1
EIPOMEK	tooth	sinoN	1
YALE_KOSAREK	tooth	si	1
MIAN	tooth	sith	1
SAWUJ	tooth	torok	2
SIAGHA	tooth	tare	2
SUENA	tooth	tau	2
BARGAM	tooth	te	2
EMERUM	tooth	t3ni	2
KAETI_DUMUT	tooth	imban	3
WANGGOM	tooth	imb3	3
AUYANA	tooth	awiyamba	3
MELPA	tooth	Nu	4
MELPA	tooth	Ngu	4
ANGGURUK_YALI	tooth	ayek	5
KINIAGEIMA	tooth	iak	5
KINIAGEIMA	tooth	eak	5
LANI	tooth	eyaq	5
MID_GRAND_VALLEY_DANI	tooth	aik	5
WANO	tooth	ak	5
DAO	tooth	eja	5
DAO	tooth	enijak	5
YABIYUFA	tooth	elava	6
YABIYUFA	tooth	rodavate	6
FORE	tooth	nawa	6
FORE	tooth	nawiye	6
KORAK	tooth	kuniwa	6
GADSUP	tooth	abakuni	7
YATE	tooth	avena	7
N_TAIRORA	tooth	abai	7
OKSAPMIN	tooth	ga	8
GAHUKU	tooth	agepa	8
KEWA	tooth	aga	8
KEWA_S_POLE	tooth	angga	8
YOPNO	tooth	gen	8
HINIHON	tooth	naNgEpEha	8
OSUM	tooth	g3po	8
GUHU_SAMANE	tooth	otiru	9
ATEMPLE	tooth	at3r3	9
BAU	tooth	a7i	10
REMPI	tooth	373	10
HULI_HOLE	tooth	ne	11
BEPOUR	tooth	Ene	11
ONO	tooth	Net	12
ERIMA	tooth	NEdo	12
ASAS	tooth	wai	13
SAUSI	tooth	wai	13
SIAGHA	tooth	maga	14
ASARO7O	tooth	m3i	14
AWARA	tooth	map	14
FORAK	tooth	mEnp3	14
MAPE	tooth	mi	14
NUKNA	tooth	m3tap	14
LEMIO	tooth	meg	14
TAUYA	tooth	ma7a	14
URIGINA	tooth	maki	14
ERIMA	tooth	ma	14
DUMPU	tooth	mEkh	14
FAITA	tooth	m3ka	14
GANGLAU	tooth	mpa	14
KATIATI	tooth	m3kagurs	14
KOBON	tooth	meNk	14
MUSAK	tooth	mak3	14
DEDUA	tooth	enar	15
ABASAKUR	tooth	n3k	15
AMAIMON	tooth	Nanag	15
BILAKURA	tooth	nanuak	15
BILAKURA	tooth	namok	15
PARAWEN	tooth	nanakura	15
PAY	tooth	nan3k	15
WANUMA	tooth	n3nur	15
ENGA	tooth	nenge	16
NAKAI	tooth	niNgi	16
KARE	tooth	ogo	17
KAPAUKU	tooth	ego	17
SAU	tooth	kake	18
BOM	tooth	kalagel	18
ANGIYAKMIN_FAIWOL	tooth	kail	18
KOROWAI	tooth	l3bil	19
MOSIMO	tooth	fabu	19
KOMYANDARET	tooth	h3bi	19
MIDDLE_WAHGI	tooth	gupemuN	20
IKUNDUN	tooth	gambup3N	20
WAMBON	tooth	inim	21
GUHU_SAMANE	tooth	tokakatena7a	22
KANDAWO	tooth	kasmane	23
GAHUKU	tooth	tepairisa	24
AWA	tooth	aweh	25
NEK	tooth	mankwandat	26
GIRAWA	tooth	pana7	27
DIMIR	tooth	anEkmEr	28
METOMKA_MUYU	tooth	niyikondo	29
ASMAT_CENTRAL	tongue	komen	1
ASMATH_NORTH	tongue	komen	1
CITAK	tongue	kemen	1
SIAGHA	tongue	fage	2
SIAGHA	tongue	faga	2
ANGIYAKMIN_FAIWOL	tongue	falaN	2
OKSAPMIN	tongue	paNa	3
KAETI_DUMUT	tongue	oNgat	3
WANGGOM	tongue	paNg3q	3
BINANDERE	tongue	iwawa	4
SUENA	tongue	iwawa	4
KORAFE_YEGHA	tongue	abiba	5
TAFOTA_BARUGA	tongue	obabo	5
WAMBON	tongue	anop	6
KANDAWO	tongue	armble	6
MELPA	tongue	anmbeL	6
MIDDLE_WAHGI	tongue	a5mbiL	6
MIDDLE_WAHGI	tongue	armbiL	6
AUYANA	tongue	amabi	6
AWA	tongue	anebi	6
GADSUP	tongue	anapini	6
AWARA	tongue	yembi	6
FORE	tongue	nantebuwe	7
FORE	tongue	nantebiye	7
ANGAL	tongue	hege	8
HULI_HOLE	tongue	hege	8
MUSAK	tongue	sagui	8
KINIAGEIMA	tongue	emake	9
KEWA	tongue	eke	9
KEWA_S_POLE	tongue	eke	9
DAO	tongue	eme	9
ENGA	tongue	kekepingi	10
ENGA	tongue	ketange	10
SAU	tongue	kekeke	10
LANI	tongue	amele	11
WANO	tongue	amEdE	11
ASARO7O	tongue	m3lNe	11
FORAK	tongue	mEle	11
NUKNA	tongue	el3k	11
YOPNO	tongue	mel	11
REMPI	tongue	mil3lu	11
BARGAM	tongue	mile7	11
BEPOUR	tongue	mEmjE	11
BOM	tongue	mEN	11
MOSIMO	tongue	mEl3l	11
PAY	tongue	mEdul3k	11
BORONG	tongue	neselaN	12
DEDUA	tongue	nameN	12
MAPE	tongue	namaN	12
KOMBA	tongue	nobolam	12
MOMOLILI	tongue	nambalaN	12
MUNGKIP	tongue	mabEm	13
NEK	tongue	manben	13
URI_PAPUA_NEW_GUINEA	tongue	m3bEmni	13
KARE	tongue	mambr3mba	13
GIRAWA	tongue	mino	14
TAUYA	tongue	minamo	14
URIGINA	tongue	mEknomo	14
FAITA	tongue	men3m	14
HINIHON	tongue	mind3k	14
MIGABAC	tongue	belu	15
ONO	tongue	belakami	15
BAU	tongue	belia7	15
ASAS	tongue	yabtalu	15
PANIM	tongue	beila	15
N_TAIRORA	tongue	maqiri	16
GANGLAU	tongue	mi	16
IKUNDUN	tongue	mirpa	16
KATIATI	tongue	mir	16
OSUM	tongue	mirg3	16
ABASAKUR	tongue	yawEs	17
BILAKURA	tongue	kabisa	17
PARAWEN	tongue	yEbisa	17
WANUMA	tongue	3bis	17
METOMKA_MUYU	tongue	oN	18
MIAN	tongue	haN	18
NAKAI	tongue	oN	18
GUHU_SAMANE	tongue	etete	19
GAHUKU	tongue	yenedate	19
KAPAUKU	tongue	eta	19
YATE	tongue	agenefuna	20
YATE	tongue	avefuna	20
DUMPU	tongue	s3numun	21
YALE_KOSAREK	tongue	selimu	21
YABIYUFA	tongue	reporuma	22
YABIYUFA	tongue	uluma	22
KOROWAI	tongue	lef	23
SAWUJ	tongue	sep	24
KUMAN	tongue	drambina	25
ANGGURUK_YALI	tongue	abilikagen	26
MID_GRAND_VALLEY_DANI	tongue	a8i	27
GAHUKU	tongue	genezala	28
ISABI	tongue	Ehupamina	29
TIMBE	tongue	elewot	30
AMAIMON	tongue	taprekEm	31
ATEMPLE	tongue	njigo5e	32
LEMIO	tongue	khE5E	33
DIMIR	tongue	amtEkmaN	34
ERIMA	tongue	mu53gE	35
EMERUM	tongue	s3rbuN	36
SAUSI	tongue	tamamEa	37
KOBON	tongue	aLamp	38
KORAK	tongue	kumilok	39
UTU	tongue	nim3ru	40
KOMYANDARET	tongue	h3y	41
ASMAT_CENTRAL	knee	yina	1
ASMATH_NORTH	knee	jina	1
CITAK	knee	zini	1
CITAK	knee	yini	1
KOROWAI	knee	gabin	2
KORAFE_YEGHA	knee	kaubo	2
TAFOTA_BARUGA	knee	koubo	2
YALE_KOSAREK	knee	yabu	2
KOMYANDARET	knee	gEbu	2
ANGGURUK_YALI	knee	elegenoak	3
ANGGURUK_YALI	knee	elegen	3
GAHUKU	knee	o7muvo	4
GAHUKU	knee	o7uvate	4
AUYANA	knee	arauma	5
AWA	knee	arau	5
GADSUP	knee	akoraumi	5
FORE	knee	narawe	6
FORE	knee	naraone	6
YATE	knee	aleya	7
YATE	knee	alegeya	7
KAETI_DUMUT	knee	wambuon	8
ENGA	knee	wambake	8
GUHU_SAMANE	knee	poma	9
ANGAL	knee	tum	9
ENGA	knee	luma	9
KEWA	knee	rumu	9
KEWA_S_POLE	knee	tumu	9
SAU	knee	tumiki	9
ASARO7O	knee	rami7	9
BOM	knee	tombol	9
BORONG	knee	simiN	10
KOMBA	knee	simin	10
MUNGKIP	knee	munE	11
NEK	knee	m3n	11
BEPOUR	knee	ma	11
ASAS	knee	wau	12
GIRAWA	knee	wo	12
BINANDERE	knee	baoNo	13
HINIHON	knee	baun	13
NAKAI	knee	banGup	13
KUMAN	knee	goLko	14
NANKINA	knee	mok	14
ABASAKUR	knee	muku	14
URIGINA	knee	oko	14
KATIATI	knee	muku	14
KATIATI	knee	niku	14
WANGGOM	knee	mbou	15
WANO	knee	Emboro	15
YABIYUFA	knee	ibola	15
YABIYUFA	knee	ribura	15
DEDUA	knee	fakuruN	15
ERIMA	knee	tuburu	15
DUMPU	knee	buru	15
SAUSI	knee	aboru	15
KORAK	knee	surub	15
YALE_KOSAREK	knee	budi	15
SAWUJ	knee	ob3xan	16
SIAGHA	knee	bokin	16
GOLIN	knee	boningolin	16
BARGAM	knee	bakbakan	16
TAUYA	knee	opapan	16
PAY	knee	abakan	16
WAMBON	knee	kondokkerop	17
MELPA	knee	kopEtEm	17
REMPI	knee	g3taamuk	17
BILAKURA	knee	galam3kul	17
TAUYA	knee	utamo	17
KOBON	knee	xuxom	17
EIPOMEK	knee	kutam	17
METOMKA_MUYU	knee	kondotom	17
OKSAPMIN	knee	k3tina	18
GADSUP	knee	akona	18
N_TAIRORA	knee	tori	18
MIGABAC	knee	keta	18
NUKNA	knee	h3ramtul3	18
AMAIMON	knee	geta	18
BAU	knee	katela7	18
PANIM	knee	gatil3	18
MUSAK	knee	ken3	18
PARAWEN	knee	gat3ru	18
[truncated: 2,161 more rows]
