# Supplementary material for: A test of Generalized Bayesian dating: A new linguistic dating method
Source: PLoS One. 2020 Aug 12;15(8):e0236522. doi: 10.1371/journal.pone.0236522 (PMC7423060; doi:10.1371/journal.pone.0236522)
Supplement: S1 File — Python code for extracting data from ASJP word lists, cognate identification, and conversion to nexus files. Word lists annotated for cognacy for all families. Nexus files and MrBayes command files for all families. (ZIP) [file pone.0236522.s001.zip › S1 Supporting Information/Cognates/Atlantic-Congo.txt.svm.CRP.0.57.cognates]

doculect	concept	asjp	cogid
BALI_NIGERIA	I	am	1
GOUNDO	I	mi	1
BURAK	I	mi	1
DOOHWAAYAAYO	I	miya	1
FALI	I	miy	1
KARANG	I	mi	1
KWA_NIGERIA	I	iyo	1
LONGTO	I	myo	1
MBUM	I	mi	1
MOMI	I	mi	1
PANGSENG	I	mabe	1
YAG_DII	I	mi	1
SAMBA_LEKO	I	ma	1
SAMBA_LEKO	I	m3	1
TULA	I	min	1
YANDANG	I	mEk	1
MBULE	I	mi	1
BABUNGO	I	m3	1
VIYA	I	mE	1
DIRIKU	I	amE	1
YAKA_yaf	I	mene	1
WANDJI	I	mE	1
MPUONO	I	me	1
BABONG	I	mi	1
BAKUERI	I	imba	1
BANKON	I	me	1
KOL	I	m	1
NGBINDA	I	me	1
HLUBI	I	mna	1
DENYA_BITIEKU	I	mi	1
FWE	I	eme	1
KILUBA	I	ami	1
KWANGA_1	I	mene	1
SHIYEYI	I	yEmE	1
ABUA	I	m3	1
ANAANG	I	ami	1
BAKPINKA	I	am	1
OKOBO	I	ami	1
EFAI	I	ami	1
ETEBI	I	ami	1
ENWANG	I	ami	1
IBUORO	I	ami	1
KIONG	I	ami	1
UBAGHARA	I	anim	1
LEYIGHA	I	amiN	1
NKUKOLI	I	am	1
OBOLO	I	Emi	1
OLULUMO_IKOM	I	ami	1
OLULUMO_IKOM	I	ami	1
ARIGIDI	I	ame	1
IGALA	I	omi	1
YORUBA	I	emi	1
AUCHI	I	mE	1
DEGEMA_2	I	mEe	1
EHUEUN	I	mE	1
EPIE	I	mEmE	1
IKPESHI	I	mEmE	1
OKPAMHERI	I	mi	1
OKPAMHERI	I	ma	1
URHOBO	I	mi	1
URHOBO	I	me	1
UHAMI	I	mE	1
BANGANDU	I	mi	1
GBAYA_MBODOMO	I	mi	1
NGBAKA	I	mi	1
NGBAKA	I	E	1
BULI_GHANA	I	mi	1
PAASAAL	I	mioN7	1
BOMU	I	mE	1
DYAN	I	me	1
DYAN	I	mi	1
DYAN	I	m	1
SENOUFO_TAGWANA	I	mi	1
PANA	I	a	1
KOROMFE	I	m3	1
KOROMFE	I	ma	1
KULANGO_BOUNA	I	mya	1
LORHON	I	me	1
VIEMO	I	m3	1
IDOMA	I	ami	1
IGEDE	I	am	1
EKPEYE	I	ma	1
IGBO_ONITSHA	I	mu	1
IGBO_ONITSHA	I	m	1
HONE	I	ami	1
IZORA	I	mi	1
CICIPU	I	amu	1
CISHINGINI	I	3mu	1
DUKA	I	ma	1
DUKA	I	3m	1
ROR	I	3m	1
ROR	I	mE	1
LARU_NIGERIA	I	ma	1
PONGU	I	gem	1
PONGU	I	g3n	1
RESHE	I	amE	1
TSUVADI	I	omu	1
BAKWE	I	mo	1
KLAO	I	mo	1
KRUMAN	I	mo	1
ANII	I	mu	1
ADIOUKROU	I	Em	1
AHANTE	I	mi	1
AHLO	I	omi	1
ANIMERE	I	mu	1
AVIKAM	I	m	1
DANGME	I	ami	1
DWANG	I	me	1
IKPANA	I	amu	1
LIKPE	I	ma	1
SIDEME	I	mE	1
TEGBO	I	mi	1
TWI_ASANTE	I	me	1
BAGA_MADURI	I	minaN	1
MANSOANKA	I	men	1
MMANI	I	ya	1
FULFULDE_ADAMAWA	I	min	1
BIAFADA	I	mma	1
FULFULDE_MAASINA	I	mi	1
FULFULDE	I	mi	1
FULA	I	min	1
LEHAR	I	yami	1
LEHAR	I	m3	1
NDUT_FALOR	I	8ami	1
NDUT_FALOR	I	mi	1
SAFEN	I	5ami	1
SAFEN	I	mi	1
SERER_SINE	I	mi	1
SERER_SINE	I	mioxe	1
WOLOF_GAMBIAN	I	ma	1
GADE	I	ma	1
GADE	I	nam	1
GBARI	I	myi	1
IGBIRRA	I	ami	1
NUPE	I	mi	1
AKE	I	amu	1
IDU	I	mum	1
CARA	I	mini	1
NDUN	I	mE	1
GANANG	I	mi	1
FYEM	I	me	1
HASHA	I	mi	1
HYAM	I	mi	1
TAHOSS	I	mE	1
JILI	I	imE	1
JILI	I	me	1
KULU	I	emi	1
KUTEB	I	ame	1
TAPSHIN	I	mi	1
LUFU	I	m	1
RUKUL	I	amE	1
TESU	I	mya	1
TORO	I	mya	1
YUKUBEN	I	ama	1
YUKUBEN	I	mi	1
MONO_CONGO	I	3m3	1
BANDA_YANGERE	I	mo	1
MA	I	mu	1
MONDO	I	ma	1
MONDO	I	mo	1
GEME	I	mi	1
KPATILI	I	mi	1
NGBUGU	I	me	1
NGBANDI	I	mbi	1
LONGUDA	I	na	2
TUPURI	I	ndi	2
AKUNNU	I	oni	2
NSENGA	I	neo	2
NSENGA	I	ne	2
BANGALA	I	Ngai	2
CHINGONI	I	nene	2
BUNGU	I	nene	2
NYUNGWE	I	ine	2
LEGA	I	nnE	2
ISANZU	I	nene	2
SHONA	I	ini	2
KIMATENGO	I	ni	2
KIMATENGO	I	neNga	2
KINDAMBA	I	neNga	2
KINDAMBA	I	ne	2
MBUGWE	I	ne	2
BIJOGO	I	E5o	2
GOKANA	I	nda	2
TEE	I	da	2
ORING	I	na	2
BAATONUM	I	na	2
EASTERN_KARABORO	I	ra	2
MAMARA_SENOUFO	I	nE	2
MAMARA_SENOUFO	I	ni	2
NATIORO	I	ni	2
NATIORO	I	na	2
SENUFO_SICITE	I	nda	2
GREBO	I	ne	2
ADANGBE	I	enye	2
ANII	I	n	2
AJAGBE	I	N	2
LARTEH	I	ine	2
FONGBE	I	5E	2
BALANTA	I	5i	2
BANDIAL	I	inje	2
DIOLA_KASA	I	a5Te	2
KERAK	I	i5je	2
JOLA	I	inje	2
MANJACA_COSTA_DE_BAIXO	I	iji	2
ANIB	I	inbo	2
MADA	I	Ng3	2
KULU	I	nin	2
NINKA	I	Nga	2
TYAP	I	n	2
BAI	I	ne	2
NGBANDI	I	ni	2
ESAN	I	i	3
KISI	I	i	3
BAINOUNK_GUJAHER	I	i	3
EAST_LIMBA	I	yaNw	4
KRIM	I	yaN	4
KRIM	I	yaNya	4
SHERBRO	I	yang	4
SHERBRO	I	yangya	4
BUA	I	bi	5
DOOHWAAYAAYO	I	behya	5
DONG	I	boN	5
NALU	I	be	5
BASARI	I	wono	6
BEDIK	I	xono	6
DAY	I	hi5	7
DAY	we	5a	1
KARANG	we	na	1
TUPURI	we	na	1
LONGUDA	we	kha	2
TULA	we	Cir	2
BABUNGO	we	nsiN	2
NSENGA	we	seo	2
NSENGA	we	se	2
BABONG	we	sE	2
BUNGU	we	SweSwe	2
HLUBI	we	thina	2
LEGA	we	iswE	2
DENYA_BITIEKU	we	si	2
FWE	we	eswe	2
ISANZU	we	sese	2
NAKI	we	si	2
KIMATENGO	we	tweNga	2
MBUGWE	we	siye	2
SHIYEYI	we	yEcwE	2
BAATONUM	we	Sa	2
BAATONUM	we	SeSoa	2
DYAN	we	si	2
KOROMFE	we	ho	2
NATIORO	we	si	2
VIEMO	we	sa	2
VIEMO	we	s3	2
BAGA_MADURI	we	s3	2
KRIM	we	hin3hi	2
MMANI	we	hin	2
MMANI	we	si	2
LUFU	we	iSi	2
TYAP	we	z3	2
GEME	we	ha5	2
GEME	we	han	2
VIYA	we	ito	3
DIRIKU	we	atwE	3
CHINGONI	we	tete	3
BUBE	we	ito	3
KILUBA	we	atwe	3
BIJOGO	we	atE	3
CICIPU	we	otu	3
PONGU	we	g3tu	3
NDUN	we	eti	3
KUTEB	we	ati	3
EFAI	we	ayit	4
ETEBI	we	ayit	4
ENWANG	we	ayin	4
OLULUMO_IKOM	we	ayu	4
IGBO_ONITSHA	we	ayi	4
IGBIRRA	we	ayi	4
OKOBO	we	n5En	5
IBUORO	we	n5in	5
DAY	we	a5a	6
TULA	we	Cini	6
ORING	we	a5o	6
DEGEMA_2	we	eni	6
IGBO_ONITSHA	we	a5i	6
DIDA_LAKOTA	we	anyi	6
DWANG	we	ant	6
LARTEH	we	Ene	6
AKE	we	ani	6
KULU	we	endil	6
MONDO	we	ani	6
MONDO	we	ni	6
KPATILI	we	alene	6
KPATILI	we	aleme	6
NGBANDI	we	ani	6
YAG_DII	we	mo	7
LEYIGHA	we	amaN	7
AUCHI	we	mae	7
ESAN	we	man	7
EHUEUN	we	mari	7
IKPESHI	we	mamani	7
OKPAMHERI	we	mani	7
UHAMI	we	maE	7
ROR	we	in	7
ADANGBE	we	miawo	7
ANII	we	gi	7
AJAGBE	we	mi	7
FONGBE	we	mi	7
EAST_LIMBA	we	min	7
KISI	we	N	7
KRIM	we	kin	7
FULFULDE_ADAMAWA	we	enen	7
BAINOUNK_GUJAHER	we	mino	7
BAINOUNK_GUJAHER	we	minu	7
BAINOUNK_GUJAHER	we	Nen	7
FULFULDE_MAASINA	we	min	7
FULFULDE	we	min	7
FULFULDE	we	minin	7
FULFULDE	we	en	7
FULFULDE	we	enen	7
FULA	we	minon	7
FULA	we	minen	7
SERER_SINE	we	ino	7
IDU	we	mEn	7
OLULUMO_IKOM	we	awul	8
IGALA	we	awa	8
YORUBA	we	awa	8
BOMU	we	wa	8
SENOUFO_TAGWANA	we	wo	8
EASTERN_KARABORO	we	wo	8
MAMARA_SENOUFO	we	wa	8
MAMARA_SENOUFO	we	wu	8
AHLO	we	owo	8
ANIMERE	we	wo	8
DANGME	we	wo	8
CARA	we	futte	8
TAHOSS	we	wot	8
BAI	we	wu7da	8
BALI_NIGERIA	we	aro	9
BALI_NIGERIA	we	arok	9
FALI	we	oro	9
MBUM	we	nari	9
BAKUERI	we	iro	9
ABUA	we	ior	9
TEE	we	iri	9
UBAGHARA	we	ari	9
IDOMA	we	alo	9
IZORA	we	aro	9
MANSOANKA	we	nro	9
TESU	we	mboro	9
TORO	we	anoro	9
BULI_GHANA	we	tama	10
BAKWE	we	amo	10
KLAO	we	am3a	10
KRUMAN	we	amo	10
AHANTE	we	omiya	10
BANGANDU	we	o	11
PANA	we	e	11
KOROMFE	we	3	11
BETE_DALOA	we	a	11
DIDA_LAKOTA	we	a	11
AVIKAM	we	o	11
BANDA_YANGERE	we	a	11
MONDO	we	a	11
NGBANDI	we	e	11
KWANGA_1	we	aCi	12
ANAANG	we	ajit	12
OBOLO	we	Ezi	12
IGEDE	we	ahi	12
CISHINGINI	we	3cu	12
IKPANA	we	acu	12
MANJACA_COSTA_DE_BAIXO	we	uad	12
YUKUBEN	we	adi	12
YUKUBEN	we	azi	12
MONO_CONGO	we	az3	12
NGBUGU	we	az3	12
BURAK	we	gbo	13
DOOHWAAYAAYO	we	weya	13
LONGTO	we	vebe	13
PANGSENG	we	wobe	13
SAMBA_LEKO	we	7ob3n	13
SAMBA_LEKO	we	b3n	13
SAMBA_LEKO	we	ban	13
AKUNNU	we	abes	13
MBULE	we	bEhE	13
YAKA_yaf	we	beto	13
WANDJI	we	besi	13
MPUONO	we	biu	13
BANGALA	we	bisu	13
BANKON	we	bes	13
KOL	we	b3z3	13
NGBINDA	we	buso	13
NYUNGWE	we	ife	13
LEGA	we	biswE	13
DONG	we	vErE	13
BAKPINKA	we	abut	13
GOKANA	we	bele	13
KIONG	we	ibwun	13
NKUKOLI	we	ab3n	13
URHOBO	we	abare	13
KULANGO_BOUNA	we	bya	13
LORHON	we	bo	13
GREBO	we	ba	13
AKPAFU	we	bo7	13
LIKPE	we	bo	13
LIKPE	we	bu	13
SIDEME	we	blo	13
SIDEME	we	blE	13
TEGBO	we	blo	13
NALU	we	biye	13
BALANTA	we	b3	13
BASARI	we	biyi	13
BEDIK	we	be	13
BIAFADA	we	bon	13
LEHAR	we	boybi	13
LEHAR	we	boy	13
NDUT_FALOR	we	b3	13
SAFEN	we	bobi	13
HASHA	we	rifiba	13
HYAM	we	hera	13
RUKUL	we	bwot	13
MA	we	Epi	13
KWA_NIGERIA	we	iyi	14
EKPEYE	we	ye	14
HONE	we	yi	14
AHANTE	we	ya	14
TWI_ASANTE	we	yan	14
SHERBRO	we	yin	14
GADE	we	ya	14
GADE	we	yei	14
GBARI	we	yi	14
NUPE	we	yi	14
GANANG	we	yit	14
TAPSHIN	we	yiyi	14
YANDANG	we	tok	15
KIMATENGO	we	tu	15
DUKA	we	ta	15
LARU_NIGERIA	we	ti	15
ANIB	we	tot	15
MADA	we	t3	15
GBAYA_MBODOMO	we	ElE	16
BANDIAL	we	wolal	16
DIOLA_KASA	we	ola	16
KERAK	we	olal	16
JOLA	we	ololal	16
JILI	we	ila	16
NGBAKA	we	lE	17
NGBAKA	we	lo	17
JILI	we	la	17
PAASAAL	we	a7	18
MONO_CONGO	we	a7a	18
NINKA	we	kwara	19
MONDO	we	kpara	19
KINDAMBA	we	yufwi	20
BALI_NIGERIA	one	bini	1
DOOHWAAYAAYO	one	gbun	1
DOOHWAAYAAYO	one	gbunu	1
LONGTO	one	wuNga	1
TUPURI	one	boN	1
MUNDANG	one	vaNno	1
YANDANG	one	binti	1
BATU_ANWE	one	funu	1
KOL	one	wurug	1
BOKI	one	aboNe	1
LEYIGHA	one	wanni	1
OLULUMO_IKOM	one	wunE	1
BULI_GHANA	one	wa5i	1
BULI_GHANA	one	bu5i	1
EAST_LIMBA	one	wowunte	1
WOLOF_GAMBIAN	one	benna	1
TAPSHIN	one	ZaNna	1
KPATILI	one	wajoNo	1
BURAK	one	kwin	2
TULA	one	win	2
TULA	one	kin	2
BANGALA	one	ko	2
BANKON	one	kja	2
ESIMBI	one	ken3	2
ISANZU	one	kaNwi	2
ANAANG	one	kEt	2
OKOBO	one	kioN	2
ETEBI	one	kiaN	2
IBUORO	one	kiEt	2
NKUKOLI	one	gani	2
OBOLO	one	ge	2
ORING	one	kunnE	2
ORING	one	gwan	2
DUKA	one	kon	2
LARU_NIGERIA	one	kini	2
LOPA	one	kin3	2
ATTIE	one	kE	2
AVIKAM	one	Eton	2
BAGA_MADURI	one	in	2
MADA	one	gy3r	2
FYEM	one	kyen	2
TAHOSS	one	gwiriN	2
NINKA	one	gy3n	2
SHALL	one	gin	2
YUKUBEN	one	kit3N	2
GEME	one	kida	2
NGBANDI	one	koi	2
GALKE	one	mbo	3
MOMI	one	mun3	3
AKUNNU	one	aCi	3
BABUNGO	one	mu7	3
AMASI	one	mwo7	3
AMBELE_2	one	mo	3
NSENGA	one	mo	3
DE_WUNGTSE	one	mES3	3
VIYA	one	matata	3
B25_KOTA_2	one	moko	3
YAKA_yaf	one	mosi	3
WANDJI	one	mo	3
MPUONO	one	mo	3
BANKALA	one	mok	3
CHINGONI	one	moNga	3
NGBINDA	one	emoti	3
TUNEN	one	motE	3
C24_KOYO_ZWE	one	oxoxo	3
NYUNGWE	one	posi	3
NONI	one	maN	3
LEGA	one	mozi	3
DENYA_BITIEKU	one	ma7	3
DONG	one	mop	3
LOKELE_YEPOLOMA	one	emoi	3
HAUT_KENYANG	one	mot	3
KILUBA	one	mo	3
IPULO	one	mo	3
KINDAMBA	one	mu	3
KONJA_NDUNG	one	man	3
LABIR	one	moxo7	3
LENGOLA_2	one	moi	3
MBE	one	me	3
MBUGWE	one	mo	3
MUNDANI	one	mo7	3
NDEMLI	one	moho	3
NIZAA	one	mum	3
TIV_2	one	mom	3
TUKI_2	one	muesi	3
TUKI_2	one	mu3si	3
TWUMWU	one	mbo7	3
DIDA_YOCOBOUE	one	mblo	3
MMANI	one	mul	3
BASARI	one	mat	3
LUFU	one	uti	3
SAMBA_LEKO	one	niN	4
ABUA	one	nin	4
GBAYA_MBODOMO	one	ndaN	4
SENOUFO_TAGWANA	one	nigbe	4
EASTERN_KARABORO	one	nen	4
KOROMFE	one	gadom	4
KOROMFE	one	ndom	4
MAMARA_SENOUFO	one	nigin	4
SENUFO_CEBAARA	one	nbin	4
SENUFO_CEBAARA	one	nibin	4
SENUFO_SICITE	one	n3kin	4
ANII	one	nd3N	4
NUPE	one	nini	4
IDU	one	nyiN	4
KUTEB	one	nzo	4
HLUBI	one	5e	5
BAN_OGOI	one	EnE	5
GOKANA	one	EnE	5
IGALA	one	e5E	5
ADIOUKROU	one	5am	5
DAY	one	NoN	6
KWA_NIGERIA	one	nonku	6
NYALI	one	Nana	6
SAMBA_DAGA	one	noni	6
BAKPINKA	one	Nuni	6
OGBRONUAGUM	one	onini	6
OLULUMO_IKOM	one	NonE	6
EKPEYE	one	Nwuna	6
LIKPE	one	noni	6
IGBIRRA	one	onyi	6
RUKUL	one	5anak	6
TYAP	one	5uN	6
DEGEMA_2	one	obu	7
EPIE	one	ovu	7
IKPESHI	one	owo	7
OKPAMHERI	one	ovo	7
URHOBO	one	ovo	7
IGBO_ONITSHA	one	ofu	7
LIKPE	one	oNwa	7
FALI	one	kpolo	8
ESAN	one	okpa	8
GBEYA	one	kpem	8
KARA_BODOE	one	kpok	8
MANZA	one	kpo	8
NGBAKA	one	kpo	8
IDOMA	one	ekpo	8
IGEDE	one	okpokpo	8
DANGME	one	kake	8
EGA	one	ilogbo	8
FONGBE	one	8okpo	8
IKPANA	one	ikpe	8
NGBAKA_PENDI	one	kpoka	8
KALI	one	mbeu	9
KARANG	one	mbew	9
KO	one	mbeu	9
MBULE	one	mwi	9
DIRIKU	one	mwE	9
BUNGU	one	imwi	9
SHONA	one	mwe	9
SHIYEYI	one	mwE	9
NGBAKA	one	mbe	9
DYAN	one	beo	9
DIDA_LAKOTA	one	bio	9
AKPAFU	one	we	9
MA	one	bEbu	9
BURU	one	dimfrun	10
UBAGHARA	one	ceni	10
BULI_GHANA	one	di5i	10
PANA	one	teNi	10
LORHON	one	tani	10
GANANG	one	aziniN	10
HYAM	one	zhini	10
KULU	one	dizin	10
BAATONUM	one	tia	11
BOMU	one	de	11
BOMU	one	do	11
KULANGO_BOUNA	one	ta	11
CICIPU	one	to	11
MBRE	one	pido	11
BAKWE	one	do	11
GREBO	one	do	11
KLAO	one	do	11
KRUMAN	one	do	11
NYABWA	one	do	11
JILI	one	lo	11
ADANGBE	one	ede	12
AJAGBE	one	ede	12
FONGBE	one	o8e	12
B25_KOTA_2	one	yeko	13
ARIGIDI	one	iko	13
AYERE	one	inka	13
ATTIE	one	ekE	13
LARTEH	one	iko	13
AKE	one	iNgya	13
A51_BAFIA_TUMI_TINGON	one	fok	14
A72a_EWONDO	one	fwag	14
BABONG	one	pok	14
BABONG	one	hok	14
BAKUERI	one	yoko	14
BILE	one	bako	14
BUBE	one	poko	14
YORUBA	one	oko	14
YORUBA	one	okon	14
AHANTE	one	oku	14
DWANG	one	okure	14
TWI_ASANTE	one	bako	14
MBUM	one	soN	15
SHIYEYI	one	hiki	15
EFAI	one	siN	15
ENWANG	one	siN	15
TEE	one	zi	15
BANGANDU	one	sikino	15
HONE	one	zuN	15
ROR	one	C3n	15
LELA	one	Tin	15
LELA	one	TiN	15
PONGU	one	hi	15
MANSOANKA	one	son	15
SERER_SINE	one	lEN	15
BUA	one	gulu	16
PANGSENG	one	go	16
FULFULDE_ADAMAWA	one	go7o	16
FULFULDE_MAASINA	one	go7o	16
FULFULDE	one	go7o	16
FULFULDE	one	got	16
FULA	one	go7o	16
IMPFONDO	one	yo	17
BENDEGHE	one	j3d	17
EKPARABONG	one	yid	17
FWE	one	yenke	17
KIMATENGO	one	yumo	17
CISHINGINI	one	iya	17
KRIM	one	yimo	17
BANDIAL	one	yanur	17
BEDIK	one	riye	17
DIOLA_KASA	one	yano7	17
KERAK	one	yanor	17
JOLA	one	ano	17
JOLA	one	yano	17
LEHAR	one	yino	17
NDUT_FALOR	one	yin3	17
NDUT_FALOR	one	yino	17
SAFEN	one	yinor	17
ANIB	one	iyiN	17
CARA	one	yunuN	17
NDUN	one	yeri	17
HASHA	one	nyinaN	17
YANGKAM	one	5inuN	17
SEKIYANI	one	votE	18
BASARI	one	bat	18
FULA	one	wot	18
GOUNDO	one	mundo	19
BON_GULA	one	hondoi	19
BIJOGO	one	nod	19
KIONG	one	onde	19
VIEMO	one	dunde	19
CINDA_1	one	ind3	19
NALU	one	dandak	19
BAINOUNK_GUJAHER	one	monduk	19
BALANTA	one	odn	19
BEDIK	one	ndiye	19
GADE	one	nde	19
KPAN	one	Nye	19
YAG_DII	one	daga	20
BADA	one	dik	20
NAKI	one	adoka	20
IZORA	one	diNga	20
ADANGBE	one	deka	20
ANIMERE	one	di7	20
BEDIK	one	diye	20
PE	one	dik	20
TESU	one	anyimbere	21
TORO	one	ayembere	21
NATIORO	one	puwolo	22
NEYO	one	bolo	22
AHLO	one	ili	22
SIDEME	one	ole	22
TEGBO	one	oli	22
KISI	one	pilE	22
SHERBRO	one	bul	22
MANJACA_COSTA_DE_BAIXO	one	lole	22
GBARI	one	gbmari	22
MONO_CONGO	one	bale	22
BANDA_YANGERE	one	bale	22
MONDO	one	biri	22
MONDO	one	biriNbe	22
GBI	one	bale	22
NGBUGU	one	bale	22
TSUVADI	one	zoto	23
GBARI	one	znagoti	23
LONGUDA	one	naikal	24
ENYA_KIBOMBO	one	umakimonThonka	25
PAASAAL	one	kh3r3gE7	26
RESHE	one	cuneya	27
BIAFADA	one	nn3mma	28
BALI_NIGERIA	two	iyEt	1
GOUNDO	two	Ciro	1
BON_GULA	two	hori	1
BUA	two	ili	1
BURAK	two	rap	1
GALKE	two	sira	1
DOOHWAAYAAYO	two	ehr	1
DOOHWAAYAAYO	two	ehre	1
KO	two	sire	1
KWA_NIGERIA	two	nogbe	1
TUPURI	two	bogE	1
SAMBA_LEKO	two	7ira	1
SAMBA_LEKO	two	7ir3	1
TULA	two	yuraw	1
TULA	two	turaw	1
A51_BAFIA_TUMI_TINGON	two	bye	1
MBULE	two	band	1
A72a_EWONDO	two	bE	1
BURU	two	fira	1
BABUNGO	two	bo	1
AMASI	two	fyE	1
AMBELE_2	two	ye	1
NSENGA	two	wiri	1
DE_WUNGTSE	two	bwa	1
VIYA	two	bea	1
B25_KOTA_2	two	ba	1
DIRIKU	two	biri	1
YAKA_yaf	two	ola	1
WANDJI	two	olE	1
MPUONO	two	biele	1
BANGALA	two	bali	1
IMPFONDO	two	biba	1
BABONG	two	ba	1
BADA	two	bar	1
BAKUERI	two	wewa	1
BANKALA	two	bari	1
BANKON	two	ba	1
BATU_ANWE	two	fiare	1
KOL	two	ba	1
BENDEGHE	two	baE	1
CHINGONI	two	vili	1
NGBINDA	two	ebali	1
BILE	two	bari	1
TUNEN	two	fandE	1
BUBE	two	biba	1
BUBE	two	bibale	1
BUNGU	two	uwili	1
C24_KOYO_ZWE	two	ba	1
NYUNGWE	two	piri	1
HLUBI	two	mbini	1
NONI	two	fE	1
LEGA	two	bele	1
DENYA_BITIEKU	two	pa	1
DONG	two	bar	1
EKPARABONG	two	fai	1
ENYA_KIBOMBO	two	umabibili	1
ESIMBI	two	b3rekp3	1
LOKELE_YEPOLOMA	two	bimbale	1
FWE	two	bobile	1
HAUT_KENYANG	two	pay	1
KILUBA	two	widi	1
IPULO	two	yal	1
ISANZU	two	ibili	1
SHONA	two	viri	1
SHONA	two	mbiri	1
NAKI	two	ufo	1
KIMATENGO	two	wili	1
KINDAMBA	two	vili	1
KONJA_NDUNG	two	fe	1
LABIR	two	bar	1
LENGOLA_2	two	bili	1
LENGOLA_2	two	pili	1
MBE	two	pual	1
MBUGWE	two	vere	1
MUNDANI	two	be	1
NDEMLI	two	ifE	1
NIZAA	two	bara	1
NYALI	two	wili	1
SAMBA_DAGA	two	bara	1
SEKIYANI	two	mba	1
SHIYEYI	two	yiri	1
TIV_2	two	har	1
TWUMWU	two	bi	1
ABUA	two	3ial	1
ANAANG	two	iba	1
BAKPINKA	two	ban	1
BAN_OGOI	two	ba	1
BOKI	two	afe	1
OKOBO	two	iba	1
EFAI	two	iba	1
ETEBI	two	iba	1
ENWANG	two	iba	1
GOKANA	two	ba	1
IBUORO	two	iba	1
TEE	two	bE	1
KIONG	two	oan	1
UBAGHARA	two	ivai	1
LEYIGHA	two	affoN	1
NKUKOLI	two	wa	1
OBOLO	two	iba	1
OGBRONUAGUM	two	iyalu	1
OLULUMO_IKOM	two	bafa	1
OLULUMO_IKOM	two	afa	1
ORING	two	kufa	1
ARIGIDI	two	iyi	1
AUCHI	two	va	1
DEGEMA_2	two	ib3	1
ESAN	two	eva	1
EHUEUN	two	va	1
EPIE	two	ivE	1
IKPESHI	two	eva	1
OKPAMHERI	two	avo	1
URHOBO	two	ivE	1
UHAMI	two	va	1
BANGANDU	two	wEli	1
GBAYA_MBODOMO	two	vak	1
GBEYA	two	rito	1
KARA_BODOE	two	yito	1
MANZA	two	boa	1
NGBAKA	two	boa	1
BULI_GHANA	two	baye	1
BULI_GHANA	two	buye	1
BULI_GHANA	two	Naye	1
BAATONUM	two	yiru	1
BAATONUM	two	iru	1
PAASAAL	two	baliya7	1
KOROMFE	two	ihi	1
IDOMA	two	Epa	1
IGEDE	two	imiye	1
EKPEYE	two	b3bo	1
IGBO_ONITSHA	two	ibuo	1
IGBO_ONITSHA	two	nabo	1
HONE	two	pyene	1
IZORA	two	lere	1
CICIPU	two	yapu	1
CINDA_1	two	iri3	1
CISHINGINI	two	irE	1
DUKA	two	yor	1
ROR	two	T3r	1
LELA	two	ile	1
LELA	two	il3	1
RESHE	two	yis3	1
ADANGBE	two	eve	1
AHANTE	two	oyi	1
AHLO	two	iwa	1
AJAGBE	two	amEve	1
FONGBE	two	we	1
FONGBE	two	owe	1
LIKPE	two	inwa	1
SIDEME	two	ouva	1
TEGBO	two	bva	1
TWI_ASANTE	two	mmienu	1
EAST_LIMBA	two	bile	1
KRIM	two	yixin	1
NALU	two	bala	1
BANDIAL	two	suba	1
MANJACA_COSTA_DE_BAIXO	two	tab	1
WOLOF_GAMBIAN	two	njar	1
GADE	two	iva	1
GBARI	two	mba	1
IGBIRRA	two	ava	1
NUPE	two	guba	1
AKE	two	ya	1
ANIB	two	ihan	1
MADA	two	ywa	1
IDU	two	va	1
CARA	two	yare	1
NDUN	two	faN	1
GANANG	two	afa	1
FYEM	two	por	1
HASHA	two	apwo	1
HYAM	two	feri	1
TAHOSS	two	bera	1
JILI	two	bE	1
KPAN	two	fan	1
KULU	two	dipala	1
KUTEB	two	faen	1
TAPSHIN	two	barap	1
LUFU	two	bamaha	1
NINKA	two	ywa	1
PE	two	wap	1
RUKUL	two	far	1
SHALL	two	bo	1
TESU	two	ahurwi	1
TORO	two	fari	1
TYAP	two	fiyaN	1
YANGKAM	two	bara	1
YUKUBEN	two	apaN	1
MONO_CONGO	two	biSa	1
BANDA_YANGERE	two	bisi	1
MA	two	bio	1
MONDO	two	basu	1
GBI	two	biSi	1
GEME	two	wo5	1
KPATILI	two	wEsE	1
NGBUGU	two	biSu	1
NGBAKA_PENDI	two	bisi	1
BOMU	two	5un	2
PANA	two	5i	2
KULANGO_BOUNA	two	5u	2
LORHON	two	5or	2
ANII	two	5iw	2
AKPAFU	two	No	2
DAY	two	di	3
KARANG	two	sede	3
MBUM	two	doa	3
YAG_DII	two	id3	3
YANDANG	two	ini	3
AKUNNU	two	idian	3
BANGALA	two	de	3
AYERE	two	iTi	3
IGALA	two	eji	3
YORUBA	two	eji	3
YORUBA	two	meji	3
NATIORO	two	indi	3
VIEMO	two	nini	3
LARU_NIGERIA	two	iTi	3
KISI	two	diN	3
FULFULDE_ADAMAWA	two	didi	3
FULFULDE_MAASINA	two	didi	3
FULFULDE	two	didi	3
FULA	two	8i8	3
DYAN	two	yen7o	4
MBRE	two	yoNo	4
LONGTO	two	sito	5
PANGSENG	two	zi	5
TUKI_2	two	mowoa	5
BIJOGO	two	som	5
SENOUFO_TAGWANA	two	sye	5
EASTERN_KARABORO	two	si	5
MAMARA_SENOUFO	two	Sun	5
SENUFO_SICITE	two	sun	5
LOPA	two	s373	5
BAKWE	two	so	5
BETE_DALOA	two	so	5
DIDA_LAKOTA	two	so	5
DIDA_YOCOBOUE	two	moso	5
KLAO	two	s3	5
KRUMAN	two	ho	5
NEYO	two	so	5
NYABWA	two	so	5
ADIOUKROU	two	jo5	5
BALANTA	two	sebm	5
BEDIK	two	hi	5
NGBANDI	two	sE	5
PONGU	two	rEnu	6
AVIKAM	two	a5o	6
DANGME	two	e5o	6
DWANG	two	e5u	6
EGA	two	i5o	6
NDUT_FALOR	two	ana	6
LARTEH	two	nyo	7
IKPANA	two	inyo	7
MANSOANKA	two	ceN	8
MMANI	two	tiN	8
MMANI	two	toN	8
SHERBRO	two	tiN	8
BASARI	two	ki	9
BASARI	two	xi	9
BEDIK	two	ki	9
BIAFADA	two	ke	9
DIOLA_KASA	two	saLub3	10
DIOLA_KASA	two	salub3	10
KERAK	two	sisub3	10
JOLA	two	silhuba	10
BAINOUNK_GUJAHER	two	nak	11
LEHAR	two	kanak	11
SAFEN	two	kanak	11
FALI	two	Tuk	12
ANIMERE	two	Ti7	12
SERER_SINE	two	8ik	12
SERER_SINE	two	8Ek	12
ATTIE	two	kEmwE	13
BAGA_MADURI	two	mar3m	14
GALKE	person	wora	1
DAY	person	bere	1
KO	person	wara	1
LONGTO	person	virwao	1
BILE	person	babura	1
EPIE	person	edibe	1
GBEYA	person	wire	1
GBAYA_BOZOUM	person	were	1
MANZA	person	weLe	1
NGBAKA	person	wele	1
HONE	person	mp3re	1
BASARI	person	weweN	1
GBARI	person	gbariza	1
AKE	person	bebe	1
MONDO	person	kpara	1
MONDO	person	wokpara	1
GEME	person	vuru	1
GALKE	person	njope	2
KARANG	person	nzuk	2
KWA_NIGERIA	person	naho	2
MBUM	person	njuk	2
NSENGA	person	ntu	2
DIRIKU	person	ntu	2
CHINGONI	person	ndu	2
TUNEN	person	ond	2
TUNEN	person	End	2
BUNGU	person	ndo	2
NYUNGWE	person	nttu	2
HLUBI	person	ntu	2
LEGA	person	nto	2
ENYA_KIBOMBO	person	ntu	2
FWE	person	ntu	2
KILUBA	person	ntu	2
ISANZU	person	onto	2
SHONA	person	nhu	2
KINDAMBA	person	ndu	2
MBUGWE	person	nto	2
BIJOGO	person	joko	2
PAASAAL	person	naL7	2
BOMU	person	naso	2
BOMU	person	nuToro	2
LELA	person	n3To	2
RESHE	person	undo	2
KISI	person	waNndo	2
FULFULDE_ADAMAWA	person	nedo	2
FULFULDE_MAASINA	person	nedo	2
FULFULDE	person	nedo	2
GADE	person	niyapu	2
KUTEB	person	nde	2
NINKA	person	ndiSir	2
B25_KOTA_2	person	to	3
YAKA_yaf	person	tu	3
WANDJI	person	tu	3
BANGALA	person	tu	3
IMPFONDO	person	to	3
BAKUERI	person	to	3
NGBINDA	person	ta	3
LOKELE_YEPOLOMA	person	to	3
SHIYEYI	person	tu	3
TUKI_2	person	tu	3
TUKI_2	person	to	3
PONGU	person	tu	3
AKPAFU	person	turi	3
A72a_EWONDO	person	od	4
KOL	person	ud	4
IPULO	person	oc	4
SENUFO_SICITE	person	s3ca	4
IDOMA	person	ocE	4
A51_BAFIA_TUMI_TINGON	person	mwot	5
BABONG	person	mot	5
BUBE	person	moto	5
DENYA_BITIEKU	person	mu	5
HAUT_KENYANG	person	mu	5
NAKI	person	mu	5
LABIR	person	ma	5
MBE	person	mom	5
SEKIYANI	person	mo	5
TWUMWU	person	mwum	5
FONGBE	person	mE	5
CARA	person	mit	5
TAHOSS	person	mwatswi	5
LUFU	person	ma	5
BALI_NIGERIA	person	wE	6
KALI	person	va	6
MUNDANG	person	wor	6
YANDANG	person	wEu	6
A51_BAFIA_TUMI_TINGON	person	bwot	6
BABUNGO	person	w3	6
NONI	person	we	6
KONJA_NDUNG	person	woa	6
MUNDANI	person	wot	6
NDEMLI	person	wE	6
ANAANG	person	gwo	6
OKOBO	person	we	6
ENWANG	person	wu	6
IBUORO	person	wo	6
URHOBO	person	ohwo	6
BANGANDU	person	wi	6
KARA_BODOE	person	wi	6
SENOUFO_TAGWANA	person	fwo	6
KOROMFE	person	fo	6
CINDA_1	person	ga	6
EAST_LIMBA	person	wa	6
EAST_LIMBA	person	wowo	6
KISI	person	wana	6
KISI	person	wanaCio	6
NGBAKA_PENDI	person	vo	6
MOMI	person	ne	7
YAG_DII	person	nan	7
SAMBA_LEKO	person	nEN	7
SAMBA_LEKO	person	nE	7
TULA	person	ni	7
TULA	person	tete	7
AKUNNU	person	oni	7
MBULE	person	ut	7
BURU	person	nEn	7
AMBELE_2	person	not	7
DE_WUNGTSE	person	Ni	7
BATU_ANWE	person	nil	7
BENDEGHE	person	nE	7
DONG	person	nEwa	7
EKPARABONG	person	nE	7
ESIMBI	person	nE	7
KWANGA_1	person	nu	7
NIZAA	person	ni	7
NIZAA	person	nitam	7
SAMBA_DAGA	person	ne	7
BAKPINKA	person	not	7
BAN_OGOI	person	nE	7
EFAI	person	NwE	7
ETEBI	person	Nwe	7
GOKANA	person	nEn	7
TEE	person	nE	7
KIONG	person	onEn	7
UBAGHARA	person	ono	7
LEYIGHA	person	onoN	7
NKUKOLI	person	onEl	7
OBOLO	person	ne	7
OLULUMO_IKOM	person	oni	7
OLULUMO_IKOM	person	oni	7
ORING	person	no	7
ARIGIDI	person	EnE	7
IGALA	person	EnE	7
YORUBA	person	eni5o	7
GBAYA_MBODOMO	person	yi	7
BULI_GHANA	person	nur	7
CEFO	person	you	7
CEFO	person	nabi	7
EASTERN_KARABORO	person	nawe	7
KULANGO_BOUNA	person	5o	7
NATIORO	person	ninam	7
IGBO_ONITSHA	person	o5e	7
ROR	person	nEt	7
LELA	person	nEt3	7
MBRE	person	5oNo	7
BAKWE	person	5o	7
BETE_DALOA	person	nikpE	7
GREBO	person	nye	7
KLAO	person	5o	7
NYABWA	person	5u5o	7
AHANTE	person	eni	7
AHLO	person	Noni	7
EGA	person	o5a	7
IKPANA	person	ina	7
TEGBO	person	no	7
TWI_ASANTE	person	onipa	7
MANSOANKA	person	nEr	7
KISI	person	no	7
NALU	person	nen	7
BIAFADA	person	5a	7
MANJACA_COSTA_DE_BAIXO	person	nit	7
ANIB	person	unEt	7
MADA	person	ne	7
IDU	person	unera	7
NDUN	person	ener	7
GANANG	person	nEt	7
FYEM	person	5et	7
HYAM	person	net	7
JILI	person	n5E	7
KPAN	person	Ngye	7
KULU	person	nyi	7
KULU	person	nyeni	7
PE	person	unsit	7
YUKUBEN	person	oNTi	7
MA	person	abiyo	7
TUPURI	person	bolo	8
BADA	person	bo	8
BANKALA	person	bo	8
IKPESHI	person	ogbo	8
DYAN	person	bao	8
CISHINGINI	person	v3ma	9
LOPA	person	humwa	9
TSUVADI	person	vuma	9
BAGA_MADURI	person	fum	9
LENGOLA_2	person	Se	10
BULI_GHANA	person	jab	10
CICIPU	person	za	10
TSUVADI	person	za	10
DWANG	person	sE	10
KPATILI	person	zo	10
NGBANDI	person	zo	10
C24_KOYO_ZWE	person	ro	11
ANII	person	rE	11
OGBRONUAGUM	person	3me	12
PANA	person	samo	12
AJAGBE	person	amE	12
MPUONO	person	uru	13
TIV_2	person	or	13
ESAN	person	oria	13
IZORA	person	uromo	13
BAINOUNK_GUJAHER	person	ur	13
AMASI	person	li	14
PANA	person	lo	14
BASARI	person	la	14
BALANTA	person	hal	15
BEDIK	person	hal	15
NYALI	person	mbi	16
FULFULDE_MAASINA	person	yimbe	16
FULFULDE	person	himbe	16
TAPSHIN	person	nimbi	16
BANDIAL	person	an	17
DIOLA_KASA	person	an	17
KERAK	person	an	17
JOLA	person	an	17
MONO_CONGO	person	uzu	18
BANDA_YANGERE	person	ozu	18
GBI	person	3zu	18
VIYA	person	isi	19
SHALL	person	yisim	19
PANA	person	fifineka	20
HASHA	person	rifinik	20
SENUFO_CEBAARA	person	syon	21
LARTEH	person	sisEn	21
HASHA	person	reyon	21
AYERE	person	olohu	22
DIOLA_KASA	person	3loku3n	22
GOUNDO	person	n3b3gas3	23
PANGSENG	person	cwaNzeN	24
DEGEMA_2	person	oweey	25
KOROMFE	person	gyillE	26
MAMARA_SENOUFO	person	sipya	27
LARU_NIGERIA	person	dubiTi	28
ANIMERE	person	5imise7	29
SIDEME	person	onogbagbe	30
JOLA	person	alhahukow	31
RUKUL	person	lahal3p	32
TESU	person	kyaNguri	33
YANGKAM	person	ndarnyit	34
NGBUGU	person	akr3	35
DOOHWAAYAAYO	fish	dut	1
DOOHWAAYAAYO	fish	dutu	1
LONGTO	fish	dure	1
MOMI	fish	duga	1
KALI	fish	njwi	2
KARANG	fish	nzuy	2
KO	fish	njwi	2
KWA_NIGERIA	fish	nyu	2
MBUM	fish	njui	2
BABONG	fish	ndon	2
BADA	fish	nji	2
BANKALA	fish	nji	2
BILE	fish	nji	2
LABIR	fish	nji	2
BAN_OGOI	fish	nde	2
BOMU	fish	nidi	2
GANANG	fish	nzos	2
BUA	fish	Seib	3
LONGUDA	fish	cuhe	3
YANDANG	fish	Sibi	3
NSENGA	fish	sawi	3
VIYA	fish	cue	3
VIYA	fish	cwe	3
DIRIKU	fish	Cwi	3
WANDJI	fish	5wi	3
WANDJI	fish	cwi	3
IMPFONDO	fish	swe	3
BUBE	fish	cue	3
BUBE	fish	cuyi	3
BUNGU	fish	Swi	3
C24_KOYO_ZWE	fish	swe	3
ENYA_KIBOMBO	fish	swi	3
LOKELE_YEPOLOMA	fish	swi	3
FWE	fish	swi	3
KILUBA	fish	sawi	3
NYALI	fish	siwe	3
SHIYEYI	fish	Swi	3
TUKI_2	fish	cui	3
AYERE	fish	emeSwi	3
NATIORO	fish	5iwa	3
BETE_DALOA	fish	zibhiyi	3
FONGBE	fish	xwevi	3
GBARI	fish	Sewo	3
AKE	fish	iwE	3
ANIB	fish	ahwe	3
HASHA	fish	twei	3
HYAM	fish	shEs	3
JILI	fish	kuswe	3
BALI_NIGERIA	fish	di	4
DAY	fish	Zi	4
TUPURI	fish	Ce	4
MUNDANG	fish	siN	4
YAG_DII	fish	ze7	4
SAMBA_LEKO	fish	dib	4
TULA	fish	CiNE	4
MBULE	fish	su	4
BURU	fish	8u	4
BABUNGO	fish	su	4
AMASI	fish	S3	4
AMBELE_2	fish	su	4
DE_WUNGTSE	fish	Z3	4
YAKA_yaf	fish	cema	4
BANGALA	fish	si	4
BATU_ANWE	fish	Sfu	4
KOL	fish	Su	4
BENDEGHE	fish	si	4
DENYA_BITIEKU	fish	Su	4
EKPARABONG	fish	si	4
ESIMBI	fish	su	4
HAUT_KENYANG	fish	si	4
IPULO	fish	hu	4
ISANZU	fish	si	4
KWANGA_1	fish	di	4
MBE	fish	Su	4
MBUGWE	fish	siye	4
MUNDANI	fish	s3	4
NDEMLI	fish	su	4
TIV_2	fish	Su	4
GOKANA	fish	Ta	4
LEYIGHA	fish	Esa	4
ARIGIDI	fish	eSo	4
IGALA	fish	Eja	4
YORUBA	fish	Eja	4
AUCHI	fish	se	4
BULI_GHANA	fish	jum	4
BAATONUM	fish	soa	4
BAATONUM	fish	Sua	4
DYAN	fish	tumu	4
LORHON	fish	busaN	4
IGBO_ONITSHA	fish	azu	4
HONE	fish	Zey	4
DUKA	fish	oyan	4
ROR	fish	ujan	4
RESHE	fish	darimi	4
MBRE	fish	sEmu	4
BAKWE	fish	sre	4
GREBO	fish	hnE	4
KRUMAN	fish	hni	4
NYABWA	fish	zimi	4
ADIOUKROU	fish	oCn	4
ANIMERE	fish	so	4
KISI	fish	suwo	4
KRIM	fish	yip	4
BAINOUNK_GUJAHER	fish	sik	4
BALANTA	fish	sala7	4
BIAFADA	fish	yesa	4
LEHAR	fish	dyin	4
SAFEN	fish	Tan	4
WOLOF_GAMBIAN	fish	j3n	4
MADA	fish	hyi	4
CARA	fish	yiN	4
LUFU	fish	ca	4
BAI	fish	se	4
BANDA_YANGERE	fish	suNu	4
MONDO	fish	si	4
MONDO	fish	sosi	4
GBI	fish	sungu	4
NGBAKA_PENDI	fish	si	4
MPUONO	fish	bili	5
NGBINDA	fish	bulo	5
NONI	fish	bie	5
BAN_OGOI	fish	bari	5
NKUKOLI	fish	ibali	5
ANII	fish	fili	5
IDU	fish	uber	5
BON_GULA	fish	hobo	6
CHINGONI	fish	somba	6
TUNEN	fish	ofo	6
NYUNGWE	fish	zomba	6
SHONA	fish	hove	6
KIMATENGO	fish	homba	6
KINDAMBA	fish	somba	6
SEKIYANI	fish	ambi	6
BAGA_MADURI	fish	lomp	6
IGBIRRA	fish	ivovo	6
NDUN	fish	ampali	6
NINKA	fish	ambE	6
TYAP	fish	3f3n	6
MA	fish	amibo	6
FALI	fish	TiTi	7
BANKON	fish	titi	7
LENGOLA_2	fish	titi	7
PONGU	fish	TiTo	7
LEGA	fish	ena	8
ABUA	fish	enE	8
OGBRONUAGUM	fish	en3	8
LELA	fish	gEnE	8
KLAO	fish	nE	8
OLULUMO_IKOM	fish	etimani	9
OLULUMO_IKOM	fish	etinmani	9
GOUNDO	fish	Ciri	10
EHUEUN	fish	SEri	10
URHOBO	fish	eri	10
B25_KOTA_2	fish	fe	11
NAKI	fish	byob	11
UHAMI	fish	fE	11
CEFO	fish	fuo	11
EASTERN_KARABORO	fish	fwa	11
MAMARA_SENOUFO	fish	fya	11
SENUFO_CEBAARA	fish	fya	11
SENUFO_SICITE	fish	fy3a	11
BANGANDU	fish	koyo	12
GBAYA_MBODOMO	fish	koyo	12
NGBAKA	fish	koyo	12
CICIPU	fish	yo7yo	12
TEE	fish	poro	13
GBEYA	fish	zoro	13
GBAYA_BOZOUM	fish	zoro	13
KARA_BODOE	fish	zoro	13
MANZA	fish	zoro	13
PANA	fish	poro	13
CISHINGINI	fish	3s3r3	13
DIDA_LAKOTA	fish	zle	13
DIDA_YOCOBOUE	fish	zri	13
NEYO	fish	zlii	13
RUKUL	fish	asErEp	13
KULANGO_BOUNA	fish	pu	14
EKPEYE	fish	ukpa	14
IZORA	fish	ukpala	14
ADANGBE	fish	akpa	14
AJAGBE	fish	kpavi	14
LIKPE	fish	lakpa	14
SIDEME	fish	likpa	14
TEGBO	fish	kpa	14
TESU	fish	kpo	14
TORO	fish	ikpu	14
GEME	fish	kpiri	14
KPATILI	fish	kpi	14
NGBANDI	fish	kpmi	14
GALKE	fish	moi	15
LARU_NIGERIA	fish	mobi	15
PE	fish	mbup	15
AKUNNU	fish	EtEn	16
A51_BAFIA_TUMI_TINGON	fish	k3nsEn	16
DEGEMA_2	fish	esen	16
EPIE	fish	eseni	16
IGEDE	fish	iyoenyi	16
AHANTE	fish	ejeni	16
AVIKAM	fish	EsEn	16
EGA	fish	edune	16
DONG	fish	yo	17
DONG	fish	yok	17
SAMBA_DAGA	fish	wuk	17
ANAANG	fish	jak	17
OKOBO	fish	yak	17
EFAI	fish	yak	17
ETEBI	fish	ya	17
ENWANG	fish	yak	17
IBUORO	fish	yak	17
MMANI	fish	iyuS	17
SHERBRO	fish	yu	17
NUPE	fish	yika	17
TAHOSS	fish	tok	17
KPAN	fish	yu	17
KUTEB	fish	wag	17
TAPSHIN	fish	ywak	17
YANGKAM	fish	vyak	17
YAKA_yaf	fish	gola	18
BIJOGO	fish	kato	18
BOKI	fish	kakole	18
TSUVADI	fish	hagula	18
ATTIE	fish	kE	18
DWANG	fish	kamere	18
EAST_LIMBA	fish	kutimo	18
BASARI	fish	kan	18
BEDIK	fish	kal	18
GADE	fish	gbetu	18
OBOLO	fish	riN	19
CINDA_1	fish	rigo	19
DANGME	fish	lo	19
NALU	fish	laN	19
FULFULDE_ADAMAWA	fish	liNu	19
FULFULDE_MAASINA	fish	liNgu	19
FULFULDE	fish	liNu	19
FULA	fish	liNNgu	19
NGBUGU	fish	giangu	19
FULFULDE_MAASINA	fish	lidi	20
FULFULDE_MAASINA	fish	liyi	20
FULFULDE	fish	lidi	20
VIEMO	fish	yEwo	21
BANDIAL	fish	ol	21
DIOLA_KASA	fish	Ewol	21
KERAK	fish	Ewol	21
JOLA	fish	ewol	21
NIZAA	fish	Ngin	22
NDUT_FALOR	fish	5in	22
PANGSENG	fish	ZwaziN	23
A72a_EWONDO	fish	kwas	23
TWUMWU	fish	giSi	23
LOPA	fish	kiSi	23
FYEM	fish	gwaSi	23
SHALL	fish	giSi	23
YUKUBEN	fish	kiTa	23
ORING	fish	EriEba5i	24
IDOMA	fish	Ebe5i	24
MANSOANKA	fish	boNg	25
KULU	fish	voN	25
BAKUERI	fish	5ama	26
HLUBI	fish	tLanzi	27
KONJA_NDUNG	fish	5ar	28
BAKPINKA	fish	erengammum	29
KIONG	fish	isaNnkmi	30
UBAGHARA	fish	ikonedu	31
IKPESHI	fish	igafEtE	32
OKPAMHERI	fish	alakara	33
PAASAAL	fish	fuwonamiya7	34
KOROMFE	fish	5En3fE	35
AHLO	fish	idEflo	36
LARTEH	fish	nkyutenu	37
IKPANA	fish	aganyi	38
TWI_ASANTE	fish	nsuomnam	39
MANJACA_COSTA_DE_BAIXO	fish	utab	40
SERER_SINE	fish	ilipnE	41
MADA	fish	mgb3ryan	42
MONO_CONGO	fish	agTaCalaNgu	43
GOUNDO	dog	guri	1
GALKE	dog	gai	1
DOOHWAAYAAYO	dog	ka	1
DOOHWAAYAAYO	dog	kayo	1
KALI	dog	gai	1
KARANG	dog	gay	1
KWA_NIGERIA	dog	gya	1
MBUM	dog	goi	1
MUNDANG	dog	go	1
EKPARABONG	dog	guo	1
KINDAMBA	dog	galu	1
IKPESHI	dog	igagi	1
DIDA_YOCOBOUE	dog	goyi	1
BAINOUNK_GUJAHER	dog	giho	1
FULFULDE	dog	goyru	1
AKE	dog	igu	1
NINKA	dog	gugu	1
YAG_DII	dog	ya7ad	2
SAMBA_LEKO	dog	yag3d	2
BON_GULA	dog	how	3
BURAK	dog	dwa	3
KO	dog	vai	3
TUPURI	dog	way	3
AKUNNU	dog	ebo	3
A51_BAFIA_TUMI_TINGON	dog	mb3	3
MBULE	dog	bwa	3
A72a_EWONDO	dog	mvu	3
BURU	dog	bwa	3
BABUNGO	dog	bu	3
AMASI	dog	bu	3
AMBELE_2	dog	bo	3
NSENGA	dog	bwa	3
DE_WUNGTSE	dog	vo	3
VIYA	dog	mbwa	3
B25_KOTA_2	dog	bwandE	3
DIRIKU	dog	bwa	3
YAKA_yaf	dog	bwa	3
WANDJI	dog	mvwandi	3
MPUONO	dog	bwa	3
BANGALA	dog	bwa	3
IMPFONDO	dog	mva	3
BABONG	dog	mbwa	3
BADA	dog	mv3	3
BAKUERI	dog	gba	3
BANKALA	dog	nvo	3
BANKON	dog	mbio	3
BATU_ANWE	dog	bwa	3
KOL	dog	mpyo	3
CHINGONI	dog	bwa	3
NGBINDA	dog	ve	3
TUNEN	dog	mo	3
BUBE	dog	mbwande	3
BUNGU	dog	mbwa	3
C24_KOYO_ZWE	dog	bwande	3
NYUNGWE	dog	bua	3
NONI	dog	bwe	3
LEGA	dog	bwa	3
DENYA_BITIEKU	dog	mie	3
ENYA_KIBOMBO	dog	bwa	3
ESIMBI	dog	bo	3
LOKELE_YEPOLOMA	dog	gwa	3
FWE	dog	bwa	3
HAUT_KENYANG	dog	mu	3
KILUBA	dog	bwa	3
KILUBA	dog	mbwa	3
IPULO	dog	wo	3
ISANZU	dog	bwa	3
SHONA	dog	bwa	3
SHONA	dog	gwa	3
NAKI	dog	bwe	3
KIMATENGO	dog	bwa	3
KWANGA_1	dog	bwa	3
LABIR	dog	nuwa	3
LENGOLA_2	dog	mbua	3
MBE	dog	pie	3
MUNDANI	dog	b3	3
NDEMLI	dog	bo	3
NIZAA	dog	bow	3
NYALI	dog	mva	3
SAMBA_DAGA	dog	nwana	3
SAMBA_DAGA	dog	nwona	3
SEKIYANI	dog	mbwE	3
SHIYEYI	dog	bwa	3
TIV_2	dog	ywa	3
TUKI_2	dog	bua	3
TWUMWU	dog	mbvyi7	3
BIJOGO	dog	eboti	3
BIJOGO	dog	iboti	3
ANAANG	dog	wa	3
BAKPINKA	dog	bwa	3
BAN_OGOI	dog	mgbogo	3
OKOBO	dog	wa	3
EFAI	dog	bua	3
ETEBI	dog	wa	3
ENWANG	dog	va	3
GOKANA	dog	gbogo	3
IBUORO	dog	bua	3
TEE	dog	gbo	3
KIONG	dog	Ebwa	3
UBAGHARA	dog	Ebia	3
LEYIGHA	dog	Evva	3
OBOLO	dog	bo	3
OLULUMO_IKOM	dog	Egba	3
OLULUMO_IKOM	dog	Egba	3
ORING	dog	bua	3
ARIGIDI	dog	ofo	3
AYERE	dog	aSwa	3
IGALA	dog	abya	3
YORUBA	dog	aja	3
AUCHI	dog	xwa	3
DEGEMA_2	dog	abuw3	3
ESAN	dog	awa	3
EHUEUN	dog	bo	3
EPIE	dog	abua	3
OKPAMHERI	dog	abuwa	3
UHAMI	dog	bua	3
BULI_GHANA	dog	biak	3
BAATONUM	dog	bon	3
BAATONUM	dog	bonu	3
PAASAAL	dog	vaha7	3
BOMU	dog	bonu	3
CEFO	dog	buo	3
DYAN	dog	bwonu	3
SENOUFO_TAGWANA	dog	po	3
EASTERN_KARABORO	dog	pu	3
PANA	dog	va	3
KOROMFE	dog	vaxa	3
KULANGO_BOUNA	dog	man	3
MAMARA_SENOUFO	dog	pono	3
NATIORO	dog	powa	3
SENUFO_CEBAARA	dog	pon	3
SENUFO_SICITE	dog	pon	3
SENUFO_SICITE	dog	ponNe	3
VIEMO	dog	bombo	3
IDOMA	dog	ewo	3
IGEDE	dog	ebu	3
HONE	dog	bay	3
CICIPU	dog	wa	3
CINDA_1	dog	awa	3
CISHINGINI	dog	mus3	3
DUKA	dog	owo	3
LARU_NIGERIA	dog	ugwa	3
LELA	dog	omo	3
LOPA	dog	vavi	3
PONGU	dog	wa	3
RESHE	dog	bwa	3
TSUVADI	dog	moso	3
BAKWE	dog	fE	3
BETE_DALOA	dog	gwi	3
DIDA_LAKOTA	dog	voio	3
GREBO	dog	gbe	3
KLAO	dog	gbe	3
KRUMAN	dog	gbi	3
NEYO	dog	vii	3
NYABWA	dog	gbe	3
ADANGBE	dog	avu	3
ADIOUKROU	dog	owr	3
AHANTE	dog	oyuwo	3
AHLO	dog	okpE	3
AJAGBE	dog	avu	3
AKPAFU	dog	kpakpa	3
ANIMERE	dog	bibi	3
ATTIE	dog	adwa	3
AVIKAM	dog	ETE	3
DANGME	dog	gbe	3
DWANG	dog	kp3re	3
EGA	dog	uvE	3
FONGBE	dog	avun	3
IKPANA	dog	agbE	3
IKPANA	dog	ngbEwo	3
LIKPE	dog	okpa	3
MMANI	dog	tumwa	3
SHERBRO	dog	8umoa	3
NALU	dog	bat	3
BAINOUNK_GUJAHER	dog	pah	3
BALANTA	dog	betn	3
BANDIAL	dog	yoba	3
FULFULDE	dog	bosaru	3
FULFULDE	dog	bosaji	3
FULFULDE	dog	mbumgoi	3
DIOLA_KASA	dog	ETaba	3
LEHAR	dog	bu	3
MANJACA_COSTA_DE_BAIXO	dog	ubuC	3
NDUT_FALOR	dog	buh	3
SAFEN	dog	bu	3
GADE	dog	biki	3
GBARI	dog	emu	3
IDU	dog	iTvwi	3
NDUN	dog	ampumpwa	3
GANANG	dog	bu	3
HASHA	dog	awa	3
HYAM	dog	wegyo	3
TAHOSS	dog	vu	3
JILI	dog	uva	3
JILI	dog	ova	3
KPAN	dog	bgu	3
KULU	dog	va	3
KUTEB	dog	pxu	3
TAPSHIN	dog	wwa	3
LUFU	dog	gbe	3
PE	dog	ibwa	3
RUKUL	dog	abyo	3
SHALL	dog	nvwa	3
TESU	dog	3va	3
TORO	dog	bvwa	3
TYAP	dog	ubwwu	3
YANGKAM	dog	gba	3
YUKUBEN	dog	ibu	3
BAI	dog	bo	3
MA	dog	avuno	3
MONDO	dog	boro	3
MONDO	dog	gboro	3
GEME	dog	banda	3
NGBUGU	dog	evro	3
NGBAKA_PENDI	dog	bono	3
NGBANDI	dog	mbo	3
BUA	dog	sa	4
MOMI	dog	zaz	4
BENDEGHE	dog	jo	4
HLUBI	dog	ja	4
DONG	dog	za	4
BIAFADA	dog	sad3	4
WOLOF_GAMBIAN	dog	xaj	4
FYEM	dog	has	4
FALI	dog	dun	5
BANGANDU	dog	to	5
GBAYA_MBODOMO	dog	tolo	5
GBEYA	dog	toro	5
GBAYA_BOZOUM	dog	toro	5
KARA_BODOE	dog	toyo	5
MANZA	dog	toLo	5
NGBAKA	dog	tolo	5
KISI	dog	tuN	5
LARTEH	dog	okraman	6
TWI_ASANTE	dog	okraman	6
BASARI	dog	laNot	7
BEDIK	dog	Nat	7
FULFULDE_ADAMAWA	dog	rawandu	8
FULFULDE_MAASINA	dog	rawandu	8
FULFULDE	dog	rawandu	8
FULFULDE	dog	dawadi	8
FULA	dog	rawandu	8
TEGBO	dog	kucogE	9
EAST_LIMBA	dog	kutiNw	9
FULFULDE	dog	kutiru	9
FULFULDE	dog	kutiji	9
FULA	dog	kutiru	9
DIOLA_KASA	dog	ETaNgi	10
KERAK	dog	Ejagum	10
JOLA	dog	ejangi	10
NUPE	dog	esigi	10
BALI_NIGERIA	dog	ziya	11
DAY	dog	ye	11
LONGTO	dog	yeyo	11
PANGSENG	dog	yiza	11
MBUGWE	dog	diyo	11
NKUKOLI	dog	Eya	11
BAINOUNK_GUJAHER	dog	dikio	11
DIOLA_KASA	dog	EyEn	11
ANIB	dog	iyu	11
KONJA_NDUNG	dog	Ti	12
ANII	dog	s3na	12
BAGA_MADURI	dog	Ten	12
MANSOANKA	dog	son	12
CARA	dog	san	12
MONO_CONGO	dog	yavoro	13
BANDA_YANGERE	dog	yaforo	13
GBI	dog	yavoro	13
TULA	dog	kada	14
EKPEYE	dog	ak3ta	14
IGBO_ONITSHA	dog	nkita	14
MBRE	dog	kesi	14
SIDEME	dog	kadrowi	14
KPATILI	dog	kasa	14
LONGUDA	dog	cucwawa	15
YANDANG	dog	Tak	16
BILE	dog	minara	17
TWUMWU	dog	nTwi7	18
ABUA	dog	Exox	19
OGBRONUAGUM	dog	35oxo	20
URHOBO	dog	erako	21
LORHON	dog	Nmami	22
IZORA	dog	u7ere	23
ROR	dog	uo7	24
KRIM	dog	8uNbaye	25
SERER_SINE	dog	oboxolE	26
IGBIRRA	dog	irezi	27
MADA	dog	nNagyu	28
GALKE	tree	kpoi	1
KALI	tree	kpo	1
KARANG	tree	kpu	1
KO	tree	pu	1
MBUM	tree	kpu	1
MUNDANG	tree	kpu	1
MBULE	tree	bu	1
NGBINDA	tree	buso	1
C24_KOYO_ZWE	tree	bwa	1
BOMU	tree	buaTua	1
BOMU	tree	vEwe	1
HONE	tree	bu	1
BIAFADA	tree	bu	1
TORO	tree	fwe	1
A72a_EWONDO	tree	ele	2
AMASI	tree	zoli	2
B25_KOTA_2	tree	ele	2
IGALA	tree	oli	2
NDUT_FALOR	tree	ilik	2
GEME	tree	wili	2
BALI_NIGERIA	tree	ti	3
BON_GULA	tree	tow	3
BURAK	tree	dit	3
LONGUDA	tree	thikha	3
MOMI	tree	te	3
SAMBA_LEKO	tree	te	3
SAMBA_LEKO	tree	te5i	3
TULA	tree	tiyaN	3
YANDANG	tree	dihi	3
A51_BAFIA_TUMI_TINGON	tree	ntye	3
BURU	tree	tre	3
BABUNGO	tree	t3	3
AMBELE_2	tree	gyet	3
NSENGA	tree	muti	3
DE_WUNGTSE	tree	t3	3
VIYA	tree	te	3
YAKA_yaf	tree	ti	3
WANDJI	tree	ti	3
BANGALA	tree	te	3
IMPFONDO	tree	mwete	3
BENDEGHE	tree	ti	3
CHINGONI	tree	bihi	3
BUBE	tree	ete	3
NYUNGWE	tree	ti	3
HLUBI	tree	thi	3
NONI	tree	te	3
DONG	tree	ti	3
ENYA_KIBOMBO	tree	ti	3
ESIMBI	tree	t3	3
KILUBA	tree	Ci	3
IPULO	tree	ti	3
ISANZU	tree	ti	3
SHONA	tree	ti	3
NAKI	tree	ti	3
LENGOLA_2	tree	ti	3
MBE	tree	Ti	3
MBUGWE	tree	te	3
NIZAA	tree	TuN	3
NYALI	tree	ti	3
SAMBA_DAGA	tree	tim	3
SEKIYANI	tree	yeTi	3
SHIYEYI	tree	ti	3
TUKI_2	tree	ret3	3
BIJOGO	tree	ute	3
ANAANG	tree	to	3
BAN_OGOI	tree	te	3
BOKI	tree	keji	3
OKOBO	tree	ti	3
EFAI	tree	ti	3
ETEBI	tree	ditio	3
ENWANG	tree	ti	3
GOKANA	tree	te	3
IBUORO	tree	to	3
TEE	tree	te	3
UBAGHARA	tree	ise	3
LEYIGHA	tree	getti	3
NKUKOLI	tree	eCe	3
OBOLO	tree	ti	3
OBOLO	tree	tie	3
OLULUMO_IKOM	tree	keti	3
OLULUMO_IKOM	tree	keti	3
YORUBA	tree	igi	3
DEGEMA_2	tree	ut35	3
EPIE	tree	itan	3
IKPESHI	tree	oca	3
OKPAMHERI	tree	osa	3
BANGANDU	tree	te	3
GBAYA_MBODOMO	tree	ti	3
GBEYA	tree	te	3
GBAYA_BOZOUM	tree	te	3
KARA_BODOE	tree	te	3
MANZA	tree	te	3
NGBAKA	tree	te	3
NGBAKA	tree	gate	3
BULI_GHANA	tree	tib	3
PAASAAL	tree	thiya7	3
CEFO	tree	si7i	3
SENOUFO_TAGWANA	tree	ti	3
KULANGO_BOUNA	tree	dyE	3
LORHON	tree	diaha	3
MAMARA_SENOUFO	tree	tige	3
SENUFO_CEBAARA	tree	tige	3
SENUFO_CEBAARA	tree	cige	3
SENUFO_SICITE	tree	t3xe	3
IDOMA	tree	oci	3
IGEDE	tree	okoTi	3
EKPEYE	tree	uSi	3
IGBO_ONITSHA	tree	osisi	3
IZORA	tree	uti	3
ROR	tree	ute	3
LARU_NIGERIA	tree	she	3
LELA	tree	TE	3
RESHE	tree	Te	3
BAKWE	tree	tu	3
GREBO	tree	tu	3
KLAO	tree	tu	3
KRUMAN	tree	tugba	3
NYABWA	tree	tu	3
ADANGBE	tree	ati	3
AHLO	tree	oti	3
AJAGBE	tree	aTi	3
ANIMERE	tree	Ci7	3
DANGME	tree	Co	3
EGA	tree	ote	3
FONGBE	tree	atin	3
SIDEME	tree	ose	3
TEGBO	tree	si	3
TWI_ASANTE	tree	dua	3
BAGA_MADURI	tree	tok	3
MANSOANKA	tree	ta5	3
KRIM	tree	8ogw	3
MMANI	tree	otok	3
SHERBRO	tree	8ok	3
NALU	tree	ti	3
BALANTA	tree	ta	3
BASARI	tree	tox	3
BEDIK	tree	to	3
FULFULDE_MAASINA	tree	lede	3
FULFULDE	tree	lede	3
LEHAR	tree	kedak	3
SAFEN	tree	kidik	3
GBARI	tree	Timwa	3
IGBIRRA	tree	oCi	3
NUPE	tree	Tigba	3
MADA	tree	t3rki	3
IDU	tree	uTiTi	3
JILI	tree	aTi	3
KPAN	tree	ti	3
KULU	tree	nshi	3
LUFU	tree	ti	3
TESU	tree	agbe	3
YUKUBEN	tree	oCi	3
MA	tree	aNgbuga	3
NGBANDI	tree	kEkE	3
DAY	tree	em	4
BABONG	tree	e	4
BAKUERI	tree	e	4
BAKUERI	tree	E	4
BUA	tree	leN	5
PANGSENG	tree	la	5
YAG_DII	tree	la7	5
KOL	tree	le	5
TUNEN	tree	lE	5
FULFULDE_MAASINA	tree	leki	5
FULA	tree	lekki	5
DIRIKU	tree	tondo	6
LOKELE_YEPOLOMA	tree	sandu	6
KWANGA_1	tree	tondo	6
KISI	tree	yomndo	6
BADA	tree	Ngun	7
BANKALA	tree	ngun	7
BILE	tree	NguN	7
LABIR	tree	Ngun	7
TWUMWU	tree	NgE7	7
BAI	tree	Ngu	7
[truncated: 8,445 more rows]
