# Supplementary material for: A test of Generalized Bayesian dating: A new linguistic dating method
Source: PLoS One. 2020 Aug 12;15(8):e0236522. doi: 10.1371/journal.pone.0236522 (PMC7423060; doi:10.1371/journal.pone.0236522)
Supplement: S1 File — Python code for extracting data from ASJP word lists, cognate identification, and conversion to nexus files. Word lists annotated for cognacy for all families. Nexus files and MrBayes command files for all families. (ZIP) [file pone.0236522.s001.zip › S1 Supporting Information/Cognates/Afro-Asiatic.txt.svm.CRP.0.57.cognates]

doculect	concept	asjp	cogid
GHADAMES_2	I	neS	1
KABYLE_GREATER_KABYLIA_AT_MANGELLAT	I	n3k	1
OUARGLA_BERBER	I	n3SS	1
SENHAJA_DE_SRAIR	I	n3k	1
SIWA_BERBER	I	niS	1
TAMAHAQ_TAHAGGART	I	nak	1
TAMAJEQ_TAYART_AIR	I	nak7	1
TAMAZIGHT_CENTRAL_ATLAS_AYT_NDHIR	I	n3k	1
TARIFIT_GUELAIA	I	n3S	1
TUMZABT	I	n3S	1
ZENAGA_2	I	nik	1
DABA_DKX	I	kata	1
GIDAR	I	n3	1
JINA	I	na	1
MADA_CAMEROON	I	n	1
MBUKO	I	na	1
MUNJUK	I	Na	1
LELE_CHAD	I	ng	1
MABIRE	I	na	1
MIGAMA	I	na	1
MIGAMA	I	nata	1
MOKILKO	I	num	1
NDAM	I	na	1
SOKORO	I	na	1
UBI	I	nara	1
UBI	I	na	1
ANGAS	I	Nan	1
BADE	I	n3	1
BADE	I	n3n	1
DYARIM	I	Nam	1
GALAMBU	I	na	1
GERA_2	I	na	1
KIRFI	I	na	1
KWAAMI	I	ni	1
KWAAMI	I	ne	1
BUDUMA	I	ndou	2
BUDUMA	I	dau	2
BUDUMA	I	do	2
MUNJUK	I	ta	2
BEJA_2	I	ani	3
MAKARY_KOTOKO	I	don	3
AWNGI	I	an	3
AWNGI	I	ani	3
KEMANT	I	an	3
XAMTANGA	I	an	3
DAHALO_2	I	a5i	3
KAJAKSE	I	inti	3
KERA	I	ten	3
GEDEO	I	ani	3
HADIYYA	I	ani	3
KAMBAATA	I	ani	3
AFAR	I	anu	3
AFAR	I	3nu	3
BAISO	I	3ni	3
BOON	I	ani	3
BORANA_OROMO	I	ani	3
BURJI	I	ani	3
BUSSA_2	I	ana	3
EASTERN_OROMO_2	I	ana	3
EASTERN_OROMO_2	I	ani	3
GARRE	I	ana	3
GAWWADA	I	ano	3
KOMSO_2	I	ana	3
MECHA_OROMO	I	ani	3
MOGOGODO	I	koNgo	3
RENDILLE_2	I	an	3
RENDILLE_2	I	ani	3
TUNNI	I	ana	3
AMHARIC	I	3ne	3
AMHARIC_2	I	3ne	3
AMHARIC_3	I	3ne	3
ARABIC_GULF_SPOKEN	I	ana	3
ARABIC_NORTH_LEVANTINE_SPOKEN	I	ani	3
ARAMAIC	I	ana	3
CAIRO_ARABIC	I	ana	3
EASTERN_EGYPTIAN_BEDAWI_ARABIC	I	ana	3
HARARI	I	En	3
HARARI_2	I	an	3
HEBREW	I	7ani	3
HERTEVIN	I	ana	3
HULAULA	I	7ana	3
IRAQ_MUSLIM_BAGHDAD_ARABIC	I	7ani	3
KOY_SANJAQ_SURAT	I	7ana	3
LISHANA_DENI	I	7ana	3
MOROCCAN_ARABIC	I	Ena	3
MOROCCAN_ARABIC_2	I	ana	3
NIGERIAN_ARABIC	I	ana	3
NORTH_MESOPOTAMIAN_ARABIC	I	ana	3
SODDO	I	3di	3
TIGRE	I	ana	3
TIGRE_2	I	ana	3
TIGRIGNA	I	ane	3
TIGRINYA	I	an3	3
TIGRINYA_2	I	anE	3
TUNISIAN_ARABIC_MAGHRIB	I	EnE	3
TUROYO	I	ono	3
WESTERN_NEO_ARAMAIC	I	EnE	3
ALAGWA	I	ana	3
IRAQW	I	aniN	3
BOLE	I	in	3
DYARIM	I	aNk3	3
GARAKU	I	eni	3
MONTOL	I	pan	3
PAANCI	I	am3n	3
HDI	I	yu	4
MAKARY_KOTOKO	I	u	4
MOFU_GUDUR	I	ya	4
MOFU_GUDUR	I	yah	4
NORTHERN_GIZIGA	I	ya	4
ZULGO	I	ya	4
XAMTANGA	I	yan	4
DAASANACH	I	yu	4
ARGOBBA	I	3yyo	4
GETO	I	3ya	4
MALTESE	I	yiEnE	4
MESQAN	I	3yE	4
ALAGWA	I	i	4
DUHWA	I	yin	4
FYER	I	yin	4
NGIZIM	I	iy3	4
RON_BOKKOS	I	yin	4
WARJI	I	mya	4
HOBYOT	I	ho	5
MEHRI	I	hu	5
SAURI	I	he	5
INNEMOR	I	iiE	6
ZWAY	I	eiE	6
KIR_BALAR	I	am	7
POLCI	I	am	7
MUNJUK	I	m3	8
JIMI	I	mi	8
TALA	I	mi	8
WARJI	I	mi	8
MATAL	I	ge	9
GHADAMES_2	you	Seg	1
OUARGLA_BERBER	you	S3kk	1
SIWA_BERBER	you	S3k	1
TAMAZIGHT_CENTRAL_ATLAS_AYT_NDHIR	you	S3g	1
TARIFIT_GUELAIA	you	S3k	1
GERA_2	you	Sa	1
SENHAJA_DE_SRAIR	you	k3j	2
TAMAHAQ_TAHAGGART	you	kay	2
TAMAJEQ_TAYART_AIR	you	kay	2
ZENAGA_2	you	kuk	2
BANA	you	agha	2
GIDAR	you	k3	2
JINA	you	k3	2
MAKARY_KOTOKO	you	g3	2
MAKARY_KOTOKO	you	k3n	2
MATAL	you	ka	2
MBUKO	you	ka	2
MOFU_GUDUR	you	ka	2
MOFU_GUDUR	you	kah	2
MUNJUK	you	tuku	2
MUNJUK	you	k3	2
MUNJUK	you	ku	2
NORTHERN_GIZIGA	you	ka	2
ZULGO	you	kaum	2
ZULGO	you	kawim	2
XAMTANGA	you	k3t	2
LELE_CHAD	you	gi	2
MIGAMA	you	kita	2
MIGAMA	you	ki	2
MIGAMA	you	kaN	2
MOKILKO	you	ke	2
MOKILKO	you	kon	2
SOKORO	you	Ca	2
UBI	you	Cira	2
UBI	you	Ci	2
DAASANACH	you	kuni	2
KOMSO_2	you	ke	2
MOGOGODO	you	agu	2
GETO	you	axE	2
HARARI_2	you	aka	2
TIGRINYA	you	ka	2
ALAGWA	you	ki	2
ALAGWA	you	ku	2
IRAQW	you	kiN	2
IRAQW	you	kuNga7	2
ANGAS	you	xa	2
BADE	you	nagi	2
BOLE	you	ka	2
DYARIM	you	ki	2
DYARIM	you	k3n	2
GALAMBU	you	ka	2
GARAKU	you	ek3	2
GERA_2	you	ka	2
JIMI	you	ko	2
JIMI	you	k3m	2
KIR_BALAR	you	gay	2
KIR_BALAR	you	gam	2
KIRFI	you	ka	2
KWAAMI	you	ke	2
POLCI	you	ki	2
TALA	you	ki	2
WARJI	you	ki	2
WARJI	you	kya	2
LELE_CHAD	you	me	3
NDAM	you	ma	3
BUSSA_2	you	ima	3
BEJA_2	you	baruk	4
BEJA_2	you	batuk	4
JINA	you	t3	4
DAHALO_2	you	ata	4
KERA	you	te	4
GEDEO	you	ati	4
HADIYYA	you	ati	4
KAMBAATA	you	ati	4
AFAR	you	atu	4
AFAR	you	3tu	4
BAISO	you	3ti	4
BOON	you	adi	4
BORANA_OROMO	you	ati	4
BURJI	you	aS	4
BURJI	you	aSi	4
EASTERN_OROMO_2	you	ati	4
GARRE	you	idi	4
GAWWADA	you	ato	4
MECHA_OROMO	you	ati	4
RENDILLE_2	you	ati	4
TUNNI	you	ada	4
HEBREW	you	7ata	4
HEBREW	you	7at	4
HULAULA	you	7at	4
KOY_SANJAQ_SURAT	you	7at	4
KOY_SANJAQ_SURAT	you	7ati	4
LISHANA_DENI	you	7ahat	4
MODERN_MANDAIC	you	at	4
TUROYO	you	hat	4
ARAMAIC	you	ah3t	5
ARAMAIC	you	ahat	5
HERTEVIN	you	ahet	5
HOBYOT	you	het	5
HOBYOT	you	hit	5
MEHRI	you	het	5
SAURI	you	het	5
SAURI	you	hit	5
WESTERN_NEO_ARAMAIC	you	hECC	5
WESTERN_NEO_ARAMAIC	you	hESS	5
PAANCI	you	ahu	5
PAANCI	you	ah3n	5
KABYLE_GREATER_KABYLIA_AT_MANGELLAT	you	c3C	6
TUMZABT	you	n3C	6
BUDUMA	you	na	6
BUDUMA	you	nem	6
AWNGI	you	3nt	6
AWNGI	you	3nti	6
KEMANT	you	3nt3	6
KAJAKSE	you	konte	6
MIGAMA	you	kanta	6
AMHARIC	you	ant3	6
AMHARIC	you	anCi	6
AMHARIC_2	you	antE	6
AMHARIC_3	you	anta	6
ARABIC_GULF_SPOKEN	you	inta	6
ARABIC_GULF_SPOKEN	you	inti	6
ARABIC_NORTH_LEVANTINE_SPOKEN	you	int	6
ARABIC_NORTH_LEVANTINE_SPOKEN	you	int3	6
ARGOBBA	you	Enk	6
ARGOBBA	you	EnC	6
CAIRO_ARABIC	you	inta	6
EASTERN_EGYPTIAN_BEDAWI_ARABIC	you	intah	6
EASTERN_EGYPTIAN_BEDAWI_ARABIC	you	intih	6
EASTERN_EGYPTIAN_BEDAWI_ARABIC	you	intiy	6
IRAQ_MUSLIM_BAGHDAD_ARABIC	you	7inta	6
MALTESE	you	inti	6
MOROCCAN_ARABIC	you	3nta	6
MOROCCAN_ARABIC	you	3nti	6
MOROCCAN_ARABIC_2	you	nta	6
NIGERIAN_ARABIC	you	inta	6
NORTH_MESOPOTAMIAN_ARABIC	you	3nt	6
NORTH_MESOPOTAMIAN_ARABIC	you	3nti	6
TIGRE	you	inta	6
TIGRE_2	you	3nta	6
TIGRINYA	you	anta	6
TUNISIAN_ARABIC_MAGHRIB	you	intumE	6
TIGRIGNA	you	n3s3ka	7
TIGRINYA_2	you	n3s3xa	7
NDAM	you	ye	8
BADE	you	ya	8
GALAMBU	you	Ti	9
KIRFI	you	Ti	9
NGIZIM	you	Ti	9
MUPUN	you	wi	10
MUPUN	you	wa	10
DABA_DKX	you	ha	11
DABA_DKX	you	ho	11
FYER	you	ho	11
RON_BOKKOS	you	ha	11
MADA_CAMEROON	you	nokw	12
MABIRE	you	gimuke	13
DUHWA	you	y3uh	14
KWAAMI	you	shi	15
BEJA_2	we	hanin	1
GHADAMES_2	we	nekenin	1
KABYLE_GREATER_KABYLIA_AT_MANGELLAT	we	n3kwni	1
OUARGLA_BERBER	we	n3Snin	1
SENHAJA_DE_SRAIR	we	nukni	1
SIWA_BERBER	we	3nCni	1
TAMAHAQ_TAHAGGART	we	nakaned	1
TAMAJEQ_TAYART_AIR	we	n3k3ni	1
TAMAZIGHT_CENTRAL_ATLAS_AYT_NDHIR	we	nukni	1
TARIFIT_GUELAIA	we	n3Sin	1
TUMZABT	we	n3Snin	1
ZENAGA_2	we	n3kni	1
HDI	we	N3ni	1
AWNGI	we	3noji	1
KEMANT	we	andiw	1
KEMANT	we	aniw	1
DAHALO_2	we	5a5i	1
KAJAKSE	we	ante	1
LELE_CHAD	we	ngangu	1
NDAM	we	na	1
SOKORO	we	onoN	1
UBI	we	inani	1
GEDEO	we	no7o	1
HADIYYA	we	nese	1
KAMBAATA	we	na7oti	1
AFAR	we	nanu	1
AFAR	we	n3nu	1
BURJI	we	nanu	1
DAASANACH	we	5i5i	1
ARABIC_NORTH_LEVANTINE_SPOKEN	we	neXni	1
ARAMAIC	we	axnan	1
ARAMAIC	we	axni	1
CAIRO_ARABIC	we	iXna	1
HEBREW	we	7anaXnu	1
HERTEVIN	we	ahnah	1
HOBYOT	we	nXah	1
HULAULA	we	7axni	1
IRAQ_MUSLIM_BAGHDAD_ARABIC	we	7iXna	1
KOY_SANJAQ_SURAT	we	7axnan	1
KOY_SANJAQ_SURAT	we	7axni	1
LISHANA_DENI	we	7axnan	1
MALTESE	we	aXna	1
MEHRI	we	naXa	1
MODERN_MANDAIC	we	anin	1
MOROCCAN_ARABIC_2	we	Xna	1
NIGERIAN_ARABIC	we	anina	1
NORTH_MESOPOTAMIAN_ARABIC	we	n3jne	1
SAURI	we	nXa	1
TIGRIGNA	we	n3Xna	1
TIGRINYA	we	n3na	1
TIGRINYA_2	we	n3na	1
TUNISIAN_ARABIC_MAGHRIB	we	EXnE	1
TUROYO	we	xahna	1
WESTERN_NEO_ARAMAIC	we	EnEX	1
IRAQW	we	aten	1
BUDUMA	we	domu	2
GIDAR	we	m3	2
JINA	we	ma	2
MAKARY_KOTOKO	we	m	2
MATAL	we	m3	2
MBUKO	we	ma	2
MUNJUK	we	tumu	2
MUNJUK	we	mu	2
NORTHERN_GIZIGA	we	mi	2
ZULGO	we	ma	2
ZULGO	we	ama	2
ANGAS	we	mun	2
BOLE	we	mu	2
DYARIM	we	may	2
DYARIM	we	mu	2
GALAMBU	we	mundi	2
GARAKU	we	omu	2
GERA_2	we	mundi	2
JIMI	we	mu	2
KIR_BALAR	we	mun	2
KIR_BALAR	we	maya	2
KIRFI	we	munnu	2
KWAAMI	we	min	2
MONTOL	we	muen	2
PAANCI	we	ami	2
POLCI	we	mi	2
TALA	we	mi	2
WARJI	we	mi	2
WARJI	we	mya	2
DABA_DKX	we	hikwan	3
MOFU_GUDUR	we	alakwa	3
ZULGO	we	kwa	3
ZULGO	we	akwa	3
UBI	we	ni	4
BAISO	we	nu	4
BORANA_OROMO	we	nu	4
EASTERN_OROMO_2	we	nu	4
EASTERN_OROMO_2	we	nuy	4
GARRE	we	unnu	4
MECHA_OROMO	we	nui	4
TUNNI	we	unu	4
MADA_CAMEROON	we	emne	5
MOKILKO	we	kine	5
BOON	we	inagu	5
BOON	we	inaga	5
BUSSA_2	we	inu	5
GAWWADA	we	ina	5
KOMSO_2	we	ino	5
RENDILLE_2	we	in	5
RENDILLE_2	we	ino	5
ARABIC_GULF_SPOKEN	we	ihna	5
EASTERN_EGYPTIAN_BEDAWI_ARABIC	we	ihna	5
HARARI	we	innET	5
INNEMOR	we	inE	5
MESQAN	we	inE	5
MODERN_MANDAIC	we	eni	5
TIGRE	we	Xina	5
XAMTANGA	we	y3n	6
AMHARIC	we	a5a	6
AMHARIC_2	we	35a	6
AMHARIC_3	we	35a	6
ARGOBBA	we	3nnE	6
GETO	we	y3na	6
HARARI_2	we	35a	6
MOROCCAN_ARABIC	we	X3na	6
SODDO	we	35E	6
TIGRE_2	we	X3na	6
ZWAY	we	35E	6
BUDUMA	we	danai	7
ALAGWA	we	danda	7
BADE	we	gu	8
BADE	we	gun	8
KERA	we	aN	9
MIGAMA	we	ke	9
MIGAMA	we	keta	9
FYER	we	kan	9
RON_BOKKOS	we	kan	9
MOGOGODO	we	ege	10
ALAGWA	we	or	11
DUHWA	we	yigyan	12
GHADAMES_2	one	yun	1
TAMAZIGHT_CENTRAL_ATLAS_AYT_NDHIR	one	yun	1
ZENAGA_2	one	yu7u	1
ZENAGA_2	one	3yu7n	1
KABYLE_GREATER_KABYLIA_AT_MANGELLAT	one	yiw3n	2
OUARGLA_BERBER	one	igg3n	2
SENHAJA_DE_SRAIR	one	iw3n	2
SIWA_BERBER	one	3ZZ3n	2
TAMAHAQ_TAHAGGART	one	iyan	2
TAMAJEQ_TAYART_AIR	one	3yan	2
TARIFIT_GUELAIA	one	iZ3n	2
TUMZABT	one	ig3n	2
CIBAK	one	t3N	3
DABA_DKX	one	takan	3
FALI_BAGIRA	one	tan	3
GIDAR	one	taka	3
GLAVDA	one	kika	3
HDI	one	tekw	3
HILDI	one	tayu	3
HYA	one	tanE	3
JINA	one	tya	3
MADA_CAMEROON	one	ftek	3
MADA_CAMEROON	one	efteka	3
MAFA	one	stad	3
MAKARY_KOTOKO	one	nte	3
MAKARY_KOTOKO	one	te	3
MARGI	one	taN	3
MATAL	one	tekula	3
DAASANACH	one	takaT	3
KOMSO_2	one	tak	3
KOMSO_2	one	taka	3
MASANA_POGO	one	tiy3w	3
HOBYOT	one	tat	3
HOBYOT	one	tit	3
MEHRI	one	tad	3
SAURI	one	tad	3
BAZZA	one	paL3w	4
CIBAK	one	patu	4
CINENI	one	pala	4
GLAVDA	one	pala	4
HYA	one	pa8E	4
LAGWAN	one	bal	4
MAKARY_KOTOKO	one	pal	4
MARGI	one	paLu	4
MOFU_GUDUR	one	pal	4
NORTHERN_GIZIGA	one	bula	4
NORTHERN_GIZIGA	one	b3la	4
WANDALA	one	p3le	4
AWNGI	one	3mp3l	4
KAJAKSE	one	fine	4
LELE_CHAD	one	pina	4
TUNNI	one	hal	4
POLCI	one	b3gya	4
BOGA	one	3rta	5
TERA_PIDLIMDI	one	3rd3	5
AWNGI	one	laxu	6
KEMANT	one	laxwa	6
XAMTANGA	one	lEwa	6
KEMANT	one	lEy	7
XAMTANGA	one	lay	7
BUDUMA	one	kete	8
MBUKO	one	k3rtek	8
MUNJUK	one	k3tay	8
SOKORO	one	k3ti	8
SOKORO	one	k3ri	8
KERA	one	m3na	9
NDAM	one	man	9
GEDEO	one	mite	9
GEDEO	one	meka	9
HADIYYA	one	mato	9
KAMBAATA	one	matu	9
KAMBAATA	one	meto	9
BURJI	one	miCa	9
BOLE	one	modi	9
GALAMBU	one	muryi	9
GERA_2	one	moyi	9
GOEMAI	one	mEy	9
GOEMAI	one	mEi	9
KIRFI	one	modi	9
KWAAMI	one	mundi	9
MISHIP	one	me	9
MUPUN	one	m3ndoN	9
NGAMO	one	modi	9
AFAR	one	inki	10
AFAR	one	iNki	10
LAGWAN	one	tku	11
BOON	one	deri	11
BORANA_OROMO	one	toko	11
BORANA_OROMO	one	toxo	11
BURJI	one	deki	11
BUSSA_2	one	Sok	11
BUSSA_2	one	Soko	11
EASTERN_OROMO_2	one	toko	11
GAWWADA	one	tokko	11
MECHA_OROMO	one	toko	11
MODERN_MANDAIC	one	yeki	11
PERO	one	dok	11
TANGALE	one	dok	11
MABIRE	one	ke	12
BAISO	one	kou	12
GARRE	one	kow	12
RENDILLE_2	one	kou	12
TUNNI	one	kow	12
AMHARIC	one	and	13
AMHARIC_2	one	and	13
AMHARIC_3	one	and	13
ARGOBBA	one	hEnd	13
DUHWA	one	handak	13
RON_BOKKOS	one	andek	13
BEJA_2	one	gar	14
BEJA_2	one	gal	14
BIRGIT	one	kaydo	14
MIGAMA	one	kadyi	14
MOGOGODO	one	wehet	14
ARABIC_GULF_SPOKEN	one	wahid	14
ARABIC_NORTH_LEVANTINE_SPOKEN	one	w3Xad	14
CAIRO_ARABIC	one	waXid	14
EASTERN_EGYPTIAN_BEDAWI_ARABIC	one	wahid	14
EASTERN_EGYPTIAN_BEDAWI_ARABIC	one	wihdih	14
HARARI	one	EXEd	14
HARARI_2	one	aXad	14
HEBREW	one	7eXad	14
IRAQ_MUSLIM_BAGHDAD_ARABIC	one	waXid	14
MALTESE	one	wiEXEt	14
MOROCCAN_ARABIC	one	woX3d	14
MOROCCAN_ARABIC_2	one	waXed	14
NIGERIAN_ARABIC	one	wahid	14
NORTH_MESOPOTAMIAN_ARABIC	one	fard	14
NORTH_MESOPOTAMIAN_ARABIC	one	farz	14
NORTH_MESOPOTAMIAN_ARABIC	one	fart	14
TIGRE	one	orot	14
TIGRE_2	one	woro	14
TIGRIGNA	one	Xada	14
TIGRINYA	one	Xad3	14
TIGRINYA	one	Xanti	14
TIGRINYA_2	one	XadE	14
TUNISIAN_ARABIC_MAGHRIB	one	wEXid	14
WESTERN_NEO_ARAMAIC	one	EXXEz	14
WESTERN_NEO_ARAMAIC	one	eXzE	14
ZWAY	one	hEd	14
ALAGWA	one	wak	14
IRAQW	one	wak	14
ANGAS	one	gak	14
BADE	one	gadi	14
KAREKARE	one	w3di	14
NGIZIM	one	gayi	14
PAANCI	one	waTi	14
WARJI	one	wuti	14
CHAHA	one	at	15
GETO	one	at	15
INNEMOR	one	Et	15
MESQAN	one	Et	15
SODDO	one	Et	15
FYER	one	git	15
ARAMAIC	one	xa	16
ARAMAIC	one	xa7	16
HULAULA	one	xa	16
KOY_SANJAQ_SURAT	one	xa	16
LISHANA_DENI	one	xa7	16
BACAMA_MULYEN	one	hido	17
MOKILKO	one	so	17
HERTEVIN	one	hda	17
MODERN_MANDAIC	one	ehda	17
MODERN_MANDAIC	one	heda	17
TUROYO	one	ha	17
TUROYO	one	hdo	17
ZIZILIVAKAN	one	lim	18
BURUNGE	one	leN	18
MUNJUK	one	day	19
MUNJUK	one	daw	19
MESME	one	dau	19
MUSEY	one	dew	19
GARAKU	one	da	19
BOGHOM	one	n3m3n	20
DYARIM	one	nam	20
GEJI	one	n3m	20
KIR_BALAR	one	naman	20
POLCI	one	n3m	20
SAYA	one	n3mbw3N	20
TALA	one	n3m	20
AASAX	one	kinde	21
NGIZIM	one	kiden	21
HILDI	one	ZaNuw	22
DAHALO_2	one	watukwe	23
DERA	one	dumwey	24
JIMI	one	ninto	25
GHADAMES_2	two	s3n	1
KABYLE_GREATER_KABYLIA_AT_MANGELLAT	two	sin	1
OUARGLA_BERBER	two	s3n	1
SIWA_BERBER	two	s3n	1
TAMAHAQ_TAHAGGART	two	3ssin	1
TAMAJEQ_TAYART_AIR	two	3Sin	1
TAMAZIGHT_CENTRAL_ATLAS_AYT_NDHIR	two	sin	1
TUMZABT	two	s3n	1
ZENAGA_2	two	Sinan	1
BACAMA_MULYEN	two	buk	2
BANA	two	bak3	2
BANA	two	bak	2
BAZZA	two	bwogu	2
FALI_BAGIRA	two	buk	2
HYA	two	bagE	2
MAKARY_KOTOKO	two	ansi	2
MAKARY_KOTOKO	two	gasi	2
KERA	two	basi	2
GARAKU	two	bi	2
CINENI	two	buwa	3
GLAVDA	two	buwa	3
WANDALA	two	buwa	3
BEJA_2	two	malo	4
HILDI	two	m3Lu	4
MARGI	two	m3Lu	4
WANDALA	two	mbuwa	4
SOKORO	two	moru	4
MASANA_POGO	two	mba	4
MUSEY	two	mba	4
BOLE	two	bdo	4
DYARIM	two	biLi	4
GALAMBU	two	mbal	4
GERA_2	two	mbulu	4
KAREKARE	two	belu	4
KIRFI	two	mbalu	4
KWAAMI	two	polow	4
KWAAMI	two	folow	4
NGAMO	two	bolo	4
PERO	two	pElEyo	4
SAYA	two	mbuLuN	4
WARJI	two	mb3L3N	4
BOGA	two	C3p	5
JINA	two	Cu	5
MAFA	two	Caw	5
MBUKO	two	Tew	5
MOFU_GUDUR	two	Cew	5
NORTHERN_GIZIGA	two	Cew	5
MOGOGODO	two	Cei	5
CIBAK	two	sudE	6
DABA_DKX	two	saray	6
GIDAR	two	sula	6
HDI	two	his	6
HILDI	two	s3dayu	6
LAGWAN	two	Xsda	6
MADA_CAMEROON	two	sla	6
MARGI	two	sidaN	6
MATAL	two	s3la	6
MUNJUK	two	sulu	6
ZIZILIVAKAN	two	sul	6
ZULGO	two	sula	6
BIRGIT	two	siri	6
KAJAKSE	two	siri	6
LELE_CHAD	two	so	6
MABIRE	two	ser	6
MIGAMA	two	sera	6
MOKILKO	two	sire	6
NDAM	two	sa	6
AMHARIC	two	hul3t	6
AMHARIC_2	two	hulEt	6
AMHARIC_3	two	hul3t	6
MESQAN	two	het	6
WESTERN_NEO_ARAMAIC	two	isri	6
WESTERN_NEO_ARAMAIC	two	sErC	6
ZWAY	two	hoit	6
ALAGWA	two	tsar	6
BURUNGE	two	Tad	6
BURUNGE	two	Tada	6
BADE	two	s3r3n	6
NGIZIM	two	Sirin	6
PAANCI	two	Tir	6
PAANCI	two	Tiru	6
AWNGI	two	laNa	7
KEMANT	two	liNa	7
XAMTANGA	two	liNa	7
DAHALO_2	two	li	7
GEDEO	two	lame	7
GEDEO	two	laNa	7
HADIYYA	two	lamo	7
KAMBAATA	two	lamu	7
KAMBAATA	two	lamo	7
AFAR	two	lamay	7
AFAR	two	l3m3y	7
BAISO	two	l3m3	7
BOON	two	lomi	7
BORANA_OROMO	two	lama	7
BURJI	two	lama	7
BURJI	two	lam	7
BUSSA_2	two	tam	7
BUSSA_2	two	tamu	7
DAASANACH	two	nama	7
EASTERN_OROMO_2	two	lama	7
GARRE	two	lamma	7
GAWWADA	two	lakka	7
KOMSO_2	two	lak	7
KOMSO_2	two	laki	7
MECHA_OROMO	two	lama	7
RENDILLE_2	two	lama	7
TUNNI	two	lama	7
AASAX	two	Lam	7
WARJI	two	ra7a	7
CHAHA	two	xwet	8
GETO	two	xwet	8
DUHWA	two	kwataN	8
BUDUMA	two	ki	9
ARGOBBA	two	k3t	9
HARARI	two	ko7ot	9
HARARI_2	two	ko7ot	9
INNEMOR	two	w3r7et	9
SODDO	two	kit	9
TIGRE	two	klot	9
TIGRE_2	two	k3l7ot	9
TIGRIGNA	two	k3l3te	9
TIGRINYA	two	k3l3t3	9
TIGRINYA_2	two	k3ltE	9
HOBYOT	two	i8roh	10
HOBYOT	two	i8rit	10
ARAMAIC	two	tre	11
ARAMAIC	two	tre7	11
HERTEVIN	two	terte	11
HERTEVIN	two	te	11
HULAULA	two	tre	11
KOY_SANJAQ_SURAT	two	tre	11
LISHANA_DENI	two	tre7	11
LISHANA_DENI	two	t3rte	11
MEHRI	two	tru	11
MODERN_MANDAIC	two	tren	11
MODERN_MANDAIC	two	tarta	11
SAURI	two	tro	11
TUROYO	two	tre	11
IRAQW	two	tar	11
TARIFIT_GUELAIA	two	8nay3n	12
ARABIC_GULF_SPOKEN	two	i8nen	12
ARABIC_NORTH_LEVANTINE_SPOKEN	two	tneyn	12
CAIRO_ARABIC	two	itneen	12
EASTERN_EGYPTIAN_BEDAWI_ARABIC	two	tnen	12
EASTERN_EGYPTIAN_BEDAWI_ARABIC	two	tinten	12
HEBREW	two	Snayim	12
IRAQ_MUSLIM_BAGHDAD_ARABIC	two	8nen	12
MALTESE	two	tnEn	12
NIGERIAN_ARABIC	two	tinen	12
NORTH_MESOPOTAMIAN_ARABIC	two	3fnayn	12
TUNISIAN_ARABIC_MAGHRIB	two	8nin	12
SENHAJA_DE_SRAIR	two	ZuZ	13
MOROCCAN_ARABIC	two	zuZ	13
MOROCCAN_ARABIC	two	ZuZ	13
MOROCCAN_ARABIC_2	two	ZuZ	13
TERA_PIDLIMDI	two	rap	14
MESME	two	hob	14
ANGAS	two	bap	14
BOGHOM	two	rap	14
DERA	two	rap	14
FYER	two	po	14
GEJI	two	lop	14
KIR_BALAR	two	rap	14
POLCI	two	rop	14
TALA	two	pap	14
TANGALE	two	rap	14
DUHWA	two	wul	15
GOEMAI	two	v3l	15
MISHIP	two	v3l	15
MUPUN	two	v3l	15
JIMI	two	rwo	16
RON_BOKKOS	two	apil	17
SENHAJA_DE_SRAIR	person	b3na83m	1
TAMAZIGHT_CENTRAL_ATLAS_AYT_NDHIR	person	b3na83m	1
TARIFIT_GUELAIA	person	bna83m	1
TUMZABT	person	bnad3m	1
HOBYOT	person	bnad3m	1
BACAMA_MULYEN	person	ndoh	2
BANA	person	nd3	2
BAZZA	person	ndu	2
BAZZA	person	wndu	2
CIBAK	person	nda	2
HILDI	person	ndu	2
MAFA	person	ndowa	2
MATAL	person	dza	2
MBUKO	person	do	2
MOFU_GUDUR	person	ndawdaba	2
BIRGIT	person	Ta	2
KAJAKSE	person	njo	2
LELE_CHAD	person	bayndi	2
NIGERIAN_ARABIC	person	nadi	2
BADE	person	ndi	2
KAREKARE	person	Nga	2
MUPUN	person	Nwe	2
MUPUN	person	Nu	2
NGAMO	person	Ngo	2
KEMANT	person	ir	3
KEMANT	person	yir	3
GHADAMES_2	person	iman	4
JINA	person	mamala	4
GEDEO	person	mana	4
HADIYYA	person	manCo	4
KAMBAATA	person	manCu	4
AFAR	person	saXadatu	5
AFAR	person	s3X3d3tu	5
BORANA_OROMO	person	nama	6
BURJI	person	lami	6
BUSSA_2	person	nama	6
EASTERN_OROMO_2	person	nama	6
GARRE	person	lan	6
KOMSO_2	person	nama	6
MECHA_OROMO	person	nam	6
MECHA_OROMO	person	nama	6
ARAMAIC	person	naSa	6
HERTEVIN	person	naps	6
HULAULA	person	naSa	6
LISHANA_DENI	person	naSa	6
MODERN_MANDAIC	person	barnaSa	6
WESTERN_NEO_ARAMAIC	person	bErnoSE	6
WANDALA	person	ura	7
XAMTANGA	person	3j3ra	7
BOON	person	deri	7
BOON	person	dugag	7
BURJI	person	dira	7
MESME	person	sura	7
GIDAR	person	d3f	8
MUNJUK	person	dif	8
MOGOGODO	person	sei	8
MASANA_POGO	person	s3na	8
MUSEY	person	sa7a	8
AMHARIC	person	s3w	8
AMHARIC_2	person	sEw	8
AMHARIC_3	person	s3w	8
ARGOBBA	person	su	8
CHAHA	person	sab	8
GETO	person	sEb	8
INNEMOR	person	sEb	8
MALTESE	person	pErsuna	8
MESQAN	person	sEb	8
SODDO	person	sEb	8
TIGRIGNA	person	sab	8
TIGRINYA_2	person	sEb	8
ZWAY	person	sEb	8
HARARI	person	usu7	9
HARARI_2	person	usu7	9
BOGA	person	nifa	10
TERA_PIDLIMDI	person	n3fu	10
RENDILLE_2	person	mEjEl	10
ARABIC_GULF_SPOKEN	person	nafar	10
KOY_SANJAQ_SURAT	person	nafar	10
TIGRE	person	nafar	10
TIGRINYA	person	akal	10
DUHWA	person	bafal	10
FYER	person	naf	10
RON_BOKKOS	person	madufal	10
TAMAHAQ_TAHAGGART	person	awadam	11
TAMAJEQ_TAYART_AIR	person	awedan	11
CINENI	person	wuda	11
GLAVDA	person	uda	11
MOKILKO	person	wede	11
BAISO	person	ib3do	11
HEBREW	person	7adam	11
MEHRI	person	adim	11
MEHRI	person	adam	11
NIGERIAN_ARABIC	person	nadum	11
SAURI	person	erdem	11
TIGRE	person	adam	11
TIGRE_2	person	adam	11
RON_BOKKOS	person	adeN	11
WARJI	person	warji	11
FALI_BAGIRA	person	mund3n	12
ARABIC_NORTH_LEVANTINE_SPOKEN	person	insen	12
ARAMAIC	person	3nsan	12
HOBYOT	person	insi	12
MOROCCAN_ARABIC	person	insEn	12
TUROYO	person	xisan	12
CAIRO_ARABIC	person	SaxsX	13
IRAQ_MUSLIM_BAGHDAD_ARABIC	person	SaxisX	13
NORTH_MESOPOTAMIAN_ARABIC	person	saxs	13
TUNISIAN_ARABIC_MAGHRIB	person	Saxs	13
BEJA_2	person	ha	14
DABA_DKX	person	hiddi	14
AASAX	person	7iduk	14
ALAGWA	person	heru	14
BURUNGE	person	hedi	14
IRAQW	person	he	14
ZENAGA_2	person	min	15
HYA	person	mdi	15
MAKARY_KOTOKO	person	alg3	15
MARGI	person	mdu	15
ZIZILIVAKAN	person	mdi	15
AWNGI	person	aqi	15
MIGAMA	person	gimu	15
DAASANACH	person	mu	15
BOLE	person	memu	15
DERA	person	mu	15
DYARIM	person	margu	15
GALAMBU	person	mi	15
KIRFI	person	mimi	15
TANGALE	person	mu	15
MADA_CAMEROON	person	mbiyez	16
MADA_CAMEROON	person	mbyez	16
NORTHERN_GIZIGA	person	mbur	16
ZULGO	person	mburma	16
NDAM	person	bor	16
UBI	person	bo	16
MEHRI	person	ben	16
MOROCCAN_ARABIC_2	person	siyed	16
BOGHOM	person	mbar3m	16
GEJI	person	mbaliN	16
GERA_2	person	barmi	16
JIMI	person	mbur	16
KIR_BALAR	person	mb3r3m	16
KWAAMI	person	fe	16
PAANCI	person	mbarin	16
POLCI	person	mbam	16
TALA	person	mbar	16
DAHALO_2	person	guho	17
GOEMAI	person	gurum	17
MISHIP	person	gurum	17
MUPUN	person	gwar	17
MUPUN	person	gur	17
MUPUN	person	gurum	17
NGIZIM	person	n3n	18
PERO	person	niny3	18
PERO	person	ni53	18
KABYLE_GREATER_KABYLIA_AT_MANGELLAT	person	lx3lq	19
OUARGLA_BERBER	person	takrumt	20
SIWA_BERBER	person	at3rras	21
GAWWADA	person	qawXo	22
MOGOGODO	person	iei	23
GARAKU	person	nseb3kyi	24
BOGHOM	fish	C3r3p	1
GOEMAI	fish	S3r3p	1
KAREKARE	fish	Tar3fu	1
KIR_BALAR	fish	Tir3p	1
MISHIP	fish	SErEp	1
MONTOL	fish	Siep	1
PAANCI	fish	Tala	1
PERO	fish	Cirip	1
TAMAJEQ_TAYART_AIR	fish	kifi	2
BACAMA_MULYEN	fish	hurifi	2
BANA	fish	k3lip3	2
BAZZA	fish	k3l3po	2
BUDUMA	fish	ki	2
CIBAK	fish	kwulfa	2
CINENI	fish	k3l3te	2
DABA_DKX	fish	klif	2
FALI_BAGIRA	fish	xirfun	2
GLAVDA	fish	kilfa	2
HDI	fish	k3lipi	2
HILDI	fish	kalfi	2
HYA	fish	kulubi	2
JINA	fish	h3lf3	2
LAGWAN	fish	ki7i	2
MADA_CAMEROON	fish	klef	2
MAFA	fish	klef	2
MAKARY_KOTOKO	fish	kio	2
MARGI	fish	kifi	2
MATAL	fish	klifi	2
MBUKO	fish	k3lef	2
MUNJUK	fish	hilif	2
NORTHERN_GIZIGA	fish	k3lef	2
TERA_PIDLIMDI	fish	hirivi	2
WANDALA	fish	kulfe	2
ZIZILIVAKAN	fish	xurfu	2
ZULGO	fish	kilif	2
AFAR	fish	kulunta	2
AFAR	fish	kulunt3	2
MASANA_POGO	fish	kuluva	2
MESME	fish	kife7e	2
MUSEY	fish	kulufna	2
BOLE	fish	kirwo	2
DERA	fish	Suruwo	2
GALAMBU	fish	karba	2
GERA_2	fish	kerufa	2
KWAAMI	fish	Surbe	2
NGAMO	fish	k3ruwo	2
PAANCI	fish	lulu	2
BEJA_2	fish	asa	3
BEJA_2	fish	ase	3
KABYLE_GREATER_KABYLIA_AT_MANGELLAT	fish	asl3m	3
SENHAJA_DE_SRAIR	fish	asl3m	3
TAMAHAQ_TAHAGGART	fish	asulmay	3
TAMAZIGHT_CENTRAL_ATLAS_AYT_NDHIR	fish	asl3m	3
TARIFIT_GUELAIA	fish	asr3m	3
AWNGI	fish	asi	3
KEMANT	fish	asa	3
XAMTANGA	fish	Xaza	3
KERA	fish	aska	3
LELE_CHAD	fish	kusa	3
GAWWADA	fish	xara	3
MECHA_OROMO	fish	asa	3
AMHARIC	fish	asa	3
AMHARIC_2	fish	asa	3
AMHARIC_3	fish	asa	3
ARGOBBA	fish	EsE	3
CHAHA	fish	asa	3
GETO	fish	asa	3
HOBYOT	fish	sad	3
INNEMOR	fish	EsE	3
KOY_SANJAQ_SURAT	fish	masita	3
MESQAN	fish	EsE	3
SODDO	fish	EsE	3
TIGRE	fish	XaSobat	3
TIGRE_2	fish	Xasa	3
TIGRIGNA	fish	Xasa	3
TIGRINYA	fish	Xasa	3
TIGRINYA_2	fish	Xasa	3
ALAGWA	fish	daraXasu	3
DYARIM	fish	gwas3	3
GEJI	fish	kwesi	3
POLCI	fish	gesi	3
RON_BOKKOS	fish	guSe	3
SAYA	fish	gyas	3
TALA	fish	kwasi	3
WARJI	fish	x3dai	3
BIRGIT	fish	biso	4
KAJAKSE	fish	buNgosi	4
MABIRE	fish	bis	4
MIGAMA	fish	busu	4
MOKILKO	fish	puniso	4
NDAM	fish	ba	4
SOKORO	fish	busi	4
UBI	fish	buze	4
DAASANACH	fish	beT	4
GEDEO	fish	kultume	5
GEDEO	fish	kurtume	5
HADIYYA	fish	kurtume7e	5
KAMBAATA	fish	kortume	5
BAISO	fish	kunumi	5
BORANA_OROMO	fish	kurtumi7	5
BURJI	fish	kurtume	5
BURJI	fish	kurtumay	5
EASTERN_OROMO_2	fish	qurtumi	5
JIMI	fish	sotum	5
KOMSO_2	fish	murguj	6
KOMSO_2	fish	murguja	6
DAHALO_2	fish	mbalabe	7
BUSSA_2	fish	mole	7
GARRE	fish	malalay	7
TUNNI	fish	maley	7
GHADAMES_2	fish	ulisma	8
HARARI	fish	tulEm	8
HARARI_2	fish	tulEm	8
ARABIC_NORTH_LEVANTINE_SPOKEN	fish	nun	9
ARAMAIC	fish	nunita	9
HERTEVIN	fish	nuna	9
HULAULA	fish	nunila	9
LISHANA_DENI	fish	nunyasa	9
MODERN_MANDAIC	fish	fonida	9
TUROYO	fish	n3nto	9
KABYLE_GREATER_KABYLIA_AT_MANGELLAT	fish	lhu8	10
OUARGLA_BERBER	fish	lXut	10
TUMZABT	fish	3lhut	10
BOGA	fish	tinda	10
MALTESE	fish	Xuta	10
MEHRI	fish	Xut	10
MOROCCAN_ARABIC	fish	Xota	10
MOROCCAN_ARABIC_2	fish	Xut	10
NIGERIAN_ARABIC	fish	XutXa	10
SAURI	fish	aXtot	10
TUNISIAN_ARABIC_MAGHRIB	fish	Xut	10
GARAKU	fish	gunda	10
ZENAGA_2	fish	sijman	11
ARABIC_GULF_SPOKEN	fish	simaC	11
CAIRO_ARABIC	fish	samak	11
IRAQ_MUSLIM_BAGHDAD_ARABIC	fish	simiC	11
NIGERIAN_ARABIC	fish	samaka	11
NORTH_MESOPOTAMIAN_ARABIC	fish	samak	11
WESTERN_NEO_ARAMAIC	fish	sEm3TtE	11
BURUNGE	fish	samaki	11
MOGOGODO	fish	siNgiri	12
AASAX	fish	siNiri	12
IRAQW	fish	siyo	13
BADE	fish	suyu	13
FYER	fish	pupwap	14
MUPUN	fish	pupwap	14
BADE	fish	v3nakau	15
NGIZIM	fish	v3nakau	15
SIWA_BERBER	fish	tism3kt	16
MBUKO	fish	zlaNar	17
MOFU_GUDUR	fish	awet	18
RENDILLE_2	fish	yEl	19
HEBREW	fish	dag	20
ANGAS	fish	mbup	21
DUHWA	fish	3zyawa	22
KIRFI	fish	yombo	23
TANGALE	fish	wolok	24
GHADAMES_2	dog	idi	1
KABYLE_GREATER_KABYLIA_AT_MANGELLAT	dog	ay8i	1
OUARGLA_BERBER	dog	aydi	1
TAMAHAQ_TAHAGGART	dog	eydi	1
TAMAJEQ_TAYART_AIR	dog	iji	1
TAMAZIGHT_CENTRAL_ATLAS_AYT_NDHIR	dog	iy8i	1
TUMZABT	dog	aydi	1
ZENAGA_2	dog	idi	1
BACAMA_MULYEN	dog	kuda	2
BANA	dog	k3ri	2
BAZZA	dog	k3rE	2
BOGA	dog	x3da7a	2
BUDUMA	dog	keli	2
CINENI	dog	x3da	2
DABA_DKX	dog	haza	2
FALI_BAGIRA	dog	xud3n	2
GIDAR	dog	kra	2
HDI	dog	k3ri	2
HYA	dog	kure	2
JINA	dog	hari	2
LAGWAN	dog	k3le	2
MADA_CAMEROON	dog	kra	2
MAFA	dog	kid3	2
MAKARY_KOTOKO	dog	k3lew	2
MATAL	dog	koda	2
MBUKO	dog	k3lfuro	2
MBUKO	dog	k3la	2
MOFU_GUDUR	dog	g3dey	2
MUNJUK	dog	hirge	2
NORTHERN_GIZIGA	dog	kre	2
TERA_PIDLIMDI	dog	ida	2
WANDALA	dog	k3re	2
ZIZILIVAKAN	dog	xud3	2
ZULGO	dog	k3ra	2
BIRGIT	dog	kaTaN	2
LELE_CHAD	dog	gira	2
MABIRE	dog	ka5	2
MIGAMA	dog	kan5a	2
MOKILKO	dog	gede	2
AFAR	dog	kuta	2
AFAR	dog	kut3	2
BAISO	dog	kErE	2
BORANA_OROMO	dog	sare7	2
BUSSA_2	dog	heraTe	2
EASTERN_OROMO_2	dog	sare	2
GAWWADA	dog	xaro	2
KOMSO_2	dog	kuta	2
MECHA_OROMO	dog	sare	2
RENDILLE_2	dog	kar	2
MESME	dog	aida	2
ARABIC_GULF_SPOKEN	dog	Calb	2
ARABIC_NORTH_LEVANTINE_SPOKEN	dog	kal3b	2
ARAMAIC	dog	kalba	2
CAIRO_ARABIC	dog	kalb	2
EASTERN_EGYPTIAN_BEDAWI_ARABIC	dog	kalb	2
HEBREW	dog	kelev	2
HERTEVIN	dog	kalwa	2
HOBYOT	dog	kob	2
HULAULA	dog	kalba	2
IRAQ_MUSLIM_BAGHDAD_ARABIC	dog	Calib	2
KOY_SANJAQ_SURAT	dog	kalba	2
LISHANA_DENI	dog	kalba	2
MALTESE	dog	kElp	2
MEHRI	dog	kop	2
MEHRI	dog	kalup	2
MODERN_MANDAIC	dog	kalba	2
MOROCCAN_ARABIC	dog	k3lb	2
MOROCCAN_ARABIC_2	dog	kelb	2
NIGERIAN_ARABIC	dog	kalb	2
NORTH_MESOPOTAMIAN_ARABIC	dog	kalp	2
SAURI	dog	ekob	2
SAURI	dog	kelbit	2
TIGRE	dog	kalib	2
TIGRE_2	dog	kal3b	2
TIGRIGNA	dog	kalbi	2
TIGRINYA	dog	k3lb	2
TIGRINYA_2	dog	kElbi	2
TUNISIAN_ARABIC_MAGHRIB	dog	kElb	2
TUROYO	dog	kElbo	2
WESTERN_NEO_ARAMAIC	dog	xElpE	2
AASAX	dog	kite	2
ALAGWA	dog	gweXera	2
BURUNGE	dog	gwehera	2
BOLE	dog	kuti	2
DERA	dog	yEde	2
DUHWA	dog	gira	2
DYARIM	dog	kara	2
GALAMBU	dog	irya	2
GARAKU	dog	k3re	2
GEJI	dog	kadi	2
GERA_2	dog	yada	2
JIMI	dog	yonto	2
KAREKARE	dog	ada	2
KIRFI	dog	ere	2
KWAAMI	dog	yede	2
NGAMO	dog	ada	2
PAANCI	dog	yara	2
POLCI	dog	yar	2
RON_BOKKOS	dog	kyara	2
SAYA	dog	k3di	2
TALA	dog	yor	2
WARJI	dog	iyana	2
AWNGI	dog	g3seN	3
KEMANT	dog	g3z3N	3
XAMTANGA	dog	g3z3N	3
CIBAK	dog	kiya	4
GLAVDA	dog	xugya	4
HILDI	dog	xya	4
MARGI	dog	xya	4
KERA	dog	koya	4
NDAM	dog	goy	4
SOKORO	dog	kuyo	4
UBI	dog	kuyu	4
CHAHA	dog	g3ya	4
GETO	dog	g3yE	4
INNEMOR	dog	g3iE	4
MESQAN	dog	g3i3	4
ZWAY	dog	g35i	4
KAJAKSE	dog	fuka	5
GEDEO	dog	walCo	5
GEDEO	dog	warSa	5
HADIYYA	dog	waSiCo	5
KAMBAATA	dog	waSiCu	5
BURJI	dog	waCo	5
BURJI	dog	woSa	5
AMHARIC	dog	w3Sa	5
AMHARIC_2	dog	w3Sa	5
AMHARIC_3	dog	wuSa	5
AMHARIC_3	dog	w3Sa	5
ARGOBBA	dog	woSSE	5
SODDO	dog	wosE	5
GARRE	dog	oy	6
TUNNI	dog	ey	6
TUNNI	dog	eyo	6
MASANA_POGO	dog	dina	7
MUSEY	dog	dina	7
MOGOGODO	dog	kwehen	8
FYER	dog	kweN	8
BEJA_2	dog	yas	9
ANGAS	dog	as	9
GOEMAI	dog	as	9
MISHIP	dog	3s	9
MONTOL	dog	as	9
MUPUN	dog	as	9
BOGHOM	dog	ny3N	10
BOGHOM	dog	53N	10
KIR_BALAR	dog	nyan	10
BADE	dog	ja	11
NGIZIM	dog	ja	11
MIGAMA	dog	bangir	12
HARARI	dog	boTi	12
HARARI_2	dog	buCi	12
PERO	dog	bai	12
TANGALE	dog	b3y	12
SENHAJA_DE_SRAIR	dog	ahar8an	13
SIWA_BERBER	dog	agurzni	14
TARIFIT_GUELAIA	dog	aqzin	15
DAHALO_2	dog	naXete	16
DAASANACH	dog	Tir	17
IRAQW	dog	se7ay	18
PAANCI	dog	walawala	19
BEJA_2	louse	tat	1
JINA	louse	ntasi	1
LAGWAN	louse	mtas3	1
MADA_CAMEROON	louse	etet	1
MAKARY_KOTOKO	louse	tas3	1
MATAL	louse	ataT	1
MOFU_GUDUR	louse	tende	1
ZIZILIVAKAN	louse	tindi	1
ZULGO	louse	atecic	1
ZULGO	louse	masun	1
AWNGI	louse	yinti	1
DAHALO_2	louse	itore	1
BIRGIT	louse	itati	1
KAJAKSE	louse	otodi	1
MABIRE	louse	intat	1
MIGAMA	louse	itata	1
MASANA_POGO	louse	dara	1
MESME	louse	andoi	1
MUSEY	louse	tara	1
GERA_2	louse	toda	1
JIMI	louse	todo	1
SENHAJA_DE_SRAIR	louse	8iSi8	2
TAMAZIGHT_CENTRAL_ATLAS_AYT_NDHIR	louse	8axuy8	2
TARIFIT_GUELAIA	louse	8iS3S8	2
GHADAMES_2	louse	tal3kt	3
KABYLE_GREATER_KABYLIA_AT_MANGELLAT	louse	8ilkit	3
OUARGLA_BERBER	louse	tillit	3
SIWA_BERBER	louse	talS3t	3
TAMAHAQ_TAHAGGART	louse	tilik	3
TAMAJEQ_TAYART_AIR	louse	C3lek	3
TUMZABT	louse	tilit	3
ZENAGA_2	louse	t3l3kt	3
CINENI	louse	CaCa	4
GLAVDA	louse	CaCa	4
MBUKO	louse	t3k3Te	4
WANDALA	louse	CaCa	4
BUSSA_2	louse	sakECa	4
DABA_DKX	louse	mb3rT3	5
KEMANT	louse	b3ta	5
XAMTANGA	louse	b3ta	5
MUNJUK	louse	N3rsa	6
LELE_CHAD	louse	ngirsa	6
MOKILKO	louse	gerse	6
NDAM	louse	ngarsa	6
SOKORO	louse	Ngirsa	6
AFAR	louse	inkaXE	7
AFAR	louse	iNk3XE	7
GEDEO	louse	ibe	8
HADIYYA	louse	ibiba	8
KAMBAATA	louse	ibibe	8
BURJI	louse	iba	8
BAISO	louse	igiri	9
GARRE	louse	iSSir	9
TUNNI	louse	isgir	9
MIGAMA	louse	kakkuma	10
AMHARIC	louse	k3mal	10
AMHARIC_2	louse	k3mal	10
AMHARIC_3	louse	k3mal	10
ARABIC_GULF_SPOKEN	louse	gamla	10
ARABIC_NORTH_LEVANTINE_SPOKEN	louse	amol	10
ARAMAIC	louse	qalma	10
ARGOBBA	louse	k3mEl	10
CAIRO_ARABIC	louse	7amla	10
CHAHA	louse	q3mar	10
GETO	louse	k3mar	10
HARARI	louse	kumEi	10
HARARI_2	louse	kumay	10
HULAULA	louse	qal3mta	10
INNEMOR	louse	3mEr	10
IRAQ_MUSLIM_BAGHDAD_ARABIC	louse	gamlXa	10
KOY_SANJAQ_SURAT	louse	qalma	10
MALTESE	louse	amla	10
MESQAN	louse	k3mEl	10
MODERN_MANDAIC	louse	qomolta	10
MOROCCAN_ARABIC_2	louse	qemla	10
SODDO	louse	k3mEl	10
TIGRE	louse	kamalat	10
TIGRE_2	louse	k3mel	10
TIGRIGNA	louse	kw3mal	10
TIGRINYA	louse	qw3mal	10
TIGRINYA_2	louse	kumal	10
TUNISIAN_ARABIC_MAGHRIB	louse	qamlE	10
TUROYO	louse	qalmo	10
ZWAY	louse	k3mEi	10
GARAKU	louse	kuma	10
PERO	louse	koromo	10
HOBYOT	louse	kinmit	11
MEHRI	louse	kenmit	11
MEHRI	louse	kunut	11
SAURI	louse	kunut	11
BUDUMA	louse	hate	12
AASAX	louse	7ita	12
ALAGWA	louse	itino	12
BURUNGE	louse	7ita	12
IRAQW	louse	itna	12
HDI	louse	cici	13
NORTHERN_GIZIGA	louse	mececeb	13
DAASANACH	louse	izidi	13
DUHWA	louse	cid	13
GOEMAI	louse	nS3m	14
MISHIP	louse	nS3m	14
BACAMA_MULYEN	louse	jaNkara	15
BAZZA	louse	jangare	15
BOGA	louse	j3Ng3r	15
BUDUMA	louse	kari	15
FALI_BAGIRA	louse	j3nkarun	15
HILDI	louse	jakar3w	15
MARGI	louse	j3Ngar	15
TERA_PIDLIMDI	louse	j3Nk3rti	15
BORANA_OROMO	louse	inTirani	15
EASTERN_OROMO_2	louse	injiran	15
KOMSO_2	louse	3k3r	15
MECHA_OROMO	louse	3nj3ran	15
RENDILLE_2	louse	3nj3r	15
BADE	louse	Cangar	15
BOLE	louse	j3Nk3ri	15
DERA	louse	j3nk3t	15
GALAMBU	louse	yonga	15
KAREKARE	louse	jaNkwar	15
KWAAMI	louse	jankari	15
NGAMO	louse	jaNkar	15
NGIZIM	louse	jankar	15
SAYA	louse	sur	15
TANGALE	louse	SaNgur	15
BANA	louse	kaLikidi	16
GEJI	louse	kw3likito	16
KIR_BALAR	louse	kworkwota	16
KIRFI	louse	kwarkwatu	16
POLCI	louse	kwarkwata	16
TALA	louse	kworkwota	16
HYA	louse	wsurumsi	17
UBI	louse	judum	17
CIBAK	louse	Ngyak3l	18
MAFA	louse	Nkudukuday	19
GAWWADA	louse	isqaya	20
HEBREW	louse	parXoS	21
TUROYO	louse	nawto	22
RON_BOKKOS	louse	bwele	23
TAMAHAQ_TAHAGGART	tree	aSek	1
TAMAJEQ_TAYART_AIR	tree	eSek	1
CINENI	tree	wulana	2
GIDAR	tree	wulaNga	2
HERTEVIN	tree	ilana	2
HULAULA	tree	7ilane	2
KOY_SANJAQ_SURAT	tree	7ilana	2
LISHANA_DENI	tree	7ilana	2
TUROYO	tree	lilono	2
BANA	tree	f3	3
BAZZA	tree	fwo	3
CIBAK	tree	fwE7	3
FALI_BAGIRA	tree	fun	3
HDI	tree	fu	3
HILDI	tree	wu	3
HYA	tree	fwE	3
HYA	tree	woi	3
MAFA	tree	wuf	3
MARGI	tree	wu	3
MOFU_GUDUR	tree	wudez	3
ZIZILIVAKAN	tree	fuwi	3
PERO	tree	fuo7	3
MADA_CAMEROON	tree	dde8ahaf	4
MADA_CAMEROON	tree	dawahaf	4
BOGA	tree	3ft3	5
CINENI	tree	wofa	5
GLAVDA	tree	ufa	5
NORTHERN_GIZIGA	tree	nafa	5
TERA_PIDLIMDI	tree	g3fa	5
WANDALA	tree	n3fa	5
KERA	tree	k3paN	5
AWNGI	tree	kani	6
KEMANT	tree	kana	6
MUSEY	tree	guna	6
IRAQW	tree	xano	6
LAGWAN	tree	Xod3ga	7
LELE_CHAD	tree	hida	7
GEDEO	tree	haka	7
HADIYYA	tree	haka	7
KAMBAATA	tree	haka	7
AFAR	tree	hada	7
AFAR	tree	h3d3	7
BURJI	tree	haka	7
CHAHA	tree	aTa	7
BADE	tree	waka	7
NGIZIM	tree	waka	7
DAHALO_2	tree	koro	8
BUSSA_2	tree	korayo	8
DAASANACH	tree	gor	8
GAWWADA	tree	karko	8
KOMSO_2	tree	qora	8
MODERN_MANDAIC	tree	qonara	8
BORANA_OROMO	tree	muka	9
BORANA_OROMO	tree	muxa	9
EASTERN_OROMO_2	tree	muqa	9
BACAMA_MULYEN	tree	kadi	10
MABIRE	tree	gawi	10
MIGAMA	tree	ettu	10
NDAM	tree	adu	10
BAISO	tree	g3	10
GARRE	tree	ked	10
MOGOGODO	tree	keded	10
RENDILLE_2	tree	gey	10
TUNNI	tree	ged	10
TUNNI	tree	gedo	10
HEBREW	tree	Xec	10
NGAMO	tree	gale	10
TALA	tree	ki	10
JINA	tree	mafu	11
MATAL	tree	ahaf	11
MUNJUK	tree	luwuN	11
ZULGO	tree	dizldaf	11
KEMANT	tree	zaf	11
XAMTANGA	tree	zEf	11
BIRGIT	tree	abi	11
MECHA_OROMO	tree	zafi	11
AMHARIC	tree	zaf	11
AMHARIC_2	tree	zaf	11
AMHARIC_3	tree	zaf	11
ARGOBBA	tree	zEf	11
HARARI	tree	lEfu	11
HARARI_2	tree	lEfu	11
MESQAN	tree	zEf	11
SODDO	tree	zEf	11
BEJA_2	tree	Sedar	12
KABYLE_GREATER_KABYLIA_AT_MANGELLAT	tree	t3Zr7a	12
OUARGLA_BERBER	tree	SS3Z3rt	12
SENHAJA_DE_SRAIR	tree	s3Zra	12
SIWA_BERBER	tree	tiss3Zr3t	12
TARIFIT_GUELAIA	tree	s3Za8	12
TUMZABT	tree	3s3jr3t	12
ZENAGA_2	tree	aSa7r	12
DAASANACH	tree	Tor	12
ARABIC_GULF_SPOKEN	tree	Sijara	12
ARABIC_NORTH_LEVANTINE_SPOKEN	tree	SaZar	12
ARAMAIC	tree	dara	12
CAIRO_ARABIC	tree	Sagara	12
EASTERN_EGYPTIAN_BEDAWI_ARABIC	tree	SiTarah	12
HOBYOT	tree	h3rmit	12
HOBYOT	tree	L3jret	12
IRAQ_MUSLIM_BAGHDAD_ARABIC	tree	Sajara	12
MALTESE	tree	sijra	12
MEHRI	tree	sijrit	12
MODERN_MANDAIC	tree	deraXt	12
MOROCCAN_ARABIC	tree	S3ZrXa	12
MOROCCAN_ARABIC_2	tree	SeZra	12
NIGERIAN_ARABIC	tree	Sadara	12
NORTH_MESOPOTAMIAN_ARABIC	tree	sajara	12
TUNISIAN_ARABIC_MAGHRIB	tree	SZar	12
MAKARY_KOTOKO	tree	si	13
MBUKO	tree	se	13
UBI	tree	Cuwa	13
ARAMAIC	tree	siwa	13
LISHANA_DENI	tree	siwa	13
TIGRE_2	tree	X3cat	14
TIGRINYA	tree	X3ns3ti	14
TIGRIGNA	tree	om	15
TIGRINYA	tree	om	15
TIGRINYA_2	tree	om	15
TUROYO	tree	dawmo	15
BADE	tree	d3m	15
ALAGWA	tree	xa7imo	16
BURUNGE	tree	xa7imo	16
BOLE	tree	Soiwi	17
DERA	tree	Sowi	17
BUDUMA	tree	wanai	18
GIDAR	tree	manwaya	18
GALAMBU	tree	wala	18
GERA_2	tree	waya	18
KIRFI	tree	wele	18
GOEMAI	tree	Sip	19
MONTOL	tree	Sip	19
ANGAS	tree	t3N	20
MISHIP	tree	tiN	20
MUPUN	tree	t3N	20
DABA_DKX	tree	pay	21
KAREKARE	tree	ba	21
PAANCI	tree	bama	21
KIR_BALAR	tree	pit	22
POLCI	tree	p3t	22
TANGALE	tree	fito	22
FYER	tree	yiyit	23
RON_BOKKOS	tree	yit	23
MESME	tree	nda5su	24
BOGHOM	tree	nyasi	24
BOGHOM	tree	5asi	24
DYARIM	tree	Nas3	24
GARAKU	tree	ntasi	24
KIR_BALAR	tree	nyaNsi	24
TALA	tree	nyosi	24
GHADAMES_2	tree	temdikt	25
TAMAZIGHT_CENTRAL_ATLAS_AYT_NDHIR	tree	axlij	26
MOKILKO	tree	undumu	27
SOKORO	tree	saune	28
SOKORO	tree	cui	29
BOON	tree	awas	30
MASANA_POGO	tree	kunguloma	31
GETO	tree	atank3rt	32
INNEMOR	tree	erE	33
SAURI	tree	herum	34
TIGRE	tree	iCyat	35
ZWAY	tree	3ntet	36
AASAX	tree	kaSiN	37
DUHWA	tree	m3diT	38
GEJI	tree	Lindi	39
JIMI	tree	diko	40
JIMI	tree	yonSo	41
SAYA	tree	Nanc	42
WARJI	tree	dinai	43
KABYLE_GREATER_KABYLIA_AT_MANGELLAT	leaf	if3r	1
SENHAJA_DE_SRAIR	leaf	afar	1
OUARGLA_BERBER	leaf	tifrit	2
TUMZABT	leaf	tifrit	2
CINENI	leaf	m3sa	3
CINENI	leaf	m3san	3
MADA_CAMEROON	leaf	lmehaf	3
GAWWADA	leaf	misa	3
TARIFIT_GUELAIA	leaf	8ifaS8	4
MADA_CAMEROON	leaf	8bah	4
MADA_CAMEROON	leaf	8bahyahaf	4
BAZZA	leaf	Ltibili	5
CIBAK	leaf	Lali	5
MARGI	leaf	iLali	5
AFAR	leaf	ayufta	6
AFAR	leaf	3yuft3	6
BEJA_2	leaf	baya	7
TAMAHAQ_TAHAGGART	leaf	afraw	7
MAFA	leaf	vax	7
MATAL	leaf	babatl	7
MOFU_GUDUR	leaf	gwaLaf	7
WANDALA	leaf	g35e	7
ZIZILIVAKAN	leaf	baN	7
KAJAKSE	leaf	fiyayo	7
UBI	leaf	kabila	7
HADIYYA	leaf	buya	7
KAMBAATA	leaf	bonta	7
BAISO	leaf	b3l3lo	7
BORANA_OROMO	leaf	bala	7
BURJI	leaf	bakala	7
BUSSA_2	leaf	kobEro	7
EASTERN_OROMO_2	leaf	bala	7
MECHA_OROMO	leaf	bala	7
MASANA_POGO	leaf	Labana	7
HULAULA	leaf	gala	7
NORTH_MESOPOTAMIAN_ARABIC	leaf	yaprax	7
AASAX	leaf	debiya	7
GALAMBU	leaf	Ngwaya	7
GARAKU	leaf	g3ya	7
GERA_2	leaf	Ngwaimi	7
PERO	leaf	alaw	7
POLCI	leaf	wal	7
KEMANT	leaf	aSa	8
KOMSO_2	leaf	haSa	8
ZULGO	leaf	slambah	9
LELE_CHAD	leaf	harme	9
GARRE	leaf	hamal	9
TUNNI	leaf	hambal	9
AMHARIC	leaf	k3t3l	10
AMHARIC_2	leaf	kitEl	10
AMHARIC_3	leaf	k3t3l	10
ARGOBBA	leaf	kEtEl	10
CHAHA	leaf	q3tar	10
HARARI	leaf	koti	10
HARARI_2	leaf	kuti	10
INNEMOR	leaf	kEhEr	10
MESQAN	leaf	k3tEl	10
SODDO	leaf	k3tEl	10
TIGRE	leaf	katfat	10
TIGRE_2	leaf	kataf	10
ZWAY	leaf	k3tei	10
DERA	leaf	kumo	10
MISHIP	leaf	komtiN	10
MUPUN	leaf	komt3N	10
HILDI	leaf	xyali	11
AWNGI	leaf	xaci	11
XAMTANGA	leaf	Xasa	11
RENDILLE_2	leaf	xadaX	11
HEBREW	leaf	Xale	11
WARJI	leaf	pac3	11
SIWA_BERBER	leaf	tw3r7q3t	12
BOGA	leaf	sow37a	12
ARABIC_GULF_SPOKEN	leaf	wriga	12
ARABIC_NORTH_LEVANTINE_SPOKEN	leaf	wara7a	12
CAIRO_ARABIC	leaf	war7a	12
IRAQ_MUSLIM_BAGHDAD_ARABIC	leaf	warga	12
MALTESE	leaf	wEr7a	12
MOROCCAN_ARABIC	leaf	w3rXqa	12
MOROCCAN_ARABIC_2	leaf	werqa	12
NIGERIAN_ARABIC	leaf	waraga	12
TUNISIAN_ARABIC_MAGHRIB	leaf	warqa	12
TUROYO	leaf	waraqto	12
TIGRIGNA	leaf	qwasXli	13
TIGRINYA	leaf	qw3sli	13
TIGRINYA_2	leaf	kwEsli	13
SAYA	leaf	gwas	13
HDI	leaf	sluhwa	14
BURUNGE	leaf	hlufa	14
BANA	leaf	Ldiya	15
ALAGWA	leaf	loXi	15
BURUNGE	leaf	loxiya	15
IRAQW	leaf	loXi	15
FALI_BAGIRA	leaf	zugud3n	16
BADE	leaf	am3k3d3m	16
JIMI	leaf	l3g3d3m	16
BOGHOM	leaf	w3nd3r	17
KIR_BALAR	leaf	wand3r	17
DAASANACH	leaf	neti	18
KIRFI	leaf	ne7e	18
GHADAMES_2	leaf	t3fra	19
BACAMA_MULYEN	leaf	jiba	19
MBUKO	leaf	daslam	19
DAHALO_2	leaf	Sabune	19
BIRGIT	leaf	tafo	19
MABIRE	leaf	tapi7	19
MIGAMA	leaf	tappu	19
GEDEO	leaf	Safa	19
BURJI	leaf	daga	19
MESME	leaf	tlab	19
ARAMAIC	leaf	tarpa	19
HERTEVIN	leaf	tarpa	19
HOBYOT	leaf	sqalfot	19
MEHRI	leaf	sgafot	19
DYARIM	leaf	dwabo	19
GEJI	leaf	da	19
NGAMO	leaf	dafo	19
TANGALE	leaf	wobok	19
HYA	leaf	Lug3y	20
TERA_PIDLIMDI	leaf	low3s	20
PAANCI	leaf	l3kw3ti	20
PAANCI	leaf	Lukw3ti	20
DABA_DKX	leaf	vedid	21
KWAAMI	leaf	fugidi	21
TALA	leaf	fwodi	21
NDAM	leaf	poli5	22
TUNNI	leaf	hilin	22
TAMAJEQ_TAYART_AIR	leaf	af7r3nk3t	23
TAMAZIGHT_CENTRAL_ATLAS_AYT_NDHIR	leaf	8awriq8	24
ZENAGA_2	leaf	t3jburuxd	25
BUDUMA	leaf	kaluwane	26
GLAVDA	leaf	xyimiufa	27
LAGWAN	leaf	mpaLXahehoduga	28
MAKARY_KOTOKO	leaf	Simu3lsi	29
MUNJUK	leaf	sl3maniluwuN	30
KERA	leaf	kosn3k3paN	31
MOKILKO	leaf	puttusu	32
SOKORO	leaf	sayocuidi	33
MUSEY	leaf	homguna	34
GETO	leaf	n3z3r	35
MODERN_MANDAIC	leaf	pEralderaXt	36
SAURI	leaf	seglif	37
BADE	leaf	ami	38
BOLE	leaf	owu	39
DUHWA	leaf	aliky	40
GOEMAI	leaf	yim	41
KAREKARE	leaf	arakum3w	42
NGIZIM	leaf	awai	43
RON_BOKKOS	leaf	mwalidam	44
WARJI	leaf	dinai	45
GHADAMES_2	skin	il3m	1
KABYLE_GREATER_KABYLIA_AT_MANGELLAT	skin	ajwlim	1
OUARGLA_BERBER	skin	aglim	1
SIWA_BERBER	skin	il3m	1
TAMAHAQ_TAHAGGART	skin	alam	1
TAMAJEQ_TAYART_AIR	skin	elam	1
TAMAZIGHT_CENTRAL_ATLAS_AYT_NDHIR	skin	ajwlim	1
TUMZABT	skin	ajlim	1
ZENAGA_2	skin	3j3m	1
TIGRINYA	skin	adim	1
BAZZA	skin	pta	2
BOGA	skin	pom3	2
HYA	skin	wta	2
HYA	skin	pta	2
SOKORO	skin	pana	2
UBI	skin	pi5a	2
MASANA_POGO	skin	p3kt3nu	2
GARAKU	skin	pata	2
MADA_CAMEROON	skin	ambal	3
MOFU_GUDUR	skin	ambal	3
MUNJUK	skin	am3r	3
CINENI	skin	ozuwa	4
FALI_BAGIRA	skin	xucu7wun	4
GLAVDA	skin	x3zuwa	4
GLAVDA	skin	x3luwa	4
JINA	skin	suva	4
ZIZILIVAKAN	skin	xuCuwi	4
BOON	skin	huwad	4
BEJA_2	skin	ada	5
BUDUMA	skin	konda	5
CIBAK	skin	kwuci	5
DABA_DKX	skin	bugula	5
GIDAR	skin	g3ba	5
HDI	skin	huta	5
MAFA	skin	xuted	5
MAKARY_KOTOKO	skin	k3ri	5
MATAL	skin	dlap	5
MBUKO	skin	guta	5
TERA_PIDLIMDI	skin	k3zimdi	5
WANDALA	skin	gwogwa	5
ZULGO	skin	bagwa	5
ZULGO	skin	kwiye	5
XAMTANGA	skin	qEbri	5
KAJAKSE	skin	tauwo	5
KERA	skin	tir3	5
KERA	skin	kuti	5
LELE_CHAD	skin	guba	5
LELE_CHAD	skin	kilaba	5
MOKILKO	skin	golmodo	5
NDAM	skin	gare	5
GEDEO	skin	goga	5
HADIYYA	skin	omaCo	5
KAMBAATA	skin	goga	5
BORANA_OROMO	skin	goga7	5
BURJI	skin	goga	5
BUSSA_2	skin	kola	5
DAASANACH	skin	lokodi	5
EASTERN_OROMO_2	skin	goga	5
GAWWADA	skin	xabo	5
KOMSO_2	skin	kolata	5
MECHA_OROMO	skin	goga	5
AMHARIC	skin	koda	5
AMHARIC_2	skin	koda	5
AMHARIC_3	skin	kod3	5
ARAMAIC	skin	g3lda	5
ARGOBBA	skin	kodE	5
CHAHA	skin	goga	5
GETO	skin	goga	5
HARARI	skin	gogE	5
HARARI_2	skin	goga	5
HEBREW	skin	Xor	5
INNEMOR	skin	gogE	5
KOY_SANJAQ_SURAT	skin	g3lda	5
LISHANA_DENI	skin	g3lda	5
MESQAN	skin	gogE	5
SAURI	skin	god	5
SODDO	skin	gogE	5
TUROYO	skin	gEldo	5
WESTERN_NEO_ARAMAIC	skin	xeltE	5
ZWAY	skin	gugE	5
ALAGWA	skin	Laqwa	5
BURUNGE	skin	fala	5
IRAQW	skin	kahari	5
BOGHOM	skin	kwar	5
DYARIM	skin	korli	5
FYER	skin	pur	5
GEJI	skin	kul	5
JIMI	skin	kure	5
KIR_BALAR	skin	kwar	5
KIRFI	skin	dada	5
PAANCI	skin	tala	5
PERO	skin	kada	5
POLCI	skin	kur	5
SAYA	skin	lat	5
TALA	skin	kur	5
TANGALE	skin	kaloik	5
AFAR	skin	arab	6
AFAR	skin	3r3b	6
TIGRE	skin	garob	6
GARRE	skin	maqar	7
RENDILLE_2	skin	maxEl	7
BAISO	skin	m3rk3	8
HULAULA	skin	meSka	8
MODERN_MANDAIC	skin	meSka	8
SENHAJA_DE_SRAIR	skin	Z3ld	9
ARABIC_GULF_SPOKEN	skin	jild	9
ARABIC_NORTH_LEVANTINE_SPOKEN	skin	Zild	9
CAIRO_ARABIC	skin	gild	9
EASTERN_EGYPTIAN_BEDAWI_ARABIC	skin	Tild	9
HOBYOT	skin	jod	9
IRAQ_MUSLIM_BAGHDAD_ARABIC	skin	jilid	9
MALTESE	skin	jilda	9
MEHRI	skin	jildit	9
MOROCCAN_ARABIC	skin	Z3l3d	9
MOROCCAN_ARABIC	skin	Z3ld	9
MOROCCAN_ARABIC_2	skin	Zeld	9
NIGERIAN_ARABIC	skin	jilde	9
TUNISIAN_ARABIC_MAGHRIB	skin	Zild	9
KEMANT	skin	kwErbEy	10
XAMTANGA	skin	qErbi	10
TIGRE_2	skin	karbat	10
TIGRIGNA	skin	kw3rbat	10
TIGRINYA	skin	qw3rb3t	10
TIGRINYA_2	skin	korbEt	10
MOGOGODO	skin	keSi	11
MESME	skin	dike	11
BOLE	skin	iSi	11
DERA	skin	dimbi	11
GERA_2	skin	diSi	11
NGAMO	skin	diSi	11
BACAMA_MULYEN	skin	Sira	12
HILDI	skin	Ci	12
LAGWAN	skin	zazai	12
MARGI	skin	mCi	12
BIRGIT	skin	zama	12
MABIRE	skin	zam	12
MALTESE	skin	oSra	12
ANGAS	skin	Sim	12
GOEMAI	skin	Sim	12
MISHIP	skin	Sim	12
MONTOL	skin	gobSim	12
MUPUN	skin	sim	12
BADE	skin	3lv3k	13
NGIZIM	skin	r3v3k	13
BUDUMA	skin	fou	14
RON_BOKKOS	skin	fukut	14
MBUKO	skin	zlay	15
AWNGI	skin	ay	15
BUDUMA	skin	Turgu	16
MIGAMA	skin	tukku	16
KAREKARE	skin	irgi	16
TARIFIT_GUELAIA	skin	8irm3S8	17
BANA	skin	h3ni	18
HILDI	skin	CiCic3w	19
DAHALO_2	skin	gino	20
MUSEY	skin	hliwino	21
DUHWA	skin	rew	22
GALAMBU	skin	Ngu	23
BANA	blood	mimi	1
BAZZA	blood	mimi	1
HYA	blood	mimiye	1
CINENI	blood	viZa	2
GLAVDA	blood	avza	2
WANDALA	blood	uwZe	2
CIBAK	blood	maSi	3
DABA_DKX	blood	bibiz	3
HILDI	blood	maSi	3
MADA_CAMEROON	blood	emez	3
MAFA	blood	pombaC	3
MARGI	blood	mamCi	3
MATAL	blood	aNiz	3
MBUKO	blood	mez	3
MOFU_GUDUR	blood	mambaz	3
NORTHERN_GIZIGA	blood	pumbos	3
ZIZILIVAKAN	blood	mamzi	3
ZULGO	blood	m3mb3z	3
BEJA_2	blood	boy	4
BOGA	blood	fw3ra	4
MUNJUK	blood	fel	4
TERA_PIDLIMDI	blood	v3r	4
AWNGI	blood	b3ri	4
KEMANT	blood	b3r	4
XAMTANGA	blood	b3r	4
BIRGIT	blood	bara	4
KAJAKSE	blood	obor	4
LELE_CHAD	blood	kubaro	4
MABIRE	blood	bar	4
MIGAMA	blood	bara	4
NDAM	blood	bar	4
AFAR	blood	Xabal	4
AFAR	blood	X3b3l	4
MESME	blood	vurson	4
BOGHOM	blood	piroN	4
GEJI	blood	hul3N	4
JIMI	blood	birom	4
KIR_BALAR	blood	pir3N	4
POLCI	blood	buran	4
POLCI	blood	b3ran	4
SAYA	blood	vw3raN	4
TALA	blood	pra	4
BUDUMA	blood	Ti	5
DAHALO_2	blood	diga	5
HADIYYA	blood	tiga	5
BAISO	blood	igi	5
BORANA_OROMO	blood	diga	5
BUSSA_2	blood	Tiga	5
EASTERN_OROMO_2	blood	diga	5
GARRE	blood	dig	5
KOMSO_2	blood	Tig	5
KOMSO_2	blood	Tiga	5
MECHA_OROMO	blood	Tig	5
MECHA_OROMO	blood	Tiga	5
MOGOGODO	blood	sogo	5
RENDILLE_2	blood	Tig	5
MOKILKO	blood	puzo	6
MASANA_POGO	blood	puzuna	6
MUSEY	blood	busuna	6
KERA	blood	kor	7
HOBYOT	blood	8or	7
MEHRI	blood	dore	7
SAURI	blood	dor	7
ALAGWA	blood	tsere	7
IRAQW	blood	tere	7
UBI	blood	sede	8
BURJI	blood	Ceji	8
BURUNGE	blood	Tede	8
GHADAMES_2	blood	demen	9
KABYLE_GREATER_KABYLIA_AT_MANGELLAT	blood	i8am3n	9
OUARGLA_BERBER	blood	idamm3n	9
SENHAJA_DE_SRAIR	blood	3d3m	9
SIWA_BERBER	blood	idamm3n	9
TAMAHAQ_TAHAGGART	blood	ahni	9
TAMAJEQ_TAYART_AIR	blood	ezni	9
TAMAZIGHT_CENTRAL_ATLAS_AYT_NDHIR	blood	i8am3n	9
TARIFIT_GUELAIA	blood	i8am3n	9
TUMZABT	blood	idam3n	9
ZENAGA_2	blood	d3m3nh	9
BACAMA_MULYEN	blood	zambo	9
FALI_BAGIRA	blood	id3n3n	9
GAWWADA	blood	Caqta	9
AMHARIC	blood	d3m	9
AMHARIC_2	blood	dEm	9
AMHARIC_3	blood	d3m	9
ARABIC_GULF_SPOKEN	blood	dam	9
ARABIC_NORTH_LEVANTINE_SPOKEN	blood	dam	9
ARAMAIC	blood	d3mma	9
ARGOBBA	blood	dEm	9
CAIRO_ARABIC	blood	damm	9
CHAHA	blood	dam	9
EASTERN_EGYPTIAN_BEDAWI_ARABIC	blood	dammuh	9
GETO	blood	dEm	9
HARARI	blood	dEm	9
HARARI_2	blood	dEm	9
HEBREW	blood	dam	9
HERTEVIN	blood	dema	9
HULAULA	blood	d3ma	9
INNEMOR	blood	dEm	9
IRAQ_MUSLIM_BAGHDAD_ARABIC	blood	damm	9
KOY_SANJAQ_SURAT	blood	d3mma	9
LISHANA_DENI	blood	d3mma	9
MALTESE	blood	dEm	9
MESQAN	blood	dEm	9
MODERN_MANDAIC	blood	d3ma	9
MODERN_MANDAIC	blood	edma	9
MOROCCAN_ARABIC	blood	d3m	9
MOROCCAN_ARABIC_2	blood	demm	9
NIGERIAN_ARABIC	blood	damm	9
NORTH_MESOPOTAMIAN_ARABIC	blood	damm	9
SODDO	blood	dEm	9
TIGRE	blood	dam	9
TIGRE_2	blood	dam	9
TIGRIGNA	blood	dam	9
TIGRINYA	blood	d3m	9
TIGRINYA_2	blood	dEm	9
TUNISIAN_ARABIC_MAGHRIB	blood	dEm	9
TUROYO	blood	xEdmo	9
WESTERN_NEO_ARAMAIC	blood	ezmE	9
ZWAY	blood	dEm	9
[truncated: 4,177 more rows]
