# Supplementary material for: A test of Generalized Bayesian dating: A new linguistic dating method
Source: PLoS One. 2020 Aug 12;15(8):e0236522. doi: 10.1371/journal.pone.0236522 (PMC7423060; doi:10.1371/journal.pone.0236522)
Supplement: S1 File — Python code for extracting data from ASJP word lists, cognate identification, and conversion to nexus files. Word lists annotated for cognacy for all families. Nexus files and MrBayes command files for all families. (ZIP) [file pone.0236522.s001.zip › S1 Supporting Information/Cognates/Mayan.txt.svm.CRP.0.57.cognates]

doculect	concept	asjp	cogid
ACATECO_SAN_MIGUEL_ACATAN	I	hain	1
AGUACATEC	I	in	1
AGUACATECO_AGUACATAN	I	in	1
CENTRAL_QUICHE	I	in	1
CENTRAL_QUICHE_SANTA_MARIA_CHIQUIMULA	I	in	1
CHORTI	I	en	1
CHORTI_JOCOTAN	I	nen	1
CHUJ	I	in	1
CHUJ_SAN_MATEO_IXTATAN	I	ha7in	1
EASTERN_KEKCHI_CAHABON	I	ha7in	1
EASTERN_QUICHE_RABINAL	I	ri7in	1
HUASTEC	I	in	1
ITZAJ	I	ten	1
IXIL_CHAJUL	I	in	1
JACALTEC	I	haninan	1
JACALTECO_WESTERN	I	hayin	1
KEKCHI	I	in	1
KICHE	I	in	1
KICHEE_ALDEA_ARGUETA_SOLOLA	I	in	1
KICHEE_CHICHICASTENANGO	I	in	1
KICHEE_CANTEL	I	in	1
KICHEE_CUBULCO	I	yin	1
KICHEE_CUNEN_1	I	in	1
KICHEE_CUNEN_2	I	in	1
KICHEE_JOYABAJ_1	I	in	1
KICHEE_JOYABAJ_2	I	in	1
KICHEE_MOMOSTENANGO	I	riin	1
KICHEE_NAHUALA_1	I	in	1
KICHEE_NAHUALA_2	I	in	1
KICHEE_RABINAL	I	in	1
KICHEE_SAMAYAC_1	I	in	1
KICHEE_SAMAYAC_2	I	in	1
KICHEE_SAN_ANTONIO_ILOTENANGO	I	in	1
KICHEE_SAN_JOSE_CHIQUILAJA_QUETZ	I	in	1
KICHEE_SAN_MIGUEL_CHICAJ	I	in	1
KICHEE_SANTA_CLARA_LA_LAGUNA	I	in	1
KICHEE_SANTA_CRUZ_DE_EL_QUICHE	I	in	1
KICHEE_SANTA_LUCIA_UTATLAN	I	in	1
KICHEE_SANTA_MARIA_CHIQUIMULA_1	I	in	1
KICHEE_SANTA_MARIA_CHIQUIMULA_2	I	in	1
KICHEE_TOTONICAPAN_1	I	in	1
KICHEE_TOTONICAPAN_2	I	in	1
KICHEE_ZACUALPA	I	in	1
KICHEE_ZUNIL	I	in	1
MAM_CABRICAN	I	aqin	1
MAM_SAN_ILDEFONSO_IXTAHUACAN	I	aqina	1
MAM_SAN_PEDRO_NECTA	I	qina	1
MAM_SAN_RAFAEL_PETZAL	I	ayin	1
MAM_SAN_RAFAEL_PETZAL	I	aqin	1
MAM_SAN_SEBASTIAN_H	I	qanwe	1
MAM_TACANA_1	I	a7i	1
MAM_TODOS_SANTOS_CUCHUMATAN_3	I	xaqine	1
MAYA_YUCATAN	I	en	1
MAYA_YUCATECA	I	en	1
MAYA_YUCATECA	I	in	1
MAYA_YUCATECA	I	ten	1
MAYA_YUCATECA	I	tin	1
MAYA_YUCATECA	I	kin	1
MOPAN	I	innen	1
MOPAN_SAN_LUIS_PETEN	I	innen	1
NORTHERN_CAKCHIQUEL_SAN_MARTIN_JILOTEPEQUE	I	yin	1
NORTHERN_CAKCHIQUEL_TECPAN	I	yin	1
NORTHERN_MAM_SAN_ILDEFONSO_IXTAHUACAN	I	qina	1
POCOMAM_EASTERN	I	hin	1
POCOMAM_SAN_LUIS_JILOTEPEQUE	I	hin	1
POQOMCHI_WESTERN	I	hin	1
QUICHE	I	in	1
SACAPULTECO_SACAPULAS_CENTRO	I	ra7in	1
SIPAKAPENSE	I	in	1
SOUTHERN_CAKCHIQUEL_SAN_ANDRES_ITZAPA	I	yin	1
TECO_TECTITAN	I	a7in	1
TOJOLABAL	I	ken	1
TOJOLABAL	I	kena	1
TZUTUJIL_SAN_JUAN_LA_LAGUNA	I	inin	1
TZUTUJIL_SANTIAGO_ATITLAN	I	anen	1
TZUTUJIL_WESTERN	I	inin	1
TZUTUJIL_WESTERN	I	in	1
USPANTEKO	I	in	1
WESTERN_CAKCHIQUEL_PATZUN	I	yin	1
WESTERN_KEKCHI_SAN_JUAN_CHAMELCO	I	la7in	1
WESTERN_POCOMAM_SAN_CRISTOBAL_VERAPAZ	I	hin	1
WESTERN_QUICHE_MOMOSTENANGO	I	in	1
WESTERN_QUICHE_SANTA_CATARINA_IXTAHUACAN	I	in	1
WESTERN_QUICHE_TOTONICAPAN	I	in	1
CHOL_TILA	I	ho5on	2
CHOL_TUMBALA	I	ho5on	2
TZELTAL_OXCHUC	I	ho7on	2
TZELTAL_BACHAJON	I	ho7on	2
TZOTZIL_SAN_ANDRES	I	ho7on	2
JAKALTEKO_EASTERN	I	ayinan	3
MAM_CAJOLA	I	ayine7	3
MAM_CONSEPCION_CHIQUIRICHAPA	I	ayine7	3
MAM_NORTHERN	I	ayine	3
MAM_SAN_GASPAR_IXCHIL	I	ayinqine	3
MAM_SAN_JUAN_ATITLAN	I	ayinqin	3
MAM_SAN_JUAN_OSTUNCALCO	I	ayine	3
MAM_SAN_MARTIN_SACATEPEQUEZ	I	ayine	3
MAM_SAN_MIGUEL_SIGUILA	I	ayine7	3
MAM_SAN_PEDRO_NECTA	I	enxay	3
MAM_SANTA_BARBARA	I	ayinqine	3
MAM_SANTIAGO_CHIMALTENANGO	I	inxayine	3
MAM_TACANA_1	I	ayi	3
MAM_TACANA_3	I	ainwe	3
MAM_TECTITAN	I	ai7	3
MAM_TODOS_SANTOS_CUCHUMATAN_2	I	nayana	3
MAM_TODOS_SANTOS_CUCHUMATAN_3	I	nayinqin	3
QANJOBAL_SANTA_EULALIA	I	ayinti	3
SOUTHERN_MAM_SAN_JUAN_OSTUNCALCO	I	ayine7	3
HUASTEC	I	nana7	4
HUASTEC_VERACRUZ	I	nana7	4
MAM_TODOS_SANTOS_CUCHUMATAN_1	I	naxweya	5
ACATECO_SAN_MIGUEL_ACATAN	you	haCti7	1
AGUACATEC	you	aS	1
CENTRAL_QUICHE	you	at	1
CENTRAL_QUICHE_SANTA_MARIA_CHIQUIMULA	you	at	1
CHOL_TILA	you	hatet	1
CHOL_TUMBALA	you	hatet	1
CHORTI	you	et	1
CHORTI	you	noS	1
CHORTI_JOCOTAN	you	net	1
CHUJ	you	aC	1
CHUJ	you	eStik	1
CHUJ_SAN_MATEO_IXTATAN	you	ha7aC	1
EASTERN_KEKCHI_CAHABON	you	ha7at	1
EASTERN_QUICHE_RABINAL	you	ri7at	1
HUASTEC	you	it	1
ITZAJ	you	teC	1
IXIL_CHAJUL	you	ah	1
JACALTEC	you	haC	1
JACALTEC	you	heS	1
JACALTECO_WESTERN	you	haC	1
JAKALTEKO_EASTERN	you	ha	1
KEKCHI	you	at	1
KEKCHI	you	laeS	1
KICHE	you	at	1
KICHEE_ALDEA_ARGUETA_SOLOLA	you	at	1
KICHEE_CHICHICASTENANGO	you	at	1
KICHEE_CANTEL	you	at	1
KICHEE_CANTEL	you	3t	1
KICHEE_CUBULCO	you	yet	1
KICHEE_CUNEN_1	you	at	1
KICHEE_CUNEN_2	you	at	1
KICHEE_JOYABAJ_1	you	at	1
KICHEE_JOYABAJ_2	you	at	1
KICHEE_MOMOSTENANGO	you	raat	1
KICHEE_NAHUALA_1	you	at	1
KICHEE_NAHUALA_2	you	at	1
KICHEE_RABINAL	you	at	1
KICHEE_SAMAYAC_1	you	at	1
KICHEE_SAMAYAC_2	you	at	1
KICHEE_SAN_ANTONIO_ILOTENANGO	you	at	1
KICHEE_SAN_JOSE_CHIQUILAJA_QUETZ	you	at	1
KICHEE_SAN_MIGUEL_CHICAJ	you	at	1
KICHEE_SANTA_CLARA_LA_LAGUNA	you	at	1
KICHEE_SANTA_CRUZ_DE_EL_QUICHE	you	at	1
KICHEE_SANTA_LUCIA_UTATLAN	you	at	1
KICHEE_SANTA_MARIA_CHIQUIMULA_1	you	at	1
KICHEE_SANTA_MARIA_CHIQUIMULA_2	you	at	1
KICHEE_TOTONICAPAN_1	you	at	1
KICHEE_TOTONICAPAN_2	you	at	1
KICHEE_ZACUALPA	you	at	1
MAYA_YUCATAN	you	eC	1
MAYA_YUCATECA	you	eC	1
NORTHERN_CAKCHIQUEL_SAN_MARTIN_JILOTEPEQUE	you	rat	1
NORTHERN_CAKCHIQUEL_TECPAN	you	rat	1
NORTHERN_MAM_SAN_ILDEFONSO_IXTAHUACAN	you	ata	1
POCOMAM_EASTERN	you	hat	1
POCOMAM_SAN_LUIS_JILOTEPEQUE	you	hat	1
POQOMCHI_WESTERN	you	hat	1
QANJOBAL_SANTA_EULALIA	you	aCti	1
QUICHE	you	at	1
SACAPULTECO_SACAPULAS_CENTRO	you	ra7at	1
SIPAKAPENSE	you	at	1
SOUTHERN_CAKCHIQUEL_SAN_ANDRES_ITZAPA	you	rat	1
TECO_TECTITAN	you	a7iC	1
TZELTAL_OXCHUC	you	ha7at	1
TZELTAL_BACHAJON	you	ha7at	1
TZOTZIL_SAN_ANDRES	you	ho7ot	1
TZUTUJIL_SAN_JUAN_LA_LAGUNA	you	atet	1
TZUTUJIL_SANTIAGO_ATITLAN	you	atet	1
USPANTEKO	you	at	1
WESTERN_CAKCHIQUEL_PATZUN	you	rat	1
WESTERN_KEKCHI_SAN_JUAN_CHAMELCO	you	la7at	1
WESTERN_POCOMAM_SAN_CRISTOBAL_VERAPAZ	you	hat	1
WESTERN_QUICHE_MOMOSTENANGO	you	at	1
WESTERN_QUICHE_SANTA_CATARINA_IXTAHUACAN	you	at	1
WESTERN_QUICHE_TOTONICAPAN	you	at	1
ZINACANTAN_TZOTZIL	you	vot	1
ZINACANTAN_TZOTZIL	you	voSuk	1
AGUACATECO_AGUACATAN	you	aN	2
CHONTAL_TABASCO	you	ane	2
MAM_CABRICAN	you	ayi	3
MAM_CAJOLA	you	aya	3
MAM_CONSEPCION_CHIQUIRICHAPA	you	aya	3
MAM_NORTHERN	you	aya	3
MAM_NORTHERN	you	aqye	3
MAM_SAN_GASPAR_IXCHIL	you	aya	3
MAM_SAN_ILDEFONSO_IXTAHUACAN	you	aya	3
MAM_SAN_JUAN_ATITLAN	you	ay	3
MAM_SAN_JUAN_OSTUNCALCO	you	aya	3
MAM_SAN_MARTIN_SACATEPEQUEZ	you	aya	3
MAM_SAN_MIGUEL_SIGUILA	you	aya	3
MAM_SAN_PEDRO_NECTA	you	aya	3
MAM_SAN_SEBASTIAN_H	you	xaya	3
MAM_SANTA_BARBARA	you	aya	3
MAM_SANTIAGO_CHIMALTENANGO	you	xaya	3
MAM_TACANA_1	you	aya	3
MAM_TACANA_2	you	aya	3
MAM_TECTITAN	you	aya	3
MAM_TODOS_SANTOS_CUCHUMATAN_2	you	xay	3
MAM_TODOS_SANTOS_CUCHUMATAN_3	you	xaya	3
NORTHERN_MAM_SAN_ILDEFONSO_IXTAHUACAN	you	aya	3
SOUTHERN_MAM_SAN_JUAN_OSTUNCALCO	you	ay	3
MOPAN	you	inCeC	4
MOPAN_SAN_LUIS_PETEN	you	inCeC	4
TOJOLABAL	you	wen	5
TOJOLABAL	you	wena	5
MAYA_YUCATAN	you	aw	6
TZUTUJIL_WESTERN	you	aw	6
HUASTEC	you	tata7	7
HUASTEC_VERACRUZ	you	tata7	7
AGUACATEC	you	e7u7	8
MAM_TACANA_3	you	tya	9
MAM_TODOS_SANTOS_CUCHUMATAN_1	you	xunlquya	10
MAM_TODOS_SANTOS_CUCHUMATAN_1	you	xaxlu	11
ACATECO_SAN_MIGUEL_ACATAN	we	heonti7	1
ACATECO_SAN_MIGUEL_ACATAN	we	haonti7	1
QANJOBAL_SANTA_EULALIA	we	aonti	1
QANJOBAL_SANTA_EULALIA	we	ayonti	1
TOJOLABAL	we	kentik	1
CHORTI	we	oN	2
CHORTI_JOCOTAN	we	non	2
CHUJ	we	oN	2
ITZAJ	we	into7on	3
MOPAN	we	inno7on	3
MOPAN_SAN_LUIS_PETEN	we	inno7on	3
TZELTAL_OXCHUC	we	ho7otik	4
TZELTAL_BACHAJON	we	ho7otik	4
TZELTAL_BACHAJON	we	htukeltik	4
TZOTZIL_SAN_ANDRES	we	ho7otik	4
ZINACANTAN_TZOTZIL	we	votikotik	4
HUASTEC	we	wawa7	5
HUASTEC_VERACRUZ	we	wawa7	5
AGUACATEC	we	o7	6
AGUACATECO_AGUACATAN	we	o7	6
CENTRAL_QUICHE	we	ux	6
CENTRAL_QUICHE_SANTA_MARIA_CHIQUIMULA	we	ox	6
CHOL_TILA	we	ho5onlohon	6
CHOL_TUMBALA	we	lohon	6
CHONTAL_TABASCO	we	no7onla	6
CHUJ_SAN_MATEO_IXTATAN	we	ha7oN	6
EASTERN_KEKCHI_CAHABON	we	ha7o	6
EASTERN_QUICHE_RABINAL	we	ri7ox	6
IXIL_CHAJUL	we	o7	6
JACALTEC	we	haNoNaN	6
JACALTECO_WESTERN	we	hayoN	6
JAKALTEKO_EASTERN	we	hayom	6
KEKCHI	we	la7o	6
KICHE	we	ox	6
KICHEE_ALDEA_ARGUETA_SOLOLA	we	uX	6
KICHEE_CHICHICASTENANGO	we	oX	6
KICHEE_CANTEL	we	uX	6
KICHEE_CUBULCO	we	yoX	6
KICHEE_CUNEN_1	we	oh	6
KICHEE_CUNEN_2	we	oh	6
KICHEE_JOYABAJ_1	we	oX	6
KICHEE_MOMOSTENANGO	we	rooX	6
KICHEE_NAHUALA_1	we	oX	6
KICHEE_NAHUALA_2	we	uX	6
KICHEE_RABINAL	we	oX	6
KICHEE_SAMAYAC_1	we	oX	6
KICHEE_SAMAYAC_2	we	oX	6
KICHEE_SAN_ANTONIO_ILOTENANGO	we	uX	6
KICHEE_SAN_JOSE_CHIQUILAJA_QUETZ	we	uX	6
KICHEE_SAN_MIGUEL_CHICAJ	we	oX	6
KICHEE_SANTA_CLARA_LA_LAGUNA	we	oX	6
KICHEE_SANTA_CRUZ_DE_EL_QUICHE	we	uX	6
KICHEE_SANTA_LUCIA_UTATLAN	we	oX	6
KICHEE_SANTA_MARIA_CHIQUIMULA_1	we	oX	6
KICHEE_SANTA_MARIA_CHIQUIMULA_2	we	oX	6
KICHEE_TOTONICAPAN_1	we	uX	6
KICHEE_TOTONICAPAN_2	we	uX	6
KICHEE_ZACUALPA	we	oX	6
KICHEE_ZUNIL	we	uX	6
MAM_CABRICAN	we	aye7	6
MAM_CABRICAN	we	ayeye7	6
MAM_CAJOLA	we	oyo7ye7	6
MAM_CONSEPCION_CHIQUIRICHAPA	we	oyo7	6
MAM_NORTHERN	we	qo7	6
MAM_SAN_ILDEFONSO_IXTAHUACAN	we	aqo	6
MAM_SAN_JUAN_ATITLAN	we	aqo	6
MAM_SAN_JUAN_OSTUNCALCO	we	ayoqoye7	6
MAM_SAN_MARTIN_SACATEPEQUEZ	we	awoqo	6
MAM_SAN_MARTIN_SACATEPEQUEZ	we	oyoqo	6
MAM_SAN_MARTIN_SACATEPEQUEZ	we	qoye	6
MAM_SAN_MIGUEL_SIGUILA	we	oyoye7	6
MAM_SAN_PEDRO_NECTA	we	awqoye	6
MAM_SAN_RAFAEL_PETZAL	we	qoqeye	6
MAM_SAN_SEBASTIAN_H	we	axaya	6
MAM_SANTA_BARBARA	we	aqoye	6
MAM_SANTIAGO_CHIMALTENANGO	we	aqo	6
MAM_TACANA_1	we	a7o7	6
MAM_TACANA_1	we	a7oyo	6
MAM_TACANA_2	we	akoya7o7	6
MAM_TACANA_3	we	qyo7	6
MAM_TODOS_SANTOS_CUCHUMATAN_2	we	xoy	6
MAM_TODOS_SANTOS_CUCHUMATAN_2	we	xoqey	6
MAM_TODOS_SANTOS_CUCHUMATAN_3	we	awqo	6
MAYA_YUCATAN	we	o7on	6
MAYA_YUCATECA	we	tah	6
MAYA_YUCATECA	we	to7on	6
NORTHERN_CAKCHIQUEL_SAN_MARTIN_JILOTEPEQUE	we	rox	6
NORTHERN_CAKCHIQUEL_TECPAN	we	rox	6
NORTHERN_MAM_SAN_ILDEFONSO_IXTAHUACAN	we	qo7	6
POCOMAM_EASTERN	we	qox	6
POCOMAM_SAN_LUIS_JILOTEPEQUE	we	qox	6
POQOMCHI_WESTERN	we	hox	6
QUICHE	we	oX	6
QUICHE	we	uX	6
SACAPULTECO_SACAPULAS_CENTRO	we	ra7ox	6
SIPAKAPENSE	we	ox	6
SOUTHERN_CAKCHIQUEL_SAN_ANDRES_ITZAPA	we	rox	6
SOUTHERN_MAM_SAN_JUAN_OSTUNCALCO	we	ayo7	6
TECO_TECTITAN	we	a7o7	6
TZUTUJIL_SAN_JUAN_LA_LAGUNA	we	oxox	6
TZUTUJIL_SANTIAGO_ATITLAN	we	axox	6
TZUTUJIL_WESTERN	we	oxox	6
TZUTUJIL_WESTERN	we	oq	6
USPANTEKO	we	ox	6
WESTERN_CAKCHIQUEL_PATZUN	we	rox	6
WESTERN_KEKCHI_SAN_JUAN_CHAMELCO	we	la7o	6
WESTERN_POCOMAM_SAN_CRISTOBAL_VERAPAZ	we	hox	6
WESTERN_QUICHE_MOMOSTENANGO	we	ox	6
WESTERN_QUICHE_SANTA_CATARINA_IXTAHUACAN	we	ox	6
WESTERN_QUICHE_TOTONICAPAN	we	ux	6
MAM_TODOS_SANTOS_CUCHUMATAN_1	we	nimkuqeqbax	7
ACATECO_SAN_MIGUEL_ACATAN	one	hun	1
AGUACATEC	one	xun	1
AGUACATECO_AGUACATAN	one	xun	1
CENTRAL_QUICHE	one	xun	1
CENTRAL_QUICHE_SANTA_MARIA_CHIQUIMULA	one	xun	1
CHOL_TUMBALA	one	xum	1
CHONTAL_TABASCO	one	un	1
CHORTI	one	in	1
CHORTI_JOCOTAN	one	inte7	1
CHUJ	one	xun	1
CHUJ_SAN_MATEO_IXTATAN	one	xu7un	1
EASTERN_KEKCHI_CAHABON	one	xun	1
EASTERN_QUICHE_RABINAL	one	xun	1
HUASTEC	one	hun	1
ITZAJ	one	hum	1
ITZAJ	one	hun	1
JACALTEC	one	hun	1
JACALTECO_WESTERN	one	hune	1
JAKALTEKO_EASTERN	one	hun	1
JAKALTEKO_EASTERN	one	hune7	1
KEKCHI	one	xun	1
KICHE	one	xun	1
KICHEE_ALDEA_ARGUETA_SOLOLA	one	Xun	1
KICHEE_CHICHICASTENANGO	one	Xun	1
KICHEE_CANTEL	one	Xun	1
KICHEE_CUBULCO	one	Xun	1
KICHEE_CUNEN_1	one	Xun	1
KICHEE_CUNEN_2	one	Xun	1
KICHEE_JOYABAJ_1	one	Xun	1
KICHEE_JOYABAJ_2	one	Xun	1
KICHEE_MOMOSTENANGO	one	Xun	1
KICHEE_NAHUALA_1	one	Xun	1
KICHEE_NAHUALA_2	one	Xun	1
KICHEE_RABINAL	one	Xun	1
KICHEE_SAMAYAC_1	one	Xun	1
KICHEE_SAMAYAC_2	one	Xun	1
KICHEE_SAN_ANTONIO_ILOTENANGO	one	Xun	1
KICHEE_SAN_JOSE_CHIQUILAJA_QUETZ	one	Xun	1
KICHEE_SAN_MIGUEL_CHICAJ	one	Xun	1
KICHEE_SANTA_CLARA_LA_LAGUNA	one	Xun	1
KICHEE_SANTA_CRUZ_DE_EL_QUICHE	one	Xun	1
KICHEE_SANTA_LUCIA_UTATLAN	one	Xun	1
KICHEE_SANTA_MARIA_CHIQUIMULA_1	one	Xun	1
KICHEE_SANTA_MARIA_CHIQUIMULA_2	one	Xun	1
KICHEE_TOTONICAPAN_1	one	Xun	1
KICHEE_TOTONICAPAN_2	one	Xun	1
KICHEE_ZACUALPA	one	Xun	1
KICHEE_ZUNIL	one	Xun	1
MAM_CABRICAN	one	xun	1
MAM_CAJOLA	one	xun	1
MAM_CONSEPCION_CHIQUIRICHAPA	one	xun	1
MAM_NORTHERN	one	xun	1
MAM_SAN_GASPAR_IXCHIL	one	xun	1
MAM_SAN_ILDEFONSO_IXTAHUACAN	one	xun	1
MAM_SAN_JUAN_ATITLAN	one	xun	1
MAM_SAN_JUAN_OSTUNCALCO	one	xun	1
MAM_SAN_MARTIN_SACATEPEQUEZ	one	xun	1
MAM_SAN_MIGUEL_SIGUILA	one	xun	1
MAM_SAN_PEDRO_NECTA	one	xun	1
MAM_SAN_RAFAEL_PETZAL	one	xun	1
MAM_SAN_SEBASTIAN_H	one	xun	1
MAM_SANTA_BARBARA	one	xun	1
MAM_SANTIAGO_CHIMALTENANGO	one	xun	1
MAM_TACANA_1	one	xun	1
MAM_TACANA_2	one	xun	1
MAM_TACANA_3	one	xun	1
MAM_TECTITAN	one	xun	1
MAM_TODOS_SANTOS_CUCHUMATAN_1	one	xunS	1
MAM_TODOS_SANTOS_CUCHUMATAN_2	one	xun	1
MAM_TODOS_SANTOS_CUCHUMATAN_3	one	xun	1
MAYA_YUCATAN	one	hun	1
MAYA_YUCATECA	one	hun	1
MOCHO	one	hun	1
MOPAN	one	xuntul	1
MOPAN_SAN_LUIS_PETEN	one	xuntul	1
NORTHERN_CAKCHIQUEL_SAN_MARTIN_JILOTEPEQUE	one	xun	1
NORTHERN_CAKCHIQUEL_TECPAN	one	xun	1
NORTHERN_MAM_SAN_ILDEFONSO_IXTAHUACAN	one	xun	1
POCOMAM_EASTERN	one	xanax	1
POCOMAM_SAN_LUIS_JILOTEPEQUE	one	xanax	1
POQOMCHI_WESTERN	one	xinax	1
QANJOBAL_SANTA_EULALIA	one	xun	1
QUICHE	one	Xun	1
SACAPULTECO_SACAPULAS_CENTRO	one	xun	1
SIPAKAPENSE	one	xun	1
SOUTHERN_CAKCHIQUEL_SAN_ANDRES_ITZAPA	one	xun	1
SOUTHERN_MAM_SAN_JUAN_OSTUNCALCO	one	xun	1
TECO_TECTITAN	one	xun	1
TOJOLABAL	one	xune	1
TZELTAL_OXCHUC	one	hun	1
TZELTAL_BACHAJON	one	xun	1
TZOTZIL_SAN_ANDRES	one	hun	1
TZUTUJIL_SAN_JUAN_LA_LAGUNA	one	xun	1
TZUTUJIL_SANTIAGO_ATITLAN	one	xun	1
TZUTUJIL_WESTERN	one	xun	1
USPANTEKO	one	xun	1
HUASTEC_VERACRUZ	one	hun	1
WESTERN_CAKCHIQUEL_PATZUN	one	xun	1
WESTERN_KEKCHI_SAN_JUAN_CHAMELCO	one	xun	1
WESTERN_POCOMAM_SAN_CRISTOBAL_VERAPAZ	one	xinax	1
WESTERN_QUICHE_MOMOSTENANGO	one	xun	1
WESTERN_QUICHE_SANTA_CATARINA_IXTAHUACAN	one	xun	1
WESTERN_QUICHE_TOTONICAPAN	one	xun	1
ZINACANTAN_TZOTZIL	one	hun	1
IXIL_CHAJUL	one	wal	2
LACANDON	one	turi7	3
MAYA_YUCATECA	one	onas	4
ACATECO_SAN_MIGUEL_ACATAN	two	kab	1
AGUACATEC	two	kob	1
AGUACATECO_AGUACATAN	two	kob	1
CENTRAL_QUICHE	two	kieb	1
CENTRAL_QUICHE_SANTA_MARIA_CHIQUIMULA	two	keb	1
CHOL_TUMBALA	two	Ca7	1
CHONTAL_TABASCO	two	Ca7	1
CHORTI	two	Ca7	1
CHORTI_JOCOTAN	two	Cate7	1
CHUJ	two	Ca7ab	1
CHUJ_SAN_MATEO_IXTATAN	two	Ca7ab	1
EASTERN_KEKCHI_CAHABON	two	ka7ib	1
EASTERN_QUICHE_RABINAL	two	ka7ib	1
HUASTEC	two	cab	1
ITZAJ	two	ka	1
IXIL_CHAJUL	two	kawal	1
JACALTEC	two	kap	1
JACALTECO_WESTERN	two	kab	1
JAKALTEKO_EASTERN	two	kab	1
JAKALTEKO_EASTERN	two	ka	1
KEKCHI	two	ka7ib	1
KICHE	two	kieb	1
KICHEE_ALDEA_ARGUETA_SOLOLA	two	keb	1
KICHEE_CHICHICASTENANGO	two	keb	1
KICHEE_CANTEL	two	keb	1
KICHEE_CUBULCO	two	keb	1
KICHEE_CUNEN_1	two	keb	1
KICHEE_CUNEN_2	two	keb	1
KICHEE_JOYABAJ_1	two	keb	1
KICHEE_JOYABAJ_2	two	keb	1
KICHEE_MOMOSTENANGO	two	keb	1
KICHEE_NAHUALA_1	two	keb	1
KICHEE_NAHUALA_2	two	keb	1
KICHEE_RABINAL	two	ka7ib	1
KICHEE_SAMAYAC_1	two	keb	1
KICHEE_SAMAYAC_2	two	keb	1
KICHEE_SAN_ANTONIO_ILOTENANGO	two	keb	1
KICHEE_SAN_JOSE_CHIQUILAJA_QUETZ	two	keb	1
KICHEE_SAN_MIGUEL_CHICAJ	two	ka7ib	1
KICHEE_SANTA_CLARA_LA_LAGUNA	two	keb	1
KICHEE_SANTA_LUCIA_UTATLAN	two	keb	1
KICHEE_SANTA_MARIA_CHIQUIMULA_1	two	keb	1
KICHEE_SANTA_MARIA_CHIQUIMULA_2	two	keb	1
KICHEE_TOTONICAPAN_1	two	keb	1
KICHEE_TOTONICAPAN_2	two	keb	1
KICHEE_ZACUALPA	two	keb	1
KICHEE_ZUNIL	two	keb	1
LACANDON	two	ka7	1
MAM_CAJOLA	two	kabe	1
MAM_CONSEPCION_CHIQUIRICHAPA	two	kabe7	1
MAM_NORTHERN	two	kab	1
MAM_SAN_GASPAR_IXCHIL	two	kab	1
MAM_SAN_ILDEFONSO_IXTAHUACAN	two	kab	1
MAM_SAN_JUAN_ATITLAN	two	kab	1
MAM_SAN_JUAN_OSTUNCALCO	two	kabe	1
MAM_SAN_MARTIN_SACATEPEQUEZ	two	kabe	1
MAM_SAN_MIGUEL_SIGUILA	two	kabe	1
MAM_SAN_PEDRO_NECTA	two	kab	1
MAM_SAN_RAFAEL_PETZAL	two	kab	1
MAM_SAN_SEBASTIAN_H	two	kab	1
MAM_SANTA_BARBARA	two	kab	1
MAM_SANTIAGO_CHIMALTENANGO	two	kab	1
MAM_TACANA_1	two	kabe	1
MAM_TACANA_2	two	kabe	1
MAM_TACANA_3	two	kabe	1
MAM_TECTITAN	two	kabe	1
MAM_TODOS_SANTOS_CUCHUMATAN_1	two	kaba	1
MAM_TODOS_SANTOS_CUCHUMATAN_2	two	kab	1
MAM_TODOS_SANTOS_CUCHUMATAN_3	two	kab	1
MAYA_YUCATAN	two	ka7a	1
MAYA_YUCATECA	two	ka7	1
MOCHO	two	kab	1
MOCHO	two	ka7	1
MOPAN	two	ka7tul	1
MOPAN_SAN_LUIS_PETEN	two	katul	1
NORTHERN_CAKCHIQUEL_SAN_MARTIN_JILOTEPEQUE	two	ka7i7	1
NORTHERN_CAKCHIQUEL_TECPAN	two	ka7i7	1
NORTHERN_MAM_SAN_ILDEFONSO_IXTAHUACAN	two	kab	1
POCOMAM_EASTERN	two	ki7im7	1
POCOMAM_SAN_LUIS_JILOTEPEQUE	two	ki7im	1
POQOMCHI_WESTERN	two	kib	1
QANJOBAL_SANTA_EULALIA	two	kab	1
QUICHE	two	ke7eb	1
SACAPULTECO_SACAPULAS_CENTRO	two	ki7ab	1
SIPAKAPENSE	two	kyeb	1
SOUTHERN_CAKCHIQUEL_SAN_ANDRES_ITZAPA	two	ka7i7	1
SOUTHERN_MAM_SAN_JUAN_OSTUNCALCO	two	kabe7	1
TECO_TECTITAN	two	kabe	1
TOJOLABAL	two	Cab	1
TZELTAL_OXCHUC	two	Ceb	1
TZELTAL_BACHAJON	two	Ceb	1
TZOTZIL_SAN_ANDRES	two	Cib	1
TZUTUJIL_SAN_JUAN_LA_LAGUNA	two	ka7i7	1
TZUTUJIL_SANTIAGO_ATITLAN	two	ke7	1
TZUTUJIL_WESTERN	two	ka7	1
TZUTUJIL_WESTERN	two	kab	1
USPANTEKO	two	kib	1
HUASTEC_VERACRUZ	two	Cab	1
WESTERN_CAKCHIQUEL_PATZUN	two	kayi7	1
WESTERN_KEKCHI_SAN_JUAN_CHAMELCO	two	kwib	1
WESTERN_POCOMAM_SAN_CRISTOBAL_VERAPAZ	two	kib	1
WESTERN_QUICHE_MOMOSTENANGO	two	keb	1
WESTERN_QUICHE_SANTA_CATARINA_IXTAHUACAN	two	keb	1
WESTERN_QUICHE_TOTONICAPAN	two	keb	1
ZINACANTAN_TZOTZIL	two	Ca7	1
ACATECO_SAN_MIGUEL_ACATAN	person	anima	1
CHUJ	person	anma7	1
CHUJ_SAN_MATEO_IXTATAN	person	anima	1
JACALTEC	person	anma	1
JACALTECO_WESTERN	person	anma	1
QANJOBAL_SANTA_EULALIA	person	anima	1
ITZAJ	person	mak	2
JAKALTEKO_EASTERN	person	mak	2
MAYA_YUCATAN	person	mak	2
MAYA_YUCATECA	person	mak	2
IXIL_CHAJUL	person	xal	3
MAM_CABRICAN	person	Sxal	3
MAM_CAJOLA	person	Sxal	3
MAM_CONSEPCION_CHIQUIRICHAPA	person	Sxal	3
MAM_NORTHERN	person	Sxal	3
MAM_SAN_GASPAR_IXCHIL	person	Sxal	3
MAM_SAN_ILDEFONSO_IXTAHUACAN	person	Sxal	3
MAM_SAN_JUAN_ATITLAN	person	Sxal	3
MAM_SAN_MIGUEL_SIGUILA	person	Sxal	3
MAM_SAN_PEDRO_NECTA	person	Sxal	3
MAM_SAN_RAFAEL_PETZAL	person	Sxal	3
MAM_SAN_SEBASTIAN_H	person	Sxal	3
MAM_SANTA_BARBARA	person	Sxal	3
MAM_SANTIAGO_CHIMALTENANGO	person	Sxal	3
MAM_TACANA_1	person	Sxal	3
MAM_TACANA_2	person	Sxal	3
MAM_TACANA_3	person	Sxal	3
MAM_TECTITAN	person	Sxal	3
MAM_TODOS_SANTOS_CUCHUMATAN_1	person	Sxal	3
MAM_TODOS_SANTOS_CUCHUMATAN_2	person	Sxal	3
MAM_TODOS_SANTOS_CUCHUMATAN_3	person	Sxal	3
NORTHERN_MAM_SAN_ILDEFONSO_IXTAHUACAN	person	Sxal	3
SOUTHERN_MAM_SAN_JUAN_OSTUNCALCO	person	Sxal	3
TECO_TECTITAN	person	Sxal	3
AGUACATEC	person	wunak	4
AGUACATECO_AGUACATAN	person	naq	4
CENTRAL_QUICHE	person	winaq	4
CENTRAL_QUICHE_SANTA_MARIA_CHIQUIMULA	person	winaq	4
CHONTAL_TABASCO	person	winik	4
CHORTI	person	winikop	4
CHORTI_JOCOTAN	person	winik	4
EASTERN_QUICHE_RABINAL	person	winaq	4
KICHE	person	winaq	4
KICHEE_ALDEA_ARGUETA_SOLOLA	person	winaq	4
KICHEE_CHICHICASTENANGO	person	wn3q	4
KICHEE_CANTEL	person	winaq	4
KICHEE_CUBULCO	person	winaq	4
KICHEE_CUNEN_1	person	winaq	4
KICHEE_CUNEN_1	person	wnaq	4
KICHEE_CUNEN_2	person	winaq	4
KICHEE_JOYABAJ_1	person	winaq	4
KICHEE_JOYABAJ_2	person	unaq	4
KICHEE_MOMOSTENANGO	person	winaq	4
KICHEE_NAHUALA_1	person	winaq	4
KICHEE_NAHUALA_2	person	winaq	4
KICHEE_RABINAL	person	winaq	4
KICHEE_SAMAYAC_1	person	winaq	4
KICHEE_SAMAYAC_2	person	winaq	4
KICHEE_SAN_ANTONIO_ILOTENANGO	person	onaq	4
KICHEE_SAN_JOSE_CHIQUILAJA_QUETZ	person	winaq	4
KICHEE_SAN_MIGUEL_CHICAJ	person	winaq	4
KICHEE_SANTA_CLARA_LA_LAGUNA	person	winaq	4
KICHEE_SANTA_CRUZ_DE_EL_QUICHE	person	winaq	4
KICHEE_SANTA_LUCIA_UTATLAN	person	winaq	4
KICHEE_SANTA_MARIA_CHIQUIMULA_1	person	winaq	4
KICHEE_SANTA_MARIA_CHIQUIMULA_2	person	winaq	4
KICHEE_TOTONICAPAN_1	person	winaq	4
KICHEE_TOTONICAPAN_2	person	winaq	4
KICHEE_ZACUALPA	person	wnaq	4
KICHEE_ZACUALPA	person	unaq	4
KICHEE_ZUNIL	person	winaq	4
LACANDON	person	winik	4
MAM_SAN_MARTIN_SACATEPEQUEZ	person	wunaq	4
MAYA_YUCATAN	person	winik	4
MAYA_YUCATECA	person	winikil	4
MOCHO	person	winaq	4
NORTHERN_CAKCHIQUEL_SAN_MARTIN_JILOTEPEQUE	person	winaq	4
NORTHERN_CAKCHIQUEL_TECPAN	person	winaq	4
POCOMAM_EASTERN	person	winaq	4
POCOMAM_SAN_LUIS_JILOTEPEQUE	person	winaq	4
QUICHE	person	winaq	4
SACAPULTECO_SACAPULAS_CENTRO	person	wanaq	4
SIPAKAPENSE	person	wnaq	4
SOUTHERN_CAKCHIQUEL_SAN_ANDRES_ITZAPA	person	winaq	4
TOJOLABAL	person	winkil	4
TZUTUJIL_SAN_JUAN_LA_LAGUNA	person	winaq	4
TZUTUJIL_SANTIAGO_ATITLAN	person	wnaq	4
TZUTUJIL_WESTERN	person	winaq	4
WESTERN_CAKCHIQUEL_PATZUN	person	wnaq	4
WESTERN_QUICHE_MOMOSTENANGO	person	winaq	4
WESTERN_QUICHE_SANTA_CATARINA_IXTAHUACAN	person	winaq	4
WESTERN_QUICHE_TOTONICAPAN	person	winaq	4
CHOL_TILA	person	kiSta5u	5
CHOL_TUMBALA	person	kiSta5u	5
EASTERN_KEKCHI_CAHABON	person	kristyan	5
KEKCHI	person	kristian	5
MOPAN	person	kristy3nox	5
MOPAN_SAN_LUIS_PETEN	person	kristyanox	5
POQOMCHI_WESTERN	person	kristyana	5
TOJOLABAL	person	kristyano	5
TZELTAL_BACHAJON	person	kristiano	5
TZOTZIL_SAN_ANDRES	person	kriSCano	5
USPANTEKO	person	kristyano	5
WESTERN_KEKCHI_SAN_JUAN_CHAMELCO	person	kristyan	5
WESTERN_POCOMAM_SAN_CRISTOBAL_VERAPAZ	person	kristyana	5
ZINACANTAN_TZOTZIL	person	kriSCnano	5
HUASTEC	person	tenek	6
JAKALTEKO_EASTERN	person	ah	7
MAM_SAN_JUAN_OSTUNCALCO	person	iCin	8
HUASTEC_VERACRUZ	person	eb	9
ACATECO_SAN_MIGUEL_ACATAN	fish	Tay	1
AGUACATEC	fish	k3y	1
AGUACATECO_AGUACATAN	fish	kay	1
CENTRAL_QUICHE	fish	k3r	1
CENTRAL_QUICHE_SANTA_MARIA_CHIQUIMULA	fish	kar	1
CHOL_TILA	fish	C3y	1
CHOL_TUMBALA	fish	C3y	1
CHORTI	fish	Cay	1
CHORTI_JOCOTAN	fish	Cay	1
CHUJ	fish	Cay	1
CHUJ_SAN_MATEO_IXTATAN	fish	Cay	1
EASTERN_KEKCHI_CAHABON	fish	kar	1
EASTERN_QUICHE_RABINAL	fish	kar	1
ITZAJ	fish	k3y	1
IXIL_CHAJUL	fish	Tay	1
JACALTEC	fish	kay	1
JACALTECO_WESTERN	fish	kay	1
JAKALTEKO_EASTERN	fish	kay	1
KEKCHI	fish	kar	1
KICHE	fish	kar	1
KICHEE_ALDEA_ARGUETA_SOLOLA	fish	kar	1
KICHEE_CHICHICASTENANGO	fish	k3r	1
KICHEE_CANTEL	fish	kar	1
KICHEE_CANTEL	fish	k3r	1
KICHEE_CUBULCO	fish	kar	1
KICHEE_CUNEN_1	fish	kar	1
KICHEE_CUNEN_2	fish	kar	1
KICHEE_JOYABAJ_1	fish	kar	1
KICHEE_JOYABAJ_2	fish	k3r	1
KICHEE_MOMOSTENANGO	fish	kar	1
KICHEE_NAHUALA_1	fish	kar	1
KICHEE_NAHUALA_2	fish	kar	1
KICHEE_RABINAL	fish	kar	1
KICHEE_SAMAYAC_1	fish	kar	1
KICHEE_SAMAYAC_2	fish	kar	1
KICHEE_SAN_ANTONIO_ILOTENANGO	fish	kar	1
KICHEE_SAN_JOSE_CHIQUILAJA_QUETZ	fish	kar	1
KICHEE_SAN_MIGUEL_CHICAJ	fish	kar	1
KICHEE_SANTA_CLARA_LA_LAGUNA	fish	kar	1
KICHEE_SANTA_CLARA_LA_LAGUNA	fish	Cu7	1
KICHEE_SANTA_CRUZ_DE_EL_QUICHE	fish	kar	1
KICHEE_SANTA_LUCIA_UTATLAN	fish	kar	1
KICHEE_SANTA_MARIA_CHIQUIMULA_1	fish	kar	1
KICHEE_SANTA_MARIA_CHIQUIMULA_2	fish	kar	1
KICHEE_TOTONICAPAN_1	fish	kar	1
KICHEE_TOTONICAPAN_2	fish	kar	1
KICHEE_ZACUALPA	fish	k3r	1
KICHEE_ZUNIL	fish	kar	1
LACANDON	fish	k3y	1
MAYA_YUCATAN	fish	kay	1
MAYA_YUCATECA	fish	kay	1
MAYA_YUCATECA	fish	kEy	1
MOCHO	fish	kaC	1
NORTHERN_CAKCHIQUEL_SAN_MARTIN_JILOTEPEQUE	fish	kar	1
NORTHERN_CAKCHIQUEL_TECPAN	fish	kar	1
POCOMAM_EASTERN	fish	kar	1
POCOMAM_SAN_LUIS_JILOTEPEQUE	fish	kar	1
POQOMCHI_WESTERN	fish	kar	1
QANJOBAL_SANTA_EULALIA	fish	Tay	1
QUICHE	fish	kar	1
SACAPULTECO_SACAPULAS_CENTRO	fish	kar	1
SIPAKAPENSE	fish	kar	1
SOUTHERN_CAKCHIQUEL_SAN_ANDRES_ITZAPA	fish	kar	1
TOJOLABAL	fish	Cay	1
TZELTAL_OXCHUC	fish	Cay	1
TZELTAL_BACHAJON	fish	Cay	1
TZOTZIL_SAN_ANDRES	fish	Coy	1
TZUTUJIL_SAN_JUAN_LA_LAGUNA	fish	Cu7	1
TZUTUJIL_SANTIAGO_ATITLAN	fish	Cu7	1
TZUTUJIL_WESTERN	fish	Cu7	1
USPANTEKO	fish	kar	1
WESTERN_CAKCHIQUEL_PATZUN	fish	kar	1
WESTERN_KEKCHI_SAN_JUAN_CHAMELCO	fish	kar	1
WESTERN_POCOMAM_SAN_CRISTOBAL_VERAPAZ	fish	kar	1
WESTERN_QUICHE_MOMOSTENANGO	fish	kar	1
WESTERN_QUICHE_SANTA_CATARINA_IXTAHUACAN	fish	kar	1
WESTERN_QUICHE_TOTONICAPAN	fish	kar	1
ZINACANTAN_TZOTZIL	fish	Coy	1
MAM_CABRICAN	fish	kiS	2
MAM_CAJOLA	fish	kiS	2
MAM_CONSEPCION_CHIQUIRICHAPA	fish	kyiS	2
MAM_NORTHERN	fish	kyiS	2
MAM_SAN_GASPAR_IXCHIL	fish	kyiS	2
MAM_SAN_ILDEFONSO_IXTAHUACAN	fish	tCi7kyiS	2
MAM_SAN_JUAN_ATITLAN	fish	kyiS	2
MAM_SAN_JUAN_OSTUNCALCO	fish	kyiS	2
MAM_SAN_MARTIN_SACATEPEQUEZ	fish	kyiS	2
MAM_SAN_MIGUEL_SIGUILA	fish	kyiS	2
MAM_SAN_PEDRO_NECTA	fish	kyiS	2
MAM_SAN_RAFAEL_PETZAL	fish	kyiS	2
MAM_SAN_SEBASTIAN_H	fish	kyiS	2
MAM_SANTA_BARBARA	fish	kyiS	2
MAM_SANTIAGO_CHIMALTENANGO	fish	kyiS	2
MAM_TODOS_SANTOS_CUCHUMATAN_1	fish	kiS	2
MAM_TODOS_SANTOS_CUCHUMATAN_2	fish	kiS	2
NORTHERN_MAM_SAN_ILDEFONSO_IXTAHUACAN	fish	kyiS	2
SOUTHERN_MAM_SAN_JUAN_OSTUNCALCO	fish	kiS	2
MOPAN	fish	Cilam	3
MOPAN_SAN_LUIS_PETEN	fish	Cilam	3
MAM_TACANA_3	fish	moy	4
TECO_TECTITAN	fish	moy	4
HUASTEC	fish	to7ol	5
HUASTEC_VERACRUZ	fish	to7oL	5
CHONTAL_TABASCO	fish	buC	6
ITZAJ	fish	licil	7
MAM_TACANA_3	fish	talona7	8
MAM_TODOS_SANTOS_CUCHUMATAN_3	fish	peskad	9
ACATECO_SAN_MIGUEL_ACATAN	dog	Ti7	1
AGUACATEC	dog	Ci7	1
CENTRAL_QUICHE	dog	ci7	1
CENTRAL_QUICHE_SANTA_MARIA_CHIQUIMULA	dog	ci7	1
CHOL_TILA	dog	ci7	1
CHOL_TUMBALA	dog	ci7	1
CHONTAL_TABASCO	dog	wiCu7	1
CHORTI	dog	ci7	1
CHORTI_JOCOTAN	dog	ci7	1
CHUJ	dog	ci7	1
CHUJ_SAN_MATEO_IXTATAN	dog	ci7	1
EASTERN_KEKCHI_CAHABON	dog	Ci7	1
EASTERN_QUICHE_RABINAL	dog	ci7	1
IXIL_CHAJUL	dog	Ti7	1
JACALTEC	dog	meCci7	1
JACALTECO_WESTERN	dog	Ti7	1
JAKALTEKO_EASTERN	dog	Ci	1
KEKCHI	dog	ci7	1
KICHE	dog	ci7	1
KICHEE_ALDEA_ARGUETA_SOLOLA	dog	ci7	1
KICHEE_CHICHICASTENANGO	dog	ci7	1
KICHEE_CANTEL	dog	ci7	1
KICHEE_CUBULCO	dog	ci7	1
KICHEE_CUNEN_1	dog	ci7	1
KICHEE_CUNEN_2	dog	ci7	1
KICHEE_JOYABAJ_1	dog	ci7	1
KICHEE_JOYABAJ_2	dog	ci7	1
KICHEE_MOMOSTENANGO	dog	ci7	1
KICHEE_NAHUALA_1	dog	ci7	1
KICHEE_NAHUALA_2	dog	ci7	1
KICHEE_RABINAL	dog	ci7	1
KICHEE_SAMAYAC_1	dog	ci7	1
KICHEE_SAMAYAC_2	dog	ci7	1
KICHEE_SAN_ANTONIO_ILOTENANGO	dog	ci7	1
KICHEE_SAN_JOSE_CHIQUILAJA_QUETZ	dog	ci7	1
KICHEE_SAN_MIGUEL_CHICAJ	dog	ci7	1
KICHEE_SANTA_CLARA_LA_LAGUNA	dog	ci7	1
KICHEE_SANTA_CRUZ_DE_EL_QUICHE	dog	ci7	1
KICHEE_SANTA_LUCIA_UTATLAN	dog	ci7	1
KICHEE_SANTA_MARIA_CHIQUIMULA_1	dog	ci7	1
KICHEE_SANTA_MARIA_CHIQUIMULA_2	dog	ci7	1
KICHEE_TOTONICAPAN_1	dog	ci7	1
KICHEE_TOTONICAPAN_2	dog	ci7	1
KICHEE_ZACUALPA	dog	ci7	1
KICHEE_ZUNIL	dog	ci7	1
MAYA_YUCATECA	dog	cul	1
MOCHO	dog	Ci7	1
NORTHERN_CAKCHIQUEL_SAN_MARTIN_JILOTEPEQUE	dog	ci7	1
NORTHERN_CAKCHIQUEL_TECPAN	dog	ci7	1
POCOMAM_EASTERN	dog	ci	1
POCOMAM_SAN_LUIS_JILOTEPEQUE	dog	ci7	1
POQOMCHI_WESTERN	dog	ci7	1
QANJOBAL_SANTA_EULALIA	dog	Ti7	1
QUICHE	dog	ci7	1
SACAPULTECO_SACAPULAS_CENTRO	dog	ce7	1
SIPAKAPENSE	dog	ci7	1
SOUTHERN_CAKCHIQUEL_SAN_ANDRES_ITZAPA	dog	ce7	1
TOJOLABAL	dog	ci7	1
TZELTAL_OXCHUC	dog	ci7	1
TZELTAL_BACHAJON	dog	ci7	1
TZOTZIL_SAN_ANDRES	dog	ci7	1
TZUTUJIL_SAN_JUAN_LA_LAGUNA	dog	ci7	1
TZUTUJIL_SANTIAGO_ATITLAN	dog	ce7	1
TZUTUJIL_WESTERN	dog	ci7	1
USPANTEKO	dog	Ti7	1
WESTERN_CAKCHIQUEL_PATZUN	dog	ci7	1
WESTERN_KEKCHI_SAN_JUAN_CHAMELCO	dog	ci7	1
WESTERN_POCOMAM_SAN_CRISTOBAL_VERAPAZ	dog	ci7	1
WESTERN_QUICHE_MOMOSTENANGO	dog	ci7	1
WESTERN_QUICHE_SANTA_CATARINA_IXTAHUACAN	dog	ci7	1
WESTERN_QUICHE_TOTONICAPAN	dog	ci7	1
ZINACANTAN_TZOTZIL	dog	ci7	1
HUASTEC	dog	piko7	2
ITZAJ	dog	pek	2
LACANDON	dog	pek	2
MAYA_YUCATAN	dog	pek	2
MAYA_YUCATECA	dog	pek	2
MOPAN	dog	pek	2
MOPAN_SAN_LUIS_PETEN	dog	pek	2
HUASTEC_VERACRUZ	dog	piko7	2
MAM_CABRICAN	dog	Cyan	3
MAM_CAJOLA	dog	Cyan	3
MAM_CONSEPCION_CHIQUIRICHAPA	dog	Cyan	3
MAM_NORTHERN	dog	Cyan	3
MAM_SAN_GASPAR_IXCHIL	dog	Cyan	3
MAM_SAN_ILDEFONSO_IXTAHUACAN	dog	Cyan	3
MAM_SAN_JUAN_ATITLAN	dog	Cyan	3
MAM_SAN_JUAN_OSTUNCALCO	dog	Cyan	3
MAM_SAN_MARTIN_SACATEPEQUEZ	dog	Cyan	3
MAM_SAN_MIGUEL_SIGUILA	dog	Cyan	3
MAM_SAN_PEDRO_NECTA	dog	Cyan	3
MAM_SAN_RAFAEL_PETZAL	dog	Cyan	3
MAM_SAN_SEBASTIAN_H	dog	Cyan	3
MAM_SANTA_BARBARA	dog	Cyan	3
MAM_SANTIAGO_CHIMALTENANGO	dog	Cyan	3
MAM_TACANA_1	dog	Cyan	3
MAM_TACANA_2	dog	Cyan	3
MAM_TACANA_3	dog	Cyan	3
MAM_TECTITAN	dog	Cyan	3
MAM_TODOS_SANTOS_CUCHUMATAN_1	dog	Cyan	3
MAM_TODOS_SANTOS_CUCHUMATAN_2	dog	Cyan	3
MAM_TODOS_SANTOS_CUCHUMATAN_3	dog	Cyan	3
NORTHERN_MAM_SAN_ILDEFONSO_IXTAHUACAN	dog	Tyan	3
SOUTHERN_MAM_SAN_JUAN_OSTUNCALCO	dog	Tyan	3
TECO_TECTITAN	dog	Tiyan	3
AGUACATECO_AGUACATAN	dog	Swit	4
ACATECO_SAN_MIGUEL_ACATAN	louse	uk	1
AGUACATEC	louse	kuS	1
AGUACATECO_AGUACATAN	louse	kuS	1
CENTRAL_QUICHE	louse	uk	1
CENTRAL_QUICHE_SANTA_MARIA_CHIQUIMULA	louse	suquk	1
CHOL_TILA	louse	uC	1
CHOL_TUMBALA	louse	uC	1
CHONTAL_TABASCO	louse	uC	1
CHORTI	louse	u7C	1
CHORTI_JOCOTAN	louse	uC	1
CHUJ	louse	uk	1
CHUJ_SAN_MATEO_IXTATAN	louse	uk	1
EASTERN_KEKCHI_CAHABON	louse	uk	1
EASTERN_QUICHE_RABINAL	louse	uk	1
HUASTEC	louse	uc	1
ITZAJ	louse	uk	1
IXIL_CHAJUL	louse	uk	1
JACALTEC	louse	uk	1
JACALTECO_WESTERN	louse	uk	1
JAKALTEKO_EASTERN	louse	uk	1
KEKCHI	louse	uk	1
KICHE	louse	saquq	1
KICHE	louse	saquk	1
KICHE	louse	uk	1
KICHEE_ALDEA_ARGUETA_SOLOLA	louse	saquk	1
KICHEE_CHICHICASTENANGO	louse	squk	1
KICHEE_CANTEL	louse	saquk	1
KICHEE_CANTEL	louse	squk	1
KICHEE_CUBULCO	louse	uk	1
KICHEE_CUNEN_1	louse	kaq	1
KICHEE_CUNEN_2	louse	squk	1
KICHEE_JOYABAJ_1	louse	uk	1
KICHEE_JOYABAJ_2	louse	uk	1
KICHEE_MOMOSTENANGO	louse	saquk	1
KICHEE_NAHUALA_1	louse	uk	1
KICHEE_NAHUALA_2	louse	uk	1
KICHEE_RABINAL	louse	uk	1
KICHEE_SAMAYAC_1	louse	uk	1
KICHEE_SAMAYAC_2	louse	uk	1
KICHEE_SAN_ANTONIO_ILOTENANGO	louse	squk	1
KICHEE_SAN_JOSE_CHIQUILAJA_QUETZ	louse	squk	1
KICHEE_SAN_MIGUEL_CHICAJ	louse	uk	1
KICHEE_SANTA_CLARA_LA_LAGUNA	louse	uk	1
KICHEE_SANTA_CRUZ_DE_EL_QUICHE	louse	suquk	1
KICHEE_SANTA_LUCIA_UTATLAN	louse	saquk	1
KICHEE_SANTA_MARIA_CHIQUIMULA_1	louse	saquk	1
KICHEE_SANTA_MARIA_CHIQUIMULA_2	louse	squk	1
KICHEE_TOTONICAPAN_1	louse	saquk	1
KICHEE_TOTONICAPAN_2	louse	saquk	1
KICHEE_ZACUALPA	louse	squk	1
KICHEE_ZUNIL	louse	squk	1
LACANDON	louse	uk	1
MAM_CABRICAN	louse	skuk	1
MAM_CAJOLA	louse	squk	1
MAM_CONSEPCION_CHIQUIRICHAPA	louse	squk	1
MAM_NORTHERN	louse	Squk	1
MAM_SAN_GASPAR_IXCHIL	louse	squk	1
MAM_SAN_ILDEFONSO_IXTAHUACAN	louse	uk	1
MAM_SAN_JUAN_ATITLAN	louse	squk	1
MAM_SAN_JUAN_OSTUNCALCO	louse	squk	1
MAM_SAN_MARTIN_SACATEPEQUEZ	louse	squk	1
MAM_SAN_MIGUEL_SIGUILA	louse	squk	1
MAM_SAN_PEDRO_NECTA	louse	uk	1
MAM_SAN_RAFAEL_PETZAL	louse	squk	1
MAM_SAN_SEBASTIAN_H	louse	squk	1
MAM_SANTA_BARBARA	louse	aquk	1
MAM_SANTIAGO_CHIMALTENANGO	louse	uk	1
MAM_TACANA_1	louse	squk	1
MAM_TACANA_2	louse	uk	1
MAM_TACANA_3	louse	squk	1
MAM_TECTITAN	louse	uk	1
MAM_TODOS_SANTOS_CUCHUMATAN_1	louse	squk	1
MAM_TODOS_SANTOS_CUCHUMATAN_2	louse	squk	1
MAM_TODOS_SANTOS_CUCHUMATAN_3	louse	squk	1
MAYA_YUCATAN	louse	uk	1
MAYA_YUCATECA	louse	buC	1
MAYA_YUCATECA	louse	uk	1
MOCHO	louse	uk	1
MOPAN	louse	uk	1
MOPAN_SAN_LUIS_PETEN	louse	uk	1
NORTHERN_CAKCHIQUEL_SAN_MARTIN_JILOTEPEQUE	louse	uk	1
NORTHERN_CAKCHIQUEL_TECPAN	louse	uk	1
NORTHERN_MAM_SAN_ILDEFONSO_IXTAHUACAN	louse	uk	1
POCOMAM_EASTERN	louse	uk	1
POCOMAM_SAN_LUIS_JILOTEPEQUE	louse	uk	1
POQOMCHI_WESTERN	louse	uk	1
QANJOBAL_SANTA_EULALIA	louse	uk	1
SACAPULTECO_SACAPULAS_CENTRO	louse	ok	1
SIPAKAPENSE	louse	squk	1
SOUTHERN_CAKCHIQUEL_SAN_ANDRES_ITZAPA	louse	uk	1
SOUTHERN_MAM_SAN_JUAN_OSTUNCALCO	louse	squk	1
TECO_TECTITAN	louse	uk	1
TOJOLABAL	louse	uk	1
TZELTAL_OXCHUC	louse	uC	1
TZELTAL_OXCHUC	louse	sakuC	1
TZELTAL_BACHAJON	louse	uC	1
TZOTZIL_SAN_ANDRES	louse	uC	1
TZUTUJIL_SAN_JUAN_LA_LAGUNA	louse	uk	1
TZUTUJIL_SANTIAGO_ATITLAN	louse	uk	1
TZUTUJIL_WESTERN	louse	uk	1
USPANTEKO	louse	suquk	1
HUASTEC_VERACRUZ	louse	uC	1
WESTERN_CAKCHIQUEL_PATZUN	louse	uk	1
WESTERN_KEKCHI_SAN_JUAN_CHAMELCO	louse	uk	1
WESTERN_POCOMAM_SAN_CRISTOBAL_VERAPAZ	louse	uk	1
WESTERN_QUICHE_MOMOSTENANGO	louse	saquk	1
WESTERN_QUICHE_SANTA_CATARINA_IXTAHUACAN	louse	uk	1
WESTERN_QUICHE_TOTONICAPAN	louse	saquk	1
ZINACANTAN_TZOTZIL	louse	uC	1
KICHE	louse	sis	2
MAYA_YUCATECA	louse	pa	3
MAYA_YUCATECA	louse	xiniCim	4
ACATECO_SAN_MIGUEL_ACATAN	tree	te7	1
AGUACATEC	tree	ce7	1
AGUACATECO_AGUACATAN	tree	ce7	1
CENTRAL_QUICHE	tree	Ce7	1
CENTRAL_QUICHE_SANTA_MARIA_CHIQUIMULA	tree	Ce7	1
CHOL_TILA	tree	te7	1
CHOL_TUMBALA	tree	te7	1
CHONTAL_TABASCO	tree	te7	1
CHORTI	tree	te7	1
CHORTI_JOCOTAN	tree	te7	1
CHUJ	tree	te7	1
CHUJ_SAN_MATEO_IXTATAN	tree	te7	1
EASTERN_KEKCHI_CAHABON	tree	Ce7	1
EASTERN_QUICHE_RABINAL	tree	Ce7	1
HUASTEC	tree	te7	1
ITZAJ	tree	Ce7	1
IXIL_CHAJUL	tree	ce7	1
JACALTECO_WESTERN	tree	te7	1
JAKALTEKO_EASTERN	tree	te7	1
KEKCHI	tree	Ce7	1
KICHE	tree	Ce7	1
KICHEE_ALDEA_ARGUETA_SOLOLA	tree	Ce7	1
KICHEE_CHICHICASTENANGO	tree	Ce7	1
KICHEE_CANTEL	tree	Ce7	1
KICHEE_CUBULCO	tree	Ce7	1
KICHEE_CUNEN_1	tree	Ce7	1
KICHEE_CUNEN_2	tree	Ce7	1
KICHEE_JOYABAJ_1	tree	Ce7	1
KICHEE_JOYABAJ_2	tree	Ce7	1
KICHEE_MOMOSTENANGO	tree	Ce7	1
KICHEE_NAHUALA_1	tree	Ce7	1
KICHEE_NAHUALA_2	tree	Ce7	1
KICHEE_RABINAL	tree	Ce7	1
KICHEE_SAMAYAC_1	tree	Ce7	1
KICHEE_SAMAYAC_2	tree	Ce7	1
KICHEE_SAN_ANTONIO_ILOTENANGO	tree	Ce7	1
KICHEE_SAN_JOSE_CHIQUILAJA_QUETZ	tree	Ce7	1
KICHEE_SAN_MIGUEL_CHICAJ	tree	Ce7	1
KICHEE_SANTA_CLARA_LA_LAGUNA	tree	Ce7	1
KICHEE_SANTA_CRUZ_DE_EL_QUICHE	tree	Ce7	1
KICHEE_SANTA_LUCIA_UTATLAN	tree	Ce7	1
KICHEE_SANTA_MARIA_CHIQUIMULA_1	tree	Ce7	1
KICHEE_SANTA_MARIA_CHIQUIMULA_2	tree	Ce7	1
KICHEE_TOTONICAPAN_1	tree	Ce7	1
KICHEE_TOTONICAPAN_2	tree	Ce7	1
KICHEE_ZACUALPA	tree	Ce7	1
KICHEE_ZUNIL	tree	Ce7	1
LACANDON	tree	Ce7	1
MAM_CABRICAN	tree	ce	1
MAM_CAJOLA	tree	ce	1
MAM_CONSEPCION_CHIQUIRICHAPA	tree	ce	1
MAM_NORTHERN	tree	ce7	1
MAM_SAN_GASPAR_IXCHIL	tree	ce7	1
MAM_SAN_ILDEFONSO_IXTAHUACAN	tree	ce7	1
MAM_SAN_JUAN_ATITLAN	tree	ce	1
MAM_SAN_JUAN_OSTUNCALCO	tree	ce	1
MAM_SAN_MARTIN_SACATEPEQUEZ	tree	ce	1
MAM_SAN_MIGUEL_SIGUILA	tree	ce	1
MAM_SAN_PEDRO_NECTA	tree	ce7	1
MAM_SAN_RAFAEL_PETZAL	tree	ce7	1
MAM_SAN_SEBASTIAN_H	tree	ce7	1
MAM_SANTA_BARBARA	tree	ce7	1
MAM_SANTIAGO_CHIMALTENANGO	tree	ce	1
MAM_TACANA_1	tree	ce7	1
MAM_TACANA_2	tree	ce7	1
MAM_TACANA_3	tree	ce7	1
MAM_TECTITAN	tree	ce7	1
MAM_TODOS_SANTOS_CUCHUMATAN_1	tree	ce	1
MAM_TODOS_SANTOS_CUCHUMATAN_2	tree	ce7	1
MAM_TODOS_SANTOS_CUCHUMATAN_3	tree	ce7	1
MAYA_YUCATAN	tree	Ce7	1
MAYA_YUCATECA	tree	Ce7	1
MOCHO	tree	te7	1
MOPAN	tree	Ce7	1
MOPAN_SAN_LUIS_PETEN	tree	Ce7	1
NORTHERN_CAKCHIQUEL_SAN_MARTIN_JILOTEPEQUE	tree	Ce7	1
NORTHERN_CAKCHIQUEL_TECPAN	tree	Ce7	1
NORTHERN_MAM_SAN_ILDEFONSO_IXTAHUACAN	tree	ce7	1
POCOMAM_EASTERN	tree	Cie7	1
POCOMAM_SAN_LUIS_JILOTEPEQUE	tree	Cie7	1
POQOMCHI_WESTERN	tree	Ce7	1
QANJOBAL_SANTA_EULALIA	tree	te7	1
QUICHE	tree	Ce7	1
SACAPULTECO_SACAPULAS_CENTRO	tree	Ce7	1
SIPAKAPENSE	tree	Ce7	1
SOUTHERN_CAKCHIQUEL_SAN_ANDRES_ITZAPA	tree	Ce7	1
SOUTHERN_MAM_SAN_JUAN_OSTUNCALCO	tree	ce	1
TECO_TECTITAN	tree	ce7	1
TOJOLABAL	tree	te7	1
TZELTAL_OXCHUC	tree	te7	1
TZELTAL_BACHAJON	tree	te7	1
TZOTZIL_SAN_ANDRES	tree	te7	1
TZUTUJIL_SAN_JUAN_LA_LAGUNA	tree	Ce7	1
TZUTUJIL_SANTIAGO_ATITLAN	tree	Cie7	1
TZUTUJIL_WESTERN	tree	Ce7	1
USPANTEKO	tree	Ce7	1
HUASTEC_VERACRUZ	tree	te7	1
WESTERN_CAKCHIQUEL_PATZUN	tree	Ce7	1
WESTERN_KEKCHI_SAN_JUAN_CHAMELCO	tree	Ce7	1
WESTERN_POCOMAM_SAN_CRISTOBAL_VERAPAZ	tree	Ce7	1
WESTERN_QUICHE_MOMOSTENANGO	tree	Ce7	1
WESTERN_QUICHE_SANTA_CATARINA_IXTAHUACAN	tree	Ce7	1
WESTERN_QUICHE_TOTONICAPAN	tree	Ce7	1
ZINACANTAN_TZOTZIL	tree	te7	1
JACALTEC	tree	keptax	2
MAYA_YUCATECA	tree	hobe7n	3
CHOL_TILA	leaf	yopom	1
CHOL_TUMBALA	leaf	yopom	1
CHONTAL_TABASCO	leaf	uyopo	1
CHORTI	leaf	uyopor	1
CHORTI_JOCOTAN	leaf	yopor	1
ACATECO_SAN_MIGUEL_ACATAN	leaf	Saxte7	2
AGUACATEC	leaf	Saq	2
AGUACATECO_AGUACATAN	leaf	Saq	2
CENTRAL_QUICHE	leaf	uSaq	2
CENTRAL_QUICHE_SANTA_MARIA_CHIQUIMULA	leaf	uSaq	2
CHUJ	leaf	Silte7	2
CHUJ_SAN_MATEO_IXTATAN	leaf	Si7il	2
CHUJ_SAN_MATEO_IXTATAN	leaf	Silte7	2
EASTERN_KEKCHI_CAHABON	leaf	Saq	2
EASTERN_QUICHE_RABINAL	leaf	uSaq	2
HUASTEC	leaf	Seklek	2
IXIL_CHAJUL	leaf	Saq	2
JACALTEC	leaf	Sax	2
JACALTECO_WESTERN	leaf	Saq	2
JAKALTEKO_EASTERN	leaf	xax	2
KEKCHI	leaf	Saq	2
KICHE	leaf	Saq	2
KICHEE_ALDEA_ARGUETA_SOLOLA	leaf	Saq	2
KICHEE_CHICHICASTENANGO	leaf	uSaq	2
KICHEE_CANTEL	leaf	uSaqCe7	2
KICHEE_CUBULCO	leaf	Saq	2
KICHEE_CUNEN_1	leaf	Saq	2
KICHEE_CUNEN_2	leaf	uSaq	2
KICHEE_JOYABAJ_2	leaf	uSaq	2
KICHEE_MOMOSTENANGO	leaf	SaqCe7	2
KICHEE_NAHUALA_1	leaf	Saq	2
KICHEE_NAHUALA_2	leaf	Saq	2
KICHEE_RABINAL	leaf	Saq	2
KICHEE_SAMAYAC_1	leaf	Saq	2
KICHEE_SAN_ANTONIO_ILOTENANGO	leaf	uSaq	2
KICHEE_SAN_MIGUEL_CHICAJ	leaf	uSaq	2
KICHEE_SANTA_CLARA_LA_LAGUNA	leaf	uSaq	2
KICHEE_SANTA_CRUZ_DE_EL_QUICHE	leaf	uSaq	2
KICHEE_SANTA_LUCIA_UTATLAN	leaf	Saq	2
KICHEE_SANTA_MARIA_CHIQUIMULA_1	leaf	Saq	2
KICHEE_SANTA_MARIA_CHIQUIMULA_2	leaf	uSaq	2
KICHEE_TOTONICAPAN_1	leaf	uSaq	2
KICHEE_ZACUALPA	leaf	uSaq	2
KICHEE_ZUNIL	leaf	uSaq	2
LACANDON	leaf	Siw	2
MAM_CABRICAN	leaf	Saq	2
MAM_CAJOLA	leaf	Saq	2
MAM_CONSEPCION_CHIQUIRICHAPA	leaf	Saq	2
MAM_NORTHERN	leaf	Saq	2
MAM_SAN_GASPAR_IXCHIL	leaf	Saq	2
MAM_SAN_ILDEFONSO_IXTAHUACAN	leaf	Saq	2
MAM_SAN_JUAN_ATITLAN	leaf	Saq	2
MAM_SAN_JUAN_OSTUNCALCO	leaf	Saq	2
MAM_SAN_MARTIN_SACATEPEQUEZ	leaf	Saq	2
MAM_SAN_MIGUEL_SIGUILA	leaf	Saq	2
MAM_SAN_PEDRO_NECTA	leaf	Saqce7	2
MAM_SAN_RAFAEL_PETZAL	leaf	Saq	2
MAM_SAN_SEBASTIAN_H	leaf	Saq	2
MAM_SANTA_BARBARA	leaf	Saq	2
MAM_SANTIAGO_CHIMALTENANGO	leaf	Saq	2
MAM_TACANA_1	leaf	Saq	2
MAM_TACANA_3	leaf	Saq	2
MAM_TECTITAN	leaf	Saq	2
MAM_TODOS_SANTOS_CUCHUMATAN_1	leaf	Saq	2
MAM_TODOS_SANTOS_CUCHUMATAN_2	leaf	Saq	2
MAM_TODOS_SANTOS_CUCHUMATAN_3	leaf	Saq	2
MOCHO	leaf	Saq	2
NORTHERN_CAKCHIQUEL_SAN_MARTIN_JILOTEPEQUE	leaf	Saq	2
NORTHERN_CAKCHIQUEL_TECPAN	leaf	Saq	2
NORTHERN_MAM_SAN_ILDEFONSO_IXTAHUACAN	leaf	Taq	2
POCOMAM_EASTERN	leaf	Saq	2
POCOMAM_SAN_LUIS_JILOTEPEQUE	leaf	Saq	2
POQOMCHI_WESTERN	leaf	Saq	2
QANJOBAL_SANTA_EULALIA	leaf	Saq	2
SACAPULTECO_SACAPULAS_CENTRO	leaf	raSaq	2
SIPAKAPENSE	leaf	Saq	2
SOUTHERN_CAKCHIQUEL_SAN_ANDRES_ITZAPA	leaf	ruSaq	2
SOUTHERN_MAM_SAN_JUAN_OSTUNCALCO	leaf	Taq	2
TECO_TECTITAN	leaf	Taqkul	2
TOJOLABAL	leaf	spowil	2
TZOTZIL_SAN_ANDRES	leaf	yanalte7	2
TZUTUJIL_SAN_JUAN_LA_LAGUNA	leaf	ruSaq	2
TZUTUJIL_SANTIAGO_ATITLAN	leaf	ruSaq	2
TZUTUJIL_WESTERN	leaf	Saq	2
USPANTEKO	leaf	Saq	2
HUASTEC_VERACRUZ	leaf	xek	2
WESTERN_CAKCHIQUEL_PATZUN	leaf	ruSaq	2
WESTERN_KEKCHI_SAN_JUAN_CHAMELCO	leaf	Saq	2
WESTERN_POCOMAM_SAN_CRISTOBAL_VERAPAZ	leaf	Saq	2
WESTERN_QUICHE_MOMOSTENANGO	leaf	uSaq	2
WESTERN_QUICHE_SANTA_CATARINA_IXTAHUACAN	leaf	Saq	2
WESTERN_QUICHE_TOTONICAPAN	leaf	Saq	2
ITZAJ	leaf	le7	3
LACANDON	leaf	re7	3
MAYA_YUCATAN	leaf	le7	3
MAYA_YUCATECA	leaf	le7	3
MOPAN	leaf	le7Ce7	3
MOPAN_SAN_LUIS_PETEN	leaf	le7Ce7	3
TZELTAL_OXCHUC	leaf	haben	4
TZELTAL_BACHAJON	leaf	yabinal	4
ZINACANTAN_TZOTZIL	leaf	anal	4
MAM_TACANA_2	leaf	awic	5
MAYA_YUCATECA	leaf	wal	6
ACATECO_SAN_MIGUEL_ACATAN	skin	Tum	1
AGUACATEC	skin	cuml	1
AGUACATECO_AGUACATAN	skin	cuml	1
CENTRAL_QUICHE	skin	cum	1
CENTRAL_QUICHE_SANTA_MARIA_CHIQUIMULA	skin	cum	1
CHUJ	skin	cumal	1
CHUJ_SAN_MATEO_IXTATAN	skin	cumal	1
EASTERN_KEKCHI_CAHABON	skin	cumal	1
EASTERN_QUICHE_RABINAL	skin	cumal	1
IXIL_CHAJUL	skin	cumal	1
JACALTEC	skin	cumal	1
JACALTECO_WESTERN	skin	cumal	1
JACALTECO_WESTERN	skin	cum	1
JAKALTEKO_EASTERN	skin	cum	1
KEKCHI	skin	cumal	1
KICHE	skin	cum	1
KICHE	skin	cumal	1
KICHEE_ALDEA_ARGUETA_SOLOLA	skin	cumal	1
KICHEE_CHICHICASTENANGO	skin	cum	1
KICHEE_CANTEL	skin	cumal	1
KICHEE_CUBULCO	skin	acu7mal	1
KICHEE_CUNEN_1	skin	cumil	1
KICHEE_CUNEN_2	skin	cumal	1
KICHEE_JOYABAJ_1	skin	cu7mal	1
KICHEE_JOYABAJ_2	skin	cumal	1
KICHEE_MOMOSTENANGO	skin	cu7mal	1
KICHEE_NAHUALA_1	skin	cu7umal	1
KICHEE_NAHUALA_2	skin	cu7umal	1
KICHEE_RABINAL	skin	ucumalil	1
KICHEE_SAMAYAC_1	skin	incu7mal	1
KICHEE_SAN_JOSE_CHIQUILAJA_QUETZ	skin	cu7um	1
KICHEE_SAN_MIGUEL_CHICAJ	skin	cu7m	1
KICHEE_SANTA_CLARA_LA_LAGUNA	skin	cum	1
KICHEE_SANTA_CRUZ_DE_EL_QUICHE	skin	cumal	1
KICHEE_SANTA_LUCIA_UTATLAN	skin	cu7um	1
KICHEE_SANTA_MARIA_CHIQUIMULA_1	skin	cumal	1
KICHEE_SANTA_MARIA_CHIQUIMULA_2	skin	cumal	1
KICHEE_TOTONICAPAN_1	skin	cu7mal	1
KICHEE_ZACUALPA	skin	acumal	1
KICHEE_ZUNIL	skin	ucumal	1
MAM_CABRICAN	skin	qsol	1
MAM_CAJOLA	skin	cumil	1
MAM_CONSEPCION_CHIQUIRICHAPA	skin	tzumalx	1
MAM_NORTHERN	skin	cumile	1
MAM_SAN_GASPAR_IXCHIL	skin	cun	1
MAM_SAN_ILDEFONSO_IXTAHUACAN	skin	cumal	1
MAM_SAN_JUAN_ATITLAN	skin	cuml	1
MAM_SAN_JUAN_OSTUNCALCO	skin	qcumil	1
MAM_SAN_MARTIN_SACATEPEQUEZ	skin	qcumal	1
MAM_SAN_MARTIN_SACATEPEQUEZ	skin	ncumele7	1
MAM_SAN_MIGUEL_SIGUILA	skin	cun	1
MAM_SAN_RAFAEL_PETZAL	skin	cum	1
MAM_SAN_SEBASTIAN_H	skin	cumal	1
MAM_SANTA_BARBARA	skin	cumil	1
MAM_SANTIAGO_CHIMALTENANGO	skin	cum	1
MAM_TODOS_SANTOS_CUCHUMATAN_1	skin	cumal	1
MAM_TODOS_SANTOS_CUCHUMATAN_2	skin	Cul	1
MAM_TODOS_SANTOS_CUCHUMATAN_3	skin	cum	1
MOCHO	skin	cum	1
NORTHERN_CAKCHIQUEL_SAN_MARTIN_JILOTEPEQUE	skin	cumal	1
NORTHERN_CAKCHIQUEL_TECPAN	skin	cumal	1
NORTHERN_MAM_SAN_ILDEFONSO_IXTAHUACAN	skin	cumal	1
POQOMCHI_WESTERN	skin	cumal	1
QANJOBAL_SANTA_EULALIA	skin	cumal	1
QUICHE	skin	cu7um	1
SACAPULTECO_SACAPULAS_CENTRO	skin	cumal	1
SOUTHERN_CAKCHIQUEL_SAN_ANDRES_ITZAPA	skin	cumal	1
TECO_TECTITAN	skin	cumal	1
TOJOLABAL	skin	cuxmil	1
TZUTUJIL_SAN_JUAN_LA_LAGUNA	skin	cumal	1
TZUTUJIL_SANTIAGO_ATITLAN	skin	cumal	1
TZUTUJIL_WESTERN	skin	cumal	1
TZUTUJIL_WESTERN	skin	Cakul	1
USPANTEKO	skin	cumal	1
WESTERN_CAKCHIQUEL_PATZUN	skin	cmal	1
WESTERN_KEKCHI_SAN_JUAN_CHAMELCO	skin	cumal	1
WESTERN_POCOMAM_SAN_CRISTOBAL_VERAPAZ	skin	cumal	1
WESTERN_QUICHE_MOMOSTENANGO	skin	cum	1
WESTERN_QUICHE_SANTA_CATARINA_IXTAHUACAN	skin	cumal	1
WESTERN_QUICHE_TOTONICAPAN	skin	cum	1
CHOL_TILA	skin	p3C3lel	2
CHOL_TILA	skin	p3Cilel	2
CHOL_TUMBALA	skin	p3C3l	2
CHONTAL_TABASCO	skin	p3Ci	2
CHORTI	skin	pat	2
LACANDON	skin	ot	2
KICHEE_MOMOSTENANGO	skin	tyo7Xil	3
KICHEE_TOTONICAPAN_2	skin	tyo7Xil	3
SIPAKAPENSE	skin	tyoxil	3
MAM_SAN_JUAN_OSTUNCALCO	skin	qCibxil	4
MAM_SAN_PEDRO_NECTA	skin	qCibxal	4
MAM_TACANA_1	skin	nCixil	4
MAM_TECTITAN	skin	tCixil	4
SOUTHERN_MAM_SAN_JUAN_OSTUNCALCO	skin	Cibxil	4
CHORTI_JOCOTAN	skin	kewer	5
ITZAJ	skin	kew	5
MAYA_YUCATAN	skin	kewel	5
MAYA_YUCATECA	skin	kewel	5
MOPAN	skin	kewel	5
MOPAN_SAN_LUIS_PETEN	skin	kewel	5
AGUACATECO_AGUACATAN	skin	ex	6
EASTERN_QUICHE_RABINAL	skin	ix	6
MOCHO	skin	iN	6
POCOMAM_EASTERN	skin	ix	6
POCOMAM_SAN_LUIS_JILOTEPEQUE	skin	ix	6
MAYA_YUCATECA	skin	kukutil	7
TZELTAL_OXCHUC	skin	nuklel	7
TZELTAL_BACHAJON	skin	nukul	7
TZOTZIL_SAN_ANDRES	skin	snukulil	7
ZINACANTAN_TZOTZIL	skin	nukulal	7
HUASTEC	skin	otlab	8
ITZAJ	skin	pe7es	9
MAM_TACANA_3	skin	Ciyax	10
ACATECO_SAN_MIGUEL_ACATAN	blood	Cik	1
AGUACATEC	blood	aSCel	1
AGUACATECO_AGUACATAN	blood	CiC	1
CENTRAL_QUICHE	blood	kikel	1
CENTRAL_QUICHE_SANTA_MARIA_CHIQUIMULA	blood	kik	1
CHOL_TILA	blood	CiCel	1
CHOL_TUMBALA	blood	CiC	1
CHONTAL_TABASCO	blood	CiC	1
CHORTI	blood	CiC	1
CHORTI_JOCOTAN	blood	CiC	1
CHUJ	blood	Cikil	1
CHUJ_SAN_MATEO_IXTATAN	blood	Cik	1
EASTERN_KEKCHI_CAHABON	blood	kik	1
EASTERN_QUICHE_RABINAL	blood	kik	1
HUASTEC	blood	Sic	1
ITZAJ	blood	kik	1
IXIL_CHAJUL	blood	kaq	1
JACALTEC	blood	Cikil	1
JACALTECO_WESTERN	blood	Cik	1
JAKALTEKO_EASTERN	blood	Cik	1
KEKCHI	blood	kikel	1
KICHE	blood	kik	1
KICHEE_ALDEA_ARGUETA_SOLOLA	blood	kik	1
KICHEE_CHICHICASTENANGO	blood	kik	1
KICHEE_CANTEL	blood	kik	1
KICHEE_CUBULCO	blood	kik	1
KICHEE_CUNEN_1	blood	kik	1
KICHEE_CUNEN_2	blood	kik	1
KICHEE_JOYABAJ_1	blood	kik	1
KICHEE_JOYABAJ_2	blood	kik	1
KICHEE_MOMOSTENANGO	blood	kik	1
KICHEE_NAHUALA_1	blood	kik	1
KICHEE_NAHUALA_2	blood	kik	1
KICHEE_RABINAL	blood	kik	1
KICHEE_SAMAYAC_1	blood	kik	1
KICHEE_SAMAYAC_2	blood	kik	1
KICHEE_SAN_ANTONIO_ILOTENANGO	blood	kik	1
KICHEE_SAN_JOSE_CHIQUILAJA_QUETZ	blood	kik	1
KICHEE_SAN_MIGUEL_CHICAJ	blood	kik	1
KICHEE_SANTA_CLARA_LA_LAGUNA	blood	kik	1
KICHEE_SANTA_CRUZ_DE_EL_QUICHE	blood	kik	1
KICHEE_SANTA_LUCIA_UTATLAN	blood	kik	1
KICHEE_SANTA_MARIA_CHIQUIMULA_1	blood	kik	1
KICHEE_SANTA_MARIA_CHIQUIMULA_2	blood	kik	1
KICHEE_TOTONICAPAN_1	blood	kik	1
KICHEE_TOTONICAPAN_2	blood	kik	1
KICHEE_ZACUALPA	blood	kik	1
KICHEE_ZUNIL	blood	kik	1
LACANDON	blood	kik	1
MAM_CABRICAN	blood	Cik	1
MAM_CAJOLA	blood	Cik	1
MAM_CONSEPCION_CHIQUIRICHAPA	blood	Ciky	1
MAM_NORTHERN	blood	Cke	1
MAM_SAN_GASPAR_IXCHIL	blood	Cik	1
MAM_SAN_ILDEFONSO_IXTAHUACAN	blood	Ciky	1
MAM_SAN_JUAN_ATITLAN	blood	Ciky	1
MAM_SAN_JUAN_OSTUNCALCO	blood	khiky	1
MAM_SAN_MARTIN_SACATEPEQUEZ	blood	Ciky	1
MAM_SAN_MIGUEL_SIGUILA	blood	Ciky	1
MAM_SAN_PEDRO_NECTA	blood	Cik	1
MAM_SAN_RAFAEL_PETZAL	blood	Cik	1
MAM_SAN_SEBASTIAN_H	blood	Cik	1
MAM_SANTA_BARBARA	blood	Cik	1
MAM_SANTIAGO_CHIMALTENANGO	blood	Ciky	1
MAM_TACANA_1	blood	nCikel	1
MAM_TACANA_2	blood	Ciky	1
MAM_TACANA_3	blood	Cik	1
MAM_TECTITAN	blood	nCikyel	1
MAM_TODOS_SANTOS_CUCHUMATAN_1	blood	tCiy	1
MAM_TODOS_SANTOS_CUCHUMATAN_2	blood	tCkel	1
MAM_TODOS_SANTOS_CUCHUMATAN_3	blood	cik	1
MAYA_YUCATAN	blood	ki7ik	1
MAYA_YUCATECA	blood	kik	1
MOCHO	blood	kik	1
MOPAN	blood	kik	1
MOPAN_SAN_LUIS_PETEN	blood	kik	1
NORTHERN_CAKCHIQUEL_SAN_MARTIN_JILOTEPEQUE	blood	kik	1
NORTHERN_CAKCHIQUEL_TECPAN	blood	kik	1
NORTHERN_MAM_SAN_ILDEFONSO_IXTAHUACAN	blood	Ciky	1
POCOMAM_EASTERN	blood	kik	1
POCOMAM_SAN_LUIS_JILOTEPEQUE	blood	kik	1
POQOMCHI_WESTERN	blood	kik	1
QANJOBAL_SANTA_EULALIA	blood	Cik	1
QUICHE	blood	kik	1
SACAPULTECO_SACAPULAS_CENTRO	blood	kik	1
SIPAKAPENSE	blood	kik	1
SOUTHERN_CAKCHIQUEL_SAN_ANDRES_ITZAPA	blood	kik	1
SOUTHERN_MAM_SAN_JUAN_OSTUNCALCO	blood	Cik	1
TECO_TECTITAN	blood	kyik	1
TOJOLABAL	blood	Cikel	1
TZELTAL_OXCHUC	blood	CiC	1
TZELTAL_BACHAJON	blood	CiC	1
TZOTZIL_SAN_ANDRES	blood	CiC	1
TZUTUJIL_SAN_JUAN_LA_LAGUNA	blood	kik	1
TZUTUJIL_SANTIAGO_ATITLAN	blood	kik	1
TZUTUJIL_WESTERN	blood	kik	1
USPANTEKO	blood	kik	1
HUASTEC_VERACRUZ	blood	SiC	1
WESTERN_CAKCHIQUEL_PATZUN	blood	kik	1
WESTERN_KEKCHI_SAN_JUAN_CHAMELCO	blood	kik	1
WESTERN_POCOMAM_SAN_CRISTOBAL_VERAPAZ	blood	kik	1
WESTERN_QUICHE_MOMOSTENANGO	blood	kik	1
WESTERN_QUICHE_SANTA_CATARINA_IXTAHUACAN	blood	kik	1
WESTERN_QUICHE_TOTONICAPAN	blood	kik	1
ZINACANTAN_TZOTZIL	blood	CiCelil	1
ACATECO_SAN_MIGUEL_ACATAN	bone	bax	1
AGUACATEC	bone	baq	1
AGUACATECO_AGUACATAN	bone	baq	1
CENTRAL_QUICHE	bone	baq	1
CENTRAL_QUICHE_SANTA_MARIA_CHIQUIMULA	bone	baq	1
CHOL_TILA	bone	bak	1
CHOL_TUMBALA	bone	bak	1
CHONTAL_TABASCO	bone	bak	1
CHORTI	bone	bak	1
CHORTI_JOCOTAN	bone	bak	1
CHUJ	bone	bak	1
CHUJ_SAN_MATEO_IXTATAN	bone	bak	1
EASTERN_KEKCHI_CAHABON	bone	baq	1
EASTERN_QUICHE_RABINAL	bone	baq	1
HUASTEC	bone	beklek	1
ITZAJ	bone	bak	1
IXIL_CHAJUL	bone	baq	1
JACALTEC	bone	bax	1
JACALTECO_WESTERN	bone	baq	1
JAKALTEKO_EASTERN	bone	bak	1
JAKALTEKO_EASTERN	bone	bax	1
KEKCHI	bone	baq	1
KICHE	bone	baq	1
KICHEE_ALDEA_ARGUETA_SOLOLA	bone	baq	1
KICHEE_CHICHICASTENANGO	bone	baq	1
KICHEE_CANTEL	bone	baq	1
KICHEE_CUBULCO	bone	baqil	1
KICHEE_CUNEN_1	bone	baq	1
KICHEE_CUNEN_2	bone	baq	1
KICHEE_JOYABAJ_1	bone	baq	1
KICHEE_JOYABAJ_2	bone	baq	1
KICHEE_MOMOSTENANGO	bone	baq	1
KICHEE_NAHUALA_1	bone	baq	1
KICHEE_NAHUALA_2	bone	baq	1
KICHEE_RABINAL	bone	baq	1
KICHEE_SAMAYAC_1	bone	baq	1
KICHEE_SAMAYAC_2	bone	baq	1
KICHEE_SAN_ANTONIO_ILOTENANGO	bone	baq	1
KICHEE_SAN_JOSE_CHIQUILAJA_QUETZ	bone	baq	1
KICHEE_SAN_MIGUEL_CHICAJ	bone	baq	1
KICHEE_SANTA_CLARA_LA_LAGUNA	bone	baq	1
KICHEE_SANTA_CRUZ_DE_EL_QUICHE	bone	baq	1
KICHEE_SANTA_LUCIA_UTATLAN	bone	baq	1
KICHEE_SANTA_MARIA_CHIQUIMULA_1	bone	baqil	1
KICHEE_SANTA_MARIA_CHIQUIMULA_1	bone	baq	1
KICHEE_SANTA_MARIA_CHIQUIMULA_2	bone	baq	1
KICHEE_TOTONICAPAN_1	bone	baq	1
KICHEE_TOTONICAPAN_2	bone	baq	1
KICHEE_ZACUALPA	bone	baq	1
KICHEE_ZUNIL	bone	baq	1
LACANDON	bone	bak	1
MAM_CABRICAN	bone	baq	1
MAM_CAJOLA	bone	baq	1
MAM_CONSEPCION_CHIQUIRICHAPA	bone	baq	1
MAM_NORTHERN	bone	baq	1
MAM_SAN_GASPAR_IXCHIL	bone	baq	1
MAM_SAN_ILDEFONSO_IXTAHUACAN	bone	nbaqila	1
MAM_SAN_JUAN_ATITLAN	bone	baq	1
MAM_SAN_JUAN_OSTUNCALCO	bone	baq	1
MAM_SAN_MARTIN_SACATEPEQUEZ	bone	baq	1
MAM_SAN_MIGUEL_SIGUILA	bone	baq	1
MAM_SAN_PEDRO_NECTA	bone	qbaqal	1
MAM_SAN_RAFAEL_PETZAL	bone	baq	1
MAM_SAN_SEBASTIAN_H	bone	baq	1
MAM_SANTA_BARBARA	bone	baq	1
MAM_SANTIAGO_CHIMALTENANGO	bone	baq	1
MAM_TACANA_1	bone	baq	1
MAM_TACANA_2	bone	baq	1
MAM_TACANA_3	bone	baq	1
MAM_TECTITAN	bone	baq	1
MAM_TODOS_SANTOS_CUCHUMATAN_1	bone	baq	1
MAM_TODOS_SANTOS_CUCHUMATAN_2	bone	baq	1
MAM_TODOS_SANTOS_CUCHUMATAN_3	bone	baq	1
MAYA_YUCATAN	bone	bak	1
MAYA_YUCATECA	bone	bak	1
MOCHO	bone	baq	1
MOPAN	bone	bak	1
MOPAN_SAN_LUIS_PETEN	bone	baq	1
NORTHERN_CAKCHIQUEL_SAN_MARTIN_JILOTEPEQUE	bone	baq	1
NORTHERN_CAKCHIQUEL_TECPAN	bone	baq	1
NORTHERN_MAM_SAN_ILDEFONSO_IXTAHUACAN	bone	baq	1
POCOMAM_EASTERN	bone	waq	1
POCOMAM_SAN_LUIS_JILOTEPEQUE	bone	waq	1
POQOMCHI_WESTERN	bone	baq	1
QANJOBAL_SANTA_EULALIA	bone	baq	1
QUICHE	bone	baq	1
SACAPULTECO_SACAPULAS_CENTRO	bone	baq	1
SIPAKAPENSE	bone	baq	1
SOUTHERN_CAKCHIQUEL_SAN_ANDRES_ITZAPA	bone	baq	1
SOUTHERN_MAM_SAN_JUAN_OSTUNCALCO	bone	baq	1
TECO_TECTITAN	bone	baq	1
TOJOLABAL	bone	bak	1
TZELTAL_OXCHUC	bone	bak	1
TZELTAL_BACHAJON	bone	bak	1
TZOTZIL_SAN_ANDRES	bone	bak	1
TZUTUJIL_SAN_JUAN_LA_LAGUNA	bone	baq	1
TZUTUJIL_SANTIAGO_ATITLAN	bone	baq	1
TZUTUJIL_WESTERN	bone	baq	1
USPANTEKO	bone	baq	1
HUASTEC_VERACRUZ	bone	beklekh	1
WESTERN_CAKCHIQUEL_PATZUN	bone	baq	1
WESTERN_KEKCHI_SAN_JUAN_CHAMELCO	bone	baq	1
WESTERN_POCOMAM_SAN_CRISTOBAL_VERAPAZ	bone	waq	1
WESTERN_QUICHE_MOMOSTENANGO	bone	baq	1
WESTERN_QUICHE_SANTA_CATARINA_IXTAHUACAN	bone	baq	1
WESTERN_QUICHE_TOTONICAPAN	bone	baq	1
ZINACANTAN_TZOTZIL	bone	bak	1
MAYA_YUCATECA	bone	cic	2
ACATECO_SAN_MIGUEL_ACATAN	horn	uka7	1
AGUACATEC	horn	tuk	1
AGUACATECO_AGUACATAN	horn	tuk	1
CENTRAL_QUICHE	horn	ruka7	1
CENTRAL_QUICHE_SANTA_MARIA_CHIQUIMULA	horn	uka7	1
EASTERN_QUICHE_RABINAL	horn	uka7	1
IXIL_CHAJUL	horn	tuk	1
JACALTEC	horn	yuka	1
JACALTECO_WESTERN	horn	uka7	1
KICHE	horn	uka	1
MAM_CAJOLA	horn	uka	1
MAM_CONSEPCION_CHIQUIRICHAPA	horn	uka	1
MAM_SAN_ILDEFONSO_IXTAHUACAN	horn	tuk	1
MAM_SAN_JUAN_ATITLAN	horn	tuk	1
MAM_SAN_JUAN_OSTUNCALCO	horn	tuka	1
MAM_SAN_MARTIN_SACATEPEQUEZ	horn	uk	1
MAM_SAN_MIGUEL_SIGUILA	horn	tuka	1
MAM_SANTA_BARBARA	horn	Cok	1
MAM_TACANA_1	horn	tuka7	1
MAM_TACANA_3	horn	tuka	1
MAM_TODOS_SANTOS_CUCHUMATAN_1	horn	tukaxal	1
MAM_TODOS_SANTOS_CUCHUMATAN_3	horn	tuka	1
NORTHERN_CAKCHIQUEL_SAN_MARTIN_JILOTEPEQUE	horn	ikwa7	1
NORTHERN_CAKCHIQUEL_TECPAN	horn	uka7	1
POCOMAM_EASTERN	horn	uka7	1
POCOMAM_SAN_LUIS_JILOTEPEQUE	horn	uka7	1
POQOMCHI_WESTERN	horn	uka7	1
QANJOBAL_SANTA_EULALIA	horn	uka7	1
SACAPULTECO_SACAPULAS_CENTRO	horn	uka7	1
SIPAKAPENSE	horn	uka	1
SOUTHERN_CAKCHIQUEL_SAN_ANDRES_ITZAPA	horn	uka7	1
SOUTHERN_MAM_SAN_JUAN_OSTUNCALCO	horn	uka	1
TECO_TECTITAN	horn	uka7	1
TZUTUJIL_SAN_JUAN_LA_LAGUNA	horn	uka7	1
TZUTUJIL_SANTIAGO_ATITLAN	horn	ako7	1
TZUTUJIL_WESTERN	horn	uka7	1
WESTERN_CAKCHIQUEL_PATZUN	horn	uka7	1
WESTERN_POCOMAM_SAN_CRISTOBAL_VERAPAZ	horn	uka7	1
WESTERN_QUICHE_MOMOSTENANGO	horn	uka7	1
WESTERN_QUICHE_SANTA_CATARINA_IXTAHUACAN	horn	uka7	1
WESTERN_QUICHE_TOTONICAPAN	horn	uka7	1
CHORTI	horn	kaCu	2
CHORTI_JOCOTAN	horn	kaCu	2
MAM_NORTHERN	horn	tkaC	2
MAM_SAN_GASPAR_IXCHIL	horn	tkaC	2
MAM_SAN_RAFAEL_PETZAL	horn	kaC	2
MAM_SAN_SEBASTIAN_H	horn	tkaC	2
MAM_SANTIAGO_CHIMALTENANGO	horn	kaC	2
MAM_TACANA_1	horn	kaC	2
MAM_TODOS_SANTOS_CUCHUMATAN_2	horn	kaC	2
MAM_TODOS_SANTOS_CUCHUMATAN_3	horn	kaC	2
NORTHERN_MAM_SAN_ILDEFONSO_IXTAHUACAN	horn	kaC	2
TOJOLABAL	horn	kaCo	2
USPANTEKO	horn	kaCo	2
CHUJ	horn	Ca7ak	3
CHUJ_SAN_MATEO_IXTATAN	horn	Ca7ak	3
HUASTEC	horn	icam	4
JAKALTEKO_EASTERN	horn	cum	4
JAKALTEKO_EASTERN	horn	cumal	4
MAM_CABRICAN	horn	cu	4
CHOL_TILA	horn	Sulub	5
CHONTAL_TABASCO	horn	Sukub	5
CHONTAL_TABASCO	horn	hub	5
EASTERN_KEKCHI_CAHABON	horn	Sukub	5
KEKCHI	horn	Sukub	5
MAYA_YUCATECA	horn	xulub	5
MOPAN	horn	Sulub	5
MOPAN_SAN_LUIS_PETEN	horn	Sulub	5
TOJOLABAL	horn	Sulub	5
TZELTAL_OXCHUC	horn	Sulub	5
TZELTAL_BACHAJON	horn	Sulub	5
TZOTZIL_SAN_ANDRES	horn	Sulub	5
WESTERN_KEKCHI_SAN_JUAN_CHAMELCO	horn	Sukub	5
ZINACANTAN_TZOTZIL	horn	Sulub	5
ITZAJ	horn	bak	6
MAYA_YUCATECA	horn	nebak	6
MAYA_YUCATECA	horn	pot	7
ACATECO_SAN_MIGUEL_ACATAN	ear	Tikin	1
AGUACATEC	ear	SCin	1
AGUACATECO_AGUACATAN	ear	SCin	1
CENTRAL_QUICHE	ear	Sikin	1
CENTRAL_QUICHE_SANTA_MARIA_CHIQUIMULA	ear	Skin	1
CHOL_TILA	ear	Cikin	1
CHOL_TUMBALA	ear	Cikin	1
CHONTAL_TABASCO	ear	Cikin	1
CHORTI	ear	Cikin	1
CHORTI_JOCOTAN	ear	Cikin	1
CHUJ	ear	Cikin	1
CHUJ_SAN_MATEO_IXTATAN	ear	Cikin	1
EASTERN_KEKCHI_CAHABON	ear	Sik	1
EASTERN_QUICHE_RABINAL	ear	Sikin	1
HUASTEC	ear	Sucun	1
ITZAJ	ear	Sikin	1
IXIL_CHAJUL	ear	SiTin	1
JACALTEC	ear	Cikin	1
JACALTECO_WESTERN	ear	Tikin	1
JAKALTEKO_EASTERN	ear	Cikin	1
KEKCHI	ear	Sik	1
KICHE	ear	Sikin	1
KICHEE_ALDEA_ARGUETA_SOLOLA	ear	Sikin	1
KICHEE_CHICHICASTENANGO	ear	Skin	1
KICHEE_CANTEL	ear	Skin	1
KICHEE_CUBULCO	ear	aSkin	1
KICHEE_CUNEN_1	ear	Skin	1
KICHEE_CUNEN_2	ear	Skin	1
KICHEE_JOYABAJ_1	ear	aSkin	1
KICHEE_JOYABAJ_2	ear	Skin	1
KICHEE_MOMOSTENANGO	ear	Sikin	1
KICHEE_NAHUALA_1	ear	Sikin	1
KICHEE_NAHUALA_2	ear	Sikin	1
KICHEE_RABINAL	ear	uSkin	1
KICHEE_SAMAYAC_1	ear	Sikin	1
KICHEE_SAMAYAC_2	ear	Sikin	1
KICHEE_SAN_ANTONIO_ILOTENANGO	ear	Skin	1
KICHEE_SAN_JOSE_CHIQUILAJA_QUETZ	ear	Sikin	1
KICHEE_SAN_MIGUEL_CHICAJ	ear	qaSkin	1
KICHEE_SANTA_CLARA_LA_LAGUNA	ear	Sikin	1
KICHEE_SANTA_CRUZ_DE_EL_QUICHE	ear	Sikin	1
KICHEE_SANTA_LUCIA_UTATLAN	ear	Sikin	1
KICHEE_SANTA_MARIA_CHIQUIMULA_1	ear	Sikin	1
KICHEE_SANTA_MARIA_CHIQUIMULA_2	ear	Sikin	1
KICHEE_TOTONICAPAN_1	ear	Sikin	1
KICHEE_TOTONICAPAN_2	ear	Sikin	1
KICHEE_ZACUALPA	ear	Skin	1
KICHEE_ZUNIL	ear	Sikin	1
LACANDON	ear	Sikin	1
MAM_CABRICAN	ear	tCkin	1
MAM_CAJOLA	ear	Skin	1
MAM_CONSEPCION_CHIQUIRICHAPA	ear	Skyin	1
MAM_NORTHERN	ear	Skyin	1
MAM_SAN_GASPAR_IXCHIL	ear	Skyimbax	1
MAM_SAN_ILDEFONSO_IXTAHUACAN	ear	Skyimbax	1
MAM_SAN_JUAN_ATITLAN	ear	Skimbax	1
MAM_SAN_JUAN_OSTUNCALCO	ear	Skyin	1
MAM_SAN_MARTIN_SACATEPEQUEZ	ear	Skyin	1
MAM_SAN_MIGUEL_SIGUILA	ear	Skyin	1
MAM_SAN_PEDRO_NECTA	ear	qSkyin	1
MAM_SAN_RAFAEL_PETZAL	ear	Skyimx	1
MAM_SAN_SEBASTIAN_H	ear	qSkin	1
MAM_SANTA_BARBARA	ear	Skin	1
MAM_SANTIAGO_CHIMALTENANGO	ear	qSkin	1
MAM_TACANA_1	ear	nSCin	1
MAM_TACANA_2	ear	Skyin	1
MAM_TACANA_3	ear	Skin	1
MAM_TECTITAN	ear	qSkyin	1
MAM_TODOS_SANTOS_CUCHUMATAN_1	ear	Skyin	1
MAM_TODOS_SANTOS_CUCHUMATAN_2	ear	Skinbax	1
MAM_TODOS_SANTOS_CUCHUMATAN_3	ear	qSkyin	1
MAM_TODOS_SANTOS_CUCHUMATAN_3	ear	Skyimbax	1
MAYA_YUCATAN	ear	Sikin	1
MAYA_YUCATECA	ear	le7xikin	1
MAYA_YUCATECA	ear	xikin	1
MOCHO	ear	Cikin	1
MOPAN	ear	Sikin	1
MOPAN_SAN_LUIS_PETEN	ear	Sikin	1
NORTHERN_CAKCHIQUEL_SAN_MARTIN_JILOTEPEQUE	ear	xkin	1
NORTHERN_CAKCHIQUEL_TECPAN	ear	xikin	1
NORTHERN_MAM_SAN_ILDEFONSO_IXTAHUACAN	ear	Nkyin	1
POCOMAM_EASTERN	ear	Sikin	1
POCOMAM_SAN_LUIS_JILOTEPEQUE	ear	xikin	1
POQOMCHI_WESTERN	ear	Sikin	1
QANJOBAL_SANTA_EULALIA	ear	Tikin	1
QUICHE	ear	SkinaX	1
SACAPULTECO_SACAPULAS_CENTRO	ear	Sikin	1
SIPAKAPENSE	ear	Skin	1
SOUTHERN_CAKCHIQUEL_SAN_ANDRES_ITZAPA	ear	xikin	1
SOUTHERN_MAM_SAN_JUAN_OSTUNCALCO	ear	Nkin	1
TECO_TECTITAN	ear	Skyin	1
TZELTAL_OXCHUC	ear	Cikin	1
TZELTAL_BACHAJON	ear	Cikin	1
TZOTZIL_SAN_ANDRES	ear	Cikin	1
TZUTUJIL_SAN_JUAN_LA_LAGUNA	ear	ixkin	1
TZUTUJIL_SANTIAGO_ATITLAN	ear	xkin	1
TZUTUJIL_WESTERN	ear	Skinax	1
USPANTEKO	ear	Sikin	1
HUASTEC_VERACRUZ	ear	SuCun	1
WESTERN_CAKCHIQUEL_PATZUN	ear	xkin	1
WESTERN_KEKCHI_SAN_JUAN_CHAMELCO	ear	Sik	1
WESTERN_POCOMAM_SAN_CRISTOBAL_VERAPAZ	ear	xikin	1
WESTERN_QUICHE_MOMOSTENANGO	ear	Sikin	1
WESTERN_QUICHE_SANTA_CATARINA_IXTAHUACAN	ear	Skin	1
WESTERN_QUICHE_TOTONICAPAN	ear	Sikin	1
ZINACANTAN_TZOTZIL	ear	Cikinil	1
TOJOLABAL	ear	sti7xCikintik	2
ACATECO_SAN_MIGUEL_ACATAN	eye	sat	1
CHONTAL_TABASCO	eye	hut	1
CHUJ	eye	yolsat	1
CHUJ_SAN_MATEO_IXTATAN	eye	yolsat	1
JACALTECO_WESTERN	eye	sat	1
JAKALTEKO_EASTERN	eye	sat	1
MOCHO	eye	Cet	1
QANJOBAL_SANTA_EULALIA	eye	sat	1
TOJOLABAL	eye	sat	1
TZELTAL_OXCHUC	eye	sit	1
TZELTAL_BACHAJON	eye	sit	1
TZOTZIL_SAN_ANDRES	eye	sat	1
ZINACANTAN_TZOTZIL	eye	satil	1
CENTRAL_QUICHE	eye	baqoC	2
CENTRAL_QUICHE_SANTA_MARIA_CHIQUIMULA	eye	boqwoC	2
CHORTI	eye	nakiut	2
EASTERN_KEKCHI_CAHABON	eye	naquh	2
EASTERN_QUICHE_RABINAL	eye	waC	2
HUASTEC	eye	wal	2
IXIL_CHAJUL	eye	baqwac	2
JACALTEC	eye	baqsat	2
JACALTECO_WESTERN	eye	sbaq	2
KEKCHI	eye	naqawu	2
KICHE	eye	baqwaC	2
KICHEE_ALDEA_ARGUETA_SOLOLA	eye	boXoCaX	2
KICHEE_CHICHICASTENANGO	eye	boXoC	2
KICHEE_CANTEL	eye	uwaXoC	2
KICHEE_CUBULCO	eye	abawaC	2
KICHEE_CUNEN_1	eye	baXaC	2
KICHEE_CUNEN_1	eye	ba7waC	2
KICHEE_CUNEN_2	eye	baXwaC	2
KICHEE_JOYABAJ_1	eye	baXoC	2
KICHEE_JOYABAJ_2	eye	ba7waC	2
KICHEE_MOMOSTENANGO	eye	boXoCaX	2
KICHEE_NAHUALA_1	eye	baXwaC	2
KICHEE_NAHUALA_2	eye	baXwaC	2
KICHEE_RABINAL	eye	waC	2
KICHEE_SAMAYAC_1	eye	baXwoC	2
KICHEE_SAMAYAC_2	eye	aXweC	2
KICHEE_SAN_ANTONIO_ILOTENANGO	eye	boXoC	2
KICHEE_SAN_JOSE_CHIQUILAJA_QUETZ	eye	boXoC	2
KICHEE_SAN_MIGUEL_CHICAJ	eye	baqawaC	2
KICHEE_SANTA_CLARA_LA_LAGUNA	eye	woXwaC	2
KICHEE_SANTA_LUCIA_UTATLAN	eye	ubaXwaC	2
KICHEE_SANTA_MARIA_CHIQUIMULA_1	eye	baXwaC	2
KICHEE_SANTA_MARIA_CHIQUIMULA_2	eye	baXwaC	2
KICHEE_TOTONICAPAN_1	eye	boXoC	2
KICHEE_TOTONICAPAN_2	eye	boXoC	2
KICHEE_ZACUALPA	eye	aXoC	2
KICHEE_ZACUALPA	eye	rubaXawuC	2
KICHEE_ZUNIL	eye	waCaX	2
MAM_CABRICAN	eye	qwic	2
MAM_NORTHERN	eye	baqkywice	2
MAM_SAN_ILDEFONSO_IXTAHUACAN	eye	tbawicbax	2
MAM_SAN_JUAN_ATITLAN	eye	tba7wicbax	2
MAM_SAN_JUAN_OSTUNCALCO	eye	qwic	2
MAM_SAN_PEDRO_NECTA	eye	tbaqwic	2
MAM_SAN_RAFAEL_PETZAL	eye	tba7wicx	2
MAM_SANTA_BARBARA	eye	qwic	2
MAM_SANTIAGO_CHIMALTENANGO	eye	tba7wicbax	2
MAM_TECTITAN	eye	caqilqwuc	2
MAM_TODOS_SANTOS_CUCHUMATAN_1	eye	tba7wicbax	2
MAM_TODOS_SANTOS_CUCHUMATAN_2	eye	tba7wicbax	2
MAM_TODOS_SANTOS_CUCHUMATAN_3	eye	tba7wicbax	2
MOPAN	eye	nekiC	2
MOPAN_SAN_LUIS_PETEN	eye	neqiC	2
NORTHERN_CAKCHIQUEL_SAN_MARTIN_JILOTEPEQUE	eye	naqwaC	2
NORTHERN_CAKCHIQUEL_TECPAN	eye	runaqwaC	2
NORTHERN_MAM_SAN_ILDEFONSO_IXTAHUACAN	eye	tbaqwic	2
POCOMAM_EASTERN	eye	naq	2
POCOMAM_EASTERN	eye	waC	2
POCOMAM_SAN_LUIS_JILOTEPEQUE	eye	naqwaC	2
POQOMCHI_WESTERN	eye	naqwaCis	2
QUICHE	eye	baqwaCaX	2
SACAPULTECO_SACAPULAS_CENTRO	eye	ba7waC	2
SIPAKAPENSE	eye	baqwaC	2
SOUTHERN_CAKCHIQUEL_SAN_ANDRES_ITZAPA	eye	naqwaC	2
TZUTUJIL_SAN_JUAN_LA_LAGUNA	eye	waC	2
TZUTUJIL_SANTIAGO_ATITLAN	eye	qawaC	2
TZUTUJIL_WESTERN	eye	waCax	2
USPANTEKO	eye	baqwiC	2
WESTERN_CAKCHIQUEL_PATZUN	eye	waC	2
WESTERN_POCOMAM_SAN_CRISTOBAL_VERAPAZ	eye	naqwaCis	2
WESTERN_QUICHE_MOMOSTENANGO	eye	boqoC	2
WESTERN_QUICHE_SANTA_CATARINA_IXTAHUACAN	eye	ubaqwaC	2
WESTERN_QUICHE_TOTONICAPAN	eye	boqoC	2
AGUACATEC	eye	Ciwucu7	3
AGUACATECO_AGUACATAN	eye	wic	3
CHOL_TILA	eye	wut	3
CHOL_TUMBALA	eye	wut	3
CHORTI_JOCOTAN	eye	ut	3
ITZAJ	eye	iC	3
LACANDON	eye	iC	3
MAM_CAJOLA	eye	wicx	3
MAM_CONSEPCION_CHIQUIRICHAPA	eye	wucx	3
MAM_SAN_GASPAR_IXCHIL	eye	wicbax	3
MAM_SAN_MARTIN_SACATEPEQUEZ	eye	wuc	3
MAM_SAN_MIGUEL_SIGUILA	eye	wicx	3
MAM_SAN_SEBASTIAN_H	eye	wic	3
MAM_TACANA_1	eye	nwuc	3
MAM_TACANA_2	eye	nwuce	3
MAM_TACANA_3	eye	wuc	3
MAYA_YUCATAN	eye	iC	3
MAYA_YUCATECA	eye	wiC	3
SOUTHERN_MAM_SAN_JUAN_OSTUNCALCO	eye	wic	3
TECO_TECTITAN	eye	wic	3
WESTERN_KEKCHI_SAN_JUAN_CHAMELCO	eye	u	3
ZINACANTAN_TZOTZIL	eye	yaSavo7	4
AGUACATEC	nose	xu7	1
AGUACATECO_AGUACATAN	nose	xu7	1
IXIL_CHAJUL	nose	xu7	1
POCOMAM_EASTERN	nose	xu7	1
POCOMAM_SAN_LUIS_JILOTEPEQUE	nose	xu7	1
POQOMCHI_WESTERN	nose	xu7	1
WESTERN_POCOMAM_SAN_CRISTOBAL_VERAPAZ	nose	xu7	1
ACATECO_SAN_MIGUEL_ACATAN	nose	Tam	2
CENTRAL_QUICHE	nose	cam	2
CENTRAL_QUICHE_SANTA_MARIA_CHIQUIMULA	nose	cam	2
EASTERN_QUICHE_RABINAL	nose	cam	2
HUASTEC	nose	8am	2
JACALTEC	nose	Cam	2
JACALTECO_WESTERN	nose	Tam	2
JAKALTEKO_EASTERN	nose	Cam	2
KICHE	nose	ca7m	2
KICHEE_ALDEA_ARGUETA_SOLOLA	nose	ca7m	2
KICHEE_CHICHICASTENANGO	nose	ca7m	2
KICHEE_CANTEL	nose	ca7m	2
KICHEE_CUBULCO	nose	ca7m	2
KICHEE_CUNEN_1	nose	ca7m	2
KICHEE_CUNEN_2	nose	ca7m	2
KICHEE_JOYABAJ_1	nose	aca7n	2
KICHEE_JOYABAJ_2	nose	ca7m	2
KICHEE_MOMOSTENANGO	nose	ca7m	2
KICHEE_NAHUALA_1	nose	ca7m	2
KICHEE_NAHUALA_2	nose	ca7m	2
KICHEE_RABINAL	nose	ca7m	2
KICHEE_SAMAYAC_1	nose	ca7m	2
KICHEE_SAMAYAC_2	nose	ca7m	2
KICHEE_SAN_ANTONIO_ILOTENANGO	nose	ca7m	2
KICHEE_SAN_JOSE_CHIQUILAJA_QUETZ	nose	ca7m	2
KICHEE_SAN_MIGUEL_CHICAJ	nose	ca7m	2
KICHEE_SANTA_CLARA_LA_LAGUNA	nose	ca7m	2
KICHEE_SANTA_CRUZ_DE_EL_QUICHE	nose	ca7m	2
KICHEE_SANTA_LUCIA_UTATLAN	nose	ca7m	2
KICHEE_SANTA_MARIA_CHIQUIMULA_1	nose	ca7m	2
KICHEE_SANTA_MARIA_CHIQUIMULA_2	nose	ca7m	2
KICHEE_TOTONICAPAN_1	nose	ca7m	2
KICHEE_TOTONICAPAN_2	nose	ca7m	2
KICHEE_ZACUALPA	nose	ca7m	2
KICHEE_ZACUALPA	nose	ca7maX	2
KICHEE_ZUNIL	nose	ca7m	2
MAM_CABRICAN	nose	qCan	2
MAM_CAJOLA	nose	Canbax	2
MAM_CONSEPCION_CHIQUIRICHAPA	nose	qCan	2
MAM_NORTHERN	nose	tCana	2
MAM_SAN_GASPAR_IXCHIL	nose	Can	2
MAM_SAN_ILDEFONSO_IXTAHUACAN	nose	Cambax	2
MAM_SAN_JUAN_ATITLAN	nose	Camx	2
MAM_SAN_JUAN_OSTUNCALCO	nose	Cembax	2
MAM_SAN_MARTIN_SACATEPEQUEZ	nose	Cambax	2
MAM_SAN_MIGUEL_SIGUILA	nose	Can	2
MAM_SAN_PEDRO_NECTA	nose	qCan	2
MAM_SAN_RAFAEL_PETZAL	nose	CannCana	2
MAM_SAN_SEBASTIAN_H	nose	Can	2
MAM_SANTA_BARBARA	nose	qCan	2
MAM_SANTIAGO_CHIMALTENANGO	nose	nCane	2
MAM_TACANA_1	nose	nCan	2
MAM_TACANA_2	nose	nCan	2
MAM_TACANA_3	nose	tCan	2
MAM_TECTITAN	nose	nCan	2
MAM_TODOS_SANTOS_CUCHUMATAN_1	nose	Can	2
MAM_TODOS_SANTOS_CUCHUMATAN_2	nose	Cambax	2
MAM_TODOS_SANTOS_CUCHUMATAN_3	nose	qCan	2
MOCHO	nose	Cam	2
NORTHERN_CAKCHIQUEL_SAN_MARTIN_JILOTEPEQUE	nose	ca7	2
NORTHERN_CAKCHIQUEL_TECPAN	nose	can	2
NORTHERN_MAM_SAN_ILDEFONSO_IXTAHUACAN	nose	Tan	2
QANJOBAL_SANTA_EULALIA	nose	Tam	2
QUICHE	nose	ca7maX	2
SACAPULTECO_SACAPULAS_CENTRO	nose	cam	2
SIPAKAPENSE	nose	cam	2
SOUTHERN_CAKCHIQUEL_SAN_ANDRES_ITZAPA	nose	can	2
SOUTHERN_MAM_SAN_JUAN_OSTUNCALCO	nose	Tan	2
TZUTUJIL_SAN_JUAN_LA_LAGUNA	nose	cam	2
TZUTUJIL_SANTIAGO_ATITLAN	nose	cam	2
TZUTUJIL_WESTERN	nose	cam	2
USPANTEKO	nose	cam	2
HUASTEC_VERACRUZ	nose	8am	2
WESTERN_CAKCHIQUEL_PATZUN	nose	can	2
WESTERN_QUICHE_MOMOSTENANGO	nose	cam	2
WESTERN_QUICHE_SANTA_CATARINA_IXTAHUACAN	nose	cam	2
WESTERN_QUICHE_TOTONICAPAN	nose	cam	2
CHOL_TILA	nose	ni7	3
CHOL_TILA	nose	5i7	3
CHOL_TUMBALA	nose	ni7	3
CHONTAL_TABASCO	nose	ni7	3
CHORTI	nose	ni7	3
CHORTI_JOCOTAN	nose	ni7	3
CHUJ	nose	Ni7	3
CHUJ_SAN_MATEO_IXTATAN	nose	Ni7	3
ITZAJ	nose	ni7	3
LACANDON	nose	ni7	3
MAYA_YUCATAN	nose	ni7	3
MAYA_YUCATECA	nose	ni7	3
MOPAN	nose	ni7	3
MOPAN_SAN_LUIS_PETEN	nose	ni7	3
TOJOLABAL	nose	ni7	3
TZELTAL_OXCHUC	nose	ni7	3
TZELTAL_BACHAJON	nose	ni7	3
TZOTZIL_SAN_ANDRES	nose	ni7il	3
ZINACANTAN_TZOTZIL	nose	ni7	3
EASTERN_KEKCHI_CAHABON	nose	ux	4
KEKCHI	nose	wu7ux	4
WESTERN_KEKCHI_SAN_JUAN_CHAMELCO	nose	u7ux	4
TECO_TECTITAN	nose	soq	5
AGUACATEC	tooth	e7	1
AGUACATECO_AGUACATAN	tooth	e7	1
CHOL_TILA	tooth	eh	1
CHONTAL_TABASCO	tooth	eh	1
CHORTI	tooth	eh	1
EASTERN_QUICHE_RABINAL	tooth	a7	1
IXIL_CHAJUL	tooth	eh	1
JACALTECO_WESTERN	tooth	eh	1
KICHE	tooth	e7	1
KICHEE_RABINAL	tooth	re7	1
MAM_SAN_GASPAR_IXCHIL	tooth	te7	1
MAM_TACANA_1	tooth	we7	1
MAM_TACANA_2	tooth	we7	1
MOCHO	tooth	eh	1
NORTHERN_MAM_SAN_ILDEFONSO_IXTAHUACAN	tooth	e7	1
POCOMAM_EASTERN	tooth	ieh	1
POCOMAM_SAN_LUIS_JILOTEPEQUE	tooth	ieh	1
POQOMCHI_WESTERN	tooth	ehis	1
QANJOBAL_SANTA_EULALIA	tooth	e7	1
TECO_TECTITAN	tooth	e7	1
TOJOLABAL	tooth	ex	1
TZELTAL_BACHAJON	tooth	ehal	1
WESTERN_POCOMAM_SAN_CRISTOBAL_VERAPAZ	tooth	ehis	1
ZINACANTAN_TZOTZIL	tooth	tan	1
CENTRAL_QUICHE	tooth	ware	2
CENTRAL_QUICHE_SANTA_MARIA_CHIQUIMULA	tooth	ware	2
KICHE	tooth	ware7	2
KICHEE_ALDEA_ARGUETA_SOLOLA	tooth	ware	2
KICHEE_CHICHICASTENANGO	tooth	were	2
KICHEE_CANTEL	tooth	were	2
KICHEE_CUBULCO	tooth	aware	2
KICHEE_JOYABAJ_1	tooth	ware	2
KICHEE_JOYABAJ_2	tooth	ware	2
KICHEE_MOMOSTENANGO	tooth	ware	2
KICHEE_NAHUALA_1	tooth	ware	2
KICHEE_NAHUALA_2	tooth	ware	2
KICHEE_SAN_ANTONIO_ILOTENANGO	tooth	ware	2
KICHEE_SAN_JOSE_CHIQUILAJA_QUETZ	tooth	wareyaX	2
KICHEE_SANTA_CLARA_LA_LAGUNA	tooth	ware	2
KICHEE_SANTA_CRUZ_DE_EL_QUICHE	tooth	ware	2
KICHEE_SANTA_LUCIA_UTATLAN	tooth	ware	2
KICHEE_SANTA_MARIA_CHIQUIMULA_1	tooth	ware	2
KICHEE_SANTA_MARIA_CHIQUIMULA_1	tooth	were	2
KICHEE_SANTA_MARIA_CHIQUIMULA_2	tooth	wure	2
KICHEE_TOTONICAPAN_1	tooth	ware	2
KICHEE_TOTONICAPAN_1	tooth	were	2
KICHEE_TOTONICAPAN_2	tooth	ware	2
KICHEE_ZACUALPA	tooth	we7e	2
KICHEE_ZACUALPA	tooth	ware	2
KICHEE_ZUNIL	tooth	ware	2
MAM_TECTITAN	tooth	we	2
SACAPULTECO_SACAPULAS_CENTRO	tooth	waey	2
WESTERN_QUICHE_MOMOSTENANGO	tooth	ware	2
WESTERN_QUICHE_SANTA_CATARINA_IXTAHUACAN	tooth	wareh	2
WESTERN_QUICHE_TOTONICAPAN	tooth	ware	2
ACATECO_SAN_MIGUEL_ACATAN	tooth	e	3
CHUJ_SAN_MATEO_IXTATAN	tooth	e	3
JAKALTEKO_EASTERN	tooth	e	3
QANJOBAL_SANTA_EULALIA	tooth	e	3
USPANTEKO	tooth	e	3
KICHEE_CUNEN_1	tooth	ey	4
KICHEE_CUNEN_2	tooth	ey	4
MAM_SAN_RAFAEL_PETZAL	tooth	eyx	4
MAYA_YUCATECA	tooth	cay	4
NORTHERN_CAKCHIQUEL_SAN_MARTIN_JILOTEPEQUE	tooth	ey	4
NORTHERN_CAKCHIQUEL_TECPAN	tooth	ey	4
SIPAKAPENSE	tooth	ruey	4
SOUTHERN_CAKCHIQUEL_SAN_ANDRES_ITZAPA	tooth	ey	4
TZUTUJIL_SAN_JUAN_LA_LAGUNA	tooth	ey	4
TZUTUJIL_SANTIAGO_ATITLAN	tooth	iey	4
WESTERN_CAKCHIQUEL_PATZUN	tooth	ey	4
CHOL_TUMBALA	tooth	bakeh	5
KICHEE_SAMAYAC_1	tooth	baq	5
KICHEE_SAMAYAC_2	tooth	baq	5
ITZAJ	tooth	koh	6
LACANDON	tooth	koh	6
MAYA_YUCATAN	tooth	koh	6
MOPAN	tooth	kox	6
MOPAN_SAN_LUIS_PETEN	tooth	kox	6
CHORTI_JOCOTAN	tooth	utex	7
MAM_CAJOLA	tooth	wicteyx	7
MAM_SAN_JUAN_OSTUNCALCO	tooth	wucteyx	7
[truncated: 2,342 more rows]
