# Supplementary material for: A test of Generalized Bayesian dating: A new linguistic dating method
Source: PLoS One. 2020 Aug 12;15(8):e0236522. doi: 10.1371/journal.pone.0236522 (PMC7423060; doi:10.1371/journal.pone.0236522)
Supplement: S1 File — Python code for extracting data from ASJP word lists, cognate identification, and conversion to nexus files. Word lists annotated for cognacy for all families. Nexus files and MrBayes command files for all families. (ZIP) [file pone.0236522.s001.zip › S1 Supporting Information/Cognates/Sino-Tibetan.txt.svm.CRP.0.57.cognates]

doculect	concept	asjp	cogid
DASHI_BAI	I	No	1
EGA_BAI	I	No	1
ENQI_BAI	I	no	1
ERYUAN_BAI	I	No	1
GONGXING_BAI	I	Na	1
HEDIAN_BAI	I	No	1
HEQING_BAI	I	No	1
JIANCHUAN_BAI	I	No	1
JIANCHUAN_BAI_2	I	No	1
JINDING_BAI	I	No	1
JINDUN_BAI	I	No	1
JINMAN_BAI	I	o	1
LANPING_BAI	I	No	1
LONGMEN_BAI	I	No	1
LUOBENZHUO_BAI	I	no	1
LUOBENZHUO_BAI_2	I	No	1
MAZHELONG_BAI	I	No	1
QILIQIAO_BAI	I	No	1
QILIQIAO_BAI_2	I	No	1
SHI_BAI	I	No	1
TUOLUO_BAI	I	No	1
XIANGYUN_BAI	I	No	1
XISHAN_BAI	I	No	1
YUNLONG_BAI	I	No	1
ZHAOZHUANG_BAI	I	No	1
ZHOUCHENG_BAI_2	I	No	1
ZHOUCHENG_BAI	I	No	1
NORTHERN_BAIMA	I	Na	1
SOUTHERN_BAIMA	I	Na	1
WUJIAO_BAIMA	I	Na	1
CHANTYAL	I	na	1
CHORBAT_BALTI	I	No	1
DZONGKHA	I	Na	1
EASTERN_BALTI	I	Na	1
EASTERN_TAMANG	I	no	1
GHACHOK	I	nga	1
GHACHOK	I	ngaq	1
GURUNG	I	Na	1
GURUNG_WESTERN	I	Na	1
HELAMBU_SHERPA	I	Nah	1
JAD_INDIA	I	Na	1
JIREL	I	Na	1
KAGATE	I	Na	1
KAIKE	I	Na	1
KARGIL_BALTI	I	No	1
KHAPALU_BALTI	I	No	1
KHARMANG_BALTI	I	No	1
KYIRONG	I	Na	1
LADAKHI	I	N3	1
LHASA_TIBETAN	I	Na	1
LHOMI	I	Na	1
LOWA	I	Na	1
MANANGE	I	No	1
MAQU_TIBETAN	I	Na	1
MARPHATAN_THAKALI	I	na	1
PURIK	I	Na	1
RGYALTHANG	I	Na	1
RONDU_BALTI	I	No	1
SHERPA	I	Na	1
SHIGAR_BALTI	I	No	1
SKARDU_BALTI	I	No	1
TAMANG	I	Na	1
TANGBE	I	Na	1
THAKALI	I	Na	1
TIBETAN_CENTRAL	I	Na	1
TIBETAN_LHASA	I	Na	1
TIBETAN_WRITTEN	I	Na	1
WESTERN_BALTI	I	Na	1
WESTERN_TAMANG	I	Na	1
A_TONG	I	aNa	1
DEURI	I	a	1
ACHANG	I	No	1
AKHA	I	Na	1
BIYUE	I	Na	1
CAIYUAN_BIYO	I	Na	1
DAFANG	I	No	1
DAZHAI_HANI	I	Na	1
ENU	I	No	1
GELANGHE_AKHA	I	Na	1
JINO	I	No	1
KADUO	I	Nuo	1
KATSO	I	Na	1
LAHU	I	Na	1
LAHU_2	I	Na	1
LALO	I	Na	1
LASHI_2	I	No	1
LISU	I	Nua	1
LISU_2	I	Nua	1
MOJIANG_HONI	I	No	1
MPI	I	No	1
NANJIANG	I	No	1
NUOSU_YI	I	Na	1
NUSU	I	Na	1
PHUNOI	I	ganom	1
SANI_YI	I	No	1
SHUIGUI_HONI	I	No	1
XIANDAO	I	No	1
XIDE	I	Na	1
YANGON_BURMESE	I	No	1
ZAIWA	I	No	1
CANTONESE	I	Noh	1
CHAOYANG_CHINESE	I	ua	1
DUNGAN	I	No	1
FUZHOU_CHINESE	I	Nuai	1
HAKKA	I	Nai	1
SUZHOU_WU	I	No	1
THONG_BOI	I	Nai	1
YONGAN_CHINESE	I	Nuo	1
XIANG	I	Nu	1
DHAMMAI	I	5aN	1
MIJI	I	5aN	1
DHIMAL	I	ka	1
IDU_MISHMI	I	Na	1
JINGPHO	I	Nai	1
JINGPHO_2	I	Nai	1
AMRI_KARBI	I	ne	1
HMAR	I	ka	1
KARBI	I	ne	1
MOSHANG	I	Na	1
NAGA_LOTHA	I	a	1
NAGA_MAO	I	ai	1
NAGA_MARING	I	kai	1
NAGA_RENGMA	I	a	1
NAGA_SOUTHERN_RENGMA	I	a	1
NAGA_SUMI	I	niye	1
LEPCHA	I	kado	1
ATHPARE	I	aNa	1
BANTAWA	I	7iNka	1
BUJHYAL	I	Na	1
CAMLING	I	kaNa	1
CHEPANG	I	Na	1
CHHINTANGE	I	akka	1
JERUNG	I	uNgu	1
KHAM	I	Na	1
KHAM_TAKALE	I	Na	1
LIMBU	I	aNga7	1
MAGAR	I	Na	1
MAGAR_2	I	Na	1
MEWA_KHOLA_LIMBU	I	iNga	1
PUMA	I	No	1
TAKA_KHAM	I	Na	1
TILUNG	I	uNgo	1
WAMBULE	I	uNgu	1
YAKHA	I	ka	1
NAXI	I	N3	1
NAXI_2	I	N3	1
CHANG	I	No	1
CHANG_2	I	No	1
NAGA_CHANG	I	No	1
NAGA_NOCTE	I	Na	1
NAGA_PHOM	I	Nei	1
NOCTE	I	Na	1
ANONG	I	Na	1
ANONG	I	aio	1
DRUNG	I	Na	1
NUNG_CHINA	I	Na	1
RAWANG	I	Na	1
QIANG_LONGXI	I	qa	1
QIANG_MIANCHI	I	Na	1
QIANG_PUXI	I	Na	1
QIANG_PUXI	I	qa	1
QIANG_YADU	I	qa	1
STODSDE	I	Na	1
STODSDE	I	qa	1
ZHABA	I	Na	1
RAJI	I	ne	1
RAUTE	I	Na	1
JIARONG	I	No	1
JIARONG_2	I	No	1
ADI_GALO	I	No	1
APATANI	I	No	1
ASHING	I	No	1
BANGNI_NYISHI	I	No	1
BENGNI	I	Nu	1
BOKAR	I	No	1
DOUYU_BANGNI	I	NoN	1
GALO	I	No	1
MISING	I	No	1
NISHING	I	No	1
NISHING	I	Nu	1
NISI	I	No	1
NISI_TAGIN	I	No	1
NORTHERN_TUJIA	I	Na	1
CHAUDANGSI	I	ji	2
CHAUDANGSI	I	je	2
KHWOPA_NEWAR	I	ci	2
BUNAN	I	gi	3
KANASHI	I	gu	3
KANASHI	I	g3	3
KINNAURI	I	ge	3
RANG_PAS	I	gye	3
RONGPO	I	gye	3
TINANI	I	gye	3
BISU	I	ga	3
AMOY_MINNAN_CHINESE	I	gua	3
DONGSHAN_CHINESE	I	gua	3
PUTIAN_CHINESE	I	kuok	3
BWE_KAREN	I	yE	3
BWE_KAREN	I	y3	3
KAREN_GEBA	I	ya	3
KAREN_PWO_EASTERN	I	y3	3
KAREN_PWO_WESTERN	I	y3	3
KAREN_SGAW	I	ya	3
HRANGKHOL	I	ge	3
NAGA_TANGKHUL	I	iya	3
LEPCHA	I	go	3
BAHING	I	gu	3
HAYU	I	gu	3
SUNWAR	I	go	3
SUNWAR_2	I	go	3
THANGMI	I	gai	3
THULUNG	I	go	3
NAGA_WANCHO	I	ku	3
MAWO_QIANG	I	qo	3
KAMAN	I	ki	3
BUGUN	I	ko	3
SHERDUKPEN	I	gu	3
PUROIK	I	goh	3
SULUNG	I	goh	3
TSHANGLA	I	caN	4
A_TONG	I	aN	4
BODO_INDIA	I	aN	4
DIMASA	I	aN	4
GARO	I	aN	4
KOK_BOROK_2	I	aN	4
KACHARI	I	aN	4
RIANG	I	aN	4
TIPPERA_TONGPAI	I	aN	4
TIWA	I	aN	4
USUI	I	aN	4
USUI	I	auN	4
WANANG	I	aN	4
DUMI	I	aN	4
DUMI_2	I	aN	4
JERUNG	I	uN	4
KHALING	I	uN	4
KULUNG	I	koN	4
JINXING_BAI	I	wo	5
CHAOYANG_CHINESE	I	wa	5
DUNGAN	I	vo	5
HAINAN_MINNAN_CHINESE	I	va	5
KUNMING_MANDARIN	I	wo	5
MANDARIN	I	wo	5
MANDARIN_2	I	wo	5
KAYAH_WESTERN	I	va	5
KAREN_PAO	I	khwi	6
KAREN_YINBAW	I	khi	6
KAREN_YINTALE	I	khwa	6
CHIN_HAKA	I	keimah	7
CHIN_TEDIM	I	kei	7
CHIN_THADO	I	kei	7
HMAR	I	kei	7
KOIRENG	I	k3i	7
LAKHER_MARA	I	keima	7
LAKHER_MARA	I	kei	7
LAKHER_MARA	I	ei	7
LUSHAI	I	keima	7
LUSHAI	I	kei	7
MEITEI	I	ei	7
CHIN_SIYIN	I	kEy	8
CHIN_ZYPHE	I	kEy	8
CHOTHE	I	k3y	8
KOIRENG	I	k3y	8
NAGA_TARAO	I	koy	8
NUOSU_YI	I	i	9
KARBI	I	e	9
LAKHER_MARA	I	e	9
LAKHER_MARA	I	i	9
NAGA_CHOKRI	I	i	9
NAGA_LIANGMAI	I	i	9
NAGA_MARAM	I	e	9
NAGA_MZIEME	I	i	9
NAGA_SANGTAM	I	i	9
NAGA_YIMCHUNGRU	I	i	9
NAGA_ZEME	I	i	9
JIULONG_PUMI	I	ie	9
TARAON	I	ha	10
KAREN_MANUMANAW	I	he	10
NAGA_POCHURI	I	hi	10
NAGA_THANGAL	I	hai	10
DARMIYA	I	Ti	11
DOLAKHA_NEWAR	I	Ti	11
BURMESE	I	kywantau	12
NAGA_KONYAK	I	tao	13
DASHI_BAI	you	5a	1
EGA_BAI	you	5oxo	1
ENQI_BAI	you	aXo	1
ERYUAN_BAI	you	no	1
GONGXING_BAI	you	XaN	1
HEDIAN_BAI	you	Na	1
HEQING_BAI	you	no	1
JIANCHUAN_BAI	you	no	1
JIANCHUAN_BAI_2	you	no	1
JINDING_BAI	you	Na	1
JINDUN_BAI	you	Na	1
JINMAN_BAI	you	5aC3	1
LANPING_BAI	you	no	1
LUOBENZHUO_BAI_2	you	no	1
MAZHELONG_BAI	you	Naxo	1
QILIQIAO_BAI	you	Na	1
QILIQIAO_BAI_2	you	no	1
SHI_BAI	you	5a	1
TUOLUO_BAI	you	aNo	1
XIANGYUN_BAI	you	no	1
XISHAN_BAI	you	Na	1
YUNLONG_BAI	you	no	1
ZHAOZHUANG_BAI	you	5a	1
ZHOUCHENG_BAI_2	you	no	1
ZHOUCHENG_BAI	you	5a	1
EASTERN_TAMANG	you	roN	1
KAIKE	you	no	1
LHOMI	you	raN	1
TIBETAN_CENTRAL	you	ro	1
TSHANGLA	you	nan	1
A_TONG	you	naN	1
A_TONG	you	na7a	1
BODO_INDIA	you	neN	1
DEURI	you	no	1
DIMASA	you	nuN	1
KOK_BOROK_2	you	nwN	1
KACHARI	you	n3N	1
RABHA	you	naN	1
RIANG	you	n3N	1
TIPPERA_TONGPAI	you	n3N	1
TIWA	you	na	1
USUI	you	nuN	1
WANANG	you	naN	1
ACHANG	you	nuaN	1
AKHA	you	no	1
BISU	you	naN	1
BURMESE	you	TaN	1
DAFANG	you	na	1
DAZHAI_HANI	you	no	1
ENU	you	no	1
GELANGHE_AKHA	you	no	1
JINO	you	n3	1
KADUO	you	no	1
KATSO	you	nE	1
LAHU	you	no	1
LAHU_2	you	no	1
LALO	you	n3tsa	1
LASHI_2	you	naN	1
LISU	you	nu	1
LISU_2	you	nu	1
MPI	you	noN	1
NUOSU_YI	you	nu	1
NUSU	you	5o	1
PHUNOI	you	na	1
SANI_YI	you	n	1
XIANDAO	you	noN	1
XIDE	you	n3	1
ZAIWA	you	naN	1
DUNGAN	you	ni	1
FUZHOU_CHINESE	you	ne	1
HAKKA	you	Ni	1
KUNMING_MANDARIN	you	ni	1
MANDARIN	you	nimen	1
MANDARIN_2	you	ni	1
SUZHOU_WU	you	nE	1
THONG_BOI	you	Ni	1
YONGAN_CHINESE	you	Ni	1
XIANG	you	n	1
MIJI	you	5i	1
DHIMAL	you	na	1
IDU_MISHMI	you	5o	1
TARAON	you	nu	1
JINGPHO	you	naN	1
JINGPHO_2	you	naN	1
BWE_KAREN	you	nE	1
KAREN_GEBA	you	na	1
KAREN_MANUMANAW	you	na	1
KAREN_PAO	you	na	1
KAREN_PWO_EASTERN	you	n3	1
KAREN_PWO_WESTERN	you	n3	1
KAREN_SGAW	you	na	1
KAREN_YINTALE	you	na	1
KAYAH_WESTERN	you	na	1
AMRI_KARBI	you	naN	1
CHIN_HAKA	you	naNmah	1
CHIN_SIYIN	you	naN	1
CHIN_TEDIM	you	naN	1
CHIN_THADO	you	nang	1
CHIN_ZYPHE	you	naN	1
CHOTHE	you	n3N	1
HMAR	you	naN	1
HRANGKHOL	you	naN	1
KARBI	you	naN	1
KOIRENG	you	n3N	1
LAKHER_MARA	you	nama	1
LAKHER_MARA	you	na	1
LUSHAI	you	naNma	1
LUSHAI	you	naN	1
MEITEI	you	naN	1
MOSHANG	you	mnaN	1
NAGA_CHOKRI	you	no	1
NAGA_LIANGMAI	you	naN	1
NAGA_LOTHA	you	no	1
NAGA_MAO	you	ni	1
NAGA_MARAM	you	naN	1
NAGA_MARING	you	naN	1
NAGA_MARING	you	nai	1
NAGA_MZIEME	you	naN	1
NAGA_POCHURI	you	no	1
NAGA_RENGMA	you	no	1
NAGA_TARAO	you	noN	1
NAGA_SANGTAM	you	n3	1
NAGA_SUMI	you	no	1
NAGA_TANGKHUL	you	na	1
NAGA_THANGAL	you	naN	1
NAGA_YIMCHUNGRU	you	nisa	1
NAGA_ZEME	you	naN	1
LEPCHA	you	ado	1
BUJHYAL	you	naN	1
CHEPANG	you	naN	1
DUMI	you	an	1
DUMI_2	you	an	1
JERUNG	you	ine	1
KHALING	you	in	1
KHAM	you	n3	1
KHAM_TAKALE	you	n3n	1
MAGAR	you	naN	1
MAGAR_2	you	naN	1
TAKA_KHAM	you	n3	1
THANGMI	you	naN	1
WAMBULE	you	unu	1
YAKHA	you	nta	1
CHANG_2	you	nuo	1
KONYAK	you	naN	1
NAGA_CHANG	you	no	1
NAGA_NOCTE	you	naN	1
NAGA_KONYAK	you	naN	1
NAGA_PHOM	you	n3N	1
NAGA_WANCHO	you	naN	1
NOCTE	you	naN	1
PHOM	you	n3N	1
WANCHO	you	naN	1
ANONG	you	na	1
DRUNG	you	iN	1
NUNG_CHINA	you	az3	1
RAWANG	you	na	1
JIULONG_PUMI	you	5u	1
QIANG_MIANCHI	you	no	1
QIANG_PUXI	you	no	1
STODSDE	you	no	1
ZHABA	you	nu	1
RAJI	you	n3N	1
RAUTE	you	na	1
JIARONG	you	no	1
JIARONG_2	you	no	1
ADI_GALO	you	no	1
APATANI	you	no	1
ASHING	you	no	1
BANGNI_NYISHI	you	no	1
BENGNI	you	nu	1
BOKAR	you	no	1
DOUYU_BANGNI	you	nau	1
GALO	you	no	1
MISING	you	no	1
NISHING	you	no	1
NISHING	you	nol	1
NISI	you	no	1
NISI_TAGIN	you	no	1
NORTHERN_TUJIA	you	ni	1
BUGUN	you	no	1
SHERDUKPEN	you	naN	1
PUROIK	you	na	1
SULUNG	you	nah	1
NORTHERN_BAIMA	you	CherE	2
SOUTHERN_BAIMA	you	Che	2
WUJIAO_BAIMA	you	Cheku	2
DZONGKHA	you	Ch3	2
KYIRONG	you	The	2
KYIRONG	you	Thira	2
LHASA_TIBETAN	you	TheraN	2
LOWA	you	The	2
MAQU_TIBETAN	you	Cho	2
RGYALTHANG	you	CoS3	2
TIBETAN_LHASA	you	cheraN	2
DOLAKHA_NEWAR	you	Thi	2
KHWOPA_NEWAR	you	ch3	2
LONGMEN_BAI	you	ya	3
BUNAN	you	han	3
CHANTYAL	you	khi	3
CHAUDANGSI	you	gE	3
CHORBAT_BALTI	you	khyoN	3
DARMIYA	you	gE	3
EASTERN_BALTI	you	khyaN	3
GHACHOK	you	kig	3
GURUNG	you	kxi	3
GURUNG_WESTERN	you	kxi	3
HELAMBU_SHERPA	you	khye	3
JAD_INDIA	you	khyo	3
JIREL	you	kho	3
KAGATE	you	khya	3
KANASHI	you	ko	3
KARGIL_BALTI	you	kheroN	3
KHAPALU_BALTI	you	khyoN	3
KHARMANG_BALTI	you	khyoN	3
KINNAURI	you	ka	3
LADAKHI	you	khyot	3
MANANGE	you	kyo	3
MARPHATAN_THAKALI	you	ki	3
PURIK	you	khyeraN	3
RONDU_BALTI	you	khyoN	3
SHERPA	you	khio	3
SHIGAR_BALTI	you	khyoN	3
SKARDU_BALTI	you	khyoN	3
TANGBE	you	gyah	3
THAKALI	you	kyaN	3
TIBETAN_CENTRAL	you	kye	3
TIBETAN_WRITTEN	you	khiod	3
TINANI	you	k3	3
WESTERN_BALTI	you	khyaN	3
NAGA_SOUTHERN_RENGMA	you	hagu	3
NAGA_SOUTHERN_RENGMA	you	haguN	3
LEPCHA	you	ho	3
ATHPARE	you	khan	3
BAHING	you	go	3
BANTAWA	you	khana	3
CAMLING	you	khana	3
CHHINTANGE	you	hana	3
LIMBU	you	hEnE7	3
MEWA_KHOLA_LIMBU	you	khEnE	3
PUMA	you	khanno	3
SUNWAR	you	ge	3
SUNWAR_2	you	ge	3
SUNWAR_2	you	goi	3
TILUNG	you	igo	3
MAWO_QIANG	you	ku3	3
QIANG_PUXI	you	kue	3
STODSDE	you	kue	3
TAMANG	you	e	4
WESTERN_TAMANG	you	e	4
HMAR	you	i	4
BIYUE	you	nv	5
CAIYUAN_BIYO	you	nv	5
MOJIANG_HONI	you	nv	5
SHUIGUI_HONI	you	nv	5
KAREN_YINBAW	you	nv	5
NAXI	you	nv	5
NAXI_2	you	nv	5
LUOBENZHUO_BAI	you	mi7	6
YANGON_BURMESE	you	mi	6
AMOY_MINNAN_CHINESE	you	li	7
CHAOYANG_CHINESE	you	lu	7
DONGSHAN_CHINESE	you	li	7
HAINAN_MINNAN_CHINESE	you	lu	7
BYANSI	you	gan	8
BYANSI	you	ganSi	8
RANG_PAS	you	g3n	8
RONGPO	you	g3n	8
HAYU	you	gon	8
THULUNG	you	gana	8
NAXI_2	you	u	9
QIANG_LONGXI	you	u	9
QIANG_MIANCHI	you	uo	9
QIANG_YADU	you	u	9
JINXING_BAI	you	wo	10
QIANG_MIANCHI	you	wo	10
CANTONESE	you	neihdeih	11
PUTIAN_CHINESE	you	tEk	12
DASHI_BAI	we	syiui	1
EGA_BAI	we	syi	1
ENQI_BAI	we	syi	1
GONGXING_BAI	we	syi	1
HEDIAN_BAI	we	syi	1
JINDING_BAI	we	syi	1
JINDUN_BAI	we	syi	1
JINMAN_BAI	we	syi	1
JINXING_BAI	we	syi	1
LONGMEN_BAI	we	syi	1
LUOBENZHUO_BAI	we	si	1
MAZHELONG_BAI	we	syi	1
QILIQIAO_BAI	we	syi	1
SHI_BAI	we	syi	1
TUOLUO_BAI	we	syi	1
XISHAN_BAI	we	syi	1
ZHAOZHUANG_BAI	we	syi	1
ZHOUCHENG_BAI	we	syi	1
ERYUAN_BAI	we	Na	2
ERYUAN_BAI	we	5a	2
HEQING_BAI	we	Na	2
JIANCHUAN_BAI_2	we	No	2
LANPING_BAI	we	Na	2
QILIQIAO_BAI_2	we	Na	2
QILIQIAO_BAI_2	we	5ia	2
XIANGYUN_BAI	we	Na	2
XIANGYUN_BAI	we	nia	2
YUNLONG_BAI	we	Na	2
YUNLONG_BAI	we	5a	2
ZHOUCHENG_BAI_2	we	Na	2
ZHOUCHENG_BAI_2	we	5a	2
NORTHERN_BAIMA	we	5erE	2
SOUTHERN_BAIMA	we	ZokoNeko	2
WUJIAO_BAIMA	we	Ngo	2
WUJIAO_BAIMA	we	NgotE	2
BYANSI	we	in	2
CHANTYAL	we	nhi	2
CHAUDANGSI	we	inj3ma	2
DARMIYA	we	niN	2
DZONGKHA	we	NaCe	2
EASTERN_BALTI	we	NataN	2
EASTERN_TAMANG	we	5aN	2
GHACHOK	we	ngyohq	2
GURUNG	we	Ni	2
GURUNG_WESTERN	we	Nxyo	2
JAD_INDIA	we	Ne	2
JIREL	we	NuruN	2
KAGATE	we	5i	2
KAIKE	we	5hokaNmo	2
KANASHI	we	niN	2
KANASHI	we	ni	2
KINNAURI	we	niNa	2
LADAKHI	we	N3c3	2
LHASA_TIBETAN	we	Nacho	2
MANANGE	we	NyaN	2
MAQU_TIBETAN	we	N3	2
MARPHATAN_THAKALI	we	nyan	2
MARPHATAN_THAKALI	we	ni	2
PURIK	we	NataN	2
RANG_PAS	we	in	2
RONDU_BALTI	we	nodoN	2
RONGPO	we	in	2
SHERPA	we	Nyokon	2
TAMANG	we	5i	2
TANGBE	we	nyah	2
THAKALI	we	NyaN	2
TIBETAN_CENTRAL	we	Naco	2
TIBETAN_LHASA	we	Nacho	2
TIBETAN_WRITTEN	we	Nacho	2
TINANI	we	5ene	2
TSHANGLA	we	ai	2
WESTERN_BALTI	we	NataN	2
WESTERN_TAMANG	we	5yaNma	2
A_TONG	we	na7naN	2
DIMASA	we	Zinisi	2
WANANG	we	niN	2
ACHANG	we	Notu7	2
BIYUE	we	Nov	2
CAIYUAN_BIYO	we	Nov	2
CAIYUAN_BIYO	we	av	2
DAFANG	we	Nox3	2
DAZHAI_HANI	we	Naya	2
DAZHAI_HANI	we	Nadu	2
ENU	we	NoChv	2
GELANGHE_AKHA	we	Nama	2
GELANGHE_AKHA	we	aduma	2
JINO	we	Navu	2
KATSO	we	NachE	2
LAHU	we	Nax3	2
LAHU_2	we	Nax3	2
LASHI_2	we	NonuN	2
LISU	we	Nuanu	2
MOJIANG_HONI	we	Nothi	2
NUOSU_YI	we	No	2
NUSU	we	Nad3	2
SANI_YI	we	No	2
SHUIGUI_HONI	we	Nothi	2
XIANDAO	we	Notu	2
XIDE	we	Noxo	2
YANGON_BURMESE	we	Noto	2
ZAIWA	we	Namo	2
AMOY_MINNAN_CHINESE	we	lan	2
CHAOYANG_CHINESE	we	uaN	2
CHAOYANG_CHINESE	we	waN	2
FUZHOU_CHINESE	we	NuaikoneiN	2
HAINAN_MINNAN_CHINESE	we	vaneN	2
HAKKA	we	Naiteu	2
PUTIAN_CHINESE	we	kuokmuai	2
SUZHOU_WU	we	Sianj3	2
THONG_BOI	we	Nali	2
YONGAN_CHINESE	we	Nuomuai	2
XIANG	we	Nuli	2
MIJI	we	a5i	2
DHIMAL	we	kelai	2
IDU_MISHMI	we	NaaloN	2
TARAON	we	niN	2
JINGPHO	we	anthE	2
JINGPHO_2	we	anthe	2
KAREN_PAO	we	ni	2
CHIN_HAKA	we	kanmah	2
CHIN_TEDIM	we	ei	2
CHOTHE	we	k3ni	2
CHOTHE	we	3ni	2
HMAR	we	kan	2
KOIRENG	we	3ni	2
KOIRENG	we	3ini	2
LAKHER_MARA	we	eima	2
LAKHER_MARA	we	ema	2
LAKHER_MARA	we	ima	2
MOSHANG	we	nisi	2
NAGA_LIANGMAI	we	aliu	2
NAGA_LOTHA	we	enni	2
NAGA_MAO	we	akhrumei	2
NAGA_MZIEME	we	anui	2
NAGA_RENGMA	we	aguN	2
NAGA_TARAO	we	kayni	2
NAGA_SOUTHERN_RENGMA	we	uNuN	2
NAGA_SUMI	we	niun	2
NAGA_ZEME	we	anui	2
ATHPARE	we	ani	2
BAHING	we	g3yi	2
BANTAWA	we	7iNkan	2
BUJHYAL	we	Ni	2
CAMLING	we	kai	2
CHEPANG	we	Ni	2
CHHINTANGE	we	ani	2
DUMI_2	we	iNki	2
JERUNG	we	uNgu	2
JERUNG	we	uN	2
KULUNG	we	kas	2
LIMBU	we	ani7	2
MAGAR	we	kan	2
MAGAR_2	we	kanko	2
MEWA_KHOLA_LIMBU	we	ani	2
THANGMI	we	ni	2
WAMBULE	we	uNgu	2
NAXI	we	N3Ng3	2
NAXI_2	we	N3gu	2
CHANG_2	we	saneib3	2
NAGA_CHANG	we	kaneib3	2
NAGA_NOCTE	we	nimai	2
NAGA_KONYAK	we	tuman	2
NOCTE	we	nima	2
ANONG	we	aiuN	2
ANONG	we	a5i	2
DRUNG	we	NaN	2
RAWANG	we	NaniN	2
QIANG_LONGXI	we	ulia	2
QIANG_MIANCHI	we	ale	2
QIANG_MIANCHI	we	qale	2
QIANG_PUXI	we	qala	2
QIANG_PUXI	we	qan	2
STODSDE	we	qolo	2
ZHABA	we	Ni	2
RAJI	we	nani	2
RAUTE	we	Na	2
RAUTE	we	na	2
JIARONG	we	N35e	2
JIARONG_2	we	N35e	2
JIARONG_2	we	N35E	2
ADI_GALO	we	5unu	2
ASHING	we	Nolu	2
GALO	we	5unu	2
MISING	we	Nulu	2
MISING	we	Nolu	2
NISHING	we	Nul	2
NISHING	we	Nolu	2
NISI	we	Nol	2
NISI_TAGIN	we	Nunu	2
NORTHERN_TUJIA	we	aNni	2
NORTHERN_TUJIA	we	aN	2
BUGUN	we	gathue	2
SHERDUKPEN	we	gabluN	2
HEQING_BAI	we	ya	3
JIANCHUAN_BAI	we	ya	3
LANPING_BAI	we	ya	3
CHORBAT_BALTI	we	notoN	4
KARGIL_BALTI	we	notoN	4
KHAPALU_BALTI	we	notoN	4
KHARMANG_BALTI	we	notoN	4
SHIGAR_BALTI	we	notoN	4
SKARDU_BALTI	we	notoN	4
SHUIGUI_HONI	we	otu	4
AMRI_KARBI	we	etum	4
KARBI	we	netum	4
KARBI	we	etum	4
NAGA_TANGKHUL	we	ithum	4
BUNAN	we	eraN	5
HELAMBU_SHERPA	we	ohraN	5
KYIRONG	we	ora	5
LHOMI	we	haCak	5
LHOMI	we	haCaraN	5
LOWA	we	araN	5
LOWA	we	oraN	5
BODO_INDIA	we	jeN	6
KOK_BOROK_2	we	CwN	6
KACHARI	we	z3N	6
RABHA	we	ciN	6
RIANG	we	CuN	6
TIPPERA_TONGPAI	we	C3N	6
TIWA	we	ciN	6
USUI	we	CuN	6
KHALING	we	ici	6
TILUNG	we	icuN	6
CHANG	we	sann	6
NUNG_CHINA	we	CihaNa	6
MAWO_QIANG	we	c3Xa	6
MAWO_QIANG	we	c3lo	6
QIANG_PUXI	we	cila	6
QIANG_YADU	we	Cile	6
HELAMBU_SHERPA	we	uh	7
DEURI	we	u	7
LALO	we	uq	7
NUOSU_YI	we	o	7
KHALING	we	ik	7
DUNGAN	we	vomu	8
KUNMING_MANDARIN	we	woman	8
MANDARIN	we	women	8
MANDARIN_2	we	women	8
LUOBENZHUO_BAI_2	we	mi7	9
KAREN_GEBA	we	pwa	9
KAREN_MANUMANAW	we	pa	9
KAREN_PWO_EASTERN	we	p3	9
KAREN_PWO_WESTERN	we	p37	9
KAREN_SGAW	we	p3we	9
KAREN_YINBAW	we	pv	9
KAYAH_WESTERN	we	pa	9
CHIN_THADO	we	keiho	10
CHIN_THADO	we	eiho	10
HMAR	we	keini	10
LAKHER_MARA	we	keimo	10
LUSHAI	we	keimani	10
LUSHAI	we	keini	10
MEITEI	we	eikhoi	10
NAGA_POCHURI	we	hiri	11
NAGA_SANGTAM	we	ir3	11
LUOBENZHUO_BAI_2	we	miCa	12
NAGA_YIMCHUNGRU	we	isa	12
DOLAKHA_NEWAR	we	ThiTi	13
DOLAKHA_NEWAR	we	thiTi	13
KHWOPA_NEWAR	we	chis3	13
KYIRONG	we	hu	14
BISU	we	gu	14
AMOY_MINNAN_CHINESE	we	gun	14
DONGSHAN_CHINESE	we	guan	14
BWE_KAREN	we	kE	14
HAYU	we	gu	14
KHAM	we	ge	14
KHAM_TAKALE	we	ge	14
PUMA	we	ke	14
SUNWAR	we	gopuki	14
SUNWAR_2	we	go	14
TAKA_KHAM	we	ge	14
THULUNG	we	gui	14
NAGA_WANCHO	we	kem	14
SHERDUKPEN	we	ga	14
PUROIK	we	gux3n	14
SULUNG	we	g3x35	14
JIULONG_PUMI	we	Ezi	15
JIULONG_PUMI	we	EZi	15
DEURI	we	jou	16
DUNGAN	we	camu	16
CHAUDANGSI	we	inl3iri	17
BURMESE	we	kywantautui	18
CANTONESE	we	Nhdeih	19
KAREN_YINTALE	we	hathophoa	20
NAGA_PHOM	we	hamphoN	21
DASHI_BAI	one	yi	1
EGA_BAI	one	yi	1
ENQI_BAI	one	yi	1
ERYUAN_BAI	one	yi	1
GONGXING_BAI	one	yi	1
HEQING_BAI	one	yi	1
JIANCHUAN_BAI	one	yi	1
JIANCHUAN_BAI_2	one	yi	1
JINDING_BAI	one	yi	1
JINDUN_BAI	one	yi	1
JINXING_BAI	one	yi	1
LANPING_BAI	one	yi	1
LONGMEN_BAI	one	yi	1
MAZHELONG_BAI	one	yi	1
QILIQIAO_BAI	one	yi	1
QILIQIAO_BAI_2	one	yi	1
SHI_BAI	one	yi	1
TUOLUO_BAI	one	yi	1
XISHAN_BAI	one	yi	1
YUNLONG_BAI	one	yi	1
ZHAOZHUANG_BAI	one	zyi	1
ZHOUCHENG_BAI_2	one	yi	1
ZHOUCHENG_BAI	one	yi	1
TIBETAN_LHASA	one	Cyi	1
LASHI	one	yok	1
MARU	one	yEu7	1
CANTONESE	one	yat	1
DUNGAN	one	yi	1
HAINAN_MINNAN_CHINESE	one	zya7	1
HAKKA	one	yit	1
KUNMING_MANDARIN	one	yi	1
MANDARIN_2	one	yi	1
CHEPANG	one	yat	1
EGA_BAI	one	a	2
ENQI_BAI	one	a	2
GONGXING_BAI	one	a	2
HEDIAN_BAI	one	a	2
JINMAN_BAI	one	a	2
JINXING_BAI	one	a	2
LONGMEN_BAI	one	o	2
MAZHELONG_BAI	one	a	2
SHI_BAI	one	a	2
TUOLUO_BAI	one	a	2
XIANGYUN_BAI	one	a	2
YUNLONG_BAI	one	a	2
ZHAOZHUANG_BAI	one	a	2
ZHOUCHENG_BAI	one	a	2
MAWO_QIANG	one	a	2
QIANG_LONGXI	one	a	2
QIANG_PUXI	one	a	2
QIANG_YADU	one	o	2
STODSDE	one	a	2
LUOBENZHUO_BAI	one	i	3
LUOBENZHUO_BAI_2	one	i	3
MANDARIN	one	i	3
YONGAN_CHINESE	one	i3	3
XIANG	one	i	3
CAMLING	one	i	3
NORTHERN_BAIMA	one	C3	4
SOUTHERN_BAIMA	one	CZ	4
WUJIAO_BAIMA	one	C3	4
BUNAN	one	Cik	4
BUNAN	one	tiki	4
BYANSI	one	tige	4
CHAUDANGSI	one	tig3	4
CHORBAT_BALTI	one	cik	4
DARMIYA	one	taku	4
DZONGKHA	one	Ci	4
EASTERN_BALTI	one	Cik	4
EASTERN_TAMANG	one	dhi	4
GHACHOK	one	ghiriq	4
GURUNG	one	gxri	4
GURUNG_WESTERN	one	ek	4
GURUNG_WESTERN	one	kri	4
HELAMBU_SHERPA	one	Ci	4
JAD_INDIA	one	Tig	4
KAGATE	one	Cik	4
KAIKE	one	tri	4
KARGIL_BALTI	one	cik	4
KHAPALU_BALTI	one	cik	4
KHARMANG_BALTI	one	cik	4
KYIRONG	one	Cik	4
LADAKHI	one	Cik	4
LHASA_TIBETAN	one	Ci	4
LHOMI	one	Cik	4
LOWA	one	Sik	4
LOWA	one	Ci	4
MANANGE	one	Si	4
MAQU_TIBETAN	one	hC3k	4
MARPHATAN_THAKALI	one	ki	4
PURIK	one	Cik	4
RANG_PAS	one	tig	4
RGYALTHANG	one	Ci	4
RONDU_BALTI	one	cik	4
RONGPO	one	tig	4
SHERPA	one	Cik	4
SHIGAR_BALTI	one	cik	4
SKARDU_BALTI	one	cik	4
TAMANG	one	ki	4
TANGBE	one	gih7	4
THAKALI	one	tri	4
TIBETAN_CENTRAL	one	Ci	4
TIBETAN_WRITTEN	one	gCyig	4
TINANI	one	iCa	4
TSHANGLA	one	thor	4
WESTERN_BALTI	one	Cik	4
WESTERN_TAMANG	one	gi	4
BODO_INDIA	one	se	4
DIMASA	one	se	4
GARO	one	sa	4
KOK_BOROK_2	one	sa	4
KACHARI	one	se7	4
RABHA	one	ek	4
TIWA	one	sa	4
TIWA	one	Sa	4
ACHANG	one	ta	4
AKHA	one	tithi	4
BISU	one	t3	4
BIYUE	one	th3	4
BURMESE	one	taT	4
CAIYUAN_BIYO	one	tho	4
DAFANG	one	tha	4
DAZHAI_HANI	one	Chi	4
ENU	one	thu	4
GELANGHE_AKHA	one	thi	4
JINO	one	thi	4
KADUO	one	thi	4
KATSO	one	tE	4
LAHU	one	te	4
LAHU_2	one	te	4
LALO	one	tjh3	4
LASHI	one	dai	4
LASHI_2	one	ta	4
LISU	one	thi	4
LISU_2	one	thi	4
MARU	one	de	4
MOJIANG_HONI	one	thi	4
MPI	one	th37	4
NANJIANG	one	Ch3	4
NUOSU_YI	one	chz	4
NUSU	one	thi	4
PELA	one	ta	4
SANI_YI	one	thi	4
SHUIGUI_HONI	one	thi	4
XIANDAO	one	ta	4
XIDE	one	ch3	4
YANGON_BURMESE	one	ti7	4
ZAIWA	one	Za	4
AMOY_MINNAN_CHINESE	one	Cit	4
CHAOYANG_CHINESE	one	cek	4
CHAOYANG_CHINESE	one	ek	4
DONGSHAN_CHINESE	one	cit	4
FUZHOU_CHINESE	one	8uok	4
FUZHOU_CHINESE	one	eik	4
PUTIAN_CHINESE	one	Lok	4
SUZHOU_WU	one	ji7	4
THONG_BOI	one	jit	4
YONGAN_CHINESE	one	kuoChio	4
IDU_MISHMI	one	kh3nge	4
BWE_KAREN	one	d3	4
BWE_KAREN	one	to	4
BWE_KAREN	one	t3	4
KAREN_GEBA	one	t3bwa	4
KAREN_MANUMANAW	one	t3pwa	4
KAREN_PAO	one	lot3	4
KAREN_SGAW	one	t3xa	4
KAREN_YINBAW	one	t3rv	4
KAREN_YINTALE	one	t3	4
KAYAH_LI_EASTERN	one	t3	4
KAYAH_WESTERN	one	t3pra	4
KAYAN	one	lapra	4
AMRI_KARBI	one	isi	4
KARBI	one	isi	4
MOSHANG	one	aSi	4
NAGA_POCHURI	one	khe	4
NAGA_SANGTAM	one	khe	4
NAGA_SUMI	one	khe	4
ATHPARE	one	thi	4
BANTAWA	one	7ik	4
CAMLING	one	ito	4
CHHINTANGE	one	thitta	4
DOLAKHA_NEWAR	one	thi	4
DUMI	one	t3k	4
DUMI_2	one	tik	4
KHALING	one	tu	4
KHALING	one	tuba	4
KHAM	one	tubu	4
KHAM_TAKALE	one	tobo	4
KHWOPA_NEWAR	one	ch3	4
LIMBU	one	thik	4
MEWA_KHOLA_LIMBU	one	thik	4
PUMA	one	ak	4
TAKA_KHAM	one	tobo	4
TAKA_KHAM	one	tubu	4
THANGMI	one	di	4
TILUNG	one	ek	4
NAXI	one	d3	4
NAXI_2	one	du	4
CHANG	one	Cie	4
CHANG_2	one	Tie	4
KONYAK	one	Ta	4
NAGA_CHANG	one	chie	4
NAGA_KONYAK	one	Za	4
NAGA_PHOM	one	h3k	4
NAGA_WANCHO	one	tuta	4
WANCHO	one	ta	4
ANONG	one	thi	4
DRUNG	one	ti7	4
NUNG_CHINA	one	thi	4
RAWANG	one	thi	4
JIULONG_PUMI	one	ta	4
MAWO_QIANG	one	Ci	4
ZHABA	one	te	4
RAJI	one	da	4
RAUTE	one	da	4
JIARONG	one	tek	4
BUGUN	one	jo	4
SHERDUKPEN	one	han	4
SULUNG	one	hui	4
KANASHI	one	id	5
KANASHI	one	idh	5
KINNAURI	one	id	5
AMOY_MINNAN_CHINESE	one	it	5
DONGSHAN_CHINESE	one	it	5
TIPPERA_TONGPAI	one	kEya	6
USUI	one	kEya	6
CAMLING	one	ira	6
TILUNG	one	iya	6
PHUNOI	one	n3N	7
DHAMMAI	one	uN	7
MIJI	one	uN	7
DHIMAL	one	enoN	7
PUROIK	one	Sun	7
JINGPHO	one	l3Nai	8
JINGPHO_2	one	lanai	8
KAREN_PWO_EASTERN	one	l3n	8
KAREN_PWO_WESTERN	one	l3n	8
NORTHERN_TUJIA	one	la	8
TIWA	one	kiSa	9
USUI	one	kaiha	9
WANANG	one	kosa	9
CHIN_TEDIM	one	khat	9
CHIN_THADO	one	xat	9
CHIN_ZYPHE	one	khat	9
HRANGKHOL	one	enkat	9
KOIRENG	one	kinkh3t	9
KOIRENG	one	kh3t	9
NAGA_LIANGMAI	one	khad	9
NAGA_MAO	one	kali	9
NAGA_MARING	one	khat	9
NAGA_MZIEME	one	ket	9
NAGA_TARAO	one	ikhot	9
NAGA_TANGKHUL	one	khatka	9
NAGA_THANGAL	one	khat	9
NAGA_YIMCHUNGRU	one	khulaN	9
NAGA_ZEME	one	kat	9
LEPCHA	one	kat	9
BAHING	one	kwong	9
BUJHYAL	one	7at	9
HAYU	one	kolu	9
JERUNG	one	ko7lo	9
JERUNG	one	ko7l	9
JERUNG	one	kwal	9
MAGAR	one	k3tr	9
MAGAR_2	one	kat	9
SUNWAR	one	ka	9
SUNWAR_2	one	ka	9
THULUNG	one	ko	9
WAMBULE	one	kwa	9
JIARONG_2	one	k3tek	9
JIARONG_2	one	k3tEk	9
APATANI	one	ku	9
APATANI	one	ko	9
KAMAN	one	ku	9
MISING	one	ko	9
A_TONG	one	roNsa	10
RIANG	one	khrokha	10
CHIN_HAKA	one	pakhat	10
CHOTHE	one	3kha	10
HMAR	one	pakhat	10
LAKHER_MARA	one	miakha	10
LAKHER_MARA	one	pokha	10
LAKHER_MARA	one	pakha	10
LAKHER_MARA	one	sakha	10
LAKHER_MARA	one	okha	10
LUSHAI	one	pakhat	10
DEURI	one	muja	11
MEITEI	one	ama	11
NAGA_RENGMA	one	me	11
NAGA_SOUTHERN_RENGMA	one	me	11
KAMAN	one	mu	11
NAGA_CHOKRI	one	p3	12
CAMLING	one	ipo	12
KULUNG	one	ibum	12
NAGA_NOCTE	one	vanthe	13
NOCTE	one	vanthe	13
TARAON	one	kiN	14
QIANG_MIANCHI	one	aqo	14
ADI_GALO	one	aken	14
ASHING	one	akon	14
BANGNI_NYISHI	one	ken	14
BENGNI	one	akin	14
BOKAR	one	aken	14
DOUYU_BANGNI	one	kin	14
GALO	one	aken	14
MISING	one	ako	14
NISHING	one	akin	14
NISI	one	akin	14
NISI_TAGIN	one	akin	14
JIREL	one	dokpei	15
NAGA_LOTHA	one	macaNa	16
NAGA_MARAM	one	haNline	17
ERYUAN_BAI	two	ko	1
HEQING_BAI	two	kou	1
JIANCHUAN_BAI	two	ko	1
JIANCHUAN_BAI_2	two	ko	1
LANPING_BAI	two	ko	1
LUOBENZHUO_BAI_2	two	k3	1
QILIQIAO_BAI_2	two	ko	1
XIANGYUN_BAI	two	kou	1
YUNLONG_BAI	two	ko	1
ZHOUCHENG_BAI_2	two	ko	1
BWE_KAREN	two	ki	1
KAMAN	two	ku	1
DASHI_BAI	two	Cu	2
ENQI_BAI	two	diu	2
GONGXING_BAI	two	ji	2
HEDIAN_BAI	two	zou	2
JINDING_BAI	two	cu	2
JINDUN_BAI	two	cu	2
JINMAN_BAI	two	du	2
JINXING_BAI	two	cu	2
LONGMEN_BAI	two	cu	2
LUOBENZHUO_BAI	two	du	2
MAZHELONG_BAI	two	c3u	2
QILIQIAO_BAI	two	cu	2
SHI_BAI	two	cu	2
TUOLUO_BAI	two	diu	2
XISHAN_BAI	two	Cu	2
ZHAOZHUANG_BAI	two	cu	2
ZHOUCHENG_BAI	two	cu	2
GURUNG_WESTERN	two	dui	2
AMOY_MINNAN_CHINESE	two	Zi	2
CHAOYANG_CHINESE	two	ci	2
DONGSHAN_CHINESE	two	ci	2
JERUNG	two	dui	2
SUNWAR_2	two	dui	2
TILUNG	two	dui	2
QIANG_YADU	two	j3	2
EGA_BAI	two	jyi	3
NORTHERN_BAIMA	two	5i	3
SOUTHERN_BAIMA	two	5i	3
WUJIAO_BAIMA	two	N3	3
BUNAN	two	ni	3
BUNAN	two	niskiN	3
BUNAN	two	nispi	3
BYANSI	two	niSi	3
CHAUDANGSI	two	nix	3
CHORBAT_BALTI	two	nis	3
DARMIYA	two	nixyu	3
DZONGKHA	two	5i	3
EASTERN_BALTI	two	5is	3
EASTERN_TAMANG	two	ni	3
GHACHOK	two	ngihq	3
GURUNG	two	Nxi	3
GURUNG_WESTERN	two	Nxi	3
HELAMBU_SHERPA	two	nyi	3
JAD_INDIA	two	5i	3
JIREL	two	5i	3
KAGATE	two	5i	3
KAIKE	two	Nhyi	3
KANASHI	two	5is	3
KARGIL_BALTI	two	nis	3
KHAPALU_BALTI	two	nis	3
KHARMANG_BALTI	two	nis	3
KINNAURI	two	ni	3
KYIRONG	two	5i	3
LADAKHI	two	5is	3
LHASA_TIBETAN	two	5i	3
LHOMI	two	7Ni	3
LOWA	two	5i	3
MANANGE	two	Ni	3
MAQU_TIBETAN	two	h5i	3
MARPHATAN_THAKALI	two	ni	3
PURIK	two	5is	3
RGYALTHANG	two	n3i	3
RONDU_BALTI	two	nis	3
RONGPO	two	nhis	3
SHERPA	two	Nyi	3
SHIGAR_BALTI	two	nis	3
SKARDU_BALTI	two	nis	3
TAMANG	two	5i	3
TANGBE	two	nih	3
THAKALI	two	Ni	3
TIBETAN_CENTRAL	two	5i	3
TIBETAN_LHASA	two	5i	3
TINANI	two	nizi	3
TSHANGLA	two	5ikcaN	3
WESTERN_BALTI	two	5is	3
WESTERN_TAMANG	two	Ni	3
A_TONG	two	roNni	3
BODO_INDIA	two	nei	3
DEURI	two	muhuni	3
DIMASA	two	gini	3
GARO	two	gini	3
KOK_BOROK_2	two	kwnwi	3
KACHARI	two	n3i	3
RIANG	two	khroknoi	3
TIPPERA_TONGPAI	two	nui	3
TIWA	two	niN	3
TIWA	two	kiniN	3
USUI	two	kainoi	3
AKHA	two	nyi	3
BISU	two	ni	3
BIYUE	two	ne7	3
BURMESE	two	hnaT	3
CAIYUAN_BIYO	two	ne	3
DAFANG	two	5i	3
DAZHAI_HANI	two	5i	3
ENU	two	n3	3
GELANGHE_AKHA	two	5i	3
JINO	two	hn	3
KADUO	two	5e	3
KATSO	two	N	3
LAHU	two	ni	3
LAHU_2	two	ni	3
LALO	two	n	3
LISU	two	5i	3
LISU_2	two	ni	3
MOJIANG_HONI	two	5i	3
MPI	two	5i	3
NUOSU_YI	two	5i	3
PELA	two	yi	3
SANI_YI	two	n	3
SHUIGUI_HONI	two	5i	3
XIDE	two	5i	3
YANGON_BURMESE	two	n	3
AMOY_MINNAN_CHINESE	two	nN	3
CANTONESE	two	yih	3
CHAOYANG_CHINESE	two	no	3
DONGSHAN_CHINESE	two	no	3
FUZHOU_CHINESE	two	naN	3
FUZHOU_CHINESE	two	nei	3
HAINAN_MINNAN_CHINESE	two	no	3
HAINAN_MINNAN_CHINESE	two	no	3
HAKKA	two	Ni	3
KUNMING_MANDARIN	two	o	3
PUTIAN_CHINESE	two	nuN	3
THONG_BOI	two	Ni	3
YONGAN_CHINESE	two	Ni	3
XIANG	two	E	3
DHAMMAI	two	gni	3
MIJI	two	gni	3
DHIMAL	two	nheloN	3
IDU_MISHMI	two	kani	3
TARAON	two	kaiN	3
KAREN_PAO	two	lovaNni	3
KAREN_PWO_EASTERN	two	ni	3
KAREN_PWO_WESTERN	two	ni	3
KAREN_SGAW	two	khi	3
KAREN_YINTALE	two	5e	3
KAYAH_LI_EASTERN	two	no	3
KAYAN	two	n3	3
AMRI_KARBI	two	hini	3
CHIN_SIYIN	two	ni	3
CHIN_TEDIM	two	ni7	3
CHIN_THADO	two	ni	3
CHIN_ZYPHE	two	hnnis	3
CHOTHE	two	3ni	3
HRANGKHOL	two	eni	3
KARBI	two	hini	3
KOIRENG	two	kinni	3
KOIRENG	two	ni	3
LAKHER_MARA	two	miano	3
MEITEI	two	ani	3
MOSHANG	two	ani	3
NAGA_CHOKRI	two	k3na	3
NAGA_LIANGMAI	two	nia	3
NAGA_LOTHA	two	eni	3
NAGA_MAO	two	kahei	3
NAGA_MARING	two	khani	3
NAGA_MZIEME	two	kena	3
NAGA_POCHURI	two	k3ni	3
NAGA_RENGMA	two	khoh3N	3
NAGA_TARAO	two	ini	3
NAGA_SANGTAM	two	a53	3
NAGA_SOUTHERN_RENGMA	two	khohiN	3
NAGA_SUMI	two	kini	3
NAGA_TANGKHUL	two	khani	3
NAGA_THANGAL	two	kati	3
NAGA_YIMCHUNGRU	two	manie	3
NAGA_ZEME	two	kena	3
LEPCHA	two	5at	3
LEPCHA	two	5i	3
ATHPARE	two	i	3
BAHING	two	niksi	3
BANTAWA	two	hisa	3
BUJHYAL	two	nis	3
CHEPANG	two	nis	3
CHHINTANGE	two	hice	3
DOLAKHA_NEWAR	two	nis	3
DOLAKHA_NEWAR	two	ni	3
DUMI	two	n3	3
HAYU	two	na7uN	3
KHWOPA_NEWAR	two	Ne	3
KULUNG	two	niji	3
LIMBU	two	nEChi	3
LIMBU	two	nEt	3
MAGAR	two	nis	3
MAGAR_2	two	Nhis	3
MEWA_KHOLA_LIMBU	two	ni	3
PUMA	two	as	3
SUNWAR	two	nikSi	3
SUNWAR_2	two	niSi	3
THANGMI	two	nis	3
THULUNG	two	no	3
WAMBULE	two	nisi	3
NAXI	two	5i	3
NAXI_2	two	5i	3
CHANG	two	nyi	3
CHANG_2	two	5i	3
KONYAK	two	i	3
NAGA_CHANG	two	5i	3
NAGA_NOCTE	two	va5i	3
NAGA_KONYAK	two	i	3
NAGA_PHOM	two	5i	3
NAGA_WANCHO	two	ani	3
NOCTE	two	va5i	3
PHOM	two	5i	3
WANCHO	two	a5i	3
ANONG	two	a5i	3
ANONG	two	5i	3
DRUNG	two	syiN	3
NUNG_CHINA	two	sy3Nc3n	3
RAWANG	two	3ni	3
JIULONG_PUMI	two	nu	3
MAWO_QIANG	two	xn3	3
QIANG_LONGXI	two	n3	3
QIANG_MIANCHI	two	n3qo	3
QIANG_PUXI	two	n	3
STODSDE	two	n	3
ZHABA	two	ne	3
RAJI	two	nhi	3
RAUTE	two	nhi	3
JIARONG	two	nes	3
JIARONG_2	two	k3nes	3
JIARONG_2	two	k3nEs	3
ADI_GALO	two	a5i	3
ASHING	two	a5i	3
BANGNI_NYISHI	two	5i	3
DOUYU_BANGNI	two	5i	3
GALO	two	a5i	3
KAMAN	two	yin	3
MISING	two	a55i	3
NISHING	two	enyi	3
NISHING	two	ain	3
NISHING	two	anyi	3
NISI	two	a5i	3
NISI_TAGIN	two	a5i	3
NORTHERN_TUJIA	two	niE	3
BUGUN	two	5eN	3
SHERDUKPEN	two	5it	3
PUROIK	two	ni	3
SULUNG	two	5i	3
ACHANG	two	s3k	4
LASHI	two	Ek	4
LASHI_2	two	3k	4
PHUNOI	two	soN	4
XIANDAO	two	s3k	4
KAREN_MANUMANAW	two	sok35e	4
LAKHER_MARA	two	sano	4
NAGA_MARAM	two	haNna	4
CAMLING	two	haka	4
CAMLING	two	hakara	4
CAMLING	two	hakapo	4
DUMI_2	two	sak	4
HAYU	two	nakpu	4
KHALING	two	sakpu	4
MANDARIN	two	el	5
MANDARIN_2	two	er	5
DUNGAN	two	lion	6
DUNGAN	two	lio	6
HAKKA	two	lyoN	6
SUZHOU_WU	two	lia	6
JINGPHO	two	l3khoN	7
JINGPHO_2	two	lakhoN	7
CHIN_HAKA	two	pahnih	8
HMAR	two	pahni	8
LAKHER_MARA	two	pono	8
LAKHER_MARA	two	pano	8
LUSHAI	two	pahnih	8
KAYAH_WESTERN	two	5iepra	9
KHAM	two	nehblo	9
KHAM_TAKALE	two	neplo	9
TAKA_KHAM	two	neblo	9
TAKA_KHAM	two	neb3re	9
YONGAN_CHINESE	two	liamChio	10
KAREN_GEBA	two	Cibwa	11
KAREN_YINBAW	two	8vNv	12
DASHI_BAI	person	thu	1
EGA_BAI	person	cyiu	1
ENQI_BAI	person	thiu	1
GONGXING_BAI	person	thi	1
HEDIAN_BAI	person	thu	1
JINDING_BAI	person	thu	1
JINDUN_BAI	person	thu	1
JINMAN_BAI	person	thu	1
JINXING_BAI	person	thu	1
LONGMEN_BAI	person	thu	1
LUOBENZHUO_BAI	person	tawcho	1
MAZHELONG_BAI	person	th3u	1
QILIQIAO_BAI	person	thu	1
SHI_BAI	person	thu	1
TUOLUO_BAI	person	tho	1
XISHAN_BAI	person	tho	1
ZHAOZHUANG_BAI	person	thu	1
ZHOUCHENG_BAI	person	tho	1
ACHANG	person	Co	1
AKHA	person	choha	1
BISU	person	chaN	1
BIYUE	person	chu	1
CAIYUAN_BIYO	person	chu	1
DAFANG	person	cho	1
DAZHAI_HANI	person	cho	1
ENU	person	Cho	1
GELANGHE_AKHA	person	choxa	1
JINO	person	ch3zo	1
KADUO	person	Cu	1
KATSO	person	cho	1
LAHU	person	cho	1
LAHU_2	person	Cho	1
LALO	person	tshu	1
LISU	person	choza	1
LISU_2	person	cho	1
MOJIANG_HONI	person	chvo	1
MPI	person	choN	1
NANJIANG	person	chu	1
NUOSU_YI	person	cho	1
NUSU	person	su	1
PHUNOI	person	sha	1
SANI_YI	person	cho	1
SHUIGUI_HONI	person	chvo	1
XIANDAO	person	cu	1
XIDE	person	cho	1
HAKKA	person	wui	1
LAKHER_MARA	person	Cisa	1
NAGA_CHOKRI	person	th3ma	1
NAGA_LIANGMAI	person	chamai	1
NAGA_MARING	person	thami	1
HAYU	person	tso	1
HAYU	person	sule	1
KHALING	person	hos	1
KULUNG	person	waCha	1
NAXI	person	si	1
NAXI_2	person	Si	1
ANONG	person	achaN	1
NUNG_CHINA	person	thiZa	1
RAWANG	person	3saN	1
ZHABA	person	shui	1
ERYUAN_BAI	person	5ikyE5i	2
HEQING_BAI	person	yikEyi	2
JIANCHUAN_BAI	person	yikEyi	2
JIANCHUAN_BAI_2	person	5ika	2
LANPING_BAI	person	yikE	2
LUOBENZHUO_BAI_2	person	5iqao	2
QILIQIAO_BAI_2	person	4ikE	2
XIANGYUN_BAI	person	nikE	2
YUNLONG_BAI	person	5ikE	2
ZHOUCHENG_BAI_2	person	5ikyE5i	2
NAGA_POCHURI	person	5impawa	2
BUNAN	person	mi	3
BYANSI	person	mi	3
CHANTYAL	person	m3nuse	3
CHAUDANGSI	person	timi	3
DARMIYA	person	mi	3
EASTERN_BALTI	person	mi	3
EASTERN_TAMANG	person	mhi	3
GHACHOK	person	mih	3
GURUNG	person	mxi	3
GURUNG_WESTERN	person	mxi	3
HELAMBU_SHERPA	person	mih	3
JAD_INDIA	person	mi	3
JIREL	person	mi	3
KAGATE	person	mi	3
KYIRONG	person	mi	3
LADAKHI	person	mi	3
LHASA_TIBETAN	person	mi	3
LHOMI	person	mi	3
LOWA	person	mi	3
MANANGE	person	mi	3
MAQU_TIBETAN	person	m53	3
MARPHATAN_THAKALI	person	mi	3
PURIK	person	mi	3
RONGPO	person	mi	3
SHERPA	person	mi	3
TAMANG	person	mi	3
TANGBE	person	mi	3
THAKALI	person	mi	3
TIBETAN_CENTRAL	person	mi	3
TIBETAN_LHASA	person	mi	3
TIBETAN_WRITTEN	person	mi	3
TINANI	person	mi	3
WESTERN_BALTI	person	mi	3
WESTERN_TAMANG	person	mi	3
A_TONG	person	morot	3
BODO_INDIA	person	mansi	3
DEURI	person	mosi	3
TIWA	person	mewa	3
WANANG	person	morot	3
IDU_MISHMI	person	ime	3
JINGPHO	person	m3Sa	3
JINGPHO_2	person	maSa	3
CHIN_HAKA	person	mi	3
CHIN_SIYIN	person	mi	3
CHIN_TEDIM	person	mihiN	3
CHIN_THADO	person	mi	3
CHIN_ZYPHE	person	mi	3
HMAR	person	mihriem	3
LUSHAI	person	mi	3
LUSHAI	person	mihriN	3
MEITEI	person	mipum	3
NAGA_AO	person	mi7	3
NAGA_MAO	person	omei	3
NAGA_MZIEME	person	mina	3
NAGA_RENGMA	person	temi	3
NAGA_SOUTHERN_RENGMA	person	temi	3
NAGA_SUMI	person	timi	3
NAGA_TANGKHUL	person	mi	3
NAGA_THANGAL	person	mi	3
NAGA_YIMCHUNGRU	person	miri	3
NAGA_ZEME	person	ziamenna	3
LEPCHA	person	maro	3
ATHPARE	person	yapmi	3
BAHING	person	muryeu	3
BANTAWA	person	mi	3
CAMLING	person	mina	3
CHEPANG	person	manta	3
CHHINTANGE	person	ma7mi	3
DOLAKHA_NEWAR	person	mi	3
DUMI	person	min	3
DUMI_2	person	mi	3
HAYU	person	manCe	3
JERUNG	person	mucu	3
KHAM	person	mi	3
KHAM_TAKALE	person	mi	3
MEWA_KHOLA_LIMBU	person	mona	3
PUMA	person	manne	3
SUNWAR	person	mur	3
SUNWAR_2	person	muru	3
SUNWAR_2	person	mur	3
THANGMI	person	mi	3
THULUNG	person	mini	3
TILUNG	person	minna	3
WAMBULE	person	muyo	3
CHANG	person	matSouN	3
KONYAK	person	kata	3
NAGA_CHANG	person	ami	3
NAGA_NOCTE	person	mi5aN	3
NAGA_KONYAK	person	mi	3
NAGA_WANCHO	person	mi	3
DRUNG	person	m3loN	3
JIULONG_PUMI	person	mi	3
QIANG_LONGXI	person	mu	3
QIANG_MIANCHI	person	mE	3
QIANG_PUXI	person	me	3
STODSDE	person	me	3
RAJI	person	m35o3	3
RAUTE	person	mi	3
RAUTE	person	mur	3
JIARONG	person	rmi	3
JIARONG_2	person	t3rmi	3
APATANI	person	myu	3
ASHING	person	ami	3
BANGNI_NYISHI	person	mi	3
BOKAR	person	mi	3
MISING	person	ami	3
BODO_INDIA	person	subuN	4
DIMASA	person	subuN	4
RIANG	person	brouk	5
TIPPERA_TONGPAI	person	brouk	5
USUI	person	brou	5
LASHI	person	byu	6
LASHI_2	person	pyu	6
MARU	person	byu	6
PELA	person	pyu	6
ZAIWA	person	pyu	6
BWE_KAREN	person	b3ya	6
KAREN_GEBA	person	bya	6
KAREN_MANUMANAW	person	poyo	6
KAREN_YINTALE	person	pyaN	6
AMRI_KARBI	person	baN	6
KARBI	person	baN	6
PUROIK	person	bi	6
SULUNG	person	bi	6
BURMESE	person	lu	7
YANGON_BURMESE	person	lu	7
KAREN_PAO	person	lou	7
NORTHERN_TUJIA	person	luo	7
KAIKE	person	Zonto	8
TSHANGLA	person	soNo	8
AMOY_MINNAN_CHINESE	person	laN	8
CANTONESE	person	yan	8
DONGSHAN_CHINESE	person	laN	8
DUNGAN	person	Z3n	8
DUNGAN	person	Z3	8
KUNMING_MANDARIN	person	Zan	8
MANDARIN	person	jen	8
MANDARIN_2	person	ren	8
DHIMAL	person	dyaN	8
HAYU	person	siNtoN	8
JERUNG	person	jona	8
JERUNG	person	jon	8
SUNWAR_2	person	jana	8
TAKA_KHAM	person	c3na	8
SHERDUKPEN	person	jinin	8
NORTHERN_BAIMA	person	5e	9
SOUTHERN_BAIMA	person	5e	9
WUJIAO_BAIMA	person	N3	9
RGYALTHANG	person	n3	9
CHAOYANG_CHINESE	person	naN	9
FUZHOU_CHINESE	person	neiN	9
HAINAN_MINNAN_CHINESE	person	neN	9
HAKKA	person	5in	9
PUTIAN_CHINESE	person	naN	9
SUZHOU_WU	person	5iN	9
THONG_BOI	person	Nin	9
YONGAN_CHINESE	person	na	9
XIANG	person	5in	9
MIJI	person	5ih	9
MAWO_QIANG	person	n3	9
ADI_GALO	person	5i	9
BENGNI	person	5i	9
DOUYU_BANGNI	person	5i	9
GALO	person	5i	9
NISHING	person	nyi	9
NISI	person	5i	9
KAREN_PWO_EASTERN	person	phlon	10
KAREN_PWO_WESTERN	person	phlon	10
RABHA	person	kay	11
KAYAH_LI_EASTERN	person	k3ya	11
NAGA_LOTHA	person	kyo	11
KAREN_SGAW	person	pwa	12
KAREN_YINBAW	person	pra	12
KAYAH_WESTERN	person	pra	12
KAYAN	person	pralvu	12
BUGUN	person	pran	12
MAGAR	person	bhurmi	13
MAGAR_2	person	bharmi	13
MAGAR_2	person	bhormi	13
KYIRONG	person	Sara	14
KOIRENG	person	pas3l	15
NAGA_SANGTAM	person	Nicar3	16
LIMBU	person	yambiCCha7	17
LIMBU	person	phembosa	18
NAGA_PHOM	person	Sen5ak	19
EGA_BAI	fish	Nu	1
ENQI_BAI	fish	No	1
GONGXING_BAI	fish	No	1
HEDIAN_BAI	fish	Nu	1
JIANCHUAN_BAI_2	fish	No	1
JINMAN_BAI	fish	Nu	1
JINXING_BAI	fish	m	1
LUOBENZHUO_BAI	fish	n	1
LUOBENZHUO_BAI_2	fish	N	1
MAZHELONG_BAI	fish	oN	1
QILIQIAO_BAI	fish	No	1
QILIQIAO_BAI_2	fish	N3	1
SHI_BAI	fish	Nu	1
TUOLUO_BAI	fish	No	1
XIANGYUN_BAI	fish	Nu	1
YUNLONG_BAI	fish	Nu	1
ZHAOZHUANG_BAI	fish	Nu	1
ZHOUCHENG_BAI_2	fish	N3	1
ZHOUCHENG_BAI	fish	No	1
NORTHERN_BAIMA	fish	5hE	1
NORTHERN_BAIMA	fish	5E	1
SOUTHERN_BAIMA	fish	5E	1
WUJIAO_BAIMA	fish	5E	1
BUNAN	fish	5a	1
BYANSI	fish	nhya	1
CHAUDANGSI	fish	nya	1
CHORBAT_BALTI	fish	nyo	1
DARMIYA	fish	nya	1
EASTERN_BALTI	fish	5ya	1
HELAMBU_SHERPA	fish	Nyah	1
JAD_INDIA	fish	5a	1
JIREL	fish	5a	1
KAGATE	fish	5a	1
KAIKE	fish	Na	1
KARGIL_BALTI	fish	nyo	1
KHAPALU_BALTI	fish	nyo	1
KHARMANG_BALTI	fish	nyo	1
KYIRONG	fish	5a	1
LADAKHI	fish	5a	1
LHASA_TIBETAN	fish	5a	1
LHOMI	fish	na	1
LOWA	fish	5a	1
MAQU_TIBETAN	fish	5a	1
PURIK	fish	5ya	1
RGYALTHANG	fish	5a	1
RONDU_BALTI	fish	nyo	1
SHERPA	fish	Nya	1
SHIGAR_BALTI	fish	nyo	1
SKARDU_BALTI	fish	nyo	1
TANGBE	fish	nyasya	1
TIBETAN_CENTRAL	fish	5a	1
TIBETAN_LHASA	fish	5a	1
TIBETAN_WRITTEN	fish	5a	1
TINANI	fish	5a	1
TSHANGLA	fish	Na	1
WESTERN_BALTI	fish	5ya	1
A_TONG	fish	na	1
BODO_INDIA	fish	na	1
DEURI	fish	Ciya	1
DIMASA	fish	na	1
GARO	fish	natok	1
KACHARI	fish	na7	1
RABHA	fish	na	1
TIWA	fish	Na	1
WANANG	fish	na	1
ACHANG	fish	NaSua	1
AKHA	fish	Nasyha	1
BIYUE	fish	Noso	1
BURMESE	fish	Na	1
CAIYUAN_BIYO	fish	Noso	1
DAFANG	fish	No	1
DAZHAI_HANI	fish	Nade	1
ENU	fish	Notu	1
GELANGHE_AKHA	fish	NaSa	1
JINO	fish	hNoSo	1
KADUO	fish	NoSo	1
KATSO	fish	Na	1
LAHU	fish	Na	1
LAHU_2	fish	Na	1
LALO	fish	an	1
LASHI	fish	N3	1
LASHI_2	fish	N3co	1
LISU	fish	Nua	1
LISU_2	fish	Nwa	1
MARU	fish	No	1
MOJIANG_HONI	fish	NoSo	1
MPI	fish	No	1
NUSU	fish	Na	1
PELA	fish	N3	1
PHUNOI	fish	jate	1
SANI_YI	fish	No	1
SHUIGUI_HONI	fish	NoSo	1
XIANDAO	fish	Nhoso	1
YANGON_BURMESE	fish	No	1
ZAIWA	fish	Noco	1
CANTONESE	fish	yu	1
DUNGAN	fish	yi	1
DUNGAN	fish	yir	1
FUZHOU_CHINESE	fish	Ni	1
HAKKA	fish	N	1
MANDARIN	fish	yu	1
MANDARIN_2	fish	yu	1
SUZHOU_WU	fish	n	1
THONG_BOI	fish	N	1
YONGAN_CHINESE	fish	Ni	1
DHAMMAI	fish	Cui	1
IDU_MISHMI	fish	aNa	1
JINGPHO	fish	Na	1
JINGPHO_2	fish	Na	1
KAREN_PWO_EASTERN	fish	ya	1
KAREN_PWO_WESTERN	fish	ya	1
KAREN_SGAW	fish	5a7	1
CHIN_HAKA	fish	Na	1
CHIN_SIYIN	fish	Na	1
CHIN_TEDIM	fish	Na	1
CHIN_THADO	fish	nga	1
CHIN_ZYPHE	fish	Na	1
CHIN_ZYPHE	fish	hNa	1
HMAR	fish	Na	1
HRANGKHOL	fish	na	1
KOIRENG	fish	Na	1
LAKHER_MARA	fish	Nah	1
LUSHAI	fish	saNha	1
LUSHAI	fish	Nha	1
MEITEI	fish	Na	1
MOSHANG	fish	Na	1
NAGA_AO	fish	hNa7	1
NAGA_LOTHA	fish	oNo	1
NAGA_MARING	fish	hNa	1
NAGA_MARING	fish	taNa	1
NAGA_POCHURI	fish	aNa	1
NAGA_TARAO	fish	Na	1
NAGA_SANGTAM	fish	m3Na	1
LEPCHA	fish	No	1
ATHPARE	fish	Nasa	1
BAHING	fish	gna	1
BANTAWA	fish	Na	1
BUJHYAL	fish	Na	1
CAMLING	fish	Nasa	1
CHEPANG	fish	Na7	1
CHHINTANGE	fish	NEssE	1
DOLAKHA_NEWAR	fish	Na	1
DUMI_2	fish	Ni	1
JERUNG	fish	mu	1
JERUNG	fish	mo	1
KHALING	fish	nge	1
KHAM	fish	Nah	1
KHAM_TAKALE	fish	Nah	1
KHWOPA_NEWAR	fish	Na	1
LIMBU	fish	na	1
MAGAR	fish	driSa	1
MAGAR_2	fish	disya	1
MEWA_KHOLA_LIMBU	fish	Na	1
PUMA	fish	moCo	1
PUMA	fish	Noso	1
SUNWAR_2	fish	na	1
TAKA_KHAM	fish	Nah	1
THANGMI	fish	naNa	1
TILUNG	fish	Noiso	1
WAMBULE	fish	Nwaso	1
YAKHA	fish	nasa	1
NAXI	fish	5i	1
NAXI_2	fish	5i	1
CHANG	fish	Nau	1
CHANG_2	fish	Nau	1
KONYAK	fish	5a	1
NAGA_CHANG	fish	Nau	1
NAGA_NOCTE	fish	Na	1
NAGA_KONYAK	fish	5a	1
NAGA_PHOM	fish	5ah	1
NAGA_WANCHO	fish	5a	1
NOCTE	fish	Na	1
PHOM	fish	5a7	1
WANCHO	fish	Na	1
ANONG	fish	Nua	1
DRUNG	fish	Napla7	1
NUNG_CHINA	fish	Na	1
RAWANG	fish	Na	1
JIULONG_PUMI	fish	ju	1
ZHABA	fish	jii	1
RAUTE	fish	gah	1
RAUTE	fish	gap	1
JIARONG	fish	Cuyo	1
ADI_GALO	fish	Noi	1
APATANI	fish	Nui	1
ASHING	fish	oNo	1
BANGNI_NYISHI	fish	No	1
BENGNI	fish	Nui	1
BOKAR	fish	oNo	1
DOUYU_BANGNI	fish	Nauyi	1
GALO	fish	No	1
KAMAN	fish	Na	1
MISING	fish	oNo	1
NISHING	fish	nguyi	1
NISHING	fish	ngui	1
NISI_TAGIN	fish	Nui	1
NORTHERN_TUJIA	fish	soN	1
SHERDUKPEN	fish	5u	1
ERYUAN_BAI	fish	3	2
HEQING_BAI	fish	u	2
JIANCHUAN_BAI	fish	3	2
JINDING_BAI	fish	u	2
JINDUN_BAI	fish	u	2
LANPING_BAI	fish	u	2
LONGMEN_BAI	fish	o	2
XISHAN_BAI	fish	o	2
KOK_BOROK_2	fish	a	2
RIANG	fish	a	2
TIPPERA_TONGPAI	fish	a	2
USUI	fish	a	2
XIANG	fish	i	2
DUMI	fish	3	2
KULUNG	fish	a	2
BUGUN	fish	ua	2
GHACHOK	fish	taqge	3
GURUNG	fish	taga	3
GURUNG_WESTERN	fish	taga	3
TARAON	fish	ta	3
KAREN_YINBAW	fish	ta	3
KAYAH_LI_EASTERN	fish	te	3
KAYAH_LI_EASTERN	fish	teu	3
KAYAH_WESTERN	fish	ta	3
KAYAN	fish	ta	3
NAGA_MARAM	fish	aka	3
CHANTYAL	fish	mancha	4
KANASHI	fish	maThis	4
KINNAURI	fish	machi	4
RANG_PAS	fish	maCha	4
RONGPO	fish	maCha	4
SUNWAR	fish	maca	4
SUNWAR_2	fish	maCa	4
THULUNG	fish	mabo	4
EASTERN_TAMANG	fish	thorNa	5
MANANGE	fish	torNe	5
MARPHATAN_THAKALI	fish	tarana	5
TAMANG	fish	tarNa	5
THAKALI	fish	tarNa	5
WESTERN_TAMANG	fish	t3rNa	5
NUOSU_YI	fish	hu	6
XIDE	fish	h3	6
AMOY_MINNAN_CHINESE	fish	hi	6
CHAOYANG_CHINESE	fish	hu	6
DONGSHAN_CHINESE	fish	hi	6
PUTIAN_CHINESE	fish	hi	6
DASHI_BAI	fish	wo	7
HAINAN_MINNAN_CHINESE	fish	wu	7
DHAMMAI	fish	thui	8
MIJI	fish	thui	8
NAGA_YIMCHUNGRU	fish	thiNi	8
BWE_KAREN	fish	dapho	9
KAREN_GEBA	fish	tapho	9
KAREN_MANUMANAW	fish	topho	9
KAREN_YINTALE	fish	taphu	9
AMRI_KARBI	fish	ok	10
KARBI	fish	ok	10
NAGA_RENGMA	fish	cihi	11
NAGA_SOUTHERN_RENGMA	fish	cihi	11
NAGA_CHOKRI	fish	khu	12
NAGA_MAO	fish	okho	12
NAGA_SUMI	fish	akha	12
NAGA_TANGKHUL	fish	khai	12
NAGA_THANGAL	fish	khai	12
DHIMAL	fish	heya	13
NAGA_LIANGMAI	fish	chakha	13
NAGA_MZIEME	fish	heka	13
NAGA_ZEME	fish	heka	13
MAWO_QIANG	fish	Xc3	14
QIANG_PUXI	fish	Xe	14
QIANG_YADU	fish	Xz3	14
STODSDE	fish	X3i	14
PUROIK	fish	kafuaN	15
SULUNG	fish	kafuaN	15
BISU	fish	loNtE	16
KUNMING_MANDARIN	fish	yz	17
KAREN_PAO	fish	tha7pe	18
CHOTHE	fish	tuyrik	19
QIANG_LONGXI	fish	ra	20
QIANG_MIANCHI	fish	cuEcE	21
RAJI	fish	bura	22
JIARONG_2	fish	pS3uyo	23
NISHING	fish	yisikada	24
NISHING	fish	ryaNchkada	25
DASHI_BAI	dog	khwaN	1
EGA_BAI	dog	qhwa	1
ENQI_BAI	dog	qhwa	1
ERYUAN_BAI	dog	kho	1
GONGXING_BAI	dog	qhwaN	1
HEDIAN_BAI	dog	khwa	1
HEQING_BAI	dog	khua	1
JIANCHUAN_BAI	dog	khua	1
JIANCHUAN_BAI_2	dog	khuo	1
JINDING_BAI	dog	khwa	1
JINDUN_BAI	dog	khwa	1
JINMAN_BAI	dog	qho	1
JINXING_BAI	dog	khwo	1
LANPING_BAI	dog	khua	1
[truncated: 9,067 more rows]
