# Supplementary material for: A test of Generalized Bayesian dating: A new linguistic dating method
Source: PLoS One. 2020 Aug 12;15(8):e0236522. doi: 10.1371/journal.pone.0236522 (PMC7423060; doi:10.1371/journal.pone.0236522)
Supplement: S1 File — Python code for extracting data from ASJP word lists, cognate identification, and conversion to nexus files. Word lists annotated for cognacy for all families. Nexus files and MrBayes command files for all families. (ZIP) [file pone.0236522.s001.zip › S1 Supporting Information/Cognates/Indo-European.txt.svm.CRP.0.57.cognates]

doculect	concept	asjp	cogid
ALBANIAN_GHEG	I	un3	1
ALBANIAN	I	un3	1
PRASUNI	I	unzu	1
LATVIAN	I	es	2
AFRIKAANS	I	Ek	2
BERNESE_GERMAN	I	ig	2
BRABANTIC	I	ik	2
BRABANTIC	I	ik3	2
CIMBRIAN	I	ix	2
EASTERN_FRISIAN	I	ik	2
FAROESE	I	Eg	2
FRISIAN_WESTERN	I	ik	2
GJESTAL_NORWEGIAN	I	Eg	2
LIMBURGISH	I	ix	2
LUXEMBOURGISH	I	Ex	2
NORTHERN_LOW_SAXON	I	ik	2
SANDNES_NORWEGIAN	I	Eg	2
SAXON_UPPER	I	iS	2
STANDARD_GERMAN	I	ix	2
WYMYSORYS	I	ix	2
YIDDISH_EASTERN	I	iX	2
GREEK	I	exo	2
DAMELI_2	I	Ej	2
DIGOR_OSSETIAN	I	Ez	2
KURDISH_KURMANJI	I	ez	2
SARIKOLI	I	waz	2
TALYSH	I	oz	2
VAFSI	I	aez	2
VAFSI	I	eyz	2
YAZGULYAM	I	az	2
EASTERN_KATIVIRI	I	uc	2
NEAPOLITAN_CALABRESE	I	i	2
BULGARIAN	I	az	2
EASTERN_ARMENIAN	I	yes	3
DANISH	I	yEy	3
ICELANDIC	I	yEx	3
JAMTLANDIC	I	yex	3
NORWEGIAN_BOKMAAL	I	yEi	3
NORWEGIAN_RIKSMAL	I	yeg	3
SWEDISH	I	yog	3
KALAMI	I	ya	3
ARAGONESE	I	yo	3
ASTURIAN	I	yo	3
CORSICAN	I	eyu	3
FRIULIAN	I	yo	3
GASCON	I	yo	3
JUDEO_ESPAGNOL	I	yo	3
MIRANDESE	I	yu	3
NEAPOLITAN_CALABRESE	I	iy3	3
NONES_GARDENESE	I	ye	3
ROMANIAN_MEGLENO	I	yo	3
ROMANIAN_MEGLENO	I	yew	3
ROMANSH_GRISHUN	I	yaw	3
ROMANSH_SURSILVAN	I	yEu	3
SPANISH	I	yo	3
VALENCIAN	I	yo	3
BELARUSIAN	I	ya	3
BOSNIAN	I	ya	3
CZECH	I	ya	3
LOWER_SORBIAN_2	I	ya	3
NINILCHIK_RUSSIAN	I	ya	3
POLISH	I	ya	3
RUSSIAN	I	ya	3
SLOVAK	I	ya	3
SLOVENIAN	I	yaz	3
UKRAINIAN	I	yo	3
CHATORKHAND_KHOWAR	I	awa	4
GARAM_CHISHMA_KHOWAR	I	awa	4
KESU_KHOWAR	I	awa	4
ODIR_KHOWAR	I	awa	4
PARGAM_NISAR_KHOWAR	I	awa	4
USHU_KHOWAR	I	awa	4
ROMANIAN_2	I	ew	4
ROMANIAN_MEGLENO	I	iwe	4
ROMANSH_VALLADER	I	Ew	4
SARDINIAN_CAMPIDANESE	I	dEw	4
SCOTS	I	a	5
SCOTS	I	3	5
GAWAR_BATI	I	a	5
GURU_KALASHA	I	a	5
KRAKAL_KALASHA	I	a	5
TORWALI	I	a	5
ZUGUNUK_KALASHA	I	a	5
SORKHEI	I	o	5
BRETON	I	mE	6
CORNISH	I	mi	6
GAELIC_SCOTTISH	I	mi	6
IRISH_GAELIC	I	mye	6
WELSH	I	mi	6
ENGLISH	I	Ei	6
AGRA_GUJARI	I	mai	6
ASHRET_PHALURA	I	m3	6
ASSAMESE	I	moe	6
ATTOCK_CITY_HINDKO	I	me	6
BANATISKI_GURBET_ROMANI	I	me	6
BENGALI	I	ami	6
BHOIPURI	I	me	6
BIORI_PHALURA	I	m3	6
BROK-SKAD	I	mo	6
BUGURDZI_ROMANI	I	me	6
BURGENLAND_ROMANI	I	me	6
CHAKMA_UnnamedInSource	I	mui	6
CHILISSO	I	mo	6
CHITWAN	I	moi	6
CRIMEAN_ROMANI	I	me	6
DAMELI	I	ai	6
DANG	I	m3i	6
DANUWAR	I	mui	6
EAST_SLOVAK_ROMANI	I	me	6
FINNISH_ROMANI	I	me	6
GREEK_ROMANY	I	mE	6
GUJARATI	I	me	6
GURBET_ROMANI	I	me	6
GURVARI_ROMANI	I	me	6
HADOTI	I	mu	6
HADOTI	I	mhu	6
HINDI	I	mai	6
HUNGARIAN_VEND_ROMANI	I	me	6
KALKOTI	I	mo	6
KASHMIRI	I	boh	6
KOHISTANI_INDUS	I	ma	6
KOSOVO_ARLI_ROMANI	I	me	6
LATVIAN_ROMANI	I	me	6
LITHUANIAN_ROMANI	I	m3	6
LOVARA_ROMANI	I	me	6
MACEDONIAN_ARLI_ROMANI	I	me	6
MACEDONIAN_DZAMBAZI_ROMANIAN	I	me	6
MALDIVIAN	I	ma	6
MARATHI	I	mi	6
NAWAR_ZUTT	I	ama	6
NEPALI	I	ma	6
NORTH_RUSSIAN_ROMANI	I	m3	6
ORIYA_KOTIA	I	mui	6
PUNJABI_MAJHI	I	mai	6
PURIGAL_PHALURA	I	m3	6
RAJBANSHI	I	mui	6
RANA	I	m3i	6
ROMUNGRO_ROMANI	I	me	6
SADRI	I	moe	6
SAVI	I	ma	6
SEPECIDES_ROMANI	I	me	6
SERAIKI	I	mai	6
SHINA_2	I	ma	6
SHINA_2	I	mah	6
SHINA_GURESI	I	moh	6
SHINA_KOHISTANI	I	mo	6
SHINA_KOHISTANI	I	moh	6
SINTI_ROMANI	I	me	6
SOFIA_ERLI_ROMANI	I	me	6
SREMSKI_GURBET_ROMANI	I	me	6
URSARI_ROMANI	I	me	6
USHOJO	I	m3	6
USHOJO	I	ma	6
VAAGRI_BOLI	I	me	6
VASAVI	I	ai	6
VLAX_ROMANI	I	me	6
WESTERN_PANJABI_SHAHPUR	I	mai	6
BAKHTIARI	I	mo	6
BALOCHI_EASTERN	I	mah	6
BALOCHI_EASTERN	I	man	6
EASTERN_FARSI	I	mEn	6
GILAKI	I	mEn	6
JUDEO_TAT_2	I	mE	6
KURDISH_KURMANJI	I	min	6
LARESTANI	I	ma	6
NATANZI	I	mun	6
PARACHI	I	on	6
PERSIAN	I	man	6
SARIKOLI	I	am	6
SHAHMIRZADI	I	me	6
SIVANDI	I	me	6
SOUTHERN_BALOCHI	I	man	6
TAJIK	I	man	6
YAGHNOBI	I	mEn	6
YAZGULYAM	I	mo7un	6
ZAZAKI	I	mun	6
WAIGALI	I	aNga	6
EMILIANO_CARPIGIANO	I	mE	6
EMILIANO_FERRARESE	I	mi	6
EMILIANO_REGGIANO	I	me	6
LIGURIAN_GENOESE	I	mi	6
LIGURIAN_RAPALLO	I	mi	6
LIGURIAN_STELLA	I	mi	6
LOMBARD_BERGAMO	I	me	6
LOMBARD_PLESIO	I	mi	6
NONES	I	mi	6
PIEMONTESE_1	I	mi	6
PIEMONTESE_BARBANIA	I	mi	6
PIEMONTESE_CARMAGNOLA	I	mi	6
PIEMONTESE_LANZO_TORINESE	I	mi	6
PIEMONTESE_VERCELLESE	I	mi	6
SELICE_ROMANI	I	aChon	7
SELICE_ROMANI	I	aChen	7
NORWEGIAN_NYNORSK_TOTEN	I	je	8
GUJARATI	I	hu	8
KONKANI	I	ahu	8
MUNJANI	I	z3	8
NORTHERN_PASHTO	I	z3	8
WANECI	I	z3	8
ARPITAN	I	Z3	8
ARPITAN	I	c3	8
BALEAR_CATALAN	I	jo	8
CATALAN	I	Zo	8
CATALAN_2	I	Zo	8
FRENCH	I	j3	8
GASCON	I	jo	8
NONES_FASSANO	I	Ze	8
OCCITAN_ARANESE	I	Zu	8
SARDINIAN	I	deo	9
SARDINIAN_LOGUDARESE	I	deo	9
ITALIAN	I	io	10
ITALIAN_GROSSETO_TUSCAN	I	io	10
OCCITAN_ARANESE	I	ieu	10
PORTUGUESE	I	eu	10
ROMANSH_SURMIRAN	I	i3	10
SICILIAN_UnnamedInSource	I	iu	10
SICILIAN_UnnamedInSource	I	eu	10
VLACH	I	eu	10
VEDDA	I	meEtto	11
VLACH	I	siNuru	12
ALBANIAN	you	ju	1
EASTERN_ARMENIAN	you	du	1
LATVIAN	you	tu	1
BRETON	you	tE	1
CORNISH	you	ti	1
GAELIC_SCOTTISH	you	hu	1
IRISH_GAELIC	you	tu	1
IRISH_GAELIC	you	hu	1
WELSH	you	ti	1
BERNESE_GERMAN	you	du	1
BRABANTIC	you	ga	1
CIMBRIAN	you	du	1
CIMBRIAN	you	dE	1
DANISH	you	du	1
FAROESE	you	ti	1
FRISIAN_WESTERN	you	do	1
ICELANDIC	you	8u	1
JAMTLANDIC	you	d3	1
LIMBURGISH	you	du	1
LUXEMBOURGISH	you	du	1
NORTHERN_LOW_SAXON	you	du	1
NORWEGIAN_BOKMAAL	you	d3	1
NORWEGIAN_NYNORSK_TOTEN	you	du	1
SAXON_UPPER	you	d3	1
STANDARD_GERMAN	you	du	1
SWEDISH	you	du	1
WYMYSORYS	you	du	1
YIDDISH_EASTERN	you	du	1
AGRA_GUJARI	you	t3m	1
ASHRET_PHALURA	you	tu	1
ATTOCK_CITY_HINDKO	you	tu	1
BANATISKI_GURBET_ROMANI	you	tu	1
BENGALI	you	tumi	1
BHOIPURI	you	tu	1
BHOIPURI	you	tu	1
BIORI_PHALURA	you	tu	1
BROK-SKAD	you	tu	1
BUGURDZI_ROMANI	you	tu	1
BURGENLAND_ROMANI	you	tu	1
CHAKMA_UnnamedInSource	you	tui	1
CHATORKHAND_KHOWAR	you	tu	1
CHILISSO	you	tu	1
CHITWAN	you	toi	1
CRIMEAN_ROMANI	you	tu	1
DAMELI	you	tu	1
DAMELI_2	you	tu	1
DANG	you	t3i	1
DANG	you	tu	1
DANUWAR	you	tui	1
DOLENJSKI_ROMANI	you	tu	1
EAST_SLOVAK_ROMANI	you	tu	1
FINNISH_ROMANI	you	tume	1
GARAM_CHISHMA_KHOWAR	you	tu	1
GAWAR_BATI	you	tu	1
GREEK_ROMANY	you	tu	1
GUJARATI	you	tu	1
GURBET_ROMANI	you	tu	1
GURU_KALASHA	you	tu	1
GURVARI_ROMANI	you	tu	1
HADOTI	you	tu	1
HADOTI	you	thu	1
HINDI	you	tu	1
HUNGARIAN_VEND_ROMANI	you	tu	1
KALAMI	you	tu	1
KALKOTI	you	tu	1
KASHMIRI	you	tuhi	1
KASHMIRI	you	ca	1
KESU_KHOWAR	you	tu	1
KOHISTANI_INDUS	you	tu	1
KONKANI	you	tu	1
KOSOVO_ARLI_ROMANI	you	tu	1
KRAKAL_KALASHA	you	tu	1
LATVIAN_ROMANI	you	tu	1
LITHUANIAN_ROMANI	you	tu	1
LOVARA_ROMANI	you	tu	1
MACEDONIAN_ARLI_ROMANI	you	tu	1
MACEDONIAN_DZAMBAZI_ROMANIAN	you	tu	1
MARATHI	you	tula	1
NAWAR_ZUTT	you	atu	1
NORTH_RUSSIAN_ROMANI	you	tu	1
ODIR_KHOWAR	you	tu	1
ORIYA_KOTIA	you	tui	1
PARGAM_NISAR_KHOWAR	you	tu	1
PUNJABI_MAJHI	you	tusi	1
PURIGAL_PHALURA	you	tu	1
RAJBANSHI	you	tui	1
RANA	you	t3i	1
RANA	you	turn	1
ROMUNGRO_ROMANI	you	tu	1
SADRI	you	toe	1
SAVI	you	tu	1
SELICE_ROMANI	you	tu	1
SEPECIDES_ROMANI	you	tu	1
SERAIKI	you	tu	1
SHINA_2	you	tu	1
SHINA_2	you	tuhs	1
SHINA_GURESI	you	tu	1
SHINA_KOHISTANI	you	tu	1
SINTI_ROMANI	you	tu	1
SOFIA_ERLI_ROMANI	you	tu	1
SREMSKI_GURBET_ROMANI	you	tu	1
TORWALI	you	thu	1
URSARI_ROMANI	you	tu	1
USHOJO	you	tu	1
USHU_KHOWAR	you	tu	1
VAAGRI_BOLI	you	tu	1
VASAVI	you	tu	1
VEDDA	you	topan	1
VLAX_ROMANI	you	tu	1
WESTERN_PANJABI_SHAHPUR	you	i	1
WESTERN_PANJABI_SHAHPUR	you	tE	1
ZUGUNUK_KALASHA	you	tu	1
BAKHTIARI	you	to	1
DIGOR_OSSETIAN	you	du	1
EASTERN_FARSI	you	tu	1
GILAKI	you	tu	1
JUDEO_TAT_2	you	ti	1
KURDISH_KURMANJI	you	tu	1
LARESTANI	you	to	1
MUNJANI	you	tu	1
NATANZI	you	to	1
NORTHERN_PASHTO	you	t3	1
PARACHI	you	to	1
PARACHI	you	tu	1
PERSIAN	you	to	1
SARIKOLI	you	tamaS	1
SHAHMIRZADI	you	te	1
SIVANDI	you	te	1
SORKHEI	you	to	1
SOUTHERN_BALOCHI	you	thau	1
TAJIK	you	tu	1
TALYSH	you	ti	1
VAFSI	you	tE	1
WANECI	you	ta	1
WANECI	you	t3	1
YAGHNOBI	you	tu	1
YAZGULYAM	you	tow	1
YAZGULYAM	you	tu	1
ZAZAKI	you	to	1
ZAZAKI	you	tu	1
EASTERN_KATIVIRI	you	twi	1
WAIGALI	you	ti	1
WAIGALI	you	tu	1
ARAGONESE	you	tu	1
ARPITAN	you	t3	1
ASTURIAN	you	tu	1
BALEAR_CATALAN	you	tu	1
CATALAN	you	tu	1
CATALAN_2	you	tu	1
CORSICAN	you	tu	1
EMILIANO_CARPIGIANO	you	tE	1
EMILIANO_FERRARESE	you	ti	1
EMILIANO_REGGIANO	you	te	1
FRENCH	you	ti	1
FRENCH	you	vu	1
FRIULIAN	you	tu	1
GALICIAN	you	ti	1
GASCON	you	ti	1
ITALIAN	you	tu	1
ITALIAN_GROSSETO_TUSCAN	you	te	1
JUDEO_ESPAGNOL	you	vos	1
JUDEO_ESPAGNOL	you	vozotros	1
LANGUEDOCIEN	you	ti	1
LIGURIAN_GENOESE	you	ti	1
LIGURIAN_RAPALLO	you	ti	1
LIGURIAN_STELLA	you	ti	1
LOMBARD_BERGAMO	you	te	1
LOMBARD_PLESIO	you	ti	1
MIRANDESE	you	tu	1
NEAPOLITAN_CALABRESE	you	tu	1
NONES	you	ti	1
NONES_GARDENESE	you	tu	1
OCCITAN_ARANESE	you	ti	1
OCCITAN_ARANESE	you	tu	1
PIEMONTESE_1	you	ti	1
PIEMONTESE_BARBANIA	you	ti	1
PIEMONTESE_CARMAGNOLA	you	ti	1
PIEMONTESE_LANZO_TORINESE	you	ti	1
PIEMONTESE_VERCELLESE	you	ti	1
PORTUGUESE	you	tu	1
ROMANIAN	you	tu	1
ROMANIAN_2	you	tu	1
ROMANIAN_MEGLENO	you	tu	1
ROMANSH_GRISHUN	you	ti	1
ROMANSH_SURMIRAN	you	te	1
ROMANSH_SURSILVAN	you	ti	1
ROMANSH_VALLADER	you	tu	1
SARDINIAN_CAMPIDANESE	you	tuy	1
SARDINIAN_LOGUDARESE	you	tue	1
SPANISH	you	tu	1
VALENCIAN	you	tu	1
VLACH	you	tini	1
BELARUSIAN	you	ti	1
BOSNIAN	you	ti	1
BULGARIAN	you	ti	1
CZECH	you	ti	1
LOWER_SORBIAN_2	you	t3	1
NINILCHIK_RUSSIAN	you	Ci	1
NINILCHIK_RUSSIAN	you	tyi	1
POLISH	you	t3	1
RUSSIAN	you	t3	1
RUSSIAN	you	v3	1
SLOVAK	you	ti	1
SLOVENIAN	you	ti	1
UKRAINIAN	you	ti	1
UKRAINIAN	you	vi	1
ALBANIAN_GHEG	you	yu	2
LATVIAN	you	yus	2
AFRIKAANS	you	y3i	2
ENGLISH	you	yu	2
FRISIAN_WESTERN	you	yo	2
SCOTS	you	yi	2
SCOTS	you	yu	2
BENGALI	you	apni	3
HINDI	you	ap	3
GREEK	you	esi	4
VAFSI	you	esdE	4
MALDIVIAN	you	imba	5
LARESTANI	you	Soma	6
PRASUNI	you	miu	7
SPANISH	you	ustet	8
ALBANIAN_GHEG	we	ne	1
ALBANIAN	we	ne	1
BRETON	we	ni	1
CORNISH	we	ni	1
WELSH	we	ni	1
AFRIKAANS	we	os	1
ARPITAN	we	no	1
ARPITAN	we	nu	1
ASTURIAN	we	nos	1
CORSICAN	we	noi	1
CORSICAN	we	no	1
EMILIANO_FERRARESE	we	nu	1
FRENCH	we	nu	1
FRIULIAN	we	nou	1
GALICIAN	we	nos	1
ITALIAN	we	noi	1
ITALIAN_GROSSETO_TUSCAN	we	noi	1
LIGURIAN_RAPALLO	we	nui	1
LOMBARD_PLESIO	we	nuN	1
NEAPOLITAN_CALABRESE	we	nuy3	1
NONES_GARDENESE	we	n3ws	1
PIEMONTESE_1	we	nui	1
PIEMONTESE_BARBANIA	we	nuy	1
PIEMONTESE_CARMAGNOLA	we	nuy	1
PIEMONTESE_LANZO_TORINESE	we	nuy	1
PIEMONTESE_VERCELLESE	we	nuy	1
PORTUGUESE	we	noS	1
ROMANIAN	we	noi	1
ROMANIAN_2	we	noy	1
ROMANIAN_MEGLENO	we	noy	1
ROMANSH_GRISHUN	we	nus	1
ROMANSH_SURMIRAN	we	nows	1
ROMANSH_SURSILVAN	we	nus	1
ROMANSH_VALLADER	we	nus	1
SARDINIAN	we	nos	1
SARDINIAN_CAMPIDANESE	we	nozu	1
SARDINIAN_LOGUDARESE	we	nois	1
VLACH	we	noi	1
BULGARIAN	we	niE	1
GAELIC_SCOTTISH	we	Si5	2
IRISH_GAELIC	we	Si5	2
BRABANTIC	we	vaEl3	3
CIMBRIAN	we	bar	3
DANISH	we	vi	3
EASTERN_FRISIAN	we	vi	3
ENGLISH	we	wi	3
FAROESE	we	vit	3
FRISIAN_WESTERN	we	vEi	3
ICELANDIC	we	vi8	3
LIMBURGISH	we	fer	3
NORTHERN_LOW_SAXON	we	vi	3
NORWEGIAN_BOKMAAL	we	vi	3
NORWEGIAN_NYNORSK_TOTEN	we	vi	3
NORWEGIAN_RIKSMAL	we	vi	3
SCOTS	we	wi	3
SCOTS	we	w3	3
STANDARD_GERMAN	we	vir	3
SWEDISH	we	vi	3
WYMYSORYS	we	wir	3
ASHRET_PHALURA	we	bE	3
BIORI_PHALURA	we	bE	3
BROK-SKAD	we	bo	3
CHILISSO	we	bE	3
GURU_KALASHA	we	abi	3
KALKOTI	we	bE	3
KOHISTANI_INDUS	we	bEh	3
KRAKAL_KALASHA	we	abi	3
PURIGAL_PHALURA	we	bE	3
SHINA_2	we	be	3
SHINA_GURESI	we	be	3
SHINA_GURESI	we	bea	3
SHINA_KOHISTANI	we	be	3
ZUGUNUK_KALASHA	we	abi	3
LATVIAN	we	mes	4
IRISH_GAELIC	we	midy	4
BERNESE_GERMAN	we	mir	4
BRABANTIC	we	mE	4
GJESTAL_NORWEGIAN	we	me	4
JAMTLANDIC	we	ma	4
LUXEMBOURGISH	we	mir	4
SANDNES_NORWEGIAN	we	me	4
SAXON_UPPER	we	mia	4
YIDDISH_EASTERN	we	mir	4
HADOTI	we	mh3	4
HADOTI	we	mha	4
KALAMI	we	m3	4
TORWALI	we	mo	4
BALOCHI_EASTERN	we	ma	4
DIGOR_OSSETIAN	we	maX	4
EASTERN_FARSI	we	mo	4
KURDISH_KURMANJI	we	me	4
NATANZI	we	maho	4
NORTHERN_PASHTO	we	muNg3	4
PARACHI	we	mo	4
PERSIAN	we	m3	4
SARIKOLI	we	maS	4
SOUTHERN_BALOCHI	we	ma	4
TAJIK	we	mo	4
WANECI	we	moS	4
YAGHNOBI	we	moX	4
YAZGULYAM	we	mox	4
ZAZAKI	we	ma	4
MIRANDESE	we	mos	4
BELARUSIAN	we	mi	4
BOSNIAN	we	mi	4
CZECH	we	mi	4
LOWER_SORBIAN_2	we	m3	4
NINILCHIK_RUSSIAN	we	mi	4
POLISH	we	m3	4
RUSSIAN	we	m3	4
SLOVAK	we	mi	4
SLOVENIAN	we	mi	4
UKRAINIAN	we	mi	4
EASTERN_ARMENIAN	we	menkh	5
GREEK	we	emis	5
AGRA_GUJARI	we	h3m	5
ASSAMESE	we	ami	5
BANATISKI_GURBET_ROMANI	we	ame	5
BENGALI	we	amra	5
BHOIPURI	we	hama	5
BUGURDZI_ROMANI	we	amen	5
BURGENLAND_ROMANI	we	amen	5
CHAKMA_UnnamedInSource	we	ami	5
CHITWAN	we	h3mra	5
CRIMEAN_ROMANI	we	ame	5
DAMELI	we	ai	5
DANG	we	h3mr3	5
DANUWAR	we	hami	5
DOLENJSKI_ROMANI	we	amen	5
DOLENJSKI_ROMANI	we	meame	5
EAST_SLOVAK_ROMANI	we	amen	5
FINNISH_ROMANI	we	ame	5
GAWAR_BATI	we	3m3	5
GREEK_ROMANY	we	amEn	5
GUJARATI	we	apne	5
GURBET_ROMANI	we	amen	5
GURVARI_ROMANI	we	ame	5
HINDI	we	ham	5
HUNGARIAN_VEND_ROMANI	we	amen	5
KONKANI	we	ami	5
KOSOVO_ARLI_ROMANI	we	amen	5
LATVIAN_ROMANI	we	ame	5
LATVIAN_ROMANI	we	men	5
LITHUANIAN_ROMANI	we	ame	5
LITHUANIAN_ROMANI	we	amen	5
LOVARA_ROMANI	we	ame	5
LOVARA_ROMANI	we	amen	5
MACEDONIAN_ARLI_ROMANI	we	amen	5
MACEDONIAN_DZAMBAZI_ROMANIAN	we	amen	5
MARATHI	we	ap3n	5
NAWAR_ZUTT	we	ame	5
NAWAR_ZUTT	we	ame7	5
NORTH_RUSSIAN_ROMANI	we	am3	5
ORIYA_KOTIA	we	amu	5
RAJBANSHI	we	hama	5
RANA	we	h3m	5
ROMUNGRO_ROMANI	we	amen	5
SADRI	we	homre	5
SELICE_ROMANI	we	amen	5
SEPECIDES_ROMANI	we	amen	5
SINTI_ROMANI	we	ame	5
SOFIA_ERLI_ROMANI	we	ame	5
SOFIA_ERLI_ROMANI	we	amen	5
SREMSKI_GURBET_ROMANI	we	amen	5
URSARI_ROMANI	we	ame	5
VAAGRI_BOLI	we	apne	5
VAAGRI_BOLI	we	home	5
VASAVI	we	ambu	5
VLAX_ROMANI	we	ame	5
GILAKI	we	ama	5
GURANI	we	ema	5
JUDEO_TAT_2	we	imu	5
KURDISH_KURMANJI	we	em	5
LARESTANI	we	ama	5
MUNJANI	we	Zim3n	5
NATANZI	we	hamo	5
SHAHMIRZADI	we	hEmi	5
SIVANDI	we	hame	5
SORKHEI	we	hEm	5
TALYSH	we	3m3	5
VAFSI	we	awan	5
EASTERN_KATIVIRI	we	imu	5
WAIGALI	we	ami	5
CHATORKHAND_KHOWAR	we	ispa	6
GARAM_CHISHMA_KHOWAR	we	spa	6
KESU_KHOWAR	we	spa	6
ODIR_KHOWAR	we	ispa	6
PARGAM_NISAR_KHOWAR	we	spa	6
USHU_KHOWAR	we	ispa	6
ATTOCK_CITY_HINDKO	we	3si	7
KASHMIRI	we	as3	7
PUNJABI_MAJHI	we	asi	7
PUNJABI_MAJHI	we	asa	7
SAVI	we	3si	7
SERAIKI	we	3sa	7
USHOJO	we	aso	7
WESTERN_PANJABI_SHAHPUR	we	ahse	7
WESTERN_PANJABI_SHAHPUR	we	asa	7
WESTERN_PANJABI_SHAHPUR	we	asi	7
PRASUNI	we	ase	7
ARAGONESE	we	nusatros	8
ARAGONESE	we	nusaltros	8
BALEAR_CATALAN	we	noltros	8
CATALAN	we	nuzaltr3s	8
CATALAN_2	we	nuzaltr3s	8
EMILIANO_CARPIGIANO	we	nuEter	8
EMILIANO_FERRARESE	we	nualtar	8
EMILIANO_REGGIANO	we	nuEter	8
FRIULIAN	we	noaltris	8
GASCON	we	nuzantes	8
JUDEO_ESPAGNOL	we	mozotros	8
JUDEO_ESPAGNOL	we	nozotros	8
LANGUEDOCIEN	we	nuzautres	8
LIGURIAN_GENOESE	we	nuiatri	8
LIGURIAN_STELLA	we	nuiatri	8
LOMBARD_BERGAMO	we	noter	8
NONES	we	noiautri	8
NONES	we	noiautre	8
OCCITAN_ARANESE	we	nuzati	8
PIEMONTESE_1	we	nuyautri	8
PIEMONTESE_BARBANIA	we	nuyawtri	8
SARDINIAN_CAMPIDANESE	we	nozatruzu	8
SICILIAN_UnnamedInSource	we	nuautri	8
SPANISH	we	nosotros	8
VALENCIAN	we	nosaltres	8
DAMELI_2	we	Ej	9
VEDDA	we	meEtto	10
YAZGULYAM	we	aztow	11
ALBANIAN_GHEG	one	nyi	1
EASTERN_ARMENIAN	one	mek	1
FAROESE	one	oit	1
JAMTLANDIC	one	et	1
NORWEGIAN_BOKMAAL	one	Et	1
SCOTS	one	e	1
SWEDISH	one	et	1
AGRA_GUJARI	one	ekh	1
ASHRET_PHALURA	one	ak	1
ASSAMESE	one	ak	1
ASSAMESE	one	ek	1
ATTOCK_CITY_HINDKO	one	hEk	1
BANATISKI_GURBET_ROMANI	one	yek	1
BENGALI	one	ek	1
BHOIPURI	one	ek	1
BIORI_PHALURA	one	ak	1
BUGURDZI_ROMANI	one	yek	1
BURGENLAND_ROMANI	one	Cek	1
BURGENLAND_ROMANI	one	yek	1
CHAKMA_UnnamedInSource	one	ek	1
CHILISSO	one	Ek	1
CHITWAN	one	ek	1
CRIMEAN_ROMANI	one	yekh	1
DAMELI	one	Ek	1
DAMELI_2	one	ek	1
DANG	one	ek	1
DANUWAR	one	ek	1
DOLENJSKI_ROMANI	one	yek	1
EAST_SLOVAK_ROMANI	one	yekh	1
FINNISH_ROMANI	one	iek	1
GAWAR_BATI	one	y3k	1
GREEK_ROMANY	one	yEk	1
GREEK_ROMANY	one	Ekh	1
GUJARATI	one	ek	1
GURBET_ROMANI	one	yek	1
GURBET_ROMANI	one	yekh	1
GURU_KALASHA	one	Ek	1
GURVARI_ROMANI	one	ek	1
GURVARI_ROMANI	one	yek	1
HADOTI	one	ek	1
HINDI	one	ek	1
HUNGARIAN_VEND_ROMANI	one	ek	1
HUNGARIAN_VEND_ROMANI	one	yek	1
KALAMI	one	3ykh	1
KALKOTI	one	aykh	1
KASHMIRI	one	ak	1
KOHISTANI_INDUS	one	Ekh	1
KONKANI	one	ek	1
KOSOVO_ARLI_ROMANI	one	yek	1
KRAKAL_KALASHA	one	Ek	1
LATVIAN_ROMANI	one	yekh	1
LITHUANIAN_ROMANI	one	yekh	1
LOVARA_ROMANI	one	eg	1
LOVARA_ROMANI	one	yeg	1
MACEDONIAN_ARLI_ROMANI	one	yekh	1
MACEDONIAN_DZAMBAZI_ROMANIAN	one	yek	1
MACEDONIAN_DZAMBAZI_ROMANIAN	one	yekh	1
MALDIVIAN	one	ek	1
MARATHI	one	ek	1
NAWAR_ZUTT	one	yika	1
NAWAR_ZUTT	one	yikak	1
NEPALI	one	ek	1
NORTH_RUSSIAN_ROMANI	one	yekh	1
ORIYA_KOTIA	one	ek	1
PUNJABI_MAJHI	one	ikk	1
PURIGAL_PHALURA	one	ak	1
RAJBANSHI	one	ek	1
RANA	one	ek	1
ROMUNGRO_ROMANI	one	ek	1
ROMUNGRO_ROMANI	one	yek	1
SADRI	one	ek	1
SAVI	one	y3k	1
SELICE_ROMANI	one	jekh	1
SEPECIDES_ROMANI	one	ek	1
SEPECIDES_ROMANI	one	yekh	1
SERAIKI	one	hik	1
SHINA_2	one	ek	1
SHINA_GURESI	one	ekh	1
SHINA_KOHISTANI	one	hekh	1
SHINA_KOHISTANI	one	ekh	1
SINTI_ROMANI	one	yekh	1
SOFIA_ERLI_ROMANI	one	ek	1
SOFIA_ERLI_ROMANI	one	yek	1
SREMSKI_GURBET_ROMANI	one	yekh	1
TORWALI	one	ek	1
URSARI_ROMANI	one	yekh	1
USHOJO	one	Ek	1
VAAGRI_BOLI	one	ek	1
VASAVI	one	ek	1
VLAX_ROMANI	one	ekh	1
VLAX_ROMANI	one	yekh	1
WESTERN_PANJABI_SHAHPUR	one	hekk	1
WESTERN_PANJABI_SHAHPUR	one	hikk	1
ZUGUNUK_KALASHA	one	Ek	1
BAKHTIARI	one	yak	1
BALOCHI_EASTERN	one	yak	1
BALOCHI_EASTERN	one	yek	1
DIGOR_OSSETIAN	one	yew	1
EASTERN_FARSI	one	yEk	1
JUDEO_TAT_2	one	Eki	1
KURDISH_KURMANJI	one	yek	1
KURDISH_KURMANJI	one	ek	1
LARESTANI	one	yak	1
MUNJANI	one	yu	1
NATANZI	one	jEk	1
NORTHERN_PASHTO	one	y3o	1
PERSIAN	one	yek	1
SHAHMIRZADI	one	jek	1
SIVANDI	one	ye	1
SIVANDI	one	yuwwi	1
SOUTHERN_BALOCHI	one	yak	1
TAJIK	one	yak	1
VAFSI	one	yey	1
WANECI	one	yo	1
YAGHNOBI	one	yEk	1
YAZGULYAM	one	wog	1
YAZGULYAM	one	yak	1
EASTERN_KATIVIRI	one	Ew	1
PRASUNI	one	atek	1
WAIGALI	one	e	1
ARPITAN	one	yo	1
FRENCH	one	oe	1
CHATORKHAND_KHOWAR	one	i	2
GARAM_CHISHMA_KHOWAR	one	i	2
KESU_KHOWAR	one	i	2
ODIR_KHOWAR	one	i	2
PARGAM_NISAR_KHOWAR	one	i	2
USHU_KHOWAR	one	i	2
GILAKI	one	i	2
NATANZI	one	i	2
SARIKOLI	one	iw	2
SARIKOLI	one	i	2
SORKHEI	one	i	2
TALYSH	one	i	2
GASCON	one	i	2
LANGUEDOCIEN	one	i	2
VEDDA	one	ek3m3	3
VEDDA	one	ek3m3y	3
PARACHI	one	Zu	4
ZAZAKI	one	Zu	4
ALBANIAN	one	Ne	5
LATVIAN	one	viens	5
BRETON	one	inan	5
CORNISH	one	onEn	5
GAELIC_SCOTTISH	one	unx	5
IRISH_GAELIC	one	in	5
WELSH	one	3n	5
AFRIKAANS	one	en	5
BERNESE_GERMAN	one	Eis	5
BRABANTIC	one	i3n	5
DANISH	one	e7n	5
EASTERN_FRISIAN	one	en	5
ENGLISH	one	w3n	5
FAROESE	one	oin	5
FRISIAN_WESTERN	one	i3n	5
FRISIAN_WESTERN	one	yin	5
GJESTAL_NORWEGIAN	one	en	5
ICELANDIC	one	eitn	5
JAMTLANDIC	one	ein	5
LIMBURGISH	one	Ein	5
LUXEMBOURGISH	one	ent	5
NORTHERN_LOW_SAXON	one	en	5
NORWEGIAN_BOKMAAL	one	En	5
NORWEGIAN_NYNORSK_TOTEN	one	e5	5
NORWEGIAN_RIKSMAL	one	en	5
SANDNES_NORWEGIAN	one	en	5
SAXON_UPPER	one	ens	5
SCOTS	one	en	5
STANDARD_GERMAN	one	ains	5
WYMYSORYS	one	as	5
YIDDISH_EASTERN	one	Ens	5
GREEK	one	enas	5
GREEK	one	ena	5
ARAGONESE	one	un	5
ARAGONESE	one	uno	5
ASTURIAN	one	un	5
ASTURIAN	one	una	5
ASTURIAN	one	uno	5
BALEAR_CATALAN	one	uns	5
CATALAN	one	un	5
CATALAN_2	one	uns	5
CORSICAN	one	unu	5
EMILIANO_CARPIGIANO	one	un	5
EMILIANO_FERRARESE	one	un	5
EMILIANO_REGGIANO	one	un	5
EMILIANO_REGGIANO	one	von	5
FRIULIAN	one	uN	5
GALICIAN	one	un	5
ITALIAN	one	uno	5
ITALIAN_GROSSETO_TUSCAN	one	uno	5
JUDEO_ESPAGNOL	one	uno	5
JUDEO_ESPAGNOL	one	una	5
LIGURIAN_GENOESE	one	uN	5
LIGURIAN_RAPALLO	one	uN	5
LIGURIAN_STELLA	one	uN	5
LOMBARD_BERGAMO	one	u	5
LOMBARD_PLESIO	one	vuN	5
MIRANDESE	one	uNa	5
MIRANDESE	one	u	5
NEAPOLITAN_CALABRESE	one	un3	5
NONES	one	un	5
NONES_FASSANO	one	uN	5
NONES_GARDENESE	one	uN	5
OCCITAN_ARANESE	one	iN	5
OCCITAN_ARANESE	one	uN	5
PIEMONTESE_1	one	un	5
PIEMONTESE_BARBANIA	one	uN	5
PIEMONTESE_CARMAGNOLA	one	uN	5
PIEMONTESE_LANZO_TORINESE	one	uN	5
PIEMONTESE_VERCELLESE	one	yuN	5
PORTUGUESE	one	u	5
ROMANIAN	one	unu	5
ROMANIAN_2	one	unu	5
ROMANIAN_MEGLENO	one	un	5
ROMANSH_GRISHUN	one	en	5
ROMANSH_SURMIRAN	one	en	5
ROMANSH_SURSILVAN	one	in	5
ROMANSH_VALLADER	one	un	5
SARDINIAN	one	unu	5
SARDINIAN_CAMPIDANESE	one	unu	5
SARDINIAN_LOGUDARESE	one	unu	5
SICILIAN_UnnamedInSource	one	unu	5
SPANISH	one	uno	5
VALENCIAN	one	uns	5
VLACH	one	unu	5
VLACH	one	una	5
BELARUSIAN	one	acin	5
NINILCHIK_RUSSIAN	one	adyin	5
RUSSIAN	one	odyin	5
UKRAINIAN	one	odin	5
BOSNIAN	one	yedan	6
BULGARIAN	one	Edno	6
CZECH	one	yEdno	6
LOWER_SORBIAN_2	one	yadEn	6
POLISH	one	yEdEn	6
SLOVAK	one	yeden	6
SLOVENIAN	one	EdEn	6
JUDEO_TAT_2	one	toy	7
YAZGULYAM	one	toqa	7
CIMBRIAN	two	sben	1
GUJARATI	two	be	1
VAAGRI_BOLI	two	bE	1
VASAVI	two	ben	1
ALBANIAN_GHEG	two	di	2
ALBANIAN	two	di	2
LATVIAN	two	divi	2
BRETON	two	dau	2
CORNISH	two	diu	2
GAELIC_SCOTTISH	two	ta	2
IRISH_GAELIC	two	da	2
WELSH	two	da3	2
WELSH	two	du3	2
AFRIKAANS	two	twe	2
BERNESE_GERMAN	two	cwei	2
BRABANTIC	two	tvi3	2
DANISH	two	to7	2
EASTERN_FRISIAN	two	tve	2
EASTERN_FRISIAN	two	tvEi	2
ENGLISH	two	tu	2
FAROESE	two	tvoir	2
FAROESE	two	tvEi	2
FRISIAN_WESTERN	two	twa	2
FRISIAN_WESTERN	two	tva	2
GJESTAL_NORWEGIAN	two	to	2
ICELANDIC	two	thveir	2
JAMTLANDIC	two	tvu	2
LIMBURGISH	two	tvi	2
LUXEMBOURGISH	two	cve	2
NORTHERN_LOW_SAXON	two	tve	2
NORWEGIAN_BOKMAAL	two	tu	2
NORWEGIAN_NYNORSK_TOTEN	two	tu	2
NORWEGIAN_RIKSMAL	two	to	2
SANDNES_NORWEGIAN	two	to	2
SAXON_UPPER	two	cve	2
SCOTS	two	two	2
STANDARD_GERMAN	two	cvai	2
SWEDISH	two	tvo	2
WYMYSORYS	two	cwu	2
YIDDISH_EASTERN	two	cvEi	2
GREEK	two	8yo	2
GREEK	two	8io	2
AGRA_GUJARI	two	do	2
ASHRET_PHALURA	two	du	2
ASSAMESE	two	dui	2
ATTOCK_CITY_HINDKO	two	do	2
BANATISKI_GURBET_ROMANI	two	duy	2
BENGALI	two	dui	2
BHOIPURI	two	dui	2
BIORI_PHALURA	two	du	2
BROK-SKAD	two	du	2
BUGURDZI_ROMANI	two	duy	2
BURGENLAND_ROMANI	two	duy	2
CHAKMA_UnnamedInSource	two	dui	2
CHATORKHAND_KHOWAR	two	Zu	2
CHILISSO	two	du	2
CHITWAN	two	dui	2
CRIMEAN_ROMANI	two	duy	2
DAMELI	two	du	2
DAMELI_2	two	du	2
DANG	two	dui	2
DANUWAR	two	dwi	2
DOLENJSKI_ROMANI	two	du	2
DOLENJSKI_ROMANI	two	duy	2
EAST_SLOVAK_ROMANI	two	duy	2
FINNISH_ROMANI	two	duy	2
GARAM_CHISHMA_KHOWAR	two	ju	2
GAWAR_BATI	two	du	2
GREEK_ROMANY	two	dui	2
GURBET_ROMANI	two	duy	2
GURU_KALASHA	two	du	2
GURVARI_ROMANI	two	du	2
GURVARI_ROMANI	two	duy	2
HADOTI	two	do	2
HINDI	two	do	2
HUNGARIAN_VEND_ROMANI	two	duy	2
KALAMI	two	du	2
KALKOTI	two	du	2
KASHMIRI	two	zah	2
KESU_KHOWAR	two	ju	2
KOHISTANI_INDUS	two	du	2
KONKANI	two	don	2
KOSOVO_ARLI_ROMANI	two	duy	2
KRAKAL_KALASHA	two	du	2
LATVIAN_ROMANI	two	duy	2
LITHUANIAN_ROMANI	two	duy	2
LOVARA_ROMANI	two	du	2
LOVARA_ROMANI	two	duy	2
MACEDONIAN_ARLI_ROMANI	two	duy	2
MACEDONIAN_DZAMBAZI_ROMANIAN	two	duy	2
MALDIVIAN	two	de	2
MARATHI	two	don	2
NAWAR_ZUTT	two	di	2
NAWAR_ZUTT	two	dia	2
NAWAR_ZUTT	two	dies	2
NAWAR_ZUTT	two	diis	2
NAWAR_ZUTT	two	dis	2
NORTH_RUSSIAN_ROMANI	two	duy	2
ODIR_KHOWAR	two	ju	2
ORIYA_KOTIA	two	dui	2
PARGAM_NISAR_KHOWAR	two	ju	2
PUNJABI_MAJHI	two	do	2
PURIGAL_PHALURA	two	du	2
RAJBANSHI	two	dui	2
ROMUNGRO_ROMANI	two	du	2
ROMUNGRO_ROMANI	two	duy	2
SAVI	two	du	2
SELICE_ROMANI	two	duj	2
SEPECIDES_ROMANI	two	duy	2
SERAIKI	two	du	2
SHINA_2	two	du	2
SHINA_GURESI	two	duh	2
SHINA_KOHISTANI	two	du	2
SINTI_ROMANI	two	duy	2
SOFIA_ERLI_ROMANI	two	duy	2
SREMSKI_GURBET_ROMANI	two	duy	2
TORWALI	two	du	2
URSARI_ROMANI	two	duy	2
USHOJO	two	du	2
USHU_KHOWAR	two	ju	2
VLAX_ROMANI	two	dui	2
WESTERN_PANJABI_SHAHPUR	two	doE	2
WESTERN_PANJABI_SHAHPUR	two	du	2
ZUGUNUK_KALASHA	two	du	2
BAKHTIARI	two	do	2
BAKHTIARI	two	d3	2
BALOCHI_EASTERN	two	do	2
DIGOR_OSSETIAN	two	duwE	2
EASTERN_FARSI	two	du	2
GILAKI	two	du	2
GURANI	two	due	2
JUDEO_TAT_2	two	di	2
JUDEO_TAT_2	two	didi	2
KURDISH_KURMANJI	two	du	2
LARESTANI	two	dom	2
MUNJANI	two	lu	2
NATANZI	two	do	2
NORTHERN_PASHTO	two	dwa	2
PARACHI	two	di	2
PARACHI	two	do	2
PERSIAN	two	do	2
SARIKOLI	two	8au	2
SHAHMIRZADI	two	di	2
SIVANDI	two	duwwe	2
SORKHEI	two	do	2
SOUTHERN_BALOCHI	two	do	2
TAJIK	two	du	2
TALYSH	two	di	2
VAFSI	two	do	2
WANECI	two	dwa	2
YAGHNOBI	two	du	2
YAZGULYAM	two	8ow	2
YAZGULYAM	two	du	2
ZAZAKI	two	dudu	2
EASTERN_KATIVIRI	two	dui	2
PRASUNI	two	lu	2
WAIGALI	two	di	2
ARAGONESE	two	dos	2
ARPITAN	two	dow	2
ASTURIAN	two	dos	2
BALEAR_CATALAN	two	dos	2
CATALAN	two	dos	2
CATALAN_2	two	dos	2
CORSICAN	two	dwi	2
EMILIANO_CARPIGIANO	two	du	2
EMILIANO_FERRARESE	two	du	2
EMILIANO_REGGIANO	two	dow	2
FRENCH	two	de	2
FRIULIAN	two	doi	2
GALICIAN	two	dous	2
GASCON	two	dis	2
GASCON	two	dios	2
ITALIAN	two	due	2
ITALIAN_GROSSETO_TUSCAN	two	due	2
JUDEO_ESPAGNOL	two	dos	2
LANGUEDOCIEN	two	dus	2
LIGURIAN_GENOESE	two	dui	2
LIGURIAN_RAPALLO	two	dui	2
LIGURIAN_STELLA	two	dui	2
LOMBARD_BERGAMO	two	du	2
LOMBARD_PLESIO	two	duu	2
MIRANDESE	two	dues	2
MIRANDESE	two	dous	2
NEAPOLITAN_CALABRESE	two	doye	2
NEAPOLITAN_CALABRESE	two	duy3	2
NONES	two	doi	2
NONES_GARDENESE	two	doy	2
OCCITAN_ARANESE	two	dis	2
OCCITAN_ARANESE	two	dues	2
PIEMONTESE_1	two	doe	2
PIEMONTESE_BARBANIA	two	duy	2
PIEMONTESE_CARMAGNOLA	two	duy	2
PIEMONTESE_LANZO_TORINESE	two	duy	2
PIEMONTESE_VERCELLESE	two	duy	2
PORTUGUESE	two	doiS	2
ROMANIAN	two	doi	2
ROMANIAN_2	two	doy	2
ROMANIAN_MEGLENO	two	doy	2
ROMANSH_GRISHUN	two	dus	2
ROMANSH_SURMIRAN	two	dus	2
ROMANSH_SURSILVAN	two	dus	2
ROMANSH_VALLADER	two	dwos	2
ROMANSH_VALLADER	two	dus	2
SARDINIAN	two	duos	2
SARDINIAN_CAMPIDANESE	two	duzu	2
SARDINIAN_LOGUDARESE	two	duos	2
SICILIAN_UnnamedInSource	two	du	2
SICILIAN_UnnamedInSource	two	dui	2
SPANISH	two	dos	2
VALENCIAN	two	dos	2
VLACH	two	dui	2
VLACH	two	doua	2
BELARUSIAN	two	dva	2
BOSNIAN	two	dva	2
BULGARIAN	two	dvE	2
CZECH	two	dva	2
LOWER_SORBIAN_2	two	dwa	2
NINILCHIK_RUSSIAN	two	dwa	2
POLISH	two	dva	2
RUSSIAN	two	dva	2
SLOVAK	two	dva	2
SLOVENIAN	two	dva	2
UKRAINIAN	two	dvo	2
VEDDA	two	dek3m3	3
VEDDA	two	dek3m3y	3
EASTERN_ARMENIAN	two	yerku	4
IRISH_GAELIC	two	xa	5
BRETON	person	dEn	1
CORNISH	person	den	1
GAELIC_SCOTTISH	person	tu5E	1
IRISH_GAELIC	person	di53	1
IRISH_GAELIC	person	dini	1
WELSH	person	d3n	1
BUGURDZI_ROMANI	person	jeno	1
BURGENLAND_ROMANI	person	jeni	1
BURGENLAND_ROMANI	person	jeno	1
DAMELI_2	person	ZEn	1
DOLENJSKI_ROMANI	person	jeno	1
EAST_SLOVAK_ROMANI	person	jeno	1
GREEK_ROMANY	person	jEno	1
GUJARATI	person	T3n	1
GURBET_ROMANI	person	jeno	1
KASHMIRI	person	zon	1
MACEDONIAN_ARLI_ROMANI	person	jeno	1
MACEDONIAN_DZAMBAZI_ROMANIAN	person	jeno	1
NEPALI	person	jana	1
SELICE_ROMANI	person	jene	1
SEPECIDES_ROMANI	person	jeni	1
SOFIA_ERLI_ROMANI	person	jeno	1
WESTERN_PANJABI_SHAHPUR	person	Tana	1
WAIGALI	person	yan	1
UKRAINIAN	person	Ludino	1
EASTERN_ARMENIAN	person	anc	2
AFRIKAANS	person	mEs	2
BERNESE_GERMAN	person	menS	2
BRABANTIC	person	mins	2
CIMBRIAN	person	menEs	2
DANISH	person	mEnsk3	2
EASTERN_FRISIAN	person	minS	2
FAROESE	person	mEdniSa	2
FRISIAN_WESTERN	person	minsk	2
GJESTAL_NORWEGIAN	person	menesye	2
ICELANDIC	person	manEsTa	2
JAMTLANDIC	person	mEniS	2
LIMBURGISH	person	minS	2
LUXEMBOURGISH	person	mEnS	2
NORTHERN_LOW_SAXON	person	minS	2
NORWEGIAN_BOKMAAL	person	mEnesk3	2
NORWEGIAN_RIKSMAL	person	meneske	2
SANDNES_NORWEGIAN	person	menesk	2
SAXON_UPPER	person	mEnS	2
STANDARD_GERMAN	person	mEnS	2
SWEDISH	person	mEniSxE	2
WYMYSORYS	person	menC	2
AGRA_GUJARI	person	manos	2
ASHRET_PHALURA	person	miS	2
BENGALI	person	manuS	2
BIORI_PHALURA	person	miS	2
CHAKMA_UnnamedInSource	person	manuch	2
CHATORKHAND_KHOWAR	person	moS	2
CHILISSO	person	monuZu	2
CHITWAN	person	m3nse	2
DAMELI	person	m3C	2
DANG	person	m3n3i	2
DOLENJSKI_ROMANI	person	manuS	2
EAST_SLOVAK_ROMANI	person	manuS	2
FINNISH_ROMANI	person	komunis	2
GARAM_CHISHMA_KHOWAR	person	moS	2
GAWAR_BATI	person	manuS	2
GREEK_ROMANY	person	manuS	2
GURU_KALASHA	person	muC	2
GURVARI_ROMANI	person	manuS	2
HADOTI	person	m3n3kh	2
HINDI	person	manuSya	2
KALAMI	person	miS	2
KALKOTI	person	meS	2
KESU_KHOWAR	person	moS	2
KOHISTANI_INDUS	person	maS	2
KOSOVO_ARLI_ROMANI	person	manuS	2
KRAKAL_KALASHA	person	moiC	2
LITHUANIAN_ROMANI	person	manuS	2
MARATHI	person	manus	2
NAWAR_ZUTT	person	mat	2
NEPALI	person	manCe	2
NORTH_RUSSIAN_ROMANI	person	manuS	2
ODIR_KHOWAR	person	moS	2
ORIYA_KOTIA	person	mansi	2
PARGAM_NISAR_KHOWAR	person	moS	2
PURIGAL_PHALURA	person	miS	2
RANA	person	m3n3i	2
SADRI	person	mowE	2
SAVI	person	manuS	2
SHINA_2	person	manuZu	2
SHINA_GURESI	person	manu7Z	2
SHINA_KOHISTANI	person	manuZu	2
SINTI_ROMANI	person	manuS	2
SREMSKI_GURBET_ROMANI	person	manuS	2
TORWALI	person	maS	2
URSARI_ROMANI	person	manuS	2
USHOJO	person	manuZo	2
USHU_KHOWAR	person	moS	2
VLAX_ROMANI	person	manuS	2
ZUGUNUK_KALASHA	person	muC	2
PARACHI	person	monES	2
EASTERN_KATIVIRI	person	m3nSi	2
PRASUNI	person	matek	2
MIRANDESE	person	umano	2
ALBANIAN	person	vet3	3
GUJARATI	person	vy3kti	3
HINDI	person	vyakti	3
KONKANI	person	vy3kti	3
BENGALI	person	lok	4
CHILISSO	person	Zok	4
ORIYA_KOTIA	person	lok	4
RAJBANSHI	person	lok	4
SCOTS	person	bodi	5
ATTOCK_CITY_HINDKO	person	b3nda	5
PUNJABI_MAJHI	person	banda	5
SERAIKI	person	b3nd3	5
VAAGRI_BOLI	person	vali	5
WESTERN_PANJABI_SHAHPUR	person	banda	5
JUDEO_TAT_2	person	bEndE	5
JUDEO_ESPAGNOL	person	benadam	5
EASTERN_ARMENIAN	person	marth	6
BALOCHI_EASTERN	person	mardum	6
GILAKI	person	mErd	6
KURDISH_KURMANJI	person	mirov	6
KURDISH_KURMANJI	person	meriv	6
MUNJANI	person	mEra	6
NATANZI	person	mirE	6
SHAHMIRZADI	person	mard	6
SORKHEI	person	mirdi	6
SORKHEI	person	mErd	6
YAGHNOBI	person	morti	6
ZAZAKI	person	merdum	6
EASTERN_FARSI	person	nEfEr	7
SIVANDI	person	nafar	7
PUNJABI_MAJHI	person	insan	8
PERSIAN	person	ens3n	8
TALYSH	person	inson	8
YAZGULYAM	person	inson	8
NORTHERN_PASHTO	person	sare	9
WANECI	person	sara	9
ALBANIAN	person	person	10
ENGLISH	person	pers3n	10
NORWEGIAN_NYNORSK_TOTEN	person	pESun	10
YIDDISH_EASTERN	person	pErzon	10
ASTURIAN	person	persona	10
BALEAR_CATALAN	person	p3rson3	10
CATALAN	person	p3rson3	10
CATALAN_2	person	p3rson3	10
FRIULIAN	person	pErsoN	10
ITALIAN	person	persona	10
JUDEO_ESPAGNOL	person	persona	10
LANGUEDOCIEN	person	persuno	10
OCCITAN_ARANESE	person	persuno	10
PORTUGUESE	person	pErzon	10
ROMANIAN	person	persoan3	10
ROMANSH_SURSILVAN	person	pErsun3	10
SARDINIAN	person	pesone	10
SICILIAN_UnnamedInSource	person	pirsuna	10
SPANISH	person	persona	10
VALENCIAN	person	persone	10
LOWER_SORBIAN_2	person	parSona	10
LOVARA_ROMANI	person	semili	11
PUNJABI_MAJHI	person	admi	11
SADRI	person	Edmi	11
DIGOR_OSSETIAN	person	adEmag	11
JUDEO_TAT_2	person	odomi	11
LARESTANI	person	Xadam	11
TAJIK	person	odam	11
TALYSH	person	od3m	11
VAFSI	person	adui	11
YAZGULYAM	person	odam	11
ARAGONESE	person	ombre	11
ARPITAN	person	omu	11
CORSICAN	person	nimu	11
EMILIANO_CARPIGIANO	person	om	11
EMILIANO_REGGIANO	person	om	11
FRENCH	person	om	11
GALICIAN	person	ome	11
GASCON	person	omi	11
ITALIAN_GROSSETO_TUSCAN	person	omo	11
LIGURIAN_GENOESE	person	omu	11
LIGURIAN_RAPALLO	person	omu	11
LOMBARD_BERGAMO	person	om	11
LOMBARD_PLESIO	person	om	11
NONES	person	om	11
NONES_FASSANO	person	om	11
NONES_GARDENESE	person	womo	11
PIEMONTESE_1	person	om	11
PIEMONTESE_BARBANIA	person	om	11
PIEMONTESE_CARMAGNOLA	person	om	11
PIEMONTESE_LANZO_TORINESE	person	om	11
PIEMONTESE_VERCELLESE	person	omaN	11
ROMANIAN_2	person	om	11
ROMANIAN_MEGLENO	person	wom	11
ROMANSH_VALLADER	person	uman	11
SARDINIAN_CAMPIDANESE	person	omini	11
SARDINIAN_LOGUDARESE	person	omine	11
VLACH	person	omu	11
EMILIANO_FERRARESE	person	styan	12
LIGURIAN_STELLA	person	kristyaN	12
NEAPOLITAN_CALABRESE	person	kr3styan3	12
ROMANSH_GRISHUN	person	k3rSTawn	12
ROMANSH_SURMIRAN	person	k3rstaN	12
KOSOVO_ARLI_ROMANI	person	osoba	13
BOSNIAN	person	osoba	13
CZECH	person	osoba	13
LOWER_SORBIAN_2	person	wosoba	13
POLISH	person	osoba	13
SLOVENIAN	person	oseba	13
LATVIAN	person	cilveks	14
BELARUSIAN	person	CaLavyEk	14
NINILCHIK_RUSSIAN	person	Calowek	14
NINILCHIK_RUSSIAN	person	Celawek	14
POLISH	person	CwoviEk	14
RUSSIAN	person	CilovyEk	14
SLOVAK	person	Clovek	14
KASHMIRI	person	Sakhs	15
SOUTHERN_BALOCHI	person	khas	15
ALBANIAN_GHEG	person	5eri	16
ALBANIAN	person	individ	17
WELSH	person	gur	18
WYMYSORYS	person	gihyEt	19
GREEK	person	an8ropos	20
ASSAMESE	person	purux	21
VEDDA	person	miniggej3	22
BAKHTIARI	person	piyo	23
SARIKOLI	person	xalg	24
VLACH	person	birbatu	25
BULGARIAN	person	lyicE	26
ALBANIAN_GHEG	fish	peSk	1
ALBANIAN	fish	peSk	1
BRETON	fish	pEsk	1
CORNISH	fish	pisk	1
GAELIC_SCOTTISH	fish	i3sk	1
IRISH_GAELIC	fish	i3sk	1
WELSH	fish	p3sgod3n	1
WELSH	fish	p3sgod	1
AFRIKAANS	fish	fis	1
BERNESE_GERMAN	fish	fiS	1
BRABANTIC	fish	fis	1
DANISH	fish	fesk	1
EASTERN_FRISIAN	fish	fisk	1
ENGLISH	fish	fiS	1
FAROESE	fish	fiskur	1
FRISIAN_WESTERN	fish	fisk	1
GJESTAL_NORWEGIAN	fish	fisk	1
ICELANDIC	fish	fiskir	1
JAMTLANDIC	fish	fisk	1
LIMBURGISH	fish	vES	1
LUXEMBOURGISH	fish	feS	1
NORTHERN_LOW_SAXON	fish	fiS	1
NORWEGIAN_BOKMAAL	fish	fisk	1
NORWEGIAN_NYNORSK_TOTEN	fish	fisk	1
NORWEGIAN_RIKSMAL	fish	fisk	1
SANDNES_NORWEGIAN	fish	fisk	1
SAXON_UPPER	fish	fiS	1
SCOTS	fish	fiS	1
STANDARD_GERMAN	fish	fiS	1
SWEDISH	fish	fisk	1
WYMYSORYS	fish	fiS	1
YIDDISH_EASTERN	fish	fiS	1
ARAGONESE	fish	peS	1
ARAGONESE	fish	peSe	1
ARPITAN	fish	p3so	1
ASTURIAN	fish	peSe	1
BALEAR_CATALAN	fish	peiS	1
CATALAN	fish	peS	1
CATALAN_2	fish	peS	1
CORSICAN	fish	pESu	1
EMILIANO_CARPIGIANO	fish	pEs	1
EMILIANO_FERRARESE	fish	pEs	1
EMILIANO_REGGIANO	fish	pEs	1
FRENCH	fish	pwaso	1
FRIULIAN	fish	pes	1
GALICIAN	fish	pEiSe	1
GASCON	fish	pES	1
ITALIAN	fish	peSe	1
ITALIAN_GROSSETO_TUSCAN	fish	peSe	1
JUDEO_ESPAGNOL	fish	peSkado	1
JUDEO_ESPAGNOL	fish	piSkado	1
LANGUEDOCIEN	fish	peys	1
LIGURIAN_GENOESE	fish	peSu	1
LIGURIAN_RAPALLO	fish	pESu	1
LIGURIAN_STELLA	fish	pESu	1
LOMBARD_BERGAMO	fish	pEs	1
LOMBARD_PLESIO	fish	pEs	1
MIRANDESE	fish	peixe	1
NEAPOLITAN_CALABRESE	fish	peS3	1
NONES	fish	pes	1
NONES_FASSANO	fish	peS	1
NONES_GARDENESE	fish	p3S	1
OCCITAN_ARANESE	fish	peiS	1
PIEMONTESE_1	fish	pes	1
PIEMONTESE_BARBANIA	fish	p3s	1
PIEMONTESE_CARMAGNOLA	fish	pEs	1
PIEMONTESE_LANZO_TORINESE	fish	pES	1
PIEMONTESE_VERCELLESE	fish	pos	1
PORTUGUESE	fish	paiS3	1
ROMANIAN	fish	peSte	1
ROMANIAN_2	fish	peSte	1
ROMANIAN_MEGLENO	fish	peaSti	1
ROMANSH_GRISHUN	fish	peS	1
ROMANSH_SURMIRAN	fish	peS	1
ROMANSH_SURSILVAN	fish	pES	1
ROMANSH_VALLADER	fish	peS	1
SARDINIAN	fish	piSe	1
SARDINIAN_CAMPIDANESE	fish	piSi	1
SARDINIAN_LOGUDARESE	fish	piske	1
SICILIAN_UnnamedInSource	fish	peSi	1
SICILIAN_UnnamedInSource	fish	piSi	1
SPANISH	fish	peskado	1
SPANISH	fish	pes	1
VALENCIAN	fish	peiS	1
VLACH	fish	pesku	1
DAMELI	fish	amr3s	2
DAMELI_2	fish	amrEs	2
AGRA_GUJARI	fish	m3Chi	3
ASHRET_PHALURA	fish	rem3c	3
ASSAMESE	fish	mas	3
ATTOCK_CITY_HINDKO	fish	m3Ci	3
BANATISKI_GURBET_ROMANI	fish	maSo	3
BENGALI	fish	maCh	3
BIORI_PHALURA	fish	rem3c	3
BUGURDZI_ROMANI	fish	maCo	3
BURGENLAND_ROMANI	fish	maCo	3
CHAKMA_UnnamedInSource	fish	mach	3
CHATORKHAND_KHOWAR	fish	maci	3
CHITWAN	fish	maCh3r	3
CRIMEAN_ROMANI	fish	maSho	3
DANG	fish	m3CChi	3
DANUWAR	fish	maChe	3
DOLENJSKI_ROMANI	fish	maChi	3
EAST_SLOVAK_ROMANI	fish	maChi	3
EAST_SLOVAK_ROMANI	fish	maCho	3
FINNISH_ROMANI	fish	maCo	3
GARAM_CHISHMA_KHOWAR	fish	m3ci	3
GAWAR_BATI	fish	m3Cot3	3
GREEK_ROMANY	fish	maCo	3
GUJARATI	fish	maThli	3
GURBET_ROMANI	fish	maCo	3
GURU_KALASHA	fish	maci	3
GURVARI_ROMANI	fish	maCo	3
HADOTI	fish	m3Chi	3
HINDI	fish	maCli	3
HUNGARIAN_VEND_ROMANI	fish	maCho	3
KALAMI	fish	m3sin	3
KALKOTI	fish	mE7cin	3
KALKOTI	fish	mEsin	3
KESU_KHOWAR	fish	m3ci	3
KONKANI	fish	masLi	3
KOSOVO_ARLI_ROMANI	fish	maCho	3
KRAKAL_KALASHA	fish	m3chi	3
LATVIAN_ROMANI	fish	maCho	3
LITHUANIAN_ROMANI	fish	maCho	3
LOVARA_ROMANI	fish	maSo	3
MACEDONIAN_ARLI_ROMANI	fish	maSho	3
MACEDONIAN_ARLI_ROMANI	fish	maCho	3
MACEDONIAN_DZAMBAZI_ROMANIAN	fish	maCho	3
MALDIVIAN	fish	mas	3
MARATHI	fish	maCli	3
NEPALI	fish	maCa	3
NORTH_RUSSIAN_ROMANI	fish	maSo	3
ODIR_KHOWAR	fish	m3ci	3
ORIYA_KOTIA	fish	maT	3
PARGAM_NISAR_KHOWAR	fish	m3ci	3
PUNJABI_MAJHI	fish	maTThali	3
PUNJABI_MAJHI	fish	maTThi	3
PURIGAL_PHALURA	fish	m3ci	3
RAJBANSHI	fish	maCh	3
RANA	fish	m3Ch3ri	3
ROMUNGRO_ROMANI	fish	maCho	3
SADRI	fish	moChori	3
SAVI	fish	mEcin	3
SELICE_ROMANI	fish	maCho	3
SEPECIDES_ROMANI	fish	maCho	3
SERAIKI	fish	m3Ci	3
SINTI_ROMANI	fish	maSo	3
SOFIA_ERLI_ROMANI	fish	maCho	3
SREMSKI_GURBET_ROMANI	fish	maCho	3
TORWALI	fish	maS	3
URSARI_ROMANI	fish	maCho	3
USHOJO	fish	maCe	3
USHU_KHOWAR	fish	m3ci	3
VAAGRI_BOLI	fish	maC3lu	3
VAAGRI_BOLI	fish	mac3lu	3
VASAVI	fish	maCo	3
VEDDA	fish	jiy3m3CCi	3
VEDDA	fish	diy3m3CC3	3
VLAX_ROMANI	fish	maSyo	3
ZUGUNUK_KALASHA	fish	muci	3
BAKHTIARI	fish	moi	3
BALOCHI_EASTERN	fish	mahi	3
EASTERN_FARSI	fish	mohi	3
GILAKI	fish	mahi	3
KURDISH_KURMANJI	fish	masi	3
LARESTANI	fish	ma7i	3
NATANZI	fish	mahi	3
PARACHI	fish	mohi	3
PARACHI	fish	mXaso	3
PERSIAN	fish	m3hi	3
SARIKOLI	fish	mui	3
SHAHMIRZADI	fish	mohi	3
SIVANDI	fish	moi	3
SORKHEI	fish	mohi	3
SOUTHERN_BALOCHI	fish	mahi	3
TAJIK	fish	moXi	3
TALYSH	fish	moy	3
WANECI	fish	maha	3
YAGHNOBI	fish	mEhi	3
YAZGULYAM	fish	mahay	3
ZAZAKI	fish	mase	3
EASTERN_KATIVIRI	fish	om3c3	3
WAIGALI	fish	maC	3
KOHISTANI_INDUS	fish	Cumba	4
KOHISTANI_INDUS	fish	Cumbo	4
INDUS_KOHISTANI	fish	chim	5
SHINA_2	fish	Ch37mu	5
SHINA_GURESI	fish	Chuma	5
SHINA_KOHISTANI	fish	Chuma	5
DIGOR_OSSETIAN	fish	kEf	6
MUNJANI	fish	kop	6
NORTHERN_PASHTO	fish	k3b	6
BELARUSIAN	fish	riba	7
BOSNIAN	fish	riba	7
BULGARIAN	fish	riba	7
CZECH	fish	riba	7
LOWER_SORBIAN_2	fish	r3ba	7
NINILCHIK_RUSSIAN	fish	ryiba	7
POLISH	fish	r3ba	7
RUSSIAN	fish	r3b3	7
SLOVAK	fish	riba	7
SLOVENIAN	fish	riba	7
UKRAINIAN	fish	ribo	7
EASTERN_ARMENIAN	fish	cuk	8
LATVIAN	fish	zivs	9
GREEK	fish	psari	10
BROK-SKAD	fish	5o	11
CHILISSO	fish	Thubu	12
FINNISH_ROMANI	fish	xienoskomaCo	13
GURBET_ROMANI	fish	payali	14
KASHMIRI	fish	gad	15
KONKANI	fish	mEmE	16
LOVARA_ROMANI	fish	hala	17
NAWAR_ZUTT	fish	semak	18
DIGOR_OSSETIAN	fish	kEsalgE	19
JUDEO_TAT_2	fish	jEX	20
PRASUNI	fish	tuamisu	21
EASTERN_ARMENIAN	dog	Sun	1
LATVIAN	dog	suns	1
AFRIKAANS	dog	hont	1
BERNESE_GERMAN	dog	huN	1
BRABANTIC	dog	ont	1
CIMBRIAN	dog	hunt	1
DANISH	dog	hun7	1
EASTERN_FRISIAN	dog	hun	1
FAROESE	dog	hundur	1
FRISIAN_WESTERN	dog	hun	1
GJESTAL_NORWEGIAN	dog	hon	1
ICELANDIC	dog	hintir	1
JAMTLANDIC	dog	h3n	1
LIMBURGISH	dog	honty	1
LIMBURGISH	dog	honC	1
LUXEMBOURGISH	dog	hond	1
NORTHERN_LOW_SAXON	dog	hunt	1
NORWEGIAN_BOKMAAL	dog	h3nd	1
NORWEGIAN_RIKSMAL	dog	hund	1
SANDNES_NORWEGIAN	dog	hon	1
SAXON_UPPER	dog	hunt	1
STANDARD_GERMAN	dog	hunt	1
SWEDISH	dog	h3nd	1
WYMYSORYS	dog	hunt	1
YIDDISH_EASTERN	dog	hunt	1
HADOTI	dog	g3nd3kro	1
KASHMIRI	dog	hun	1
KASHMIRI	dog	hin3	1
VASAVI	dog	huno	1
BALOCHI_EASTERN	dog	biN	1
GREEK	dog	sTili	2
GREEK	dog	sTilos	2
GAELIC_SCOTTISH	dog	khu	3
IRISH_GAELIC	dog	ku	3
AGRA_GUJARI	dog	kut3	3
ASHRET_PHALURA	dog	kuCuro	3
ASSAMESE	dog	kukur	3
ATTOCK_CITY_HINDKO	dog	kuta	3
BENGALI	dog	kukur	3
BHOIPURI	dog	kukura	3
BIORI_PHALURA	dog	kuCuro	3
CHAKMA_UnnamedInSource	dog	hugur	3
CHITWAN	dog	kukur	3
DANG	dog	kukur	3
DANUWAR	dog	kukur	3
GUJARATI	dog	kutru	3
HINDI	dog	kutta	3
INDUS_KOHISTANI	dog	kucor	3
INDUS_KOHISTANI	dog	kukh	3
KALAMI	dog	kuCur	3
KALKOTI	dog	kuCur	3
KOHISTANI_INDUS	dog	kuCuru	3
MARATHI	dog	k3tra7	3
NAWAR_ZUTT	dog	snota	3
NEPALI	dog	kukur	3
ORIYA_KOTIA	dog	kukur	3
PUNJABI_MAJHI	dog	kutta	3
PURIGAL_PHALURA	dog	kuCuro	3
RAJBANSHI	dog	kukur	3
RANA	dog	kutta	3
SADRI	dog	kukur	3
SAVI	dog	kuCuro	3
SERAIKI	dog	kuta	3
TORWALI	dog	kuyu	3
VAAGRI_BOLI	dog	kutro	3
VAAGRI_BOLI	dog	kutru	3
VEDDA	dog	kukk3	3
WESTERN_PANJABI_SHAHPUR	dog	kutta	3
BAKHTIARI	dog	kEtu	3
BAKHTIARI	dog	kutu	3
DIGOR_OSSETIAN	dog	kuy	3
GURANI	dog	tuta	3
KURDISH_KURMANJI	dog	kuCik	3
NATANZI	dog	kuya	3
SARIKOLI	dog	kid	3
TALYSH	dog	tul3	3
YAGHNOBI	dog	kut	3
YAZGULYAM	dog	kod	3
ZAZAKI	dog	kutuk	3
EASTERN_KATIVIRI	dog	kui	3
PRASUNI	dog	kiruk	3
ARAGONESE	dog	koCo	3
BULGARIAN	dog	kuCE	3
BUGURDZI_ROMANI	dog	rikono	4
BUGURDZI_ROMANI	dog	rokono	4
CRIMEAN_ROMANI	dog	rikano	4
EAST_SLOVAK_ROMANI	dog	rikono	4
NORTH_RUSSIAN_ROMANI	dog	rikono	4
SOFIA_ERLI_ROMANI	dog	rikono	4
VLAX_ROMANI	dog	rikon	4
CHATORKHAND_KHOWAR	dog	reni	5
GARAM_CHISHMA_KHOWAR	dog	reni	5
KESU_KHOWAR	dog	reni	5
ODIR_KHOWAR	dog	reni	5
PARGAM_NISAR_KHOWAR	dog	reni	5
USHU_KHOWAR	dog	reni	5
CHILISSO	dog	su	6
DAMELI	dog	cuna	6
DAMELI_2	dog	cunE	6
GAWAR_BATI	dog	Sun3	6
GUJARATI	dog	Svana	6
GURU_KALASHA	dog	Sua	6
KONKANI	dog	su5a	6
KRAKAL_KALASHA	dog	Soa	6
SHINA_2	dog	Su	6
SHINA_GURESI	dog	Su	6
SHINA_KOHISTANI	dog	Su	6
USHOJO	dog	Su	6
ZUGUNUK_KALASHA	dog	Soa	6
WAIGALI	dog	Cu	6
ARPITAN	dog	Si	6
ARPITAN	dog	ci	6
FRENCH	dog	Sia	6
BANATISKI_GURBET_ROMANI	dog	Zukel	7
BURGENLAND_ROMANI	dog	jukel	7
CRIMEAN_ROMANI	dog	jukel	7
DOLENJSKI_ROMANI	dog	jukel	7
EAST_SLOVAK_ROMANI	dog	juklo	7
FINNISH_ROMANI	dog	juklo	7
GREEK_ROMANY	dog	jukEl	7
GURBET_ROMANI	dog	juSol	7
GURBET_ROMANI	dog	jukhel	7
GURVARI_ROMANI	dog	jukel	7
HUNGARIAN_VEND_ROMANI	dog	Zukel	7
KOSOVO_ARLI_ROMANI	dog	juCel	7
LATVIAN_ROMANI	dog	jukel	7
LITHUANIAN_ROMANI	dog	jukel	7
LOVARA_ROMANI	dog	jukel	7
LOVARA_ROMANI	dog	Zukel	7
MACEDONIAN_ARLI_ROMANI	dog	jukel	7
MACEDONIAN_DZAMBAZI_ROMANIAN	dog	juShel	7
MACEDONIAN_DZAMBAZI_ROMANIAN	dog	jukel	7
ROMUNGRO_ROMANI	dog	jukel	7
SELICE_ROMANI	dog	jukel	7
SEPECIDES_ROMANI	dog	jukel	7
SEPECIDES_ROMANI	dog	jukli	7
SINTI_ROMANI	dog	Zukel	7
SOFIA_ERLI_ROMANI	dog	jukel	7
SREMSKI_GURBET_ROMANI	dog	juShel	7
URSARI_ROMANI	dog	Zukel	7
VLAX_ROMANI	dog	jukel	7
ENGLISH	dog	dag	8
SCOTS	dog	dog	8
SCOTS	dog	doug	8
EASTERN_FARSI	dog	sEg	8
GILAKI	dog	sEg	8
JUDEO_TAT_2	dog	sEg	8
KURDISH_KURMANJI	dog	seg	8
LARESTANI	dog	sag	8
PERSIAN	dog	sag	8
SHAHMIRZADI	dog	sag	8
SOUTHERN_BALOCHI	dog	sag	8
TAJIK	dog	sag	8
NORTHERN_PASHTO	dog	spe	9
SIVANDI	dog	espe	9
SORKHEI	dog	esbo	9
TALYSH	dog	sip3	9
VAFSI	dog	EsbE	9
WANECI	dog	spa	9
CATALAN	dog	gos	10
CATALAN_2	dog	gos	10
LANGUEDOCIEN	dog	gus	10
VALENCIAN	dog	gos	10
ALBANIAN_GHEG	dog	qen	11
ALBANIAN	dog	Ten	11
BRETON	dog	ki	11
CORNISH	dog	ki	11
WELSH	dog	ki	11
ARAGONESE	dog	kan	11
BALEAR_CATALAN	dog	ka	11
CATALAN	dog	k3	11
CORSICAN	dog	Takaru	11
EMILIANO_CARPIGIANO	dog	kaN	11
EMILIANO_FERRARESE	dog	kan	11
EMILIANO_REGGIANO	dog	kan	11
FRIULIAN	dog	CaN	11
FRIULIAN	dog	kyaN	11
GALICIAN	dog	kan	11
GASCON	dog	ka	11
ITALIAN	dog	kane	11
ITALIAN_GROSSETO_TUSCAN	dog	kane	11
LANGUEDOCIEN	dog	ka	11
LIGURIAN_GENOESE	dog	kaN	11
LIGURIAN_RAPALLO	dog	kaN	11
LIGURIAN_STELLA	dog	kaN	11
LOMBARD_BERGAMO	dog	ka	11
LOMBARD_PLESIO	dog	kaN	11
NEAPOLITAN_CALABRESE	dog	kan3	11
NONES	dog	cain	11
NONES	dog	Cain	11
NONES_FASSANO	dog	Ta5	11
NONES_GARDENESE	dog	Ta5	11
OCCITAN_ARANESE	dog	kaN	11
PIEMONTESE_1	dog	kan	11
PIEMONTESE_BARBANIA	dog	kaN	11
PIEMONTESE_CARMAGNOLA	dog	kaN	11
PIEMONTESE_LANZO_TORINESE	dog	kaN	11
PIEMONTESE_VERCELLESE	dog	kaN	11
PORTUGUESE	dog	kau	11
ROMANIAN	dog	k3ne	11
ROMANIAN_2	dog	kaine	11
ROMANIAN_MEGLENO	dog	koyni	11
ROMANSH_GRISHUN	dog	Tawn	11
ROMANSH_SURMIRAN	dog	TaN	11
ROMANSH_SURSILVAN	dog	Caun	11
ROMANSH_VALLADER	dog	San	11
SARDINIAN	dog	kane	11
SARDINIAN_CAMPIDANESE	dog	kai	11
SARDINIAN_LOGUDARESE	dog	kane	11
SICILIAN_UnnamedInSource	dog	kani	11
MALDIVIAN	dog	balu	12
ASTURIAN	dog	perru	12
ASTURIAN	dog	perra	12
JUDEO_ESPAGNOL	dog	perro	12
MIRANDESE	dog	perro	12
SPANISH	dog	pero	12
BELARUSIAN	dog	sabaka	13
NINILCHIK_RUSSIAN	dog	sabaka	13
RUSSIAN	dog	sobak3	13
UKRAINIAN	dog	soboko	13
NORWEGIAN_NYNORSK_TOTEN	dog	biS3	14
BOSNIAN	dog	pas	14
CZECH	dog	pEs	14
LOWER_SORBIAN_2	dog	pyas	14
POLISH	dog	piEs	14
RUSSIAN	dog	pyos	14
SLOVAK	dog	pes	14
SLOVENIAN	dog	pEs	14
UKRAINIAN	dog	pEs	14
IRISH_GAELIC	dog	madr3	15
BROK-SKAD	dog	xwo	16
MUNJANI	dog	xulf	17
ALBANIAN_GHEG	louse	mor	1
ALBANIAN	louse	morr	1
GAELIC_SCOTTISH	louse	myi3l	2
IRISH_GAELIC	louse	mil	2
LATVIAN	louse	uc	3
BRETON	louse	lau	3
AFRIKAANS	louse	lEis	3
BERNESE_GERMAN	louse	lus	3
BRABANTIC	louse	lo3s	3
CIMBRIAN	louse	laus	3
DANISH	louse	lus	3
EASTERN_FRISIAN	louse	lus	3
ENGLISH	louse	laus	3
FAROESE	louse	lis	3
FRISIAN_WESTERN	louse	lis	3
GJESTAL_NORWEGIAN	louse	lus	3
ICELANDIC	louse	lus	3
JAMTLANDIC	louse	l3s	3
LIMBURGISH	louse	lus	3
LUXEMBOURGISH	louse	laus	3
NORTHERN_LOW_SAXON	louse	lus	3
NORWEGIAN_BOKMAAL	louse	l3s	3
NORWEGIAN_NYNORSK_TOTEN	louse	lus	3
NORWEGIAN_RIKSMAL	louse	lus	3
SANDNES_NORWEGIAN	louse	lus	3
SAXON_UPPER	louse	lous	3
SCOTS	louse	lus	3
STANDARD_GERMAN	louse	laus	3
SWEDISH	louse	lus	3
YIDDISH_EASTERN	louse	los	3
CHILISSO	louse	liT3	3
CRIMEAN_ROMANI	louse	likh	3
INDUS_KOHISTANI	louse	lhis	3
SLOVENIAN	louse	uS	3
BANATISKI_GURBET_ROMANI	louse	Zuva	4
BROK-SKAD	louse	zwo	4
BUGURDZI_ROMANI	louse	juv	4
BURGENLAND_ROMANI	louse	juv	4
CHILISSO	louse	Zu	4
EAST_SLOVAK_ROMANI	louse	juv	4
FINNISH_ROMANI	louse	ju	4
FINNISH_ROMANI	louse	juv	4
GREEK_ROMANY	louse	juv	4
GUJARATI	louse	Tu	4
GURBET_ROMANI	louse	juv	4
GURVARI_ROMANI	louse	juv	4
HINDI	louse	ju	4
INDUS_KOHISTANI	louse	zui	4
KASHMIRI	louse	zauv	4
KONKANI	louse	uvo	4
KOSOVO_ARLI_ROMANI	louse	juv	4
LATVIAN_ROMANI	louse	ju	4
LATVIAN_ROMANI	louse	juv	4
LITHUANIAN_ROMANI	louse	juv	4
LOVARA_ROMANI	louse	juv	4
LOVARA_ROMANI	louse	Zuv	4
MACEDONIAN_ARLI_ROMANI	louse	juv	4
MACEDONIAN_DZAMBAZI_ROMANIAN	louse	juv	4
NAWAR_ZUTT	louse	jui	4
NEPALI	louse	jumra	4
NORTH_RUSSIAN_ROMANI	louse	juv	4
PUNJABI_MAJHI	louse	Tu	4
ROMUNGRO_ROMANI	louse	ju	4
SELICE_ROMANI	louse	juv	4
SEPECIDES_ROMANI	louse	juv	4
SHINA_2	louse	ju	4
SINTI_ROMANI	louse	Zuv	4
SOFIA_ERLI_ROMANI	louse	juv	4
SREMSKI_GURBET_ROMANI	louse	ju	4
URSARI_ROMANI	louse	Zuv	4
USHOJO	louse	ju	4
VAAGRI_BOLI	louse	zui	4
VLAX_ROMANI	louse	Zyuv	4
JUDEO_TAT_2	louse	subuj	4
ASSAMESE	louse	okoni	5
BENGALI	louse	ukun	5
CHAKMA_UnnamedInSource	louse	ugon	5
MALDIVIAN	louse	ukunu	5
ORIYA_KOTIA	louse	ukni	5
RAJBANSHI	louse	nukani	5
VEDDA	louse	m3kun3	5
CHITWAN	louse	dhilo	6
SADRI	louse	dhilE	6
BAKHTIARI	louse	SeS	7
EASTERN_FARSI	louse	SebeS	7
GURANI	louse	haSpiSi	7
KURDISH_KURMANJI	louse	sipi	7
PERSIAN	louse	SepeS	7
TAJIK	louse	SabuSk	7
TALYSH	louse	sibiZ	7
YAGHNOBI	louse	SipuS	7
YAZGULYAM	louse	s3paw	7
ZAZAKI	louse	uSpiZ	7
SOUTHERN_BALOCHI	louse	bot	8
EMILIANO_CARPIGIANO	louse	pyoC	8
EMILIANO_REGGIANO	louse	pyoC	8
LIGURIAN_STELLA	louse	pyEju	8
LOMBARD_BERGAMO	louse	pyoC	8
LOMBARD_PLESIO	louse	pyoC	8
PIEMONTESE_VERCELLESE	louse	pyoC	8
IRISH_GAELIC	louse	sor	9
SCOTS	louse	puli	9
BANATISKI_GURBET_ROMANI	louse	piSom	9
DAMELI_2	louse	preSu	9
SARIKOLI	louse	spal	9
ARAGONESE	louse	pegoLo	9
ARAGONESE	louse	peduLo	9
ASTURIAN	louse	pioyu	9
CATALAN	louse	poL	9
CATALAN_2	louse	poL	9
CORSICAN	louse	pidoTu	9
FRENCH	louse	pu	9
FRIULIAN	louse	pEdoli	9
GALICIAN	louse	pioLo	9
GASCON	louse	pedui	9
ITALIAN	louse	pidokkyo	9
ITALIAN_GROSSETO_TUSCAN	louse	pidokyo	9
JUDEO_ESPAGNOL	louse	pioxo	9
LANGUEDOCIEN	louse	pezul	9
LIGURIAN_GENOESE	louse	pigEju	9
LIGURIAN_RAPALLO	louse	pigEju	9
NEAPOLITAN_CALABRESE	louse	p3ruky3	9
NONES	louse	piocEl	9
NONES	louse	pioCEl	9
NONES_FASSANO	louse	poye	9
NONES_GARDENESE	louse	podl	9
PIEMONTESE_1	louse	piEC	9
PIEMONTESE_BARBANIA	louse	puy	9
PIEMONTESE_CARMAGNOLA	louse	puy	9
PIEMONTESE_LANZO_TORINESE	louse	puy	9
PORTUGUESE	louse	pioLu	9
ROMANIAN	louse	p3duke	9
ROMANIAN_2	louse	paduke	9
ROMANIAN_MEGLENO	louse	pidukLu	9
ROMANSH_GRISHUN	louse	pluL	9
ROMANSH_SURMIRAN	louse	pluL	9
ROMANSH_SURSILVAN	louse	pluL	9
ROMANSH_VALLADER	louse	plwoL	9
SARDINIAN	louse	priogu	9
SARDINIAN_CAMPIDANESE	louse	prioxu	9
SARDINIAN_LOGUDARESE	louse	preuku	9
SPANISH	louse	pioho	9
EASTERN_ARMENIAN	louse	voCil	10
LARESTANI	louse	eS	10
SIVANDI	louse	peS	10
WAIGALI	louse	wi	10
EMILIANO_FERRARESE	louse	vdoC	10
BELARUSIAN	louse	voS	10
BOSNIAN	louse	vaS	10
BULGARIAN	louse	voSka	10
CZECH	louse	vES	10
LOWER_SORBIAN_2	louse	wES	10
NINILCHIK_RUSSIAN	louse	woSka	10
POLISH	louse	vES	10
RUSSIAN	louse	voS	10
SLOVAK	louse	voS	10
UKRAINIAN	louse	voSo	10
GREEK	louse	psira	11
DANG	louse	Cilra	11
CORNISH	louse	lowen	12
WELSH	louse	L33En	13
MARATHI	louse	j3ntu7	14
RANA	louse	diNger	15
DIGOR_OSSETIAN	louse	sistE	16
NORTHERN_PASHTO	louse	wr3ga	17
PRASUNI	louse	yonok	18
BRETON	tree	gwEzEn	1
CORNISH	tree	gwi8en	1
ALBANIAN	tree	pem3	2
AFRIKAANS	tree	bom	2
BERNESE_GERMAN	tree	boum	2
BRABANTIC	tree	bu3m	2
CIMBRIAN	tree	pom	2
EASTERN_FRISIAN	tree	bom	2
FRISIAN_WESTERN	tree	bi3m	2
FRISIAN_WESTERN	tree	byEm	2
LIMBURGISH	tree	boum	2
LUXEMBOURGISH	tree	bam	2
NORTHERN_LOW_SAXON	tree	bom	2
SAXON_UPPER	tree	bom	2
STANDARD_GERMAN	tree	baum	2
WYMYSORYS	tree	bom	2
YIDDISH_EASTERN	tree	bom	2
HINDI	tree	pe	2
ROMANIAN	tree	pom	2
ROMANIAN_2	tree	pom	2
VLACH	tree	pomu	2
LOWER_SORBIAN_2	tree	bom	2
DANISH	tree	trE7	3
[truncated: 6,762 more rows]
