# Supplementary material for: A test of Generalized Bayesian dating: A new linguistic dating method
Source: PLoS One. 2020 Aug 12;15(8):e0236522. doi: 10.1371/journal.pone.0236522 (PMC7423060; doi:10.1371/journal.pone.0236522)
Supplement: S1 File — Python code for extracting data from ASJP word lists, cognate identification, and conversion to nexus files. Word lists annotated for cognacy for all families. Nexus files and MrBayes command files for all families. (ZIP) [file pone.0236522.s001.zip › S1 Supporting Information/Cognates/Austroasiatic.txt.svm.CRP.0.57.cognates]

doculect	concept	asjp	cogid
BATEK_DEQ	I	yE7	1
BATEK_NONG	I	jE7	1
JAH_HUT	I	iha7	1
JAHAI	I	yE7	1
KENSIW	I	ye7	1
KINTAQ	I	yE7	1
MINTIL	I	yE7	1
SEMAQ_BERI	I	yEh	1
TEMIAR	I	ye7	1
TEMOQ	I	a7oc	1
BRU	I	Nko7	1
BRU_WESTERN_UnnamedInSource	I	Nka7	1
AISHUO_WA	I	o7	1
AWALAI_WA	I	au7	1
BANHONG_WA	I	o7	1
DAMANGNUO_WA	I	u7	1
DANAU	I	o7	1
DANAW	I	o7	1
GUANSHUANG_WA	I	o7	1
KEMIE	I	o7	1
KHMU_2	I	o7	1
LAMPANGLAMET	I	a7	1
LAWA_LA_UP	I	a37	1
MANG	I	a7u	1
MASAN_WA	I	o7	1
MENGGONG_WA	I	o7	1
RIANG_BLACK_STRIPED	I	o7	1
RIANG_WHITE_STRIPED	I	o7	1
RUMAI	I	ow	1
WA	I	37	1
WA_2	I	o37	1
WA_3	I	37	1
XIYUN_WA	I	o7	1
YANCHENG_WA	I	au7	1
ZHONGKE_WA	I	o7	1
CEQ_WONG	I	iN	2
MAH_MERI	I	3735	2
SEMAI	I	E5	2
SEMAI_2	I	E5	2
SEMELAI	I	35	2
SEMNAM	I	i5	2
TONGA	I	i5	2
BAHNAR	I	i5	2
BAHNAR_2	I	i5	2
BUNOR	I	a5	2
CHRAU	I	a5	2
CHRAU	I	i5	2
GAR	I	a5	2
KUAN	I	a5	2
PREH	I	a5	2
ROLOM	I	a5	2
SRE	I	a5	2
TAMPUAN	I	a5	2
SURIN	I	a5	2
NYAKUR	I	e5	2
CHONG_H	I	i5	2
KASONG	I	i5	2
PEAR	I	eN	2
PEAR	I	i5	2
PEAR_B	I	i5	2
SAOCH	I	E5	2
ABIRPARA_MAHALI	I	in	2
BODOBELGHORIA_SANTALI	I	in	2
GATA	I	naiN	2
HO	I	an	2
HO_2	I	aN	2
JABRI_SANTALI	I	in	2
JUANG	I	a5	2
KODA	I	in	2
KORKU	I	a5	2
MATINDOR_MAHALI	I	in	2
MUNDARI	I	ain	2
MUNDARI_2	I	ai5	2
PACHONDOR_MAHALI	I	in	2
PAHARPUR_SANTALI	I	in	2
PATICHORA_SANTALI	I	in	2
RAJARAMPUR_SANTALI	I	in	2
RASHIDPUR_SANTALI	I	in	2
RAUTNAGAR_SANTALI	I	in	2
REMO	I	niN	2
SANTALI	I	i5	2
SAVARA	I	5en	2
SORA	I	5en	2
SORA_2	I	5en	2
KSINMUL	I	a5	2
KSINMUL_2	I	a5	2
MAL	I	35	2
THAVUNG_SO	I	kan	2
BRAO	I	ay	3
JRU	I	ay	3
LOVEN	I	ay	3
OI	I	aL	3
SAPUAN	I	ay	3
KUI_THAILAND_2	I	hay	3
KUY	I	hay	3
NYEU	I	hay	3
MON	I	ay	3
NYAKUR_2	I	oy	3
JEH	I	aut	4
JEH_2	I	au	4
RENGAO	I	au	4
PALIU	I	au	4
DAZHAI_WA	I	ai	4
PLANG	I	3t	4
CUA	I	go	5
KATU	I	ku	5
KATU_EASTERN	I	ku	5
NGE	I	kow	5
NYEU	I	kaw	5
PACOH	I	k3	5
TERESSA	I	khiu	5
KHASI	I	Na	6
KHASI_2	I	Na	6
LYNGNGAM	I	n3	6
PNAR_JOWAI	I	Na	6
WAR_JAINTIA	I	nia	6
KHMER	I	kh3nom	7
KHMER_2	I	kh5um	7
NANCAWRI	I	Ta	8
NANCAWRI	I	Tua	8
BUMANG	I	da	8
NHAHEUN_2	I	a	9
SEDANG	I	a	9
TODRAH_UnnamedInSource	I	a	9
MON_2	I	oa	9
MON_NONG_DUU	I	oa	9
BUGAN	I	o	9
BUGAN_2	I	o	9
DEANG_2	I	o	9
MLABRI	I	o	9
PALAUNG_UnnamedInSource	I	o	9
U	I	o	9
WANLENG_WA	I	e	9
WIANG_PA_PAO_LUA	I	o	9
STIENG	I	he	10
BIT	I	jo	10
KHANG	I	zo	10
MALIENG	I	ho	10
MUNG_KOI	I	ho	10
RUC	I	ho	10
RUC_2	I	ho	10
VIETNAMESE	I	toi	11
VIETNAMESE_2	I	tao	11
VIETNAMESE_2	I	toi	11
VIETNAMESE_3	I	toi	11
LANOH	I	ic	12
CAR	I	TinT3	13
MAH_MERI	you	hi7	1
SEMAI	you	hE7	1
SEMAI_2	you	hE7	1
SEMAQ_BERI	you	hi7	1
TEMIAR	you	ha7	1
LYNGNGAM	you	phe	1
NYAKUR	you	pheh	1
NYAKUR_2	you	pheh	1
CHONG_H	you	phu	1
BATEK_DEQ	you	moh	2
BATEK_NONG	you	m37	2
CEQ_WONG	you	m37	2
JAH_HUT	you	ima7	2
JAHAI	you	mi7	2
KENSIW	you	bo7	2
KINTAQ	you	bo7	2
LANOH	you	mih	2
TONGA	you	moh	2
BRAO	you	Thay	2
BUNOR	you	ay	2
BUNOR	you	may	2
CHRAU	you	mai	2
CHRAU	you	ai	2
CUA	you	may7i3	2
GAR	you	me	2
JEH	you	mi	2
JEH_2	you	mi	2
KUAN	you	ay	2
PREH	you	ay	2
PREH	you	mae	2
PREH	you	may	2
RENGAO	you	ih	2
ROLOM	you	me	2
SAPUAN	you	say	2
SEDANG	you	eh	2
SRE	you	me	2
STIENG	you	ay	2
BRU	you	moy	2
KATU	you	may	2
KUI_THAILAND	you	muaN	2
KUI_THAILAND_2	you	may	2
NGE	you	may	2
NYEU	you	moN	2
NYEU	you	may	2
PACOH	you	may	2
KHASI	you	me	2
KHASI_2	you	mE	2
LYNGNGAM	you	mi	2
PNAR_JOWAI	you	mel	2
MON	you	beh	2
MON_2	you	peh	2
CAR	you	mEh	2
NANCAWRI	you	me	2
NANCAWRI	you	me	2
TERESSA	you	ma	2
TERESSA	you	men	2
BUGAN	you	m3	2
BUGAN_2	you	mu	2
PALIU	you	mi	2
AISHUO_WA	you	mai7	2
AWALAI_WA	you	me7	2
BANHONG_WA	you	mi7	2
BIT	you	mi	2
BUMANG	you	mi	2
DAMANGNUO_WA	you	mi7	2
DANAU	you	mo7	2
DANAW	you	m37	2
DAZHAI_WA	you	me7	2
DEANG	you	moi	2
DEANG_2	you	m3i	2
GUANSHUANG_WA	you	mE7	2
KEMIE	you	me7	2
KHANG	you	mi	2
KHANG	you	ay	2
KHMU	you	me	2
KHMU_2	you	me	2
KSINMUL	you	mih	2
KSINMUL_2	you	mih	2
LAMPANGLAMET	you	mi	2
LAWA_LA_UP	you	mope7	2
MAL	you	mah	2
MASAN_WA	you	mEi7	2
MENGGONG_WA	you	ba7	2
MLABRI	you	mE	2
PALAUNG_UnnamedInSource	you	mai	2
PLANG	you	mit	2
RIANG_BLACK_STRIPED	you	mi7	2
RIANG_WHITE_STRIPED	you	mi7	2
RUMAI	you	may	2
U	you	mi	2
WA	you	mai7	2
WA_2	you	moi7	2
WA_3	you	mai7	2
WANLENG_WA	you	me7	2
XIYUN_WA	you	me7	2
YANCHENG_WA	you	mi7	2
ZHONGKE_WA	you	mEi7	2
MALIENG	you	m3yh	2
RUC	you	mi	2
RUC_2	you	mi	2
THAVUNG_SO	you	mi	2
VIETNAMESE	you	may	2
VIETNAMESE_2	you	may	2
VIETNAMESE_3	you	may	2
CHENG	you	sa3	3
CHENG	you	saL	3
JRU	you	saw	3
LOVEN	you	sao	3
NHAHEUN	you	sa	3
NHAHEUN_2	you	sa	3
OI	you	sa3	3
OI	you	sal	3
MUNG_KOI	you	za	3
KUAN	you	ae	4
PREH	you	ae	4
KHMER_2	you	aeN	4
BAHNAR_2	you	E	5
GAR	you	e	5
ROLOM	you	e	5
KHMER	you	EN	6
SURIN	you	E5	6
KATU_EASTERN	you	5ua	7
MON_NONG_DUU	you	5eah	7
WAR_JAINTIA	you	eam	8
ABIRPARA_MAHALI	you	am	8
BODOBELGHORIA_SANTALI	you	am	8
HO	you	am	8
HO_2	you	am	8
JABRI_SANTALI	you	am	8
JUANG	you	am	8
JURAY	you	amon	8
KHARIA	you	ampe	8
KODA	you	am	8
KORKU	you	am	8
MATINDOR_MAHALI	you	am	8
MUNDARI	you	am	8
MUNDARI_2	you	am	8
PACHONDOR_MAHALI	you	am	8
PAHARPUR_SANTALI	you	am	8
PATICHORA_SANTALI	you	am	8
RAJARAMPUR_SANTALI	you	am	8
RASHIDPUR_SANTALI	you	am	8
RAUTNAGAR_SANTALI	you	am	8
SANTALI	you	am	8
SAVARA	you	aman	8
SORA	you	am3n	8
SORA_2	you	am3n	8
MANG	you	ami	8
TODRAH_UnnamedInSource	you	no	9
GATA	you	na	9
REMO	you	no	9
MINTIL	you	pa5	10
SEDANG	you	po	10
KASONG	you	po	10
PEAR	you	bo	10
PEAR	you	por	10
PEAR_B	you	pu	10
WIANG_PA_PAO_LUA	you	pE	10
SEMELAI	you	Ti	11
VIETNAMESE	you	ti	11
SEMNAM	you	kum	12
TAMPUAN	you	3is	13
BATEK_DEQ	we	he7	1
CEQ_WONG	we	hE7	1
JAH_HUT	we	iy37	1
JAHAI	we	yapEh	1
KENSIW	we	TE7	1
KINTAQ	we	he7	1
MAH_MERI	we	hEh	1
MINTIL	we	yE7	1
SEMAI	we	Zi7	1
SEMAI_2	we	Ti7	1
SEMAQ_BERI	we	hEh	1
SEMNAM	we	ye7	1
TONGA	we	siyEi7	1
BUNOR	we	he	1
GAR	we	hay	1
LOVEN	we	j3	1
PREH	we	he	1
SRE	we	he	1
STIENG	we	Tu	1
BRU	we	hay	1
BRU_WESTERN_UnnamedInSource	we	mhay	1
KUI_THAILAND	we	mhai	1
KUI_THAILAND_2	we	mhay	1
KUY	we	hay	1
NGE	we	hE	1
PACOH	we	hE	1
LYNGNGAM	we	yew	1
CAR	we	ih3	1
NANCAWRI	we	he	1
PALIU	we	7ai	1
CHONG_H	we	hEN	1
KASONG	we	hEN	1
PEAR	we	hEN	1
SAOCH	we	E5	1
GATA	we	nEhiN	1
AISHUO_WA	we	Zi7	1
AWALAI_WA	we	i7	1
BANHONG_WA	we	Zi7	1
DAMANGNUO_WA	we	Zi7	1
DAZHAI_WA	we	Ze7	1
DEANG_2	we	xi	1
GUANSHUANG_WA	we	e7	1
KEMIE	we	E7	1
KHMU_2	we	i7	1
KSINMUL	we	zi	1
KSINMUL_2	we	zi	1
LAMPANGLAMET	we	ju7	1
LAWA_LA_UP	we	mo7e7	1
MAL	we	7ih	1
MASAN_WA	we	Zi7	1
MENGGONG_WA	we	Zi7	1
MLABRI	we	7ath3N	1
PLANG	we	7etti	1
RIANG_BLACK_STRIPED	we	e7	1
RIANG_WHITE_STRIPED	we	e7	1
RIANG_WHITE_STRIPED	we	i7	1
U	we	7e	1
WA	we	yi7	1
WA_2	we	E7	1
WA_3	we	yi7	1
WANLENG_WA	we	ze7	1
XIYUN_WA	we	ze7	1
YANCHENG_WA	we	i7	1
ZHONGKE_WA	we	Zi7	1
RUC	we	Cupa	1
RUC_2	we	Tupa	1
THAVUNG_SO	we	Taw	1
BAHNAR	we	5on	2
JEH	we	yuan	2
JEH_2	we	yuan	2
KATU_EASTERN	we	5aN	2
KHMER	we	ya3N	2
KHMER_2	we	ya3N	2
PEAR	we	yaN	2
PEAR_B	we	yaN	2
JRU	we	Nay	3
NHAHEUN_2	we	Nay	3
REMO	we	nay	3
REMO	we	ney	3
NHAHEUN	we	na	4
OI	we	na	4
BUMANG	we	no	4
BAHNAR_2	we	b3n	5
BUNOR	we	bon	5
CHRAU	we	von	5
KUAN	we	bon	5
RENGAO	we	ba	5
ROLOM	we	ban	5
SEDANG	we	pa	5
TAMPUAN	we	pin	5
TERESSA	we	bai	5
BUGAN	we	pE	5
BUGAN_2	we	pE	5
KHASI	we	Ni	6
KHASI_2	we	Ni	6
MON	we	puiy	7
MON_2	we	poy	7
NYAKUR	we	pEy	7
NYAKUR_2	we	pEy	7
ABIRPARA_MAHALI	we	abu	8
BODOBELGHORIA_SANTALI	we	abu	8
HO	we	abu	8
HO_2	we	abu	8
MATINDOR_MAHALI	we	abu	8
PAHARPUR_SANTALI	we	abo	8
PATICHORA_SANTALI	we	abo	8
RAJARAMPUR_SANTALI	we	abo	8
RAUTNAGAR_SANTALI	we	abo	8
SANTALI	we	abo	8
CHRAU	we	khana5	9
JUANG	we	ni5	9
KHARIA	we	aniN	9
KHARIA	we	ani5	9
HO	we	ale	10
HO	we	alna	10
HO	we	alin	10
JABRI_SANTALI	we	alE	10
JURAY	we	3nlEn	10
KODA	we	alE	10
KORKU	we	ale	10
MUNDARI	we	ale	10
MUNDARI_2	we	ale	10
PAHARPUR_SANTALI	we	alE	10
RAJARAMPUR_SANTALI	we	alE	10
SAVARA	we	enlen	10
SAVARA	we	elen	10
SORA	we	3llen	10
SORA_2	we	ale	10
SORA_2	we	al3n	10
PNAR_JOWAI	we	i	11
WAR_JAINTIA	we	ii	11
DANAU	we	e	11
DANAW	we	e	11
RUMAI	we	E	11
WIANG_PA_PAO_LUA	we	E	11
KHANG	we	motdia	12
KHANG	we	motzo	12
SEMELAI	we	yE	13
BRAO	we	ya	13
TODRAH_UnnamedInSource	we	yiy	13
KATU	we	yi	13
DEANG	we	y3i	13
PALAUNG_UnnamedInSource	we	ye	13
CHENG	we	mana	14
SAPUAN	we	mua5	14
SEDANG	we	ma	14
MUNG_KOI	we	me5	14
VIETNAMESE	we	mi5	14
VIETNAMESE	we	ta	15
VIETNAMESE_2	we	ta	15
CUA	we	u3t	16
TERESSA	we	hufEt	16
LANOH	we	ic	17
TEMIAR	we	kanE7	18
SURIN	we	phoNy3N	19
MON_NONG_DUU	we	roa7apoy	20
BIT	we	p3siN7i	21
MANG	we	lokha	22
MALIENG	we	m3yhho	23
VIETNAMESE_3	we	ThuNtoi	24
SEMAI	one	nan37	1
SEMAI_2	one	nan37	1
MAH_MERI	one	muy	2
SEMAQ_BERI	one	moy	2
SEMELAI	one	muy	2
TEMOQ	one	muy	2
BAHNAR	one	mo5	2
BAHNAR_2	one	mu5	2
BRAO	one	muy	2
CHENG	one	muy	2
CHRAU	one	muoi	2
CUA	one	muy	2
GAR	one	muay	2
JEH	one	mui	2
JEH_2	one	muy	2
JRU	one	muy	2
KUAN	one	muay	2
LOVEN	one	muy	2
NHAHEUN	one	mue	2
NHAHEUN_2	one	muy	2
OI	one	muy	2
RENGAO	one	moi	2
ROLOM	one	muay	2
SAPUAN	one	muy	2
SEDANG	one	moi	2
STIENG	one	muoy	2
TAMPUAN	one	mEi5	2
TODRAH_UnnamedInSource	one	muey7	2
BRU	one	mu3y	2
BRU_WESTERN_UnnamedInSource	one	muy	2
KATU	one	m3y	2
KATU_EASTERN	one	mui	2
KUI_THAILAND	one	mui	2
KUI_THAILAND_2	one	muy	2
KUY	one	muy	2
NGE	one	mu3y	2
NYEU	one	mu3y	2
PACOH	one	moy	2
WAR_JAINTIA	one	mi	2
KHMER	one	muey	2
KHMER_2	one	mu3y	2
SURIN	one	moy	2
MON	one	mway	2
MON_2	one	mway	2
MON_NONG_DUU	one	moa	2
NYAKUR	one	mu3y	2
NYAKUR_2	one	muay	2
BUGAN	one	m3	2
PALIU	one	m3	2
CHONG_H	one	mu7y	2
KASONG	one	moy	2
PEAR	one	moy	2
PEAR_B	one	muoy	2
SAOCH	one	mo7ey	2
ABIRPARA_MAHALI	one	mit	2
BODOBELGHORIA_SANTALI	one	mit	2
GATA	one	muiN	2
HO	one	miyad	2
HO	one	mid	2
HO	one	mi	2
HO	one	mido	2
HO_2	one	miyad	2
HO_2	one	miyad	2
JABRI_SANTALI	one	mit	2
JUANG	one	mui	2
KODA	one	mi5a	2
KORKU	one	miya7	2
MATINDOR_MAHALI	one	mit	2
MUNDARI	one	miyod	2
MUNDARI_2	one	mijod	2
PACHONDOR_MAHALI	one	mit	2
PAHARPUR_SANTALI	one	mit	2
PATICHORA_SANTALI	one	mit	2
RAJARAMPUR_SANTALI	one	mit	2
RASHIDPUR_SANTALI	one	mit	2
RAUTNAGAR_SANTALI	one	mit	2
REMO	one	mui	2
REMO	one	muiN	2
SANTALI	one	mit	2
SORA	one	3mui	2
BIT	one	m7an	2
KEMIE	one	mo	2
KHMU	one	moy	2
KHMU_2	one	moy	2
KSINMUL	one	met	2
KSINMUL_2	one	met	2
LAMPANGLAMET	one	m3j	2
MAL	one	moy	2
MANG	one	mak	2
MLABRI	one	moy	2
U	one	mo	2
U	one	m	2
WIANG_PA_PAO_LUA	one	mo	2
MALIENG	one	m3T	2
MUNG_KOI	one	moT	2
RUC	one	moiC	2
RUC_2	one	moiT	2
THAVUNG_SO	one	mit	2
VIETNAMESE	one	mot	2
VIETNAMESE_2	one	mot	2
VIETNAMESE_3	one	mot	2
BATEK_DEQ	one	ney	3
BATEK_NONG	one	nay	3
CEQ_WONG	one	noi	3
JAH_HUT	one	nwEy	3
JAHAI	one	nEy	3
KENSIW	one	nay	3
KINTAQ	one	nay	3
LANOH	one	niy	3
SEMNAM	one	niy	3
TEMIAR	one	ney	3
TONGA	one	nay	3
BUNOR	one	Nway	3
PREH	one	Nway	3
KHASI_2	one	wEy	3
KEMIE	one	noN	3
CHRAU	one	du	4
GAR	one	du	4
KUAN	one	du	4
PREH	one	du	4
ROLOM	one	ju	4
SRE	one	dul	4
BUMANG	one	lu	4
KHANG	one	lo7	4
KHASI	one	wei	5
PNAR_JOWAI	one	wi	5
CAR	one	heN	6
NANCAWRI	one	hiaN	6
TERESSA	one	iaN	6
BUGAN	one	bo	7
BUGAN_2	one	bo	7
JURAY	one	boj	7
SAVARA	one	Eboi	7
SORA_2	one	aboy	7
SORA_2	one	bo	7
MINTIL	one	sa7	8
AISHUO_WA	one	ti7	8
AWALAI_WA	one	thi7	8
BANHONG_WA	one	ti7	8
DAMANGNUO_WA	one	thi7	8
DAZHAI_WA	one	ti7	8
GUANSHUANG_WA	one	te7	8
LAWA_LA_UP	one	ti7	8
MASAN_WA	one	thEi7	8
MENGGONG_WA	one	the7	8
PLANG	one	ti	8
WA	one	ti7	8
WA_3	one	ti7	8
WANLENG_WA	one	the7	8
XIYUN_WA	one	the7	8
YANCHENG_WA	one	the7	8
ZHONGKE_WA	one	the7	8
DEANG_2	one	u	9
PALAUNG_UnnamedInSource	one	u	9
RUMAI	one	u	9
LYNGNGAM	one	uwew	10
DANAW	one	akot	11
JAHAI	person	m3nra7	1
KENSIW	person	mani7	1
KINTAQ	person	m3ni7	1
TONGA	person	mani7	1
BAHNAR	person	b3Nai	1
BAHNAR_2	person	b3Nay	1
CUA	person	m3nih	1
JEH	person	m3Nai	1
JEH_2	person	m3Naj	1
JRU	person	p3nuyh	1
NHAHEUN_2	person	nnuyh	1
SAPUAN	person	b3nuy	1
STIENG	person	b3nEh	1
TAMPUAN	person	p3noih	1
TODRAH_UnnamedInSource	person	mNei	1
KATU_EASTERN	person	nak	1
NYEU	person	na7	1
KHMER	person	manus	1
KHMER_2	person	manus	1
SURIN	person	mn3h	1
MON	person	mnih	1
MON_2	person	nih	1
MON_NONG_DUU	person	hnih	1
NYAKUR	person	m3nih	1
NYAKUR_2	person	m3nih	1
NANCAWRI	person	payuh	1
HO_2	person	manwa	1
JURAY	person	monra	1
SORA	person	mandra	1
SORA_2	person	bomendra	1
MLABRI	person	mla	1
MALIENG	person	m3lieN	1
MUNG_KOI	person	mol	1
BATEK_DEQ	person	batEk	2
MINTIL	person	batEik	2
SEMAI	person	sn7oy	3
SEMAI_2	person	sN7oy	3
TEMIAR	person	sEn7oy	3
LANOH	person	s3ma7	4
MAH_MERI	person	hma7	4
SEMAQ_BERI	person	s3ma7	4
SEMELAI	person	s3ma7	4
SEMNAM	person	sma7	4
TEMOQ	person	s3ma7	4
TONGA	person	hami7	4
CHONG_H	person	T3m	4
BRU	person	kuay	5
BRU_WESTERN_UnnamedInSource	person	kuay	5
KATU	person	khuy	5
KUI_THAILAND	person	kui	5
KUI_THAILAND_2	person	kuy	5
KUY	person	kuy	5
PACOH	person	tikuay	5
CEQ_WONG	person	bri7	6
SAPUAN	person	b3rux	6
KHASI	person	briw	6
KHASI_2	person	brew	6
LYNGNGAM	person	bru	6
PNAR_JOWAI	person	bru	6
KASONG	person	kas3m	7
PEAR	person	r3s3m	7
PEAR	person	r3C3m	7
PEAR_B	person	rosim	7
SAOCH	person	kX3Tum	7
WAR_JAINTIA	person	Cupro	8
ABIRPARA_MAHALI	person	hor	8
BODOBELGHORIA_SANTALI	person	hor	8
HO_2	person	ho	8
JABRI_SANTALI	person	hor	8
KODA	person	horo	8
KORKU	person	koro	8
MATINDOR_MAHALI	person	hor	8
MUNDARI	person	horo	8
MUNDARI_2	person	horo	8
PACHONDOR_MAHALI	person	hor	8
PAHARPUR_SANTALI	person	hor	8
PATICHORA_SANTALI	person	hor	8
RAJARAMPUR_SANTALI	person	hor	8
RASHIDPUR_SANTALI	person	hor	8
RAUTNAGAR_SANTALI	person	hor	8
SANTALI	person	hor	8
MANG	person	ha	8
GATA	person	remua	9
REMO	person	remo	9
BUGAN	person	piau	10
BUGAN_2	person	pyau	10
AISHUO_WA	person	pui	10
AWALAI_WA	person	phui	10
BANHONG_WA	person	pui	10
BIT	person	p3siN	10
DAMANGNUO_WA	person	phui	10
DAZHAI_WA	person	phui	10
GUANSHUANG_WA	person	pui	10
KHANG	person	bi	10
LAWA_LA_UP	person	pui	10
MASAN_WA	person	phui	10
MENGGONG_WA	person	phi	10
PALAUNG_UnnamedInSource	person	vi	10
PLANG	person	p3i	10
WA	person	pui	10
WA_3	person	pui	10
WANLENG_WA	person	phui	10
XIYUN_WA	person	phui	10
YANCHENG_WA	person	phui	10
ZHONGKE_WA	person	phui	10
BATEK_NONG	person	l37	11
JUANG	person	luko	11
DANAW	person	lo	11
CAR	person	tarik	12
DEANG	person	toi	12
DEANG_2	person	tu7i	12
BUMANG	person	kon	13
KHANG	person	kon	13
KHMU_2	person	gon	13
MAL	person	kon	13
THAVUNG_SO	person	kon	13
KSINMUL	person	ksiN	14
KSINMUL_2	person	ksiN	14
KEMIE	person	i7	15
LAMPANGLAMET	person	e7i7	15
WIANG_PA_PAO_LUA	person	i7i7	15
SEDANG	person	Ne	16
RUC	person	Nay	16
RUC_2	person	Nay	16
VIETNAMESE	person	Nuoi	17
VIETNAMESE_2	person	nguoi	17
VIETNAMESE_3	person	Nuoi	17
JAH_HUT	person	Tah	18
SRE	person	Tau	18
PALIU	person	The	18
RUMAI	person	i	19
U	person	u	19
CHRAU	person	tamun	20
RENGAO	person	k3draN	21
NGE	person	kamat	22
KHARIA	person	yhanlebu	23
KHMU	person	k3mmu	24
BATEK_DEQ	fish	ikan	1
BATEK_NONG	fish	ikan	1
KENSIW	fish	ikan	1
KINTAQ	fish	ikan	1
MINTIL	fish	ikan	1
TONGA	fish	ikan	1
CEQ_WONG	fish	ki37	2
JAH_HUT	fish	ka7	2
JAHAI	fish	3k37	2
LANOH	fish	ka	2
MAH_MERI	fish	kah	2
SEMAI	fish	ka7	2
SEMAI_2	fish	ka7	2
SEMAQ_BERI	fish	kah	2
SEMNAM	fish	kayil	2
TEMIAR	fish	kE7	2
BAHNAR	fish	ka	2
BAHNAR_2	fish	ka	2
BUNOR	fish	ka	2
CHRAU	fish	ka	2
CUA	fish	ka	2
GAR	fish	ka	2
JEH	fish	ka	2
JEH_2	fish	ka	2
JRU	fish	ka	2
KUAN	fish	ka	2
PREH	fish	ka	2
RENGAO	fish	ka	2
ROLOM	fish	ka	2
SEDANG	fish	ka	2
SRE	fish	ka	2
STIENG	fish	ka	2
TAMPUAN	fish	ka	2
TODRAH_UnnamedInSource	fish	ka	2
BRU	fish	3ka	2
BRU_WESTERN_UnnamedInSource	fish	kaL	2
KATU_EASTERN	fish	kadoN	2
KUI_THAILAND	fish	ka	2
KUI_THAILAND_2	fish	ka	2
KUY	fish	aka	2
NYEU	fish	ka	2
KHASI	fish	dohkha	2
KHASI_2	fish	do7kha	2
LYNGNGAM	fish	kha	2
PNAR_JOWAI	fish	dakha	2
MON	fish	ka	2
MON_2	fish	ka7	2
MON_NONG_DUU	fish	ka7	2
NYAKUR	fish	ka7	2
NYAKUR_2	fish	ka7	2
CAR	fish	ka	2
NANCAWRI	fish	ka	2
TERESSA	fish	kha	2
BUGAN	fish	qou	2
PALIU	fish	qo	2
JUANG	fish	karoN	2
KORKU	fish	kaku	2
AISHUO_WA	fish	ka7	2
AWALAI_WA	fish	ka7	2
BANHONG_WA	fish	ka7	2
BUMANG	fish	ka	2
DAMANGNUO_WA	fish	ka7	2
DAZHAI_WA	fish	ka7	2
DEANG	fish	ka	2
DEANG_2	fish	kE	2
GUANSHUANG_WA	fish	ka7	2
KEMIE	fish	akha7	2
KHANG	fish	ka	2
KHMU	fish	ka	2
KHMU_2	fish	ka7	2
KSINMUL	fish	ka	2
KSINMUL_2	fish	ka	2
LAMPANGLAMET	fish	ka7	2
LAWA_LA_UP	fish	ka7	2
MAL	fish	kha	2
MANG	fish	a	2
MASAN_WA	fish	ka7	2
MENGGONG_WA	fish	ka7	2
MLABRI	fish	ka7	2
PALAUNG_UnnamedInSource	fish	ga	2
PLANG	fish	ka	2
RIANG_BLACK_STRIPED	fish	ka7	2
RIANG_WHITE_STRIPED	fish	ka7	2
RUMAI	fish	ka	2
U	fish	kha	2
WA	fish	ka7	2
WA_2	fish	ka7	2
WA_3	fish	ka7	2
WANLENG_WA	fish	ka7	2
WIANG_PA_PAO_LUA	fish	ka7	2
XIYUN_WA	fish	ka7	2
YANCHENG_WA	fish	ka7	2
ZHONGKE_WA	fish	ka7	2
MALIENG	fish	uka	2
MUNG_KOI	fish	ka	2
RUC	fish	aka	2
RUC_2	fish	aka	2
THAVUNG_SO	fish	ka	2
VIETNAMESE	fish	ka	2
SEMELAI	fish	T3rEh	3
TEMOQ	fish	c3rEh	3
BRAO	fish	tr3	4
LOVEN	fish	tr3	4
OI	fish	tr3	4
SAPUAN	fish	tr3	4
KHMER	fish	tri	4
KHMER_2	fish	tri	4
SURIN	fish	trEy	4
NHAHEUN_2	fish	blak	5
NGE	fish	pla7	5
KATU	fish	siw	6
BUGAN	fish	se	6
CHONG_H	fish	me7w	7
KASONG	fish	me	7
PEAR	fish	mEl	7
PEAR	fish	mel	7
PEAR	fish	me7el	7
PEAR	fish	mil	7
PEAR	fish	miw	7
PEAR	fish	mew	7
PEAR_B	fish	mel	7
SAOCH	fish	me7	7
WAR_JAINTIA	fish	hi	8
BUGAN_2	fish	Sikou	8
ABIRPARA_MAHALI	fish	haku	8
BODOBELGHORIA_SANTALI	fish	hako	8
GATA	fish	hado	8
HO	fish	haku	8
HO	fish	hai	8
HO_2	fish	hai	8
HO_2	fish	haku	8
JABRI_SANTALI	fish	hako	8
KODA	fish	haku	8
MATINDOR_MAHALI	fish	hako	8
MUNDARI	fish	hai	8
MUNDARI_2	fish	hai	8
PACHONDOR_MAHALI	fish	hako	8
PAHARPUR_SANTALI	fish	haku	8
PATICHORA_SANTALI	fish	hako	8
RAJARAMPUR_SANTALI	fish	hako	8
RASHIDPUR_SANTALI	fish	haku	8
RAUTNAGAR_SANTALI	fish	hako	8
SANTALI	fish	haku	8
JURAY	fish	oyo	9
SAVARA	fish	ayo	9
SORA	fish	3yo	9
SORA_2	fish	ayo	9
SORA_2	fish	ayon	9
DANAU	fish	pyaN	10
DANAW	fish	phyaN	10
CHENG	fish	T3	11
VIETNAMESE_2	fish	Ta	11
VIETNAMESE_3	fish	Ta	11
PACOH	fish	buay7	12
TERESSA	fish	huhot	13
SANTALI	fish	barsi	14
BIT	fish	m7u3	15
BATEK_NONG	dog	w37	1
JAH_HUT	dog	Tw37	1
JAHAI	dog	3Ti7	1
KENSIW	dog	e7	1
KINTAQ	dog	e7	1
LANOH	dog	ace7	1
MAH_MERI	dog	caw	1
MINTIL	dog	asow7	1
SEMAI	dog	Co7	1
SEMAI_2	dog	To7	1
SEMAQ_BERI	dog	coh	1
SEMELAI	dog	To	1
SEMNAM	dog	aTE7	1
TEMIAR	dog	T3wo7	1
TEMOQ	dog	cow	1
TONGA	dog	e7	1
BAHNAR	dog	ko	1
BAHNAR_2	dog	ko7	1
BRAO	dog	Ta	1
BUNOR	dog	so	1
CHENG	dog	To	1
CHRAU	dog	so	1
CUA	dog	so	1
GAR	dog	saw	1
JEH	dog	Co	1
JEH_2	dog	Tou	1
JRU	dog	To	1
KUAN	dog	saw	1
LOVEN	dog	To	1
NHAHEUN	dog	To	1
NHAHEUN_2	dog	To	1
OI	dog	To	1
PREH	dog	so	1
RENGAO	dog	Co	1
ROLOM	dog	saw	1
SAPUAN	dog	To	1
SEDANG	dog	Co	1
SRE	dog	so	1
STIENG	dog	so	1
TAMPUAN	dog	So	1
TODRAH_UnnamedInSource	dog	co	1
BRU	dog	aTo	1
BRU_WESTERN_UnnamedInSource	dog	ca	1
KATU	dog	aTo	1
KUI_THAILAND	dog	Ca	1
KUI_THAILAND_2	dog	Ta	1
KUY	dog	aTo	1
NGE	dog	TakE	1
NYEU	dog	73To	1
PACOH	dog	3To	1
KHASI	dog	ksew	1
KHASI_2	dog	ksow	1
LYNGNGAM	dog	ksu	1
PNAR_JOWAI	dog	ksaw	1
WAR_JAINTIA	dog	khsia	1
KHMER	dog	Ch3kE	1
KHMER_2	dog	Tc3kE	1
SURIN	dog	TkE	1
NYAKUR	dog	Chur	1
NYAKUR_2	dog	Thur	1
TERESSA	dog	hom	1
BUGAN	dog	Tau	1
BUGAN_2	dog	cau	1
PALIU	dog	Tu	1
CHONG_H	dog	Tho	1
KASONG	dog	Tho	1
PEAR	dog	Cho	1
PEAR	dog	Chok	1
PEAR_B	dog	Ta	1
SAOCH	dog	Cao	1
GATA	dog	gusu	1
JUANG	dog	selog	1
KHARIA	dog	solo7	1
REMO	dog	guso7bur	1
AISHUO_WA	dog	so7	1
AWALAI_WA	dog	sau7	1
BANHONG_WA	dog	so7	1
BIT	dog	Co7	1
BUMANG	dog	cua	1
DAMANGNUO_WA	dog	sau7	1
DANAU	dog	co	1
DANAW	dog	co7	1
DAZHAI_WA	dog	so7	1
DEANG	dog	a7o7	1
DEANG_2	dog	7a7o7	1
GUANSHUANG_WA	dog	so7	1
KEMIE	dog	so7	1
KHANG	dog	Tua	1
KHMU	dog	so	1
KHMU_2	dog	so7	1
KSINMUL	dog	ksew	1
KSINMUL_2	dog	To	1
LAMPANGLAMET	dog	sa7	1
LAWA_LA_UP	dog	so7	1
MAL	dog	sua7	1
MANG	dog	s3	1
MASAN_WA	dog	so7	1
MENGGONG_WA	dog	so7	1
PALAUNG_UnnamedInSource	dog	Su7	1
PLANG	dog	so	1
RIANG_BLACK_STRIPED	dog	sho7	1
RIANG_WHITE_STRIPED	dog	sho7	1
RUMAI	dog	sow	1
U	dog	so	1
WA	dog	so7	1
WA_2	dog	so7	1
WA_3	dog	so7	1
WANLENG_WA	dog	so7	1
WIANG_PA_PAO_LUA	dog	o7	1
XIYUN_WA	dog	so7	1
YANCHENG_WA	dog	sau7	1
ZHONGKE_WA	dog	so7	1
MALIENG	dog	To	1
MUNG_KOI	dog	To	1
RUC	dog	aCo	1
RUC_2	dog	aTo	1
THAVUNG_SO	dog	To	1
VIETNAMESE	dog	to	1
VIETNAMESE_2	dog	Tho	1
VIETNAMESE_3	dog	Tho	1
MON	dog	kluiw	2
MON_2	dog	kluiw	2
MON_NONG_DUU	dog	kl3	2
CAR	dog	am	3
NANCAWRI	dog	am	3
ABIRPARA_MAHALI	dog	SEta	4
BODOBELGHORIA_SANTALI	dog	Sita	4
HO	dog	seta	4
HO_2	dog	seta	4
JABRI_SANTALI	dog	Sita	4
KODA	dog	SEta	4
KORKU	dog	sita	4
MATINDOR_MAHALI	dog	SEta	4
MUNDARI	dog	seta	4
MUNDARI_2	dog	seta	4
PACHONDOR_MAHALI	dog	Sita	4
PAHARPUR_SANTALI	dog	Sita	4
PATICHORA_SANTALI	dog	sita	4
RAJARAMPUR_SANTALI	dog	Sita	4
RASHIDPUR_SANTALI	dog	Sita	4
RAUTNAGAR_SANTALI	dog	Sita	4
SANTALI	dog	seta	4
JURAY	dog	k3nsod	5
SAVARA	dog	kinsor	5
SORA	dog	kinsod	5
SORA_2	dog	k3nsot	5
SORA_2	dog	kunsor	5
BATEK_DEQ	dog	a5eN	6
CEQ_WONG	dog	EN	7
KATU_EASTERN	dog	anuq	8
MLABRI	dog	bra5	9
SEMELAI	louse	Ti	1
BRAO	louse	Tay	1
CHENG	louse	Tay	1
CUA	louse	say	1
JEH	louse	k3Cay	1
JEH_2	louse	k3Tay	1
JRU	louse	Tey	1
LOVEN	louse	T3y	1
NHAHEUN	louse	Te	1
NHAHEUN_2	louse	Te	1
OI	louse	Tay	1
SAPUAN	louse	Tay	1
TAMPUAN	louse	s3y	1
BRU	louse	nToy	1
BRU_WESTERN_UnnamedInSource	louse	nCy	1
KATU	louse	nTay	1
KUI_THAILAND_2	louse	nTE	1
KUY	louse	5Te	1
NGE	louse	nTai	1
NYEU	louse	pay	1
NYEU	louse	kanTe	1
PACOH	louse	nTe	1
KHMER	louse	Cay	1
KHMER_2	louse	Tay	1
SURIN	louse	Tay	1
MON	louse	Cay	1
MON_2	louse	Tay	1
MON_NONG_DUU	louse	Toa	1
NYAKUR	louse	Cay	1
NYAKUR_2	louse	Tay	1
NANCAWRI	louse	sey	1
CHONG_H	louse	Thi	1
KASONG	louse	Thi	1
PEAR_B	louse	Thi	1
KSINMUL	louse	cey	1
KSINMUL_2	louse	Tey	1
RUMAI	louse	say	1
U	louse	nThi	1
MALIENG	louse	T3y	1
MUNG_KOI	louse	Ti	1
RUC_2	louse	Ti	1
VIETNAMESE_2	louse	Thay	1
VIETNAMESE_3	louse	Thay	1
BATEK_DEQ	louse	ce7	2
BATEK_NONG	louse	ce7	2
CEQ_WONG	louse	TE7	2
JAH_HUT	louse	TE7	2
JAHAI	louse	Ti7	2
KENSIW	louse	Te7	2
LANOH	louse	ce7	2
MAH_MERI	louse	cih	2
MINTIL	louse	cEi7	2
SEMAI	louse	CE7	2
SEMAI_2	louse	TE7	2
SEMAQ_BERI	louse	cih	2
SEMNAM	louse	Te7	2
TEMIAR	louse	TE7	2
TEMOQ	louse	cih	2
TONGA	louse	maT	2
BAHNAR	louse	si	2
BAHNAR_2	louse	si	2
CHRAU	louse	si	2
RENGAO	louse	Ci	2
SRE	louse	sai	2
STIENG	louse	si	2
TODRAH_UnnamedInSource	louse	ci	2
KUI_THAILAND	louse	5CE7	2
KHASI	louse	ksi	2
KHASI_2	louse	ksi	2
PNAR_JOWAI	louse	ksi	2
WAR_JAINTIA	louse	kse	2
GATA	louse	ghisi	2
HO	louse	siku	2
HO_2	louse	siku	2
HO_2	louse	liTa7siku	2
JUANG	louse	ese	2
JURAY	louse	i7i	2
KHARIA	louse	se7	2
KORKU	louse	siku	2
MUNDARI	louse	siku	2
MUNDARI_2	louse	siku	2
SANTALI	louse	si	2
SORA	louse	i7i	2
SORA_2	louse	i7in	2
AISHUO_WA	louse	si7	2
AWALAI_WA	louse	se7	2
BANHONG_WA	louse	si7	2
BIT	louse	Ci	2
BUMANG	louse	phin	2
DAMANGNUO_WA	louse	sei7	2
DANAU	louse	ci	2
DANAW	louse	ci	2
DAZHAI_WA	louse	si7	2
DEANG	louse	sai	2
DEANG_2	louse	sai	2
GUANSHUANG_WA	louse	si7	2
KEMIE	louse	si7	2
KHMU	louse	se	2
KHMU_2	louse	se7	2
LAMPANGLAMET	louse	si7	2
LAWA_LA_UP	louse	sei7	2
MAL	louse	se7	2
MASAN_WA	louse	sEi7	2
MENGGONG_WA	louse	asi7	2
MLABRI	louse	se7	2
PALAUNG_UnnamedInSource	louse	masai	2
RIANG_BLACK_STRIPED	louse	shi7	2
RIANG_WHITE_STRIPED	louse	shi7	2
WA	louse	si7	2
WA_2	louse	Si7	2
WA_3	louse	si7	2
WIANG_PA_PAO_LUA	louse	kunsi7	2
XIYUN_WA	louse	si7	2
YANCHENG_WA	louse	se7	2
ZHONGKE_WA	louse	se7	2
RUC	louse	Ci	2
THAVUNG_SO	louse	k3	2
VIETNAMESE	louse	ti	2
BUGAN	louse	mban	3
BUGAN_2	louse	mbEn	3
MANG	louse	mabe	3
KATU_EASTERN	louse	tara5	4
CAR	louse	tarul	4
SEDANG	louse	Sro	5
LYNGNGAM	louse	s3lliet	6
PALIU	louse	pimbu	7
KHANG	louse	mENlot	8
PLANG	louse	kah3iN	9
CEQ_WONG	tree	y3hu7	1
JAH_HUT	tree	naho7	1
JAHAI	tree	Thu7	1
KENSIW	tree	ihu7	1
KINTAQ	tree	ihi	1
LANOH	tree	j3hi7	1
SEMAI	tree	Zhu7	1
SEMAI_2	tree	Thu7	1
SEMNAM	tree	5hu7	1
TEMIAR	tree	T3hu7	1
TONGA	tree	5ahu7	1
CHRAU	tree	Cho	1
KUAN	tree	Chi	1
ROLOM	tree	Chi	1
ROLOM	tree	jhi	1
SRE	tree	Thi	1
STIENG	tree	Th3	1
NYEU	tree	khay	1
MON	tree	Chu	1
MON_2	tree	nomThu7	1
MON_NONG_DUU	tree	Thu7	1
NYAKUR	tree	Chu7	1
NYAKUR_2	tree	Thu7	1
TERESSA	tree	khia	1
AISHUO_WA	tree	khau7	1
AWALAI_WA	tree	khau7	1
BANHONG_WA	tree	khau7	1
DAMANGNUO_WA	tree	khau7	1
DAZHAI_WA	tree	khau7	1
GUANSHUANG_WA	tree	khau7	1
KEMIE	tree	kose7	1
LAMPANGLAMET	tree	umkhe7	1
LAWA_LA_UP	tree	kho7	1
MASAN_WA	tree	kho7	1
MENGGONG_WA	tree	khau7	1
PLANG	tree	khu	1
RIANG_BLACK_STRIPED	tree	toNkhE7	1
RIANG_WHITE_STRIPED	tree	toNkhE7	1
RUMAI	tree	taNhoy	1
WA	tree	khau7	1
WA_2	tree	khi7	1
WA_3	tree	khau7	1
WANLENG_WA	tree	khau7	1
WIANG_PA_PAO_LUA	tree	umkhe7	1
XIYUN_WA	tree	kho7	1
YANCHENG_WA	tree	khau7	1
ZHONGKE_WA	tree	khau7	1
MAH_MERI	tree	t3koh	2
SEMAQ_BERI	tree	t3koh	2
SEMELAI	tree	d3loN	3
BAHNAR	tree	loN	3
BAHNAR_2	tree	loN	3
BRAO	tree	loN	3
CHENG	tree	loN	3
CUA	tree	b37ol	3
JEH	tree	loN	3
JEH_2	tree	loN	3
JRU	tree	tom7loN	3
LOVEN	tree	loN	3
NHAHEUN	tree	loN	3
NHAHEUN_2	tree	tom7loN	3
OI	tree	loN	3
RENGAO	tree	loN	3
SEDANG	tree	loaN	3
TAMPUAN	tree	t3m7lo3N	3
TODRAH_UnnamedInSource	tree	lyoN	3
BRU	tree	aluaN	3
BRU_WESTERN_UnnamedInSource	tree	ka7luaN	3
KATU	tree	nloN	3
KATU	tree	doN	3
KATU_EASTERN	tree	nloN	3
NGE	tree	ndoN	3
PACOH	tree	3loN	3
KHASI	tree	dieN	3
KHASI_2	tree	deN	3
LYNGNGAM	tree	di3N	3
PNAR_JOWAI	tree	de5	3
CAR	tree	Tona	3
CAR	tree	Ton	3
GATA	tree	s3la7	3
BIT	tree	C37ueN	3
BUMANG	tree	lam	3
KHMU	tree	s37oN	3
KHMU_2	tree	s7oN	3
KSINMUL	tree	C37u3N	3
KSINMUL_2	tree	T37u3N	3
MAL	tree	nt3llam	3
MLABRI	tree	lam	3
THAVUNG_SO	tree	lam	3
BUNOR	tree	si	4
GAR	tree	si	4
PREH	tree	si	4
BUGAN	tree	sa3	4
BUGAN_2	tree	su	4
PALIU	tree	sau	4
JUANG	tree	sumusiN	4
KORKU	tree	siN	4
DANAW	tree	8e	4
PALAUNG_UnnamedInSource	tree	hai	4
BATEK_DEQ	tree	tom	5
MINTIL	tree	toum	5
SAPUAN	tree	t3m	5
KASONG	tree	them	5
PEAR	tree	them	5
PEAR	tree	th3nEm	5
PEAR	tree	them	5
PEAR_B	tree	toem	5
KUI_THAILAND_2	tree	kal	6
KUY	tree	kal	6
MUNG_KOI	tree	k3l	6
KHMER	tree	ta3mZha3	7
KHMER_2	tree	da3mTh3	7
SURIN	tree	domTh3	7
PEAR	tree	nis	8
PEAR	tree	Nih	8
PEAR	tree	Nit	8
ABIRPARA_MAHALI	tree	darE	9
BODOBELGHORIA_SANTALI	tree	darE	9
HO	tree	daru	9
HO_2	tree	daru	9
JABRI_SANTALI	tree	dari	9
JURAY	tree	ara	9
KHARIA	tree	daru	9
KODA	tree	daru	9
MATINDOR_MAHALI	tree	darE	9
MUNDARI	tree	daru	9
MUNDARI_2	tree	daru	9
PACHONDOR_MAHALI	tree	darE	9
PAHARPUR_SANTALI	tree	darE	9
PATICHORA_SANTALI	tree	dari	9
RAJARAMPUR_SANTALI	tree	darE	9
RASHIDPUR_SANTALI	tree	darE	9
RAUTNAGAR_SANTALI	tree	darE	9
SANTALI	tree	dare	9
SAVARA	tree	ara	9
SORA	tree	ara	9
CHONG_H	tree	nE7m	10
SAVARA	tree	aneb	10
SORA_2	tree	ni7ib	10
SORA_2	tree	neb	10
DEANG	tree	he	11
DEANG_2	tree	he	11
MANG	tree	hEo	11
NANCAWRI	tree	Tia	12
KHANG	tree	may	12
MALIENG	tree	k3y	12
RUC	tree	k3y	12
RUC_2	tree	k3oy	12
VIETNAMESE	tree	kay	12
VIETNAMESE_2	tree	Tay	12
VIETNAMESE_3	tree	Tay	12
WAR_JAINTIA	tree	tuwei	13
NANCAWRI	tree	Tiao5iha	14
SAOCH	tree	aut	15
DANAU	tree	cok8e	16
U	tree	N3psi	17
BATEK_DEQ	leaf	hali7	1
CEQ_WONG	leaf	hale7	1
JAH_HUT	leaf	hla7	1
JAHAI	leaf	h3li7	1
KENSIW	leaf	hali7	1
KINTAQ	leaf	h3li7	1
LANOH	leaf	s3la7	1
MINTIL	leaf	haliy7	1
SEMAI	leaf	sla7	1
SEMAI_2	leaf	sla7	1
SEMAQ_BERI	leaf	salah	1
SEMNAM	leaf	sla7	1
TEMIAR	leaf	s3la7	1
TONGA	leaf	hali7sEm	1
BAHNAR	leaf	hla	1
BAHNAR_2	leaf	hla	1
BRAO	leaf	Thla	1
CHENG	leaf	hla	1
CHRAU	leaf	la	1
CUA	leaf	hla	1
JEH	leaf	la	1
JEH_2	leaf	la	1
JRU	leaf	la	1
LOVEN	leaf	la	1
NHAHEUN	leaf	hla	1
NHAHEUN_2	leaf	hla	1
OI	leaf	hla	1
RENGAO	leaf	hla	1
SAPUAN	leaf	khaloN	1
SEDANG	leaf	hla	1
SRE	leaf	nha	1
STIENG	leaf	la	1
TAMPUAN	leaf	hla	1
TODRAH_UnnamedInSource	leaf	hla	1
BRU	leaf	sula	1
KATU	leaf	ala	1
KUI_THAILAND	leaf	sla	1
KUI_THAILAND_2	leaf	sla	1
KUY	leaf	hla	1
NGE	leaf	hla	1
NYEU	leaf	s3la	1
PACOH	leaf	ula	1
KHASI	leaf	sla	1
KHASI_2	leaf	sla	1
LYNGNGAM	leaf	sla	1
PNAR_JOWAI	leaf	sla	1
WAR_JAINTIA	leaf	sli	1
KHMER	leaf	s3l3k	1
KHMER_2	leaf	s3l3k	1
SURIN	leaf	slo7	1
MON	leaf	sla	1
MON_2	leaf	hla7	1
MON_NONG_DUU	leaf	hla7	1
NYAKUR	leaf	hla7	1
NYAKUR_2	leaf	hla7	1
CAR	leaf	roi	1
NANCAWRI	leaf	dai	1
NANCAWRI	leaf	rai	1
BUGAN	leaf	lou	1
BUGAN_2	leaf	lou	1
PALIU	leaf	lo7o	1
CHONG_H	leaf	la7	1
KASONG	leaf	khla	1
PEAR	leaf	slak	1
PEAR	leaf	sla	1
PEAR	leaf	khla	1
PEAR	leaf	khla7	1
PEAR	leaf	k3la7	1
PEAR_B	leaf	lek	1
SAOCH	leaf	sla7	1
GATA	leaf	uliya	1
JUANG	leaf	olag	1
JURAY	leaf	ola	1
KHARIA	leaf	ula7	1
KHARIA	leaf	ulla7	1
REMO	leaf	ulak	1
SAVARA	leaf	ola	1
SORA	leaf	ola	1
SORA_2	leaf	aola	1
SORA_2	leaf	olaN	1
AISHUO_WA	leaf	lhakhau7	1
AWALAI_WA	leaf	la7	1
BANHONG_WA	leaf	lha7	1
BIT	leaf	k3lna	1
BUMANG	leaf	na	1
DAMANGNUO_WA	leaf	La7	1
DANAU	leaf	lo	1
DANAW	leaf	lo	1
DAZHAI_WA	leaf	nu	1
DEANG	leaf	hla	1
DEANG_2	leaf	lha	1
GUANSHUANG_WA	leaf	lha7	1
KEMIE	leaf	la7	1
KHMU	leaf	la	1
KHMU_2	leaf	hla7	1
LAMPANGLAMET	leaf	la7	1
LAWA_LA_UP	leaf	hla7	1
MAL	leaf	nthu	1
MANG	leaf	la	1
MASAN_WA	leaf	La7	1
MENGGONG_WA	leaf	la7	1
PALAUNG_UnnamedInSource	leaf	lha	1
PLANG	leaf	lhakh3	1
RIANG_BLACK_STRIPED	leaf	la7	1
RIANG_WHITE_STRIPED	leaf	la7	1
RUMAI	leaf	La	1
U	leaf	la	1
WA	leaf	hla7	1
WA_2	leaf	la7	1
WA_3	leaf	lha7	1
WANLENG_WA	leaf	la7	1
WIANG_PA_PAO_LUA	leaf	la7	1
XIYUN_WA	leaf	la7	1
YANCHENG_WA	leaf	La7	1
ZHONGKE_WA	leaf	lha7	1
MALIENG	leaf	ula	1
MUNG_KOI	leaf	la	1
RUC	leaf	ula	1
RUC_2	leaf	ula	1
THAVUNG_SO	leaf	sa7la7	1
VIETNAMESE	leaf	la	1
VIETNAMESE_2	leaf	la	1
VIETNAMESE_3	leaf	la	1
BATEK_NONG	leaf	daw3n	2
MAH_MERI	leaf	dawun	2
SEMELAI	leaf	dawon	2
TEMOQ	leaf	dawun	2
HO	leaf	pata	3
KODA	leaf	patari	3
ABIRPARA_MAHALI	leaf	Sakam	4
BODOBELGHORIA_SANTALI	leaf	sakam	4
HO	leaf	sakam	4
HO_2	leaf	sakam	4
JABRI_SANTALI	leaf	sakam	4
MATINDOR_MAHALI	leaf	Sakam	4
MUNDARI	leaf	sakam	4
MUNDARI_2	leaf	sakam	4
PACHONDOR_MAHALI	leaf	sakam	4
PAHARPUR_SANTALI	leaf	sakam	4
PATICHORA_SANTALI	leaf	Sakam	4
RAJARAMPUR_SANTALI	leaf	sakam	4
RASHIDPUR_SANTALI	leaf	sakam	4
RAUTNAGAR_SANTALI	leaf	sakam	4
SANTALI	leaf	sakam	4
KHANG	leaf	baw	5
KSINMUL	leaf	b3w	5
KSINMUL_2	leaf	b3w	5
MLABRI	leaf	b3	5
BRU_WESTERN_UnnamedInSource	leaf	ktuN	6
KATU_EASTERN	leaf	asoq	7
TERESSA	leaf	puron	8
BATEK_DEQ	skin	k3t37	1
BATEK_NONG	skin	k3t37	1
JAH_HUT	skin	k3tu7	1
JAHAI	skin	k3t37	1
KENSIW	skin	kat37	1
KINTAQ	skin	k3to7	1
SEMAI	skin	gt37	1
SEMAI_2	skin	gt37	1
SEMELAI	skin	kulit	1
SEMNAM	skin	katEk	1
TEMOQ	skin	kulit	1
TONGA	skin	kat37	1
CUA	skin	kaduh	1
KUAN	skin	kotaw	1
KUY	skin	kabe7	1
KHASI	skin	khoh	1
CHONG_H	skin	khalo7	1
KORKU	skin	khal	1
DANAU	skin	kad3t	1
DANAW	skin	kad3t	1
KEMIE	skin	aku7	1
MLABRI	skin	gugu	1
MALIENG	skin	kuxot	1
RUC	skin	karot	1
RUC_2	skin	karot	1
THAVUNG_SO	skin	khalot	1
BUNOR	skin	ntaw	2
BUNOR	skin	ntow	2
CHRAU	skin	nto	2
GAR	skin	ntaw	2
PREH	skin	ntaw	2
PREH	skin	nto	2
PREH	skin	ntow	2
ROLOM	skin	taw	2
JEH	skin	pal	3
JEH_2	skin	pal	3
CHENG	skin	sruat	4
JRU	skin	sruat	4
LOVEN	skin	sruat	4
NHAHEUN	skin	sruat	4
NHAHEUN_2	skin	sruat	4
OI	skin	sruat	4
SAPUAN	skin	suat	4
PEAR	skin	sr3kaot	4
SEDANG	skin	kea	5
TODRAH_UnnamedInSource	skin	akia	5
BAHNAR	skin	3kar	6
BAHNAR_2	skin	3kar	6
RENGAO	skin	h3kar	6
TAMPUAN	skin	Nkar	6
BRU	skin	Nkar	6
BRU_WESTERN_UnnamedInSource	skin	Nkar	6
KATU	skin	Nkar	6
KATU_EASTERN	skin	Nkar	6
NGE	skin	Nkar	6
PACOH	skin	nkar	6
LAMPANGLAMET	skin	Nxu7	6
U	skin	Nku	6
WIANG_PA_PAO_LUA	skin	nku7	6
LANOH	skin	s3Nko7	7
TEMIAR	skin	sEmpo7	7
STIENG	skin	pek	7
KUI_THAILAND_2	skin	s3bE7	7
NYEU	skin	s3pE7	7
KHMER	skin	s3pEk	7
KHMER_2	skin	sbaek	7
SURIN	skin	sbE7	7
PEAR_B	skin	sbek	7
KHASI_2	skin	sne7	8
KHASI_2	skin	snEp	8
LYNGNGAM	skin	snie7meym	8
PNAR_JOWAI	skin	sne7	8
WAR_JAINTIA	skin	snia7	8
MON	skin	snam	8
GATA	skin	Cam	8
LAWA_LA_UP	skin	n337	8
MON_2	skin	hnam	9
MON_NONG_DUU	skin	hnam	9
NYAKUR	skin	hnam	9
NYAKUR_2	skin	Th3nam	9
CAR	skin	uk	10
NANCAWRI	skin	ok	10
SRE	skin	g3ltau	11
ABIRPARA_MAHALI	skin	harta	11
BODOBELGHORIA_SANTALI	skin	harta	11
KODA	skin	harta	11
MATINDOR_MAHALI	skin	harta	11
PACHONDOR_MAHALI	skin	harta	11
PAHARPUR_SANTALI	skin	harta	11
PATICHORA_SANTALI	skin	harta	11
RAJARAMPUR_SANTALI	skin	harta	11
RAUTNAGAR_SANTALI	skin	harta	11
SANTALI	skin	harta	11
CEQ_WONG	skin	ho7	12
TERESSA	skin	huk	12
HO	skin	ur	12
HO_2	skin	or	12
HO_2	skin	ur	12
JABRI_SANTALI	skin	uhur	12
MUNDARI	skin	ur	12
MUNDARI_2	skin	ur	12
DEANG	skin	hur	12
DEANG_2	skin	hur	12
KHMU	skin	h3mpur	12
KHMU_2	skin	h3mpur	12
PALAUNG_UnnamedInSource	skin	hun	12
RIANG_BLACK_STRIPED	skin	hur	12
RIANG_WHITE_STRIPED	skin	hur	12
RUMAI	skin	hu	12
WA_2	skin	ho7	12
TERESSA	skin	tafahole	13
KASONG	skin	thalo	13
PEAR	skin	trolo	13
SAOCH	skin	tXolok	13
JUANG	skin	Talo	13
KHARIA	skin	tSamra	13
MAL	skin	thuah	13
JURAY	skin	usal	14
KHARIA	skin	usal	14
REMO	skin	usa	14
SORA	skin	usal	14
BUGAN	skin	buN	15
BUGAN_2	skin	mboN	15
PALIU	skin	nbuN	15
BIT	skin	t3nuN	15
BUMANG	skin	nuN	15
KHANG	skin	taknuN	15
KSINMUL	skin	b3N	15
KSINMUL_2	skin	b3N	15
MANG	skin	hak	16
PLANG	skin	hak	16
WA	skin	hak	16
WA_3	skin	hak	16
MUNG_KOI	skin	da	17
VIETNAMESE	skin	Za	17
VIETNAMESE_2	skin	da	17
VIETNAMESE_3	skin	da	17
BATEK_DEQ	blood	yap	1
BATEK_NONG	blood	m3h3m	1
CEQ_WONG	blood	mh3m	1
JAH_HUT	blood	nihim	1
KENSIW	blood	m3h3m	1
KINTAQ	blood	m3h3m	1
MAH_MERI	blood	maham	1
MINTIL	blood	m3h3m	1
SEMAI	blood	bhipm	1
SEMAI_2	blood	bhipm	1
SEMAQ_BERI	blood	maham	1
SEMELAI	blood	maham	1
TEMOQ	blood	maham	1
TONGA	blood	mah3m	1
BAHNAR	blood	pham	1
BAHNAR_2	blood	pham	1
BRAO	blood	pham	1
BUNOR	blood	mham	1
CHENG	blood	pham	1
CHRAU	blood	n7ham	1
CUA	blood	phap	1
GAR	blood	mham	1
JEH	blood	pham	1
JEH_2	blood	pham	1
JRU	blood	ph3m	1
KUAN	blood	mham	1
LOVEN	blood	pham	1
NHAHEUN	blood	pham	1
NHAHEUN_2	blood	pham	1
OI	blood	pham	1
PREH	blood	mham	1
RENGAO	blood	m3ham	1
ROLOM	blood	mham	1
SAPUAN	blood	pojam	1
SEDANG	blood	moheam	1
SRE	blood	mham	1
STIENG	blood	mham	1
TAMPUAN	blood	pham	1
TODRAH_UnnamedInSource	blood	mhiam	1
BRU	blood	Nham	1
BRU_WESTERN_UnnamedInSource	blood	Nham	1
KATU	blood	3ham	1
KATU_EASTERN	blood	aham	1
KUI_THAILAND	blood	3ham	1
KUI_THAILAND_2	blood	3ham	1
KUY	blood	Nham	1
NGE	blood	ham	1
NYEU	blood	ham	1
PACOH	blood	3ham	1
KHASI	blood	snam	1
KHASI_2	blood	snam	1
LYNGNGAM	blood	snam	1
PNAR_JOWAI	blood	snam	1
WAR_JAINTIA	blood	rna	1
KHMER	blood	Zham	1
KHMER_2	blood	Tham	1
SURIN	blood	Thi3m	1
MON	blood	Chim	1
MON_2	blood	Thim	1
MON_NONG_DUU	blood	Thim	1
NYAKUR	blood	Chim	1
NYAKUR_2	blood	Thim	1
CAR	blood	maham	1
BUGAN	blood	sa	1
BUGAN_2	blood	sa	1
PALIU	blood	sam	1
CHONG_H	blood	m3ham	1
KASONG	blood	ham	1
PEAR	blood	ham	1
PEAR_B	blood	moham	1
SAOCH	blood	poNhan	1
ABIRPARA_MAHALI	blood	mayom	1
BODOBELGHORIA_SANTALI	blood	mayam	1
GATA	blood	miya	1
HO	blood	mayom	1
HO_2	blood	mayom	1
JABRI_SANTALI	blood	mayam	1
JUANG	blood	i5am	1
JURAY	blood	m353m	1
KHARIA	blood	i5am	1
KHARIA	blood	e5am	1
KODA	blood	mayom	1
KORKU	blood	mayam	1
MATINDOR_MAHALI	blood	mayom	1
MUNDARI	blood	mayam	1
MUNDARI_2	blood	mayam	1
PACHONDOR_MAHALI	blood	mayom	1
PAHARPUR_SANTALI	blood	mayam	1
PATICHORA_SANTALI	blood	mayam	1
RAJARAMPUR_SANTALI	blood	mayam	1
RASHIDPUR_SANTALI	blood	mayaN	1
RAUTNAGAR_SANTALI	blood	mayam	1
SANTALI	blood	mayam	1
SAVARA	blood	mi5am	1
SORA	blood	mi5am	1
SORA_2	blood	mi5am	1
AISHUO_WA	blood	nham	1
AWALAI_WA	blood	nam	1
BANHONG_WA	blood	nham	1
BIT	blood	s3nuem	1
BUMANG	blood	n3m	1
DAMANGNUO_WA	blood	nam	1
DAZHAI_WA	blood	nam	1
DEANG	blood	nham	1
DEANG_2	blood	nham	1
GUANSHUANG_WA	blood	5am	1
KEMIE	blood	nam	1
KHANG	blood	num	1
KHMU	blood	mam	1
KHMU_2	blood	mam	1
KSINMUL	blood	mi3m	1
KSINMUL_2	blood	mi3m	1
LAMPANGLAMET	blood	nam	1
LAWA_LA_UP	blood	hnam	1
MAL	blood	miam	1
MANG	blood	ham	1
MASAN_WA	blood	nam	1
MENGGONG_WA	blood	nam	1
MLABRI	blood	mam	1
PALAUNG_UnnamedInSource	blood	nham	1
PLANG	blood	nam	1
RIANG_BLACK_STRIPED	blood	nom	1
RIANG_WHITE_STRIPED	blood	nom	1
RUMAI	blood	nam	1
U	blood	sanam	1
WA	blood	nham	1
WA_2	blood	nom	1
WA_3	blood	nham	1
WANLENG_WA	blood	nam	1
WIANG_PA_PAO_LUA	blood	nam	1
XIYUN_WA	blood	nam	1
YANCHENG_WA	blood	5am	1
ZHONGKE_WA	blood	nam	1
MALIENG	blood	asam	1
MUNG_KOI	blood	maw	1
RUC	blood	asam	1
RUC_2	blood	aSam	1
THAVUNG_SO	blood	tamu	1
VIETNAMESE	blood	mau	1
VIETNAMESE_2	blood	mau	1
VIETNAMESE_3	blood	mau	1
JAHAI	blood	darah	2
LANOH	blood	darah	2
SEMNAM	blood	dayah	2
DANAU	blood	kanon	3
DANAW	blood	kanon	3
TEMIAR	blood	lot	4
NANCAWRI	blood	wa	5
BATEK_DEQ	bone	tulaN	1
BATEK_NONG	bone	ji7iN	1
CEQ_WONG	bone	y37eN	1
JAH_HUT	bone	T37aN	1
JAHAI	bone	T37eN	1
KENSIW	bone	7iyeN	1
KINTAQ	bone	i7eN	1
LANOH	bone	j37EN	1
MAH_MERI	bone	j37ak	1
MINTIL	bone	towlan	1
SEMAI	bone	Z7akN	1
SEMAI_2	bone	T7akN	1
SEMAQ_BERI	bone	j37aN	1
SEMELAI	bone	T37aN	1
SEMNAM	bone	j7aN	1
TEMIAR	bone	T37ak	1
TEMOQ	bone	j37aN	1
TONGA	bone	iyeN	1
BAHNAR	bone	k3tiN	1
BAHNAR_2	bone	k3tiN	1
BRAO	bone	k3t3N	1
CHENG	bone	k3d3aN	1
CUA	bone	khli3k	1
JEH	bone	k3siaN	1
JEH_2	bone	k3siaN	1
JRU	bone	k3t33N	1
KUAN	bone	kotiN	1
LOVEN	bone	k3teN	1
NHAHEUN	bone	gr3N	1
NHAHEUN_2	bone	gr33N	1
OI	bone	kr3d3N	1
RENGAO	bone	k3xeN	1
ROLOM	bone	tiN	1
SAPUAN	bone	k3rd3aN	1
SEDANG	bone	koSiaN	1
STIENG	bone	tiN	1
TODRAH_UnnamedInSource	bone	kseN	1
BRU	bone	NhaN	1
BRU_WESTERN_UnnamedInSource	bone	NhaN	1
KATU	bone	NhaN	1
KUI_THAILAND	bone	NhaN	1
KUI_THAILAND_2	bone	NhaN	1
KUY	bone	NhaN	1
NGE	bone	NhaN	1
NYEU	bone	haN	1
PACOH	bone	NhaN	1
KHASI	bone	shieN	1
KHASI_2	bone	S7eN	1
LYNGNGAM	bone	T7eN	1
PNAR_JOWAI	bone	T7e5	1
WAR_JAINTIA	bone	Si7iaN	1
KHMER	bone	Ch73N	1
KHMER_2	bone	Th373N	1
SURIN	bone	T7oN	1
CAR	bone	taNEk	1
NANCAWRI	bone	3N	1
TERESSA	bone	kolran	1
BUGAN	bone	ya	1
BUGAN_2	bone	Za	1
PALIU	bone	yE	1
CHONG_H	bone	kloN	1
KASONG	bone	kloN	1
PEAR	bone	kloN	1
PEAR	bone	khloN	1
PEAR_B	bone	TaN	1
SAOCH	bone	k3laoN	1
ABIRPARA_MAHALI	bone	jaN	1
BODOBELGHORIA_SANTALI	bone	jaN	1
HO	bone	jan	1
HO_2	bone	TaN	1
JABRI_SANTALI	bone	jaN	1
JUANG	bone	ado	1
JURAY	bone	ojaN	1
KHARIA	bone	yaN	1
KODA	bone	joN	1
MATINDOR_MAHALI	bone	jaN	1
MUNDARI	bone	ZaN	1
MUNDARI_2	bone	TaN	1
PACHONDOR_MAHALI	bone	jaN	1
PAHARPUR_SANTALI	bone	jaN	1
PATICHORA_SANTALI	bone	jaN	1
RAJARAMPUR_SANTALI	bone	jaN	1
RASHIDPUR_SANTALI	bone	jaN	1
RAUTNAGAR_SANTALI	bone	jaN	1
REMO	bone	siksaN	1
SANTALI	bone	jaN	1
SAVARA	bone	ajan	1
SORA	bone	3TaN	1
SORA_2	bone	ajaN	1
AISHUO_WA	bone	si7aN	1
AWALAI_WA	bone	si7aN	1
BANHONG_WA	bone	si7aN	1
BIT	bone	jueN	1
DAMANGNUO_WA	bone	aN	1
DANAU	bone	kanoN	1
DANAW	bone	kanoN	1
DAZHAI_WA	bone	aN	1
DEANG	bone	k7aN	1
DEANG_2	bone	ka7aN	1
GUANSHUANG_WA	bone	si7aN	1
KEMIE	bone	aN	1
KHANG	bone	tak7uN	1
KHMU	bone	C37aN	1
KHMU_2	bone	T37aN	1
KSINMUL	bone	laN	1
KSINMUL_2	bone	laN	1
LAMPANGLAMET	bone	s3naN	1
LAWA_LA_UP	bone	s37aN	1
MAL	bone	iaN	1
MANG	bone	CaN	1
MASAN_WA	bone	si7aN	1
MENGGONG_WA	bone	aN	1
MLABRI	bone	Ta7EN	1
PALAUNG_UnnamedInSource	bone	ka7aN	1
PLANG	bone	sa7aN	1
RIANG_BLACK_STRIPED	bone	c3noN	1
RIANG_WHITE_STRIPED	bone	yon7aN	1
RUMAI	bone	k7aN	1
U	bone	sa7ao	1
WA	bone	sisaN	1
WA_2	bone	sa7aN	1
WA_3	bone	si7aN	1
WANLENG_WA	bone	Xom	1
WIANG_PA_PAO_LUA	bone	caNaN	1
XIYUN_WA	bone	aN	1
YANCHENG_WA	bone	si7aN	1
ZHONGKE_WA	bone	si7aN	1
MALIENG	bone	saN	1
MUNG_KOI	bone	s33N	1
RUC	bone	saN	1
RUC_2	bone	SaN	1
THAVUNG_SO	bone	takok	1
VIETNAMESE	bone	SuoN	1
VIETNAMESE_2	bone	SuoN	1
VIETNAMESE_3	bone	xuoN	1
BUNOR	bone	ntiN	2
CHRAU	bone	ntiN	2
GAR	bone	ntiN	2
PREH	bone	ntiN	2
SRE	bone	ntiN	2
TAMPUAN	bone	ntEiN	2
MON	bone	Zut	3
MON_2	bone	Tut	3
NYAKUR	bone	Ch3lut	3
NYAKUR_2	bone	Th3lut	3
KHARIA	bone	har	4
KORKU	bone	harge	4
BUMANG	bone	koNsap	5
BATEK_DEQ	ear	3nteN	1
BATEK_NONG	ear	3nt3N	1
CEQ_WONG	ear	hnt3N	1
JAH_HUT	ear	ntaN	1
JAHAI	ear	3nteN	1
KENSIW	ear	73nteN	1
KINTAQ	ear	3nteN	1
LANOH	ear	g3ntok	1
MAH_MERI	ear	t3N	1
SEMAI	ear	ntakN	1
SEMAI_2	ear	ntakN	1
SEMAQ_BERI	ear	nt3N	1
SEMELAI	ear	t3N	1
SEMNAM	ear	kntok	1
TEMIAR	ear	gEntok	1
TEMOQ	ear	ntoN	1
TONGA	ear	antEN	1
BAHNAR	ear	don	1
BAHNAR_2	ear	don	1
RENGAO	ear	don	1
SEDANG	ear	tuan	1
TODRAH_UnnamedInSource	ear	doan	1
CAR	ear	naN	1
NANCAWRI	ear	naN	1
TERESSA	ear	naN	1
CHONG_H	ear	laN	1
KASONG	ear	plaN	1
PEAR	ear	plaN	1
PEAR	ear	pr3laN	1
PEAR	ear	pr3lieN	1
PEAR_B	ear	pralaN	1
SAOCH	ear	p3l3N	1
MANG	ear	laNte	1
BRAO	ear	tr3pit	2
CHENG	ear	trpit	2
OI	ear	trapit	2
SAPUAN	ear	t3pit	2
BUNOR	ear	tor	3
CHRAU	ear	tor	3
CUA	ear	tol	3
GAR	ear	tor	3
KUAN	ear	tor	3
PREH	ear	tor	3
ROLOM	ear	tor	3
ROLOM	ear	tur	3
SRE	ear	tor	3
STIENG	ear	tor	3
TAMPUAN	ear	taor	3
BRU	ear	kutor	3
BRU_WESTERN_UnnamedInSource	ear	ktor	3
KATU	ear	kator	3
KATU_EASTERN	ear	kator	3
KUI_THAILAND	ear	k3tor	3
KUI_THAILAND_2	ear	k3tor	3
KUY	ear	takol	3
NGE	ear	kator	3
NYEU	ear	kotoy	3
PACOH	ear	kutor	3
KHASI	ear	lutur	3
KHASI_2	ear	Skor	3
[truncated: 3,728 more rows]
