# Supplementary material for: A test of Generalized Bayesian dating: A new linguistic dating method
Source: PLoS One. 2020 Aug 12;15(8):e0236522. doi: 10.1371/journal.pone.0236522 (PMC7423060; doi:10.1371/journal.pone.0236522)
Supplement: S1 File — Python code for extracting data from ASJP word lists, cognate identification, and conversion to nexus files. Word lists annotated for cognacy for all families. Nexus files and MrBayes command files for all families. (ZIP) [file pone.0236522.s001.zip › S1 Supporting Information/Cognates/Uto-Aztecan.txt.svm.CRP.0.57.cognates]

doculect	concept	asjp	cogid
NAHUATL_BUENOS_AIRES_ALAMO	I	na	1
NAHUATL_CHICONTEPEC	I	na	1
NAHUATL_CHILACACHAPA_CUETZALA_DEL_PROGRESO	I	nal	1
NAHUATL_COATEPEC_COSTALES	I	nal	1
NAHUATL_COATEPEC_COSTALES_TELEOLOAPAN	I	nal	1
NAHUATL_PAJAPAN	I	ne	1
NAHUATL_SAN_AGUSTIN_DE_BUENAVENTURA	I	nel	1
NAHUATL_SAN_BERNARDINO_TEOTITLAN_DEL_CAMINO	I	ne	1
NAHUATL_SAN_PEDRO_TLALCUAPAN_SANTA_ANA_CHIAUTEMPAN	I	ne	1
NAHUATL_STA_MA_COAPAN	I	ne	1
NAHUATL_XILOCUAUTLA_HUAUCHINANGO	I	ne	1
POCHUTLA_NAHUATL	I	nen	1
LUISENO	I	no	1
EL_NAYAR_CORA	I	ni	1
HUICHOL	I	ne	1
NORTHERN_PAIUTE	I	n3	1
NORTHERN_PAIUTE_BANNOCK	I	n3	1
PANAMINT	I	n3	1
TUMPISA	I	n3	1
UTE_SOUTHERN_PAIUTE	I	n3	1
UTE_SOUTHERN_PAIUTE	I	n3ni	1
WESTERN_MONO	I	n3	1
GUARIJIO	I	ne	1
WARIHIO	I	nee	1
NORTHERN_TEPEHUAN	I	an3	1
HIGHLAND_PUEBLA_NAHUATL	I	neh	2
NAHUATL_ACATLAN	I	nawa7	2
NAHUATL_ATLACHOLOAYA_XOCHITEPEC	I	newaL	2
NAHUATL_ATLIACA_TIXTLA	I	newa	2
NAHUATL_ATLIACA_TIXTLA	I	neha	2
NAHUATL_COXCATLAN	I	na7	2
NAHUATL_CUACUILA_HUAUCHINANGO	I	newa	2
NAHUATL_CUENTEPEC_TEMIXCO	I	newa7	2
NAHUATL_DEL_NORTE_DEL_ESTADO_DE_PUEBLA	I	nehwaL	2
NAHUATL_HUATLATLAUCA	I	newaL	2
NAHUATL_HUITZILTEPEC_ZUMPANGO_DEL_RIO	I	newa7	2
NAHUATL_MECAYAPAN	I	neh	2
NAHUATL_PAJAPAN	I	neha	2
NAHUATL_POMARO_AQUILA	I	newal	2
NAHUATL_RAFAEL_DELGADO	I	ne7	2
NAHUATL_SAN_AGUSTIN_OAPAN	I	newa7	2
NAHUATL_SAN_JOSE_MIAHUATLAN	I	ne7	2
NAHUATL_SAN_MIGUEL_AYOTLA	I	newaL	2
NAHUATL_SAN_PABLO_ZOQUITLAN	I	ne7	2
NAHUATL_SIERRA_DE_ZACAPOAXTLA	I	neh	2
NAHUATL_TEPOTZTLAN	I	newa	2
NAHUATL_ZITLALA	I	newa7	2
PIPIL	I	naha	2
TABASCO_NAHUATL_CUPILCO	I	naha	2
TETELCINGO_NAHUATL	I	naxa	2
CAHUILLA	I	ne7	2
TUBATULABAL	I	nik	2
HOPI	I	n37	2
COMANCHE	I	nu7	2
KAWAIISU	I	nu7u	2
SHOSHONI	I	n37	2
SOUTHERN_PAIUTE	I	n37	2
UTE_1	I	nu7	2
UTE_2	I	n37	2
CENTRAL_TARAHUMARA	I	nehe	2
HUARIJIO	I	ne7e	2
PIMA_BAJO	I	ani7i	2
SOUTHERN_TEPEHUAN	I	a5i7	2
TOHONO_OODHAM	I	anyi7i	2
TOHONO_OODHAM	I	a5i7i	2
MAYO	I	inapo	3
MAYO_LOS_CAPOMOS	I	inapo	3
YAQUI	I	inepo	3
YAQUI_2	I	inepo	3
LOWER_PIMA	I	7ani	4
UPPER_PIMA	I	7a5i	4
HIGHLAND_PUEBLA_NAHUATL	you	teh	1
NAHUATL_ACATLAN	you	tawa7	1
NAHUATL_ATLACHOLOAYA_XOCHITEPEC	you	tewaL	1
NAHUATL_ATLIACA_TIXTLA	you	tewa	1
NAHUATL_BUENOS_AIRES_ALAMO	you	ta	1
NAHUATL_CHICONTEPEC	you	ta	1
NAHUATL_CHILACACHAPA_CUETZALA_DEL_PROGRESO	you	tal	1
NAHUATL_COATEPEC_COSTALES	you	tal	1
NAHUATL_COATEPEC_COSTALES_TELEOLOAPAN	you	tal	1
NAHUATL_COXCATLAN	you	ta7	1
NAHUATL_COXCATLAN	you	tewanci	1
NAHUATL_CUACUILA_HUAUCHINANGO	you	tewa	1
NAHUATL_CUENTEPEC_TEMIXCO	you	tewa7	1
NAHUATL_DEL_NORTE_DEL_ESTADO_DE_PUEBLA	you	tehwa	1
NAHUATL_HUATLATLAUCA	you	tewaL	1
NAHUATL_HUITZILTEPEC_ZUMPANGO_DEL_RIO	you	tewa7	1
NAHUATL_MECAYAPAN	you	teh	1
NAHUATL_PAJAPAN	you	te	1
NAHUATL_PAJAPAN	you	teha	1
NAHUATL_POMARO_AQUILA	you	tewal	1
NAHUATL_RAFAEL_DELGADO	you	te7	1
NAHUATL_SAN_AGUSTIN_DE_BUENAVENTURA	you	tel	1
NAHUATL_SAN_AGUSTIN_OAPAN	you	tewa7	1
NAHUATL_SAN_BERNARDINO_TEOTITLAN_DEL_CAMINO	you	te	1
NAHUATL_SAN_JOSE_MIAHUATLAN	you	te7	1
NAHUATL_SAN_JOSE_MIAHUATLAN	you	tewaci	1
NAHUATL_SAN_MIGUEL_AYOTLA	you	tewaL	1
NAHUATL_SAN_PABLO_ZOQUITLAN	you	te7	1
NAHUATL_SAN_PABLO_ZOQUITLAN	you	tewaci	1
NAHUATL_SAN_PEDRO_TLALCUAPAN_SANTA_ANA_CHIAUTEMPAN	you	te	1
NAHUATL_SAN_PEDRO_TLALCUAPAN_SANTA_ANA_CHIAUTEMPAN	you	tewa	1
NAHUATL_SIERRA_DE_ZACAPOAXTLA	you	teh	1
NAHUATL_STA_MA_COAPAN	you	te	1
NAHUATL_TEPOTZTLAN	you	tewa	1
NAHUATL_XILOCUAUTLA_HUAUCHINANGO	you	te	1
NAHUATL_ZITLALA	you	tewa7	1
PIPIL	you	taha	1
TABASCO_NAHUATL_CUPILCO	you	taha	1
TETELCINGO_NAHUATL	you	taxa	1
TETELCINGO_NAHUATL	you	texuaci	1
SHOSHONI	you	37	1
NAHUATL_ATLACHOLOAYA_XOCHITEPEC	you	namewaN	2
NAHUATL_ATLIACA_TIXTLA	you	nemehameh	2
NAHUATL_BUENOS_AIRES_ALAMO	you	imuwanti	2
NAHUATL_CHICONTEPEC	you	mowante	2
NAHUATL_CHILACACHAPA_CUETZALA_DEL_PROGRESO	you	amowande	2
NAHUATL_COATEPEC_COSTALES_TELEOLOAPAN	you	namwande	2
NAHUATL_CUACUILA_HUAUCHINANGO	you	namewa	2
NAHUATL_CUENTEPEC_TEMIXCO	you	namewan	2
NAHUATL_HUATLATLAUCA	you	namewa	2
NAHUATL_HUITZILTEPEC_ZUMPANGO_DEL_RIO	you	mewame	2
NAHUATL_MECAYAPAN	you	amewan	2
NAHUATL_POMARO_AQUILA	you	amoantin	2
NAHUATL_RAFAEL_DELGADO	you	amebaN	2
NAHUATL_SAN_AGUSTIN_OAPAN	you	newameh	2
NAHUATL_SAN_MIGUEL_AYOTLA	you	namewan	2
NAHUATL_STA_MA_COAPAN	you	nimewa	2
NAHUATL_TEPOTZTLAN	you	amewan	2
NAHUATL_XILOCUAUTLA_HUAUCHINANGO	you	namewa	2
NAHUATL_ZITLALA	you	namewame7	2
MAYO	you	eme7e	2
MAYO	you	empo	3
MAYO_LOS_CAPOMOS	you	empo	3
YAQUI	you	empo	3
YAQUI_2	you	empo	3
POCHUTLA_NAHUATL	you	muen	4
EL_NAYAR_CORA	you	mua	4
COMANCHE	you	mui	4
KAWAIISU	you	mumi	4
CENTRAL_TARAHUMARA	you	muhe	4
GUARIJIO	you	mu	4
HUARIJIO	you	mu7u	4
WARIHIO	you	mu	4
LUISENO	you	om	5
TUBATULABAL	you	imbi	5
HOPI	you	3m	5
KAWAIISU	you	imi	5
SOUTHERN_PAIUTE	you	imi	5
UTE_1	you	umu	5
UTE_2	you	3m3	5
UTE_SOUTHERN_PAIUTE	you	3mi	5
WARIHIO	you	amo	5
NORTHERN_PAIUTE_BANNOCK	you	3	6
TUMPISA	you	3	6
WESTERN_MONO	you	3	6
PANAMINT	you	73	7
LOWER_PIMA	you	7api	7
NORTHERN_TEPEHUAN	you	api	7
SOUTHERN_TEPEHUAN	you	7api	7
UPPER_PIMA	you	7api	7
PIMA_BAJO	you	api7i	8
TOHONO_OODHAM	you	api7i	8
EL_NAYAR_CORA	you	pa	9
HUICHOL	you	eki	10
COMANCHE	you	si7ana	11
HIGHLAND_PUEBLA_NAHUATL	we	newan	1
NAHUATL_ATLACHOLOAYA_XOCHITEPEC	we	tewaN	1
NAHUATL_ATLIACA_TIXTLA	we	tewa	1
NAHUATL_ATLIACA_TIXTLA	we	teha	1
NAHUATL_BUENOS_AIRES_ALAMO	we	tuwanti	1
NAHUATL_CHICONTEPEC	we	towante	1
NAHUATL_CHILACACHAPA_CUETZALA_DEL_PROGRESO	we	tewande	1
NAHUATL_COATEPEC_COSTALES	we	towante	1
NAHUATL_COATEPEC_COSTALES_TELEOLOAPAN	we	tuwande	1
NAHUATL_COATEPEC_COSTALES_TELEOLOAPAN	we	tewande	1
NAHUATL_COXCATLAN	we	towanti	1
NAHUATL_CUACUILA_HUAUCHINANGO	we	tewa	1
NAHUATL_CUENTEPEC_TEMIXCO	we	tewan	1
NAHUATL_DEL_NORTE_DEL_ESTADO_DE_PUEBLA	we	tehhuan	1
NAHUATL_DEL_NORTE_DEL_ESTADO_DE_PUEBLA	we	tehwanten	1
NAHUATL_HUATLATLAUCA	we	tewa	1
NAHUATL_HUITZILTEPEC_ZUMPANGO_DEL_RIO	we	tewame	1
NAHUATL_MECAYAPAN	we	nehemen	1
NAHUATL_MECAYAPAN	we	tehemen	1
NAHUATL_PAJAPAN	we	tehame	1
NAHUATL_POMARO_AQUILA	we	tewantin	1
NAHUATL_RAFAEL_DELGADO	we	tibaN	1
NAHUATL_SAN_AGUSTIN_DE_BUENAVENTURA	we	tohwanti	1
NAHUATL_SAN_AGUSTIN_DE_BUENAVENTURA	we	tehwante	1
NAHUATL_SAN_AGUSTIN_OAPAN	we	tewameh	1
NAHUATL_SAN_BERNARDINO_TEOTITLAN_DEL_CAMINO	we	tewa	1
NAHUATL_SAN_JOSE_MIAHUATLAN	we	tewa	1
NAHUATL_SAN_MIGUEL_AYOTLA	we	tewa	1
NAHUATL_SAN_PABLO_ZOQUITLAN	we	teba	1
NAHUATL_SAN_PEDRO_TLALCUAPAN_SANTA_ANA_CHIAUTEMPAN	we	tewa	1
NAHUATL_SIERRA_DE_ZACAPOAXTLA	we	tewa	1
NAHUATL_STA_MA_COAPAN	we	tewa	1
NAHUATL_TEPOTZTLAN	we	tewan	1
NAHUATL_XILOCUAUTLA_HUAUCHINANGO	we	tewa	1
NAHUATL_ZITLALA	we	tewame7	1
PIPIL	we	nehemet	1
POCHUTLA_NAHUATL	we	tuen	1
TABASCO_NAHUATL_CUPILCO	we	tahwan	1
TETELCINGO_NAHUATL	we	texua	1
TETELCINGO_NAHUATL	we	texuante	1
MAYO	we	itom	1
CAHUILLA	we	Cemem	1
LUISENO	we	Ca7um	1
EL_NAYAR_CORA	we	ta	1
HUICHOL	we	tame	1
HOPI	we	itam	1
COMANCHE	we	ta	1
KAWAIISU	we	tami	1
NORTHERN_PAIUTE	we	tami	1
NORTHERN_PAIUTE_BANNOCK	we	tami	1
PANAMINT	we	tamm3	1
SHOSHONI	we	taw3	1
SOUTHERN_PAIUTE	we	taNwa	1
TUMPISA	we	tamm3	1
UTE_1	we	tami	1
UTE_1	we	tawi	1
UTE_2	we	tami	1
WESTERN_MONO	we	niqwa	1
CENTRAL_TARAHUMARA	we	tamuhe	1
GUARIJIO	we	reme	1
HUARIJIO	we	teme	1
WARIHIO	we	teme	1
PIMA_BAJO	we	atim	1
NORTHERN_TEPEHUAN	we	at3	1
TOHONO_OODHAM	we	aCim	1
MAYO	we	itapo	2
MAYO_LOS_CAPOMOS	we	itapo	2
YAQUI	we	itepo	2
YAQUI_2	we	itepo	2
COMANCHE	we	nunu	3
KAWAIISU	we	numi	3
NORTHERN_PAIUTE_BANNOCK	we	n3mi	3
UTE_2	we	n3m3	3
UTE_SOUTHERN_PAIUTE	we	n3mi	3
LOWER_PIMA	we	7ati	4
SOUTHERN_TEPEHUAN	we	7atyi	4
UPPER_PIMA	we	7aC3	4
TUBATULABAL	we	iNgila7aN	5
HIGHLAND_PUEBLA_NAHUATL	one	se	1
NAHUATL_COATEPEC_COSTALES	one	se	1
NAHUATL_DEL_NORTE_DEL_ESTADO_DE_PUEBLA	one	seya	1
NAHUATL_SAN_AGUSTIN_DE_BUENAVENTURA	one	se	1
NAHUATL_SIERRA_DE_ZACAPOAXTLA	one	se	1
NAHUATL_SIERRA_DE_ZACAPOAXTLA	one	seya	1
PIPIL	one	se	1
POCHUTLA_NAHUATL	one	se	1
TABASCO_NAHUATL_CUPILCO	one	se	1
TETELCINGO_NAHUATL	one	sie	1
TETELCINGO_NAHUATL	one	sen	1
MAYO	one	senu	1
MAYO_LOS_CAPOMOS	one	senu	1
YAQUI	one	senu	1
CAHUILLA	one	supli	1
LUISENO	one	supul	1
EL_NAYAR_CORA	one	sai	1
HUICHOL	one	Sevi	1
HOPI	one	s3ka	1
COMANCHE	one	sumu	1
KAWAIISU	one	su	1
NORTHERN_PAIUTE	one	s3Nwi7i	1
NORTHERN_PAIUTE_BANNOCK	one	s3m37yu	1
NORTHERN_PAIUTE_BANNOCK	one	s3m3	1
PANAMINT	one	s3w3	1
SHOSHONI	one	s3m373	1
SOUTHERN_PAIUTE	one	So	1
TUMPISA	one	s3m3tt3n	1
TUMPISA	one	s3w3tt3	1
UTE_1	one	suyis	1
UTE_2	one	s3wis3	1
UTE_SOUTHERN_PAIUTE	one	su	1
WESTERN_MONO	one	simi7	1
MAYO_LOS_CAPOMOS	one	wepu7la	2
YAQUI_2	one	wepulai	2
CENTRAL_TARAHUMARA	one	bire	3
GUARIJIO	one	pire	3
GUARIJIO	one	pie	3
HUARIJIO	one	pire	3
WARIHIO	one	pi	3
WARIHIO	one	pipi	3
LOWER_PIMA	one	h3mad	4
PIMA_BAJO	one	mado	4
NORTHERN_TEPEHUAN	one	3mado	4
SOUTHERN_TEPEHUAN	one	mad	4
TOHONO_OODHAM	one	h3mako	4
UPPER_PIMA	one	mado	4
YAQUI_2	one	uno	5
TUBATULABAL	one	CiC	6
HIGHLAND_PUEBLA_NAHUATL	two	ome	1
NAHUATL_COATEPEC_COSTALES	two	ume	1
NAHUATL_DEL_NORTE_DEL_ESTADO_DE_PUEBLA	two	ome	1
NAHUATL_SAN_AGUSTIN_DE_BUENAVENTURA	two	ome	1
NAHUATL_SIERRA_DE_ZACAPOAXTLA	two	ome	1
PIPIL	two	ume	1
POCHUTLA_NAHUATL	two	omem	1
TABASCO_NAHUATL_CUPILCO	two	ome	1
TETELCINGO_NAHUATL	two	ume	1
YAQUI_2	two	los	2
YAQUI_2	two	dos	2
MAYO	two	gwoyi	3
MAYO_LOS_CAPOMOS	two	woyi	3
YAQUI	two	woim	3
YAQUI_2	two	woi	3
UTE_1	two	wEyni	3
UTE_2	two	waini	3
CAHUILLA	two	wih	4
LUISENO	two	weh	4
TUBATULABAL	two	wo	4
EL_NAYAR_CORA	two	wapo	4
COMANCHE	two	wahati	4
KAWAIISU	two	waha	4
NORTHERN_PAIUTE	two	waha7iw	4
NORTHERN_PAIUTE_BANNOCK	two	waha7yu	4
NORTHERN_PAIUTE_BANNOCK	two	waha	4
PANAMINT	two	waha	4
SHOSHONI	two	wahat3	4
SOUTHERN_PAIUTE	two	wa	4
TUMPISA	two	waha	4
UTE_SOUTHERN_PAIUTE	two	waha	4
WESTERN_MONO	two	wahai	4
WESTERN_MONO	two	wahatu	4
GUARIJIO	two	woka	4
CENTRAL_TARAHUMARA	two	okwa	5
HUARIJIO	two	goka	5
WARIHIO	two	oka	5
LOWER_PIMA	two	gok	5
PIMA_BAJO	two	gok3	5
NORTHERN_TEPEHUAN	two	goka	5
SOUTHERN_TEPEHUAN	two	gok	5
TOHONO_OODHAM	two	gok	5
UPPER_PIMA	two	gok3	5
TETELCINGO_NAHUATL	two	un	6
HUICHOL	two	huta	7
HOPI	two	loyom	8
HIGHLAND_PUEBLA_NAHUATL	person	taka	1
NAHUATL_ACATLAN	person	Laxa	1
NAHUATL_ATLACHOLOAYA_XOCHITEPEC	person	Laga	1
NAHUATL_ATLIACA_TIXTLA	person	Laka	1
NAHUATL_BUENOS_AIRES_ALAMO	person	Laxa	1
NAHUATL_CHICONTEPEC	person	Laka	1
NAHUATL_CHILACACHAPA_CUETZALA_DEL_PROGRESO	person	Laka	1
NAHUATL_COATEPEC_COSTALES	person	laka	1
NAHUATL_COATEPEC_COSTALES_TELEOLOAPAN	person	laka	1
NAHUATL_COXCATLAN	person	Laka	1
NAHUATL_CUACUILA_HUAUCHINANGO	person	Laka	1
NAHUATL_CUENTEPEC_TEMIXCO	person	LaLa	1
NAHUATL_HUATLATLAUCA	person	Laka	1
NAHUATL_HUITZILTEPEC_ZUMPANGO_DEL_RIO	person	Laka	1
NAHUATL_MECAYAPAN	person	taga	1
NAHUATL_PAJAPAN	person	taga	1
NAHUATL_POMARO_AQUILA	person	laka	1
NAHUATL_RAFAEL_DELGADO	person	Laka	1
NAHUATL_SAN_AGUSTIN_DE_BUENAVENTURA	person	takah	1
NAHUATL_SAN_AGUSTIN_OAPAN	person	Laka	1
NAHUATL_SAN_BERNARDINO_TEOTITLAN_DEL_CAMINO	person	Laka	1
NAHUATL_SAN_JOSE_MIAHUATLAN	person	Laka	1
NAHUATL_SAN_MIGUEL_AYOTLA	person	Laka	1
NAHUATL_SAN_PABLO_ZOQUITLAN	person	tata	1
NAHUATL_SAN_PEDRO_TLALCUAPAN_SANTA_ANA_CHIAUTEMPAN	person	Laka	1
NAHUATL_STA_MA_COAPAN	person	Laka	1
NAHUATL_TEPOTZTLAN	person	Laka	1
NAHUATL_XILOCUAUTLA_HUAUCHINANGO	person	Laka	1
NAHUATL_ZITLALA	person	Laka	1
PIPIL	person	taga	1
TABASCO_NAHUATL_CUPILCO	person	taga	1
TETELCINGO_NAHUATL	person	L3ka	1
LUISENO	person	atax	1
EL_NAYAR_CORA	person	tevi	2
HUICHOL	person	tevi	2
KAWAIISU	person	nuwu	3
NORTHERN_PAIUTE	person	n3w3	3
NORTHERN_PAIUTE_BANNOCK	person	nana	3
PANAMINT	person	n3w3	3
SOUTHERN_PAIUTE	person	n3Nw3	3
TUMPISA	person	n3w3s	3
UTE_1	person	nu	3
UTE_2	person	nuCiw3	3
UTE_SOUTHERN_PAIUTE	person	n3w3	3
TUBATULABAL	person	n3m3	4
SHOSHONI	person	n3m3	4
TUMPISA	person	n3m3	4
WESTERN_MONO	person	nimi	4
TETELCINGO_NAHUATL	person	sowa	5
YAQUI	person	yoreme	6
YAQUI_2	person	bato7i	7
CAHUILLA	person	taliSwit	8
HOPI	person	sino	9
CENTRAL_TARAHUMARA	person	rehoi	10
WARIHIO	person	tihoe	11
TOHONO_OODHAM	person	o7odham	12
HIGHLAND_PUEBLA_NAHUATL	fish	miC	1
NAHUATL_ACATLAN	fish	miC	1
NAHUATL_ATLACHOLOAYA_XOCHITEPEC	fish	miC	1
NAHUATL_ATLIACA_TIXTLA	fish	miC	1
NAHUATL_BUENOS_AIRES_ALAMO	fish	miC	1
NAHUATL_CHICONTEPEC	fish	miC	1
NAHUATL_CHILACACHAPA_CUETZALA_DEL_PROGRESO	fish	miC	1
NAHUATL_COATEPEC_COSTALES	fish	miC	1
NAHUATL_COATEPEC_COSTALES_TELEOLOAPAN	fish	miC	1
NAHUATL_COXCATLAN	fish	miC	1
NAHUATL_CUACUILA_HUAUCHINANGO	fish	miC	1
NAHUATL_CUENTEPEC_TEMIXCO	fish	miC	1
NAHUATL_DEL_NORTE_DEL_ESTADO_DE_PUEBLA	fish	miC	1
NAHUATL_HUATLATLAUCA	fish	miC	1
NAHUATL_HUITZILTEPEC_ZUMPANGO_DEL_RIO	fish	miC	1
NAHUATL_POMARO_AQUILA	fish	miC	1
NAHUATL_RAFAEL_DELGADO	fish	miC	1
NAHUATL_SAN_AGUSTIN_DE_BUENAVENTURA	fish	miC	1
NAHUATL_SAN_AGUSTIN_OAPAN	fish	miC	1
NAHUATL_SAN_BERNARDINO_TEOTITLAN_DEL_CAMINO	fish	miC	1
NAHUATL_SAN_JOSE_MIAHUATLAN	fish	miC	1
NAHUATL_SAN_MIGUEL_AYOTLA	fish	miC	1
NAHUATL_SAN_PABLO_ZOQUITLAN	fish	miC	1
NAHUATL_SAN_PEDRO_TLALCUAPAN_SANTA_ANA_CHIAUTEMPAN	fish	miC	1
NAHUATL_SIERRA_DE_ZACAPOAXTLA	fish	miCi	1
NAHUATL_STA_MA_COAPAN	fish	miC	1
NAHUATL_TEPOTZTLAN	fish	miC	1
NAHUATL_XILOCUAUTLA_HUAUCHINANGO	fish	miC	1
NAHUATL_ZITLALA	fish	miC	1
PIPIL	fish	miC	1
POCHUTLA_NAHUATL	fish	miC	1
TABASCO_NAHUATL_CUPILCO	fish	miC	1
TETELCINGO_NAHUATL	fish	miC	1
PIMA_BAJO	fish	musik	1
MAYO	fish	kutCu	2
MAYO_LOS_CAPOMOS	fish	kuCu	2
YAQUI	fish	kuCu	2
YAQUI_2	fish	kuCu	2
CAHUILLA	fish	kiyul	2
TUBATULABAL	fish	kuyul	2
HUICHOL	fish	kesi	2
COMANCHE	fish	huatu	2
HOPI	fish	pakiw	3
COMANCHE	fish	ekwi	3
KAWAIISU	fish	paxu	3
NORTHERN_PAIUTE	fish	pakwi	3
NORTHERN_PAIUTE_BANNOCK	fish	pakwi	3
PANAMINT	fish	paNNwi	3
SHOSHONI	fish	penkwi	3
SOUTHERN_PAIUTE	fish	pax3	3
TUMPISA	fish	paNwi	3
UTE_1	fish	pagu	3
UTE_2	fish	pax3	3
UTE_SOUTHERN_PAIUTE	fish	pag3ci	3
WESTERN_MONO	fish	pakwi	3
CENTRAL_TARAHUMARA	fish	roCi	4
GUARIJIO	fish	so7Ci	4
HUARIJIO	fish	so7oCi	4
WARIHIO	fish	so7Ci	4
NAHUATL_PAJAPAN	fish	topoh	5
LOWER_PIMA	fish	vatap	5
NORTHERN_TEPEHUAN	fish	vatopa	5
SOUTHERN_TEPEHUAN	fish	vatop	5
TOHONO_OODHAM	fish	watopi	5
UPPER_PIMA	fish	watopi	5
NAHUATL_MECAYAPAN	fish	peskadoh	6
LUISENO	fish	anamal	7
EL_NAYAR_CORA	fish	sasa	8
NAHUATL_ACATLAN	dog	CiCi7	1
NAHUATL_ATLACHOLOAYA_XOCHITEPEC	dog	CiCitoN	1
NAHUATL_ATLIACA_TIXTLA	dog	CiCi	1
NAHUATL_BUENOS_AIRES_ALAMO	dog	CiCi7	1
NAHUATL_CHICONTEPEC	dog	CiCi7	1
NAHUATL_CHILACACHAPA_CUETZALA_DEL_PROGRESO	dog	CiCi	1
NAHUATL_COATEPEC_COSTALES	dog	CiCi	1
NAHUATL_COATEPEC_COSTALES_TELEOLOAPAN	dog	CiCi	1
NAHUATL_COXCATLAN	dog	CiCi	1
NAHUATL_CUACUILA_HUAUCHINANGO	dog	CiCi	1
NAHUATL_CUENTEPEC_TEMIXCO	dog	CiCiton	1
NAHUATL_CUENTEPEC_TEMIXCO	dog	CiCi7	1
NAHUATL_DEL_NORTE_DEL_ESTADO_DE_PUEBLA	dog	CiCi	1
NAHUATL_HUITZILTEPEC_ZUMPANGO_DEL_RIO	dog	CiCi	1
NAHUATL_SAN_AGUSTIN_OAPAN	dog	CiCi7	1
NAHUATL_SAN_BERNARDINO_TEOTITLAN_DEL_CAMINO	dog	CiCCi	1
NAHUATL_SAN_JOSE_MIAHUATLAN	dog	CiCi	1
NAHUATL_SAN_MIGUEL_AYOTLA	dog	CiCi7	1
NAHUATL_STA_MA_COAPAN	dog	CiCi	1
NAHUATL_TEPOTZTLAN	dog	CiCiton	1
NAHUATL_XILOCUAUTLA_HUAUCHINANGO	dog	CiCi7	1
NAHUATL_ZITLALA	dog	CiCi7	1
POCHUTLA_NAHUATL	dog	taC	1
TETELCINGO_NAHUATL	dog	CiCitu	1
EL_NAYAR_CORA	dog	Ci	1
HUICHOL	dog	siki	1
COMANCHE	dog	sati7	1
SHOSHONI	dog	toka	1
UTE_2	dog	sariCi	1
CENTRAL_TARAHUMARA	dog	okoCi	1
GUARIJIO	dog	CuhCuri	1
HUARIJIO	dog	CuCuri	1
WARIHIO	dog	CuhCuri	1
HIGHLAND_PUEBLA_NAHUATL	dog	ickwin	2
NAHUATL_ACATLAN	dog	kwin	2
NAHUATL_ATLIACA_TIXTLA	dog	kwin	2
NAHUATL_CHILACACHAPA_CUETZALA_DEL_PROGRESO	dog	ckwin	2
NAHUATL_COATEPEC_COSTALES_TELEOLOAPAN	dog	skwi	2
NAHUATL_CUACUILA_HUAUCHINANGO	dog	ckwi	2
NAHUATL_HUATLATLAUCA	dog	ickwin	2
NAHUATL_HUITZILTEPEC_ZUMPANGO_DEL_RIO	dog	ckwin	2
NAHUATL_RAFAEL_DELGADO	dog	ikwin	2
NAHUATL_SAN_AGUSTIN_OAPAN	dog	ckwi	2
NAHUATL_SAN_BERNARDINO_TEOTITLAN_DEL_CAMINO	dog	tskwi	2
NAHUATL_SAN_JOSE_MIAHUATLAN	dog	ckwi	2
NAHUATL_SAN_MIGUEL_AYOTLA	dog	ckwi	2
NAHUATL_SAN_PABLO_ZOQUITLAN	dog	ickwin	2
NAHUATL_SAN_PEDRO_TLALCUAPAN_SANTA_ANA_CHIAUTEMPAN	dog	ickwin	2
NAHUATL_SIERRA_DE_ZACAPOAXTLA	dog	ickwin	2
NAHUATL_XILOCUAUTLA_HUAUCHINANGO	dog	ckwi	2
NAHUATL_ZITLALA	dog	kwin	2
TABASCO_NAHUATL_CUPILCO	dog	ickwin	2
NAHUATL_MECAYAPAN	dog	pelo	3
NAHUATL_PAJAPAN	dog	pelo7	3
NAHUATL_POMARO_AQUILA	dog	pelo	3
NAHUATL_SAN_AGUSTIN_DE_BUENAVENTURA	dog	pelo	3
NAHUATL_SAN_AGUSTIN_DE_BUENAVENTURA	dog	pero	3
MAYO	dog	Cu7u	4
MAYO_LOS_CAPOMOS	dog	Cu7u	4
YAQUI	dog	Cu7u	4
YAQUI_2	dog	Cu7u	4
CAHUILLA	dog	awal	5
LUISENO	dog	awal	5
NORTHERN_PAIUTE	dog	sad3	6
NORTHERN_PAIUTE_BANNOCK	dog	sad3	6
SHOSHONI	dog	sar37a	6
SOUTHERN_PAIUTE	dog	sari	6
UTE_1	dog	sari	6
NORTHERN_PAIUTE_BANNOCK	dog	soxobuku	7
PANAMINT	dog	isapuNku	7
TUMPISA	dog	isapuNku	7
TUBATULABAL	dog	pukubiSt	8
HOPI	dog	poko	8
KAWAIISU	dog	puxu	8
WESTERN_MONO	dog	puku	8
LOWER_PIMA	dog	gogiS	9
LOWER_PIMA	dog	gogS	9
PIMA_BAJO	dog	gogs	9
NORTHERN_TEPEHUAN	dog	gogoSi	9
SOUTHERN_TEPEHUAN	dog	gagoS	9
TOHONO_OODHAM	dog	gogs	9
UPPER_PIMA	dog	gogs3	9
UTE_1	dog	ta7avuku	10
UTE_SOUTHERN_PAIUTE	dog	wa7acugu	11
UTE_SOUTHERN_PAIUTE	dog	cawacugu	11
PIPIL	dog	Sepu	12
NAHUATL_ACATLAN	louse	atin	1
NAHUATL_ATLACHOLOAYA_XOCHITEPEC	louse	atem	1
NAHUATL_ATLIACA_TIXTLA	louse	atin	1
NAHUATL_BUENOS_AIRES_ALAMO	louse	atimiL	1
NAHUATL_CHICONTEPEC	louse	atim	1
NAHUATL_CHILACACHAPA_CUETZALA_DEL_PROGRESO	louse	atemil	1
NAHUATL_COATEPEC_COSTALES	louse	astel	1
NAHUATL_COATEPEC_COSTALES_TELEOLOAPAN	louse	a7ste	1
NAHUATL_COXCATLAN	louse	atim	1
NAHUATL_CUACUILA_HUAUCHINANGO	louse	atem	1
NAHUATL_CUENTEPEC_TEMIXCO	louse	atim	1
NAHUATL_HUATLATLAUCA	louse	atim	1
NAHUATL_HUITZILTEPEC_ZUMPANGO_DEL_RIO	louse	atin	1
NAHUATL_MECAYAPAN	louse	atim	1
NAHUATL_PAJAPAN	louse	atin	1
NAHUATL_POMARO_AQUILA	louse	atem	1
NAHUATL_SAN_AGUSTIN_OAPAN	louse	atin	1
NAHUATL_SAN_MIGUEL_AYOTLA	louse	atim	1
NAHUATL_TEPOTZTLAN	louse	atem	1
NAHUATL_XILOCUAUTLA_HUAUCHINANGO	louse	atim	1
NAHUATL_ZITLALA	louse	atin	1
PIPIL	louse	atime	1
POCHUTLA_NAHUATL	louse	atom	1
TABASCO_NAHUATL_CUPILCO	louse	atim	1
TETELCINGO_NAHUATL	louse	atim	1
MAYO	louse	etem	1
MAYO_LOS_CAPOMOS	louse	ete	1
YAQUI	louse	ete	1
YAQUI_2	louse	ete	1
HUICHOL	louse	ate	1
HOPI	louse	at3	1
KAWAIISU	louse	aci	1
CENTRAL_TARAHUMARA	louse	te	1
GUARIJIO	louse	ehte	1
WARIHIO	louse	ehte	1
NORTHERN_TEPEHUAN	louse	at3i	1
HIGHLAND_PUEBLA_NAHUATL	louse	tekolo	2
NAHUATL_HUATLATLAUCA	louse	tekolo	2
NAHUATL_SAN_PEDRO_TLALCUAPAN_SANTA_ANA_CHIAUTEMPAN	louse	tekolo	2
NAHUATL_SIERRA_DE_ZACAPOAXTLA	louse	tekolo	2
NAHUATL_DEL_NORTE_DEL_ESTADO_DE_PUEBLA	louse	pioxo	3
NAHUATL_RAFAEL_DELGADO	louse	pioCi	3
NAHUATL_SAN_BERNARDINO_TEOTITLAN_DEL_CAMINO	louse	pioCi	3
NAHUATL_SAN_JOSE_MIAHUATLAN	louse	pioCi	3
NAHUATL_SAN_PABLO_ZOQUITLAN	louse	pioCi	3
NAHUATL_STA_MA_COAPAN	louse	pioC	3
NAHUATL_SAN_AGUSTIN_DE_BUENAVENTURA	louse	pyoho	4
COMANCHE	louse	pusi7a	4
KAWAIISU	louse	po7o	4
NORTHERN_PAIUTE_BANNOCK	louse	posi7i	4
NORTHERN_PAIUTE_BANNOCK	louse	puzi7i	4
PANAMINT	louse	posia	4
SHOSHONI	louse	pusi7ac3	4
SOUTHERN_PAIUTE	louse	po7a	4
TUMPISA	louse	posiatci	4
UTE_1	louse	pe7E	4
UTE_2	louse	po7aviw	4
UTE_SOUTHERN_PAIUTE	louse	po7avi	4
WESTERN_MONO	louse	pusi7a	4
LUISENO	louse	sa7lat	5
LOWER_PIMA	louse	7a7at	5
PIMA_BAJO	louse	a7at3	5
SOUTHERN_TEPEHUAN	louse	7a7at	5
TOHONO_OODHAM	louse	a7aC	5
UPPER_PIMA	louse	7a7aC3	5
LOWER_PIMA	louse	hiap	6
SOUTHERN_TEPEHUAN	louse	hip3t	6
UPPER_PIMA	louse	hiop3C3	6
CAHUILLA	louse	qo7am	7
LUISENO	louse	ulat	8
TUBATULABAL	louse	nahal	9
NORTHERN_TEPEHUAN	louse	ivap3t3i	10
NAHUATL_ACATLAN	tree	ko	1
NAHUATL_ATLIACA_TIXTLA	tree	ko	1
NAHUATL_HUITZILTEPEC_ZUMPANGO_DEL_RIO	tree	ku	1
NAHUATL_SAN_AGUSTIN_OAPAN	tree	koL	1
MAYO	tree	kuta	1
MAYO_LOS_CAPOMOS	tree	kuta	1
CENTRAL_TARAHUMARA	tree	kuSi	1
GUARIJIO	tree	ku	1
WARIHIO	tree	ku	1
HIGHLAND_PUEBLA_NAHUATL	tree	kwow	2
NAHUATL_ATLACHOLOAYA_XOCHITEPEC	tree	kwaw	2
NAHUATL_BUENOS_AIRES_ALAMO	tree	kwaw	2
NAHUATL_CHICONTEPEC	tree	kwaw	2
NAHUATL_CHILACACHAPA_CUETZALA_DEL_PROGRESO	tree	kwaw	2
NAHUATL_COATEPEC_COSTALES	tree	kwaw	2
NAHUATL_COATEPEC_COSTALES_TELEOLOAPAN	tree	kwaw	2
NAHUATL_COXCATLAN	tree	bauw	2
NAHUATL_CUACUILA_HUAUCHINANGO	tree	kwaw	2
NAHUATL_CUENTEPEC_TEMIXCO	tree	kwaw	2
NAHUATL_DEL_NORTE_DEL_ESTADO_DE_PUEBLA	tree	kowi	2
NAHUATL_HUATLATLAUCA	tree	kow	2
NAHUATL_HUITZILTEPEC_ZUMPANGO_DEL_RIO	tree	kow	2
NAHUATL_MECAYAPAN	tree	kwaw	2
NAHUATL_PAJAPAN	tree	baw	2
NAHUATL_POMARO_AQUILA	tree	kwaw	2
NAHUATL_RAFAEL_DELGADO	tree	kwaw	2
NAHUATL_SAN_AGUSTIN_DE_BUENAVENTURA	tree	kwaw	2
NAHUATL_SAN_BERNARDINO_TEOTITLAN_DEL_CAMINO	tree	kwaw	2
NAHUATL_SAN_JOSE_MIAHUATLAN	tree	kwaw	2
NAHUATL_SAN_MIGUEL_AYOTLA	tree	kwaw	2
NAHUATL_SAN_PABLO_ZOQUITLAN	tree	kobi	2
NAHUATL_SAN_PEDRO_TLALCUAPAN_SANTA_ANA_CHIAUTEMPAN	tree	kwaw	2
NAHUATL_SIERRA_DE_ZACAPOAXTLA	tree	kwowi	2
NAHUATL_STA_MA_COAPAN	tree	kwaw	2
NAHUATL_TEPOTZTLAN	tree	kwaw	2
NAHUATL_ZITLALA	tree	kwaw	2
PIPIL	tree	kwaw	2
POCHUTLA_NAHUATL	tree	kwag	2
TABASCO_NAHUATL_CUPILCO	tree	kwaw	2
TETELCINGO_NAHUATL	tree	kwab	2
YAQUI	tree	huiya	3
YAQUI_2	tree	huya	3
KAWAIISU	tree	suxa	3
CAHUILLA	tree	qelawat	4
LUISENO	tree	kulawut	4
EL_NAYAR_CORA	tree	kiye	5
HUICHOL	tree	kiye	5
COMANCHE	tree	hupi	6
NORTHERN_PAIUTE_BANNOCK	tree	hupi	6
UTE_2	tree	soap3	6
NORTHERN_PAIUTE	tree	w3n3d3	7
WESTERN_MONO	tree	w3n3p3	7
HOPI	tree	coki	8
KAWAIISU	tree	pasa7a	8
PIMA_BAJO	tree	sa7i	8
PIMA_BAJO	tree	Sa7i	8
TUBATULABAL	tree	u7ut	9
LOWER_PIMA	tree	7uS	9
LOWER_PIMA	tree	7uiS	9
NORTHERN_TEPEHUAN	tree	uSi	9
SOUTHERN_TEPEHUAN	tree	7uS	9
TOHONO_OODHAM	tree	us	9
UPPER_PIMA	tree	7us3	9
NAHUATL_XILOCUAUTLA_HUAUCHINANGO	tree	weyipuw	10
YAQUI	tree	pino	11
UTE_SOUTHERN_PAIUTE	tree	mahav3	12
HIGHLAND_PUEBLA_NAHUATL	leaf	aSiw	1
NAHUATL_ACATLAN	leaf	Si	1
NAHUATL_ATLACHOLOAYA_XOCHITEPEC	leaf	Si	1
NAHUATL_ATLIACA_TIXTLA	leaf	So	1
NAHUATL_BUENOS_AIRES_ALAMO	leaf	Siw	1
NAHUATL_CHICONTEPEC	leaf	Siw	1
NAHUATL_CHILACACHAPA_CUETZALA_DEL_PROGRESO	leaf	Sih	1
NAHUATL_COATEPEC_COSTALES	leaf	Siw	1
NAHUATL_COATEPEC_COSTALES_TELEOLOAPAN	leaf	Sipi	1
NAHUATL_COXCATLAN	leaf	Siw	1
NAHUATL_CUENTEPEC_TEMIXCO	leaf	Siw	1
NAHUATL_HUATLATLAUCA	leaf	iSiyo7	1
NAHUATL_HUITZILTEPEC_ZUMPANGO_DEL_RIO	leaf	Siwh	1
NAHUATL_MECAYAPAN	leaf	kwaSiw	1
NAHUATL_PAJAPAN	leaf	baSiw	1
NAHUATL_RAFAEL_DELGADO	leaf	Sib	1
NAHUATL_SAN_AGUSTIN_OAPAN	leaf	Siwyo7	1
NAHUATL_SAN_BERNARDINO_TEOTITLAN_DEL_CAMINO	leaf	Siwiyo	1
NAHUATL_SAN_JOSE_MIAHUATLAN	leaf	Siw	1
NAHUATL_SAN_MIGUEL_AYOTLA	leaf	Sihio7	1
NAHUATL_SAN_PABLO_ZOQUITLAN	leaf	iSibSiu7	1
NAHUATL_SAN_PEDRO_TLALCUAPAN_SANTA_ANA_CHIAUTEMPAN	leaf	Siyo	1
NAHUATL_SIERRA_DE_ZACAPOAXTLA	leaf	Siwi	1
NAHUATL_STA_MA_COAPAN	leaf	Siwio	1
NAHUATL_TEPOTZTLAN	leaf	Siyo	1
NAHUATL_XILOCUAUTLA_HUAUCHINANGO	leaf	maSipin	1
NAHUATL_ZITLALA	leaf	Suyo	1
POCHUTLA_NAHUATL	leaf	Sut	1
TETELCINGO_NAHUATL	leaf	Sib	1
HUICHOL	leaf	Sava	1
NAHUATL_MECAYAPAN	leaf	yiswayo	2
NAHUATL_SAN_AGUSTIN_DE_BUENAVENTURA	leaf	iswa	2
PIPIL	leaf	iswa	2
TABASCO_NAHUATL_CUPILCO	leaf	iswa	2
MAYO	leaf	saugwa	3
MAYO_LOS_CAPOMOS	leaf	sawa	3
YAQUI	leaf	sauwa	3
YAQUI_2	leaf	sa	3
NORTHERN_PAIUTE	leaf	siaqa	3
CENTRAL_TARAHUMARA	leaf	sawa	3
HUARIJIO	leaf	sawara	3
WARIHIO	leaf	sawa	3
EL_NAYAR_CORA	leaf	Samoi	4
HUICHOL	leaf	Sama	4
NAHUATL_STA_MA_COAPAN	leaf	oxa	5
KAWAIISU	leaf	naxa	5
NORTHERN_PAIUTE_BANNOCK	leaf	naka	5
UTE_1	leaf	nuka7a	5
NORTHERN_TEPEHUAN	leaf	aga	5
TUBATULABAL	leaf	naNhab3l	6
SOUTHERN_PAIUTE	leaf	naNqav3	6
UTE_2	leaf	n3kayav3	6
UTE_SOUTHERN_PAIUTE	leaf	nankava	6
COMANCHE	leaf	puhipu	7
TUMPISA	leaf	pisitci	7
WESTERN_MONO	leaf	pisi	7
LOWER_PIMA	leaf	hahag	8
PIMA_BAJO	leaf	hahag3	8
SOUTHERN_TEPEHUAN	leaf	haha7	8
TOHONO_OODHAM	leaf	hahag	8
UPPER_PIMA	leaf	hahag3	8
NAHUATL_CUACUILA_HUAUCHINANGO	leaf	Lasol	9
NAHUATL_POMARO_AQUILA	leaf	sakayol	10
LUISENO	leaf	pavlaS	11
HOPI	leaf	napi	12
NAHUATL_ACATLAN	skin	nakayo7	1
NAHUATL_BUENOS_AIRES_ALAMO	skin	nakaL	1
NAHUATL_CHILACACHAPA_CUETZALA_DEL_PROGRESO	skin	yewa	1
NAHUATL_COXCATLAN	skin	panaka	1
NAHUATL_CUACUILA_HUAUCHINANGO	skin	yewa	1
NAHUATL_CUENTEPEC_TEMIXCO	skin	yewayo7	1
NAHUATL_DEL_NORTE_DEL_ESTADO_DE_PUEBLA	skin	yewayo	1
NAHUATL_HUATLATLAUCA	skin	yewayo7	1
NAHUATL_SAN_BERNARDINO_TEOTITLAN_DEL_CAMINO	skin	ewayo7	1
NAHUATL_SAN_JOSE_MIAHUATLAN	skin	ewayo7	1
NAHUATL_SAN_PABLO_ZOQUITLAN	skin	eba	1
NAHUATL_TEPOTZTLAN	skin	yewayo	1
MAYO	skin	begwa	1
MAYO_LOS_CAPOMOS	skin	bewa	1
YAQUI	skin	obo	1
YAQUI_2	skin	bea	1
CAHUILLA	skin	ewal	1
NAHUATL_ATLACHOLOAYA_XOCHITEPEC	skin	kwiLaS	2
NAHUATL_ATLIACA_TIXTLA	skin	kwero	2
NAHUATL_CHICONTEPEC	skin	kwelaS	2
NAHUATL_COATEPEC_COSTALES	skin	kwero	2
NAHUATL_HUITZILTEPEC_ZUMPANGO_DEL_RIO	skin	kweLaSSo7	2
NAHUATL_MECAYAPAN	skin	kalo	2
NAHUATL_POMARO_AQUILA	skin	kwilaS	2
NAHUATL_SAN_AGUSTIN_DE_BUENAVENTURA	skin	kwero	2
NAHUATL_SAN_AGUSTIN_OAPAN	skin	kweLaSSo7	2
NAHUATL_SAN_MIGUEL_AYOTLA	skin	kwiLaS	2
NAHUATL_SAN_PEDRO_TLALCUAPAN_SANTA_ANA_CHIAUTEMPAN	skin	kweLaS	2
NAHUATL_SIERRA_DE_ZACAPOAXTLA	skin	kwetaS	2
NAHUATL_STA_MA_COAPAN	skin	kweLaS	2
NAHUATL_ZITLALA	skin	kwero	2
TABASCO_NAHUATL_CUPILCO	skin	kwetaS	2
TETELCINGO_NAHUATL	skin	kwiLaS	2
CENTRAL_TARAHUMARA	skin	ra	2
HUARIJIO	skin	hera	2
HIGHLAND_PUEBLA_NAHUATL	skin	es	3
PIPIL	skin	es	3
POCHUTLA_NAHUATL	skin	ez	3
TUBATULABAL	skin	3kwa	4
HOPI	skin	3Nwa	4
COMANCHE	skin	po7a7	5
NORTHERN_PAIUTE	skin	p3pi	5
PANAMINT	skin	p3h3	5
SHOSHONI	skin	p3pi	5
SOUTHERN_PAIUTE	skin	pa3	5
TUMPISA	skin	po7a	5
UTE_2	skin	pap3	5
WESTERN_MONO	skin	p3h3	5
NAHUATL_PAJAPAN	skin	So7	6
KAWAIISU	skin	asi7a	6
UTE_1	skin	si7a	6
UTE_SOUTHERN_PAIUTE	skin	asi7a	6
UTE_SOUTHERN_PAIUTE	skin	asiv3	6
GUARIJIO	skin	wi7Ci	7
WARIHIO	skin	wi7ci	7
PIMA_BAJO	skin	373t3	8
TOHONO_OODHAM	skin	373d	8
LUISENO	skin	tavaS	9
EL_NAYAR_CORA	skin	Sure	10
HUICHOL	skin	navi	11
NAHUATL_ACATLAN	blood	es	1
NAHUATL_ATLACHOLOAYA_XOCHITEPEC	blood	yes	1
NAHUATL_ATLIACA_TIXTLA	blood	yes	1
NAHUATL_BUENOS_AIRES_ALAMO	blood	es	1
NAHUATL_CHICONTEPEC	blood	es	1
NAHUATL_CHILACACHAPA_CUETZALA_DEL_PROGRESO	blood	yeso	1
NAHUATL_COATEPEC_COSTALES	blood	yes	1
NAHUATL_COATEPEC_COSTALES_TELEOLOAPAN	blood	yes	1
NAHUATL_COXCATLAN	blood	es	1
NAHUATL_CUACUILA_HUAUCHINANGO	blood	yes	1
NAHUATL_CUENTEPEC_TEMIXCO	blood	yes	1
NAHUATL_DEL_NORTE_DEL_ESTADO_DE_PUEBLA	blood	yes	1
NAHUATL_HUATLATLAUCA	blood	is	1
NAHUATL_HUITZILTEPEC_ZUMPANGO_DEL_RIO	blood	yes	1
NAHUATL_MECAYAPAN	blood	es	1
NAHUATL_PAJAPAN	blood	es	1
NAHUATL_POMARO_AQUILA	blood	es	1
NAHUATL_RAFAEL_DELGADO	blood	es	1
NAHUATL_SAN_AGUSTIN_DE_BUENAVENTURA	blood	es	1
NAHUATL_SAN_AGUSTIN_OAPAN	blood	yes	1
NAHUATL_SAN_BERNARDINO_TEOTITLAN_DEL_CAMINO	blood	es	1
NAHUATL_SAN_JOSE_MIAHUATLAN	blood	es	1
NAHUATL_SAN_MIGUEL_AYOTLA	blood	is	1
NAHUATL_SAN_PABLO_ZOQUITLAN	blood	es	1
NAHUATL_SAN_PEDRO_TLALCUAPAN_SANTA_ANA_CHIAUTEMPAN	blood	yes	1
NAHUATL_SIERRA_DE_ZACAPOAXTLA	blood	es	1
NAHUATL_STA_MA_COAPAN	blood	es	1
NAHUATL_TEPOTZTLAN	blood	yes	1
NAHUATL_XILOCUAUTLA_HUAUCHINANGO	blood	yis	1
NAHUATL_ZITLALA	blood	es	1
NAHUATL_ZITLALA	blood	esi	1
TABASCO_NAHUATL_CUPILCO	blood	es	1
TETELCINGO_NAHUATL	blood	yes	1
HIGHLAND_PUEBLA_NAHUATL	blood	kwetaSi	2
PIPIL	blood	kwetaS	2
POCHUTLA_NAHUATL	blood	kweteS	2
MAYO	blood	oxbo	3
MAYO_LOS_CAPOMOS	blood	ohbo	3
YAQUI_2	blood	ohbo	3
SHOSHONI	blood	tuku	4
UTE_2	blood	tukuwa	4
YAQUI	blood	bea	5
TUBATULABAL	blood	pont	5
KAWAIISU	blood	pu	5
NORTHERN_PAIUTE	blood	p3h3	5
NORTHERN_PAIUTE_BANNOCK	blood	p3pi	5
PANAMINT	blood	paoppi	5
TUMPISA	blood	paoppi	5
UTE_1	blood	pa	5
UTE_SOUTHERN_PAIUTE	blood	pa3pi	5
UTE_SOUTHERN_PAIUTE	blood	pa3wa	5
WESTERN_MONO	blood	papi	5
LUISENO	blood	owla	6
GUARIJIO	blood	ela	6
WARIHIO	blood	era	6
NORTHERN_TEPEHUAN	blood	3rai	6
LOWER_PIMA	blood	7373r	7
SOUTHERN_TEPEHUAN	blood	7373r	7
UPPER_PIMA	blood	7373d3	7
PIMA_BAJO	blood	3ridag3	8
TOHONO_OODHAM	blood	3lidag	8
NAHUATL_ACATLAN	blood	sio7	9
CAHUILLA	blood	saw7a	9
SOUTHERN_PAIUTE	blood	asi7a	9
CENTRAL_TARAHUMARA	blood	wiCira	10
HUARIJIO	blood	wi7iCi	10
HUICHOL	blood	Suriya	11
HOPI	blood	cip3	12
HIGHLAND_PUEBLA_NAHUATL	bone	omi	1
NAHUATL_ACATLAN	bone	mite7	1
NAHUATL_ATLACHOLOAYA_XOCHITEPEC	bone	omite	1
NAHUATL_ATLIACA_TIXTLA	bone	omi	1
NAHUATL_BUENOS_AIRES_ALAMO	bone	umi	1
NAHUATL_CHICONTEPEC	bone	omi	1
NAHUATL_COATEPEC_COSTALES	bone	umi	1
NAHUATL_COATEPEC_COSTALES_TELEOLOAPAN	bone	mix	1
NAHUATL_COXCATLAN	bone	omi	1
NAHUATL_CUACUILA_HUAUCHINANGO	bone	omi	1
NAHUATL_CUENTEPEC_TEMIXCO	bone	miteyo7	1
NAHUATL_HUATLATLAUCA	bone	omiyo	1
NAHUATL_HUITZILTEPEC_ZUMPANGO_DEL_RIO	bone	nomio7	1
NAHUATL_MECAYAPAN	bone	omiyo	1
NAHUATL_PAJAPAN	bone	omio7	1
NAHUATL_POMARO_AQUILA	bone	ume	1
NAHUATL_RAFAEL_DELGADO	bone	omi	1
NAHUATL_SAN_AGUSTIN_OAPAN	bone	komite	1
NAHUATL_SAN_BERNARDINO_TEOTITLAN_DEL_CAMINO	bone	omi	1
NAHUATL_SAN_JOSE_MIAHUATLAN	bone	omio7	1
NAHUATL_SAN_MIGUEL_AYOTLA	bone	gomiyo7	1
NAHUATL_SAN_PABLO_ZOQUITLAN	bone	omiyo	1
NAHUATL_SAN_PEDRO_TLALCUAPAN_SANTA_ANA_CHIAUTEMPAN	bone	umi	1
NAHUATL_SIERRA_DE_ZACAPOAXTLA	bone	omi	1
NAHUATL_TEPOTZTLAN	bone	omite	1
NAHUATL_XILOCUAUTLA_HUAUCHINANGO	bone	omiyo	1
NAHUATL_ZITLALA	bone	itew	1
PIPIL	bone	umi	1
POCHUTLA_NAHUATL	bone	o	1
TABASCO_NAHUATL_CUPILCO	bone	omi	1
TETELCINGO_NAHUATL	bone	mimi	1
CAHUILLA	bone	te7i	1
TUBATULABAL	bone	on	1
HUICHOL	bone	ume	1
NORTHERN_TEPEHUAN	bone	oyi	1
NORTHERN_TEPEHUAN	bone	oi	1
NAHUATL_CHILACACHAPA_CUETZALA_DEL_PROGRESO	bone	weso	2
NAHUATL_SAN_AGUSTIN_DE_BUENAVENTURA	bone	weso	2
MAYO	bone	ota	3
MAYO_LOS_CAPOMOS	bone	ota	3
YAQUI	bone	ota	3
YAQUI_2	bone	ota	3
EL_NAYAR_CORA	bone	3ka	3
HOPI	bone	oqa	3
CENTRAL_TARAHUMARA	bone	oCi	3
KAWAIISU	bone	oho	4
NORTHERN_PAIUTE	bone	oho	4
NORTHERN_PAIUTE_BANNOCK	bone	oho	4
UTE_2	bone	ov3	4
UTE_SOUTHERN_PAIUTE	bone	ohov3	4
WESTERN_MONO	bone	oho	4
GUARIJIO	bone	o7a	4
HUARIJIO	bone	ho7owa	4
WARIHIO	bone	ho7wa	4
LOWER_PIMA	bone	7o7o	4
PIMA_BAJO	bone	o7o	4
SOUTHERN_TEPEHUAN	bone	7a7o	4
TOHONO_OODHAM	bone	o7o	4
UPPER_PIMA	bone	7o7o	4
COMANCHE	bone	cuni	5
SHOSHONI	bone	cunhi	5
PANAMINT	bone	cuhn3pp3	6
TUMPISA	bone	cumipp3h	6
LUISENO	bone	kulawut	7
HIGHLAND_PUEBLA_NAHUATL	ear	nakas	1
NAHUATL_ACATLAN	ear	nakas	1
NAHUATL_ATLACHOLOAYA_XOCHITEPEC	ear	nagas	1
NAHUATL_ATLIACA_TIXTLA	ear	nakas	1
NAHUATL_BUENOS_AIRES_ALAMO	ear	nakas	1
NAHUATL_CHICONTEPEC	ear	nakas	1
NAHUATL_CHILACACHAPA_CUETZALA_DEL_PROGRESO	ear	nakas	1
NAHUATL_COATEPEC_COSTALES	ear	nakas	1
NAHUATL_COATEPEC_COSTALES_TELEOLOAPAN	ear	nakas	1
NAHUATL_COXCATLAN	ear	nakas	1
NAHUATL_CUACUILA_HUAUCHINANGO	ear	nakas	1
NAHUATL_CUENTEPEC_TEMIXCO	ear	nakas	1
NAHUATL_DEL_NORTE_DEL_ESTADO_DE_PUEBLA	ear	nakas	1
NAHUATL_HUATLATLAUCA	ear	nakas	1
NAHUATL_HUITZILTEPEC_ZUMPANGO_DEL_RIO	ear	nakas	1
NAHUATL_MECAYAPAN	ear	nakas	1
NAHUATL_PAJAPAN	ear	axas	1
NAHUATL_POMARO_AQUILA	ear	nakas	1
NAHUATL_RAFAEL_DELGADO	ear	nakas	1
NAHUATL_SAN_AGUSTIN_DE_BUENAVENTURA	ear	nakas	1
NAHUATL_SAN_AGUSTIN_OAPAN	ear	kas	1
NAHUATL_SAN_AGUSTIN_OAPAN	ear	nakas	1
NAHUATL_SAN_BERNARDINO_TEOTITLAN_DEL_CAMINO	ear	nakas	1
NAHUATL_SAN_JOSE_MIAHUATLAN	ear	nakas	1
NAHUATL_SAN_MIGUEL_AYOTLA	ear	nakas	1
NAHUATL_SAN_PABLO_ZOQUITLAN	ear	nakas	1
NAHUATL_SAN_PEDRO_TLALCUAPAN_SANTA_ANA_CHIAUTEMPAN	ear	nakas	1
NAHUATL_SIERRA_DE_ZACAPOAXTLA	ear	nakas	1
NAHUATL_STA_MA_COAPAN	ear	nakas	1
NAHUATL_TEPOTZTLAN	ear	nakas	1
NAHUATL_XILOCUAUTLA_HUAUCHINANGO	ear	nakas	1
NAHUATL_ZITLALA	ear	nakas	1
PIPIL	ear	nakas	1
POCHUTLA_NAHUATL	ear	nekez	1
TABASCO_NAHUATL_CUPILCO	ear	nagas	1
TETELCINGO_NAHUATL	ear	nakas	1
MAYO	ear	nakam	1
MAYO_LOS_CAPOMOS	ear	naka	1
YAQUI	ear	naka	1
YAQUI_2	ear	nakam	1
CAHUILLA	ear	naq7a	1
LUISENO	ear	naqla	1
TUBATULABAL	ear	naNha	1
EL_NAYAR_CORA	ear	naSai	1
HUICHOL	ear	naka	1
HOPI	ear	naqv3	1
COMANCHE	ear	naki	1
KAWAIISU	ear	naxa	1
KAWAIISU	ear	naxavi	1
NORTHERN_PAIUTE	ear	naqa	1
NORTHERN_PAIUTE_BANNOCK	ear	naka	1
PANAMINT	ear	naNki	1
SHOSHONI	ear	nankih	1
SOUTHERN_PAIUTE	ear	naNqava	1
TUMPISA	ear	naNki	1
UTE_1	ear	nuka	1
UTE_2	ear	n3kavi	1
UTE_SOUTHERN_PAIUTE	ear	nankavi	1
WESTERN_MONO	ear	naqa	1
CENTRAL_TARAHUMARA	ear	naka	1
GUARIJIO	ear	nahka	1
HUARIJIO	ear	naka	1
WARIHIO	ear	nahka	1
WARIHIO	ear	nakaCi	1
LOWER_PIMA	ear	nak	1
PIMA_BAJO	ear	nak3	1
NORTHERN_TEPEHUAN	ear	naka	1
SOUTHERN_TEPEHUAN	ear	nak	1
TOHONO_OODHAM	ear	nak	1
UPPER_PIMA	ear	nak3	1
HIGHLAND_PUEBLA_NAHUATL	eye	iStololo	1
NAHUATL_ACATLAN	eye	iStololo	1
NAHUATL_ATLACHOLOAYA_XOCHITEPEC	eye	niStelulu	1
NAHUATL_ATLIACA_TIXTLA	eye	iStololoh	1
NAHUATL_BUENOS_AIRES_ALAMO	eye	iStil	1
NAHUATL_CHICONTEPEC	eye	iSti	1
NAHUATL_CHILACACHAPA_CUETZALA_DEL_PROGRESO	eye	Stelolo	1
NAHUATL_COATEPEC_COSTALES	eye	Stelulu	1
NAHUATL_COATEPEC_COSTALES_TELEOLOAPAN	eye	Stelulu	1
NAHUATL_COXCATLAN	eye	iSteyo	1
NAHUATL_CUACUILA_HUAUCHINANGO	eye	Stololo	1
NAHUATL_CUENTEPEC_TEMIXCO	eye	iStololo7	1
NAHUATL_DEL_NORTE_DEL_ESTADO_DE_PUEBLA	eye	iStelolo	1
NAHUATL_HUATLATLAUCA	eye	iStololo7	1
NAHUATL_HUITZILTEPEC_ZUMPANGO_DEL_RIO	eye	niStew	1
NAHUATL_PAJAPAN	eye	iSkololo	1
NAHUATL_POMARO_AQUILA	eye	Stololon	1
NAHUATL_RAFAEL_DELGADO	eye	iStololo	1
NAHUATL_SAN_AGUSTIN_DE_BUENAVENTURA	eye	iStololo	1
NAHUATL_SAN_AGUSTIN_OAPAN	eye	iStew	1
NAHUATL_SAN_BERNARDINO_TEOTITLAN_DEL_CAMINO	eye	iStololo7	1
NAHUATL_SAN_JOSE_MIAHUATLAN	eye	iStololo7	1
NAHUATL_SAN_MIGUEL_AYOTLA	eye	iStololo7	1
NAHUATL_SAN_PABLO_ZOQUITLAN	eye	iStololo7	1
NAHUATL_SAN_PEDRO_TLALCUAPAN_SANTA_ANA_CHIAUTEMPAN	eye	iStolo7	1
NAHUATL_STA_MA_COAPAN	eye	iStololo	1
NAHUATL_TEPOTZTLAN	eye	iStelolo	1
NAHUATL_XILOCUAUTLA_HUAUCHINANGO	eye	oStilolo	1
NAHUATL_ZITLALA	eye	iStololo	1
POCHUTLA_NAHUATL	eye	Stotolu	1
TETELCINGO_NAHUATL	eye	Stelolo	1
NAHUATL_MECAYAPAN	eye	noyiS	2
NAHUATL_SIERRA_DE_ZACAPOAXTLA	eye	iS	2
PIPIL	eye	iS	2
TABASCO_NAHUATL_CUPILCO	eye	iS	2
MAYO	eye	pusim	3
MAYO_LOS_CAPOMOS	eye	pusi	3
YAQUI	eye	pusi	3
YAQUI_2	eye	pusim	3
CAHUILLA	eye	pus	3
CAHUILLA	eye	puS	3
LUISENO	eye	puSla	3
TUBATULABAL	eye	punzi	3
TUBATULABAL	eye	punZi	3
EL_NAYAR_CORA	eye	hisi	3
HUICHOL	eye	hiSi	3
HOPI	eye	posi	3
COMANCHE	eye	pui	3
KAWAIISU	eye	pu7i	3
NORTHERN_PAIUTE	eye	pui	3
NORTHERN_PAIUTE_BANNOCK	eye	pui	3
PANAMINT	eye	puih	3
SHOSHONI	eye	puih	3
SOUTHERN_PAIUTE	eye	pu7i	3
TUMPISA	eye	pui	3
UTE_1	eye	pu7i	3
UTE_2	eye	p37iv3	3
UTE_SOUTHERN_PAIUTE	eye	pu7ivi	3
WESTERN_MONO	eye	pusi	3
CENTRAL_TARAHUMARA	eye	buSi	3
GUARIJIO	eye	pusi	3
HUARIJIO	eye	pusi	3
WARIHIO	eye	pusi	3
LOWER_PIMA	eye	vuhi	3
LOWER_PIMA	eye	vui	3
PIMA_BAJO	eye	vuhi	3
NORTHERN_TEPEHUAN	eye	vuhi	3
NORTHERN_TEPEHUAN	eye	vui	3
SOUTHERN_TEPEHUAN	eye	vui	3
TOHONO_OODHAM	eye	wuhi	3
UPPER_PIMA	eye	wuhi	3
UPPER_PIMA	eye	wui	3
LUISENO	eye	tiwilaS	4
HIGHLAND_PUEBLA_NAHUATL	nose	yekacol	1
NAHUATL_ACATLAN	nose	yakacol	1
NAHUATL_ATLACHOLOAYA_XOCHITEPEC	nose	yegatsol	1
NAHUATL_ATLIACA_TIXTLA	nose	yakh	1
NAHUATL_BUENOS_AIRES_ALAMO	nose	yakacul	1
NAHUATL_CHICONTEPEC	nose	yekacoL	1
NAHUATL_CHILACACHAPA_CUETZALA_DEL_PROGRESO	nose	yakacol	1
NAHUATL_COATEPEC_COSTALES	nose	yakacul	1
NAHUATL_COATEPEC_COSTALES_TELEOLOAPAN	nose	yakatsul	1
NAHUATL_COXCATLAN	nose	yakaco	1
NAHUATL_CUACUILA_HUAUCHINANGO	nose	yekat	1
NAHUATL_CUENTEPEC_TEMIXCO	nose	yegatsol	1
NAHUATL_DEL_NORTE_DEL_ESTADO_DE_PUEBLA	nose	yekak	1
NAHUATL_HUATLATLAUCA	nose	yakacol	1
NAHUATL_HUITZILTEPEC_ZUMPANGO_DEL_RIO	nose	noyekacol	1
NAHUATL_PAJAPAN	nose	yek	1
NAHUATL_POMARO_AQUILA	nose	yakacol	1
NAHUATL_RAFAEL_DELGADO	nose	yekacol	1
NAHUATL_SAN_AGUSTIN_DE_BUENAVENTURA	nose	yakacul	1
NAHUATL_SAN_AGUSTIN_OAPAN	nose	yekacol	1
NAHUATL_SAN_BERNARDINO_TEOTITLAN_DEL_CAMINO	nose	yekatsol	1
NAHUATL_SAN_JOSE_MIAHUATLAN	nose	yakacol	1
NAHUATL_SAN_MIGUEL_AYOTLA	nose	yakacol	1
NAHUATL_SAN_PABLO_ZOQUITLAN	nose	yekacol	1
NAHUATL_SAN_PEDRO_TLALCUAPAN_SANTA_ANA_CHIAUTEMPAN	nose	yekacol	1
NAHUATL_SIERRA_DE_ZACAPOAXTLA	nose	yeka	1
NAHUATL_STA_MA_COAPAN	nose	yekacol	1
NAHUATL_TEPOTZTLAN	nose	yekatsol	1
NAHUATL_XILOCUAUTLA_HUAUCHINANGO	nose	yak	1
NAHUATL_ZITLALA	nose	yekacol	1
PIPIL	nose	yaga	1
POCHUTLA_NAHUATL	nose	yeke	1
TABASCO_NAHUATL_CUPILCO	nose	yak	1
TETELCINGO_NAHUATL	nose	yekacol	1
MAYO	nose	yeka	1
MAYO_LOS_CAPOMOS	nose	yeka	1
YAQUI	nose	yeka	1
YAQUI_2	nose	yeka	1
HOPI	nose	yaqa	1
CENTRAL_TARAHUMARA	nose	aka	1
GUARIJIO	nose	yahka	1
HUARIJIO	nose	yaka	1
WARIHIO	nose	yahka	1
CAHUILLA	nose	mu7	2
LUISENO	nose	muvil	2
TUBATULABAL	nose	mupit	2
COMANCHE	nose	mu	2
COMANCHE	nose	mubi	2
KAWAIISU	nose	muvito7o	2
NORTHERN_PAIUTE	nose	muvi	2
NORTHERN_PAIUTE_BANNOCK	nose	mubi	2
PANAMINT	nose	mupi	2
SHOSHONI	nose	mupi	2
SOUTHERN_PAIUTE	nose	muvi	2
TUMPISA	nose	mupin	2
UTE_1	nose	mevet7e	2
UTE_2	nose	movoto7o	2
UTE_SOUTHERN_PAIUTE	nose	muvi	2
WESTERN_MONO	nose	mubi	2
LOWER_PIMA	nose	dak	3
PIMA_BAJO	nose	dak3	3
NORTHERN_TEPEHUAN	nose	daka	3
SOUTHERN_TEPEHUAN	nose	dak	3
TOHONO_OODHAM	nose	dak	3
UPPER_PIMA	nose	dak3	3
NAHUATL_MECAYAPAN	nose	noya	4
EL_NAYAR_CORA	nose	cu	5
HUICHOL	nose	suri	6
HIGHLAND_PUEBLA_NAHUATL	tooth	tan	1
NAHUATL_ACATLAN	tooth	Lan	1
NAHUATL_ATLACHOLOAYA_XOCHITEPEC	tooth	LaN	1
NAHUATL_ATLIACA_TIXTLA	tooth	Lan	1
NAHUATL_BUENOS_AIRES_ALAMO	tooth	LankuC	1
NAHUATL_CHICONTEPEC	tooth	LankoS	1
NAHUATL_CHILACACHAPA_CUETZALA_DEL_PROGRESO	tooth	La	1
NAHUATL_COATEPEC_COSTALES	tooth	lankuS	1
NAHUATL_COATEPEC_COSTALES_TELEOLOAPAN	tooth	La	1
NAHUATL_COXCATLAN	tooth	LaNkoC	1
NAHUATL_CUACUILA_HUAUCHINANGO	tooth	Lan	1
NAHUATL_CUENTEPEC_TEMIXCO	tooth	Lan	1
NAHUATL_DEL_NORTE_DEL_ESTADO_DE_PUEBLA	tooth	Lan	1
NAHUATL_HUATLATLAUCA	tooth	La	1
NAHUATL_HUITZILTEPEC_ZUMPANGO_DEL_RIO	tooth	Lan	1
NAHUATL_MECAYAPAN	tooth	tan	1
NAHUATL_PAJAPAN	tooth	tan	1
NAHUATL_POMARO_AQUILA	tooth	lan	1
NAHUATL_RAFAEL_DELGADO	tooth	Lan	1
NAHUATL_SAN_AGUSTIN_DE_BUENAVENTURA	tooth	tankwiC	1
NAHUATL_SAN_AGUSTIN_OAPAN	tooth	Lan	1
NAHUATL_SAN_BERNARDINO_TEOTITLAN_DEL_CAMINO	tooth	La	1
NAHUATL_SAN_JOSE_MIAHUATLAN	tooth	La	1
NAHUATL_SAN_MIGUEL_AYOTLA	tooth	Lan	1
NAHUATL_SAN_PABLO_ZOQUITLAN	tooth	La	1
NAHUATL_SAN_PEDRO_TLALCUAPAN_SANTA_ANA_CHIAUTEMPAN	tooth	La	1
NAHUATL_SIERRA_DE_ZACAPOAXTLA	tooth	tan	1
NAHUATL_STA_MA_COAPAN	tooth	Lan	1
NAHUATL_TEPOTZTLAN	tooth	LankoC	1
NAHUATL_XILOCUAUTLA_HUAUCHINANGO	tooth	Lan	1
NAHUATL_ZITLALA	tooth	Lan	1
PIPIL	tooth	tan	1
TABASCO_NAHUATL_CUPILCO	tooth	tan	1
TETELCINGO_NAHUATL	tooth	LankoC	1
MAYO	tooth	tami	1
MAYO_LOS_CAPOMOS	tooth	tamim	1
YAQUI	tooth	tami	1
YAQUI_2	tooth	tamim	1
CAHUILLA	tooth	tam7a	1
LUISENO	tooth	tamat	1
TUBATULABAL	tooth	tamant	1
EL_NAYAR_CORA	tooth	tame	1
HUICHOL	tooth	tame	1
HOPI	tooth	tama	1
COMANCHE	tooth	tama	1
KAWAIISU	tooth	tawa	1
NORTHERN_PAIUTE	tooth	tama	1
NORTHERN_PAIUTE_BANNOCK	tooth	tama	1
PANAMINT	tooth	tama	1
SHOSHONI	tooth	tama	1
SOUTHERN_PAIUTE	tooth	taNwa	1
TUMPISA	tooth	taman	1
UTE_1	tooth	tawa	1
UTE_2	tooth	tawa	1
UTE_SOUTHERN_PAIUTE	tooth	tawampi	1
WESTERN_MONO	tooth	tawa	1
CENTRAL_TARAHUMARA	tooth	rame	1
GUARIJIO	tooth	tame	1
HUARIJIO	tooth	tami	1
PIMA_BAJO	tooth	tatam	1
TOHONO_OODHAM	tooth	tatam	1
HIGHLAND_PUEBLA_NAHUATL	tongue	nenepil	1
NAHUATL_ACATLAN	tongue	nepil	1
NAHUATL_ATLACHOLOAYA_XOCHITEPEC	tongue	nepil	1
NAHUATL_ATLIACA_TIXTLA	tongue	nenepil	1
NAHUATL_BUENOS_AIRES_ALAMO	tongue	nenepeL	1
NAHUATL_CHICONTEPEC	tongue	nenepeL	1
NAHUATL_CHILACACHAPA_CUETZALA_DEL_PROGRESO	tongue	nenepil	1
NAHUATL_COATEPEC_COSTALES	tongue	nenepil	1
NAHUATL_COATEPEC_COSTALES_TELEOLOAPAN	tongue	nenepil	1
NAHUATL_CUACUILA_HUAUCHINANGO	tongue	nenepil	1
NAHUATL_CUENTEPEC_TEMIXCO	tongue	nenepil	1
NAHUATL_DEL_NORTE_DEL_ESTADO_DE_PUEBLA	tongue	nenepil	1
NAHUATL_HUATLATLAUCA	tongue	ninipiL	1
NAHUATL_HUITZILTEPEC_ZUMPANGO_DEL_RIO	tongue	nenepil	1
NAHUATL_PAJAPAN	tongue	nenepil	1
NAHUATL_RAFAEL_DELGADO	tongue	nenepil	1
NAHUATL_SAN_AGUSTIN_OAPAN	tongue	nenepil	1
NAHUATL_SAN_BERNARDINO_TEOTITLAN_DEL_CAMINO	tongue	nenepiL	1
NAHUATL_SAN_JOSE_MIAHUATLAN	tongue	nenepil	1
NAHUATL_SAN_MIGUEL_AYOTLA	tongue	ninipiL	1
NAHUATL_SAN_PABLO_ZOQUITLAN	tongue	nenepil	1
NAHUATL_SAN_PEDRO_TLALCUAPAN_SANTA_ANA_CHIAUTEMPAN	tongue	nenepil	1
NAHUATL_SIERRA_DE_ZACAPOAXTLA	tongue	nene	1
NAHUATL_TEPOTZTLAN	tongue	nenepil	1
NAHUATL_XILOCUAUTLA_HUAUCHINANGO	tongue	nipil	1
NAHUATL_ZITLALA	tongue	nenepi	1
PIPIL	tongue	nenepil	1
POCHUTLA_NAHUATL	tongue	nenepil	1
TABASCO_NAHUATL_CUPILCO	tongue	nenepil	1
TETELCINGO_NAHUATL	tongue	nenenpil	1
MAYO	tongue	nini	1
MAYO_LOS_CAPOMOS	tongue	nini	1
YAQUI	tongue	nini	1
YAQUI_2	tongue	nini	1
CAHUILLA	tongue	naN	1
EL_NAYAR_CORA	tongue	nanu	1
HUICHOL	tongue	neni	1
HOPI	tongue	leNi	1
GUARIJIO	tongue	yeni	1
HUARIJIO	tongue	yeni	1
WARIHIO	tongue	yeni	1
LOWER_PIMA	tongue	n3i5	1
PIMA_BAJO	tongue	n3n	1
NORTHERN_TEPEHUAN	tongue	n3n3	1
SOUTHERN_TEPEHUAN	tongue	n3n	1
TOHONO_OODHAM	tongue	ny3ny	1
TOHONO_OODHAM	tongue	535	1
UPPER_PIMA	tongue	5353	1
NAHUATL_MECAYAPAN	tongue	lenwah	2
NAHUATL_POMARO_AQUILA	tongue	leNgwa	2
NAHUATL_SAN_AGUSTIN_DE_BUENAVENTURA	tongue	lenggwa	2
NAHUATL_STA_MA_COAPAN	tongue	lengwa	2
COMANCHE	tongue	eko	3
KAWAIISU	tongue	exu	3
NORTHERN_PAIUTE	tongue	ixo	3
NORTHERN_PAIUTE_BANNOCK	tongue	igo	3
PANAMINT	tongue	eko	3
SHOSHONI	tongue	ekwa	3
SOUTHERN_PAIUTE	tongue	axo	3
UTE_1	tongue	aXo	3
UTE_2	tongue	axovi	3
UTE_SOUTHERN_PAIUTE	tongue	agompi	3
WESTERN_MONO	tongue	exo	3
LUISENO	tongue	weyi	4
TUBATULABAL	tongue	lalant	5
TUMPISA	tongue	nokwon	6
CENTRAL_TARAHUMARA	tongue	Camerawa	7
NAHUATL_ATLACHOLOAYA_XOCHITEPEC	knee	tetepoN	1
NAHUATL_ATLIACA_TIXTLA	knee	tetepon	1
NAHUATL_CUENTEPEC_TEMIXCO	knee	tetepoN	1
NAHUATL_HUITZILTEPEC_ZUMPANGO_DEL_RIO	knee	tetepon	1
NAHUATL_ZITLALA	knee	tetepon	1
HIGHLAND_PUEBLA_NAHUATL	knee	tankway	2
NAHUATL_CHICONTEPEC	knee	tlaNkwa	2
NAHUATL_CHILACACHAPA_CUETZALA_DEL_PROGRESO	knee	Lankwa	2
NAHUATL_COATEPEC_COSTALES	knee	lankwa	2
NAHUATL_COATEPEC_COSTALES_TELEOLOAPAN	knee	LaNgwa	2
NAHUATL_COXCATLAN	knee	LankwaS	2
NAHUATL_CUACUILA_HUAUCHINANGO	knee	Lankwa	2
NAHUATL_DEL_NORTE_DEL_ESTADO_DE_PUEBLA	knee	Lankua	2
NAHUATL_HUATLATLAUCA	knee	Lankwa7	2
NAHUATL_MECAYAPAN	knee	taNkwa	2
NAHUATL_POMARO_AQUILA	knee	lankwa	2
NAHUATL_RAFAEL_DELGADO	knee	LaNkwa	2
NAHUATL_SAN_AGUSTIN_OAPAN	knee	LankwakeS	2
NAHUATL_SAN_BERNARDINO_TEOTITLAN_DEL_CAMINO	knee	LaNgwa	2
NAHUATL_SAN_JOSE_MIAHUATLAN	knee	Lankwa	2
NAHUATL_SAN_MIGUEL_AYOTLA	knee	Lankwa	2
NAHUATL_SAN_PABLO_ZOQUITLAN	knee	Lanwa	2
NAHUATL_SAN_PEDRO_TLALCUAPAN_SANTA_ANA_CHIAUTEMPAN	knee	Lankwa7	2
NAHUATL_SIERRA_DE_ZACAPOAXTLA	knee	tankwa	2
NAHUATL_STA_MA_COAPAN	knee	Lankwa	2
NAHUATL_TEPOTZTLAN	knee	Lankwate	2
NAHUATL_XILOCUAUTLA_HUAUCHINANGO	knee	montaNkwa	2
TABASCO_NAHUATL_CUPILCO	knee	tankwan	2
TETELCINGO_NAHUATL	knee	Lankwate	2
NAHUATL_ACATLAN	knee	tepon	3
NAHUATL_PAJAPAN	knee	tamba7	3
MAYO	knee	tonom	3
MAYO_LOS_CAPOMOS	knee	tono	3
YAQUI	knee	tono	3
YAQUI_2	knee	tonom	3
CAHUILLA	knee	tam7i	3
TUBATULABAL	knee	toNo	3
EL_NAYAR_CORA	knee	tunu	3
HUICHOL	knee	tunu	3
HOPI	knee	tamo	3
COMANCHE	knee	tana	3
KAWAIISU	knee	tana	3
PANAMINT	knee	taNNapp3h	3
SHOSHONI	knee	tanapih	3
SOUTHERN_PAIUTE	knee	taNa	3
TUMPISA	knee	taNapp3h	3
UTE_1	knee	ta	3
UTE_2	knee	ta	3
UTE_SOUTHERN_PAIUTE	knee	taNa	3
WESTERN_MONO	knee	tanabodo	3
WESTERN_MONO	knee	tanobodo	3
LOWER_PIMA	knee	ton	3
PIMA_BAJO	knee	ton	3
NORTHERN_TEPEHUAN	knee	tona	3
SOUTHERN_TEPEHUAN	knee	ton	3
TOHONO_OODHAM	knee	ton	3
UPPER_PIMA	knee	ton3	3
NORTHERN_PAIUTE	knee	miawo	4
NORTHERN_PAIUTE_BANNOCK	knee	mia	4
NORTHERN_PAIUTE_BANNOCK	knee	mi7atobo	4
CENTRAL_TARAHUMARA	knee	Cokoba	5
GUARIJIO	knee	Cohkopo	5
GUARIJIO	knee	Cohkopori	5
HUARIJIO	knee	Copokori	6
WARIHIO	knee	Copohkori	6
NAHUATL_BUENOS_AIRES_ALAMO	knee	mecpaLaC	7
NAHUATL_SAN_AGUSTIN_DE_BUENAVENTURA	knee	rodiya	8
LUISENO	knee	qaxmay	9
HIGHLAND_PUEBLA_NAHUATL	hand	may	1
NAHUATL_ACATLAN	hand	ma	1
NAHUATL_ATLACHOLOAYA_XOCHITEPEC	hand	ma7	1
NAHUATL_ATLIACA_TIXTLA	hand	ma	1
NAHUATL_BUENOS_AIRES_ALAMO	hand	ma	1
NAHUATL_CHICONTEPEC	hand	ma	1
NAHUATL_CHILACACHAPA_CUETZALA_DEL_PROGRESO	hand	ma	1
NAHUATL_COATEPEC_COSTALES	hand	ma	1
NAHUATL_COATEPEC_COSTALES_TELEOLOAPAN	hand	ma	1
NAHUATL_COXCATLAN	hand	ma	1
NAHUATL_CUACUILA_HUAUCHINANGO	hand	ma	1
NAHUATL_CUENTEPEC_TEMIXCO	hand	matsinLi	1
NAHUATL_CUENTEPEC_TEMIXCO	hand	ma7	1
NAHUATL_DEL_NORTE_DEL_ESTADO_DE_PUEBLA	hand	man	1
NAHUATL_HUATLATLAUCA	hand	ma7	1
NAHUATL_HUATLATLAUCA	hand	maci	1
NAHUATL_HUITZILTEPEC_ZUMPANGO_DEL_RIO	hand	ma	1
NAHUATL_MECAYAPAN	hand	ma	1
NAHUATL_PAJAPAN	hand	ma	1
NAHUATL_POMARO_AQUILA	hand	mama	1
NAHUATL_RAFAEL_DELGADO	hand	ma	1
NAHUATL_SAN_AGUSTIN_DE_BUENAVENTURA	hand	mahwa	1
NAHUATL_SAN_AGUSTIN_OAPAN	hand	ma	1
NAHUATL_SAN_BERNARDINO_TEOTITLAN_DEL_CAMINO	hand	ma	1
NAHUATL_SAN_JOSE_MIAHUATLAN	hand	ma	1
NAHUATL_SAN_MIGUEL_AYOTLA	hand	ma	1
NAHUATL_SAN_PABLO_ZOQUITLAN	hand	ma	1
NAHUATL_SAN_PEDRO_TLALCUAPAN_SANTA_ANA_CHIAUTEMPAN	hand	ma7	1
NAHUATL_SIERRA_DE_ZACAPOAXTLA	hand	ma	1
NAHUATL_STA_MA_COAPAN	hand	ma	1
NAHUATL_TEPOTZTLAN	hand	ma	1
NAHUATL_XILOCUAUTLA_HUAUCHINANGO	hand	ma	1
NAHUATL_ZITLALA	hand	ma	1
PIPIL	hand	mey	1
POCHUTLA_NAHUATL	hand	ma	1
TABASCO_NAHUATL_CUPILCO	hand	man	1
TETELCINGO_NAHUATL	hand	m3	1
MAYO	hand	mamam	1
MAYO_LOS_CAPOMOS	hand	mama	1
YAQUI	hand	mama	1
YAQUI_2	hand	mamam	1
CAHUILLA	hand	ma7	1
LUISENO	hand	mat	1
TUBATULABAL	hand	ma	1
EL_NAYAR_CORA	hand	moaka	1
HUICHOL	hand	mama	1
HOPI	hand	ma	1
COMANCHE	hand	mo7e	1
KAWAIISU	hand	mo7o	1
NORTHERN_PAIUTE	hand	mai	1
NORTHERN_PAIUTE_BANNOCK	hand	mai	1
PANAMINT	hand	mo7o	1
SHOSHONI	hand	mo7o	1
SOUTHERN_PAIUTE	hand	mo7o	1
TUMPISA	hand	mo7o	1
UTE_1	hand	me7e	1
UTE_2	hand	mo7o	1
UTE_SOUTHERN_PAIUTE	hand	mo7ov3	1
WESTERN_MONO	hand	maya	1
CENTRAL_TARAHUMARA	hand	seka	2
GUARIJIO	hand	seka	2
HUARIJIO	hand	seka	2
WARIHIO	hand	seka	2
LOWER_PIMA	hand	nov	3
PIMA_BAJO	hand	nov	3
NORTHERN_TEPEHUAN	hand	novi	3
SOUTHERN_TEPEHUAN	hand	nov	3
TOHONO_OODHAM	hand	nowi	3
UPPER_PIMA	hand	nowi	3
HIGHLAND_PUEBLA_NAHUATL	breasts	CiCiwal	1
NAHUATL_ACATLAN	breasts	CiCiwal	1
NAHUATL_ATLACHOLOAYA_XOCHITEPEC	breasts	CiCiwa	1
NAHUATL_CHILACACHAPA_CUETZALA_DEL_PROGRESO	breasts	CiCiwal	1
NAHUATL_COATEPEC_COSTALES	breasts	CiCiwal	1
NAHUATL_COATEPEC_COSTALES_TELEOLOAPAN	breasts	leCi	1
NAHUATL_CUACUILA_HUAUCHINANGO	breasts	CiCiwal	1
NAHUATL_CUENTEPEC_TEMIXCO	breasts	CiCiwaL	1
NAHUATL_DEL_NORTE_DEL_ESTADO_DE_PUEBLA	breasts	CiCiwa	1
NAHUATL_DEL_NORTE_DEL_ESTADO_DE_PUEBLA	breasts	CiCiwal	1
NAHUATL_HUITZILTEPEC_ZUMPANGO_DEL_RIO	breasts	CiCiwal	1
NAHUATL_MECAYAPAN	breasts	CiCiwal	1
NAHUATL_PAJAPAN	breasts	CiCiwal	1
NAHUATL_RAFAEL_DELGADO	breasts	CiCibal	1
NAHUATL_SAN_AGUSTIN_DE_BUENAVENTURA	breasts	CiCiwal	1
NAHUATL_SAN_AGUSTIN_OAPAN	breasts	CiCiwal	1
NAHUATL_SAN_BERNARDINO_TEOTITLAN_DEL_CAMINO	breasts	CiCiwal	1
NAHUATL_SAN_JOSE_MIAHUATLAN	breasts	leCiwa	1
NAHUATL_SAN_MIGUEL_AYOTLA	breasts	CiCiwaL	1
NAHUATL_SAN_PEDRO_TLALCUAPAN_SANTA_ANA_CHIAUTEMPAN	breasts	CiCiwalwa	1
NAHUATL_SIERRA_DE_ZACAPOAXTLA	breasts	CiCi	1
NAHUATL_STA_MA_COAPAN	breasts	leCi	1
NAHUATL_TEPOTZTLAN	breasts	CiCi	1
NAHUATL_XILOCUAUTLA_HUAUCHINANGO	breasts	CiCi	1
NAHUATL_ZITLALA	breasts	CiCiwali7	1
PIPIL	breasts	CiCe	1
TABASCO_NAHUATL_CUPILCO	breasts	CiCowal	1
TETELCINGO_NAHUATL	breasts	Silak	1
HUICHOL	breasts	sisi	1
CENTRAL_TARAHUMARA	breasts	Ciwa	1
GUARIJIO	breasts	sulaCi	1
NAHUATL_ATLIACA_TIXTLA	breasts	yelpan	2
NAHUATL_DEL_NORTE_DEL_ESTADO_DE_PUEBLA	breasts	yelpa	2
NAHUATL_SAN_PABLO_ZOQUITLAN	breasts	elpa	2
NAHUATL_CHICONTEPEC	breasts	yoliStipa	3
NAHUATL_COXCATLAN	breasts	yolliS	3
NAHUATL_DEL_NORTE_DEL_ESTADO_DE_PUEBLA	breasts	yoliSko	3
NAHUATL_POMARO_AQUILA	breasts	peCo	4
MAYO	breasts	pipim	4
MAYO_LOS_CAPOMOS	breasts	pipim	4
YAQUI	breasts	pipi	4
YAQUI_2	breasts	pipim	4
CAHUILLA	breasts	pi7ih	4
LUISENO	breasts	pit	4
TUBATULABAL	breasts	pil	4
HOPI	breasts	pih3	4
COMANCHE	breasts	pici7	4
KAWAIISU	breasts	pihi	4
NORTHERN_PAIUTE	breasts	pivi7i	4
NORTHERN_PAIUTE_BANNOCK	breasts	bihi	4
NORTHERN_PAIUTE_BANNOCK	breasts	pici7i	4
PANAMINT	breasts	piTi	4
SOUTHERN_PAIUTE	breasts	pici	4
TUMPISA	breasts	pici	4
UTE_1	breasts	pi	4
UTE_SOUTHERN_PAIUTE	breasts	pihi	4
WESTERN_MONO	breasts	pizi7	4
WARIHIO	breasts	pi7wa	4
LOWER_PIMA	breasts	vip	4
PIMA_BAJO	breasts	vipi	4
NORTHERN_TEPEHUAN	breasts	vipi	4
NORTHERN_TEPEHUAN	breasts	pipi	4
SOUTHERN_TEPEHUAN	breasts	vipi	4
TOHONO_OODHAM	breasts	wipi	4
UPPER_PIMA	breasts	wipi	4
POCHUTLA_NAHUATL	breasts	tipen	5
YAQUI	breasts	tauwi	5
EL_NAYAR_CORA	breasts	tabi	5
HUARIJIO	breasts	tawiraCi	5
SHOSHONI	breasts	n3napih	6
UTE_2	breasts	n3av3	6
NAHUATL_BUENOS_AIRES_ALAMO	breasts	kwiLapa	7
HIGHLAND_PUEBLA_NAHUATL	drink	tayi	1
NAHUATL_SIERRA_DE_ZACAPOAXTLA	drink	tayi	1
POCHUTLA_NAHUATL	drink	temi	1
NAHUATL_ACATLAN	drink	Skone7	2
NAHUATL_ATLACHOLOAYA_XOCHITEPEC	drink	makoni7	2
NAHUATL_ATLIACA_TIXTLA	drink	koni	2
NAHUATL_BUENOS_AIRES_ALAMO	drink	Sikuni	2
NAHUATL_CHILACACHAPA_CUETZALA_DEL_PROGRESO	drink	kone	2
NAHUATL_COATEPEC_COSTALES	drink	kunia	2
NAHUATL_COATEPEC_COSTALES_TELEOLOAPAN	drink	Skuni	2
NAHUATL_COXCATLAN	drink	Sikihini7	2
NAHUATL_CUACUILA_HUAUCHINANGO	drink	Sikono	2
NAHUATL_CUENTEPEC_TEMIXCO	drink	Skoni	2
NAHUATL_DEL_NORTE_DEL_ESTADO_DE_PUEBLA	drink	oni	2
NAHUATL_HUATLATLAUCA	drink	Siki7	2
NAHUATL_HUITZILTEPEC_ZUMPANGO_DEL_RIO	drink	Skuni7	2
NAHUATL_MECAYAPAN	drink	Sikoni	2
NAHUATL_PAJAPAN	drink	goni	2
NAHUATL_POMARO_AQUILA	drink	kune	2
NAHUATL_RAFAEL_DELGADO	drink	SiLon37	2
NAHUATL_RAFAEL_DELGADO	drink	Sikon37	2
NAHUATL_SAN_AGUSTIN_DE_BUENAVENTURA	drink	koni	2
NAHUATL_SAN_AGUSTIN_OAPAN	drink	Sikoni7	2
NAHUATL_SAN_BERNARDINO_TEOTITLAN_DEL_CAMINO	drink	Skoni	2
NAHUATL_SAN_JOSE_MIAHUATLAN	drink	Skoni7	2
NAHUATL_SAN_MIGUEL_AYOTLA	drink	SaLi7	2
NAHUATL_SAN_PABLO_ZOQUITLAN	drink	Sikoni	2
NAHUATL_SAN_PEDRO_TLALCUAPAN_SANTA_ANA_CHIAUTEMPAN	drink	SaLi	2
NAHUATL_SAN_PEDRO_TLALCUAPAN_SANTA_ANA_CHIAUTEMPAN	drink	Sakoni	2
NAHUATL_STA_MA_COAPAN	drink	Sikuni	2
NAHUATL_TEPOTZTLAN	drink	Siki	2
NAHUATL_XILOCUAUTLA_HUAUCHINANGO	drink	Sikoni	2
NAHUATL_ZITLALA	drink	Skoni7	2
TETELCINGO_NAHUATL	drink	koni	2
HOPI	drink	hiko	2
NAHUATL_SIERRA_DE_ZACAPOAXTLA	drink	ati	3
PIPIL	drink	ati	3
TABASCO_NAHUATL_CUPILCO	drink	ati	3
YAQUI	drink	bahi7ine	4
CAHUILLA	drink	pa7i	4
LUISENO	drink	pa7i	4
CENTRAL_TARAHUMARA	drink	bahi	4
WARIHIO	drink	nawahi	4
NAHUATL_COXCATLAN	drink	kihi7	5
MAYO	drink	xe7e	5
MAYO_LOS_CAPOMOS	drink	he7ye	5
YAQUI_2	drink	he7e	5
TUBATULABAL	drink	i7	5
COMANCHE	drink	hibi	5
KAWAIISU	drink	hivi	5
NORTHERN_PAIUTE	drink	hivi	5
NORTHERN_PAIUTE_BANNOCK	drink	hibi	5
NORTHERN_PAIUTE_BANNOCK	drink	hipi	5
PANAMINT	drink	hipig	5
SHOSHONI	drink	hipi	5
SOUTHERN_PAIUTE	drink	ivi	5
TUMPISA	drink	hipinna	5
UTE_1	drink	ivi	5
UTE_2	drink	ivi	5
UTE_SOUTHERN_PAIUTE	drink	hivi	5
WESTERN_MONO	drink	hibi	5
GUARIJIO	drink	ihi	5
WARIHIO	drink	ihi	5
LOWER_PIMA	drink	7i	5
LOWER_PIMA	drink	7i7	5
SOUTHERN_TEPEHUAN	drink	7io7	5
TOHONO_OODHAM	drink	i7i	5
UPPER_PIMA	drink	7i73	5
HUICHOL	drink	iya	6
WARIHIO	drink	neroinoa	7
NORTHERN_TEPEHUAN	drink	y3i	8
HIGHLAND_PUEBLA_NAHUATL	see	ita	1
NAHUATL_COATEPEC_COSTALES	see	ita	1
NAHUATL_DEL_NORTE_DEL_ESTADO_DE_PUEBLA	see	ita	1
NAHUATL_SAN_AGUSTIN_DE_BUENAVENTURA	see	ita	1
NAHUATL_SIERRA_DE_ZACAPOAXTLA	see	kita	1
PIPIL	see	ita	1
POCHUTLA_NAHUATL	see	ita	1
TABASCO_NAHUATL_CUPILCO	see	ita	1
TETELCINGO_NAHUATL	see	ixta	1
MAYO	see	bitCa	1
MAYO_LOS_CAPOMOS	see	biCa	1
YAQUI	see	biCa	1
YAQUI_2	see	biC	1
NAHUATL_DEL_NORTE_DEL_ESTADO_DE_PUEBLA	see	Ciya	2
TABASCO_NAHUATL_CUPILCO	see	taCiya	2
CAHUILLA	see	pe7i	3
COMANCHE	see	puni	3
KAWAIISU	see	mehe	3
KAWAIISU	see	pu	3
NORTHERN_PAIUTE	see	puni	3
NORTHERN_PAIUTE_BANNOCK	see	puni	3
PANAMINT	see	punig	3
SHOSHONI	see	pui7i	3
SOUTHERN_PAIUTE	see	p3ni	3
TUMPISA	see	punikkan	3
UTE_1	see	punikya	3
UTE_SOUTHERN_PAIUTE	see	puni	3
WESTERN_MONO	see	poni	3
WESTERN_MONO	see	puni	3
UTE_1	see	may	4
UTE_2	see	mai	4
CENTRAL_TARAHUMARA	see	maCi	4
CENTRAL_TARAHUMARA	see	ne	5
GUARIJIO	see	ne7ne	5
HUARIJIO	see	nene	5
WARIHIO	see	ne7nena	5
LUISENO	see	tiwi	6
LUISENO	see	tow	6
TUBATULABAL	see	taw3g	6
LOWER_PIMA	see	t3g	6
NORTHERN_TEPEHUAN	see	t3gai	6
SOUTHERN_TEPEHUAN	see	t3gi	6
UPPER_PIMA	see	C3g3	6
TOHONO_OODHAM	see	ny3id	7
TOHONO_OODHAM	see	53id	7
LUISENO	see	noli	8
HOPI	see	yori	8
EL_NAYAR_CORA	see	si	9
HUICHOL	see	nieriya	10
HUICHOL	see	Seiyarika	11
HIGHLAND_PUEBLA_NAHUATL	hear	kaki	1
NAHUATL_COATEPEC_COSTALES	hear	kakia	1
NAHUATL_DEL_NORTE_DEL_ESTADO_DE_PUEBLA	hear	kaki	1
NAHUATL_SAN_AGUSTIN_DE_BUENAVENTURA	hear	kaki	1
NAHUATL_SIERRA_DE_ZACAPOAXTLA	hear	kaki	1
PIPIL	hear	gagi	1
POCHUTLA_NAHUATL	hear	keki	1
TABASCO_NAHUATL_CUPILCO	hear	gagi	1
TETELCINGO_NAHUATL	hear	kaki	1
CENTRAL_TARAHUMARA	hear	ake	1
GUARIJIO	hear	kepu	1
PIMA_BAJO	hear	ka	1
NORTHERN_TEPEHUAN	hear	ka3	1
SOUTHERN_TEPEHUAN	hear	k3	1
TOHONO_OODHAM	hear	ka	1
UPPER_PIMA	hear	ka	1
MAYO	hear	xikaxa	2
MAYO_LOS_CAPOMOS	hear	hikkah	2
YAQUI	hear	hikaine	2
YAQUI_2	hear	hikkaha	2
TUBATULABAL	hear	ha7	2
CAHUILLA	hear	naqvoqa	3
LUISENO	hear	naqma	3
EL_NAYAR_CORA	hear	naka	3
HUICHOL	hear	enarika	3
HOPI	hear	navota	3
COMANCHE	hear	naka	3
KAWAIISU	hear	naxa	3
KAWAIISU	hear	na	3
NORTHERN_PAIUTE	hear	naqa	3
NORTHERN_PAIUTE_BANNOCK	hear	naka	3
PANAMINT	hear	naNkah	3
SHOSHONI	hear	nanka	3
SOUTHERN_PAIUTE	hear	naNqa	3
TUMPISA	hear	naNkah	3
UTE_1	hear	nukay	3
UTE_2	hear	n3kai	3
UTE_SOUTHERN_PAIUTE	hear	nanka	3
WESTERN_MONO	hear	naqa	3
HUARIJIO	hear	hinamona	4
WARIHIO	hear	inamuna	4
HIGHLAND_PUEBLA_NAHUATL	die	miki	1
NAHUATL_ATLACHOLOAYA_XOCHITEPEC	die	mik	1
NAHUATL_ATLIACA_TIXTLA	die	mikh	1
NAHUATL_BUENOS_AIRES_ALAMO	die	mihikh	1
NAHUATL_CHICONTEPEC	die	miki	1
NAHUATL_CHILACACHAPA_CUETZALA_DEL_PROGRESO	die	mih	1
NAHUATL_CHILACACHAPA_CUETZALA_DEL_PROGRESO	die	mix	1
NAHUATL_COATEPEC_COSTALES	die	mikia	1
NAHUATL_COATEPEC_COSTALES_TELEOLOAPAN	die	mix	1
NAHUATL_COXCATLAN	die	miki	1
NAHUATL_CUACUILA_HUAUCHINANGO	die	mik	1
NAHUATL_CUENTEPEC_TEMIXCO	die	mik	1
NAHUATL_DEL_NORTE_DEL_ESTADO_DE_PUEBLA	die	miki	1
NAHUATL_HUATLATLAUCA	die	mikh	1
NAHUATL_HUITZILTEPEC_ZUMPANGO_DEL_RIO	die	mik	1
NAHUATL_MECAYAPAN	die	migi7	1
NAHUATL_MECAYAPAN	die	mi7	1
NAHUATL_PAJAPAN	die	mi	1
NAHUATL_PAJAPAN	die	migi	1
NAHUATL_POMARO_AQUILA	die	mikik	1
NAHUATL_RAFAEL_DELGADO	die	mikk37	1
NAHUATL_SAN_AGUSTIN_DE_BUENAVENTURA	die	miki	1
NAHUATL_SAN_AGUSTIN_OAPAN	die	mik	1
NAHUATL_SAN_BERNARDINO_TEOTITLAN_DEL_CAMINO	die	mikki7	1
NAHUATL_SAN_JOSE_MIAHUATLAN	die	mike	1
NAHUATL_SAN_MIGUEL_AYOTLA	die	mik	1
NAHUATL_SAN_PABLO_ZOQUITLAN	die	miki	1
NAHUATL_SAN_PEDRO_TLALCUAPAN_SANTA_ANA_CHIAUTEMPAN	die	mik	1
NAHUATL_SIERRA_DE_ZACAPOAXTLA	die	miki	1
NAHUATL_STA_MA_COAPAN	die	miki	1
NAHUATL_TEPOTZTLAN	die	mik	1
NAHUATL_XILOCUAUTLA_HUAUCHINANGO	die	mik	1
NAHUATL_ZITLALA	die	mik	1
PIPIL	die	miki	1
POCHUTLA_NAHUATL	die	mok	1
TABASCO_NAHUATL_CUPILCO	die	migi	1
TETELCINGO_NAHUATL	die	miki	1
MAYO	die	muk	1
MAYO_LOS_CAPOMOS	die	muke	1
YAQUI	die	muke	1
YAQUI_2	die	muk	1
CAHUILLA	die	muk7i	1
LUISENO	die	pimuk	1
TUBATULABAL	die	mug	1
EL_NAYAR_CORA	die	mue	1
HUICHOL	die	miya	1
HOPI	die	moki	1
CENTRAL_TARAHUMARA	die	muku	1
GUARIJIO	die	mugu	1
GUARIJIO	die	mugi	1
HUARIJIO	die	muke	1
WARIHIO	die	mukuna	1
PIMA_BAJO	die	muk3	1
TOHONO_OODHAM	die	muki	1
KAWAIISU	die	ana7i	2
NORTHERN_PAIUTE	die	ya7i	2
NORTHERN_PAIUTE_BANNOCK	die	ya7i	2
NORTHERN_PAIUTE_BANNOCK	die	yap3	2
SOUTHERN_PAIUTE	die	ya7a	2
UTE_1	die	yE7Ey	2
UTE_2	die	ya7a	2
UTE_SOUTHERN_PAIUTE	die	ya7ikwa7i	2
COMANCHE	die	tuyai	3
KAWAIISU	die	tupaki	3
SHOSHONI	die	t3yan3	3
TUMPISA	die	tiyainna	3
LUISENO	die	taqwaya	4
COMANCHE	die	koi	5
PANAMINT	die	c3wah	6
NAHUATL_COATEPEC_COSTALES	come	wala	1
NAHUATL_SAN_AGUSTIN_DE_BUENAVENTURA	come	wala	1
TABASCO_NAHUATL_CUPILCO	come	walla	1
TETELCINGO_NAHUATL	come	w3la	1
HIGHLAND_PUEBLA_NAHUATL	come	wica	2
NAHUATL_DEL_NORTE_DEL_ESTADO_DE_PUEBLA	come	wic	2
NAHUATL_SIERRA_DE_ZACAPOAXTLA	come	wica	2
POCHUTLA_NAHUATL	come	wic	2
TETELCINGO_NAHUATL	come	ibic	2
NAHUATL_SIERRA_DE_ZACAPOAXTLA	come	wiki	3
PIPIL	come	wigi	3
MAYO	come	weiye	4
YAQUI	come	weye	4
EL_NAYAR_CORA	come	weme	4
MAYO_LOS_CAPOMOS	come	a7bo	5
YAQUI	come	a7abo	5
YAQUI_2	come	a7aboweye	5
TUBATULABAL	come	kim	6
COMANCHE	come	kima	6
NORTHERN_PAIUTE	come	kima	6
NORTHERN_PAIUTE_BANNOCK	come	kima	6
PANAMINT	come	kimmah	6
SHOSHONI	come	kima	6
UTE_2	come	kia	6
WESTERN_MONO	come	kima	6
HOPI	come	pit3	7
NORTHERN_PAIUTE	come	pit3	7
SOUTHERN_PAIUTE	come	piC3	7
UTE_1	come	piCi	7
GUARIJIO	come	ena	8
HUARIJIO	come	hena	8
WARIHIO	come	enani	8
PIMA_BAJO	come	divia	9
TOHONO_OODHAM	come	Ziwia	9
MAYO	come	kate	10
LUISENO	come	haqwaCi	11
LUISENO	come	mon	12
COMANCHE	come	sumunokima	13
KAWAIISU	come	ido	14
KAWAIISU	come	miya	15
NORTHERN_PAIUTE_BANNOCK	come	ciwoNi	16
UTE_1	come	qaqXaki	17
CENTRAL_TARAHUMARA	come	norina	18
HIGHLAND_PUEBLA_NAHUATL	sun	tonal	1
NAHUATL_ACATLAN	sun	tonancin	1
NAHUATL_ATLACHOLOAYA_XOCHITEPEC	sun	tonal	1
NAHUATL_ATLIACA_TIXTLA	sun	tonal	1
NAHUATL_BUENOS_AIRES_ALAMO	sun	tuna	1
NAHUATL_CHICONTEPEC	sun	tona	1
NAHUATL_CHILACACHAPA_CUETZALA_DEL_PROGRESO	sun	tonal	1
NAHUATL_COATEPEC_COSTALES	sun	tunal	1
NAHUATL_COATEPEC_COSTALES_TELEOLOAPAN	sun	tunal	1
NAHUATL_COXCATLAN	sun	tona	1
NAHUATL_CUACUILA_HUAUCHINANGO	sun	tonal	1
NAHUATL_CUENTEPEC_TEMIXCO	sun	tonal	1
NAHUATL_DEL_NORTE_DEL_ESTADO_DE_PUEBLA	sun	tonalcin	1
NAHUATL_HUATLATLAUCA	sun	tonalci	1
NAHUATL_HUITZILTEPEC_ZUMPANGO_DEL_RIO	sun	tonal	1
NAHUATL_MECAYAPAN	sun	totacin	1
NAHUATL_MECAYAPAN	sun	tonati	1
NAHUATL_PAJAPAN	sun	tonati7	1
NAHUATL_POMARO_AQUILA	sun	tonal	1
NAHUATL_RAFAEL_DELGADO	sun	tonaLcin	1
NAHUATL_RAFAEL_DELGADO	sun	tonal	1
NAHUATL_SAN_AGUSTIN_DE_BUENAVENTURA	sun	tonati	1
NAHUATL_SAN_AGUSTIN_OAPAN	sun	tonal	1
NAHUATL_SAN_BERNARDINO_TEOTITLAN_DEL_CAMINO	sun	tonaltsi	1
NAHUATL_SAN_JOSE_MIAHUATLAN	sun	tonat	1
NAHUATL_SAN_MIGUEL_AYOTLA	sun	tonalci	1
NAHUATL_SAN_PABLO_ZOQUITLAN	sun	tonaLci	1
NAHUATL_SAN_PEDRO_TLALCUAPAN_SANTA_ANA_CHIAUTEMPAN	sun	tonalcin	1
NAHUATL_SIERRA_DE_ZACAPOAXTLA	sun	tona	1
NAHUATL_STA_MA_COAPAN	sun	tonacin	1
NAHUATL_TEPOTZTLAN	sun	tonal	1
NAHUATL_XILOCUAUTLA_HUAUCHINANGO	sun	tonal	1
NAHUATL_ZITLALA	sun	tonali7	1
PIPIL	sun	tunel	1
POCHUTLA_NAHUATL	sun	tunel	1
TABASCO_NAHUATL_CUPILCO	sun	tonatin	1
TETELCINGO_NAHUATL	sun	tunal	1
MAYO	sun	ta7a	1
YAQUI	sun	ta7a	1
YAQUI_2	sun	ta7a	1
CAHUILLA	sun	tamiat	1
LUISENO	sun	timet	1
TUBATULABAL	sun	tal	1
EL_NAYAR_CORA	sun	tawni	1
HUICHOL	sun	tau	1
HOPI	sun	tawa	1
COMANCHE	sun	tabe	1
KAWAIISU	sun	ta	1
NORTHERN_PAIUTE	sun	tava	1
PANAMINT	sun	tape	1
SHOSHONI	sun	tabi	1
SOUTHERN_PAIUTE	sun	tava	1
TUMPISA	sun	tapetci	1
UTE_1	sun	tava	1
UTE_2	sun	tavaCi	1
UTE_SOUTHERN_PAIUTE	sun	tavap3ci	1
WESTERN_MONO	sun	tadabe	1
GUARIJIO	sun	tahenari	1
HUARIJIO	sun	taha	1
WARIHIO	sun	ta7a	1
LOWER_PIMA	sun	taS	1
PIMA_BAJO	sun	tas	1
PIMA_BAJO	sun	taS	1
NORTHERN_TEPEHUAN	sun	tasai	1
TOHONO_OODHAM	sun	tas	1
TOHONO_OODHAM	sun	taS	1
UPPER_PIMA	sun	taS3	1
NORTHERN_PAIUTE_BANNOCK	sun	pusat3	2
CENTRAL_TARAHUMARA	sun	rayenari	3
HIGHLAND_PUEBLA_NAHUATL	star	sital	1
NAHUATL_ACATLAN	star	siLal	1
NAHUATL_ATLACHOLOAYA_XOCHITEPEC	star	siLal	1
NAHUATL_ATLIACA_TIXTLA	star	siLal	1
NAHUATL_BUENOS_AIRES_ALAMO	star	siLal	1
NAHUATL_CHICONTEPEC	star	siLal	1
NAHUATL_CHILACACHAPA_CUETZALA_DEL_PROGRESO	star	siLal	1
NAHUATL_COATEPEC_COSTALES	star	silal	1
NAHUATL_COATEPEC_COSTALES_TELEOLOAPAN	star	silal	1
NAHUATL_COXCATLAN	star	siLal	1
NAHUATL_CUACUILA_HUAUCHINANGO	star	siLal	1
NAHUATL_CUENTEPEC_TEMIXCO	star	siLal	1
NAHUATL_DEL_NORTE_DEL_ESTADO_DE_PUEBLA	star	siLal	1
NAHUATL_HUATLATLAUCA	star	siLal	1
NAHUATL_HUITZILTEPEC_ZUMPANGO_DEL_RIO	star	siLal	1
NAHUATL_MECAYAPAN	star	sital	1
NAHUATL_PAJAPAN	star	sital	1
NAHUATL_POMARO_AQUILA	star	silal	1
NAHUATL_RAFAEL_DELGADO	star	siLal	1
NAHUATL_SAN_AGUSTIN_DE_BUENAVENTURA	star	sital	1
NAHUATL_SAN_AGUSTIN_OAPAN	star	siLal	1
NAHUATL_SAN_BERNARDINO_TEOTITLAN_DEL_CAMINO	star	siLal	1
NAHUATL_SAN_JOSE_MIAHUATLAN	star	siLal	1
NAHUATL_SAN_MIGUEL_AYOTLA	star	siLal	1
NAHUATL_SAN_PABLO_ZOQUITLAN	star	siLal	1
NAHUATL_SAN_PEDRO_TLALCUAPAN_SANTA_ANA_CHIAUTEMPAN	star	siLal	1
NAHUATL_SIERRA_DE_ZACAPOAXTLA	star	sitalin	1
NAHUATL_STA_MA_COAPAN	star	ciLal	1
NAHUATL_TEPOTZTLAN	star	siLal	1
NAHUATL_XILOCUAUTLA_HUAUCHINANGO	star	ciLal	1
NAHUATL_ZITLALA	star	siLalin	1
PIPIL	star	sital	1
TABASCO_NAHUATL_CUPILCO	star	sital	1
TETELCINGO_NAHUATL	star	sLal	1
CAHUILLA	star	suwet	1
LUISENO	star	sula	1
TUBATULABAL	star	Sul	1
MAYO	star	Coki	2
MAYO_LOS_CAPOMOS	star	Coki	2
YAQUI	star	Coki	2
YAQUI_2	star	Coki	2
EL_NAYAR_CORA	star	Sureabe	3
HUICHOL	star	Surave	3
NORTHERN_PAIUTE	star	patuzuva	4
NORTHERN_PAIUTE_BANNOCK	star	patusuba	4
COMANCHE	star	tacinupi	5
PANAMINT	star	taTiumpi	5
SHOSHONI	star	tacin3	5
TUMPISA	star	taciumpi	5
WESTERN_MONO	star	tazinop3	5
KAWAIISU	star	puci	6
SOUTHERN_PAIUTE	star	puci	6
UTE_1	star	puCi	6
UTE_2	star	puCiv3	6
UTE_SOUTHERN_PAIUTE	star	puciv3	6
CENTRAL_TARAHUMARA	star	sopori	7
GUARIJIO	star	so7pori	7
HUARIJIO	star	so7opori	7
WARIHIO	star	so7pori	7
PIMA_BAJO	star	si7owag3	7
HOPI	star	soh3	8
TOHONO_OODHAM	star	hu7u	8
NAHUATL_PAJAPAN	star	lusero	9
HIGHLAND_PUEBLA_NAHUATL	water	a	1
NAHUATL_ACATLAN	water	a	1
NAHUATL_ATLACHOLOAYA_XOCHITEPEC	water	a	1
NAHUATL_ATLIACA_TIXTLA	water	a	1
NAHUATL_BUENOS_AIRES_ALAMO	water	a	1
NAHUATL_CHICONTEPEC	water	a	1
NAHUATL_CHILACACHAPA_CUETZALA_DEL_PROGRESO	water	a	1
NAHUATL_COATEPEC_COSTALES	water	a	1
NAHUATL_COATEPEC_COSTALES_TELEOLOAPAN	water	a	1
NAHUATL_COXCATLAN	water	a	1
NAHUATL_CUACUILA_HUAUCHINANGO	water	a	1
NAHUATL_CUENTEPEC_TEMIXCO	water	a	1
NAHUATL_DEL_NORTE_DEL_ESTADO_DE_PUEBLA	water	a	1
NAHUATL_HUATLATLAUCA	water	a	1
NAHUATL_HUITZILTEPEC_ZUMPANGO_DEL_RIO	water	a	1
NAHUATL_MECAYAPAN	water	a	1
NAHUATL_PAJAPAN	water	a	1
NAHUATL_POMARO_AQUILA	water	a	1
NAHUATL_RAFAEL_DELGADO	water	a	1
NAHUATL_SAN_AGUSTIN_DE_BUENAVENTURA	water	a	1
NAHUATL_SAN_AGUSTIN_OAPAN	water	a	1
NAHUATL_SAN_BERNARDINO_TEOTITLAN_DEL_CAMINO	water	a	1
NAHUATL_SAN_JOSE_MIAHUATLAN	water	a	1
NAHUATL_SAN_MIGUEL_AYOTLA	water	a	1
NAHUATL_SAN_PABLO_ZOQUITLAN	water	a	1
NAHUATL_SAN_PEDRO_TLALCUAPAN_SANTA_ANA_CHIAUTEMPAN	water	a	1
NAHUATL_SIERRA_DE_ZACAPOAXTLA	water	a	1
NAHUATL_STA_MA_COAPAN	water	a	1
NAHUATL_TEPOTZTLAN	water	a	1
NAHUATL_XILOCUAUTLA_HUAUCHINANGO	water	a	1
NAHUATL_ZITLALA	water	a	1
PIPIL	water	a	1
POCHUTLA_NAHUATL	water	a	1
TABASCO_NAHUATL_CUPILCO	water	a	1
EL_NAYAR_CORA	water	ha	1
HUICHOL	water	ha	1
MAYO	water	ba7am	2
MAYO	water	ba7a	2
MAYO_LOS_CAPOMOS	water	ba7a	2
YAQUI	water	ba7am	2
YAQUI_2	water	ba7a	2
KAWAIISU	water	po7o	2
CENTRAL_TARAHUMARA	water	bawi	2
HUARIJIO	water	bawi	2
CAHUILLA	water	pal	3
LUISENO	water	pala	3
TUBATULABAL	water	pal	3
HOPI	water	pah3	3
COMANCHE	water	pai	3
NORTHERN_PAIUTE	water	pa	3
NORTHERN_PAIUTE_BANNOCK	water	pa	3
PANAMINT	water	pa	3
SHOSHONI	water	pa7a	3
SOUTHERN_PAIUTE	water	pa	3
TUMPISA	water	pa	3
UTE_1	water	pa	3
UTE_2	water	pa	3
UTE_SOUTHERN_PAIUTE	water	pa	3
WESTERN_MONO	water	paya	3
GUARIJIO	water	pa7wi	3
LOWER_PIMA	water	Sud3g	4
PIMA_BAJO	water	sudag3	4
PIMA_BAJO	water	Sudag3	4
NORTHERN_TEPEHUAN	water	sudagi	4
SOUTHERN_TEPEHUAN	water	suda7i	4
SOUTHERN_TEPEHUAN	water	sudai7	4
TOHONO_OODHAM	water	sudagi	4
TOHONO_OODHAM	water	Sudagi	4
UPPER_PIMA	water	Sudagi	4
TETELCINGO_NAHUATL	water	3cin	5
COMANCHE	water	tu	6
WARIHIO	water	neroi	7
HIGHLAND_PUEBLA_NAHUATL	stone	te	1
NAHUATL_COATEPEC_COSTALES	stone	te	1
NAHUATL_DEL_NORTE_DEL_ESTADO_DE_PUEBLA	stone	te	1
NAHUATL_SAN_AGUSTIN_DE_BUENAVENTURA	stone	te	1
NAHUATL_SIERRA_DE_ZACAPOAXTLA	stone	te	1
PIPIL	stone	te	1
POCHUTLA_NAHUATL	stone	to	1
TABASCO_NAHUATL_CUPILCO	stone	te	1
TETELCINGO_NAHUATL	stone	tietetu	1
MAYO	stone	teta	1
MAYO_LOS_CAPOMOS	stone	teta	1
YAQUI	stone	teta	1
YAQUI_2	stone	teta	1
LUISENO	stone	tota	1
TUBATULABAL	stone	t3nt	1
EL_NAYAR_CORA	stone	tete	1
HUICHOL	stone	tete	1
COMANCHE	stone	tupi	1
KAWAIISU	stone	tu	1
NORTHERN_PAIUTE	stone	t3pi	1
NORTHERN_PAIUTE_BANNOCK	stone	t3pi	1
NORTHERN_PAIUTE_BANNOCK	stone	t3bi	1
PANAMINT	stone	t3mpin	1
SHOSHONI	stone	t3mpi	1
SOUTHERN_PAIUTE	stone	t3mpi	1
TUMPISA	stone	t3mpin	1
UTE_1	stone	tupuy	1
UTE_2	stone	t3piCi	1
WESTERN_MONO	stone	t3pi	1
[truncated: 505 more rows]
