# Supplementary material for: A test of Generalized Bayesian dating: A new linguistic dating method
Source: PLoS One. 2020 Aug 12;15(8):e0236522. doi: 10.1371/journal.pone.0236522 (PMC7423060; doi:10.1371/journal.pone.0236522)
Supplement: S1 File — Python code for extracting data from ASJP word lists, cognate identification, and conversion to nexus files. Word lists annotated for cognacy for all families. Nexus files and MrBayes command files for all families. (ZIP) [file pone.0236522.s001.zip › S1 Supporting Information/Cognates/Tai-Kadai.txt.svm.CRP.0.57.cognates]

doculect	concept	asjp	cogid
BAODING_HLAI	I	hou	1
LI_BAODING	I	hou	1
LI_TONGSHI	I	hou	1
DONGMEN_MULAM	I	h3i	1
DONGYING_LINGAO	I	hau	1
LINCHENG_LINGAO	I	hau	1
LUOCHENG_MULAO	I	3i	1
LUOCHENG_MULAO	I	h3i	1
MAONAN	I	he	1
MULAO	I	h3i	1
ONG_BE	I	hau	1
XIANAN_MAONAN	I	he	1
CA_HA_GELAO	I	i	2
GELAO_LAOZHAI	I	i	2
GELAO_QIAOSHANG	I	i	2
GELAO_WANZI	I	i	2
NA_KHE_GELAO	I	i	2
PHO_BANG_GELAO	I	i	2
TA_MIT_LAHA	I	in	2
FANGCUN_MAK	I	e	2
LALIU_MAK_2	I	a	2
HONGFENG_GELAO	I	azi	3
JINXIU_LAKKIA	I	ci	3
LAKKJA	I	ci	3
MULAO_KADAI	I	z3	3
SHIDONG_BIAO	I	cia	3
JIAMAO	I	kau	4
BAHA_BUYANG	I	ku	4
BUYANG	I	ku	4
CUN	I	k3	4
ECUN_BAHA_BUYANG	I	ku	4
JINCHANG_WHITE_LACHI	I	ki	4
LACHI	I	ki	4
LANGJIA_BUYANG	I	ku	4
PAHA	I	ku	4
PUBIAO	I	kau	4
WHITE_LACHI	I	khwi	4
WHITE_LACHI	I	khu	4
YERONG	I	kia3	4
BLACK_THAI	I	ku	4
BLACK_TAI_2	I	ku	4
DEHONG	I	kau	4
DEHONG_TAI_NUEA	I	kau	4
DIOI	I	ku	4
FUSUI_CENTRAL_HONGSHUIHE_ZHUANG	I	ku	4
GUIGANG_CENTRAL_HONGSHUIHE_ZHUANG	I	kou	4
HAWYIENGZ_ZHUANG	I	kou	4
JINGHONG_TAI_LUE	I	ku	4
JINGHONG_TAI_LUE_2	I	ku	4
JINPING_TAI	I	ku	4
JINPING_TAI	I	xoi	4
KHORAT_THAI	I	ku	4
LAIBIN_CENTRAL_HONGSHUIHE_ZHUANG	I	kou	4
LAMPANG_THAI	I	xaCau	4
LAO	I	ku	4
LAO	I	khoy	4
LAOTIEN	I	ku	4
LIANSHAN_CENTRAL_HONGSHUIHE_ZHUANG	I	ku	4
LONGAN_CENTRAL_HONGSHUIHE_ZHUANG	I	ku	4
LU	I	khoy	4
LUE_CHIENG_HUNG	I	ku	4
LUE_CHIENG_HUNG	I	kaw	4
LUE_MUONG_YONG	I	ku	4
LUE_MUONG_YONG	I	kaw	4
LVCHUN_TAI	I	kau	4
MAGUAN_TAI	I	kau	4
MANGSHI_TAI	I	kau	4
MENGLIAN_TAI	I	ko	4
NINGMING_YONGNAN_ZHUANG	I	kau	4
NORTHERN_SHAN	I	kaw	4
NORTHERN_SHAN	I	kawkha	4
NUNG	I	kau	4
QINZHOU_CENTRAL_HONGSHUIHE_ZHUANG	I	kou	4
SAEK	I	ku	4
SAEK_2	I	ku	4
SHAN	I	kaw	4
SHAN_2	I	kaw	4
SHAN_3	I	kEw	4
SHAN_3	I	tu	4
SHAN_4	I	kha	4
SHANGLIN_CENTRAL_HONGSHUIHE_ZHUANG	I	kou	4
SHANGSI_YONGNAN_ZHUANG	I	kau	4
SIAMESE	I	ku	4
SONGKHLA_THAI	I	Chan	4
TAI	I	ku	4
TAI_CHIENGMAI	I	ku	4
TAI_DAENG	I	kan	4
TAI_KHUEN	I	xa	4
TAI_LEI_PING	I	kaw	4
TAI_LUNGCHOW	I	kaw	4
TAI_LUNGMING	I	kaw	4
TAI_NING_MING	I	kow	4
TAI_NONG_KHAI	I	ku	4
TAI_PING_SIANG	I	kaw	4
TAI_PO_AI	I	ku	4
TAI_WESTERN_NUNG	I	ku	4
TAI_WUMING	I	kaw	4
TAIYANG_AI_CHAM_2	I	3u	4
TAY	I	k3w	4
TAY	I	k3u	4
THO	I	ku	4
THAI	I	Than	4
THAI_2	I	Than	4
THAI_2	I	kha	4
THAI_2	I	ku	4
THAI_2	I	tu	4
THAI_3	I	ku	4
THAI_3	I	kha	4
WANGMO_BOUYEI	I	ku	4
WHITE_THAI	I	ku	4
WHITE_THAI_2	I	ku	4
WUDING_TAI	I	kau	4
WUMING_YONGBEI_ZHUANG	I	kau	4
WUMING_ZHUANG	I	kou	4
YANG	I	ku	4
YAY	I	ku	4
YONGNAN_CENTRAL_HONGSHUIHE_ZHUANG	I	kou	4
YUANJIANG_TAI	I	kau	4
YUANYANG_TAI	I	kau	4
ZHUANG_NORTHERN	I	kou	4
ZHUANG_SOUTHERN	I	kau	4
JINGHONG_TAI_LUE	I	toxa	5
JINGHONG_TAI_LUE_2	I	toxa	5
MENGLIAN_TAI	I	tuxo	5
LONGZHOU_ZHUANG	I	No	6
NINGMING_YONGNAN_ZHUANG	I	No	6
NUNG	I	No	6
CHADONG	I	ye	7
CHADONG_2	I	ye	7
KAM_ZHANGLU	I	yau	7
SANDONG_SUI	I	yu	7
SANDONG_SUI	I	7ye	7
SHUIQING_SUI	I	yu	7
SOUTHERN_DONG	I	yEu	7
SUI	I	yu	7
TEN_2	I	yiu	7
TIANZHU_SHIDONG_NORTHERN_DONG	I	yau	7
ZHANGLU_DONG	I	yau	7
BAODING_HLAI	I	de	8
LAMPANG_THAI	I	pon	9
LONGZHOU_ZHUANG	I	lai7	10
SONGKHLA_THAI	I	phom	11
THAI_2	I	kraphom	12
THAI_2	I	rao	13
BAODING_HLAI	you	meu	1
BAODING_HLAI	you	mu	1
JIAMAO	you	m3y	1
LI_BAODING	you	me3	1
LI_TONGSHI	you	me3	1
BAHA_BUYANG	you	m3	1
BUYANG	you	ma	1
CA_HA_GELAO	you	mu	1
CUN	you	mo	1
ECUN_BAHA_BUYANG	you	ma	1
GELAO_LAOZHAI	you	mo	1
GELAO_WANZI	you	mu	1
GREEN_GELAO	you	mu	1
HONGFENG_GELAO	you	am	1
HONGFENG_GELAO	you	amu	1
JINCHANG_WHITE_LACHI	you	m	1
JINXIU_LAKKIA	you	ma	1
JUDU_GELAO	you	muN	1
LACHI	you	m	1
LAHA	you	ma	1
LAKKJA	you	ma	1
LANGJIA_BUYANG	you	ma	1
MULAO_KADAI	you	mo	1
NA_KHE_GELAO	you	m3n	1
NIUPO_GELAO	you	mu	1
NIUPO_GELAO	you	oumu	1
PAHA	you	m3	1
PHO_BANG_GELAO	you	mu	1
PHO_BANG_GELAO	you	mo	1
PUBIAO	you	mhi	1
TA_MIT_LAHA	you	mo	1
YERONG	you	mo	1
ZHENFENG_GELAO	you	mu	1
BLACK_THAI	you	muN	1
BLACK_TAI_2	you	muN	1
DEHONG	you	ma3	1
DEHONG_TAI_NUEA	you	mau	1
DIOI	you	muN	1
DONGYING_LINGAO	you	m3	1
FUSUI_CENTRAL_HONGSHUIHE_ZHUANG	you	muN	1
GUIGANG_CENTRAL_HONGSHUIHE_ZHUANG	you	muN	1
HAWYIENGZ_ZHUANG	you	muN	1
JINGHONG_TAI_LUE	you	muN	1
JINPING_TAI	you	muN	1
KHORAT_THAI	you	m3N	1
LAIBIN_CENTRAL_HONGSHUIHE_ZHUANG	you	muN	1
LAMPANG_THAI	you	ai	1
LAO	you	muN	1
LIANSHAN_CENTRAL_HONGSHUIHE_ZHUANG	you	maN	1
LINCHENG_LINGAO	you	m3	1
LONGAN_CENTRAL_HONGSHUIHE_ZHUANG	you	muN	1
LONGZHOU_ZHUANG	you	ma3	1
LU	you	muN	1
LUE_CHIENG_HUNG	you	muN	1
LUE_MUONG_YONG	you	muN	1
LUNG_CHOW	you	ma3	1
LUNG_MING	you	may	1
LVCHUN_TAI	you	mai	1
MAGUAN_TAI	you	mau	1
MANGSHI_TAI	you	mau	1
MENGLIAN_TAI	you	mo	1
NINGMING_YONGNAN_ZHUANG	you	muN	1
NORTHERN_SHAN	you	ma3	1
NUNG	you	manbao	1
NUNG	you	m3N	1
ONG_BE	you	m3	1
PO_AI	you	m3N	1
QINZHOU_CENTRAL_HONGSHUIHE_ZHUANG	you	muN	1
SAEK	you	m3N	1
SAEK_2	you	muN	1
SAEK_3	you	m3N	1
SHAN_2	you	mau	1
SHAN_3	you	mau	1
SHANGLIN_CENTRAL_HONGSHUIHE_ZHUANG	you	muN	1
SHANGSI_YONGNAN_ZHUANG	you	maN	1
SHIDONG_BIAO	you	mu	1
SIAMESE	you	muN	1
SIAMESE_2	you	m3N	1
TAI	you	muN	1
TAI_CHIENGMAI	you	muN	1
TAI_LEI_PING	you	mau	1
TAI_LUNGCHOW	you	mau	1
TAI_LUNGMING	you	mau	1
TAI_NING_MING	you	maN	1
TAI_NONG_KHAI	you	muN	1
TAI_PING_SIANG	you	mau	1
TAI_PO_AI	you	muN	1
TAI_WESTERN_NUNG	you	mau	1
TAY	you	m3u	1
THAI_2	you	m3N	1
WANGMO_BOUYEI	you	muN	1
WHITE_THAI	you	mu	1
WHITE_THAI_2	you	muN	1
WHITE_THAI_3	you	m3N	1
WUDING_TAI	you	mai	1
WUMING_YONGBEI_ZHUANG	you	muN	1
WUMING_ZHUANG	you	muN	1
YANG	you	m3N	1
YAY	you	muN	1
YAY_2	you	m3N	1
YONGNAN_CENTRAL_HONGSHUIHE_ZHUANG	you	muN	1
YUANJIANG_TAI	you	m3	1
YUANYANG_TAI	you	mau	1
ZHUANG_NORTHERN	you	m3N	1
ZHUANG_SOUTHERN	you	ma3	1
CHADONG	you	5i	2
CHADONG_2	you	5i	2
DONGMEN_MULAM	you	5a	2
KAM	you	na	2
KAM_ZHANGLU	you	5a	2
LONGZHOU_ZHUANG	you	ni	2
LUOCHENG_MULAO	you	5a	2
LUOCHENG_MULAO	you	5i	2
MULAO	you	5a	2
NINGMING_YONGNAN_ZHUANG	you	ni	2
SANDONG_SUI	you	5a	2
SHUIQING_SUI	you	5a	2
SUI	you	5a	2
SUI_JUNG_CHIANG	you	na	2
SUI_LI_NGAM	you	na	2
TEN	you	5a	2
TEN_2	you	5a	2
THAI_2	you	nay	2
TIANZHU_SHIDONG_NORTHERN_DONG	you	5a	2
ZHANGLU_DONG	you	5a	2
FANGCUN_MAK	you	7N	3
LALIU_MAK	you	N	3
LALIU_MAK_2	you	N	3
MAK	you	N	3
TAIYANG_AI_CHAM	you	N	3
TAIYANG_AI_CHAM_2	you	N	3
XIANAN_MAONAN	you	N	3
JINGHONG_TAI_LUE	you	sucau	4
JINGHONG_TAI_LUE_2	you	tocau	4
JINGHONG_TAI_LUE_2	you	cau	4
LAMPANG_THAI	you	Cau	4
LAO	you	su	4
MENGLIAN_TAI	you	sucou	4
NORTHERN_SHAN	you	su	4
SHAN_4	you	suTaw	4
THAI_2	you	su	4
TAI_KHUEN	you	Taw	5
THAI_2	you	Taw	5
SONGKHLA_THAI	you	th3	6
SONGKHLA_THAI	you	t3n	6
TAI_DAENG	you	thaw	6
THAI	you	dhew	6
THAI_2	you	than	6
THAI_2	you	th3	6
THAI_3	you	th3	6
THAI_2	you	khun	7
THAI_3	you	khuN	7
WHITE_LACHI	you	bE	8
JIAMAO	we	tey	1
CA_HA_GELAO	we	qhadi	1
CA_HA_GELAO	we	Xadi	1
ECUN_BAHA_BUYANG	we	som8a	1
GELAO_LAOZHAI	we	ta	1
GELAO_QIAOSHANG	we	ta	1
GELAO_WANZI	we	ta	1
GREEN_GELAO	we	suta	1
JINCHANG_WHITE_LACHI	we	taNthai	1
JINXIU_LAKKIA	we	tau	1
JUDU_GELAO	we	tito	1
LACHI	we	te	1
LAKKJA	we	ta	1
NA_KHE_GELAO	we	totya	1
NIUPO_GELAO	we	tito	1
PAHA	we	dhu	1
PHO_BANG_GELAO	we	qondi	1
PUBIAO	we	thu	1
WHITE_LACHI	we	te	1
ZHENFENG_GELAO	we	tau	1
DEHONG_TAI_NUEA	we	tu	1
FANGCUN_MAK	we	di	1
FANGCUN_MAK	we	da	1
HAWYIENGZ_ZHUANG	we	tou	1
JINGHONG_TAI_LUE	we	tuxa	1
KAM_ZHANGLU	we	tiu	1
LALIU_MAK	we	di	1
LALIU_MAK_2	we	da	1
LALIU_MAK_2	we	di	1
LAOTIEN	we	tu	1
LUOCHENG_MULAO	we	niu	1
MAK	we	da	1
MAONAN	we	nde	1
MULAO	we	niu	1
SAEK	we	tu	1
SANDONG_SUI	we	ndau	1
SANDONG_SUI	we	ndyeu	1
SHUIQING_SUI	we	dyeu	1
SOUTHERN_DONG	we	tEu	1
SUI	we	ndiu	1
TAI_DAENG	we	tukhoey	1
TAIYANG_AI_CHAM	we	d3	1
TAIYANG_AI_CHAM_2	we	di	1
TAIYANG_AI_CHAM_2	we	d3	1
TEN	we	di	1
TIANZHU_SHIDONG_NORTHERN_DONG	we	tau	1
WUMING_ZHUANG	we	tau	1
XIANAN_MAONAN	we	nde	1
ZHANGLU_DONG	we	tyiu	1
ZHUANG_NORTHERN	we	tou	1
BUYANG	we	cumku	2
LANGJIA_BUYANG	we	Cumku	2
CHADONG	we	lye	3
CHADONG_2	we	lye	3
SHIDONG_BIAO	we	yo	3
BAODING_HLAI	we	fa	4
JIAMAO	we	au	4
LI_BAODING	we	fa	4
LI_TONGSHI	we	fau	4
BAHA_BUYANG	we	hotu	4
CUN	we	ha	4
MULAO_KADAI	we	zau	4
YERONG	we	phontai	4
BLACK_THAI	we	haw	4
BLACK_TAI_2	we	haw	4
DEHONG	we	hau	4
DIOI	we	ra	4
DIOI	we	raw	4
DONGMEN_MULAM	we	hxau	4
DONGYING_LINGAO	we	haulo	4
FUSUI_CENTRAL_HONGSHUIHE_ZHUANG	we	hoNlau	4
GUIGANG_CENTRAL_HONGSHUIHE_ZHUANG	we	rau	4
JINGHONG_TAI_LUE_2	we	hau	4
JINPING_TAI	we	xoNhau	4
KAM	we	taw	4
LAIBIN_CENTRAL_HONGSHUIHE_ZHUANG	we	xau	4
LAMPANG_THAI	we	hau	4
LAO	we	haw	4
LAOTIEN	we	haw	4
LINCHENG_LINGAO	we	haulo	4
LONGAN_CENTRAL_HONGSHUIHE_ZHUANG	we	kaihlou	4
LONGZHOU_ZHUANG	we	Noti	4
LONGZHOU_ZHUANG	we	boNlau	4
LU	we	haw	4
LUE_CHIENG_HUNG	we	haw	4
LUE_MUONG_YONG	we	haw	4
LUNG_CHOW	we	law	4
LUNG_MING	we	law	4
LUOCHENG_MULAO	we	hoau	4
LVCHUN_TAI	we	hau	4
MAGUAN_TAI	we	hau	4
MANGSHI_TAI	we	hau	4
MENGLIAN_TAI	we	hou	4
NINGMING_YONGNAN_ZHUANG	we	huNlau	4
NORTHERN_SHAN	we	haw	4
NUNG	we	manphu	4
NUNG	we	manhau	4
ONG_BE	we	haulo	4
PO_AI	we	law	4
QINZHOU_CENTRAL_HONGSHUIHE_ZHUANG	we	lousai	4
SAEK_2	we	ro	4
SAEK_3	we	ro	4
SHAN	we	ha	4
SHAN	we	haw	4
SHAN_2	we	haw	4
SHAN_3	we	hEw	4
SHAN_4	we	haw	4
SHANGLIN_CENTRAL_HONGSHUIHE_ZHUANG	we	hyau	4
SHANGSI_YONGNAN_ZHUANG	we	lau	4
SIAMESE	we	raw	4
SIAMESE_2	we	raw	4
SONGKHLA_THAI	we	raw	4
TAI	we	rau	4
TAI_CHIENGMAI	we	haw	4
TAI_DAENG	we	suhaw	4
TAI_KHUEN	we	haw	4
TAI_LEI_PING	we	Law	4
TAI_LUNGCHOW	we	law	4
TAI_LUNGMING	we	law	4
TAI_NING_MING	we	law	4
TAI_NONG_KHAI	we	haw	4
TAI_PING_SIANG	we	law	4
TAI_PO_AI	we	law	4
TAI_WESTERN_NUNG	we	8aw	4
TAI_WUMING	we	raw	4
TAY	we	r3w	4
TAY	we	r3u	4
TEN_2	we	rau	4
THO	we	ra	4
THO	we	raw	4
THAI	we	rau	4
THAI_2	we	rao	4
THAI_3	we	raw	4
WANGMO_BOUYEI	we	pozau	4
WANGMO_BOUYEI	we	potu	4
WHITE_THAI	we	haw	4
WHITE_THAI_2	we	haw	4
WHITE_THAI_3	we	haw	4
WU_MING	we	raw	4
WUDING_TAI	we	hau	4
WUMING_YONGBEI_ZHUANG	we	fanxau	4
WUMING_ZHUANG	we	xau	4
YANG	we	phokhaw	4
YAY	we	raw	4
YAY_2	we	raw	4
YONGNAN_CENTRAL_HONGSHUIHE_ZHUANG	we	hlau	4
YUANJIANG_TAI	we	hau	4
YUANYANG_TAI	we	hau	4
ZHUANG_SOUTHERN	we	huNlau	4
CUN	we	hanamchaN	5
HONGFENG_GELAO	we	ahie	6
TA_MIT_LAHA	we	mo	7
KHORAT_THAI	we	kukam3N	8
LIANSHAN_CENTRAL_HONGSHUIHE_ZHUANG	we	yauwun	9
BAODING_HLAI	one	cu	1
CA_HA_GELAO	one	C3	1
CA_HA_GELAO	one	S3	1
CUN	one	ci	1
GELAO_LAOZHAI	one	ca	1
GREEN_GELAO	one	si	1
HONGFENG_GELAO	one	si	1
JUDU_GELAO	one	ci	1
LACHI	one	Ca	1
MULAO_KADAI	one	ci	1
NIUPO_GELAO	one	ci	1
PUBIAO	one	Cya	1
TA_MIT_LAHA	one	tyom	1
ZHENFENG_GELAO	one	si	1
DONGYING_LINGAO	one	he	1
LINCHENG_LINGAO	one	h3	1
SANDONG_SUI	one	ti	1
SANDONG_SUI	one	to	1
SHUIQING_SUI	one	to	1
SUI	one	to	1
TEN_2	one	to	1
XIANAN_MAONAN	one	to	1
JINXIU_LAKKIA	one	in	2
LAKKJA	one	in	2
BAHA_BUYANG	one	cam	3
BUYANG	one	am	3
JINCHANG_WHITE_LACHI	one	tcaN	3
LAHA	one	Tam	3
LANGJIA_BUYANG	one	am	3
WHITE_LACHI	one	cam	3
YERONG	one	am	3
LI_TONGSHI	one	37	4
PHO_BANG_GELAO	one	yi	4
CHADONG	one	yit	4
CHADONG	one	yi	4
CHADONG_2	one	yit	4
CHADONG_2	one	yi	4
DEHONG	one	et	4
DEHONG_TAI_NUEA	one	et	4
DIOI	one	it	4
DONGMEN_MULAM	one	y3t	4
DONGYING_LINGAO	one	it	4
FUSUI_CENTRAL_HONGSHUIHE_ZHUANG	one	it	4
GUIGANG_CENTRAL_HONGSHUIHE_ZHUANG	one	yit	4
HAWYIENGZ_ZHUANG	one	it	4
JINGHONG_TAI_LUE	one	et	4
JINGHONG_TAI_LUE_2	one	et	4
JINPING_TAI	one	et	4
LAIBIN_CENTRAL_HONGSHUIHE_ZHUANG	one	it	4
LAOTIEN	one	et	4
LIANSHAN_CENTRAL_HONGSHUIHE_ZHUANG	one	yit	4
LINCHENG_LINGAO	one	it	4
LONGAN_CENTRAL_HONGSHUIHE_ZHUANG	one	it	4
LUOCHENG_MULAO	one	7yet	4
MAGUAN_TAI	one	Et	4
MANGSHI_TAI	one	et	4
MENGLIAN_TAI	one	et	4
NINGMING_YONGNAN_ZHUANG	one	ut	4
QINZHOU_CENTRAL_HONGSHUIHE_ZHUANG	one	yat	4
SHAN	one	et	4
SHANGLIN_CENTRAL_HONGSHUIHE_ZHUANG	one	it	4
SHANGSI_YONGNAN_ZHUANG	one	yit	4
SHANGSI_YONGNAN_ZHUANG	one	yat	4
SHIDONG_BIAO	one	yat	4
THO	one	et	4
THAI_2	one	ek	4
TIANZHU_SHIDONG_NORTHERN_DONG	one	y3t	4
TIANZHU_SHIDONG_NORTHERN_DONG	one	yi	4
WANGMO_BOUYEI	one	it	4
WHITE_THAI	one	et	4
WUDING_TAI	one	it	4
WUMING_ZHUANG	one	it	4
YONGNAN_CENTRAL_HONGSHUIHE_ZHUANG	one	3t	4
YUANJIANG_TAI	one	Et	4
YUANYANG_TAI	one	it	4
ZHANGLU_DONG	one	i	4
ZHANGLU_DONG	one	et	4
BLACK_TAI_2	one	nuN	5
DEHONG_TAI_NUEA	one	l3N	5
HAWYIENGZ_ZHUANG	one	niN	5
JINGHONG_TAI_LUE	one	nuN	5
JINGHONG_TAI_LUE_2	one	nuN	5
JINPING_TAI	one	nuN	5
KHORAT_THAI	one	n3N	5
LAMPANG_THAI	one	nuN	5
LAO	one	nuN	5
LONGZHOU_ZHUANG	one	n3N	5
LONGZHOU_ZHUANG	one	niN	5
LU	one	nuN	5
LUE_CHIENG_HUNG	one	nuN	5
LUE_MUONG_YONG	one	nuN	5
LUOCHENG_MULAO	one	nau	5
LVCHUN_TAI	one	l3N	5
MAGUAN_TAI	one	luN	5
MANGSHI_TAI	one	l3N	5
MENGLIAN_TAI	one	n3N	5
MULAO	one	hnau	5
NINGMING_YONGNAN_ZHUANG	one	nuN	5
NORTHERN_SHAN	one	n3N	5
NUNG	one	n3N	5
SAEK	one	muN	5
SAEK_2	one	nuN	5
SHAN_2	one	nuN	5
SHAN_3	one	nuN	5
SHAN_4	one	n3N	5
SIAMESE	one	nuN	5
SONGKHLA_THAI	one	n3N	5
TAI_CHIENGMAI	one	nuN	5
TAI_DAENG	one	nuN	5
TAI_KHUEN	one	n3N	5
TAI_LUNGCHOW	one	noN	5
TAI_NONG_KHAI	one	nuN	5
TAI_PING_SIANG	one	nuN	5
TAY	one	nuN	5
THAI	one	hn3N	5
THAI_3	one	nuN	5
WHITE_THAI_2	one	nuN	5
WUDING_TAI	one	l3N	5
YANG	one	n3N	5
YUANJIANG_TAI	one	n3N	5
YUANYANG_TAI	one	n3N	5
ZHUANG_SOUTHERN	one	n3N	5
BAODING_HLAI	one	cheu	6
LI_BAODING	one	che3	6
MULAO_KADAI	one	Le	6
NA_KHE_GELAO	one	njei	6
DEHONG	one	leu	6
FANGCUN_MAK	one	7deu	6
GUIGANG_CENTRAL_HONGSHUIHE_ZHUANG	one	deu	6
KAM_ZHANGLU	one	lau	6
LAIBIN_CENTRAL_HONGSHUIHE_ZHUANG	one	deu	6
LALIU_MAK	one	deu	6
LALIU_MAK_2	one	7deu	6
LAO	one	diaw	6
LVCHUN_TAI	one	iu	6
MAONAN	one	dEu	6
SHANGLIN_CENTRAL_HONGSHUIHE_ZHUANG	one	deu	6
SHUIQING_SUI	one	7dau	6
TAIYANG_AI_CHAM	one	deu	6
TAIYANG_AI_CHAM_2	one	deu	6
TAY	one	dEw	6
THAI_3	one	diaw	6
WANGMO_BOUYEI	one	deu	6
WUMING_YONGBEI_ZHUANG	one	deu	6
WUMING_ZHUANG	one	deu	6
XIANAN_MAONAN	one	dEu	6
ZHUANG_NORTHERN	one	deu	6
JIAMAO	one	ku	7
ECUN_BAHA_BUYANG	one	pi	8
BAODING_HLAI	two	Lau	1
JIAMAO	two	luay	1
LI_BAODING	two	Lau	1
LI_TONGSHI	two	Lau	1
BAHA_BUYANG	two	8a	1
BUYANG	two	Sa	1
CA_HA_GELAO	two	se5	1
CUN	two	t8a	1
ECUN_BAHA_BUYANG	two	8a	1
GELAO_LAOZHAI	two	su	1
GELAO_QIAOSHANG	two	su	1
GELAO_WANZI	two	su	1
GREEN_GELAO	two	su	1
HONGFENG_GELAO	two	s3u	1
JINCHANG_WHITE_LACHI	two	su	1
JINXIU_LAKKIA	two	hou	1
JUDU_GELAO	two	s3u	1
LACHI	two	su	1
LAHA	two	sa	1
LAKKJA	two	hou	1
LANGJIA_BUYANG	two	Sa	1
MULAO_KADAI	two	Lu	1
NA_KHE_GELAO	two	s3i	1
NIUPO_GELAO	two	su	1
PAHA	two	8a	1
PHO_BANG_GELAO	two	l3	1
PUBIAO	two	Se	1
TA_MIT_LAHA	two	so	1
WHITE_LACHI	two	fu	1
YERONG	two	8au	1
ZHENFENG_GELAO	two	sa	1
BLACK_THAI	two	soN	1
BLACK_TAI_2	two	soN	1
DEHONG	two	soN	1
DEHONG_TAI_NUEA	two	soN	1
DONGMEN_MULAM	two	xa	1
FANGCUN_MAK	two	Za	1
GUIGANG_CENTRAL_HONGSHUIHE_ZHUANG	two	8oN	1
HAWYIENGZ_ZHUANG	two	8oN	1
JINGHONG_TAI_LUE	two	soN	1
JINGHONG_TAI_LUE_2	two	soN	1
JINPING_TAI	two	soN	1
KHORAT_THAI	two	soN	1
LAIBIN_CENTRAL_HONGSHUIHE_ZHUANG	two	soN	1
LALIU_MAK	two	za	1
LALIU_MAK_2	two	Za	1
LAMPANG_THAI	two	soN	1
LAO	two	soN	1
LAOTIEN	two	soN	1
LIANSHAN_CENTRAL_HONGSHUIHE_ZHUANG	two	8oN	1
LONGZHOU_ZHUANG	two	LoN	1
LU	two	soN	1
LUE_CHIENG_HUNG	two	soN	1
LUE_MUONG_YONG	two	soN	1
LUNG_CHOW	two	3oN	1
LUNG_MING	two	soN	1
LUOCHENG_MULAO	two	xa	1
LVCHUN_TAI	two	soN	1
MAGUAN_TAI	two	soN	1
MAK	two	za	1
MANGSHI_TAI	two	soN	1
MENGLIAN_TAI	two	soN	1
MULAO	two	xa	1
NINGMING_YONGNAN_ZHUANG	two	LoN	1
NORTHERN_SHAN	two	soN	1
NUNG	two	LoN	1
ONG_BE	two	von	1
PO_AI	two	3oN	1
QINZHOU_CENTRAL_HONGSHUIHE_ZHUANG	two	LoN	1
SAEK	two	soN	1
SAEK_2	two	soN	1
SAEK_3	two	soN	1
SANDONG_SUI	two	xa	1
SHAN	two	shoN	1
SHAN_2	two	shoN	1
SHAN_3	two	shoN	1
SHAN_4	two	soN	1
SHANGLIN_CENTRAL_HONGSHUIHE_ZHUANG	two	8oN	1
SHANGSI_YONGNAN_ZHUANG	two	LeN	1
SHUIQING_SUI	two	xa	1
SIAMESE	two	soN	1
SIAMESE_2	two	soN	1
SONGKHLA_THAI	two	soN	1
SUI	two	xa	1
SUI_JUNG_CHIANG	two	ga	1
SUI_LI_NGAM	two	ga	1
TAI	two	soN	1
TAI_CHIENGMAI	two	soN	1
TAI_DAENG	two	soN	1
TAI_KHUEN	two	soN	1
TAI_LEI_PING	two	LoN	1
TAI_LUNGCHOW	two	LoN	1
TAI_LUNGMING	two	soN	1
TAI_NING_MING	two	LoN	1
TAI_NONG_KHAI	two	soN	1
TAI_PING_SIANG	two	LoN	1
TAI_PO_AI	two	LoN	1
TAI_WESTERN_NUNG	two	soN	1
TAI_WUMING	two	8oN	1
TAY	two	LoN	1
TEN	two	za	1
TEN_2	two	ra	1
THO	two	soN	1
THAI	two	soN	1
THAI_2	two	soN	1
THAI_2	two	tho	1
THAI_3	two	soN	1
WANGMO_BOUYEI	two	soN	1
WHITE_THAI	two	soN	1
WHITE_THAI_2	two	soN	1
WHITE_THAI_3	two	soN	1
WU_MING	two	83N	1
WUDING_TAI	two	soN	1
WUMING_YONGBEI_ZHUANG	two	8oN	1
WUMING_ZHUANG	two	soN	1
YANG	two	soN	1
YAY	two	8oN	1
YAY_2	two	8oN	1
YONGNAN_CENTRAL_HONGSHUIHE_ZHUANG	two	LoN	1
YUANJIANG_TAI	two	LoN	1
YUANYANG_TAI	two	soN	1
CUN	two	NEi	2
BLACK_THAI	two	5i	2
BLACK_TAI_2	two	5i	2
CHADONG	two	5i	2
CHADONG_2	two	5i	2
DIOI	two	5i	2
DONGYING_LINGAO	two	Ni	2
DONGYING_LINGAO	two	N3i	2
GUIGANG_CENTRAL_HONGSHUIHE_ZHUANG	two	Nei	2
LAIBIN_CENTRAL_HONGSHUIHE_ZHUANG	two	Nei	2
LAOTIEN	two	5i	2
LIANSHAN_CENTRAL_HONGSHUIHE_ZHUANG	two	5i	2
LINCHENG_LINGAO	two	N3i	2
LINCHENG_LINGAO	two	Ni	2
LUOCHENG_MULAO	two	5i	2
NINGMING_YONGNAN_ZHUANG	two	53i	2
QINZHOU_CENTRAL_HONGSHUIHE_ZHUANG	two	Nui	2
SAEK_2	two	5i	2
SANDONG_SUI	two	5i	2
SHANGSI_YONGNAN_ZHUANG	two	5oy	2
SHIDONG_BIAO	two	5i	2
SHUIQING_SUI	two	5i	2
TAI_NONG_KHAI	two	5i	2
TAI_PO_AI	two	Ni	2
TAI_WESTERN_NUNG	two	Ni	2
TAI_WESTERN_NUNG	two	5i	2
THO	two	5i	2
TIANZHU_SHIDONG_NORTHERN_DONG	two	5i	2
WANGMO_BOUYEI	two	Ni	2
WHITE_THAI	two	5i	2
WUMING_ZHUANG	two	Nei	2
XIANAN_MAONAN	two	5i	2
YAY	two	Ni	2
ZHANGLU_DONG	two	5i	2
ZHUANG_NORTHERN	two	Nei	2
CHADONG	two	hya	3
CHADONG_2	two	hyE	3
FUSUI_CENTRAL_HONGSHUIHE_ZHUANG	two	yui	3
KAM	two	ya	3
KAM_ZHANGLU	two	ya	3
LAOTIEN	two	yi7	3
LONGAN_CENTRAL_HONGSHUIHE_ZHUANG	two	yui	3
LONGZHOU_ZHUANG	two	yi	3
LUE_CHIENG_HUNG	two	yi	3
LUE_MUONG_YONG	two	yi	3
MAONAN	two	ya	3
SHAN	two	yi	3
SIAMESE	two	yi	3
SOUTHERN_DONG	two	yE	3
TAI_LEI_PING	two	yi	3
TAI_LUNGCHOW	two	yi	3
TAI_LUNGMING	two	yey	3
TAI_NING_MING	two	yi	3
TAI_NONG_KHAI	two	yi	3
TAI_PING_SIANG	two	yi	3
TAIYANG_AI_CHAM	two	ya	3
TAIYANG_AI_CHAM_2	two	ya	3
TIANZHU_SHIDONG_NORTHERN_DONG	two	ya	3
XIANAN_MAONAN	two	ya	3
YONGNAN_CENTRAL_HONGSHUIHE_ZHUANG	two	yei	3
ZHANGLU_DONG	two	ya	3
ZHUANG_SOUTHERN	two	yi	3
BUYANG	person	maiN	1
BUYANG	person	ma7iN	1
ECUN_BAHA_BUYANG	person	ma7iN	1
LANGJIA_BUYANG	person	maiN	1
LANGJIA_BUYANG	person	ma7iN	1
TAY	person	miN	1
NA_KHE_GELAO	person	v3i7	2
NA_KHE_GELAO	person	ov3i7	2
CA_HA_GELAO	person	chz7	3
GREEN_GELAO	person	ci	3
JUDU_GELAO	person	q3chu	3
NIUPO_GELAO	person	qochu	3
PHO_BANG_GELAO	person	chi	3
PHO_BANG_GELAO	person	qochi	3
BAODING_HLAI	person	au	4
BAODING_HLAI	person	u7au	4
JIAMAO	person	Lay	4
LI_TONGSHI	person	hau	4
BAHA_BUYANG	person	ha	4
CUN	person	Nau	4
GELAO_LAOZHAI	person	lxu	4
GELAO_WANZI	person	klau	4
HONGFENG_GELAO	person	ax3u	4
JINXIU_LAKKIA	person	Nyun	4
LAKKJA	person	nyun	4
MULAO_KADAI	person	xo	4
WHITE_LACHI	person	qu	4
YERONG	person	wakon	4
ZHENFENG_GELAO	person	huN	4
BLACK_TAI_2	person	kon	4
CHADONG	person	l3n	4
CHADONG_2	person	l3n	4
DEHONG	person	kon	4
DEHONG_TAI_NUEA	person	kon	4
DIOI	person	soN	4
DONGMEN_MULAM	person	c3n	4
DONGYING_LINGAO	person	leNhun	4
FUSUI_CENTRAL_HONGSHUIHE_ZHUANG	person	hun	4
GUIGANG_CENTRAL_HONGSHUIHE_ZHUANG	person	wun	4
HAWYIENGZ_ZHUANG	person	vun	4
JINGHONG_TAI_LUE	person	kun	4
JINGHONG_TAI_LUE_2	person	kun	4
JINPING_TAI	person	kun	4
KAM	person	n3n	4
KAM_ZHANGLU	person	53n	4
KHORAT_THAI	person	khon	4
LAIBIN_CENTRAL_HONGSHUIHE_ZHUANG	person	wun	4
LAMPANG_THAI	person	xon	4
LAO	person	khon	4
LIANSHAN_CENTRAL_HONGSHUIHE_ZHUANG	person	wun	4
LINCHENG_LINGAO	person	leNhun	4
LONGAN_CENTRAL_HONGSHUIHE_ZHUANG	person	hun	4
LONGZHOU_ZHUANG	person	k3n	4
LU	person	kun	4
LUE_CHIENG_HUNG	person	kun	4
LUE_MUONG_YONG	person	kun	4
LUNG_CHOW	person	k3n	4
LUNG_MING	person	k3n	4
LUOCHENG_MULAO	person	S3n	4
LVCHUN_TAI	person	ku	4
MAGUAN_TAI	person	kun	4
MAK	person	din	4
MANGSHI_TAI	person	kon	4
MAONAN	person	z3n	4
MENGLIAN_TAI	person	kon	4
MULAO	person	s3n	4
NINGMING_YONGNAN_ZHUANG	person	kan	4
NORTHERN_SHAN	person	kon	4
NUNG	person	k3n	4
ONG_BE	person	leNhun	4
PO_AI	person	h3n	4
QINZHOU_CENTRAL_HONGSHUIHE_ZHUANG	person	hun	4
SAEK	person	gun	4
SAEK	person	hun	4
SAEK_2	person	hun	4
SAEK_3	person	hun	4
SANDONG_SUI	person	z3n	4
SHAN_2	person	kon	4
SHAN_3	person	kon	4
SHANGLIN_CENTRAL_HONGSHUIHE_ZHUANG	person	wun	4
SHANGSI_YONGNAN_ZHUANG	person	hon	4
SHIDONG_BIAO	person	lan	4
SHIDONG_BIAO	person	yan	4
SHUIQING_SUI	person	z3n	4
SIAMESE	person	khon	4
SIAMESE_2	person	khon	4
SONGKHLA_THAI	person	khon	4
SUI	person	z3n	4
SUI_JUNG_CHIANG	person	z3n	4
SUI_LI_NGAM	person	z3n	4
TAI_CHIENGMAI	person	khon	4
TAI_DAENG	person	kon	4
TAI_KHUEN	person	xon	4
TAI_KHUEN	person	kon	4
TAI_LEI_PING	person	khon	4
TAI_LUNGCHOW	person	kon	4
TAI_LUNGMING	person	kon	4
TAI_NING_MING	person	ken	4
TAI_NONG_KHAI	person	khon	4
TAI_PING_SIANG	person	kon	4
TAI_PO_AI	person	hun	4
TAI_WESTERN_NUNG	person	kon	4
TAI_WUMING	person	xun	4
TEN	person	yin	4
TEN_2	person	yin	4
THAI	person	gon	4
THAI_2	person	khon	4
THAI_3	person	khon	4
TIANZHU_SHIDONG_NORTHERN_DONG	person	y3n	4
WANGMO_BOUYEI	person	hun	4
WHITE_THAI_2	person	kun	4
WHITE_THAI_3	person	kun	4
WU_MING	person	xun	4
WUDING_TAI	person	kun	4
WUMING_YONGBEI_ZHUANG	person	wun	4
WUMING_ZHUANG	person	vun	4
XIANAN_MAONAN	person	z3n	4
YANG	person	kun	4
YAY	person	hun	4
YAY_2	person	hun	4
YONGNAN_CENTRAL_HONGSHUIHE_ZHUANG	person	hun	4
YUANJIANG_TAI	person	kon	4
YUANYANG_TAI	person	k3n	4
ZHANGLU_DONG	person	53n	4
ZHUANG_NORTHERN	person	vun	4
ZHUANG_SOUTHERN	person	k3n	4
FANGCUN_MAK	person	aiTin	5
FANGCUN_MAK	person	aidyin	5
LALIU_MAK	person	aidin	5
LALIU_MAK_2	person	aiTin	5
LALIU_MAK_2	person	aidyin	5
TAIYANG_AI_CHAM	person	aidin	5
TAIYANG_AI_CHAM_2	person	aiTin	5
TAIYANG_AI_CHAM_2	person	aidyin	5
BAHA_BUYANG	person	8a	6
NIUPO_GELAO	person	to	6
SANDONG_SUI	person	tak	6
JINCHANG_WHITE_LACHI	person	afu	7
BLACK_TAI_2	person	fu	7
DEHONG	person	pu	7
LAOTIEN	person	phu	7
LUE_CHIENG_HUNG	person	phu	7
LUE_MUONG_YONG	person	phu	7
SAEK_2	person	phu	7
SHAN_2	person	phu	7
SIAMESE	person	phu	7
TAI_CHIENGMAI	person	phu	7
TAI_LEI_PING	person	phu	7
TAI_LUNGCHOW	person	pu	7
TAI_LUNGMING	person	phow	7
TAI_NING_MING	person	phow	7
TAI_NONG_KHAI	person	phu	7
TAI_PING_SIANG	person	phu	7
TAI_WESTERN_NUNG	person	phu	7
TAI_WUMING	person	paw	7
TAY	person	phuzau	7
THAI_2	person	phu	7
WHITE_THAI_2	person	phu	7
YAY	person	pu	7
GELAO_QIAOSHANG	person	oe	8
SHAN_4	person	manuksa7	9
BAODING_HLAI	fish	La	1
JIAMAO	fish	Low	1
LI_BAODING	fish	La	1
LI_TONGSHI	fish	La	1
BAHA_BUYANG	fish	aupya	1
BAHA_BUYANG	fish	pyo7oN	1
CA_HA_GELAO	fish	l37	1
ECUN_BAHA_BUYANG	fish	pya	1
GELAO_LAOZHAI	fish	lau	1
GELAO_QIAOSHANG	fish	lau	1
GELAO_WANZI	fish	lau	1
GREEN_GELAO	fish	olau	1
JINXIU_LAKKIA	fish	phla	1
LACHI	fish	lhi	1
LAHA	fish	bla	1
MULAO_KADAI	fish	lo	1
PAHA	fish	pya	1
PHO_BANG_GELAO	fish	l3	1
PUBIAO	fish	phyo	1
YERONG	fish	latlau	1
ZHENFENG_GELAO	fish	mopyo	1
BLACK_THAI	fish	pa	1
BLACK_TAI_2	fish	pa	1
DEHONG	fish	pa	1
DEHONG_TAI_NUEA	fish	pa	1
DIOI	fish	pya	1
DONGYING_LINGAO	fish	ba	1
FUSUI_CENTRAL_HONGSHUIHE_ZHUANG	fish	pa	1
GUIGANG_CENTRAL_HONGSHUIHE_ZHUANG	fish	pra	1
HAWYIENGZ_ZHUANG	fish	pya	1
JINGHONG_TAI_LUE	fish	pa	1
JINGHONG_TAI_LUE_2	fish	pa	1
JINPING_TAI	fish	pa	1
KAM	fish	pa	1
KAM_ZHANGLU	fish	pa	1
KHORAT_THAI	fish	pa	1
LAIBIN_CENTRAL_HONGSHUIHE_ZHUANG	fish	pxa	1
LAMPANG_THAI	fish	pla	1
LAO	fish	pa	1
LAOTIEN	fish	pa	1
LIANSHAN_CENTRAL_HONGSHUIHE_ZHUANG	fish	pya	1
LINCHENG_LINGAO	fish	ba	1
LONGAN_CENTRAL_HONGSHUIHE_ZHUANG	fish	pla	1
LONGZHOU_ZHUANG	fish	pya	1
LU	fish	pa	1
LUE_CHIENG_HUNG	fish	pa	1
LUE_MUONG_YONG	fish	pa	1
LUNG_CHOW	fish	pya	1
LUNG_MING	fish	pya	1
LVCHUN_TAI	fish	po	1
MAGUAN_TAI	fish	pa	1
MANGSHI_TAI	fish	pa	1
MAONAN	fish	mbyai	1
MENGLIAN_TAI	fish	pa	1
NINGMING_YONGNAN_ZHUANG	fish	pya	1
NORTHERN_SHAN	fish	pa	1
NUNG	fish	pa	1
ONG_BE	fish	ba	1
PO_AI	fish	pya	1
QINZHOU_CENTRAL_HONGSHUIHE_ZHUANG	fish	pa	1
SAEK	fish	pla	1
SAEK_2	fish	pla	1
SAEK_2	fish	pra	1
SAEK_3	fish	pla	1
SHAN	fish	pa	1
SHAN_2	fish	pa	1
SHAN_3	fish	pE	1
SHAN_4	fish	pa	1
SHANGLIN_CENTRAL_HONGSHUIHE_ZHUANG	fish	pya	1
SHANGSI_YONGNAN_ZHUANG	fish	pa	1
SHIDONG_BIAO	fish	mai	1
SIAMESE	fish	pla	1
SIAMESE_2	fish	pla	1
SONGKHLA_THAI	fish	pa	1
SONGKHLA_THAI	fish	pla	1
SOUTHERN_DONG	fish	pE	1
TAI	fish	pla	1
TAI_CHIENGMAI	fish	pa	1
TAI_DAENG	fish	pa	1
TAI_KHUEN	fish	pa	1
TAI_LEI_PING	fish	pya	1
TAI_LUNGCHOW	fish	pya	1
TAI_LUNGMING	fish	pya	1
TAI_NING_MING	fish	pya	1
TAI_NONG_KHAI	fish	pa	1
TAI_PING_SIANG	fish	pya	1
TAI_PO_AI	fish	pya	1
TAI_WESTERN_NUNG	fish	pa	1
TAI_WUMING	fish	pla	1
TAY	fish	pya	1
THO	fish	pya	1
THAI	fish	pla	1
THAI_2	fish	pla	1
THAI_3	fish	pla	1
WANGMO_BOUYEI	fish	pya	1
WHITE_THAI	fish	pa	1
WHITE_THAI_2	fish	pa	1
WHITE_THAI_3	fish	pa	1
WU_MING	fish	pla	1
WUDING_TAI	fish	pa	1
WUMING_YONGBEI_ZHUANG	fish	pla	1
WUMING_ZHUANG	fish	pla	1
XIANAN_MAONAN	fish	mbyai	1
YANG	fish	pa	1
YAY	fish	pya	1
YAY_2	fish	pya	1
YONGNAN_CENTRAL_HONGSHUIHE_ZHUANG	fish	pla	1
YUANJIANG_TAI	fish	pya	1
YUANYANG_TAI	fish	pa	1
ZHANGLU_DONG	fish	pa	1
ZHUANG_NORTHERN	fish	pya	1
ZHUANG_SOUTHERN	fish	pya	1
BUYANG	fish	mala	2
HONGFENG_GELAO	fish	maly3u	2
JINCHANG_WHITE_LACHI	fish	oli	2
JUDU_GELAO	fish	vulyu	2
LANGJIA_BUYANG	fish	u3mala	2
NA_KHE_GELAO	fish	molei	2
NIUPO_GELAO	fish	moliu	2
TA_MIT_LAHA	fish	m3lo	2
WHITE_LACHI	fish	alyi	2
LAKKJA	fish	mot	3
CHADONG	fish	m3m	3
CHADONG_2	fish	m3m	3
DONGMEN_MULAM	fish	m3m	3
FANGCUN_MAK	fish	t3mum	3
LALIU_MAK	fish	t3m3m	3
LALIU_MAK_2	fish	t3m3m	3
LUOCHENG_MULAO	fish	m3m	3
MAK	fish	mum	3
MULAO	fish	m3m	3
SANDONG_SUI	fish	mom	3
SHUIQING_SUI	fish	m3m	3
SUI	fish	mom	3
SUI_JUNG_CHIANG	fish	mum	3
SUI_LI_NGAM	fish	mum	3
TAIYANG_AI_CHAM	fish	t3m3m	3
TAIYANG_AI_CHAM_2	fish	t3m3m	3
TEN	fish	mem	3
TEN_2	fish	m3m	3
THAI_2	fish	matTha	4
THAI_2	fish	matsaya	4
CUN	fish	Noi	5
TIANZHU_SHIDONG_NORTHERN_DONG	fish	ta	6
BAODING_HLAI	dog	pa	1
JIAMAO	dog	pow	1
LI_BAODING	dog	pa	1
LI_TONGSHI	dog	pa	1
BAHA_BUYANG	dog	ma	1
CA_HA_GELAO	dog	hm	1
GELAO_LAOZHAI	dog	m	1
GELAO_WANZI	dog	mpau	1
GREEN_GELAO	dog	mpau	1
JUDU_GELAO	dog	mu	1
LACHI	dog	m	1
LAHA	dog	ma	1
NIUPO_GELAO	dog	mu	1
PAHA	dog	ma	1
PHO_BANG_GELAO	dog	hm	1
PUBIAO	dog	ma	1
TA_MIT_LAHA	dog	bo	1
BLACK_THAI	dog	ma	1
BLACK_TAI_2	dog	ma	1
DEHONG	dog	ma	1
DEHONG_TAI_NUEA	dog	ma	1
DIOI	dog	ma	1
DONGYING_LINGAO	dog	ma	1
FANGCUN_MAK	dog	t3ma	1
FUSUI_CENTRAL_HONGSHUIHE_ZHUANG	dog	ma	1
GUIGANG_CENTRAL_HONGSHUIHE_ZHUANG	dog	ma	1
HAWYIENGZ_ZHUANG	dog	ma	1
JINGHONG_TAI_LUE	dog	ma	1
JINGHONG_TAI_LUE_2	dog	ma	1
JINPING_TAI	dog	ma	1
KHORAT_THAI	dog	ma	1
LAIBIN_CENTRAL_HONGSHUIHE_ZHUANG	dog	ma	1
LALIU_MAK	dog	t3ma	1
LALIU_MAK_2	dog	t3ma	1
LAMPANG_THAI	dog	ma	1
LAO	dog	ma	1
LAOTIEN	dog	ma	1
LIANSHAN_CENTRAL_HONGSHUIHE_ZHUANG	dog	ma	1
LINCHENG_LINGAO	dog	ma	1
LONGAN_CENTRAL_HONGSHUIHE_ZHUANG	dog	ma	1
LONGZHOU_ZHUANG	dog	ma	1
LU	dog	ma	1
LUE_CHIENG_HUNG	dog	ma	1
LUE_MUONG_YONG	dog	ma	1
LUNG_CHOW	dog	ma	1
LUNG_MING	dog	ma	1
LVCHUN_TAI	dog	mo	1
MAGUAN_TAI	dog	ma	1
MAK	dog	ma	1
MANGSHI_TAI	dog	ma	1
MAONAN	dog	ma	1
MENGLIAN_TAI	dog	ma	1
NINGMING_YONGNAN_ZHUANG	dog	ma	1
NORTHERN_SHAN	dog	ma	1
NUNG	dog	ma	1
ONG_BE	dog	ma	1
PO_AI	dog	ma	1
QINZHOU_CENTRAL_HONGSHUIHE_ZHUANG	dog	ma	1
SAEK	dog	ma	1
SAEK_2	dog	ma	1
SAEK_3	dog	ma	1
SANDONG_SUI	dog	ma	1
SHAN	dog	ma	1
SHAN_2	dog	ma	1
SHAN_3	dog	mE	1
SHAN_4	dog	ma	1
SHANGLIN_CENTRAL_HONGSHUIHE_ZHUANG	dog	ma	1
SHANGSI_YONGNAN_ZHUANG	dog	ma	1
SHIDONG_BIAO	dog	mu	1
SHUIQING_SUI	dog	ma	1
SIAMESE	dog	ma	1
SIAMESE_2	dog	ma	1
SONGKHLA_THAI	dog	ma	1
SUI	dog	hma	1
SUI_JUNG_CHIANG	dog	ma	1
SUI_LI_NGAM	dog	ma	1
TAI	dog	ma	1
TAI_CHIENGMAI	dog	ma	1
TAI_KHUEN	dog	ma	1
TAI_LEI_PING	dog	ma	1
TAI_LUNGCHOW	dog	ma	1
TAI_LUNGMING	dog	ma	1
TAI_NING_MING	dog	ma	1
TAI_NONG_KHAI	dog	ma	1
TAI_PING_SIANG	dog	ma	1
TAI_PO_AI	dog	ma	1
TAI_WESTERN_NUNG	dog	ma	1
TAI_WUMING	dog	ma	1
TAIYANG_AI_CHAM	dog	t3ma	1
TAIYANG_AI_CHAM_2	dog	t3ma	1
TAY	dog	ma	1
TEN	dog	ma	1
TEN_2	dog	ma	1
THO	dog	ma	1
THAI	dog	hma	1
THAI_2	dog	ma	1
THAI_3	dog	ma	1
WANGMO_BOUYEI	dog	ma	1
WHITE_THAI	dog	ma	1
WHITE_THAI_2	dog	ma	1
WHITE_THAI_3	dog	ma	1
WU_MING	dog	ma	1
WUDING_TAI	dog	ma	1
WUMING_YONGBEI_ZHUANG	dog	ma	1
WUMING_ZHUANG	dog	ma	1
XIANAN_MAONAN	dog	ma	1
YANG	dog	ma	1
YAY	dog	ma	1
YAY_2	dog	ma	1
YONGNAN_CENTRAL_HONGSHUIHE_ZHUANG	dog	ma	1
YUANJIANG_TAI	dog	ma	1
YUANYANG_TAI	dog	ma	1
ZHUANG_NORTHERN	dog	ma	1
ZHUANG_SOUTHERN	dog	ma	1
CUN	dog	khak	2
JINXIU_LAKKIA	dog	khwo	2
LAKKJA	dog	khwo	2
HONGFENG_GELAO	dog	a7uN	3
HONGFENG_GELAO	dog	aN	3
MULAO_KADAI	dog	naN	3
NA_KHE_GELAO	dog	haN	3
ZHENFENG_GELAO	dog	huN	3
GELAO_QIAOSHANG	dog	Nqwau	4
DONGMEN_MULAM	dog	Nwa	4
KAM	dog	Nwa	4
KAM_ZHANGLU	dog	Nwa	4
LUOCHENG_MULAO	dog	Nwa	4
MULAO	dog	hNwa	4
SOUTHERN_DONG	dog	NwE	4
TIANZHU_SHIDONG_NORTHERN_DONG	dog	kwa	4
ZHANGLU_DONG	dog	Nwa	4
BUYANG	dog	qoi	5
LANGJIA_BUYANG	dog	liqoi	5
YERONG	dog	ui	5
JINCHANG_WHITE_LACHI	dog	lyoum	6
WHITE_LACHI	dog	nyim	6
DEHONG	dog	sulaxa	7
TAI_DAENG	dog	dog	8
LAKKJA	louse	Nwan	1
PAHA	louse	nan	1
PUBIAO	louse	nan	1
CHADONG	louse	nan	1
CHADONG_2	louse	nEn	1
KAM	louse	nan	1
MAK	louse	nan	1
TAI_WUMING	louse	nan	1
WU_MING	louse	nan	1
YAY	louse	nan	1
YAY_2	louse	nan	1
JIAMAO	louse	ten	2
BAHA_BUYANG	louse	8u	2
CA_HA_GELAO	louse	t37	2
ECUN_BAHA_BUYANG	louse	atu	2
GELAO_LAOZHAI	louse	ta	2
GELAO_LAOZHAI	louse	dzu	2
GELAO_QIAOSHANG	louse	ta	2
GELAO_QIAOSHANG	louse	ce	2
GELAO_WANZI	louse	ta	2
GELAO_WANZI	louse	chen	2
GREEN_GELAO	louse	ta	2
JINCHANG_WHITE_LACHI	louse	ntye	2
LACHI	louse	tye	2
LAHA	louse	tou	2
NIUPO_GELAO	louse	tuN	2
WHITE_LACHI	louse	te	2
ZHENFENG_GELAO	louse	mocetau	2
FANGCUN_MAK	louse	t3t3u	2
KAM_ZHANGLU	louse	tau	2
LALIU_MAK	louse	t3t3u	2
LALIU_MAK_2	louse	t3t3u	2
MAK	louse	tew	2
MAONAN	louse	tu	2
SANDONG_SUI	louse	tu	2
SHIDONG_BIAO	louse	yo	2
SHUIQING_SUI	louse	tu	2
SOUTHERN_DONG	louse	tEu	2
SUI	louse	tu	2
SUI_JUNG_CHIANG	louse	tu	2
SUI_LI_NGAM	louse	tu	2
TAIYANG_AI_CHAM	louse	t3t3u	2
TAIYANG_AI_CHAM_2	louse	t3t3u	2
TEN	louse	tiw	2
TEN_2	louse	tiu	2
XIANAN_MAONAN	louse	tu	2
ZHANGLU_DONG	louse	tau	2
BAODING_HLAI	louse	fou	3
LI_BAODING	louse	fou	3
LI_TONGSHI	louse	fou	3
BAHA_BUYANG	louse	8hu	3
BUYANG	louse	qatu	3
CUN	louse	kifeu	3
JUDU_GELAO	louse	vucuN	3
LACHI	louse	thya	3
LANGJIA_BUYANG	louse	qatu	3
MULAO_KADAI	louse	xitai	3
PAHA	louse	8hu	3
YERONG	louse	katai	3
BLACK_TAI_2	louse	haw	3
DEHONG	louse	hau	3
DEHONG_TAI_NUEA	louse	hau	3
FUSUI_CENTRAL_HONGSHUIHE_ZHUANG	louse	thau	3
GUIGANG_CENTRAL_HONGSHUIHE_ZHUANG	louse	rau	3
JINGHONG_TAI_LUE	louse	hau	3
JINGHONG_TAI_LUE_2	louse	hau	3
JINPING_TAI	louse	hau	3
KAM	louse	taw	3
KHORAT_THAI	louse	hau	3
LAIBIN_CENTRAL_HONGSHUIHE_ZHUANG	louse	xau	3
LAMPANG_THAI	louse	hau	3
LAO	louse	hau	3
LIANSHAN_CENTRAL_HONGSHUIHE_ZHUANG	louse	meyau	3
LINCHENG_LINGAO	louse	kat	3
LONGAN_CENTRAL_HONGSHUIHE_ZHUANG	louse	thau	3
LONGZHOU_ZHUANG	louse	hau	3
LU	louse	haw	3
LUE_CHIENG_HUNG	louse	haw	3
LUE_MUONG_YONG	louse	haw	3
LUNG_CHOW	louse	haw	3
LUNG_MING	louse	thaw	3
LUOCHENG_MULAO	louse	kho3u	3
LVCHUN_TAI	louse	hau	3
MAGUAN_TAI	louse	hau	3
MANGSHI_TAI	louse	hau	3
MENGLIAN_TAI	louse	hou	3
NINGMING_YONGNAN_ZHUANG	louse	hau	3
NORTHERN_SHAN	louse	haw	3
NUNG	louse	thau	3
PO_AI	louse	law	3
QINZHOU_CENTRAL_HONGSHUIHE_ZHUANG	louse	thau	3
SAEK	louse	raw	3
SAEK_2	louse	raw	3
SAEK_3	louse	raw	3
SHAN_2	louse	haw	3
SHAN_4	louse	haw	3
SHANGLIN_CENTRAL_HONGSHUIHE_ZHUANG	louse	hyau	3
SHANGSI_YONGNAN_ZHUANG	louse	thau	3
SIAMESE	louse	haw	3
SIAMESE_2	louse	haw	3
SONGKHLA_THAI	louse	haw	3
TAI	louse	hau	3
TAI_DAENG	louse	tohaw	3
TAI_DAENG	louse	tohay	3
TAI_KHUEN	louse	haw	3
TAI_LEI_PING	louse	haw	3
TAI_LUNGCHOW	louse	haw	3
TAI_LUNGMING	louse	thaw	3
TAI_NING_MING	louse	haw	3
TAI_NONG_KHAI	louse	haw	3
TAI_PING_SIANG	louse	haw	3
TAI_PO_AI	louse	law	3
TAI_WESTERN_NUNG	louse	thaw	3
TAI_WUMING	louse	raw	3
TAY	louse	th3w	3
TAY	louse	theu	3
THAI	louse	hau	3
THAI_2	louse	hao	3
THAI_3	louse	hau	3
WANGMO_BOUYEI	louse	zau	3
WHITE_THAI_2	louse	haw	3
WHITE_THAI_3	louse	haw	3
WU_MING	louse	raw	3
WUDING_TAI	louse	hau	3
WUMING_YONGBEI_ZHUANG	louse	xau	3
WUMING_ZHUANG	louse	xau	3
YANG	louse	haw	3
YAY	louse	raw	3
YAY_2	louse	raw	3
YONGNAN_CENTRAL_HONGSHUIHE_ZHUANG	louse	thau	3
YUANJIANG_TAI	louse	hau	3
YUANYANG_TAI	louse	hau	3
ZHUANG_NORTHERN	louse	xau	3
ZHUANG_SOUTHERN	louse	hau	3
DONGMEN_MULAM	louse	khxo	4
MULAO	louse	khxo	4
KHORAT_THAI	louse	lon	5
ONG_BE	louse	don	5
SIAMESE	louse	len	5
SIAMESE_2	louse	len	5
SONGKHLA_THAI	louse	lon	5
TAI_NONG_KHAI	louse	len	5
HONGFENG_GELAO	louse	matyi	6
LAHA	louse	mdal	6
LANGJIA_BUYANG	louse	matan	6
NA_KHE_GELAO	louse	moto	6
PHO_BANG_GELAO	louse	mit3	6
TA_MIT_LAHA	louse	moNku	6
BLACK_TAI_2	louse	men	6
DEHONG	louse	min	6
LAOTIEN	louse	men	6
LONGZHOU_ZHUANG	louse	min	6
LUE_CHIENG_HUNG	louse	min	6
LUE_MUONG_YONG	louse	min	6
NORTHERN_SHAN	louse	min	6
NUNG	louse	men	6
SAEK_2	louse	mlEl	6
SAEK_2	louse	mlEn	6
SAEK_3	louse	mlel	6
SANDONG_SUI	louse	mbai	6
SHAN_2	louse	men	6
SHAN_3	louse	men	6
SHAN_4	louse	men	6
TAI_LEI_PING	louse	min	6
TAI_LUNGCHOW	louse	min	6
TAI_LUNGMING	louse	min	6
TAI_NING_MING	louse	men	6
TAI_PING_SIANG	louse	min	6
TAI_WESTERN_NUNG	louse	man	6
TIANZHU_SHIDONG_NORTHERN_DONG	louse	n3i	7
BAODING_HLAI	tree	khuNchai	1
JIAMAO	tree	chay	1
LI_BAODING	tree	chai	1
LI_TONGSHI	tree	chai	1
THAI_2	tree	Th3	1
CA_HA_GELAO	tree	ti7	2
GELAO_LAOZHAI	tree	ti	2
GELAO_QIAOSHANG	tree	ti	2
GELAO_WANZI	tree	tai	2
HONGFENG_GELAO	tree	si	2
LACHI	tree	tye	2
LAHA	tree	t3i	2
LAKKJA	tree	cei	2
LANGJIA_BUYANG	tree	qatui	2
NA_KHE_GELAO	tree	jeima	2
PAHA	tree	ti	2
PHO_BANG_GELAO	tree	ti	2
PUBIAO	tree	tai	2
YERONG	tree	tai	2
DEHONG	tree	mai	3
FANGCUN_MAK	tree	mai	3
FUSUI_CENTRAL_HONGSHUIHE_ZHUANG	tree	mai	3
JINGHONG_TAI_LUE	tree	komai	3
JINGHONG_TAI_LUE_2	tree	komai	3
JINPING_TAI	tree	mai	3
KAM	tree	m3y	3
KAM_ZHANGLU	tree	m3i	3
LALIU_MAK_2	tree	mai	3
LONGAN_CENTRAL_HONGSHUIHE_ZHUANG	tree	mai	3
LONGZHOU_ZHUANG	tree	mai7	3
LU	tree	kokmay	3
LU	tree	kokmay	3
LUNG_CHOW	tree	may	3
LUNG_MING	tree	may	3
LUOCHENG_MULAO	tree	mai	3
LVCHUN_TAI	tree	tumai	3
MAGUAN_TAI	tree	mai	3
MAK	tree	may	3
MAONAN	tree	mai	3
MENGLIAN_TAI	tree	moi	3
MULAO	tree	mai	3
NINGMING_YONGNAN_ZHUANG	tree	mai	3
NUNG	tree	may	3
PO_AI	tree	may	3
QINZHOU_CENTRAL_HONGSHUIHE_ZHUANG	tree	mui	3
SAEK	tree	may	3
SAEK_3	tree	may	3
SANDONG_SUI	tree	mai	3
SANDONG_SUI	tree	nimai	3
SHANGSI_YONGNAN_ZHUANG	tree	mai	3
SHUIQING_SUI	tree	mai	3
SIAMESE_2	tree	may	3
SUI	tree	mai	3
SUI_JUNG_CHIANG	tree	may	3
SUI_LI_NGAM	tree	may	3
TAI_DAENG	tree	may	3
TAIYANG_AI_CHAM_2	tree	mai	3
TAY	tree	may	3
TAY	tree	mai	3
TEN	tree	may	3
THAI	tree	mai	3
THAI_2	tree	may	3
WHITE_THAI_3	tree	may	3
XIANAN_MAONAN	tree	mai	3
YANG	tree	kokmay	3
YAY_2	tree	may	3
YONGNAN_CENTRAL_HONGSHUIHE_ZHUANG	tree	mai	3
YUANJIANG_TAI	tree	mai	3
YUANJIANG_TAI	tree	komai	3
YUANYANG_TAI	tree	komai	3
ZHANGLU_DONG	tree	m3i	3
ZHUANG_SOUTHERN	tree	mai	3
GUIGANG_CENTRAL_HONGSHUIHE_ZHUANG	tree	fai	4
HAWYIENGZ_ZHUANG	tree	fai	4
HAWYIENGZ_ZHUANG	tree	kofai	4
LAIBIN_CENTRAL_HONGSHUIHE_ZHUANG	tree	fai	4
LIANSHAN_CENTRAL_HONGSHUIHE_ZHUANG	tree	fai	4
SHANGLIN_CENTRAL_HONGSHUIHE_ZHUANG	tree	fai	4
WANGMO_BOUYEI	tree	fai	4
WANGMO_BOUYEI	tree	kofai	4
WU_MING	tree	fay	4
WUMING_YONGBEI_ZHUANG	tree	fai	4
WUMING_ZHUANG	tree	fai	4
ZHUANG_NORTHERN	tree	fai	4
BLACK_TAI_2	tree	ko	5
LUE_CHIENG_HUNG	tree	ko	5
LUE_MUONG_YONG	tree	ko	5
SAEK_2	tree	kho	5
SHAN_2	tree	ko	5
TAI_LEI_PING	tree	ko	5
TAI_LUNGCHOW	tree	ko	5
TAI_LUNGMING	tree	ko	5
TAI_NING_MING	tree	ko	5
TAI_NONG_KHAI	tree	ko	5
TAI_PING_SIANG	tree	ko	5
TAI_PO_AI	tree	ko	5
TAI_WESTERN_NUNG	tree	ko	5
TAI_WUMING	tree	ko	5
WHITE_THAI_2	tree	ko	5
YAY	tree	ko	5
JUDU_GELAO	tree	tin	6
BLACK_TAI_2	tree	ton	6
DEHONG_TAI_NUEA	tree	tonmai	6
DONGYING_LINGAO	tree	dun	6
JINGHONG_TAI_LUE_2	tree	tunmai	6
KHORAT_THAI	tree	tonmai	6
LAMPANG_THAI	tree	tonmai	6
LAO	tree	tonmay	6
LUE_CHIENG_HUNG	tree	tun	6
LUE_MUONG_YONG	tree	tun	6
MANGSHI_TAI	tree	tonmai	6
NORTHERN_SHAN	tree	tonmay	6
ONG_BE	tree	dun	6
SHAN_2	tree	ton	6
SHAN_4	tree	tonmay	6
SIAMESE	tree	ton	6
SONGKHLA_THAI	tree	tonmay	6
TAI_KHUEN	tree	tonmay	6
TAI_NONG_KHAI	tree	ton	6
THAI_3	tree	tonmay	6
WHITE_THAI_2	tree	tun	6
WUDING_TAI	tree	tunmai	6
THAI_2	tree	phr3ksa	7
THAI_2	tree	rukkha	7
CUN	tree	nEk	8
JIAMAO	leaf	pi	1
LI_BAODING	leaf	be3	1
LI_TONGSHI	leaf	be3	1
CUN	leaf	bou	1
JINXIU_LAKKIA	leaf	wa	1
LAKKJA	leaf	wa	1
BLACK_THAI	leaf	b3u	1
BLACK_TAI_2	leaf	bau	1
CHADONG	leaf	fa	1
CHADONG_2	leaf	fE	1
DEHONG	leaf	f3	1
DIOI	leaf	bau	1
DONGMEN_MULAM	leaf	fa	1
DONGYING_LINGAO	leaf	bodun	1
FANGCUN_MAK	leaf	va	1
GUIGANG_CENTRAL_HONGSHUIHE_ZHUANG	leaf	bau	1
HAWYIENGZ_ZHUANG	leaf	7bau	1
JINGHONG_TAI_LUE	leaf	baimai	1
JINGHONG_TAI_LUE	leaf	fomai	1
JINGHONG_TAI_LUE_2	leaf	bai	1
JINGHONG_TAI_LUE_2	leaf	f3	1
JINPING_TAI	leaf	vau	1
KAM	leaf	pa	1
KAM_ZHANGLU	leaf	pa	1
KHORAT_THAI	leaf	baimai	1
LAIBIN_CENTRAL_HONGSHUIHE_ZHUANG	leaf	bau	1
LALIU_MAK	leaf	va	1
LALIU_MAK_2	leaf	va	1
LAMPANG_THAI	leaf	baimai	1
LAO	leaf	baymay	1
LIANSHAN_CENTRAL_HONGSHUIHE_ZHUANG	leaf	pau	1
LINCHENG_LINGAO	leaf	bo	1
LONGZHOU_ZHUANG	leaf	ba3	1
LU	leaf	baymay	1
LUE_CHIENG_HUNG	leaf	bay	1
LUE_MUONG_YONG	leaf	bay	1
LUNG_CHOW	leaf	ba3	1
LUNG_MING	leaf	may	1
LUOCHENG_MULAO	leaf	fa	1
LVCHUN_TAI	leaf	vaifu	1
MAGUAN_TAI	leaf	bau	1
MAK	leaf	va	1
MAONAN	leaf	va	1
MENGLIAN_TAI	leaf	vo	1
MULAO	leaf	fa	1
NINGMING_YONGNAN_ZHUANG	leaf	b3u	1
NORTHERN_SHAN	leaf	ma3may	1
NUNG	leaf	bah	1
ONG_BE	leaf	bo	1
SAEK	leaf	b3	1
SAEK_2	leaf	bo	1
SAEK_3	leaf	b3	1
SANDONG_SUI	leaf	vamai	1
SHAN_4	leaf	wamay	1
SHANGLIN_CENTRAL_HONGSHUIHE_ZHUANG	leaf	bau	1
SHANGSI_YONGNAN_ZHUANG	leaf	boy	1
SHUIQING_SUI	leaf	wamai	1
SIAMESE	leaf	bay	1
SIAMESE_2	leaf	bay	1
SONGKHLA_THAI	leaf	hamay	1
SOUTHERN_DONG	leaf	pE	1
SUI	leaf	va	1
SUI_JUNG_CHIANG	leaf	wa	1
SUI_LI_NGAM	leaf	wa	1
TAI_CHIENGMAI	leaf	bau	1
TAI_DAENG	leaf	v3	1
TAI_KHUEN	leaf	bamay	1
TAI_LEI_PING	leaf	bau	1
TAI_LUNGCHOW	leaf	bau	1
TAI_NING_MING	leaf	bau	1
TAI_NONG_KHAI	leaf	bay	1
TAI_PING_SIANG	leaf	bau	1
TAI_WESTERN_NUNG	leaf	bau	1
TAI_WUMING	leaf	bau	1
TAIYANG_AI_CHAM	leaf	va	1
TAIYANG_AI_CHAM_2	leaf	va	1
TAY	leaf	b3u	1
TEN	leaf	wa	1
TEN_2	leaf	va	1
THO	leaf	b3u	1
THAI	leaf	bai	1
THAI_2	leaf	bay	1
THAI_3	leaf	baymay	1
TIANZHU_SHIDONG_NORTHERN_DONG	leaf	pa	1
WANGMO_BOUYEI	leaf	bau	1
WHITE_THAI	leaf	b3u	1
WHITE_THAI_2	leaf	bau	1
WHITE_THAI_3	leaf	bay	1
WU_MING	leaf	bay	1
WUDING_TAI	leaf	vai	1
WUDING_TAI	leaf	f3	1
WUMING_YONGBEI_ZHUANG	leaf	bau	1
WUMING_ZHUANG	leaf	bau	1
XIANAN_MAONAN	leaf	va	1
YANG	leaf	baumay	1
YAY	leaf	bau	1
YAY_2	leaf	bay	1
YUANJIANG_TAI	leaf	vau	1
YUANYANG_TAI	leaf	vau	1
ZHANGLU_DONG	leaf	pa	1
ZHUANG_NORTHERN	leaf	ba3	1
ZHUANG_SOUTHERN	leaf	ba3	1
BUYANG	leaf	qadEN	2
LANGJIA_BUYANG	leaf	qadEN	2
BAHA_BUYANG	leaf	8EN	3
ECUN_BAHA_BUYANG	leaf	dyaN	3
GELAO_QIAOSHANG	leaf	zen	3
PAHA	leaf	8EN	3
TA_MIT_LAHA	leaf	thuN	3
WHITE_LACHI	leaf	lithuN	3
SHAN_3	leaf	toN	3
CA_HA_GELAO	leaf	Ti	4
GELAO_LAOZHAI	leaf	zi	4
JUDU_GELAO	leaf	ci	4
NIUPO_GELAO	leaf	cici	4
PHO_BANG_GELAO	leaf	Ti	4
HONGFENG_GELAO	leaf	laisi	5
JINCHANG_WHITE_LACHI	leaf	lei	5
MULAO_KADAI	leaf	lelu	5
WHITE_LACHI	leaf	li	5
NA_KHE_GELAO	leaf	di7au	6
YERONG	leaf	diatai	6
ZHENFENG_GELAO	leaf	titai	6
DEHONG	leaf	ma3	7
DEHONG_TAI_NUEA	leaf	maumai	7
FUSUI_CENTRAL_HONGSHUIHE_ZHUANG	leaf	mui	7
LONGAN_CENTRAL_HONGSHUIHE_ZHUANG	leaf	mai	7
MANGSHI_TAI	leaf	mau	7
PO_AI	leaf	ma3	7
QINZHOU_CENTRAL_HONGSHUIHE_ZHUANG	leaf	mai	7
SHAN	leaf	m3u	7
SHAN_2	leaf	mau	7
SHIDONG_BIAO	leaf	mi	7
TAI_LUNGMING	leaf	mau	7
TAI_PO_AI	leaf	mau	7
YONGNAN_CENTRAL_HONGSHUIHE_ZHUANG	leaf	mai	7
BAODING_HLAI	leaf	beuchai	8
BAODING_HLAI	skin	noN	1
JIAMAO	skin	na	1
LI_BAODING	skin	noN	1
LI_TONGSHI	skin	noN	1
BAHA_BUYANG	skin	8aN	1
CUN	skin	naN	1
BLACK_THAI	skin	naN	1
BLACK_TAI_2	skin	naN	1
DEHONG	skin	laN	1
DEHONG_TAI_NUEA	skin	laN	1
DIOI	skin	naN	1
DONGYING_LINGAO	skin	naN	1
FUSUI_CENTRAL_HONGSHUIHE_ZHUANG	skin	naN	1
GUIGANG_CENTRAL_HONGSHUIHE_ZHUANG	skin	naN	1
HAWYIENGZ_ZHUANG	skin	naN	1
JINGHONG_TAI_LUE	skin	naN	1
JINGHONG_TAI_LUE_2	skin	naN	1
JINPING_TAI	skin	naN	1
KHORAT_THAI	skin	naN	1
LAIBIN_CENTRAL_HONGSHUIHE_ZHUANG	skin	naN	1
LAO	skin	naN	1
LAOTIEN	skin	nan	1
LAOTIEN	skin	naN	1
LIANSHAN_CENTRAL_HONGSHUIHE_ZHUANG	skin	naN	1
LONGAN_CENTRAL_HONGSHUIHE_ZHUANG	skin	naN	1
LONGZHOU_ZHUANG	skin	naN	1
LU	skin	naN	1
LUE_CHIENG_HUNG	skin	naN	1
LUE_MUONG_YONG	skin	naN	1
LUNG_CHOW	skin	naN	1
LUNG_MING	skin	naN	1
LVCHUN_TAI	skin	naN	1
MAGUAN_TAI	skin	naN	1
MANGSHI_TAI	skin	laN	1
MENGLIAN_TAI	skin	noN	1
NINGMING_YONGNAN_ZHUANG	skin	naN	1
NORTHERN_SHAN	skin	naN	1
NORTHERN_SHAN	skin	naNn3	1
NUNG	skin	naN	1
ONG_BE	skin	naN	1
PO_AI	skin	naN	1
QINZHOU_CENTRAL_HONGSHUIHE_ZHUANG	skin	naN	1
SAEK_2	skin	naN	1
SAEK_3	skin	naN	1
SHAN	skin	naN	1
SHAN_2	skin	naN	1
SHAN_3	skin	naN	1
SHAN_4	skin	naN	1
SHANGLIN_CENTRAL_HONGSHUIHE_ZHUANG	skin	naN	1
SHANGSI_YONGNAN_ZHUANG	skin	naN	1
SIAMESE	skin	naN	1
SIAMESE_2	skin	naN	1
SONGKHLA_THAI	skin	naN	1
SUI_JUNG_CHIANG	skin	ha	1
TAI	skin	naN	1
TAI_CHIENGMAI	skin	naN	1
TAI_DAENG	skin	naN	1
TAI_KHUEN	skin	naN	1
TAI_LEI_PING	skin	naN	1
TAI_LUNGCHOW	skin	naN	1
TAI_LUNGMING	skin	naN	1
TAI_NING_MING	skin	naN	1
TAI_NONG_KHAI	skin	naN	1
TAI_PING_SIANG	skin	naN	1
TAI_PO_AI	skin	naN	1
TAI_WESTERN_NUNG	skin	naN	1
TAI_WUMING	skin	naN	1
TAY	skin	naN	1
THO	skin	naN	1
THAI	skin	hnaN	1
THAI_2	skin	naN	1
THAI_3	skin	naN	1
TIANZHU_SHIDONG_NORTHERN_DONG	skin	ala	1
WANGMO_BOUYEI	skin	naN	1
WHITE_THAI	skin	naN	1
WHITE_THAI_2	skin	naN	1
WHITE_THAI_3	skin	naN	1
WU_MING	skin	naN	1
WUDING_TAI	skin	naN	1
WUMING_YONGBEI_ZHUANG	skin	naN	1
WUMING_ZHUANG	skin	naN	1
YANG	skin	naN	1
YAY	skin	naN	1
YAY_2	skin	naN	1
YONGNAN_CENTRAL_HONGSHUIHE_ZHUANG	skin	naN	1
YUANJIANG_TAI	skin	naN	1
YUANYANG_TAI	skin	naN	1
ZHUANG_NORTHERN	skin	naN	1
ZHUANG_SOUTHERN	skin	naN	1
BUYANG	skin	buN	2
ECUN_BAHA_BUYANG	skin	buN	2
LANGJIA_BUYANG	skin	qabuN	2
PUBIAO	skin	boN	2
YERONG	skin	boN	2
GELAO_LAOZHAI	skin	qo	3
GELAO_QIAOSHANG	skin	xo	3
GELAO_WANZI	skin	qo	3
GREEN_GELAO	skin	qo	3
WHITE_LACHI	skin	qatu	3
HONGFENG_GELAO	skin	aphifu	4
JINXIU_LAKKIA	skin	pei	4
LAKKJA	skin	pei	4
CHADONG	skin	pi	4
CHADONG_2	skin	pi	4
KAM_ZHANGLU	skin	pi	4
LAMPANG_THAI	skin	phiw	4
MAONAN	skin	pi	4
SANDONG_SUI	skin	pi	4
SHIDONG_BIAO	skin	pi	4
SHUIQING_SUI	skin	pi	4
SOUTHERN_DONG	skin	pi	4
SUI	skin	pi	4
TAIYANG_AI_CHAM	skin	p3i	4
TAIYANG_AI_CHAM_2	skin	p3i	4
TEN_2	skin	p3i	4
THAI_3	skin	phiw	4
XIANAN_MAONAN	skin	pi	4
ZHANGLU_DONG	skin	pi	4
CA_HA_GELAO	skin	boqu	5
MULAO_KADAI	skin	pauxu	5
NA_KHE_GELAO	skin	laqau	5
NIUPO_GELAO	skin	muqu	5
PHO_BANG_GELAO	skin	boqu	5
ZHENFENG_GELAO	skin	puka	5
LINCHENG_LINGAO	skin	bau	5
JINCHANG_WHITE_LACHI	skin	atu	6
LACHI	skin	tu	6
LAHA	skin	ta	6
FANGCUN_MAK	skin	Ta	6
FANGCUN_MAK	skin	dya	6
LALIU_MAK	skin	da	6
LALIU_MAK_2	skin	Ta	6
LALIU_MAK_2	skin	dya	6
LAMPANG_THAI	skin	tua	6
MAK	skin	da	6
SUI_LI_NGAM	skin	ra	6
TIANZHU_SHIDONG_NORTHERN_DONG	skin	kya	6
DONGMEN_MULAM	skin	Nxa	7
LUOCHENG_MULAO	skin	Noa	7
MULAO	skin	Nxa	7
SAEK	skin	thrap	8
BUYANG	blood	qha	1
ECUN_BAHA_BUYANG	blood	Xa	1
LANGJIA_BUYANG	blood	qha	1
PUBIAO	blood	qa	1
YERONG	blood	qo	1
BAHA_BUYANG	blood	pE	2
CA_HA_GELAO	blood	plo7	2
GELAO_LAOZHAI	blood	plo	2
GELAO_QIAOSHANG	blood	ple	2
GELAO_WANZI	blood	plo	2
GREEN_GELAO	blood	plo	2
HONGFENG_GELAO	blood	mpai	2
JINCHANG_WHITE_LACHI	blood	pyo	2
JUDU_GELAO	blood	pla	2
LACHI	blood	pyo	2
MULAO_KADAI	blood	pa	2
NA_KHE_GELAO	blood	pai	2
NIUPO_GELAO	blood	plo	2
PAHA	blood	pE	2
PHO_BANG_GELAO	blood	plo7	2
TA_MIT_LAHA	blood	pot	2
WHITE_LACHI	blood	pyu	2
ZHENFENG_GELAO	blood	pya	2
CHADONG	blood	phyat	2
CHADONG_2	blood	phyEt	2
DONGMEN_MULAM	blood	phxat	2
DONGYING_LINGAO	blood	ba7	2
FANGCUN_MAK	blood	phyat	2
KAM	blood	phat	2
KAM_ZHANGLU	blood	phat	2
LALIU_MAK	blood	phyat	2
LALIU_MAK_2	blood	phyat	2
LINCHENG_LINGAO	blood	ba7	2
LUOCHENG_MULAO	blood	phoat	2
MAK	blood	phyat	2
MAONAN	blood	phyat	2
MULAO	blood	phxat	2
ONG_BE	blood	ba7	2
SHUIQING_SUI	blood	phat	2
SOUTHERN_DONG	blood	phEt	2
SUI	blood	phyat	2
TAIYANG_AI_CHAM	blood	phyat	2
TAIYANG_AI_CHAM_2	blood	phyat	2
TEN	blood	phat	2
TEN_2	blood	phat	2
XIANAN_MAONAN	blood	phyat	2
ZHANGLU_DONG	blood	phat	2
BAODING_HLAI	blood	Laty	3
JIAMAO	blood	Lu3t	3
LI_BAODING	blood	Laty	3
LI_TONGSHI	blood	Lat	3
CUN	blood	t8ot	3
JINXIU_LAKKIA	blood	liet	3
LAHA	blood	plat	3
LAKKJA	blood	liet	3
BLACK_THAI	blood	lu3t	3
BLACK_TAI_2	blood	luat	3
DEHONG	blood	l3t	3
DEHONG_TAI_NUEA	blood	l3t	3
DIOI	blood	lu3t	3
FUSUI_CENTRAL_HONGSHUIHE_ZHUANG	blood	lut	3
GUIGANG_CENTRAL_HONGSHUIHE_ZHUANG	blood	lut	3
HAWYIENGZ_ZHUANG	blood	lut	3
JINGHONG_TAI_LUE	blood	lot	3
JINGHONG_TAI_LUE_2	blood	l3t	3
JINPING_TAI	blood	l3t	3
KHORAT_THAI	blood	l3at	3
LAIBIN_CENTRAL_HONGSHUIHE_ZHUANG	blood	lut	3
LAMPANG_THAI	blood	huat	3
LAO	blood	li3t	3
LAOTIEN	blood	lu3t	3
LIANSHAN_CENTRAL_HONGSHUIHE_ZHUANG	blood	lEt	3
LONGAN_CENTRAL_HONGSHUIHE_ZHUANG	blood	lut	3
LONGZHOU_ZHUANG	blood	l3t	3
LU	blood	l3t	3
LUE_CHIENG_HUNG	blood	lot	3
LUE_MUONG_YONG	blood	lot	3
LUNG_CHOW	blood	l3t	3
LUNG_MING	blood	l3t	3
LVCHUN_TAI	blood	l3	3
MAGUAN_TAI	blood	lut	3
MANGSHI_TAI	blood	l3t	3
MENGLIAN_TAI	blood	l3t	3
NINGMING_YONGNAN_ZHUANG	blood	lit	3
NORTHERN_SHAN	blood	l3t	3
NUNG	blood	l3t	3
PO_AI	blood	l3t	3
QINZHOU_CENTRAL_HONGSHUIHE_ZHUANG	blood	lit	3
SAEK	blood	luat	3
SAEK_2	blood	luat	3
SAEK_3	blood	luat	3
SANDONG_SUI	blood	luphyat	3
SHAN	blood	l3t	3
SHAN_2	blood	lot	3
SHAN_3	blood	lot	3
SHAN_4	blood	l3t	3
SHANGLIN_CENTRAL_HONGSHUIHE_ZHUANG	blood	lut	3
SHANGSI_YONGNAN_ZHUANG	blood	lut	3
SIAMESE	blood	luat	3
SIAMESE_2	blood	l3at	3
SONGKHLA_THAI	blood	l3at	3
TAI	blood	luat	3
TAI_CHIENGMAI	blood	luat	3
TAI_DAENG	blood	lu3t	3
TAI_KHUEN	blood	l3t	3
TAI_LEI_PING	blood	lot	3
TAI_LUNGCHOW	blood	lot	3
TAI_LUNGMING	blood	lut	3
TAI_NING_MING	blood	lut	3
TAI_NONG_KHAI	blood	luat	3
TAI_PING_SIANG	blood	lot	3
TAI_PO_AI	blood	lut	3
TAI_WESTERN_NUNG	blood	lot	3
TAI_WUMING	blood	luat	3
TAY	blood	lu3t	3
THO	blood	lu3t	3
THAI	blood	l3at	3
THAI_2	blood	lohit	3
THAI_2	blood	l3at	3
THAI_3	blood	luat	3
TIANZHU_SHIDONG_NORTHERN_DONG	blood	tat	3
WANGMO_BOUYEI	blood	lit	3
WHITE_THAI	blood	l3t	3
WHITE_THAI_2	blood	lot	3
WHITE_THAI_3	blood	l3t	3
WU_MING	blood	l3at	3
WUDING_TAI	blood	l3t	3
WUMING_YONGBEI_ZHUANG	blood	lu3t	3
WUMING_ZHUANG	blood	lut	3
YANG	blood	l3t	3
YAY	blood	luat	3
YAY_2	blood	l3at	3
YONGNAN_CENTRAL_HONGSHUIHE_ZHUANG	blood	lit	3
YUANJIANG_TAI	blood	lyut	3
YUANYANG_TAI	blood	l3t	3
ZHUANG_NORTHERN	blood	l3t	3
ZHUANG_SOUTHERN	blood	l3t	3
SHIDONG_BIAO	blood	yan	4
GELAO_WANZI	bone	taN	1
GREEN_GELAO	bone	taN	1
ZHENFENG_GELAO	bone	taNtaN	1
JINXIU_LAKKIA	bone	kwot	2
LAKKJA	bone	kwot	2
MULAO_KADAI	bone	kuza	2
CHADONG	bone	kut	2
CHADONG_2	bone	kut	2
HAWYIENGZ_ZHUANG	bone	kot	2
BAODING_HLAI	bone	vuk	3
JIAMAO	bone	li3k	3
LI_BAODING	bone	v3k	3
LI_TONGSHI	bone	f37	3
BUYANG	bone	qadak	3
CA_HA_GELAO	bone	qunda7	3
CUN	bone	vu3k	3
GELAO_LAOZHAI	bone	dE	3
GELAO_QIAOSHANG	bone	to	3
HONGFENG_GELAO	bone	ala	3
JUDU_GELAO	bone	q3dye	3
LACHI	bone	thyo	3
LAHA	bone	dak	3
LANGJIA_BUYANG	bone	qadak	3
NA_KHE_GELAO	bone	madua	3
NIUPO_GELAO	bone	qoqeide	3
PHO_BANG_GELAO	bone	quda7	3
PUBIAO	bone	dak	3
TA_MIT_LAHA	bone	thok	3
YERONG	bone	ka7dE	3
BLACK_THAI	bone	du7	3
BLACK_TAI_2	bone	du7	3
DEHONG	bone	luk	3
DEHONG_TAI_NUEA	bone	luk	3
DIOI	bone	do7	3
DONGMEN_MULAM	bone	hxak	3
FANGCUN_MAK	bone	7dok	3
FUSUI_CENTRAL_HONGSHUIHE_ZHUANG	bone	mok	3
GUIGANG_CENTRAL_HONGSHUIHE_ZHUANG	bone	dok	3
HAWYIENGZ_ZHUANG	bone	7dok	3
JINGHONG_TAI_LUE	bone	duk	3
JINGHONG_TAI_LUE_2	bone	duk	3
JINPING_TAI	bone	lup	3
KAM	bone	lak	3
KAM_ZHANGLU	bone	lak	3
KHORAT_THAI	bone	kaduk	3
LAIBIN_CENTRAL_HONGSHUIHE_ZHUANG	bone	dok	3
LALIU_MAK	bone	dok	3
LALIU_MAK_2	bone	7dok	3
LAMPANG_THAI	bone	kadu	3
LAO	bone	kaduk	3
LAOTIEN	bone	duk	3
LIANSHAN_CENTRAL_HONGSHUIHE_ZHUANG	bone	lok	3
LONGAN_CENTRAL_HONGSHUIHE_ZHUANG	bone	nok	3
LONGZHOU_ZHUANG	bone	duk	3
LU	bone	duk	3
LUE_CHIENG_HUNG	bone	duk	3
LUE_MUONG_YONG	bone	duk	3
LUNG_CHOW	bone	duk	3
LUNG_MING	bone	nok	3
LUOCHENG_MULAO	bone	hoak	3
LVCHUN_TAI	bone	hul3u	3
MAGUAN_TAI	bone	dok	3
[truncated: 3,557 more rows]
