# Supplementary material for: A test of Generalized Bayesian dating: A new linguistic dating method
Source: PLoS One. 2020 Aug 12;15(8):e0236522. doi: 10.1371/journal.pone.0236522 (PMC7423060; doi:10.1371/journal.pone.0236522)
Supplement: S1 File — Python code for extracting data from ASJP word lists, cognate identification, and conversion to nexus files. Word lists annotated for cognacy for all families. Nexus files and MrBayes command files for all families. (ZIP) [file pone.0236522.s001.zip › S1 Supporting Information/Cognates/Austronesian.txt.svm.CRP.0.57.cognates]

doculect	concept	asjp	cogid
ATAYAL	I	ikuiN	1
ISKUBUN	I	saikin	1
DUSUN_DEYAH	I	aku	1
DUSUN_WITU	I	aku	1
KAPUAS_KAHAYAN	I	aku7	1
MALAGASY_AMBOSITRA	I	ahu	1
MALAGASY_ANTAISAKA	I	iahu	1
MALAGASY_BARA	I	ahu	1
MALAGASY_BARA_BETROKA	I	iaho	1
MALAGASY_FIANARANTSOA	I	ahu	1
MALAGASY_MERINA	I	ahu	1
MALAGASY_SOUTHERN_BETSIMISARAKA_ANTAIMORO_MANAKARA	I	iaho	1
MALAGASY_SOUTHERN_BETSIMISARAKA_ANTAISAKA_VANGAINDRANO	I	iao	1
MALAGASY_SOUTHERN_BETSIMISARAKA_ZAFISIRO_FARAFANGANA	I	iaho	1
MALAGASY_TANDROY_MAHAFALY_AMBOVOMBE	I	rano	1
MALAGASY_TANDROY_MAHAFALY_AMPANIHY	I	irano	1
MALAGASY_ZAFISORO	I	iahu	1
MURUNG_SIANG	I	aku7	1
PAKU	I	uki7	1
SAMIHIM	I	aku	1
ITBAYATEN_BATANES_ISLANDS	I	yak3n	1
BILAAN_KORONADAL	I	agu	1
SAMBAL_BOTOLAN	I	hiko	1
TAGABILI	I	o7uh	1
TIRURAY	I	begen	1
TIRURAY	I	gu	1
TIRURAY	I	u	1
BADA_INDONESIA	I	kodo	1
BALAESANG	I	sau	1
BANGGAI	I	iaku	1
BAREE	I	aku	1
BONERATE	I	iaku	1
DESA_WALI	I	inda7u	1
KAMARU	I	iyaku	1
KAMARU	I	iaku	1
KODEOHA	I	inahu	1
KORONI	I	iNkude	1
LAIYOLO	I	aku	1
MOMA	I	yaku	1
MORI_ATAS	I	iyaku	1
MORONENE	I	i7aku	1
RAMPI	I	aku	1
SEDOA	I	aku	1
TOMINI	I	ia7u	1
TOMINI	I	ya7u	1
TOTOLI	I	aku	1
TOTOLI	I	yaku	1
TUKANG_BESI_NORTHERN	I	iaku	1
WOTU	I	iyau	1
KAPAMPANGAN	I	aku	1
ALOR	I	go	1
APUTAI	I	au	1
ASILULU_LIMA_RUMAHSOSAL_NUWETETU	I	jau	1
BAIKENO	I	au	1
BALILEDO	I	na7a	1
BIMA	I	nahu	1
BONFIA	I	yaso	1
BURU_MASARETE	I	yako	1
CENTRAL_MASELA	I	E	1
DAI	I	ai	1
DHAO	I	ya7a	1
DHAO	I	ku	1
DOBEL	I	sa7u	1
EAST_DAMAR	I	au	1
ELAT_KEI_BESAR	I	ak	1
ERAI	I	ao	1
ERAI	I	au	1
FATAKAI_NUAULU_SERAM	I	auw	1
FORDATA	I	ya	1
GAURA_NGGAURA	I	yayo	1
IMROING	I	ui	1
KEDANG	I	e7i	1
KEO	I	Na7o	1
KISAR	I	yau	1
LAMBOYA	I	nauwa	1
LETINESE	I	au	1
MAMBAE	I	au	1
MANGGARAI	I	aku	1
ONIN	I	yai	1
PALUE	I	aku	1
SAPOLEWA_SOOW_KWELE_ULUI_SERAM	I	au	1
SELARU	I	yau	1
SOBOYO	I	aku	1
TARANGAN_BARAT_FERUNI	I	ok	1
TERMANU	I	au	1
TUKUDEDE	I	a	1
UJIR	I	ak	1
WARU_SERAM	I	aku	1
WEST_DAMAR	I	odo	1
YAMDENA	I	yaku	1
CHAMORRO	I	hu	1
FARANG_AMIS	I	kaku	1
KAVALAN	I	aiku7	1
KAVALAN	I	aiku	1
AKLANON	I	aku	1
BINUKID	I	si7ak	1
BUHI	I	qaku	1
BUOL	I	aku	1
CEBUANO	I	ako	1
CEBUANO	I	ko	1
CENTRAL_TAGBANWA	I	ako	1
CUYONON	I	ako	1
DUPANINGAN_AGTA	I	hikan	1
HANUNOO	I	aku	1
IRANUN	I	aku	1
IRANUN	I	saken	1
IRIGA	I	qaku	1
KAGAYANEN	I	a	1
KALAGAN	I	aku	1
KINARAY-A	I	ako	1
KINARAY-A	I	takon	1
LEGAZPI	I	qaku	1
MANIDE	I	haku	1
MANOBO_ATA	I	sikanak	1
MANOBO_DIBABAWON	I	si7ak	1
MANOBO_DIBABAWON	I	kanak	1
MANOBO_DIBABAWON	I	a	1
MANOBO_ILIANEN	I	si7ak3n	1
MANOBO_KALAMANSIG_COTABATO	I	ak3n	1
MANSAKA	I	aku	1
MOLBOG	I	aku	1
MONGONDOW	I	akuoi	1
MORO_MAGINDANAU	I	aku	1
MORO_MAGINDANAU	I	ku	1
NORTHERN_CATANDUANES	I	qaku	1
NORTHERN_SORSOGON	I	qaku	1
PALAWANO_BATAK	I	aku	1
PALAWANO_BATAK	I	ako	1
QUEZON_PALAWAN	I	aku	1
ROMBLOMANON_2	I	7aku	1
SOUTHERN_SORSOGON	I	qaku	1
SUBANON_SIOCON	I	akon	1
SUBANUN_SINDANGAN	I	inan	1
SURIGAONON	I	ako	1
TAGABAWA	I	a	1
TAGABAWA	I	ku	1
TAGALOG	I	ako	1
TAGBANWA_ABORLAN	I	aku	1
TAGBANWA_KALAMIAN	I	yuu	1
TAUSUG	I	akuh	1
UMIRAY_DUMAGET_AGTA	I	ako	1
UMIRAY_DUMAGET_AGTA	I	ko	1
WARAY_WARAY	I	ako	1
MALANG	I	aku	1
LONG_ANAP_KENYAH	I	aki	1
MODANG	I	kuy	1
MODANG	I	ku	1
REJANG_KAYAN	I	akuy	1
SEBOP_KENYAH	I	au	1
KOMERING	I	5a7	1
BEKATI	I	iyu7	1
BIATAH_BIDAYUH	I	aku	1
BUKAR_SADONG_BIDAYUH	I	aku	1
KUALAN	I	oko	1
KUALAN	I	ma7	1
LARA	I	ikin	1
BALI	I	iCaN	1
BANJARESE_MALAY	I	aku	1
BESEMAH	I	aku	1
BRUNEI	I	kadiaku7	1
CHAM_EASTERN	I	kaw	1
CHRU	I	kau	1
CHRU	I	k3mi	1
DELANG	I	aku	1
IBAN	I	aku	1
INDONESIAN_JAKARTA	I	aku	1
INDONESIAN	I	aku	1
JAMBI_MALAY	I	aku	1
KERINCI	I	akaw	1
KERINCI_2	I	akao	1
KUBU	I	aku	1
LOM	I	ko	1
MADURESE	I	seNko7	1
MALAY	I	aku	1
MALAY_PATTANI	I	amo	1
MINANGKABAU	I	ambo	1
MUALANG	I	ku	1
NORTHERN_ROGLAI	I	kou	1
OGAN	I	aku	1
PALEMBANG_MALAY	I	aku	1
RADE	I	kao	1
SALAKO_BADAMEA	I	aku	1
SASAK	I	aku	1
SEBUYAU	I	aku	1
SUNDANESE	I	kuriN	1
SUNDANESE	I	aiN	1
TAMUAN	I	aku	1
TEMUAN	I	aku	1
TSAT	I	kaw	1
URAK_LAWOI	I	ku	1
URAK_LAWOI	I	aku	1
TOMBULU	I	aku	1
TONSAWANG	I	ahu	1
TONSAWANG	I	axu	1
TONTEMBOAN	I	aku	1
MOKEN	I	Cuy	1
BINTULU	I	akew	1
BISAYA_BRUNEI	I	aku7	1
BOLONGAN	I	aku	1
BOLONGAN	I	ku	1
BUKITAN	I	ok	1
BUKITAN	I	hok	1
CENTRAL_BERAWAN	I	ko	1
CENTRAL_DUSUN	I	ioho	1
IDAAN	I	aku	1
KIPUT	I	ko	1
KIPUT	I	kau	1
LAHANAN	I	akow	1
LONG_TERAWAN_BERAWAN	I	akoh	1
MUKAH_MELANAU	I	akew	1
NAROM	I	kau	1
SAABAN	I	ek	1
TANJONG	I	akau	1
TIMUGON_MURUT	I	aku	1
TIMUGON_MURUT	I	ku	1
ATTA_PAMPLONA	I	sikan	1
DUMAGAT_CASIGURAN	I	sak3n	1
GADDANG	I	ikkanak	1
ILOKANO	I	siak	1
ILONGOT_KAKIDUGEN	I	si7ak	1
ISNAG	I	iya7	1
KALINGA_LIMOS	I	sakon	1
PANGASINAN	I	siak	1
YOGAD	I	ku	1
PAZEH	I	yaku7	1
PAZEH	I	yako	1
GAYO	I	aku	1
KARO_BATAK	I	aku	1
NIAS_SOUTHERN	I	ya7o	1
SIMALUR	I	a7u	1
SIMALUR	I	ya7u	1
SIMALUR	I	u	1
TOBA_BATAK	I	ahu	1
AJIE	I	go	1
AKEI_PENANTSIRO	I	inau	1
ANEITYUM_2	I	a5ak	1
AROSI_TAWATANA	I	inau	1
AULUA	I	anu	1
AYIWO	I	yu	1
BAETORA_NAVENEVENE	I	inu	1
BOLA	I	yau	1
BUHUTU	I	yau	1
CEMUHI	I	e	1
EAST_AMBAE_LOLOMATUI	I	neu	1
HAWAIIAN	I	wau	1
HAWAIIAN_2	I	wau	1
HAWAIIAN_3	I	au	1
HAWAIIAN_3	I	wau	1
IAAI	I	i5a	1
KAIEP	I	gya	1
KWAMERA_PORT_RESOLUTION	I	iow	1
LANGUE_DE_ISLES_MARQUISES	I	au	1
LANGUE_DE_ISLES_MARQUISES	I	7u	1
LANGUE_DE_ISLES_MARQUISES	I	no7u	1
LANGUE_DE_ISLES_MARQUISES	I	to7u	1
LENGO	I	inau	1
LONGGU	I	nau	1
MANIHIKI	I	koau	1
MAORI	I	au	1
MAORI	I	ahau	1
MARQUESAN_NUKUHIVA	I	au	1
MUSSAU_EMIRA	I	axi	1
MUYUW	I	yegw	1
MUYUW	I	yey	1
NAMAKURA_BONGABONGA	I	ke7ino	1
NAURUAN	I	a	1
NEMI	I	wo	1
ORMU	I	nau	1
RAGA	I	inau	1
RAROTONGAN	I	au	1
RAROTONGAN_2	I	au	1
ROTUMAN	I	Nou	1
RURUTUAN	I	vau	1
RURUTUAN	I	au	1
SIE	I	iau	1
TAHITIAN	I	vau	1
TAHITIAN_2	I	au	1
TAHITIAN_2	I	vau	1
TANGA	I	ai	1
TANGA	I	yau	1
TOLO	I	nau	1
TUAMOTUAN	I	vau	1
VITU	I	gau	1
BALANGINGI_SAMA	I	aku	1
INDONESIAN_BAJAU	I	aku	1
PANGUTARAN_SAMA	I	aku	1
YAKAN	I	aku	1
RATAHAN	I	ia7	1
SANGIL_SARANGANI_ISLANDS	I	ia7	1
AMBAI	I	yau	1
BIGA	I	in	1
EAST_MAKIAN	I	yak	1
KAMBRAM	I	abi	1
ARALLE	I	kodi7	1
CAMPALAGIAN	I	aleu	1
COASTAL_KONJO	I	nake	1
EMBALOH	I	iak	1
LEMOLANG	I	ikodo	1
MAKASAR	I	inakE	1
MANDAR	I	i	1
MANDAR	I	au	1
PANASUAN	I	koi	1
SELAYAR	I	nake	1
TOALA	I	aku	1
DUHTU_TSOU	I	a7o	1
DUHTU_TSOU	I	na7o	1
KANAKANABU	I	Xku	1
THAO	I	yaku	1
YAPESE	I	geg	1
YAPESE	I	gu	1
BUSHI	I	zaho	2
MALAGASY_ANTAMBAHOAKA	I	izahu	2
MALAGASY_ANTANKARANA	I	zahu	2
MALAGASY_ANATANKARANA_AMBILOBE	I	zaho	2
MALAGASY_ANATANKARANA_ANTALAHA	I	zaho	2
MALAGASY_ANATANKARANA_VOHEMAR	I	za	2
MALAGASY_BETSIMISARAKA	I	zahu	2
MALAGASY_MAHAFALY	I	zahu	2
MALAGASY_MASIKORO_MIARY	I	zaho	2
MALAGASY_NORTHERN_BETSIMISARAKA_FENOARIVO_EAST	I	zaho	2
MALAGASY_PLATEAU_BETSILEO_FIANARANTSOA	I	izaho	2
MALAGASY_PLATEAU_MERINA_ANTANANARIVO	I	izaho	2
MALAGASY_PLATEAU_SIHANAKA_AMBATONDRAZAKA	I	za	2
MALAGASY_SAKALAVA_1	I	zahu	2
MALAGASY_SAKALAVA_2	I	zahu	2
MALAGASY_SAKALAVA_AMBANJA	I	zaho	2
MALAGASY_SAKALAVA_MAINTIRANO	I	zaho	2
MALAGASY_SAKALAVA_MAJUNGA	I	zaho	2
MALAGASY_SAKALAVA_MORONDAVA	I	zaho	2
MALAGASY_SAKALAVA_VEZO_TOLIARA	I	zaho	2
MALAGASY_SIHANAKA	I	izahu	2
MALAGASY_SOUTHERN_BETSIMISARAKA_ANTAMBOHOAKA_MANANJARY	I	izaho	2
MALAGASY_SOUTHERN_BETSIMISARAKA_MAHANORO	I	zaho	2
MALAGASY_TAIMORO	I	izahu	2
MALAGASY_TANDROY_1	I	zahu	2
MALAGASY_TANDROY_2	I	zahu	2
MALAGASY_TANOSY_TOLAGNARO	I	zaho	2
MALAGASY_TSIMIHETY	I	izahu	2
MALAGASY_TSIMIHETY_MANDRITSARA	I	zaho	2
MALAGASY_VEZO	I	izahu	2
CHAMORRO	I	co7	2
MAMANWA	I	ha7o	2
DELANG	I	saya	2
INDONESIAN_JAKARTA	I	saya	2
INDONESIAN	I	saya	2
INDONESIAN_2	I	zon	2
KUBU	I	sayo	2
MALAY	I	saya	2
BALANGAW	I	ha7on	2
IBANAG	I	so7	2
IFUGAO_BAYNINAN	I	ha77en	2
SIMALUR	I	de7u	2
SIMALUR	I	e7de7u	2
BUANG	I	sa	2
NYINDROU	I	To	2
BIAK_2	I	aya	2
IRARUTU	I	ja	2
LAWANGAN	I	ap	3
TUNJUNG	I	ap	3
BUSOA	I	luni	4
ACEH	I	lon	4
CHAM_WESTERN	I	hlun	4
CHAM_WESTERN	I	hulin	4
BANUA	I	ninge	5
NAMBAKAENGO_MALO	I	ning3	5
NEA_NOOLI	I	ning3	5
NEA_NOOLI	I	ninga	5
NEHAN	I	iNgo	5
APMA	I	nana	6
ASUMBOA	I	na	6
BALUAN_PAM	I	Na	6
KUSAIE	I	Na	6
LONWOLWOL	I	ni	6
MATO	I	No	6
NANGGU	I	ni	6
NAURUAN	I	aNa	6
NEA_NEMBOI	I	ni	6
NEA	I	ni	6
NELEMWA	I	na	6
PINGELAPESE	I	N3i	6
PINGELAPESE	I	NEi	6
SEIMAT	I	Na	6
TANEMA	I	nana	6
VERAA	I	no	6
AS	I	anE	6
LUN_BAWANG	I	uwi	7
MOR	I	iwa	7
MOR	I	igwa	7
WAREMBORI	I	iwi	7
TEANU	I	ene	8
KAWE	I	yene	8
YERETUAR	I	ene	8
BIMA	I	lamada	9
BUSHI	you	ano	1
MALAGASY_AMBOSITRA	you	anau	1
MALAGASY_ANTAISAKA	you	anau	1
MALAGASY_ANTAISAKA	you	ianau	1
MALAGASY_ANTAMBAHOAKA	you	anau	1
MALAGASY_ANTANKARANA	you	anau	1
MALAGASY_ANATANKARANA_AMBILOBE	you	anao	1
MALAGASY_ANATANKARANA_ANTALAHA	you	anao	1
MALAGASY_ANATANKARANA_VOHEMAR	you	anao	1
MALAGASY_BARA	you	hanau	1
MALAGASY_BARA_BETROKA	you	enao	1
MALAGASY_FIANARANTSOA	you	anau	1
MALAGASY_MERINA	you	hianau	1
MALAGASY_MERINA	you	ianau	1
MALAGASY_NORTHERN_BETSIMISARAKA_FENOARIVO_EAST	you	ana	1
MALAGASY_PLATEAU_BETSILEO_FIANARANTSOA	you	anao	1
MALAGASY_PLATEAU_MERINA_ANTANANARIVO	you	ianao	1
MALAGASY_PLATEAU_SIHANAKA_AMBATONDRAZAKA	you	ianao	1
MALAGASY_SAKALAVA_AMBANJA	you	anao	1
MALAGASY_SAKALAVA_MAJUNGA	you	anao	1
MALAGASY_SIHANAKA	you	anau	1
MALAGASY_SOUTHERN_BETSIMISARAKA_ANTAIMORO_MANAKARA	you	anao	1
MALAGASY_SOUTHERN_BETSIMISARAKA_ANTAISAKA_VANGAINDRANO	you	anao	1
MALAGASY_SOUTHERN_BETSIMISARAKA_ANTAMBOHOAKA_MANANJARY	you	anao	1
MALAGASY_SOUTHERN_BETSIMISARAKA_MAHANORO	you	ano	1
MALAGASY_SOUTHERN_BETSIMISARAKA_ZAFISIRO_FARAFANGANA	you	anao	1
MALAGASY_TAIMORO	you	anau	1
MALAGASY_TANDROY_1	you	ianau	1
MALAGASY_TANDROY_2	you	ianau	1
MALAGASY_TANOSY_TOLAGNARO	you	hanao	1
MALAGASY_TSIMIHETY	you	anau	1
MALAGASY_TSIMIHETY_MANDRITSARA	you	ana	1
MALAGASY_ZAFISORO	you	anau	1
BIMA	you	ndaihu	1
TAGABAWA	you	nu	1
IBAN	you	nuan	1
INDONESIAN_JAKARTA	you	lu	1
INDONESIAN	you	anda	1
LOM	you	nte	1
MADURESE	you	bana	1
MALAY	you	anda	1
OGAN	you	Nan	1
SASAK	you	ant3	1
SUNDANESE	you	anjeun	1
CENTRAL_BERAWAN	you	nau	1
KIPUT	you	nau	1
LONG_TERAWAN_BERAWAN	you	noh	1
YERETUAR	you	ate	1
DUHTU_TSOU	you	nasu	1
MALAGASY_MAHAFALY	you	riha	2
MALAGASY_MASIKORO_MIARY	you	iha	2
MALAGASY_SAKALAVA_1	you	iha	2
MALAGASY_SAKALAVA_2	you	iha	2
MALAGASY_SAKALAVA_MAINTIRANO	you	iha	2
MALAGASY_SAKALAVA_MORONDAVA	you	iha	2
MALAGASY_SAKALAVA_VEZO_TOLIARA	you	iha	2
MALAGASY_TANDROY_MAHAFALY_AMBOVOMBE	you	irehe	2
MALAGASY_TANDROY_MAHAFALY_AMPANIHY	you	iriha	2
MALAGASY_VEZO	you	riha	2
TAGABILI	you	u7uh	2
BALAESANG	you	so	2
TOMINI	you	i7o	2
BAIKENO	you	ho	2
BALILEDO	you	yu7u	2
BONFIA	you	aiso	2
GAURA_NGGAURA	you	yoyo	2
TUKUDEDE	you	ho	2
SUBANUN_SINDANGAN	you	ya7a	2
CHAM_EASTERN	you	h3	2
CHAM_WESTERN	you	h3	2
DELANG	you	hulo	2
NORTHERN_ROGLAI	you	ha	2
TSAT	you	ha	2
BALANGAW	you	he7a	2
IFUGAO_BAYNINAN	you	he77a	2
NIAS_SOUTHERN	you	ya7ug3	2
SIMALUR	you	7o	2
SIMALUR	you	ya7o	2
AROSI_TAWATANA	you	i7oe	2
TOLO	you	hoe	2
THAO	you	ihu	2
ATAYAL	you	iSu7	3
DUSUN_DEYAH	you	iko	3
KAPUAS_KAHAYAN	you	ikau	3
MURUNG_SIANG	you	iko7	3
PAKU	you	iko7	3
ITBAYATEN_BATANES_ISLANDS	you	imu7	3
SAMBAL_BOTOLAN	you	hika	3
BADA_INDONESIA	you	iyo	3
BANGGAI	you	ikomuyu	3
BAREE	you	siko	3
BONERATE	you	iko7o	3
BUSOA	you	situ	3
DESA_WALI	you	so7o	3
KAMARU	you	iko7o	3
KODEOHA	you	igoo	3
KORONI	you	iNko7o	3
MOMA	you	iko	3
MORI_ATAS	you	iko	3
MORONENE	you	tSo7o	3
RAMPI	you	iNko	3
SEDOA	you	iko7	3
TUKANG_BESI_NORTHERN	you	iko7o	3
TUKANG_BESI_NORTHERN	you	ikomiu	3
WOTU	you	iyi	3
WOTU	you	ita	3
KAPAMPANGAN	you	ika	3
KAPAMPANGAN	you	ikayu	3
BAIKENO	you	hit	3
KAVALAN	you	aisu7	3
AKLANON	you	ikaw	3
BINUKID	you	sikaw	3
BUOL	you	iko	3
CEBUANO	you	ikaw	3
CUYONON	you	ikaw	3
DUPANINGAN_AGTA	you	hikaw	3
HILIGAYNON	you	ikaw	3
KALAGAN	you	ikaw	3
KINARAY-A	you	ikaw	3
MAMANWA	you	iko	3
MANIDE	you	hika	3
MANOBO_ATA	you	sikoykow	3
MANOBO_DIBABAWON	you	sikuna	3
MANOBO_ILIANEN	you	sikuna	3
MANSAKA	you	ikaw	3
MONGONDOW	you	ikow	3
PALAWANO_BATAK	you	ikaw	3
ROMBLOMANON_2	you	7ikaw	3
SUBANON_SIOCON	you	ika	3
SURIGAONON	you	ikaw	3
TAGALOG	you	ikaw	3
TAUSUG	you	ikaw	3
UMIRAY_DUMAGET_AGTA	you	ikaw	3
WARAY_WARAY	you	ikaw	3
LONG_ANAP_KENYAH	you	iko7	3
REJANG_KAYAN	you	ika7	3
KOMERING	you	niku	3
BEKATI	you	imu7	3
LARA	you	ako	3
BANJARESE_MALAY	you	ikam	3
BRUNEI	you	kadikaw	3
BRUNEI	you	kadikita7	3
KERINCI	you	ikao	3
KUBU	you	miko	3
NORTHERN_ROGLAI	you	migo7	3
BINTULU	you	ikaw	3
BISAYA_BRUNEI	you	ikaw	3
BOLONGAN	you	ika	3
CENTRAL_DUSUN	you	ia7	3
IDAAN	you	ikaw	3
LAHANAN	you	ikow	3
LUN_BAWANG	you	iko	3
TIMUGON_MURUT	you	okow	3
ATTA_PAMPLONA	you	sikaw	3
DUMAGAT_CASIGURAN	you	siko	3
GADDANG	you	ikka	3
IBANAG	you	sikaw	3
ILOKANO	you	sika	3
ILONGOT_KAKIDUGEN	you	sika	3
ISNAG	you	ikaw	3
KALINGA_LIMOS	you	sika	3
PANGASINAN	you	sika	3
PAZEH	you	isiu7	3
PAZEH	you	isiw	3
AKEI_PENANTSIRO	you	iniko	3
ANEITYUM_2	you	ak	3
AULUA	you	eNgo	3
BAETORA_NAVENEVENE	you	niko	3
EAST_AMBAE_LOLOMATUI	you	niNgo	3
KAIEP	you	ig	3
KWAMERA_PORT_RESOLUTION	you	ik	3
LENGO	you	ixoe	3
LONWOLWOL	you	nek	3
MUSSAU_EMIRA	you	io	3
NEHAN	you	iNga	3
RAGA	you	xiNgo	3
SOUTH_EFATE_ERAKOR	you	ag	3
VERAA	you	nike	3
SANGIL_SARANGANI_ISLANDS	you	ikaw	3
EMBALOH	you	iko	3
LEMOLANG	you	oiyo	3
MAKASAR	you	ikau	3
MANDAR	you	iqo	3
TOALA	you	iko	3
KANAKANABU	you	ikasu	3
TIRURAY	you	mo	4
ALOR	you	mo	4
DHAO	you	mu	4
PALUE	you	miu	4
SIKA	you	miu	4
UMIRAY_DUMAGET_AGTA	you	mo	4
KERINCI_2	you	mpo	4
SIMALUR	you	mu	4
BOLA	you	mua	4
BOLA	you	matou	4
WAYAN_FIJIAN	you	muru	4
AS	you	mou	4
YAPESE	you	mu	4
TOMINI	you	o	5
DOBEL	you	a	5
ERAI	you	o	5
FORDATA	you	oa	5
KISAR	you	o	5
LETINESE	you	o	5
MAMBAE	you	o	5
ONIN	you	o	5
SELARU	you	oa	5
TERMANU	you	o	5
HAWAIIAN_2	you	oe	5
LANGUE_DE_ISLES_MARQUISES	you	oe	5
LONGGU	you	oe	5
ORMU	you	o	5
RURUTUAN	you	oe	5
SEIMAT	you	o	5
TANGA	you	o	5
TEANU	you	eo	5
IRARUTU	you	o	5
ISKUBUN	you	kasu7	6
DUSUN_WITU	you	kayo7	6
LAWANGAN	you	ko	6
SAMIHIM	you	ha5u7	6
TUNJUNG	you	ko7	6
BILAAN_KORONADAL	you	g3	6
TIRURAY	you	be7em	6
TIRURAY	you	begom	6
TIRURAY	you	go	6
TIRURAY	you	gom	6
LAIYOLO	you	ko7o	6
TOTOLI	you	kau	6
ASILULU_LIMA_RUMAHSOSAL_NUWETETU	you	jale	6
BIMA	you	Ngomi	6
BURU_MASARETE	you	kae	6
CENTRAL_MASELA	you	ow	6
ELAT_KEI_BESAR	you	ka	6
GAURA_NGGAURA	you	yomi	6
KEO	you	kau	6
MANGGARAI	you	hau	6
PALUE	you	kau	6
SAPOLEWA_SOOW_KWELE_ULUI_SERAM	you	ale	6
SOBOYO	you	kou	6
SOBOYO	you	kemo	6
TARANGAN_BARAT_FERUNI	you	kEn	6
UJIR	you	ka7	6
WARU_SERAM	you	kau	6
YAMDENA	you	ko	6
YAMDENA	you	kmi	6
CHAMORRO	you	hamco	6
FARANG_AMIS	you	kisu	6
BUHI	you	kamu	6
CEBUANO	you	ka	6
CENTRAL_TAGBANWA	you	ka	6
HANUNOO	you	kawu	6
HANUNOO	you	kamu	6
IRIGA	you	kamu	6
KAGAYANEN	you	ka	6
LEGAZPI	you	kamu	6
MANOBO_DIBABAWON	you	ki	6
MANOBO_KALAMANSIG_COTABATO	you	kuna	6
MOLBOG	you	ko	6
MORO_MAGINDANAU	you	ka	6
MORO_MAGINDANAU	you	nka	6
NORTHERN_CATANDUANES	you	kamu	6
NORTHERN_SORSOGON	you	kamu	6
QUEZON_PALAWAN	you	k3	6
SOUTHERN_SORSOGON	you	kamu	6
TAGABAWA	you	ka	6
TAGALOG	you	ka	6
TAGBANWA_ABORLAN	you	ka	6
TAUSUG	you	kaw	6
MALANG	you	koen	6
MODANG	you	ky7	6
SEBOP_KENYAH	you	kau	6
BIATAH_BIDAYUH	you	ku	6
BIATAH_BIDAYUH	you	kam	6
BUKAR_SADONG_BIDAYUH	you	omu	6
KUALAN	you	omo	6
KUALAN	you	okam	6
ACEH	you	goto	6
CHRU	you	xa	6
INDONESIAN_JAKARTA	you	kamu	6
INDONESIAN_2	you	kamu	6
JAMBI_MALAY	you	kau	6
KUBU	you	kau	6
MALAY	you	kamu	6
MINANGKABAU	you	wauN	6
PALEMBANG_MALAY	you	kau	6
SALAKO_BADAMEA	you	kau	6
SEBUYAU	you	koa	6
TAMUAN	you	kolai	6
TOMBULU	you	ko	6
TONTEMBOAN	you	ko	6
MOKEN	you	kahe	6
BOLONGAN	you	ka	6
BUKITAN	you	ko	6
MUKAH_MELANAU	you	ka7	6
NAROM	you	hau	6
TANJONG	you	kau	6
TIMUGON_MURUT	you	kow	6
GAYO	you	ko	6
KARO_BATAK	you	kam	6
TOBA_BATAK	you	hamu	6
AJIE	you	ga	6
APMA	you	kik	6
BALUAN_PAM	you	ou	6
BUANG	you	Gon	6
BUHUTU	you	um	6
CEMUHI	you	go	6
FIJIAN	you	koiko	6
HAWAIIAN	you	oukou	6
HAWAIIAN_3	you	oukou	6
IAAI	you	au	6
KUSAIE	you	kom	6
KUSAIE	you	komtel	6
LANGUE_DE_ISLES_MARQUISES	you	koe	6
MANIHIKI	you	koe	6
MAORI	you	koutou	6
MARQUESAN_NUKUHIVA	you	koutou	6
MOORIORI	you	ko	6
MOORIORI	you	koe	6
MUYUW	you	yakoum	6
NAMAKURA_BONGABONGA	you	kaiN	6
NAURUAN	you	wo	6
NORTH_MARQUESAN	you	koe	6
NYINDROU	you	ou	6
PENRHYN	you	koe	6
PINGELAPESE	you	kow3	6
PINGELAPESE	you	kowE	6
RAPA_NUI	you	koe	6
RAROTONGAN	you	koe	6
RAROTONGAN_2	you	kotou	6
SIE	you	kik	6
SOUTH_ISLAND_MAORI	you	koe	6
TAHITIAN_2	you	outou	6
TUAMOTUAN	you	koe	6
VITU	you	go	6
BALANGINGI_SAMA	you	ka7a	6
INDONESIAN_BAJAU	you	kau	6
PANGUTARAN_SAMA	you	ka7u	6
YAKAN	you	ka7u	6
RATAHAN	you	kau	6
AMBAI	you	wau	6
BIAK_2	you	mko	6
CAMPALAGIAN	you	alemu	6
COASTAL_KONJO	you	kau	6
SELAYAR	you	kau	6
YAPESE	you	ga	6
IRANUN	you	ta	7
ACEH	you	to	7
NELEMWA	you	To	7
MUALANG	you	di7	8
RADE	you	dih	8
TEMUAN	you	ajih	8
SAABAN	you	Teh	8
CHAMORRO	you	un	9
MATO	you	uN	9
BANUA	you	nim	10
NAMBAKAENGO_MALO	you	nim	10
NEA_NEMBOI	you	nim	10
NEA_NOOLI	you	nimu	10
NEA	you	nimu	10
LAMBOYA	you	yauw	11
TAGBANWA_KALAMIAN	you	yawa	11
NAURUAN	you	auwe	11
BIGA	you	awa	11
KAMBRAM	you	abwa	11
KAWE	you	wawa	11
MOR	you	awa	11
WAREMBORI	you	awi	11
MALAY_PATTANI	you	dEmo	12
SIMALUR	you	dio	12
SIMALUR	you	e7dio	12
NEMI	you	do	12
ARALLE	you	dio	12
PANASUAN	you	dio	12
MUALANG	you	m7ih	13
SUNDANESE	you	maneh	13
FATAKAI_NUAULU_SERAM	you	pusimo	14
BALI	you	CaiajakmekejaN	15
BANJARESE_MALAY	you	bubuhan	16
INDONESIAN	you	saudara	17
MALAGASY_AMBOSITRA	we	i8ika	1
MALAGASY_ANTAISAKA	we	sika	1
MALAGASY_ANTAMBAHOAKA	we	acena	1
MALAGASY_ANTANKARANA	we	atika	1
MALAGASY_ANATANKARANA_AMBILOBE	we	acika	1
MALAGASY_ANATANKARANA_ANTALAHA	we	acika	1
MALAGASY_ANATANKARANA_VOHEMAR	we	acika	1
MALAGASY_BARA	we	8ika	1
MALAGASY_BARA_BETROKA	we	esika	1
MALAGASY_BETSIMISARAKA	we	ancika	1
MALAGASY_FIANARANTSOA	we	isika	1
MALAGASY_MAHAFALY	we	tika	1
MALAGASY_MASIKORO_MIARY	we	cika	1
MALAGASY_MERINA	we	isika	1
MALAGASY_NORTHERN_BETSIMISARAKA_FENOARIVO_EAST	we	acika	1
MALAGASY_PLATEAU_BETSILEO_FIANARANTSOA	we	isika	1
MALAGASY_PLATEAU_MERINA_ANTANANARIVO	we	isika	1
MALAGASY_PLATEAU_SIHANAKA_AMBATONDRAZAKA	we	icika	1
MALAGASY_SAKALAVA_1	we	cika	1
MALAGASY_SAKALAVA_2	we	cika	1
MALAGASY_SAKALAVA_AMBANJA	we	acika	1
MALAGASY_SAKALAVA_MAINTIRANO	we	cika	1
MALAGASY_SAKALAVA_MAJUNGA	we	cika	1
MALAGASY_SAKALAVA_MORONDAVA	we	cika	1
MALAGASY_SAKALAVA_VEZO_TOLIARA	we	cika	1
MALAGASY_SIHANAKA	we	icika	1
MALAGASY_SOUTHERN_BETSIMISARAKA_ANTAIMORO_MANAKARA	we	isikana	1
MALAGASY_SOUTHERN_BETSIMISARAKA_ANTAISAKA_VANGAINDRANO	we	icika	1
MALAGASY_SOUTHERN_BETSIMISARAKA_ANTAMBOHOAKA_MANANJARY	we	isika	1
MALAGASY_SOUTHERN_BETSIMISARAKA_MAHANORO	we	ancena	1
MALAGASY_SOUTHERN_BETSIMISARAKA_ZAFISIRO_FARAFANGANA	we	acika	1
MALAGASY_TAIMORO	we	icika	1
MALAGASY_TANDROY_MAHAFALY_AMBOVOMBE	we	itikaNe	1
MALAGASY_TANOSY_TOLAGNARO	we	sika	1
MALAGASY_TSIMIHETY	we	acika	1
MALAGASY_TSIMIHETY_MANDRITSARA	we	acika	1
MALAGASY_VEZO	we	atika	1
MALAGASY_ZAFISORO	we	acika	1
KISAR	we	ika	1
BINUKID	we	sikuy	1
BALI	we	iraga	1
BALI	we	ajak	1
MADURESE	we	seNko7	1
AKEI_PENANTSIRO	we	inika	1
MURUNG_SIANG	we	ikai	2
BALAESANG	we	sami	2
TOMINI	we	ami	2
TOTOLI	we	kami	2
TUKANG_BESI_NORTHERN	we	ikami	2
KAPAMPANGAN	we	ikamu	2
ASILULU_LIMA_RUMAHSOSAL_NUWETETU	we	jami	2
BIMA	we	nami	2
BONFIA	we	ame	2
DOBEL	we	ama	2
GAURA_NGGAURA	we	yama	2
IMROING	we	ikemye	2
MANGGARAI	we	ami	2
SIKA	we	ame	2
SOBOYO	we	kami	2
TUKUDEDE	we	kami	2
UJIR	we	kama	2
WARU_SERAM	we	kami	2
YAMDENA	we	kami	2
CHAMORRO	we	hami	2
HANUNOO	we	kami	2
KAGAYANEN	we	kay	2
MOLBOG	we	kay	2
QUEZON_PALAWAN	we	kami	2
TAGALOG	we	kami	2
TAGBANWA_ABORLAN	we	tami	2
UMIRAY_DUMAGET_AGTA	we	ikami	2
UMIRAY_DUMAGET_AGTA	we	mi	2
SEBOP_KENYAH	we	ami	2
SEBOP_KENYAH	we	kami	2
BUKAR_SADONG_BIDAYUH	we	ami	2
KUALAN	we	ome	2
LARA	we	kai	2
BALI	we	jaN	2
BESEMAH	we	kami	2
BRUNEI	we	kadikami	2
INDONESIAN	we	kami	2
KERINCI_2	we	kamae	2
SEBUYAU	we	kami	2
SUNDANESE	we	uraN	2
URAK_LAWOI	we	kami	2
BISAYA_BRUNEI	we	jami7	2
BOLONGAN	we	kami	2
BUKITAN	we	akai	2
BUKITAN	we	nakai	2
CENTRAL_BERAWAN	we	kami	2
KIPUT	we	kamai	2
NAROM	we	hamai	2
TANJONG	we	kamai	2
ISNAG	we	dakami	2
KALINGA_LIMOS	we	dikami	2
PANGASINAN	we	sikami	2
AJIE	we	gare	2
ANEITYUM_2	we	akaya	2
AROSI_TAWATANA	we	igau	2
BOLA	we	mia	2
CEMUHI	we	game	2
CEMUHI	we	ga5e	2
HAWAIIAN_2	we	kaua	2
MUYUW	we	yakamey	2
NAURUAN	we	amei	2
TOLO	we	hami	2
SANGIL_SARANGANI_ISLANDS	we	ikame	2
IRARUTU	we	am3	2
KAMBRAM	we	mbemi	2
YERETUAR	we	troemi	2
NORTHERN_ROGLAI	we	lavu7droi	3
NORTHERN_ROGLAI	we	lavu7kamin	3
CHAM_WESTERN	we	dray	4
RADE	we	drei	4
SALAKO_BADAMEA	we	diri	4
TAMUAN	we	diri	4
ATAYAL	we	ita7	5
ISKUBUN	we	kata7	5
BUSHI	we	zahei	5
DUSUN_DEYAH	we	ta7am	5
DUSUN_WITU	we	takam	5
KAPUAS_KAHAYAN	we	itah	5
LAWANGAN	we	taka7	5
MALAGASY_TANDROY_1	we	itika	5
MALAGASY_TANDROY_2	we	itika	5
MALAGASY_TANDROY_MAHAFALY_AMPANIHY	we	itika	5
PAKU	we	takam	5
SAMIHIM	we	takam	5
TUNJUNG	we	tai	5
ITBAYATEN_BATANES_ISLANDS	we	yat3n	5
BILAAN_KORONADAL	we	ato	5
SAMBAL_BOTOLAN	we	hitamo	5
TAGABILI	we	t3kuy	5
TIRURAY	we	betom	5
TIRURAY	we	tom	5
BADA_INDONESIA	we	kita	5
BALAESANG	we	ita	5
BANGGAI	we	ikita	5
BAREE	we	kita	5
BONERATE	we	ikita	5
BUSOA	we	intano	5
DESA_WALI	we	kita	5
KAMARU	we	kita	5
KAMARU	we	ikita	5
KODEOHA	we	igito	5
KORONI	we	iNkita	5
LAIYOLO	we	kita	5
MOMA	we	kita	5
MORI_ATAS	we	ikito	5
MORONENE	we	ikita	5
RAMPI	we	iNki	5
SEDOA	we	kita	5
TOMINI	we	ito	5
TOTOLI	we	kita	5
TUKANG_BESI_NORTHERN	we	ikita	5
WOTU	we	ita	5
KAPAMPANGAN	we	itamu	5
ALOR	we	ita	5
APUTAI	we	ita	5
BAIKENO	we	hit	5
BALILEDO	we	duta	5
BIMA	we	ndaita	5
BONFIA	we	itaso	5
BURU_MASARETE	we	kita	5
CENTRAL_MASELA	we	i	5
DAI	we	it	5
DHAO	we	3di	5
DHAO	we	t	5
DOBEL	we	ita	5
EAST_DAMAR	we	it	5
ELAT_KEI_BESAR	we	kito	5
ERAI	we	ita	5
FATAKAI_NUAULU_SERAM	we	pusita	5
FORDATA	we	ita	5
GAURA_NGGAURA	we	ita	5
KEDANG	we	te	5
KEDANG	we	ke	5
KEO	we	kita	5
LAMBOYA	we	yita	5
LETINESE	we	ita	5
MAMBAE	we	it	5
MANGGARAI	we	ita	5
ONIN	we	ita	5
PALUE	we	kita	5
SAPOLEWA_SOOW_KWELE_ULUI_SERAM	we	ite	5
SELARU	we	it	5
SELARU	we	itit	5
SIKA	we	ita	5
SOBOYO	we	kito	5
TARANGAN_BARAT_FERUNI	we	seta	5
TERMANU	we	ita	5
TUKUDEDE	we	hiti	5
WEST_DAMAR	we	itito	5
YAMDENA	we	kite	5
CHAMORRO	we	hita	5
FARANG_AMIS	we	kita	5
KAVALAN	we	ata7	5
AKLANON	we	kitah	5
BUHI	we	kita	5
BUOL	we	kito	5
CEBUANO	we	kita	5
CEBUANO	we	ta	5
CENTRAL_TAGBANWA	we	kita	5
CUYONON	we	kita	5
DUPANINGAN_AGTA	we	hikitam	5
HANUNOO	we	kita	5
HILIGAYNON	we	kita	5
IRANUN	we	sekita	5
IRIGA	we	kita	5
KAGAYANEN	we	ki	5
KALAGAN	we	kitadun	5
KINARAY-A	we	kita	5
LEGAZPI	we	kita	5
MAMANWA	we	kita	5
MANIDE	we	kita	5
MANOBO_ATA	we	sikanta	5
MANOBO_DIBABAWON	we	kin3w	5
MANOBO_ILIANEN	we	sikita	5
MANOBO_KALAMANSIG_COTABATO	we	kita	5
MANSAKA	we	kita	5
MOLBOG	we	kito	5
MONGONDOW	we	kita	5
MORO_MAGINDANAU	we	ta	5
NORTHERN_CATANDUANES	we	kita	5
NORTHERN_SORSOGON	we	kita	5
PALAWANO_BATAK	we	kitami	5
ROMBLOMANON_2	we	kita	5
SOUTHERN_SORSOGON	we	kita	5
SUBANON_SIOCON	we	ita	5
SUBANUN_SINDANGAN	we	ita	5
SURIGAONON	we	kita	5
TAGABAWA	we	ki	5
TAGABAWA	we	ta	5
TAGALOG	we	tayo	5
TAGBANWA_KALAMIAN	we	ita	5
TAUSUG	we	kitaniuh	5
WARAY_WARAY	we	kita	5
MALANG	we	aku	5
LONG_ANAP_KENYAH	we	ilu	5
MODANG	we	tam	5
REJANG_KAYAN	we	itam	5
KOMERING	we	kita	5
BEKATI	we	ite7	5
BIATAH_BIDAYUH	we	kieh	5
BIATAH_BIDAYUH	we	ata	5
KUALAN	we	aduh	5
ACEH	we	geuto5oe	5
ACEH	we	to5oe	5
BALI	we	mak	5
BANJARESE_MALAY	we	kita	5
BRUNEI	we	k3tani7	5
CHAM_EASTERN	we	gita	5
CHAM_EASTERN	we	ita	5
CHRU	we	bulkau	5
DELANG	we	kito	5
IBAN	we	kitai	5
INDONESIAN_JAKARTA	we	kita	5
INDONESIAN	we	kita	5
JAMBI_MALAY	we	kito	5
KERINCI	we	kitao	5
KERINCI_2	we	kito	5
KUBU	we	kito	5
LOM	we	kite	5
MALAY	we	kita	5
MALAY_PATTANI	we	kito	5
MINANGKABAU	we	kito	5
MUALANG	we	tua	5
OGAN	we	kit3	5
PALEMBANG_MALAY	we	kito	5
SASAK	we	it3	5
SEBUYAU	we	kitei	5
TEMUAN	we	kita	5
TSAT	we	ta	5
URAK_LAWOI	we	kita	5
TOMBULU	we	kita	5
TONSAWANG	we	kica	5
TONTEMBOAN	we	kita	5
MOKEN	we	eta7	5
BINTULU	we	telew	5
BISAYA_BRUNEI	we	jati7	5
CENTRAL_DUSUN	we	iato	5
IDAAN	we	kito	5
LAHANAN	we	kitah	5
LONG_TERAWAN_BERAWAN	we	kitah	5
LUN_BAWANG	we	teu	5
MUKAH_MELANAU	we	telew	5
SAABAN	we	tam	5
TIMUGON_MURUT	we	to	5
TIMUGON_MURUT	we	ito	5
ATTA_PAMPLONA	we	sittam	5
BALANGAW	we	ditaw	5
DUMAGAT_CASIGURAN	we	sikitam	5
GADDANG	we	ikkanetam	5
IBANAG	we	sitam	5
IFUGAO_BAYNINAN	we	ditu7u	5
ILOKANO	we	datayo	5
ILONGOT_KAKIDUGEN	we	sikisi	5
ISNAG	we	datada	5
KALINGA_LIMOS	we	ditaku	5
PAZEH	we	ita7	5
PAZEH	we	ita	5
GAYO	we	kit3	5
KARO_BATAK	we	kita	5
NIAS_SOUTHERN	we	ya7ita	5
SIMALUR	we	dita	5
SIMALUR	we	e7ita	5
SIMALUR	we	ita	5
SIMALUR	we	yaita	5
SIMALUR	we	ta	5
TOBA_BATAK	we	hita	5
APMA	we	kidi	5
ASUMBOA	we	Ngoto	5
AULUA	we	andil	5
AYIWO	we	yude	5
BAETORA_NAVENEVENE	we	xinda	5
BALUAN_PAM	we	hep	5
BOLA	we	teu	5
BUANG	we	xil	5
BUHUTU	we	ita	5
EAST_AMBAE_LOLOMATUI	we	kinde	5
FIJIAN	we	kokenda	5
HAWAIIAN	we	makou	5
HAWAIIAN_2	we	kakou	5
HAWAIIAN_2	we	makou	5
HAWAIIAN_2	we	maua	5
HAWAIIAN_3	we	makou	5
IAAI	we	3tin	5
KAIEP	we	kit	5
KUSAIE	we	k3t	5
KUSAIE	we	kitel	5
KWAMERA_PORT_RESOLUTION	we	k3taha	5
LANGUE_DE_ISLES_MARQUISES	we	tatou	5
LENGO	we	ixita	5
LONGGU	we	xia	5
MANIHIKI	we	tatou	5
MAORI	we	tatau	5
MARQUESAN_NUKUHIVA	we	tatou	5
MATO	we	kiro	5
MUSSAU_EMIRA	we	ita	5
MUYUW	we	yakids	5
NAURUAN	we	adei	5
NEHAN	we	iNgeig	5
NELEMWA	we	ha	5
NORTH_MARQUESAN	we	tatou	5
NYINDROU	we	aru	5
NYINDROU	we	talu	5
PINGELAPESE	we	kisa	5
PINGELAPESE	we	kisasi	5
RAGA	we	xida	5
RAPA_NUI	we	tatou	5
RAROTONGAN	we	matou	5
RAROTONGAN_2	we	tatou	5
ROTUMAN	we	isa	5
RURUTUAN	we	tatou	5
SEIMAT	we	kako	5
SIE	we	koh	5
SOUTH_EFATE_ERAKOR	we	akit	5
SOUTH_ISLAND_MAORI	we	matau	5
TAHITIAN	we	tatou	5
TAHITIAN_2	we	matou	5
TANEMA	we	Ngeto	5
TANGA	we	kerer	5
TEANU	we	kiapa	5
TOLO	we	hita	5
TOLO	we	tauka	5
VERAA	we	Xinde	5
VITU	we	bolu	5
VITU	we	gita	5
WAYAN_FIJIAN	we	odatou	5
BALANGINGI_SAMA	we	kitabi	5
INDONESIAN_BAJAU	we	kitE	5
PANGUTARAN_SAMA	we	kita	5
YAKAN	we	kita	5
RATAHAN	we	kite	5
TALAUD	we	ite	5
AMBAI	we	tata	5
AS	we	ti	5
BIGA	we	itbana	5
EAST_MAKIAN	we	tit	5
IRARUTU	we	it3	5
KAWE	we	tite	5
MOR	we	a7o	5
WAREMBORI	we	ki	5
ARALLE	we	kita	5
CAMPALAGIAN	we	aleta	5
COASTAL_KONJO	we	gite	5
EMBALOH	we	iki7	5
LEMOLANG	we	kita	5
MAKASAR	we	ikatE	5
MANDAR	we	ikiq	5
MANDAR	we	iki	5
MANDAR	we	iNkaiq	5
PANASUAN	we	kita	5
SELAYAR	we	dite	5
TOALA	we	kita7	5
DUHTU_TSOU	we	na7to	5
KANAKANABU	we	ikita	5
THAO	we	ita	5
YAPESE	we	gu	5
YAPESE	we	da	5
BANUA	we	nigu	6
NAMBAKAENGO_MALO	we	nigu	6
NANGGU	we	nimu	6
NEA_NEMBOI	we	nigo	6
NEA_NOOLI	we	nigo	6
NEA	we	nigomu	6
NEMI	we	nebu	6
NEMI	we	nedu	6
BIAK_2	we	nko	6
INDONESIAN_2	we	nen	7
MADURESE	we	banbanakabi	8
LONWOLWOL	we	hinCul	9
NAMAKURA_BONGABONGA	we	ke7iNgitemaN	10
BUSHI	one	areiki	1
BUSHI	one	reiki	1
DUSUN_DEYAH	one	Erai	1
LAWANGAN	one	erai	1
MALAGASY_AMBOSITRA	one	raika	1
MALAGASY_ANTAISAKA	one	raiki	1
MALAGASY_ANTAMBAHOAKA	one	raika	1
MALAGASY_ANTANKARANA	one	araika	1
MALAGASY_ANATANKARANA_AMBILOBE	one	araiki	1
MALAGASY_ANATANKARANA_ANTALAHA	one	araiki	1
MALAGASY_ANATANKARANA_VOHEMAR	one	araiki	1
MALAGASY_BARA	one	raiki	1
MALAGASY_BARA_BETROKA	one	raiki	1
MALAGASY_BETSIMISARAKA	one	iraika	1
MALAGASY_FIANARANTSOA	one	rai	1
MALAGASY_MAHAFALY	one	raike	1
MALAGASY_MASIKORO_MIARY	one	raiki	1
MALAGASY_MERINA	one	irai	1
MALAGASY_NORTHERN_BETSIMISARAKA_FENOARIVO_EAST	one	araiki	1
MALAGASY_PLATEAU_BETSILEO_FIANARANTSOA	one	ray	1
MALAGASY_PLATEAU_MERINA_ANTANANARIVO	one	iray	1
MALAGASY_PLATEAU_SIHANAKA_AMBATONDRAZAKA	one	iray	1
MALAGASY_SAKALAVA_1	one	raike	1
MALAGASY_SAKALAVA_2	one	raike	1
MALAGASY_SAKALAVA_AMBANJA	one	araiki	1
MALAGASY_SAKALAVA_MAINTIRANO	one	raiki	1
MALAGASY_SAKALAVA_MAJUNGA	one	raiki	1
MALAGASY_SAKALAVA_MORONDAVA	one	raiki	1
MALAGASY_SAKALAVA_VEZO_TOLIARA	one	raike	1
MALAGASY_SIHANAKA	one	iraika	1
MALAGASY_SOUTHERN_BETSIMISARAKA_ANTAIMORO_MANAKARA	one	raiki	1
MALAGASY_SOUTHERN_BETSIMISARAKA_ANTAISAKA_VANGAINDRANO	one	raiki	1
MALAGASY_SOUTHERN_BETSIMISARAKA_ANTAMBOHOAKA_MANANJARY	one	raika	1
MALAGASY_SOUTHERN_BETSIMISARAKA_MAHANORO	one	reka	1
MALAGASY_SOUTHERN_BETSIMISARAKA_ZAFISIRO_FARAFANGANA	one	raiki	1
MALAGASY_TAIMORO	one	raika	1
MALAGASY_TANDROY_1	one	raika	1
MALAGASY_TANDROY_2	one	raika	1
MALAGASY_TANDROY_MAHAFALY_AMBOVOMBE	one	raike	1
MALAGASY_TANDROY_MAHAFALY_AMPANIHY	one	raike	1
MALAGASY_TANOSY_TOLAGNARO	one	raiki	1
MALAGASY_TSIMIHETY	one	araiki	1
MALAGASY_TSIMIHETY_MANDRITSARA	one	araiki	1
MALAGASY_VEZO	one	raike	1
MALAGASY_ZAFISORO	one	rai	1
PAKU	one	Erai	1
AJIE	one	ra	1
KWAMERA_PORT_RESOLUTION	one	r3ti	1
NYINDROU	one	ari	1
YAPESE	one	reb	1
ATAYAL	one	qutux	2
ISKUBUN	one	tas7a	2
DUSUN_WITU	one	isa7	2
KAPUAS_KAHAYAN	one	ijE7	2
MURUNG_SIANG	one	iCo7	2
SAMIHIM	one	isa7	2
TUNJUNG	one	Ca7	2
ITBAYATEN_BATANES_ISLANDS	one	a7sa7	2
BILAAN_KORONADAL	one	satu	2
SAMBAL_BOTOLAN	one	miha	2
TAGABILI	one	sotuh	2
TIRURAY	one	seba7an	2
BADA_INDONESIA	one	isa7	2
BALAESANG	one	inja	2
BALAESANG	one	hambaN	2
BALAESANG	one	houduN	2
BAREE	one	isa	2
BONERATE	one	asa	2
BUSOA	one	seaxo	2
DESA_WALI	one	amea	2
KAMARU	one	sa7aNu	2
KAMARU	one	saNu	2
KODEOHA	one	oaso	2
KORONI	one	asade	2
LAIYOLO	one	se73nsa	2
MOMA	one	hampani	2
MOMA	one	hoNu	2
MORI_ATAS	one	aso	2
MORONENE	one	me7asa	2
RAMPI	one	isa	2
SEDOA	one	sadua	2
SEDOA	one	sambua7	2
TOMINI	one	einsa	2
TOMINI	one	souNu	2
TOTOLI	one	inja	2
TOTOLI	one	sabatu	2
TUKANG_BESI_NORTHERN	one	asa	2
WOTU	one	saNo	2
ALOR	one	to	2
APUTAI	one	eha	2
APUTAI	one	hasa	2
ASILULU_LIMA_RUMAHSOSAL_NUWETETU	one	lesae	2
BAIKENO	one	mese7	2
BALILEDO	one	saNi	2
BIMA	one	iCa	2
BONFIA	one	sa	2
BONFIA	one	ja	2
BONFIA	one	aaina	2
BURU_MASARETE	one	emsian	2
DHAO	one	3Ci	2
DHAO	one	Ca	2
EAST_DAMAR	one	mehan	2
ELAT_KEI_BESAR	one	sa	2
ERAI	one	eha	2
FATAKAI_NUAULU_SERAM	one	osa	2
FORDATA	one	isa	2
GAURA_NGGAURA	one	dhiha	2
KEDANG	one	ude7	2
KEO	one	ha	2
KISAR	one	ida	2
LAMBOYA	one	dhiha	2
LAMBOYA	one	8iha	2
LETINESE	one	ida	2
MAMBAE	one	id	2
MANGGARAI	one	Ca	2
ONIN	one	sa	2
PALUE	one	a	2
SAPOLEWA_SOOW_KWELE_ULUI_SERAM	one	esa	2
SELARU	one	sasam	2
SIKA	one	ha	2
SOBOYO	one	sia	2
TARANGAN_BARAT_FERUNI	one	ot	2
TERMANU	one	esa	2
TUKUDEDE	one	iso	2
UJIR	one	set	2
WARU_SERAM	one	sa	2
YAMDENA	one	lese	2
YAMDENA	one	sa	2
FARANG_AMIS	one	c3cay	2
KAVALAN	one	isai	2
KAVALAN	one	isa	2
AKLANON	one	isaxah	2
BINUKID	one	sabuwa	2
BUHI	one	qisad	2
BUOL	one	tetu	2
CEBUANO	one	usa	2
CENTRAL_TAGBANWA	one	tam	2
CENTRAL_TAGBANWA	one	tambilog	2
CUYONON	one	sakabilog	2
CUYONON	one	isara7	2
DUPANINGAN_AGTA	one	Esa	2
HANUNOO	one	usa	2
HILIGAYNON	one	isa	2
IRANUN	one	isa	2
IRIGA	one	qisad	2
KAGAYANEN	one	isya	2
KALAGAN	one	sambuk	2
KINARAY-A	one	sara	2
KINARAY-A	one	isara	2
LEGAZPI	one	saruq	2
MAMANWA	one	isa	2
MANDAYAN_ISLAM_PISO	one	isa	2
MANIDE	one	supeg	2
MANOBO_ATA	one	isa	2
MANOBO_DIBABAWON	one	s3	2
MANOBO_ILIANEN	one	s3b3ka	2
MANOBO_KALAMANSIG_COTABATO	one	s3ba73n	2
MANSAKA	one	isa	2
MOLBOG	one	isa7	2
MONGONDOW	one	inta7	2
MORO_MAGINDANAU	one	isa	2
NORTHERN_CATANDUANES	one	saduq	2
NORTHERN_SORSOGON	one	qisad	2
PALAWANO_BATAK	one	3sa	2
QUEZON_PALAWAN	one	isa	2
ROMBLOMANON_2	one	7isa	2
ROMBLOMANON_2	one	wan	2
SOUTHERN_SORSOGON	one	sayuq	2
SUBANON_SIOCON	one	salabok	2
SUBANUN_SINDANGAN	one	sala	2
SURIGAONON	one	isa	2
TAGABAWA	one	sabad	2
TAGALOG	one	isa	2
TAGBANWA_ABORLAN	one	3sa	2
TAGBANWA_KALAMIAN	one	tasa7	2
TAUSUG	one	hambu7uk	2
UMIRAY_DUMAGET_AGTA	one	isin	2
WARAY_WARAY	one	usa	2
MALANG	one	siji	2
LONG_ANAP_KENYAH	one	Ca	2
LONG_ANAP_KENYAH	one	Ta	2
MODANG	one	siah	2
REJANG_KAYAN	one	ji	2
SEBOP_KENYAH	one	ja	2
KOMERING	one	say	2
BEKATI	one	asa7	2
KUALAN	one	sa	2
KUALAN	one	site7	2
LARA	one	asa	2
ACEH	one	so	2
BALI	one	sa	2
BANJARESE_MALAY	one	asa	2
BESEMAH	one	sikuk	2
BRUNEI	one	satu7	2
CHAM_EASTERN	one	sa	2
CHAM_WESTERN	one	sa	2
CHRU	one	sa	2
DELANG	one	oso	2
IBAN	one	satu	2
INDONESIAN_JAKARTA	one	satu7	2
INDONESIAN	one	satu	2
INDONESIAN_2	one	satu	2
JAMBI_MALAY	one	satu	2
JAMBI_MALAY	one	siko7	2
KERINCI	one	sao	2
KERINCI	one	sataw	2
KERINCI_2	one	satao	2
KERINCI_2	one	sat3w	2
KUBU	one	siko7	2
KUBU	one	so	2
LOM	one	satu	2
LOM	one	sikok	2
MADURESE	one	setoN	2
MALAY	one	satu	2
MALAY_PATTANI	one	so	2
MINANGKABAU	one	Cie7	2
MUALANG	one	sa7	2
MUALANG	one	satu	2
NORTHERN_ROGLAI	one	sa	2
OGAN	one	sijat	2
PALEMBANG_MALAY	one	sikok	2
RADE	one	sa	2
SALAKO_BADAMEA	one	asa7	2
SALAKO_BADAMEA	one	satu	2
SALAKO_BADAMEA	one	suatu	2
SASAK	one	s3keq	2
SEBUYAU	one	sa	2
SUNDANESE	one	hiji	2
TAMUAN	one	sa	2
TEMUAN	one	satu	2
TSAT	one	sa	2
URAK_LAWOI	one	sa	2
URAK_LAWOI	one	sa7	2
URAK_LAWOI	one	satu	2
TOMBULU	one	3sa	2
TONSAWANG	one	3sa	2
TONTEMBOAN	one	3sa	2
MOKEN	one	sa7	2
BINTULU	one	yi7en	2
BISAYA_BRUNEI	one	saxinan	2
BOLONGAN	one	isa	2
BUKITAN	one	joN	2
CENTRAL_BERAWAN	one	aCe	2
CENTRAL_DUSUN	one	iso	2
IDAAN	one	sa7	2
KIPUT	one	silaN	2
LAHANAN	one	dia	2
LONG_TERAWAN_BERAWAN	one	aCih	2
LUN_BAWANG	one	eceh	2
MUKAH_MELANAU	one	ja	2
MUKAH_MELANAU	one	satu	2
NAROM	one	Ce	2
SAABAN	one	seh	2
TANJONG	one	jebra	2
TIMUGON_MURUT	one	ditakaw	2
TIMUGON_MURUT	one	akay	2
ATTA_PAMPLONA	one	tadday	2
BABUYAN	one	asa	2
BALANGAW	one	3ho	2
DUMAGAT_CASIGURAN	one	Esa7	2
FINALLIG	one	osa	2
GADDANG	one	antet	2
IBANAG	one	taday	2
IFUGAO_BAYNINAN	one	goha	2
ILOKANO	one	masa	2
ILONGOT_KAKIDUGEN	one	sit	2
ISNAG	one	isa	2
KALINGA_LIMOS	one	osa	2
PANGASINAN	one	sakey	2
YOGAD	one	tata	2
PAZEH	one	azaN	2
PAZEH	one	adaN	2
GAYO	one	sara	2
GAYO	one	sal	2
KARO_BATAK	one	sada	2
NIAS_SOUTHERN	one	sara	2
SIMALUR	one	aso	2
SIMALUR	one	isahu7	2
SIMALUR	one	isao	2
SIMALUR	one	mesa	2
SIMALUR	one	sahu7	2
SIMALUR	one	sara	2
SIMALUR	one	sao	2
SIMALUR	one	sa	2
TOBA_BATAK	one	sade	2
AKEI_PENANTSIRO	one	ose	2
ANEITYUM_2	one	ithi	2
AROSI_TAWATANA	one	eta	2
ASUMBOA	one	sika	2
BAETORA_NAVENEVENE	one	tea	2
BAETORA_NAVENEVENE	one	tuwale	2
BALUAN_PAM	one	sip	2
BANUA	one	eisia	2
BOLA	one	taku	2
BUANG	one	ti	2
BUHUTU	one	esega	2
CEMUHI	one	TEiu	2
EAST_AMBAE_LOLOMATUI	one	tea	2
FIJIAN	one	ndua	2
HAWAIIAN	one	ekahi	2
HAWAIIAN_2	one	kahi	2
HAWAIIAN_3	one	kahi	2
IAAI	one	xaCa	2
KAIEP	one	to	2
KUSAIE	one	se	2
KUSAIE	one	soko	2
LANGUE_DE_ISLES_MARQUISES	one	tahi	2
LENGO	one	sakai	2
LONGGU	one	eta	2
LONWOLWOL	one	sup	2
MANIHIKI	one	tetahi	2
MAORI	one	tahi	2
MARQUESAN_NUKUHIVA	one	tahi	2
MOORIORI	one	etehi	2
MOORIORI	one	tehi	2
MUSSAU_EMIRA	one	sesa	2
MUSSAU_EMIRA	one	teva	2
NAMAKURA_BONGABONGA	one	iteh	2
NAMBAKAENGO_MALO	one	esa	2
NANGGU	one	t3te	2
NANGGU	one	Ete	2
NAURUAN	one	i7en	2
NEA_NEMBOI	one	tiete	2
NEA_NOOLI	one	pate	2
NEA_NOOLI	one	tute	2
NEA	one	vute	2
NEHAN	one	siok	2
NEMI	one	heT	2
NORTH_MARQUESAN	one	etahi	2
PENRHYN	one	tahi	2
RAGA	one	tea	2
RAPA_NUI	one	etahi	2
RAROTONGAN	one	tai	2
RAROTONGAN_2	one	ta7i	2
ROTUMAN	one	ta	2
RURUTUAN	one	ta7i	2
SEIMAT	one	tehu	2
SIE	one	saimo	2
SOUTH_EFATE_ERAKOR	one	skei	2
SOUTH_ISLAND_MAORI	one	tetahi	2
SOUTH_ISLAND_MAORI	one	tahi	2
TAHITIAN	one	ho7e	2
TAHITIAN_2	one	ho7e	2
TANGA	one	tike	2
TOLO	one	Cika	2
TUAMOTUAN	one	kahi	2
TUAMOTUAN	one	akahi	2
VERAA	one	wal	2
VERAA	one	ii	2
VITU	one	kaziu	2
BALANGINGI_SAMA	one	isa	2
INDONESIAN_BAJAU	one	dakayu	2
PANGUTARAN_SAMA	one	dakayo7	2
YAKAN	one	isa7	2
RATAHAN	one	sa	2
SANGIL_SARANGANI_ISLANDS	one	sa	2
TALAUD	one	assa	2
AS	one	sa	2
BIAK_2	one	eser	2
BIGA	one	katem	2
EAST_MAKIAN	one	pso	2
EAST_MAKIAN	one	so	2
IRARUTU	one	Eso	2
KAMBRAM	one	sa	2
KAWE	one	atem	2
MOR	one	tata	2
WAREMBORI	one	waiseno	2
YERETUAR	one	totem	2
CAMPALAGIAN	one	Cewa	2
COASTAL_KONJO	one	sere	2
EMBALOH	one	sEra	2
EMBALOH	one	insa	2
LEMOLANG	one	sambua	2
MAKASAR	one	sElrE	2
MANDAR	one	mesa	2
PANASUAN	one	mesa	2
SELAYAR	one	sere	2
TOALA	one	mesa7	2
DUHTU_TSOU	one	Toni	2
KANAKANABU	one	Cani	2
THAO	one	tata	2
YAPESE	one	ta7ab	2
BANGGAI	one	meN	3
KAPAMPANGAN	one	metuN	3
CENTRAL_MASELA	one	mEt3n	3
DAI	one	mEd	3
IMROING	one	mEtle	3
WEST_DAMAR	one	mEno	3
TANEMA	one	omwano	3
BIATAH_BIDAYUH	one	ni	4
BUKAR_SADONG_BIDAYUH	one	ni	4
TIRURAY	one	uno	5
CHAMORRO	one	unu	5
ROMBLOMANON_2	one	7unu	5
ROMBLOMANON_2	one	7una	5
TEANU	one	iune	5
PINGELAPESE	one	eu	6
RAPA_NUI	one	ko	6
TANEMA	one	keo	6
WAYAN_FIJIAN	one	kia	6
APMA	one	mbwaleh	7
AULUA	one	mboxol	7
DOBEL	one	ye	8
AYIWO	one	nyigi	9
MATO	one	toininou	10
MUYUW	one	kweitan	11
NELEMWA	one	gik	12
ORMU	one	niyTe	13
AMBAI	one	bei	14
ATAYAL	two	uSaiN	1
ISKUBUN	two	dusa	1
BUSHI	two	arue	1
BUSHI	two	rue	1
DUSUN_DEYAH	two	ruEh	1
DUSUN_WITU	two	ruEh	1
KAPUAS_KAHAYAN	two	duE7	1
LAWANGAN	two	du37	1
MALAGASY_AMBOSITRA	two	rua	1
MALAGASY_ANTAISAKA	two	rui	1
MALAGASY_ANTAMBAHOAKA	two	rui	1
MALAGASY_ANTANKARANA	two	arui	1
MALAGASY_ANATANKARANA_AMBILOBE	two	aroe	1
MALAGASY_ANATANKARANA_ANTALAHA	two	aro	1
MALAGASY_ANATANKARANA_VOHEMAR	two	aroe	1
MALAGASY_BARA	two	rui	1
MALAGASY_BARA_BETROKA	two	roa	1
MALAGASY_BETSIMISARAKA	two	ruai	1
MALAGASY_FIANARANTSOA	two	rua	1
MALAGASY_MAHAFALY	two	rue	1
MALAGASY_MASIKORO_MIARY	two	roe	1
MALAGASY_MERINA	two	rua	1
MALAGASY_NORTHERN_BETSIMISARAKA_FENOARIVO_EAST	two	aro	1
MALAGASY_PLATEAU_BETSILEO_FIANARANTSOA	two	roa	1
MALAGASY_PLATEAU_MERINA_ANTANANARIVO	two	roa	1
MALAGASY_PLATEAU_SIHANAKA_AMBATONDRAZAKA	two	roa	1
MALAGASY_SAKALAVA_1	two	rue	1
MALAGASY_SAKALAVA_2	two	rue	1
MALAGASY_SAKALAVA_AMBANJA	two	aroe	1
MALAGASY_SAKALAVA_MAINTIRANO	two	roy	1
MALAGASY_SAKALAVA_MAJUNGA	two	roa	1
MALAGASY_SAKALAVA_MORONDAVA	two	roa	1
MALAGASY_SAKALAVA_VEZO_TOLIARA	two	roe	1
MALAGASY_SIHANAKA	two	rua	1
MALAGASY_SOUTHERN_BETSIMISARAKA_ANTAIMORO_MANAKARA	two	roe	1
MALAGASY_SOUTHERN_BETSIMISARAKA_ANTAISAKA_VANGAINDRANO	two	roy	1
MALAGASY_SOUTHERN_BETSIMISARAKA_ANTAMBOHOAKA_MANANJARY	two	roa	1
MALAGASY_SOUTHERN_BETSIMISARAKA_MAHANORO	two	roa	1
MALAGASY_SOUTHERN_BETSIMISARAKA_ZAFISIRO_FARAFANGANA	two	roy	1
MALAGASY_TAIMORO	two	rua	1
MALAGASY_TANDROY_1	two	rue	1
MALAGASY_TANDROY_2	two	rue	1
MALAGASY_TANDROY_MAHAFALY_AMBOVOMBE	two	roe	1
MALAGASY_TANDROY_MAHAFALY_AMPANIHY	two	roe	1
MALAGASY_TANOSY_TOLAGNARO	two	ro	1
MALAGASY_TSIMIHETY	two	arui	1
MALAGASY_TSIMIHETY_MANDRITSARA	two	aroa	1
MALAGASY_VEZO	two	rue	1
MALAGASY_ZAFISORO	two	rui	1
MURUNG_SIANG	two	duo7	1
PAKU	two	ruo	1
SAMIHIM	two	ruEh	1
TUNJUNG	two	roga7	1
ITBAYATEN_BATANES_ISLANDS	two	duha7	1
BILAAN_KORONADAL	two	lw3	1
SAMBAL_BOTOLAN	two	loa	1
TAGABILI	two	l3wuh	1
TIRURAY	two	dos	1
TIRURAY	two	ruwo	1
BADA_INDONESIA	two	rodua	1
BALAESANG	two	dorua	1
BALAESANG	two	rouN	1
BANGGAI	two	lua	1
BAREE	two	rua	1
BONERATE	two	dua	1
BUSOA	two	xoaxo	1
DESA_WALI	two	dorua	1
KAMARU	two	ruaNu	1
KODEOHA	two	oruo	1
KORONI	two	orua	1
LAIYOLO	two	rua	1
MOMA	two	ruampani	1
MOMA	two	roNu	1
MORI_ATAS	two	oruo	1
MORONENE	two	orua	1
RAMPI	two	duwa	1
SEDOA	two	rodua	1
SEDOA	two	rombua7	1
TOMINI	two	doluo	1
TOTOLI	two	doua	1
TUKANG_BESI_NORTHERN	two	dua	1
WOTU	two	duaNo	1
KAPAMPANGAN	two	adwa7	1
ALOR	two	rua	1
APUTAI	two	rua	1
ASILULU_LIMA_RUMAHSOSAL_NUWETETU	two	luwa	1
BAIKENO	two	nua	1
BALILEDO	two	duda	1
BIMA	two	dua	1
BONFIA	two	lua	1
BURU_MASARETE	two	rua	1
CENTRAL_MASELA	two	vuru	1
DAI	two	ru	1
DHAO	two	dua	1
DOBEL	two	ro	1
EAST_DAMAR	two	woru	1
ELAT_KEI_BESAR	two	ruo	1
ERAI	two	rua	1
FATAKAI_NUAULU_SERAM	two	uwa	1
FORDATA	two	iroea	1
GAURA_NGGAURA	two	dhu	1
IMROING	two	woru	1
KEDANG	two	sue	1
KEO	two	esarua	1
KEO	two	rua	1
KISAR	two	woro	1
KISAR	two	ro	1
LAMBOYA	two	dhudha	1
LAMBOYA	two	8u8a	1
LETINESE	two	rua	1
MAMBAE	two	ru	1
MANGGARAI	two	sua	1
ONIN	two	nua	1
PALUE	two	rua	1
SAPOLEWA_SOOW_KWELE_ULUI_SERAM	two	lua	1
SELARU	two	ru	1
SIKA	two	rua	1
SOBOYO	two	howo	1
TARANGAN_BARAT_FERUNI	two	rua	1
TERMANU	two	dua	1
TUKUDEDE	two	ru	1
UJIR	two	rua	1
WARU_SERAM	two	roti	1
WEST_DAMAR	two	viEru	1
YAMDENA	two	duwe	1
CHAMORRO	two	dos	1
FARANG_AMIS	two	tusa7	1
KAVALAN	two	rusa7	1
KAVALAN	two	uZusa7	1
AKLANON	two	dawah	1
BINUKID	two	daduwa	1
BUHI	two	duwa	1
BUOL	two	duia	1
CEBUANO	two	duha	1
CENTRAL_TAGBANWA	two	dua	1
CUYONON	two	darwa	1
DUPANINGAN_AGTA	two	duwa	1
HANUNOO	two	duwa	1
IRANUN	two	dua	1
IRIGA	two	darawa	1
KAGAYANEN	two	darawa	1
KALAGAN	two	duwa	1
LEGAZPI	two	duwa	1
MAMANWA	two	dowa	1
MANDAYAN_ISLAM_PISO	two	duwa	1
MANOBO_ATA	two	dadawa	1
MANOBO_DIBABAWON	two	dadua	1
MANOBO_ILIANEN	two	d3ruwa	1
MANOBO_KALAMANSIG_COTABATO	two	duwa	1
MANSAKA	two	duwa	1
MOLBOG	two	dua	1
MONGONDOW	two	dua	1
MONGONDOW	two	deyowa	1
MORO_MAGINDANAU	two	dua	1
NORTHERN_CATANDUANES	two	dawha	1
NORTHERN_SORSOGON	two	duwa	1
PALAWANO_BATAK	two	dua	1
PALAWANO_BATAK	two	duwa	1
QUEZON_PALAWAN	two	dua	1
ROMBLOMANON_2	two	duha	1
ROMBLOMANON_2	two	dus	1
ROMBLOMANON_2	two	tu	1
SOUTHERN_SORSOGON	two	duwa	1
SUBANON_SIOCON	two	dua7	1
SUBANUN_SINDANGAN	two	dua7	1
SURIGAONON	two	duha	1
TAGABAWA	two	duwa	1
TAGALOG	two	dalawa	1
TAGBANWA_ABORLAN	two	dua	1
TAGBANWA_KALAMIAN	two	durua7	1
TAUSUG	two	duah	1
UMIRAY_DUMAGET_AGTA	two	aduwa	1
WARAY_WARAY	two	duha	1
MALANG	two	loro	1
LONG_ANAP_KENYAH	two	dua	1
MODANG	two	l3g37	1
REJANG_KAYAN	two	dua7	1
SEBOP_KENYAH	two	dua	1
KOMERING	two	rua	1
KOMERING	two	Xua	1
BEKATI	two	dua7	1
BIATAH_BIDAYUH	two	duwuh	1
BUKAR_SADONG_BIDAYUH	two	du	1
KUALAN	two	dukah	1
LARA	two	dua	1
ACEH	two	duwo	1
BALI	two	dadua	1
BANJARESE_MALAY	two	dua	1
BESEMAH	two	due	1
BRUNEI	two	dua7	1
CHAM_EASTERN	two	dua	1
CHAM_WESTERN	two	doa	1
CHRU	two	dua	1
DELANG	two	duo	1
IBAN	two	dua	1
INDONESIAN_JAKARTA	two	duwa7	1
INDONESIAN	two	dua	1
INDONESIAN_2	two	dua	1
JAMBI_MALAY	two	duo	1
KERINCI	two	due3	1
KERINCI_2	two	duwu3	1
KERINCI_2	two	duw3w	1
KUBU	two	duo	1
LOM	two	dua	1
LOM	two	dui	1
LOM	two	due	1
MADURESE	two	dhuwa7	1
MALAY	two	dua	1
MALAY_PATTANI	two	duo	1
MINANGKABAU	two	duo	1
MUALANG	two	dua	1
NORTHERN_ROGLAI	two	dua	1
OGAN	two	du3	1
PALEMBANG_MALAY	two	duo	1
RADE	two	dua	1
SALAKO_BADAMEA	two	dua	1
SASAK	two	du3	1
SEBUYAU	two	dua	1
SUNDANESE	two	dua	1
TAMUAN	two	dua	1
TEMUAN	two	dua	1
TSAT	two	thua	1
URAK_LAWOI	two	duwa	1
TOMBULU	two	Zua	1
TONSAWANG	two	dua	1
TONTEMBOAN	two	rua	1
MOKEN	two	th3wa7	1
BISAYA_BRUNEI	two	duoh	1
BOLONGAN	two	dua	1
BUKITAN	two	dugwo	1
CENTRAL_BERAWAN	two	duve	1
CENTRAL_DUSUN	two	duo	1
IDAAN	two	duo	1
KIPUT	two	defe	1
KIPUT	two	defwe	1
LAHANAN	two	lugwa	1
LONG_TERAWAN_BERAWAN	two	lebih	1
LUN_BAWANG	two	dueh	1
MUKAH_MELANAU	two	dua	1
NAROM	two	debe	1
SAABAN	two	weh	1
TANJONG	two	duwa	1
TIMUGON_MURUT	two	dondo7	1
TIMUGON_MURUT	two	duo	1
ATTA_PAMPLONA	two	dua	1
BABUYAN	two	dowa	1
BABUYAN	two	dadwa	1
BALANGAW	two	duwo	1
DUMAGAT_CASIGURAN	two	3duwa7	1
FINALLIG	two	Cowa	1
GADDANG	two	addwa	1
IBANAG	two	duwa	1
IFUGAO_BAYNINAN	two	duwa	1
ILOKANO	two	dua	1
ILONGOT_KAKIDUGEN	two	duwa	1
ISNAG	two	duwa	1
KALINGA_LIMOS	two	duwa	1
PANGASINAN	two	duara	1
YOGAD	two	addu	1
PAZEH	two	dusa7	1
PAZEH	two	dusa	1
GAYO	two	roa	1
GAYO	two	du3	1
KARO_BATAK	two	dua	1
NIAS_SOUTHERN	two	dua	1
SIMALUR	two	daro	1
SIMALUR	two	do	1
SIMALUR	two	dua	1
SIMALUR	two	duo	1
SIMALUR	two	ru	1
SIMALUR	two	rua	1
TOBA_BATAK	two	dua	1
AJIE	two	karu	1
AKEI_PENANTSIRO	two	rua	1
ANEITYUM_2	two	erou	1
APMA	two	ru	1
AROSI_TAWATANA	two	rua	1
ASUMBOA	two	yuw	1
AULUA	two	rua	1
BAETORA_NAVENEVENE	two	rua	1
BALUAN_PAM	two	yue	1
BANUA	two	li	1
BOLA	two	rua	1
BUANG	two	lu	1
BUHUTU	two	luwaga	1
CEMUHI	two	alo	1
EAST_AMBAE_LOLOMATUI	two	rue	1
FIJIAN	two	rua	1
HAWAIIAN	two	lua	1
HAWAIIAN_2	two	lua	1
HAWAIIAN_3	two	lua	1
IAAI	two	lo	1
KAIEP	two	ru	1
KUSAIE	two	luo	1
KWAMERA_PORT_RESOLUTION	two	ru	1
LANGUE_DE_ISLES_MARQUISES	two	eua	1
LENGO	two	ruka	1
LONGGU	two	rua	1
LONWOLWOL	two	ru	1
MANIHIKI	two	lua	1
MAORI	two	rua	1
MARQUESAN_NUKUHIVA	two	ua	1
MATO	two	luwo	1
MOORIORI	two	ru	1
MUSSAU_EMIRA	two	lua	1
MUSSAU_EMIRA	two	xalua	1
NAMAKURA_BONGABONGA	two	ru	1
NAMBAKAENGO_MALO	two	li	1
NANGGU	two	loli	1
NAURUAN	two	ro	1
NEA_NEMBOI	two	lali	1
NEA_NOOLI	two	ali	1
NEA	two	li	1
NELEMWA	two	du	1
NEMI	two	heluk	1
NORTH_MARQUESAN	two	e7ua	1
NYINDROU	two	la7uh	1
ORMU	two	rohi	1
PENRHYN	two	rua	1
PINGELAPESE	two	riau	1
RAGA	two	rua	1
RAPA_NUI	two	erua	1
RAROTONGAN	two	rua	1
RAROTONGAN_2	two	rua	1
ROTUMAN	two	rua	1
RURUTUAN	two	rua	1
SEIMAT	two	huohu	1
SEIMAT	two	huohu	1
SIE	two	ru	1
SOUTH_EFATE_ERAKOR	two	nru	1
SOUTH_ISLAND_MAORI	two	rua	1
TANEMA	two	lalu	1
TANGA	two	u	1
TEANU	two	lu	1
TOLO	two	ruka	1
TUAMOTUAN	two	rua	1
VERAA	two	ruo	1
VITU	two	rua	1
WAYAN_FIJIAN	two	rua	1
BALANGINGI_SAMA	two	duwa	1
INDONESIAN_BAJAU	two	due	1
INDONESIAN_BAJAU	two	ore	1
PANGUTARAN_SAMA	two	duwa	1
YAKAN	two	duwe	1
RATAHAN	two	rarua	1
RATAHAN	two	rua	1
SANGIL_SARANGANI_ISLANDS	two	dalua	1
TALAUD	two	darua	1
TALAUD	two	dua	1
AMBAI	two	boru	1
AS	two	lu	1
BIAK_2	two	suru	1
BIGA	two	lu	1
EAST_MAKIAN	two	plu	1
EAST_MAKIAN	two	lu	1
IRARUTU	two	ripo	1
KAMBRAM	two	ru	1
KAWE	two	lu	1
MOR	two	ruro	1
YERETUAR	two	edis	1
CAMPALAGIAN	two	dua	1
COASTAL_KONJO	two	rua	1
EMBALOH	two	dua	1
LEMOLANG	two	rombua	1
MAKASAR	two	ruwa	1
MANDAR	two	dua	1
MANDAR	two	daqdua	1
PANASUAN	two	rua	1
SELAYAR	two	rua	1
TOALA	two	duwa	1
DUHTU_TSOU	two	ruso	1
KANAKANABU	two	Cusa	1
THAO	two	tuSa	1
YAPESE	two	lagruw	1
YAPESE	two	ruw	1
RURUTUAN	two	piti	2
TAHITIAN	two	piti	2
TAHITIAN_2	two	piti	2
TUAMOTUAN	two	kite	2
BINTULU	two	ba	3
MUYUW	two	kweiy	4
NEHAN	two	torik	5
WAREMBORI	two	waitiso	6
BUSHI	person	ulu	1
DUSUN_DEYAH	person	ulun	1
DUSUN_WITU	person	ulun	1
KAPUAS_KAHAYAN	person	uluh	1
LAWANGAN	person	ulun	1
MALAGASY_ANTAISAKA	person	ulu	1
MALAGASY_ANTAMBAHOAKA	person	uluna	1
MALAGASY_ANTANKARANA	person	ulu	1
MALAGASY_ANATANKARANA_AMBILOBE	person	olo	1
MALAGASY_ANATANKARANA_ANTALAHA	person	olo	1
MALAGASY_ANATANKARANA_VOHEMAR	person	olo	1
MALAGASY_BARA	person	ulu	1
MALAGASY_BARA_BETROKA	person	olo	1
MALAGASY_BETSIMISARAKA	person	uluna	1
MALAGASY_FIANARANTSOA	person	ulu	1
MALAGASY_MASIKORO_MIARY	person	olo	1
MALAGASY_MERINA	person	uluna	1
MALAGASY_NORTHERN_BETSIMISARAKA_FENOARIVO_EAST	person	oloNo	1
MALAGASY_PLATEAU_BETSILEO_FIANARANTSOA	person	olo	1
MALAGASY_PLATEAU_MERINA_ANTANANARIVO	person	olona	1
MALAGASY_PLATEAU_SIHANAKA_AMBATONDRAZAKA	person	olona	1
[truncated: 11,889 more rows]
