# Supplementary material for: A test of Generalized Bayesian dating: A new linguistic dating method
Source: PLoS One. 2020 Aug 12;15(8):e0236522. doi: 10.1371/journal.pone.0236522 (PMC7423060; doi:10.1371/journal.pone.0236522)
Supplement: S1 File — Python code for extracting data from ASJP word lists, cognate identification, and conversion to nexus files. Word lists annotated for cognacy for all families. Nexus files and MrBayes command files for all families. (ZIP) [file pone.0236522.s001.zip › S1 Supporting Information/pmi_model/pmi-world.txt]

5.1221920197	-5.36662794218	-0.666098701727	-3.80462711301	-4.72737562476	-2.5387276666	-4.17330155231	-4.84321178176	-0.21103665248	-3.08766086037	-5.23547455587	-4.0513997949	-3.26799157438	-2.89796131773	-2.3440992856	-7.22161618267	-5.3759678943	-3.91024394631	-5.21099366722	-6.09265795848	-3.9121293559	-4.34599979871	-4.98365849728	-6.80061570421	-3.44505153856	-6.0799983567	-5.72265265766	-6.06860654487	-6.33992068057	-6.38383356673	-5.18741966128	-3.63319916261	-5.7771143893	-5.42218854696	-6.02042537531	-6.47717530528	-3.73340116778	-5.10849692178	-4.00213610276	-5.13398237356	-3.47821826272
-5.36662794218	2.3212134083	-4.06734495805	-4.90328827633	-7.43547470052	-5.24682674237	-6.88140062807	-0.578236112421	-3.6122829088	-6.48890711669	-8.6367208122	-7.45264605123	-6.6692378307	-6.29920757405	-5.74534554192	-0.237967774775	-7.39091978951	-7.31149020264	-8.61223992354	-0.771161340474	-6.62022843166	-8.44039323559	-8.38490475361	-1.18972865458	-5.23685988245	-7.40180307135	-9.12389891398	-9.46985280119	-8.64255464823	-0.391251907643	-8.5886659176	-5.08853526987	-8.48521346506	-7.03167533406	-8.72852445107	-0.673696928409	-6.44150024355	-8.5097431781	-7.40338235908	-5.1679327999	-5.78085223038
-0.666098701727	-4.06734495805	5.26791327063	0.895853252787	-3.42809264063	-0.140832393807	-2.87401856818	-3.54392879763	1.08824633165	-1.78837787624	-3.93619157174	-2.75211681077	-1.96870859025	-1.5986783336	-1.04481630147	-5.92233319854	-4.07668491017	-2.61096096218	-3.91171068309	-4.79337497435	-2.61284637177	-3.73986399513	-3.68437551315	-5.50133272008	-2.14576855443	-4.78071537257	-4.42336967353	-4.76932356074	-1.54413013497	-5.0845505826	-3.88813667715	-2.33391617848	-4.47783140517	-4.12290556283	-4.72114239118	-5.17789232115	-2.43411818365	-3.11606675709	-2.70285311863	-3.83469938943	-2.17893527859
-3.80462711301	-4.90328827633	0.895853252787	3.98865894385	-4.26403595892	-4.37797309375	-3.37348964984	-6.68245720891	-1.35713489907	-2.62432119452	0.158013153157	-5.89064522205	-4.41408982097	-4.73720674488	-3.49019753219	-9.06086160982	-7.21521332145	-5.74948937346	-3.52387856975	-7.93190338563	-5.75137478305	-5.49209804529	-5.43660956331	-8.63986113136	-2.19325451235	-7.91924378385	-5.25931299182	-5.96194182296	-0.254008595494	-8.22307899388	-7.02666508843	-5.47244458976	-4.18237261196	-7.26143397411	-6.76105851379	-8.31642073242	-5.57264659493	-6.25459516837	-5.84138152991	-1.05433394644	-2.54487496763
-4.72737562476	-7.43547470052	-3.42809264063	-4.26403595892	3.70204124032	-4.20210931684	-4.85585394953	-5.65929557161	-2.97303059138	-2.11198518099	-1.26168848053	-5.42709937269	-6.02998551328	-0.0802254306472	-4.00748093583	-5.04196769897	-1.47610709266	-6.67223788522	-2.86099981776	-8.85465189738	-4.72821314575	-0.882445699148	1.17152419977	-5.84903757641	-3.37383213341	-0.229670759099	-2.0421064301	-2.25273912605	-2.6451449639	-5.27462649473	-3.12109986288	2.26834898624	-2.32650223245	-1.35438874835	-0.65383411384	-9.23916924418	-5.39678281802	-0.147813344215	-0.357250055593	-1.95055570386	-4.4484527324
-2.5387276666	-5.24682674237	-0.140832393807	-4.37797309375	-4.20210931684	4.29220547068	-2.34875226026	-4.72341058195	-0.784382633227	1.22179508147	0.0938127967819	-2.83298630642	0.407157686921	-3.47130729848	-0.432538616558	-7.79496216342	-5.94931387505	-0.389245364838	1.1441981702	-5.27970957811	-2.87603742421	-1.7412919491	-2.26116761203	-2.85217310791	-0.651101689325	-5.96019715689	-0.180106512925	-6.64195252561	-2.98144102859	-6.95717954748	-5.76076564203	-3.51339796279	-0.785939962722	0.645647642032	-0.00209762404968	-7.05052128602	-3.20813485986	-5.68184290253	-3.88233490295	1.01289180083	1.70100839535
-4.17330155231	-6.88140062807	-2.87401856818	-3.37348964984	-4.85585394953	-2.34875226026	4.13493509517	-7.05113164821	-2.41895651893	-2.52299200458	-7.44339442233	0.965433744413	1.21865061769	-4.00726889551	0.635366653789	-9.42953604912	-4.5881554872	1.96083444592	-0.136839875576	-8.30057782493	-6.12004922235	-5.45530737649	-3.72584246094	-9.00853557066	1.71599899718	-0.5885288169	-1.99040127139	-8.27652641132	-7.1615461859	-8.59175343318	-7.39533952773	-5.84111902906	-4.8069804254	0.963119464278	0.512471385803	-8.68509517173	-5.94132103424	-5.524657319	-2.05117288585	-3.18301915666	-0.617233926957
-4.84321178176	-0.578236112421	-3.54392879763	-6.68245720891	-5.65929557161	-4.72341058195	-7.05113164821	2.42550949362	-3.08886674838	-5.96549095627	-8.11330465178	-6.92922989081	-6.14582167028	-5.77579141363	-5.2219293815	-0.0569361873893	-8.2537979902	-6.78807404222	-8.08882376312	0.311242313679	-6.7899594518	-7.91697707517	-7.86148859319	-1.21212493907	-6.32288163447	-8.95782845261	-8.60048275356	-8.94643664077	-9.21775077647	-1.45904559919	-8.06524975718	-6.51102925851	-8.6549444852	-8.30001864286	-8.89825547121	-3.05973939974	-6.61123126369	-7.98632701768	-6.87996619866	-8.01181246946	-6.35604835863
-0.21103665248	-3.6122829088	1.08824633165	-1.35713489907	-2.97303059138	-0.784382633227	-2.41895651893	-3.08886674838	8.30140288533	-1.33331582699	-0.916180165033	-2.29705476152	-1.513646541	2.32211961845	-0.589754252221	-5.46727114929	-3.62162286092	-2.15589891293	-3.45664863384	-4.3383129251	-2.15778432252	2.16193542578	-1.84301910278	-5.04627067083	-1.69070650519	1.73813188536	-2.86969533562	-4.31426151149	-4.58557564719	-4.62948853335	-3.4330746279	4.62842358316	-1.62487408312	-3.66784351358	-4.26608034193	-4.7228302719	-1.28590895384	-3.3541518884	1.92659620052	-2.68649015962	-1.72387322935
-3.08766086037	-6.48890711669	-1.78837787624	-2.62432119452	-2.11198518099	1.22179508147	-2.52299200458	-5.96549095627	-1.33331582699	4.63641300843	-0.123343004667	-2.17794669586	-1.34574831117	-4.02024049224	2.6203962668	-8.34389535718	-6.49824706881	-0.784027878776	-0.753543015743	-7.21493713299	-5.03440853041	-3.59647679632	-4.49649975936	-7.92289487872	-0.362638093686	-3.44107741552	1.60889548362	-5.80459135826	-2.45156456099	-7.50611274124	-5.21108654712	-2.35758306432	-1.2329668757	-5.44585543281	-1.69166609626	-7.59945447979	-4.8556803423	-4.43901662706	-1.94636144692	-1.24562625398	-2.20260216444
-5.23547455587	-8.6367208122	-3.93619157174	0.158013153157	-1.26168848053	0.0938127967819	-7.44339442233	-8.11330465178	-0.916180165033	-0.123343004667	3.81208684401	-7.32149266492	-5.84493726384	-3.68314753796	-5.61419215561	-10.4917090527	-5.24486338265	-7.18033681633	-2.1354501764	-6.65470062739	-5.39046275669	-0.59769086965	-1.45135660397	-6.8126120362	-1.57348085208	-1.23188417731	-0.487624917494	-0.89730793688	1.00234688297	-9.65392643674	-6.1549274383	-0.863037321344	-3.27888626352	-8.69228141698	-3.91523983764	-9.74726817529	-4.17028069374	-3.959749184	-1.15193155382	-3.48409431775	-4.44572603974
-4.0513997949	-7.45264605123	-2.75211681077	-5.89064522205	-5.42709937269	-2.83298630642	0.965433744413	-6.92922989081	-2.29705476152	-2.17794669586	-7.32149266492	4.43212822346	0.744064598741	-2.15076608272	1.22936482112	-9.30763429172	-7.46198600335	-2.46990153074	-5.91071741514	-8.17867606753	-5.30500028438	-7.12516508831	-0.955994426494	-8.88663381325	-0.0216813109801	-2.78611911221	-6.42237640559	-6.54518674148	-7.0396444285	-8.46985167577	-6.58029058976	-3.7733071226	-5.66590792101	1.18125775635	-4.08109179362	-7.1768990532	-5.81941927683	-7.19451503082	1.14457892437	-5.14055894093	-0.622593949159
-3.26799157438	-6.6692378307	-1.96870859025	-4.41408982097	-6.02998551328	0.407157686921	1.21865061769	-6.14582167028	-1.513646541	-1.34574831117	-5.84493726384	0.744064598741	3.45589547604	-3.50742402569	0.96841134272	-8.52422607119	-6.67857778282	1.31364102474	0.180958502781	-7.395267847	-5.21473924442	-4.03917177479	-5.59312120525	-8.10322559273	1.468944674	-1.63321525932	-0.834947140331	-6.67806925283	-6.94938338853	-7.68644345525	-6.4900295498	-3.54951469001	-4.88249970048	-0.182326474977	0.0190964667508	-7.7797851938	-4.34286387575	-6.4111068103	-2.66568866167	-1.66590763762	-0.018654216449
-2.89796131773	-6.29920757405	-1.5986783336	-4.73720674488	-0.0802254306472	-3.47130729848	-4.00726889551	-5.77579141363	2.32211961845	-4.02024049224	-3.68314753796	-2.15076608272	-3.50742402569	5.52882269377	-1.66724100504	-8.15419581454	-4.51678805695	-4.14967639762	0.892575194662	-7.02523759035	-3.7460966991	-0.18176644024	1.20904496236	-7.73319533608	-0.976433788774	-0.318015930055	-1.16629456338	-6.30803899618	-7.27250031244	-7.3164131986	-6.11999929315	4.15533435328	-0.206903975254	-2.44274517341	-6.95300500718	-7.40975493715	-1.6702485261	-2.0707846401	3.58287737681	-2.17474170732	-0.914290333129
-2.3440992856	-5.74534554192	-1.04481630147	-3.49019753219	-4.00748093583	-0.432538616558	0.635366653789	-5.2219293815	-0.589754252221	2.6203962668	-5.61419215561	1.22936482112	0.96841134272	-1.66724100504	4.86954924318	-7.60033378241	-5.75468549404	0.296005932617	0.481026461044	-6.47137555822	-4.29084695564	0.295868226503	-0.399531466763	-7.17933330395	3.51965709084	-6.45871595644	0.00342297501282	-6.44732414461	-4.63919673863	-6.76255116647	-5.56613726102	-4.01191676235	-1.25799218909	-2.30439858524	-3.26364875912	-6.85589290502	-4.11211876752	-4.79406734096	-2.77141579007	0.0782870072079	1.9778748746
-7.22161618267	-0.237967774775	-5.92233319854	-9.06086160982	-5.04196769897	-7.79496216342	-9.42953604912	-0.0569361873893	-5.46727114929	-8.34389535718	-10.4917090527	-9.30763429172	-8.52422607119	-8.15419581454	-7.60033378241	2.05658152524	-10.6322023911	-9.16647844313	-10.467228164	-0.87126650878	-9.16836385271	-10.2953814761	-10.2398929941	-2.73193192434	-8.70128603538	-11.3362328535	-10.9788871545	-10.6316938611	-11.5961551774	-0.549240263963	-10.4436541581	-6.18138345832	-11.0333488861	-10.6784230438	-9.07943529479	-3.07489067458	-8.9896356646	-10.3647314186	-9.25837059957	-10.3902168704	-8.73445275954
-5.3759678943	-7.39091978951	-4.07668491017	-7.21521332145	-1.47610709266	-5.94931387505	-4.5881554872	-8.2537979902	-3.62162286092	-6.49824706881	-5.24486338265	-7.46198600335	-6.67857778282	-4.51678805695	-5.75468549404	-10.6322023911	3.80195723276	-7.32083015476	-4.44719260577	-9.50324416692	1.55466639031	-2.71639191081	0.0499475928053	-10.2112019127	-6.85563774701	-3.92606415782	-2.65166173683	-2.32145726906	-6.86013513112	-9.79441977517	0.440952885497	-7.04378537105	-9.18770059774	-8.13962757485	-5.99702437927	-9.88776151372	2.46149837145	0.970327337356	-3.09523419767	-4.53723539677	-6.88880447117
-3.91024394631	-7.31149020264	-2.61096096218	-5.74948937346	-6.67223788522	-0.389245364838	1.96083444592	-6.78807404222	-2.15589891293	-0.784027878776	-7.18033681633	-2.46990153074	1.31364102474	-4.14967639762	0.296005932617	-9.16647844313	-7.32083015476	4.1052813929	-0.477513813017	-8.03752021894	-3.9110814673	-4.3449519101	-3.98408177857	-8.74547796466	0.54233138843	-4.98033817943	-2.49703092308	-8.01346880532	-6.67534502859	-8.32869582718	-7.13228192173	-5.57806142306	-6.33568228863	-0.206204900752	-0.0517666184819	-8.42203756573	-4.29196906712	-7.05335918223	-5.94699836321	-1.99744026903	1.38595878286
-5.21099366722	-8.61223992354	-3.91171068309	-3.52387856975	-2.86099981776	1.1441981702	-0.136839875576	-8.08882376312	-3.45664863384	-0.753543015743	-2.1354501764	-5.91071741514	0.180958502781	0.892575194662	0.481026461044	-10.467228164	-4.44719260577	-0.477513813017	3.72372345733	-9.33826993984	-5.2118311882	-1.62034994027	-2.15392444755	-10.0462276856	1.94608890655	-5.21473647389	1.38444969106	-9.31421852622	-3.00906309288	-9.62944554809	-7.73988446208	-3.88307887041	0.902229088494	-0.184784788706	-0.399032721337	-9.72278728664	-5.18725367991	-3.91145764665	-1.52090033653	-1.8903894236	0.668201323432
-6.09265795848	-0.771161340474	-4.79337497435	-7.93190338563	-8.85465189738	-5.27970957811	-8.30057782493	0.311242313679	-4.3383129251	-7.21493713299	-6.65470062739	-8.17867606753	-7.395267847	-7.02523759035	-6.47137555822	-0.87126650878	-9.50324416692	-8.03752021894	-9.33826993984	2.12473010711	-8.03940562852	-9.16642325189	-9.11093476991	-0.471352991818	-6.47371552252	-10.2072746293	-9.84992893028	-10.1958828175	-7.75914675209	-1.46258276354	-9.3146959339	-7.76047543523	-9.90439066192	-9.54946481958	-8.76140728681	-2.68364189861	-7.86067744041	-9.2357731944	-8.12941237538	-5.04175094101	-7.60549453535
-3.9121293559	-6.62022843166	-2.61284637177	-5.75137478305	-4.72821314575	-2.87603742421	-6.12004922235	-6.7899594518	-2.15778432252	-5.03440853041	-5.39046275669	-5.30500028438	-5.21473924442	-3.7460966991	-4.29084695564	-9.16836385271	1.55466639031	-3.9110814673	-5.2118311882	-8.03940562852	4.42020044908	-5.37645673687	1.19433685306	-8.74736337425	-5.39179920861	-3.60790541895	-7.6694003277	-4.18671281842	-5.98408325762	-8.33058123677	1.21294902972	-5.57994683265	-5.93210259011	-2.2629907431	-2.0922423145	-8.42392297532	2.17034434305	0.062771612644	-1.94155058757	-4.19035828571	-4.03867157165
-4.34599979871	-8.44039323559	-3.73986399513	-5.49209804529	-0.882445699148	-1.7412919491	-5.45530737649	-7.91697707517	2.16193542578	-3.59647679632	-0.59769086965	-7.12516508831	-4.03917177479	-0.18176644024	0.295868226503	-10.2953814761	-2.71639191081	-4.3449519101	-1.62034994027	-9.16642325189	-5.37645673687	2.86310023377	-1.25170123727	-9.87438099762	-1.55597220171	-0.188429076306	-0.682093241913	-6.36978311603	-4.08096718071	-9.45759886014	-6.31527480563	0.290631526967	-0.28090430585	-5.5515148612	-7.99557838005	-9.55094059868	-3.91679470329	-2.39230204429	-0.396302210321	-2.30785031339	-2.5266318654
-4.98365849728	-8.38490475361	-3.68437551315	-5.43660956331	1.17152419977	-2.26116761203	-3.72584246094	-7.86148859319	-1.84301910278	-4.49649975936	-1.45135660397	-0.955994426494	-5.59312120525	1.20904496236	-0.399531466763	-10.2398929941	0.0499475928053	-3.98408177857	-2.15392444755	-9.11093476991	1.19433685306	-1.25170123727	2.89456324712	-9.81889251563	-1.50048371973	-0.489779818305	-1.64752484322	-5.82878681827	-4.66684960977	-9.40211037815	-1.50128211774	0.460036142464	-1.12403027753	1.21032109059	-3.89703863023	-9.4954521167	0.231184772262	-0.12776651996	0.975904317614	-1.30744370578	-1.81436384702
-6.80061570421	-1.18972865458	-5.50133272008	-8.63986113136	-5.84903757641	-2.85217310791	-9.00853557066	-1.21212493907	-5.04627067083	-7.92289487872	-6.8126120362	-8.88663381325	-8.10322559273	-7.73319533608	-7.17933330395	-2.73193192434	-10.2112019127	-8.74547796466	-10.0462276856	-0.471352991818	-8.74736337425	-9.87438099762	-9.81889251563	2.06959705449	-5.88239028412	-10.9152323751	-7.46684422265	-10.9038405632	-7.14980300819	-3.05341965978	-10.0226536796	-8.46843318096	-10.6123484076	-10.2574225653	-10.8556593937	-1.56166510836	-7.47002289747	-9.94373094013	-8.83737012111	-0.782963815466	-8.31345228107
-3.44505153856	-5.23685988245	-2.14576855443	-2.19325451235	-3.37383213341	-0.651101689325	1.71599899718	-6.32288163447	-1.69070650519	-0.362638093686	-1.57348085208	-0.0216813109801	1.468944674	-0.976433788774	3.51965709084	-8.70128603538	-6.85563774701	0.54233138843	1.94608890655	-6.47371552252	-5.39179920861	-1.55597220171	-1.50048371973	-5.88239028412	4.81877344996	-5.61375806035	1.15564045548	-6.16198203645	-4.35385463048	-7.86350341944	-6.66708951399	-4.01425672665	-2.31514181939	0.154316884433	-3.83653358189	-7.95684515798	-5.21307102049	-3.94910944487	-2.99689930568	0.96193242529	2.0948329338
-6.0799983567	-7.40180307135	-4.78071537257	-7.91924378385	-0.229670759099	-5.96019715689	-0.5885288169	-8.95782845261	1.73813188536	-3.44107741552	-1.23188417731	-2.78611911221	-1.63321525932	-0.318015930055	-6.45871595644	-11.3362328535	-3.92606415782	-4.98033817943	-5.21473647389	-10.2072746293	-3.60790541895	-0.188429076306	-0.489779818305	-10.9152323751	-5.61375806035	2.68312321258	-4.13015906376	-5.56810269887	-4.76417789709	-10.4984502376	-5.90083895046	0.913823962328	-7.00135930225	-4.31105854409	-1.24752744877	-8.98235406369	-4.90357885946	-1.89862361328	0.259567858931	-2.97761061255	-7.59283493357
-5.72265265766	-9.12389891398	-4.42336967353	-5.25931299182	-2.0421064301	-0.180106512925	-1.99040127139	-8.60048275356	-2.86969533562	1.60889548362	-0.487624917494	-6.42237640559	-0.834947140331	-1.16629456338	0.00342297501282	-10.9788871545	-2.65166173683	-2.49703092308	1.38444969106	-9.84992893028	-7.6694003277	-0.682093241913	-1.64752484322	-7.46684422265	1.15564045548	-4.13015906376	3.50972402257	-6.24235857821	-1.53216113154	-9.04249224987	-5.44818307162	-1.44767075928	1.04128106556	-1.97011926216	-3.84016014203	-8.62500836465	-7.49067213959	-2.93352270613	-1.31210121202	-1.33117288034	-0.76934451029
-6.06860654487	-9.46985280119	-4.76932356074	-5.96194182296	-2.25273912605	-6.64195252561	-8.27652641132	-8.94643664077	-4.31426151149	-5.80459135826	-0.89730793688	-6.54518674148	-6.67806925283	-6.30803899618	-6.44732414461	-10.6316938611	-2.32145726906	-8.01346880532	-9.31421852622	-10.1958828175	-4.18671281842	-6.36978311603	-5.82878681827	-10.9038405632	-6.16198203645	-5.56810269887	-6.24235857821	3.13603346896	-2.310145321	-10.4870584257	-0.814690076887	-1.18391613458	-5.52363042162	-5.7187509162	-4.94750050175	-10.5804001643	-5.63940144945	-6.726815131	-8.10536096177	-8.54406005201	-7.58144312173
-6.33992068057	-8.64255464823	-1.54413013497	-0.254008595494	-2.6451449639	-2.98144102859	-7.1615461859	-9.21775077647	-4.58557564719	-2.45156456099	1.00234688297	-7.0396444285	-6.94938338853	-7.27250031244	-4.63919673863	-11.5961551774	-6.86013513112	-6.67534502859	-3.00906309288	-7.75914675209	-5.98408325762	-4.08096718071	-4.66684960977	-7.14980300819	-4.35385463048	-4.76417789709	-1.53216113154	-2.310145321	2.36576208728	-10.7583725614	-5.2052498293	-3.58889754952	-3.95520925622	-6.96351419762	-2.5267101045	-10.8517143	-8.1079401625	-6.9981292667	-4.79315615902	-3.01476752842	-3.17062603031
-6.38383356673	-0.391251907643	-5.0845505826	-8.22307899388	-5.27462649473	-6.95717954748	-8.59175343318	-1.45904559919	-4.62948853335	-7.50611274124	-9.65392643674	-8.46985167577	-7.68644345525	-7.3164131986	-6.76255116647	-0.549240263963	-9.79441977517	-8.32869582718	-9.62944554809	-1.46258276354	-8.33058123677	-9.45759886014	-9.40211037815	-3.05341965978	-7.86350341944	-10.4984502376	-9.04249224987	-10.4870584257	-10.7583725614	1.78313759942	-9.60587154215	-7.35850386292	-10.1955662702	-9.84064042783	-10.4388772562	0.539952763784	-6.54241513622	-5.81337673595	-8.42058798363	-9.55243425443	-7.8966701436
-5.18741966128	-8.5886659176	-3.88813667715	-7.02666508843	-3.12109986288	-5.76076564203	-7.39533952773	-8.06524975718	-3.4330746279	-5.21108654712	-6.1549274383	-6.58029058976	-6.4900295498	-6.11999929315	-5.56613726102	-10.4436541581	0.440952885497	-7.13228192173	-7.73988446208	-9.3146959339	1.21294902972	-6.31527480563	-1.50128211774	-10.0226536796	-6.66708951399	-5.90083895046	-5.44818307162	-0.814690076887	-5.2052498293	-9.60587154215	3.41427787527	-2.52450379774	-8.99915236472	-5.81101317833	-7.29655320168	-9.6992132807	-0.520892624417	-2.23021594518	-3.08103935179	-8.35602034898	-6.70025623815
-3.63319916261	-5.08853526987	-2.33391617848	-5.47244458976	2.26834898624	-3.51339796279	-5.84111902906	-6.51102925851	4.62842358316	-2.35758306432	-0.863037321344	-3.7733071226	-3.54951469001	4.15533435328	-4.01191676235	-6.18138345832	-7.04378537105	-5.57806142306	-3.88307887041	-7.76047543523	-5.57994683265	0.290631526967	0.460036142464	-8.46843318096	-4.01425672665	0.913823962328	-1.44767075928	-1.18391613458	-3.58889754952	-7.35850386292	-2.52450379774	5.2915347683	-4.96002521626	-2.79954658256	-1.19146786187	-5.66008613224	-5.40121864453	-0.944431921245	1.75242012148	-2.25850506804	-5.14603573947
-5.7771143893	-8.48521346506	-4.47783140517	-4.18237261196	-2.32650223245	-0.785939962722	-4.8069804254	-8.6549444852	-1.62487408312	-1.2329668757	-3.27888626352	-5.66590792101	-4.88249970048	-0.206903975254	-1.25799218909	-11.0333488861	-9.18770059774	-6.33568228863	0.902229088494	-9.90439066192	-5.93210259011	-0.28090430585	-1.12403027753	-10.6123484076	-2.31514181939	-7.00135930225	1.04128106556	-5.52363042162	-3.95520925622	-10.1955662702	-8.99915236472	-4.96002521626	2.78323563113	-3.68874380592	-2.48937888942	-10.2889080087	-5.14723859842	-5.42372206375	-1.50577036469	-2.54379788027	-1.23316695294
-5.42218854696	-7.03167533406	-4.12290556283	-7.26143397411	-1.35438874835	0.645647642032	0.963119464278	-8.30001864286	-3.66784351358	-5.44585543281	-8.69228141698	1.18125775635	-0.182326474977	-2.44274517341	-2.30439858524	-10.6784230438	-8.13962757485	-0.206204900752	-0.184784788706	-9.54946481958	-2.2629907431	-5.5515148612	1.21032109059	-10.2574225653	0.154316884433	-4.31105854409	-1.97011926216	-5.7187509162	-6.96351419762	-9.84064042783	-5.81101317833	-2.79954658256	-3.68874380592	3.71015698589	-0.550714726565	-9.93398216638	-6.09159574022	-2.91632954472	-2.34695517551	-4.85311961638	0.340839476719
-6.02042537531	-8.72852445107	-4.72114239118	-6.76105851379	-0.65383411384	-0.00209762404968	0.512471385803	-8.89825547121	-4.26608034193	-1.69166609626	-3.91523983764	-4.08109179362	0.0190964667508	-6.95300500718	-3.26364875912	-9.07943529479	-5.99702437927	-0.0517666184819	-0.399032721337	-8.76140728681	-2.0922423145	-7.99557838005	-3.89703863023	-10.8556593937	-3.83653358189	-1.24752744877	-3.84016014203	-4.94750050175	-2.5267101045	-10.4388772562	-7.29655320168	-1.19146786187	-2.48937888942	-0.550714726565	3.78985684597	-10.5322189947	-2.37679880538	-7.371781142	-3.15933999226	-7.39726659379	-2.41526813976
-6.47717530528	-0.673696928409	-5.17789232115	-8.31642073242	-9.23916924418	-7.05052128602	-8.68509517173	-3.05973939974	-4.7228302719	-7.59945447979	-9.74726817529	-7.1768990532	-7.7797851938	-7.40975493715	-6.85589290502	-3.07489067458	-9.88776151372	-8.42203756573	-9.72278728664	-2.68364189861	-8.42392297532	-9.55094059868	-9.4954521167	-1.56166510836	-7.95684515798	-8.98235406369	-8.62500836465	-10.5804001643	-10.8517143	0.539952763784	-9.6992132807	-5.66008613224	-10.2889080087	-9.93398216638	-10.5322189947	3.03546698331	-6.29928463815	-1.27009689048	-8.51392972218	-9.64577599298	-7.99001188214
-3.73340116778	-6.44150024355	-2.43411818365	-5.57264659493	-5.39678281802	-3.20813485986	-5.94132103424	-6.61123126369	-1.28590895384	-4.8556803423	-4.17028069374	-5.81941927683	-4.34286387575	-1.6702485261	-4.11211876752	-8.9896356646	2.46149837145	-4.29196906712	-5.18725367991	-7.86067744041	2.17034434305	-3.91679470329	0.231184772262	-7.47002289747	-5.21307102049	-4.90357885946	-7.49067213959	-5.63940144945	-8.1079401625	-6.54241513622	-0.520892624417	-5.40121864453	-5.14723859842	-6.09159574022	-2.37679880538	-6.29928463815	4.42534387973	1.51079586686	-3.46757049169	-4.59941676249	-4.14762545598
-5.10849692178	-8.5097431781	-3.11606675709	-6.25459516837	-0.147813344215	-5.68184290253	-5.524657319	-7.98632701768	-3.3541518884	-4.43901662706	-3.959749184	-7.19451503082	-6.4111068103	-2.0707846401	-4.79406734096	-10.3647314186	0.970327337356	-7.05335918223	-3.91145764665	-9.2357731944	0.062771612644	-2.39230204429	-0.12776651996	-9.94373094013	-3.94910944487	-1.89862361328	-2.93352270613	-6.726815131	-6.9981292667	-5.81337673595	-2.23021594518	-0.944431921245	-5.42372206375	-2.91632954472	-7.371781142	-1.27009689048	1.51079586686	2.96512852233	-1.67298066501	-4.66617969684	-6.62133349865
-4.00213610276	-7.40338235908	-2.70285311863	-5.84138152991	-0.357250055593	-3.88233490295	-2.05117288585	-6.87996619866	1.92659620052	-1.94636144692	-1.15193155382	1.14457892437	-2.66568866167	3.58287737681	-2.77141579007	-9.25837059957	-3.09523419767	-5.94699836321	-1.52090033653	-8.12941237538	-1.94155058757	-0.396302210321	0.975904317614	-8.83737012111	-2.99689930568	0.259567858931	-1.31210121202	-8.10536096177	-4.79315615902	-8.42058798363	-3.08103935179	1.75242012148	-1.50577036469	-2.34695517551	-3.15933999226	-8.51392972218	-3.46757049169	-1.67298066501	4.00934651676	-2.20092349089	-2.33691884928
-5.13398237356	-5.1679327999	-3.83469938943	-1.05433394644	-1.95055570386	1.01289180083	-3.18301915666	-8.01181246946	-2.68649015962	-1.24562625398	-3.48409431775	-5.14055894093	-1.66590763762	-2.17474170732	0.0782870072079	-10.3902168704	-4.53723539677	-1.99744026903	-1.8903894236	-5.04175094101	-4.19035828571	-2.30785031339	-1.30744370578	-0.782963815466	0.96193242529	-2.97761061255	-1.33117288034	-8.54406005201	-3.01476752842	-9.55243425443	-8.35602034898	-2.25850506804	-2.54379788027	-4.85311961638	-7.39726659379	-9.64577599298	-4.59941676249	-4.66617969684	-2.20092349089	3.07679958244	-0.494086255724
-3.47821826272	-5.78085223038	-2.17893527859	-2.54487496763	-4.4484527324	1.70100839535	-0.617233926957	-6.35604835863	-1.72387322935	-2.20260216444	-4.44572603974	-0.622593949159	-0.018654216449	-0.914290333129	1.9778748746	-8.73445275954	-6.88880447117	1.38595878286	0.668201323432	-7.60549453535	-4.03867157165	-2.5266318654	-1.81436384702	-8.31345228107	2.0948329338	-7.59283493357	-0.76934451029	-7.58144312173	-3.17062603031	-7.8966701436	-6.70025623815	-5.14603573947	-1.23316695294	0.340839476719	-2.41526813976	-7.99001188214	-4.14762545598	-6.62133349865	-2.33691884928	-0.494086255724	4.77230820485
