# Supplementary material for: A test of Generalized Bayesian dating: A new linguistic dating method
Source: PLoS One. 2020 Aug 12;15(8):e0236522. doi: 10.1371/journal.pone.0236522 (PMC7423060; doi:10.1371/journal.pone.0236522)
Supplement: S1 File — Python code for extracting data from ASJP word lists, cognate identification, and conversion to nexus files. Word lists annotated for cognacy for all families. Nexus files and MrBayes command files for all families. (ZIP) [file pone.0236522.s001.zip › S1 Supporting Information/Nexus_MrBayes/Pauwasi.nex]

begin data;
   dimensions ntax=6 nchar=299;
format datatype=restriction interleave=no missing= ? gap=-;
matrix
DUBU	11000010001010101010001010000100100010001000100100000100100001001010000100001000001000110010000100100001001000100000100001000?????????????????10001010001110100011001010010010110001100000100110010011010010000111111001001001011100001001101000011000100000101000001001010011000010001100?????????????????
TOWEI	10100001001??0011000101010000010010010000100100010000010010000101001000100001000000101010001000010100000100100?????001000100010000100?????????1001011000111001???000011000001110100110001010001011101100101000011110110110010100110000110100100101010100010010100000000010100????1101011001000010??????????
EMEM	10010100100??1000110000101001001000001010000011000010000001010001000100010000100001001010100001000010100010000?????100000010001000010?????????1100011100011001???100100111001000110010001101010010110111000001010000110010011101010001010101000011010100010000010000100101000????1000010000110010??????????
JAFI	1000110010010???0110000100101000001000110000100001010000000110001000010100000010001001001000100001010100010000010001000000010????????010??????0010001110011001101?????01101010000100001001000011110011001001010100011100101001110010001100111000111101010000110010001001010000100100001010???????0011??????
YURI	1????100110101000101010101010101000100000011??1000101001000010001100000000110000110111010100001000001110010001000110000110100001110001000111101001???111010111011101101010011110011001010011111010001??0110110110011111010110110111011101100111011010010010101000011111101101111111011101001111011100011011
KARKAR_YURI	?????100010101000101000101000101000100010000??1000001001000000011000001001000001000101010000011000001010000010001000001000001????0001001100101???????010010011011110100010010000010001000011100010001??01000010100100000110101010101111111100010110010001110000101101101100100100001001101????1010101101111
;
end;
