# Supplementary material for: A test of Generalized Bayesian dating: A new linguistic dating method
Source: PLoS One. 2020 Aug 12;15(8):e0236522. doi: 10.1371/journal.pone.0236522 (PMC7423060; doi:10.1371/journal.pone.0236522)
Supplement: S1 File — Python code for extracting data from ASJP word lists, cognate identification, and conversion to nexus files. Word lists annotated for cognacy for all families. Nexus files and MrBayes command files for all families. (ZIP) [file pone.0236522.s001.zip › S1 Supporting Information/Nexus_MrBayes/Uralic.mb]

execute Uralic.nex
lset coding=noabsencesites rates=gamma
charset cog = 1-272
charset phon = 273-713
partition two = 2: cog, phon
set partition = two
constraint Uralic_2 = INGRIAN FINNISH ESTONIAN_VORO KARELIAN ESTONIAN ESTONIAN_3 ESTONIAN_2 VEPS	[@Uralic,Finnic]
constraint Uralic_3 = INGRIAN FINNISH KARELIAN ESTONIAN VEPS	[@Uralic,Finnic,CoastalFinnic]
constraint Uralic_4 = INGRIAN FINNISH KARELIAN ESTONIAN VEPS	[@Uralic,Finnic,CoastalFinnic,Neva]
constraint Uralic_6 = INGRIAN FINNISH KARELIAN VEPS	[@Uralic,Finnic,CoastalFinnic,Neva,NorthFinnic]
constraint Uralic_7 = INGRIAN KARELIAN VEPS	[@Uralic,Finnic,CoastalFinnic,Neva,NorthFinnic,Ladogan]
constraint Uralic_15 = TSCHEREMISSISCH_KOZMODEMJANSK TSCHEREMISSISCH_URZUM MEADOW_MARI	[@Uralic,Mari]
constraint Uralic_17 = UDMURT KOMI_ZYRIAN KOMI_PERMYAK	[@Uralic,Permian]
constraint Uralic_19 = INARI_SAAMI KILDIN_SAAMI NORTH_SAAMI SKOLT_SAAMI LULE_SAAMI SOUTH_SAAMI	[@Uralic,Saami]
constraint Uralic_20 = SKOLT_SAAMI INARI_SAAMI KILDIN_SAAMI	[@Uralic,Saami,EasternSaami]
constraint Uralic_23 = LULE_SAAMI SOUTH_SAAMI NORTH_SAAMI	[@Uralic,Saami,WesternSaami]
prset applyto = (all) topologypr = constraints(Uralic_2,Uralic_3,Uralic_4,Uralic_6,Uralic_7,Uralic_15,Uralic_17,Uralic_19,Uralic_20,Uralic_23)
lset applyto = (1, 2) rates=gamma coding=noabsencesites
unlink statefreq = (all) revmat = (all) shape = (all)
prset applyto = (all) ratepr = variable
prset applyto = (all) clockvarpr = igr
prset applyto = (all) brlenspr = clock:fossilization
prset applyto = (all) fossilizationpr = fixed(0.0)
prset applyto = (all) samplestrat = random
mcmcp ngen=10000000 samplefreq=1000 nruns=2 nchains=3
mcmc
sump
sumt
