# Supplementary material for: A test of Generalized Bayesian dating: A new linguistic dating method
Source: PLoS One. 2020 Aug 12;15(8):e0236522. doi: 10.1371/journal.pone.0236522 (PMC7423060; doi:10.1371/journal.pone.0236522)
Supplement: S1 File — Python code for extracting data from ASJP word lists, cognate identification, and conversion to nexus files. Word lists annotated for cognacy for all families. Nexus files and MrBayes command files for all families. (ZIP) [file pone.0236522.s001.zip › S1 Supporting Information/Nexus_MrBayes/Algic.mb]

execute Algic.nex
lset coding=noabsencesites rates=gamma
charset cog = 1-327
charset phon = 328-743
partition two = 2: cog, phon
set partition = two
constraint Algic_2 = ATIKAMEKW MENOMINEE FOX OTTAWA KICKAPOO OJIBWA_EASTERN ABNAKI_WESTERN OJIBWA_SEVERN BLACKFOOT CHEYENNE ARAPAHO MONTAGNAIS DELAWARE_MUNSEE PASSAMAQUODDY_MALISEET_UnnamedInSource CHIPPEWA ALGONQUIN NASKAPI MICMAC POTAWATOMI SHAWNEE	[@Algic,Algonquian]
constraint Algic_5 = ATIKAMEKW NASKAPI MONTAGNAIS	[@Algic,Algonquian,Cree-Montagnais-Naskapi]
constraint Algic_6 = ABNAKI_WESTERN PASSAMAQUODDY_MALISEET_UnnamedInSource MICMAC DELAWARE_MUNSEE	[@Algic,Algonquian,EasternAlgonquian]
constraint Algic_9 = FOX KICKAPOO OJIBWA_EASTERN OJIBWA_SEVERN ALGONQUIN CHIPPEWA OTTAWA POTAWATOMI SHAWNEE	[@Algic,Algonquian,EasternGreatLakesAlgonquian]
constraint Algic_11 = OJIBWA_EASTERN ALGONQUIN CHIPPEWA OTTAWA POTAWATOMI OJIBWA_SEVERN	[@Algic,Algonquian,EasternGreatLakesAlgonquian,Ojibwa-Potawatomi]
constraint Algic_12 = OJIBWA_EASTERN ALGONQUIN CHIPPEWA OTTAWA OJIBWA_SEVERN	[@Algic,Algonquian,EasternGreatLakesAlgonquian,Ojibwa-Potawatomi,Ojibwa]
prset applyto = (all) topologypr = constraints(Algic_2,Algic_5,Algic_6,Algic_9,Algic_11,Algic_12)
lset applyto = (1, 2) rates=gamma coding=noabsencesites
unlink statefreq = (all) revmat = (all) shape = (all)
prset applyto = (all) ratepr = variable
prset applyto = (all) clockvarpr = igr
prset applyto = (all) brlenspr = clock:fossilization
prset applyto = (all) fossilizationpr = fixed(0.0)
prset applyto = (all) samplestrat = random
mcmcp ngen=10000000 samplefreq=1000 nruns=2 nchains=3
mcmc
sump
sumt
