# Supplementary material for: A test of Generalized Bayesian dating: A new linguistic dating method
Source: PLoS One. 2020 Aug 12;15(8):e0236522. doi: 10.1371/journal.pone.0236522 (PMC7423060; doi:10.1371/journal.pone.0236522)
Supplement: S1 File — Python code for extracting data from ASJP word lists, cognate identification, and conversion to nexus files. Word lists annotated for cognacy for all families. Nexus files and MrBayes command files for all families. (ZIP) [file pone.0236522.s001.zip › S1 Supporting Information/Nexus_MrBayes/Songhay.mb]

execute Songhay.nex
lset coding=noabsencesites rates=gamma
charset cog = 1-89
charset phon = 90-229
partition two = 2: cog, phon
set partition = two
constraint Songhay_1 = TONDI_SONGWAY_KIINI DENDI KOROBORO_SENNI ZARMA DJENNE_CHIINI	[@Songhay,EasternSonghay]
constraint Songhay_2 = DENDI DJENNE_CHIINI ZARMA	[@Songhay,EasternSonghay,Zarma-Kaado-Dendi]
constraint Songhay_3 = KORANDJE TADAKSAHAK KOYRA_CHIINI TASAWAQ	[@Songhay,NorthwestSonghay]
constraint Songhay_4 = KORANDJE TADAKSAHAK TASAWAQ	[@Songhay,NorthwestSonghay,NorthernSonghay]
prset applyto = (all) topologypr = constraints(Songhay_1,Songhay_2,Songhay_3,Songhay_4)
lset applyto = (1, 2) rates=gamma coding=noabsencesites
unlink statefreq = (all) revmat = (all) shape = (all)
prset applyto = (all) ratepr = variable
prset applyto = (all) clockvarpr = igr
prset applyto = (all) brlenspr = clock:fossilization
prset applyto = (all) fossilizationpr = fixed(0.0)
prset applyto = (all) samplestrat = random
mcmcp ngen=10000000 samplefreq=1000 nruns=2 nchains=3
mcmc
sump
sumt
