# Supplementary material for: A test of Generalized Bayesian dating: A new linguistic dating method
Source: PLoS One. 2020 Aug 12;15(8):e0236522. doi: 10.1371/journal.pone.0236522 (PMC7423060; doi:10.1371/journal.pone.0236522)
Supplement: S1 File — Python code for extracting data from ASJP word lists, cognate identification, and conversion to nexus files. Word lists annotated for cognacy for all families. Nexus files and MrBayes command files for all families. (ZIP) [file pone.0236522.s001.zip › S1 Supporting Information/Nexus_MrBayes/Chicham.nex]

begin data;
   dimensions ntax=6 nchar=163;
format datatype=restriction interleave=no missing= ? gap=-;
matrix
ACHUAR	110110110111011111110111101111100110001010010000111101111010010100101?1110100111000110110101111110101111111111101011011101100111101100010100111011111110101111011??
AGUARUNA	1110001101100111111011101101110101101100011000110111011011010101101101101010010010011011010111111001111111110110011100100010100000110001111011101111111011111111011
AGUARUNA_2	11100011011001?1111??1011101?11011101000100010110?1101011????10???11111001100100010110110101?11111??111111??10001111001100110001101000111110?110111???10????1101011
HUAMBISA	1100011011100111111111101011111001100101101100011111111011000111101011101011011100110111010111111011111111110110101100110011110110111011111111111111101111111111111
JIVARO_SHUAR	11????11011001111111111010111110010101011001010011110110110011001110111010111??100011011010111111111111111110110101110101110111011110101011011101111101010111111111
SHUAR	11100011011111?1111??1011011?11001100110100100001?1101011????10???10111100101101000110111111?11110??111111??00011111001010101111101100010100?110111???10????1101111
;
end;
