# Supplementary material for: A test of Generalized Bayesian dating: A new linguistic dating method
Source: PLoS One. 2020 Aug 12;15(8):e0236522. doi: 10.1371/journal.pone.0236522 (PMC7423060; doi:10.1371/journal.pone.0236522)
Supplement: S1 File — Python code for extracting data from ASJP word lists, cognate identification, and conversion to nexus files. Word lists annotated for cognacy for all families. Nexus files and MrBayes command files for all families. (ZIP) [file pone.0236522.s001.zip › S1 Supporting Information/Nexus_MrBayes/Barbacoan.nex]

begin data;
   dimensions ntax=4 nchar=242;
format datatype=restriction interleave=no missing= ? gap=-;
matrix
AWA_PIT	1001010101010001001001010001000010100001001011000101001010001001000010100011000010101000011011000001001100101?????101000011011011010100100010011001011000101110101110110111011101000101100001010001000100011010010111101001101001110101010110?????
GUAMBIANO	10010011001000100110110000100010010001001011000110001001000100100010010001100010011000011010100001001000100110010110001111001110011011101000101101111010111101111000011010010001010101110101010011100100111010101011110001001110010101000111111011
COLORADO	01111001100001001011001001000101000010100101010010100100001001000101000010100101000100101010100010100100010010101011110011011100100111000111110010110001001010110001011100100110001010011001000010011000111000011101010110001011001110111011010110
CAYAPA	???110011000100100100010100010010001001001010010101001000100100010010001001010010010010010011011001001000100110010??110011011100101110000101101100100010110010111100111000101010010010010010000100010001011001001011111110111010001010101001010100
;
end;
