# Supplementary material for: A test of Generalized Bayesian dating: A new linguistic dating method
Source: PLoS One. 2020 Aug 12;15(8):e0236522. doi: 10.1371/journal.pone.0236522 (PMC7423060; doi:10.1371/journal.pone.0236522)
Supplement: S1 File — Python code for extracting data from ASJP word lists, cognate identification, and conversion to nexus files. Word lists annotated for cognacy for all families. Nexus files and MrBayes command files for all families. (ZIP) [file pone.0236522.s001.zip › S1 Supporting Information/Nexus_MrBayes/Aymaran.nex]

begin data;
   dimensions ntax=9 nchar=123;
format datatype=restriction interleave=no missing= ? gap=-;
matrix
CENTRAL_AYMARA	111111111011001010101111111100111111101011011010111111000101011011111101011110101111111111101110111111111110111110001111111
CENTRAL_AYMARA_2	11101111?????100010101111011100111?111010101010011110100???10?110111110011???11101101111011101011?11101111101111100???1?110
JAQARU	111011110100110101010111101110011111110101111100111101001011111101111110111111110110111101110101111110111110111110010111110
SOUTHERN_AYMARA	11101111?????010100011111011010111?110101101001011110100???10?110111110011???01111011111011011011?11111111101111100???1?110
HUACANA	?110111?100100101000111110110111111?10101101100011110010010101110?1111001?111011111111110110111111?111111110111111000111110
JAQARU_2	?110111?010011100101011110111001111?11010101100011110100100111110?1111001?111111011011110111110111?110111110111110010011110
KAWKI	?110111?100011000101011110111001111?11010101100011110100100111110?1111001?101111011011110111110111?110111110111110010011110
PUKI	?110111?001100101000111110110111111?10101101100011110100010101110?1111001?111011111111110110111111?111111110111110000111110
SULLKATITI_TITIRI	?110111?001100101000111110110111111?10101101100111110001010101110?1111001?111011111111110110111111?111111111111100100111110
;
end;
