# Supplementary material for: A test of Generalized Bayesian dating: A new linguistic dating method
Source: PLoS One. 2020 Aug 12;15(8):e0236522. doi: 10.1371/journal.pone.0236522 (PMC7423060; doi:10.1371/journal.pone.0236522)
Supplement: S1 File — Python code for extracting data from ASJP word lists, cognate identification, and conversion to nexus files. Word lists annotated for cognacy for all families. Nexus files and MrBayes command files for all families. (ZIP) [file pone.0236522.s001.zip › S1 Supporting Information/Nexus_MrBayes/Muskogean.nex]

begin data;
   dimensions ntax=6 nchar=194;
format datatype=restriction interleave=no missing= ? gap=-;
matrix
ALABAMA	11001010101011010100100100111010101110100100011011010010101010100101100001001000100110001000110101010010011010111010100111010100001010010101111010010110111111011011001010010011110011011001010111
CHICKASAW	11001010110101100101001000111100101101101000101101011000110010101001010000011000010111100110101101010101100111110111011101111010111011011111111111111010111111011101111001111011011110001111011011
CHOCTAW	10101010110101100101001000111100101101101000101101011000110010101001001000101000010110100010100111010100100011110011011101011111111010010101111011111010111111011101011000110011010111111101011011
CREEK	10101001101011010100010010111001011110010010011010110001100101010101000100100100001110010001000111111010011010111011100111010100000100110001110011110101111011111111010100100111010011111101111111
MIKASUKI	10101001101011001010010001111010101110100001011011010100110010100011?????01000010101100100001001111110101000101100101001010101001010100101011010100101001101110101010111100100001100???11101111011
KOASATI	?00101101010110101001001001110101011101001000110110101001010101001010000110000101001????1010010111011010011010111010010011010100001010010101101010010110111111011101001010010011110001111001010011
;
end;
