# Supplementary material for: A test of Generalized Bayesian dating: A new linguistic dating method
Source: PLoS One. 2020 Aug 12;15(8):e0236522. doi: 10.1371/journal.pone.0236522 (PMC7423060; doi:10.1371/journal.pone.0236522)
Supplement: S1 File — Python code for extracting data from ASJP word lists, cognate identification, and conversion to nexus files. Word lists annotated for cognacy for all families. Nexus files and MrBayes command files for all families. (ZIP) [file pone.0236522.s001.zip › S1 Supporting Information/Nexus_MrBayes/Kartvelian.nex]

begin data;
   dimensions ntax=4 nchar=213;
format datatype=restriction interleave=no missing= ? gap=-;
matrix
GEORGIAN	110101001011000100011010101010011001010101010101001010000100001001010110100101010100110110100000100001110111000100101101101001101010010101101011101010101011111101101111011001111111110100101110101110000100111100101
LAZ	111001010010001000101100101100100101010101010110001001000010001010011000010110010101000??001100100010001010011011100010101100101111010111011001111101010101111110010100110101000111001001110111010??11111100100110010
MINGRELIAN	111001010010001000101100101100011001010101010110001000100001101010011000100110010101000??100000100010001010010001100110110100101111010010111001110101010101111110010101101101101111111001110111010??10001100101100010
SVAN	110010100100110011101001010011010010101010101100111100011000010100110001001100101010001??000011001101000110000101001001101011011011101101101111111011101011101011101011110010010011000100101110101??10110011011001001
;
end;
