# Supplementary material for: A test of Generalized Bayesian dating: A new linguistic dating method
Source: PLoS One. 2020 Aug 12;15(8):e0236522. doi: 10.1371/journal.pone.0236522 (PMC7423060; doi:10.1371/journal.pone.0236522)
Supplement: S1 File — Python code for extracting data from ASJP word lists, cognate identification, and conversion to nexus files. Word lists annotated for cognacy for all families. Nexus files and MrBayes command files for all families. (ZIP) [file pone.0236522.s001.zip › S1 Supporting Information/Nexus_MrBayes/Morehead-Wasur.nex]

begin data;
   dimensions ntax=5 nchar=261;
format datatype=restriction interleave=no missing= ? gap=-;
matrix
NAMBO	100010011100?010001000100100????010001100100010001010001000100001000100100010100000100100???10????1001001000??010001000??????101010010111100?101001011110100????01010111000010100110100010001101010111010010001101000001001010?1011????1100011010110??001101011??????
NAMO	100010??1100?00100010001001001000010101001010000001010001000100???00010100???100010000010???1001001000101000??00100010010010?1110100???10101?01100010101001001000010100011000100100000110101010110???100100100???1100100001101?101001000010001010111??01010010010011?
JEISCH	0100011010101100010001000100100010000101001010001001001000100001001100001010001000100100010001100010100001001010000??????????001100111010100110010100100100010101000001010100010110011010001001010100110101010111010011011100010010100010001001011001010000??????????
YEY	01011110101011000100010001000001100001100010100110010110001000110110000010101010101011000011011001101000010111100010001001??10011011110101101100011101001000001110000010010000101100111100110010101011001010101110101110101100101011001100110010010111010010011001??1
PEREMKA	0010????1001?00010001000100100100001100010100010100100000100010???00001001???001010000001???1000100100010010??00010001001001?0100??????10011?00101001100101101100001110000010011000101010001011001???010110101???0011100001101?011100111010000110011??01001001001011?
;
end;
