# Supplementary material for: A test of Generalized Bayesian dating: A new linguistic dating method
Source: PLoS One. 2020 Aug 12;15(8):e0236522. doi: 10.1371/journal.pone.0236522 (PMC7423060; doi:10.1371/journal.pone.0236522)
Supplement: S1 File — Python code for extracting data from ASJP word lists, cognate identification, and conversion to nexus files. Word lists annotated for cognacy for all families. Nexus files and MrBayes command files for all families. (ZIP) [file pone.0236522.s001.zip › S1 Supporting Information/Nexus_MrBayes/Salishan.mb]

execute Salishan.nex
lset coding=noabsencesites rates=gamma
charset cog = 1-275
charset phon = 276-601
partition two = 2: cog, phon
set partition = two
constraint Salishan_2 = MUSQUEAM SECHELT LUSHOOTSEED COWICHAN PUGET_SALISH SONGISH SALISH_STRAITS SAANICH SAMISH STOLO SQUAMISH SLIAMMON	[@Salishan,CentralSalish]
constraint Salishan_4 = OKANAGAN_COLVILLE COLUMBIA_WENATCHI COEUR_DALENE KALISPEL_PEND_DOREILLE SPOKANE THOMPSON SHUSWAP MONTANA_SALISH LILLOOET	[@Salishan,InteriorSalish]
constraint Salishan_5 = THOMPSON SHUSWAP LILLOOET	[@Salishan,InteriorSalish,NorthernInteriorSalish]
constraint Salishan_6 = OKANAGAN_COLVILLE COLUMBIA_WENATCHI COEUR_DALENE KALISPEL_PEND_DOREILLE MONTANA_SALISH SPOKANE	[@Salishan,InteriorSalish,SouthernInteriorSalish]
constraint Salishan_7 = SPOKANE KALISPEL_PEND_DOREILLE MONTANA_SALISH	[@Salishan,InteriorSalish,SouthernInteriorSalish,Kalispel-Spokane]
prset applyto = (all) topologypr = constraints(Salishan_2,Salishan_4,Salishan_5,Salishan_6,Salishan_7)
lset applyto = (1, 2) rates=gamma coding=noabsencesites
unlink statefreq = (all) revmat = (all) shape = (all)
prset applyto = (all) ratepr = variable
prset applyto = (all) clockvarpr = igr
prset applyto = (all) brlenspr = clock:fossilization
prset applyto = (all) fossilizationpr = fixed(0.0)
prset applyto = (all) samplestrat = random
mcmcp ngen=10000000 samplefreq=1000 nruns=2 nchains=3
mcmc
sump
sumt
