# Supplementary material for: A test of Generalized Bayesian dating: A new linguistic dating method
Source: PLoS One. 2020 Aug 12;15(8):e0236522. doi: 10.1371/journal.pone.0236522 (PMC7423060; doi:10.1371/journal.pone.0236522)
Supplement: S1 File — Python code for extracting data from ASJP word lists, cognate identification, and conversion to nexus files. Word lists annotated for cognacy for all families. Nexus files and MrBayes command files for all families. (ZIP) [file pone.0236522.s001.zip › S1 Supporting Information/Nexus_MrBayes/Guaicuruan.nex]

begin data;
   dimensions ntax=4 nchar=218;
format datatype=restriction interleave=no missing= ? gap=-;
matrix
MOCOVI	10001010??????100101001000010011001001001001011001000101000100100010100010001001001000100001100101001001000010110100101110111??????101111010010101110011111101110001111111100010111100011010011100011101011110001100101110
PILAGA	10100010010100010101010010001001001000101001010101010000100100101000010001000101000100101000100011001000010001101010101000011010100111111011110110010011111101110110001110101000010110001010111110001100111101101100010010
TOBA	10100110001101010101011001001000101000010011010011010000011011101000001000110011100011100100101101011011001000110001101001111011111111111010011111101111111101110111001111111101011101100011111101001101011110101110101011
KADIWEU	01010001100010001010100100100100010110000100111000101010000100010101000100010001010000010010010100100100100100110???01010000111001110101010110100110010111111010101010011001010101011100010011010010011000111001010100????
;
end;
