# Supplementary material for: A test of Generalized Bayesian dating: A new linguistic dating method
Source: PLoS One. 2020 Aug 12;15(8):e0236522. doi: 10.1371/journal.pone.0236522 (PMC7423060; doi:10.1371/journal.pone.0236522)
Supplement: S1 File — Python code for extracting data from ASJP word lists, cognate identification, and conversion to nexus files. Word lists annotated for cognacy for all families. Nexus files and MrBayes command files for all families. (ZIP) [file pone.0236522.s001.zip › S1 Supporting Information/Nexus_MrBayes/Kxa.nex]

begin data;
   dimensions ntax=7 nchar=250;
format datatype=restriction interleave=no missing= ? gap=-;
matrix
HOAN_HUC	100100000010011010010000010001010010000000100010101000101010001001010100000101000010101001001001000101000010????????????????1010100001000001101000100100010011001000010011100100010101000110011101000000001100100101000010010001101100010?????????????????
HOAN	100???00000110101011000000100101001000000001010010100010101000100011010000010100001010011000100010010100000110001101010?????1010????010001001010011001000100110010000101001001000101010001101001010000000011001001010000100100011011000101001010010010????
JUHOAN	100???1000001001010010000001100010000011010010011101011101010001010??10110000001001111011011011001001011000101101110101101100110????11000010100100110001001100100011101001101010111110110010001??010010100010011011000111111110001110010111101101011111110
KAUEN	100110000100100101000100100010101000010010001000100100100101000110001101100000100010011010010010001011001010????1110100??1010110010101100010100100001001000110101000101000100010010110110011100100100010100110110011100001010110010110101???0110101110?101
KUNG	111001101000100101000101100011001001010010001000100100100100100110001110010000101011011010010010000011000010????1110100?????1111010010010010100100000110100110101101101000100010010010001010100110111000011011101011000001010110010110001???0110101010????
KUNG_EKOKA	1001000100001001010000110000???010010000????010010????????001001?????100001000010010??0110010010000??000010100011110???01???0110001000100010010110001110001??0100100??1000010????????0001001?????0010000010010010??0000101010010???001001001010110????1???
O_KUNG	100110011100100101000100100001001100100001001000100010100100010111001100011010100110011010010010000011000010????1110????????1110010100111010100100000100100010110110101000100001010110000110101100100100011011010010010001010100010001001???011010????????
;
end;
