# Supplementary material for: A test of Generalized Bayesian dating: A new linguistic dating method
Source: PLoS One. 2020 Aug 12;15(8):e0236522. doi: 10.1371/journal.pone.0236522 (PMC7423060; doi:10.1371/journal.pone.0236522)
Supplement: S1 File — Python code for extracting data from ASJP word lists, cognate identification, and conversion to nexus files. Word lists annotated for cognacy for all families. Nexus files and MrBayes command files for all families. (ZIP) [file pone.0236522.s001.zip › S1 Supporting Information/Nexus_MrBayes/Ijoid.mb]

execute Ijoid.nex
lset coding=noabsencesites rates=gamma
charset cog = 1-137
charset phon = 138-266
partition two = 2: cog, phon
set partition = two
constraint Ijoid_2 = OPEREMO OKRIKA MEIN OYAKIRI KALABARI APOI BUMO BISENI AROGBO OPOROMO WEST_TARAKIRI AKAHA OGULAGHA IBANI KABOU NKORO KOLOKUMA IZON KUNBO FURUPAGHA AKITA IDUWINI IKIBIRI OGBE_IJO NEMBE EKPETIAMA EAST_TARAKIRI ORUMA BASAN OGBOIN GBARAIN GBARANMATU EAST_OLODIAMA	[@Ijoid,Ijo]
constraint Ijoid_3 = AKAHA OKRIKA KALABARI IBANI NKORO NEMBE	[@Ijoid,Ijo,EasternIjo]
constraint Ijoid_4 = OKRIKA IBANI KALABARI NKORO	[@Ijoid,Ijo,EasternIjo,KaKiBa-Nkoroo]
constraint Ijoid_5 = OKRIKA IBANI KALABARI	[@Ijoid,Ijo,EasternIjo,KaKiBa-Nkoroo,KaKiBa]
constraint Ijoid_6 = OPEREMO MEIN OYAKIRI APOI BUMO BISENI AROGBO OPOROMO WEST_TARAKIRI OGULAGHA KABOU KOLOKUMA IZON KUNBO FURUPAGHA AKITA IDUWINI IKIBIRI OGBE_IJO EKPETIAMA EAST_TARAKIRI ORUMA BASAN OGBOIN GBARAIN GBARANMATU EAST_OLODIAMA	[@Ijoid,Ijo,WesternIjo]
constraint Ijoid_7 = BISENI ORUMA AKITA	[@Ijoid,Ijo,WesternIjo,InlandIjo]
prset applyto = (all) topologypr = constraints(Ijoid_2,Ijoid_3,Ijoid_4,Ijoid_5,Ijoid_6,Ijoid_7)
lset applyto = (1, 2) rates=gamma coding=noabsencesites
unlink statefreq = (all) revmat = (all) shape = (all)
prset applyto = (all) ratepr = variable
prset applyto = (all) clockvarpr = igr
prset applyto = (all) brlenspr = clock:fossilization
prset applyto = (all) fossilizationpr = fixed(0.0)
prset applyto = (all) samplestrat = random
mcmcp ngen=10000000 samplefreq=1000 nruns=2 nchains=3
mcmc
sump
sumt
