# Supplementary material for: A test of Generalized Bayesian dating: A new linguistic dating method
Source: PLoS One. 2020 Aug 12;15(8):e0236522. doi: 10.1371/journal.pone.0236522 (PMC7423060; doi:10.1371/journal.pone.0236522)
Supplement: S1 File — Python code for extracting data from ASJP word lists, cognate identification, and conversion to nexus files. Word lists annotated for cognacy for all families. Nexus files and MrBayes command files for all families. (ZIP) [file pone.0236522.s001.zip › S1 Supporting Information/Nexus_MrBayes/Left_May.nex]

begin data;
   dimensions ntax=8 nchar=221;
format datatype=restriction interleave=no missing= ? gap=-;
matrix
AMA	1111010101000100000101010100100010001010000100100100001001000001001101010000100????????????????????????????1101011010001011001001001111001000010010010001001010000110011110000111010101001001001001??????????????????????????
NAKWI	110??101001000100010010100101010000010?????100010011010110000110100101010010000??10100010100000100001000???001010??0110100001100100111010001001001101010???1011000111111101001111000101011001011001??110111011011001010111???
NIMO_NAKWI	1100110100100010001001010010101000001000010100010011010110000110100101010010000??10100010100000100001000???0010100100101000011001011110100010010011010011011010010111111101001111000101011001011001??110111011011001010111???
AMA_2	?????101010001000001001011001001000010100000101001000??001000???0011010100001001001010001010000010000100010????????11001101001011001110011101010000111001001010000110??110100???100111100110100101011101110101010001110001110
BO	?????101010000010000101100010100010010001001000011000??000100???0101010010000101010100010001000001001000100????????01001010110101000101000001001010010000011000001010??101101???010010100100001100101101100011001011010100110
NIMO	?????101011000100010010010011000001010010001000101000??000010???1001010100010000110001010000100100001000100????????01001000101001101110010001010010010000111010100110??101100???100010010100101100001110010111000101010101110
ROCKY_PEAK	?????101000010000101001100010101000001010000100011000??000001???0101001100010000110100010000001000010001001????????01011011010010100101000001000110011011110100001010??110100???010000010001111110001101110000111011000100100
OWINIGA	?????010100100001001010100011000000110000010010100001??001000???1000110001000011001000101000010000100010100????????01011011000100011100100000110010010000011000100111??110110???100010001100010110111101100111010101001100111
;
end;
