# Supplementary material for: A test of Generalized Bayesian dating: A new linguistic dating method
Source: PLoS One. 2020 Aug 12;15(8):e0236522. doi: 10.1371/journal.pone.0236522 (PMC7423060; doi:10.1371/journal.pone.0236522)
Supplement: S1 File — Python code for extracting data from ASJP word lists, cognate identification, and conversion to nexus files. Word lists annotated for cognacy for all families. Nexus files and MrBayes command files for all families. (ZIP) [file pone.0236522.s001.zip › S1 Supporting Information/Nexus_MrBayes/Mixe-Zoque.mb]

execute Mixe-Zoque.nex
lset coding=noabsencesites rates=gamma
charset cog = 1-97
charset phon = 98-289
partition two = 2: cog, phon
set partition = two
constraint Mixe-Zoque_1 = SOUTH_HIGHLAND_MIXE NORTH_HIGHLAND_MIXE AYUTLA_MIXE LOWLAND_MIXE SAYULA_POPOLUCA OLUTA_POPOLUCA	[@Mixe-Zoque,Mixe]
constraint Mixe-Zoque_2 = SOUTH_HIGHLAND_MIXE LOWLAND_MIXE NORTH_HIGHLAND_MIXE AYUTLA_MIXE	[@Mixe-Zoque,Mixe,OaxacaMixe]
constraint Mixe-Zoque_3 = SOUTH_HIGHLAND_MIXE LOWLAND_MIXE AYUTLA_MIXE	[@Mixe-Zoque,Mixe,OaxacaMixe,Lowland-Midland-SouthHighlandMixe]
constraint Mixe-Zoque_6 = MARIA_CHIMALAPA MIGUEL_CHIMALAPA ZOQUE_FRANCISCO_LEON ZOQUE_RAYON TEXISTEPEC_ZOQUE SOTEAPAN_ZOQUE CHIAPAS_ZOQUE	[@Mixe-Zoque,Zoque]
constraint Mixe-Zoque_7 = CHIAPAS_ZOQUE ZOQUE_FRANCISCO_LEON ZOQUE_RAYON	[@Mixe-Zoque,Zoque,ChiapasZoque]
prset applyto = (all) topologypr = constraints(Mixe-Zoque_1,Mixe-Zoque_2,Mixe-Zoque_3,Mixe-Zoque_6,Mixe-Zoque_7)
lset applyto = (1, 2) rates=gamma coding=noabsencesites
unlink statefreq = (all) revmat = (all) shape = (all)
prset applyto = (all) ratepr = variable
prset applyto = (all) clockvarpr = igr
prset applyto = (all) brlenspr = clock:fossilization
prset applyto = (all) fossilizationpr = fixed(0.0)
prset applyto = (all) samplestrat = random
mcmcp ngen=10000000 samplefreq=1000 nruns=2 nchains=3
mcmc
sump
sumt
