# Supplementary material for: A test of Generalized Bayesian dating: A new linguistic dating method
Source: PLoS One. 2020 Aug 12;15(8):e0236522. doi: 10.1371/journal.pone.0236522 (PMC7423060; doi:10.1371/journal.pone.0236522)
Supplement: S1 File — Python code for extracting data from ASJP word lists, cognate identification, and conversion to nexus files. Word lists annotated for cognacy for all families. Nexus files and MrBayes command files for all families. (ZIP) [file pone.0236522.s001.zip › S1 Supporting Information/Nexus_MrBayes/Wakashan.nex]

begin data;
   dimensions ntax=6 nchar=263;
format datatype=restriction interleave=no missing= ? gap=-;
matrix
HAISLA	10101000101010001010011000010010010010101110010100010001001000010000110010001000101000110010010000101001010000100001000011101011111101111000110110010010000011010010010110010010010101110011111110001100101100101000100110101010001010010011000011100100010011010001000
HEILTSUK	10101010001100100010011000001010010010101110010100001001001000100000110010001010001000110010010000100101010000100001000011000111100011110100100110011010001011011010001111110011010110110010100110001010101100011000111000101011001110010011000000100010010011010001000
KWAKWALA	10011000011100100010010100000110010010101100110100000111001000001000110000101010001000110010001000101001010000001100100010100111100011110010100010010001001011001011011110010010011100110001110110000100101100111100101000101010001010010011110110110100010011000010100
OOWEKYALA	1010101000101010001001????????10010010101110010100????????100010000011001000101000????1101100001001001010100000100000100110001111000111111001000100100???????1001011001111110111010110110?????0110001010101100101100101000????11101110101010001000100010010011001000011
DITIDAHT	0101??01001001010000110010100001000101??110100101010000010011000010011010100010101010010100100001001001010110001000000101111????0111011011010000111001100100101011001???01101100100101010111110111010111111111111011010001110001110011000111000100011001101111101110001
NOOTKA	01010101001001010101011001100001101001011101001001100000010101000011101001010101000011101000100001010010100011010010000111110011001101101100101001110011101110110100101100110100110100001111101110100111101101110001110100101111010011010010001110011000100111101111101
;
end;
