# Supplementary material for: A test of Generalized Bayesian dating: A new linguistic dating method
Source: PLoS One. 2020 Aug 12;15(8):e0236522. doi: 10.1371/journal.pone.0236522 (PMC7423060; doi:10.1371/journal.pone.0236522)
Supplement: S1 File — Python code for extracting data from ASJP word lists, cognate identification, and conversion to nexus files. Word lists annotated for cognacy for all families. Nexus files and MrBayes command files for all families. (ZIP) [file pone.0236522.s001.zip › S1 Supporting Information/Nexus_MrBayes/Arawan.nex]

begin data;
   dimensions ntax=7 nchar=211;
format datatype=restriction interleave=no missing= ? gap=-;
matrix
BANAWA	1001100100001110000100111101010110100110001000101001010110101011001000001?????????????????????????1110101010011111000111010101000110110001011011101111110010011001001101110011111011110001?????????????????????????
DENI	1001100001001101000100111101100101100110000100011001010001010111100100001101010000101100000100001111001010010010110000101101011001010010110101111001001100110110110111000110110001111111011001111111110010100010010
JARAWARA	1011100100101110100100011111010111100110000010101001010110101011000010001101011010001010001000010111111010110110110101110001000101101100010110111000111100010110011111010100111010111001011011101110010111100100111
KULINA_ARAUA	10011100100011000101001011010011011001010001001001010100010101?10010010011010???01001000100010001111101111001010100010001010000011010010001101100111001110110110010111000110110011??11011110011??011000010010001010
MADIJA	1001100010001101000010111101001101010100100100100101010001010111000000101101000101001001000001001111101110010010111001100101111101101100110110111011011001101111011011000101111010101001011011111010111011001010011
PAUMARI	010100100001110000100101?1010101100011000100011000101010011001100100000111101100000110000100001011111011111001101000011000010????1101101010110001001111110100110010010100100111010101100011111111010000111110000111
JAMAMADI	???110010000111000010011110101011010011000100010???101011010101100??????1???????????1??????????101????10100100111100011111010100011011000101101110111111001001100???11010100111110111????1?????????00101?????100111
;
end;
