# Supplementary material for: A test of Generalized Bayesian dating: A new linguistic dating method
Source: PLoS One. 2020 Aug 12;15(8):e0236522. doi: 10.1371/journal.pone.0236522 (PMC7423060; doi:10.1371/journal.pone.0236522)
Supplement: S1 File — Python code for extracting data from ASJP word lists, cognate identification, and conversion to nexus files. Word lists annotated for cognacy for all families. Nexus files and MrBayes command files for all families. (ZIP) [file pone.0236522.s001.zip › S1 Supporting Information/Nexus_MrBayes/Chocoan.nex]

begin data;
   dimensions ntax=9 nchar=205;
format datatype=restriction interleave=no missing= ? gap=-;
matrix
CATIO	1110101011010010101010101001111100100011101100110000100001001000101100010001010001011???100100110110011101110001001010111101000110101010111010110010100100010011010010001110110100110011000111011101011011???
EMBERA_CHAMI	1111101011010010101010??1001111100010011101100110000000101100100101100???????0010??11???100100111110011101110001001010011??10000100101101001101100101001000100111000100011001001001101100??????1010???1011???
EMBERA_DARIEN	11101010110100101010????1001111101000011101100110000100001001000101100????1001000??11???100100110111011101110001001010?????10001100110101111101100101001000100110100100011101001101100110????100110???1011???
EMBERA_NORTHERN	11001001?1010001????0101100111110?????1110111011110010100???00101011000011???1000??11100100100000110011??111000111????11010100001001101010????11001111011100101111111110??1000111011001000011??0100???1011100
EMBERA_TADO	1110101011010010101010??1001111100001011101100110000010001100100101100????10011001011???100100110111011101110001001010011??10001100101101100111100101001000100111000100011001101001000110????1001100111010???
EPENA_BASURUDO	1110101011010010101010??010111110100001110110011000001000010????101100???????10001011010100100110111011101110001001010011??00100100101101111101111101001000100111000100001?????1001101110??????01000111010110
EPENA_SAIJA	1110101011001010101010101001111100000111101100111000010000010100101100???????01001011???1001001101110111011001010010100111010000100110101110111100101001000100111010100011001101001010110??????01110111010???
NORTHERN_EMBERA	110010101??1001001100110100111110100001?1010101?????001000100001101010????1001000011?00101101100011101110??110010001101101001001000101101111101???1010010101011?????001101101101101100110????10111011010??101
WOUNAAN	1110011010100110100110100011111011000011011001100011000011001000011001100000100011011???001001110111111010110011100101001110001001010101110101110101001011100010010100101101110001111110111100110110011101???
;
end;
