# Supplementary material for: A test of Generalized Bayesian dating: A new linguistic dating method
Source: PLoS One. 2020 Aug 12;15(8):e0236522. doi: 10.1371/journal.pone.0236522 (PMC7423060; doi:10.1371/journal.pone.0236522)
Supplement: S1 File — Python code for extracting data from ASJP word lists, cognate identification, and conversion to nexus files. Word lists annotated for cognacy for all families. Nexus files and MrBayes command files for all families. (ZIP) [file pone.0236522.s001.zip › S1 Supporting Information/Nexus_MrBayes/Cariban.mb]

execute Cariban.nex
lset coding=noabsencesites rates=gamma
charset cog = 1-252
charset phon = 253-526
partition two = 2: cog, phon
set partition = two
constraint Cariban_2 = KALINA MAQUIRITARI CARIJONA_2 TIRIYO CARIJONA WAYANA	[@Cariban,Guianan]
constraint Cariban_4 = CARIJONA_2 TIRIYO CARIJONA	[@Cariban,Guianan,Taranoan]
constraint Cariban_9 = YUKPA_2 YUKPA_3 YUKPA	[@Cariban,Opon-Yukpan]
constraint Cariban_10 = YUKPA_2 YUKPA_3 YUKPA	[@Cariban,Opon-Yukpan,Yukpan]
constraint Cariban_11 = WAIWAI HIXKARYANA WAIWAI_2	[@Cariban,Parukotoan]
constraint Cariban_12 = WAIWAI HIXKARYANA WAIWAI_2	[@Cariban,Parukotoan,Waiwaian]
constraint Cariban_13 = BAKAIRI IKPENG ARARA_DO_PARA	[@Cariban,Pekodian]
constraint Cariban_15 = PEMON ENAPA_WOROMAIPU PANARE TAUREPANG AKAWAIO YABARANA AKAWAIO_2 MAPOYO MACUSHI MAKUSHI	[@Cariban,VenezuelanCariban]
constraint Cariban_18 = PEMON ENAPA_WOROMAIPU PANARE TAUREPANG AKAWAIO AKAWAIO_2 MACUSHI MAKUSHI	[@Cariban,VenezuelanCariban,Pemong-Panare]
constraint Cariban_19 = PEMON TAUREPANG AKAWAIO AKAWAIO_2 MACUSHI MAKUSHI	[@Cariban,VenezuelanCariban,Pemong-Panare,Pemongan]
prset applyto = (all) topologypr = constraints(Cariban_2,Cariban_4,Cariban_9,Cariban_10,Cariban_11,Cariban_12,Cariban_13,Cariban_15,Cariban_18,Cariban_19)
lset applyto = (1, 2) rates=gamma coding=noabsencesites
unlink statefreq = (all) revmat = (all) shape = (all)
prset applyto = (all) ratepr = variable
prset applyto = (all) clockvarpr = igr
prset applyto = (all) brlenspr = clock:fossilization
prset applyto = (all) fossilizationpr = fixed(0.0)
prset applyto = (all) samplestrat = random
mcmcp ngen=10000000 samplefreq=1000 nruns=2 nchains=3
mcmc
sump
sumt
