# Supplementary material for: A test of Generalized Bayesian dating: A new linguistic dating method
Source: PLoS One. 2020 Aug 12;15(8):e0236522. doi: 10.1371/journal.pone.0236522 (PMC7423060; doi:10.1371/journal.pone.0236522)
Supplement: S1 File — Python code for extracting data from ASJP word lists, cognate identification, and conversion to nexus files. Word lists annotated for cognacy for all families. Nexus files and MrBayes command files for all families. (ZIP) [file pone.0236522.s001.zip › S1 Supporting Information/Nexus_MrBayes/Huitotoan.mb]

execute Huitotoan.nex
lset coding=noabsencesites rates=gamma
charset cog = 1-117
charset phon = 118-228
partition two = 2: cog, phon
set partition = two
constraint Huitotoan_1 = OCAINA NONUYA OCAINA_2	[@Huitotoan,Nonuya-Ocaina]
constraint Huitotoan_2 = HUITOTO_MURUI_2 HUITOTO_MINICA_2 HUITOTO_MIKA HUITOTO_NUPODE HUITOTO_MURUI HUITOTO_NIPODE HUITOTO_MINICA	[@Huitotoan,NuclearWitotoan]
constraint Huitotoan_3 = HUITOTO_MURUI_2 HUITOTO_MINICA_2 HUITOTO_MIKA HUITOTO_MURUI HUITOTO_MINICA	[@Huitotoan,NuclearWitotoan,Minica-Murui]
prset applyto = (all) topologypr = constraints(Huitotoan_1,Huitotoan_2,Huitotoan_3)
lset applyto = (1, 2) rates=gamma coding=noabsencesites
unlink statefreq = (all) revmat = (all) shape = (all)
prset applyto = (all) ratepr = variable
prset applyto = (all) clockvarpr = igr
prset applyto = (all) brlenspr = clock:fossilization
prset applyto = (all) fossilizationpr = fixed(0.0)
prset applyto = (all) samplestrat = random
mcmcp ngen=10000000 samplefreq=1000 nruns=2 nchains=3
mcmc
sump
sumt
