# Supplementary material for: A test of Generalized Bayesian dating: A new linguistic dating method
Source: PLoS One. 2020 Aug 12;15(8):e0236522. doi: 10.1371/journal.pone.0236522 (PMC7423060; doi:10.1371/journal.pone.0236522)
Supplement: S1 File — Python code for extracting data from ASJP word lists, cognate identification, and conversion to nexus files. Word lists annotated for cognacy for all families. Nexus files and MrBayes command files for all families. (ZIP) [file pone.0236522.s001.zip › S1 Supporting Information/Nexus_MrBayes/Koiarian.nex]

begin data;
   dimensions ntax=6 nchar=222;
format datatype=restriction interleave=no missing= ? gap=-;
matrix
AOMIE	101000101001000110011000110010100100001101001100100010000101000010101001001000010100????????????????????????1010010011101100110001101101100000101110110011111111001010101001100110101001000010110101001???????????????????????
BARAI	10????101000100110101010010100010100010000110100001001010000100100010101000101000010001?????????????????????10???1001110101010101101110011010011100111010010110100001000110100001110011001101111110111010?????????????????????
ESE_MANAGALASI	101000100100010110??1110010100001100010100010???100010010000010100101010100011000001???0110110100001100110??10100010110100011010??01110010101010100011100010011???1110111001100011110100110101110101010??0011011111111001011??
KOIARI	01????110010000101101001001101000010100010001010010001001010000100101010010000101000100?????????????????????10???1001001100010110100101110100111001001100010011011101100010011100001001001010111011011010?????????????????????
KOIARI_2	010111110010000101101001011101000010100100001010010000101010000100101010010000101000110100110101111001100111111111011001100010110100111110101111101011100010011111000100011011100001001001010111011001011110010110111111111111
KOITA	01????110000001101101001010101000001100010001001000101001000001001101010010000011000010?????????????????????10???1001001000010100100101110000111001010101010011011001000010011100101001001010101010101011?????????????????????
;
end;
