# Supplementary material for: A test of Generalized Bayesian dating: A new linguistic dating method
Source: PLoS One. 2020 Aug 12;15(8):e0236522. doi: 10.1371/journal.pone.0236522 (PMC7423060; doi:10.1371/journal.pone.0236522)
Supplement: S1 File — Python code for extracting data from ASJP word lists, cognate identification, and conversion to nexus files. Word lists annotated for cognacy for all families. Nexus files and MrBayes command files for all families. (ZIP) [file pone.0236522.s001.zip › S1 Supporting Information/Nexus_MrBayes/Ndu.nex]

begin data;
   dimensions ntax=9 nchar=207;
format datatype=restriction interleave=no missing= ? gap=-;
matrix
BOIKIN	1111101010101100101000111001001111011111001010011010110001110110011100000010010????????11101101101111111010110010101111110001011101110011011001010110111011101100100110001011101010110111011001010?????????????
KWUSAUN	101110001010010010000011100100111101101001001001101011000101010001100000001001011010110101011011010011110100100101010100100010111011000100110010100100110111011001001100010111010110101110110010101111111001100
MANAMBU	011101001010001000010011010010111011100101000101100110100011010001000100010001011100100001011001011000011100010100110101010101101011010001111010010100110011010100111110000101010101101010010100100101110001100
MAPRIK	011101001010010001000011010100111101100101000011101010010011010001000010010000111100010011011011011001011100110110010101010110111011000100110110011100010011111001001101010101110100101110000100010111110001000
NGALA	011101000101000100001011001100111101100010010101101011000010100101000001001001011001101001011001111000011010101001110100000101100111001100110110010000101011011001001100010111001001101010001010100111010110011
NYAURA	011100011010010000000111010001111101100101000101101010100011000011000000100101011100100001011011001111000100100011010101010110110011000100110010011110110011011000101110010101010100011001010100100111111001100
WOSERA	011101001001010001000011010010111101100101000011101010010011010001001000010000111100010011011011011001011010110110010101010101111011000100110010011010010011111001001101010101110100101001100100010111110001000
YELOGU	011101001010001000100011010010111101101001000011011010001011010001001000000010111100010001111101111100011100010101110011001101111011000100111011011010110010110111001101110101110100101000100001010111111001100
YENGORU	011100101000110000100011100100111101010101001001101011000101001001010000001001011010010011011011011111010101100101011111000010110011100110110010001101110111011001001100001111010001101010100010101111111101100
;
end;
