# Supplementary material for: A test of Generalized Bayesian dating: A new linguistic dating method
Source: PLoS One. 2020 Aug 12;15(8):e0236522. doi: 10.1371/journal.pone.0236522 (PMC7423060; doi:10.1371/journal.pone.0236522)
Supplement: S1 File — Python code for extracting data from ASJP word lists, cognate identification, and conversion to nexus files. Word lists annotated for cognacy for all families. Nexus files and MrBayes command files for all families. (ZIP) [file pone.0236522.s001.zip › S1 Supporting Information/Nexus_MrBayes/Tuu.nex]

begin data;
   dimensions ntax=7 nchar=221;
format datatype=restriction interleave=no missing= ? gap=-;
matrix
MASARWA_KAKIA	101010101011000100010010001111101001001001100001101000100100110110110010011000001010010100100100010????1110010010010111100100011010001001111100100100011100001101101110001011111001101101001101101010100111010100100101??????
NG_KE	11111010010011001000100010111010010001001100100001001010001011111010100101001100101000101001011001010011111110111010010110110001000100110111011001010001010100010101100101111111000101110101111111001100101001010100010110110
NU_EN	11101001101000010010000100100110010010010101000???010010????110110110110010100011010110100100????10???1111011001001011100010011101100110001110010101001101100???01101????1011100111101001011101110110100111010100???001???011
XOON	10101101101000010001001000100101001010010100001100100010100011011011001001100000101001010010000010100110010011010101110100100010110001100011101101011011000010100100101001001100001101001000101110010010111010100001101001011
XOON_MASARWA	10??01101010000100010010001001011001001001100001001000010001110110110010011000001010010100100100001????00100???10010110100100011010001000011100100100011100000101101110011001100011101001001101101010100111010100100101??????
XOON_NUEN	10??01011010000100000101001001010010100101010000100100011000110110110010010100001010010100100????01???110000???10010110100100000111001100011100101010011001001100110101001010100011101001001101101010100111010100???001???011
NU	??????010100001001????000110101001001000110001010000011010001101011010001100001001010010010010010100101???????????10010001001????00110010111011011000101000110101010110001100011000111000101011010001001100101001010011011110
;
end;
