# Supplementary material for: A test of Generalized Bayesian dating: A new linguistic dating method
Source: PLoS One. 2020 Aug 12;15(8):e0236522. doi: 10.1371/journal.pone.0236522 (PMC7423060; doi:10.1371/journal.pone.0236522)
Supplement: S1 File — Python code for extracting data from ASJP word lists, cognate identification, and conversion to nexus files. Word lists annotated for cognacy for all families. Nexus files and MrBayes command files for all families. (ZIP) [file pone.0236522.s001.zip › S1 Supporting Information/Nexus_MrBayes/Surmic.mb]

execute Surmic.nex
lset coding=noabsencesites rates=gamma
charset cog = 1-150
charset phon = 151-383
partition two = 2: cog, phon
set partition = two
constraint Surmic_2 = KWEGU BAALE TIRMA DIDINGA ZILMAMU MEEN MURLE MURSI NARIM_LARIM SURI_CHAI TENNET	[@Surmic,SouthSurmic]
constraint Surmic_3 = KWEGU TIRMA MEEN MURSI SURI_CHAI	[@Surmic,SouthSurmic,SoutheastSurmic]
constraint Surmic_4 = MEEN TIRMA MURSI SURI_CHAI	[@Surmic,SouthSurmic,SoutheastSurmic,PastoralSurmic]
constraint Surmic_5 = TIRMA MURSI SURI_CHAI	[@Surmic,SouthSurmic,SoutheastSurmic,PastoralSurmic,Tirma-Chai-Mursi]
constraint Surmic_6 = BAALE DIDINGA ZILMAMU MURLE NARIM_LARIM TENNET	[@Surmic,SouthSurmic,SouthwestSurmic]
constraint Surmic_8 = NARIM_LARIM MURLE DIDINGA TENNET	[@Surmic,SouthSurmic,SouthwestSurmic,Didinga-Murle]
prset applyto = (all) topologypr = constraints(Surmic_2,Surmic_3,Surmic_4,Surmic_5,Surmic_6,Surmic_8)
lset applyto = (1, 2) rates=gamma coding=noabsencesites
unlink statefreq = (all) revmat = (all) shape = (all)
prset applyto = (all) ratepr = variable
prset applyto = (all) clockvarpr = igr
prset applyto = (all) brlenspr = clock:fossilization
prset applyto = (all) fossilizationpr = fixed(0.0)
prset applyto = (all) samplestrat = random
mcmcp ngen=10000000 samplefreq=1000 nruns=2 nchains=3
mcmc
sump
sumt
