# Supplementary material for: A test of Generalized Bayesian dating: A new linguistic dating method
Source: PLoS One. 2020 Aug 12;15(8):e0236522. doi: 10.1371/journal.pone.0236522 (PMC7423060; doi:10.1371/journal.pone.0236522)
Supplement: S1 File — Python code for extracting data from ASJP word lists, cognate identification, and conversion to nexus files. Word lists annotated for cognacy for all families. Nexus files and MrBayes command files for all families. (ZIP) [file pone.0236522.s001.zip › S1 Supporting Information/Nexus_MrBayes/Eskimo-Aleut.mb]

execute Eskimo-Aleut.nex
lset coding=noabsencesites rates=gamma
charset cog = 1-136
charset phon = 137-279
partition two = 2: cog, phon
set partition = two
constraint Eskimo-Aleut_2 = INUPIAQ NORTHWEST_ALASKA_INUPIATUN ST_LAWRENCE_YUPIK INUKTITUT_EASTERN_CANADIAN KANGIRYUARMIUTUN YUPIK_CENTRAL_SIBERIAN_CHAPLINO EAST_GREENLANDIC C_YUPIK WEST_GREENLANDIC	[@Eskimo-Aleut,Eskimo]
constraint Eskimo-Aleut_3 = INUPIAQ NORTHWEST_ALASKA_INUPIATUN KANGIRYUARMIUTUN INUKTITUT_EASTERN_CANADIAN EAST_GREENLANDIC WEST_GREENLANDIC	[@Eskimo-Aleut,Eskimo,Inuit]
constraint Eskimo-Aleut_5 = ST_LAWRENCE_YUPIK YUPIK_CENTRAL_SIBERIAN_CHAPLINO C_YUPIK	[@Eskimo-Aleut,Eskimo,Yupik]
prset applyto = (all) topologypr = constraints(Eskimo-Aleut_2,Eskimo-Aleut_3,Eskimo-Aleut_5)
lset applyto = (1, 2) rates=gamma coding=noabsencesites
unlink statefreq = (all) revmat = (all) shape = (all)
prset applyto = (all) ratepr = variable
prset applyto = (all) clockvarpr = igr
prset applyto = (all) brlenspr = clock:fossilization
prset applyto = (all) fossilizationpr = fixed(0.0)
prset applyto = (all) samplestrat = random
mcmcp ngen=10000000 samplefreq=1000 nruns=2 nchains=3
mcmc
sump
sumt
