# Supplementary material for: A test of Generalized Bayesian dating: A new linguistic dating method
Source: PLoS One. 2020 Aug 12;15(8):e0236522. doi: 10.1371/journal.pone.0236522 (PMC7423060; doi:10.1371/journal.pone.0236522)
Supplement: S1 File — Python code for extracting data from ASJP word lists, cognate identification, and conversion to nexus files. Word lists annotated for cognacy for all families. Nexus files and MrBayes command files for all families. (ZIP) [file pone.0236522.s001.zip › S1 Supporting Information/Nexus_MrBayes/Dajuic.nex]

begin data;
   dimensions ntax=5 nchar=181;
format datatype=restriction interleave=no missing= ? gap=-;
matrix
LOGORIK	101000100110011101101001100001100111001111110100101001010100100111000011001?10111100101110101001010101111011010010111011010001101011110011001010010110001100010101100011010001100010?
NYALA	1001010001010111101001010100011010101101111010100110011010000110101010001011101110110010111111110111101101110011110111111111101111110110001000010011010001011010100111011011100110111
NYALGULGULE	1010010001???11110010011001001101010110111101001100101101000101010010101001111010001001010??11011101100101010010101111111011101111010100101000101101100111011010001110011011010100111
SHATT	100010010110011110101001000101010111010111110100101001100010101011001000011?10101100011110101011001110111000100101001011010010101001011001000100110000100100101110100101010010100111?
SILA	011000001100111110??1001000011101010110111101100100011100001011010100101001?11111100011011111111111110??1111001011011101111110111111001100110010101010000111100001011101101100010011?
;
end;
