# Supplementary material for: A test of Generalized Bayesian dating: A new linguistic dating method
Source: PLoS One. 2020 Aug 12;15(8):e0236522. doi: 10.1371/journal.pone.0236522 (PMC7423060; doi:10.1371/journal.pone.0236522)
Supplement: S1 File — Python code for extracting data from ASJP word lists, cognate identification, and conversion to nexus files. Word lists annotated for cognacy for all families. Nexus files and MrBayes command files for all families. (ZIP) [file pone.0236522.s001.zip › S1 Supporting Information/Nexus_MrBayes/Western_Daly.nex]

begin data;
   dimensions ntax=9 nchar=128;
format datatype=restriction interleave=no missing= ? gap=-;
matrix
MARAMANADJI	10110110000101010011010111110100110101000010101101000101010101101011101001101111011011101110111111111001100110100111010011010011
MARENGAR	10110101010001000111001111110110010011001000101101000011100101001010101100100110011011111110111110111001100100100111010101110100
MARIDAN	10110110010001100011010111101110011001001000101101000101100101101011101001100110101011111110111110111101100100100111010011010100
MARITHIEL	101101010100011000110101111011100110010010001011010????1100101101010101100100110101011111110111110111101100100100111010????10100
MARITYABEN	1011010101000110001101011110111001100100100010110101000?0011011010101011001001101010111111101111101111011001001001110101011??101
MARRIAMMU	10110101010001100011010111101110011001001000101101010001100101101010101100100110101011111110111110111101100100100111010101110100
AMI	01110100101001001010110111101101011000100100110010101001010010100110101010011100101101011110111111011010011110011001101011101111
MANDA	01110100101001010011010111101101011000100100110010101001010010010110101010011111011111011101111111111010011010011001101011101111
MARANUNGGU	01101100100011001010110111101101011000010001101010100101010010100010011001011100101101011110111111111010101001010111101011001111
;
end;
