# Supplementary material for: A test of Generalized Bayesian dating: A new linguistic dating method
Source: PLoS One. 2020 Aug 12;15(8):e0236522. doi: 10.1371/journal.pone.0236522 (PMC7423060; doi:10.1371/journal.pone.0236522)
Supplement: S1 File — Python code for extracting data from ASJP word lists, cognate identification, and conversion to nexus files. Word lists annotated for cognacy for all families. Nexus files and MrBayes command files for all families. (ZIP) [file pone.0236522.s001.zip › S1 Supporting Information/Nexus_MrBayes/Koman.nex]

begin data;
   dimensions ntax=7 nchar=276;
format datatype=restriction interleave=no missing= ? gap=-;
matrix
CENTRAL_KOMA	1001000011000010100011001000100100100010101011001011000011001000100100010001000010100100000110100100001000100001010000?????100100101010000011100010100110010101000110100001000110001000100010101011101000001010000010010101110010010000101001100001110011000100010011001001000??????
KOMA	10???0010100001010001100100010????10001010101100101100???10001001011000100010000011001000010101001000?????1000010100000100110???01011100000101100011000110100010?????10000100010100010010001010001010100?????10001000011100110010011010011000101000110011000100????11001001000001001
LANGA	10???0100001000100101010????101000001001??10101001110000110000101000010001000011001000010010??100001000100001000100100001??10???01101000101100100001000001????01100000001000110????00100100100101000110000001010010010011011110001110100001000001001???110000111000101000100110101??
GWAMA	011001100010010001001100010001????010001010110101010101000110000010010001000010100010010100001010010010000010001001000100101010011011101101000010011000100110010?????010000110000010001100010110100001001000100101000000100010101001010000100010010101001000100100001011000110100010
NORTHERN_KOMA	011001000000110001001100????011000010001010110101010100100110000010010000010100100010010100001010010010000010001000010100??1110010011000011000010001100100????10010100100000001000100010010101101010100010001100110000000110111010011100001000010111001011001001000010110000010100??
SOUTHERN_KOMA	01100010001001000100?1000010010010010001????101010101010001100000100100????01001000100101000010100100000100001010?????100??1010001101101101000010?????0100111010000100111000100????????1001101101010010010001001001000001000101???0111100011001000110110100010010100101100????1000??
UDUK	0100100101000010000110010001100001000110101010011010010101000001100000110001000100001100010010001000100001000011000001?????110010100111000001101100101010001011001001000110100110111000100001110011001110110010000101101100010110010011001010100001110000011101100111100101001??????
;
end;
