# Supplementary material for: A test of Generalized Bayesian dating: A new linguistic dating method
Source: PLoS One. 2020 Aug 12;15(8):e0236522. doi: 10.1371/journal.pone.0236522 (PMC7423060; doi:10.1371/journal.pone.0236522)
Supplement: S1 File — Python code for extracting data from ASJP word lists, cognate identification, and conversion to nexus files. Word lists annotated for cognacy for all families. Nexus files and MrBayes command files for all families. (ZIP) [file pone.0236522.s001.zip › S1 Supporting Information/Nexus_MrBayes/Angan.mb]

execute Angan.nex
lset coding=noabsencesites rates=gamma
charset cog = 1-216
charset phon = 217-386
partition two = 2: cog, phon
set partition = two
constraint Angan_2 = IVORI ANKAVE BARUYA_2 KAMASA KAPAU YAGWOIA AMPALE KAWACHA SIMBARI BARUYA LOHIKI MENYA MENYA_2	[@Angan,NuclearAngan]
constraint Angan_3 = IVORI ANKAVE LOHIKI	[@Angan,NuclearAngan,Ankave-Tainae-Akoye]
constraint Angan_5 = BARUYA BARUYA_2 SIMBARI	[@Angan,NuclearAngan,Baruya-Simbari]
constraint Angan_6 = MENYA KAPAU MENYA_2	[@Angan,NuclearAngan,Kapau-Menya]
constraint Angan_7 = AMPALE KAWACHA KAMASA	[@Angan,NuclearAngan,Wojokesic]
prset applyto = (all) topologypr = constraints(Angan_2,Angan_3,Angan_5,Angan_6,Angan_7)
lset applyto = (1, 2) rates=gamma coding=noabsencesites
unlink statefreq = (all) revmat = (all) shape = (all)
prset applyto = (all) ratepr = variable
prset applyto = (all) clockvarpr = igr
prset applyto = (all) brlenspr = clock:fossilization
prset applyto = (all) fossilizationpr = fixed(0.0)
prset applyto = (all) samplestrat = random
mcmcp ngen=10000000 samplefreq=1000 nruns=2 nchains=3
mcmc
sump
sumt
