# Supplementary material for: A test of Generalized Bayesian dating: A new linguistic dating method
Source: PLoS One. 2020 Aug 12;15(8):e0236522. doi: 10.1371/journal.pone.0236522 (PMC7423060; doi:10.1371/journal.pone.0236522)
Supplement: S1 File — Python code for extracting data from ASJP word lists, cognate identification, and conversion to nexus files. Word lists annotated for cognacy for all families. Nexus files and MrBayes command files for all families. (ZIP) [file pone.0236522.s001.zip › S1 Supporting Information/Nexus_MrBayes/Siouan.mb]

execute Siouan.nex
lset coding=noabsencesites rates=gamma
charset cog = 1-163
charset phon = 164-339
partition two = 2: cog, phon
set partition = two
constraint Siouan_3 = OMAHA-PONCA LAKOTA DAKOTA QUAPAW LAKHOTA OSAGE ASSINIBOINE WINNEBAGO	[@Siouan,CoreSiouan,MississippiValley]
constraint Siouan_4 = LAKOTA DAKOTA ASSINIBOINE LAKHOTA	[@Siouan,CoreSiouan,MississippiValley,Dakotan]
constraint Siouan_5 = LAKOTA DAKOTA LAKHOTA	[@Siouan,CoreSiouan,MississippiValley,Dakotan,Sioux]
constraint Siouan_6 = OMAHA-PONCA QUAPAW OSAGE	[@Siouan,CoreSiouan,MississippiValley,Dhegiha]
prset applyto = (all) topologypr = constraints(Siouan_3,Siouan_4,Siouan_5,Siouan_6)
lset applyto = (1, 2) rates=gamma coding=noabsencesites
unlink statefreq = (all) revmat = (all) shape = (all)
prset applyto = (all) ratepr = variable
prset applyto = (all) clockvarpr = igr
prset applyto = (all) brlenspr = clock:fossilization
prset applyto = (all) fossilizationpr = fixed(0.0)
prset applyto = (all) samplestrat = random
mcmcp ngen=10000000 samplefreq=1000 nruns=2 nchains=3
mcmc
sump
sumt
