# Supplementary material for: A test of Generalized Bayesian dating: A new linguistic dating method
Source: PLoS One. 2020 Aug 12;15(8):e0236522. doi: 10.1371/journal.pone.0236522 (PMC7423060; doi:10.1371/journal.pone.0236522)
Supplement: S1 File — Python code for extracting data from ASJP word lists, cognate identification, and conversion to nexus files. Word lists annotated for cognacy for all families. Nexus files and MrBayes command files for all families. (ZIP) [file pone.0236522.s001.zip › S1 Supporting Information/Nexus_MrBayes/Dogon.mb]

execute Dogon.nex
lset coding=noabsencesites rates=gamma
charset cog = 1-140
charset phon = 141-337
partition two = 2: cog, phon
set partition = two
constraint Dogon_3 = TEBUL_URE DOGON_BONDUM_DOM YANDA ANA_TINGA	[@Dogon,NorthPlateauDogon]
constraint Dogon_4 = TEBUL_URE DOGON_BONDUM_DOM YANDA ANA_TINGA	[@Dogon,NorthPlateauDogon,Yanda-Bondum-Tebul]
constraint Dogon_6 = DOGON_JAMSAY DOGON_TORO_TEGU_NEMGUENE DOGON_TORO_TEGU_PIRINGUA DOGON_TORO_TEGU_IWRA	[@Dogon,PlainsDogon]
constraint Dogon_7 = NYAMBEENGGE_2 BUNOGE AMPARI_PA NYAMBEENGGE_1 TIRANIGE_DIGA_DOGON	[@Dogon,WestDogon]
prset applyto = (all) topologypr = constraints(Dogon_3,Dogon_4,Dogon_6,Dogon_7)
lset applyto = (1, 2) rates=gamma coding=noabsencesites
unlink statefreq = (all) revmat = (all) shape = (all)
prset applyto = (all) ratepr = variable
prset applyto = (all) clockvarpr = igr
prset applyto = (all) brlenspr = clock:fossilization
prset applyto = (all) fossilizationpr = fixed(0.0)
prset applyto = (all) samplestrat = random
mcmcp ngen=10000000 samplefreq=1000 nruns=2 nchains=3
mcmc
sump
sumt
