# Supplementary material for: A test of Generalized Bayesian dating: A new linguistic dating method
Source: PLoS One. 2020 Aug 12;15(8):e0236522. doi: 10.1371/journal.pone.0236522 (PMC7423060; doi:10.1371/journal.pone.0236522)
Supplement: S1 File — Python code for extracting data from ASJP word lists, cognate identification, and conversion to nexus files. Word lists annotated for cognacy for all families. Nexus files and MrBayes command files for all families. (ZIP) [file pone.0236522.s001.zip › S1 Supporting Information/Nexus_MrBayes/Totonacan.mb]

execute Totonacan.nex
lset coding=noabsencesites rates=gamma
charset cog = 1-77
charset phon = 78-198
partition two = 2: cog, phon
set partition = two
constraint Totonacan_1 = TEPEHUA_PISA_FLORES TEPEHUA_TLACHICHILCO TEPEHUA_HUEHUETLA	[@Totonacan,Tepehua]
constraint Totonacan_2 = XICOTEPEC_TOTONAC TOTONAC_HIGHLAND TOTONAC_COYUTLA TOTONAC_FILOMENA_MATA TOTONAC_UPPER_NEXACA PAPANTLA_TOTONAC TOTONAC_MISANTLA	[@Totonacan,Totonac]
constraint Totonacan_3 = XICOTEPEC_TOTONAC TOTONAC_HIGHLAND TOTONAC_COYUTLA TOTONAC_FILOMENA_MATA TOTONAC_UPPER_NEXACA PAPANTLA_TOTONAC	[@Totonacan,Totonac,CentralTotonacan]
constraint Totonacan_4 = TOTONAC_HIGHLAND TOTONAC_COYUTLA PAPANTLA_TOTONAC	[@Totonacan,Totonac,CentralTotonacan,Lowland-SierraTotonacan]
prset applyto = (all) topologypr = constraints(Totonacan_1,Totonacan_2,Totonacan_3,Totonacan_4)
lset applyto = (1, 2) rates=gamma coding=noabsencesites
unlink statefreq = (all) revmat = (all) shape = (all)
prset applyto = (all) ratepr = variable
prset applyto = (all) clockvarpr = igr
prset applyto = (all) brlenspr = clock:fossilization
prset applyto = (all) fossilizationpr = fixed(0.0)
prset applyto = (all) samplestrat = random
mcmcp ngen=10000000 samplefreq=1000 nruns=2 nchains=3
mcmc
sump
sumt
