# Supplementary material for: A test of Generalized Bayesian dating: A new linguistic dating method
Source: PLoS One. 2020 Aug 12;15(8):e0236522. doi: 10.1371/journal.pone.0236522 (PMC7423060; doi:10.1371/journal.pone.0236522)
Supplement: S1 File — Python code for extracting data from ASJP word lists, cognate identification, and conversion to nexus files. Word lists annotated for cognacy for all families. Nexus files and MrBayes command files for all families. (ZIP) [file pone.0236522.s001.zip › S1 Supporting Information/Nexus_MrBayes/Guahiboan.nex]

begin data;
   dimensions ntax=5 nchar=198;
format datatype=restriction interleave=no missing= ? gap=-;
matrix
CUIBA	110100101000010110110101110101011000101101001011111110111000010010000101100010110001111101000110001100111101111010101111111110001111111001110111111111111101111111111101011111001111111111111101110110
GUAHIBO	110100100100010100110101010110011001010101010011111010110000110001100101110010100001111111100100001100011101111011101111111110110111111110111111101111111101111111110111011111001111111111100101110110
GUAYABERO	110010100010010010101110001110010110010010100111111011100100001000010011011010101001111101010100111110101101001010111110001111010011110110001010101001011101101110111011100110110101110111111110111011
JITNU	111001100001001001110110010110011010010101010011111001100010000100001011000110000101111101001001011001111011010100101111001010010011110110010111100101011101101110101101110010101101010110100110110110
PLAYERO	110100010000110001110101010100111001010101010011111010100001110010000011100001000011111111100011000100111111011011101111010110100111111110111111111111111111111111111111011110111110011110010101110110
;
end;
