# Supplementary material for: A test of Generalized Bayesian dating: A new linguistic dating method
Source: PLoS One. 2020 Aug 12;15(8):e0236522. doi: 10.1371/journal.pone.0236522 (PMC7423060; doi:10.1371/journal.pone.0236522)
Supplement: S1 File — Python code for extracting data from ASJP word lists, cognate identification, and conversion to nexus files. Word lists annotated for cognacy for all families. Nexus files and MrBayes command files for all families. (ZIP) [file pone.0236522.s001.zip › S1 Supporting Information/Nexus_MrBayes/Chibchan.mb]

execute Chibchan.nex
lset coding=noabsencesites rates=gamma
charset cog = 1-420
charset phon = 421-761
partition two = 2: cog, phon
set partition = two
constraint Chibchan_2 = BORUCA COLOMBIAN_BARI GUAYMI IKA TUNEBO CABECAR_CHIRIPO DAMANA CUNA MELEKU_JAIKA TERIBE BUGLERE_MURIRE CABECAR KOGUI RAMA BRIBRI NGABERE_MOVE CHIMILA VENEZUELAN_BARI BARI_COLUMBIA KUNA_YALA_SAN_BLAS	[@Chibchan,CoreChibchan]
constraint Chibchan_3 = BORUCA GUAYMI CABECAR_CHIRIPO CUNA TERIBE BUGLERE_MURIRE CABECAR BRIBRI NGABERE_MOVE KUNA_YALA_SAN_BLAS	[@Chibchan,CoreChibchan,IsthmicChibchan]
constraint Chibchan_4 = GUAYMI CUNA BUGLERE_MURIRE NGABERE_MOVE KUNA_YALA_SAN_BLAS	[@Chibchan,CoreChibchan,IsthmicChibchan,EasternIsthmicChibchan]
constraint Chibchan_5 = GUAYMI NGABERE_MOVE BUGLERE_MURIRE	[@Chibchan,CoreChibchan,IsthmicChibchan,EasternIsthmicChibchan,Guaymiic]
constraint Chibchan_7 = BORUCA CABECAR_CHIRIPO TERIBE CABECAR BRIBRI	[@Chibchan,CoreChibchan,IsthmicChibchan,WesternIsthmicChibchan]
constraint Chibchan_8 = CABECAR_CHIRIPO BRIBRI CABECAR	[@Chibchan,CoreChibchan,IsthmicChibchan,WesternIsthmicChibchan,Viceitic]
constraint Chibchan_9 = COLOMBIAN_BARI IKA TUNEBO DAMANA KOGUI CHIMILA VENEZUELAN_BARI BARI_COLUMBIA	[@Chibchan,CoreChibchan,Magdalenic]
constraint Chibchan_10 = DAMANA CHIMILA KOGUI IKA	[@Chibchan,CoreChibchan,Magdalenic,NorthernMagdalenic]
constraint Chibchan_11 = DAMANA KOGUI IKA	[@Chibchan,CoreChibchan,Magdalenic,NorthernMagdalenic,Arhuacic]
constraint Chibchan_14 = COLOMBIAN_BARI TUNEBO VENEZUELAN_BARI BARI_COLUMBIA	[@Chibchan,CoreChibchan,Magdalenic,SouthernMagdalenic]
prset applyto = (all) topologypr = constraints(Chibchan_2,Chibchan_3,Chibchan_4,Chibchan_5,Chibchan_7,Chibchan_8,Chibchan_9,Chibchan_10,Chibchan_11,Chibchan_14)
lset applyto = (1, 2) rates=gamma coding=noabsencesites
unlink statefreq = (all) revmat = (all) shape = (all)
prset applyto = (all) ratepr = variable
prset applyto = (all) clockvarpr = igr
prset applyto = (all) brlenspr = clock:fossilization
prset applyto = (all) fossilizationpr = fixed(0.0)
prset applyto = (all) samplestrat = random
mcmcp ngen=10000000 samplefreq=1000 nruns=2 nchains=3
mcmc
sump
sumt
