# Supplementary material for: A test of Generalized Bayesian dating: A new linguistic dating method
Source: PLoS One. 2020 Aug 12;15(8):e0236522. doi: 10.1371/journal.pone.0236522 (PMC7423060; doi:10.1371/journal.pone.0236522)
Supplement: S1 File — Python code for extracting data from ASJP word lists, cognate identification, and conversion to nexus files. Word lists annotated for cognacy for all families. Nexus files and MrBayes command files for all families. (ZIP) [file pone.0236522.s001.zip › S1 Supporting Information/Nexus_MrBayes/Caddoan.nex]

begin data;
   dimensions ntax=6 nchar=292;
format datatype=restriction interleave=no missing= ? gap=-;
matrix
ARIKARA	10001010001000100110010000101010101001000101000101100010110011010010010101000101100100010010000100010010001000?????????100111001111011110001001001001000100011110001100001001010101000001010100110011110001000110110011001001100101010001010010100111001101010011110000110010110001100??????????????
PAWNEE	100010100100100001100100100010101010010100100001010001010000110100100100010001101000001100001000010???00100010??????1001010110001111000110000000110011001010000101010110111000011011001110010001110101000101101100101010010011000100010000100111000010010100011111101000001???00100111??????????1000
PAWNEE_2	10001010010010000?0011001000101010???10100100001001001010100110100100100000101101001000100100000001???????????10101010010101100011111001010001???00111101011100101010110110110????11001110010001110111011101101101101110010011000100100000111110000010011010011111100011010???????????01001011001000
CADDO	0100100010010001011000010001100101010011000010001000101000101010010010001010011001000100010100001000100100010010011000101101000001001010010010010100100011001010110100011100010010001110100001011000100010011001011101101001010100011001011001100000110000011001101000011100111111010010100110000111
WICHITA	0010010101000100110100100100011010001100100001010001001010001100100100100100011001001000101000100000010001000101??010100110001001101000001101100111010110001000000100010110000000110000010100010001000011000100010100001001001101010001001101001100010100100001010010010000101010101011011??11110100
WICHITA_2	00010101010001000?0100100100011010???10010000011000100101001110010010010000011100010100010000110000???????????10101001000100011011011000011001???11010111011100001010111110110????11100111110011011111011101111011101110001001101010100001111110010010011110001111100111010???????????00101010100110
;
end;
