# Supplementary material for: A test of Generalized Bayesian dating: A new linguistic dating method
Source: PLoS One. 2020 Aug 12;15(8):e0236522. doi: 10.1371/journal.pone.0236522 (PMC7423060; doi:10.1371/journal.pone.0236522)
Supplement: S1 File — Python code for extracting data from ASJP word lists, cognate identification, and conversion to nexus files. Word lists annotated for cognacy for all families. Nexus files and MrBayes command files for all families. (ZIP) [file pone.0236522.s001.zip › S1 Supporting Information/Nexus_MrBayes/Cochimi-Yuman.mb]

execute Cochimi-Yuman.nex
lset coding=noabsencesites rates=gamma
charset cog = 1-109
charset phon = 110-289
partition two = 2: cog, phon
set partition = two
constraint Cochimi-Yuman_3 = MOJAVE COCOPA MARICOPA TIPAI YAVAPAI MOHAVE HAVASUPAI DIEGUENO WALAPAI PAIPAI	[@Cochimi-Yuman,Yuman,GeneralYuman]
constraint Cochimi-Yuman_4 = DIEGUENO COCOPA TIPAI	[@Cochimi-Yuman,Yuman,GeneralYuman,Delta-CalifornianYuman]
constraint Cochimi-Yuman_6 = YAVAPAI WALAPAI HAVASUPAI PAIPAI	[@Cochimi-Yuman,Yuman,GeneralYuman,Pai]
constraint Cochimi-Yuman_7 = MOJAVE MARICOPA MOHAVE	[@Cochimi-Yuman,Yuman,GeneralYuman,RiverYuman]
prset applyto = (all) topologypr = constraints(Cochimi-Yuman_3,Cochimi-Yuman_4,Cochimi-Yuman_6,Cochimi-Yuman_7)
lset applyto = (1, 2) rates=gamma coding=noabsencesites
unlink statefreq = (all) revmat = (all) shape = (all)
prset applyto = (all) ratepr = variable
prset applyto = (all) clockvarpr = igr
prset applyto = (all) brlenspr = clock:fossilization
prset applyto = (all) fossilizationpr = fixed(0.0)
prset applyto = (all) samplestrat = random
mcmcp ngen=10000000 samplefreq=1000 nruns=2 nchains=3
mcmc
sump
sumt
