# Supplementary material for: A test of Generalized Bayesian dating: A new linguistic dating method
Source: PLoS One. 2020 Aug 12;15(8):e0236522. doi: 10.1371/journal.pone.0236522 (PMC7423060; doi:10.1371/journal.pone.0236522)
Supplement: S1 File — Python code for extracting data from ASJP word lists, cognate identification, and conversion to nexus files. Word lists annotated for cognacy for all families. Nexus files and MrBayes command files for all families. (ZIP) [file pone.0236522.s001.zip › S1 Supporting Information/Nexus_MrBayes/Sko.mb]

execute Sko.nex
lset coding=noabsencesites rates=gamma
charset cog = 1-199
charset phon = 200-386
partition two = 2: cog, phon
set partition = two
constraint Sko_2 = WOMO DUSUR SUMARARU BARUPU TUMAWO SUMO POO WUTUNG SKOU LEITRE DUMO RAMO POKO_RAWO	[@Sko,Skou-Serra-Piore]
constraint Sko_3 = DUSUR LEITRE TUMAWO WUTUNG SKOU DUMO	[@Sko,Skou-Serra-Piore,NuclearSkou-Serra-Piore]
constraint Sko_4 = WOMO POKO_RAWO SUMARARU	[@Sko,Skou-Serra-Piore,SerraHills]
constraint Sko_5 = WOMO POKO_RAWO SUMARARU	[@Sko,Skou-Serra-Piore,SerraHills,Rawo-MainSerra]
prset applyto = (all) topologypr = constraints(Sko_2,Sko_3,Sko_4,Sko_5)
lset applyto = (1, 2) rates=gamma coding=noabsencesites
unlink statefreq = (all) revmat = (all) shape = (all)
prset applyto = (all) ratepr = variable
prset applyto = (all) clockvarpr = igr
prset applyto = (all) brlenspr = clock:fossilization
prset applyto = (all) fossilizationpr = fixed(0.0)
prset applyto = (all) samplestrat = random
mcmcp ngen=10000000 samplefreq=1000 nruns=2 nchains=3
mcmc
sump
sumt
