# Supplementary material for: A test of Generalized Bayesian dating: A new linguistic dating method
Source: PLoS One. 2020 Aug 12;15(8):e0236522. doi: 10.1371/journal.pone.0236522 (PMC7423060; doi:10.1371/journal.pone.0236522)
Supplement: S1 File — Python code for extracting data from ASJP word lists, cognate identification, and conversion to nexus files. Word lists annotated for cognacy for all families. Nexus files and MrBayes command files for all families. (ZIP) [file pone.0236522.s001.zip › S1 Supporting Information/Nexus_MrBayes/Maban.nex]

begin data;
   dimensions ntax=4 nchar=227;
format datatype=restriction interleave=no missing= ? gap=-;
matrix
KIBET	1101011111000101001001011000110010100101010010101011000100101101100001001101000001001011??11110000001111001101011001010101100101111000101000111001110010011011101001110110001011011100111111001011100010011110111010100001001110???
MABA_CHAD	1110011100110000110000110101001010010100101010100110100??00110010100101000101000001101011001101011001111001001001010010001011110010100011001110110010101010111010111101001100110100100??1001000100111111001011001000011100011011110
MASALIT	11100111100010100100100101010010110010100001101100100111110001100010010100100100100101011001110000110111111010110011100110001111100110011011110010111110110111001111010011110010000011111011111000100010110001000101101110001110011
RUNGA	1100111101000101000101010010100110100101010001101011000110100101000101001??00011010011010111110100001011001110010101011101001101110101001110110111010010011011101100011100101010010100111011001000011010010???001010010011101110110
;
end;
