# Supplementary material for: A test of Generalized Bayesian dating: A new linguistic dating method
Source: PLoS One. 2020 Aug 12;15(8):e0236522. doi: 10.1371/journal.pone.0236522 (PMC7423060; doi:10.1371/journal.pone.0236522)
Supplement: S1 File — Python code for extracting data from ASJP word lists, cognate identification, and conversion to nexus files. Word lists annotated for cognacy for all families. Nexus files and MrBayes command files for all families. (ZIP) [file pone.0236522.s001.zip › S1 Supporting Information/Nexus_MrBayes/Yanomamic.mb]

execute Yanomamic.nex
lset coding=noabsencesites rates=gamma
charset cog = 1-95
charset phon = 96-229
partition two = 2: cog, phon
set partition = two
constraint Yanomamic_2 = YANAM SHIRISHANA YANOMAME YANOMAM YANOMAMI YANAM_2 NINAM	[@Yanomamic,Ninam-Yanomam-Yaroame]
constraint Yanomamic_3 = YANOMAM YANOMAME YANOMAMI	[@Yanomamic,Ninam-Yanomam-Yaroame,Yanomam-Yaroame]
constraint Yanomamic_4 = YANOMAM YANOMAME YANOMAMI	[@Yanomamic,Ninam-Yanomam-Yaroame,Yanomam-Yaroame,Yanomami-Yanimamo]
prset applyto = (all) topologypr = constraints(Yanomamic_2,Yanomamic_3,Yanomamic_4)
lset applyto = (1, 2) rates=gamma coding=noabsencesites
unlink statefreq = (all) revmat = (all) shape = (all)
prset applyto = (all) ratepr = variable
prset applyto = (all) clockvarpr = igr
prset applyto = (all) brlenspr = clock:fossilization
prset applyto = (all) fossilizationpr = fixed(0.0)
prset applyto = (all) samplestrat = random
mcmcp ngen=10000000 samplefreq=1000 nruns=2 nchains=3
mcmc
sump
sumt
