# Supplementary material for: A test of Generalized Bayesian dating: A new linguistic dating method
Source: PLoS One. 2020 Aug 12;15(8):e0236522. doi: 10.1371/journal.pone.0236522 (PMC7423060; doi:10.1371/journal.pone.0236522)
Supplement: S1 File — Python code for extracting data from ASJP word lists, cognate identification, and conversion to nexus files. Word lists annotated for cognacy for all families. Nexus files and MrBayes command files for all families. (ZIP) [file pone.0236522.s001.zip › S1 Supporting Information/Nexus_MrBayes/Chukotko-Kamchatkan.nex]

begin data;
   dimensions ntax=5 nchar=223;
format datatype=restriction interleave=no missing= ? gap=-;
matrix
ALUTOR	1110110100101010000101001010011001010100101010100101001110100110101000110110010100010010001000101000110011001110011001010111010001010110101101011011111011011010110110010111111010001110101110011001001000101100110010100110100
CHUKCHEE	1110110100011010000100011010010011010100011010100101001110101010000100100110010100000100101000101000110011001110011001010011010011100101101100111110101000101001110110001111100100001110001010111100101100100001111001110110100
KORYAK	1110110100101001000101001010011001010100101010100011001110101010100010101100110100010010010110100110110011101110011001010111001001010110101101011011111011011010110111001111111100001110101110110101001010101101110111100101100
N_ITELMEN	101110101100010011011010010101010010101001010101100010100101000101000001010100101000100100100101????101101010101101111101111111111011010010100111011010110110110011001010111010111010001011001010010010100011011011011101?01011
S_ITELMEN	1011101011000100001100100101110100101001010101011000011001010001010001010?01001001101001001000010001?010110111001010111011111001010100100111101110110100101101110110001101100100001110010101010?00100100110010110110001011??010
;
end;
