# Supplementary material for: A test of Generalized Bayesian dating: A new linguistic dating method
Source: PLoS One. 2020 Aug 12;15(8):e0236522. doi: 10.1371/journal.pone.0236522 (PMC7423060; doi:10.1371/journal.pone.0236522)
Supplement: S1 File — Python code for extracting data from ASJP word lists, cognate identification, and conversion to nexus files. Word lists annotated for cognacy for all families. Nexus files and MrBayes command files for all families. (ZIP) [file pone.0236522.s001.zip › S1 Supporting Information/Nexus_MrBayes/Tungusic.mb]

execute Tungusic.nex
lset coding=noabsencesites rates=gamma
charset cog = 1-145
charset phon = 146-368
partition two = 2: cog, phon
set partition = two
constraint Tungusic_1 = UDEHE ULCHA NANAI NAYKHIN_NANAI OROCHI OROCH NANAI_CHINA UILTA HEZHE	[@Tungusic,CentralTungusic]
constraint Tungusic_2 = UDEHE OROCHI OROCH	[@Tungusic,CentralTungusic,Central-EasternTungusic]
constraint Tungusic_3 = HEZHE ULCHA NANAI NAYKHIN_NANAI NANAI_CHINA UILTA	[@Tungusic,CentralTungusic,Central-WesternTungusic]
constraint Tungusic_5 = SIBE_MANCHU AIHUI_MANCHU MANCHU_2 XIBE MANCHU MANCHU_3	[@Tungusic,Manchu-Jurchen]
constraint Tungusic_6 = SIBE_MANCHU AIHUI_MANCHU MANCHU_2 XIBE MANCHU MANCHU_3	[@Tungusic,Manchu-Jurchen,Manchu-Xibe]
constraint Tungusic_7 = EVENKI_POLIGUS_LITERARY KUR_URMI NEGIDAL SOLON EWENKI_1 EWEN NEGIDAL_VERCHOVSKI EVEN OROQEN EWENKI_2	[@Tungusic,NorthernTungusic]
constraint Tungusic_8 = EVENKI_POLIGUS_LITERARY KUR_URMI NEGIDAL SOLON EWENKI_1 NEGIDAL_VERCHOVSKI OROQEN EWENKI_2	[@Tungusic,NorthernTungusic,NorthwesternTungusic]
prset applyto = (all) topologypr = constraints(Tungusic_1,Tungusic_2,Tungusic_3,Tungusic_5,Tungusic_6,Tungusic_7,Tungusic_8)
lset applyto = (1, 2) rates=gamma coding=noabsencesites
unlink statefreq = (all) revmat = (all) shape = (all)
prset applyto = (all) ratepr = variable
prset applyto = (all) clockvarpr = igr
prset applyto = (all) brlenspr = clock:fossilization
prset applyto = (all) fossilizationpr = fixed(0.0)
prset applyto = (all) samplestrat = random
mcmcp ngen=10000000 samplefreq=1000 nruns=2 nchains=3
mcmc
sump
sumt
