# Supplementary material for: A test of Generalized Bayesian dating: A new linguistic dating method
Source: PLoS One. 2020 Aug 12;15(8):e0236522. doi: 10.1371/journal.pone.0236522 (PMC7423060; doi:10.1371/journal.pone.0236522)
Supplement: S1 File — Python code for extracting data from ASJP word lists, cognate identification, and conversion to nexus files. Word lists annotated for cognacy for all families. Nexus files and MrBayes command files for all families. (ZIP) [file pone.0236522.s001.zip › S1 Supporting Information/Nexus_MrBayes/Ta-Ne-Omotic.mb]

execute Ta-Ne-Omotic.nex
lset coding=noabsencesites rates=gamma
charset cog = 1-182
charset phon = 183-465
partition two = 2: cog, phon
set partition = two
constraint Ta-Ne-Omotic_1 = BENCHO JANJERO SHE	[@Ta-Ne-Omotic,@Ta-Ne-Omotic]
constraint Ta-Ne-Omotic_2 = KEFA SHINASSHA_2 MOCHA MOCHA_2 KEFA_2 SOUTHERN_MAO SHINASSHA	[@Ta-Ne-Omotic,Kefoid]
constraint Ta-Ne-Omotic_3 = MOCHA MOCHA_2 KEFA KEFA_2	[@Ta-Ne-Omotic,Kefoid,SouthGonga]
constraint Ta-Ne-Omotic_4 = WOLAYTTA DORZE ZAYSE DACHE BASKETO OYDA WELAMO GOFA KULLO MALE_ETHIOPIA ZERGULLA KACHAMA CHARA MELO GIDICHO KOYRA	[@Ta-Ne-Omotic,Ometo]
constraint Ta-Ne-Omotic_5 = ZAYSE ZERGULLA KACHAMA GIDICHO KOYRA	[@Ta-Ne-Omotic,Ometo,EastOmeto]
constraint Ta-Ne-Omotic_6 = WOLAYTTA DORZE BASKETO OYDA WELAMO GOFA MALE_ETHIOPIA DACHE MELO KULLO	[@Ta-Ne-Omotic,Ometo,North-WestOmeto]
constraint Ta-Ne-Omotic_7 = WOLAYTTA DORZE OYDA WELAMO GOFA DACHE MELO KULLO	[@Ta-Ne-Omotic,Ometo,North-WestOmeto,CentralOmeto]
constraint Ta-Ne-Omotic_8 = DACHE GOFA KULLO	[@Ta-Ne-Omotic,Ometo,North-WestOmeto,CentralOmeto,Dawro-Gofa-Gamo]
prset applyto = (all) topologypr = constraints(Ta-Ne-Omotic_1,Ta-Ne-Omotic_2,Ta-Ne-Omotic_3,Ta-Ne-Omotic_4,Ta-Ne-Omotic_5,Ta-Ne-Omotic_6,Ta-Ne-Omotic_7,Ta-Ne-Omotic_8)
lset applyto = (1, 2) rates=gamma coding=noabsencesites
unlink statefreq = (all) revmat = (all) shape = (all)
prset applyto = (all) ratepr = variable
prset applyto = (all) clockvarpr = igr
prset applyto = (all) brlenspr = clock:fossilization
prset applyto = (all) fossilizationpr = fixed(0.0)
prset applyto = (all) samplestrat = random
mcmcp ngen=10000000 samplefreq=1000 nruns=2 nchains=3
mcmc
sump
sumt
