# Supplementary material for: A test of Generalized Bayesian dating: A new linguistic dating method
Source: PLoS One. 2020 Aug 12;15(8):e0236522. doi: 10.1371/journal.pone.0236522 (PMC7423060; doi:10.1371/journal.pone.0236522)
Supplement: S1 File — Python code for extracting data from ASJP word lists, cognate identification, and conversion to nexus files. Word lists annotated for cognacy for all families. Nexus files and MrBayes command files for all families. (ZIP) [file pone.0236522.s001.zip › S1 Supporting Information/Nexus_MrBayes/East_Strickland.nex]

begin data;
   dimensions ntax=7 nchar=183;
format datatype=restriction interleave=no missing= ? gap=-;
matrix
HONIBO	100101000100100010101101111010110100110010001101101001100111110001100010110000101101100011101111011100011110001100011110010010010011011000100010011011111100100111111100011110100101111
KUBO	100101000001100001101011110101101100101000011101110001100111101001010010110000011100000111000111010011001111000100100010110010010010010101100010101011111100010111101001011111000010111
ODOODEE	100100010100000110101011111010110001101010001011100101001111100101010001101000101010010000010101010010001001000100100010010010000101011000010001011001111101000111100000101111000000110
OIBAE	100010001100100010101101111010110100110010001011100011100111100011010010101101011011010001101111011100011100100110101011010010010010111001001001011111111101100111011100111010100111110
SAMO	100101000100100010101011110110110100100110001101110001100111101001100010110000101101001011101111011011101110001101100110010110010010011100100110011110111101000101101001011110100101111
AGALA	010100100010010001011011110101101010101001001101110001010111101001001010110011010111100001000110110011000110011100100010110001111010010011110010101100111111001111101010011110011000110
GEBUSI	001101000100001010101101111010110100110000101011101001100111110001000110111000101001000000111111011100101110001100101110011010110011010101100011011011111101000111111000011110100111111
;
end;
