# Supplementary material for: A test of Generalized Bayesian dating: A new linguistic dating method
Source: PLoS One. 2020 Aug 12;15(8):e0236522. doi: 10.1371/journal.pone.0236522 (PMC7423060; doi:10.1371/journal.pone.0236522)
Supplement: S1 File — Python code for extracting data from ASJP word lists, cognate identification, and conversion to nexus files. Word lists annotated for cognacy for all families. Nexus files and MrBayes command files for all families. (ZIP) [file pone.0236522.s001.zip › S1 Supporting Information/Nexus_MrBayes/Chocoan.mb]

execute Chocoan.nex
lset coding=noabsencesites rates=gamma
charset cog = 1-88
charset phon = 89-205
partition two = 2: cog, phon
set partition = two
constraint Chocoan_2 = EMBERA_DARIEN EPENA_BASURUDO EMBERA_CHAMI CATIO EMBERA_NORTHERN NORTHERN_EMBERA EPENA_SAIJA EMBERA_TADO	[@Chocoan,Embera]
constraint Chocoan_3 = CATIO EMBERA_NORTHERN NORTHERN_EMBERA EMBERA_DARIEN	[@Chocoan,Embera,Atrato]
constraint Chocoan_4 = EMBERA_NORTHERN NORTHERN_EMBERA EMBERA_DARIEN	[@Chocoan,Embera,Atrato,Panama-Baudo-Atrato]
constraint Chocoan_5 = EMBERA_CHAMI EMBERA_TADO EPENA_SAIJA EPENA_BASURUDO	[@Chocoan,Embera,SanJuan]
prset applyto = (all) topologypr = constraints(Chocoan_2,Chocoan_3,Chocoan_4,Chocoan_5)
lset applyto = (1, 2) rates=gamma coding=noabsencesites
unlink statefreq = (all) revmat = (all) shape = (all)
prset applyto = (all) ratepr = variable
prset applyto = (all) clockvarpr = igr
prset applyto = (all) brlenspr = clock:fossilization
prset applyto = (all) fossilizationpr = fixed(0.0)
prset applyto = (all) samplestrat = random
mcmcp ngen=10000000 samplefreq=1000 nruns=2 nchains=3
mcmc
sump
sumt
