# Supplementary material for: A test of Generalized Bayesian dating: A new linguistic dating method
Source: PLoS One. 2020 Aug 12;15(8):e0236522. doi: 10.1371/journal.pone.0236522 (PMC7423060; doi:10.1371/journal.pone.0236522)
Supplement: S1 File — Python code for extracting data from ASJP word lists, cognate identification, and conversion to nexus files. Word lists annotated for cognacy for all families. Nexus files and MrBayes command files for all families. (ZIP) [file pone.0236522.s001.zip › S1 Supporting Information/Nexus_MrBayes/Lower_Sepik-Ramu.nex]

begin data;
   dimensions ntax=5 nchar=276;
format datatype=restriction interleave=no missing= ? gap=-;
matrix
CHAMBRI_KILIMBIT	100010010001001000010001000010100010100100010001000100100????????????????100100010001000001010001000010?????10001100000100100?????1110010100101001110010110100110010110110100101010000100001011000011010???????????????100100111010100000101010010001010??????1010101000100101??????
CHAMBRI	100010010001101010010001001000100010100100010011000100100??001001000?????100100010001001000011001000010?????10000011000100100101001110010100101101111001110100110000110111101111010000101011011111011010??01101100?????100110111010110010000011010001110??????1110111100110111100100
YIMAS	100011010000100001100101001001100010010010001000100001110??000111001??0101000100100100001000010001001001001001100000110011011110100110011111100001111100010010111011110000111001001100011010100000101111??10111111??0101000110010010100011000010010111011110111011111111001011111010
AWAR	010010001000100100001000100100010001001001000100010010001100100000101010001000100100001001000010001000101100??????????????????????0001100010100010111000100011000100100010001000110010001101011001001001110110011010100010000101100010100010000100100001001100??????????????????????
MIKAREW_MAKARUB	00110010011001010000001001????0011?????000101000001???0100110000010001001001000100100100000100010001?????00100010000001????????00100111001100100010110010011101?????0111?????????1000110111101?????0111101101001000101100101001101001111000011011101???????1010111000011?????????101
;
end;
