# Supplementary material for: A test of Generalized Bayesian dating: A new linguistic dating method
Source: PLoS One. 2020 Aug 12;15(8):e0236522. doi: 10.1371/journal.pone.0236522 (PMC7423060; doi:10.1371/journal.pone.0236522)
Supplement: S1 File — Python code for extracting data from ASJP word lists, cognate identification, and conversion to nexus files. Word lists annotated for cognacy for all families. Nexus files and MrBayes command files for all families. (ZIP) [file pone.0236522.s001.zip › S1 Supporting Information/Nexus_MrBayes/Saharan.nex]

begin data;
   dimensions ntax=5 nchar=256;
format datatype=restriction interleave=no missing= ? gap=-;
matrix
KANURI	1000100101101001010010010010011000011001010001001010000101100001010001010010010010010010011010000010100000001010000000011001000101001000100100011101101010011000100100101010110100001111110000011100001011001100100000101011000110110001010100010111000010110100
MANGA_KANURI	1000100101001001010010010010010000101001010001001010000100100001010001010010010010010110001010000010100000001000001000000101001??1001000100100011100101011010100100100101010110100001110110000011100001001001100110010111011000110110010010001010111111???110100
DAZAGA	011001110010011??0100100100110111100010010101101100110110001111000110100100100100101000100010101110001111100011110011100000010010010111001101111101101??01010010111111110101111100111011111111100111011011101111001001110110011010111111111111011010010110010111
TEDAGA	011001110010011??0100100100110111100010010101101100110110001111000110110100100100101000100010101110001111100011110011100001010010010111001101111101101??01010010111111110101111110111011111111100111001111101111001001110110011010111111111111011010010110010111
BERIA	0001010010010100100100100100100010100010100100100100010010001000100011000100100100111000100100100001000000110000010000100000010010010001010010001011110101110101011101101001010001000110111000001000110001011001000111010110100001100001101000100100001001001001
;
end;
