# Supplementary material for: A test of Generalized Bayesian dating: A new linguistic dating method
Source: PLoS One. 2020 Aug 12;15(8):e0236522. doi: 10.1371/journal.pone.0236522 (PMC7423060; doi:10.1371/journal.pone.0236522)
Supplement: S1 File — Python code for extracting data from ASJP word lists, cognate identification, and conversion to nexus files. Word lists annotated for cognacy for all families. Nexus files and MrBayes command files for all families. (ZIP) [file pone.0236522.s001.zip › S1 Supporting Information/Nexus_MrBayes/Gunwinyguan.mb]

execute Gunwinyguan.nex
lset coding=noabsencesites rates=gamma
charset cog = 1-187
charset phon = 188-384
partition two = 2: cog, phon
set partition = two
constraint Gunwinyguan_5 = GUNWINGGU_KUNE GUNWINGGU_GUN_DJEIHMI GUNBALANG_WARLANG BUAN GUNWINGGU_KUNWINJKU GUNWINGGU_KUNINJKU GUNWINGGU_MANYALLALUK_MAYALI	[@Gunwinyguan,Marne]
constraint Gunwinyguan_6 = GUNWINGGU_GUN_DJEIHMI GUNWINGGU_KUNE GUNWINGGU_MANYALLALUK_MAYALI BUAN GUNWINGGU_KUNINJKU GUNWINGGU_KUNWINJKU	[@Gunwinyguan,Marne,CentralGunwinyguan]
prset applyto = (all) topologypr = constraints(Gunwinyguan_5,Gunwinyguan_6)
lset applyto = (1, 2) rates=gamma coding=noabsencesites
unlink statefreq = (all) revmat = (all) shape = (all)
prset applyto = (all) ratepr = variable
prset applyto = (all) clockvarpr = igr
prset applyto = (all) brlenspr = clock:fossilization
prset applyto = (all) fossilizationpr = fixed(0.0)
prset applyto = (all) samplestrat = random
mcmcp ngen=10000000 samplefreq=1000 nruns=2 nchains=3
mcmc
sump
sumt
