# Supplementary material for: A test of Generalized Bayesian dating: A new linguistic dating method
Source: PLoS One. 2020 Aug 12;15(8):e0236522. doi: 10.1371/journal.pone.0236522 (PMC7423060; doi:10.1371/journal.pone.0236522)
Supplement: S1 File — Python code for extracting data from ASJP word lists, cognate identification, and conversion to nexus files. Word lists annotated for cognacy for all families. Nexus files and MrBayes command files for all families. (ZIP) [file pone.0236522.s001.zip › S1 Supporting Information/Nexus_MrBayes/Mongolic.nex]

begin data;
   dimensions ntax=8 nchar=275;
format datatype=restriction interleave=no missing= ? gap=-;
matrix
BURIAT_MONGOLIA	110010001101000110100001011010110110100000100000010011110100010000110011????????????????????????????101011000010101010101000010010001110000001000101001011000110100100010010000011100000011001100011101011010010000101000000111000001101110????????????????????????????????????????
DAUR	110010001101101010100010????1??1??10??????0001001001011100100001010????110011001010000010010100?????10101110001101001010010010000100101000001000??????1??????11000?????111??????100000001010010100011101001000000010101001010??????????011010000111100010100000011000100000100?????
KALAQIN	1100101011010010101000101010?1011010??????010000100101110????100010110?11001?????10000001010010100??10101111001000101000100010000010001000001000100010?1001001100010010101??????001000001010010100011101000100?????10000010010100010???01101000011???????100100000010100000101100??
KALMYK	10100101010010101010001010101101101001000010000010010111010000001101001101010110010000010011000010011010000110100011101011001100001011010000110011011010101011011001100100010001011000001110011100011011111100010000000010100001000101101110001110001110001000001010001101001100101
MONGOLIAN	10100100110100101110001010111101101000110000001010010111010101000101011110111010011000????1100110110101000001010010011100110100010001001000010001000101001100101100010010100110000100010101001110001110110010001000100100010001110011110110110111100101010110100?????00100101110010
MONGUOR	110010001100111010011010?????1011010??????011000???101101100001001010011???1??100001101000??????????01101100001000111010110110100001100001111010???????1001001101010010101??????10111000?????1001001110010001000100111000101011111000110111?????11????101000001111000??????????????
SANTA_MONGOLIAN	10100011001010101010001010101101101000001000100000110?10110000100101001?10011000110000100010100100??10101000111100000001011010011000000110001001101011100011010111001110011100100001010000001101010???011000110001010100010101100011011????01100011100001000100010000001100110110??
TACHENG_DAGUR	11011000110110101010011010101101101100000100000110010111010010010101001110011001000001000111100100101011110100110100101001001000000010100101100010001010001011100010010101001001100000011011010110011101001000101000100101010010101001101101100011110010000000011100110001111110010
;
end;
