# Supplementary material for: A test of Generalized Bayesian dating: A new linguistic dating method
Source: PLoS One. 2020 Aug 12;15(8):e0236522. doi: 10.1371/journal.pone.0236522 (PMC7423060; doi:10.1371/journal.pone.0236522)
Supplement: S1 File — Python code for extracting data from ASJP word lists, cognate identification, and conversion to nexus files. Word lists annotated for cognacy for all families. Nexus files and MrBayes command files for all families. (ZIP) [file pone.0236522.s001.zip › S1 Supporting Information/Nexus_MrBayes/Border.nex]

begin data;
   dimensions ntax=7 nchar=295;
format datatype=restriction interleave=no missing= ? gap=-;
matrix
AMANAB	11000001000010100100011000010000100100001000001000100110100010000101000000010001010001100010100?????????????????????????????????????100101111110000100010111000010100011001011010010010110011000001010100010010000011010000011010001000100110010010001101??????????????????????????????????????????????
AWJI	101000001000100100101001000010000100100001000001000110??01000100???0100000001000101001010100???10000100001001001010010100000010100100101000100110001110010100100010110000010000100010010110101110000??010001010100????01000101101100110010000010101000???1001010001001010001110001010010000000100010110
DAONDA	1001000?????1010????011000000100100100000010000010100101100000100010010000100001010001???100010????0010000101010000110010000101000??10010?????01101100????101010100100010010010000001000001110100011110100110100100001111011011110011000011?????011000110?????001010110011000010101100010011000100100??
MANEM	1000100001000110????10001000001010000100000100????1010??1000???????0001000000101000101100001???100010000???10010010010001000101000??100010101110001110????10101001001001001000001000010?????11001100??0011000?????????00110100110000001000111100100001???110101000???11001010110010100001000100010000??
SENGI	100001000010101000011000010000011000001000001000011010??001010001000000100000011000011001100???010010000100???10001001000100100010011000101010110011000001100100000011001010000001011010101110000100??010100001000110010000101000101011010100001011000???001000101100???1000100011000110010011001001001
WAINA	1??????1000010101000??100001000000110000??????10001001??000100011000000010100001010001100100100001000010100???00101010000010100001??110??01110000111001001?01000110100100011011000?????0100011100011??111100100001110010010101100111000001010110011100100000111000110???11101000110110000010010001011??
WARIS	1000001000011010100010000011000010000001000001????1001??10001000???000000110000101000110010000100010000110000110010010000001101000??001110000111100100100010001101100000011001010000010?????10100010??010010000100????0000110110010100000101010000101010100001000110000101100001010100100000010001000??
;
end;
