# Supplementary material for: A test of Generalized Bayesian dating: A new linguistic dating method
Source: PLoS One. 2020 Aug 12;15(8):e0236522. doi: 10.1371/journal.pone.0236522 (PMC7423060; doi:10.1371/journal.pone.0236522)
Supplement: S1 File — Python code for extracting data from ASJP word lists, cognate identification, and conversion to nexus files. Word lists annotated for cognacy for all families. Nexus files and MrBayes command files for all families. (ZIP) [file pone.0236522.s001.zip › S1 Supporting Information/Nexus_MrBayes/Iroquoian.nex]

begin data;
   dimensions ntax=7 nchar=298;
format datatype=restriction interleave=no missing= ? gap=-;
matrix
CAYUGA	1011010010010100001000100010100100001000101001010010010010100010001000100100100101001000100001001000100100100010010100110110010011111000101101010100000100001001100111110010100001100100111001001010001000101100011000100101001010010001100100110000001000111000110000001001010010111001000100011100010010
MOHAWK	1011100010010010100001001100100110001010001001010010110010100010000010110010100101101100100001001001000111000010010100110110011011110000100100100001100010100001110111110010100011100110111101101010101001101100101010100101100001001001100101111001101000111000110000100011110110010001000111011100010010
ONEIDA	1011100010010010100001001000100001001010001001010010100010100010000100100100010101001000010001001001000011000011010110110110011011110001100100010001010010100001000101111101100011100101111001011010010001100100001010010101011110001011100100010000000101111100111001100010010010010001010111011110010010
ONONDAGA	1011010010010100000101001000100110001011001001010010010010010001000100100100100101001000100001001001000111000010010100110110010011111100110101010001000011010001000100111010100001100100111001001010001000101010100110001101001010010001100110111001001000011110110101100011010111110001000111011100010010
SENECA	1011010010010010010001001000100100001001001001010010010010100011001000100100100101001000100001001000100111000010010110110110010011111000110100101101001001001001000100100010100000100100111001001010000100101000011110100101001010010001110100111101001000011000110101011001010110010001000110011111010010
TUSCARORA	1011001001010010010001000100010010001000100101010010001010001000100100100010100011001010001100100100011011011010010100110110100111100010100100000011100001001100001010011000011100010010111101101010000010100001000010001001011001000100001100110010100011100001100011000110001111110111101111011100011011
CHEROKEE	0111000100101001000010010001001000110100010010101101000101000100010001001001001100010001000010010011000010000100101001101001100010100001110010101001010011010010111001100111000110001000110011011111000001010010100111000110011000101010010110100010010010101100100001110010000100010110011101100100110101
;
end;
