# Supplementary material for: A test of Generalized Bayesian dating: A new linguistic dating method
Source: PLoS One. 2020 Aug 12;15(8):e0236522. doi: 10.1371/journal.pone.0236522 (PMC7423060; doi:10.1371/journal.pone.0236522)
Supplement: S1 File — Python code for extracting data from ASJP word lists, cognate identification, and conversion to nexus files. Word lists annotated for cognacy for all families. Nexus files and MrBayes command files for all families. (ZIP) [file pone.0236522.s001.zip › S1 Supporting Information/Nexus_MrBayes/Songhay.nex]

begin data;
   dimensions ntax=9 nchar=229;
format datatype=restriction interleave=no missing= ? gap=-;
matrix
DENDI	1010101111000001110010001011100111010001001110001001010111011000101010000010000100101010110111011010011101110111100010101010110010100101001001001000100011000110001000100010011001010010101011011010010000100010000101110010001010010
DJENNE_CHIINI	1011101111100001110100001011???1110100011001100100101011110101001011101011000010001010101101111010100111011101111001010010101???10100011000101001000110001000110001011000101001101010011100011101010101011010100001000100011001110010
KORANDJE	10100111100100011??00100101101011100010110010101001010011101000110100100000100001001101011011100010111001000111????001011010101110010001000010100100010000100100011001000100001010110000100110001001000010001001000011101001000110010
KOROBORO_SENNI	1111101111100001?101000010111001110100011001101100011111110110001010100011000010001010101101111110100111011101?1100101001010110010101101101011000011110011010110101000010111111001010010111011101010010110011000001000110011100110010
KOYRA_CHIINI	1011101110100001110100001011100111010001100110010010101111011100101010001100001000101010110111101010011101110111100101001010110010100101001001000010110001000110001011000101001111110010111011101010010010010000001000110011001110010
TADAKSAHAK	1010101110001001110000101011100110101010010110010010100110110010011001000000101000101001110111011010111111100110100100001001110010100001111011010100011001000110001011000100001101111100110110010110000010001000101000100011000010111
TASAWAQ	10101011100001011100000101110011110010100101010???10100111010010??100100000001000110101011011101101001111001011110010000011010011010010100101111010001110100010001??1100010001101111100011001001??10000010001000110011100001100011011
TONDI_SONGWAY_KIINI	101010111000001110101000101110011101000110011000010101011101????1010100010000010000111101111110110100111000101100010111110101100111010110001000010001100010010110011000110100110010100111000????1010000110010000001000100110010110010
ZARMA	101010111010000111001000101110011101000110011001000101011101100010100001100000????10101011011101101001111111011111000010101011001010010100100100001011001100011010100001001001100101001011001110101000010011000000????110010000011010
;
end;
