# Supplementary material for: A test of Generalized Bayesian dating: A new linguistic dating method
Source: PLoS One. 2020 Aug 12;15(8):e0236522. doi: 10.1371/journal.pone.0236522 (PMC7423060; doi:10.1371/journal.pone.0236522)
Supplement: S1 File — Python code for extracting data from ASJP word lists, cognate identification, and conversion to nexus files. Word lists annotated for cognacy for all families. Nexus files and MrBayes command files for all families. (ZIP) [file pone.0236522.s001.zip › S1 Supporting Information/Nexus_MrBayes/Nubian.nex]

begin data;
   dimensions ntax=7 nchar=312;
format datatype=restriction interleave=no missing= ? gap=-;
matrix
MEIDOB_NUBIAN	10000001010000100110101000010001001000001101000010010100100000100100010110010100010010001001000010001000010010010???0100011100???100000001010000000111001000101010010000100001101000100010110000010100000010101100010100100010001010100010110000000100001100000110010000010001100001101100100????10101010101010010100???
NUBIAN_OF_DONGOLA	1000010000100101001001001000100001000110010001100010000110000001001100101010010000011010000010000010001????0101000101001001001100101001000010100000100111000100010110110010001110001110001110000101000010100100100000110101011100000101000011000000101000101000010101000000100001????01001010010001001001011000110001100
DILLING	01000010100001001010101000100010001000010110000101000100001001000100101010100010010010010100000100010001000010???????????????????01000010010000010100010011010101001000110011000110010010011001000110010000010100000110010100100011010100000010001000010010010001100000110011101010110101???????????????????????????????
WALI_SUDAN	0100001000001100101010100000011000010001011000010100010001000000110010101010000011001001000000110001000????010???0101000101100100100000100000001001110000010100111010000101110001100001000100010001100001000100001000101101101110010110010000000100010000111000100000010100110010????0110????001001011010011000110100101
KARKO	001000101000010010101001010000100010000101100001010001000100100001001010011000100100100100100001000100001000010010011000101100010101100100010000010001000011100110001100000010000101001010101000001110011000010011100110101101110010111000000010001000010010010100100000110011010110000010001000110101000101100111000010
NOBIIN	00010100100001010001??????????001000101001001010001000100001???????1001010001100001001100??????00100010????100100100001100101000100110100000100000100011000001?????????????000110010110011100001010100001000111001????????100011000110001101000000010000101100001??????0101100010????10101011100000001110011001110010101
UNCUNWEE	000010100001010010101010010000100001000101100001000011000100100001010010101000010100100100000101000100000010100100101000101100100000010110010010000100100001100011010010000110001001001100100110010101000001100001010100111101010011111100010001010000100000001010000100100010010000101010010001000110010001000111100100
;
end;
