# Supplementary material for: A test of Generalized Bayesian dating: A new linguistic dating method
Source: PLoS One. 2020 Aug 12;15(8):e0236522. doi: 10.1371/journal.pone.0236522 (PMC7423060; doi:10.1371/journal.pone.0236522)
Supplement: S1 File — Python code for extracting data from ASJP word lists, cognate identification, and conversion to nexus files. Word lists annotated for cognacy for all families. Nexus files and MrBayes command files for all families. (ZIP) [file pone.0236522.s001.zip › S1 Supporting Information/Nexus_MrBayes/Kiwaian.nex]

begin data;
   dimensions ntax=10 nchar=206;
format datatype=restriction interleave=no missing= ? gap=-;
matrix
ANIGIBI	1010101110001001011110001100001011000100001100101101001100010011000010010001001010001000100110???11010100100010001100011100111010101100110010110001010111110101011110000111110010101010010101100100110111?????
BAMU	11001111???1001001110111001100011110100000101111111001101110010001101?????11001100001100000101110110111101110?????1010011100110011101010101101110010010111111111011111101111011101?????11110100001101011010100
BAMU_2	1100110110010010011101010?????011100100000101010??10001???10010001001000101000110000110000010111011011000111101000111101001100011010????011101110011000111???101011???0111110100010011111010100001111011111100
GIBAIO	1010101110101001011110010000101011001000001100101101001100001010100010100001001010001000010110???11010110110001001100011101110010110000110111111101010111101111111110110011101100101000010101100010100101?????
GOPE	100110110100100101111001010000101100010000110010110100?010010010100110100001001010001001000110?01110101101011001001000110011000101100101111101100011000111101001???01000111101010101110010101100011110101??011
KEREWO	1001101101001000111101010100001011000010001100101110001010010010010011000000101001001001000110?1011010110001100110100111001100011010010111110111011100011110110101101100111101100110010001010110011110101??110
KIWAI_SOUTHERN	1001101110000110011100110000010111000001010100101110001010010101000010000101001000101010000110?1011010100001101000101001001100011010001001110110010100011110110101101100111001100110011010100110010010101??100
MORIGI	1001101110001001011101010?????1011001000010100101110001010010010100011000001001001001000001110?1011010010101101000100011001100011010????01110111001100011110110101101100111101001110010010101111010101101??100
URAMA	1001101101001001011110010100001011000100001100101101001010001010100010100000011010001??????110?101101010110110010010001100111001011001011111011000110011111010010110101001110110010111000110110001????101??100
WABUDA	11001011???00110011100110?????1010011000110100101100101010010100010010100001001100011010000101?10111101111001?????111001001100111010????01111011011100011110111101101100111001100101100010101100010010111??111
;
end;
