# Supplementary material for: A test of Generalized Bayesian dating: A new linguistic dating method
Source: PLoS One. 2020 Aug 12;15(8):e0236522. doi: 10.1371/journal.pone.0236522 (PMC7423060; doi:10.1371/journal.pone.0236522)
Supplement: S1 File — Python code for extracting data from ASJP word lists, cognate identification, and conversion to nexus files. Word lists annotated for cognacy for all families. Nexus files and MrBayes command files for all families. (ZIP) [file pone.0236522.s001.zip › S1 Supporting Information/Nexus_MrBayes/Totonacan.nex]

begin data;
   dimensions ntax=10 nchar=198;
format datatype=restriction interleave=no missing= ? gap=-;
matrix
PAPANTLA_TOTONAC	1010111010001001110010001000110101010111110010100011110011011010011000101110?1001111010001111001011010110111001110100111110101001101110110110011001010111000111101110101010100110001100011000101110???
TEPEHUA_HUEHUETLA	110101110000011011100001000011101010011111010010010111010110100011010011010111101111011101100000011100100111010000100001010110101101010110101000101010111001111101110110011001010000001011001101010101
TEPEHUA_PISA_FLORES	110101110010001011100001000011101010011111110001010111010110110001100011010110101111000101100001011101100111010000110011110110101101010110111000101011110111110101110110011000010001100011101101010101
TEPEHUA_TLACHICHILCO	110101110010001011100001000011101010011110110010010111110110110001001011010111101110110001110001011101100111010000100001111110101101011110100100101111111101111111100110011000011001001111001101110111
TOTONAC_COYUTLA	1011111010010001?10100001000110101010111110???10001111001101101001100010111111001111010100111001010010????11001000100111110101001101110110100011001010??1100111111110101010100010001100011000111110101
TOTONAC_FILOMENA_MATA	101101101001000111010000001011010101011111001010010111001101101001100010110111011111000010110101110010101111001000101011110101001101110111110011001110111001111101110101110110011010100011000101111101
TOTONAC_HIGHLAND	101111100101000111001000100011010101011111001010001111001101101001100010110111001111000001110101010010100111001110100111110101001101110110110011001010111000111101110101010100010001100011000101110101
TOTONAC_MISANTLA	10110110100100011101000000011110100011111100010011011100111010010110001??101?100111010000111011101001110011010110010011111011001001101011011001001101011010111110111111001010001010110101100???1010???
TOTONAC_UPPER_NEXACA	101101101001000111000100010011100100111111010010010111001110100101100010111011001110100001110101010010100111000011100011110110011101110010110011000010111001111101110110010100000010110011110101110101
XICOTEPEC_TOTONAC	101101101001000111000010010011100100111111010010010111001110100101000110111011001110100001111001010010100111000111100011110110011101110110110011001010111001111101110110010100000010100111100101110101
;
end;
