# Supplementary material for: A test of Generalized Bayesian dating: A new linguistic dating method
Source: PLoS One. 2020 Aug 12;15(8):e0236522. doi: 10.1371/journal.pone.0236522 (PMC7423060; doi:10.1371/journal.pone.0236522)
Supplement: S1 File — Python code for extracting data from ASJP word lists, cognate identification, and conversion to nexus files. Word lists annotated for cognacy for all families. Nexus files and MrBayes command files for all families. (ZIP) [file pone.0236522.s001.zip › S1 Supporting Information/Nexus_MrBayes/Japonic.mb]

execute Japonic.nex
lset coding=noabsencesites rates=gamma
charset cog = 1-146
charset phon = 147-322
partition two = 2: cog, phon
set partition = two
constraint Japonic_1 = JAPANESE TAKARAJIMA_JAPANESE TOKYO_JAPANESE JAPANESE_KYOTO JAPANESE_2	[@Japonic,Japanesic]
constraint Japonic_2 = JAPANESE TAKARAJIMA_JAPANESE TOKYO_JAPANESE JAPANESE_KYOTO JAPANESE_2	[@Japonic,Japanesic,Japan-TaiwanJapanese]
constraint Japonic_3 = TOKUWASE YAMAZATO_OKINAWAN YAEYAMA KOMI_YAEYAMA AZA_IRABU_MIYAKO AKAJIMA_OKINAWAN YORON KUROSHIMA_YAEYAMA SHURI SANI_AMAMI KAMIKATETSU_KIKAI YONAGUNI UEHARA_YAEYAMA NISHIHARA_MIYAKO NORTHERN_AMAMI_OSHIMA KOHAMA_YAEYAMA YONAMINE NAHA HATERUMA_YAEYAMA TAKETOMI_YAEYAMA MIYAKO KABIRA_YAEYAMA IZENA_KUNIGAMI FUKUSATO_MIYAKO KUNINAKA_MIYAKO HIGA_OKINAWAN	[@Japonic,Ryukyuan]
constraint Japonic_4 = KAMIKATETSU_KIKAI TOKUWASE NORTHERN_AMAMI_OSHIMA YAMAZATO_OKINAWAN YONAMINE NAHA AKAJIMA_OKINAWAN YORON IZENA_KUNIGAMI HIGA_OKINAWAN SHURI SANI_AMAMI	[@Japonic,Ryukyuan,NorthernRyukyuan]
constraint Japonic_5 = KAMIKATETSU_KIKAI TOKUWASE NORTHERN_AMAMI_OSHIMA YORON SANI_AMAMI	[@Japonic,Ryukyuan,NorthernRyukyuan,Amami]
constraint Japonic_6 = SANI_AMAMI TOKUWASE NORTHERN_AMAMI_OSHIMA	[@Japonic,Ryukyuan,NorthernRyukyuan,Amami,NuclearAmami]
constraint Japonic_9 = YAMAZATO_OKINAWAN YONAMINE NAHA AKAJIMA_OKINAWAN IZENA_KUNIGAMI SHURI HIGA_OKINAWAN	[@Japonic,Ryukyuan,NorthernRyukyuan,Okinawa]
constraint Japonic_10 = NISHIHARA_MIYAKO TAKETOMI_YAEYAMA KOHAMA_YAEYAMA MIYAKO KABIRA_YAEYAMA KOMI_YAEYAMA YAEYAMA AZA_IRABU_MIYAKO KUROSHIMA_YAEYAMA FUKUSATO_MIYAKO KUNINAKA_MIYAKO HATERUMA_YAEYAMA YONAGUNI UEHARA_YAEYAMA	[@Japonic,Ryukyuan,SouthernRyukyu]
constraint Japonic_11 = TAKETOMI_YAEYAMA KOHAMA_YAEYAMA KABIRA_YAEYAMA KOMI_YAEYAMA YAEYAMA KUROSHIMA_YAEYAMA HATERUMA_YAEYAMA YONAGUNI UEHARA_YAEYAMA	[@Japonic,Ryukyuan,SouthernRyukyu,Macro-Yaeyama]
prset applyto = (all) topologypr = constraints(Japonic_1,Japonic_2,Japonic_3,Japonic_4,Japonic_5,Japonic_6,Japonic_9,Japonic_10,Japonic_11)
lset applyto = (1, 2) rates=gamma coding=noabsencesites
unlink statefreq = (all) revmat = (all) shape = (all)
prset applyto = (all) ratepr = variable
prset applyto = (all) clockvarpr = igr
prset applyto = (all) brlenspr = clock:fossilization
prset applyto = (all) fossilizationpr = fixed(0.0)
prset applyto = (all) samplestrat = random
mcmcp ngen=10000000 samplefreq=1000 nruns=2 nchains=3
mcmc
sump
sumt
