# Supplementary material for: A test of Generalized Bayesian dating: A new linguistic dating method
Source: PLoS One. 2020 Aug 12;15(8):e0236522. doi: 10.1371/journal.pone.0236522 (PMC7423060; doi:10.1371/journal.pone.0236522)
Supplement: S1 File — Python code for extracting data from ASJP word lists, cognate identification, and conversion to nexus files. Word lists annotated for cognacy for all families. Nexus files and MrBayes command files for all families. (ZIP) [file pone.0236522.s001.zip › S1 Supporting Information/Nexus_MrBayes/Yanomamic.nex]

begin data;
   dimensions ntax=9 nchar=229;
format datatype=restriction interleave=no missing= ? gap=-;
matrix
NINAM	110110110010011110100101100111101100111110011000100011111010001101110100011001010??????????????1101011111000111101110010011001111011101101110110011011100011011010010111010110010001111111110110100110110111000??????????????????????
SANIMA	1010010101001000011010011010000100101110011000100010111111000100111101001000010110101110011010001010111110101111101101100110101010110011110111000010110001110011110101110110011001011010110100101010000010110011110111111001011111000
SHIRISHANA	1101101100100110101001011001010010001110100110001000110110100011011101000100010101010110000101011010110110001111001100100110011100110010011101000110111000100110100101010101100011010111110101101001101101110001110011101000100100010
YANAM_2	1010110100100001111001011000101101001101011010001000111110001??101110100001101010101010110101000101111111000111101110010011001101000100101000010111011100101010010010111011000?????01011011100111010101100110001110011100101100111110
YANOMAM	1100110100101000010100111000101100101101011001000100111111000101111101000001110101010110011010001111110110101111100011010110011010010011110001000010101001010010100101110110011001011111110100111000101010100101010011101111010111011
YANOMAME	1100111100101000010100111000101000101101011001000100111111000101111101000010110100110110011010001111111110011111100010011110011010010011010001101010101011011110110101110110011001011111111110111010111010110001111011101011011111100
YANOMAMI	01010010001110000101001110010010????11100110010000011110110000101111001100100101001101100100100010100111110111111000100111100111100???11110001000111101011100001101001100110010011011010110101101110110010110001111011101010010001000
SANUMA	0011001001001000??10100?01100???????111001100001????1101110000101110110010000100101??1100010001010100111101011???01101100?10101???????11110101000111110000??????1011010101100100100110100101001010100100101100011???11111001000100001
YANAM	0011000010100001??10010110001010000111010110100010001101?00100110111010000100011010101011000010010100001100111???01100100111011111001100110001110010100110011010110111011?10010001101011110111101011100101111001111011100101000000110
;
end;
