# Supplementary material for: A test of Generalized Bayesian dating: A new linguistic dating method
Source: PLoS One. 2020 Aug 12;15(8):e0236522. doi: 10.1371/journal.pone.0236522 (PMC7423060; doi:10.1371/journal.pone.0236522)
Supplement: S1 File — Python code for extracting data from ASJP word lists, cognate identification, and conversion to nexus files. Word lists annotated for cognacy for all families. Nexus files and MrBayes command files for all families. (ZIP) [file pone.0236522.s001.zip › S1 Supporting Information/Nexus_MrBayes/Tupian.mb]

execute Tupian.nex
lset coding=noabsencesites rates=gamma
charset cog = 1-365
charset phon = 366-733
partition two = 2: cog, phon
set partition = two
constraint Tupian_2 = GUARANI_KAIWA ASURINI_XINGU KOKAMA GUARANI URUBU_KAAPOR ARAWETE OMAGUA AWETI KAMAYURA MBYA CHIRIGUANO WAYAMPI AVA_CANOEIRO PARINTINTIN URUEWAUWAU SURUI_DO_PARA ASURINI YUQUI TAPIRAPE NHENGATU TEMBE APIAKA TAPIETE ANAMBE SIRIONO GUAJAJARA ACHE SATERE_MAWE GUARAYU KAYABI TENHARIM GUAJA AMONDAVA PARAKANA	[@Tupian,Maweti-Guarani]
constraint Tupian_3 = GUARANI_KAIWA ASURINI_XINGU KOKAMA GUARANI URUBU_KAAPOR PARAKANA ARAWETE OMAGUA AWETI KAMAYURA MBYA CHIRIGUANO WAYAMPI AVA_CANOEIRO PARINTINTIN URUEWAUWAU SURUI_DO_PARA ASURINI YUQUI TAPIRAPE NHENGATU TEMBE APIAKA TAPIETE ANAMBE SIRIONO GUAJAJARA GUARAYU KAYABI TENHARIM GUAJA AMONDAVA ACHE	[@Tupian,Maweti-Guarani,Aweti-Guarani]
constraint Tupian_4 = GUARANI_KAIWA ASURINI_XINGU KOKAMA GUARANI URUBU_KAAPOR PARAKANA ARAWETE OMAGUA KAMAYURA MBYA CHIRIGUANO WAYAMPI AVA_CANOEIRO PARINTINTIN URUEWAUWAU SURUI_DO_PARA ASURINI YUQUI TAPIRAPE NHENGATU TEMBE APIAKA TAPIETE ANAMBE SIRIONO GUAJAJARA GUARAYU KAYABI TENHARIM GUAJA AMONDAVA ACHE	[@Tupian,Maweti-Guarani,Aweti-Guarani,Tupi-Guarani]
constraint Tupian_5 = GUARANI_KAIWA MBYA CHIRIGUANO GUARANI TAPIETE ACHE	[@Tupian,Maweti-Guarani,Aweti-Guarani,Tupi-Guarani,Tupi-GuaraniSubgroupI]
constraint Tupian_6 = GUARANI_KAIWA MBYA GUARANI	[@Tupian,Maweti-Guarani,Aweti-Guarani,Tupi-Guarani,Tupi-GuaraniSubgroupI,Tupi-GuaraniSubgroupI.A]
constraint Tupian_10 = GUARAYU SIRIONO YUQUI	[@Tupian,Maweti-Guarani,Aweti-Guarani,Tupi-Guarani,Tupi-GuaraniSubgroupII]
constraint Tupian_13 = OMAGUA KOKAMA NHENGATU	[@Tupian,Maweti-Guarani,Aweti-Guarani,Tupi-Guarani,Tupi-GuaraniSubgroupIII]
constraint Tupian_15 = TEMBE SURUI_DO_PARA ASURINI GUAJAJARA TAPIRAPE PARAKANA	[@Tupian,Maweti-Guarani,Aweti-Guarani,Tupi-Guarani,Tupi-GuaraniSubgroupIV]
constraint Tupian_16 = SURUI_DO_PARA PARAKANA ASURINI	[@Tupian,Maweti-Guarani,Aweti-Guarani,Tupi-Guarani,Tupi-GuaraniSubgroupIV,Tupi-GuaraniSubgroupIV.A]
constraint Tupian_18 = KAYABI ASURINI_XINGU ARAWETE	[@Tupian,Maweti-Guarani,Aweti-Guarani,Tupi-Guarani,Tupi-GuaraniSubgroupV]
constraint Tupian_19 = APIAKA TENHARIM PARINTINTIN URUEWAUWAU AMONDAVA	[@Tupian,Maweti-Guarani,Aweti-Guarani,Tupi-Guarani,Tupi-GuaraniSubgroupVI]
constraint Tupian_20 = WAYAMPI AVA_CANOEIRO ANAMBE URUBU_KAAPOR GUAJA	[@Tupian,Maweti-Guarani,Aweti-Guarani,Tupi-Guarani,Tupi-GuaraniSubgroupVIII]
constraint Tupian_21 = GUAJA AVA_CANOEIRO URUBU_KAAPOR ANAMBE	[@Tupian,Maweti-Guarani,Aweti-Guarani,Tupi-Guarani,Tupi-GuaraniSubgroupVIII,Guaja-Kaapor-Anambe]
constraint Tupian_25 = MONDE CINTA_LARGA SURUI_DO_RONDONIA GAVIAO_DO_RONDONIA	[@Tupian,Monde]
constraint Tupian_26 = MONDE GAVIAO_DO_RONDONIA CINTA_LARGA	[@Tupian,Monde,Gavianic]
constraint Tupian_31 = TUPARI MEKENS MAKURAP	[@Tupian,Tuparic]
prset applyto = (all) topologypr = constraints(Tupian_2,Tupian_3,Tupian_4,Tupian_5,Tupian_6,Tupian_10,Tupian_13,Tupian_15,Tupian_16,Tupian_18,Tupian_19,Tupian_20,Tupian_21,Tupian_25,Tupian_26,Tupian_31)
lset applyto = (1, 2) rates=gamma coding=noabsencesites
unlink statefreq = (all) revmat = (all) shape = (all)
prset applyto = (all) ratepr = variable
prset applyto = (all) clockvarpr = igr
prset applyto = (all) brlenspr = clock:fossilization
prset applyto = (all) fossilizationpr = fixed(0.0)
prset applyto = (all) samplestrat = random
mcmcp ngen=10000000 samplefreq=1000 nruns=2 nchains=3
mcmc
sump
sumt
