# Supplementary material for: A test of Generalized Bayesian dating: A new linguistic dating method
Source: PLoS One. 2020 Aug 12;15(8):e0236522. doi: 10.1371/journal.pone.0236522 (PMC7423060; doi:10.1371/journal.pone.0236522)
Supplement: S1 File — Python code for extracting data from ASJP word lists, cognate identification, and conversion to nexus files. Word lists annotated for cognacy for all families. Nexus files and MrBayes command files for all families. (ZIP) [file pone.0236522.s001.zip › S1 Supporting Information/Nexus_MrBayes/Tucanoan.mb]

execute Tucanoan.nex
lset coding=noabsencesites rates=gamma
charset cog = 1-196
charset phon = 197-375
partition two = 2: cog, phon
set partition = two
constraint Tucanoan_1 = TANIMUCA_RETUARA PIRATAPUYO_2 TUCANO_2 WAIMAHA WANANO BARASANO WAIMAHA_2 TUYUCA_2 TUCANO PIRATAPUYO GUANANO DESANO DESANO_2 CUBEO CUBEO_2 TUYUCA TATUYO CARAPANA SIRIANO YURUTI TANIMUCA BARA MACUNA	[@Tucanoan,EasternTucanoan]
constraint Tucanoan_2 = YURUTI WAIMAHA_2 PIRATAPUYO_2 TUYUCA_2 TUCANO_2 WAIMAHA TUCANO BARA TUYUCA TATUYO PIRATAPUYO WANANO CARAPANA GUANANO	[@Tucanoan,EasternTucanoan,EasternEasternTucanoan]
constraint Tucanoan_3 = WAIMAHA_2 TUCANO_2 WAIMAHA BARA TUCANO TATUYO	[@Tucanoan,EasternTucanoan,EasternEasternTucanoan,EasternEasternTucanoanI]
constraint Tucanoan_4 = WAIMAHA WAIMAHA_2 TATUYO BARA	[@Tucanoan,EasternTucanoan,EasternEasternTucanoan,EasternEasternTucanoanI,Bara-Tatuyo]
constraint Tucanoan_5 = YURUTI PIRATAPUYO_2 TUYUCA_2 TUYUCA WANANO PIRATAPUYO CARAPANA GUANANO	[@Tucanoan,EasternTucanoan,EasternEasternTucanoan,EasternEasternTucanoanII]
constraint Tucanoan_6 = WANANO GUANANO PIRATAPUYO_2 PIRATAPUYO	[@Tucanoan,EasternTucanoan,EasternEasternTucanoan,EasternEasternTucanoanII,Kotiria-Piratapuyo]
constraint Tucanoan_7 = YURUTI TUYUCA TUYUCA_2 CARAPANA	[@Tucanoan,EasternTucanoan,EasternEasternTucanoan,EasternEasternTucanoanII,Pisamira-Yuruti]
constraint Tucanoan_9 = YURUTI TUYUCA TUYUCA_2	[@Tucanoan,EasternTucanoan,EasternEasternTucanoan,EasternEasternTucanoanII,Pisamira-Yuruti,Tuyuca-Yuruti]
constraint Tucanoan_11 = BARASANO DESANO_2 CUBEO CUBEO_2 SIRIANO MACUNA DESANO	[@Tucanoan,EasternTucanoan,WesternEasternTucanoan]
constraint Tucanoan_13 = DESANO_2 CUBEO CUBEO_2 SIRIANO DESANO	[@Tucanoan,EasternTucanoan,WesternEasternTucanoan,Cubeo-Desano]
constraint Tucanoan_14 = SIRIANO DESANO_2 DESANO	[@Tucanoan,EasternTucanoan,WesternEasternTucanoan,Cubeo-Desano,Yupua-Siriano-Desano]
constraint Tucanoan_15 = SIRIANO DESANO_2 DESANO	[@Tucanoan,EasternTucanoan,WesternEasternTucanoan,Cubeo-Desano,Yupua-Siriano-Desano,Siriano-Desano]
constraint Tucanoan_16 = SECOYA_2 SIONA KOREGUAYE SECOYA OREJON_2 KOREGUAJE OREJON	[@Tucanoan,WesternTucanoan]
constraint Tucanoan_17 = SECOYA_2 SIONA KOREGUAYE SECOYA OREJON_2 KOREGUAJE OREJON	[@Tucanoan,WesternTucanoan,Maijiki-Siona]
constraint Tucanoan_18 = SECOYA_2 SIONA KOREGUAYE SECOYA KOREGUAJE	[@Tucanoan,WesternTucanoan,Maijiki-Siona,Coreguaje-Siona]
constraint Tucanoan_19 = SECOYA_2 SECOYA SIONA	[@Tucanoan,WesternTucanoan,Maijiki-Siona,Coreguaje-Siona,Siona-Secoya]
prset applyto = (all) topologypr = constraints(Tucanoan_1,Tucanoan_2,Tucanoan_3,Tucanoan_4,Tucanoan_5,Tucanoan_6,Tucanoan_7,Tucanoan_9,Tucanoan_11,Tucanoan_13,Tucanoan_14,Tucanoan_15,Tucanoan_16,Tucanoan_17,Tucanoan_18,Tucanoan_19)
lset applyto = (1, 2) rates=gamma coding=noabsencesites
unlink statefreq = (all) revmat = (all) shape = (all)
prset applyto = (all) ratepr = variable
prset applyto = (all) clockvarpr = igr
prset applyto = (all) brlenspr = clock:fossilization
prset applyto = (all) fossilizationpr = fixed(0.0)
prset applyto = (all) samplestrat = random
mcmcp ngen=10000000 samplefreq=1000 nruns=2 nchains=3
mcmc
sump
sumt
