# Supplementary material for: A test of Generalized Bayesian dating: A new linguistic dating method
Source: PLoS One. 2020 Aug 12;15(8):e0236522. doi: 10.1371/journal.pone.0236522 (PMC7423060; doi:10.1371/journal.pone.0236522)
Supplement: S1 File — Python code for extracting data from ASJP word lists, cognate identification, and conversion to nexus files. Word lists annotated for cognacy for all families. Nexus files and MrBayes command files for all families. (ZIP) [file pone.0236522.s001.zip › S1 Supporting Information/Nexus_MrBayes/Sentanic.mb]

execute Sentanic.nex
lset coding=noabsencesites rates=gamma
charset cog = 1-126
charset phon = 127-268
partition two = 2: cog, phon
set partition = two
constraint Sentanic_1 = DEMTA_MURIS DEMTA_AMBORA DEMTA_UNKNOWNDIAL DEMTA	[@Sentanic,@Sentanic]
constraint Sentanic_2 = TABLA_UNKNOWN_DIAL SENTANI TABLA TABLA_W TABLA_C	[@Sentanic,NuclearSentanic]
prset applyto = (all) topologypr = constraints(Sentanic_1,Sentanic_2)
lset applyto = (1, 2) rates=gamma coding=noabsencesites
unlink statefreq = (all) revmat = (all) shape = (all)
prset applyto = (all) ratepr = variable
prset applyto = (all) clockvarpr = igr
prset applyto = (all) brlenspr = clock:fossilization
prset applyto = (all) fossilizationpr = fixed(0.0)
prset applyto = (all) samplestrat = random
mcmcp ngen=10000000 samplefreq=1000 nruns=2 nchains=3
mcmc
sump
sumt
