# Supplementary material for: A test of Generalized Bayesian dating: A new linguistic dating method
Source: PLoS One. 2020 Aug 12;15(8):e0236522. doi: 10.1371/journal.pone.0236522 (PMC7423060; doi:10.1371/journal.pone.0236522)
Supplement: S1 File — Python code for extracting data from ASJP word lists, cognate identification, and conversion to nexus files. Word lists annotated for cognacy for all families. Nexus files and MrBayes command files for all families. (ZIP) [file pone.0236522.s001.zip › S1 Supporting Information/Nexus_MrBayes/Bosavi.mb]

execute Bosavi.nex
lset coding=noabsencesites rates=gamma
charset cog = 1-147
charset phon = 148-308
partition two = 2: cog, phon
set partition = two
constraint Bosavi_1 = BOSAVI ONABASULU SUNIA KASUA AIMELE KASUA_2 KALULI KALULI_2	[@Bosavi,BosaviWatershed]
constraint Bosavi_2 = KALULI KALULI_2 BOSAVI SUNIA	[@Bosavi,BosaviWatershed,Kaluli-Sunia]
constraint Bosavi_3 = BEDAMINI ETORO EDOLO BEAMI	[@Bosavi,Etoro-Bedamini]
prset applyto = (all) topologypr = constraints(Bosavi_1,Bosavi_2,Bosavi_3)
lset applyto = (1, 2) rates=gamma coding=noabsencesites
unlink statefreq = (all) revmat = (all) shape = (all)
prset applyto = (all) ratepr = variable
prset applyto = (all) clockvarpr = igr
prset applyto = (all) brlenspr = clock:fossilization
prset applyto = (all) fossilizationpr = fixed(0.0)
prset applyto = (all) samplestrat = random
mcmcp ngen=10000000 samplefreq=1000 nruns=2 nchains=3
mcmc
sump
sumt
