# Supplementary material for: A test of Generalized Bayesian dating: A new linguistic dating method
Source: PLoS One. 2020 Aug 12;15(8):e0236522. doi: 10.1371/journal.pone.0236522 (PMC7423060; doi:10.1371/journal.pone.0236522)
Supplement: S1 File — Python code for extracting data from ASJP word lists, cognate identification, and conversion to nexus files. Word lists annotated for cognacy for all families. Nexus files and MrBayes command files for all families. (ZIP) [file pone.0236522.s001.zip › S1 Supporting Information/Nexus_MrBayes/Yawa-Saweru.nex]

begin data;
   dimensions ntax=6 nchar=89;
format datatype=restriction interleave=no missing= ? gap=-;
matrix
AMBADAIRU	11110111111101101110100101011111101110111011111111110101101111011010011110111111011111001
ARIEPI	11110111111101101110101001011111101110111111111111110011101111011011110110111111011111001
KONTI_UNAI	11110111111101011111001000111111101110111010111111101011101111011100010101111111011111101
MARIADEI	111101111110111011?100001011111101111011101011111110101111111101?100011101111111001111101
SARAWANDORI	11110111111101101110101001011111101110111011111111110101101111111010110110111111111111001
TINDARET	11101111111101101110010101011111101101111010111111110011101111011011011110111111011110011
;
end;
