# Supplementary material for: A test of Generalized Bayesian dating: A new linguistic dating method
Source: PLoS One. 2020 Aug 12;15(8):e0236522. doi: 10.1371/journal.pone.0236522 (PMC7423060; doi:10.1371/journal.pone.0236522)
Supplement: S1 File — Python code for extracting data from ASJP word lists, cognate identification, and conversion to nexus files. Word lists annotated for cognacy for all families. Nexus files and MrBayes command files for all families. (ZIP) [file pone.0236522.s001.zip › S1 Supporting Information/Nexus_MrBayes/Tarascan.nex]

begin data;
   dimensions ntax=4 nchar=98;
format datatype=restriction interleave=no missing= ? gap=-;
matrix
PUREPECHA	110111111111110111111111011111111111011000?????110101111110111011111111111111011111011110111??????
PURHEPECHA	11011111111111???11?1?1????11?1111?1011010111??11010111110111101??11?1?1????101??11111?01111111???
PURHEPECHA_2	1??111111111111011111111011111111111010100111111??101111101111011111111111111111111111110111111111
TARASCAN	10111111111111101111111011111111111011000111111101111111101111111111111111110110110111110111111111
;
end;
