# Supplementary material for: A test of Generalized Bayesian dating: A new linguistic dating method
Source: PLoS One. 2020 Aug 12;15(8):e0236522. doi: 10.1371/journal.pone.0236522 (PMC7423060; doi:10.1371/journal.pone.0236522)
Supplement: S1 File — Python code for extracting data from ASJP word lists, cognate identification, and conversion to nexus files. Word lists annotated for cognacy for all families. Nexus files and MrBayes command files for all families. (ZIP) [file pone.0236522.s001.zip › S1 Supporting Information/Nexus_MrBayes/Eleman.mb]

execute Eleman.nex
lset coding=noabsencesites rates=gamma
charset cog = 1-94
charset phon = 95-204
partition two = 2: cog, phon
set partition = two
constraint Eleman_1 = MEII2_UARIPI LULUITERA_UARIPI SEPOE KARAETA_UARIPI MURUA_STMT_UARIPI SIVIRI_UARIPI UARIPI_UARIPI PETOE_UARIPI TOARIPI_2 UARIPI TOARIPI	[@Eleman,EasternEleman]
constraint Eleman_2 = KAIPI OPAO AHEAVE KEURU OROKOLO OROKOLO_2	[@Eleman,WesternEleman]
prset applyto = (all) topologypr = constraints(Eleman_1,Eleman_2)
lset applyto = (1, 2) rates=gamma coding=noabsencesites
unlink statefreq = (all) revmat = (all) shape = (all)
prset applyto = (all) ratepr = variable
prset applyto = (all) clockvarpr = igr
prset applyto = (all) brlenspr = clock:fossilization
prset applyto = (all) fossilizationpr = fixed(0.0)
prset applyto = (all) samplestrat = random
mcmcp ngen=10000000 samplefreq=1000 nruns=2 nchains=3
mcmc
sump
sumt
