# Supplementary material for: A test of Generalized Bayesian dating: A new linguistic dating method
Source: PLoS One. 2020 Aug 12;15(8):e0236522. doi: 10.1371/journal.pone.0236522 (PMC7423060; doi:10.1371/journal.pone.0236522)
Supplement: S1 File — Python code for extracting data from ASJP word lists, cognate identification, and conversion to nexus files. Word lists annotated for cognacy for all families. Nexus files and MrBayes command files for all families. (ZIP) [file pone.0236522.s001.zip › S1 Supporting Information/Nexus_MrBayes/Nadahup.nex]

begin data;
   dimensions ntax=4 nchar=150;
format datatype=restriction interleave=no missing= ? gap=-;
matrix
DAW	11001000100100101010101010111010101001110101101010010101001101???????110010000010100101000101010010101101101010011111001010010010010101011010?????????
JUPDA	101110000110110111000110101110010111011101011011001010001010111111010101110000101011011011000111010101100010111011010101001011100111001010110101111010
NADEB	11000110000100??100110010111011010001110101110?001??0010011101111??01110001110000110??01000110001010110101010001111000101010?0001??001011100101111??01
YUHUP	10101001000010??1100011010?1010101100110110101110010100???10111110110101010001101001??1011100110010??101001011001110010100011110011100??10110111110110
;
end;
