# Supplementary material for: A test of Generalized Bayesian dating: A new linguistic dating method
Source: PLoS One. 2020 Aug 12;15(8):e0236522. doi: 10.1371/journal.pone.0236522 (PMC7423060; doi:10.1371/journal.pone.0236522)
Supplement: S1 File — Python code for extracting data from ASJP word lists, cognate identification, and conversion to nexus files. Word lists annotated for cognacy for all families. Nexus files and MrBayes command files for all families. (ZIP) [file pone.0236522.s001.zip › S1 Supporting Information/Nexus_MrBayes/Kuliak.nex]

begin data;
   dimensions ntax=4 nchar=190;
format datatype=restriction interleave=no missing= ? gap=-;
matrix
NYANGI	1010?101101011001010011101110??0101010010100110??01010??001010110001100100???111010??00010010110101111101000101010010101110??0010110010011110011010??010011???100111111110001110011100?????101
TEPES	1001?1011001?10010100111011100101010010011010????0100101001??0110001010101???111011??0101001100111??1110110001101001000101001001011010100011011??????0100110010011??110111011101010101?????100
IK	0110111011001010010101101110110101010010001101110101001010010100111000101011110011010110011001001110010100101010011101011011011010010001100111011011110100011011001011001011100010011011110100
IK_2	011011101???1001??001111011??1010101101001010100110100100101010???10001000??11010111111101100100??1011??0001101111011111???101101101110110010101100011011001100010101100???11000010010???11110
;
end;
