# Supplementary material for: A test of Generalized Bayesian dating: A new linguistic dating method
Source: PLoS One. 2020 Aug 12;15(8):e0236522. doi: 10.1371/journal.pone.0236522 (PMC7423060; doi:10.1371/journal.pone.0236522)
Supplement: S1 File — Python code for extracting data from ASJP word lists, cognate identification, and conversion to nexus files. Word lists annotated for cognacy for all families. Nexus files and MrBayes command files for all families. (ZIP) [file pone.0236522.s001.zip › S1 Supporting Information/Nexus_MrBayes/Southern_Daly.nex]

begin data;
   dimensions ntax=4 nchar=136;
format datatype=restriction interleave=no missing= ? gap=-;
matrix
MURRINH_PATHA_1	1111010111010101010010100101001001101010111111011010101001110???????1011110111010101010011011100111111101011111110111101110011010???????
MURRINH_PATHA_2	1101010??101010101000110001100010110111011111101101010110111001010111011010??10101010100110101001111011110111111101111011011110110101011
NGANGIKURRUNGGURR	1010101??0101010101100011000110010010101????00110101?1001010110101001111101??01111101011101100110110100101????010110101?1001011101010100
NGENGOMERI	1010101??0101010101100011000110010010101????00110101?10010?0110101001111101??01110101011101100101110100101????010010101?10010??101010100
;
end;
