# Supplementary material for: A test of Generalized Bayesian dating: A new linguistic dating method
Source: PLoS One. 2020 Aug 12;15(8):e0236522. doi: 10.1371/journal.pone.0236522 (PMC7423060; doi:10.1371/journal.pone.0236522)
Supplement: S1 File — Python code for extracting data from ASJP word lists, cognate identification, and conversion to nexus files. Word lists annotated for cognacy for all families. Nexus files and MrBayes command files for all families. (ZIP) [file pone.0236522.s001.zip › S1 Supporting Information/Nexus_MrBayes/South_Omotic.nex]

begin data;
   dimensions ntax=4 nchar=180;
format datatype=restriction interleave=no missing= ? gap=-;
matrix
ARI	111100101010100111000100001101011011101110101010101001010101101100100001001011010101111110011101010100100101110011101001010101011011001011010100100100000101001001110010101001001110
BANNA	111010011001010110100010010101010111011101101010101000110101101010010010000111010011110111010101010100010010001001001101010100010101100010110010100010000010101000110001100101101110
DIME	111001100101001110010001010011011011101110011001100110001011011001001000110011111001011100101011111010101011000100101010101010100111011100110001110000110011010010101101010010110001
GAYIL	111100101010100110001000110100111011101110100110011010010111101100000110001011010101111110011101010101000110010010011101010101011011101011011100001101011011001111110010100101101110
;
end;
