# Supplementary material for: A test of Generalized Bayesian dating: A new linguistic dating method
Source: PLoS One. 2020 Aug 12;15(8):e0236522. doi: 10.1371/journal.pone.0236522 (PMC7423060; doi:10.1371/journal.pone.0236522)
Supplement: S2 File — Python code for extracting median tree lengths for each constraint, generation of consensus trees, RevBayes code for performing Gamma regression and linear regression, and Python code for predicting ages. Age annotated consensus tree files for all the families. (ZIP) [file pone.0236522.s002.zip › S2 Supporting Information/30 Calibration Points.txt]

Constraint names	Language Group	Family	N
Afro-Asiatic_137	Oromo	AA	5
Afro-Asiatic_164	Maltese-Maghreb Arabic	AA	3
Afro-Asiatic_181	Ethiopian-Semitic	AA	17
Atlantic-Congo_46	Benue-Congo	AC	148
Austronesian_176	East Polynesian	An	18
Austronesian_226	Temotu	An	10
Eskimo-Aleut_3	Inuit	EA	6
No exact constraint match because of Glottolog classification	Tupi-Guarani	TG	12	GUARANI_KAIWA, MBYA, CHIRIGUANO, GUARANI, TAPIETE, ACHE, GUARAYU, SIRIONO, YUQUI, OMAGUA, KOKAMA, NHENGATU
No exact constraint match because of Glottolog classification	Malayo-Chamic	An	32	BANJARESE_MALAY, BESEMAH, CHAM_EASTERN, CHRU, DELANG, IBAN, INDONESIAN_JAKARTA, INDONESIAN, JAMBI_MALAY, KERINCI, KERINCI_2, KUBU, LOM, MALAY, MUALANG, NORTHERN_ROGLAI, OGAN, PALEMBANG_MALAY, RADE, SALAKO_BADAMEA, SEBUYAU, TAMUAN, TEMUAN, TSAT, URAK_LAWOI, ACEH, CHAM_WESTERN, INDONESIAN_2, MALAY_PATTANI, MINANGKABAU, BRUNEI, REMUN
No exact match because of Glottolog classification	Ma'anyan-Malagasy	An	44	BUSHI, MALAGASY_AMBOSITRA, MALAGASY_ANTAISAKA, MALAGASY_ANTAMBAHOAKA, MALAGASY_ANTANKARANA, MALAGASY_ANATANKARANA_AMBILOBE, MALAGASY_ANATANKARANA_ANTALAHA, MALAGASY_ANATANKARANA_VOHEMAR, MALAGASY_BARA, MALAGASY_BARA_BETROKA, MALAGASY_BETSIMISARAKA, MALAGASY_FIANARANTSOA, MALAGASY_MAHAFALY, MALAGASY_MASIKORO_MIARY, MALAGASY_MERINA, MALAGASY_NORTHERN_BETSIMISARAKA_FENOARIVO_EAST, MALAGASY_PLATEAU_B…
Indo-European_109	Dardic	IE	28
Indo-European_131	Iranian	IE	26
Indo-European_181	Romance	IE	49
Indo-European_24	Brythonic	IE	3
Indo-European_32	Scandinavian	IE	10
Indo-European_63	English-Frisian	IE	3
Indo-European_8	East Slavic	IE	4
Indo-European_86	Romani	IE	26
Mayan_13	Cholan	May	5
Nilotic_10	Southern-Nilotic	Nil	14
Nilotic_6	Ongamo-Maa	Nil	4
Sino-Tibetan_189	Chinese	ST	16
Siouan_3	Mississippi-Valley-Siouan	Sio	8
Songhay_1	Southern-Songhai	Son	5
Uralic_19	Saami	Ura	6
Family Level	Mongolic	Mon	8
Family Level	Hmong-Mien	HM	38
Family Level	Turkic	Tur	55
Family Level	Wakashan	Wak	6
Family Level	Pama-Nyungan	PN	68
