# Supplementary material for: A test of Generalized Bayesian dating: A new linguistic dating method
Source: PLoS One. 2020 Aug 12;15(8):e0236522. doi: 10.1371/journal.pone.0236522 (PMC7423060; doi:10.1371/journal.pone.0236522)
Supplement: S2 File — Python code for extracting median tree lengths for each constraint, generation of consensus trees, RevBayes code for performing Gamma regression and linear regression, and Python code for predicting ages. Age annotated consensus tree files for all the families. (ZIP) [file pone.0236522.s002.zip › S2 Supporting Information/README]

## Contains all the scripts necessary to process the MrBayes output

# MrBayes to newick R code.
mrbayes2nwk.R has the code to convert MrBayes trees output to newick format.

# cognates_sound_classes.zip: All the tree files necessary for computing the tree lengths for gamma regresion are here. It is a large file (almost 900 MB). The link is provided here for download https://dl.dropboxusercontent.com/s/1uwnja5tajz18eg/cognates_sound_classes.zip?dl=0 here.

# Produce tree lengths for the three subgroups that are not in the constraints list.
python3 ete3_TL.py
Output: cog_snd_TL_Tupian_Malagasy_Malayo-Chamic_subgroups.txt

# Produce tree lengths for the 116 families
python3 TL_families.py
Output: cog_snd_TL_families.txt

# Produce tree lengths for the 22 calibration points
python3 TL_30_constraints.py
Output: cog_snd_TL_30_constraints.txt

# MTL for the 30 calibration points is composed by combining outputs of files in lines 3, 11, and 7.

# Produce tree lengths for all the 1171 constraints
python3 TL_constraints.py
Output: Modify line number 33 to print to a file of your choice.

# Run gamma_regression and linear regression using RevBayes. Install RevBayes following the instructions here: https://revbayes.github.io/download
rb gamma_regression.rev
rb linear_regression.rev
Output: Models in bayesian_gamma_reg. A zip file is provided to reduce space constraints.

# script for computing the age distributions for each of the constraints including the families.
Output of the above outputs in lines 7, 11 are combined to provide the output of the 1287 constraints including famolies.
python3 predict_bayes_ages.py cog_snd_1287_TL.txt bayesian_gamma_reg/logAge_logMTL_params.log > predictions_cog_snd_1287_TL.txt

# script computes ages and distributions for all the 30 calibration points
python3 predict_calibration_ages.py 

# script that generates the age annotated consensus trees for each consensus tree generated by MrBayes
python3 consensus_tree_node_Ages.py

# Leave-one-out validation for GBD
leave_one_out_gamma.rev: Performs model fitting in leave-one-out fashion.
predict_leave_one_out.py: Predicts the ages for each of the 30 calibration points using a model fitted on the 29 calibration points.

# 30 Calibration points details
30 Calibration Points.txt: File mapping each calibration point to a topological constraint that allows to look at the constraints
