# Supplementary material for: A test of Generalized Bayesian dating: A new linguistic dating method
Source: PLoS One. 2020 Aug 12;15(8):e0236522. doi: 10.1371/journal.pone.0236522 (PMC7423060; doi:10.1371/journal.pone.0236522)
Supplement: S2 File — Python code for extracting median tree lengths for each constraint, generation of consensus trees, RevBayes code for performing Gamma regression and linear regression, and Python code for predicting ages. Age annotated consensus tree files for all the families. (ZIP) [file pone.0236522.s002.zip › S2 Supporting Information/Consensus_Trees_Ages/Koiarian.dendropy.con.tre]

#NEXUS

BEGIN TAXA;
    DIMENSIONS NTAX=6;
    TAXLABELS
        AOMIE
        BARAI
        'ESE_MANAGALASI'
        KOIARI
        'KOIARI_2'
        KOITA
  ;
END;

BEGIN TREES;
        Translate
             1 AOMIE,
             2 BARAI,
             3 'ESE_MANAGALASI',
             4 KOIARI,
             5 'KOIARI_2',
             6 KOITA
             ;
    TREE 1 = [&R] ((1:1660.0[&prob(percent)=100,height_95%HPD={0.03362819677807734,29.790544930325048},prob=1.00000000e+00,height_median=2.00000000e-08,height_mean=3.70643221e-08,length_mean=2.82096056e-01,effectivebrlenIgrBrlens{all}_median=0.289152,effectivebrlenIgrBrlens{all}_95%HPD={0.119945,0.574188},rateIgrBrlens{all}_95%HPD={0.447913,2.435747},effectivebrlenIgrBrlens{all}_mean=0.317718,rateIgrBrlens{all}_median=1.086929,length_95%HPD={6.56821700e-02,5.38320600e-01},rateIgrBrlens{all}_mean=1.269273,length_median=2.56348800e-01],(2:1338.0[&height_95%HPD={0.03362819677807734,29.790544930325048},prob=1.00000000e+00,height_median=2.00000000e-08,height_mean=3.72758032e-08,prob(percent)=100,effectivebrlenIgrBrlens{all}_mean=0.224292,rateIgrBrlens{all}_median=1.012925,effectivebrlenIgrBrlens{all}_median=0.206535,length_95%HPD={6.76957400e-02,4.32261500e-01},rateIgrBrlens{all}_mean=1.115757,rateIgrBrlens{all}_95%HPD={0.325581,2.033318},length_median=2.03205900e-01,effectivebrlenIgrBrlens{all}_95%HPD={0.082679,0.407676},length_mean=2.23094169e-01],3:1338.0[&prob(percent)=100,height_95%HPD={0.03362819677807734,29.790544930325048},prob=1.00000000e+00,height_median=2.00000000e-08,height_mean=3.71811892e-08,length_mean=2.17543484e-01,effectivebrlenIgrBrlens{all}_median=0.159416,rateIgrBrlens{all}_95%HPD={0.132323,1.455150},effectivebrlenIgrBrlens{all}_mean=0.171783,effectivebrlenIgrBrlens{all}_95%HPD={0.031360,0.331930},rateIgrBrlens{all}_median=0.841209,length_95%HPD={6.36833400e-02,4.08539400e-01},rateIgrBrlens{all}_mean=0.852463,length_median=1.99930800e-01]):322.0[&height_95%HPD={1086.7710470936352,1661.4403669972357},prob=6.53246234e-01,height_median=1.88796300e-01,height_mean=2.05275508e-01,prob(percent)=65,effectivebrlenIgrBrlens{all}_mean=0.090785,rateIgrBrlens{all}_median=0.808069,effectivebrlenIgrBrlens{all}_median=0.069622,length_95%HPD={1.93732300e-04,2.96076800e-01},rateIgrBrlens{all}_mean=0.864525,rateIgrBrlens{all}_95%HPD={0.000001,1.782271},length_median=8.79008300e-02,effectivebrlenIgrBrlens{all}_95%HPD={0.000000,0.251697},length_mean=1.12086589e-01]):561.0[&prob=1.00000000e+00,height_median=2.77613100e-01,height_mean=3.04981919e-01,prob(percent)=100,height_95%HPD={1398.0607045686293,1971.3484983262424},length_95%HPD={9.71666600e-03,7.32638700e-01},rateIgrBrlens{all}_mean=1.045952,rateIgrBrlens{all}_median=0.972786,length_median=2.77466100e-01,effectivebrlenIgrBrlens{all}_95%HPD={0.000000,0.759027},length_mean=3.28786022e-01,effectivebrlenIgrBrlens{all}_median=0.270603,rateIgrBrlens{all}_95%HPD={0.000001,1.881047},effectivebrlenIgrBrlens{all}_mean=0.324500],((4:799.0[&height_95%HPD={0.03362819677807734,29.790544930325048},prob=1.00000000e+00,height_median=2.00000000e-08,height_mean=3.74747340e-08,prob(percent)=100,effectivebrlenIgrBrlens{all}_mean=0.025382,rateIgrBrlens{all}_median=0.523842,length_95%HPD={7.18322700e-03,1.25018300e-01},rateIgrBrlens{all}_mean=0.613626,effectivebrlenIgrBrlens{all}_median=0.023676,length_median=4.58466800e-02,effectivebrlenIgrBrlens{all}_95%HPD={0.002711,0.051329},rateIgrBrlens{all}_95%HPD={0.000006,1.331029},length_mean=5.51206979e-02],5:799.0[&prob(percent)=100,height_95%HPD={0.03362819677807734,29.790544930325048},prob=1.00000000e+00,height_median=2.00000000e-08,height_mean=3.74685482e-08,length_mean=5.75745963e-02,effectivebrlenIgrBrlens{all}_median=0.042919,rateIgrBrlens{all}_95%HPD={0.027401,2.418667},effectivebrlenIgrBrlens{all}_mean=0.045168,rateIgrBrlens{all}_median=0.926067,effectivebrlenIgrBrlens{all}_95%HPD={0.013738,0.079891},length_95%HPD={7.90417700e-03,1.36058700e-01},rateIgrBrlens{all}_mean=1.090842,length_median=4.67860900e-02]):317.0[&height_95%HPD={532.4138072914733,1136.0525802636191},prob=8.75616584e-01,height_median=4.32471500e-02,height_mean=5.15620011e-02,prob(percent)=88,effectivebrlenIgrBrlens{all}_mean=0.051440,rateIgrBrlens{all}_median=0.873818,length_95%HPD={5.63194800e-04,1.47847100e-01},rateIgrBrlens{all}_mean=1.103991,effectivebrlenIgrBrlens{all}_median=0.046138,length_median=5.20975100e-02,effectivebrlenIgrBrlens{all}_95%HPD={0.000000,0.114013},rateIgrBrlens{all}_95%HPD={0.000001,2.604611},length_mean=6.27376075e-02],6:1116.0[&prob(percent)=100,height_95%HPD={0.03362819677807734,29.790544930325048},prob=1.00000000e+00,height_median=2.00000000e-08,height_mean=3.77263272e-08,length_mean=1.09080669e-01,effectivebrlenIgrBrlens{all}_median=0.079691,rateIgrBrlens{all}_95%HPD={0.000081,2.144072},effectivebrlenIgrBrlens{all}_mean=0.083571,rateIgrBrlens{all}_median=0.839963,effectivebrlenIgrBrlens{all}_95%HPD={0.010136,0.157407},length_95%HPD={2.64160600e-02,2.31975200e-01},rateIgrBrlens{all}_mean=0.967123,length_median=9.51393500e-02]):1105.0[&height_95%HPD={840.6832871198056,1430.6673018290617},prob=9.99600053e-01,height_median=9.88435000e-02,height_mean=1.13436489e-01,prob(percent)=100,effectivebrlenIgrBrlens{all}_mean=0.525908,rateIgrBrlens{all}_median=1.003662,length_95%HPD={1.22152900e-01,1.04977700e+00},rateIgrBrlens{all}_mean=1.059537,effectivebrlenIgrBrlens{all}_median=0.464214,length_median=4.60724100e-01,effectivebrlenIgrBrlens{all}_95%HPD={0.132559,1.096100},rateIgrBrlens{all}_95%HPD={0.465659,1.849633},length_mean=5.20513508e-01])[&height_mean=6.33787869e-01,height_median=5.72020460e-01,prob(percent)=100,height_95%HPD={1843.243238368632,2660.098196047403},prob=1.00000000e+00,effectivebrlenIgrBrlens{all}_mean=1.000000,rateIgrBrlens{all}_median=inf,length_95%HPD={0.00000000e+00,0.00000000e+00},rateIgrBrlens{all}_mean=-nan,effectivebrlenIgrBrlens{all}_median=1.000000,length_median=0.00000000e+00,effectivebrlenIgrBrlens{all}_95%HPD={1.000000,1.000000},rateIgrBrlens{all}_95%HPD={inf,inf},length_mean=0.00000000e+00];
END;
