# Supplementary material for: A test of Generalized Bayesian dating: A new linguistic dating method
Source: PLoS One. 2020 Aug 12;15(8):e0236522. doi: 10.1371/journal.pone.0236522 (PMC7423060; doi:10.1371/journal.pone.0236522)
Supplement: S2 File — Python code for extracting median tree lengths for each constraint, generation of consensus trees, RevBayes code for performing Gamma regression and linear regression, and Python code for predicting ages. Age annotated consensus tree files for all the families. (ZIP) [file pone.0236522.s002.zip › S2 Supporting Information/Consensus_Trees_Ages/Eskimo-Aleut.dendropy.con.tre]

#NEXUS

BEGIN TAXA;
    DIMENSIONS NTAX=10;
    TAXLABELS
        'C_YUPIK'
        'EAST_GREENLANDIC'
        INUPIAQ
        KANGIRYUARMIUTUN
        'NORTHWEST_ALASKA_INUPIATUN'
        'INUKTITUT_EASTERN_CANADIAN'
        'WEST_GREENLANDIC'
        'YUPIK_CENTRAL_SIBERIAN_CHAPLINO'
        ALEUT
        'ST_LAWRENCE_YUPIK'
  ;
END;

BEGIN TREES;
        Translate
             1 'C_YUPIK',
             2 'EAST_GREENLANDIC',
             3 INUPIAQ,
             4 KANGIRYUARMIUTUN,
             5 'NORTHWEST_ALASKA_INUPIATUN',
             6 'INUKTITUT_EASTERN_CANADIAN',
             7 'WEST_GREENLANDIC',
             8 'YUPIK_CENTRAL_SIBERIAN_CHAPLINO',
             9 ALEUT,
             10 'ST_LAWRENCE_YUPIK'
             ;
    TREE 1 = [&R] (9:2998.0[&prob(percent)=100,height_95%HPD={0.04318884166200884,32.71632537610931},prob=1.00000000e+00,height_median=3.00000000e-08,height_mean=1.52259019e-07,length_mean=1.60493572e+00,effectivebrlenIgrBrlens{all}_median=1.561368,rateIgrBrlens{all}_95%HPD={0.605482,1.647001},effectivebrlenIgrBrlens{all}_95%HPD={0.533298,3.109589},effectivebrlenIgrBrlens{all}_mean=1.702980,rateIgrBrlens{all}_median=1.041327,length_95%HPD={5.40200000e-01,3.00803300e+00},rateIgrBrlens{all}_mean=1.095106,length_median=1.47380800e+00],((1:1442.0[&height_mean=1.48214038e-07,height_median=6.00000001e-08,prob(percent)=100,height_95%HPD={0.041214612176098446,38.45908846447015},prob=1.00000000e+00,length_median=2.13591000e-01,effectivebrlenIgrBrlens{all}_95%HPD={0.079429,0.291670},length_mean=2.26588911e-01,effectivebrlenIgrBrlens{all}_median=0.169880,rateIgrBrlens{all}_95%HPD={0.308173,1.578620},rateIgrBrlens{all}_mean=0.865584,effectivebrlenIgrBrlens{all}_mean=0.178280,rateIgrBrlens{all}_median=0.806232,length_95%HPD={7.73171100e-02,3.94030600e-01}],(8:972.0[&prob(percent)=100,height_95%HPD={0.041214612176098446,38.45908846447015},prob=1.00000000e+00,height_median=6.00000001e-08,height_mean=1.48675177e-07,length_mean=8.98073592e-02,effectivebrlenIgrBrlens{all}_median=0.114400,rateIgrBrlens{all}_95%HPD={0.279078,4.441408},effectivebrlenIgrBrlens{all}_mean=0.119129,rateIgrBrlens{all}_median=1.369340,length_95%HPD={1.35926000e-02,1.84001800e-01},rateIgrBrlens{all}_mean=1.830169,effectivebrlenIgrBrlens{all}_95%HPD={0.051273,0.195274},length_median=8.15956900e-02],10:972.0[&prob(percent)=100,height_95%HPD={0.041214612176098446,38.45908846447015},prob=1.00000000e+00,height_median=6.00000001e-08,height_mean=1.48669844e-07,length_mean=8.98346066e-02,effectivebrlenIgrBrlens{all}_median=0.051017,rateIgrBrlens{all}_95%HPD={0.000002,1.685513},effectivebrlenIgrBrlens{all}_mean=0.053268,rateIgrBrlens{all}_median=0.602049,length_95%HPD={1.34932100e-02,1.84001800e-01},rateIgrBrlens{all}_mean=0.731850,effectivebrlenIgrBrlens{all}_95%HPD={0.000000,0.105335},length_median=8.15956900e-02]):470.0[&height_95%HPD={709.248096968858,1307.3474964459622},prob=9.99600053e-01,height_median=8.15957190e-02,height_mean=8.98035582e-02,prob(percent)=100,effectivebrlenIgrBrlens{all}_mean=0.148028,rateIgrBrlens{all}_median=1.112179,length_95%HPD={1.23696200e-02,2.74436300e-01},rateIgrBrlens{all}_mean=1.433965,length_median=1.25448300e-01,effectivebrlenIgrBrlens{all}_95%HPD={0.049794,0.261565},effectivebrlenIgrBrlens{all}_median=0.140454,length_mean=1.36842191e-01,rateIgrBrlens{all}_95%HPD={0.251867,3.286459}]):659.0[&prob=1.00000000e+00,height_median=2.13606330e-01,height_mean=2.26628127e-01,prob(percent)=100,height_95%HPD={1191.537047154897,1757.3251831392604},length_95%HPD={7.37156300e-04,2.52950700e-01},rateIgrBrlens{all}_mean=1.041357,length_median=9.93636900e-02,effectivebrlenIgrBrlens{all}_95%HPD={0.000000,0.206475},length_mean=1.12858811e-01,effectivebrlenIgrBrlens{all}_median=0.085611,rateIgrBrlens{all}_95%HPD={0.000001,2.564017},rateIgrBrlens{all}_median=0.802822,effectivebrlenIgrBrlens{all}_mean=0.092337],((2:1139.0[&height_95%HPD={0.041214612176098446,38.45908846447015},prob=1.00000000e+00,height_median=6.00000001e-08,height_mean=1.48504026e-07,prob(percent)=100,effectivebrlenIgrBrlens{all}_mean=0.347179,rateIgrBrlens{all}_median=2.451501,rateIgrBrlens{all}_95%HPD={0.768014,7.463142},length_95%HPD={2.06872000e-02,3.06536500e-01},rateIgrBrlens{all}_mean=3.180584,length_median=1.34132000e-01,effectivebrlenIgrBrlens{all}_95%HPD={0.182230,0.534529},length_mean=1.49468070e-01,effectivebrlenIgrBrlens{all}_median=0.333765],7:1139.0[&prob(percent)=100,height_95%HPD={0.041214612176098446,38.45908846447015},prob=1.00000000e+00,height_median=6.00000001e-08,height_mean=1.48613438e-07,effectivebrlenIgrBrlens{all}_mean=0.076589,effectivebrlenIgrBrlens{all}_95%HPD={0.000000,0.149734},rateIgrBrlens{all}_95%HPD={0.000001,1.386817},rateIgrBrlens{all}_median=0.591512,length_95%HPD={2.24550500e-02,2.45193600e-01},effectivebrlenIgrBrlens{all}_median=0.072746,length_mean=1.28977894e-01,rateIgrBrlens{all}_mean=0.671815,length_median=1.21197500e-01]):536.0[&height_mean=1.20645206e-01,prob(percent)=74,height_95%HPD={883.5376408739087,1472.4413207887035},prob=7.40567924e-01,height_median=1.12866130e-01,length_median=6.70603000e-02,effectivebrlenIgrBrlens{all}_95%HPD={0.000000,0.135791},length_mean=8.02657507e-02,effectivebrlenIgrBrlens{all}_median=0.065027,rateIgrBrlens{all}_95%HPD={0.000003,3.519461},rateIgrBrlens{all}_mean=1.324119,effectivebrlenIgrBrlens{all}_mean=0.068521,rateIgrBrlens{all}_median=0.891345,length_95%HPD={6.35056400e-04,1.91629500e-01}],((3:889.0[&prob=1.00000000e+00,height_median=5.99999999e-08,height_mean=1.49068311e-07,prob(percent)=100,height_95%HPD={0.041214612087105626,38.45908843409297},length_95%HPD={9.82682200e-03,1.46897700e-01},rateIgrBrlens{all}_mean=0.564521,length_median=6.30195000e-02,effectivebrlenIgrBrlens{all}_95%HPD={0.007818,0.055117},length_mean=7.08712047e-02,effectivebrlenIgrBrlens{all}_median=0.028776,rateIgrBrlens{all}_95%HPD={0.053563,1.326471},rateIgrBrlens{all}_median=0.457352,effectivebrlenIgrBrlens{all}_mean=0.030285],5:889.0[&height_95%HPD={0.041214612087105626,38.45908843409297},prob=1.00000000e+00,height_median=5.99999999e-08,height_mean=1.49083029e-07,prob(percent)=100,effectivebrlenIgrBrlens{all}_mean=0.049656,rateIgrBrlens{all}_median=0.764820,length_95%HPD={9.86964800e-03,1.47326900e-01},rateIgrBrlens{all}_mean=0.938773,length_median=6.30715100e-02,effectivebrlenIgrBrlens{all}_95%HPD={0.021739,0.081283},effectivebrlenIgrBrlens{all}_median=0.047557,length_mean=7.09823577e-02,rateIgrBrlens{all}_95%HPD={0.169824,2.155995}]):432.0[&prob=9.90001333e-01,height_median=6.27434100e-02,height_mean=7.01857560e-02,prob(percent)=99,height_95%HPD={617.4244793304159,1218.8174373535037},length_95%HPD={6.03077500e-03,1.72427500e-01},rateIgrBrlens{all}_mean=0.699257,length_median=6.64964800e-02,effectivebrlenIgrBrlens{all}_95%HPD={0.004893,0.072146},length_mean=7.65164669e-02,effectivebrlenIgrBrlens{all}_median=0.033763,rateIgrBrlens{all}_95%HPD={0.000002,1.768075},rateIgrBrlens{all}_median=0.497562,effectivebrlenIgrBrlens{all}_mean=0.035818],(4:888.0[&height_mean=1.48579389e-07,prob(percent)=100,height_median=5.99999999e-08,height_95%HPD={0.041214612087105626,38.45908843409297},prob=1.00000000e+00,length_median=6.24545200e-02,effectivebrlenIgrBrlens{all}_95%HPD={0.000000,0.043449},length_mean=7.32234808e-02,effectivebrlenIgrBrlens{all}_median=0.020213,rateIgrBrlens{all}_95%HPD={0.000001,1.006455},effectivebrlenIgrBrlens{all}_mean=0.021644,rateIgrBrlens{all}_median=0.309642,length_95%HPD={8.86681000e-03,1.59564400e-01},rateIgrBrlens{all}_mean=0.397226],6:888.0[&prob=1.00000000e+00,height_median=5.99999999e-08,height_mean=1.48760125e-07,prob(percent)=100,height_95%HPD={0.041214612087105626,38.45908843409297},length_95%HPD={9.82570600e-03,1.70276200e-01},rateIgrBrlens{all}_mean=0.985856,length_median=6.32673000e-02,effectivebrlenIgrBrlens{all}_95%HPD={0.019778,0.085726},length_mean=7.53868432e-02,effectivebrlenIgrBrlens{all}_median=0.049097,rateIgrBrlens{all}_95%HPD={0.084562,2.444923},effectivebrlenIgrBrlens{all}_mean=0.051170,rateIgrBrlens{all}_median=0.769817]):433.0[&height_mean=6.96852538e-02,prob(percent)=93,height_median=6.00841700e-02,height_95%HPD={621.0725628702244,1222.3164902414226},prob=9.29342754e-01,length_median=7.19267200e-02,effectivebrlenIgrBrlens{all}_95%HPD={0.000000,0.061071},length_mean=8.27406045e-02,effectivebrlenIgrBrlens{all}_median=0.028215,rateIgrBrlens{all}_95%HPD={0.000002,1.293454},effectivebrlenIgrBrlens{all}_mean=0.030260,rateIgrBrlens{all}_median=0.390522,length_95%HPD={4.14966300e-03,1.82932700e-01},rateIgrBrlens{all}_mean=0.510409]):354.0[&prob(percent)=66,height_95%HPD={1072.0436206092722,1647.8700557827267},prob=6.61645114e-01,height_median=1.24779030e-01,height_mean=1.35612837e-01,length_mean=6.70508892e-02,effectivebrlenIgrBrlens{all}_median=0.019142,rateIgrBrlens{all}_95%HPD={0.000001,1.323869},effectivebrlenIgrBrlens{all}_mean=0.023122,rateIgrBrlens{all}_median=0.312916,length_95%HPD={1.33897100e-03,1.55744300e-01},rateIgrBrlens{all}_mean=0.462040,effectivebrlenIgrBrlens{all}_95%HPD={0.000000,0.061225},length_median=5.73081000e-02]):426.0[&height_95%HPD={1413.0469812978472,1987.4291522362164},prob=1.00000000e+00,height_median=2.07856710e-01,height_mean=2.22791281e-01,prob(percent)=100,effectivebrlenIgrBrlens{all}_mean=0.077321,rateIgrBrlens{all}_median=0.623473,length_95%HPD={2.22206000e-03,2.65491700e-01},rateIgrBrlens{all}_mean=0.792223,length_median=1.03078900e-01,effectivebrlenIgrBrlens{all}_95%HPD={0.000000,0.188789},effectivebrlenIgrBrlens{all}_median=0.068146,length_mean=1.16679314e-01,rateIgrBrlens{all}_95%HPD={0.000001,1.997172}]):895.0[&prob=9.98266898e-01,height_median=3.18397000e-01,height_mean=3.39136719e-01,prob(percent)=100,height_95%HPD={1745.1920870924323,2486.990866977122},length_95%HPD={2.65466600e-01,2.64923600e+00},rateIgrBrlens{all}_mean=1.090298,length_median=1.13874100e+00,effectivebrlenIgrBrlens{all}_95%HPD={0.279622,2.788129},length_mean=1.26776057e+00,effectivebrlenIgrBrlens{all}_median=1.196910,rateIgrBrlens{all}_95%HPD={0.546056,1.761105},rateIgrBrlens{all}_median=1.035201,effectivebrlenIgrBrlens{all}_mean=1.333669])[&prob(percent)=100,height_95%HPD={2293.946532482743,3852.523851257691},prob=1.00000000e+00,height_median=1.47380820e+00,height_mean=1.60514848e+00,length_95%HPD={0.00000000e+00,0.00000000e+00},rateIgrBrlens{all}_mean=-nan,length_median=0.00000000e+00,effectivebrlenIgrBrlens{all}_95%HPD={1.000000,1.000000},length_mean=0.00000000e+00,effectivebrlenIgrBrlens{all}_median=1.000000,rateIgrBrlens{all}_95%HPD={inf,inf},effectivebrlenIgrBrlens{all}_mean=1.000000,rateIgrBrlens{all}_median=inf];
END;
