# Supplementary material for: A test of Generalized Bayesian dating: A new linguistic dating method
Source: PLoS One. 2020 Aug 12;15(8):e0236522. doi: 10.1371/journal.pone.0236522 (PMC7423060; doi:10.1371/journal.pone.0236522)
Supplement: S2 File — Python code for extracting median tree lengths for each constraint, generation of consensus trees, RevBayes code for performing Gamma regression and linear regression, and Python code for predicting ages. Age annotated consensus tree files for all the families. (ZIP) [file pone.0236522.s002.zip › S2 Supporting Information/Consensus_Trees_Ages/Nuclear_Torricelli.dendropy.con.tre]

#NEXUS

BEGIN TAXA;
    DIMENSIONS NTAX=51;
    TAXLABELS
        ARO
        TORRICELLI
        KOMBIO
        YAMBES
        YAMPES
        HEYO
        'HEYO_2'
        BUNA
        BUNGAIN
        URIMO
        GALU
        'OLO_ERETEI'
        'OLO_LUMI'
        'OLO_YEBIL'
        ARAPESH
        BUKIYIP
        EITIEP
        WAM
        'KAKARA_BUNA'
        KAMASAU
        'KAMASAU_2'
        KENYARI
        'MANDI_PAPUANG'
        MUNIWARA
        SAMAP
        'TRING_PNG'
        WANDOMI
        WAU
        YIBAB
        'URAT_2'
        'AGI_AGEI'
        'AGI_YOLPA'
        YERI
        MUFIAN
        AMOL
        'ABU_ARAPESH'
        NABI
        SRENGE
        'URAT_1'
        KUKWO
        AIKU
        WALMAN
        'WALMAN_CHINAPELI'
        WANAP
        'YANGUM_DEY'
        YIR
        'MOLMO_ONE'
        SELEPUT
        BRAGAT
        WOM
        YAHANG
  ;
END;

BEGIN TREES;
        Translate
             1 ARO,
             2 TORRICELLI,
             3 KOMBIO,
             4 YAMBES,
             5 YAMPES,
             6 HEYO,
             7 'HEYO_2',
             8 BUNA,
             9 BUNGAIN,
             10 URIMO,
             11 GALU,
             12 'OLO_ERETEI',
             13 'OLO_LUMI',
             14 'OLO_YEBIL',
             15 ARAPESH,
             16 BUKIYIP,
             17 EITIEP,
             18 WAM,
             19 'KAKARA_BUNA',
             20 KAMASAU,
             21 'KAMASAU_2',
             22 KENYARI,
             23 'MANDI_PAPUANG',
             24 MUNIWARA,
             25 SAMAP,
             26 'TRING_PNG',
             27 WANDOMI,
             28 WAU,
             29 YIBAB,
             30 'URAT_2',
             31 'AGI_AGEI',
             32 'AGI_YOLPA',
             33 YERI,
             34 MUFIAN,
             35 AMOL,
             36 'ABU_ARAPESH',
             37 NABI,
             38 SRENGE,
             39 'URAT_1',
             40 KUKWO,
             41 AIKU,
             42 WALMAN,
             43 'WALMAN_CHINAPELI',
             44 WANAP,
             45 'YANGUM_DEY',
             46 YIR,
             47 'MOLMO_ONE',
             48 SELEPUT,
             49 BRAGAT,
             50 WOM,
             51 YAHANG
             ;
    TREE 1 = [&R] ((((8:904.0[&prob=1.00000000e+00,height_median=5.30000000e-08,height_mean=5.60794374e-08,prob(percent)=100,height_95%HPD={0.0613611599605031,37.36309234828262},length_95%HPD={3.67394800e-02,1.01231900e-01},rateIgrBrlens{all}_mean=1.118606,length_median=6.59373700e-02,effectivebrlenIgrBrlens{all}_95%HPD={0.045962,0.097303},length_mean=6.72108688e-02,effectivebrlenIgrBrlens{all}_median=0.070584,rateIgrBrlens{all}_95%HPD={0.602337,1.847883},rateIgrBrlens{all}_median=1.051650,effectivebrlenIgrBrlens{all}_mean=0.071316],19:904.0[&prob=1.00000000e+00,height_median=5.30000000e-08,height_mean=5.60794374e-08,prob(percent)=100,height_95%HPD={0.0613611599605031,37.36309234828262},length_95%HPD={3.67394800e-02,1.01231900e-01},rateIgrBrlens{all}_mean=0.868741,length_median=6.59373700e-02,effectivebrlenIgrBrlens{all}_95%HPD={0.032519,0.079342},length_mean=6.72108688e-02,effectivebrlenIgrBrlens{all}_median=0.055266,rateIgrBrlens{all}_95%HPD={0.423714,1.346010},effectivebrlenIgrBrlens{all}_mean=0.055854,rateIgrBrlens{all}_median=0.828634]):702.0[&height_mean=6.72109249e-02,height_median=6.59374340e-02,prob(percent)=100,height_95%HPD={634.3581600323151,1234.73516033221},prob=1.00000000e+00,length_median=1.15106200e-01,effectivebrlenIgrBrlens{all}_95%HPD={0.065670,0.144451},length_mean=1.16087720e-01,effectivebrlenIgrBrlens{all}_median=0.102709,rateIgrBrlens{all}_95%HPD={0.563408,1.309490},effectivebrlenIgrBrlens{all}_mean=0.103633,rateIgrBrlens{all}_median=0.901639,rateIgrBrlens{all}_mean=0.920922,length_95%HPD={6.57513000e-02,1.66752100e-01}],9:1606.0[&prob=1.00000000e+00,height_median=5.45000000e-08,height_mean=5.63935169e-08,prob(percent)=100,height_95%HPD={0.06242712651729173,37.614318622324596},length_95%HPD={1.26799400e-01,2.34264400e-01},rateIgrBrlens{all}_mean=0.922006,length_median=1.78527300e-01,effectivebrlenIgrBrlens{all}_95%HPD={0.122373,0.209309},length_mean=1.79607561e-01,effectivebrlenIgrBrlens{all}_median=0.161552,rateIgrBrlens{all}_95%HPD={0.635375,1.226895},effectivebrlenIgrBrlens{all}_mean=0.162977,rateIgrBrlens{all}_median=0.912448],(23:956.0[&prob(percent)=100,height_95%HPD={0.06064409065441734,37.19259050160745},prob=1.00000000e+00,height_median=5.20000000e-08,height_mean=5.60020624e-08,length_mean=7.78069978e-02,effectivebrlenIgrBrlens{all}_median=0.065253,rateIgrBrlens{all}_95%HPD={0.425682,1.388878},effectivebrlenIgrBrlens{all}_mean=0.065996,rateIgrBrlens{all}_median=0.838103,length_95%HPD={4.53044300e-02,1.14323200e-01},rateIgrBrlens{all}_mean=0.885239,length_median=7.73887000e-02,effectivebrlenIgrBrlens{all}_95%HPD={0.039129,0.094587}],24:956.0[&prob(percent)=100,height_95%HPD={0.06064409065441734,37.19259050160745},prob=1.00000000e+00,height_median=5.20000000e-08,height_mean=5.60020624e-08,length_mean=7.78069978e-02,effectivebrlenIgrBrlens{all}_median=0.095562,effectivebrlenIgrBrlens{all}_95%HPD={0.067072,0.128074},rateIgrBrlens{all}_95%HPD={0.777415,2.050308},effectivebrlenIgrBrlens{all}_mean=0.096377,rateIgrBrlens{all}_median=1.231126,length_95%HPD={4.53044300e-02,1.14323200e-01},rateIgrBrlens{all}_mean=1.298055,length_median=7.73887000e-02]):650.0[&height_95%HPD={690.5425387543762,1289.0499683250264},prob=1.00000000e+00,height_median=7.73887470e-02,height_mean=7.78070538e-02,prob(percent)=100,effectivebrlenIgrBrlens{all}_mean=0.107452,rateIgrBrlens{all}_median=1.052171,rateIgrBrlens{all}_95%HPD={0.673509,1.608317},length_95%HPD={5.37883600e-02,1.51446300e-01},rateIgrBrlens{all}_mean=1.093790,length_median=1.01381400e-01,effectivebrlenIgrBrlens{all}_95%HPD={0.065795,0.147417},length_mean=1.02225457e-01,effectivebrlenIgrBrlens{all}_median=0.106157]):376.0[&prob=6.31649113e-01,height_median=1.87757570e-01,height_mean=1.88259471e-01,prob(percent)=63,height_95%HPD={1353.6514799227944,1922.8141510997218},length_95%HPD={1.11862800e-04,7.09515100e-02},rateIgrBrlens{all}_mean=0.808000,rateIgrBrlens{all}_median=0.726605,length_median=2.82936800e-02,effectivebrlenIgrBrlens{all}_95%HPD={0.000000,0.056417},length_mean=3.15748184e-02,effectivebrlenIgrBrlens{all}_median=0.021284,rateIgrBrlens{all}_95%HPD={0.000002,1.612593},effectivebrlenIgrBrlens{all}_mean=0.023963],(10:1415.0[&prob(percent)=100,height_95%HPD={0.06277994423780102,37.696892679248386},prob=1.00000000e+00,height_median=5.50000000e-08,height_mean=5.64804106e-08,length_mean=1.46805525e-01,effectivebrlenIgrBrlens{all}_median=0.151481,rateIgrBrlens{all}_95%HPD={0.702730,1.408445},effectivebrlenIgrBrlens{all}_95%HPD={0.110471,0.197742},effectivebrlenIgrBrlens{all}_mean=0.152838,rateIgrBrlens{all}_median=1.037215,length_95%HPD={1.00975700e-01,1.94461300e-01},rateIgrBrlens{all}_mean=1.059802,length_median=1.45893300e-01],(((((20:516.0[&prob=1.00000000e+00,height_median=5.29999999e-08,height_mean=5.65303280e-08,prob(percent)=100,height_95%HPD={0.061361159889056445,37.36309233135513},length_95%HPD={1.22570600e-03,1.97437100e-02},rateIgrBrlens{all}_mean=3.733172,length_median=8.95536900e-03,effectivebrlenIgrBrlens{all}_95%HPD={0.017792,0.037008},length_mean=9.79430577e-03,effectivebrlenIgrBrlens{all}_median=0.026493,rateIgrBrlens{all}_95%HPD={0.815869,9.049711},effectivebrlenIgrBrlens{all}_mean=0.026794,rateIgrBrlens{all}_median=2.959216],(21:409.0[&prob(percent)=100,height_95%HPD={0.061361159889056445,37.36309233135513},prob=1.00000000e+00,height_median=5.29999999e-08,height_mean=5.65099933e-08,length_mean=7.74783641e-03,effectivebrlenIgrBrlens{all}_median=0.004908,effectivebrlenIgrBrlens{all}_95%HPD={0.001821,0.009184},rateIgrBrlens{all}_95%HPD={0.121981,2.178780},effectivebrlenIgrBrlens{all}_mean=0.005171,rateIgrBrlens{all}_median=0.684501,length_95%HPD={1.17930300e-03,1.54812400e-02},rateIgrBrlens{all}_mean=0.879275,length_median=7.16314700e-03],26:409.0[&prob(percent)=100,height_95%HPD={0.061361159889056445,37.36309233135513},prob=1.00000000e+00,height_median=5.29999999e-08,height_mean=5.65251393e-08,length_mean=7.32691658e-03,effectivebrlenIgrBrlens{all}_median=0.001233,rateIgrBrlens{all}_95%HPD={0.000001,0.616892},effectivebrlenIgrBrlens{all}_95%HPD={0.000000,0.003614},effectivebrlenIgrBrlens{all}_mean=0.001477,rateIgrBrlens{all}_median=0.178775,length_95%HPD={1.08765200e-03,1.46479000e-02},rateIgrBrlens{all}_mean=0.235893,length_median=6.72950500e-03]):107.0[&height_95%HPD={198.48487570848943,721.8061535050042},prob=5.99386748e-01,height_median=6.24900200e-03,height_mean=6.81705122e-03,prob(percent)=60,effectivebrlenIgrBrlens{all}_median=0.000350,effectivebrlenIgrBrlens{all}_mean=0.000776,rateIgrBrlens{all}_median=0.085009,rateIgrBrlens{all}_95%HPD={0.000001,0.608209},length_95%HPD={6.69279200e-05,1.22267300e-02},rateIgrBrlens{all}_mean=0.177917,length_median=3.87802400e-03,effectivebrlenIgrBrlens{all}_95%HPD={0.000000,0.003024},length_mean=4.78201736e-03]):103.0[&prob=6.24050127e-01,height_median=9.29800200e-03,height_mean=9.76800059e-03,prob(percent)=62,height_95%HPD={283.22467059720213,843.4844929997507},length_95%HPD={9.19554200e-05,1.28957400e-02},rateIgrBrlens{all}_mean=0.830085,rateIgrBrlens{all}_median=0.542546,length_median=4.80465900e-03,effectivebrlenIgrBrlens{all}_95%HPD={0.000000,0.006604},length_mean=5.51731681e-03,effectivebrlenIgrBrlens{all}_median=0.002782,rateIgrBrlens{all}_95%HPD={0.000002,2.476318},effectivebrlenIgrBrlens{all}_mean=0.003037],28:619.0[&prob=1.00000000e+00,height_median=5.27000000e-08,height_mean=5.65373204e-08,prob(percent)=100,height_95%HPD={0.06114658733073752,37.312200343444076},length_95%HPD={3.44207700e-03,2.66264100e-02},rateIgrBrlens{all}_mean=0.611610,length_median=1.33711600e-02,effectivebrlenIgrBrlens{all}_95%HPD={0.002278,0.012133},rateIgrBrlens{all}_median=0.500573,length_mean=1.40937542e-02,effectivebrlenIgrBrlens{all}_median=0.006631,rateIgrBrlens{all}_95%HPD={0.074564,1.360829},effectivebrlenIgrBrlens{all}_mean=0.006909]):155.0[&height_mean=1.51253111e-02,prob(percent)=88,height_95%HPD={375.1411050048625,959.2729826442292},height_median=1.45491830e-02,prob=8.76816424e-01,length_median=1.28814800e-02,effectivebrlenIgrBrlens{all}_95%HPD={0.003632,0.018696},rateIgrBrlens{all}_mean=1.046728,length_mean=1.35154451e-02,effectivebrlenIgrBrlens{all}_median=0.010213,rateIgrBrlens{all}_95%HPD={0.223386,2.400479},effectivebrlenIgrBrlens{all}_mean=0.010589,rateIgrBrlens{all}_median=0.796688,length_95%HPD={1.58979400e-03,2.62519900e-02}],22:774.0[&height_mean=5.65060712e-08,prob(percent)=100,height_95%HPD={0.06064409065441734,37.19259050160745},prob=1.00000000e+00,height_median=5.20000000e-08,length_median=2.70991000e-02,effectivebrlenIgrBrlens{all}_95%HPD={0.027710,0.055962},rateIgrBrlens{all}_mean=1.947786,length_mean=2.67957574e-02,effectivebrlenIgrBrlens{all}_median=0.040961,rateIgrBrlens{all}_95%HPD={0.503148,4.686112},effectivebrlenIgrBrlens{all}_mean=0.041553,rateIgrBrlens{all}_median=1.511469,length_95%HPD={6.57459000e-03,4.27211600e-02}]):188.0[&prob(percent)=99,height_95%HPD={510.82161799114505,1112.728366528181},prob=9.90267964e-01,height_median=2.73706050e-02,height_mean=2.76017927e-02,length_mean=1.54998174e-02,effectivebrlenIgrBrlens{all}_median=0.017590,rateIgrBrlens{all}_95%HPD={0.271353,3.647840},effectivebrlenIgrBrlens{all}_95%HPD={0.006190,0.029003},effectivebrlenIgrBrlens{all}_mean=0.017968,rateIgrBrlens{all}_median=1.168031,length_95%HPD={1.51269100e-03,3.04001100e-02},rateIgrBrlens{all}_mean=1.652632,length_median=1.45591300e-02],(27:550.0[&prob=1.00000000e+00,height_median=5.20000000e-08,height_mean=5.65408292e-08,prob(percent)=100,height_95%HPD={0.06064409065441734,37.19259050160745},length_95%HPD={5.09447300e-03,2.94635200e-02},rateIgrBrlens{all}_mean=0.938885,length_median=1.60580700e-02,effectivebrlenIgrBrlens{all}_95%HPD={0.006616,0.021328},rateIgrBrlens{all}_median=0.845075,length_mean=1.68199523e-02,effectivebrlenIgrBrlens{all}_median=0.013410,rateIgrBrlens{all}_95%HPD={0.282876,1.870244},effectivebrlenIgrBrlens{all}_mean=0.013683],29:550.0[&prob=1.00000000e+00,height_median=5.20000000e-08,height_mean=5.65420291e-08,prob(percent)=100,height_95%HPD={0.06064409065441734,37.19259050160745},length_95%HPD={5.09049700e-03,2.93939200e-02},rateIgrBrlens{all}_mean=0.610142,length_median=1.60580700e-02,effectivebrlenIgrBrlens{all}_95%HPD={0.003062,0.015429},length_mean=1.68114547e-02,effectivebrlenIgrBrlens{all}_median=0.008637,rateIgrBrlens{all}_median=0.539379,rateIgrBrlens{all}_95%HPD={0.153488,1.247127},effectivebrlenIgrBrlens{all}_mean=0.009056]):412.0[&height_median=1.60477300e-02,height_mean=1.67858422e-02,prob(percent)=100,height_95%HPD={310.91452627146543,879.9031476454734},prob=9.97733636e-01,length_median=2.59026400e-02,effectivebrlenIgrBrlens{all}_95%HPD={0.006123,0.026928},length_mean=2.62612070e-02,effectivebrlenIgrBrlens{all}_median=0.015598,rateIgrBrlens{all}_95%HPD={0.203329,1.294903},rateIgrBrlens{all}_mean=0.683579,effectivebrlenIgrBrlens{all}_mean=0.015974,rateIgrBrlens{all}_median=0.611136,length_95%HPD={8.88359500e-03,4.56769200e-02}]):174.0[&prob(percent)=100,height_95%HPD={696.5736018526629,1294.3119037913434},prob=9.96533795e-01,height_median=4.25232000e-02,height_mean=4.31206828e-02,length_mean=2.71742514e-02,effectivebrlenIgrBrlens{all}_median=0.027530,rateIgrBrlens{all}_95%HPD={0.285589,2.680181},effectivebrlenIgrBrlens{all}_mean=0.027986,rateIgrBrlens{all}_median=1.035896,effectivebrlenIgrBrlens{all}_95%HPD={0.009053,0.049157},length_95%HPD={4.32261300e-03,5.05461400e-02},rateIgrBrlens{all}_mean=1.273873,length_median=2.62571400e-02],25:1136.0[&prob(percent)=100,height_95%HPD={0.059921721447671,37.02346748040381},prob=1.00000000e+00,height_median=5.09999999e-08,height_mean=5.63760245e-08,length_mean=7.02037836e-02,effectivebrlenIgrBrlens{all}_median=0.074619,rateIgrBrlens{all}_95%HPD={0.642337,1.651625},effectivebrlenIgrBrlens{all}_mean=0.075232,rateIgrBrlens{all}_median=1.065599,effectivebrlenIgrBrlens{all}_95%HPD={0.051696,0.100067},length_95%HPD={4.51302900e-02,9.52909000e-02},rateIgrBrlens{all}_mean=1.104297,length_median=6.92365500e-02]):279.0[&height_95%HPD={880.516025902339,1469.3480896816393},prob=1.00000000e+00,height_median=6.92370980e-02,height_mean=7.02309807e-02,prob(percent)=100,effectivebrlenIgrBrlens{all}_mean=0.094127,rateIgrBrlens{all}_median=1.222840,length_95%HPD={3.11757600e-02,1.18293100e-01},rateIgrBrlens{all}_mean=1.318504,effectivebrlenIgrBrlens{all}_median=0.092929,length_median=7.58418200e-02,effectivebrlenIgrBrlens{all}_95%HPD={0.053667,0.133379},rateIgrBrlens{all}_95%HPD={0.647546,2.134923},length_mean=7.65783477e-02]):567.0[&prob=9.99600053e-01,height_median=1.45888700e-01,height_mean=1.46778648e-01,prob(percent)=100,height_95%HPD={1158.0397816859715,1724.9672347723686},length_95%HPD={2.07323800e-02,1.08615900e-01},rateIgrBrlens{all}_mean=1.324668,length_median=6.16815300e-02,effectivebrlenIgrBrlens{all}_95%HPD={0.035184,0.122661},rateIgrBrlens{all}_median=1.209929,length_mean=6.30816775e-02,effectivebrlenIgrBrlens{all}_median=0.075028,rateIgrBrlens{all}_95%HPD={0.573963,2.330948},effectivebrlenIgrBrlens{all}_mean=0.075936]):1517.0[&height_mean=2.16741575e-01,prob(percent)=100,height_95%HPD={1678.072396767823,2351.181313359645},prob=1.00000000e+00,height_median=2.15814510e-01,length_median=1.45997600e-01,effectivebrlenIgrBrlens{all}_95%HPD={0.088901,0.210889},length_mean=1.47174147e-01,effectivebrlenIgrBrlens{all}_median=0.148522,rateIgrBrlens{all}_95%HPD={0.598474,1.538441},rateIgrBrlens{all}_mean=1.045602,effectivebrlenIgrBrlens{all}_mean=0.149648,rateIgrBrlens{all}_median=1.011320,length_95%HPD={8.74898400e-02,2.12366700e-01}],((((((1:671.0[&prob=1.00000000e+00,height_median=5.10000000e-08,height_mean=5.61484949e-08,prob(percent)=100,height_95%HPD={0.05992172152017773,37.02346749723379},length_95%HPD={1.05243500e-02,4.89772200e-02},rateIgrBrlens{all}_mean=0.940129,rateIgrBrlens{all}_median=0.858838,length_median=2.82769000e-02,effectivebrlenIgrBrlens{all}_95%HPD={0.010909,0.040532},length_mean=2.92162375e-02,effectivebrlenIgrBrlens{all}_median=0.024403,rateIgrBrlens{all}_95%HPD={0.269604,1.687906},effectivebrlenIgrBrlens{all}_mean=0.024929],2:671.0[&height_95%HPD={0.05992172152017773,37.02346749723379},prob=1.00000000e+00,height_median=5.10000000e-08,height_mean=5.61484949e-08,prob(percent)=100,effectivebrlenIgrBrlens{all}_median=0.033559,effectivebrlenIgrBrlens{all}_mean=0.034088,rateIgrBrlens{all}_median=1.178545,rateIgrBrlens{all}_95%HPD={0.489110,2.563074},length_95%HPD={1.05243500e-02,4.89772200e-02},rateIgrBrlens{all}_mean=1.319061,length_median=2.82769000e-02,effectivebrlenIgrBrlens{all}_95%HPD={0.019016,0.050494},length_mean=2.92162375e-02]):443.0[&prob=1.00000000e+00,height_median=2.82769500e-02,height_mean=2.92162936e-02,prob(percent)=100,height_95%HPD={427.62804789312924,1020.0034235915379},length_95%HPD={3.97745700e-02,1.20448500e-01},rateIgrBrlens{all}_mean=1.153015,rateIgrBrlens{all}_median=1.092195,length_median=7.68776900e-02,effectivebrlenIgrBrlens{all}_95%HPD={0.055111,0.114565},length_mean=7.74534775e-02,effectivebrlenIgrBrlens{all}_median=0.083386,rateIgrBrlens{all}_95%HPD={0.672861,1.799375},effectivebrlenIgrBrlens{all}_mean=0.084125],17:1114.0[&prob=1.00000000e+00,height_median=5.26000000e-08,height_mean=5.61460152e-08,prob(percent)=100,height_95%HPD={0.06107495925815307,37.29518742398236},length_95%HPD={6.88562900e-02,1.46662400e-01},rateIgrBrlens{all}_mean=0.993614,length_median=1.05771500e-01,effectivebrlenIgrBrlens{all}_95%HPD={0.070895,0.133962},rateIgrBrlens{all}_median=0.977439,length_mean=1.06528297e-01,effectivebrlenIgrBrlens{all}_median=0.102431,rateIgrBrlens{all}_95%HPD={0.662173,1.389790},effectivebrlenIgrBrlens{all}_mean=0.103244]):397.0[&height_mean=1.05986480e-01,prob(percent)=98,height_95%HPD={839.67683941903,1429.8859105088084},height_median=1.05405620e-01,prob=9.80802560e-01,length_median=3.93981200e-02,effectivebrlenIgrBrlens{all}_95%HPD={0.009755,0.067379},rateIgrBrlens{all}_mean=1.054001,length_mean=4.06079334e-02,effectivebrlenIgrBrlens{all}_median=0.036959,rateIgrBrlens{all}_95%HPD={0.363138,2.056688},effectivebrlenIgrBrlens{all}_mean=0.037583,rateIgrBrlens{all}_median=0.929383,length_95%HPD={8.49489700e-03,7.63127900e-02}],(3:1144.0[&prob(percent)=100,height_95%HPD={0.0614325807597287,37.38000770278678},prob=1.00000000e+00,height_median=5.31000000e-08,height_mean=5.66842634e-08,length_mean=1.09398590e-01,effectivebrlenIgrBrlens{all}_median=0.095451,rateIgrBrlens{all}_95%HPD={0.585254,1.219591},effectivebrlenIgrBrlens{all}_95%HPD={0.069593,0.125563},effectivebrlenIgrBrlens{all}_mean=0.096214,rateIgrBrlens{all}_median=0.881441,length_95%HPD={7.39437400e-02,1.44561700e-01},rateIgrBrlens{all}_mean=0.897305,length_median=1.08874900e-01],(4:768.0[&height_95%HPD={0.05992172152017773,37.02346749723379},prob=1.00000000e+00,height_median=5.10000000e-08,height_mean=5.63743714e-08,prob(percent)=100,effectivebrlenIgrBrlens{all}_mean=0.049217,rateIgrBrlens{all}_median=1.163532,length_95%HPD={1.94692900e-02,6.51246500e-02},rateIgrBrlens{all}_mean=1.251306,effectivebrlenIgrBrlens{all}_median=0.048819,length_median=4.15151300e-02,effectivebrlenIgrBrlens{all}_95%HPD={0.031482,0.067607},rateIgrBrlens{all}_95%HPD={0.617556,2.149845},length_mean=4.23990677e-02],5:768.0[&prob(percent)=100,height_95%HPD={0.05992172152017773,37.02346749723379},prob=1.00000000e+00,height_median=5.10000000e-08,height_mean=5.63743714e-08,length_mean=4.23990677e-02,effectivebrlenIgrBrlens{all}_median=0.039158,rateIgrBrlens{all}_95%HPD={0.441344,1.655260},effectivebrlenIgrBrlens{all}_mean=0.039474,rateIgrBrlens{all}_median=0.937872,effectivebrlenIgrBrlens{all}_95%HPD={0.022512,0.056348},length_95%HPD={1.94692900e-02,6.51246500e-02},rateIgrBrlens{all}_mean=0.996905,length_median=4.15151300e-02]):376.0[&height_95%HPD={505.7301857050498,1107.4309470712717},prob=1.00000000e+00,height_median=4.15152140e-02,height_mean=4.23991240e-02,prob(percent)=100,effectivebrlenIgrBrlens{all}_mean=0.076265,rateIgrBrlens{all}_median=1.135294,length_95%HPD={3.42601600e-02,1.01818400e-01},rateIgrBrlens{all}_mean=1.197353,effectivebrlenIgrBrlens{all}_median=0.075683,length_median=6.63073200e-02,effectivebrlenIgrBrlens{all}_95%HPD={0.050221,0.104470},rateIgrBrlens{all}_95%HPD={0.651280,1.883004},length_mean=6.72741790e-02]):367.0[&prob=9.76136515e-01,height_median=1.08442404e-01,height_mean=1.08926552e-01,prob(percent)=98,height_95%HPD={885.9323478051078,1474.834216317954},length_95%HPD={6.37009100e-03,7.02724800e-02},rateIgrBrlens{all}_mean=1.008772,length_median=3.65028500e-02,effectivebrlenIgrBrlens{all}_95%HPD={0.006431,0.060128},rateIgrBrlens{all}_median=0.885718,length_mean=3.78405023e-02,effectivebrlenIgrBrlens{all}_median=0.032679,rateIgrBrlens{all}_95%HPD={0.286333,1.991897},effectivebrlenIgrBrlens{all}_mean=0.033482]):292.0[&height_mean=1.46905906e-01,prob(percent)=100,height_95%HPD={1249.6781735986876,1814.1330525232383},prob=1.00000000e+00,height_median=1.46041440e-01,length_median=8.35841500e-02,effectivebrlenIgrBrlens{all}_95%HPD={0.040404,0.131301},length_mean=8.60214290e-02,effectivebrlenIgrBrlens{all}_median=0.083425,rateIgrBrlens{all}_95%HPD={0.570343,1.603119},rateIgrBrlens{all}_mean=1.045543,effectivebrlenIgrBrlens{all}_mean=0.085227,rateIgrBrlens{all}_median=0.983493,length_95%HPD={3.36807100e-02,1.41857500e-01}],(30:910.0[&height_95%HPD={0.06277994430824159,37.69689269570605},prob=1.00000000e+00,height_median=5.50000001e-08,height_mean=5.59086202e-08,prob(percent)=100,effectivebrlenIgrBrlens{all}_mean=0.071198,rateIgrBrlens{all}_median=1.059257,length_95%HPD={3.56385900e-02,1.01154500e-01},rateIgrBrlens{all}_mean=1.115664,effectivebrlenIgrBrlens{all}_median=0.070464,length_median=6.70926500e-02,effectivebrlenIgrBrlens{all}_95%HPD={0.044276,0.101528},rateIgrBrlens{all}_95%HPD={0.533924,1.743453},length_mean=6.73834949e-02],39:910.0[&height_95%HPD={0.06277994430824159,37.69689269570605},prob=1.00000000e+00,height_median=5.50000001e-08,height_mean=5.59086202e-08,prob(percent)=100,effectivebrlenIgrBrlens{all}_mean=0.058270,rateIgrBrlens{all}_median=0.867899,length_95%HPD={3.56385900e-02,1.01154500e-01},rateIgrBrlens{all}_mean=0.910405,length_median=6.70926500e-02,effectivebrlenIgrBrlens{all}_95%HPD={0.033039,0.086343},effectivebrlenIgrBrlens{all}_median=0.057489,length_mean=6.73834949e-02,rateIgrBrlens{all}_95%HPD={0.471831,1.481924}]):893.0[&prob=1.00000000e+00,height_median=6.70926600e-02,height_mean=6.73835508e-02,prob(percent)=100,height_95%HPD={637.3576376086969,1238.3363197573512},length_95%HPD={1.02854000e-01,2.17378400e-01},rateIgrBrlens{all}_mean=0.965967,length_median=1.58964400e-01,effectivebrlenIgrBrlens{all}_95%HPD={0.097899,0.205959},length_mean=1.60209091e-01,effectivebrlenIgrBrlens{all}_median=0.150290,rateIgrBrlens{all}_95%HPD={0.678659,1.356543},rateIgrBrlens{all}_median=0.949769,effectivebrlenIgrBrlens{all}_mean=0.152256]):659.0[&height_mean=2.24230498e-01,height_median=2.23943462e-01,prob(percent)=76,height_95%HPD={1526.1256676835662,2128.0391802822624},prob=7.55365951e-01,length_median=3.81732000e-02,effectivebrlenIgrBrlens{all}_95%HPD={0.000000,0.066140},length_mean=4.04233287e-02,effectivebrlenIgrBrlens{all}_median=0.033372,rateIgrBrlens{all}_95%HPD={0.000001,1.817175},effectivebrlenIgrBrlens{all}_mean=0.034582,rateIgrBrlens{all}_median=0.845502,rateIgrBrlens{all}_mean=0.982024,length_95%HPD={5.00048400e-04,7.92447800e-02}],(((6:241.0[&prob(percent)=100,height_95%HPD={0.062073067240923874,37.5311668868472},prob=1.00000000e+00,height_median=5.40000000e-08,height_mean=5.64216744e-08,length_mean=1.97019723e-03,effectivebrlenIgrBrlens{all}_median=0.000044,rateIgrBrlens{all}_95%HPD={0.000001,0.542299},effectivebrlenIgrBrlens{all}_mean=0.000205,rateIgrBrlens{all}_median=0.026775,length_95%HPD={6.57979000e-05,4.97044500e-03},rateIgrBrlens{all}_mean=0.126382,length_median=1.56444300e-03,effectivebrlenIgrBrlens{all}_95%HPD={0.000000,0.000954}],7:241.0[&height_mean=5.64216744e-08,prob(percent)=100,height_95%HPD={0.062073067240923874,37.5311668868472},height_median=5.40000000e-08,prob=1.00000000e+00,length_median=1.56444300e-03,effectivebrlenIgrBrlens{all}_95%HPD={0.000000,0.001035},rateIgrBrlens{all}_mean=0.137215,length_mean=1.97019723e-03,effectivebrlenIgrBrlens{all}_median=0.000040,rateIgrBrlens{all}_95%HPD={0.000001,0.583913},effectivebrlenIgrBrlens{all}_mean=0.000213,rateIgrBrlens{all}_median=0.023570,length_95%HPD={6.57979000e-05,4.97044500e-03}]):571.0[&prob(percent)=100,height_95%HPD={89.62387411402209,509.08403831123036},prob=1.00000000e+00,height_median=1.56446000e-03,height_mean=1.97025366e-03,length_mean=4.69964473e-02,effectivebrlenIgrBrlens{all}_median=0.061111,rateIgrBrlens{all}_95%HPD={0.686324,2.368246},effectivebrlenIgrBrlens{all}_mean=0.061824,rateIgrBrlens{all}_median=1.323804,length_95%HPD={2.34104500e-02,7.32871700e-02},rateIgrBrlens{all}_mean=1.418502,length_median=4.61107400e-02,effectivebrlenIgrBrlens{all}_95%HPD={0.039830,0.084281}],51:812.0[&prob(percent)=100,height_95%HPD={0.0613611599605031,37.36309234828262},prob=1.00000000e+00,height_median=5.30000000e-08,height_mean=5.64052086e-08,length_mean=4.89666446e-02,effectivebrlenIgrBrlens{all}_median=0.038400,effectivebrlenIgrBrlens{all}_95%HPD={0.018437,0.057970},rateIgrBrlens{all}_95%HPD={0.382791,1.430466},effectivebrlenIgrBrlens{all}_mean=0.038888,rateIgrBrlens{all}_median=0.799771,length_95%HPD={2.58687400e-02,7.54377000e-02},rateIgrBrlens{all}_mean=0.837710,length_median=4.79850200e-02]):457.0[&height_95%HPD={550.5788625515671,1153.8895976213862},prob=1.00000000e+00,height_median=4.79851100e-02,height_mean=4.89667010e-02,prob(percent)=100,effectivebrlenIgrBrlens{all}_mean=0.116652,rateIgrBrlens{all}_median=1.143309,rateIgrBrlens{all}_95%HPD={0.683378,1.762200},length_95%HPD={5.58472800e-02,1.51195000e-01},rateIgrBrlens{all}_mean=1.190240,length_median=1.00456000e-01,effectivebrlenIgrBrlens{all}_95%HPD={0.071718,0.164817},length_mean=1.01688887e-01,effectivebrlenIgrBrlens{all}_median=0.115295],48:1269.0[&height_95%HPD={0.062073067240923874,37.5311668868472},prob=1.00000000e+00,height_median=5.40000000e-08,height_mean=5.58334182e-08,prob(percent)=100,effectivebrlenIgrBrlens{all}_median=0.143627,effectivebrlenIgrBrlens{all}_mean=0.144728,rateIgrBrlens{all}_median=0.968841,rateIgrBrlens{all}_95%HPD={0.635805,1.303986},length_95%HPD={1.02755600e-01,1.99457600e-01},rateIgrBrlens{all}_mean=0.976009,length_median=1.49884400e-01,effectivebrlenIgrBrlens{all}_95%HPD={0.100379,0.192629},length_mean=1.50655532e-01]):1193.0[&prob=1.00000000e+00,height_median=1.49884542e-01,height_mean=1.50655588e-01,prob(percent)=100,height_95%HPD={1015.371881495319,1593.615318690094},length_95%HPD={4.58311900e-02,1.61166300e-01},rateIgrBrlens{all}_mean=1.076747,rateIgrBrlens{all}_median=1.046196,length_median=9.83425800e-02,effectivebrlenIgrBrlens{all}_95%HPD={0.052113,0.158048},length_mean=1.00421586e-01,effectivebrlenIgrBrlens{all}_median=0.102549,rateIgrBrlens{all}_95%HPD={0.616722,1.592534},effectivebrlenIgrBrlens{all}_mean=0.103997],(((15:811.0[&prob(percent)=100,height_95%HPD={0.06064409065441734,37.19259050160745},prob=1.00000000e+00,height_median=5.20000000e-08,height_mean=5.68287002e-08,length_mean=4.91950449e-02,effectivebrlenIgrBrlens{all}_median=0.039893,rateIgrBrlens{all}_95%HPD={0.416471,1.487507},effectivebrlenIgrBrlens{all}_mean=0.040710,rateIgrBrlens{all}_median=0.831703,effectivebrlenIgrBrlens{all}_95%HPD={0.023900,0.059284},length_95%HPD={2.30381300e-02,7.62905500e-02},rateIgrBrlens{all}_mean=0.884317,length_median=4.83898900e-02],16:811.0[&prob(percent)=100,height_95%HPD={0.06064409065441734,37.19259050160745},prob=1.00000000e+00,height_median=5.20000000e-08,height_mean=5.68297400e-08,length_mean=4.91896059e-02,effectivebrlenIgrBrlens{all}_median=0.053109,rateIgrBrlens{all}_95%HPD={0.561752,1.858986},effectivebrlenIgrBrlens{all}_mean=0.053595,rateIgrBrlens{all}_median=1.104847,length_95%HPD={2.34531900e-02,7.67454200e-02},rateIgrBrlens{all}_mean=1.166984,effectivebrlenIgrBrlens{all}_95%HPD={0.033775,0.074623},length_median=4.83898900e-02]):403.0[&height_95%HPD={549.208514479308,1152.4258780164928},prob=9.99333422e-01,height_median=4.83829860e-02,height_mean=4.91665004e-02,prob(percent)=100,effectivebrlenIgrBrlens{all}_mean=0.038963,rateIgrBrlens{all}_median=0.877425,length_95%HPD={1.40499800e-02,7.83831800e-02},rateIgrBrlens{all}_mean=0.986224,effectivebrlenIgrBrlens{all}_median=0.038426,length_median=4.40041600e-02,effectivebrlenIgrBrlens{all}_95%HPD={0.016475,0.065317},rateIgrBrlens{all}_95%HPD={0.311475,1.858223},length_mean=4.47385756e-02],(34:914.0[&height_mean=5.68962512e-08,prob(percent)=100,height_median=5.20000000e-08,height_95%HPD={0.06064409065441734,37.19259050160745},prob=1.00000000e+00,length_median=6.92087800e-02,effectivebrlenIgrBrlens{all}_95%HPD={0.065670,0.122329},length_mean=7.20157039e-02,effectivebrlenIgrBrlens{all}_median=0.092593,rateIgrBrlens{all}_95%HPD={0.724536,2.103883},effectivebrlenIgrBrlens{all}_mean=0.093264,rateIgrBrlens{all}_median=1.310556,length_95%HPD={3.92225200e-02,1.13643200e-01},rateIgrBrlens{all}_mean=1.376121],36:914.0[&height_mean=5.68171017e-08,prob(percent)=100,height_median=5.20000000e-08,height_95%HPD={0.06064409065441734,37.19259050160745},prob=1.00000000e+00,length_median=6.70392500e-02,effectivebrlenIgrBrlens{all}_95%HPD={0.030893,0.076395},length_mean=6.80580557e-02,effectivebrlenIgrBrlens{all}_median=0.051678,rateIgrBrlens{all}_95%HPD={0.428470,1.161847},effectivebrlenIgrBrlens{all}_mean=0.052394,rateIgrBrlens{all}_median=0.776243,length_95%HPD={3.96197800e-02,9.78929400e-02},rateIgrBrlens{all}_mean=0.793568]):300.0[&prob(percent)=85,height_95%HPD={643.7564705534896,1244.0894144900997},prob=8.50019997e-01,height_median=6.59844700e-02,height_mean=6.70518933e-02,length_mean=3.04171134e-02,effectivebrlenIgrBrlens{all}_median=0.025983,rateIgrBrlens{all}_95%HPD={0.257114,2.051996},effectivebrlenIgrBrlens{all}_mean=0.026782,rateIgrBrlens{all}_median=0.893221,length_95%HPD={6.22088100e-03,6.00735600e-02},rateIgrBrlens{all}_mean=1.031017,length_median=2.87771300e-02,effectivebrlenIgrBrlens{all}_95%HPD={0.005139,0.048928}]):294.0[&height_95%HPD={957.9275883618213,1539.568610013833},prob=9.99866684e-01,height_median=9.72519340e-02,height_mean=9.78864979e-02,prob(percent)=100,effectivebrlenIgrBrlens{all}_mean=0.064255,rateIgrBrlens{all}_median=0.876419,length_95%HPD={2.69731100e-02,1.22697800e-01},rateIgrBrlens{all}_mean=0.924696,length_median=7.13770200e-02,effectivebrlenIgrBrlens{all}_95%HPD={0.026531,0.106079},effectivebrlenIgrBrlens{all}_median=0.062907,length_mean=7.31689850e-02,rateIgrBrlens{all}_95%HPD={0.454092,1.501228}],(18:626.0[&height_mean=5.66775337e-08,prob(percent)=100,height_95%HPD={0.0394132043540865,37.83545734158669},height_median=5.60000000e-08,prob=1.00000000e+00,length_median=2.33000200e-02,effectivebrlenIgrBrlens{all}_95%HPD={0.004238,0.031079},rateIgrBrlens{all}_mean=0.775869,length_mean=2.42850458e-02,effectivebrlenIgrBrlens{all}_median=0.016673,rateIgrBrlens{all}_95%HPD={0.158408,1.579628},effectivebrlenIgrBrlens{all}_mean=0.017208,rateIgrBrlens{all}_median=0.697877,length_95%HPD={8.52551100e-03,4.16150400e-02}],50:626.0[&height_mean=5.66775337e-08,prob(percent)=100,height_95%HPD={0.0394132043540865,37.83545734158669},height_median=5.60000000e-08,prob=1.00000000e+00,length_median=2.33000200e-02,effectivebrlenIgrBrlens{all}_95%HPD={0.015531,0.045180},rateIgrBrlens{all}_mean=1.457817,length_mean=2.42850458e-02,effectivebrlenIgrBrlens{all}_median=0.030127,rateIgrBrlens{all}_95%HPD={0.431763,2.878861},effectivebrlenIgrBrlens{all}_mean=0.030571,rateIgrBrlens{all}_median=1.277303,length_95%HPD={8.52551100e-03,4.16150400e-02}]):881.0[&prob(percent)=100,height_95%HPD={373.9380383634242,959.3666237841837},prob=1.00000000e+00,height_median=2.33000200e-02,height_mean=2.42851024e-02,length_mean=1.46790576e-01,effectivebrlenIgrBrlens{all}_median=0.165204,effectivebrlenIgrBrlens{all}_95%HPD={0.120116,0.215192},rateIgrBrlens{all}_95%HPD={0.796066,1.533044},effectivebrlenIgrBrlens{all}_mean=0.166852,rateIgrBrlens{all}_median=1.136571,length_95%HPD={1.02528500e-01,1.97892000e-01},rateIgrBrlens{all}_mean=1.157262,length_median=1.45716600e-01]):954.0[&height_95%HPD={1246.4827383027487,1810.9832199341765},prob=9.89201440e-01,height_median=1.69001650e-01,height_mean=1.70763558e-01,prob(percent)=99,effectivebrlenIgrBrlens{all}_mean=0.069109,rateIgrBrlens{all}_median=0.970541,rateIgrBrlens{all}_95%HPD={0.484607,1.706593},length_95%HPD={1.66230300e-02,1.28074500e-01},rateIgrBrlens{all}_mean=1.035990,length_median=6.92384300e-02,effectivebrlenIgrBrlens{all}_95%HPD={0.018312,0.120964},length_mean=7.07697889e-02,effectivebrlenIgrBrlens{all}_median=0.068754],37:2462.0[&height_95%HPD={0.06277994423780102,37.696892679248386},prob=1.00000000e+00,height_median=5.50000000e-08,height_mean=5.56471151e-08,prob(percent)=100,effectivebrlenIgrBrlens{all}_mean=0.250746,effectivebrlenIgrBrlens{all}_median=0.249362,rateIgrBrlens{all}_median=1.018651,length_95%HPD={1.82113600e-01,3.18954500e-01},rateIgrBrlens{all}_mean=1.028039,rateIgrBrlens{all}_95%HPD={0.778855,1.313390},length_median=2.44980600e-01,effectivebrlenIgrBrlens{all}_95%HPD={0.184761,0.322357},length_mean=2.46301257e-01]):734.0[&prob=5.71923744e-01,height_median=2.72805200e-01,height_mean=2.73990990e-01,prob(percent)=57,height_95%HPD={2005.1304153146787,3012.5015037554895},length_95%HPD={7.34999200e-04,6.75771100e-02},rateIgrBrlens{all}_mean=1.008501,rateIgrBrlens{all}_median=0.868746,length_median=3.21897100e-02,effectivebrlenIgrBrlens{all}_95%HPD={0.000000,0.058286},length_mean=3.40569595e-02,effectivebrlenIgrBrlens{all}_median=0.029257,rateIgrBrlens{all}_95%HPD={0.000002,2.015783},effectivebrlenIgrBrlens{all}_mean=0.030453],((11:1519.0[&prob=1.00000000e+00,height_median=5.60000000e-08,height_mean=5.64507412e-08,prob(percent)=100,height_95%HPD={0.0394132043540865,37.83545734158669},length_95%HPD={1.30637600e-01,2.82456700e-01},rateIgrBrlens{all}_mean=1.031526,length_median=1.94538200e-01,effectivebrlenIgrBrlens{all}_95%HPD={0.140781,0.273669},rateIgrBrlens{all}_median=1.015225,length_mean=1.99648107e-01,effectivebrlenIgrBrlens{all}_median=0.199186,rateIgrBrlens{all}_95%HPD={0.737124,1.402229},effectivebrlenIgrBrlens{all}_mean=0.202158],((35:967.0[&prob=1.00000000e+00,height_median=5.30000000e-08,height_mean=5.67915851e-08,prob(percent)=100,height_95%HPD={0.0613611599605031,37.36309234828262},length_95%HPD={4.95219200e-02,1.17382000e-01},rateIgrBrlens{all}_mean=0.815816,length_median=8.01135800e-02,effectivebrlenIgrBrlens{all}_95%HPD={0.040743,0.091808},length_mean=8.13021013e-02,effectivebrlenIgrBrlens{all}_median=0.063779,rateIgrBrlens{all}_95%HPD={0.494384,1.209998},effectivebrlenIgrBrlens{all}_mean=0.064377,rateIgrBrlens{all}_median=0.794715],49:967.0[&prob=1.00000000e+00,height_median=5.30000000e-08,height_mean=5.68134489e-08,prob(percent)=100,height_95%HPD={0.0613611599605031,37.36309234828262},length_95%HPD={4.67641400e-02,1.14851400e-01},rateIgrBrlens{all}_mean=1.087484,length_median=8.01874600e-02,effectivebrlenIgrBrlens{all}_95%HPD={0.058427,0.112842},length_mean=8.13807748e-02,effectivebrlenIgrBrlens{all}_median=0.084482,rateIgrBrlens{all}_95%HPD={0.633072,1.574623},effectivebrlenIgrBrlens{all}_mean=0.085350,rateIgrBrlens{all}_median=1.044949]):235.0[&height_mean=7.90468990e-02,prob(percent)=85,height_median=7.81534030e-02,height_95%HPD={701.8012122120779,1300.472934129437},prob=8.54286095e-01,length_median=3.02051000e-02,effectivebrlenIgrBrlens{all}_95%HPD={0.000000,0.051055},length_mean=3.23586176e-02,effectivebrlenIgrBrlens{all}_median=0.023179,rateIgrBrlens{all}_95%HPD={0.000007,1.688007},effectivebrlenIgrBrlens{all}_mean=0.024527,rateIgrBrlens{all}_median=0.733895,length_95%HPD={5.69424500e-04,6.57969700e-02},rateIgrBrlens{all}_mean=0.848486],38:1202.0[&height_mean=5.72021837e-08,prob(percent)=100,height_median=5.50000000e-08,height_95%HPD={0.06277994423780102,37.696892679248386},prob=1.00000000e+00,length_median=1.07124200e-01,effectivebrlenIgrBrlens{all}_95%HPD={0.082739,0.151380},length_mean=1.08122923e-01,effectivebrlenIgrBrlens{all}_median=0.116431,rateIgrBrlens{all}_95%HPD={0.638637,1.593887},effectivebrlenIgrBrlens{all}_mean=0.117333,rateIgrBrlens{all}_median=1.087735,length_95%HPD={6.95664300e-02,1.48896800e-01},rateIgrBrlens{all}_mean=1.119456]):318.0[&prob(percent)=100,height_95%HPD={944.5973487008479,1527.1996346936005},prob=9.99466738e-01,height_median=1.08384422e-01,height_mean=1.09826274e-01,length_mean=9.21514724e-02,effectivebrlenIgrBrlens{all}_median=0.081082,rateIgrBrlens{all}_95%HPD={0.487116,1.444740},effectivebrlenIgrBrlens{all}_mean=0.081915,rateIgrBrlens{all}_median=0.879257,length_95%HPD={3.01611500e-02,1.52936400e-01},rateIgrBrlens{all}_mean=0.926969,length_median=9.08733800e-02,effectivebrlenIgrBrlens{all}_95%HPD={0.028897,0.133597}]):742.0[&height_95%HPD={1258.2694309575722,1822.9374835354522},prob=5.63391548e-01,height_median=1.83666530e-01,height_mean=1.85386558e-01,prob(percent)=56,effectivebrlenIgrBrlens{all}_mean=0.052817,rateIgrBrlens{all}_median=0.909050,length_95%HPD={1.07929000e-02,1.12419700e-01},rateIgrBrlens{all}_mean=0.984298,length_median=5.63066500e-02,effectivebrlenIgrBrlens{all}_95%HPD={0.009318,0.099057},effectivebrlenIgrBrlens{all}_median=0.051046,length_mean=5.82092541e-02,rateIgrBrlens{all}_95%HPD={0.346074,1.831606}],(((31:742.0[&height_mean=5.63110092e-08,prob(percent)=100,height_95%HPD={0.06064409065441734,37.19259050160745},prob=1.00000000e+00,height_median=5.20000000e-08,length_median=3.76847300e-02,effectivebrlenIgrBrlens{all}_95%HPD={0.020555,0.051904},rateIgrBrlens{all}_mean=0.980011,length_mean=3.86733133e-02,effectivebrlenIgrBrlens{all}_median=0.034695,rateIgrBrlens{all}_95%HPD={0.449713,1.622264},effectivebrlenIgrBrlens{all}_mean=0.035093,rateIgrBrlens{all}_median=0.917645,length_95%HPD={1.82968400e-02,6.11073400e-02}],32:742.0[&height_mean=5.63110092e-08,prob(percent)=100,height_95%HPD={0.06064409065441734,37.19259050160745},prob=1.00000000e+00,height_median=5.20000000e-08,length_median=3.76847300e-02,effectivebrlenIgrBrlens{all}_95%HPD={0.026244,0.057469},length_mean=3.86733133e-02,effectivebrlenIgrBrlens{all}_median=0.040644,rateIgrBrlens{all}_95%HPD={0.533422,1.931042},rateIgrBrlens{all}_mean=1.155151,effectivebrlenIgrBrlens{all}_mean=0.041163,rateIgrBrlens{all}_median=1.074029,length_95%HPD={1.82968400e-02,6.11073400e-02}]):326.0[&prob(percent)=100,height_95%HPD={490.08683303826524,1090.5378543794025},prob=1.00000000e+00,height_median=3.76847450e-02,height_mean=3.86733696e-02,length_mean=5.02414213e-02,effectivebrlenIgrBrlens{all}_median=0.049815,rateIgrBrlens{all}_95%HPD={0.433222,1.941949},effectivebrlenIgrBrlens{all}_mean=0.050435,effectivebrlenIgrBrlens{all}_95%HPD={0.026540,0.075244},rateIgrBrlens{all}_median=1.003401,length_95%HPD={1.92592300e-02,8.33639900e-02},rateIgrBrlens{all}_mean=1.099904,length_median=4.92166100e-02],33:1068.0[&prob(percent)=100,height_95%HPD={0.061361159889056445,37.36309233135513},prob=1.00000000e+00,height_median=5.29999999e-08,height_mean=5.64597894e-08,length_mean=8.89147344e-02,effectivebrlenIgrBrlens{all}_median=0.080448,rateIgrBrlens{all}_95%HPD={0.581753,1.368439},effectivebrlenIgrBrlens{all}_mean=0.081194,rateIgrBrlens{all}_median=0.917144,effectivebrlenIgrBrlens{all}_95%HPD={0.055032,0.108167},length_95%HPD={5.47151100e-02,1.22891900e-01},rateIgrBrlens{all}_mean=0.941640,length_median=8.79376000e-02]):399.0[&height_95%HPD={792.9922390093616,1386.660659962278},prob=1.00000000e+00,height_median=8.79376310e-02,height_mean=8.89147909e-02,prob(percent)=100,effectivebrlenIgrBrlens{all}_mean=0.091477,rateIgrBrlens{all}_median=0.940761,effectivebrlenIgrBrlens{all}_median=0.089194,length_95%HPD={4.12955500e-02,1.53549400e-01},rateIgrBrlens{all}_mean=0.987221,rateIgrBrlens{all}_95%HPD={0.537898,1.489417},length_median=9.47465000e-02,effectivebrlenIgrBrlens{all}_95%HPD={0.045864,0.139417},length_mean=9.69967574e-02],(42:738.0[&height_mean=5.62574563e-08,height_median=5.60000000e-08,prob(percent)=100,height_95%HPD={0.0394132043540865,37.83545734158669},prob=1.00000000e+00,length_median=3.72515000e-02,effectivebrlenIgrBrlens{all}_95%HPD={0.020661,0.060226},length_mean=3.80309471e-02,effectivebrlenIgrBrlens{all}_median=0.038623,rateIgrBrlens{all}_95%HPD={0.414800,2.064553},effectivebrlenIgrBrlens{all}_mean=0.038961,rateIgrBrlens{all}_median=1.025917,rateIgrBrlens{all}_mean=1.117648,length_95%HPD={1.64792900e-02,6.03752300e-02}],43:738.0[&height_mean=5.62574563e-08,height_median=5.60000000e-08,prob(percent)=100,height_95%HPD={0.0394132043540865,37.83545734158669},prob=1.00000000e+00,length_median=3.72515000e-02,effectivebrlenIgrBrlens{all}_95%HPD={0.016973,0.056231},length_mean=3.80309471e-02,effectivebrlenIgrBrlens{all}_median=0.036396,rateIgrBrlens{all}_95%HPD={0.352678,1.844917},effectivebrlenIgrBrlens{all}_mean=0.036711,rateIgrBrlens{all}_median=0.960780,rateIgrBrlens{all}_mean=1.043549,length_95%HPD={1.64792900e-02,6.03752300e-02}]):728.0[&prob(percent)=100,height_95%HPD={487.6665837617252,1087.6986369408792},prob=1.00000000e+00,height_median=3.72515644e-02,height_mean=3.80310033e-02,length_mean=1.47012246e-01,effectivebrlenIgrBrlens{all}_median=0.156947,rateIgrBrlens{all}_95%HPD={0.750058,1.544821},effectivebrlenIgrBrlens{all}_mean=0.158559,rateIgrBrlens{all}_median=1.080581,length_95%HPD={9.61734800e-02,2.01156900e-01},rateIgrBrlens{all}_mean=1.101448,effectivebrlenIgrBrlens{all}_95%HPD={0.111488,0.208569},length_median=1.45430500e-01]):795.0[&height_95%HPD={1215.3502343276832,1779.7916249594186},prob=9.22810292e-01,height_median=1.81159690e-01,height_mean=1.82654797e-01,prob(percent)=92,effectivebrlenIgrBrlens{all}_mean=0.052620,rateIgrBrlens{all}_median=0.948709,length_95%HPD={1.19839500e-02,1.03350300e-01},rateIgrBrlens{all}_mean=1.035395,effectivebrlenIgrBrlens{all}_median=0.051646,length_median=5.32589600e-02,effectivebrlenIgrBrlens{all}_95%HPD={0.011891,0.094607},rateIgrBrlens{all}_95%HPD={0.348225,1.799207},length_mean=5.55056928e-02],(40:1474.0[&height_mean=5.68098067e-08,prob(percent)=100,height_median=5.64000001e-08,height_95%HPD={0.03959533964321958,37.899322002292315},prob=1.00000000e+00,length_median=1.57967600e-01,effectivebrlenIgrBrlens{all}_95%HPD={0.142999,0.249660},length_mean=1.58242728e-01,effectivebrlenIgrBrlens{all}_median=0.192501,rateIgrBrlens{all}_95%HPD={0.860793,1.652230},effectivebrlenIgrBrlens{all}_mean=0.193519,rateIgrBrlens{all}_median=1.221127,length_95%HPD={1.03663500e-01,2.09148100e-01},rateIgrBrlens{all}_mean=1.246147],(41:902.0[&height_95%HPD={0.06064409065441734,37.19259050160745},prob=1.00000000e+00,height_median=5.20000000e-08,height_mean=5.63998507e-08,prob(percent)=100,effectivebrlenIgrBrlens{all}_mean=0.058506,rateIgrBrlens{all}_median=0.887752,rateIgrBrlens{all}_95%HPD={0.444104,1.497530},length_95%HPD={3.58715600e-02,9.94202600e-02},rateIgrBrlens{all}_mean=0.935579,length_median=6.54543200e-02,effectivebrlenIgrBrlens{all}_95%HPD={0.034857,0.082525},length_mean=6.61847179e-02,effectivebrlenIgrBrlens{all}_median=0.057971],45:902.0[&height_95%HPD={0.06064409065441734,37.19259050160745},prob=1.00000000e+00,height_median=5.20000000e-08,height_mean=5.63998507e-08,prob(percent)=100,effectivebrlenIgrBrlens{all}_median=0.054175,effectivebrlenIgrBrlens{all}_mean=0.055020,rateIgrBrlens{all}_median=0.822636,rateIgrBrlens{all}_95%HPD={0.456207,1.437346},length_95%HPD={3.58715600e-02,9.94202600e-02},rateIgrBrlens{all}_mean=0.875498,length_median=6.54543200e-02,effectivebrlenIgrBrlens{all}_95%HPD={0.032431,0.079235},length_mean=6.61847179e-02]):573.0[&prob=1.00000000e+00,height_median=6.54543760e-02,height_mean=6.61847743e-02,prob(percent)=100,height_95%HPD={632.257115560094,1232.660555010975},length_95%HPD={4.56914600e-02,1.42034700e-01},rateIgrBrlens{all}_mean=0.755819,rateIgrBrlens{all}_median=0.730167,length_median=9.24765700e-02,effectivebrlenIgrBrlens{all}_95%HPD={0.034124,0.104242},length_mean=9.35362218e-02,effectivebrlenIgrBrlens{all}_median=0.067218,rateIgrBrlens{all}_95%HPD={0.378988,1.116659},effectivebrlenIgrBrlens{all}_mean=0.068274],44:1475.0[&prob=1.00000000e+00,height_median=5.50000001e-08,height_mean=5.63373470e-08,prob(percent)=100,height_95%HPD={0.06277994430824159,37.69689269570605},length_95%HPD={1.02122000e-01,2.04667000e-01},rateIgrBrlens{all}_mean=1.197597,length_median=1.53620700e-01,effectivebrlenIgrBrlens{all}_95%HPD={0.127731,0.233152},rateIgrBrlens{all}_median=1.168394,length_mean=1.54610608e-01,effectivebrlenIgrBrlens{all}_median=0.179917,rateIgrBrlens{all}_95%HPD={0.825294,1.649299},effectivebrlenIgrBrlens{all}_mean=0.181647]):787.0[&height_mean=1.72424578e-01,prob(percent)=100,height_95%HPD={1220.9827958517812,1785.31564144326},height_median=1.72182412e-01,prob=9.97467004e-01,length_median=6.52045600e-02,effectivebrlenIgrBrlens{all}_95%HPD={0.024612,0.104697},rateIgrBrlens{all}_mean=1.018795,length_mean=6.68677473e-02,effectivebrlenIgrBrlens{all}_median=0.061838,rateIgrBrlens{all}_95%HPD={0.455907,1.722237},effectivebrlenIgrBrlens{all}_mean=0.062874,rateIgrBrlens{all}_median=0.949616,length_95%HPD={1.96871200e-02,1.18309000e-01}]):934.0[&prob(percent)=51,height_95%HPD={1870.3925593126005,2717.875963442186},prob=5.07932276e-01,height_median=2.58891921e-01,height_mean=2.59541585e-01,length_mean=4.28431575e-02,effectivebrlenIgrBrlens{all}_median=0.035161,effectivebrlenIgrBrlens{all}_95%HPD={0.000000,0.067294},rateIgrBrlens{all}_95%HPD={0.233055,2.037737},effectivebrlenIgrBrlens{all}_mean=0.036121,rateIgrBrlens{all}_median=0.835912,length_95%HPD={2.06864500e-03,8.27399100e-02},rateIgrBrlens{all}_mean=0.949056,length_median=4.14931100e-02],(((12:542.0[&prob=1.00000000e+00,height_median=5.60000000e-08,height_mean=5.66370564e-08,prob(percent)=100,height_95%HPD={0.0394132043540865,37.83545734158669},length_95%HPD={6.64180200e-04,2.53926900e-02},rateIgrBrlens{all}_mean=2.395463,length_median=1.14645600e-02,effectivebrlenIgrBrlens{all}_95%HPD={0.000575,0.024735},length_mean=1.20768746e-02,effectivebrlenIgrBrlens{all}_median=0.012535,rateIgrBrlens{all}_95%HPD={0.007497,9.430254},rateIgrBrlens{all}_median=0.862818,effectivebrlenIgrBrlens{all}_mean=0.012800],(13:359.0[&prob(percent)=100,height_95%HPD={0.0394132043540865,37.83545734158669},prob=1.00000000e+00,height_median=5.60000000e-08,height_mean=5.66273963e-08,length_mean=4.77955408e-03,effectivebrlenIgrBrlens{all}_median=0.000511,rateIgrBrlens{all}_95%HPD={0.000001,0.679655},effectivebrlenIgrBrlens{all}_mean=0.000850,rateIgrBrlens{all}_median=0.111217,length_95%HPD={3.66065900e-04,1.04692900e-02},rateIgrBrlens{all}_mean=0.198806,effectivebrlenIgrBrlens{all}_95%HPD={0.000000,0.002851},length_median=4.15514000e-03],14:359.0[&prob(percent)=100,height_95%HPD={0.0394132043540865,37.83545734158669},prob=1.00000000e+00,height_median=5.60000000e-08,height_mean=5.66550553e-08,length_mean=6.42628411e-03,effectivebrlenIgrBrlens{all}_median=0.005175,rateIgrBrlens{all}_95%HPD={0.000001,5.177463},effectivebrlenIgrBrlens{all}_mean=0.005155,rateIgrBrlens{all}_median=0.965013,length_95%HPD={2.74775100e-04,1.48894100e-02},rateIgrBrlens{all}_mean=1.589478,length_median=5.52711300e-03,effectivebrlenIgrBrlens{all}_95%HPD={0.000000,0.009626}]):183.0[&height_95%HPD={162.15587864885947,661.0030763990685},prob=6.86708439e-01,height_median=4.07268900e-03,height_mean=4.71758021e-03,prob(percent)=69,effectivebrlenIgrBrlens{all}_mean=0.012593,rateIgrBrlens{all}_median=1.215749,length_95%HPD={1.42091100e-03,2.19392100e-02},rateIgrBrlens{all}_mean=1.706101,length_median=9.76562600e-03,effectivebrlenIgrBrlens{all}_95%HPD={0.001761,0.022564},effectivebrlenIgrBrlens{all}_median=0.012631,length_mean=1.06346174e-02,rateIgrBrlens{all}_95%HPD={0.000001,4.727269}]):738.0[&prob=1.00000000e+00,height_median=1.30970500e-02,height_mean=1.37347833e-02,prob(percent)=100,height_95%HPD={305.1801792241361,872.2161868559783},length_95%HPD={9.27395400e-02,2.30096000e-01},rateIgrBrlens{all}_mean=1.411378,length_median=1.58137000e-01,effectivebrlenIgrBrlens{all}_95%HPD={0.151374,0.296461},length_mean=1.60530843e-01,effectivebrlenIgrBrlens{all}_median=0.216859,rateIgrBrlens{all}_95%HPD={0.906711,1.981709},effectivebrlenIgrBrlens{all}_mean=0.220295,rateIgrBrlens{all}_median=1.360779],46:1280.0[&prob=1.00000000e+00,height_median=5.70000000e-08,height_mean=5.67651393e-08,prob(percent)=100,height_95%HPD={0.03986769178362256,37.99447400860256},length_95%HPD={1.06718400e-01,2.28718800e-01},rateIgrBrlens{all}_mean=0.898297,length_median=1.68250200e-01,effectivebrlenIgrBrlens{all}_95%HPD={0.094429,0.211399},length_mean=1.69186903e-01,effectivebrlenIgrBrlens{all}_median=0.148199,rateIgrBrlens{all}_95%HPD={0.592202,1.220112},effectivebrlenIgrBrlens{all}_mean=0.150206,rateIgrBrlens{all}_median=0.884630]):290.0[&height_mean=1.66806206e-01,prob(percent)=84,height_median=1.66224402e-01,height_95%HPD={1022.0849385222924,1599.998414971309},prob=8.42954273e-01,length_median=5.55972800e-02,effectivebrlenIgrBrlens{all}_95%HPD={0.000000,0.122551},length_mean=5.87117996e-02,effectivebrlenIgrBrlens{all}_median=0.060664,rateIgrBrlens{all}_95%HPD={0.369616,2.352645},effectivebrlenIgrBrlens{all}_mean=0.063496,rateIgrBrlens{all}_median=1.067640,length_95%HPD={9.71604800e-04,1.18230400e-01},rateIgrBrlens{all}_mean=1.194464],47:1571.0[&height_mean=5.61291708e-08,prob(percent)=100,height_median=5.50000001e-08,height_95%HPD={0.06277994430824159,37.69689269570605},prob=1.00000000e+00,length_median=2.26927200e-01,effectivebrlenIgrBrlens{all}_95%HPD={0.157096,0.297015},length_mean=2.29586983e-01,effectivebrlenIgrBrlens{all}_median=0.223722,rateIgrBrlens{all}_95%HPD={0.725401,1.258260},effectivebrlenIgrBrlens{all}_mean=0.226345,rateIgrBrlens{all}_median=0.981604,length_95%HPD={1.63579100e-01,3.10213700e-01},rateIgrBrlens{all}_mean=0.996604]):1625.0[&prob(percent)=68,height_95%HPD={1323.3060954737566,1890.9885419737475},prob=6.83908812e-01,height_median=2.21218770e-01,height_mean=2.22802480e-01,length_mean=6.30901289e-02,effectivebrlenIgrBrlens{all}_median=0.063505,rateIgrBrlens{all}_95%HPD={0.338953,1.956240},effectivebrlenIgrBrlens{all}_mean=0.063863,rateIgrBrlens{all}_median=0.997252,length_95%HPD={4.23701800e-03,1.19106900e-01},rateIgrBrlens{all}_mean=1.090572,length_median=6.10958800e-02,effectivebrlenIgrBrlens{all}_95%HPD={0.000000,0.112665}]):303.0[&height_95%HPD={2396.780274560991,4193.740577742989},prob=8.68684175e-01,height_median=3.13187438e-01,height_mean=3.14616766e-01,prob(percent)=87,effectivebrlenIgrBrlens{all}_mean=0.053728,rateIgrBrlens{all}_median=0.932064,length_95%HPD={1.06862800e-03,1.06913100e-01},rateIgrBrlens{all}_mean=0.998863,length_median=5.41366900e-02,effectivebrlenIgrBrlens{all}_95%HPD={0.000000,0.104809},effectivebrlenIgrBrlens{all}_median=0.051564,length_mean=5.61558539e-02,rateIgrBrlens{all}_95%HPD={0.120295,1.814142}])[&height_mean=3.66974049e-01,prob(percent)=100,height_median=3.64663100e-01,height_95%HPD={2531.3945875142413,4707.244381794638},prob=1.00000000e+00,effectivebrlenIgrBrlens{all}_mean=1.000000,rateIgrBrlens{all}_median=inf,rateIgrBrlens{all}_95%HPD={inf,inf},length_95%HPD={0.00000000e+00,0.00000000e+00},rateIgrBrlens{all}_mean=-nan,length_median=0.00000000e+00,effectivebrlenIgrBrlens{all}_95%HPD={1.000000,1.000000},length_mean=0.00000000e+00,effectivebrlenIgrBrlens{all}_median=1.000000];
END;
