# Supplementary material for: A test of Generalized Bayesian dating: A new linguistic dating method
Source: PLoS One. 2020 Aug 12;15(8):e0236522. doi: 10.1371/journal.pone.0236522 (PMC7423060; doi:10.1371/journal.pone.0236522)
Supplement: S2 File — Python code for extracting median tree lengths for each constraint, generation of consensus trees, RevBayes code for performing Gamma regression and linear regression, and Python code for predicting ages. Age annotated consensus tree files for all the families. (ZIP) [file pone.0236522.s002.zip › S2 Supporting Information/Consensus_Trees_Ages/Caddoan.dendropy.con.tre]

#NEXUS

BEGIN TAXA;
    DIMENSIONS NTAX=6;
    TAXLABELS
        ARIKARA
        PAWNEE
        'PAWNEE_2'
        CADDO
        WICHITA
        'WICHITA_2'
  ;
END;

BEGIN TREES;
        Translate
             1 ARIKARA,
             2 PAWNEE,
             3 'PAWNEE_2',
             4 CADDO,
             5 WICHITA,
             6 'WICHITA_2'
             ;
    TREE 1 = [&R] (4:2777.0[&prob(percent)=100,height_95%HPD={0.03362819677807734,29.790544930325048},prob=1.00000000e+00,height_median=2.00000000e-08,height_mean=9.64423410e-08,length_mean=1.06696223e+00,effectivebrlenIgrBrlens{all}_median=1.041711,rateIgrBrlens{all}_95%HPD={0.462459,2.318028},effectivebrlenIgrBrlens{all}_95%HPD={0.291290,2.372118},effectivebrlenIgrBrlens{all}_mean=1.168225,rateIgrBrlens{all}_median=1.064493,length_95%HPD={1.79681200e-01,2.18930800e+00},rateIgrBrlens{all}_mean=1.198798,length_median=9.62416300e-01],((1:1642.0[&height_mean=9.53627783e-08,height_median=3.00000000e-08,prob(percent)=100,height_95%HPD={0.04318884166200884,32.71632537610931},prob=1.00000000e+00,length_median=2.93650500e-01,effectivebrlenIgrBrlens{all}_95%HPD={0.145071,0.606470},length_mean=3.19690916e-01,effectivebrlenIgrBrlens{all}_median=0.317395,rateIgrBrlens{all}_95%HPD={0.297136,2.867588},effectivebrlenIgrBrlens{all}_mean=0.343655,rateIgrBrlens{all}_median=1.076913,rateIgrBrlens{all}_mean=1.307514,length_95%HPD={5.98205800e-02,6.29001300e-01}],(2:1139.0[&prob(percent)=100,height_mean=9.51920011e-08,prob=1.00000000e+00,height_median=3.99999998e-08,height_95%HPD={0.031694465794412895,34.974237602557274},length_mean=1.46426132e-01,effectivebrlenIgrBrlens{all}_median=0.108111,rateIgrBrlens{all}_95%HPD={0.153198,2.216463},length_median=1.27155500e-01,effectivebrlenIgrBrlens{all}_95%HPD={0.048856,0.194646},length_95%HPD={2.45359700e-02,3.09403100e-01},rateIgrBrlens{all}_mean=1.014487,rateIgrBrlens{all}_median=0.858907,effectivebrlenIgrBrlens{all}_mean=0.113409],3:1139.0[&height_mean=9.51718971e-08,prob=1.00000000e+00,height_median=3.99999999e-08,height_95%HPD={0.0316944658457402,34.97423762284089},prob(percent)=100,length_median=1.27674000e-01,effectivebrlenIgrBrlens{all}_95%HPD={0.000000,0.139432},length_95%HPD={2.28788000e-02,3.09144600e-01},rateIgrBrlens{all}_mean=0.550947,rateIgrBrlens{all}_95%HPD={0.000002,1.268482},effectivebrlenIgrBrlens{all}_mean=0.065622,rateIgrBrlens{all}_median=0.465187,effectivebrlenIgrBrlens{all}_median=0.060215,length_mean=1.46449823e-01]):502.0[&prob(percent)=89,height_mean=1.39725202e-01,prob=8.87081722e-01,height_median=1.22732100e-01,height_95%HPD={882.7932723144019,1471.7920981323207},length_mean=2.00006656e-01,effectivebrlenIgrBrlens{all}_mean=0.131719,rateIgrBrlens{all}_median=0.630310,length_95%HPD={8.33121400e-03,4.39186200e-01},length_median=1.76773000e-01,rateIgrBrlens{all}_95%HPD={0.000002,1.614280},effectivebrlenIgrBrlens{all}_median=0.110637,rateIgrBrlens{all}_mean=0.735503,effectivebrlenIgrBrlens{all}_95%HPD={0.000000,0.329335}]):691.0[&prob=1.00000000e+00,height_95%HPD={1384.1223002254924,1956.9840330228833},height_median=2.99775400e-01,prob(percent)=100,height_mean=3.28029633e-01,effectivebrlenIgrBrlens{all}_mean=0.380137,length_95%HPD={1.05224000e-03,1.03353800e+00},rateIgrBrlens{all}_95%HPD={0.000001,1.639914},length_mean=4.48052747e-01,effectivebrlenIgrBrlens{all}_95%HPD={0.000000,0.985404},rateIgrBrlens{all}_mean=0.859413,effectivebrlenIgrBrlens{all}_median=0.307567,rateIgrBrlens{all}_median=0.837012,length_median=3.81620600e-01],(5:1258.0[&prob=1.00000000e+00,prob(percent)=100,height_95%HPD={0.04318884166200884,32.71632537610931},height_median=3.00000000e-08,height_mean=9.75857886e-08,rateIgrBrlens{all}_95%HPD={0.278565,5.831223},effectivebrlenIgrBrlens{all}_95%HPD={0.110506,0.453122},rateIgrBrlens{all}_mean=2.165680,rateIgrBrlens{all}_median=1.448426,effectivebrlenIgrBrlens{all}_median=0.250264,length_mean=1.85973719e-01,length_median=1.69137600e-01,length_95%HPD={1.65959700e-02,3.94754700e-01},effectivebrlenIgrBrlens{all}_mean=0.267024],6:1258.0[&height_mean=9.75857886e-08,height_median=3.00000000e-08,prob=1.00000000e+00,height_95%HPD={0.04318884166200884,32.71632537610931},prob(percent)=100,length_95%HPD={1.65959700e-02,3.94754700e-01},length_median=1.69137600e-01,rateIgrBrlens{all}_mean=0.536792,rateIgrBrlens{all}_95%HPD={0.000001,1.262364},length_mean=1.85973719e-01,effectivebrlenIgrBrlens{all}_mean=0.101502,effectivebrlenIgrBrlens{all}_median=0.079967,effectivebrlenIgrBrlens{all}_95%HPD={0.000000,0.275642},rateIgrBrlens{all}_median=0.467545]):1075.0[&prob=1.00000000e+00,prob(percent)=100,height_mean=1.85973817e-01,height_median=1.69137610e-01,height_95%HPD={1004.9181992344405,1582.797445979018},length_95%HPD={5.56541800e-02,1.30170500e+00},effectivebrlenIgrBrlens{all}_95%HPD={0.088530,1.409540},rateIgrBrlens{all}_mean=1.198078,effectivebrlenIgrBrlens{all}_median=0.591918,length_mean=6.17408146e-01,effectivebrlenIgrBrlens{all}_mean=0.664183,rateIgrBrlens{all}_95%HPD={0.239374,2.340237},rateIgrBrlens{all}_median=1.060592,length_median=5.40293800e-01]):444.0[&prob(percent)=74,height_mean=7.73266236e-01,prob=7.39634715e-01,height_median=7.05587700e-01,height_95%HPD={1911.2987512642667,2811.486300119158},length_mean=4.07031876e-01,length_95%HPD={1.51962000e-03,1.00894600e+00},rateIgrBrlens{all}_mean=1.060039,length_median=3.28015400e-01,effectivebrlenIgrBrlens{all}_95%HPD={0.000000,1.096803},effectivebrlenIgrBrlens{all}_mean=0.403705,rateIgrBrlens{all}_median=0.958816,rateIgrBrlens{all}_95%HPD={0.000001,2.245629},effectivebrlenIgrBrlens{all}_median=0.323206])[&prob(percent)=100,height_mean=1.11461182e+00,height_median=1.00473220e+00,height_95%HPD={2187.156991006501,3503.7559749685097},prob=1.00000000e+00,length_mean=0.00000000e+00,effectivebrlenIgrBrlens{all}_median=1.000000,length_median=0.00000000e+00,effectivebrlenIgrBrlens{all}_mean=1.000000,rateIgrBrlens{all}_median=inf,length_95%HPD={0.00000000e+00,0.00000000e+00},effectivebrlenIgrBrlens{all}_95%HPD={1.000000,1.000000},rateIgrBrlens{all}_95%HPD={inf,inf},rateIgrBrlens{all}_mean=-nan];
END;
