# Supplementary material for: A test of Generalized Bayesian dating: A new linguistic dating method
Source: PLoS One. 2020 Aug 12;15(8):e0236522. doi: 10.1371/journal.pone.0236522 (PMC7423060; doi:10.1371/journal.pone.0236522)
Supplement: S2 File — Python code for extracting median tree lengths for each constraint, generation of consensus trees, RevBayes code for performing Gamma regression and linear regression, and Python code for predicting ages. Age annotated consensus tree files for all the families. (ZIP) [file pone.0236522.s002.zip › S2 Supporting Information/Consensus_Trees_Ages/Guahiboan.dendropy.con.tre]

#NEXUS

BEGIN TAXA;
    DIMENSIONS NTAX=5;
    TAXLABELS
        CUIBA
        GUAHIBO
        GUAYABERO
        JITNU
        PLAYERO
  ;
END;

BEGIN TREES;
        Translate
             1 CUIBA,
             2 GUAHIBO,
             3 GUAYABERO,
             4 JITNU,
             5 PLAYERO
             ;
    TREE 1 = [&R] (((1:1033.0[&height_95%HPD={0.03362819677807734,29.790544930325048},prob(percent)=100,height_mean=3.89107852e-08,height_median=2.00000000e-08,prob=1.00000000e+00,length_95%HPD={1.13148600e-02,2.71398000e-01},effectivebrlenIgrBrlens{all}_95%HPD={0.050203,0.241301},effectivebrlenIgrBrlens{all}_median=0.129951,length_median=9.99002700e-02,rateIgrBrlens{all}_mean=1.696992,rateIgrBrlens{all}_median=1.283357,rateIgrBrlens{all}_95%HPD={0.202764,4.056886},effectivebrlenIgrBrlens{all}_mean=0.139572,length_mean=1.17794589e-01],2:1033.0[&height_mean=3.90658712e-08,height_95%HPD={0.03362819677807734,29.790544930325048},prob=1.00000000e+00,height_median=2.00000000e-08,prob(percent)=100,length_mean=1.07290113e-01,length_median=9.25377700e-02,effectivebrlenIgrBrlens{all}_mean=0.040642,rateIgrBrlens{all}_mean=0.439645,rateIgrBrlens{all}_median=0.361754,length_95%HPD={1.13148600e-02,2.35355100e-01},effectivebrlenIgrBrlens{all}_95%HPD={0.000000,0.102823},rateIgrBrlens{all}_95%HPD={0.000001,1.079005},effectivebrlenIgrBrlens{all}_median=0.034006]):315.0[&prob=7.20437275e-01,prob(percent)=72,height_95%HPD={764.0296215889537,1358.233394716918},height_median=8.67951700e-02,height_mean=9.86215810e-02,effectivebrlenIgrBrlens{all}_mean=0.058797,length_median=7.14666300e-02,length_mean=9.14734912e-02,length_95%HPD={4.02155900e-04,2.36000000e-01},rateIgrBrlens{all}_mean=0.872242,rateIgrBrlens{all}_median=0.634220,rateIgrBrlens{all}_95%HPD={0.000001,2.327350},effectivebrlenIgrBrlens{all}_median=0.047628,effectivebrlenIgrBrlens{all}_95%HPD={0.000000,0.156183}],5:1349.0[&height_95%HPD={0.012911691071150798,25.3089703832433},prob(percent)=100,height_median=1.00000001e-08,prob=1.00000000e+00,height_mean=3.87482869e-08,length_mean=1.70010956e-01,effectivebrlenIgrBrlens{all}_median=0.146709,rateIgrBrlens{all}_95%HPD={0.143869,2.832276},length_median=1.48685300e-01,effectivebrlenIgrBrlens{all}_mean=0.159079,length_95%HPD={2.62750300e-02,3.63970200e-01},rateIgrBrlens{all}_mean=1.230760,rateIgrBrlens{all}_median=0.975529,effectivebrlenIgrBrlens{all}_95%HPD={0.044179,0.300578}]):780.0[&prob=1.00000000e+00,prob(percent)=100,height_median=1.63480820e-01,height_95%HPD={1098.9344034918606,1672.9709585102044},height_mean=1.86875611e-01,effectivebrlenIgrBrlens{all}_median=0.248269,effectivebrlenIgrBrlens{all}_95%HPD={0.000000,0.730341},length_mean=3.06019101e-01,length_median=2.45402100e-01,rateIgrBrlens{all}_mean=1.219504,rateIgrBrlens{all}_95%HPD={0.000001,2.524028},effectivebrlenIgrBrlens{all}_mean=0.307751,rateIgrBrlens{all}_median=1.001440,length_95%HPD={4.05002700e-03,7.40628200e-01}],(3:1648.0[&height_mean=3.90922677e-08,height_median=9.99999999e-09,height_95%HPD={0.012911690979148037,25.308970317762363},prob=1.00000000e+00,prob(percent)=100,effectivebrlenIgrBrlens{all}_median=0.420452,rateIgrBrlens{all}_median=1.092933,length_mean=4.91954888e-01,effectivebrlenIgrBrlens{all}_mean=0.541476,rateIgrBrlens{all}_95%HPD={0.302049,2.561821},length_median=3.85520900e-01,length_95%HPD={6.80793900e-02,1.20760000e+00},effectivebrlenIgrBrlens{all}_95%HPD={0.122048,1.312938},rateIgrBrlens{all}_mean=1.280197],4:1648.0[&prob=1.00000000e+00,height_median=9.99999999e-09,height_mean=3.90115585e-08,prob(percent)=100,height_95%HPD={0.012911690979148037,25.308970317762363},length_95%HPD={6.99529900e-02,9.09961200e-01},rateIgrBrlens{all}_mean=0.824452,length_median=3.45453600e-01,effectivebrlenIgrBrlens{all}_95%HPD={0.038723,0.805697},length_mean=4.10241865e-01,effectivebrlenIgrBrlens{all}_median=0.255230,rateIgrBrlens{all}_95%HPD={0.154550,1.495799},rateIgrBrlens{all}_median=0.789542,effectivebrlenIgrBrlens{all}_mean=0.322926]):481.0[&height_mean=3.36605180e-01,height_median=2.86837200e-01,prob(percent)=52,height_95%HPD={1379.3258268889542,1952.2848925677492},prob=5.20863885e-01,length_median=1.36219400e-01,effectivebrlenIgrBrlens{all}_95%HPD={0.000000,0.392698},length_mean=1.75857270e-01,effectivebrlenIgrBrlens{all}_median=0.111053,rateIgrBrlens{all}_95%HPD={0.000001,2.345818},effectivebrlenIgrBrlens{all}_mean=0.145938,rateIgrBrlens{all}_median=0.783208,rateIgrBrlens{all}_mean=0.970805,length_95%HPD={6.55046300e-04,4.59462600e-01}])[&height_95%HPD={1762.7430406209292,2519.6456293731867},prob=1.00000000e+00,height_median=4.92144130e-01,height_mean=5.92497520e-01,prob(percent)=100,length_median=0.00000000e+00,effectivebrlenIgrBrlens{all}_95%HPD={1.000000,1.000000},rateIgrBrlens{all}_median=inf,length_mean=0.00000000e+00,rateIgrBrlens{all}_mean=-nan,effectivebrlenIgrBrlens{all}_mean=1.000000,rateIgrBrlens{all}_95%HPD={inf,inf},length_95%HPD={0.00000000e+00,0.00000000e+00},effectivebrlenIgrBrlens{all}_median=1.000000];
END;
