# Supplementary material for: A test of Generalized Bayesian dating: A new linguistic dating method
Source: PLoS One. 2020 Aug 12;15(8):e0236522. doi: 10.1371/journal.pone.0236522 (PMC7423060; doi:10.1371/journal.pone.0236522)
Supplement: S2 File — Python code for extracting median tree lengths for each constraint, generation of consensus trees, RevBayes code for performing Gamma regression and linear regression, and Python code for predicting ages. Age annotated consensus tree files for all the families. (ZIP) [file pone.0236522.s002.zip › S2 Supporting Information/Consensus_Trees_Ages/North_Halmahera.dendropy.con.tre]

#NEXUS

BEGIN TAXA;
    DIMENSIONS NTAX=16;
    TAXLABELS
        GALELA
        LODA
        MADOLE
        PAGU
        SAHU
        TABARU
        TIDORE
        BOBAWA
        MALAPA
        NGOFABOBAWA
        SABALE
        TAGONO
        TAFASOHO
        TALAPAO
        'WEST_MAKIAN'
        MODOLE
  ;
END;

BEGIN TREES;
        Translate
             1 GALELA,
             2 LODA,
             3 MADOLE,
             4 PAGU,
             5 SAHU,
             6 TABARU,
             7 TIDORE,
             8 BOBAWA,
             9 MALAPA,
             10 NGOFABOBAWA,
             11 SABALE,
             12 TAGONO,
             13 TAFASOHO,
             14 TALAPAO,
             15 'WEST_MAKIAN',
             16 MODOLE
             ;
    TREE 1 = [&R] (((((8:392.0[&prob=1.00000000e+00,height_median=3.20000000e-08,height_mean=1.14054077e-07,prob(percent)=100,height_95%HPD={0.04494365722052477,33.20983539106552},length_95%HPD={2.68285200e-04,2.10440900e-02},rateIgrBrlens{all}_mean=0.088931,length_median=6.17559400e-03,effectivebrlenIgrBrlens{all}_95%HPD={0.000000,0.002411},length_mean=8.05475946e-03,effectivebrlenIgrBrlens{all}_median=0.000029,rateIgrBrlens{all}_95%HPD={0.000001,0.399313},effectivebrlenIgrBrlens{all}_mean=0.000440,rateIgrBrlens{all}_median=0.004512],9:392.0[&height_95%HPD={0.04494365722052477,33.20983539106552},prob=1.00000000e+00,height_median=3.20000000e-08,height_mean=1.14054077e-07,prob(percent)=100,effectivebrlenIgrBrlens{all}_mean=0.000437,rateIgrBrlens{all}_median=0.004889,length_95%HPD={2.68285200e-04,2.10440900e-02},rateIgrBrlens{all}_mean=0.081546,length_median=6.17559400e-03,effectivebrlenIgrBrlens{all}_95%HPD={0.000000,0.002265},effectivebrlenIgrBrlens{all}_median=0.000030,length_mean=8.05475946e-03,rateIgrBrlens{all}_95%HPD={0.000001,0.377729}]):210.0[&prob=1.00000000e+00,height_median=6.17564100e-03,height_mean=8.05487351e-03,prob(percent)=100,height_95%HPD={183.67990510922735,699.0197595334453},length_95%HPD={1.23062700e-04,4.34241300e-02},rateIgrBrlens{all}_mean=2.206063,length_median=1.09349200e-02,effectivebrlenIgrBrlens{all}_95%HPD={0.003551,0.028098},length_mean=1.52685420e-02,effectivebrlenIgrBrlens{all}_median=0.013653,rateIgrBrlens{all}_95%HPD={0.003081,6.442792},effectivebrlenIgrBrlens{all}_mean=0.014666,rateIgrBrlens{all}_median=1.228773],10:602.0[&prob=1.00000000e+00,height_median=3.09999999e-08,height_mean=1.14054782e-07,prob(percent)=100,height_95%HPD={0.04407166893983606,32.96613757996711},length_95%HPD={2.54968500e-03,5.51735400e-02},rateIgrBrlens{all}_mean=0.074876,length_median=1.81307400e-02,effectivebrlenIgrBrlens{all}_95%HPD={0.000000,0.005722},length_mean=2.25805716e-02,effectivebrlenIgrBrlens{all}_median=0.000386,rateIgrBrlens{all}_95%HPD={0.000001,0.311976},effectivebrlenIgrBrlens{all}_mean=0.001311,rateIgrBrlens{all}_median=0.019734]):228.0[&height_mean=2.19071949e-02,prob(percent)=97,height_median=1.78425900e-02,height_95%HPD={359.85005649549595,940.9504641597746},prob=9.65204639e-01,length_median=1.52873400e-02,effectivebrlenIgrBrlens{all}_95%HPD={0.000000,0.019017},length_mean=2.05538689e-02,effectivebrlenIgrBrlens{all}_median=0.007705,rateIgrBrlens{all}_95%HPD={0.000003,3.120021},effectivebrlenIgrBrlens{all}_mean=0.008723,rateIgrBrlens{all}_median=0.491284,length_95%HPD={1.83745100e-04,5.76760600e-02},rateIgrBrlens{all}_mean=0.951306],(12:512.0[&height_95%HPD={0.04407166893983606,32.96613757996711},prob=1.00000000e+00,height_median=3.09999999e-08,height_mean=1.13952742e-07,prob(percent)=100,effectivebrlenIgrBrlens{all}_mean=0.000829,rateIgrBrlens{all}_median=0.011455,rateIgrBrlens{all}_95%HPD={0.000001,0.304127},length_95%HPD={5.22149900e-04,4.50844100e-02},rateIgrBrlens{all}_mean=0.065373,length_median=1.30955900e-02,effectivebrlenIgrBrlens{all}_95%HPD={0.000000,0.003948},length_mean=1.71369536e-02,effectivebrlenIgrBrlens{all}_median=0.000159],13:512.0[&height_95%HPD={0.04407166893983606,32.96613757996711},prob=1.00000000e+00,height_median=3.09999999e-08,height_mean=1.13989924e-07,prob(percent)=100,effectivebrlenIgrBrlens{all}_mean=0.000830,effectivebrlenIgrBrlens{all}_median=0.000156,rateIgrBrlens{all}_median=0.011374,length_95%HPD={1.45972900e-04,4.55370800e-02},rateIgrBrlens{all}_mean=0.065359,rateIgrBrlens{all}_95%HPD={0.000001,0.308640},length_median=1.30591600e-02,effectivebrlenIgrBrlens{all}_95%HPD={0.000000,0.004020},length_mean=1.70999517e-02]):318.0[&prob=8.59218771e-01,height_median=1.15211780e-02,height_mean=1.46132623e-02,prob(percent)=86,height_95%HPD={281.2471032987403,840.5241643807161},length_95%HPD={5.48035000e-04,6.18603700e-02},rateIgrBrlens{all}_mean=0.072836,rateIgrBrlens{all}_median=0.022466,length_median=2.07010300e-02,effectivebrlenIgrBrlens{all}_95%HPD={0.000000,0.006130},length_mean=2.52431132e-02,effectivebrlenIgrBrlens{all}_median=0.000498,rateIgrBrlens{all}_95%HPD={0.000001,0.297896},effectivebrlenIgrBrlens{all}_mean=0.001447]):312.0[&height_mean=3.69327137e-02,prob(percent)=79,height_95%HPD={567.476312044548,1171.0465523318996},height_median=3.20356540e-02,prob=7.93227570e-01,length_median=2.06074100e-02,effectivebrlenIgrBrlens{all}_95%HPD={0.000000,0.021124},rateIgrBrlens{all}_mean=0.713597,length_mean=2.62544468e-02,effectivebrlenIgrBrlens{all}_median=0.008404,rateIgrBrlens{all}_95%HPD={0.000001,2.417898},effectivebrlenIgrBrlens{all}_mean=0.009293,rateIgrBrlens{all}_median=0.377277,length_95%HPD={1.94726500e-04,6.66100900e-02}],((11:600.0[&height_mean=1.14069820e-07,prob(percent)=100,height_95%HPD={0.04318884183969111,32.716325426706995},prob=1.00000000e+00,height_median=3.00000002e-08,length_median=2.11556600e-02,effectivebrlenIgrBrlens{all}_95%HPD={0.001287,0.020232},length_mean=2.63177427e-02,effectivebrlenIgrBrlens{all}_median=0.008447,rateIgrBrlens{all}_95%HPD={0.012711,1.838526},rateIgrBrlens{all}_mean=0.617407,effectivebrlenIgrBrlens{all}_mean=0.009452,rateIgrBrlens{all}_median=0.395125,length_95%HPD={7.22160600e-04,6.45252900e-02}],14:600.0[&height_mean=1.14099603e-07,height_median=3.00000003e-08,prob(percent)=100,height_95%HPD={0.043188841928532236,32.71632545200582},prob=1.00000000e+00,length_median=1.97744200e-02,effectivebrlenIgrBrlens{all}_95%HPD={0.000000,0.005418},length_mean=2.42276444e-02,effectivebrlenIgrBrlens{all}_median=0.000417,rateIgrBrlens{all}_95%HPD={0.000001,0.253768},rateIgrBrlens{all}_mean=0.063889,effectivebrlenIgrBrlens{all}_mean=0.001268,rateIgrBrlens{all}_median=0.019680,length_95%HPD={1.01318700e-03,5.78515500e-02}]):252.0[&prob(percent)=72,height_95%HPD={357.85805091247613,938.580662022551},prob=7.16837755e-01,height_median=1.80256700e-02,height_mean=2.14160027e-02,length_mean=2.74373419e-02,effectivebrlenIgrBrlens{all}_median=0.001400,rateIgrBrlens{all}_95%HPD={0.000001,0.519473},effectivebrlenIgrBrlens{all}_mean=0.002888,rateIgrBrlens{all}_median=0.055882,effectivebrlenIgrBrlens{all}_95%HPD={0.000000,0.010646},length_95%HPD={2.43873200e-04,6.68868300e-02},rateIgrBrlens{all}_mean=0.139725,length_median=2.25187100e-02],15:852.0[&height_95%HPD={0.04318884166200884,32.71632537610931},prob(percent)=100,prob=1.00000000e+00,height_median=3.00000000e-08,height_mean=1.13917014e-07,length_95%HPD={1.98244300e-03,1.34185300e-01},effectivebrlenIgrBrlens{all}_95%HPD={0.026186,0.111130},rateIgrBrlens{all}_95%HPD={0.010166,6.994520},length_mean=5.63649303e-02,effectivebrlenIgrBrlens{all}_mean=0.068331,length_median=4.75867100e-02,rateIgrBrlens{all}_mean=2.378575,effectivebrlenIgrBrlens{all}_median=0.067879,rateIgrBrlens{all}_median=1.433698]):291.0[&height_mean=4.03253928e-02,prob(percent)=54,height_median=3.58050200e-02,height_95%HPD={587.4890600636177,1189.3879457435228},prob=5.43660845e-01,length_median=2.16759000e-02,effectivebrlenIgrBrlens{all}_95%HPD={0.000000,0.020299},length_mean=2.72796139e-02,effectivebrlenIgrBrlens{all}_median=0.006689,rateIgrBrlens{all}_95%HPD={0.000001,1.865090},effectivebrlenIgrBrlens{all}_mean=0.007762,rateIgrBrlens{all}_median=0.252357,length_95%HPD={5.93168100e-04,6.93000000e-02},rateIgrBrlens{all}_mean=0.552483]):1675.0[&prob(percent)=100,height_95%HPD={885.7768585745789,1474.5325063489802},prob=1.00000000e+00,height_median=7.35133320e-02,height_mean=8.11363141e-02,length_mean=1.20043905e+00,effectivebrlenIgrBrlens{all}_median=1.149958,rateIgrBrlens{all}_95%HPD={0.488397,1.691704},effectivebrlenIgrBrlens{all}_mean=1.273730,rateIgrBrlens{all}_median=1.045072,length_95%HPD={3.92055400e-01,2.27416300e+00},rateIgrBrlens{all}_mean=1.100554,length_median=1.08218100e+00,effectivebrlenIgrBrlens{all}_95%HPD={0.419253,2.422245}],((((1:866.0[&height_mean=1.18313534e-07,prob(percent)=100,height_95%HPD={0.033214605812757175,35.56595750668259},prob=1.00000000e+00,height_median=4.30000000e-08,length_median=5.84898100e-02,effectivebrlenIgrBrlens{all}_95%HPD={0.122277,0.291668},length_mean=6.49229301e-02,effectivebrlenIgrBrlens{all}_median=0.196915,rateIgrBrlens{all}_95%HPD={0.752729,11.233466},rateIgrBrlens{all}_mean=4.463287,effectivebrlenIgrBrlens{all}_mean=0.201325,rateIgrBrlens{all}_median=3.374081,length_95%HPD={6.51654600e-03,1.36163000e-01}],2:866.0[&prob=1.00000000e+00,height_median=4.30000000e-08,height_mean=1.18299843e-07,prob(percent)=100,height_95%HPD={0.033214605812757175,35.56595750668259},length_95%HPD={5.62909600e-03,1.32585000e-01},rateIgrBrlens{all}_mean=0.652723,length_median=5.82298500e-02,effectivebrlenIgrBrlens{all}_95%HPD={0.000000,0.069970},rateIgrBrlens{all}_median=0.517742,length_mean=6.43731624e-02,effectivebrlenIgrBrlens{all}_median=0.032055,rateIgrBrlens{all}_95%HPD={0.000001,1.622322},effectivebrlenIgrBrlens{all}_mean=0.033971]):299.0[&height_mean=6.37007221e-02,prob(percent)=98,height_95%HPD={599.1735587441958,1200.63844633134},prob=9.79469404e-01,height_median=5.77335600e-02,length_median=4.69260700e-02,effectivebrlenIgrBrlens{all}_95%HPD={0.012757,0.104353},length_mean=5.54352158e-02,effectivebrlenIgrBrlens{all}_median=0.052015,rateIgrBrlens{all}_95%HPD={0.000001,4.417002},rateIgrBrlens{all}_mean=1.644150,effectivebrlenIgrBrlens{all}_mean=0.054816,rateIgrBrlens{all}_median=1.072246,length_95%HPD={1.59743700e-03,1.31543300e-01}],4:1165.0[&prob=1.00000000e+00,height_median=4.60000000e-08,height_mean=1.18043890e-07,prob(percent)=100,height_95%HPD={0.03469781060925975,36.12677216336601},length_95%HPD={3.67847600e-02,2.20230600e-01},rateIgrBrlens{all}_mean=0.657107,length_median=1.08243600e-01,effectivebrlenIgrBrlens{all}_95%HPD={0.028746,0.108350},rateIgrBrlens{all}_median=0.595935,length_mean=1.17457263e-01,effectivebrlenIgrBrlens{all}_median=0.064276,rateIgrBrlens{all}_95%HPD={0.148118,1.281279},effectivebrlenIgrBrlens{all}_mean=0.066407]):574.0[&height_mean=1.15409202e-01,prob(percent)=96,height_95%HPD={907.8180350796285,1494.108255224917},prob=9.55872550e-01,height_median=1.07229600e-01,length_median=6.02379900e-02,effectivebrlenIgrBrlens{all}_95%HPD={0.000000,0.093912},length_mean=6.88800572e-02,effectivebrlenIgrBrlens{all}_median=0.046579,rateIgrBrlens{all}_95%HPD={0.000002,2.722844},rateIgrBrlens{all}_mean=1.063630,effectivebrlenIgrBrlens{all}_mean=0.049075,rateIgrBrlens{all}_median=0.750699,length_95%HPD={3.63615400e-03,1.51463800e-01}],(3:902.0[&prob(percent)=100,height_95%HPD={0.034207303346737564,35.943039713753514},prob=1.00000000e+00,height_median=4.49999999e-08,height_mean=1.18246277e-07,length_mean=7.23515289e-02,effectivebrlenIgrBrlens{all}_median=0.041872,rateIgrBrlens{all}_95%HPD={0.000004,1.805875},effectivebrlenIgrBrlens{all}_mean=0.043690,rateIgrBrlens{all}_median=0.618861,effectivebrlenIgrBrlens{all}_95%HPD={0.007073,0.084370},length_95%HPD={1.12965500e-02,1.46075000e-01},rateIgrBrlens{all}_mean=0.763446,length_median=6.55350400e-02],16:902.0[&prob(percent)=100,height_95%HPD={0.034207303346737564,35.943039713753514},prob=1.00000000e+00,height_median=4.49999999e-08,height_mean=1.18234145e-07,length_mean=7.23501807e-02,effectivebrlenIgrBrlens{all}_median=0.063877,rateIgrBrlens{all}_95%HPD={0.160868,2.886026},effectivebrlenIgrBrlens{all}_mean=0.066430,rateIgrBrlens{all}_median=0.950476,length_95%HPD={1.12806600e-02,1.45992700e-01},rateIgrBrlens{all}_mean=1.237602,effectivebrlenIgrBrlens{all}_95%HPD={0.024692,0.117544},length_median=6.55176300e-02]):837.0[&height_95%HPD={632.5572631490567,1232.9611869866433},prob=9.93334222e-01,height_median=6.52689000e-02,height_mean=7.19621655e-02,prob(percent)=99,effectivebrlenIgrBrlens{all}_mean=0.067680,rateIgrBrlens{all}_median=0.673113,length_95%HPD={1.21471500e-02,2.12077100e-01},rateIgrBrlens{all}_mean=0.869419,effectivebrlenIgrBrlens{all}_median=0.065851,length_median=9.59677100e-02,effectivebrlenIgrBrlens{all}_95%HPD={0.014673,0.121567},rateIgrBrlens{all}_95%HPD={0.046337,1.930921},length_mean=1.04928112e-01],(5:1098.0[&prob=1.00000000e+00,height_median=4.99999999e-08,height_mean=1.18392124e-07,prob(percent)=100,height_95%HPD={0.059193908218273576,36.8538854770581},length_95%HPD={2.22782100e-02,2.66496800e-01},rateIgrBrlens{all}_mean=2.080564,length_median=1.15589100e-01,effectivebrlenIgrBrlens{all}_95%HPD={0.119269,0.309337},length_mean=1.29181958e-01,effectivebrlenIgrBrlens{all}_median=0.202234,rateIgrBrlens{all}_95%HPD={0.453749,4.357531},effectivebrlenIgrBrlens{all}_mean=0.209064,rateIgrBrlens{all}_median=1.747494],6:1098.0[&height_95%HPD={0.059193908218273576,36.8538854770581},prob=1.00000000e+00,height_median=4.99999999e-08,height_mean=1.18384218e-07,prob(percent)=100,effectivebrlenIgrBrlens{all}_mean=0.083946,rateIgrBrlens{all}_median=0.689066,length_95%HPD={1.89828200e-02,2.33361100e-01},rateIgrBrlens{all}_mean=0.806698,length_median=1.14591300e-01,effectivebrlenIgrBrlens{all}_95%HPD={0.024635,0.155218},effectivebrlenIgrBrlens{all}_median=0.079357,length_mean=1.24327530e-01,rateIgrBrlens{all}_95%HPD={0.115410,1.649390}]):641.0[&prob=8.01093188e-01,height_median=1.05206600e-01,height_mean=1.12709533e-01,prob(percent)=80,height_95%HPD={822.8697353598633,1414.0253769004698},length_95%HPD={1.74801700e-03,1.65858300e-01},rateIgrBrlens{all}_mean=0.945153,length_median=6.51461300e-02,effectivebrlenIgrBrlens{all}_95%HPD={0.000000,0.102739},length_mean=7.41533954e-02,effectivebrlenIgrBrlens{all}_median=0.047338,rateIgrBrlens{all}_95%HPD={0.000001,2.457277},effectivebrlenIgrBrlens{all}_mean=0.050501,rateIgrBrlens{all}_median=0.680797]):217.0[&height_mean=1.98920155e-01,height_median=1.89869670e-01,prob(percent)=64,height_95%HPD={1471.6879504330398,2057.6408645301876},prob=6.40047994e-01,length_median=9.37031800e-02,effectivebrlenIgrBrlens{all}_95%HPD={0.000000,0.243847},length_mean=1.05137971e-01,effectivebrlenIgrBrlens{all}_median=0.096519,rateIgrBrlens{all}_95%HPD={0.000001,3.331888},effectivebrlenIgrBrlens{all}_mean=0.107068,rateIgrBrlens{all}_median=0.931266,rateIgrBrlens{all}_mean=1.252576,length_95%HPD={1.67868200e-03,2.34056500e-01}],7:1956.0[&prob=1.00000000e+00,height_median=4.99999999e-08,height_mean=1.18194897e-07,prob(percent)=100,height_95%HPD={0.059193908218273576,36.8538854770581},length_95%HPD={7.76295700e-02,4.56198400e-01},rateIgrBrlens{all}_mean=1.293518,length_median=2.51358000e-01,effectivebrlenIgrBrlens{all}_95%HPD={0.090826,0.447244},length_mean=2.59949905e-01,effectivebrlenIgrBrlens{all}_median=0.273521,rateIgrBrlens{all}_95%HPD={0.227472,2.846558},effectivebrlenIgrBrlens{all}_mean=0.277321,rateIgrBrlens{all}_median=1.079867]):861.0[&height_mean=2.88548877e-01,height_median=2.75906110e-01,prob(percent)=100,height_95%HPD={1663.7444946598696,2325.096044612548},prob=9.99733369e-01,length_median=8.79974800e-01,effectivebrlenIgrBrlens{all}_95%HPD={0.168026,2.181020},length_mean=9.93266371e-01,effectivebrlenIgrBrlens{all}_median=0.931791,rateIgrBrlens{all}_95%HPD={0.503932,1.787622},effectivebrlenIgrBrlens{all}_mean=1.037939,rateIgrBrlens{all}_median=1.026940,rateIgrBrlens{all}_mean=1.085103,length_95%HPD={2.14097700e-01,2.07701600e+00}])[&height_95%HPD={2205.3436927456605,3564.512775678982},prob=1.00000000e+00,height_median=1.16375773e+00,height_mean=1.28158492e+00,prob(percent)=100,length_median=0.00000000e+00,effectivebrlenIgrBrlens{all}_95%HPD={1.000000,1.000000},length_mean=0.00000000e+00,effectivebrlenIgrBrlens{all}_median=1.000000,rateIgrBrlens{all}_95%HPD={inf,inf},effectivebrlenIgrBrlens{all}_mean=1.000000,rateIgrBrlens{all}_median=inf,length_95%HPD={0.00000000e+00,0.00000000e+00},rateIgrBrlens{all}_mean=-nan];
END;
