# Supplementary material for: A test of Generalized Bayesian dating: A new linguistic dating method
Source: PLoS One. 2020 Aug 12;15(8):e0236522. doi: 10.1371/journal.pone.0236522 (PMC7423060; doi:10.1371/journal.pone.0236522)
Supplement: S2 File — Python code for extracting median tree lengths for each constraint, generation of consensus trees, RevBayes code for performing Gamma regression and linear regression, and Python code for predicting ages. Age annotated consensus tree files for all the families. (ZIP) [file pone.0236522.s002.zip › S2 Supporting Information/Consensus_Trees_Ages/Aymaran.dendropy.con.tre]

#NEXUS

BEGIN TAXA;
    DIMENSIONS NTAX=9;
    TAXLABELS
        'CENTRAL_AYMARA'
        'CENTRAL_AYMARA_2'
        JAQARU
        'SOUTHERN_AYMARA'
        HUACANA
        'JAQARU_2'
        KAWKI
        PUKI
        'SULLKATITI_TITIRI'
  ;
END;

BEGIN TREES;
        Translate
             1 'CENTRAL_AYMARA',
             2 'CENTRAL_AYMARA_2',
             3 JAQARU,
             4 'SOUTHERN_AYMARA',
             5 HUACANA,
             6 'JAQARU_2',
             7 KAWKI,
             8 PUKI,
             9 'SULLKATITI_TITIRI'
             ;
    TREE 1 = [&R] ((2:832.0[&prob=1.00000000e+00,height_median=5.00000000e-09,height_mean=1.12475337e-08,prob(percent)=100,height_95%HPD={0.008241057923374493,21.53282109184396},length_95%HPD={6.94142500e-03,9.45584100e-02},rateIgrBrlens{all}_mean=0.445389,length_median=3.58292300e-02,effectivebrlenIgrBrlens{all}_95%HPD={0.000000,0.034919},rateIgrBrlens{all}_median=0.371210,length_mean=4.26679578e-02,effectivebrlenIgrBrlens{all}_median=0.013192,rateIgrBrlens{all}_95%HPD={0.000004,1.077137},effectivebrlenIgrBrlens{all}_mean=0.015277],(3:683.0[&height_mean=1.12403040e-08,height_median=5.00000000e-09,prob(percent)=100,height_95%HPD={0.008241057923374493,21.53282109184396},prob=1.00000000e+00,length_median=2.38070200e-02,effectivebrlenIgrBrlens{all}_95%HPD={0.002258,0.045292},length_mean=2.86789377e-02,effectivebrlenIgrBrlens{all}_median=0.018510,rateIgrBrlens{all}_95%HPD={0.007256,2.450430},effectivebrlenIgrBrlens{all}_mean=0.020962,rateIgrBrlens{all}_median=0.764739,rateIgrBrlens{all}_mean=1.024894,length_95%HPD={2.90879600e-03,6.72518300e-02}],(6:486.0[&prob(percent)=100,height_95%HPD={0.008241057923374493,21.53282109184396},prob=1.00000000e+00,height_median=5.00000000e-09,height_mean=1.12633342e-08,length_mean=1.39622222e-02,effectivebrlenIgrBrlens{all}_median=0.003473,rateIgrBrlens{all}_95%HPD={0.000001,1.625197},effectivebrlenIgrBrlens{all}_mean=0.005244,rateIgrBrlens{all}_median=0.293813,length_95%HPD={7.80104700e-04,3.59492600e-02},rateIgrBrlens{all}_mean=0.506525,effectivebrlenIgrBrlens{all}_95%HPD={0.000000,0.016826},length_median=1.09475000e-02],7:486.0[&height_mean=1.12656806e-08,prob(percent)=100,height_median=5.00000000e-09,height_95%HPD={0.008241057923374493,21.53282109184396},prob=1.00000000e+00,length_median=1.12463500e-02,effectivebrlenIgrBrlens{all}_95%HPD={0.000712,0.030020},length_mean=1.46663325e-02,effectivebrlenIgrBrlens{all}_median=0.011613,rateIgrBrlens{all}_95%HPD={0.000003,4.124239},effectivebrlenIgrBrlens{all}_mean=0.013402,rateIgrBrlens{all}_median=1.014001,length_95%HPD={6.47285100e-04,3.82190900e-02},rateIgrBrlens{all}_mean=1.497326]):197.0[&prob(percent)=90,height_95%HPD={259.1355127700704,809.4291132547448},prob=8.98546860e-01,height_median=1.04505600e-02,height_mean=1.32168257e-02,length_mean=1.66634391e-02,effectivebrlenIgrBrlens{all}_median=0.011199,rateIgrBrlens{all}_95%HPD={0.000001,3.979583},effectivebrlenIgrBrlens{all}_mean=0.013256,rateIgrBrlens{all}_median=0.855322,length_95%HPD={1.66833100e-04,4.35445000e-02},rateIgrBrlens{all}_mean=1.318467,effectivebrlenIgrBrlens{all}_95%HPD={0.000000,0.032163},length_median=1.27670700e-02]):149.0[&height_95%HPD={435.6863290200967,1028.7660537082459},prob=1.00000000e+00,height_median=2.49437900e-02,height_mean=2.98953900e-02,prob(percent)=100,effectivebrlenIgrBrlens{all}_mean=0.004449,rateIgrBrlens{all}_median=0.188151,length_95%HPD={1.34450400e-04,3.77923700e-02},rateIgrBrlens{all}_mean=0.494135,length_median=8.60163500e-03,effectivebrlenIgrBrlens{all}_95%HPD={0.000000,0.017282},effectivebrlenIgrBrlens{all}_median=0.001802,length_mean=1.28216280e-02,rateIgrBrlens{all}_95%HPD={0.000001,1.831703}]):488.0[&prob=9.94667378e-01,height_median=3.57151700e-02,height_mean=4.23152909e-02,prob(percent)=99,height_95%HPD={566.5753484358224,1170.2564060224283},length_95%HPD={1.02899200e-02,2.00242800e-01},rateIgrBrlens{all}_mean=1.272937,length_median=8.58755600e-02,effectivebrlenIgrBrlens{all}_95%HPD={0.000000,0.197989},length_mean=9.58175134e-02,effectivebrlenIgrBrlens{all}_median=0.088101,rateIgrBrlens{all}_95%HPD={0.000003,2.929792},rateIgrBrlens{all}_median=0.985573,effectivebrlenIgrBrlens{all}_mean=0.096577],(1:878.0[&height_mean=1.09457259e-08,prob(percent)=100,height_median=5.00000000e-09,height_95%HPD={0.008241057923374493,21.53282109184396},prob=1.00000000e+00,length_median=3.22929700e-02,effectivebrlenIgrBrlens{all}_95%HPD={0.020992,0.119953},length_mean=3.84818994e-02,effectivebrlenIgrBrlens{all}_median=0.061007,rateIgrBrlens{all}_95%HPD={0.250183,6.144326},effectivebrlenIgrBrlens{all}_mean=0.065537,rateIgrBrlens{all}_median=1.818950,length_95%HPD={2.19992600e-03,8.86238300e-02},rateIgrBrlens{all}_mean=2.517956],4:878.0[&prob=1.00000000e+00,height_median=5.00000000e-09,height_mean=1.10661525e-08,prob(percent)=100,height_95%HPD={0.008241057923374493,21.53282109184396},length_95%HPD={8.50703500e-04,8.69128800e-02},rateIgrBrlens{all}_mean=1.034901,length_median=2.84507500e-02,effectivebrlenIgrBrlens{all}_95%HPD={0.004243,0.049979},length_mean=3.52418503e-02,effectivebrlenIgrBrlens{all}_median=0.021281,rateIgrBrlens{all}_95%HPD={0.001758,2.601469},effectivebrlenIgrBrlens{all}_mean=0.023595,rateIgrBrlens{all}_median=0.773320],5:878.0[&height_95%HPD={0.008241057934051213,21.53282110175891},prob=1.00000000e+00,height_median=5.00000001e-09,height_mean=1.11197627e-08,prob(percent)=100,effectivebrlenIgrBrlens{all}_mean=0.020666,rateIgrBrlens{all}_median=0.828550,rateIgrBrlens{all}_95%HPD={0.052319,2.917820},length_95%HPD={1.22278800e-03,6.62393000e-02},rateIgrBrlens{all}_mean=1.139367,length_median=2.22406500e-02,effectivebrlenIgrBrlens{all}_95%HPD={0.002856,0.042933},length_mean=2.75374537e-02,effectivebrlenIgrBrlens{all}_median=0.018469],8:878.0[&prob(percent)=100,height_95%HPD={0.008241057923374493,21.53282109184396},prob=1.00000000e+00,height_median=5.00000000e-09,height_mean=1.09144781e-08,length_median=1.62373300e-02,rateIgrBrlens{all}_mean=0.215771,length_95%HPD={5.26675900e-04,4.95611500e-02},rateIgrBrlens{all}_95%HPD={0.000001,0.768990},effectivebrlenIgrBrlens{all}_median=0.001818,effectivebrlenIgrBrlens{all}_95%HPD={0.000000,0.013162},rateIgrBrlens{all}_median=0.109466,effectivebrlenIgrBrlens{all}_mean=0.003586,length_mean=2.02655375e-02],9:878.0[&prob=1.00000000e+00,height_95%HPD={0.008241057923374493,21.53282109184396},prob(percent)=100,height_median=5.00000000e-09,height_mean=1.08494547e-08,length_mean=2.63399009e-02,length_95%HPD={1.19246800e-03,6.58478300e-02},rateIgrBrlens{all}_mean=1.541759,length_median=2.09716600e-02,effectivebrlenIgrBrlens{all}_95%HPD={0.004824,0.051598},effectivebrlenIgrBrlens{all}_median=0.023285,rateIgrBrlens{all}_95%HPD={0.131412,4.078174},effectivebrlenIgrBrlens{all}_mean=0.025746,rateIgrBrlens{all}_median=1.093165]):442.0[&height_mean=5.22012574e-02,prob(percent)=97,height_median=4.55720050e-02,height_95%HPD={607.361166571347,1208.682635441439},prob=9.69870684e-01,length_median=7.74988400e-02,effectivebrlenIgrBrlens{all}_95%HPD={0.000000,0.177770},length_mean=8.73281151e-02,effectivebrlenIgrBrlens{all}_median=0.076560,rateIgrBrlens{all}_95%HPD={0.000005,2.498856},effectivebrlenIgrBrlens{all}_mean=0.084079,rateIgrBrlens{all}_median=0.946528,length_95%HPD={9.46866700e-03,1.89761100e-01},rateIgrBrlens{all}_mean=1.121101])[&height_95%HPD={1067.1635236338602,1642.9294541199868},prob=1.00000000e+00,height_median=1.25962436e-01,height_mean=1.39086518e-01,prob(percent)=100,length_median=0.00000000e+00,effectivebrlenIgrBrlens{all}_95%HPD={1.000000,1.000000},length_mean=0.00000000e+00,effectivebrlenIgrBrlens{all}_median=1.000000,rateIgrBrlens{all}_95%HPD={inf,inf},effectivebrlenIgrBrlens{all}_mean=1.000000,rateIgrBrlens{all}_median=inf,length_95%HPD={0.00000000e+00,0.00000000e+00},rateIgrBrlens{all}_mean=-nan];
END;
