# Supplementary material for: A test of Generalized Bayesian dating: A new linguistic dating method
Source: PLoS One. 2020 Aug 12;15(8):e0236522. doi: 10.1371/journal.pone.0236522 (PMC7423060; doi:10.1371/journal.pone.0236522)
Supplement: S2 File — Python code for extracting median tree lengths for each constraint, generation of consensus trees, RevBayes code for performing Gamma regression and linear regression, and Python code for predicting ages. Age annotated consensus tree files for all the families. (ZIP) [file pone.0236522.s002.zip › S2 Supporting Information/Consensus_Trees_Ages/Nuclear_Trans_New_Guinea.dendropy.con.tre]

#NEXUS

BEGIN TAXA;
    DIMENSIONS NTAX=102;
    TAXLABELS
        CITAK
        'N_TAIRORA'
        REMPI
        GAHUKU
        YABIYUFA
        FORE
        'ANGGURUK_YALI'
        KINIAGEIMA
        LANI
        'MID_GRAND_VALLEY_DANI'
        WANO
        DAO
        OKSAPMIN
        'ASMAT_CENTRAL'
        'ASMATH_NORTH'
        'KAETI_DUMUT'
        KOROWAI
        SAWUJ
        SIAGHA
        WAMBON
        WANGGOM
        BINANDERE
        'GUHU_SAMANE'
        'KORAFE_YEGHA'
        SUENA
        'TAFOTA_BARUGA'
        KUMAN
        GOLIN
        KANDAWO
        MELPA
        'MIDDLE_WAHGI'
        AUYANA
        AWA
        GADSUP
        ISABI
        YATE
        ANGAL
        ENGA
        KEWA
        'KEWA_S_POLE'
        ASARO7O
        AWARA
        BORONG
        DEDUA
        FORAK
        IYO
        MAPE
        KOMBA
        MIGABAC
        MOMOLILI
        MUNGKIP
        NANKINA
        NEK
        NUKNA
        ONO
        TIMBE
        'URI_PAPUA_NEW_GUINEA'
        YOPNO
        ABASAKUR
        AMAIMON
        GANGLAU
        KORAK
        EIPOMEK
        'YALE_KOSAREK'
        'ANGIYAKMIN_FAIWOL'
        KOMYANDARET
        'METOMKA_MUYU'
        MIAN
        NAKAI
        KAPAUKU
        SAU
        ASAS
        BOM
        LEMIO
        BARGAM
        BEPOUR
        BILAKURA
        TAUYA
        URIGINA
        DIMIR
        DUMPU
        FAITA
        HINIHON
        IKUNDUN
        KATIATI
        KOBON
        MUSAK
        OSUM
        PARAWEN
        WANUMA
        BAU
        GIRAWA
        PANIM
        ERIMA
        KARE
        MOSIMO
        UTU
        ATEMPLE
        EMERUM
        'HULI_HOLE'
        PAY
        SAUSI
  ;
END;

BEGIN TREES;
        Translate
             1 CITAK,
             2 'N_TAIRORA',
             3 REMPI,
             4 GAHUKU,
             5 YABIYUFA,
             6 FORE,
             7 'ANGGURUK_YALI',
             8 KINIAGEIMA,
             9 LANI,
             10 'MID_GRAND_VALLEY_DANI',
             11 WANO,
             12 DAO,
             13 OKSAPMIN,
             14 'ASMAT_CENTRAL',
             15 'ASMATH_NORTH',
             16 'KAETI_DUMUT',
             17 KOROWAI,
             18 SAWUJ,
             19 SIAGHA,
             20 WAMBON,
             21 WANGGOM,
             22 BINANDERE,
             23 'GUHU_SAMANE',
             24 'KORAFE_YEGHA',
             25 SUENA,
             26 'TAFOTA_BARUGA',
             27 KUMAN,
             28 GOLIN,
             29 KANDAWO,
             30 MELPA,
             31 'MIDDLE_WAHGI',
             32 AUYANA,
             33 AWA,
             34 GADSUP,
             35 ISABI,
             36 YATE,
             37 ANGAL,
             38 ENGA,
             39 KEWA,
             40 'KEWA_S_POLE',
             41 ASARO7O,
             42 AWARA,
             43 BORONG,
             44 DEDUA,
             45 FORAK,
             46 IYO,
             47 MAPE,
             48 KOMBA,
             49 MIGABAC,
             50 MOMOLILI,
             51 MUNGKIP,
             52 NANKINA,
             53 NEK,
             54 NUKNA,
             55 ONO,
             56 TIMBE,
             57 'URI_PAPUA_NEW_GUINEA',
             58 YOPNO,
             59 ABASAKUR,
             60 AMAIMON,
             61 GANGLAU,
             62 KORAK,
             63 EIPOMEK,
             64 'YALE_KOSAREK',
             65 'ANGIYAKMIN_FAIWOL',
             66 KOMYANDARET,
             67 'METOMKA_MUYU',
             68 MIAN,
             69 NAKAI,
             70 KAPAUKU,
             71 SAU,
             72 ASAS,
             73 BOM,
             74 LEMIO,
             75 BARGAM,
             76 BEPOUR,
             77 BILAKURA,
             78 TAUYA,
             79 URIGINA,
             80 DIMIR,
             81 DUMPU,
             82 FAITA,
             83 HINIHON,
             84 IKUNDUN,
             85 KATIATI,
             86 KOBON,
             87 MUSAK,
             88 OSUM,
             89 PARAWEN,
             90 WANUMA,
             91 BAU,
             92 GIRAWA,
             93 PANIM,
             94 ERIMA,
             95 KARE,
             96 MOSIMO,
             97 UTU,
             98 ATEMPLE,
             99 EMERUM,
             100 'HULI_HOLE',
             101 PAY,
             102 SAUSI
             ;
    TREE 1 = [&R] ((((1:831.0[&prob=1.00000000e+00,height_median=4.80000000e-08,height_mean=4.81748138e-08,prob(percent)=100,height_95%HPD={0.057721337490039014,36.506748866412266},effectivebrlenIgrBrlens{all}_median=0.030352,rateIgrBrlens{all}_95%HPD={0.436457,1.611257},length_median=3.33177300e-02,length_95%HPD={1.64220500e-02,5.23254200e-02},effectivebrlenIgrBrlens{all}_95%HPD={0.019186,0.043117},effectivebrlenIgrBrlens{all}_mean=0.030599,rateIgrBrlens{all}_mean=0.974643,rateIgrBrlens{all}_median=0.908386,length_mean=3.38204935e-02],14:831.0[&prob(percent)=100,height_95%HPD={0.057721337490039014,36.506748866412266},prob=1.00000000e+00,height_median=4.80000000e-08,height_mean=4.82225184e-08,length_mean=3.51857869e-02,effectivebrlenIgrBrlens{all}_median=0.044433,rateIgrBrlens{all}_95%HPD={0.639845,2.278722},effectivebrlenIgrBrlens{all}_mean=0.044763,rateIgrBrlens{all}_median=1.282202,length_95%HPD={1.64220500e-02,5.45351400e-02},rateIgrBrlens{all}_mean=1.380121,length_median=3.46290200e-02,effectivebrlenIgrBrlens{all}_95%HPD={0.030329,0.058650}],15:831.0[&prob(percent)=100,height_95%HPD={0.057721337490039014,36.506748866412266},prob=1.00000000e+00,height_median=4.80000000e-08,height_mean=4.82040805e-08,length_mean=3.64561955e-02,effectivebrlenIgrBrlens{all}_median=0.032821,effectivebrlenIgrBrlens{all}_95%HPD={0.020004,0.046813},rateIgrBrlens{all}_95%HPD={0.387377,1.656468},effectivebrlenIgrBrlens{all}_mean=0.033103,rateIgrBrlens{all}_median=0.912334,length_95%HPD={1.72661200e-02,5.55242700e-02},rateIgrBrlens{all}_mean=0.980045,length_median=3.60414800e-02]):2154.0[&height_95%HPD={568.6791433712823,1172.266997105387},prob=1.00000000e+00,height_median=4.03429200e-02,height_mean=4.07083266e-02,prob(percent)=100,effectivebrlenIgrBrlens{all}_mean=0.143796,rateIgrBrlens{all}_median=1.201168,rateIgrBrlens{all}_95%HPD={0.897322,1.615327},length_95%HPD={8.36290300e-02,1.53603600e-01},rateIgrBrlens{all}_mean=1.225652,length_median=1.19413000e-01,effectivebrlenIgrBrlens{all}_95%HPD={0.107961,0.179878},length_mean=1.19090389e-01,effectivebrlenIgrBrlens{all}_median=0.143200],((2:1203.0[&prob(percent)=100,height_95%HPD={0.057721337490039014,36.506748866412266},prob=1.00000000e+00,height_median=4.80000000e-08,height_mean=4.80069000e-08,length_mean=8.97924271e-02,effectivebrlenIgrBrlens{all}_median=0.094398,rateIgrBrlens{all}_95%HPD={0.760452,1.510993},effectivebrlenIgrBrlens{all}_95%HPD={0.074365,0.118260},effectivebrlenIgrBrlens{all}_mean=0.095046,rateIgrBrlens{all}_median=1.050071,length_95%HPD={6.15601000e-02,1.16594800e-01},rateIgrBrlens{all}_mean=1.082093,length_median=8.98165200e-02],((32:809.0[&prob(percent)=100,height_95%HPD={0.057721337490039014,36.506748866412266},prob=1.00000000e+00,height_median=4.80000000e-08,height_mean=4.79993670e-08,length_mean=4.83295357e-02,effectivebrlenIgrBrlens{all}_median=0.045463,rateIgrBrlens{all}_95%HPD={0.508094,1.479642},effectivebrlenIgrBrlens{all}_mean=0.045847,rateIgrBrlens{all}_median=0.959572,length_95%HPD={2.74069900e-02,7.17013100e-02},rateIgrBrlens{all}_mean=0.997713,effectivebrlenIgrBrlens{all}_95%HPD={0.031225,0.061044},length_median=4.80632300e-02],33:809.0[&prob(percent)=100,height_95%HPD={0.057721337490039014,36.506748866412266},prob=1.00000000e+00,height_median=4.80000000e-08,height_mean=4.79944916e-08,length_mean=4.84202627e-02,effectivebrlenIgrBrlens{all}_median=0.061607,rateIgrBrlens{all}_95%HPD={0.744771,2.095276},effectivebrlenIgrBrlens{all}_mean=0.062047,rateIgrBrlens{all}_median=1.288809,length_95%HPD={2.68841900e-02,7.18204100e-02},rateIgrBrlens{all}_mean=1.357279,effectivebrlenIgrBrlens{all}_95%HPD={0.045808,0.078637},length_median=4.80672800e-02]):213.0[&height_95%HPD={547.2033552026987,1150.2808597977207},prob=9.93911382e-01,height_median=4.79855000e-02,height_mean=4.82800495e-02,prob(percent)=99,effectivebrlenIgrBrlens{all}_mean=0.022515,rateIgrBrlens{all}_median=1.038161,length_95%HPD={3.99380600e-03,4.18818000e-02},rateIgrBrlens{all}_mean=1.253704,length_median=2.12729600e-02,effectivebrlenIgrBrlens{all}_95%HPD={0.009683,0.037034},effectivebrlenIgrBrlens{all}_median=0.022258,length_mean=2.21992072e-02,rateIgrBrlens{all}_95%HPD={0.351534,2.649021}],34:1022.0[&height_95%HPD={0.057721337490039014,36.506748866412266},prob=1.00000000e+00,height_median=4.80000000e-08,height_mean=4.80016469e-08,prob(percent)=100,effectivebrlenIgrBrlens{all}_mean=0.048930,rateIgrBrlens{all}_median=0.695121,length_95%HPD={4.75274800e-02,9.56491000e-02},rateIgrBrlens{all}_mean=0.709020,length_median=7.01646600e-02,effectivebrlenIgrBrlens{all}_95%HPD={0.034394,0.063868},effectivebrlenIgrBrlens{all}_median=0.048554,length_mean=7.06780123e-02,rateIgrBrlens{all}_95%HPD={0.445553,1.007232}]):181.0[&prob=9.03870939e-01,height_median=6.93878550e-02,height_mean=6.98694919e-02,prob(percent)=90,height_95%HPD={755.0780687342478,1350.0634700028356},length_95%HPD={1.51603700e-03,4.27085200e-02},rateIgrBrlens{all}_mean=0.924987,length_median=2.05652900e-02,effectivebrlenIgrBrlens{all}_95%HPD={0.002090,0.030556},length_mean=2.17759143e-02,effectivebrlenIgrBrlens{all}_median=0.015852,rateIgrBrlens{all}_95%HPD={0.048865,2.014238},effectivebrlenIgrBrlens{all}_mean=0.016238,rateIgrBrlens{all}_median=0.746522]):401.0[&height_mean=9.08298836e-02,height_median=9.04833180e-02,prob(percent)=100,height_95%HPD={945.0506610348399,1527.5912612522823},prob=1.00000000e+00,length_median=3.90608800e-02,effectivebrlenIgrBrlens{all}_95%HPD={0.015681,0.053394},length_mean=3.97308749e-02,effectivebrlenIgrBrlens{all}_median=0.033803,rateIgrBrlens{all}_95%HPD={0.392361,1.711496},effectivebrlenIgrBrlens{all}_mean=0.034297,rateIgrBrlens{all}_median=0.867055,rateIgrBrlens{all}_mean=0.964394,length_95%HPD={1.28903900e-02,6.78719200e-02}],((4:840.0[&prob=1.00000000e+00,height_median=4.80000000e-08,height_mean=4.80471782e-08,prob(percent)=100,height_95%HPD={0.057721337490039014,36.506748866412266},length_95%HPD={3.02516000e-02,7.80063100e-02},rateIgrBrlens{all}_mean=1.031858,rateIgrBrlens{all}_median=0.991455,length_median=5.35109300e-02,effectivebrlenIgrBrlens{all}_95%HPD={0.036666,0.069676},length_mean=5.38368831e-02,effectivebrlenIgrBrlens{all}_median=0.052550,rateIgrBrlens{all}_95%HPD={0.566739,1.600345},effectivebrlenIgrBrlens{all}_mean=0.052902],5:840.0[&height_95%HPD={0.057721337490039014,36.506748866412266},prob=1.00000000e+00,height_median=4.80000000e-08,height_mean=4.80471782e-08,prob(percent)=100,effectivebrlenIgrBrlens{all}_mean=0.065302,rateIgrBrlens{all}_median=1.216031,rateIgrBrlens{all}_95%HPD={0.716724,1.983138},length_95%HPD={3.02516000e-02,7.80063100e-02},rateIgrBrlens{all}_mean=1.279777,length_median=5.35109300e-02,effectivebrlenIgrBrlens{all}_95%HPD={0.047310,0.082771},length_mean=5.38368831e-02,effectivebrlenIgrBrlens{all}_median=0.064870]):386.0[&prob=1.00000000e+00,height_median=5.35109750e-02,height_mean=5.38369312e-02,prob(percent)=100,height_95%HPD={578.7437771253259,1181.7028798920924},length_95%HPD={2.13776900e-02,7.49575400e-02},rateIgrBrlens{all}_mean=1.223857,rateIgrBrlens{all}_median=1.135958,length_median=4.70889500e-02,effectivebrlenIgrBrlens{all}_95%HPD={0.035203,0.074782},length_mean=4.78078128e-02,effectivebrlenIgrBrlens{all}_median=0.053711,rateIgrBrlens{all}_95%HPD={0.598227,2.043813},effectivebrlenIgrBrlens{all}_mean=0.054119],(6:873.0[&height_mean=4.80327077e-08,prob(percent)=100,height_95%HPD={0.057721337490039014,36.506748866412266},height_median=4.80000000e-08,prob=1.00000000e+00,length_median=5.96046100e-02,effectivebrlenIgrBrlens{all}_95%HPD={0.048038,0.083091},rateIgrBrlens{all}_mean=1.141819,length_mean=5.99665925e-02,effectivebrlenIgrBrlens{all}_median=0.065115,rateIgrBrlens{all}_95%HPD={0.672916,1.732405},effectivebrlenIgrBrlens{all}_mean=0.065423,rateIgrBrlens{all}_median=1.083208,length_95%HPD={3.50482500e-02,8.61388400e-02}],36:873.0[&height_mean=4.80329744e-08,prob(percent)=100,height_95%HPD={0.057721337490039014,36.506748866412266},prob=1.00000000e+00,height_median=4.80000000e-08,length_median=5.96046100e-02,effectivebrlenIgrBrlens{all}_95%HPD={0.037607,0.070291},rateIgrBrlens{all}_mean=0.930914,length_mean=5.99669190e-02,effectivebrlenIgrBrlens{all}_median=0.053016,rateIgrBrlens{all}_95%HPD={0.511839,1.369694},effectivebrlenIgrBrlens{all}_mean=0.053538,rateIgrBrlens{all}_median=0.890114,length_95%HPD={3.50482500e-02,8.61388400e-02}]):353.0[&prob(percent)=100,height_95%HPD={604.0743206042916,1205.3319987819712},prob=9.99955558e-01,height_median=5.96046600e-02,height_mean=5.99665597e-02,length_mean=4.16271478e-02,effectivebrlenIgrBrlens{all}_median=0.037343,rateIgrBrlens{all}_95%HPD={0.402503,1.744135},effectivebrlenIgrBrlens{all}_95%HPD={0.018736,0.056690},effectivebrlenIgrBrlens{all}_mean=0.037848,rateIgrBrlens{all}_median=0.909009,length_95%HPD={1.50682700e-02,7.00589100e-02},rateIgrBrlens{all}_mean=0.999201,length_median=4.09237300e-02]):378.0[&height_95%HPD={975.1161336235394,1555.8123732473707},prob=9.93644727e-01,height_median=1.01050642e-01,height_mean=1.01518729e-01,prob(percent)=99,effectivebrlenIgrBrlens{all}_mean=0.028240,effectivebrlenIgrBrlens{all}_median=0.027886,rateIgrBrlens{all}_median=0.985480,length_95%HPD={6.41826800e-03,5.34261200e-02},rateIgrBrlens{all}_mean=1.146616,rateIgrBrlens{all}_95%HPD={0.354117,2.318183},length_median=2.79643300e-02,effectivebrlenIgrBrlens{all}_95%HPD={0.009940,0.046432},length_mean=2.88785689e-02]):1381.0[&prob=8.97871206e-01,height_median=1.29980175e-01,height_mean=1.30184108e-01,prob(percent)=90,height_95%HPD={1351.566946323674,1920.9358099883698},length_95%HPD={1.20102500e-03,5.35583800e-02},rateIgrBrlens{all}_mean=1.012060,rateIgrBrlens{all}_median=0.871327,length_median=2.55042600e-02,effectivebrlenIgrBrlens{all}_95%HPD={0.000000,0.041659},length_mean=2.68762559e-02,effectivebrlenIgrBrlens{all}_median=0.023517,rateIgrBrlens{all}_95%HPD={0.000022,2.030091},effectivebrlenIgrBrlens{all}_mean=0.023404],((((7:636.0[&height_95%HPD={0.057721337490039014,36.506748866412266},prob=1.00000000e+00,height_median=4.80000000e-08,height_mean=4.80650992e-08,prob(percent)=100,effectivebrlenIgrBrlens{all}_mean=0.025877,rateIgrBrlens{all}_median=1.050831,length_95%HPD={9.74605500e-03,3.90600400e-02},rateIgrBrlens{all}_mean=1.163415,effectivebrlenIgrBrlens{all}_median=0.025591,length_median=2.42218800e-02,effectivebrlenIgrBrlens{all}_95%HPD={0.016333,0.035048},rateIgrBrlens{all}_95%HPD={0.468025,2.053585},length_mean=2.46649782e-02],8:636.0[&prob(percent)=100,height_95%HPD={0.057721337490039014,36.506748866412266},prob=1.00000000e+00,height_median=4.80000000e-08,height_mean=4.80650992e-08,length_mean=2.46649782e-02,effectivebrlenIgrBrlens{all}_median=0.022090,rateIgrBrlens{all}_95%HPD={0.428927,1.874119},effectivebrlenIgrBrlens{all}_mean=0.022289,rateIgrBrlens{all}_median=0.904657,length_95%HPD={9.74605500e-03,3.90600400e-02},rateIgrBrlens{all}_mean=0.999756,effectivebrlenIgrBrlens{all}_95%HPD={0.013362,0.031190},length_median=2.42218800e-02]):259.0[&height_95%HPD={380.8537471881702,967.6750148077936},prob=1.00000000e+00,height_median=2.42219420e-02,height_mean=2.46650263e-02,prob(percent)=100,effectivebrlenIgrBrlens{all}_mean=0.028909,rateIgrBrlens{all}_median=1.055775,length_95%HPD={8.66932500e-03,4.89573600e-02},rateIgrBrlens{all}_mean=1.202615,effectivebrlenIgrBrlens{all}_median=0.028501,length_median=2.72313000e-02,effectivebrlenIgrBrlens{all}_95%HPD={0.016221,0.041973},rateIgrBrlens{all}_95%HPD={0.433243,2.331560},length_mean=2.79303192e-02],10:895.0[&height_95%HPD={0.057721337490039014,36.506748866412266},prob=1.00000000e+00,height_median=4.80000000e-08,height_mean=4.80654014e-08,prob(percent)=100,effectivebrlenIgrBrlens{all}_mean=0.056843,rateIgrBrlens{all}_median=1.079993,length_95%HPD={3.25042900e-02,7.43821600e-02},rateIgrBrlens{all}_mean=1.121344,length_median=5.24064700e-02,effectivebrlenIgrBrlens{all}_95%HPD={0.042522,0.073445},effectivebrlenIgrBrlens{all}_median=0.056408,length_mean=5.27431237e-02,rateIgrBrlens{all}_95%HPD={0.689205,1.676162}]):181.0[&prob=9.78756500e-01,height_median=5.22512233e-02,height_mean=5.25361977e-02,prob(percent)=98,height_95%HPD={623.6914455032149,1224.6892554574838},length_95%HPD={2.48459900e-03,3.89815300e-02},rateIgrBrlens{all}_mean=1.266785,length_median=1.86742700e-02,effectivebrlenIgrBrlens{all}_95%HPD={0.005362,0.034447},length_mean=1.98944650e-02,effectivebrlenIgrBrlens{all}_median=0.019590,rateIgrBrlens{all}_95%HPD={0.242833,2.769279},rateIgrBrlens{all}_median=1.018578,effectivebrlenIgrBrlens{all}_mean=0.019897],12:1076.0[&prob=1.00000000e+00,height_median=4.80000000e-08,height_mean=4.80531646e-08,prob(percent)=100,height_95%HPD={0.057721337490039014,36.506748866412266},length_95%HPD={4.69083000e-02,9.50845000e-02},rateIgrBrlens{all}_mean=0.886000,length_median=7.05544200e-02,effectivebrlenIgrBrlens{all}_95%HPD={0.043239,0.080405},length_mean=7.09709475e-02,effectivebrlenIgrBrlens{all}_median=0.060862,rateIgrBrlens{all}_95%HPD={0.561826,1.269331},effectivebrlenIgrBrlens{all}_mean=0.061296,rateIgrBrlens{all}_median=0.860490]):260.0[&height_mean=7.06317215e-02,height_median=7.02272900e-02,prob(percent)=90,height_95%HPD={801.3190727114262,1394.5252806667716},prob=9.03382072e-01,length_median=2.05517000e-02,effectivebrlenIgrBrlens{all}_95%HPD={0.000000,0.036388},length_mean=2.16415078e-02,effectivebrlenIgrBrlens{all}_median=0.019645,rateIgrBrlens{all}_95%HPD={0.000001,2.407561},effectivebrlenIgrBrlens{all}_mean=0.019925,rateIgrBrlens{all}_median=0.905525,rateIgrBrlens{all}_mean=1.092837,length_95%HPD={2.08239700e-03,4.27591400e-02}],(9:938.0[&prob(percent)=100,height_95%HPD={0.057721337490039014,36.506748866412266},prob=1.00000000e+00,height_median=4.80000000e-08,height_mean=4.80203651e-08,length_mean=7.38650816e-02,effectivebrlenIgrBrlens{all}_median=0.078647,rateIgrBrlens{all}_95%HPD={0.697325,1.551598},effectivebrlenIgrBrlens{all}_mean=0.079327,rateIgrBrlens{all}_median=1.073743,length_95%HPD={4.60762200e-02,1.02531500e-01},rateIgrBrlens{all}_mean=1.107252,length_median=7.34555100e-02,effectivebrlenIgrBrlens{all}_95%HPD={0.057439,0.101993}],11:938.0[&prob(percent)=100,height_95%HPD={0.057721337490039014,36.506748866412266},prob=1.00000000e+00,height_median=4.80000000e-08,height_mean=4.80684252e-08,length_mean=7.32885628e-02,effectivebrlenIgrBrlens{all}_median=0.081359,rateIgrBrlens{all}_95%HPD={0.708135,1.626283},effectivebrlenIgrBrlens{all}_mean=0.081871,rateIgrBrlens{all}_median=1.123161,length_95%HPD={4.60762200e-02,1.01688400e-01},rateIgrBrlens{all}_mean=1.153389,length_median=7.29146300e-02,effectivebrlenIgrBrlens{all}_95%HPD={0.060127,0.105346}]):398.0[&height_95%HPD={664.09283339655,1264.851251409216},prob=8.88760500e-01,height_median=7.18495020e-02,height_mean=7.19855510e-02,prob(percent)=89,effectivebrlenIgrBrlens{all}_mean=0.018050,rateIgrBrlens{all}_median=0.886717,rateIgrBrlens{all}_95%HPD={0.000002,2.522792},length_95%HPD={2.20552900e-04,3.96343500e-02},rateIgrBrlens{all}_mean=1.114590,length_median=1.86085900e-02,effectivebrlenIgrBrlens{all}_95%HPD={0.000000,0.034508},length_mean=1.98711165e-02,effectivebrlenIgrBrlens{all}_median=0.017479]):1649.0[&prob=1.00000000e+00,height_median=9.17882100e-02,height_mean=9.26076438e-02,prob(percent)=100,height_95%HPD={1086.438364834062,1661.0037023541406},length_95%HPD={3.53484800e-02,1.01475500e-01},rateIgrBrlens{all}_mean=1.273775,length_median=6.70486800e-02,effectivebrlenIgrBrlens{all}_95%HPD={0.052346,0.110725},length_mean=6.73622252e-02,effectivebrlenIgrBrlens{all}_median=0.081198,rateIgrBrlens{all}_95%HPD={0.797254,1.917476},effectivebrlenIgrBrlens{all}_mean=0.081871,rateIgrBrlens{all}_median=1.221244],((13:1718.0[&prob=1.00000000e+00,height_median=4.79000000e-08,height_mean=4.78039668e-08,prob(percent)=100,height_95%HPD={0.05764709846228692,36.48910246724263},length_95%HPD={1.19000600e-01,1.70564800e-01},rateIgrBrlens{all}_mean=0.700162,rateIgrBrlens{all}_median=0.693635,length_median=1.44273800e-01,effectivebrlenIgrBrlens{all}_95%HPD={0.074461,0.125499},length_mean=1.44417175e-01,effectivebrlenIgrBrlens{all}_median=0.100271,rateIgrBrlens{all}_95%HPD={0.526601,0.877188},effectivebrlenIgrBrlens{all}_mean=0.100657],((((16:738.0[&prob=1.00000000e+00,height_median=4.80000000e-08,height_mean=4.80682483e-08,prob(percent)=100,height_95%HPD={0.057721337490039014,36.506748866412266},length_95%HPD={1.82022700e-02,5.82646400e-02},rateIgrBrlens{all}_mean=1.031963,length_median=3.70631300e-02,effectivebrlenIgrBrlens{all}_95%HPD={0.021316,0.050878},length_mean=3.75641001e-02,effectivebrlenIgrBrlens{all}_median=0.035448,rateIgrBrlens{all}_95%HPD={0.448919,1.750028},effectivebrlenIgrBrlens{all}_mean=0.035799,rateIgrBrlens{all}_median=0.946322],20:738.0[&prob=1.00000000e+00,height_median=4.80000000e-08,height_mean=4.80682483e-08,prob(percent)=100,height_95%HPD={0.057721337490039014,36.506748866412266},length_95%HPD={1.82022700e-02,5.82646400e-02},rateIgrBrlens{all}_mean=1.095765,length_median=3.70631300e-02,effectivebrlenIgrBrlens{all}_95%HPD={0.023155,0.052492},length_mean=3.75641001e-02,effectivebrlenIgrBrlens{all}_median=0.037815,rateIgrBrlens{all}_95%HPD={0.493295,1.858856},effectivebrlenIgrBrlens{all}_mean=0.038002,rateIgrBrlens{all}_median=1.005248]):357.0[&height_mean=3.75641482e-02,prob(percent)=100,height_median=3.70631660e-02,height_95%HPD={486.4236592965829,1086.1865760488458},prob=1.00000000e+00,length_median=5.77670000e-02,effectivebrlenIgrBrlens{all}_95%HPD={0.034440,0.081943},length_mean=5.79617089e-02,effectivebrlenIgrBrlens{all}_median=0.056261,rateIgrBrlens{all}_95%HPD={0.573280,1.634009},effectivebrlenIgrBrlens{all}_mean=0.056860,rateIgrBrlens{all}_median=0.978065,length_95%HPD={2.94969700e-02,8.74877800e-02},rateIgrBrlens{all}_mean=1.033442],19:1095.0[&height_mean=4.81006407e-08,prob(percent)=100,height_median=4.80000000e-08,height_95%HPD={0.057721337490039014,36.506748866412266},prob=1.00000000e+00,length_median=9.60874700e-02,effectivebrlenIgrBrlens{all}_95%HPD={0.068720,0.121702},length_mean=9.60631854e-02,effectivebrlenIgrBrlens{all}_median=0.092975,rateIgrBrlens{all}_95%HPD={0.689679,1.357668},effectivebrlenIgrBrlens{all}_mean=0.093740,rateIgrBrlens{all}_median=0.973337,length_95%HPD={6.84086000e-02,1.24337200e-01},rateIgrBrlens{all}_mean=0.991701]):248.0[&prob(percent)=69,height_95%HPD={819.2333369409506,1410.71864527493},prob=6.86902804e-01,height_median=9.23702830e-02,height_mean=9.24497765e-02,length_mean=2.13261996e-02,effectivebrlenIgrBrlens{all}_median=0.015624,rateIgrBrlens{all}_95%HPD={0.000001,1.945802},effectivebrlenIgrBrlens{all}_mean=0.017640,rateIgrBrlens{all}_median=0.759046,length_95%HPD={2.45760400e-04,4.69233300e-02},rateIgrBrlens{all}_mean=0.889727,length_median=1.91973300e-02,effectivebrlenIgrBrlens{all}_95%HPD={0.000000,0.041711}],(21:862.0[&prob=1.00000000e+00,height_median=4.80000000e-08,height_mean=4.81254191e-08,prob(percent)=100,height_95%HPD={0.057721337490039014,36.506748866412266},length_95%HPD={3.12394700e-02,8.32118900e-02},rateIgrBrlens{all}_mean=1.346787,rateIgrBrlens{all}_median=1.284025,length_median=5.74615600e-02,effectivebrlenIgrBrlens{all}_95%HPD={0.045046,0.106997},length_mean=5.79159293e-02,effectivebrlenIgrBrlens{all}_median=0.073523,rateIgrBrlens{all}_95%HPD={0.695986,2.107046},effectivebrlenIgrBrlens{all}_mean=0.074742],66:862.0[&prob=1.00000000e+00,height_median=4.80000000e-08,height_mean=4.81254191e-08,prob(percent)=100,height_95%HPD={0.057721337490039014,36.506748866412266},length_95%HPD={3.12394700e-02,8.32118900e-02},rateIgrBrlens{all}_mean=1.737405,rateIgrBrlens{all}_median=1.655843,length_median=5.74615600e-02,effectivebrlenIgrBrlens{all}_95%HPD={0.063217,0.130633},length_mean=5.79159293e-02,effectivebrlenIgrBrlens{all}_median=0.094952,rateIgrBrlens{all}_95%HPD={0.901725,2.829575},effectivebrlenIgrBrlens{all}_mean=0.095508]):481.0[&height_mean=5.79159774e-02,prob(percent)=100,height_95%HPD={594.4421528637046,1196.3542481460636},height_median=5.74616160e-02,prob=1.00000000e+00,length_median=4.72100300e-02,effectivebrlenIgrBrlens{all}_95%HPD={0.057671,0.128958},rateIgrBrlens{all}_mean=2.126025,length_mean=4.80264548e-02,effectivebrlenIgrBrlens{all}_median=0.092766,rateIgrBrlens{all}_95%HPD={1.019847,3.522081},effectivebrlenIgrBrlens{all}_mean=0.093760,rateIgrBrlens{all}_median=1.965686,length_95%HPD={2.03225800e-02,7.69769300e-02}]):251.0[&prob(percent)=78,height_95%HPD={1085.1063898624884,1659.8772172811975},prob=7.82143016e-01,height_median=1.09086719e-01,height_mean=1.09425972e-01,length_mean=2.23067251e-02,effectivebrlenIgrBrlens{all}_median=0.033146,effectivebrlenIgrBrlens{all}_95%HPD={0.008787,0.061975},rateIgrBrlens{all}_95%HPD={0.371757,4.124407},effectivebrlenIgrBrlens{all}_mean=0.033858,rateIgrBrlens{all}_median=1.549622,length_95%HPD={2.39098900e-03,4.38241800e-02},rateIgrBrlens{all}_mean=1.843202,length_median=2.12286600e-02],(17:1067.0[&prob=1.00000000e+00,height_median=4.80000000e-08,height_mean=4.80556720e-08,prob(percent)=100,height_95%HPD={0.057721337490039014,36.506748866412266},length_95%HPD={7.46085000e-02,1.36729100e-01},rateIgrBrlens{all}_mean=1.237409,length_median=1.04345500e-01,effectivebrlenIgrBrlens{all}_95%HPD={0.089952,0.168879},rateIgrBrlens{all}_median=1.217411,length_mean=1.04762683e-01,effectivebrlenIgrBrlens{all}_median=0.127048,rateIgrBrlens{all}_95%HPD={0.815209,1.666087},effectivebrlenIgrBrlens{all}_mean=0.127631],18:1067.0[&prob=1.00000000e+00,height_median=4.80000000e-08,height_mean=4.80066497e-08,prob(percent)=100,height_95%HPD={0.057721337490039014,36.506748866412266},length_95%HPD={7.47528700e-02,1.40871500e-01},rateIgrBrlens{all}_mean=1.159942,length_median=1.07522000e-01,effectivebrlenIgrBrlens{all}_95%HPD={0.088546,0.160978},rateIgrBrlens{all}_median=1.141585,length_mean=1.07872963e-01,effectivebrlenIgrBrlens{all}_median=0.122184,rateIgrBrlens{all}_95%HPD={0.788906,1.522805},effectivebrlenIgrBrlens{all}_mean=0.123210]):527.0[&height_mean=1.03913944e-01,prob(percent)=76,height_95%HPD={790.8610780624557,1384.4432313947007},prob=7.63343851e-01,height_median=1.03628728e-01,length_median=2.53561200e-02,effectivebrlenIgrBrlens{all}_95%HPD={0.000000,0.054410},length_mean=2.67697863e-02,effectivebrlenIgrBrlens{all}_median=0.028192,rateIgrBrlens{all}_95%HPD={0.000001,2.500909},rateIgrBrlens{all}_mean=1.244780,effectivebrlenIgrBrlens{all}_mean=0.029010,rateIgrBrlens{all}_median=1.072874,length_95%HPD={1.19820300e-03,5.32181500e-02}]):124.0[&prob(percent)=89,height_95%HPD={1351.1394984316635,1919.8853747138726},prob=8.88982712e-01,height_median=1.30021066e-01,height_mean=1.30271725e-01,length_mean=1.60198167e-02,effectivebrlenIgrBrlens{all}_median=0.027663,rateIgrBrlens{all}_95%HPD={0.000006,5.582802},effectivebrlenIgrBrlens{all}_mean=0.028099,effectivebrlenIgrBrlens{all}_95%HPD={0.000000,0.050401},rateIgrBrlens{all}_median=1.758158,length_95%HPD={2.32177700e-04,3.36483200e-02},rateIgrBrlens{all}_mean=2.432606,length_median=1.46835000e-02]):269.0[&height_95%HPD={1452.319149146787,2033.8970615263645},prob=8.92493667e-01,height_median=1.44724267e-01,height_mean=1.44959373e-01,prob(percent)=89,effectivebrlenIgrBrlens{all}_mean=0.019349,rateIgrBrlens{all}_median=1.206281,effectivebrlenIgrBrlens{all}_median=0.018841,length_95%HPD={1.25064600e-03,3.41769300e-02},rateIgrBrlens{all}_mean=1.600495,rateIgrBrlens{all}_95%HPD={0.019574,3.628056},length_median=1.49410100e-02,effectivebrlenIgrBrlens{all}_95%HPD={0.002301,0.036418},length_mean=1.61647972e-02],(65:1289.0[&height_median=4.80000000e-08,height_mean=4.78260613e-08,prob(percent)=100,height_95%HPD={0.057721337490039014,36.506748866412266},prob=1.00000000e+00,length_median=9.53101300e-02,effectivebrlenIgrBrlens{all}_95%HPD={0.055318,0.098413},length_mean=9.56407570e-02,effectivebrlenIgrBrlens{all}_median=0.076594,rateIgrBrlens{all}_95%HPD={0.578684,1.093320},rateIgrBrlens{all}_mean=0.818378,effectivebrlenIgrBrlens{all}_mean=0.077039,rateIgrBrlens{all}_median=0.798700,length_95%HPD={6.65841000e-02,1.23784500e-01}],(67:921.0[&height_95%HPD={0.057721337490039014,36.506748866412266},prob=1.00000000e+00,height_median=4.80000000e-08,height_mean=4.80750929e-08,prob(percent)=100,effectivebrlenIgrBrlens{all}_mean=0.055892,rateIgrBrlens{all}_median=0.800908,length_95%HPD={4.07858500e-02,9.83826500e-02},rateIgrBrlens{all}_mean=0.826777,length_median=6.94874700e-02,effectivebrlenIgrBrlens{all}_95%HPD={0.037071,0.075700},effectivebrlenIgrBrlens{all}_median=0.055306,length_mean=6.98355458e-02,rateIgrBrlens{all}_95%HPD={0.488654,1.196359}],69:921.0[&height_95%HPD={0.057721337490039014,36.506748866412266},prob=1.00000000e+00,height_median=4.80000000e-08,height_mean=4.80792639e-08,prob(percent)=100,effectivebrlenIgrBrlens{all}_mean=0.090585,rateIgrBrlens{all}_median=1.288096,length_95%HPD={4.08931600e-02,9.84333900e-02},rateIgrBrlens{all}_mean=1.349715,length_median=6.94901500e-02,effectivebrlenIgrBrlens{all}_95%HPD={0.067946,0.114768},effectivebrlenIgrBrlens{all}_median=0.089892,length_mean=6.98262894e-02,rateIgrBrlens{all}_95%HPD={0.840817,1.998617}]):368.0[&prob=9.93022532e-01,height_median=6.93818970e-02,height_mean=6.96820170e-02,prob(percent)=99,height_95%HPD={648.6793283091979,1248.8709655939858},length_95%HPD={5.40256000e-03,5.80431800e-02},rateIgrBrlens{all}_mean=1.053332,length_median=3.03419600e-02,effectivebrlenIgrBrlens{all}_95%HPD={0.009543,0.048020},length_mean=3.14713579e-02,effectivebrlenIgrBrlens{all}_median=0.027890,rateIgrBrlens{all}_95%HPD={0.323116,2.192512},effectivebrlenIgrBrlens{all}_mean=0.028255,rateIgrBrlens{all}_median=0.897128],68:1289.0[&prob=1.00000000e+00,height_median=4.80000000e-08,height_mean=4.80202780e-08,prob(percent)=100,height_95%HPD={0.057721337490039014,36.506748866412266},length_95%HPD={6.76565000e-02,1.29326300e-01},rateIgrBrlens{all}_mean=1.091009,length_median=9.87932800e-02,effectivebrlenIgrBrlens{all}_95%HPD={0.081128,0.131539},length_mean=9.89591660e-02,effectivebrlenIgrBrlens{all}_median=0.105331,rateIgrBrlens{all}_95%HPD={0.742562,1.449278},effectivebrlenIgrBrlens{all}_mean=0.105875,rateIgrBrlens{all}_median=1.070773]):698.0[&height_mean=1.07493809e-01,prob(percent)=100,height_median=1.07071704e-01,height_95%HPD={1032.109573954374,1609.824233968765},prob=9.99200036e-01,length_median=5.10002200e-02,effectivebrlenIgrBrlens{all}_95%HPD={0.021747,0.062422},length_mean=5.14309607e-02,effectivebrlenIgrBrlens{all}_median=0.041505,rateIgrBrlens{all}_95%HPD={0.419655,1.415656},effectivebrlenIgrBrlens{all}_mean=0.041868,rateIgrBrlens{all}_median=0.811617,length_95%HPD={2.19419500e-02,8.19455300e-02},rateIgrBrlens{all}_mean=0.865692]):998.0[&prob(percent)=68,height_95%HPD={1681.2924227469834,2357.451785018675},prob=6.76236612e-01,height_median=1.59569311e-01,height_mean=1.59708913e-01,length_mean=1.56773031e-02,effectivebrlenIgrBrlens{all}_median=0.015467,rateIgrBrlens{all}_95%HPD={0.000001,2.973740},effectivebrlenIgrBrlens{all}_mean=0.015893,rateIgrBrlens{all}_median=0.990314,length_95%HPD={1.91110500e-04,3.37546000e-02},rateIgrBrlens{all}_mean=1.262144,effectivebrlenIgrBrlens{all}_95%HPD={0.000000,0.031761},length_median=1.43260500e-02],35:2985.0[&prob(percent)=100,height_95%HPD={0.057721337490039014,36.506748866412266},prob=1.00000000e+00,height_median=4.80000000e-08,height_mean=4.81140796e-08,length_mean=1.49248006e-01,effectivebrlenIgrBrlens{all}_median=0.165523,rateIgrBrlens{all}_95%HPD={0.841927,1.418467},effectivebrlenIgrBrlens{all}_mean=0.166482,rateIgrBrlens{all}_median=1.118731,length_95%HPD={1.13137500e-01,1.83366200e-01},rateIgrBrlens{all}_mean=1.125333,length_median=1.49252700e-01,effectivebrlenIgrBrlens{all}_95%HPD={0.128590,0.208542}],((43:1172.0[&prob(percent)=100,height_95%HPD={0.057721337490039014,36.506748866412266},prob=1.00000000e+00,height_median=4.80000000e-08,height_mean=4.80195861e-08,length_mean=8.91080492e-02,effectivebrlenIgrBrlens{all}_median=0.074012,rateIgrBrlens{all}_95%HPD={0.549150,1.183448},effectivebrlenIgrBrlens{all}_95%HPD={0.050184,0.101308},effectivebrlenIgrBrlens{all}_mean=0.074739,rateIgrBrlens{all}_median=0.831363,length_95%HPD={6.22438400e-02,1.16010100e-01},rateIgrBrlens{all}_mean=0.851837,length_median=8.91949000e-02],((48:735.0[&prob(percent)=100,height_95%HPD={0.057721337564248486,36.50674888404457},prob=1.00000000e+00,height_median=4.80000001e-08,height_mean=4.80859453e-08,length_mean=3.72206013e-02,effectivebrlenIgrBrlens{all}_median=0.030480,rateIgrBrlens{all}_95%HPD={0.403777,1.455860},effectivebrlenIgrBrlens{all}_mean=0.030806,rateIgrBrlens{all}_median=0.823304,effectivebrlenIgrBrlens{all}_95%HPD={0.016125,0.046117},length_95%HPD={1.73669600e-02,5.56840400e-02},rateIgrBrlens{all}_mean=0.872471,length_median=3.66858600e-02],56:735.0[&prob(percent)=100,height_95%HPD={0.057721337564248486,36.50674888404457},prob=1.00000000e+00,height_median=4.80000001e-08,height_mean=4.80867453e-08,length_mean=3.72220181e-02,effectivebrlenIgrBrlens{all}_median=0.060803,rateIgrBrlens{all}_95%HPD={0.874873,2.938877},effectivebrlenIgrBrlens{all}_mean=0.061222,rateIgrBrlens{all}_median=1.669269,length_95%HPD={1.72574500e-02,5.55799000e-02},rateIgrBrlens{all}_mean=1.772226,effectivebrlenIgrBrlens{all}_95%HPD={0.043276,0.078987},length_median=3.66858600e-02]):237.0[&height_95%HPD={484.20839157542036,1083.593819659275},prob=9.97955646e-01,height_median=3.66628860e-02,height_mean=3.71927201e-02,prob(percent)=100,effectivebrlenIgrBrlens{all}_mean=0.032685,rateIgrBrlens{all}_median=1.239059,length_95%HPD={6.46659700e-03,4.82667100e-02},rateIgrBrlens{all}_mean=1.487263,effectivebrlenIgrBrlens{all}_median=0.032110,length_median=2.59094800e-02,effectivebrlenIgrBrlens{all}_95%HPD={0.011171,0.054407},rateIgrBrlens{all}_95%HPD={0.440106,3.005433},length_mean=2.65369358e-02],50:972.0[&height_95%HPD={0.057721337490039014,36.506748866412266},prob=1.00000000e+00,height_median=4.80000000e-08,height_mean=4.80530757e-08,prob(percent)=100,effectivebrlenIgrBrlens{all}_mean=0.090973,rateIgrBrlens{all}_median=1.428266,length_95%HPD={4.05295600e-02,8.70766200e-02},rateIgrBrlens{all}_mean=1.476430,length_median=6.33411900e-02,effectivebrlenIgrBrlens{all}_95%HPD={0.066454,0.117420},effectivebrlenIgrBrlens{all}_median=0.090209,length_mean=6.36985892e-02,rateIgrBrlens{all}_95%HPD={0.904345,2.135158}]):200.0[&prob=9.99955558e-01,height_median=6.33497800e-02,height_mean=6.37093918e-02,prob(percent)=100,height_95%HPD={702.590088908495,1300.9019540252673},length_95%HPD={6.16384400e-03,4.83678900e-02},rateIgrBrlens{all}_mean=1.980441,length_median=2.49626200e-02,effectivebrlenIgrBrlens{all}_95%HPD={0.019357,0.067428},length_mean=2.60645778e-02,effectivebrlenIgrBrlens{all}_median=0.042214,rateIgrBrlens{all}_95%HPD={0.677054,3.947475},rateIgrBrlens{all}_median=1.660397,effectivebrlenIgrBrlens{all}_mean=0.042945]):415.0[&height_mean=8.90720913e-02,height_median=8.91053580e-02,prob(percent)=97,height_95%HPD={916.1249419617639,1501.1760392220897},prob=9.72001244e-01,length_median=2.36028100e-02,effectivebrlenIgrBrlens{all}_95%HPD={0.012809,0.058240},length_mean=2.46086492e-02,effectivebrlenIgrBrlens{all}_median=0.034016,rateIgrBrlens{all}_95%HPD={0.430558,3.811609},effectivebrlenIgrBrlens{all}_mean=0.034448,rateIgrBrlens{all}_median=1.400991,rateIgrBrlens{all}_mean=1.720953,length_95%HPD={3.19535500e-03,4.57058400e-02}],((44:1079.0[&height_mean=4.79897865e-08,prob(percent)=100,height_median=4.80000000e-08,height_95%HPD={0.057721337490039014,36.506748866412266},prob=1.00000000e+00,length_median=7.13153100e-02,effectivebrlenIgrBrlens{all}_95%HPD={0.031974,0.067703},length_mean=7.15513641e-02,effectivebrlenIgrBrlens{all}_median=0.049484,rateIgrBrlens{all}_95%HPD={0.412240,1.059982},effectivebrlenIgrBrlens{all}_mean=0.049823,rateIgrBrlens{all}_median=0.694343,length_95%HPD={4.40485400e-02,1.00009000e-01},rateIgrBrlens{all}_mean=0.719533],(47:905.0[&height_95%HPD={0.057721337490039014,36.506748866412266},prob=1.00000000e+00,height_median=4.80000000e-08,height_mean=4.80558000e-08,prob(percent)=100,effectivebrlenIgrBrlens{all}_mean=0.056582,effectivebrlenIgrBrlens{all}_median=0.056248,rateIgrBrlens{all}_median=0.871097,length_95%HPD={3.98458100e-02,9.31400800e-02},rateIgrBrlens{all}_mean=0.901916,rateIgrBrlens{all}_95%HPD={0.531225,1.280627},length_median=6.41112800e-02,effectivebrlenIgrBrlens{all}_95%HPD={0.038806,0.074627},length_mean=6.49203785e-02],49:905.0[&height_95%HPD={0.057721337490039014,36.506748866412266},prob=1.00000000e+00,height_median=4.80000000e-08,height_mean=4.80474755e-08,prob(percent)=100,effectivebrlenIgrBrlens{all}_mean=0.091871,rateIgrBrlens{all}_median=1.339608,effectivebrlenIgrBrlens{all}_median=0.091151,length_95%HPD={4.19970500e-02,9.97107100e-02},rateIgrBrlens{all}_mean=1.392761,rateIgrBrlens{all}_95%HPD={0.841138,2.003236},length_median=6.79442300e-02,effectivebrlenIgrBrlens{all}_95%HPD={0.070129,0.115434},length_mean=6.87937332e-02]):174.0[&prob=6.51171059e-01,height_median=6.32495694e-02,height_mean=6.40003872e-02,prob(percent)=65,height_95%HPD={634.7792726568314,1235.2162022615807},length_95%HPD={1.33456500e-04,3.60829600e-02},rateIgrBrlens{all}_mean=1.152317,rateIgrBrlens{all}_median=0.820723,length_median=1.54659800e-02,effectivebrlenIgrBrlens{all}_95%HPD={0.000000,0.028561},length_mean=1.69463871e-02,effectivebrlenIgrBrlens{all}_median=0.013746,rateIgrBrlens{all}_95%HPD={0.000002,2.622503},effectivebrlenIgrBrlens{all}_mean=0.014331]):178.0[&height_mean=7.71552831e-02,prob(percent)=73,height_95%HPD={803.0515526485243,1395.8937388667673},height_median=7.68237600e-02,prob=7.28367628e-01,length_median=2.25300100e-02,effectivebrlenIgrBrlens{all}_95%HPD={0.000000,0.030510},rateIgrBrlens{all}_mean=0.777739,length_mean=2.38408150e-02,effectivebrlenIgrBrlens{all}_median=0.015602,rateIgrBrlens{all}_95%HPD={0.000317,1.553574},effectivebrlenIgrBrlens{all}_mean=0.016117,rateIgrBrlens{all}_median=0.665801,length_95%HPD={1.65303300e-03,4.69666400e-02}],55:1257.0[&height_mean=4.81855076e-08,prob(percent)=100,height_95%HPD={0.057721337490039014,36.506748866412266},prob=1.00000000e+00,height_median=4.80000000e-08,length_median=9.68717000e-02,effectivebrlenIgrBrlens{all}_95%HPD={0.081788,0.135525},length_mean=9.57103690e-02,effectivebrlenIgrBrlens{all}_median=0.107366,rateIgrBrlens{all}_mean=1.188939,rateIgrBrlens{all}_95%HPD={0.671358,1.821146},effectivebrlenIgrBrlens{all}_mean=0.108168,rateIgrBrlens{all}_median=1.111579,length_95%HPD={5.31732900e-02,1.34806800e-01}]):330.0[&prob(percent)=72,height_95%HPD={1004.881809590529,1582.7457816882606},prob=7.22012355e-01,height_median=9.43485990e-02,height_mean=9.48302535e-02,length_mean=2.20950721e-02,effectivebrlenIgrBrlens{all}_median=0.015608,rateIgrBrlens{all}_95%HPD={0.000217,1.818645},effectivebrlenIgrBrlens{all}_95%HPD={0.000000,0.033093},effectivebrlenIgrBrlens{all}_mean=0.016315,rateIgrBrlens{all}_median=0.717911,length_95%HPD={7.35556200e-04,4.53361100e-02},rateIgrBrlens{all}_mean=0.839619,length_median=2.05570500e-02]):1398.0[&height_95%HPD={1344.7181784395816,1912.6727822521912},prob=9.70267988e-01,height_median=1.16588871e-01,height_mean=1.16921321e-01,prob(percent)=97,effectivebrlenIgrBrlens{all}_median=0.059622,effectivebrlenIgrBrlens{all}_mean=0.057861,rateIgrBrlens{all}_median=1.276376,rateIgrBrlens{all}_95%HPD={0.568311,2.354971},length_95%HPD={1.00175600e-02,7.84003800e-02},rateIgrBrlens{all}_mean=1.379340,length_median=4.49738900e-02,effectivebrlenIgrBrlens{all}_95%HPD={0.015934,0.090687},length_mean=4.53499619e-02],46:2985.0[&height_95%HPD={0.057721337490039014,36.506748866412266},prob=1.00000000e+00,height_median=4.80000000e-08,height_mean=4.80584106e-08,prob(percent)=100,effectivebrlenIgrBrlens{all}_mean=0.132840,rateIgrBrlens{all}_median=0.889061,effectivebrlenIgrBrlens{all}_median=0.132169,length_95%HPD={1.02019300e-01,1.90473500e-01},rateIgrBrlens{all}_mean=0.905634,rateIgrBrlens{all}_95%HPD={0.665085,1.173625},length_median=1.50020400e-01,effectivebrlenIgrBrlens{all}_95%HPD={0.097205,0.169854},length_mean=1.48765116e-01],(63:873.0[&height_mean=4.79040872e-08,height_median=4.80000000e-08,prob(percent)=100,height_95%HPD={0.057721337490039014,36.506748866412266},prob=1.00000000e+00,length_median=5.97608100e-02,effectivebrlenIgrBrlens{all}_95%HPD={0.048199,0.091910},length_mean=6.02707683e-02,effectivebrlenIgrBrlens{all}_median=0.068865,rateIgrBrlens{all}_95%HPD={0.647575,1.917673},rateIgrBrlens{all}_mean=1.213800,effectivebrlenIgrBrlens{all}_mean=0.069416,rateIgrBrlens{all}_median=1.159837,length_95%HPD={3.36721800e-02,8.79764700e-02}],64:873.0[&height_mean=4.79040872e-08,height_median=4.80000000e-08,prob(percent)=100,height_95%HPD={0.057721337490039014,36.506748866412266},prob=1.00000000e+00,length_median=5.97608100e-02,effectivebrlenIgrBrlens{all}_95%HPD={0.033151,0.074120},length_mean=6.02707683e-02,effectivebrlenIgrBrlens{all}_median=0.053199,rateIgrBrlens{all}_95%HPD={0.485343,1.446493},effectivebrlenIgrBrlens{all}_mean=0.053679,rateIgrBrlens{all}_median=0.898022,rateIgrBrlens{all}_mean=0.931041,length_95%HPD={3.36721800e-02,8.79764700e-02}]):2112.0[&prob(percent)=100,height_95%HPD={604.9279933121896,1206.2184181856578},prob=1.00000000e+00,height_median=5.97608573e-02,height_mean=6.02708162e-02,length_mean=1.00951695e-01,effectivebrlenIgrBrlens{all}_median=0.100174,rateIgrBrlens{all}_95%HPD={0.696311,1.433458},effectivebrlenIgrBrlens{all}_mean=0.100776,rateIgrBrlens{all}_median=1.003382,effectivebrlenIgrBrlens{all}_95%HPD={0.069078,0.135282},length_95%HPD={6.26144200e-02,1.41771900e-01},rateIgrBrlens{all}_mean=1.023596,length_median=1.00651600e-01],70:2985.0[&prob(percent)=100,height_95%HPD={0.057721337490039014,36.506748866412266},prob=1.00000000e+00,height_median=4.80000000e-08,height_mean=4.81570826e-08,length_mean=1.46867642e-01,effectivebrlenIgrBrlens{all}_median=0.105193,rateIgrBrlens{all}_95%HPD={0.556497,0.904967},effectivebrlenIgrBrlens{all}_mean=0.104862,rateIgrBrlens{all}_median=0.709982,length_95%HPD={1.04026700e-01,1.87316800e-01},rateIgrBrlens{all}_mean=0.720379,effectivebrlenIgrBrlens{all}_95%HPD={0.075482,0.135478},length_median=1.48601600e-01]):359.0[&height_95%HPD={2288.0656511544767,3832.46558964547},prob=7.32589663e-01,height_median=1.84993523e-01,height_mean=1.85444934e-01,prob(percent)=73,effectivebrlenIgrBrlens{all}_mean=0.010212,rateIgrBrlens{all}_median=1.066166,length_95%HPD={5.21895100e-04,2.19863700e-02},rateIgrBrlens{all}_mean=1.616333,effectivebrlenIgrBrlens{all}_median=0.009879,length_median=8.99862300e-03,effectivebrlenIgrBrlens{all}_95%HPD={0.001997,0.018707},rateIgrBrlens{all}_95%HPD={0.149863,4.022109},length_mean=1.00935826e-02],(((22:863.0[&height_mean=4.79732975e-08,prob(percent)=100,height_95%HPD={0.05809164808286609,36.59455965931088},height_median=4.85000000e-08,prob=1.00000000e+00,length_median=4.59754200e-02,effectivebrlenIgrBrlens{all}_95%HPD={0.024455,0.049402},rateIgrBrlens{all}_mean=0.810277,length_mean=4.68289835e-02,effectivebrlenIgrBrlens{all}_median=0.035982,rateIgrBrlens{all}_95%HPD={0.429129,1.246238},effectivebrlenIgrBrlens{all}_mean=0.036331,rateIgrBrlens{all}_median=0.778752,length_95%HPD={2.70385600e-02,6.70587600e-02}],(24:637.0[&height_95%HPD={0.057721337490039014,36.506748866412266},prob=1.00000000e+00,height_median=4.80000000e-08,height_mean=4.79195798e-08,prob(percent)=100,effectivebrlenIgrBrlens{all}_mean=0.011641,rateIgrBrlens{all}_median=0.459696,effectivebrlenIgrBrlens{all}_median=0.011293,length_95%HPD={1.07896000e-02,4.08751400e-02},rateIgrBrlens{all}_mean=0.497149,rateIgrBrlens{all}_95%HPD={0.151655,0.906040},length_median=2.43469900e-02,effectivebrlenIgrBrlens{all}_95%HPD={0.003737,0.020530},length_mean=2.49591371e-02],26:637.0[&height_95%HPD={0.057721337490039014,36.506748866412266},prob=1.00000000e+00,height_median=4.80000000e-08,height_mean=4.79195798e-08,prob(percent)=100,effectivebrlenIgrBrlens{all}_mean=0.071396,rateIgrBrlens{all}_median=2.893333,length_95%HPD={1.07896000e-02,4.08751400e-02},effectivebrlenIgrBrlens{all}_median=0.070985,rateIgrBrlens{all}_mean=3.235478,rateIgrBrlens{all}_95%HPD={1.447064,5.823002},length_median=2.43469900e-02,effectivebrlenIgrBrlens{all}_95%HPD={0.055880,0.087884},length_mean=2.49591371e-02]):226.0[&prob=1.00000000e+00,height_median=2.43470300e-02,height_mean=2.49591850e-02,prob(percent)=100,height_95%HPD={381.77792219490715,968.806573134679},length_95%HPD={4.99243700e-03,3.98259200e-02},rateIgrBrlens{all}_mean=1.592608,length_median=2.09415800e-02,effectivebrlenIgrBrlens{all}_95%HPD={0.016437,0.041227},rateIgrBrlens{all}_median=1.348702,length_mean=2.18704853e-02,effectivebrlenIgrBrlens{all}_median=0.028293,rateIgrBrlens{all}_95%HPD={0.461568,3.156035},effectivebrlenIgrBrlens{all}_mean=0.028590]):200.0[&height_mean=4.68260518e-02,prob(percent)=100,height_95%HPD={596.2579584591315,1197.9306971383028},prob=9.99822230e-01,height_median=4.59754204e-02,length_median=2.34440200e-02,effectivebrlenIgrBrlens{all}_95%HPD={0.009853,0.039024},rateIgrBrlens{all}_mean=1.222578,length_mean=2.42998361e-02,effectivebrlenIgrBrlens{all}_median=0.024061,rateIgrBrlens{all}_95%HPD={0.284353,2.645163},effectivebrlenIgrBrlens{all}_mean=0.024342,rateIgrBrlens{all}_median=1.018303,length_95%HPD={3.81264900e-03,4.38491200e-02}],25:1063.0[&height_mean=4.79540805e-08,prob(percent)=100,height_95%HPD={0.05816553447140197,36.6120382945582},prob=1.00000000e+00,height_median=4.86000000e-08,length_median=7.05717700e-02,effectivebrlenIgrBrlens{all}_95%HPD={0.033882,0.064647},length_mean=7.11243605e-02,effectivebrlenIgrBrlens{all}_median=0.048679,rateIgrBrlens{all}_95%HPD={0.430049,1.017850},rateIgrBrlens{all}_mean=0.708808,effectivebrlenIgrBrlens{all}_mean=0.049053,rateIgrBrlens{all}_median=0.693360,length_95%HPD={4.63898600e-02,9.65820200e-02}]):258.0[&prob(percent)=100,height_95%HPD={787.5570190860466,1381.0862626266803},prob=1.00000000e+00,height_median=7.05718170e-02,height_mean=7.11253260e-02,length_mean=5.52202227e-02,effectivebrlenIgrBrlens{all}_median=0.045294,rateIgrBrlens{all}_95%HPD={0.404133,1.450679},effectivebrlenIgrBrlens{all}_mean=0.045778,effectivebrlenIgrBrlens{all}_95%HPD={0.022049,0.071596},rateIgrBrlens{all}_median=0.836962,length_95%HPD={2.09260400e-02,9.04028000e-02},rateIgrBrlens{all}_mean=0.887220,length_median=5.44351600e-02],23:1321.0[&prob(percent)=100,height_95%HPD={0.057721337490039014,36.506748866412266},prob=1.00000000e+00,height_median=4.80000000e-08,height_mean=4.81774484e-08,length_mean=1.26345111e-01,effectivebrlenIgrBrlens{all}_median=0.137258,rateIgrBrlens{all}_95%HPD={0.782410,1.446172},effectivebrlenIgrBrlens{all}_mean=0.138220,rateIgrBrlens{all}_median=1.093964,effectivebrlenIgrBrlens{all}_95%HPD={0.106198,0.170381},length_95%HPD={9.13995900e-02,1.62429300e-01},rateIgrBrlens{all}_mean=1.111605,length_median=1.25834600e-01]):2023.0[&height_95%HPD={1071.5670242316169,1647.5472883763514},prob=9.99911115e-01,height_median=1.25834300e-01,height_mean=1.26343512e-01,prob(percent)=100,effectivebrlenIgrBrlens{all}_mean=0.049857,rateIgrBrlens{all}_median=0.879013,effectivebrlenIgrBrlens{all}_median=0.049471,length_95%HPD={1.97266400e-02,9.56596400e-02},rateIgrBrlens{all}_mean=0.949811,rateIgrBrlens{all}_95%HPD={0.439712,1.542122},length_median=5.62819700e-02,effectivebrlenIgrBrlens{all}_95%HPD={0.024837,0.075277},length_mean=5.70764970e-02],(27:1440.0[&height_mean=4.81594154e-08,height_median=4.80000000e-08,prob(percent)=100,height_95%HPD={0.057721337490039014,36.506748866412266},prob=1.00000000e+00,length_median=9.96573600e-02,effectivebrlenIgrBrlens{all}_95%HPD={0.056246,0.103357},length_mean=1.00243028e-01,effectivebrlenIgrBrlens{all}_median=0.078851,rateIgrBrlens{all}_95%HPD={0.542262,1.089834},effectivebrlenIgrBrlens{all}_mean=0.078911,rateIgrBrlens{all}_median=0.784465,rateIgrBrlens{all}_mean=0.800773,length_95%HPD={6.85293000e-02,1.32653400e-01}],28:1440.0[&height_mean=4.79319873e-08,prob(percent)=100,height_median=4.80000000e-08,height_95%HPD={0.057721337490039014,36.506748866412266},prob=1.00000000e+00,length_median=1.13013900e-01,effectivebrlenIgrBrlens{all}_95%HPD={0.088532,0.150624},length_mean=1.13296916e-01,effectivebrlenIgrBrlens{all}_median=0.119651,rateIgrBrlens{all}_95%HPD={0.769707,1.536842},effectivebrlenIgrBrlens{all}_mean=0.120245,rateIgrBrlens{all}_median=1.062959,rateIgrBrlens{all}_mean=1.089342,length_95%HPD={7.30641000e-02,1.55981900e-01}],(29:1151.0[&height_95%HPD={0.057721337490039014,36.506748866412266},prob=1.00000000e+00,height_median=4.80000000e-08,height_mean=4.80259218e-08,prob(percent)=100,effectivebrlenIgrBrlens{all}_mean=0.085828,rateIgrBrlens{all}_median=0.806964,rateIgrBrlens{all}_95%HPD={0.570411,1.122534},length_95%HPD={7.13762900e-02,1.44108300e-01},rateIgrBrlens{all}_mean=0.822363,length_median=1.05810900e-01,effectivebrlenIgrBrlens{all}_95%HPD={0.061732,0.110333},length_mean=1.06493850e-01,effectivebrlenIgrBrlens{all}_median=0.085327],(30:874.0[&height_mean=4.80274759e-08,prob(percent)=100,height_95%HPD={0.05794370007862389,36.559519171117735},height_median=4.83000000e-08,prob=1.00000000e+00,length_median=5.99370600e-02,effectivebrlenIgrBrlens{all}_95%HPD={0.053122,0.099379},rateIgrBrlens{all}_mean=1.309244,length_mean=6.06714906e-02,effectivebrlenIgrBrlens{all}_median=0.075561,rateIgrBrlens{all}_95%HPD={0.719789,1.907802},effectivebrlenIgrBrlens{all}_mean=0.076149,rateIgrBrlens{all}_median=1.274871,length_95%HPD={3.61332300e-02,8.76125300e-02}],31:874.0[&height_mean=4.80275204e-08,prob(percent)=100,height_95%HPD={0.05794370007862389,36.559519171117735},prob=1.00000000e+00,height_median=4.83000000e-08,length_median=5.99370600e-02,effectivebrlenIgrBrlens{all}_95%HPD={0.039642,0.080247},length_mean=6.06717181e-02,effectivebrlenIgrBrlens{all}_median=0.059000,rateIgrBrlens{all}_mean=1.020041,rateIgrBrlens{all}_95%HPD={0.603519,1.547233},effectivebrlenIgrBrlens{all}_mean=0.059611,rateIgrBrlens{all}_median=0.982808,length_95%HPD={3.61332300e-02,8.76310900e-02}]):277.0[&prob(percent)=100,height_95%HPD={606.3768581501735,1207.541276868301},prob=9.99911115e-01,height_median=5.99347500e-02,height_mean=6.06691754e-02,length_mean=3.73275629e-02,effectivebrlenIgrBrlens{all}_median=0.038921,rateIgrBrlens{all}_95%HPD={0.434464,2.298343},effectivebrlenIgrBrlens{all}_95%HPD={0.018745,0.061428},effectivebrlenIgrBrlens{all}_mean=0.039427,rateIgrBrlens{all}_median=1.065838,length_95%HPD={9.51484700e-03,6.58312200e-02},rateIgrBrlens{all}_mean=1.216528,length_median=3.64934200e-02]):289.0[&height_95%HPD={892.257761324138,1480.4552797380948},prob=5.38331630e-01,height_median=9.66532419e-02,height_mean=9.69541587e-02,prob(percent)=54,effectivebrlenIgrBrlens{all}_median=0.019892,effectivebrlenIgrBrlens{all}_mean=0.020370,rateIgrBrlens{all}_median=0.789341,rateIgrBrlens{all}_95%HPD={0.000009,1.921415},length_95%HPD={1.63093200e-03,5.13629500e-02},rateIgrBrlens{all}_mean=0.926615,length_median=2.42396600e-02,effectivebrlenIgrBrlens{all}_95%HPD={0.000000,0.036764},length_mean=2.57688634e-02]):1904.0[&prob=9.98977823e-01,height_median=1.27677959e-01,height_mean=1.28319331e-01,prob(percent)=100,height_95%HPD={1189.9601309699945,1756.0797066028201},length_95%HPD={2.24331300e-02,9.12064800e-02},rateIgrBrlens{all}_mean=0.772945,rateIgrBrlens{all}_median=0.732331,length_median=5.64872800e-02,effectivebrlenIgrBrlens{all}_95%HPD={0.020793,0.062589},length_mean=5.69266101e-02,effectivebrlenIgrBrlens{all}_median=0.041153,rateIgrBrlens{all}_95%HPD={0.396908,1.257136},effectivebrlenIgrBrlens{all}_mean=0.041354],(((37:1106.0[&prob(percent)=100,height_95%HPD={0.057721337490039014,36.506748866412266},prob=1.00000000e+00,height_median=4.80000000e-08,height_mean=4.80059840e-08,length_mean=6.87583120e-02,effectivebrlenIgrBrlens{all}_median=0.076450,rateIgrBrlens{all}_95%HPD={0.721816,1.680209},effectivebrlenIgrBrlens{all}_mean=0.076840,rateIgrBrlens{all}_median=1.110527,effectivebrlenIgrBrlens{all}_95%HPD={0.055948,0.097956},length_95%HPD={4.41543700e-02,9.55023100e-02},rateIgrBrlens{all}_mean=1.155129,length_median=6.85136500e-02],(39:941.0[&prob=1.00000000e+00,height_median=4.80000000e-08,height_mean=4.79923437e-08,prob(percent)=100,height_95%HPD={0.057721337490039014,36.506748866412266},length_95%HPD={3.26533300e-02,8.07283300e-02},rateIgrBrlens{all}_mean=0.979273,length_median=5.50585900e-02,effectivebrlenIgrBrlens{all}_95%HPD={0.037506,0.065268},length_mean=5.54184158e-02,effectivebrlenIgrBrlens{all}_median=0.051390,rateIgrBrlens{all}_95%HPD={0.511063,1.485796},effectivebrlenIgrBrlens{all}_mean=0.051555,rateIgrBrlens{all}_median=0.927418],(40:733.0[&prob(percent)=100,height_95%HPD={0.057721337490039014,36.506748866412266},prob=1.00000000e+00,height_median=4.80000000e-08,height_mean=4.79716975e-08,length_mean=3.63856740e-02,effectivebrlenIgrBrlens{all}_median=0.016017,rateIgrBrlens{all}_95%HPD={0.183332,0.788398},effectivebrlenIgrBrlens{all}_mean=0.016452,rateIgrBrlens{all}_median=0.443121,length_95%HPD={1.83485900e-02,5.54580400e-02},rateIgrBrlens{all}_mean=0.466201,length_median=3.59294900e-02,effectivebrlenIgrBrlens{all}_95%HPD={0.006357,0.027965}],71:733.0[&prob(percent)=100,height_95%HPD={0.057721337490039014,36.506748866412266},prob=1.00000000e+00,height_median=4.80000000e-08,height_mean=4.79762995e-08,length_mean=3.91708053e-02,effectivebrlenIgrBrlens{all}_median=0.080738,effectivebrlenIgrBrlens{all}_95%HPD={0.062583,0.098051},rateIgrBrlens{all}_95%HPD={0.919517,3.870605},effectivebrlenIgrBrlens{all}_mean=0.081042,rateIgrBrlens{all}_median=2.192229,length_95%HPD={1.73561100e-02,7.00230100e-02},rateIgrBrlens{all}_mean=2.308188,length_median=3.68052200e-02]):208.0[&height_95%HPD={482.18859096263947,1081.5198586872298},prob=8.63961602e-01,height_median=3.49784100e-02,height_mean=3.54955557e-02,prob(percent)=86,effectivebrlenIgrBrlens{all}_mean=0.018330,rateIgrBrlens{all}_median=0.877044,rateIgrBrlens{all}_95%HPD={0.261050,2.249574},length_95%HPD={3.50199700e-03,4.01907600e-02},rateIgrBrlens{all}_mean=1.041567,length_median=2.02638200e-02,effectivebrlenIgrBrlens{all}_95%HPD={0.005775,0.031066},length_mean=2.12393819e-02,effectivebrlenIgrBrlens{all}_median=0.018037]):165.0[&prob=7.91742589e-01,height_median=5.62090690e-02,height_mean=5.67667872e-02,prob(percent)=79,height_95%HPD={670.9449675049906,1271.418472079871},length_95%HPD={6.46760600e-04,3.94449100e-02},rateIgrBrlens{all}_mean=0.924832,rateIgrBrlens{all}_median=0.754196,length_median=1.84404700e-02,effectivebrlenIgrBrlens{all}_95%HPD={0.000000,0.028011},length_mean=1.95156540e-02,effectivebrlenIgrBrlens{all}_median=0.014921,rateIgrBrlens{all}_95%HPD={0.000001,2.013135},effectivebrlenIgrBrlens{all}_mean=0.014969]):151.0[&height_mean=7.01990039e-02,prob(percent)=67,height_median=6.96941790e-02,height_95%HPD={832.9997557316124,1423.8196290784133},prob=6.68148082e-01,length_median=1.79923200e-02,effectivebrlenIgrBrlens{all}_95%HPD={0.000000,0.031048},length_mean=1.94554356e-02,effectivebrlenIgrBrlens{all}_median=0.015668,rateIgrBrlens{all}_95%HPD={0.000003,2.237494},effectivebrlenIgrBrlens{all}_mean=0.015984,rateIgrBrlens{all}_median=0.816092,length_95%HPD={2.15319100e-04,4.07227100e-02},rateIgrBrlens{all}_mean=0.979569],100:1257.0[&height_mean=4.80107816e-08,prob(percent)=100,height_95%HPD={0.057721337490039014,36.506748866412266},height_median=4.80000000e-08,prob=1.00000000e+00,length_median=8.56441200e-02,effectivebrlenIgrBrlens{all}_95%HPD={0.058914,0.100769},rateIgrBrlens{all}_mean=0.948419,length_mean=8.66340186e-02,effectivebrlenIgrBrlens{all}_median=0.079099,rateIgrBrlens{all}_95%HPD={0.601136,1.337737},effectivebrlenIgrBrlens{all}_mean=0.079397,rateIgrBrlens{all}_median=0.927357,length_95%HPD={5.18300800e-02,1.22850000e-01}]):146.0[&prob(percent)=78,height_95%HPD={1005.5294161808729,1583.321724633113},prob=7.79120928e-01,height_median=8.57201980e-02,height_mean=8.62570852e-02,length_mean=2.22841755e-02,effectivebrlenIgrBrlens{all}_median=0.017143,rateIgrBrlens{all}_95%HPD={0.145694,2.186723},effectivebrlenIgrBrlens{all}_mean=0.017438,rateIgrBrlens{all}_median=0.781658,length_95%HPD={1.38679200e-03,4.40172700e-02},rateIgrBrlens{all}_mean=0.954346,length_median=2.09543800e-02,effectivebrlenIgrBrlens{all}_95%HPD={0.001704,0.032767}],38:1403.0[&prob(percent)=100,height_95%HPD={0.057721337490039014,36.506748866412266},prob=1.00000000e+00,height_median=4.80000000e-08,height_mean=4.81390430e-08,length_mean=1.04728261e-01,effectivebrlenIgrBrlens{all}_median=0.080935,effectivebrlenIgrBrlens{all}_95%HPD={0.062350,0.100393},rateIgrBrlens{all}_95%HPD={0.544095,1.072641},effectivebrlenIgrBrlens{all}_mean=0.081376,rateIgrBrlens{all}_median=0.775163,length_95%HPD={7.62817200e-02,1.35504400e-01},rateIgrBrlens{all}_mean=0.792175,length_median=1.04576100e-01]):1941.0[&height_95%HPD={1147.3067203923906,1715.0368489261293},prob=1.00000000e+00,height_median=1.07920723e-01,height_mean=1.08518118e-01,prob(percent)=100,effectivebrlenIgrBrlens{all}_mean=0.053992,rateIgrBrlens{all}_median=0.699100,rateIgrBrlens{all}_95%HPD={0.432340,1.060963},length_95%HPD={4.26664800e-02,1.10544100e-01},rateIgrBrlens{all}_mean=0.723146,length_median=7.77350800e-02,effectivebrlenIgrBrlens{all}_95%HPD={0.035674,0.074345},length_mean=7.74918442e-02,effectivebrlenIgrBrlens{all}_median=0.053625]):829.0[&prob=8.86582819e-01,height_median=1.99068935e-01,height_mean=1.99812774e-01,prob(percent)=89,height_95%HPD={2446.4193698756594,4426.5049331800365},length_95%HPD={6.59351600e-03,5.34080300e-02},rateIgrBrlens{all}_mean=1.124763,rateIgrBrlens{all}_median=0.938091,length_median=2.83197000e-02,effectivebrlenIgrBrlens{all}_95%HPD={0.006782,0.048329},length_mean=2.90828600e-02,effectivebrlenIgrBrlens{all}_median=0.028215,rateIgrBrlens{all}_95%HPD={0.158795,2.359520},effectivebrlenIgrBrlens{all}_mean=0.027729],(((((((3:929.0[&height_mean=4.80198074e-08,prob(percent)=100,height_median=4.80000000e-08,height_95%HPD={0.057721337490039014,36.506748866412266},prob=1.00000000e+00,length_median=7.10611800e-02,effectivebrlenIgrBrlens{all}_95%HPD={0.050337,0.094322},length_mean=7.15383860e-02,effectivebrlenIgrBrlens{all}_median=0.071244,rateIgrBrlens{all}_95%HPD={0.654499,1.473114},effectivebrlenIgrBrlens{all}_mean=0.071779,rateIgrBrlens{all}_median=1.002898,length_95%HPD={4.51795800e-02,9.98160300e-02},rateIgrBrlens{all}_mean=1.034341],97:929.0[&height_mean=4.80035859e-08,prob(percent)=100,height_median=4.80000000e-08,height_95%HPD={0.057721337490039014,36.506748866412266},prob=1.00000000e+00,length_median=7.13923600e-02,effectivebrlenIgrBrlens{all}_95%HPD={0.055106,0.099796},length_mean=7.18825171e-02,effectivebrlenIgrBrlens{all}_median=0.075374,rateIgrBrlens{all}_95%HPD={0.705299,1.548060},effectivebrlenIgrBrlens{all}_mean=0.076149,rateIgrBrlens{all}_median=1.066005,length_95%HPD={4.52400700e-02,1.00605800e-01},rateIgrBrlens{all}_mean=1.093658]):327.0[&prob(percent)=87,height_95%HPD={657.423827584908,1258.1191780159281},prob=8.66272610e-01,height_median=6.97444210e-02,height_mean=6.99225814e-02,length_mean=2.11480256e-02,effectivebrlenIgrBrlens{all}_median=0.016478,rateIgrBrlens{all}_95%HPD={0.000001,2.062391},effectivebrlenIgrBrlens{all}_mean=0.017087,rateIgrBrlens{all}_median=0.787106,length_95%HPD={4.96178500e-04,4.21420600e-02},rateIgrBrlens{all}_mean=0.968109,length_median=1.98252600e-02,effectivebrlenIgrBrlens{all}_95%HPD={0.000000,0.032465}],(95:967.0[&prob=1.00000000e+00,height_median=4.80000000e-08,height_mean=4.79639076e-08,prob(percent)=100,height_95%HPD={0.057721337490039014,36.506748866412266},length_95%HPD={5.13604000e-02,1.09966000e-01},rateIgrBrlens{all}_mean=1.547968,rateIgrBrlens{all}_median=1.509549,length_median=8.00695700e-02,effectivebrlenIgrBrlens{all}_95%HPD={0.091532,0.150874},length_mean=8.05336617e-02,effectivebrlenIgrBrlens{all}_median=0.120289,rateIgrBrlens{all}_95%HPD={0.999628,2.186191},effectivebrlenIgrBrlens{all}_mean=0.121114],96:967.0[&prob=1.00000000e+00,height_median=4.80000000e-08,height_mean=4.80570733e-08,prob(percent)=100,height_95%HPD={0.057721337490039014,36.506748866412266},length_95%HPD={5.23456700e-02,1.09982800e-01},rateIgrBrlens{all}_mean=0.831210,rateIgrBrlens{all}_median=0.815661,length_median=8.00694200e-02,effectivebrlenIgrBrlens{all}_95%HPD={0.042067,0.088323},length_mean=8.04129944e-02,effectivebrlenIgrBrlens{all}_median=0.065094,rateIgrBrlens{all}_95%HPD={0.497921,1.148232},effectivebrlenIgrBrlens{all}_mean=0.065484]):289.0[&height_mean=7.63448663e-02,prob(percent)=66,height_95%HPD={702.0442358210765,1300.6411562612125},height_median=7.62027840e-02,prob=6.56104173e-01,length_median=1.51318200e-02,effectivebrlenIgrBrlens{all}_95%HPD={0.000000,0.031965},rateIgrBrlens{all}_mean=1.082609,length_mean=1.66375454e-02,effectivebrlenIgrBrlens{all}_median=0.014256,rateIgrBrlens{all}_95%HPD={0.000001,2.611401},effectivebrlenIgrBrlens{all}_mean=0.015061,rateIgrBrlens{all}_median=0.865811,length_95%HPD={1.93239700e-04,3.60692800e-02}]):312.0[&prob(percent)=92,height_95%HPD={1004.198060408092,1582.2411349531048},prob=9.17159237e-01,height_median=9.28631299e-02,height_mean=9.31595008e-02,length_mean=2.19204288e-02,effectivebrlenIgrBrlens{all}_median=0.021041,effectivebrlenIgrBrlens{all}_95%HPD={0.000000,0.039012},rateIgrBrlens{all}_95%HPD={0.000002,2.499116},effectivebrlenIgrBrlens{all}_mean=0.021558,rateIgrBrlens{all}_median=0.976878,length_95%HPD={1.29337400e-03,4.32762400e-02},rateIgrBrlens{all}_mean=1.182190,length_median=2.07612100e-02],(91:812.0[&prob=1.00000000e+00,height_median=4.80000001e-08,height_mean=4.79991190e-08,prob(percent)=100,height_95%HPD={0.057721337564248486,36.50674888404457},length_95%HPD={2.68342400e-02,7.31912300e-02},rateIgrBrlens{all}_mean=1.370850,length_median=4.86001300e-02,effectivebrlenIgrBrlens{all}_95%HPD={0.044995,0.084079},rateIgrBrlens{all}_median=1.286947,length_mean=4.88745227e-02,effectivebrlenIgrBrlens{all}_median=0.062755,rateIgrBrlens{all}_95%HPD={0.722625,2.155188},effectivebrlenIgrBrlens{all}_mean=0.063233],93:812.0[&prob=1.00000000e+00,height_median=4.80000001e-08,height_mean=4.79991190e-08,prob(percent)=100,height_95%HPD={0.057721337564248486,36.50674888404457},length_95%HPD={2.68342400e-02,7.31912300e-02},rateIgrBrlens{all}_mean=0.910114,length_median=4.86001300e-02,effectivebrlenIgrBrlens{all}_95%HPD={0.024935,0.061931},rateIgrBrlens{all}_median=0.863126,length_mean=4.88745227e-02,effectivebrlenIgrBrlens{all}_median=0.042078,rateIgrBrlens{all}_95%HPD={0.446075,1.467805},effectivebrlenIgrBrlens{all}_mean=0.042486]):756.0[&height_mean=4.88745707e-02,prob(percent)=100,height_95%HPD={550.503819125311,1153.8094872493784},prob=1.00000000e+00,height_median=4.86001818e-02,length_median=6.63859500e-02,effectivebrlenIgrBrlens{all}_95%HPD={0.048904,0.103457},length_mean=6.64847571e-02,effectivebrlenIgrBrlens{all}_median=0.076090,rateIgrBrlens{all}_95%HPD={0.703625,1.793971},rateIgrBrlens{all}_mean=1.197372,effectivebrlenIgrBrlens{all}_mean=0.076367,rateIgrBrlens{all}_median=1.146993,length_95%HPD={3.71146900e-02,9.70681200e-02}],92:1568.0[&height_mean=4.83979612e-08,height_median=4.86000000e-08,prob(percent)=100,height_95%HPD={0.05816553447140197,36.6120382945582},prob=1.00000000e+00,length_median=1.13723300e-01,effectivebrlenIgrBrlens{all}_95%HPD={0.082845,0.138356},length_mean=1.13527916e-01,effectivebrlenIgrBrlens{all}_median=0.109660,rateIgrBrlens{all}_95%HPD={0.672389,1.291560},rateIgrBrlens{all}_mean=0.984198,effectivebrlenIgrBrlens{all}_mean=0.110204,rateIgrBrlens{all}_median=0.967256,length_95%HPD={8.41280000e-02,1.43275100e-01}]):225.0[&prob(percent)=89,height_95%HPD={1305.197650777872,1872.9092390721062},prob=8.94893560e-01,height_median=1.21777724e-01,height_mean=1.22156312e-01,length_median=2.45813200e-02,length_mean=2.60551348e-02,effectivebrlenIgrBrlens{all}_median=0.029113,effectivebrlenIgrBrlens{all}_mean=0.029552,effectivebrlenIgrBrlens{all}_95%HPD={0.008569,0.050905},rateIgrBrlens{all}_mean=1.367591,length_95%HPD={4.31356100e-03,5.14615500e-02},rateIgrBrlens{all}_median=1.153881,rateIgrBrlens{all}_95%HPD={0.374828,2.852674}],61:1793.0[&prob(percent)=100,height_95%HPD={0.05846049979834581,36.68167778668754},height_median=4.90000000e-08,prob=1.00000000e+00,height_mean=4.81716917e-08,effectivebrlenIgrBrlens{all}_median=0.146957,length_median=1.40408700e-01,effectivebrlenIgrBrlens{all}_mean=0.148285,effectivebrlenIgrBrlens{all}_95%HPD={0.108757,0.191053},rateIgrBrlens{all}_mean=1.064310,length_mean=1.41134028e-01,length_95%HPD={9.66800400e-02,1.85054800e-01},rateIgrBrlens{all}_95%HPD={0.771362,1.369746},rateIgrBrlens{all}_median=1.051202],75:1793.0[&prob=1.00000000e+00,prob(percent)=100,height_median=4.80000000e-08,height_95%HPD={0.057721337490039014,36.506748866412266},height_mean=4.80127259e-08,rateIgrBrlens{all}_95%HPD={0.756662,1.299881},effectivebrlenIgrBrlens{all}_95%HPD={0.097808,0.175150},rateIgrBrlens{all}_mean=1.030230,rateIgrBrlens{all}_median=1.024593,length_mean=1.33115056e-01,length_median=1.33621500e-01,length_95%HPD={9.16218800e-02,1.70422600e-01},effectivebrlenIgrBrlens{all}_mean=0.135629,effectivebrlenIgrBrlens{all}_median=0.134856]):549.0[&prob=5.23043420e-01,prob(percent)=52,height_95%HPD={1518.6863364857638,2119.1603995164564},height_mean=1.48870722e-01,height_median=1.48397640e-01,rateIgrBrlens{all}_median=0.972364,effectivebrlenIgrBrlens{all}_95%HPD={0.000000,0.034142},rateIgrBrlens{all}_mean=1.273554,rateIgrBrlens{all}_95%HPD={0.000001,2.905552},effectivebrlenIgrBrlens{all}_median=0.015614,effectivebrlenIgrBrlens{all}_mean=0.016609,length_95%HPD={1.39872000e-04,3.73503600e-02},length_median=1.50240800e-02,length_mean=1.69343227e-02],62:2342.0[&prob(percent)=100,height_95%HPD={0.057721337490039014,36.506748866412266},height_median=4.80000000e-08,height_mean=4.80050331e-08,prob=1.00000000e+00,effectivebrlenIgrBrlens{all}_median=0.138765,rateIgrBrlens{all}_median=0.845917,length_95%HPD={1.23760800e-01,2.05382500e-01},length_median=1.65035000e-01,rateIgrBrlens{all}_mean=0.854486,length_mean=1.64288295e-01,rateIgrBrlens{all}_95%HPD={0.649849,1.082002},effectivebrlenIgrBrlens{all}_mean=0.139266,effectivebrlenIgrBrlens{all}_95%HPD={0.104594,0.174972}],(((72:895.0[&prob=1.00000000e+00,height_median=4.81000000e-08,prob(percent)=100,height_mean=4.80665922e-08,height_95%HPD={0.057795517322071444,36.524367047782754},length_median=6.41182100e-02,length_mean=6.45381792e-02,effectivebrlenIgrBrlens{all}_median=0.073943,rateIgrBrlens{all}_median=1.157918,rateIgrBrlens{all}_95%HPD={0.697531,1.712549},effectivebrlenIgrBrlens{all}_mean=0.074406,rateIgrBrlens{all}_mean=1.198291,length_95%HPD={3.94301600e-02,9.01853900e-02},effectivebrlenIgrBrlens{all}_95%HPD={0.054876,0.095385}],102:895.0[&prob=1.00000000e+00,prob(percent)=100,height_mean=4.80600253e-08,height_median=4.81000000e-08,height_95%HPD={0.057795517322071444,36.524367047782754},length_mean=6.44690032e-02,rateIgrBrlens{all}_median=0.744853,effectivebrlenIgrBrlens{all}_95%HPD={0.031354,0.066047},effectivebrlenIgrBrlens{all}_mean=0.048288,length_median=6.40867900e-02,rateIgrBrlens{all}_mean=0.772909,effectivebrlenIgrBrlens{all}_median=0.047853,rateIgrBrlens{all}_95%HPD={0.451680,1.141937},length_95%HPD={3.96180800e-02,8.99645200e-02}]):238.0[&prob=9.88889383e-01,height_mean=6.43314328e-02,height_95%HPD={623.9229164946902,1224.9485407658005},prob(percent)=99,height_median=6.39357340e-02,effectivebrlenIgrBrlens{all}_median=0.024133,rateIgrBrlens{all}_mean=0.889511,rateIgrBrlens{all}_median=0.771570,rateIgrBrlens{all}_95%HPD={0.199365,1.725234},length_mean=3.16566754e-02,length_95%HPD={4.95412900e-03,5.92517000e-02},effectivebrlenIgrBrlens{all}_95%HPD={0.006320,0.044284},length_median=3.06891200e-02,effectivebrlenIgrBrlens{all}_mean=0.024585],79:1133.0[&height_95%HPD={0.057721337490039014,36.506748866412266},height_mean=4.78482112e-08,height_median=4.80000000e-08,prob=1.00000000e+00,prob(percent)=100,length_mean=9.26974624e-02,rateIgrBrlens{all}_95%HPD={0.753430,1.461350},effectivebrlenIgrBrlens{all}_95%HPD={0.075180,0.124396},rateIgrBrlens{all}_mean=1.091169,rateIgrBrlens{all}_median=1.066547,effectivebrlenIgrBrlens{all}_median=0.098842,length_95%HPD={6.53357300e-02,1.19690200e-01},effectivebrlenIgrBrlens{all}_mean=0.099297,length_median=9.26205800e-02]):391.0[&height_95%HPD={877.8372169123182,1467.4628598917423},height_mean=9.19943339e-02,prob(percent)=71,height_median=9.19692440e-02,prob=7.12546109e-01,effectivebrlenIgrBrlens{all}_95%HPD={0.000000,0.030519},rateIgrBrlens{all}_mean=0.917444,rateIgrBrlens{all}_median=0.757839,rateIgrBrlens{all}_95%HPD={0.000001,2.005243},effectivebrlenIgrBrlens{all}_median=0.015043,effectivebrlenIgrBrlens{all}_mean=0.015648,length_mean=2.05175121e-02,length_median=1.89824900e-02,length_95%HPD={3.84351200e-04,4.21589000e-02}],(74:987.0[&height_95%HPD={0.0583131328511916,36.646912850951814},height_mean=4.81019804e-08,height_median=4.88000000e-08,prob=1.00000000e+00,prob(percent)=100,length_mean=8.52509703e-02,effectivebrlenIgrBrlens{all}_mean=0.082202,length_median=8.49412100e-02,rateIgrBrlens{all}_95%HPD={0.662239,1.387056},length_95%HPD={5.36030400e-02,1.15743700e-01},effectivebrlenIgrBrlens{all}_median=0.081494,rateIgrBrlens{all}_median=0.966041,effectivebrlenIgrBrlens{all}_95%HPD={0.058710,0.106507},rateIgrBrlens{all}_mean=0.989268],81:987.0[&prob=1.00000000e+00,height_median=4.88000000e-08,height_95%HPD={0.0583131328511916,36.646912850951814},height_mean=4.80950024e-08,prob(percent)=100,rateIgrBrlens{all}_median=1.052274,rateIgrBrlens{all}_95%HPD={0.699088,1.506954},length_95%HPD={5.35400200e-02,1.16072300e-01},effectivebrlenIgrBrlens{all}_median=0.089234,effectivebrlenIgrBrlens{all}_mean=0.089991,effectivebrlenIgrBrlens{all}_95%HPD={0.065695,0.115314},rateIgrBrlens{all}_mean=1.083671,length_mean=8.53246330e-02,length_median=8.49954700e-02]):537.0[&height_mean=8.50661691e-02,height_95%HPD={717.1374681432732,1314.3326050954015},prob=9.88000533e-01,prob(percent)=99,height_median=8.48069410e-02,length_median=2.98618800e-02,length_95%HPD={5.75167800e-03,5.86675500e-02},length_mean=3.11164932e-02,effectivebrlenIgrBrlens{all}_95%HPD={0.008682,0.049720},rateIgrBrlens{all}_mean=1.057432,rateIgrBrlens{all}_median=0.928280,rateIgrBrlens{all}_95%HPD={0.250008,2.070948},effectivebrlenIgrBrlens{all}_median=0.028079,effectivebrlenIgrBrlens{all}_mean=0.028534],78:1524.0[&prob=1.00000000e+00,height_mean=4.79514324e-08,prob(percent)=100,height_95%HPD={0.057721337490039014,36.506748866412266},height_median=4.80000000e-08,length_mean=1.16075668e-01,effectivebrlenIgrBrlens{all}_mean=0.117926,rateIgrBrlens{all}_95%HPD={0.698916,1.410536},length_95%HPD={7.52601300e-02,1.53909500e-01},effectivebrlenIgrBrlens{all}_95%HPD={0.090385,0.147329},rateIgrBrlens{all}_mean=1.042232,rateIgrBrlens{all}_median=1.015150,effectivebrlenIgrBrlens{all}_median=0.117459,length_median=1.17102300e-01]):818.0[&height_mean=1.25129572e-01,height_median=1.24751960e-01,height_95%HPD={1260.5990912054688,1826.3166164514992},prob=9.28536509e-01,prob(percent)=93,length_mean=3.69440988e-02,effectivebrlenIgrBrlens{all}_mean=0.032013,rateIgrBrlens{all}_95%HPD={0.289450,1.903472},rateIgrBrlens{all}_mean=0.977699,length_median=3.57634600e-02,effectivebrlenIgrBrlens{all}_median=0.031832,effectivebrlenIgrBrlens{all}_95%HPD={0.005906,0.056358},length_95%HPD={3.73840200e-03,6.88348000e-02},rateIgrBrlens{all}_median=0.869605],73:2342.0[&prob=1.00000000e+00,height_median=4.80000000e-08,prob(percent)=100,height_95%HPD={0.057721337490039014,36.506748866412266},height_mean=4.78974102e-08,length_mean=1.36867573e-01,length_median=1.36870600e-01,rateIgrBrlens{all}_median=0.856773,effectivebrlenIgrBrlens{all}_median=0.117149,length_95%HPD={9.39330300e-02,1.80201300e-01},rateIgrBrlens{all}_95%HPD={0.623405,1.133150},rateIgrBrlens{all}_mean=0.869568,effectivebrlenIgrBrlens{all}_mean=0.117620,effectivebrlenIgrBrlens{all}_95%HPD={0.078993,0.154681}],94:2342.0[&prob=1.00000000e+00,height_95%HPD={0.057721337490039014,36.506748866412266},height_median=4.80000000e-08,height_mean=4.80852609e-08,prob(percent)=100,length_mean=1.35470309e-01,effectivebrlenIgrBrlens{all}_mean=0.147952,length_median=1.35629400e-01,effectivebrlenIgrBrlens{all}_median=0.146980,rateIgrBrlens{all}_median=1.093033,rateIgrBrlens{all}_95%HPD={0.800257,1.480554},length_95%HPD={9.14922600e-02,1.79324400e-01},rateIgrBrlens{all}_mean=1.110664,effectivebrlenIgrBrlens{all}_95%HPD={0.107986,0.190745}]):339.0[&height_95%HPD={1918.1766602945468,2826.145820130007},height_median=1.77859435e-01,height_mean=1.78534943e-01,prob(percent)=52,prob=5.19088041e-01,effectivebrlenIgrBrlens{all}_95%HPD={0.000000,0.027859},rateIgrBrlens{all}_mean=0.992032,rateIgrBrlens{all}_median=0.772450,rateIgrBrlens{all}_95%HPD={0.000001,2.374584},effectivebrlenIgrBrlens{all}_mean=0.013378,length_95%HPD={9.78408900e-05,3.69272700e-02},length_mean=1.68313657e-02,length_median=1.50731300e-02,effectivebrlenIgrBrlens{all}_median=0.012714],(59:1762.0[&prob=1.00000000e+00,prob(percent)=100,height_95%HPD={0.057721337490039014,36.506748866412266},height_mean=4.80735308e-08,height_median=4.80000000e-08,length_mean=1.09221575e-01,length_95%HPD={7.97216100e-02,1.39517200e-01},rateIgrBrlens{all}_median=0.960022,rateIgrBrlens{all}_95%HPD={0.698849,1.306746},effectivebrlenIgrBrlens{all}_median=0.104513,effectivebrlenIgrBrlens{all}_95%HPD={0.080079,0.132118},rateIgrBrlens{all}_mean=0.977337,length_median=1.09323600e-01,effectivebrlenIgrBrlens{all}_mean=0.105156],60:1762.0[&prob=1.00000000e+00,height_mean=4.77827668e-08,height_median=4.80000000e-08,height_95%HPD={0.057721337490039014,36.506748866412266},prob(percent)=100,length_95%HPD={8.26602600e-02,1.62018400e-01},effectivebrlenIgrBrlens{all}_mean=0.110164,rateIgrBrlens{all}_median=0.912157,effectivebrlenIgrBrlens{all}_median=0.109514,rateIgrBrlens{all}_mean=0.930142,rateIgrBrlens{all}_95%HPD={0.638525,1.258317},effectivebrlenIgrBrlens{all}_95%HPD={0.082799,0.138488},length_median=1.20556000e-01,length_mean=1.21152664e-01],(76:1177.0[&height_median=4.80000000e-08,height_mean=4.80915064e-08,prob(percent)=100,height_95%HPD={0.057721337490039014,36.506748866412266},prob=1.00000000e+00,effectivebrlenIgrBrlens{all}_mean=0.101925,length_95%HPD={6.08692400e-02,1.26948600e-01},rateIgrBrlens{all}_mean=1.096112,length_mean=9.55776306e-02,length_median=9.54741700e-02,effectivebrlenIgrBrlens{all}_median=0.101376,rateIgrBrlens{all}_median=1.061929,effectivebrlenIgrBrlens{all}_95%HPD={0.074787,0.130143},rateIgrBrlens{all}_95%HPD={0.696811,1.566743}],(83:986.0[&prob=1.00000000e+00,height_median=4.80000000e-08,prob(percent)=100,height_mean=4.80893572e-08,height_95%HPD={0.057721337490039014,36.506748866412266},effectivebrlenIgrBrlens{all}_median=0.112816,effectivebrlenIgrBrlens{all}_95%HPD={0.083158,0.144770},rateIgrBrlens{all}_mean=1.383893,rateIgrBrlens{all}_median=1.332757,length_mean=8.45828409e-02,length_median=8.39959300e-02,length_95%HPD={5.39001000e-02,1.17311000e-01},rateIgrBrlens{all}_95%HPD={0.897719,1.970467},effectivebrlenIgrBrlens{all}_mean=0.113475],101:986.0[&height_95%HPD={0.057721337490039014,36.506748866412266},height_mean=4.81102527e-08,height_median=4.80000000e-08,prob=1.00000000e+00,prob(percent)=100,rateIgrBrlens{all}_median=1.051261,rateIgrBrlens{all}_95%HPD={0.717900,1.552448},effectivebrlenIgrBrlens{all}_median=0.089664,effectivebrlenIgrBrlens{all}_mean=0.090406,effectivebrlenIgrBrlens{all}_95%HPD={0.063977,0.120289},rateIgrBrlens{all}_mean=1.082538,length_95%HPD={5.40053000e-02,1.18940200e-01},length_median=8.51227400e-02,length_mean=8.57414946e-02]):191.0[&prob(percent)=68,prob=6.78414293e-01,height_median=8.18113030e-02,height_95%HPD={715.5995269682826,1312.8060284040516},height_mean=8.22020015e-02,effectivebrlenIgrBrlens{all}_median=0.016372,effectivebrlenIgrBrlens{all}_mean=0.017538,effectivebrlenIgrBrlens{all}_95%HPD={0.000000,0.038961},rateIgrBrlens{all}_mean=1.171773,rateIgrBrlens{all}_95%HPD={0.000001,2.764952},length_mean=1.76848818e-02,length_median=1.56656800e-02,rateIgrBrlens{all}_median=0.937632,length_95%HPD={1.11291600e-04,3.96761800e-02}]):585.0[&prob=9.86711702e-01,height_95%HPD={921.9285598514804,1506.7581329198836},height_median=9.83844760e-02,height_mean=9.86061288e-02,prob(percent)=99,length_mean=2.92212680e-02,effectivebrlenIgrBrlens{all}_mean=0.034691,length_95%HPD={2.72884300e-03,5.61670500e-02},length_median=2.77470600e-02,rateIgrBrlens{all}_95%HPD={0.384612,3.016998},rateIgrBrlens{all}_mean=1.438340,effectivebrlenIgrBrlens{all}_median=0.034382,effectivebrlenIgrBrlens{all}_95%HPD={0.009577,0.060928},rateIgrBrlens{all}_median=1.199916],((77:858.0[&height_95%HPD={0.05801770334087161,36.5770533185958},height_median=4.84000000e-08,height_mean=4.80332290e-08,prob=1.00000000e+00,prob(percent)=100,length_mean=5.97390968e-02,length_95%HPD={3.36101100e-02,8.91035200e-02},length_median=5.88104500e-02,effectivebrlenIgrBrlens{all}_median=0.059774,effectivebrlenIgrBrlens{all}_mean=0.060057,effectivebrlenIgrBrlens{all}_95%HPD={0.041574,0.078664},rateIgrBrlens{all}_median=1.012637,rateIgrBrlens{all}_mean=1.055276,rateIgrBrlens{all}_95%HPD={0.609479,1.593397}],90:858.0[&height_median=4.84000000e-08,height_95%HPD={0.05801770334087161,36.5770533185958},prob(percent)=100,height_mean=4.80594527e-08,prob=1.00000000e+00,length_median=5.46641000e-02,effectivebrlenIgrBrlens{all}_95%HPD={0.062069,0.103840},rateIgrBrlens{all}_mean=1.564400,length_mean=5.51116878e-02,length_95%HPD={3.16104700e-02,7.95288400e-02},effectivebrlenIgrBrlens{all}_median=0.081853,rateIgrBrlens{all}_95%HPD={0.929014,2.337416},rateIgrBrlens{all}_median=1.506134,effectivebrlenIgrBrlens{all}_mean=0.082470]):177.0[&prob=6.76547709e-01,height_median=5.40375910e-02,height_mean=5.43490936e-02,height_95%HPD={593.8152567423668,1195.868237363554},prob(percent)=68,rateIgrBrlens{all}_mean=1.421224,rateIgrBrlens{all}_median=1.045782,rateIgrBrlens{all}_95%HPD={0.008783,3.213774},effectivebrlenIgrBrlens{all}_95%HPD={0.002001,0.031332},length_95%HPD={6.87589900e-04,3.37265300e-02},length_median=1.50137700e-02,effectivebrlenIgrBrlens{all}_median=0.016498,effectivebrlenIgrBrlens{all}_mean=0.016871,length_mean=1.63128261e-02],89:1035.0[&prob=1.00000000e+00,height_median=4.90000000e-08,prob(percent)=100,height_95%HPD={0.05846049979834581,36.68167778668754},height_mean=4.81273795e-08,rateIgrBrlens{all}_median=0.655762,length_mean=6.58186324e-02,effectivebrlenIgrBrlens{all}_median=0.043411,length_95%HPD={3.66078400e-02,9.32265500e-02},length_median=6.56311100e-02,effectivebrlenIgrBrlens{all}_mean=0.043717,effectivebrlenIgrBrlens{all}_95%HPD={0.028468,0.060051},rateIgrBrlens{all}_mean=0.691777,rateIgrBrlens{all}_95%HPD={0.404238,1.090640}]):727.0[&prob=1.00000000e+00,prob(percent)=100,height_median=7.07029700e-02,height_mean=7.11050104e-02,height_95%HPD={767.2490482266696,1361.4689077842586},effectivebrlenIgrBrlens{all}_95%HPD={0.017696,0.054359},effectivebrlenIgrBrlens{all}_median=0.034810,effectivebrlenIgrBrlens{all}_mean=0.035390,length_95%HPD={1.32603400e-02,6.92689300e-02},rateIgrBrlens{all}_95%HPD={0.406054,1.757531},rateIgrBrlens{all}_mean=0.969129,length_median=3.99125800e-02,length_mean=4.06877073e-02,rateIgrBrlens{all}_median=0.868075],80:1762.0[&height_median=4.80000000e-08,height_95%HPD={0.057721337490039014,36.506748866412266},prob(percent)=100,prob=1.00000000e+00,height_mean=4.80560431e-08,length_mean=1.16598661e-01,length_median=1.16634300e-01,effectivebrlenIgrBrlens{all}_median=0.115709,rateIgrBrlens{all}_95%HPD={0.731392,1.349112},length_95%HPD={8.15561300e-02,1.48516000e-01},effectivebrlenIgrBrlens{all}_95%HPD={0.087812,0.145277},effectivebrlenIgrBrlens{all}_mean=0.116341,rateIgrBrlens{all}_mean=1.013770,rateIgrBrlens{all}_median=0.994047]):919.0[&prob=9.83600729e-01,height_mean=1.42272225e-01,prob(percent)=98,height_median=1.41738530e-01,height_95%HPD={1500.2118660163512,2091.315062886538},effectivebrlenIgrBrlens{all}_mean=0.042036,rateIgrBrlens{all}_mean=1.099323,effectivebrlenIgrBrlens{all}_95%HPD={0.018848,0.065887},rateIgrBrlens{all}_95%HPD={0.449462,1.897400},effectivebrlenIgrBrlens{all}_median=0.041933,length_median=4.33304000e-02,rateIgrBrlens{all}_median=0.966943,length_mean=4.38821642e-02,length_95%HPD={1.31118800e-02,7.68849400e-02}]):515.0[&height_95%HPD={2146.914237790884,3362.343500534434},height_mean=1.93405984e-01,prob=9.25825519e-01,height_median=1.92593470e-01,prob(percent)=93,length_95%HPD={2.50238700e-03,4.50029100e-02},rateIgrBrlens{all}_median=0.850318,rateIgrBrlens{all}_95%HPD={0.145214,2.354328},length_mean=2.29248785e-02,effectivebrlenIgrBrlens{all}_median=0.019111,length_median=2.16908500e-02,effectivebrlenIgrBrlens{all}_mean=0.019338,rateIgrBrlens{all}_mean=1.045323,effectivebrlenIgrBrlens{all}_95%HPD={0.003455,0.034860}],((((41:981.0[&height_95%HPD={0.05846049979834581,36.68167778668754},height_median=4.90000000e-08,prob=1.00000000e+00,prob(percent)=100,height_mean=4.81457853e-08,length_mean=8.77683873e-02,effectivebrlenIgrBrlens{all}_median=0.123946,length_95%HPD={4.82607000e-02,1.39627900e-01},rateIgrBrlens{all}_mean=1.502952,rateIgrBrlens{all}_median=1.451606,length_median=8.38007900e-02,rateIgrBrlens{all}_95%HPD={0.862705,2.171221},effectivebrlenIgrBrlens{all}_95%HPD={0.092052,0.164564},effectivebrlenIgrBrlens{all}_mean=0.125781],45:981.0[&height_95%HPD={0.05846049979834581,36.68167778668754},height_median=4.90000000e-08,prob(percent)=100,height_mean=4.82190781e-08,prob=1.00000000e+00,effectivebrlenIgrBrlens{all}_median=0.074647,effectivebrlenIgrBrlens{all}_mean=0.076521,rateIgrBrlens{all}_median=0.904243,length_mean=8.36733108e-02,length_95%HPD={5.11411000e-02,1.17370400e-01},rateIgrBrlens{all}_mean=0.932529,rateIgrBrlens{all}_95%HPD={0.581890,1.335338},effectivebrlenIgrBrlens{all}_95%HPD={0.045553,0.110718},length_median=8.27774400e-02]):514.0[&prob(percent)=88,height_mean=8.17168970e-02,height_median=8.10846910e-02,prob=8.76583263e-01,height_95%HPD={715.6755715439537,1313.1903699428467},length_mean=3.53708398e-02,effectivebrlenIgrBrlens{all}_median=0.039066,rateIgrBrlens{all}_95%HPD={0.470867,2.535219},length_95%HPD={7.52056200e-03,6.64571400e-02},rateIgrBrlens{all}_mean=1.306585,rateIgrBrlens{all}_median=1.132102,length_median=3.41261500e-02,effectivebrlenIgrBrlens{all}_95%HPD={0.013380,0.065972},effectivebrlenIgrBrlens{all}_mean=0.039568],((42:853.0[&prob(percent)=100,height_95%HPD={0.05846049979834581,36.68167778668754},prob=1.00000000e+00,height_median=4.90000000e-08,height_mean=4.81281395e-08,length_mean=5.77081720e-02,effectivebrlenIgrBrlens{all}_median=0.059662,rateIgrBrlens{all}_95%HPD={0.590945,1.720384},effectivebrlenIgrBrlens{all}_mean=0.060354,rateIgrBrlens{all}_median=1.056124,effectivebrlenIgrBrlens{all}_95%HPD={0.041421,0.080083},length_95%HPD={2.93621400e-02,8.82111300e-02},rateIgrBrlens{all}_mean=1.106669,length_median=5.65857100e-02],52:853.0[&prob(percent)=100,height_95%HPD={0.05846049979834581,36.68167778668754},prob=1.00000000e+00,height_median=4.90000000e-08,height_mean=4.81372768e-08,length_mean=5.53323316e-02,effectivebrlenIgrBrlens{all}_median=0.057734,rateIgrBrlens{all}_95%HPD={0.644111,1.726582},effectivebrlenIgrBrlens{all}_mean=0.058350,rateIgrBrlens{all}_median=1.052888,effectivebrlenIgrBrlens{all}_95%HPD={0.040602,0.078126},length_95%HPD={3.02062000e-02,7.97571300e-02},rateIgrBrlens{all}_mean=1.105585,length_median=5.52440700e-02]):214.0[&height_95%HPD={589.6374638911018,1191.4290267595047},prob=8.75249989e-01,height_median=5.45325090e-02,height_mean=5.46706445e-02,prob(percent)=88,effectivebrlenIgrBrlens{all}_mean=0.022079,rateIgrBrlens{all}_median=0.911785,length_95%HPD={3.51916000e-03,4.60991400e-02},rateIgrBrlens{all}_mean=1.114343,effectivebrlenIgrBrlens{all}_median=0.021749,length_median=2.33612200e-02,effectivebrlenIgrBrlens{all}_95%HPD={0.005496,0.038342},rateIgrBrlens{all}_95%HPD={0.266046,2.345151},length_mean=2.43402508e-02],58:1067.0[&height_95%HPD={0.05846049979834581,36.68167778668754},prob=1.00000000e+00,height_median=4.90000000e-08,height_mean=4.80334503e-08,prob(percent)=100,effectivebrlenIgrBrlens{all}_mean=0.064079,rateIgrBrlens{all}_median=0.836115,length_95%HPD={4.74495400e-02,1.05422400e-01},rateIgrBrlens{all}_mean=0.865959,effectivebrlenIgrBrlens{all}_median=0.063767,length_median=7.70648000e-02,effectivebrlenIgrBrlens{all}_95%HPD={0.045907,0.083016},rateIgrBrlens{all}_95%HPD={0.518147,1.243699},length_mean=7.66105240e-02]):428.0[&prob=9.99377805e-01,height_median=7.90398700e-02,height_mean=7.90262592e-02,prob(percent)=100,height_95%HPD={792.5818111368188,1386.2978223364487},length_95%HPD={9.74101000e-03,6.49659800e-02},rateIgrBrlens{all}_mean=0.934976,length_median=3.44464400e-02,effectivebrlenIgrBrlens{all}_95%HPD={0.010881,0.046891},length_mean=3.54294399e-02,effectivebrlenIgrBrlens{all}_median=0.028397,rateIgrBrlens{all}_95%HPD={0.299853,1.737677},rateIgrBrlens{all}_median=0.819576,effectivebrlenIgrBrlens{all}_mean=0.028727],54:1495.0[&prob=1.00000000e+00,height_median=4.80000000e-08,height_mean=4.80231050e-08,prob(percent)=100,height_95%HPD={0.057721337490039014,36.506748866412266},length_95%HPD={7.92035100e-02,1.39259200e-01},rateIgrBrlens{all}_mean=0.966287,length_median=1.08783800e-01,effectivebrlenIgrBrlens{all}_95%HPD={0.078590,0.128599},length_mean=1.08822502e-01,effectivebrlenIgrBrlens{all}_median=0.103143,rateIgrBrlens{all}_95%HPD={0.693341,1.286227},rateIgrBrlens{all}_median=0.948032,effectivebrlenIgrBrlens{all}_mean=0.103566]):290.0[&height_mean=1.23636707e-01,height_median=1.23143502e-01,prob(percent)=87,height_95%HPD={1235.7347359801238,1799.5038739686872},prob=8.68316964e-01,length_median=2.70567300e-02,effectivebrlenIgrBrlens{all}_95%HPD={0.006517,0.046661},length_mean=2.83924228e-02,effectivebrlenIgrBrlens{all}_median=0.025370,rateIgrBrlens{all}_95%HPD={0.272710,2.140907},effectivebrlenIgrBrlens{all}_mean=0.025790,rateIgrBrlens{all}_median=0.912656,rateIgrBrlens{all}_mean=1.058514,length_95%HPD={4.29775600e-03,5.41926200e-02}],((51:970.0[&height_mean=4.80049414e-08,prob(percent)=100,height_median=4.90000000e-08,height_95%HPD={0.05846049979834581,36.68167778668754},prob=1.00000000e+00,length_median=8.01457600e-02,effectivebrlenIgrBrlens{all}_95%HPD={0.059867,0.115441},length_mean=8.07609740e-02,effectivebrlenIgrBrlens{all}_median=0.087599,rateIgrBrlens{all}_95%HPD={0.723445,1.618549},effectivebrlenIgrBrlens{all}_mean=0.088313,rateIgrBrlens{all}_median=1.092214,length_95%HPD={4.89182200e-02,1.10995600e-01},rateIgrBrlens{all}_mean=1.125180],57:970.0[&height_mean=4.80257182e-08,prob(percent)=100,height_95%HPD={0.05846049979834581,36.68167778668754},height_median=4.90000000e-08,prob=1.00000000e+00,length_median=8.15491800e-02,effectivebrlenIgrBrlens{all}_95%HPD={0.063665,0.119563},rateIgrBrlens{all}_mean=1.133667,length_mean=8.32383970e-02,effectivebrlenIgrBrlens{all}_median=0.090061,rateIgrBrlens{all}_95%HPD={0.722521,1.656022},effectivebrlenIgrBrlens{all}_mean=0.091049,rateIgrBrlens{all}_median=1.096005,length_95%HPD={4.77214100e-02,1.19359600e-01}]):235.0[&prob(percent)=89,height_95%HPD={706.9279220887748,1305.191096544842},prob=8.93293631e-01,height_median=7.92724190e-02,height_mean=7.98905494e-02,length_mean=3.09294640e-02,effectivebrlenIgrBrlens{all}_median=0.031512,rateIgrBrlens{all}_95%HPD={0.293828,2.485514},effectivebrlenIgrBrlens{all}_mean=0.032119,rateIgrBrlens{all}_median=1.040733,length_95%HPD={4.92814100e-03,5.96736000e-02},rateIgrBrlens{all}_mean=1.235526,length_median=2.95638300e-02,effectivebrlenIgrBrlens{all}_95%HPD={0.007342,0.057268}],53:1205.0[&prob(percent)=100,height_95%HPD={0.05838684517196913,36.664308971823665},prob=1.00000000e+00,height_median=4.89000000e-08,height_mean=4.81559733e-08,length_mean=1.08016092e-01,effectivebrlenIgrBrlens{all}_median=0.091103,effectivebrlenIgrBrlens{all}_95%HPD={0.066025,0.118371},rateIgrBrlens{all}_95%HPD={0.583817,1.181925},effectivebrlenIgrBrlens{all}_mean=0.091751,rateIgrBrlens{all}_median=0.844646,length_95%HPD={7.31697300e-02,1.42069100e-01},rateIgrBrlens{all}_mean=0.865777,length_median=1.08115800e-01]):580.0[&height_95%HPD={946.5727753583672,1529.3330735964885},prob=9.87111684e-01,height_median=1.09894220e-01,height_mean=1.10305967e-01,prob(percent)=99,effectivebrlenIgrBrlens{all}_mean=0.036048,rateIgrBrlens{all}_median=0.886465,rateIgrBrlens{all}_95%HPD={0.385047,1.790544},length_95%HPD={1.10285300e-02,7.00417300e-02},rateIgrBrlens{all}_mean=0.983557,length_median=3.96354700e-02,effectivebrlenIgrBrlens{all}_95%HPD={0.012910,0.058808},length_mean=4.05923201e-02,effectivebrlenIgrBrlens{all}_median=0.035562]):516.0[&prob=9.00848851e-01,height_median=1.51011525e-01,height_mean=1.51920796e-01,prob(percent)=90,height_95%HPD={1520.3837111325006,2118.5688770299585},length_95%HPD={8.23260400e-03,7.05386700e-02},rateIgrBrlens{all}_mean=1.043925,rateIgrBrlens{all}_median=0.911067,length_median=3.70242600e-02,effectivebrlenIgrBrlens{all}_95%HPD={0.013659,0.057226},length_mean=3.82017307e-02,effectivebrlenIgrBrlens{all}_median=0.033654,rateIgrBrlens{all}_95%HPD={0.373431,1.980218},effectivebrlenIgrBrlens{all}_mean=0.034265],((((82:950.0[&prob=1.00000000e+00,height_median=4.89999999e-08,height_mean=4.80561040e-08,prob(percent)=100,height_95%HPD={0.05846049972471995,36.68167776933233},length_95%HPD={4.74675300e-02,1.22720500e-01},rateIgrBrlens{all}_mean=0.997978,length_median=7.87465400e-02,effectivebrlenIgrBrlens{all}_95%HPD={0.054115,0.104430},length_mean=8.11480193e-02,effectivebrlenIgrBrlens{all}_median=0.076830,rateIgrBrlens{all}_median=0.963870,rateIgrBrlens{all}_95%HPD={0.622899,1.440326},effectivebrlenIgrBrlens{all}_mean=0.078027],87:950.0[&prob=1.00000000e+00,height_median=4.90000000e-08,height_mean=4.81462831e-08,prob(percent)=100,height_95%HPD={0.05846049979834581,36.68167778668754},length_95%HPD={4.44333200e-02,1.04673100e-01},rateIgrBrlens{all}_mean=1.108280,length_median=7.33636200e-02,effectivebrlenIgrBrlens{all}_95%HPD={0.056652,0.100719},length_mean=7.39010431e-02,effectivebrlenIgrBrlens{all}_median=0.078433,rateIgrBrlens{all}_95%HPD={0.677421,1.614819},rateIgrBrlens{all}_median=1.073535,effectivebrlenIgrBrlens{all}_mean=0.078923]):532.0[&height_mean=7.55990094e-02,height_median=7.49613540e-02,prob(percent)=81,height_95%HPD={682.5038483506374,1282.6027855047635},prob=8.08141860e-01,length_median=3.01503200e-02,effectivebrlenIgrBrlens{all}_95%HPD={0.009371,0.047012},length_mean=3.13056344e-02,effectivebrlenIgrBrlens{all}_median=0.027143,rateIgrBrlens{all}_95%HPD={0.336660,2.237652},effectivebrlenIgrBrlens{all}_mean=0.027574,rateIgrBrlens{all}_median=0.890432,rateIgrBrlens{all}_mean=1.056885,length_95%HPD={6.18665400e-03,5.95372100e-02}],(84:936.0[&height_95%HPD={0.05846049972471995,36.68167776933233},prob=1.00000000e+00,height_median=4.89999999e-08,height_mean=4.80890674e-08,prob(percent)=100,effectivebrlenIgrBrlens{all}_mean=0.068730,rateIgrBrlens{all}_median=0.947599,length_95%HPD={4.44859800e-02,1.02159800e-01},rateIgrBrlens{all}_mean=0.973161,length_median=7.27501300e-02,effectivebrlenIgrBrlens{all}_95%HPD={0.047482,0.091528},effectivebrlenIgrBrlens{all}_median=0.068003,length_mean=7.29382882e-02,rateIgrBrlens{all}_95%HPD={0.588677,1.401858}],88:936.0[&height_95%HPD={0.05846049972471995,36.68167776933233},prob=1.00000000e+00,height_median=4.89999999e-08,height_mean=4.80890674e-08,prob(percent)=100,effectivebrlenIgrBrlens{all}_mean=0.098677,rateIgrBrlens{all}_median=1.350339,rateIgrBrlens{all}_95%HPD={0.831427,2.007034},length_95%HPD={4.44859800e-02,1.02159800e-01},rateIgrBrlens{all}_mean=1.403171,length_median=7.27501300e-02,effectivebrlenIgrBrlens{all}_95%HPD={0.074045,0.124485},length_mean=7.29382882e-02,effectivebrlenIgrBrlens{all}_median=0.097773]):546.0[&prob=1.00000000e+00,height_median=7.27501850e-02,height_mean=7.29383363e-02,prob(percent)=100,height_95%HPD={661.8916979880084,1262.475119907869},length_95%HPD={1.01733800e-02,6.36964600e-02},rateIgrBrlens{all}_mean=1.315276,length_median=3.52964500e-02,effectivebrlenIgrBrlens{all}_95%HPD={0.021251,0.063513},length_mean=3.63420830e-02,effectivebrlenIgrBrlens{all}_median=0.041584,rateIgrBrlens{all}_95%HPD={0.449536,2.414098},effectivebrlenIgrBrlens{all}_mean=0.042001,rateIgrBrlens{all}_median=1.156101],(85:954.0[&prob(percent)=100,height_95%HPD={0.05809164808286609,36.59455965931088},prob=1.00000000e+00,height_median=4.85000000e-08,height_mean=4.82013398e-08,length_mean=8.00578425e-02,effectivebrlenIgrBrlens{all}_median=0.051867,effectivebrlenIgrBrlens{all}_95%HPD={0.035012,0.069657},rateIgrBrlens{all}_95%HPD={0.433186,0.962919},effectivebrlenIgrBrlens{all}_mean=0.052347,rateIgrBrlens{all}_median=0.654152,length_95%HPD={4.85028300e-02,1.12923700e-01},rateIgrBrlens{all}_mean=0.673285,length_median=7.94291100e-02],99:954.0[&prob(percent)=100,height_95%HPD={0.05809164808286609,36.59455965931088},prob=1.00000000e+00,height_median=4.85000000e-08,height_mean=4.81238428e-08,length_mean=7.49800632e-02,effectivebrlenIgrBrlens{all}_median=0.075048,rateIgrBrlens{all}_95%HPD={0.642703,1.532815},effectivebrlenIgrBrlens{all}_95%HPD={0.053553,0.096670},effectivebrlenIgrBrlens{all}_mean=0.075361,rateIgrBrlens{all}_median=1.000660,length_95%HPD={4.44178000e-02,1.06344600e-01},rateIgrBrlens{all}_mean=1.043499,length_median=7.45825600e-02]):528.0[&height_95%HPD={689.2317773653643,1288.2086949226832},prob=7.09701791e-01,height_median=7.51363824e-02,height_mean=7.51999653e-02,prob(percent)=71,effectivebrlenIgrBrlens{all}_median=0.015460,effectivebrlenIgrBrlens{all}_mean=0.015976,rateIgrBrlens{all}_median=0.589551,rateIgrBrlens{all}_95%HPD={0.000001,1.390446},length_95%HPD={1.67319100e-03,5.16747800e-02},rateIgrBrlens{all}_mean=0.693648,length_median=2.56263800e-02,effectivebrlenIgrBrlens{all}_95%HPD={0.000000,0.029247},length_mean=2.67361225e-02]):158.0[&prob=9.50357762e-01,height_median=1.16100895e-01,height_mean=1.16694811e-01,prob(percent)=95,height_95%HPD={1221.8705005745178,1786.162971646819},length_95%HPD={3.36267100e-03,6.89149500e-02},rateIgrBrlens{all}_mean=0.828160,rateIgrBrlens{all}_median=0.746161,length_median=3.39311800e-02,effectivebrlenIgrBrlens{all}_95%HPD={0.004052,0.050748},length_mean=3.57048595e-02,effectivebrlenIgrBrlens{all}_median=0.025912,rateIgrBrlens{all}_95%HPD={0.233308,1.597262},effectivebrlenIgrBrlens{all}_mean=0.026571],98:1640.0[&prob=1.00000000e+00,height_median=4.90000000e-08,height_mean=4.84855596e-08,prob(percent)=100,height_95%HPD={0.05846049979834581,36.68167778668754},length_95%HPD={1.10573400e-01,1.86664300e-01},rateIgrBrlens{all}_mean=1.024609,length_median=1.47602900e-01,effectivebrlenIgrBrlens{all}_95%HPD={0.114860,0.186580},rateIgrBrlens{all}_median=1.014160,length_mean=1.47621188e-01,effectivebrlenIgrBrlens{all}_median=0.148872,rateIgrBrlens{all}_95%HPD={0.731570,1.334584},effectivebrlenIgrBrlens{all}_mean=0.149329]):150.0[&height_mean=1.47328361e-01,prob(percent)=79,height_95%HPD={1383.778227778246,1956.429465639406},height_median=1.46971950e-01,prob=7.85253989e-01,length_median=3.10310800e-02,effectivebrlenIgrBrlens{all}_95%HPD={0.000000,0.047647},rateIgrBrlens{all}_mean=0.811492,length_mean=3.30064411e-02,effectivebrlenIgrBrlens{all}_median=0.023134,rateIgrBrlens{all}_95%HPD={0.000004,1.529683},effectivebrlenIgrBrlens{all}_mean=0.024146,rateIgrBrlens{all}_median=0.718051,length_95%HPD={5.66019300e-04,6.64584800e-02}],86:1790.0[&height_mean=4.78591594e-08,prob(percent)=100,height_95%HPD={0.057721337490039014,36.506748866412266},prob=1.00000000e+00,height_median=4.80000000e-08,length_median=1.74398600e-01,effectivebrlenIgrBrlens{all}_95%HPD={0.139352,0.227261},rateIgrBrlens{all}_mean=1.077729,length_mean=1.73816747e-01,effectivebrlenIgrBrlens{all}_median=0.184483,rateIgrBrlens{all}_95%HPD={0.812846,1.369490},effectivebrlenIgrBrlens{all}_mean=0.185063,rateIgrBrlens{all}_median=1.063318,length_95%HPD={1.21119800e-01,2.19328000e-01}]):511.0[&prob(percent)=57,height_95%HPD={1508.235116203163,2108.0202601492083},prob=5.65663748e-01,height_median=1.69593077e-01,height_mean=1.70078666e-01,length_mean=2.28530024e-02,effectivebrlenIgrBrlens{all}_median=0.014430,rateIgrBrlens{all}_95%HPD={0.000001,1.590850},effectivebrlenIgrBrlens{all}_95%HPD={0.000000,0.036076},effectivebrlenIgrBrlens{all}_mean=0.015786,rateIgrBrlens{all}_median=0.652607,length_95%HPD={9.27992700e-05,5.06122300e-02},rateIgrBrlens{all}_mean=0.738424,length_median=2.07508100e-02]):895.0[&height_95%HPD={1892.418117442387,2767.7265932323044},prob=7.42144794e-01,height_median=1.90672157e-01,height_mean=1.91035576e-01,prob(percent)=74,effectivebrlenIgrBrlens{all}_mean=0.019752,effectivebrlenIgrBrlens{all}_median=0.019521,rateIgrBrlens{all}_median=0.757629,length_95%HPD={2.24403800e-03,5.12278000e-02},rateIgrBrlens{all}_mean=0.900814,rateIgrBrlens{all}_95%HPD={0.100754,1.967944},length_median=2.47226900e-02,effectivebrlenIgrBrlens{all}_95%HPD={0.002604,0.036191},length_mean=2.62123810e-02]):977.0[&prob=6.23083419e-01,height_median=2.13922070e-01,height_mean=2.14587951e-01,prob(percent)=62,height_95%HPD={2396.857959395537,4193.984817341633},length_95%HPD={2.44027700e-04,3.75823800e-02},rateIgrBrlens{all}_mean=0.965959,rateIgrBrlens{all}_median=0.764729,length_median=1.55883400e-02,effectivebrlenIgrBrlens{all}_95%HPD={0.000000,0.034108},length_mean=1.73769173e-02,effectivebrlenIgrBrlens{all}_median=0.013182,rateIgrBrlens{all}_95%HPD={0.000005,2.269252},effectivebrlenIgrBrlens{all}_mean=0.014704])[&prob(percent)=100,height_95%HPD={2807.6930736163335,5930.150570409205},prob=1.00000000e+00,height_median=2.31200187e-01,height_mean=2.31879184e-01,length_95%HPD={0.00000000e+00,0.00000000e+00},rateIgrBrlens{all}_mean=-nan,rateIgrBrlens{all}_median=inf,length_median=0.00000000e+00,effectivebrlenIgrBrlens{all}_95%HPD={1.000000,1.000000},length_mean=0.00000000e+00,effectivebrlenIgrBrlens{all}_median=1.000000,rateIgrBrlens{all}_95%HPD={inf,inf},effectivebrlenIgrBrlens{all}_mean=1.000000];
END;
