# Supplementary material for: A test of Generalized Bayesian dating: A new linguistic dating method
Source: PLoS One. 2020 Aug 12;15(8):e0236522. doi: 10.1371/journal.pone.0236522 (PMC7423060; doi:10.1371/journal.pone.0236522)
Supplement: S2 File — Python code for extracting median tree lengths for each constraint, generation of consensus trees, RevBayes code for performing Gamma regression and linear regression, and Python code for predicting ages. Age annotated consensus tree files for all the families. (ZIP) [file pone.0236522.s002.zip › S2 Supporting Information/Consensus_Trees_Ages/Algic.dendropy.con.tre]

#NEXUS

BEGIN TAXA;
    DIMENSIONS NTAX=21;
    TAXLABELS
        'ABNAKI_WESTERN'
        ALGONQUIN
        ATIKAMEKW
        BLACKFOOT
        CHEYENNE
        CHIPPEWA
        'DELAWARE_MUNSEE'
        KICKAPOO
        MENOMINEE
        MICMAC
        MONTAGNAIS
        NASKAPI
        'OJIBWA_SEVERN'
        'OJIBWA_EASTERN'
        OTTAWA
        POTAWATOMI
        YUROK
        ARAPAHO
        'PASSAMAQUODDY_MALISEET_UnnamedInSource'
        SHAWNEE
        FOX
  ;
END;

BEGIN TREES;
        Translate
             1 'ABNAKI_WESTERN',
             2 ALGONQUIN,
             3 ATIKAMEKW,
             4 BLACKFOOT,
             5 CHEYENNE,
             6 CHIPPEWA,
             7 'DELAWARE_MUNSEE',
             8 KICKAPOO,
             9 MENOMINEE,
             10 MICMAC,
             11 MONTAGNAIS,
             12 NASKAPI,
             13 'OJIBWA_SEVERN',
             14 'OJIBWA_EASTERN',
             15 OTTAWA,
             16 POTAWATOMI,
             17 YUROK,
             18 ARAPAHO,
             19 'PASSAMAQUODDY_MALISEET_UnnamedInSource',
             20 SHAWNEE,
             21 FOX
             ;
    TREE 1 = [&R] (17:3438.0[&prob(percent)=100,height_95%HPD={0.05919390829133208,36.85388549414603},prob=1.00000000e+00,height_median=5.00000000e-08,height_mean=1.15695561e-07,length_mean=1.11391343e+00,effectivebrlenIgrBrlens{all}_median=1.156010,effectivebrlenIgrBrlens{all}_95%HPD={0.592078,1.956156},rateIgrBrlens{all}_95%HPD={0.540383,1.947576},effectivebrlenIgrBrlens{all}_mean=1.215865,rateIgrBrlens{all}_median=1.070382,length_95%HPD={4.58057900e-01,1.85012400e+00},rateIgrBrlens{all}_mean=1.174140,length_median=1.06762900e+00],((((1:1389.0[&height_mean=1.18808319e-07,height_median=7.00000000e-08,prob(percent)=100,height_95%HPD={0.07285415675119483,39.889859218490024},prob=1.00000000e+00,length_median=1.74187000e-01,effectivebrlenIgrBrlens{all}_95%HPD={0.065547,0.181929},length_mean=1.78038192e-01,effectivebrlenIgrBrlens{all}_median=0.121698,rateIgrBrlens{all}_95%HPD={0.305029,1.300031},effectivebrlenIgrBrlens{all}_mean=0.123336,rateIgrBrlens{all}_median=0.706762,rateIgrBrlens{all}_mean=0.750124,length_95%HPD={8.21893200e-02,2.85669400e-01}],(10:1073.0[&height_95%HPD={0.07285415662274024,39.8898591914838},prob=1.00000000e+00,height_median=6.99999998e-08,height_mean=1.18937635e-07,prob(percent)=100,effectivebrlenIgrBrlens{all}_mean=0.411412,rateIgrBrlens{all}_median=3.642003,length_95%HPD={2.72516500e-02,2.09554100e-01},rateIgrBrlens{all}_mean=4.444740,length_median=1.08369000e-01,effectivebrlenIgrBrlens{all}_95%HPD={0.265323,0.581181},effectivebrlenIgrBrlens{all}_median=0.400326,length_mean=1.13947244e-01,rateIgrBrlens{all}_95%HPD={1.387148,9.368728}],19:1073.0[&height_95%HPD={0.07285415662274024,39.8898591914838},prob=1.00000000e+00,height_median=6.99999998e-08,height_mean=1.19111039e-07,prob(percent)=100,effectivebrlenIgrBrlens{all}_mean=0.110449,rateIgrBrlens{all}_median=0.982547,rateIgrBrlens{all}_95%HPD={0.000003,2.332062},length_95%HPD={3.04434000e-02,2.00772600e-01},rateIgrBrlens{all}_mean=1.118025,length_median=1.07543000e-01,effectivebrlenIgrBrlens{all}_95%HPD={0.000000,0.202671},length_mean=1.11319271e-01,effectivebrlenIgrBrlens{all}_median=0.106239]):316.0[&prob=9.59205439e-01,height_median=1.06368660e-01,height_mean=1.09978685e-01,prob(percent)=96,height_95%HPD={798.3117798480583,1391.5848347018741},length_95%HPD={3.09791600e-03,1.55250800e-01},rateIgrBrlens{all}_mean=2.898995,length_median=6.18654500e-02,effectivebrlenIgrBrlens{all}_95%HPD={0.029889,0.225258},length_mean=6.97060462e-02,effectivebrlenIgrBrlens{all}_median=0.124065,rateIgrBrlens{all}_95%HPD={0.000001,7.497475},effectivebrlenIgrBrlens{all}_mean=0.128465,rateIgrBrlens{all}_median=1.959262]):297.0[&height_mean=1.80535619e-01,prob(percent)=99,height_median=1.76647683e-01,height_95%HPD={1132.9201866533006,1703.2617688156288},prob=9.93867484e-01,length_median=7.59841600e-02,effectivebrlenIgrBrlens{all}_95%HPD={0.054221,0.183664},length_mean=8.39520644e-02,effectivebrlenIgrBrlens{all}_median=0.115876,rateIgrBrlens{all}_95%HPD={0.323978,5.174917},effectivebrlenIgrBrlens{all}_mean=0.117340,rateIgrBrlens{all}_median=1.499507,length_95%HPD={3.50920000e-03,1.74952000e-01},rateIgrBrlens{all}_mean=2.137870],7:1686.0[&prob=1.00000000e+00,height_median=7.00000000e-08,height_mean=1.18260299e-07,prob(percent)=100,height_95%HPD={0.07285415675119483,39.889859218490024},length_95%HPD={1.53754500e-01,3.93787600e-01},rateIgrBrlens{all}_mean=0.670959,length_median=2.56100300e-01,effectivebrlenIgrBrlens{all}_95%HPD={0.119359,0.221015},length_mean=2.64313223e-01,effectivebrlenIgrBrlens{all}_median=0.166666,rateIgrBrlens{all}_95%HPD={0.348380,1.015320},effectivebrlenIgrBrlens{all}_mean=0.168879,rateIgrBrlens{all}_median=0.648945]):1107.0[&height_mean=2.64529002e-01,prob(percent)=100,height_median=2.56362587e-01,height_95%HPD={1420.2547469498265,1996.4975692658973},prob=1.00000000e+00,length_median=2.29798600e-02,effectivebrlenIgrBrlens{all}_95%HPD={0.000000,0.022793},length_mean=3.14485196e-02,effectivebrlenIgrBrlens{all}_median=0.002106,rateIgrBrlens{all}_95%HPD={0.000001,0.939131},effectivebrlenIgrBrlens{all}_mean=0.005731,rateIgrBrlens{all}_median=0.079450,length_95%HPD={3.69827400e-04,8.86437900e-02},rateIgrBrlens{all}_mean=0.252230],((((2:1200.0[&prob=1.00000000e+00,height_median=6.20000002e-08,height_mean=1.18944990e-07,prob(percent)=100,height_95%HPD={0.04209939355095665,38.759071076587105},length_95%HPD={4.84570400e-02,1.72196400e-01},rateIgrBrlens{all}_mean=0.471274,length_median=9.86114900e-02,effectivebrlenIgrBrlens{all}_95%HPD={0.023904,0.066809},rateIgrBrlens{all}_median=0.439629,length_mean=1.03668659e-01,effectivebrlenIgrBrlens{all}_median=0.043657,rateIgrBrlens{all}_95%HPD={0.163632,0.835122},effectivebrlenIgrBrlens{all}_mean=0.044570],((6:769.0[&height_95%HPD={0.04121461213160204,38.45908844928156},prob=1.00000000e+00,height_median=6.00000000e-08,height_mean=1.18738258e-07,prob(percent)=100,effectivebrlenIgrBrlens{all}_mean=0.161475,rateIgrBrlens{all}_median=3.672905,length_95%HPD={6.20260400e-03,9.50934300e-02},rateIgrBrlens{all}_mean=4.667633,effectivebrlenIgrBrlens{all}_median=0.159709,length_median=4.29857500e-02,effectivebrlenIgrBrlens{all}_95%HPD={0.113939,0.214106},rateIgrBrlens{all}_95%HPD={1.132466,10.818461},length_mean=4.74708524e-02],15:769.0[&height_95%HPD={0.04121461213160204,38.45908844928156},prob=1.00000000e+00,height_median=6.00000000e-08,height_mean=1.18610208e-07,prob(percent)=100,effectivebrlenIgrBrlens{all}_mean=0.029458,rateIgrBrlens{all}_median=0.676206,length_95%HPD={6.08050700e-03,8.58448600e-02},rateIgrBrlens{all}_mean=0.862448,length_median=4.07094900e-02,effectivebrlenIgrBrlens{all}_95%HPD={0.003902,0.058375},effectivebrlenIgrBrlens{all}_median=0.028118,length_mean=4.40853909e-02,rateIgrBrlens{all}_95%HPD={0.000004,2.121103}]):213.0[&prob=8.33755499e-01,height_median=3.97779880e-02,height_mean=4.31850328e-02,prob(percent)=83,height_95%HPD={507.5264912371112,1109.4964708859168},length_95%HPD={6.60916200e-04,6.30076700e-02},rateIgrBrlens{all}_mean=1.715533,length_median=2.24412100e-02,effectivebrlenIgrBrlens{all}_95%HPD={0.000000,0.049936},length_mean=2.66071109e-02,effectivebrlenIgrBrlens{all}_median=0.024987,rateIgrBrlens{all}_95%HPD={0.000001,5.004283},rateIgrBrlens{all}_median=1.052968,effectivebrlenIgrBrlens{all}_mean=0.026109],14:982.0[&prob=1.00000000e+00,height_median=6.00000001e-08,height_mean=1.18724219e-07,prob(percent)=100,height_95%HPD={0.041214612176098446,38.45908846447015},length_95%HPD={1.53718600e-02,1.21285600e-01},rateIgrBrlens{all}_mean=0.632202,length_median=6.17910600e-02,effectivebrlenIgrBrlens{all}_95%HPD={0.014469,0.052862},length_mean=6.58154921e-02,effectivebrlenIgrBrlens{all}_median=0.032850,rateIgrBrlens{all}_95%HPD={0.102411,1.354976},effectivebrlenIgrBrlens{all}_mean=0.033733,rateIgrBrlens{all}_median=0.522560]):218.0[&height_mean=6.99655389e-02,height_median=6.56134230e-02,prob(percent)=99,height_95%HPD={713.1533292658136,1310.9116548174206},prob=9.91601120e-01,length_median=3.00557300e-02,effectivebrlenIgrBrlens{all}_95%HPD={0.016805,0.064848},length_mean=3.38971126e-02,effectivebrlenIgrBrlens{all}_median=0.039549,rateIgrBrlens{all}_95%HPD={0.000002,6.267791},effectivebrlenIgrBrlens{all}_mean=0.040247,rateIgrBrlens{all}_median=1.285210,rateIgrBrlens{all}_mean=2.204385,length_95%HPD={9.07795600e-04,7.69685700e-02}]):210.0[&prob(percent)=100,height_95%HPD={942.325196818027,1525.0687226748835},prob=9.99733369e-01,height_median=9.87481600e-02,height_mean=1.03836913e-01,length_mean=4.10671895e-02,effectivebrlenIgrBrlens{all}_median=0.036384,rateIgrBrlens{all}_95%HPD={0.102365,4.285591},effectivebrlenIgrBrlens{all}_mean=0.037175,rateIgrBrlens{all}_median=0.972964,length_95%HPD={3.58282100e-03,9.15879100e-02},rateIgrBrlens{all}_mean=1.475858,effectivebrlenIgrBrlens{all}_95%HPD={0.013054,0.064108},length_median=3.64411700e-02],13:1410.0[&prob(percent)=100,height_95%HPD={0.07285415675119483,39.889859218490024},prob=1.00000000e+00,height_median=7.00000000e-08,height_mean=1.18927672e-07,length_mean=1.44890863e-01,effectivebrlenIgrBrlens{all}_median=0.052677,rateIgrBrlens{all}_95%HPD={0.141148,0.691817},effectivebrlenIgrBrlens{all}_mean=0.053702,rateIgrBrlens{all}_median=0.378015,length_95%HPD={7.18104700e-02,2.27177800e-01},rateIgrBrlens{all}_mean=0.397645,effectivebrlenIgrBrlens{all}_95%HPD={0.027861,0.083183},length_median=1.38631300e-01]):203.0[&height_95%HPD={1155.048667338587,1722.0285456767201},prob=1.00000000e+00,height_median=1.38631560e-01,height_mean=1.44900868e-01,prob(percent)=100,effectivebrlenIgrBrlens{all}_mean=0.021887,rateIgrBrlens{all}_median=0.501528,length_95%HPD={1.20975300e-03,1.01143300e-01},rateIgrBrlens{all}_mean=0.796921,length_median=3.80625100e-02,effectivebrlenIgrBrlens{all}_95%HPD={0.000000,0.045930},effectivebrlenIgrBrlens{all}_median=0.020946,length_mean=4.41986026e-02,rateIgrBrlens{all}_95%HPD={0.000002,2.391748}],16:1613.0[&height_95%HPD={0.07285415675119483,39.889859218490024},prob=1.00000000e+00,height_median=7.00000000e-08,height_mean=1.18999703e-07,prob(percent)=100,effectivebrlenIgrBrlens{all}_mean=0.163053,rateIgrBrlens{all}_median=0.886150,length_95%HPD={1.00951700e-01,2.87449900e-01},rateIgrBrlens{all}_mean=0.912050,length_median=1.81825400e-01,effectivebrlenIgrBrlens{all}_95%HPD={0.114110,0.212739},effectivebrlenIgrBrlens{all}_median=0.161355,length_mean=1.89099352e-01,rateIgrBrlens{all}_95%HPD={0.481164,1.405538}]):415.0[&prob=1.00000000e+00,height_median=1.81825510e-01,height_mean=1.89099471e-01,prob(percent)=100,height_95%HPD={1360.8677183293796,1930.3350555319307},length_95%HPD={1.80499800e-03,1.38687000e-01},rateIgrBrlens{all}_mean=1.501674,length_median=5.95021600e-02,effectivebrlenIgrBrlens{all}_95%HPD={0.027584,0.091407},length_mean=6.57357023e-02,effectivebrlenIgrBrlens{all}_median=0.058119,rateIgrBrlens{all}_95%HPD={0.165108,3.809541},effectivebrlenIgrBrlens{all}_mean=0.059017,rateIgrBrlens{all}_median=0.973840],((8:1105.0[&height_95%HPD={0.07285415675119483,39.889859218490024},prob=1.00000000e+00,height_median=7.00000000e-08,height_mean=1.19021007e-07,prob(percent)=100,effectivebrlenIgrBrlens{all}_mean=0.086499,rateIgrBrlens{all}_median=0.713965,rateIgrBrlens{all}_95%HPD={0.259040,1.727166},length_95%HPD={3.05053900e-02,2.25901200e-01},rateIgrBrlens{all}_mean=0.851710,length_median=1.19561200e-01,effectivebrlenIgrBrlens{all}_95%HPD={0.058988,0.114882},length_mean=1.24950095e-01,effectivebrlenIgrBrlens{all}_median=0.085611],21:1105.0[&height_95%HPD={0.07285415675119483,39.889859218490024},prob=1.00000000e+00,height_median=7.00000000e-08,height_mean=1.19008995e-07,prob(percent)=100,effectivebrlenIgrBrlens{all}_mean=0.044740,effectivebrlenIgrBrlens{all}_median=0.044511,rateIgrBrlens{all}_median=0.381662,length_95%HPD={2.45563000e-02,2.15629400e-01},rateIgrBrlens{all}_mean=0.451662,rateIgrBrlens{all}_95%HPD={0.060350,0.987314},length_median=1.15220700e-01,effectivebrlenIgrBrlens{all}_95%HPD={0.019827,0.071610},length_mean=1.19866334e-01]):357.0[&prob=8.20423943e-01,height_median=1.12224660e-01,height_mean=1.16738854e-01,prob(percent)=82,height_95%HPD={832.6098169886702,1423.4129862248112},length_95%HPD={3.13107200e-03,2.03220200e-01},rateIgrBrlens{all}_mean=0.313097,rateIgrBrlens{all}_median=0.256412,length_median=9.03687600e-02,effectivebrlenIgrBrlens{all}_95%HPD={0.000000,0.050197},length_mean=9.89182443e-02,effectivebrlenIgrBrlens{all}_median=0.025229,rateIgrBrlens{all}_95%HPD={0.000002,0.725142},effectivebrlenIgrBrlens{all}_mean=0.025420],20:1462.0[&prob=1.00000000e+00,height_median=7.00000000e-08,height_mean=1.18779945e-07,prob(percent)=100,height_95%HPD={0.07285415675119483,39.889859218490024},length_95%HPD={5.80556100e-02,3.28322100e-01},rateIgrBrlens{all}_mean=1.842900,rateIgrBrlens{all}_median=1.557957,length_median=1.97902400e-01,effectivebrlenIgrBrlens{all}_95%HPD={0.214546,0.418805},length_mean=1.99781167e-01,effectivebrlenIgrBrlens{all}_median=0.309710,rateIgrBrlens{all}_95%HPD={0.625720,3.522095},effectivebrlenIgrBrlens{all}_mean=0.315120]):566.0[&height_mean=1.94224339e-01,prob(percent)=73,height_95%HPD={1211.6875794765551,1776.080954725604},height_median=1.89381700e-01,prob=7.30969204e-01,length_median=5.96565800e-02,effectivebrlenIgrBrlens{all}_mean=0.017406,length_95%HPD={6.35785100e-04,1.64024000e-01},effectivebrlenIgrBrlens{all}_median=0.015856,rateIgrBrlens{all}_mean=0.310532,rateIgrBrlens{all}_95%HPD={0.000001,0.888040},rateIgrBrlens{all}_median=0.220135,length_mean=6.90488289e-02,effectivebrlenIgrBrlens{all}_95%HPD={0.000000,0.043153}]):765.0[&height_95%HPD={1716.5533894380985,2415.3674944117765},prob=1.00000000e+00,prob(percent)=100,height_mean=2.61802785e-01,height_median=2.52881773e-01,length_mean=2.57577059e-02,effectivebrlenIgrBrlens{all}_median=0.000388,length_median=1.91903900e-02,length_95%HPD={5.98963600e-05,7.04176100e-02},effectivebrlenIgrBrlens{all}_mean=0.001567,effectivebrlenIgrBrlens{all}_95%HPD={0.000000,0.007133},rateIgrBrlens{all}_95%HPD={0.000001,0.307160},rateIgrBrlens{all}_mean=0.077014,rateIgrBrlens{all}_median=0.018138],(3:1443.0[&height_95%HPD={0.07285415675119483,39.889859218490024},prob(percent)=100,height_median=7.00000000e-08,prob=1.00000000e+00,height_mean=1.18214691e-07,length_mean=2.08373126e-01,effectivebrlenIgrBrlens{all}_median=0.144359,length_median=2.01586800e-01,effectivebrlenIgrBrlens{all}_95%HPD={0.096286,0.197787},rateIgrBrlens{all}_median=0.717960,effectivebrlenIgrBrlens{all}_mean=0.146493,length_95%HPD={9.04094600e-02,3.35285300e-01},rateIgrBrlens{all}_95%HPD={0.342955,1.280896},rateIgrBrlens{all}_mean=0.763874],(11:1069.0[&prob(percent)=100,height_mean=1.18326676e-07,height_median=6.99999999e-08,prob=1.00000000e+00,height_95%HPD={0.0728541566869676,39.88985920498692},length_95%HPD={3.27425500e-02,2.03493200e-01},rateIgrBrlens{all}_median=1.058332,rateIgrBrlens{all}_mean=1.213976,rateIgrBrlens{all}_95%HPD={0.349917,2.479267},length_median=1.06964000e-01,length_mean=1.13212235e-01,effectivebrlenIgrBrlens{all}_median=0.112711,effectivebrlenIgrBrlens{all}_95%HPD={0.072608,0.156762},effectivebrlenIgrBrlens{all}_mean=0.114282],12:1069.0[&height_mean=1.18320011e-07,height_median=6.99999999e-08,prob(percent)=100,height_95%HPD={0.0728541566869676,39.88985920498692},prob=1.00000000e+00,length_median=1.06964000e-01,effectivebrlenIgrBrlens{all}_95%HPD={0.051028,0.127159},length_mean=1.13205640e-01,effectivebrlenIgrBrlens{all}_median=0.086020,rateIgrBrlens{all}_95%HPD={0.289692,1.876285},effectivebrlenIgrBrlens{all}_mean=0.087509,rateIgrBrlens{all}_median=0.798612,rateIgrBrlens{all}_mean=0.927264,length_95%HPD={3.27425500e-02,2.03493200e-01}]):374.0[&prob(percent)=100,height_95%HPD={795.54226443393,1389.266602503335},prob=9.99733369e-01,height_median=1.06914240e-01,height_mean=1.13179383e-01,length_mean=9.51928671e-02,effectivebrlenIgrBrlens{all}_median=0.061426,rateIgrBrlens{all}_95%HPD={0.141399,2.423002},effectivebrlenIgrBrlens{all}_mean=0.062853,rateIgrBrlens{all}_median=0.689163,effectivebrlenIgrBrlens{all}_95%HPD={0.026915,0.104540},length_95%HPD={5.81368000e-03,1.91892700e-01},rateIgrBrlens{all}_mean=0.942214,length_median=8.79621200e-02]):1350.0[&height_95%HPD={1195.7904150065015,1761.4798849544648},prob=1.00000000e+00,height_median=2.01587290e-01,height_mean=2.08379839e-01,prob(percent)=100,effectivebrlenIgrBrlens{all}_mean=0.032651,rateIgrBrlens{all}_median=0.364856,length_95%HPD={1.82234300e-03,1.86048100e-01},rateIgrBrlens{all}_mean=0.493370,effectivebrlenIgrBrlens{all}_median=0.030899,length_median=7.18797000e-02,effectivebrlenIgrBrlens{all}_95%HPD={0.000000,0.075314},rateIgrBrlens{all}_95%HPD={0.000001,1.406980},length_mean=8.16683056e-02],4:2793.0[&prob(percent)=100,height_95%HPD={0.07285415675119483,39.889859218490024},prob=1.00000000e+00,height_median=7.00000000e-08,height_mean=1.18691668e-07,length_mean=3.48757395e-01,effectivebrlenIgrBrlens{all}_median=0.411222,rateIgrBrlens{all}_95%HPD={0.518520,2.374420},effectivebrlenIgrBrlens{all}_mean=0.416708,rateIgrBrlens{all}_median=1.256366,effectivebrlenIgrBrlens{all}_95%HPD={0.267978,0.576022},length_95%HPD={1.47709300e-01,5.87792500e-01},rateIgrBrlens{all}_mean=1.343014,length_median=3.33468700e-01],9:2793.0[&height_mean=1.18261045e-07,height_median=7.00000000e-08,prob(percent)=100,height_95%HPD={0.07285415675119483,39.889859218490024},prob=1.00000000e+00,length_median=2.69713400e-01,effectivebrlenIgrBrlens{all}_95%HPD={0.083887,0.175088},length_mean=2.80368036e-01,effectivebrlenIgrBrlens{all}_median=0.126927,rateIgrBrlens{all}_95%HPD={0.219647,0.728021},effectivebrlenIgrBrlens{all}_mean=0.127657,rateIgrBrlens{all}_median=0.471564,rateIgrBrlens{all}_mean=0.478659,length_95%HPD={1.69105800e-01,4.28632000e-01}]):298.0[&prob(percent)=83,height_95%HPD={2195.681543305962,3531.1606931270508},prob=8.30822557e-01,height_median=3.68183700e-01,height_mean=3.81448721e-01,length_mean=2.09475121e-01,effectivebrlenIgrBrlens{all}_median=0.144250,rateIgrBrlens{all}_95%HPD={0.000002,1.879700},effectivebrlenIgrBrlens{all}_mean=0.159013,rateIgrBrlens{all}_median=0.719582,effectivebrlenIgrBrlens{all}_95%HPD={0.000000,0.354104},length_95%HPD={2.80321200e-03,4.29177800e-01},rateIgrBrlens{all}_mean=0.844282,length_median=1.94584500e-01],(5:1656.0[&height_95%HPD={0.07413176851016279,40.157026246346774},prob=1.00000000e+00,height_median=7.19999997e-08,height_mean=1.18596454e-07,prob(percent)=100,effectivebrlenIgrBrlens{all}_mean=0.460152,rateIgrBrlens{all}_median=1.187779,length_95%HPD={1.20926700e-01,7.07882500e-01},rateIgrBrlens{all}_mean=1.324787,length_median=3.73081200e-01,effectivebrlenIgrBrlens{all}_95%HPD={0.217530,0.745231},effectivebrlenIgrBrlens{all}_median=0.441444,length_mean=3.91082308e-01,rateIgrBrlens{all}_95%HPD={0.514387,2.524953}],18:1656.0[&height_95%HPD={0.07413176882785434,40.157026312426574},prob=1.00000000e+00,height_median=7.20000002e-08,height_mean=1.19066231e-07,prob(percent)=100,effectivebrlenIgrBrlens{all}_mean=0.470579,rateIgrBrlens{all}_median=1.209775,length_95%HPD={1.20533100e-01,6.98362700e-01},rateIgrBrlens{all}_mean=1.365610,length_median=3.71853900e-01,effectivebrlenIgrBrlens{all}_95%HPD={0.225826,0.751339},effectivebrlenIgrBrlens{all}_median=0.452411,length_mean=3.88578589e-01,rateIgrBrlens{all}_95%HPD={0.522266,2.569941}]):1435.0[&prob=8.97746967e-01,height_median=3.54331670e-01,height_mean=3.64642783e-01,prob(percent)=90,height_95%HPD={1396.201688485561,1969.413616364941},length_95%HPD={1.40085900e-02,4.18371000e-01},rateIgrBrlens{all}_mean=1.543363,length_median=1.90574100e-01,effectivebrlenIgrBrlens{all}_95%HPD={0.000000,0.467487},length_mean=2.04006685e-01,effectivebrlenIgrBrlens{all}_median=0.239552,rateIgrBrlens{all}_95%HPD={0.000001,3.575526},effectivebrlenIgrBrlens{all}_mean=0.246921,rateIgrBrlens{all}_median=1.192368]):346.0[&height_mean=5.83045621e-01,prob(percent)=94,height_median=5.66533170e-01,height_95%HPD={2343.9345905758278,4016.419706960173},prob=9.44140781e-01,length_median=5.13264400e-01,effectivebrlenIgrBrlens{all}_95%HPD={0.000000,1.214743},length_mean=5.63033183e-01,effectivebrlenIgrBrlens{all}_median=0.519776,rateIgrBrlens{all}_95%HPD={0.245614,2.128677},effectivebrlenIgrBrlens{all}_mean=0.579414,rateIgrBrlens{all}_median=1.007925,rateIgrBrlens{all}_mean=1.093950,length_95%HPD={1.64320800e-02,1.15495400e+00}])[&height_95%HPD={2476.966555149238,4575.182347550277},prob=1.00000000e+00,height_median=1.06926939e+00,height_mean=1.12393708e+00,prob(percent)=100,length_median=0.00000000e+00,effectivebrlenIgrBrlens{all}_95%HPD={1.000000,1.000000},length_mean=0.00000000e+00,effectivebrlenIgrBrlens{all}_median=1.000000,rateIgrBrlens{all}_95%HPD={inf,inf},effectivebrlenIgrBrlens{all}_mean=1.000000,rateIgrBrlens{all}_median=inf,length_95%HPD={0.00000000e+00,0.00000000e+00},rateIgrBrlens{all}_mean=-nan];
END;
