# Supplementary material for: A test of Generalized Bayesian dating: A new linguistic dating method
Source: PLoS One. 2020 Aug 12;15(8):e0236522. doi: 10.1371/journal.pone.0236522 (PMC7423060; doi:10.1371/journal.pone.0236522)
Supplement: S2 File — Python code for extracting median tree lengths for each constraint, generation of consensus trees, RevBayes code for performing Gamma regression and linear regression, and Python code for predicting ages. Age annotated consensus tree files for all the families. (ZIP) [file pone.0236522.s002.zip › S2 Supporting Information/Consensus_Trees_Ages/Bosavi.dendropy.con.tre]

#NEXUS

BEGIN TAXA;
    DIMENSIONS NTAX=12;
    TAXLABELS
        AIMELE
        BEAMI
        BEDAMINI
        EDOLO
        ETORO
        KALULI
        'KALULI_2'
        KASUA
        'KASUA_2'
        ONABASULU
        SUNIA
        BOSAVI
  ;
END;

BEGIN TREES;
        Translate
             1 AIMELE,
             2 BEAMI,
             3 BEDAMINI,
             4 EDOLO,
             5 ETORO,
             6 KALULI,
             7 'KALULI_2',
             8 KASUA,
             9 'KASUA_2',
             10 ONABASULU,
             11 SUNIA,
             12 BOSAVI
             ;
    TREE 1 = [&R] ((((2:523.0[&height_mean=5.40916278e-08,prob(percent)=100,height_95%HPD={0.032712171035902696,35.372342929205765},height_median=4.20000001e-08,prob=1.00000000e+00,length_median=1.39063700e-02,effectivebrlenIgrBrlens{all}_95%HPD={0.000000,0.015976},rateIgrBrlens{all}_mean=0.593749,length_mean=1.78164030e-02,effectivebrlenIgrBrlens{all}_median=0.005199,rateIgrBrlens{all}_95%HPD={0.000001,1.898999},effectivebrlenIgrBrlens{all}_mean=0.006169,rateIgrBrlens{all}_median=0.339659,length_95%HPD={5.81590000e-04,4.55742200e-02}],5:523.0[&prob=1.00000000e+00,height_median=4.20000001e-08,height_mean=5.40916278e-08,prob(percent)=100,height_95%HPD={0.032712171035902696,35.372342929205765},length_95%HPD={5.81590000e-04,4.55742200e-02},rateIgrBrlens{all}_mean=0.396943,length_median=1.39063700e-02,effectivebrlenIgrBrlens{all}_95%HPD={0.000000,0.013583},rateIgrBrlens{all}_median=0.169579,length_mean=1.78164030e-02,effectivebrlenIgrBrlens{all}_median=0.002703,rateIgrBrlens{all}_95%HPD={0.000001,1.482290},effectivebrlenIgrBrlens{all}_mean=0.004216]):457.0[&height_mean=1.78164571e-02,prob(percent)=100,height_95%HPD={289.0758667664993,850.514977806976},height_median=1.39063700e-02,prob=1.00000000e+00,length_median=6.14325900e-02,effectivebrlenIgrBrlens{all}_95%HPD={0.040403,0.145768},rateIgrBrlens{all}_mean=1.870887,length_mean=6.87837430e-02,effectivebrlenIgrBrlens{all}_median=0.088264,rateIgrBrlens{all}_95%HPD={0.205003,4.525308},effectivebrlenIgrBrlens{all}_mean=0.091439,rateIgrBrlens{all}_median=1.399819,length_95%HPD={6.57527000e-03,1.42860300e-01}],4:980.0[&prob=1.00000000e+00,height_median=4.00000001e-08,height_mean=5.42020397e-08,prob(percent)=100,height_95%HPD={0.03169446594839486,34.97423766340815},length_95%HPD={1.87047800e-02,1.68231200e-01},rateIgrBrlens{all}_mean=0.451792,rateIgrBrlens{all}_median=0.391703,length_median=7.71572700e-02,effectivebrlenIgrBrlens{all}_95%HPD={0.000000,0.069768},length_mean=8.53673124e-02,effectivebrlenIgrBrlens{all}_median=0.030538,rateIgrBrlens{all}_95%HPD={0.000004,1.006603},effectivebrlenIgrBrlens{all}_mean=0.033413]):415.0[&height_mean=8.38228809e-02,prob(percent)=96,height_95%HPD={715.3266425721504,1312.7956090330815},height_median=7.62711100e-02,prob=9.59338755e-01,length_median=1.05776900e-01,effectivebrlenIgrBrlens{all}_95%HPD={0.000000,0.190368},rateIgrBrlens{all}_mean=0.953819,length_mean=1.16515371e-01,effectivebrlenIgrBrlens{all}_median=0.087033,rateIgrBrlens{all}_95%HPD={0.000006,2.039983},effectivebrlenIgrBrlens{all}_mean=0.094315,rateIgrBrlens{all}_median=0.816691,length_95%HPD={1.16830000e-02,2.41482200e-01}],3:1395.0[&prob=1.00000000e+00,height_median=4.00000001e-08,height_mean=5.39967471e-08,prob(percent)=100,height_95%HPD={0.03169446594839486,34.97423766340815},length_95%HPD={6.13322000e-02,3.52995400e-01},rateIgrBrlens{all}_mean=1.158999,length_median=1.84197200e-01,effectivebrlenIgrBrlens{all}_95%HPD={0.086256,0.338267},rateIgrBrlens{all}_median=1.020760,length_mean=1.96762172e-01,effectivebrlenIgrBrlens{all}_median=0.192138,rateIgrBrlens{all}_95%HPD={0.366680,2.267442},effectivebrlenIgrBrlens{all}_mean=0.201893]):1397.0[&height_mean=1.98760764e-01,prob(percent)=100,height_95%HPD={1137.9377285862463,1707.5982636347046},height_median=1.85113410e-01,prob=1.00000000e+00,length_median=5.30669400e-01,effectivebrlenIgrBrlens{all}_95%HPD={0.220913,1.014252},rateIgrBrlens{all}_mean=1.041331,length_mean=5.63720717e-01,effectivebrlenIgrBrlens{all}_median=0.533338,rateIgrBrlens{all}_95%HPD={0.476339,1.680289},effectivebrlenIgrBrlens{all}_mean=0.567454,rateIgrBrlens{all}_median=1.000245,length_95%HPD={2.41512500e-01,9.75154400e-01}],((1:1880.0[&prob=1.00000000e+00,height_median=4.99999999e-08,height_mean=5.44682002e-08,prob(percent)=100,height_95%HPD={0.059193908218273576,36.8538854770581},length_95%HPD={1.74657200e-01,5.71412700e-01},rateIgrBrlens{all}_mean=0.946246,length_median=3.43099100e-01,effectivebrlenIgrBrlens{all}_95%HPD={0.162341,0.531073},rateIgrBrlens{all}_median=0.922287,length_mean=3.58713140e-01,effectivebrlenIgrBrlens{all}_median=0.312487,rateIgrBrlens{all}_95%HPD={0.506587,1.474658},effectivebrlenIgrBrlens{all}_mean=0.327949],(((6:892.0[&height_mean=5.40213438e-08,prob(percent)=100,height_median=4.99999998e-08,height_95%HPD={0.059193908145215066,36.85388545997016},prob=1.00000000e+00,length_median=6.09537800e-02,effectivebrlenIgrBrlens{all}_95%HPD={0.007253,0.068103},length_mean=6.72558201e-02,effectivebrlenIgrBrlens{all}_median=0.033138,rateIgrBrlens{all}_95%HPD={0.000001,1.365059},effectivebrlenIgrBrlens{all}_mean=0.034985,rateIgrBrlens{all}_median=0.547995,length_95%HPD={1.35609400e-02,1.33470000e-01},rateIgrBrlens{all}_mean=0.628748],12:892.0[&height_mean=5.38939235e-08,prob(percent)=100,height_median=4.89999999e-08,height_95%HPD={0.05846049972471995,36.68167776933233},prob=1.00000000e+00,length_median=6.59017000e-02,effectivebrlenIgrBrlens{all}_95%HPD={0.036940,0.123273},length_mean=7.29940463e-02,effectivebrlenIgrBrlens{all}_median=0.073422,rateIgrBrlens{all}_95%HPD={0.265736,2.922625},effectivebrlenIgrBrlens{all}_mean=0.075860,rateIgrBrlens{all}_median=1.096868,length_95%HPD={1.46355000e-02,1.47166300e-01},rateIgrBrlens{all}_mean=1.320435]):214.0[&prob(percent)=55,height_95%HPD={621.3854692171293,1222.7194649203482},prob=5.54726037e-01,height_median=5.59649100e-02,height_mean=6.13177500e-02,length_mean=3.67701200e-02,effectivebrlenIgrBrlens{all}_median=0.014445,rateIgrBrlens{all}_95%HPD={0.000001,2.061866},effectivebrlenIgrBrlens{all}_mean=0.019693,rateIgrBrlens{all}_median=0.440770,length_95%HPD={2.39143600e-04,9.17023600e-02},rateIgrBrlens{all}_mean=0.666055,length_median=2.94568200e-02,effectivebrlenIgrBrlens{all}_95%HPD={0.000000,0.059091}],7:1106.0[&height_mean=5.41455299e-08,prob(percent)=100,height_median=4.89999999e-08,height_95%HPD={0.05846049972471995,36.68167776933233},prob=1.00000000e+00,length_median=7.83577800e-02,effectivebrlenIgrBrlens{all}_95%HPD={0.015062,0.109095},length_mean=8.67576089e-02,effectivebrlenIgrBrlens{all}_median=0.063030,rateIgrBrlens{all}_95%HPD={0.001756,2.069189},effectivebrlenIgrBrlens{all}_mean=0.064248,rateIgrBrlens{all}_median=0.824563,length_95%HPD={1.91005000e-02,1.73561500e-01},rateIgrBrlens{all}_mean=0.945699]):467.0[&prob(percent)=96,height_95%HPD={832.4196214827941,1423.2146162208094},prob=9.62938275e-01,height_median=8.85914300e-02,height_mean=9.59391368e-02,length_mean=1.67864408e-01,effectivebrlenIgrBrlens{all}_median=0.128514,rateIgrBrlens{all}_95%HPD={0.161444,1.807943},effectivebrlenIgrBrlens{all}_mean=0.135957,rateIgrBrlens{all}_median=0.813911,length_95%HPD={2.46837100e-02,3.17124400e-01},rateIgrBrlens{all}_mean=0.912743,length_median=1.58442300e-01,effectivebrlenIgrBrlens{all}_95%HPD={0.023390,0.264101}],11:1573.0[&prob(percent)=100,height_95%HPD={0.034207303346737564,35.943039713753514},prob=1.00000000e+00,height_median=4.49999999e-08,height_mean=5.39006799e-08,length_mean=2.57484423e-01,effectivebrlenIgrBrlens{all}_median=0.382731,rateIgrBrlens{all}_95%HPD={0.749180,3.272361},effectivebrlenIgrBrlens{all}_mean=0.401509,rateIgrBrlens{all}_median=1.489518,length_95%HPD={8.14797200e-02,4.46122800e-01},rateIgrBrlens{all}_mean=1.794924,length_median=2.48847100e-01,effectivebrlenIgrBrlens{all}_95%HPD={0.192294,0.646754}]):307.0[&height_95%HPD={1325.6070132514242,1893.5553812727355},prob=1.00000000e+00,height_median=2.49600940e-01,height_mean=2.60141218e-01,prob(percent)=100,effectivebrlenIgrBrlens{all}_mean=0.098256,rateIgrBrlens{all}_median=0.927221,rateIgrBrlens{all}_95%HPD={0.000001,2.672375},length_95%HPD={9.69506500e-04,2.41229200e-01},rateIgrBrlens{all}_mean=1.140351,length_median=8.76261000e-02,effectivebrlenIgrBrlens{all}_95%HPD={0.000000,0.225857},length_mean=1.03021009e-01,effectivebrlenIgrBrlens{all}_median=0.086749]):500.0[&prob=6.94440741e-01,height_median=3.26167430e-01,height_mean=3.41088354e-01,prob(percent)=69,height_95%HPD={1596.416726558644,2223.2723174880903},length_95%HPD={2.88380400e-04,2.34622600e-01},rateIgrBrlens{all}_mean=1.051090,length_median=8.69320200e-02,effectivebrlenIgrBrlens{all}_95%HPD={0.000000,0.222612},length_mean=1.00854944e-01,effectivebrlenIgrBrlens{all}_median=0.080807,rateIgrBrlens{all}_95%HPD={0.000002,2.427716},effectivebrlenIgrBrlens{all}_mean=0.092178,rateIgrBrlens{all}_median=0.885675],(8:1097.0[&height_mean=5.41892908e-08,prob(percent)=100,height_95%HPD={0.059193908218273576,36.8538854770581},height_median=4.99999999e-08,prob=1.00000000e+00,length_median=1.14758400e-01,effectivebrlenIgrBrlens{all}_95%HPD={0.000000,0.174410},rateIgrBrlens{all}_mean=0.862073,length_mean=1.22253125e-01,effectivebrlenIgrBrlens{all}_median=0.092138,rateIgrBrlens{all}_95%HPD={0.000002,1.734390},effectivebrlenIgrBrlens{all}_mean=0.094495,rateIgrBrlens{all}_median=0.787077,length_95%HPD={3.08668900e-02,2.29305500e-01}],9:1097.0[&prob=1.00000000e+00,height_median=4.99999999e-08,height_mean=5.41892908e-08,prob(percent)=100,height_95%HPD={0.059193908218273576,36.8538854770581},length_95%HPD={3.08668900e-02,2.29305500e-01},rateIgrBrlens{all}_mean=1.522461,rateIgrBrlens{all}_median=1.247543,length_median=1.14758400e-01,effectivebrlenIgrBrlens{all}_95%HPD={0.062152,0.251130},length_mean=1.22253125e-01,effectivebrlenIgrBrlens{all}_median=0.146872,rateIgrBrlens{all}_95%HPD={0.394309,3.401395},effectivebrlenIgrBrlens{all}_mean=0.153376]):1283.0[&height_mean=1.22253179e-01,prob(percent)=100,height_95%HPD={821.8908878693003,1413.086347829592},height_median=1.14758452e-01,prob=1.00000000e+00,length_median=2.85347600e-01,effectivebrlenIgrBrlens{all}_95%HPD={0.157499,0.584284},rateIgrBrlens{all}_mean=1.275434,length_mean=2.99566506e-01,effectivebrlenIgrBrlens{all}_median=0.332552,rateIgrBrlens{all}_95%HPD={0.517217,2.215968},effectivebrlenIgrBrlens{all}_mean=0.350589,rateIgrBrlens{all}_median=1.152537,length_95%HPD={1.08662800e-01,5.38910400e-01}],10:2380.0[&height_mean=5.34709599e-08,prob(percent)=100,height_95%HPD={0.059193908218273576,36.8538854770581},height_median=4.99999999e-08,prob=1.00000000e+00,length_median=4.27798300e-01,effectivebrlenIgrBrlens{all}_95%HPD={0.152354,0.586591},rateIgrBrlens{all}_mean=0.820701,length_mean=4.45848161e-01,effectivebrlenIgrBrlens{all}_median=0.335932,rateIgrBrlens{all}_95%HPD={0.358299,1.306003},effectivebrlenIgrBrlens{all}_mean=0.351691,rateIgrBrlens{all}_median=0.808860,length_95%HPD={2.14689900e-01,7.21313900e-01}]):412.0[&prob(percent)=100,height_95%HPD={1944.1719336068752,2882.056744890616},prob=1.00000000e+00,height_median=4.70743770e-01,height_mean=4.92711333e-01,length_mean=2.69770147e-01,effectivebrlenIgrBrlens{all}_median=0.238053,effectivebrlenIgrBrlens{all}_95%HPD={0.000000,0.577001},rateIgrBrlens{all}_95%HPD={0.000001,2.023430},effectivebrlenIgrBrlens{all}_mean=0.264085,rateIgrBrlens{all}_median=0.958236,length_95%HPD={1.65268300e-03,5.62041800e-01},rateIgrBrlens{all}_mean=1.064399,length_median=2.43471900e-01])[&prob=1.00000000e+00,height_median=7.24339950e-01,height_mean=7.62481480e-01,prob(percent)=100,height_95%HPD={2194.828523385501,3528.715742959454},length_mean=0.00000000e+00,effectivebrlenIgrBrlens{all}_median=1.000000,rateIgrBrlens{all}_95%HPD={inf,inf},effectivebrlenIgrBrlens{all}_95%HPD={1.000000,1.000000},effectivebrlenIgrBrlens{all}_mean=1.000000,rateIgrBrlens{all}_median=inf,length_95%HPD={0.00000000e+00,0.00000000e+00},rateIgrBrlens{all}_mean=-nan,length_median=0.00000000e+00];
END;
