# Supplementary material for: A test of Generalized Bayesian dating: A new linguistic dating method
Source: PLoS One. 2020 Aug 12;15(8):e0236522. doi: 10.1371/journal.pone.0236522 (PMC7423060; doi:10.1371/journal.pone.0236522)
Supplement: S2 File — Python code for extracting median tree lengths for each constraint, generation of consensus trees, RevBayes code for performing Gamma regression and linear regression, and Python code for predicting ages. Age annotated consensus tree files for all the families. (ZIP) [file pone.0236522.s002.zip › S2 Supporting Information/Consensus_Trees_Ages/Nakh-Daghestanian.dendropy.con.tre]

#NEXUS

BEGIN TAXA;
    DIMENSIONS NTAX=55;
    TAXLABELS
        AKHVAKH
        ANDI
        AVAR
        'AVAR_ANDALAL'
        'AVAR_ANTSUKH'
        'AVAR_BATLUKH'
        'AVAR_HID'
        'AVAR_KARAKH'
        'AVAR_KUSUR'
        'ANDI_MUNI'
        'AVAR_ZAKATALY'
        BAGWALAL
        BEZHTA
        'BEZHTA_2'
        BOTLIKH
        CHAMALAL
        GODOBERI
        HINUKH
        HUNZIB
        INKHOKWARI
        KARATA
        KHWARSHI
        'MOKOK_TSEZ'
        'NORTHERN_AKHVAKH'
        'SAGADIN_TSEZ'
        'SOUTHERN_AKHVAKH'
        TINDI
        'TOKITIN_KARATA'
        TSEZ
        DARGWA
        'ICARI_DARGI'
        'KAJTAK_DARGI'
        'KUBACHI_DARGI'
        'SANZHI_DARGI'
        'XAJDAK_DARGI'
        AGUL
        ARCHI
        'ARCHI_2'
        BUDUKH
        KHINALUG
        KRYZ
        'KUBA_LEZGI'
        LEZGI
        'MIKRAKH_LEZGI'
        'NORTHERN_TABASSARAN'
        RUTUL
        TABASARAN
        TSAKHUR
        UDI
        'AKKIN_CHECHEN'
        BATS
        CHECHEN
        INGUSH
        LAK
        'MUIRI_DARGI'
  ;
END;

BEGIN TREES;
        Translate
             1 AKHVAKH,
             2 ANDI,
             3 AVAR,
             4 'AVAR_ANDALAL',
             5 'AVAR_ANTSUKH',
             6 'AVAR_BATLUKH',
             7 'AVAR_HID',
             8 'AVAR_KARAKH',
             9 'AVAR_KUSUR',
             10 'ANDI_MUNI',
             11 'AVAR_ZAKATALY',
             12 BAGWALAL,
             13 BEZHTA,
             14 'BEZHTA_2',
             15 BOTLIKH,
             16 CHAMALAL,
             17 GODOBERI,
             18 HINUKH,
             19 HUNZIB,
             20 INKHOKWARI,
             21 KARATA,
             22 KHWARSHI,
             23 'MOKOK_TSEZ',
             24 'NORTHERN_AKHVAKH',
             25 'SAGADIN_TSEZ',
             26 'SOUTHERN_AKHVAKH',
             27 TINDI,
             28 'TOKITIN_KARATA',
             29 TSEZ,
             30 DARGWA,
             31 'ICARI_DARGI',
             32 'KAJTAK_DARGI',
             33 'KUBACHI_DARGI',
             34 'SANZHI_DARGI',
             35 'XAJDAK_DARGI',
             36 AGUL,
             37 ARCHI,
             38 'ARCHI_2',
             39 BUDUKH,
             40 KHINALUG,
             41 KRYZ,
             42 'KUBA_LEZGI',
             43 LEZGI,
             44 'MIKRAKH_LEZGI',
             45 'NORTHERN_TABASSARAN',
             46 RUTUL,
             47 TABASARAN,
             48 TSAKHUR,
             49 UDI,
             50 'AKKIN_CHECHEN',
             51 BATS,
             52 CHECHEN,
             53 INGUSH,
             54 LAK,
             55 'MUIRI_DARGI'
             ;
    TREE 1 = [&R] (((50:942.0[&prob(percent)=100,height_95%HPD={0.05919390829133208,36.85388549414603},prob=1.00000000e+00,height_median=5.00000000e-08,height_mean=5.15475883e-08,length_mean=4.96857153e-02,effectivebrlenIgrBrlens{all}_median=0.098351,rateIgrBrlens{all}_95%HPD={0.945436,4.698754},effectivebrlenIgrBrlens{all}_mean=0.099146,rateIgrBrlens{all}_median=1.984418,effectivebrlenIgrBrlens{all}_95%HPD={0.071432,0.126557},length_95%HPD={1.60042300e-02,8.20841700e-02},rateIgrBrlens{all}_mean=2.331949,length_median=4.89044700e-02],(52:764.0[&prob=1.00000000e+00,height_median=5.00000000e-08,height_mean=5.15506093e-08,prob(percent)=100,height_95%HPD={0.05919390829133208,36.85388549414603},length_95%HPD={1.57468400e-02,6.63070200e-02},rateIgrBrlens{all}_mean=0.782891,length_median=3.85835700e-02,effectivebrlenIgrBrlens{all}_95%HPD={0.013270,0.043764},length_mean=3.95448056e-02,effectivebrlenIgrBrlens{all}_median=0.027636,rateIgrBrlens{all}_95%HPD={0.277674,1.384987},rateIgrBrlens{all}_median=0.715490,effectivebrlenIgrBrlens{all}_mean=0.028092],53:764.0[&prob=1.00000000e+00,height_median=5.00000000e-08,height_mean=5.15630836e-08,prob(percent)=100,height_95%HPD={0.05919390829133208,36.85388549414603},length_95%HPD={1.72458400e-02,7.27573800e-02},effectivebrlenIgrBrlens{all}_mean=0.036615,rateIgrBrlens{all}_median=0.841857,length_median=4.30429000e-02,effectivebrlenIgrBrlens{all}_95%HPD={0.019775,0.053416},length_mean=4.43228297e-02,effectivebrlenIgrBrlens{all}_median=0.036237,rateIgrBrlens{all}_95%HPD={0.330534,1.748908},rateIgrBrlens{all}_mean=0.931906]):178.0[&prob(percent)=55,prob=5.50859885e-01,height_mean=3.99546790e-02,height_95%HPD={501.64871986257384,1103.5773634362831},height_median=3.92280700e-02,length_median=1.75629500e-02,rateIgrBrlens{all}_mean=0.618803,effectivebrlenIgrBrlens{all}_95%HPD={0.000000,0.022934},length_mean=1.93991900e-02,effectivebrlenIgrBrlens{all}_median=0.008744,length_95%HPD={3.29114700e-04,4.19503400e-02},rateIgrBrlens{all}_95%HPD={0.000002,1.537984},effectivebrlenIgrBrlens{all}_mean=0.009833,rateIgrBrlens{all}_median=0.463532]):261.0[&height_mean=5.55544428e-02,height_median=5.48875290e-02,prob(percent)=100,height_95%HPD={671.3521866461157,1271.8086579332364},prob=1.00000000e+00,length_median=4.69174100e-02,effectivebrlenIgrBrlens{all}_95%HPD={0.020350,0.092013},length_mean=4.86879331e-02,effectivebrlenIgrBrlens{all}_median=0.054325,rateIgrBrlens{all}_95%HPD={0.371237,2.649330},effectivebrlenIgrBrlens{all}_mean=0.055407,rateIgrBrlens{all}_median=1.143505,rateIgrBrlens{all}_mean=1.339253,length_95%HPD={1.18837700e-02,8.77248900e-02}],51:1203.0[&height_mean=5.17687415e-08,prob(percent)=100,height_median=5.00000000e-08,height_95%HPD={0.05919390829133208,36.85388549414603},prob=1.00000000e+00,length_median=1.03016400e-01,effectivebrlenIgrBrlens{all}_95%HPD={0.038017,0.115373},length_mean=1.04242324e-01,effectivebrlenIgrBrlens{all}_median=0.076920,rateIgrBrlens{all}_95%HPD={0.337402,1.253540},effectivebrlenIgrBrlens{all}_mean=0.077448,rateIgrBrlens{all}_median=0.737300,length_95%HPD={6.40983700e-02,1.48316600e-01},rateIgrBrlens{all}_mean=0.769072]):2241.0[&prob(percent)=100,height_95%HPD={945.1462774851684,1527.693318947648},prob=1.00000000e+00,height_median=1.03016450e-01,height_mean=1.04242376e-01,length_mean=3.05729112e-01,effectivebrlenIgrBrlens{all}_median=0.293860,rateIgrBrlens{all}_95%HPD={0.704578,1.372646},effectivebrlenIgrBrlens{all}_mean=0.297109,rateIgrBrlens{all}_median=0.961988,length_95%HPD={2.18357500e-01,3.98138800e-01},rateIgrBrlens{all}_mean=0.984874,effectivebrlenIgrBrlens{all}_95%HPD={0.209541,0.402261},length_median=3.02400600e-01],(((((1:968.0[&height_95%HPD={0.05919390829133208,36.85388549414603},prob=1.00000000e+00,height_median=5.00000000e-08,height_mean=5.15628116e-08,prob(percent)=100,effectivebrlenIgrBrlens{all}_mean=0.048141,rateIgrBrlens{all}_median=0.683411,effectivebrlenIgrBrlens{all}_median=0.047463,length_95%HPD={3.94315800e-02,1.04212600e-01},rateIgrBrlens{all}_mean=0.721036,rateIgrBrlens{all}_95%HPD={0.352115,1.147745},length_median=6.92131100e-02,effectivebrlenIgrBrlens{all}_95%HPD={0.026627,0.069549},length_mean=7.00050864e-02],(24:626.0[&height_mean=5.17235902e-08,height_median=5.00000000e-08,prob(percent)=100,height_95%HPD={0.05919390829133208,36.85388549414603},prob=1.00000000e+00,length_median=2.32010500e-02,effectivebrlenIgrBrlens{all}_95%HPD={0.006613,0.028226},length_mean=2.41999106e-02,effectivebrlenIgrBrlens{all}_median=0.016771,rateIgrBrlens{all}_95%HPD={0.199962,1.721915},effectivebrlenIgrBrlens{all}_mean=0.017109,rateIgrBrlens{all}_median=0.716570,rateIgrBrlens{all}_mean=0.822385,length_95%HPD={6.93861500e-03,4.31663700e-02}],26:626.0[&height_mean=5.17235902e-08,prob(percent)=100,height_median=5.00000000e-08,height_95%HPD={0.05919390829133208,36.85388549414603},prob=1.00000000e+00,length_median=2.32010500e-02,effectivebrlenIgrBrlens{all}_95%HPD={0.017964,0.043897},length_mean=2.41999106e-02,effectivebrlenIgrBrlens{all}_median=0.029668,rateIgrBrlens{all}_95%HPD={0.481926,3.185635},effectivebrlenIgrBrlens{all}_mean=0.029991,rateIgrBrlens{all}_median=1.280681,rateIgrBrlens{all}_mean=1.481184,length_95%HPD={6.93861500e-03,4.31663700e-02}]):342.0[&prob(percent)=100,height_95%HPD={373.15719147636656,958.4779417071366},prob=1.00000000e+00,height_median=2.32010671e-02,height_mean=2.41999623e-02,length_mean=4.58051757e-02,effectivebrlenIgrBrlens{all}_median=0.057319,rateIgrBrlens{all}_95%HPD={0.531476,2.740692},effectivebrlenIgrBrlens{all}_mean=0.057862,rateIgrBrlens{all}_median=1.262172,length_95%HPD={1.45662500e-02,7.69099800e-02},rateIgrBrlens{all}_mean=1.463410,effectivebrlenIgrBrlens{all}_95%HPD={0.035816,0.080469},length_median=4.51176800e-02]):853.0[&height_95%HPD={702.8246143884484,1301.4766925848592},prob=1.00000000e+00,height_median=6.92131140e-02,height_mean=7.00051380e-02,prob(percent)=100,effectivebrlenIgrBrlens{all}_mean=0.053034,rateIgrBrlens{all}_median=0.902077,length_95%HPD={2.10571400e-02,9.47251900e-02},rateIgrBrlens{all}_mean=1.023869,effectivebrlenIgrBrlens{all}_median=0.052201,length_median=5.75313900e-02,effectivebrlenIgrBrlens{all}_95%HPD={0.030436,0.075299},rateIgrBrlens{all}_95%HPD={0.415248,1.839679},length_mean=5.82933870e-02],((2:909.0[&prob(percent)=100,height_95%HPD={0.05919390829133208,36.85388549414603},prob=1.00000000e+00,height_median=5.00000000e-08,height_mean=5.15234502e-08,length_mean=6.79909639e-02,effectivebrlenIgrBrlens{all}_median=0.052307,rateIgrBrlens{all}_95%HPD={0.385244,1.333472},effectivebrlenIgrBrlens{all}_mean=0.052919,rateIgrBrlens{all}_median=0.775084,length_95%HPD={3.23032100e-02,1.01439800e-01},rateIgrBrlens{all}_mean=0.822678,length_median=6.68311300e-02,effectivebrlenIgrBrlens{all}_95%HPD={0.029966,0.076444}],10:909.0[&prob(percent)=100,height_95%HPD={0.05919390829133208,36.85388549414603},prob=1.00000000e+00,height_median=5.00000000e-08,height_mean=5.15234502e-08,length_mean=6.79909639e-02,effectivebrlenIgrBrlens{all}_median=0.086681,rateIgrBrlens{all}_95%HPD={0.759613,2.220589},effectivebrlenIgrBrlens{all}_mean=0.087503,rateIgrBrlens{all}_median=1.308100,length_95%HPD={3.23032100e-02,1.01439800e-01},rateIgrBrlens{all}_mean=1.371883,length_median=6.68311300e-02,effectivebrlenIgrBrlens{all}_95%HPD={0.061907,0.115990}]):302.0[&height_95%HPD={638.3010751838228,1239.21908740515},prob=1.00000000e+00,height_median=6.68312120e-02,height_mean=6.79910154e-02,prob(percent)=100,effectivebrlenIgrBrlens{all}_mean=0.048216,rateIgrBrlens{all}_median=0.940364,rateIgrBrlens{all}_95%HPD={0.416236,1.896041},length_95%HPD={1.55340200e-02,8.96131700e-02},rateIgrBrlens{all}_mean=1.041986,length_median=5.00971400e-02,effectivebrlenIgrBrlens{all}_95%HPD={0.024534,0.072761},length_mean=5.20933828e-02,effectivebrlenIgrBrlens{all}_median=0.047682],28:1211.0[&height_95%HPD={0.05919390829133208,36.85388549414603},prob=1.00000000e+00,height_median=5.00000000e-08,height_mean=5.13813558e-08,prob(percent)=100,effectivebrlenIgrBrlens{all}_mean=0.108880,rateIgrBrlens{all}_median=0.901398,rateIgrBrlens{all}_95%HPD={0.561852,1.261948},length_95%HPD={7.95471000e-02,1.64063200e-01},rateIgrBrlens{all}_mean=0.922614,length_median=1.20128900e-01,effectivebrlenIgrBrlens{all}_95%HPD={0.078007,0.139142},length_mean=1.21182999e-01,effectivebrlenIgrBrlens{all}_median=0.108076]):610.0[&prob=5.99120117e-01,height_median=1.13813200e-01,height_mean=1.14606254e-01,prob(percent)=60,height_95%HPD={955.4164262415644,1537.26784559084},length_95%HPD={3.74263400e-04,4.65457100e-02},rateIgrBrlens{all}_mean=0.693638,rateIgrBrlens{all}_median=0.538203,length_median=1.77346000e-02,effectivebrlenIgrBrlens{all}_95%HPD={0.000000,0.027249},length_mean=2.03540672e-02,effectivebrlenIgrBrlens{all}_median=0.010872,rateIgrBrlens{all}_95%HPD={0.000001,1.789686},effectivebrlenIgrBrlens{all}_mean=0.011841],(((12:712.0[&prob(percent)=100,height_95%HPD={0.05919390829133208,36.85388549414603},prob=1.00000000e+00,height_median=5.00000000e-08,height_mean=5.16209172e-08,length_mean=3.39475721e-02,effectivebrlenIgrBrlens{all}_median=0.045916,rateIgrBrlens{all}_95%HPD={0.616010,3.251001},effectivebrlenIgrBrlens{all}_mean=0.046386,rateIgrBrlens{all}_median=1.386596,effectivebrlenIgrBrlens{all}_95%HPD={0.029865,0.062903},length_95%HPD={9.81851600e-03,5.66046100e-02},rateIgrBrlens{all}_mean=1.607819,length_median=3.34142200e-02],27:712.0[&prob(percent)=100,height_95%HPD={0.05919390829133208,36.85388549414603},prob=1.00000000e+00,height_median=5.00000000e-08,height_mean=5.16300893e-08,length_mean=3.40024161e-02,effectivebrlenIgrBrlens{all}_median=0.020475,rateIgrBrlens{all}_95%HPD={0.197566,1.364068},effectivebrlenIgrBrlens{all}_mean=0.021042,rateIgrBrlens{all}_median=0.620880,effectivebrlenIgrBrlens{all}_95%HPD={0.009249,0.033747},length_95%HPD={9.15839700e-03,5.62830900e-02},rateIgrBrlens{all}_mean=0.707596,length_median=3.34276300e-02]):481.0[&height_95%HPD={462.7191772754278,1059.9127581668836},prob=9.92134382e-01,height_median=3.33305321e-02,height_mean=3.38400641e-02,prob(percent)=99,effectivebrlenIgrBrlens{all}_mean=0.024412,rateIgrBrlens{all}_median=0.826042,length_95%HPD={5.21918300e-03,5.86288900e-02},rateIgrBrlens{all}_mean=1.003927,effectivebrlenIgrBrlens{all}_median=0.023807,length_median=2.87091200e-02,effectivebrlenIgrBrlens{all}_95%HPD={0.007708,0.042837},rateIgrBrlens{all}_95%HPD={0.176412,2.140308},length_mean=3.02380623e-02],((15:808.0[&height_95%HPD={0.059193908218273576,36.8538854770581},prob=1.00000000e+00,height_median=4.99999999e-08,height_mean=5.16202813e-08,prob(percent)=100,effectivebrlenIgrBrlens{all}_mean=0.062151,rateIgrBrlens{all}_median=1.287767,length_95%HPD={2.24071000e-02,7.97542900e-02},rateIgrBrlens{all}_mean=1.408147,length_median=4.79608700e-02,effectivebrlenIgrBrlens{all}_95%HPD={0.040889,0.082277},effectivebrlenIgrBrlens{all}_median=0.061436,length_mean=4.86451082e-02,rateIgrBrlens{all}_95%HPD={0.663226,2.379698}],17:808.0[&height_95%HPD={0.059193908218273576,36.8538854770581},prob=1.00000000e+00,height_median=4.99999999e-08,height_mean=5.16004893e-08,prob(percent)=100,effectivebrlenIgrBrlens{all}_mean=0.039999,rateIgrBrlens{all}_median=0.828894,rateIgrBrlens{all}_95%HPD={0.364442,1.512722},length_95%HPD={2.25192200e-02,7.99422100e-02},rateIgrBrlens{all}_mean=0.894535,length_median=4.80835700e-02,effectivebrlenIgrBrlens{all}_95%HPD={0.023375,0.057709},length_mean=4.87778142e-02,effectivebrlenIgrBrlens{all}_median=0.039437]):194.0[&prob=8.92814291e-01,height_median=4.69319230e-02,height_mean=4.76759159e-02,prob(percent)=89,height_95%HPD={546.9370791173357,1150.0849959837458},length_95%HPD={6.06615500e-04,4.88440500e-02},rateIgrBrlens{all}_mean=0.907479,length_median=2.07455100e-02,effectivebrlenIgrBrlens{all}_95%HPD={0.000000,0.030522},length_mean=2.26809344e-02,effectivebrlenIgrBrlens{all}_median=0.014956,rateIgrBrlens{all}_95%HPD={0.000034,2.189208},effectivebrlenIgrBrlens{all}_mean=0.015618,rateIgrBrlens{all}_median=0.676591],16:1002.0[&prob=1.00000000e+00,height_median=5.00000000e-08,height_mean=5.16178456e-08,prob(percent)=100,height_95%HPD={0.05919390829133208,36.85388549414603},length_95%HPD={3.27604200e-02,9.33353100e-02},rateIgrBrlens{all}_mean=1.170703,rateIgrBrlens{all}_median=1.120645,length_median=6.04906300e-02,effectivebrlenIgrBrlens{all}_95%HPD={0.047719,0.089799},length_mean=6.15219196e-02,effectivebrlenIgrBrlens{all}_median=0.067267,rateIgrBrlens{all}_95%HPD={0.655661,1.882603},effectivebrlenIgrBrlens{all}_mean=0.067869]):191.0[&height_mean=6.30516182e-02,prob(percent)=60,height_median=6.21583100e-02,height_95%HPD={731.5886379500004,1328.240963798007},prob=6.03252900e-01,length_median=1.81208200e-02,effectivebrlenIgrBrlens{all}_95%HPD={0.001360,0.026727},length_mean=1.99720757e-02,effectivebrlenIgrBrlens{all}_median=0.013010,rateIgrBrlens{all}_95%HPD={0.076569,2.424572},effectivebrlenIgrBrlens{all}_mean=0.013617,rateIgrBrlens{all}_median=0.692801,length_95%HPD={1.17211700e-03,4.19755900e-02},rateIgrBrlens{all}_mean=0.957321]):138.0[&prob(percent)=59,height_95%HPD={934.0304002589222,1517.6023713837728},prob=5.87121717e-01,height_median=7.43421920e-02,height_mean=7.51128889e-02,length_mean=2.34238253e-02,effectivebrlenIgrBrlens{all}_median=0.019442,rateIgrBrlens{all}_95%HPD={0.167922,2.858723},effectivebrlenIgrBrlens{all}_mean=0.019876,rateIgrBrlens{all}_median=0.856390,length_95%HPD={2.66011000e-03,4.71330400e-02},rateIgrBrlens{all}_mean=1.195548,length_median=2.20411200e-02,effectivebrlenIgrBrlens{all}_95%HPD={0.005446,0.035421}],21:1331.0[&prob(percent)=100,height_95%HPD={0.05919390829133208,36.85388549414603},prob=1.00000000e+00,height_median=5.00000000e-08,height_mean=5.17797760e-08,length_mean=8.35738478e-02,effectivebrlenIgrBrlens{all}_median=0.080944,rateIgrBrlens{all}_95%HPD={0.550398,1.815016},effectivebrlenIgrBrlens{all}_mean=0.081587,rateIgrBrlens{all}_median=0.957539,length_95%HPD={3.77179700e-02,1.26219700e-01},rateIgrBrlens{all}_mean=1.064710,length_median=8.52253200e-02,effectivebrlenIgrBrlens{all}_95%HPD={0.059050,0.107078}]):490.0[&height_95%HPD={1080.7850925829096,1656.213675362346},prob=9.99600053e-01,height_median=9.42172640e-02,height_mean=9.52738364e-02,prob(percent)=100,effectivebrlenIgrBrlens{all}_mean=0.035355,rateIgrBrlens{all}_median=0.891771,rateIgrBrlens{all}_95%HPD={0.268965,2.147908},length_95%HPD={8.66424000e-03,7.54118700e-02},rateIgrBrlens{all}_mean=1.073342,length_median=3.89847200e-02,effectivebrlenIgrBrlens{all}_95%HPD={0.014155,0.059288},length_mean=4.02814108e-02,effectivebrlenIgrBrlens{all}_median=0.034848]):720.0[&prob=1.00000000e+00,height_median=1.43358010e-01,height_mean=1.44809995e-01,prob(percent)=100,height_95%HPD={1539.1474939664986,2146.0100520524034},length_95%HPD={6.30380000e-02,1.84606500e-01},rateIgrBrlens{all}_mean=0.874871,length_median=1.19695900e-01,effectivebrlenIgrBrlens{all}_95%HPD={0.057589,0.148557},length_mean=1.21702643e-01,effectivebrlenIgrBrlens{all}_median=0.100699,rateIgrBrlens{all}_95%HPD={0.460770,1.307910},effectivebrlenIgrBrlens{all}_mean=0.102145,rateIgrBrlens{all}_median=0.841388],((3:828.0[&height_95%HPD={0.05919390829133208,36.85388549414603},prob=1.00000000e+00,height_median=5.00000000e-08,height_mean=5.17007999e-08,prob(percent)=100,effectivebrlenIgrBrlens{all}_median=0.048446,effectivebrlenIgrBrlens{all}_mean=0.049061,rateIgrBrlens{all}_median=0.942184,rateIgrBrlens{all}_95%HPD={0.406669,1.713730},length_95%HPD={2.45870600e-02,8.96368900e-02},rateIgrBrlens{all}_mean=0.997795,length_median=5.17933700e-02,effectivebrlenIgrBrlens{all}_95%HPD={0.031050,0.068139},length_mean=5.40230876e-02],6:828.0[&prob(percent)=100,height_95%HPD={0.05919390829133208,36.85388549414603},prob=1.00000000e+00,height_median=5.00000000e-08,height_mean=5.16846687e-08,length_mean=5.22811942e-02,effectivebrlenIgrBrlens{all}_median=0.043467,rateIgrBrlens{all}_95%HPD={0.436148,1.452705},effectivebrlenIgrBrlens{all}_95%HPD={0.026904,0.061162},effectivebrlenIgrBrlens{all}_mean=0.043838,rateIgrBrlens{all}_median=0.858039,length_95%HPD={2.57644000e-02,8.26568200e-02},rateIgrBrlens{all}_mean=0.901871,length_median=5.10887300e-02]):524.0[&height_95%HPD={562.6904742387992,1166.3877719804955},prob=8.86015198e-01,height_median=4.96052680e-02,height_mean=5.07673933e-02,prob(percent)=89,effectivebrlenIgrBrlens{all}_mean=0.015331,effectivebrlenIgrBrlens{all}_median=0.015062,rateIgrBrlens{all}_median=0.628165,length_95%HPD={1.92828600e-03,4.75554800e-02},rateIgrBrlens{all}_mean=0.826754,rateIgrBrlens{all}_95%HPD={0.000003,1.906285},length_median=2.30062800e-02,effectivebrlenIgrBrlens{all}_95%HPD={0.001339,0.028273},length_mean=2.42983240e-02],((4:784.0[&prob(percent)=100,height_95%HPD={0.059193908364390584,36.85388551123397},prob=1.00000000e+00,height_median=5.00000001e-08,height_mean=5.16893654e-08,length_mean=4.43501969e-02,effectivebrlenIgrBrlens{all}_median=0.043965,rateIgrBrlens{all}_95%HPD={0.464757,2.111477},effectivebrlenIgrBrlens{all}_mean=0.044758,rateIgrBrlens{all}_median=1.012723,effectivebrlenIgrBrlens{all}_95%HPD={0.028036,0.062387},length_95%HPD={1.75751800e-02,7.06466600e-02},rateIgrBrlens{all}_mean=1.124200,length_median=4.39997100e-02],7:784.0[&height_median=5.00000001e-08,height_mean=5.16881523e-08,prob(percent)=100,height_95%HPD={0.059193908364390584,36.85388551123397},prob=1.00000000e+00,length_median=4.39395900e-02,effectivebrlenIgrBrlens{all}_95%HPD={0.027430,0.060988},length_mean=4.42103408e-02,effectivebrlenIgrBrlens{all}_median=0.043374,rateIgrBrlens{all}_95%HPD={0.484776,1.984173},rateIgrBrlens{all}_mean=1.096191,effectivebrlenIgrBrlens{all}_mean=0.043857,rateIgrBrlens{all}_median=0.989582,length_95%HPD={1.67050700e-02,6.93069700e-02}]):395.0[&prob(percent)=98,height_95%HPD={519.431675081775,1121.6194728816788},prob=9.79602720e-01,height_median=4.36935070e-02,height_mean=4.39057432e-02,length_mean=2.49153057e-02,effectivebrlenIgrBrlens{all}_median=0.018715,rateIgrBrlens{all}_95%HPD={0.119079,2.425757},effectivebrlenIgrBrlens{all}_mean=0.019214,rateIgrBrlens{all}_median=0.777734,effectivebrlenIgrBrlens{all}_95%HPD={0.006003,0.033025},length_95%HPD={3.08128200e-03,4.81539500e-02},rateIgrBrlens{all}_mean=1.005767,length_median=2.37400000e-02],((5:793.0[&height_mean=5.17003320e-08,prob(percent)=100,height_median=5.09999999e-08,height_95%HPD={0.059921721447671,37.02346748040381},prob=1.00000000e+00,length_median=3.47200400e-02,effectivebrlenIgrBrlens{all}_95%HPD={0.012099,0.034053},length_mean=3.53855532e-02,effectivebrlenIgrBrlens{all}_median=0.022132,rateIgrBrlens{all}_95%HPD={0.289294,1.160346},effectivebrlenIgrBrlens{all}_mean=0.022551,rateIgrBrlens{all}_median=0.636424,rateIgrBrlens{all}_mean=0.680098,length_95%HPD={1.77450800e-02,5.46111500e-02}],(9:614.0[&prob(percent)=100,height_95%HPD={0.059921721447671,37.02346748040381},prob=1.00000000e+00,height_median=5.09999999e-08,height_mean=5.16073977e-08,length_mean=2.24044029e-02,effectivebrlenIgrBrlens{all}_median=0.041539,rateIgrBrlens{all}_95%HPD={0.759018,4.749961},effectivebrlenIgrBrlens{all}_mean=0.042157,rateIgrBrlens{all}_median=1.905631,length_95%HPD={6.05214000e-03,3.74045200e-02},rateIgrBrlens{all}_mean=2.220506,length_median=2.19823300e-02,effectivebrlenIgrBrlens{all}_95%HPD={0.026863,0.058952}],11:614.0[&prob(percent)=100,height_95%HPD={0.059921721447671,37.02346748040381},prob=1.00000000e+00,height_median=5.09999999e-08,height_mean=5.16073977e-08,length_mean=2.24044029e-02,effectivebrlenIgrBrlens{all}_median=0.040354,rateIgrBrlens{all}_95%HPD={0.705958,4.339968},effectivebrlenIgrBrlens{all}_mean=0.041007,rateIgrBrlens{all}_median=1.845757,length_95%HPD={6.05214000e-03,3.74045200e-02},rateIgrBrlens{all}_mean=2.156675,length_median=2.19823300e-02,effectivebrlenIgrBrlens{all}_95%HPD={0.025572,0.056928}]):179.0[&height_95%HPD={370.9944160632668,954.4497738349587},prob=1.00000000e+00,height_median=2.19823600e-02,height_mean=2.24044545e-02,prob(percent)=100,effectivebrlenIgrBrlens{all}_mean=0.026153,rateIgrBrlens{all}_median=2.140093,rateIgrBrlens{all}_95%HPD={0.545301,8.333000},length_95%HPD={6.21531900e-04,2.60821400e-02},rateIgrBrlens{all}_mean=3.107669,length_median=1.20341200e-02,effectivebrlenIgrBrlens{all}_95%HPD={0.013501,0.039427},length_mean=1.29834043e-02,effectivebrlenIgrBrlens{all}_median=0.025663]):152.0[&prob=9.97866951e-01,height_median=3.46686140e-02,height_mean=3.53651582e-02,prob(percent)=100,height_95%HPD={527.4373764823893,1130.2985448188645},length_95%HPD={1.09140900e-03,2.76771100e-02},rateIgrBrlens{all}_mean=1.803084,length_median=1.18077000e-02,effectivebrlenIgrBrlens{all}_95%HPD={0.005169,0.026518},length_mean=1.29882390e-02,effectivebrlenIgrBrlens{all}_median=0.014910,rateIgrBrlens{all}_95%HPD={0.211534,4.940374},effectivebrlenIgrBrlens{all}_mean=0.015330,rateIgrBrlens{all}_median=1.234977],8:945.0[&height_95%HPD={0.059412832673296424,36.90503156945369},prob=1.00000000e+00,height_median=5.02999999e-08,height_mean=5.15690295e-08,prob(percent)=100,effectivebrlenIgrBrlens{all}_mean=0.020102,rateIgrBrlens{all}_median=0.412758,rateIgrBrlens{all}_95%HPD={0.198868,0.725701},length_95%HPD={2.79204400e-02,7.01760000e-02},rateIgrBrlens{all}_mean=0.432542,length_median=4.73521200e-02,effectivebrlenIgrBrlens{all}_95%HPD={0.010161,0.031229},length_mean=4.83149887e-02,effectivebrlenIgrBrlens{all}_median=0.019558]):234.0[&prob=9.97067058e-01,height_median=4.73359520e-02,height_mean=4.82674415e-02,prob(percent)=100,height_95%HPD={675.4230173253336,1275.692260466031},length_95%HPD={1.94695300e-03,4.12050200e-02},rateIgrBrlens{all}_mean=1.165564,length_median=1.97212800e-02,effectivebrlenIgrBrlens{all}_95%HPD={0.006423,0.030609},length_mean=2.11399761e-02,effectivebrlenIgrBrlens{all}_median=0.017645,rateIgrBrlens{all}_95%HPD={0.157352,2.770678},effectivebrlenIgrBrlens{all}_mean=0.018181,rateIgrBrlens{all}_median=0.897822]):173.0[&height_mean=6.65070426e-02,prob(percent)=57,height_median=6.61512800e-02,height_95%HPD={924.0093867568751,1508.684404598724},prob=5.69257432e-01,length_median=1.00687200e-02,effectivebrlenIgrBrlens{all}_95%HPD={0.000000,0.019041},length_mean=1.18618815e-02,effectivebrlenIgrBrlens{all}_median=0.006511,rateIgrBrlens{all}_95%HPD={0.000001,2.840654},effectivebrlenIgrBrlens{all}_mean=0.007550,rateIgrBrlens{all}_median=0.543838,length_95%HPD={1.72600200e-04,2.84890000e-02},rateIgrBrlens{all}_mean=0.936811]):1189.0[&prob(percent)=100,height_95%HPD={1104.763756074699,1678.5301772265611},prob=1.00000000e+00,height_median=7.81137390e-02,height_mean=7.95388492e-02,length_mean=2.00590407e-01,effectivebrlenIgrBrlens{all}_median=0.215952,rateIgrBrlens{all}_95%HPD={0.769751,1.529687},effectivebrlenIgrBrlens{all}_mean=0.217435,rateIgrBrlens{all}_median=1.092190,length_95%HPD={1.37850700e-01,2.68245700e-01},rateIgrBrlens{all}_mean=1.105603,effectivebrlenIgrBrlens{all}_95%HPD={0.157683,0.278521},length_median=1.99424500e-01],(((13:682.0[&prob=1.00000000e+00,height_median=5.00000000e-08,height_mean=5.19331289e-08,prob(percent)=100,height_95%HPD={0.05919390829133208,36.85388549414603},length_95%HPD={9.60834800e-03,5.22291800e-02},rateIgrBrlens{all}_mean=1.026326,rateIgrBrlens{all}_median=0.915502,length_median=2.95691200e-02,effectivebrlenIgrBrlens{all}_95%HPD={0.010350,0.044765},length_mean=3.04068504e-02,effectivebrlenIgrBrlens{all}_median=0.026798,rateIgrBrlens{all}_95%HPD={0.249674,2.090136},effectivebrlenIgrBrlens{all}_mean=0.027420],14:682.0[&prob=1.00000000e+00,height_median=5.00000000e-08,height_mean=5.19331289e-08,prob(percent)=100,height_95%HPD={0.05919390829133208,36.85388549414603},length_95%HPD={9.60834800e-03,5.22291800e-02},rateIgrBrlens{all}_mean=1.591132,length_median=2.95691200e-02,effectivebrlenIgrBrlens{all}_95%HPD={0.022676,0.060773},rateIgrBrlens{all}_median=1.387008,length_mean=3.04068504e-02,effectivebrlenIgrBrlens{all}_median=0.040932,rateIgrBrlens{all}_95%HPD={0.518557,3.176630},effectivebrlenIgrBrlens{all}_mean=0.041495]):412.0[&height_mean=3.04069024e-02,prob(percent)=100,height_95%HPD={437.0579045141094,1030.7325912451686},prob=1.00000000e+00,height_median=2.95691600e-02,length_median=6.90976600e-02,effectivebrlenIgrBrlens{all}_95%HPD={0.070053,0.138872},length_mean=7.02272198e-02,effectivebrlenIgrBrlens{all}_median=0.100764,rateIgrBrlens{all}_mean=1.567003,rateIgrBrlens{all}_95%HPD={0.710901,2.584185},effectivebrlenIgrBrlens{all}_mean=0.101915,rateIgrBrlens{all}_median=1.470953,length_95%HPD={3.07931700e-02,1.08657800e-01}],19:1094.0[&height_mean=5.17748834e-08,prob(percent)=100,height_95%HPD={0.05919390829133208,36.85388549414603},prob=1.00000000e+00,height_median=5.00000000e-08,length_median=9.94957900e-02,effectivebrlenIgrBrlens{all}_95%HPD={0.037108,0.089747},length_mean=1.00634070e-01,effectivebrlenIgrBrlens{all}_median=0.062249,rateIgrBrlens{all}_95%HPD={0.353874,0.968591},rateIgrBrlens{all}_mean=0.644068,effectivebrlenIgrBrlens{all}_mean=0.062960,rateIgrBrlens{all}_median=0.632906,length_95%HPD={6.01062400e-02,1.39774400e-01}]):516.0[&prob(percent)=100,height_95%HPD={818.8204458018226,1410.3473338110073},prob=1.00000000e+00,height_median=9.94958750e-02,height_mean=1.00634122e-01,length_mean=3.97255998e-02,effectivebrlenIgrBrlens{all}_median=0.031019,rateIgrBrlens{all}_95%HPD={0.140641,2.031136},effectivebrlenIgrBrlens{all}_95%HPD={0.001640,0.059646},effectivebrlenIgrBrlens{all}_mean=0.031909,rateIgrBrlens{all}_median=0.801225,length_95%HPD={5.32550800e-03,7.61222000e-02},rateIgrBrlens{all}_mean=0.930135,length_median=3.83611600e-02],((18:1084.0[&prob(percent)=100,height_95%HPD={0.05919390829133208,36.85388549414603},prob=1.00000000e+00,height_median=5.00000000e-08,height_mean=5.18973070e-08,length_mean=8.34771826e-02,effectivebrlenIgrBrlens{all}_median=0.122195,rateIgrBrlens{all}_95%HPD={0.817741,2.338926},effectivebrlenIgrBrlens{all}_mean=0.123374,rateIgrBrlens{all}_median=1.492610,length_95%HPD={5.11649800e-02,1.20437800e-01},rateIgrBrlens{all}_mean=1.545060,effectivebrlenIgrBrlens{all}_95%HPD={0.089408,0.158825},length_median=8.27911200e-02],((23:611.0[&prob(percent)=100,height_95%HPD={0.05919390829133208,36.85388549414603},prob=1.00000000e+00,height_median=5.00000000e-08,height_mean=5.17885215e-08,length_mean=2.07355003e-02,effectivebrlenIgrBrlens{all}_median=0.019446,rateIgrBrlens{all}_95%HPD={0.297375,2.340914},effectivebrlenIgrBrlens{all}_mean=0.019844,rateIgrBrlens{all}_median=0.990587,length_95%HPD={4.99247900e-03,3.69689000e-02},rateIgrBrlens{all}_mean=1.138831,length_median=1.97303100e-02,effectivebrlenIgrBrlens{all}_95%HPD={0.009480,0.030861}],25:611.0[&prob=1.00000000e+00,height_median=5.00000000e-08,height_95%HPD={0.05919390829133208,36.85388549414603},height_mean=5.18040661e-08,prob(percent)=100,length_mean=2.50611461e-02,rateIgrBrlens{all}_95%HPD={0.054046,2.001169},rateIgrBrlens{all}_median=0.664612,effectivebrlenIgrBrlens{all}_median=0.015612,rateIgrBrlens{all}_mean=0.814837,effectivebrlenIgrBrlens{all}_mean=0.015911,length_median=2.36568600e-02,effectivebrlenIgrBrlens{all}_95%HPD={0.003454,0.026662},length_95%HPD={5.22308000e-03,4.56540200e-02}]):193.0[&prob=6.53379549e-01,height_95%HPD={368.5685426263704,951.767574834397},height_median=1.94195720e-02,height_mean=2.05409695e-02,prob(percent)=65,rateIgrBrlens{all}_mean=1.093462,rateIgrBrlens{all}_95%HPD={0.216830,2.865424},effectivebrlenIgrBrlens{all}_mean=0.016133,length_median=1.81573700e-02,effectivebrlenIgrBrlens{all}_median=0.015602,effectivebrlenIgrBrlens{all}_95%HPD={0.004452,0.028538},length_mean=1.95289651e-02,length_95%HPD={2.31142100e-03,3.86189500e-02},rateIgrBrlens{all}_median=0.838794],29:804.0[&prob(percent)=100,height_median=5.00000000e-08,height_95%HPD={0.05919390829133208,36.85388549414603},height_mean=5.18041861e-08,prob=1.00000000e+00,rateIgrBrlens{all}_mean=1.434548,length_mean=3.34911325e-02,length_95%HPD={8.37332600e-03,6.01438900e-02},effectivebrlenIgrBrlens{all}_median=0.036733,effectivebrlenIgrBrlens{all}_95%HPD={0.020824,0.054093},rateIgrBrlens{all}_median=1.090316,length_median=3.29621900e-02,effectivebrlenIgrBrlens{all}_mean=0.037053,rateIgrBrlens{all}_95%HPD={0.406145,3.645666}]):280.0[&height_95%HPD={542.1613395084173,1145.5191004401945},prob(percent)=100,height_mean=3.78252185e-02,prob=1.00000000e+00,height_median=3.67641600e-02,length_mean=4.56624920e-02,length_95%HPD={1.28154400e-02,7.85020400e-02},length_median=4.46377000e-02,effectivebrlenIgrBrlens{all}_median=0.044560,effectivebrlenIgrBrlens{all}_mean=0.045337,effectivebrlenIgrBrlens{all}_95%HPD={0.020096,0.072296},rateIgrBrlens{all}_mean=1.129115,rateIgrBrlens{all}_median=0.998534,rateIgrBrlens{all}_95%HPD={0.389387,2.153357}]):246.0[&prob=9.94667378e-01,height_median=8.26851100e-02,height_95%HPD={808.8689083703764,1401.2764082741755},prob(percent)=99,height_mean=8.33748490e-02,length_mean=3.27175819e-02,length_95%HPD={3.57833900e-03,6.30085600e-02},effectivebrlenIgrBrlens{all}_95%HPD={0.013251,0.067672},rateIgrBrlens{all}_mean=1.546523,length_median=3.10571000e-02,rateIgrBrlens{all}_95%HPD={0.335925,3.731451},effectivebrlenIgrBrlens{all}_median=0.037845,rateIgrBrlens{all}_median=1.217923,effectivebrlenIgrBrlens{all}_mean=0.038946],(20:690.0[&prob=1.00000000e+00,height_mean=5.18245034e-08,height_95%HPD={0.05919390829133208,36.85388549414603},height_median=5.00000000e-08,prob(percent)=100,length_mean=3.15782357e-02,effectivebrlenIgrBrlens{all}_median=0.014868,effectivebrlenIgrBrlens{all}_95%HPD={0.002835,0.030306},rateIgrBrlens{all}_median=0.491636,rateIgrBrlens{all}_95%HPD={0.101792,1.152158},length_95%HPD={1.05078500e-02,5.50260800e-02},length_median=3.05931400e-02,rateIgrBrlens{all}_mean=0.549763,effectivebrlenIgrBrlens{all}_mean=0.015665],22:690.0[&prob=1.00000000e+00,height_median=5.00000000e-08,height_95%HPD={0.05919390829133208,36.85388549414603},prob(percent)=100,height_mean=5.18245034e-08,length_95%HPD={1.05078500e-02,5.50260800e-02},effectivebrlenIgrBrlens{all}_95%HPD={0.032286,0.071185},rateIgrBrlens{all}_mean=1.982819,effectivebrlenIgrBrlens{all}_mean=0.052139,rateIgrBrlens{all}_median=1.697833,length_mean=3.15782357e-02,effectivebrlenIgrBrlens{all}_median=0.051634,rateIgrBrlens{all}_95%HPD={0.628829,4.047947},length_median=3.05931400e-02]):640.0[&height_mean=3.15782875e-02,prob=1.00000000e+00,height_median=3.05931500e-02,height_95%HPD={444.3888283170281,1039.1502207354358},prob(percent)=100,length_median=8.37650700e-02,effectivebrlenIgrBrlens{all}_95%HPD={0.056649,0.121721},rateIgrBrlens{all}_95%HPD={0.522595,1.654326},effectivebrlenIgrBrlens{all}_median=0.085920,length_95%HPD={4.41249600e-02,1.25766500e-01},rateIgrBrlens{all}_median=1.030199,effectivebrlenIgrBrlens{all}_mean=0.087097,length_mean=8.44228836e-02,rateIgrBrlens{all}_mean=1.088174]):280.0[&prob(percent)=100,height_95%HPD={1080.4346795163156,1656.0324823559606},prob=1.00000000e+00,height_median=1.15556694e-01,height_mean=1.16049997e-01,length_mean=2.43097253e-02,effectivebrlenIgrBrlens{all}_median=0.024514,rateIgrBrlens{all}_95%HPD={0.000002,3.188512},effectivebrlenIgrBrlens{all}_mean=0.025393,rateIgrBrlens{all}_median=1.027772,length_95%HPD={8.75489300e-04,5.05921200e-02},rateIgrBrlens{all}_mean=1.295388,length_median=2.23524800e-02,effectivebrlenIgrBrlens{all}_95%HPD={0.000000,0.049443}]):931.0[&height_95%HPD={1356.4201581184423,1925.476366490725},prob=1.00000000e+00,height_median=1.39525664e-01,height_mean=1.40359722e-01,prob(percent)=100,effectivebrlenIgrBrlens{all}_mean=0.192202,length_95%HPD={7.31497600e-02,2.03533600e-01},length_median=1.35132300e-01,effectivebrlenIgrBrlens{all}_95%HPD={0.129723,0.258158},rateIgrBrlens{all}_mean=1.476598,rateIgrBrlens{all}_95%HPD={0.842918,2.210796},effectivebrlenIgrBrlens{all}_median=0.190477,rateIgrBrlens{all}_median=1.403770,length_mean=1.36560930e-01]):113.0[&prob=1.00000000e+00,prob(percent)=100,height_mean=2.93421778e-01,height_median=2.91889110e-01,height_95%HPD={2056.9054261450415,3133.8005633654093},effectivebrlenIgrBrlens{all}_median=0.023661,effectivebrlenIgrBrlens{all}_95%HPD={0.000000,0.060139},rateIgrBrlens{all}_mean=1.069846,rateIgrBrlens{all}_median=0.831800,length_mean=2.91538033e-02,effectivebrlenIgrBrlens{all}_mean=0.026028,length_95%HPD={3.95852900e-04,6.84218500e-02},length_median=2.55612700e-02,rateIgrBrlens{all}_95%HPD={0.000095,2.587234}],54:2654.0[&height_median=5.00000000e-08,height_95%HPD={0.05919390829133208,36.85388549414603},prob=1.00000000e+00,prob(percent)=100,height_mean=5.12407586e-08,length_mean=3.17742614e-01,length_95%HPD={2.57546700e-01,3.82721400e-01},effectivebrlenIgrBrlens{all}_mean=0.235426,effectivebrlenIgrBrlens{all}_95%HPD={0.174111,0.303607},rateIgrBrlens{all}_median=0.737232,effectivebrlenIgrBrlens{all}_median=0.232372,length_median=3.15766900e-01,rateIgrBrlens{all}_mean=0.745545,rateIgrBrlens{all}_95%HPD={0.542017,0.982533}]):655.0[&height_95%HPD={2129.3096782519247,3320.9735916858886},height_median=3.10834966e-01,prob=6.83375550e-01,prob(percent)=68,height_mean=3.12146486e-01,effectivebrlenIgrBrlens{all}_mean=0.031976,effectivebrlenIgrBrlens{all}_median=0.029123,effectivebrlenIgrBrlens{all}_95%HPD={0.000000,0.073909},rateIgrBrlens{all}_95%HPD={0.000004,1.873431},length_mean=4.02465954e-02,length_median=3.69419400e-02,rateIgrBrlens{all}_mean=0.861281,length_95%HPD={2.40342400e-04,8.80003300e-02},rateIgrBrlens{all}_median=0.744194],((((30:879.0[&prob=1.00000000e+00,height_mean=5.16702880e-08,prob(percent)=100,height_95%HPD={0.05919390829133208,36.85388549414603},height_median=5.00000000e-08,length_median=6.14118000e-02,effectivebrlenIgrBrlens{all}_95%HPD={0.036488,0.086587},length_mean=6.68301173e-02,effectivebrlenIgrBrlens{all}_median=0.062628,rateIgrBrlens{all}_95%HPD={0.246188,2.045424},rateIgrBrlens{all}_mean=1.107518,effectivebrlenIgrBrlens{all}_mean=0.062403,rateIgrBrlens{all}_median=1.071531,length_95%HPD={2.61024900e-02,1.20615000e-01}],55:879.0[&height_mean=5.18006053e-08,height_median=5.00000000e-08,prob(percent)=100,height_95%HPD={0.05919390829133208,36.85388549414603},prob=1.00000000e+00,length_median=6.00711100e-02,effectivebrlenIgrBrlens{all}_95%HPD={0.023622,0.057789},length_mean=6.12671981e-02,effectivebrlenIgrBrlens{all}_median=0.040557,rateIgrBrlens{all}_95%HPD={0.262048,1.203009},rateIgrBrlens{all}_mean=0.728730,effectivebrlenIgrBrlens{all}_mean=0.040951,rateIgrBrlens{all}_median=0.682289,length_95%HPD={2.61024900e-02,9.82250900e-02}]):478.0[&prob(percent)=74,height_95%HPD={610.6812905201917,1211.8662645856175},prob=7.41234502e-01,height_median=5.44773820e-02,height_mean=5.54784104e-02,length_mean=3.04062990e-02,effectivebrlenIgrBrlens{all}_median=0.020217,rateIgrBrlens{all}_95%HPD={0.000001,1.900325},effectivebrlenIgrBrlens{all}_mean=0.020555,rateIgrBrlens{all}_median=0.660326,effectivebrlenIgrBrlens{all}_95%HPD={0.002068,0.038905},length_95%HPD={2.76885000e-03,5.94983800e-02},rateIgrBrlens{all}_mean=0.837495,length_median=2.89271000e-02],((31:632.0[&prob(percent)=100,height_95%HPD={0.05919390829133208,36.85388549414603},prob=1.00000000e+00,height_median=5.00000000e-08,height_mean=5.18188162e-08,length_mean=2.48522601e-02,effectivebrlenIgrBrlens{all}_median=0.018691,rateIgrBrlens{all}_95%HPD={0.229012,1.824544},effectivebrlenIgrBrlens{all}_mean=0.019117,length_95%HPD={6.91251100e-03,4.52835800e-02},rateIgrBrlens{all}_mean=0.912813,effectivebrlenIgrBrlens{all}_95%HPD={0.008878,0.029670},rateIgrBrlens{all}_median=0.783478,length_median=2.38117900e-02],34:632.0[&height_mean=5.18188162e-08,prob=1.00000000e+00,height_median=5.00000000e-08,prob(percent)=100,height_95%HPD={0.05919390829133208,36.85388549414603},effectivebrlenIgrBrlens{all}_median=0.022824,effectivebrlenIgrBrlens{all}_95%HPD={0.012705,0.035088},rateIgrBrlens{all}_mean=1.124654,rateIgrBrlens{all}_median=0.953008,length_mean=2.48522601e-02,length_median=2.38117900e-02,length_95%HPD={6.91251100e-03,4.52835800e-02},rateIgrBrlens{all}_95%HPD={0.260839,2.339048},effectivebrlenIgrBrlens{all}_mean=0.023270]):358.0[&height_95%HPD={377.7183732285617,963.9339840816077},prob(percent)=100,height_mean=2.48523119e-02,height_median=2.38118360e-02,prob=1.00000000e+00,effectivebrlenIgrBrlens{all}_95%HPD={0.020108,0.051938},rateIgrBrlens{all}_mean=1.057306,rateIgrBrlens{all}_median=0.899459,length_mean=3.99578412e-02,length_95%HPD={8.76330300e-03,6.93445900e-02},effectivebrlenIgrBrlens{all}_mean=0.035225,length_median=3.88923400e-02,effectivebrlenIgrBrlens{all}_median=0.034676,rateIgrBrlens{all}_95%HPD={0.363706,2.213056}],(32:616.0[&height_95%HPD={0.05919390829133208,36.85388549414603},height_median=5.00000000e-08,prob(percent)=100,height_mean=5.17778110e-08,prob=1.00000000e+00,length_mean=2.36092716e-02,length_median=2.21644600e-02,effectivebrlenIgrBrlens{all}_95%HPD={0.024362,0.052112},length_95%HPD={7.21281600e-03,4.37197100e-02},effectivebrlenIgrBrlens{all}_mean=0.037811,rateIgrBrlens{all}_median=1.660406,rateIgrBrlens{all}_mean=1.925066,rateIgrBrlens{all}_95%HPD={0.583604,3.811272},effectivebrlenIgrBrlens{all}_median=0.037353],35:616.0[&prob=1.00000000e+00,height_mean=5.17778110e-08,height_median=5.00000000e-08,height_95%HPD={0.05919390829133208,36.85388549414603},prob(percent)=100,length_median=2.21644600e-02,effectivebrlenIgrBrlens{all}_95%HPD={0.002081,0.018901},rateIgrBrlens{all}_mean=0.456021,length_mean=2.36092716e-02,effectivebrlenIgrBrlens{all}_median=0.008956,rateIgrBrlens{all}_95%HPD={0.062461,0.970502},effectivebrlenIgrBrlens{all}_mean=0.009530,rateIgrBrlens{all}_median=0.397995,length_95%HPD={7.21281600e-03,4.37197100e-02}]):374.0[&prob(percent)=100,height_95%HPD={372.5032893687914,956.2627204937113},prob=1.00000000e+00,height_median=2.21645040e-02,height_mean=2.36093234e-02,length_mean=4.13377515e-02,effectivebrlenIgrBrlens{all}_median=0.035550,effectivebrlenIgrBrlens{all}_95%HPD={0.020024,0.052258},rateIgrBrlens{all}_95%HPD={0.375112,2.031609},effectivebrlenIgrBrlens{all}_mean=0.036001,rateIgrBrlens{all}_median=0.869495,length_95%HPD={1.20328200e-02,7.17159000e-02},rateIgrBrlens{all}_mean=1.015888,length_median=4.01645900e-02]):367.0[&height_95%HPD={719.3724920305112,1316.479889729508},prob=9.00413278e-01,height_median=6.19818700e-02,height_mean=6.31146498e-02,prob(percent)=90,effectivebrlenIgrBrlens{all}_mean=0.016590,rateIgrBrlens{all}_median=0.747288,rateIgrBrlens{all}_95%HPD={0.000025,2.387458},length_95%HPD={1.20650100e-03,4.70573100e-02},rateIgrBrlens{all}_mean=0.983646,length_median=2.00759800e-02,effectivebrlenIgrBrlens{all}_95%HPD={0.000000,0.033150},length_mean=2.21359270e-02,effectivebrlenIgrBrlens{all}_median=0.015751],33:1357.0[&height_95%HPD={0.05919390829133208,36.85388549414603},prob=1.00000000e+00,height_median=5.00000000e-08,height_mean=5.17474270e-08,prob(percent)=100,effectivebrlenIgrBrlens{all}_median=0.116624,effectivebrlenIgrBrlens{all}_mean=0.117307,rateIgrBrlens{all}_median=1.454645,rateIgrBrlens{all}_95%HPD={0.791048,2.444390},length_95%HPD={4.41127700e-02,1.24918100e-01},rateIgrBrlens{all}_mean=1.528070,length_median=7.99867800e-02,effectivebrlenIgrBrlens{all}_95%HPD={0.085935,0.146482},length_mean=8.20966608e-02]):1039.0[&prob=1.00000000e+00,height_median=9.98763720e-02,height_mean=1.00915681e-01,prob(percent)=100,height_95%HPD={1109.3971573906383,1682.2516804542756},length_95%HPD={1.01349200e-01,2.19271000e-01},rateIgrBrlens{all}_mean=1.013914,rateIgrBrlens{all}_median=0.989551,length_median=1.59286000e-01,effectivebrlenIgrBrlens{all}_95%HPD={0.108139,0.214128},length_mean=1.61031088e-01,effectivebrlenIgrBrlens{all}_median=0.157394,rateIgrBrlens{all}_95%HPD={0.674903,1.460964},effectivebrlenIgrBrlens{all}_mean=0.159337],(((((36:1191.0[&prob(percent)=100,height_95%HPD={0.05919390829133208,36.85388549414603},prob=1.00000000e+00,height_median=5.00000000e-08,height_mean=5.12627023e-08,length_mean=1.16349820e-01,effectivebrlenIgrBrlens{all}_median=0.076730,rateIgrBrlens{all}_95%HPD={0.385728,0.938516},effectivebrlenIgrBrlens{all}_mean=0.077447,rateIgrBrlens{all}_median=0.669742,length_95%HPD={8.20955100e-02,1.52545900e-01},rateIgrBrlens{all}_mean=0.677024,effectivebrlenIgrBrlens{all}_95%HPD={0.049054,0.106453},length_median=1.15675800e-01],((42:613.0[&prob(percent)=100,height_95%HPD={0.05919390829133208,36.85388549414603},prob=1.00000000e+00,height_median=5.00000000e-08,height_mean=5.16754073e-08,length_mean=2.28884645e-02,effectivebrlenIgrBrlens{all}_median=0.040395,effectivebrlenIgrBrlens{all}_95%HPD={0.025307,0.055845},rateIgrBrlens{all}_95%HPD={0.740841,4.114327},effectivebrlenIgrBrlens{all}_mean=0.040928,rateIgrBrlens{all}_median=1.884224,length_95%HPD={6.57906000e-03,4.06311000e-02},rateIgrBrlens{all}_mean=2.103310,length_median=2.18873400e-02],44:613.0[&prob(percent)=100,height_95%HPD={0.05919390829133208,36.85388549414603},prob=1.00000000e+00,height_median=5.00000000e-08,height_mean=5.16799400e-08,length_mean=2.28759304e-02,effectivebrlenIgrBrlens{all}_median=0.016673,rateIgrBrlens{all}_95%HPD={0.217232,1.747257},effectivebrlenIgrBrlens{all}_95%HPD={0.007036,0.028083},effectivebrlenIgrBrlens{all}_mean=0.017163,rateIgrBrlens{all}_median=0.756883,length_95%HPD={6.49979200e-03,4.04634300e-02},rateIgrBrlens{all}_mean=0.863742,length_median=2.18873400e-02]):204.0[&height_95%HPD={370.2049417811393,953.5512106358063},prob=9.90134649e-01,height_median=2.17931230e-02,height_mean=2.27556509e-02,prob(percent)=99,effectivebrlenIgrBrlens{all}_mean=0.019558,effectivebrlenIgrBrlens{all}_median=0.018899,rateIgrBrlens{all}_median=1.147374,length_95%HPD={2.12014400e-03,3.56359700e-02},rateIgrBrlens{all}_mean=1.516058,rateIgrBrlens{all}_95%HPD={0.126116,3.580016},length_median=1.60670200e-02,effectivebrlenIgrBrlens{all}_95%HPD={0.004267,0.037694},length_mean=1.72935231e-02],43:817.0[&height_95%HPD={0.05919390829133208,36.85388549414603},prob=1.00000000e+00,height_median=5.00000000e-08,height_mean=5.16849393e-08,prob(percent)=100,effectivebrlenIgrBrlens{all}_mean=0.029463,rateIgrBrlens{all}_median=0.732769,effectivebrlenIgrBrlens{all}_median=0.028902,length_95%HPD={2.01455100e-02,6.07252700e-02},rateIgrBrlens{all}_mean=0.781584,rateIgrBrlens{all}_95%HPD={0.283316,1.420370},length_median=3.90928400e-02,effectivebrlenIgrBrlens{all}_95%HPD={0.011738,0.046678},length_mean=3.99664898e-02]):374.0[&prob=1.00000000e+00,height_median=3.91544690e-02,height_mean=4.00437898e-02,prob(percent)=100,height_95%HPD={553.7785474929411,1157.4528234822644},length_95%HPD={3.98948100e-02,1.11437100e-01},rateIgrBrlens{all}_mean=1.700192,rateIgrBrlens{all}_median=1.600237,length_median=7.54962500e-02,effectivebrlenIgrBrlens{all}_95%HPD={0.088795,0.159782},length_mean=7.63060819e-02,effectivebrlenIgrBrlens{all}_median=0.121167,rateIgrBrlens{all}_95%HPD={0.943788,2.712394},effectivebrlenIgrBrlens{all}_mean=0.122460]):240.0[&height_mean=1.16349872e-01,prob(percent)=100,height_95%HPD={935.3265779449166,1519.1295871782766},height_median=1.15675893e-01,prob=1.00000000e+00,length_median=1.10822100e-02,effectivebrlenIgrBrlens{all}_95%HPD={0.000000,0.020597},rateIgrBrlens{all}_mean=0.585642,length_mean=1.40601960e-02,effectivebrlenIgrBrlens{all}_median=0.004949,rateIgrBrlens{all}_95%HPD={0.000001,1.776359},effectivebrlenIgrBrlens{all}_mean=0.006969,rateIgrBrlens{all}_median=0.375100,length_95%HPD={1.00139200e-04,3.71892300e-02}],(45:878.0[&height_95%HPD={0.05919390829133208,36.85388549414603},prob=1.00000000e+00,height_median=5.00000000e-08,height_mean=5.17417718e-08,prob(percent)=100,effectivebrlenIgrBrlens{all}_mean=0.095357,rateIgrBrlens{all}_median=1.540931,length_95%HPD={2.66193200e-02,9.52858300e-02},effectivebrlenIgrBrlens{all}_median=0.094328,rateIgrBrlens{all}_mean=1.721643,rateIgrBrlens{all}_95%HPD={0.813962,3.200146},length_median=6.06021300e-02,effectivebrlenIgrBrlens{all}_95%HPD={0.067646,0.122626},length_mean=6.10525386e-02],47:878.0[&height_95%HPD={0.05919390829133208,36.85388549414603},prob=1.00000000e+00,height_median=5.00000000e-08,height_mean=5.17417718e-08,prob(percent)=100,effectivebrlenIgrBrlens{all}_mean=0.035802,rateIgrBrlens{all}_median=0.584397,length_95%HPD={2.66193200e-02,9.52858300e-02},rateIgrBrlens{all}_mean=0.621100,effectivebrlenIgrBrlens{all}_median=0.034968,length_median=6.06021300e-02,effectivebrlenIgrBrlens{all}_95%HPD={0.015046,0.056600},rateIgrBrlens{all}_95%HPD={0.240975,1.062354},length_mean=6.10525386e-02]):553.0[&prob=1.00000000e+00,height_median=6.06022020e-02,height_mean=6.10525903e-02,prob(percent)=100,height_95%HPD={609.9376671811746,1211.1958081484215},length_95%HPD={3.12287700e-02,1.09048800e-01},rateIgrBrlens{all}_mean=0.882227,length_median=6.83289600e-02,effectivebrlenIgrBrlens{all}_95%HPD={0.030968,0.085027},rateIgrBrlens{all}_median=0.831643,length_mean=6.93574774e-02,effectivebrlenIgrBrlens{all}_median=0.056748,rateIgrBrlens{all}_95%HPD={0.456023,1.443292},effectivebrlenIgrBrlens{all}_mean=0.057752]):215.0[&height_mean=1.30410068e-01,prob(percent)=100,height_95%HPD={1172.9553476852188,1739.5105361785568},prob=1.00000000e+00,height_median=1.29437582e-01,length_median=5.51782800e-02,effectivebrlenIgrBrlens{all}_95%HPD={0.015312,0.073477},length_mean=5.62921060e-02,effectivebrlenIgrBrlens{all}_median=0.043358,rateIgrBrlens{all}_95%HPD={0.320383,1.580731},rateIgrBrlens{all}_mean=0.859412,effectivebrlenIgrBrlens{all}_mean=0.044169,rateIgrBrlens{all}_median=0.792669,length_95%HPD={1.65113900e-02,9.55151700e-02}],49:1646.0[&height_mean=5.13026303e-08,height_median=5.00000001e-08,prob(percent)=100,height_95%HPD={0.059193908364390584,36.85388551123397},prob=1.00000000e+00,length_median=1.85736800e-01,effectivebrlenIgrBrlens{all}_95%HPD={0.229617,0.372725},length_mean=1.86702122e-01,effectivebrlenIgrBrlens{all}_median=0.294887,rateIgrBrlens{all}_95%HPD={1.178287,2.060784},rateIgrBrlens{all}_mean=1.608533,effectivebrlenIgrBrlens{all}_mean=0.297663,rateIgrBrlens{all}_median=1.583479,length_95%HPD={1.45754800e-01,2.26225200e-01}]):337.0[&prob(percent)=100,height_95%HPD={1379.8640090920176,1952.759155583162},prob=1.00000000e+00,height_median=1.85736811e-01,height_mean=1.86702174e-01,length_mean=9.78459638e-03,effectivebrlenIgrBrlens{all}_median=0.001816,rateIgrBrlens{all}_95%HPD={0.000001,1.551830},effectivebrlenIgrBrlens{all}_mean=0.004002,rateIgrBrlens{all}_median=0.227170,effectivebrlenIgrBrlens{all}_95%HPD={0.000000,0.015321},length_95%HPD={5.63292900e-05,2.75786500e-02},rateIgrBrlens{all}_mean=0.441724,length_median=7.20952100e-03],((39:866.0[&prob(percent)=100,height_95%HPD={0.05919390829133208,36.85388549414603},prob=1.00000000e+00,height_median=5.00000000e-08,height_mean=5.15616838e-08,length_mean=5.94167949e-02,effectivebrlenIgrBrlens{all}_median=0.059635,rateIgrBrlens{all}_95%HPD={0.482760,1.839984},effectivebrlenIgrBrlens{all}_mean=0.060047,rateIgrBrlens{all}_median=1.018069,length_95%HPD={2.88123400e-02,9.29403400e-02},rateIgrBrlens{all}_mean=1.086908,effectivebrlenIgrBrlens{all}_95%HPD={0.034711,0.085612},length_median=5.82627900e-02],41:866.0[&prob(percent)=100,height_95%HPD={0.05919390829133208,36.85388549414603},prob=1.00000000e+00,height_median=5.00000000e-08,height_mean=5.15616838e-08,length_mean=5.94167949e-02,effectivebrlenIgrBrlens{all}_median=0.059263,rateIgrBrlens{all}_95%HPD={0.503560,1.830193},effectivebrlenIgrBrlens{all}_mean=0.060161,rateIgrBrlens{all}_median=1.016702,length_95%HPD={2.88123400e-02,9.29403400e-02},rateIgrBrlens{all}_mean=1.085487,length_median=5.82627900e-02,effectivebrlenIgrBrlens{all}_95%HPD={0.035338,0.086459}]):545.0[&height_95%HPD={598.6641490903936,1200.1573078049676},prob=1.00000000e+00,height_median=5.82628700e-02,height_mean=5.94168465e-02,prob(percent)=100,effectivebrlenIgrBrlens{all}_mean=0.104756,rateIgrBrlens{all}_median=1.075291,length_95%HPD={5.09211700e-02,1.44178100e-01},rateIgrBrlens{all}_mean=1.137746,length_median=9.64441300e-02,effectivebrlenIgrBrlens{all}_95%HPD={0.066272,0.144662},effectivebrlenIgrBrlens{all}_median=0.103543,length_mean=9.69811071e-02,rateIgrBrlens{all}_95%HPD={0.614584,1.794847}],(46:1059.0[&height_mean=5.13830009e-08,prob(percent)=100,height_95%HPD={0.05919390829133208,36.85388549414603},height_median=5.00000000e-08,prob=1.00000000e+00,length_median=1.03829300e-01,effectivebrlenIgrBrlens{all}_95%HPD={0.066268,0.137218},rateIgrBrlens{all}_mean=0.992981,length_mean=1.04603011e-01,effectivebrlenIgrBrlens{all}_median=0.100196,rateIgrBrlens{all}_95%HPD={0.612703,1.494512},effectivebrlenIgrBrlens{all}_mean=0.100764,rateIgrBrlens{all}_median=0.958385,length_95%HPD={6.20882900e-02,1.46437600e-01}],48:1059.0[&height_mean=5.13855339e-08,prob(percent)=100,height_95%HPD={0.05919390829133208,36.85388549414603},height_median=5.00000000e-08,prob=1.00000000e+00,length_median=1.03829300e-01,effectivebrlenIgrBrlens{all}_95%HPD={0.088354,0.165134},rateIgrBrlens{all}_mean=1.260848,length_mean=1.04610370e-01,effectivebrlenIgrBrlens{all}_median=0.125756,rateIgrBrlens{all}_95%HPD={0.771566,1.904362},effectivebrlenIgrBrlens{all}_mean=0.127140,rateIgrBrlens{all}_median=1.225455,length_95%HPD={6.20882900e-02,1.46484000e-01}]):352.0[&prob(percent)=100,height_95%HPD={783.5933892305754,1376.9864623323765},prob=9.99200107e-01,height_median=1.03796585e-01,height_mean=1.04575039e-01,length_mean=5.18578895e-02,effectivebrlenIgrBrlens{all}_median=0.051144,effectivebrlenIgrBrlens{all}_95%HPD={0.017017,0.088264},rateIgrBrlens{all}_95%HPD={0.339303,2.424345},effectivebrlenIgrBrlens{all}_mean=0.052172,rateIgrBrlens{all}_median=1.006131,length_95%HPD={1.11702600e-02,9.50973100e-02},rateIgrBrlens{all}_mean=1.206777,length_median=5.05066300e-02]):572.0[&height_95%HPD={1154.3976309836303,1721.5095244247864},prob=9.93600853e-01,height_median=1.55724650e-01,height_mean=1.56228402e-01,prob(percent)=99,effectivebrlenIgrBrlens{all}_mean=0.040130,rateIgrBrlens{all}_median=1.007310,rateIgrBrlens{all}_95%HPD={0.262128,2.541014},length_95%HPD={6.86177200e-03,7.90615900e-02},rateIgrBrlens{all}_mean=1.201029,length_median=3.82157400e-02,effectivebrlenIgrBrlens{all}_95%HPD={0.011400,0.069571},length_mean=4.03571051e-02,effectivebrlenIgrBrlens{all}_median=0.039131]):153.0[&prob=1.00000000e+00,height_median=1.95467900e-01,height_mean=1.96548493e-01,prob(percent)=100,height_95%HPD={1678.9082604642142,2352.6035526636288},length_95%HPD={5.24241800e-03,7.78562500e-02},rateIgrBrlens{all}_mean=1.666356,rateIgrBrlens{all}_median=1.304231,length_median=3.78752300e-02,effectivebrlenIgrBrlens{all}_95%HPD={0.017496,0.087113},length_mean=4.00470190e-02,effectivebrlenIgrBrlens{all}_median=0.050364,rateIgrBrlens{all}_95%HPD={0.484633,3.650821},effectivebrlenIgrBrlens{all}_mean=0.051632],(37:628.0[&prob(percent)=100,height_95%HPD={0.05919390829133208,36.85388549414603},prob=1.00000000e+00,height_median=5.00000000e-08,height_mean=5.14645634e-08,length_mean=2.45693073e-02,effectivebrlenIgrBrlens{all}_median=0.011281,rateIgrBrlens{all}_95%HPD={0.000006,1.251026},effectivebrlenIgrBrlens{all}_95%HPD={0.000000,0.025603},effectivebrlenIgrBrlens{all}_mean=0.012064,rateIgrBrlens{all}_median=0.461301,length_95%HPD={5.80151500e-03,4.77040300e-02},rateIgrBrlens{all}_mean=0.539807,length_median=2.33828000e-02],38:628.0[&prob(percent)=100,height_95%HPD={0.05919390829133208,36.85388549414603},prob=1.00000000e+00,height_median=5.00000000e-08,height_mean=5.14645634e-08,length_mean=2.45693073e-02,effectivebrlenIgrBrlens{all}_median=0.032032,rateIgrBrlens{all}_95%HPD={0.317089,4.218830},effectivebrlenIgrBrlens{all}_mean=0.032222,effectivebrlenIgrBrlens{all}_95%HPD={0.015294,0.048811},rateIgrBrlens{all}_median=1.350279,length_95%HPD={5.80151500e-03,4.77040300e-02},rateIgrBrlens{all}_mean=1.755158,length_median=2.33828000e-02]):1508.0[&height_95%HPD={374.58912358433923,960.1550052107091},prob=1.00000000e+00,height_median=2.33828580e-02,height_mean=2.45693588e-02,prob(percent)=100,effectivebrlenIgrBrlens{all}_mean=0.188071,rateIgrBrlens{all}_median=0.881342,effectivebrlenIgrBrlens{all}_median=0.186814,length_95%HPD={1.61379300e-01,2.66839100e-01},rateIgrBrlens{all}_mean=0.896580,rateIgrBrlens{all}_95%HPD={0.635666,1.193751},length_median=2.10867000e-01,effectivebrlenIgrBrlens{all}_95%HPD={0.137435,0.240397},length_mean=2.12026153e-01]):260.0[&prob=1.00000000e+00,height_median=2.34879460e-01,height_mean=2.36595512e-01,prob(percent)=100,height_95%HPD={1768.8439179298387,2531.989041852963},length_95%HPD={1.75945100e-04,5.63447200e-02},rateIgrBrlens{all}_mean=0.944825,rateIgrBrlens{all}_median=0.732251,length_median=1.91715000e-02,effectivebrlenIgrBrlens{all}_95%HPD={0.000000,0.052222},length_mean=2.30016943e-02,effectivebrlenIgrBrlens{all}_median=0.016168,rateIgrBrlens{all}_95%HPD={0.000001,2.452801},effectivebrlenIgrBrlens{all}_mean=0.019784]):118.0[&height_mean=2.58189007e-01,prob(percent)=76,height_95%HPD={1960.7838821793816,2912.4940202998746},height_median=2.56613250e-01,prob=7.55499267e-01,length_median=3.36947800e-02,effectivebrlenIgrBrlens{all}_95%HPD={0.000000,0.076631},rateIgrBrlens{all}_mean=1.285391,length_mean=3.68900118e-02,effectivebrlenIgrBrlens{all}_median=0.036329,rateIgrBrlens{all}_95%HPD={0.000008,2.779352},effectivebrlenIgrBrlens{all}_mean=0.038088,rateIgrBrlens{all}_median=1.019778,length_95%HPD={5.72078800e-04,7.91782500e-02}],40:2514.0[&height_mean=5.10856193e-08,prob(percent)=100,height_95%HPD={0.05919390829133208,36.85388549414603},prob=1.00000000e+00,height_median=5.00000000e-08,length_median=2.83316000e-01,effectivebrlenIgrBrlens{all}_95%HPD={0.194054,0.337382},length_mean=2.85118657e-01,effectivebrlenIgrBrlens{all}_median=0.257125,rateIgrBrlens{all}_mean=0.917953,rateIgrBrlens{all}_95%HPD={0.656508,1.206716},effectivebrlenIgrBrlens{all}_mean=0.259405,rateIgrBrlens{all}_median=0.906117,length_95%HPD={2.18512800e-01,3.51786500e-01}]):795.0[&prob(percent)=96,height_95%HPD={2027.814282470948,3081.7517018134795},prob=9.60271964e-01,height_median=2.87364710e-01,height_mean=2.89626589e-01,length_mean=5.54438550e-02,effectivebrlenIgrBrlens{all}_median=0.054560,rateIgrBrlens{all}_95%HPD={0.255586,2.418820},effectivebrlenIgrBrlens{all}_95%HPD={0.009077,0.106781},effectivebrlenIgrBrlens{all}_mean=0.056235,rateIgrBrlens{all}_median=1.003805,length_95%HPD={7.08654400e-03,1.07524700e-01},rateIgrBrlens{all}_mean=1.177231,length_median=5.27080500e-02]):135.0[&height_95%HPD={2453.0770717128403,4389.569875778615},prob=1.00000000e+00,height_median=3.50394772e-01,height_mean=3.52107084e-01,prob(percent)=100,effectivebrlenIgrBrlens{all}_median=0.047914,effectivebrlenIgrBrlens{all}_mean=0.054065,rateIgrBrlens{all}_median=0.875257,rateIgrBrlens{all}_95%HPD={0.000001,2.075902},length_95%HPD={1.33489800e-04,1.29830400e-01},rateIgrBrlens{all}_mean=1.012303,length_median=5.20530900e-02,effectivebrlenIgrBrlens{all}_95%HPD={0.000000,0.125248},length_mean=5.78644035e-02])[&height_mean=4.09971488e-01,prob(percent)=100,height_95%HPD={2479.7723372953105,4585.556673839885},height_median=4.05568684e-01,prob=1.00000000e+00,effectivebrlenIgrBrlens{all}_mean=1.000000,rateIgrBrlens{all}_median=inf,effectivebrlenIgrBrlens{all}_median=1.000000,length_95%HPD={0.00000000e+00,0.00000000e+00},rateIgrBrlens{all}_mean=-nan,rateIgrBrlens{all}_95%HPD={inf,inf},length_median=0.00000000e+00,effectivebrlenIgrBrlens{all}_95%HPD={1.000000,1.000000},length_mean=0.00000000e+00];
END;
