# Supplementary material for: A test of Generalized Bayesian dating: A new linguistic dating method
Source: PLoS One. 2020 Aug 12;15(8):e0236522. doi: 10.1371/journal.pone.0236522 (PMC7423060; doi:10.1371/journal.pone.0236522)
Supplement: S2 File — Python code for extracting median tree lengths for each constraint, generation of consensus trees, RevBayes code for performing Gamma regression and linear regression, and Python code for predicting ages. Age annotated consensus tree files for all the families. (ZIP) [file pone.0236522.s002.zip › S2 Supporting Information/Consensus_Trees_Ages/Angan.dendropy.con.tre]

#NEXUS

BEGIN TAXA;
    DIMENSIONS NTAX=14;
    TAXLABELS
        ANGAATAHA
        BARUYA
        'BARUYA_2'
        SIMBARI
        ANKAVE
        KAMASA
        KAPAU
        KAWACHA
        LOHIKI
        MENYA
        'MENYA_2'
        AMPALE
        YAGWOIA
        IVORI
  ;
END;

BEGIN TREES;
        Translate
             1 ANGAATAHA,
             2 BARUYA,
             3 'BARUYA_2',
             4 SIMBARI,
             5 ANKAVE,
             6 KAMASA,
             7 KAPAU,
             8 KAWACHA,
             9 LOHIKI,
             10 MENYA,
             11 'MENYA_2',
             12 AMPALE,
             13 YAGWOIA,
             14 IVORI
             ;
    TREE 1 = [&R] (1:2615.0[&prob(percent)=100,height_95%HPD={0.03169446594839486,34.97423766340815},prob=1.00000000e+00,height_median=4.00000001e-08,height_mean=4.99846887e-08,length_median=5.59295100e-01,effectivebrlenIgrBrlens{all}_95%HPD={0.269709,0.960857},length_95%HPD={3.06658900e-01,9.18983100e-01},rateIgrBrlens{all}_mean=1.084735,rateIgrBrlens{all}_95%HPD={0.477149,1.815090},effectivebrlenIgrBrlens{all}_median=0.583045,effectivebrlenIgrBrlens{all}_mean=0.602995,rateIgrBrlens{all}_median=1.032049,length_mean=5.81732107e-01],(((2:651.0[&prob(percent)=100,height_mean=5.02380616e-08,height_95%HPD={0.05697625491113777,36.32899767153945},prob=1.00000000e+00,height_median=4.70000000e-08,effectivebrlenIgrBrlens{all}_median=0.028337,rateIgrBrlens{all}_median=1.077918,effectivebrlenIgrBrlens{all}_mean=0.029225,length_median=2.59583100e-02,rateIgrBrlens{all}_mean=1.576179,length_mean=3.09667185e-02,effectivebrlenIgrBrlens{all}_95%HPD={0.012388,0.047040},rateIgrBrlens{all}_95%HPD={0.115568,4.335237},length_95%HPD={2.04414200e-03,7.15033200e-02}],3:651.0[&prob(percent)=100,height_mean=5.02380616e-08,height_95%HPD={0.05697625491113777,36.32899767153945},height_median=4.70000000e-08,prob=1.00000000e+00,length_mean=3.09667185e-02,effectivebrlenIgrBrlens{all}_median=0.001585,effectivebrlenIgrBrlens{all}_95%HPD={0.000000,0.013850},effectivebrlenIgrBrlens{all}_mean=0.003594,rateIgrBrlens{all}_median=0.056875,rateIgrBrlens{all}_95%HPD={0.000001,0.523786},length_95%HPD={2.04414200e-03,7.15033200e-02},rateIgrBrlens{all}_mean=0.139458,length_median=2.59583100e-02]):523.0[&prob=1.00000000e+00,height_95%HPD={401.81366121451833,991.4456555695425},height_median=2.59584100e-02,prob(percent)=100,height_mean=3.09667688e-02,effectivebrlenIgrBrlens{all}_mean=0.101912,rateIgrBrlens{all}_median=1.005047,length_95%HPD={8.81854300e-03,2.12394700e-01},rateIgrBrlens{all}_mean=1.341192,length_median=9.78972200e-02,effectivebrlenIgrBrlens{all}_95%HPD={0.049896,0.161768},effectivebrlenIgrBrlens{all}_median=0.098592,length_mean=1.06516984e-01,rateIgrBrlens{all}_95%HPD={0.192200,3.075535}],4:1174.0[&prob(percent)=100,height_95%HPD={0.031694465999722164,34.97423768369175},prob=1.00000000e+00,height_median=4.00000002e-08,height_mean=4.99937608e-08,length_mean=1.37483703e-01,effectivebrlenIgrBrlens{all}_median=0.091587,rateIgrBrlens{all}_95%HPD={0.196454,1.655132},effectivebrlenIgrBrlens{all}_mean=0.094468,rateIgrBrlens{all}_median=0.713438,length_95%HPD={3.46250800e-02,2.53727700e-01},rateIgrBrlens{all}_mean=0.814079,effectivebrlenIgrBrlens{all}_95%HPD={0.038566,0.146913},length_median=1.28252900e-01]):1157.0[&height_95%HPD={918.3322646959463,1503.2467194008013},prob=1.00000000e+00,height_median=1.28253000e-01,height_mean=1.37483753e-01,prob(percent)=100,effectivebrlenIgrBrlens{all}_mean=0.123802,rateIgrBrlens{all}_median=0.866853,length_95%HPD={2.20056900e-02,3.02314200e-01},rateIgrBrlens{all}_mean=1.153672,length_median=1.38637900e-01,effectivebrlenIgrBrlens{all}_95%HPD={0.030342,0.215567},effectivebrlenIgrBrlens{all}_median=0.123093,length_mean=1.50001375e-01,rateIgrBrlens{all}_95%HPD={0.000527,2.697686}],(5:1355.0[&prob=1.00000000e+00,height_median=4.00000001e-08,height_mean=4.95526330e-08,prob(percent)=100,height_95%HPD={0.03169446594839486,34.97423766340815},length_95%HPD={6.94713800e-02,3.23138300e-01},rateIgrBrlens{all}_mean=0.764297,length_median=1.73211400e-01,effectivebrlenIgrBrlens{all}_95%HPD={0.047713,0.213867},length_mean=1.83361133e-01,effectivebrlenIgrBrlens{all}_median=0.122920,rateIgrBrlens{all}_95%HPD={0.206640,1.429958},effectivebrlenIgrBrlens{all}_mean=0.126813,rateIgrBrlens{all}_median=0.705528],(9:967.0[&height_mean=5.04181176e-08,prob(percent)=100,height_95%HPD={0.03371294145073016,35.75614425864507},height_median=4.40000000e-08,prob=1.00000000e+00,length_median=8.00203400e-02,effectivebrlenIgrBrlens{all}_95%HPD={0.061992,0.216245},rateIgrBrlens{all}_mean=2.010448,length_mean=8.67381529e-02,effectivebrlenIgrBrlens{all}_median=0.130406,rateIgrBrlens{all}_95%HPD={0.336139,4.568011},effectivebrlenIgrBrlens{all}_mean=0.134502,rateIgrBrlens{all}_median=1.601249,length_95%HPD={1.65842500e-02,1.67658300e-01}],14:967.0[&height_mean=5.04181176e-08,prob(percent)=100,height_95%HPD={0.03371294145073016,35.75614425864507},height_median=4.40000000e-08,prob=1.00000000e+00,length_median=8.00203400e-02,effectivebrlenIgrBrlens{all}_95%HPD={0.030929,0.172697},rateIgrBrlens{all}_mean=1.483002,length_mean=8.67381529e-02,effectivebrlenIgrBrlens{all}_median=0.098268,rateIgrBrlens{all}_95%HPD={0.114674,3.348890},effectivebrlenIgrBrlens{all}_mean=0.101367,rateIgrBrlens{all}_median=1.201747,length_95%HPD={1.65842500e-02,1.67658300e-01}]):388.0[&prob(percent)=100,height_95%HPD={701.851800976724,1300.3829913475722},prob=1.00000000e+00,height_median=8.00204100e-02,height_mean=8.67382033e-02,length_mean=9.66229794e-02,effectivebrlenIgrBrlens{all}_median=0.195988,effectivebrlenIgrBrlens{all}_95%HPD={0.098134,0.324417},rateIgrBrlens{all}_95%HPD={0.519676,7.373665},effectivebrlenIgrBrlens{all}_mean=0.203823,rateIgrBrlens{all}_median=2.255594,length_95%HPD={8.96925100e-03,2.05096200e-01},rateIgrBrlens{all}_mean=3.116491,length_median=8.63420600e-02]):976.0[&height_95%HPD={1107.4135226442752,1680.7436017105},prob=1.00000000e+00,height_median=1.73211410e-01,height_mean=1.83361183e-01,prob(percent)=100,effectivebrlenIgrBrlens{all}_mean=0.136627,rateIgrBrlens{all}_median=1.398969,rateIgrBrlens{all}_95%HPD={0.000045,4.465617},length_95%HPD={6.49323400e-03,2.14347300e-01},rateIgrBrlens{all}_mean=1.850121,length_median=9.38491900e-02,effectivebrlenIgrBrlens{all}_95%HPD={0.037920,0.245288},length_mean=1.04013200e-01,effectivebrlenIgrBrlens{all}_median=0.132999],(6:1332.0[&prob=1.00000000e+00,height_median=4.80000000e-08,height_mean=5.01492868e-08,prob(percent)=100,height_95%HPD={0.057721337490039014,36.506748866412266},length_95%HPD={3.83359700e-02,2.56065800e-01},rateIgrBrlens{all}_mean=1.523676,length_median=1.33028300e-01,effectivebrlenIgrBrlens{all}_95%HPD={0.109477,0.251253},rateIgrBrlens{all}_median=1.297820,length_mean=1.39252339e-01,effectivebrlenIgrBrlens{all}_median=0.173018,rateIgrBrlens{all}_95%HPD={0.460295,2.995823},effectivebrlenIgrBrlens{all}_mean=0.177526],8:1332.0[&height_95%HPD={0.034207303346737564,35.943039713753514},prob=1.00000000e+00,height_median=4.49999999e-08,height_mean=4.98393814e-08,prob(percent)=100,effectivebrlenIgrBrlens{all}_mean=0.053942,rateIgrBrlens{all}_median=0.429152,effectivebrlenIgrBrlens{all}_median=0.052241,length_95%HPD={3.80069200e-02,2.34506000e-01},rateIgrBrlens{all}_mean=0.484044,rateIgrBrlens{all}_95%HPD={0.132966,0.978239},length_median=1.23012700e-01,effectivebrlenIgrBrlens{all}_95%HPD={0.020575,0.091834},length_mean=1.28145045e-01],12:1332.0[&height_95%HPD={0.05697625498594787,36.328997689459186},prob=1.00000000e+00,height_median=4.70000001e-08,height_mean=4.99845354e-08,prob(percent)=100,effectivebrlenIgrBrlens{all}_mean=0.119704,rateIgrBrlens{all}_median=0.819081,effectivebrlenIgrBrlens{all}_median=0.116935,length_95%HPD={5.17072000e-02,2.58803700e-01},rateIgrBrlens{all}_mean=0.932241,rateIgrBrlens{all}_95%HPD={0.293262,1.808202},length_median=1.42909700e-01,effectivebrlenIgrBrlens{all}_95%HPD={0.068330,0.175790},length_mean=1.48575758e-01]):999.0[&prob=1.00000000e+00,height_median=1.63087430e-01,height_mean=1.68721473e-01,prob(percent)=100,height_95%HPD={1081.7177080402687,1656.812711696314},length_95%HPD={4.20455200e-04,1.82851000e-01},rateIgrBrlens{all}_mean=0.376496,length_median=7.06886700e-02,effectivebrlenIgrBrlens{all}_95%HPD={0.000000,0.055977},rateIgrBrlens{all}_median=0.270123,length_mean=8.07684263e-02,effectivebrlenIgrBrlens{all}_median=0.020635,rateIgrBrlens{all}_95%HPD={0.000001,0.993627},effectivebrlenIgrBrlens{all}_mean=0.023250],((7:1149.0[&height_95%HPD={0.03220550446319956,35.17515483530988},prob=1.00000000e+00,height_median=4.10000001e-08,height_mean=4.96319291e-08,prob(percent)=100,effectivebrlenIgrBrlens{all}_mean=0.116689,rateIgrBrlens{all}_median=1.113839,length_95%HPD={3.02916100e-02,1.95294500e-01},rateIgrBrlens{all}_mean=1.274350,effectivebrlenIgrBrlens{all}_median=0.113556,length_median=1.01774700e-01,effectivebrlenIgrBrlens{all}_95%HPD={0.065818,0.172338},rateIgrBrlens{all}_95%HPD={0.361189,2.526276},length_mean=1.08512501e-01],(10:849.0[&height_mean=4.95029329e-08,prob(percent)=100,height_median=4.10000000e-08,height_95%HPD={0.03220550441231669,35.17515481540731},prob=1.00000000e+00,length_median=5.55610700e-02,effectivebrlenIgrBrlens{all}_95%HPD={0.141144,0.312343},length_mean=6.14102150e-02,effectivebrlenIgrBrlens{all}_median=0.217167,rateIgrBrlens{all}_95%HPD={1.068167,14.567613},effectivebrlenIgrBrlens{all}_mean=0.222400,rateIgrBrlens{all}_median=3.911403,length_95%HPD={5.34918200e-03,1.29001700e-01},rateIgrBrlens{all}_mean=5.525882],11:849.0[&height_mean=4.97349020e-08,prob(percent)=100,height_median=4.20000000e-08,height_95%HPD={0.032712170985449825,35.37234290966811},prob=1.00000000e+00,length_median=5.46518900e-02,effectivebrlenIgrBrlens{all}_95%HPD={0.000000,0.037550},length_mean=5.95508421e-02,effectivebrlenIgrBrlens{all}_median=0.009288,rateIgrBrlens{all}_95%HPD={0.000001,0.638209},effectivebrlenIgrBrlens{all}_mean=0.012778,rateIgrBrlens{all}_median=0.164324,length_95%HPD={5.39859600e-03,1.22722300e-01},rateIgrBrlens{all}_mean=0.225133]):300.0[&prob(percent)=88,height_95%HPD={585.3742913678387,1187.7501901704186},prob=8.82149047e-01,height_median=5.16341400e-02,height_mean=5.63031254e-02,length_mean=5.62293907e-02,effectivebrlenIgrBrlens{all}_median=0.031062,rateIgrBrlens{all}_95%HPD={0.000002,2.254416},effectivebrlenIgrBrlens{all}_mean=0.032627,rateIgrBrlens{all}_median=0.577381,length_95%HPD={1.69135300e-03,1.26860400e-01},rateIgrBrlens{all}_mean=0.840467,length_median=4.92004000e-02,effectivebrlenIgrBrlens{all}_95%HPD={0.000000,0.067008}]):313.0[&height_95%HPD={890.6829853042402,1479.0417306031338},prob=1.00000000e+00,height_median=1.05039510e-01,height_mean=1.11654013e-01,prob(percent)=100,effectivebrlenIgrBrlens{all}_mean=0.083231,rateIgrBrlens{all}_median=1.057446,length_95%HPD={5.28399800e-03,1.73172900e-01},rateIgrBrlens{all}_mean=1.439498,length_median=7.53498700e-02,effectivebrlenIgrBrlens{all}_95%HPD={0.030559,0.137787},effectivebrlenIgrBrlens{all}_median=0.080589,length_mean=8.35263546e-02,rateIgrBrlens{all}_95%HPD={0.156183,3.691127}],13:1462.0[&height_95%HPD={0.03371294145073016,35.75614425864507},prob=1.00000000e+00,height_median=4.40000000e-08,height_mean=4.92124250e-08,prob(percent)=100,effectivebrlenIgrBrlens{all}_mean=0.106768,rateIgrBrlens{all}_median=0.553964,rateIgrBrlens{all}_95%HPD={0.256452,1.001986},length_95%HPD={8.32711900e-02,3.13211400e-01},rateIgrBrlens{all}_mean=0.589602,length_median=1.85278200e-01,effectivebrlenIgrBrlens{all}_95%HPD={0.053480,0.164582},length_mean=1.94056881e-01,effectivebrlenIgrBrlens{all}_median=0.104303]):869.0[&prob=8.53752833e-01,height_median=1.78645860e-01,height_mean=1.86294958e-01,prob(percent)=85,height_95%HPD={1210.7463180558182,1775.0020264233133},length_95%HPD={1.29976900e-03,1.54873100e-01},rateIgrBrlens{all}_mean=0.809198,length_median=6.20101300e-02,effectivebrlenIgrBrlens{all}_95%HPD={0.000000,0.087326},length_mean=7.01849787e-02,effectivebrlenIgrBrlens{all}_median=0.036789,rateIgrBrlens{all}_95%HPD={0.000001,2.131070},effectivebrlenIgrBrlens{all}_mean=0.039747,rateIgrBrlens{all}_median=0.547425]):284.0[&height_mean=3.46051370e-01,prob(percent)=100,height_median=3.32967520e-01,height_95%HPD={1906.3816203648573,2806.1879143538254},prob=1.00000000e+00,length_median=2.15317000e-01,effectivebrlenIgrBrlens{all}_95%HPD={0.000000,0.515857},length_mean=2.35680787e-01,effectivebrlenIgrBrlens{all}_median=0.207276,rateIgrBrlens{all}_95%HPD={0.000003,2.378819},effectivebrlenIgrBrlens{all}_mean=0.228600,rateIgrBrlens{all}_median=0.917153,length_95%HPD={2.26954100e-03,5.05451000e-01},rateIgrBrlens{all}_mean=1.089810])[&height_95%HPD={2103.604997399102,3256.9097421334927},prob=1.00000000e+00,height_median=5.59295100e-01,height_mean=5.81732157e-01,prob(percent)=100,length_median=0.00000000e+00,effectivebrlenIgrBrlens{all}_95%HPD={1.000000,1.000000},length_mean=0.00000000e+00,effectivebrlenIgrBrlens{all}_median=1.000000,rateIgrBrlens{all}_95%HPD={inf,inf},effectivebrlenIgrBrlens{all}_mean=1.000000,rateIgrBrlens{all}_median=inf,length_95%HPD={0.00000000e+00,0.00000000e+00},rateIgrBrlens{all}_mean=-nan];
END;
