# Supplementary material for: A test of Generalized Bayesian dating: A new linguistic dating method
Source: PLoS One. 2020 Aug 12;15(8):e0236522. doi: 10.1371/journal.pone.0236522 (PMC7423060; doi:10.1371/journal.pone.0236522)
Supplement: S2 File — Python code for extracting median tree lengths for each constraint, generation of consensus trees, RevBayes code for performing Gamma regression and linear regression, and Python code for predicting ages. Age annotated consensus tree files for all the families. (ZIP) [file pone.0236522.s002.zip › S2 Supporting Information/Consensus_Trees_Ages/Songhay.dendropy.con.tre]

#NEXUS

BEGIN TAXA;
    DIMENSIONS NTAX=9;
    TAXLABELS
        DENDI
        'DJENNE_CHIINI'
        KORANDJE
        'KOROBORO_SENNI'
        'KOYRA_CHIINI'
        TADAKSAHAK
        TASAWAQ
        'TONDI_SONGWAY_KIINI'
        ZARMA
  ;
END;

BEGIN TREES;
        Translate
             1 DENDI,
             2 'DJENNE_CHIINI',
             3 KORANDJE,
             4 'KOROBORO_SENNI',
             5 'KOYRA_CHIINI',
             6 TADAKSAHAK,
             7 TASAWAQ,
             8 'TONDI_SONGWAY_KIINI',
             9 ZARMA
             ;
    TREE 1 = [&R] ((3:1535.0[&height_mean=3.47990801e-08,prob(percent)=100,height_95%HPD={0.04318884157316771,32.71632535081046},height_median=2.99999999e-08,prob=1.00000000e+00,length_median=2.09422600e-01,effectivebrlenIgrBrlens{all}_95%HPD={0.142561,0.692161},rateIgrBrlens{all}_mean=2.419971,length_mean=2.24334200e-01,effectivebrlenIgrBrlens{all}_median=0.353077,rateIgrBrlens{all}_95%HPD={0.411073,5.887909},effectivebrlenIgrBrlens{all}_mean=0.386566,rateIgrBrlens{all}_median=1.770766,length_95%HPD={1.39638200e-02,4.56567600e-01}],(6:1151.0[&prob(percent)=100,height_95%HPD={0.042294672091608566,32.46406146765753},prob=1.00000000e+00,height_median=2.90000000e-08,height_mean=3.45968404e-08,length_mean=1.63242845e-01,effectivebrlenIgrBrlens{all}_median=0.108077,rateIgrBrlens{all}_95%HPD={0.114921,2.237413},effectivebrlenIgrBrlens{all}_95%HPD={0.032472,0.220356},effectivebrlenIgrBrlens{all}_mean=0.117629,rateIgrBrlens{all}_median=0.737093,length_95%HPD={2.65628500e-02,3.48273900e-01},rateIgrBrlens{all}_mean=0.946884,length_median=1.44389300e-01],7:1151.0[&height_mean=3.45047194e-08,prob(percent)=100,height_95%HPD={0.04318884157316771,32.71632535081046},prob=1.00000000e+00,height_median=2.99999999e-08,length_median=1.17771200e-01,effectivebrlenIgrBrlens{all}_95%HPD={0.000000,0.206866},length_mean=1.31633586e-01,effectivebrlenIgrBrlens{all}_median=0.092884,rateIgrBrlens{all}_95%HPD={0.000002,2.291457},rateIgrBrlens{all}_mean=0.949717,effectivebrlenIgrBrlens{all}_mean=0.099993,rateIgrBrlens{all}_median=0.755702,length_95%HPD={1.37166800e-02,2.77367900e-01}]):384.0[&prob(percent)=66,height_95%HPD={892.2292636603869,1480.4297098726488},prob=6.56845754e-01,height_median=1.20887200e-01,height_mean=1.34783376e-01,length_mean=1.41886960e-01,effectivebrlenIgrBrlens{all}_median=0.103851,rateIgrBrlens{all}_95%HPD={0.000001,2.753201},effectivebrlenIgrBrlens{all}_mean=0.116044,effectivebrlenIgrBrlens{all}_95%HPD={0.000000,0.253583},rateIgrBrlens{all}_median=0.804094,length_95%HPD={7.70588300e-03,3.06341500e-01},rateIgrBrlens{all}_mean=1.092158,length_median=1.26905500e-01]):584.0[&height_95%HPD={1273.1368070368926,1839.4430865618408},prob=1.00000000e+00,height_median=2.37882380e-01,height_mean=2.56937959e-01,prob(percent)=100,effectivebrlenIgrBrlens{all}_mean=0.064506,effectivebrlenIgrBrlens{all}_median=0.044213,length_95%HPD={2.31897800e-04,2.52402100e-01},rateIgrBrlens{all}_mean=0.967423,rateIgrBrlens{all}_median=0.503474,effectivebrlenIgrBrlens{all}_95%HPD={0.000000,0.194644},rateIgrBrlens{all}_95%HPD={0.000001,3.141166},length_median=7.47480300e-02,length_mean=9.58759510e-02],((((1:796.0[&prob=1.00000000e+00,height_95%HPD={0.04318884166200884,32.71632537610931},height_median=3.00000000e-08,height_mean=3.47478096e-08,prob(percent)=100,effectivebrlenIgrBrlens{all}_mean=0.076937,rateIgrBrlens{all}_median=1.594182,length_95%HPD={5.02526500e-03,1.15547900e-01},rateIgrBrlens{all}_mean=2.203216,length_median=4.58225700e-02,effectivebrlenIgrBrlens{all}_95%HPD={0.032444,0.129306},effectivebrlenIgrBrlens{all}_median=0.073151,length_mean=5.24805119e-02,rateIgrBrlens{all}_95%HPD={0.285913,5.727350}],9:796.0[&prob(percent)=100,height_95%HPD={0.04318884166200884,32.71632537610931},prob=1.00000000e+00,height_median=3.00000000e-08,height_mean=3.47478096e-08,length_mean=5.24805119e-02,effectivebrlenIgrBrlens{all}_median=0.020357,rateIgrBrlens{all}_95%HPD={0.000001,1.684268},effectivebrlenIgrBrlens{all}_mean=0.022010,rateIgrBrlens{all}_median=0.410853,length_95%HPD={5.02526500e-03,1.15547900e-01},rateIgrBrlens{all}_mean=0.580697,effectivebrlenIgrBrlens{all}_95%HPD={0.000000,0.049435},length_median=4.58225700e-02]):333.0[&height_95%HPD={530.1564022595983,1133.368087952195},prob=1.00000000e+00,height_median=4.58225810e-02,height_mean=5.24805467e-02,prob(percent)=100,effectivebrlenIgrBrlens{all}_mean=0.098515,rateIgrBrlens{all}_median=1.736207,length_95%HPD={1.98726700e-03,1.41436100e-01},rateIgrBrlens{all}_mean=2.583902,length_median=5.32239700e-02,effectivebrlenIgrBrlens{all}_95%HPD={0.035812,0.171861},effectivebrlenIgrBrlens{all}_median=0.092254,length_mean=6.21867894e-02,rateIgrBrlens{all}_95%HPD={0.259696,7.092101}],2:1129.0[&prob(percent)=100,height_95%HPD={0.04318884166200884,32.71632537610931},prob=1.00000000e+00,height_median=3.00000000e-08,height_mean=3.44126143e-08,length_mean=1.14667302e-01,effectivebrlenIgrBrlens{all}_median=0.060027,rateIgrBrlens{all}_95%HPD={0.143316,1.317676},effectivebrlenIgrBrlens{all}_mean=0.062504,rateIgrBrlens{all}_median=0.578783,length_95%HPD={3.36806600e-02,2.27424700e-01},rateIgrBrlens{all}_mean=0.655420,effectivebrlenIgrBrlens{all}_95%HPD={0.030259,0.102778},length_median=1.02894300e-01]):288.0[&height_95%HPD={852.4816204489455,1442.4306784531634},prob=1.00000000e+00,height_median=1.02894300e-01,height_mean=1.14667336e-01,prob(percent)=100,effectivebrlenIgrBrlens{all}_mean=0.001252,rateIgrBrlens{all}_median=0.008482,length_95%HPD={3.86302700e-05,7.42156900e-02},rateIgrBrlens{all}_mean=0.073639,length_median=1.89143200e-02,effectivebrlenIgrBrlens{all}_95%HPD={0.000000,0.006117},effectivebrlenIgrBrlens{all}_median=0.000174,length_mean=2.62328750e-02,rateIgrBrlens{all}_95%HPD={0.000001,0.306810}],(4:964.0[&prob=1.00000000e+00,height_median=3.00000000e-08,height_mean=3.45206759e-08,prob(percent)=100,height_95%HPD={0.04318884166200884,32.71632537610931},length_95%HPD={5.97842800e-03,1.91933200e-01},rateIgrBrlens{all}_mean=0.388422,length_median=7.89376700e-02,effectivebrlenIgrBrlens{all}_95%HPD={0.000000,0.068455},length_mean=8.97393003e-02,effectivebrlenIgrBrlens{all}_median=0.028160,rateIgrBrlens{all}_95%HPD={0.000001,0.974410},effectivebrlenIgrBrlens{all}_mean=0.030100,rateIgrBrlens{all}_median=0.326125],8:964.0[&height_95%HPD={0.04318884166200884,32.71632537610931},prob=1.00000000e+00,height_median=3.00000000e-08,height_mean=3.45547114e-08,prob(percent)=100,effectivebrlenIgrBrlens{all}_mean=0.220298,rateIgrBrlens{all}_median=2.638235,rateIgrBrlens{all}_95%HPD={0.465424,8.353033},length_95%HPD={5.97842800e-03,1.94322700e-01},rateIgrBrlens{all}_mean=3.494689,length_median=7.93963800e-02,effectivebrlenIgrBrlens{all}_95%HPD={0.106847,0.343354},length_mean=9.08083498e-02,effectivebrlenIgrBrlens{all}_median=0.211709]):453.0[&prob=8.45487268e-01,height_median=7.29766100e-02,height_mean=8.25446823e-02,prob(percent)=85,height_95%HPD={698.5007093586414,1296.0106683225838},length_95%HPD={5.83193400e-04,1.53556300e-01},rateIgrBrlens{all}_mean=0.712130,length_median=5.09813000e-02,effectivebrlenIgrBrlens{all}_95%HPD={0.000000,0.074231},length_mean=6.20903595e-02,effectivebrlenIgrBrlens{all}_median=0.028235,rateIgrBrlens{all}_95%HPD={0.000001,1.992676},effectivebrlenIgrBrlens{all}_mean=0.031148,rateIgrBrlens{all}_median=0.475610]):177.0[&height_mean=1.44640725e-01,prob(percent)=100,height_median=1.31090640e-01,height_95%HPD={1158.7465469418182,1725.5344630960928},prob=1.00000000e+00,length_median=2.75757600e-02,effectivebrlenIgrBrlens{all}_95%HPD={0.000000,0.030850},length_mean=3.70185149e-02,effectivebrlenIgrBrlens{all}_median=0.007082,rateIgrBrlens{all}_95%HPD={0.000001,1.757024},effectivebrlenIgrBrlens{all}_mean=0.010025,rateIgrBrlens{all}_median=0.205189,length_95%HPD={4.82785600e-04,1.00114800e-01},rateIgrBrlens{all}_mean=0.515910],5:1594.0[&prob=1.00000000e+00,height_median=3.00000000e-08,height_mean=3.46928010e-08,prob(percent)=100,height_95%HPD={0.04318884166200884,32.71632537610931},length_95%HPD={5.77697500e-02,3.32075900e-01},rateIgrBrlens{all}_mean=0.083952,length_median=1.62797600e-01,effectivebrlenIgrBrlens{all}_95%HPD={0.000000,0.032514},length_mean=1.78533229e-01,effectivebrlenIgrBrlens{all}_median=0.010714,rateIgrBrlens{all}_95%HPD={0.000005,0.234458},effectivebrlenIgrBrlens{all}_mean=0.012983,rateIgrBrlens{all}_median=0.063522]):525.0[&height_mean=1.75622244e-01,prob(percent)=95,height_median=1.60734230e-01,height_95%HPD={1349.9491459859128,1918.716184859355},prob=9.46673777e-01,length_median=1.67016500e-01,effectivebrlenIgrBrlens{all}_95%HPD={0.000000,0.247639},length_mean=1.84354248e-01,effectivebrlenIgrBrlens{all}_median=0.104736,rateIgrBrlens{all}_95%HPD={0.000002,1.914550},effectivebrlenIgrBrlens{all}_mean=0.113167,rateIgrBrlens{all}_median=0.593627,length_95%HPD={1.06884000e-02,3.87697000e-01},rateIgrBrlens{all}_mean=0.762084])[&height_95%HPD={1757.7965564791205,2508.3035385972894},prob=1.00000000e+00,height_median=3.30805430e-01,height_mean=3.56425257e-01,prob(percent)=100,length_median=0.00000000e+00,effectivebrlenIgrBrlens{all}_95%HPD={1.000000,1.000000},length_mean=0.00000000e+00,effectivebrlenIgrBrlens{all}_median=1.000000,rateIgrBrlens{all}_95%HPD={inf,inf},effectivebrlenIgrBrlens{all}_mean=1.000000,rateIgrBrlens{all}_median=inf,length_95%HPD={0.00000000e+00,0.00000000e+00},rateIgrBrlens{all}_mean=-nan];
END;
