# Supplementary material for: A test of Generalized Bayesian dating: A new linguistic dating method
Source: PLoS One. 2020 Aug 12;15(8):e0236522. doi: 10.1371/journal.pone.0236522 (PMC7423060; doi:10.1371/journal.pone.0236522)
Supplement: S2 File — Python code for extracting median tree lengths for each constraint, generation of consensus trees, RevBayes code for performing Gamma regression and linear regression, and Python code for predicting ages. Age annotated consensus tree files for all the families. (ZIP) [file pone.0236522.s002.zip › S2 Supporting Information/Consensus_Trees_Ages/Afro-Asiatic.dendropy.con.tre]

#NEXUS

BEGIN TAXA;
    DIMENSIONS NTAX=151;
    TAXLABELS
        'GHADAMES_2'
        'KABYLE_GREATER_KABYLIA_AT_MANGELLAT'
        'OUARGLA_BERBER'
        'SENHAJA_DE_SRAIR'
        'SIWA_BERBER'
        'TAMAHAQ_TAHAGGART'
        'TAMAJEQ_TAYART_AIR'
        'TAMAZIGHT_CENTRAL_ATLAS_AYT_NDHIR'
        'TARIFIT_GUELAIA'
        TUMZABT
        'ZENAGA_2'
        'DABA_DKX'
        GIDAR
        JINA
        'MADA_CAMEROON'
        MBUKO
        MUNJUK
        'LELE_CHAD'
        MABIRE
        MIGAMA
        MOKILKO
        NDAM
        SOKORO
        UBI
        ANGAS
        BADE
        DYARIM
        GALAMBU
        'GERA_2'
        KIRFI
        KWAAMI
        BUDUMA
        'BEJA_2'
        'MAKARY_KOTOKO'
        AWNGI
        KEMANT
        XAMTANGA
        'DAHALO_2'
        KAJAKSE
        KERA
        GEDEO
        HADIYYA
        KAMBAATA
        AFAR
        BAISO
        BOON
        'BORANA_OROMO'
        BURJI
        'BUSSA_2'
        'EASTERN_OROMO_2'
        GARRE
        GAWWADA
        'KOMSO_2'
        'MECHA_OROMO'
        MOGOGODO
        'RENDILLE_2'
        TUNNI
        AMHARIC
        'AMHARIC_2'
        'AMHARIC_3'
        'ARABIC_GULF_SPOKEN'
        'ARABIC_NORTH_LEVANTINE_SPOKEN'
        ARAMAIC
        'CAIRO_ARABIC'
        'EASTERN_EGYPTIAN_BEDAWI_ARABIC'
        HARARI
        'HARARI_2'
        HEBREW
        HERTEVIN
        HULAULA
        'IRAQ_MUSLIM_BAGHDAD_ARABIC'
        'KOY_SANJAQ_SURAT'
        'LISHANA_DENI'
        'MOROCCAN_ARABIC'
        'MOROCCAN_ARABIC_2'
        'NIGERIAN_ARABIC'
        'NORTH_MESOPOTAMIAN_ARABIC'
        SODDO
        TIGRE
        'TIGRE_2'
        TIGRIGNA
        TIGRINYA
        'TIGRINYA_2'
        'TUNISIAN_ARABIC_MAGHRIB'
        TUROYO
        'WESTERN_NEO_ARAMAIC'
        ALAGWA
        IRAQW
        BOLE
        GARAKU
        MONTOL
        PAANCI
        HDI
        'MOFU_GUDUR'
        'NORTHERN_GIZIGA'
        ZULGO
        DAASANACH
        ARGOBBA
        GETO
        MALTESE
        MESQAN
        DUHWA
        FYER
        NGIZIM
        'RON_BOKKOS'
        WARJI
        HOBYOT
        MEHRI
        SAURI
        INNEMOR
        ZWAY
        'KIR_BALAR'
        POLCI
        JIMI
        TALA
        MATAL
        BANA
        'MODERN_MANDAIC'
        MUPUN
        CIBAK
        'FALI_BAGIRA'
        GLAVDA
        HILDI
        HYA
        MAFA
        MARGI
        'MASANA_POGO'
        BAZZA
        CINENI
        LAGWAN
        WANDALA
        BOGA
        'TERA_PIDLIMDI'
        GOEMAI
        MISHIP
        NGAMO
        PERO
        TANGALE
        BIRGIT
        KAREKARE
        CHAHA
        'BACAMA_MULYEN'
        ZIZILIVAKAN
        BURUNGE
        MESME
        MUSEY
        BOGHOM
        GEJI
        SAYA
        AASAX
        DERA
  ;
END;

BEGIN TREES;
        Translate
             1 'GHADAMES_2',
             2 'KABYLE_GREATER_KABYLIA_AT_MANGELLAT',
             3 'OUARGLA_BERBER',
             4 'SENHAJA_DE_SRAIR',
             5 'SIWA_BERBER',
             6 'TAMAHAQ_TAHAGGART',
             7 'TAMAJEQ_TAYART_AIR',
             8 'TAMAZIGHT_CENTRAL_ATLAS_AYT_NDHIR',
             9 'TARIFIT_GUELAIA',
             10 TUMZABT,
             11 'ZENAGA_2',
             12 'DABA_DKX',
             13 GIDAR,
             14 JINA,
             15 'MADA_CAMEROON',
             16 MBUKO,
             17 MUNJUK,
             18 'LELE_CHAD',
             19 MABIRE,
             20 MIGAMA,
             21 MOKILKO,
             22 NDAM,
             23 SOKORO,
             24 UBI,
             25 ANGAS,
             26 BADE,
             27 DYARIM,
             28 GALAMBU,
             29 'GERA_2',
             30 KIRFI,
             31 KWAAMI,
             32 BUDUMA,
             33 'BEJA_2',
             34 'MAKARY_KOTOKO',
             35 AWNGI,
             36 KEMANT,
             37 XAMTANGA,
             38 'DAHALO_2',
             39 KAJAKSE,
             40 KERA,
             41 GEDEO,
             42 HADIYYA,
             43 KAMBAATA,
             44 AFAR,
             45 BAISO,
             46 BOON,
             47 'BORANA_OROMO',
             48 BURJI,
             49 'BUSSA_2',
             50 'EASTERN_OROMO_2',
             51 GARRE,
             52 GAWWADA,
             53 'KOMSO_2',
             54 'MECHA_OROMO',
             55 MOGOGODO,
             56 'RENDILLE_2',
             57 TUNNI,
             58 AMHARIC,
             59 'AMHARIC_2',
             60 'AMHARIC_3',
             61 'ARABIC_GULF_SPOKEN',
             62 'ARABIC_NORTH_LEVANTINE_SPOKEN',
             63 ARAMAIC,
             64 'CAIRO_ARABIC',
             65 'EASTERN_EGYPTIAN_BEDAWI_ARABIC',
             66 HARARI,
             67 'HARARI_2',
             68 HEBREW,
             69 HERTEVIN,
             70 HULAULA,
             71 'IRAQ_MUSLIM_BAGHDAD_ARABIC',
             72 'KOY_SANJAQ_SURAT',
             73 'LISHANA_DENI',
             74 'MOROCCAN_ARABIC',
             75 'MOROCCAN_ARABIC_2',
             76 'NIGERIAN_ARABIC',
             77 'NORTH_MESOPOTAMIAN_ARABIC',
             78 SODDO,
             79 TIGRE,
             80 'TIGRE_2',
             81 TIGRIGNA,
             82 TIGRINYA,
             83 'TIGRINYA_2',
             84 'TUNISIAN_ARABIC_MAGHRIB',
             85 TUROYO,
             86 'WESTERN_NEO_ARAMAIC',
             87 ALAGWA,
             88 IRAQW,
             89 BOLE,
             90 GARAKU,
             91 MONTOL,
             92 PAANCI,
             93 HDI,
             94 'MOFU_GUDUR',
             95 'NORTHERN_GIZIGA',
             96 ZULGO,
             97 DAASANACH,
             98 ARGOBBA,
             99 GETO,
             100 MALTESE,
             101 MESQAN,
             102 DUHWA,
             103 FYER,
             104 NGIZIM,
             105 'RON_BOKKOS',
             106 WARJI,
             107 HOBYOT,
             108 MEHRI,
             109 SAURI,
             110 INNEMOR,
             111 ZWAY,
             112 'KIR_BALAR',
             113 POLCI,
             114 JIMI,
             115 TALA,
             116 MATAL,
             117 BANA,
             118 'MODERN_MANDAIC',
             119 MUPUN,
             120 CIBAK,
             121 'FALI_BAGIRA',
             122 GLAVDA,
             123 HILDI,
             124 HYA,
             125 MAFA,
             126 MARGI,
             127 'MASANA_POGO',
             128 BAZZA,
             129 CINENI,
             130 LAGWAN,
             131 WANDALA,
             132 BOGA,
             133 'TERA_PIDLIMDI',
             134 GOEMAI,
             135 MISHIP,
             136 NGAMO,
             137 PERO,
             138 TANGALE,
             139 BIRGIT,
             140 KAREKARE,
             141 CHAHA,
             142 'BACAMA_MULYEN',
             143 ZIZILIVAKAN,
             144 BURUNGE,
             145 MESME,
             146 MUSEY,
             147 BOGHOM,
             148 GEJI,
             149 SAYA,
             150 AASAX,
             151 DERA
             ;
    TREE 1 = [&R] (((1:1555.0[&height_mean=5.04191192e-08,prob(percent)=100,height_95%HPD={0.05919390829133208,36.85388549414603},height_median=5.00000000e-08,prob=1.00000000e+00,length_median=9.53664900e-02,effectivebrlenIgrBrlens{all}_95%HPD={0.040532,0.077147},rateIgrBrlens{all}_mean=0.635668,length_mean=9.54862348e-02,effectivebrlenIgrBrlens{all}_median=0.058415,rateIgrBrlens{all}_95%HPD={0.344834,0.968381},effectivebrlenIgrBrlens{all}_mean=0.058656,rateIgrBrlens{all}_median=0.605854,length_95%HPD={6.20367200e-02,1.26057800e-01}],((((2:832.0[&prob=1.00000000e+00,height_median=4.99999999e-08,height_mean=5.05075979e-08,prob(percent)=100,height_95%HPD={0.059193908218273576,36.8538854770581},length_95%HPD={2.40367400e-02,5.44470000e-02},rateIgrBrlens{all}_mean=0.689294,length_median=3.88989700e-02,effectivebrlenIgrBrlens{all}_95%HPD={0.017507,0.034931},length_mean=3.91182258e-02,effectivebrlenIgrBrlens{all}_median=0.025738,rateIgrBrlens{all}_median=0.668544,rateIgrBrlens{all}_95%HPD={0.419633,1.071049},effectivebrlenIgrBrlens{all}_mean=0.025979],(4:664.0[&height_mean=5.05518804e-08,height_median=5.00000000e-08,prob(percent)=100,height_95%HPD={0.05919390829133208,36.85388549414603},prob=1.00000000e+00,length_median=2.74565600e-02,effectivebrlenIgrBrlens{all}_95%HPD={0.033571,0.059454},length_mean=2.77434776e-02,effectivebrlenIgrBrlens{all}_median=0.045742,rateIgrBrlens{all}_95%HPD={0.862376,2.952180},effectivebrlenIgrBrlens{all}_mean=0.046054,rateIgrBrlens{all}_median=1.653491,rateIgrBrlens{all}_mean=1.808041,length_95%HPD={1.36325100e-02,4.34542900e-02}],8:664.0[&prob=1.00000000e+00,height_median=5.00000000e-08,height_mean=5.05505915e-08,prob(percent)=100,height_95%HPD={0.05919390829133208,36.85388549414603},length_95%HPD={1.28203600e-02,4.26492700e-02},rateIgrBrlens{all}_mean=1.627279,length_median=2.74565600e-02,effectivebrlenIgrBrlens{all}_95%HPD={0.029558,0.053712},length_mean=2.77435867e-02,effectivebrlenIgrBrlens{all}_median=0.041302,rateIgrBrlens{all}_95%HPD={0.777155,2.695846},effectivebrlenIgrBrlens{all}_mean=0.041558,rateIgrBrlens{all}_median=1.502750]):168.0[&height_mean=2.77407417e-02,prob(percent)=100,height_median=2.74553724e-02,height_95%HPD={414.8009703785048,1006.7471482129247},prob=9.99511133e-01,length_median=1.03961200e-02,effectivebrlenIgrBrlens{all}_95%HPD={0.006417,0.024480},length_mean=1.13818430e-02,effectivebrlenIgrBrlens{all}_median=0.015090,rateIgrBrlens{all}_95%HPD={0.238796,4.557440},effectivebrlenIgrBrlens{all}_mean=0.015354,rateIgrBrlens{all}_median=1.462808,rateIgrBrlens{all}_mean=1.892907,length_95%HPD={1.23405100e-03,2.34732700e-02}]):246.0[&prob(percent)=100,height_95%HPD={569.1519493052427,1172.747162720629},prob=1.00000000e+00,height_median=3.88990547e-02,height_mean=3.91214466e-02,length_mean=9.78085998e-03,effectivebrlenIgrBrlens{all}_median=0.007365,rateIgrBrlens{all}_95%HPD={0.000001,2.966304},effectivebrlenIgrBrlens{all}_mean=0.007621,rateIgrBrlens{all}_median=0.795056,length_95%HPD={2.45474100e-04,2.04644000e-02},rateIgrBrlens{all}_mean=1.158315,effectivebrlenIgrBrlens{all}_95%HPD={0.000000,0.014164},length_median=8.88039200e-03],((3:548.0[&height_mean=5.05592658e-08,prob(percent)=100,height_median=5.00000000e-08,height_95%HPD={0.05919390829133208,36.85388549414603},prob=1.00000000e+00,length_median=1.58905600e-02,effectivebrlenIgrBrlens{all}_95%HPD={0.010289,0.022900},length_mean=1.63546479e-02,effectivebrlenIgrBrlens{all}_median=0.016236,rateIgrBrlens{all}_95%HPD={0.350316,2.456111},effectivebrlenIgrBrlens{all}_mean=0.016409,rateIgrBrlens{all}_median=1.031928,length_95%HPD={5.00196700e-03,2.90745800e-02},rateIgrBrlens{all}_mean=1.199362],10:548.0[&height_mean=5.05592658e-08,prob(percent)=100,height_95%HPD={0.05919390829133208,36.85388549414603},height_median=5.00000000e-08,prob=1.00000000e+00,length_median=1.58905600e-02,effectivebrlenIgrBrlens{all}_95%HPD={0.004462,0.014353},rateIgrBrlens{all}_mean=0.673796,length_mean=1.63546479e-02,effectivebrlenIgrBrlens{all}_median=0.009122,rateIgrBrlens{all}_95%HPD={0.217245,1.404425},effectivebrlenIgrBrlens{all}_mean=0.009363,rateIgrBrlens{all}_median=0.579634,length_95%HPD={5.00196700e-03,2.90745800e-02}]):273.0[&prob(percent)=100,height_95%HPD={309.42333816426395,877.6836440197629},prob=1.00000000e+00,height_median=1.58906640e-02,height_mean=1.63546985e-02,length_mean=2.65746731e-02,effectivebrlenIgrBrlens{all}_median=0.024612,rateIgrBrlens{all}_95%HPD={0.430654,1.986538},effectivebrlenIgrBrlens{all}_mean=0.024833,rateIgrBrlens{all}_median=0.932895,length_95%HPD={9.52055100e-03,4.41866200e-02},rateIgrBrlens{all}_mean=1.066827,length_median=2.62551800e-02,effectivebrlenIgrBrlens{all}_95%HPD={0.015905,0.035304}],9:821.0[&height_mean=5.05360935e-08,prob(percent)=100,height_95%HPD={0.059193908218273576,36.8538854770581},height_median=4.99999999e-08,prob=1.00000000e+00,length_median=4.23087500e-02,effectivebrlenIgrBrlens{all}_95%HPD={0.033996,0.058901},rateIgrBrlens{all}_mean=1.110340,length_mean=4.29293211e-02,effectivebrlenIgrBrlens{all}_median=0.045529,rateIgrBrlens{all}_95%HPD={0.681333,1.601676},effectivebrlenIgrBrlens{all}_mean=0.046002,rateIgrBrlens{all}_median=1.077778,length_95%HPD={2.73669600e-02,5.89226500e-02}]):257.0[&prob(percent)=100,height_95%HPD={557.7708082843967,1161.4463727823404},prob=1.00000000e+00,height_median=4.23088410e-02,height_mean=4.29293716e-02,length_mean=5.97293497e-03,effectivebrlenIgrBrlens{all}_median=0.001208,rateIgrBrlens{all}_95%HPD={0.000001,1.207930},effectivebrlenIgrBrlens{all}_mean=0.001780,rateIgrBrlens{all}_median=0.212293,length_95%HPD={4.61420000e-05,1.50959200e-02},rateIgrBrlens{all}_mean=0.387535,length_median=4.83795600e-03,effectivebrlenIgrBrlens{all}_95%HPD={0.000000,0.005493}]):126.0[&height_95%HPD={803.3554391183214,1396.267624468746},prob=1.00000000e+00,height_median=4.85717150e-02,height_mean=4.89023066e-02,prob(percent)=100,effectivebrlenIgrBrlens{all}_mean=0.022366,rateIgrBrlens{all}_median=1.401928,rateIgrBrlens{all}_95%HPD={0.428371,4.023343},length_95%HPD={1.21584200e-03,3.27434200e-02},rateIgrBrlens{all}_mean=1.840875,length_median=1.56780600e-02,effectivebrlenIgrBrlens{all}_95%HPD={0.011724,0.033331},length_mean=1.68257217e-02,effectivebrlenIgrBrlens{all}_median=0.022101],5:1204.0[&prob(percent)=100,height_95%HPD={0.05919390829133208,36.85388549414603},prob=1.00000000e+00,height_median=5.00000000e-08,height_mean=5.05145109e-08,length_mean=6.50856377e-02,effectivebrlenIgrBrlens{all}_median=0.048173,rateIgrBrlens{all}_95%HPD={0.493546,1.052484},effectivebrlenIgrBrlens{all}_mean=0.048551,rateIgrBrlens{all}_median=0.742007,length_95%HPD={4.53423900e-02,8.60409300e-02},rateIgrBrlens{all}_mean=0.761306,length_median=6.46892600e-02,effectivebrlenIgrBrlens{all}_95%HPD={0.035090,0.061756}]):249.0[&height_95%HPD={945.8973336927426,1528.5608548180653},prob=9.21425714e-01,height_median=6.48712350e-02,height_mean=6.53884939e-02,prob(percent)=92,effectivebrlenIgrBrlens{all}_mean=0.014671,rateIgrBrlens{all}_median=0.981750,rateIgrBrlens{all}_95%HPD={0.000004,3.186013},length_95%HPD={1.07677600e-03,3.09669600e-02},rateIgrBrlens{all}_mean=1.265148,length_median=1.40613600e-02,effectivebrlenIgrBrlens{all}_95%HPD={0.001946,0.027559},length_mean=1.52347839e-02,effectivebrlenIgrBrlens{all}_median=0.014371],(6:730.0[&prob=1.00000000e+00,height_median=5.00000000e-08,height_mean=5.05335217e-08,prob(percent)=100,height_95%HPD={0.05919390829133208,36.85388549414603},length_95%HPD={1.67389000e-02,5.83434800e-02},rateIgrBrlens{all}_mean=0.550653,rateIgrBrlens{all}_median=0.513524,length_median=3.59202200e-02,effectivebrlenIgrBrlens{all}_95%HPD={0.009677,0.028224},length_mean=3.68388510e-02,effectivebrlenIgrBrlens{all}_median=0.018646,rateIgrBrlens{all}_95%HPD={0.250367,0.958637},effectivebrlenIgrBrlens{all}_mean=0.018881],7:730.0[&height_95%HPD={0.05919390829133208,36.85388549414603},prob=1.00000000e+00,height_median=5.00000000e-08,height_mean=5.05335217e-08,prob(percent)=100,effectivebrlenIgrBrlens{all}_mean=0.050669,effectivebrlenIgrBrlens{all}_median=0.050360,rateIgrBrlens{all}_median=1.405333,length_95%HPD={1.67389000e-02,5.83434800e-02},rateIgrBrlens{all}_mean=1.503901,rateIgrBrlens{all}_95%HPD={0.716817,2.480760},length_median=3.59202200e-02,effectivebrlenIgrBrlens{all}_95%HPD={0.037429,0.063966},length_mean=3.68388510e-02]):723.0[&prob=1.00000000e+00,height_median=3.59202950e-02,height_mean=3.68389015e-02,prob(percent)=100,height_95%HPD={479.56509490752114,1078.5842693301622},length_95%HPD={1.70106000e-02,7.35574900e-02},rateIgrBrlens{all}_mean=0.816656,rateIgrBrlens{all}_median=0.742235,length_median=4.59649000e-02,effectivebrlenIgrBrlens{all}_95%HPD={0.019244,0.049381},length_mean=4.63011988e-02,effectivebrlenIgrBrlens{all}_median=0.033731,rateIgrBrlens{all}_95%HPD={0.329916,1.538433},effectivebrlenIgrBrlens{all}_mean=0.034059],11:1453.0[&prob=1.00000000e+00,height_median=5.00000000e-08,height_mean=5.05444234e-08,prob(percent)=100,height_95%HPD={0.05919390829133208,36.85388549414603},length_95%HPD={5.04837100e-02,1.16961600e-01},rateIgrBrlens{all}_mean=1.425372,rateIgrBrlens{all}_median=1.380189,length_median=8.16314300e-02,effectivebrlenIgrBrlens{all}_95%HPD={0.088744,0.137193},length_mean=8.24588597e-02,effectivebrlenIgrBrlens{all}_median=0.112274,rateIgrBrlens{all}_95%HPD={0.838292,2.042434},effectivebrlenIgrBrlens{all}_mean=0.112870]):102.0[&height_mean=8.65398787e-02,prob(percent)=66,height_95%HPD={1200.4801784525428,1765.7599372661016},height_median=8.61373980e-02,prob=6.60903960e-01,length_median=1.38482900e-02,effectivebrlenIgrBrlens{all}_95%HPD={0.000000,0.028000},rateIgrBrlens{all}_mean=1.311154,length_mean=1.53312565e-02,effectivebrlenIgrBrlens{all}_median=0.015051,rateIgrBrlens{all}_95%HPD={0.000001,3.152933},effectivebrlenIgrBrlens{all}_mean=0.015259,rateIgrBrlens{all}_median=0.988239,length_95%HPD={8.28768800e-04,3.30279500e-02}]):2284.0[&prob(percent)=100,height_95%HPD={1293.8566477357926,1860.7249047570442},prob=1.00000000e+00,height_median=1.00581200e-01,height_mean=1.01400873e-01,length_mean=1.24040560e-01,effectivebrlenIgrBrlens{all}_median=0.117670,effectivebrlenIgrBrlens{all}_95%HPD={0.089886,0.148035},rateIgrBrlens{all}_95%HPD={0.686113,1.301006},effectivebrlenIgrBrlens{all}_mean=0.118411,rateIgrBrlens{all}_median=0.973270,length_95%HPD={8.93661600e-02,1.61622600e-01},rateIgrBrlens{all}_mean=0.971979,length_median=1.23152300e-01],((((12:1704.0[&prob(percent)=100,height_95%HPD={0.05919390829133208,36.85388549414603},prob=1.00000000e+00,height_median=5.00000000e-08,height_mean=5.05206320e-08,length_mean=1.35930623e-01,effectivebrlenIgrBrlens{all}_median=0.144725,rateIgrBrlens{all}_95%HPD={0.832728,1.392880},effectivebrlenIgrBrlens{all}_mean=0.145513,rateIgrBrlens{all}_median=1.065572,length_95%HPD={1.02108000e-01,1.68205800e-01},rateIgrBrlens{all}_mean=1.081318,effectivebrlenIgrBrlens{all}_95%HPD={0.113911,0.178346},length_median=1.36211900e-01],((121:955.0[&prob(percent)=100,height_95%HPD={0.05919390829133208,36.85388549414603},prob=1.00000000e+00,height_median=5.00000000e-08,height_mean=5.07080428e-08,length_mean=7.65734323e-02,effectivebrlenIgrBrlens{all}_median=0.079320,rateIgrBrlens{all}_95%HPD={0.670162,1.572255},effectivebrlenIgrBrlens{all}_mean=0.079787,rateIgrBrlens{all}_median=1.035249,length_95%HPD={4.78693800e-02,1.07637900e-01},rateIgrBrlens{all}_mean=1.078983,length_median=7.65948100e-02,effectivebrlenIgrBrlens{all}_95%HPD={0.057825,0.101970}],143:955.0[&prob(percent)=100,height_95%HPD={0.05919390829133208,36.85388549414603},prob=1.00000000e+00,height_median=5.00000000e-08,height_mean=5.06930385e-08,length_mean=7.77295194e-02,effectivebrlenIgrBrlens{all}_median=0.071341,effectivebrlenIgrBrlens{all}_95%HPD={0.050756,0.093516},rateIgrBrlens{all}_95%HPD={0.580005,1.407567},effectivebrlenIgrBrlens{all}_mean=0.071749,rateIgrBrlens{all}_median=0.920297,length_95%HPD={4.59358500e-02,1.07829400e-01},rateIgrBrlens{all}_mean=0.954922,length_median=7.76561800e-02]):204.0[&height_95%HPD={689.6635804384674,1288.612715349121},prob=7.89876006e-01,height_median=7.50582030e-02,height_mean=7.48675714e-02,prob(percent)=79,effectivebrlenIgrBrlens{all}_mean=0.015714,rateIgrBrlens{all}_median=0.689807,rateIgrBrlens{all}_95%HPD={0.000001,1.933306},length_95%HPD={1.74575400e-04,4.62748100e-02},rateIgrBrlens{all}_mean=0.902059,length_median=2.01258500e-02,effectivebrlenIgrBrlens{all}_95%HPD={0.000000,0.032311},length_mean=2.19259578e-02,effectivebrlenIgrBrlens{all}_median=0.014985],142:1159.0[&height_95%HPD={0.05919390829133208,36.85388549414603},prob=1.00000000e+00,height_median=5.00000000e-08,height_mean=5.05931945e-08,prob(percent)=100,effectivebrlenIgrBrlens{all}_median=0.102325,effectivebrlenIgrBrlens{all}_mean=0.103080,rateIgrBrlens{all}_median=1.097897,rateIgrBrlens{all}_95%HPD={0.735294,1.609577},length_95%HPD={6.15129300e-02,1.25842300e-01},rateIgrBrlens{all}_mean=1.135217,length_median=9.32300900e-02,effectivebrlenIgrBrlens{all}_95%HPD={0.079504,0.129981},length_mean=9.33859616e-02]):545.0[&prob=1.00000000e+00,height_median=9.52080900e-02,height_mean=9.55546168e-02,prob(percent)=100,height_95%HPD={901.5610626813143,1489.0055229793777},length_95%HPD={1.48175200e-02,7.92282500e-02},rateIgrBrlens{all}_mean=0.974747,rateIgrBrlens{all}_median=0.895885,length_median=4.51754100e-02,effectivebrlenIgrBrlens{all}_95%HPD={0.018043,0.064258},length_mean=4.60680734e-02,effectivebrlenIgrBrlens{all}_median=0.040421,rateIgrBrlens{all}_95%HPD={0.401957,1.685263},effectivebrlenIgrBrlens{all}_mean=0.040753],(125:1260.0[&prob(percent)=100,height_95%HPD={0.05919390829133208,36.85388549414603},prob=1.00000000e+00,height_median=5.00000000e-08,height_mean=5.03821470e-08,length_mean=1.32137938e-01,effectivebrlenIgrBrlens{all}_median=0.118290,rateIgrBrlens{all}_95%HPD={0.669883,1.164365},effectivebrlenIgrBrlens{all}_mean=0.119048,effectivebrlenIgrBrlens{all}_95%HPD={0.090742,0.149395},rateIgrBrlens{all}_median=0.896224,length_95%HPD={9.85313300e-02,1.63636600e-01},rateIgrBrlens{all}_mean=0.910093,length_median=1.32423400e-01],(132:930.0[&prob=1.00000000e+00,height_median=5.00000000e-08,height_mean=5.04741305e-08,prob(percent)=100,height_95%HPD={0.05919390829133208,36.85388549414603},length_95%HPD={4.13847800e-02,1.01493900e-01},rateIgrBrlens{all}_mean=1.164414,length_median=7.15253100e-02,effectivebrlenIgrBrlens{all}_95%HPD={0.057967,0.104758},length_mean=7.18527301e-02,effectivebrlenIgrBrlens{all}_median=0.079622,rateIgrBrlens{all}_median=1.122243,rateIgrBrlens{all}_95%HPD={0.713920,1.785037},effectivebrlenIgrBrlens{all}_mean=0.080281],133:930.0[&prob=1.00000000e+00,height_median=5.00000000e-08,height_mean=5.04741305e-08,prob(percent)=100,height_95%HPD={0.05919390829133208,36.85388549414603},length_95%HPD={4.13847800e-02,1.01493900e-01},rateIgrBrlens{all}_mean=1.024932,length_median=7.15253100e-02,effectivebrlenIgrBrlens{all}_95%HPD={0.049078,0.094448},length_mean=7.18527301e-02,effectivebrlenIgrBrlens{all}_median=0.070537,rateIgrBrlens{all}_95%HPD={0.605828,1.560834},rateIgrBrlens{all}_median=0.977940,effectivebrlenIgrBrlens{all}_mean=0.070824]):330.0[&height_mean=7.18527806e-02,height_median=7.15253560e-02,prob(percent)=100,height_95%HPD={657.2235035597606,1257.6045530256783},prob=1.00000000e+00,length_median=6.54569000e-02,effectivebrlenIgrBrlens{all}_95%HPD={0.040235,0.096174},length_mean=6.57968191e-02,effectivebrlenIgrBrlens{all}_median=0.067995,rateIgrBrlens{all}_95%HPD={0.564353,1.803069},effectivebrlenIgrBrlens{all}_mean=0.068543,rateIgrBrlens{all}_median=1.044934,rateIgrBrlens{all}_mean=1.111531,length_95%HPD={2.86370600e-02,1.01974000e-01}]):444.0[&prob(percent)=51,height_95%HPD={1008.4990279061539,1585.957421774531},prob=5.12021688e-01,height_median=1.30787824e-01,height_mean=1.30273612e-01,length_mean=1.96971297e-02,effectivebrlenIgrBrlens{all}_median=0.012391,rateIgrBrlens{all}_95%HPD={0.000001,1.759223},effectivebrlenIgrBrlens{all}_mean=0.013519,rateIgrBrlens{all}_median=0.647414,effectivebrlenIgrBrlens{all}_95%HPD={0.000000,0.030332},length_95%HPD={1.00536100e-04,4.35719200e-02},rateIgrBrlens{all}_mean=0.797927,length_median=1.76846900e-02]):1022.0[&height_95%HPD={1437.1522760710204,2015.5303672574328},prob=1.00000000e+00,height_median=1.54303456e-01,height_mean=1.54117872e-01,prob(percent)=100,effectivebrlenIgrBrlens{all}_mean=0.008255,rateIgrBrlens{all}_median=0.525758,length_95%HPD={2.37620100e-05,3.18502300e-02},rateIgrBrlens{all}_mean=0.751929,effectivebrlenIgrBrlens{all}_median=0.007561,length_median=1.31801800e-02,effectivebrlenIgrBrlens{all}_95%HPD={0.000000,0.018370},rateIgrBrlens{all}_95%HPD={0.000001,1.814971},length_mean=1.46384011e-02],(((13:1523.0[&height_mean=5.03827483e-08,prob(percent)=100,height_median=5.00000000e-08,height_95%HPD={0.05919390829133208,36.85388549414603},prob=1.00000000e+00,length_median=1.25198300e-01,effectivebrlenIgrBrlens{all}_95%HPD={0.098823,0.174070},length_mean=1.24956480e-01,effectivebrlenIgrBrlens{all}_median=0.134769,rateIgrBrlens{all}_95%HPD={0.773323,1.443840},effectivebrlenIgrBrlens{all}_mean=0.135676,rateIgrBrlens{all}_median=1.081887,length_95%HPD={8.86431000e-02,1.61248000e-01},rateIgrBrlens{all}_mean=1.100407],((17:1228.0[&height_mean=5.04708160e-08,prob(percent)=100,height_95%HPD={0.05919390829133208,36.85388549414603},prob=1.00000000e+00,height_median=5.00000000e-08,length_median=1.17381500e-01,effectivebrlenIgrBrlens{all}_95%HPD={0.109313,0.177588},length_mean=1.17330680e-01,effectivebrlenIgrBrlens{all}_median=0.141324,rateIgrBrlens{all}_mean=1.228473,rateIgrBrlens{all}_95%HPD={0.837361,1.571424},effectivebrlenIgrBrlens{all}_mean=0.142497,rateIgrBrlens{all}_median=1.209969,length_95%HPD={8.90936000e-02,1.46546100e-01}],(32:980.0[&height_95%HPD={0.05919390829133208,36.85388549414603},prob=1.00000000e+00,height_median=5.00000000e-08,height_mean=5.05668428e-08,prob(percent)=100,effectivebrlenIgrBrlens{all}_mean=0.097075,rateIgrBrlens{all}_median=1.152243,length_95%HPD={5.50079100e-02,1.13688500e-01},rateIgrBrlens{all}_mean=1.193445,effectivebrlenIgrBrlens{all}_median=0.096560,length_median=8.31352900e-02,effectivebrlenIgrBrlens{all}_95%HPD={0.070627,0.123345},rateIgrBrlens{all}_95%HPD={0.802438,1.693240},length_mean=8.35140465e-02],34:980.0[&height_95%HPD={0.05919390829133208,36.85388549414603},prob=1.00000000e+00,height_median=5.00000000e-08,height_mean=5.05741891e-08,prob(percent)=100,effectivebrlenIgrBrlens{all}_mean=0.096350,rateIgrBrlens{all}_median=1.150816,length_95%HPD={5.49815200e-02,1.13688500e-01},rateIgrBrlens{all}_mean=1.182945,effectivebrlenIgrBrlens{all}_median=0.095649,length_median=8.31396000e-02,effectivebrlenIgrBrlens{all}_95%HPD={0.070187,0.122751},rateIgrBrlens{all}_95%HPD={0.808706,1.640339},length_mean=8.35211015e-02]):248.0[&prob=9.99022266e-01,height_median=8.31257440e-02,height_mean=8.34894109e-02,prob(percent)=100,height_95%HPD={715.0727932201188,1312.5083700790385},length_95%HPD={7.81078700e-03,6.09035500e-02},rateIgrBrlens{all}_mean=1.321868,length_median=3.27244500e-02,effectivebrlenIgrBrlens{all}_95%HPD={0.014684,0.063489},length_mean=3.38504879e-02,effectivebrlenIgrBrlens{all}_median=0.037376,rateIgrBrlens{all}_95%HPD={0.373584,2.396601},rateIgrBrlens{all}_median=1.139333,effectivebrlenIgrBrlens{all}_mean=0.038062]):152.0[&height_mean=1.17339301e-01,height_median=1.17388674e-01,prob(percent)=100,height_95%HPD={977.8618561730233,1557.9036015583038},prob=1.00000000e+00,length_median=4.55122900e-03,effectivebrlenIgrBrlens{all}_95%HPD={0.000000,0.009524},length_mean=6.15669090e-03,effectivebrlenIgrBrlens{all}_median=0.001076,rateIgrBrlens{all}_95%HPD={0.000001,1.438910},rateIgrBrlens{all}_mean=0.453554,effectivebrlenIgrBrlens{all}_mean=0.002457,rateIgrBrlens{all}_median=0.213288,length_95%HPD={3.93678700e-05,1.70434100e-02}],130:1380.0[&height_mean=5.07677734e-08,height_median=5.00000000e-08,prob(percent)=100,height_95%HPD={0.05919390829133208,36.85388549414603},prob=1.00000000e+00,length_median=1.21911800e-01,effectivebrlenIgrBrlens{all}_95%HPD={0.094984,0.158026},length_mean=1.21958728e-01,effectivebrlenIgrBrlens{all}_median=0.124670,rateIgrBrlens{all}_95%HPD={0.780297,1.360012},effectivebrlenIgrBrlens{all}_mean=0.125557,rateIgrBrlens{all}_median=1.022553,rateIgrBrlens{all}_mean=1.039835,length_95%HPD={9.19375600e-02,1.50695700e-01}]):143.0[&prob(percent)=69,height_95%HPD={1135.3891289737787,1706.3315370568632},prob=6.92502555e-01,height_median=1.21846717e-01,height_mean=1.21782045e-01,length_mean=1.97289416e-02,effectivebrlenIgrBrlens{all}_median=0.019406,rateIgrBrlens{all}_95%HPD={0.000001,2.747526},effectivebrlenIgrBrlens{all}_mean=0.019794,rateIgrBrlens{all}_median=0.966569,effectivebrlenIgrBrlens{all}_95%HPD={0.000000,0.041228},length_95%HPD={8.82497200e-05,4.43535000e-02},rateIgrBrlens{all}_mean=1.190847,length_median=1.77229700e-02]):857.0[&height_95%HPD={1260.8871911152492,1826.3106867634258},prob=5.44331363e-01,height_median=1.29515983e-01,height_mean=1.29548193e-01,prob(percent)=54,effectivebrlenIgrBrlens{all}_mean=0.022256,rateIgrBrlens{all}_median=1.063106,length_95%HPD={1.15334500e-03,4.29628800e-02},rateIgrBrlens{all}_mean=1.376239,effectivebrlenIgrBrlens{all}_median=0.022250,length_median=1.95500900e-02,effectivebrlenIgrBrlens{all}_95%HPD={0.000000,0.039701},rateIgrBrlens{all}_95%HPD={0.000001,3.432839},length_mean=2.08066982e-02],14:2380.0[&height_95%HPD={0.05919390829133208,36.85388549414603},prob=1.00000000e+00,height_median=5.00000000e-08,height_mean=5.03693889e-08,prob(percent)=100,effectivebrlenIgrBrlens{all}_mean=0.103546,rateIgrBrlens{all}_median=0.755959,length_95%HPD={9.56163800e-02,1.71014800e-01},rateIgrBrlens{all}_mean=0.763946,effectivebrlenIgrBrlens{all}_median=0.104372,length_median=1.39497000e-01,effectivebrlenIgrBrlens{all}_95%HPD={0.071124,0.133394},rateIgrBrlens{all}_95%HPD={0.565025,0.947978},length_mean=1.36609039e-01],(((((15:917.0[&height_mean=5.05941283e-08,prob(percent)=100,height_95%HPD={0.05919390829133208,36.85388549414603},prob=1.00000000e+00,height_median=5.00000000e-08,length_median=6.85979200e-02,effectivebrlenIgrBrlens{all}_95%HPD={0.059319,0.103078},rateIgrBrlens{all}_mean=1.220868,length_mean=6.88006208e-02,effectivebrlenIgrBrlens{all}_median=0.080858,rateIgrBrlens{all}_95%HPD={0.751857,1.723507},effectivebrlenIgrBrlens{all}_mean=0.081469,rateIgrBrlens{all}_median=1.180497,length_95%HPD={4.48510300e-02,9.36718700e-02}],96:917.0[&height_mean=5.05960393e-08,prob(percent)=100,height_95%HPD={0.05919390829133208,36.85388549414603},prob=1.00000000e+00,height_median=5.00000000e-08,length_median=6.85961800e-02,effectivebrlenIgrBrlens{all}_95%HPD={0.053581,0.096172},length_mean=6.88079014e-02,effectivebrlenIgrBrlens{all}_median=0.073959,rateIgrBrlens{all}_95%HPD={0.716407,1.608516},rateIgrBrlens{all}_mean=1.115921,effectivebrlenIgrBrlens{all}_mean=0.074509,rateIgrBrlens{all}_median=1.083624,length_95%HPD={4.48812600e-02,9.38409500e-02}]):237.0[&prob(percent)=100,height_95%HPD={645.0588950033097,1245.4002381694656},prob=9.95244656e-01,height_median=6.85466114e-02,height_mean=6.87283926e-02,length_mean=2.98453659e-02,effectivebrlenIgrBrlens{all}_median=0.032091,rateIgrBrlens{all}_95%HPD={0.359377,2.572189},effectivebrlenIgrBrlens{all}_mean=0.032512,effectivebrlenIgrBrlens{all}_95%HPD={0.011822,0.054367},rateIgrBrlens{all}_median=1.094688,length_95%HPD={6.76937100e-03,5.54591200e-02},rateIgrBrlens{all}_mean=1.383157,length_median=2.88978900e-02],94:1154.0[&prob(percent)=100,height_95%HPD={0.05919390829133208,36.85388549414603},prob=1.00000000e+00,height_median=5.00000000e-08,height_mean=5.06902795e-08,length_mean=9.84763334e-02,effectivebrlenIgrBrlens{all}_median=0.118056,rateIgrBrlens{all}_95%HPD={0.875561,1.627678},effectivebrlenIgrBrlens{all}_mean=0.118904,rateIgrBrlens{all}_median=1.203666,effectivebrlenIgrBrlens{all}_95%HPD={0.091824,0.145680},length_95%HPD={7.32694400e-02,1.24901000e-01},rateIgrBrlens{all}_mean=1.225475,length_median=9.83763100e-02]):374.0[&height_95%HPD={896.9464025677073,1484.9588036964708},prob=1.00000000e+00,height_median=9.84172340e-02,height_mean=9.85391210e-02,prob(percent)=100,effectivebrlenIgrBrlens{all}_mean=0.019947,rateIgrBrlens{all}_median=1.038991,effectivebrlenIgrBrlens{all}_median=0.019563,length_95%HPD={9.45501100e-04,3.91249300e-02},rateIgrBrlens{all}_mean=1.337766,rateIgrBrlens{all}_95%HPD={0.000212,2.869330},length_median=1.80268200e-02,effectivebrlenIgrBrlens{all}_95%HPD={0.000000,0.036420},length_mean=1.93107886e-02],(116:1204.0[&height_mean=5.05270028e-08,height_median=5.00000000e-08,prob(percent)=100,height_95%HPD={0.05919390829133208,36.85388549414603},prob=1.00000000e+00,length_median=1.05600500e-01,effectivebrlenIgrBrlens{all}_95%HPD={0.070169,0.115231},length_mean=1.05085372e-01,effectivebrlenIgrBrlens{all}_median=0.091666,rateIgrBrlens{all}_95%HPD={0.649002,1.161592},effectivebrlenIgrBrlens{all}_mean=0.092060,rateIgrBrlens{all}_median=0.878240,rateIgrBrlens{all}_mean=0.886303,length_95%HPD={7.90625900e-02,1.31180000e-01}],((122:691.0[&height_mean=5.05876668e-08,prob(percent)=100,height_median=5.00000000e-08,height_95%HPD={0.05919390829133208,36.85388549414603},prob=1.00000000e+00,length_median=3.06908400e-02,effectivebrlenIgrBrlens{all}_95%HPD={0.018696,0.044280},length_mean=3.09187553e-02,effectivebrlenIgrBrlens{all}_median=0.031820,rateIgrBrlens{all}_95%HPD={0.492184,2.136655},effectivebrlenIgrBrlens{all}_mean=0.032048,rateIgrBrlens{all}_median=1.045006,length_95%HPD={1.22451500e-02,4.91993500e-02},rateIgrBrlens{all}_mean=1.147378],129:691.0[&height_mean=5.05876668e-08,prob(percent)=100,height_95%HPD={0.05919390829133208,36.85388549414603},height_median=5.00000000e-08,prob=1.00000000e+00,length_median=3.06908400e-02,effectivebrlenIgrBrlens{all}_95%HPD={0.023488,0.049568},rateIgrBrlens{all}_mean=1.311693,length_mean=3.09187553e-02,effectivebrlenIgrBrlens{all}_median=0.035875,rateIgrBrlens{all}_95%HPD={0.548223,2.507247},effectivebrlenIgrBrlens{all}_mean=0.036329,rateIgrBrlens{all}_median=1.167468,length_95%HPD={1.22451500e-02,4.91993500e-02}]):250.0[&prob(percent)=100,height_95%HPD={445.06366171335594,1040.2142645294205},prob=1.00000000e+00,height_median=3.06908852e-02,height_mean=3.09188058e-02,length_mean=2.82822348e-02,effectivebrlenIgrBrlens{all}_median=0.033141,rateIgrBrlens{all}_95%HPD={0.448389,3.247515},effectivebrlenIgrBrlens{all}_mean=0.033601,rateIgrBrlens{all}_median=1.190146,length_95%HPD={6.27697200e-03,5.17536500e-02},rateIgrBrlens{all}_mean=1.460373,length_median=2.75211200e-02,effectivebrlenIgrBrlens{all}_95%HPD={0.017670,0.050441}],131:941.0[&prob(percent)=100,height_95%HPD={0.05919390829133208,36.85388549414603},prob=1.00000000e+00,height_median=5.00000000e-08,height_mean=5.05331359e-08,length_mean=5.92009901e-02,effectivebrlenIgrBrlens{all}_median=0.064581,effectivebrlenIgrBrlens{all}_95%HPD={0.046041,0.085821},rateIgrBrlens{all}_95%HPD={0.634781,1.779936},effectivebrlenIgrBrlens{all}_mean=0.064955,rateIgrBrlens{all}_median=1.089510,length_95%HPD={3.45001500e-02,8.43526400e-02},rateIgrBrlens{all}_mean=1.148118,length_median=5.89275900e-02]):263.0[&height_95%HPD={670.8602586910425,1271.3539846097856},prob=1.00000000e+00,height_median=5.89276302e-02,height_mean=5.92010407e-02,prob(percent)=100,effectivebrlenIgrBrlens{all}_mean=0.064050,rateIgrBrlens{all}_median=1.407609,rateIgrBrlens{all}_95%HPD={0.674424,2.792246},length_95%HPD={1.68055300e-02,7.57147600e-02},rateIgrBrlens{all}_mean=1.583948,length_median=4.56630000e-02,effectivebrlenIgrBrlens{all}_95%HPD={0.041387,0.086587},length_mean=4.58843819e-02,effectivebrlenIgrBrlens{all}_median=0.063511]):324.0[&prob=1.00000000e+00,height_median=1.05600561e-01,height_mean=1.05085423e-01,prob(percent)=100,height_95%HPD={946.4557647244274,1529.205764317899},length_95%HPD={8.77401600e-05,2.96791500e-02},rateIgrBrlens{all}_mean=0.764569,rateIgrBrlens{all}_median=0.570346,length_median=1.07298700e-02,effectivebrlenIgrBrlens{all}_95%HPD={0.000000,0.020719},length_mean=1.24853292e-02,effectivebrlenIgrBrlens{all}_median=0.007159,rateIgrBrlens{all}_95%HPD={0.000001,1.943644},effectivebrlenIgrBrlens{all}_mean=0.008226]):187.0[&height_mean=1.16818246e-01,prob(percent)=89,height_median=1.17127438e-01,height_95%HPD={1268.0678337065385,1834.141343103371},prob=8.94449136e-01,length_median=1.30537600e-02,effectivebrlenIgrBrlens{all}_95%HPD={0.000000,0.027172},length_mean=1.43779917e-02,effectivebrlenIgrBrlens{all}_median=0.013131,rateIgrBrlens{all}_95%HPD={0.000001,3.013172},effectivebrlenIgrBrlens{all}_mean=0.013674,rateIgrBrlens{all}_median=0.915773,length_95%HPD={1.02327800e-04,3.02678900e-02},rateIgrBrlens{all}_mean=1.255296],(120:932.0[&height_95%HPD={0.05919390829133208,36.85388549414603},prob=1.00000000e+00,height_median=5.00000000e-08,height_mean=5.05630399e-08,prob(percent)=100,effectivebrlenIgrBrlens{all}_mean=0.053862,effectivebrlenIgrBrlens{all}_median=0.053493,rateIgrBrlens{all}_median=0.950614,length_95%HPD={3.43393100e-02,8.21372600e-02},rateIgrBrlens{all}_mean=0.992981,rateIgrBrlens{all}_95%HPD={0.547166,1.533470},length_median=5.61255900e-02,effectivebrlenIgrBrlens{all}_95%HPD={0.037856,0.070168},length_mean=5.66887325e-02],(123:706.0[&height_mean=5.06467473e-08,prob(percent)=100,height_95%HPD={0.05919390829133208,36.85388549414603},prob=1.00000000e+00,height_median=5.00000000e-08,length_median=3.26581200e-02,effectivebrlenIgrBrlens{all}_95%HPD={0.016577,0.039094},length_mean=3.30948312e-02,effectivebrlenIgrBrlens{all}_median=0.027646,rateIgrBrlens{all}_95%HPD={0.353240,1.665223},rateIgrBrlens{all}_mean=0.933899,effectivebrlenIgrBrlens{all}_mean=0.027860,rateIgrBrlens{all}_median=0.840312,length_95%HPD={1.27208500e-02,5.27594900e-02}],126:706.0[&height_median=5.00000000e-08,height_mean=5.06459028e-08,prob(percent)=100,height_95%HPD={0.05919390829133208,36.85388549414603},prob=1.00000000e+00,length_median=3.26581200e-02,effectivebrlenIgrBrlens{all}_95%HPD={0.027221,0.052709},length_mean=3.30950258e-02,effectivebrlenIgrBrlens{all}_median=0.039699,rateIgrBrlens{all}_95%HPD={0.559020,2.557294},rateIgrBrlens{all}_mean=1.357070,effectivebrlenIgrBrlens{all}_mean=0.039985,rateIgrBrlens{all}_median=1.215215,length_95%HPD={1.27208500e-02,5.27594900e-02}]):226.0[&prob(percent)=100,height_95%HPD={457.5061957324935,1054.3397880477678},prob=9.99555575e-01,height_median=3.26536630e-02,height_mean=3.30866780e-02,length_mean=2.36061821e-02,effectivebrlenIgrBrlens{all}_median=0.022438,rateIgrBrlens{all}_95%HPD={0.291695,2.472075},effectivebrlenIgrBrlens{all}_mean=0.022722,rateIgrBrlens{all}_median=0.983660,effectivebrlenIgrBrlens{all}_95%HPD={0.009015,0.036337},length_95%HPD={4.15862500e-03,4.38924200e-02},rateIgrBrlens{all}_mean=1.185309,length_median=2.23924200e-02]):783.0[&height_95%HPD={658.7509895416865,1259.3792179667582},prob=1.00000000e+00,height_median=5.61334032e-02,height_mean=5.66925571e-02,prob(percent)=100,effectivebrlenIgrBrlens{all}_mean=0.078870,rateIgrBrlens{all}_median=1.065480,length_95%HPD={4.38540700e-02,1.01512000e-01},effectivebrlenIgrBrlens{all}_median=0.078323,rateIgrBrlens{all}_mean=1.113854,rateIgrBrlens{all}_95%HPD={0.680224,1.648768},length_median=7.37853300e-02,effectivebrlenIgrBrlens{all}_95%HPD={0.056214,0.101308},length_mean=7.35574059e-02]):96.0[&prob=1.00000000e+00,height_median=1.31033357e-01,height_mean=1.30891463e-01,prob(percent)=100,height_95%HPD={1450.1559765930815,2031.0583125134883},length_95%HPD={2.44201000e-05,1.30007700e-02},rateIgrBrlens{all}_mean=0.340635,length_median=3.44092800e-03,effectivebrlenIgrBrlens{all}_95%HPD={0.000000,0.005894},rateIgrBrlens{all}_median=0.128926,length_mean=4.63720806e-03,effectivebrlenIgrBrlens{all}_median=0.000492,rateIgrBrlens{all}_95%HPD={0.000001,1.207788},effectivebrlenIgrBrlens{all}_mean=0.001434],95:1811.0[&prob=1.00000000e+00,height_median=5.00000000e-08,height_mean=5.06264042e-08,prob(percent)=100,height_95%HPD={0.05919390829133208,36.85388549414603},length_95%HPD={1.09221800e-01,1.58489000e-01},rateIgrBrlens{all}_mean=0.970534,length_median=1.35023300e-01,effectivebrlenIgrBrlens{all}_95%HPD={0.100069,0.160923},rateIgrBrlens{all}_median=0.968013,length_mean=1.34175672e-01,effectivebrlenIgrBrlens{all}_median=0.128958,rateIgrBrlens{all}_95%HPD={0.747241,1.214242},effectivebrlenIgrBrlens{all}_mean=0.129479]):569.0[&height_mean=1.35200468e-01,prob(percent)=95,height_95%HPD={1531.2349424463002,2134.9863023019107},prob=9.50757744e-01,height_median=1.35477122e-01,length_median=1.70573100e-02,effectivebrlenIgrBrlens{all}_95%HPD={0.007178,0.036360},length_mean=1.80320202e-02,effectivebrlenIgrBrlens{all}_median=0.020493,rateIgrBrlens{all}_95%HPD={0.235855,3.616665},rateIgrBrlens{all}_mean=1.547216,effectivebrlenIgrBrlens{all}_mean=0.020851,rateIgrBrlens{all}_median=1.154073,length_95%HPD={2.18293400e-03,3.57755800e-02}],(93:1265.0[&height_95%HPD={0.05919390829133208,36.85388549414603},prob=1.00000000e+00,height_median=5.00000000e-08,height_mean=5.03480459e-08,prob(percent)=100,effectivebrlenIgrBrlens{all}_mean=0.100918,rateIgrBrlens{all}_median=0.882864,length_95%HPD={8.29419300e-02,1.45419400e-01},rateIgrBrlens{all}_mean=0.898031,effectivebrlenIgrBrlens{all}_median=0.099790,length_median=1.13346300e-01,effectivebrlenIgrBrlens{all}_95%HPD={0.071024,0.131717},rateIgrBrlens{all}_95%HPD={0.623984,1.183230},length_mean=1.13676124e-01],(117:1022.0[&height_mean=5.05332305e-08,prob(percent)=100,height_median=5.00000000e-08,height_95%HPD={0.05919390829133208,36.85388549414603},prob=1.00000000e+00,length_median=6.91070100e-02,effectivebrlenIgrBrlens{all}_95%HPD={0.035325,0.073312},length_mean=6.97587550e-02,effectivebrlenIgrBrlens{all}_median=0.052563,rateIgrBrlens{all}_95%HPD={0.463700,1.131800},effectivebrlenIgrBrlens{all}_mean=0.053244,rateIgrBrlens{all}_median=0.755202,length_95%HPD={4.55690100e-02,9.58666900e-02},rateIgrBrlens{all}_mean=0.784956],(124:819.0[&height_95%HPD={0.05919390829133208,36.85388549414603},prob=1.00000000e+00,height_median=5.00000000e-08,height_mean=5.06235598e-08,prob(percent)=100,effectivebrlenIgrBrlens{all}_mean=0.076360,rateIgrBrlens{all}_median=1.529297,rateIgrBrlens{all}_95%HPD={0.850177,2.482839},length_95%HPD={2.64823900e-02,7.25216100e-02},rateIgrBrlens{all}_mean=1.609537,length_median=4.98275900e-02,effectivebrlenIgrBrlens{all}_95%HPD={0.055234,0.098918},length_mean=5.00085992e-02,effectivebrlenIgrBrlens{all}_median=0.075875],128:819.0[&height_95%HPD={0.05919390829133208,36.85388549414603},prob=1.00000000e+00,height_median=5.00000000e-08,height_mean=5.06280708e-08,prob(percent)=100,effectivebrlenIgrBrlens{all}_mean=0.056958,effectivebrlenIgrBrlens{all}_median=0.056470,rateIgrBrlens{all}_median=1.133093,length_95%HPD={2.64929100e-02,7.24992900e-02},rateIgrBrlens{all}_mean=1.198079,rateIgrBrlens{all}_95%HPD={0.633860,1.882957},length_median=4.98044000e-02,effectivebrlenIgrBrlens{all}_95%HPD={0.037687,0.076882},length_mean=4.99936827e-02]):203.0[&prob=9.80800853e-01,height_median=4.96571765e-02,height_mean=4.98113335e-02,prob(percent)=98,height_95%HPD={555.5434282604723,1159.2484530591732},length_95%HPD={2.16613500e-03,4.08094100e-02},rateIgrBrlens{all}_mean=1.676748,rateIgrBrlens{all}_median=1.340078,length_median=1.88830700e-02,effectivebrlenIgrBrlens{all}_95%HPD={0.006138,0.047595},length_mean=2.01991673e-02,effectivebrlenIgrBrlens{all}_median=0.026161,rateIgrBrlens{all}_95%HPD={0.263149,4.140353},effectivebrlenIgrBrlens{all}_mean=0.026526]):243.0[&height_mean=6.98662986e-02,prob(percent)=100,height_95%HPD={755.1954768039827,1350.1827358963758},height_median=6.91879890e-02,prob=1.00000000e+00,length_median=4.34445400e-02,effectivebrlenIgrBrlens{all}_95%HPD={0.028209,0.082581},rateIgrBrlens{all}_mean=1.352707,length_mean=4.49900695e-02,effectivebrlenIgrBrlens{all}_median=0.052404,rateIgrBrlens{all}_95%HPD={0.564529,2.414909},effectivebrlenIgrBrlens{all}_mean=0.053802,rateIgrBrlens{all}_median=1.210959,length_95%HPD={1.41795800e-02,8.17508500e-02}]):1115.0[&prob(percent)=93,height_95%HPD={1012.774476673292,1590.9969609217371},prob=9.32314119e-01,height_median=1.13000410e-01,height_mean=1.13225611e-01,effectivebrlenIgrBrlens{all}_mean=0.034448,length_median=3.55807500e-02,length_mean=3.62660398e-02,rateIgrBrlens{all}_95%HPD={0.369224,2.112487},effectivebrlenIgrBrlens{all}_95%HPD={0.010438,0.057731},rateIgrBrlens{all}_mean=1.087696,rateIgrBrlens{all}_median=0.947636,length_95%HPD={7.81738600e-03,6.62183700e-02},effectivebrlenIgrBrlens{all}_median=0.034219]):66.0[&prob=1.00000000e+00,height_median=1.59262960e-01,height_95%HPD={1944.4897478766995,2882.6787232164284},height_mean=1.59464067e-01,prob(percent)=100,effectivebrlenIgrBrlens{all}_mean=0.002337,rateIgrBrlens{all}_95%HPD={0.000001,1.777464},length_median=4.17681600e-03,effectivebrlenIgrBrlens{all}_95%HPD={0.000000,0.008161},rateIgrBrlens{all}_mean=0.570087,rateIgrBrlens{all}_median=0.274231,length_95%HPD={1.07159300e-05,1.42469000e-02},length_mean=5.39059518e-03,effectivebrlenIgrBrlens{all}_median=0.001273],16:2446.0[&prob=1.00000000e+00,height_mean=5.06097062e-08,prob(percent)=100,height_95%HPD={0.059849187620235264,37.00662483969873},height_median=5.09000000e-08,effectivebrlenIgrBrlens{all}_mean=0.166822,length_median=1.66943600e-01,length_mean=1.67285101e-01,length_95%HPD={1.43475300e-01,1.90914300e-01},effectivebrlenIgrBrlens{all}_95%HPD={0.135747,0.198819},rateIgrBrlens{all}_median=0.992891,rateIgrBrlens{all}_95%HPD={0.800513,1.209062},rateIgrBrlens{all}_mean=1.001014,effectivebrlenIgrBrlens{all}_median=0.165874]):280.0[&height_95%HPD={1996.1809970849297,2989.986406221715},prob=5.12155015e-01,prob(percent)=51,height_mean=1.62900145e-01,height_median=1.62718468e-01,length_mean=9.23066743e-03,length_median=8.08997500e-03,effectivebrlenIgrBrlens{all}_95%HPD={0.000000,0.017014},rateIgrBrlens{all}_median=0.719484,rateIgrBrlens{all}_mean=1.053442,effectivebrlenIgrBrlens{all}_mean=0.007372,length_95%HPD={1.73940800e-04,2.16015900e-02},rateIgrBrlens{all}_95%HPD={0.000001,3.162296},effectivebrlenIgrBrlens{all}_median=0.006841]):705.0[&height_mean=1.72838606e-01,prob(percent)=100,height_95%HPD={2157.987234495177,3422.9909933994536},prob=1.00000000e+00,height_median=1.72747738e-01,effectivebrlenIgrBrlens{all}_median=0.035076,length_95%HPD={5.53605200e-03,4.76201100e-02},effectivebrlenIgrBrlens{all}_95%HPD={0.017222,0.052320},rateIgrBrlens{all}_mean=1.572563,rateIgrBrlens{all}_95%HPD={0.516183,3.110174},length_mean=2.67618478e-02,effectivebrlenIgrBrlens{all}_mean=0.035031,length_median=2.59924300e-02,rateIgrBrlens{all}_median=1.326317],((((((25:955.0[&height_median=5.00000000e-08,height_mean=5.04690805e-08,height_95%HPD={0.05919390829133208,36.85388549414603},prob(percent)=100,prob=1.00000000e+00,length_median=4.34214300e-02,effectivebrlenIgrBrlens{all}_mean=0.040434,effectivebrlenIgrBrlens{all}_median=0.039979,length_mean=4.51761253e-02,effectivebrlenIgrBrlens{all}_95%HPD={0.025717,0.055936},rateIgrBrlens{all}_mean=0.981023,rateIgrBrlens{all}_median=0.913260,rateIgrBrlens{all}_95%HPD={0.401166,1.632468},length_95%HPD={2.05314900e-02,7.29265000e-02}],119:955.0[&height_mean=5.05146034e-08,prob=1.00000000e+00,height_95%HPD={0.05919390829133208,36.85388549414603},prob(percent)=100,height_median=5.00000000e-08,length_95%HPD={1.94381300e-02,6.63488200e-02},effectivebrlenIgrBrlens{all}_95%HPD={0.017016,0.041844},effectivebrlenIgrBrlens{all}_mean=0.029319,rateIgrBrlens{all}_mean=0.745413,rateIgrBrlens{all}_95%HPD={0.316983,1.246671},effectivebrlenIgrBrlens{all}_median=0.028994,length_median=4.17327500e-02,rateIgrBrlens{all}_median=0.697482,length_mean=4.24050123e-02],(134:645.0[&height_95%HPD={0.05919390829133208,36.85388549414603},height_median=5.00000000e-08,prob=1.00000000e+00,prob(percent)=100,height_mean=5.05571939e-08,length_95%HPD={9.56241600e-03,4.08079300e-02},effectivebrlenIgrBrlens{all}_mean=0.046381,rateIgrBrlens{all}_median=1.829145,length_mean=2.54593378e-02,effectivebrlenIgrBrlens{all}_95%HPD={0.033329,0.059970},rateIgrBrlens{all}_mean=2.062735,rateIgrBrlens{all}_95%HPD={0.948959,4.052357},length_median=2.53166500e-02,effectivebrlenIgrBrlens{all}_median=0.045991],135:645.0[&prob=1.00000000e+00,height_median=5.00000000e-08,height_95%HPD={0.05919390829133208,36.85388549414603},height_mean=5.05557673e-08,prob(percent)=100,effectivebrlenIgrBrlens{all}_mean=0.020080,length_median=2.53166500e-02,effectivebrlenIgrBrlens{all}_95%HPD={0.010557,0.030795},rateIgrBrlens{all}_mean=0.867704,length_mean=2.54645692e-02,length_95%HPD={9.52930000e-03,4.08093100e-02},rateIgrBrlens{all}_median=0.797972,rateIgrBrlens{all}_95%HPD={0.342871,1.585211},effectivebrlenIgrBrlens{all}_median=0.019844]):310.0[&height_95%HPD={396.20849768168756,984.9924060941522},prob(percent)=100,prob=9.97511222e-01,height_mean=2.54323632e-02,height_median=2.52880890e-02,effectivebrlenIgrBrlens{all}_mean=0.028567,length_95%HPD={2.71115200e-03,3.80357700e-02},rateIgrBrlens{all}_median=1.466997,length_median=1.86290600e-02,length_mean=1.97562830e-02,effectivebrlenIgrBrlens{all}_95%HPD={0.012481,0.044744},rateIgrBrlens{all}_mean=1.992519,rateIgrBrlens{all}_95%HPD={0.492350,4.443176},effectivebrlenIgrBrlens{all}_median=0.028266]):164.0[&prob=8.17385894e-01,height_95%HPD={689.678555464148,1288.4790777354044},prob(percent)=82,height_mean=5.03154294e-02,height_median=4.98778750e-02,length_95%HPD={2.81050200e-03,4.20080900e-02},effectivebrlenIgrBrlens{all}_95%HPD={0.004257,0.042649},rateIgrBrlens{all}_mean=1.360706,rateIgrBrlens{all}_median=1.098168,length_mean=2.14932443e-02,effectivebrlenIgrBrlens{all}_mean=0.023585,length_median=2.03725200e-02,effectivebrlenIgrBrlens{all}_median=0.023218,rateIgrBrlens{all}_95%HPD={0.000001,2.967517}],91:1119.0[&prob(percent)=100,height_median=5.00000000e-08,height_95%HPD={0.05919390829133208,36.85388549414603},height_mean=5.04629528e-08,prob=1.00000000e+00,effectivebrlenIgrBrlens{all}_95%HPD={0.047761,0.095281},rateIgrBrlens{all}_mean=1.129478,rateIgrBrlens{all}_median=1.032596,rateIgrBrlens{all}_95%HPD={0.591391,2.046780},length_95%HPD={3.42416000e-02,9.61364200e-02},effectivebrlenIgrBrlens{all}_median=0.070262,effectivebrlenIgrBrlens{all}_mean=0.070868,length_mean=6.71212210e-02,length_median=6.77015600e-02]):806.0[&prob(percent)=100,height_95%HPD={844.9064436969836,1434.931449075508},height_median=6.96024028e-02,height_mean=7.02744558e-02,prob=1.00000000e+00,effectivebrlenIgrBrlens{all}_95%HPD={0.053158,0.108866},rateIgrBrlens{all}_median=1.295993,rateIgrBrlens{all}_95%HPD={0.713107,2.142408},length_95%HPD={2.92543500e-02,9.25008600e-02},effectivebrlenIgrBrlens{all}_mean=0.079603,effectivebrlenIgrBrlens{all}_median=0.078903,rateIgrBrlens{all}_mean=1.366690,length_mean=6.17773033e-02,length_median=6.13498000e-02],((((28:1140.0[&height_mean=5.06338937e-08,prob(percent)=100,height_95%HPD={0.05919390829133208,36.85388549414603},prob=1.00000000e+00,height_median=5.00000000e-08,length_median=7.40500900e-02,effectivebrlenIgrBrlens{all}_95%HPD={0.045225,0.078269},length_mean=7.42806870e-02,effectivebrlenIgrBrlens{all}_median=0.061873,rateIgrBrlens{all}_95%HPD={0.608368,1.169181},rateIgrBrlens{all}_mean=0.849223,effectivebrlenIgrBrlens{all}_mean=0.062145,rateIgrBrlens{all}_median=0.832135,length_95%HPD={5.35649300e-02,9.37445200e-02}],(30:1001.0[&height_95%HPD={0.05919390829133208,36.85388549414603},prob=1.00000000e+00,height_median=5.00000000e-08,height_mean=5.06657415e-08,prob(percent)=100,effectivebrlenIgrBrlens{all}_mean=0.069652,rateIgrBrlens{all}_median=1.022625,length_95%HPD={4.71812700e-02,8.73448900e-02},rateIgrBrlens{all}_mean=1.044456,effectivebrlenIgrBrlens{all}_median=0.069134,length_median=6.78658800e-02,effectivebrlenIgrBrlens{all}_95%HPD={0.051868,0.087581},rateIgrBrlens{all}_95%HPD={0.715799,1.421868},length_mean=6.80028934e-02],(89:773.0[&height_mean=5.05583685e-08,prob(percent)=100,height_median=5.00000000e-08,height_95%HPD={0.05919390829133208,36.85388549414603},prob=1.00000000e+00,length_median=4.22471200e-02,effectivebrlenIgrBrlens{all}_95%HPD={0.040589,0.072344},length_mean=4.29157945e-02,effectivebrlenIgrBrlens{all}_median=0.055718,rateIgrBrlens{all}_95%HPD={0.788278,2.210777},effectivebrlenIgrBrlens{all}_mean=0.056039,rateIgrBrlens{all}_median=1.316630,length_95%HPD={2.29683600e-02,6.34070500e-02},rateIgrBrlens{all}_mean=1.377775],136:773.0[&height_mean=5.05583685e-08,prob(percent)=100,height_median=5.00000000e-08,height_95%HPD={0.05919390829133208,36.85388549414603},prob=1.00000000e+00,length_median=4.22471200e-02,effectivebrlenIgrBrlens{all}_95%HPD={0.034482,0.065798},rateIgrBrlens{all}_median=1.136295,length_mean=4.29157945e-02,rateIgrBrlens{all}_mean=1.204570,rateIgrBrlens{all}_95%HPD={0.642926,1.825036},effectivebrlenIgrBrlens{all}_mean=0.048992,length_95%HPD={2.29683600e-02,6.34070500e-02},effectivebrlenIgrBrlens{all}_median=0.048382]):228.0[&prob(percent)=100,prob=1.00000000e+00,height_mean=4.29158451e-02,height_95%HPD={510.02486489279704,1111.9119624782945},height_median=4.22471570e-02,length_mean=2.50870989e-02,length_median=2.44503700e-02,rateIgrBrlens{all}_median=1.211857,rateIgrBrlens{all}_95%HPD={0.439038,2.723729},length_95%HPD={5.28557900e-03,4.34883200e-02},effectivebrlenIgrBrlens{all}_median=0.029816,rateIgrBrlens{all}_mean=1.413167,effectivebrlenIgrBrlens{all}_95%HPD={0.015787,0.045808},effectivebrlenIgrBrlens{all}_mean=0.030130]):139.0[&height_median=6.78659270e-02,height_95%HPD={730.258210631921,1327.0656396541062},prob(percent)=100,prob=1.00000000e+00,height_mean=6.80029440e-02,length_median=4.78033100e-03,effectivebrlenIgrBrlens{all}_median=0.001380,effectivebrlenIgrBrlens{all}_mean=0.002660,effectivebrlenIgrBrlens{all}_95%HPD={0.000000,0.009479},length_mean=6.27779360e-03,length_95%HPD={7.32178900e-05,1.69535900e-02},rateIgrBrlens{all}_mean=0.469864,rateIgrBrlens{all}_95%HPD={0.000001,1.476516},rateIgrBrlens{all}_median=0.249127]):128.0[&height_95%HPD={884.0008301571089,1472.8643487504355},height_median=7.40501400e-02,prob(percent)=100,height_mean=7.42807376e-02,prob=1.00000000e+00,length_mean=9.42564118e-03,effectivebrlenIgrBrlens{all}_median=0.003903,length_95%HPD={1.02160900e-04,2.29503700e-02},length_median=7.88518300e-03,effectivebrlenIgrBrlens{all}_mean=0.004761,rateIgrBrlens{all}_mean=0.658669,rateIgrBrlens{all}_95%HPD={0.000001,1.918291},rateIgrBrlens{all}_median=0.426122,effectivebrlenIgrBrlens{all}_95%HPD={0.000000,0.012666}],29:1268.0[&height_median=5.00000000e-08,height_95%HPD={0.05919390829133208,36.85388549414603},prob=1.00000000e+00,height_mean=5.07315807e-08,prob(percent)=100,length_mean=8.37063281e-02,effectivebrlenIgrBrlens{all}_median=0.060190,rateIgrBrlens{all}_mean=0.734925,effectivebrlenIgrBrlens{all}_mean=0.060601,effectivebrlenIgrBrlens{all}_95%HPD={0.045403,0.076372},length_median=8.35484600e-02,rateIgrBrlens{all}_95%HPD={0.515762,1.009924},length_95%HPD={6.15518700e-02,1.04996000e-01},rateIgrBrlens{all}_median=0.723987]):142.0[&height_mean=8.37063788e-02,prob(percent)=100,height_median=8.35485080e-02,height_95%HPD={1013.7518171096401,1592.0331676241128},prob=1.00000000e+00,length_median=1.94835400e-02,effectivebrlenIgrBrlens{all}_95%HPD={0.001378,0.024078},length_mean=2.07846386e-02,effectivebrlenIgrBrlens{all}_median=0.012395,rateIgrBrlens{all}_95%HPD={0.057652,1.679887},effectivebrlenIgrBrlens{all}_mean=0.012780,rateIgrBrlens{all}_median=0.609658,length_95%HPD={1.70605700e-03,4.17271700e-02},rateIgrBrlens{all}_mean=0.802201],140:1410.0[&height_mean=5.06167414e-08,prob(percent)=100,height_median=5.00000000e-08,height_95%HPD={0.05919390829133208,36.85388549414603},prob=1.00000000e+00,length_median=1.04064600e-01,effectivebrlenIgrBrlens{all}_95%HPD={0.085355,0.132180},length_mean=1.04490967e-01,effectivebrlenIgrBrlens{all}_median=0.106996,rateIgrBrlens{all}_95%HPD={0.744319,1.345876},effectivebrlenIgrBrlens{all}_mean=0.107479,rateIgrBrlens{all}_median=1.018337,length_95%HPD={8.14040800e-02,1.29264200e-01},rateIgrBrlens{all}_mean=1.040889]):312.0[&prob(percent)=100,height_95%HPD={1153.8101921368932,1720.9894187026168},prob=1.00000000e+00,height_median=1.04064651e-01,height_mean=1.04491017e-01,length_mean=1.31610207e-02,effectivebrlenIgrBrlens{all}_median=0.005924,rateIgrBrlens{all}_95%HPD={0.000001,1.685014},effectivebrlenIgrBrlens{all}_mean=0.006755,rateIgrBrlens{all}_median=0.458506,length_95%HPD={1.83914500e-04,3.01358200e-02},rateIgrBrlens{all}_mean=0.640932,length_median=1.16900700e-02,effectivebrlenIgrBrlens{all}_95%HPD={0.000000,0.016379}],((31:1084.0[&prob(percent)=100,height_95%HPD={0.05919390829133208,36.85388549414603},prob=1.00000000e+00,height_median=5.00000000e-08,height_mean=5.04942776e-08,length_mean=8.48910074e-02,effectivebrlenIgrBrlens{all}_median=0.068341,rateIgrBrlens{all}_95%HPD={0.553720,1.137735},effectivebrlenIgrBrlens{all}_95%HPD={0.047299,0.089827},effectivebrlenIgrBrlens{all}_mean=0.068592,rateIgrBrlens{all}_median=0.808317,length_95%HPD={5.93219700e-02,1.09623600e-01},rateIgrBrlens{all}_mean=0.820515,length_median=8.46026100e-02],(137:841.0[&prob=1.00000000e+00,height_median=5.00000000e-08,height_mean=5.05922732e-08,prob(percent)=100,height_95%HPD={0.05919390829133208,36.85388549414603},length_95%HPD={3.07779400e-02,7.67699100e-02},rateIgrBrlens{all}_mean=1.553948,length_median=5.36659900e-02,effectivebrlenIgrBrlens{all}_95%HPD={0.057543,0.104232},rateIgrBrlens{all}_median=1.476742,length_mean=5.40120959e-02,effectivebrlenIgrBrlens{all}_median=0.079330,rateIgrBrlens{all}_95%HPD={0.826478,2.355530},effectivebrlenIgrBrlens{all}_mean=0.079921],138:841.0[&prob=1.00000000e+00,height_median=5.00000000e-08,height_mean=5.05922732e-08,prob(percent)=100,height_95%HPD={0.05919390829133208,36.85388549414603},length_95%HPD={3.07779400e-02,7.67699100e-02},rateIgrBrlens{all}_mean=1.209834,length_median=5.36659900e-02,effectivebrlenIgrBrlens{all}_95%HPD={0.042055,0.085884},length_mean=5.40120959e-02,effectivebrlenIgrBrlens{all}_median=0.062259,rateIgrBrlens{all}_median=1.159812,rateIgrBrlens{all}_95%HPD={0.665831,1.833890},effectivebrlenIgrBrlens{all}_mean=0.062567]):243.0[&height_median=5.36660230e-02,height_mean=5.40121465e-02,prob(percent)=100,height_95%HPD={579.7190167882927,1182.8556168306527},prob=1.00000000e+00,length_median=2.99795700e-02,effectivebrlenIgrBrlens{all}_95%HPD={0.023131,0.067392},length_mean=3.08789114e-02,effectivebrlenIgrBrlens{all}_median=0.045076,rateIgrBrlens{all}_95%HPD={0.648536,3.269211},rateIgrBrlens{all}_mean=1.740017,effectivebrlenIgrBrlens{all}_mean=0.045567,rateIgrBrlens{all}_median=1.508197,length_95%HPD={8.42649600e-03,5.49102800e-02}]):162.0[&prob(percent)=100,height_95%HPD={808.8316860585492,1401.2438608051784},prob=1.00000000e+00,height_median=8.46026540e-02,height_mean=8.48910579e-02,length_mean=1.25885163e-02,effectivebrlenIgrBrlens{all}_median=0.008277,rateIgrBrlens{all}_95%HPD={0.000005,2.520171},effectivebrlenIgrBrlens{all}_mean=0.009566,rateIgrBrlens{all}_median=0.656582,effectivebrlenIgrBrlens{all}_95%HPD={0.000000,0.024440},length_95%HPD={2.00772700e-04,3.04061600e-02},rateIgrBrlens{all}_mean=0.898107,length_median=1.06720800e-02],151:1246.0[&prob(percent)=100,height_95%HPD={0.05919390829133208,36.85388549414603},prob=1.00000000e+00,height_median=5.00000000e-08,height_mean=5.04736567e-08,length_mean=9.74795237e-02,effectivebrlenIgrBrlens{all}_median=0.114294,rateIgrBrlens{all}_95%HPD={0.831602,1.584341},effectivebrlenIgrBrlens{all}_mean=0.115350,rateIgrBrlens{all}_median=1.182438,effectivebrlenIgrBrlens{all}_95%HPD={0.087661,0.145173},length_95%HPD={7.25899000e-02,1.22435900e-01},rateIgrBrlens{all}_mean=1.200176,length_median=9.72132200e-02]):476.0[&height_95%HPD={994.6041123305139,1572.9283579115972},prob=1.00000000e+00,height_median=9.72132740e-02,height_mean=9.74795742e-02,prob(percent)=100,effectivebrlenIgrBrlens{all}_mean=0.019609,rateIgrBrlens{all}_median=0.975522,length_95%HPD={1.00601100e-03,3.96724300e-02},rateIgrBrlens{all}_mean=1.203185,effectivebrlenIgrBrlens{all}_median=0.019195,length_median=1.89412700e-02,effectivebrlenIgrBrlens{all}_95%HPD={0.001467,0.036258},rateIgrBrlens{all}_95%HPD={0.064557,2.686277},length_mean=2.01724639e-02]):203.0[&prob=1.00000000e+00,height_median=1.17143147e-01,height_mean=1.17652038e-01,prob(percent)=100,height_95%HPD={1454.1754181950564,2036.5833644256347},length_95%HPD={2.98469200e-04,3.31217200e-02},rateIgrBrlens{all}_mean=0.874271,length_median=1.25587900e-02,effectivebrlenIgrBrlens{all}_95%HPD={0.000000,0.026356},rateIgrBrlens{all}_median=0.689724,length_mean=1.43997209e-02,effectivebrlenIgrBrlens{all}_median=0.009470,rateIgrBrlens{all}_95%HPD={0.000001,2.158442},effectivebrlenIgrBrlens{all}_mean=0.010818]):194.0[&height_mean=1.32051759e-01,prob(percent)=100,height_95%HPD={1627.6735390838924,2274.0597198455666},prob=1.00000000e+00,height_median=1.31438256e-01,length_median=3.59122200e-02,effectivebrlenIgrBrlens{all}_95%HPD={0.028229,0.080490},length_mean=3.67108151e-02,effectivebrlenIgrBrlens{all}_median=0.052774,rateIgrBrlens{all}_95%HPD={0.702521,3.011128},rateIgrBrlens{all}_mean=1.644021,effectivebrlenIgrBrlens{all}_mean=0.053150,rateIgrBrlens{all}_median=1.472414,length_95%HPD={1.18154200e-02,6.50736200e-02}],(102:1154.0[&height_95%HPD={0.05919390829133208,36.85388549414603},prob=1.00000000e+00,height_median=5.00000000e-08,height_mean=5.08531230e-08,prob(percent)=100,effectivebrlenIgrBrlens{all}_mean=0.095369,rateIgrBrlens{all}_median=0.938130,length_95%HPD={7.08099500e-02,1.34571300e-01},rateIgrBrlens{all}_mean=0.962084,effectivebrlenIgrBrlens{all}_median=0.094640,length_median=1.01174600e-01,effectivebrlenIgrBrlens{all}_95%HPD={0.067168,0.121778},rateIgrBrlens{all}_95%HPD={0.604879,1.317174},length_mean=1.01268025e-01],(103:891.0[&height_mean=5.06506475e-08,prob(percent)=100,height_median=5.00000000e-08,height_95%HPD={0.05919390829133208,36.85388549414603},prob=1.00000000e+00,length_median=6.32895500e-02,effectivebrlenIgrBrlens{all}_95%HPD={0.069631,0.121730},length_mean=6.35446709e-02,effectivebrlenIgrBrlens{all}_median=0.093550,rateIgrBrlens{all}_95%HPD={0.891525,2.325336},effectivebrlenIgrBrlens{all}_mean=0.094309,rateIgrBrlens{all}_median=1.471579,length_95%HPD={3.70220000e-02,9.34071300e-02},rateIgrBrlens{all}_mean=1.565379],105:891.0[&height_mean=5.06503809e-08,prob(percent)=100,height_median=5.00000000e-08,height_95%HPD={0.05919390829133208,36.85388549414603},prob=1.00000000e+00,length_median=6.32895500e-02,effectivebrlenIgrBrlens{all}_95%HPD={0.039446,0.082953},length_mean=6.35457060e-02,effectivebrlenIgrBrlens{all}_median=0.059662,rateIgrBrlens{all}_95%HPD={0.560867,1.562338},effectivebrlenIgrBrlens{all}_mean=0.060196,rateIgrBrlens{all}_median=0.960203,length_95%HPD={3.70085300e-02,9.34071300e-02},rateIgrBrlens{all}_mean=0.993307]):263.0[&prob(percent)=100,height_95%HPD={620.8637580499293,1222.1311210836843},prob=9.99866673e-01,height_median=6.32880737e-02,height_mean=6.35411729e-02,length_mean=3.77284945e-02,effectivebrlenIgrBrlens{all}_median=0.044761,rateIgrBrlens{all}_95%HPD={0.514562,2.672086},effectivebrlenIgrBrlens{all}_mean=0.045567,rateIgrBrlens{all}_median=1.199993,length_95%HPD={9.85739200e-03,6.80799600e-02},rateIgrBrlens{all}_mean=1.389974,length_median=3.64408800e-02,effectivebrlenIgrBrlens{all}_95%HPD={0.020410,0.073377}]):965.0[&height_95%HPD={896.5100175251822,1484.5583538873377},prob=1.00000000e+00,height_median=1.01178051e-01,height_mean=1.01269331e-01,prob(percent)=100,effectivebrlenIgrBrlens{all}_mean=0.070042,rateIgrBrlens{all}_median=1.133108,length_95%HPD={2.63605500e-02,9.69670300e-02},rateIgrBrlens{all}_mean=1.217655,length_median=6.11613600e-02,effectivebrlenIgrBrlens{all}_95%HPD={0.042187,0.099038},effectivebrlenIgrBrlens{all}_median=0.069431,length_mean=6.17702868e-02,rateIgrBrlens{all}_95%HPD={0.623097,1.989941}]):87.0[&prob=5.81307497e-01,height_median=1.63836434e-01,height_mean=1.64173298e-01,prob(percent)=58,height_95%HPD={1758.3587352828813,2509.251993731331},length_95%HPD={4.73733400e-04,2.99918500e-02},rateIgrBrlens{all}_mean=1.440433,length_median=1.23654500e-02,effectivebrlenIgrBrlens{all}_95%HPD={0.000000,0.030625},length_mean=1.37586630e-02,effectivebrlenIgrBrlens{all}_median=0.014837,rateIgrBrlens{all}_95%HPD={0.000005,3.724913},effectivebrlenIgrBrlens{all}_mean=0.015382,rateIgrBrlens{all}_median=1.079943],90:2206.0[&prob=1.00000000e+00,height_median=5.10000000e-08,height_mean=5.10801960e-08,prob(percent)=100,height_95%HPD={0.05992172152017773,37.02346749723379},length_95%HPD={1.39354700e-01,2.02481900e-01},rateIgrBrlens{all}_mean=0.872136,length_median=1.71313100e-01,effectivebrlenIgrBrlens{all}_95%HPD={0.115151,0.182137},length_mean=1.70728715e-01,effectivebrlenIgrBrlens{all}_median=0.147241,rateIgrBrlens{all}_95%HPD={0.647179,1.059383},effectivebrlenIgrBrlens{all}_mean=0.148131,rateIgrBrlens{all}_median=0.864308]):447.0[&height_mean=1.77069454e-01,prob(percent)=100,height_median=1.76878181e-01,height_95%HPD={1836.643227926066,2642.314808330522},prob=1.00000000e+00,length_median=7.53612000e-03,effectivebrlenIgrBrlens{all}_95%HPD={0.000000,0.016702},length_mean=9.18298178e-03,effectivebrlenIgrBrlens{all}_median=0.004487,rateIgrBrlens{all}_95%HPD={0.000001,2.146541},effectivebrlenIgrBrlens{all}_mean=0.005901,rateIgrBrlens{all}_median=0.533446,length_95%HPD={1.64031800e-04,2.28836900e-02},rateIgrBrlens{all}_mean=0.752421],((26:833.0[&height_mean=5.06146229e-08,prob(percent)=100,height_95%HPD={0.05919390829133208,36.85388549414603},height_median=5.00000000e-08,prob=1.00000000e+00,length_median=5.22608800e-02,effectivebrlenIgrBrlens{all}_95%HPD={0.039666,0.075417},rateIgrBrlens{all}_mean=1.138058,length_mean=5.33818444e-02,effectivebrlenIgrBrlens{all}_median=0.056639,rateIgrBrlens{all}_95%HPD={0.608302,1.803223},effectivebrlenIgrBrlens{all}_mean=0.057253,rateIgrBrlens{all}_median=1.083297,length_95%HPD={2.81168600e-02,8.00749900e-02}],104:833.0[&height_mean=5.06146229e-08,prob(percent)=100,height_95%HPD={0.05919390829133208,36.85388549414603},prob=1.00000000e+00,height_median=5.00000000e-08,length_median=5.22608800e-02,effectivebrlenIgrBrlens{all}_95%HPD={0.026745,0.058930},rateIgrBrlens{all}_mean=0.848473,length_mean=5.33818444e-02,effectivebrlenIgrBrlens{all}_median=0.042626,rateIgrBrlens{all}_95%HPD={0.372526,1.317228},effectivebrlenIgrBrlens{all}_mean=0.042797,rateIgrBrlens{all}_median=0.808205,length_95%HPD={2.81168600e-02,8.00749900e-02}]):1100.0[&prob(percent)=100,height_95%HPD={569.9496006161169,1173.517023682767},prob=1.00000000e+00,height_median=5.22609802e-02,height_mean=5.33818950e-02,length_mean=1.10491170e-01,effectivebrlenIgrBrlens{all}_median=0.096678,rateIgrBrlens{all}_95%HPD={0.610771,1.315860},effectivebrlenIgrBrlens{all}_95%HPD={0.070778,0.123178},effectivebrlenIgrBrlens{all}_mean=0.097214,rateIgrBrlens{all}_median=0.877793,length_95%HPD={7.01673300e-02,1.51037100e-01},rateIgrBrlens{all}_mean=0.909811,length_median=1.10863000e-01],(((((27:779.0[&prob=1.00000000e+00,height_median=5.00000000e-08,height_mean=5.04745327e-08,prob(percent)=100,height_95%HPD={0.05919390829133208,36.85388549414603},length_95%HPD={2.08339300e-02,6.83031500e-02},rateIgrBrlens{all}_mean=1.070280,length_median=4.32224700e-02,effectivebrlenIgrBrlens{all}_95%HPD={0.026288,0.065862},length_mean=4.38408201e-02,effectivebrlenIgrBrlens{all}_median=0.043562,rateIgrBrlens{all}_95%HPD={0.562309,1.894051},effectivebrlenIgrBrlens{all}_mean=0.043865,rateIgrBrlens{all}_median=0.988786],149:779.0[&prob=1.00000000e+00,height_median=5.00000000e-08,height_mean=5.04745327e-08,prob(percent)=100,height_95%HPD={0.05919390829133208,36.85388549414603},length_95%HPD={2.08339300e-02,6.83031500e-02},rateIgrBrlens{all}_mean=1.790432,rateIgrBrlens{all}_median=1.626735,length_median=4.32224700e-02,effectivebrlenIgrBrlens{all}_95%HPD={0.050404,0.093994},length_mean=4.38408201e-02,effectivebrlenIgrBrlens{all}_median=0.071139,rateIgrBrlens{all}_95%HPD={0.854534,3.036277},effectivebrlenIgrBrlens{all}_mean=0.071746]):291.0[&height_mean=4.38408705e-02,prob(percent)=100,height_median=4.32225369e-02,height_95%HPD={515.2314268300097,1117.3034607432642},prob=1.00000000e+00,length_median=4.12522600e-02,effectivebrlenIgrBrlens{all}_95%HPD={0.038567,0.087612},length_mean=4.20523464e-02,effectivebrlenIgrBrlens{all}_median=0.061768,rateIgrBrlens{all}_95%HPD={0.812036,2.864863},effectivebrlenIgrBrlens{all}_mean=0.062463,rateIgrBrlens{all}_median=1.496978,length_95%HPD={1.69496500e-02,7.02179500e-02},rateIgrBrlens{all}_mean=1.632379],113:1070.0[&height_mean=5.05282601e-08,prob(percent)=100,height_95%HPD={0.05919390829133208,36.85388549414603},height_median=5.00000000e-08,prob=1.00000000e+00,length_median=8.59994800e-02,effectivebrlenIgrBrlens{all}_95%HPD={0.049846,0.090630},rateIgrBrlens{all}_mean=0.828280,length_mean=8.61372486e-02,effectivebrlenIgrBrlens{all}_median=0.069877,rateIgrBrlens{all}_95%HPD={0.570188,1.097002},effectivebrlenIgrBrlens{all}_mean=0.070245,rateIgrBrlens{all}_median=0.812312,length_95%HPD={6.08611900e-02,1.11611600e-01}]):166.0[&prob(percent)=69,height_95%HPD={794.9889488208785,1388.6673907393888},prob=6.85836185e-01,height_median=8.33125330e-02,height_mean=8.34287672e-02,length_mean=1.49262910e-02,effectivebrlenIgrBrlens{all}_median=0.011327,rateIgrBrlens{all}_95%HPD={0.000001,2.688798},effectivebrlenIgrBrlens{all}_mean=0.011874,rateIgrBrlens{all}_median=0.774900,length_95%HPD={2.68562600e-04,3.15105900e-02},rateIgrBrlens{all}_mean=1.071211,length_median=1.35667400e-02,effectivebrlenIgrBrlens{all}_95%HPD={0.000000,0.023330}],148:1236.0[&prob(percent)=100,height_95%HPD={0.05919390829133208,36.85388549414603},prob=1.00000000e+00,height_median=5.00000000e-08,height_mean=5.08393014e-08,length_mean=9.43723125e-02,effectivebrlenIgrBrlens{all}_median=0.097430,effectivebrlenIgrBrlens{all}_95%HPD={0.074939,0.122717},rateIgrBrlens{all}_95%HPD={0.761574,1.409796},effectivebrlenIgrBrlens{all}_mean=0.098367,rateIgrBrlens{all}_median=1.042059,length_95%HPD={6.84407600e-02,1.20137300e-01},rateIgrBrlens{all}_mean=1.058122,length_median=9.44902600e-02]):306.0[&height_95%HPD={984.2690987062758,1563.9883120742454},prob=1.00000000e+00,height_median=9.78002200e-02,height_mean=9.81321337e-02,prob(percent)=100,effectivebrlenIgrBrlens{all}_mean=0.002647,rateIgrBrlens{all}_median=0.249504,rateIgrBrlens{all}_95%HPD={0.000001,1.402363},length_95%HPD={1.16395700e-05,1.79428500e-02},rateIgrBrlens{all}_mean=0.446026,length_median=5.09814100e-03,effectivebrlenIgrBrlens{all}_95%HPD={0.000000,0.009279},length_mean=6.63268350e-03,effectivebrlenIgrBrlens{all}_median=0.001414],((112:661.0[&height_95%HPD={0.05919390829133208,36.85388549414603},prob=1.00000000e+00,height_median=5.00000000e-08,height_mean=5.04840932e-08,prob(percent)=100,effectivebrlenIgrBrlens{all}_mean=0.024716,rateIgrBrlens{all}_median=0.904373,effectivebrlenIgrBrlens{all}_median=0.024345,length_95%HPD={9.49820300e-03,4.55777000e-02},rateIgrBrlens{all}_mean=1.019560,rateIgrBrlens{all}_95%HPD={0.362753,1.952935},length_median=2.70897800e-02,effectivebrlenIgrBrlens{all}_95%HPD={0.013231,0.036636},length_mean=2.74862828e-02],147:661.0[&height_95%HPD={0.05919390829133208,36.85388549414603},prob=1.00000000e+00,height_median=5.00000000e-08,height_mean=5.04840932e-08,prob(percent)=100,effectivebrlenIgrBrlens{all}_mean=0.031132,rateIgrBrlens{all}_median=1.136516,length_95%HPD={9.49820300e-03,4.55777000e-02},rateIgrBrlens{all}_mean=1.288008,effectivebrlenIgrBrlens{all}_median=0.030792,length_median=2.70897800e-02,effectivebrlenIgrBrlens{all}_95%HPD={0.018555,0.043129},rateIgrBrlens{all}_95%HPD={0.500707,2.453243},length_mean=2.74862828e-02]):494.0[&prob=1.00000000e+00,height_median=2.70898390e-02,height_mean=2.74863332e-02,prob(percent)=100,height_95%HPD={418.8989382907251,1010.3804960990485},length_95%HPD={3.38386300e-02,8.59003700e-02},rateIgrBrlens{all}_mean=1.149277,length_median=6.09598300e-02,effectivebrlenIgrBrlens{all}_95%HPD={0.048898,0.087533},rateIgrBrlens{all}_median=1.095760,length_mean=6.10143179e-02,effectivebrlenIgrBrlens{all}_median=0.066556,rateIgrBrlens{all}_95%HPD={0.735334,1.812563},effectivebrlenIgrBrlens{all}_mean=0.067075],(114:886.0[&prob(percent)=100,height_95%HPD={0.05919390829133208,36.85388549414603},prob=1.00000000e+00,height_median=5.00000000e-08,height_mean=5.04624403e-08,length_mean=6.24033560e-02,effectivebrlenIgrBrlens{all}_median=0.116864,rateIgrBrlens{all}_95%HPD={1.286715,2.999325},effectivebrlenIgrBrlens{all}_mean=0.117708,rateIgrBrlens{all}_median=1.884194,length_95%HPD={3.77152200e-02,8.75030100e-02},rateIgrBrlens{all}_mean=1.971861,effectivebrlenIgrBrlens{all}_95%HPD={0.093107,0.143565},length_median=6.22191200e-02],115:886.0[&prob(percent)=100,height_95%HPD={0.05919390829133208,36.85388549414603},prob=1.00000000e+00,height_median=5.00000000e-08,height_mean=5.04734305e-08,length_mean=6.23872490e-02,effectivebrlenIgrBrlens{all}_median=0.032193,rateIgrBrlens{all}_95%HPD={0.277421,0.809435},effectivebrlenIgrBrlens{all}_mean=0.032700,rateIgrBrlens{all}_median=0.524418,length_95%HPD={3.77795300e-02,8.75020400e-02},rateIgrBrlens{all}_mean=0.536180,effectivebrlenIgrBrlens{all}_95%HPD={0.016752,0.049321},length_median=6.22147100e-02]):269.0[&height_95%HPD={617.9385224807974,1219.445672074083},prob=9.85467313e-01,height_median=6.19867350e-02,height_mean=6.21445669e-02,prob(percent)=99,effectivebrlenIgrBrlens{all}_mean=0.022579,rateIgrBrlens{all}_median=0.860389,length_95%HPD={3.42273600e-03,5.07607700e-02},rateIgrBrlens{all}_mean=1.051566,length_median=2.57093700e-02,effectivebrlenIgrBrlens{all}_95%HPD={0.005632,0.040908},effectivebrlenIgrBrlens{all}_median=0.022201,length_mean=2.65304726e-02,rateIgrBrlens{all}_95%HPD={0.218480,2.235762}]):387.0[&prob=1.00000000e+00,height_median=8.86990310e-02,height_mean=8.85798819e-02,prob(percent)=100,height_95%HPD={898.1682143487386,1486.120813540633},length_95%HPD={3.84873600e-04,3.45653300e-02},rateIgrBrlens{all}_mean=0.916888,length_median=1.47846700e-02,effectivebrlenIgrBrlens{all}_95%HPD={0.000000,0.023987},length_mean=1.61849353e-02,effectivebrlenIgrBrlens{all}_median=0.011010,rateIgrBrlens{all}_95%HPD={0.000001,2.290028},rateIgrBrlens{all}_median=0.676607,effectivebrlenIgrBrlens{all}_mean=0.011622]):250.0[&height_mean=1.04764817e-01,height_median=1.04532570e-01,prob(percent)=100,height_95%HPD={1293.7992153148373,1860.5243686836213},prob=1.00000000e+00,length_median=5.84049600e-02,effectivebrlenIgrBrlens{all}_95%HPD={0.058138,0.105107},length_mean=5.88837326e-02,effectivebrlenIgrBrlens{all}_median=0.080721,rateIgrBrlens{all}_95%HPD={0.837342,2.223625},effectivebrlenIgrBrlens{all}_mean=0.081221,rateIgrBrlens{all}_median=1.384066,rateIgrBrlens{all}_mean=1.471958,length_95%HPD={3.02653800e-02,9.05605000e-02}],(92:1084.0[&height_95%HPD={0.05919390829133208,36.85388549414603},prob=1.00000000e+00,height_median=5.00000000e-08,height_mean=5.07389436e-08,prob(percent)=100,effectivebrlenIgrBrlens{all}_mean=0.089332,rateIgrBrlens{all}_median=0.794144,length_95%HPD={7.56457100e-02,1.47673500e-01},rateIgrBrlens{all}_mean=0.819876,length_median=1.10971700e-01,effectivebrlenIgrBrlens{all}_95%HPD={0.065168,0.113688},effectivebrlenIgrBrlens{all}_median=0.088829,length_mean=1.11167812e-01,rateIgrBrlens{all}_95%HPD={0.541888,1.101084}],106:1084.0[&height_95%HPD={0.05919390829133208,36.85388549414603},prob=1.00000000e+00,height_median=5.00000000e-08,height_mean=5.07332372e-08,prob(percent)=100,effectivebrlenIgrBrlens{all}_mean=0.091716,rateIgrBrlens{all}_median=0.827789,rateIgrBrlens{all}_95%HPD={0.567791,1.147578},length_95%HPD={7.58503400e-02,1.47669000e-01},rateIgrBrlens{all}_mean=0.842615,length_median=1.10975300e-01,effectivebrlenIgrBrlens{all}_95%HPD={0.068329,0.116583},length_mean=1.11144969e-01,effectivebrlenIgrBrlens{all}_median=0.091152]):708.0[&prob=9.89956002e-01,height_median=1.10755473e-01,height_mean=1.10867510e-01,prob(percent)=99,height_95%HPD={808.8888325869898,1401.2938298540125},length_95%HPD={9.35296400e-03,8.32861800e-02},rateIgrBrlens{all}_mean=0.609334,length_median=4.49455900e-02,effectivebrlenIgrBrlens{all}_95%HPD={0.005903,0.045201},length_mean=4.59172575e-02,effectivebrlenIgrBrlens{all}_median=0.024866,rateIgrBrlens{all}_95%HPD={0.228683,1.139871},effectivebrlenIgrBrlens{all}_mean=0.025460,rateIgrBrlens{all}_median=0.549580]):141.0[&height_mean=1.58093448e-01,prob(percent)=51,height_median=1.57799238e-01,height_95%HPD={1509.4347947615593,2109.331578094577},prob=5.13666059e-01,length_median=1.35568300e-02,effectivebrlenIgrBrlens{all}_95%HPD={0.000000,0.019898},length_mean=1.52795212e-02,effectivebrlenIgrBrlens{all}_median=0.007864,rateIgrBrlens{all}_95%HPD={0.000001,1.694878},effectivebrlenIgrBrlens{all}_mean=0.008634,rateIgrBrlens{all}_median=0.536676,length_95%HPD={1.85748300e-04,3.48706500e-02},rateIgrBrlens{all}_mean=0.673759]):720.0[&prob(percent)=100,height_95%HPD={1634.158046784808,2284.9391678880665},prob=1.00000000e+00,height_median=1.72174260e-01,height_mean=1.72163364e-01,length_mean=1.40890716e-02,effectivebrlenIgrBrlens{all}_median=0.005510,rateIgrBrlens{all}_95%HPD={0.000001,1.360851},effectivebrlenIgrBrlens{all}_mean=0.006438,rateIgrBrlens{all}_median=0.410234,length_95%HPD={1.31058900e-04,3.28729000e-02},rateIgrBrlens{all}_mean=0.523859,effectivebrlenIgrBrlens{all}_95%HPD={0.000000,0.016276},length_median=1.21617000e-02]):778.0[&height_95%HPD={2128.7795618042014,3319.4423279248444},prob=1.00000000e+00,height_median=1.86433891e-01,height_mean=1.86252435e-01,prob(percent)=100,effectivebrlenIgrBrlens{all}_mean=0.011621,rateIgrBrlens{all}_median=0.755635,length_95%HPD={8.48456600e-04,3.14343900e-02},rateIgrBrlens{all}_mean=1.026111,length_median=1.41861600e-02,effectivebrlenIgrBrlens{all}_95%HPD={0.001401,0.022656},effectivebrlenIgrBrlens{all}_median=0.011277,length_mean=1.53657553e-02,rateIgrBrlens{all}_95%HPD={0.022432,2.604980}]):282.0[&prob=6.50015555e-01,height_median=2.01173360e-01,height_mean=2.01548357e-01,prob(percent)=65,height_95%HPD={2498.179532161731,4587.009340567203},length_95%HPD={5.69449200e-04,2.73691100e-02},rateIgrBrlens{all}_mean=1.298814,length_median=1.07226700e-02,effectivebrlenIgrBrlens{all}_95%HPD={0.000000,0.020317},length_mean=1.20797674e-02,effectivebrlenIgrBrlens{all}_median=0.010426,rateIgrBrlens{all}_95%HPD={0.000002,3.451580},rateIgrBrlens{all}_median=0.909825,effectivebrlenIgrBrlens{all}_mean=0.010787],(((18:1260.0[&prob(percent)=100,height_95%HPD={0.05919390829133208,36.85388549414603},prob=1.00000000e+00,height_median=5.00000000e-08,height_mean=5.09209920e-08,length_mean=1.17072598e-01,effectivebrlenIgrBrlens{all}_median=0.095458,effectivebrlenIgrBrlens{all}_95%HPD={0.070813,0.120872},rateIgrBrlens{all}_95%HPD={0.595211,1.155764},effectivebrlenIgrBrlens{all}_mean=0.096045,rateIgrBrlens{all}_median=0.822269,length_95%HPD={8.06511000e-02,1.53816200e-01},rateIgrBrlens{all}_mean=0.836521,length_median=1.17035000e-01],(22:1050.0[&prob=1.00000000e+00,height_median=5.00000000e-08,height_mean=5.07076032e-08,prob(percent)=100,height_95%HPD={0.05919390829133208,36.85388549414603},length_95%HPD={6.46937900e-02,1.40519400e-01},rateIgrBrlens{all}_mean=0.902433,length_median=1.00672200e-01,effectivebrlenIgrBrlens{all}_95%HPD={0.061562,0.116752},rateIgrBrlens{all}_median=0.880061,length_mean=1.01335809e-01,effectivebrlenIgrBrlens{all}_median=0.088825,rateIgrBrlens{all}_95%HPD={0.588551,1.240226},effectivebrlenIgrBrlens{all}_mean=0.089192],40:1050.0[&prob=1.00000000e+00,height_median=5.00000000e-08,height_mean=5.06656815e-08,prob(percent)=100,height_95%HPD={0.05919390829133208,36.85388549414603},length_95%HPD={6.58580600e-02,1.44293900e-01},rateIgrBrlens{all}_mean=1.262604,length_median=1.01753000e-01,effectivebrlenIgrBrlens{all}_95%HPD={0.093578,0.158869},rateIgrBrlens{all}_median=1.227064,length_mean=1.02695848e-01,effectivebrlenIgrBrlens{all}_median=0.124790,rateIgrBrlens{all}_95%HPD={0.851963,1.777154},effectivebrlenIgrBrlens{all}_mean=0.125648]):210.0[&height_mean=9.79121987e-02,prob(percent)=73,height_95%HPD={774.1017257600334,1368.2630626204657},prob=7.25078885e-01,height_median=9.74102430e-02,length_median=2.14729000e-02,effectivebrlenIgrBrlens{all}_95%HPD={0.000000,0.040078},length_mean=2.35181781e-02,effectivebrlenIgrBrlens{all}_median=0.018227,rateIgrBrlens{all}_95%HPD={0.000062,2.180856},rateIgrBrlens{all}_mean=0.963524,effectivebrlenIgrBrlens{all}_mean=0.019286,rateIgrBrlens{all}_median=0.788212,length_95%HPD={3.24635000e-04,4.98228700e-02}]):654.0[&prob(percent)=100,height_95%HPD={1008.5026437110024,1585.9604071034885},prob=1.00000000e+00,height_median=1.20483114e-01,height_mean=1.21064179e-01,length_mean=5.09314286e-02,effectivebrlenIgrBrlens{all}_median=0.038859,rateIgrBrlens{all}_95%HPD={0.364363,1.500785},effectivebrlenIgrBrlens{all}_mean=0.039365,effectivebrlenIgrBrlens{all}_95%HPD={0.018514,0.060390},rateIgrBrlens{all}_median=0.776647,length_95%HPD={1.64346900e-02,8.59063400e-02},rateIgrBrlens{all}_mean=0.861131,length_median=5.01436200e-02],((((19:1017.0[&prob(percent)=100,height_95%HPD={0.05919390829133208,36.85388549414603},prob=1.00000000e+00,height_median=5.00000000e-08,height_mean=5.06733914e-08,length_mean=6.04637643e-02,effectivebrlenIgrBrlens{all}_median=0.074692,rateIgrBrlens{all}_95%HPD={0.791459,2.014958},effectivebrlenIgrBrlens{all}_mean=0.075087,rateIgrBrlens{all}_median=1.244102,length_95%HPD={3.44197100e-02,8.85093500e-02},rateIgrBrlens{all}_mean=1.306427,length_median=6.00385600e-02,effectivebrlenIgrBrlens{all}_95%HPD={0.054890,0.095630}],20:1017.0[&prob(percent)=100,height_95%HPD={0.05919390829133208,36.85388549414603},prob=1.00000000e+00,height_median=5.00000000e-08,height_mean=5.06692463e-08,length_mean=6.36483301e-02,effectivebrlenIgrBrlens{all}_median=0.063456,rateIgrBrlens{all}_95%HPD={0.642908,1.623344},effectivebrlenIgrBrlens{all}_mean=0.063751,rateIgrBrlens{all}_median=0.991293,length_95%HPD={3.73886800e-02,9.15041800e-02},rateIgrBrlens{all}_mean=1.048071,length_median=6.35619800e-02,effectivebrlenIgrBrlens{all}_95%HPD={0.045341,0.081977}],139:1017.0[&prob(percent)=100,height_95%HPD={0.05919390829133208,36.85388549414603},prob=1.00000000e+00,height_median=5.00000000e-08,height_mean=5.06309546e-08,length_mean=6.10988307e-02,effectivebrlenIgrBrlens{all}_median=0.047737,effectivebrlenIgrBrlens{all}_95%HPD={0.031350,0.066836},rateIgrBrlens{all}_95%HPD={0.459061,1.271841},effectivebrlenIgrBrlens{all}_mean=0.048251,rateIgrBrlens{all}_median=0.793374,length_95%HPD={3.41149300e-02,8.95134600e-02},rateIgrBrlens{all}_mean=0.827034,length_median=6.09405200e-02]):216.0[&height_95%HPD={749.6240882182115,1345.2984629887928},prob=1.00000000e+00,height_median=7.09900609e-02,height_mean=7.11052757e-02,prob(percent)=100,effectivebrlenIgrBrlens{all}_mean=0.026808,rateIgrBrlens{all}_median=0.820953,rateIgrBrlens{all}_95%HPD={0.300836,1.968162},length_95%HPD={5.90063800e-03,5.96628300e-02},rateIgrBrlens{all}_mean=0.951021,length_median=3.16432400e-02,effectivebrlenIgrBrlens{all}_95%HPD={0.009453,0.045340},length_mean=3.28365965e-02,effectivebrlenIgrBrlens{all}_median=0.026306],39:1233.0[&height_95%HPD={0.05919390829133208,36.85388549414603},prob=1.00000000e+00,height_median=5.00000000e-08,height_mean=5.07649473e-08,prob(percent)=100,effectivebrlenIgrBrlens{all}_median=0.084044,effectivebrlenIgrBrlens{all}_mean=0.084824,rateIgrBrlens{all}_median=0.823935,rateIgrBrlens{all}_95%HPD={0.584565,1.122507},length_95%HPD={7.58995000e-02,1.35335700e-01},rateIgrBrlens{all}_mean=0.829335,length_median=1.03294100e-01,effectivebrlenIgrBrlens{all}_95%HPD={0.060465,0.107458},length_mean=1.03941821e-01]):191.0[&prob=1.00000000e+00,height_median=1.03294120e-01,height_mean=1.03941872e-01,prob(percent)=100,height_95%HPD={981.8835257160113,1561.462504669742},length_95%HPD={8.42311100e-04,6.10769400e-02},rateIgrBrlens{all}_mean=0.784690,rateIgrBrlens{all}_median=0.649378,length_median=2.94581500e-02,effectivebrlenIgrBrlens{all}_95%HPD={0.000000,0.038706},length_mean=3.10071547e-02,effectivebrlenIgrBrlens{all}_median=0.019717,rateIgrBrlens{all}_95%HPD={0.060973,1.602341},effectivebrlenIgrBrlens{all}_mean=0.020409],21:1424.0[&prob=1.00000000e+00,height_median=5.00000000e-08,height_mean=5.00543847e-08,prob(percent)=100,height_95%HPD={0.05919390829133208,36.85388549414603},length_95%HPD={9.92559600e-02,1.71808300e-01},rateIgrBrlens{all}_mean=1.240872,length_median=1.34836800e-01,effectivebrlenIgrBrlens{all}_95%HPD={0.130841,0.202483},rateIgrBrlens{all}_median=1.218069,length_mean=1.35369150e-01,effectivebrlenIgrBrlens{all}_median=0.164838,rateIgrBrlens{all}_95%HPD={0.869602,1.587910},effectivebrlenIgrBrlens{all}_mean=0.165574]):209.0[&height_mean=1.30390527e-01,prob(percent)=57,height_95%HPD={1166.950635346029,1733.2439029750449},height_median=1.30232413e-01,prob=5.65174881e-01,length_median=1.66082200e-02,effectivebrlenIgrBrlens{all}_95%HPD={0.000000,0.030142},rateIgrBrlens{all}_mean=0.733802,length_mean=1.91840351e-02,effectivebrlenIgrBrlens{all}_median=0.010884,rateIgrBrlens{all}_95%HPD={0.000001,1.819722},effectivebrlenIgrBrlens{all}_mean=0.012361,rateIgrBrlens{all}_median=0.595465,length_95%HPD={8.81011400e-05,4.48532200e-02}],(23:937.0[&height_95%HPD={0.05919390829133208,36.85388549414603},prob=1.00000000e+00,height_median=5.00000000e-08,height_mean=5.05593449e-08,prob(percent)=100,effectivebrlenIgrBrlens{all}_mean=0.096961,rateIgrBrlens{all}_median=1.304665,effectivebrlenIgrBrlens{all}_median=0.096250,length_95%HPD={4.11471600e-02,1.05366100e-01},rateIgrBrlens{all}_mean=1.369735,rateIgrBrlens{all}_95%HPD={0.825039,2.041354},length_median=7.30108400e-02,effectivebrlenIgrBrlens{all}_95%HPD={0.071039,0.123736},length_mean=7.39795703e-02],24:937.0[&height_95%HPD={0.05919390829133208,36.85388549414603},prob=1.00000000e+00,height_median=5.00000000e-08,height_mean=5.05593449e-08,prob(percent)=100,effectivebrlenIgrBrlens{all}_mean=0.059590,rateIgrBrlens{all}_median=0.807625,length_95%HPD={4.11471600e-02,1.05366100e-01},rateIgrBrlens{all}_mean=0.835921,effectivebrlenIgrBrlens{all}_median=0.059147,length_median=7.30108400e-02,effectivebrlenIgrBrlens{all}_95%HPD={0.036907,0.083869},rateIgrBrlens{all}_95%HPD={0.450962,1.266283},length_mean=7.39795703e-02]):696.0[&prob=1.00000000e+00,height_median=7.30108903e-02,height_mean=7.39796208e-02,prob(percent)=100,height_95%HPD={662.9261513367893,1263.574807658586},length_95%HPD={2.97350400e-02,1.06112500e-01},rateIgrBrlens{all}_mean=1.096671,length_median=6.91171300e-02,effectivebrlenIgrBrlens{all}_95%HPD={0.043978,0.099407},rateIgrBrlens{all}_median=1.022808,length_mean=6.94538883e-02,effectivebrlenIgrBrlens{all}_median=0.070508,rateIgrBrlens{all}_95%HPD={0.550559,1.729560},effectivebrlenIgrBrlens{all}_mean=0.071106]):281.0[&height_mean=1.48569387e-01,prob(percent)=100,height_95%HPD={1378.601368147565,1950.429602843272},prob=1.00000000e+00,height_median=1.47921254e-01,length_median=2.16220800e-02,effectivebrlenIgrBrlens{all}_95%HPD={0.000000,0.032087},length_mean=2.34262204e-02,effectivebrlenIgrBrlens{all}_median=0.015592,rateIgrBrlens{all}_95%HPD={0.000017,1.853919},rateIgrBrlens{all}_mean=0.835615,effectivebrlenIgrBrlens{all}_mean=0.016251,rateIgrBrlens{all}_median=0.687744,length_95%HPD={7.51384200e-04,4.85397500e-02}]):199.0[&prob(percent)=100,height_95%HPD={1621.6593748214552,2262.5324900525147},prob=1.00000000e+00,height_median=1.71251140e-01,height_mean=1.71995607e-01,length_mean=2.95411866e-02,effectivebrlenIgrBrlens{all}_median=0.017202,rateIgrBrlens{all}_95%HPD={0.147093,1.616013},effectivebrlenIgrBrlens{all}_95%HPD={0.001648,0.032730},effectivebrlenIgrBrlens{all}_mean=0.017699,rateIgrBrlens{all}_median=0.604660,length_95%HPD={1.60708900e-03,5.97265300e-02},rateIgrBrlens{all}_mean=0.781285,length_median=2.77524300e-02],((127:796.0[&prob(percent)=100,height_95%HPD={0.05919390829133208,36.85388549414603},prob=1.00000000e+00,height_median=5.00000000e-08,height_mean=5.05691738e-08,length_mean=4.65005004e-02,effectivebrlenIgrBrlens{all}_median=0.050080,rateIgrBrlens{all}_95%HPD={0.528790,2.030747},effectivebrlenIgrBrlens{all}_mean=0.050484,rateIgrBrlens{all}_median=1.084495,length_95%HPD={2.20562000e-02,7.20197700e-02},rateIgrBrlens{all}_mean=1.179806,effectivebrlenIgrBrlens{all}_95%HPD={0.034309,0.068006},length_median=4.59039100e-02],146:796.0[&prob(percent)=100,height_95%HPD={0.05919390829133208,36.85388549414603},prob=1.00000000e+00,height_median=5.00000000e-08,height_mean=5.05691738e-08,length_mean=4.65005004e-02,effectivebrlenIgrBrlens{all}_median=0.043528,rateIgrBrlens{all}_95%HPD={0.481511,1.715271},effectivebrlenIgrBrlens{all}_mean=0.043930,rateIgrBrlens{all}_median=0.943070,length_95%HPD={2.20562000e-02,7.20197700e-02},rateIgrBrlens{all}_mean=1.019192,effectivebrlenIgrBrlens{all}_95%HPD={0.027453,0.060803},length_median=4.59039100e-02]):335.0[&height_95%HPD={530.6308681335364,1133.860991799365},prob=1.00000000e+00,height_median=4.59039590e-02,height_mean=4.65005509e-02,prob(percent)=100,effectivebrlenIgrBrlens{all}_mean=0.053005,rateIgrBrlens{all}_median=0.954898,length_95%HPD={2.16886600e-02,9.30009500e-02},rateIgrBrlens{all}_mean=1.037787,length_median=5.58594200e-02,effectivebrlenIgrBrlens{all}_95%HPD={0.030764,0.076274},effectivebrlenIgrBrlens{all}_median=0.052386,length_mean=5.63819690e-02,rateIgrBrlens{all}_95%HPD={0.426006,1.813346}],145:1131.0[&height_95%HPD={0.05919390829133208,36.85388549414603},prob=1.00000000e+00,height_median=5.00000000e-08,height_mean=5.07778312e-08,prob(percent)=100,effectivebrlenIgrBrlens{all}_mean=0.079790,rateIgrBrlens{all}_median=0.774338,length_95%HPD={6.71440700e-02,1.38593700e-01},rateIgrBrlens{all}_mean=0.794350,length_median=1.02559300e-01,effectivebrlenIgrBrlens{all}_95%HPD={0.056543,0.104910},effectivebrlenIgrBrlens{all}_median=0.079141,length_mean=1.02882469e-01,rateIgrBrlens{all}_95%HPD={0.488711,1.107499}]):982.0[&prob=1.00000000e+00,height_median=1.02559345e-01,height_mean=1.02882520e-01,prob(percent)=100,height_95%HPD={875.9012096024754,1465.7685451547068},length_95%HPD={4.78075700e-02,1.30299200e-01},rateIgrBrlens{all}_mean=0.788351,length_median=8.95791800e-02,effectivebrlenIgrBrlens{all}_95%HPD={0.043061,0.094191},length_mean=8.96638200e-02,effectivebrlenIgrBrlens{all}_median=0.067346,rateIgrBrlens{all}_95%HPD={0.469229,1.192829},effectivebrlenIgrBrlens{all}_mean=0.067906,rateIgrBrlens{all}_median=0.753808]):1600.0[&height_mean=1.89764813e-01,prob(percent)=56,height_median=1.89662959e-01,height_95%HPD={1752.6953941135191,2499.7353135643593},prob=5.62375006e-01,length_median=2.39040800e-02,effectivebrlenIgrBrlens{all}_95%HPD={0.000000,0.024235},length_mean=2.50467379e-02,effectivebrlenIgrBrlens{all}_median=0.012233,rateIgrBrlens{all}_95%HPD={0.000001,1.261541},effectivebrlenIgrBrlens{all}_mean=0.012773,rateIgrBrlens{all}_median=0.500783,rateIgrBrlens{all}_mean=0.598733,length_95%HPD={1.95515200e-03,4.96705300e-02}]):126.0[&prob(percent)=100,height_95%HPD={2598.109234075847,5064.689990015934},prob=1.00000000e+00,height_median=2.15227554e-01,height_mean=2.15751556e-01,length_mean=9.15051707e-03,effectivebrlenIgrBrlens{all}_median=0.002935,rateIgrBrlens{all}_95%HPD={0.000001,1.651026},effectivebrlenIgrBrlens{all}_mean=0.004348,rateIgrBrlens{all}_median=0.349711,length_95%HPD={3.40413700e-05,2.46777300e-02},rateIgrBrlens{all}_mean=0.527094,effectivebrlenIgrBrlens{all}_95%HPD={0.000000,0.013622},length_median=7.06758700e-03]):695.0[&height_95%HPD={2642.0755965755575,5283.060728014741},prob=8.97782321e-01,height_median=2.22881017e-01,height_mean=2.23400230e-01,prob(percent)=90,effectivebrlenIgrBrlens{all}_mean=0.021420,rateIgrBrlens{all}_median=0.930380,length_95%HPD={9.03990000e-04,4.43630700e-02},rateIgrBrlens{all}_mean=1.127766,effectivebrlenIgrBrlens{all}_median=0.021658,length_median=2.15441800e-02,effectivebrlenIgrBrlens{all}_95%HPD={0.000000,0.038258},rateIgrBrlens{all}_95%HPD={0.000002,2.513987},length_mean=2.27040620e-02],(((33:1412.0[&height_mean=5.02134705e-08,prob(percent)=100,height_95%HPD={0.05919390829133208,36.85388549414603},height_median=5.00000000e-08,prob=1.00000000e+00,length_median=1.75214700e-01,effectivebrlenIgrBrlens{all}_95%HPD={0.091023,0.159532},rateIgrBrlens{all}_mean=0.713509,length_mean=1.75505878e-01,effectivebrlenIgrBrlens{all}_median=0.123511,rateIgrBrlens{all}_95%HPD={0.535433,0.922903},effectivebrlenIgrBrlens{all}_mean=0.124183,rateIgrBrlens{all}_median=0.706870,length_95%HPD={1.30066600e-01,2.19468000e-01}],(35:1047.0[&height_95%HPD={0.05919390829133208,36.85388549414603},prob=1.00000000e+00,height_median=5.00000000e-08,height_mean=5.03825888e-08,prob(percent)=100,effectivebrlenIgrBrlens{all}_mean=0.067702,rateIgrBrlens{all}_median=0.846894,effectivebrlenIgrBrlens{all}_median=0.067027,length_95%HPD={5.17495900e-02,1.09837300e-01},rateIgrBrlens{all}_mean=0.871244,rateIgrBrlens{all}_95%HPD={0.514453,1.293775},length_median=7.95070300e-02,effectivebrlenIgrBrlens{all}_95%HPD={0.043649,0.091289},length_mean=8.01146529e-02],(36:775.0[&height_median=5.00000000e-08,height_mean=5.04399196e-08,prob(percent)=100,height_95%HPD={0.05919390829133208,36.85388549414603},prob=1.00000000e+00,length_median=4.25297800e-02,effectivebrlenIgrBrlens{all}_95%HPD={0.029440,0.060576},length_mean=4.28411902e-02,effectivebrlenIgrBrlens{all}_median=0.043985,rateIgrBrlens{all}_95%HPD={0.507948,1.902801},rateIgrBrlens{all}_mean=1.117114,effectivebrlenIgrBrlens{all}_mean=0.044276,rateIgrBrlens{all}_median=1.040407,length_95%HPD={2.07206400e-02,6.54644100e-02}],37:775.0[&height_mean=5.04399196e-08,height_median=5.00000000e-08,prob(percent)=100,height_95%HPD={0.05919390829133208,36.85388549414603},prob=1.00000000e+00,length_median=4.25297800e-02,effectivebrlenIgrBrlens{all}_95%HPD={0.036542,0.068371},length_mean=4.28411902e-02,effectivebrlenIgrBrlens{all}_median=0.051401,rateIgrBrlens{all}_95%HPD={0.678980,2.145869},effectivebrlenIgrBrlens{all}_mean=0.051701,rateIgrBrlens{all}_median=1.189460,rateIgrBrlens{all}_mean=1.299804,length_95%HPD={2.07206400e-02,6.54644100e-02}]):272.0[&prob(percent)=100,height_95%HPD={511.4343890747087,1113.2502380682963},prob=1.00000000e+00,height_median=4.25298400e-02,height_mean=4.28412406e-02,length_mean=3.72734627e-02,effectivebrlenIgrBrlens{all}_median=0.043627,rateIgrBrlens{all}_95%HPD={0.455316,2.698241},effectivebrlenIgrBrlens{all}_mean=0.044196,rateIgrBrlens{all}_median=1.187207,effectivebrlenIgrBrlens{all}_95%HPD={0.021505,0.068287},length_95%HPD={1.05556100e-02,6.53600000e-02},rateIgrBrlens{all}_mean=1.374344,length_median=3.62604800e-02]):365.0[&height_95%HPD={771.1777455597247,1365.4881606823433},prob=1.00000000e+00,height_median=7.95070900e-02,height_mean=8.01147033e-02,prob(percent)=100,effectivebrlenIgrBrlens{all}_mean=0.110291,rateIgrBrlens{all}_median=1.139207,length_95%HPD={4.88831400e-02,1.45026100e-01},rateIgrBrlens{all}_mean=1.194685,effectivebrlenIgrBrlens{all}_median=0.109024,length_median=9.60289100e-02,effectivebrlenIgrBrlens{all}_95%HPD={0.073238,0.148325},rateIgrBrlens{all}_95%HPD={0.672247,1.750806},length_mean=9.67700331e-02]):1182.0[&prob=8.85249544e-01,height_median=1.72833720e-01,height_mean=1.72962435e-01,prob(percent)=89,height_95%HPD={1155.4602409212885,1722.4524546195544},length_95%HPD={2.09971700e-03,7.32808600e-02},rateIgrBrlens{all}_mean=0.793419,length_median=3.50670600e-02,effectivebrlenIgrBrlens{all}_95%HPD={0.000000,0.048549},rateIgrBrlens{all}_median=0.699166,length_mean=3.70735734e-02,effectivebrlenIgrBrlens{all}_median=0.025502,rateIgrBrlens{all}_95%HPD={0.189510,1.645572},effectivebrlenIgrBrlens{all}_mean=0.026168],((38:2231.0[&prob=1.00000000e+00,height_median=5.00000000e-08,height_mean=5.03041003e-08,prob(percent)=100,height_95%HPD={0.05919390829133208,36.85388549414603},length_95%HPD={1.37239600e-01,1.98678700e-01},rateIgrBrlens{all}_mean=0.851038,length_median=1.67001000e-01,effectivebrlenIgrBrlens{all}_95%HPD={0.109892,0.173670},length_mean=1.67280416e-01,effectivebrlenIgrBrlens{all}_median=0.140642,rateIgrBrlens{all}_95%HPD={0.652563,1.055931},effectivebrlenIgrBrlens{all}_mean=0.141571,rateIgrBrlens{all}_median=0.840979],((((41:884.0[&prob=1.00000000e+00,height_median=5.00000000e-08,height_mean=5.05201173e-08,prob(percent)=100,height_95%HPD={0.05919390829133208,36.85388549414603},length_95%HPD={2.81910300e-02,6.81392700e-02},rateIgrBrlens{all}_mean=0.973751,length_median=4.68635300e-02,effectivebrlenIgrBrlens{all}_95%HPD={0.031134,0.057761},rateIgrBrlens{all}_median=0.933914,length_mean=4.75712230e-02,effectivebrlenIgrBrlens{all}_median=0.043949,rateIgrBrlens{all}_95%HPD={0.572456,1.511790},effectivebrlenIgrBrlens{all}_mean=0.044290],(42:688.0[&prob(percent)=100,height_95%HPD={0.05919390829133208,36.85388549414603},prob=1.00000000e+00,height_median=5.00000000e-08,height_mean=5.04920030e-08,length_mean=3.06929386e-02,effectivebrlenIgrBrlens{all}_median=0.043263,rateIgrBrlens{all}_95%HPD={0.711910,2.757709},effectivebrlenIgrBrlens{all}_mean=0.043683,rateIgrBrlens{all}_median=1.431206,effectivebrlenIgrBrlens{all}_95%HPD={0.031568,0.056079},length_95%HPD={1.15283400e-02,4.79108400e-02},rateIgrBrlens{all}_mean=1.569844,length_median=3.03520100e-02],43:688.0[&prob(percent)=100,height_95%HPD={0.05919390829133208,36.85388549414603},prob=1.00000000e+00,height_median=5.00000000e-08,height_mean=5.04889809e-08,length_mean=3.04976114e-02,effectivebrlenIgrBrlens{all}_median=0.026103,rateIgrBrlens{all}_95%HPD={0.417887,1.695059},effectivebrlenIgrBrlens{all}_mean=0.026336,rateIgrBrlens{all}_median=0.862635,length_95%HPD={1.19109500e-02,4.73587500e-02},rateIgrBrlens{all}_mean=0.946210,effectivebrlenIgrBrlens{all}_95%HPD={0.016312,0.036669},length_median=3.02765900e-02]):196.0[&height_95%HPD={442.4183927441277,1036.5733555272343},prob=9.89467135e-01,height_median=3.02593850e-02,height_mean=3.04541563e-02,prob(percent)=99,effectivebrlenIgrBrlens{all}_mean=0.017737,rateIgrBrlens{all}_median=1.050611,length_95%HPD={2.90393500e-03,3.41375300e-02},rateIgrBrlens{all}_mean=1.375795,effectivebrlenIgrBrlens{all}_median=0.017427,length_median=1.62806500e-02,effectivebrlenIgrBrlens{all}_95%HPD={0.007510,0.028491},rateIgrBrlens{all}_95%HPD={0.288475,3.000645},length_mean=1.72553599e-02]):203.0[&prob=1.00000000e+00,height_median=4.70295190e-02,height_mean=4.77666007e-02,prob(percent)=100,height_95%HPD={614.8013012779285,1216.130416596529},length_95%HPD={5.10524400e-03,4.96471500e-02},rateIgrBrlens{all}_mean=1.513747,length_median=2.58488400e-02,effectivebrlenIgrBrlens{all}_95%HPD={0.016479,0.044195},length_mean=2.67278861e-02,effectivebrlenIgrBrlens{all}_median=0.030001,rateIgrBrlens{all}_median=1.166523,rateIgrBrlens{all}_95%HPD={0.375381,3.162692},effectivebrlenIgrBrlens{all}_mean=0.030376],48:1087.0[&prob=1.00000000e+00,height_median=5.00000000e-08,height_mean=5.04426363e-08,prob(percent)=100,height_95%HPD={0.05919390829133208,36.85388549414603},length_95%HPD={4.92256400e-02,1.00894600e-01},rateIgrBrlens{all}_mean=0.583669,length_median=7.38216400e-02,effectivebrlenIgrBrlens{all}_95%HPD={0.028758,0.057668},length_mean=7.44944364e-02,effectivebrlenIgrBrlens{all}_median=0.041818,rateIgrBrlens{all}_95%HPD={0.336687,0.826556},rateIgrBrlens{all}_median=0.567226,effectivebrlenIgrBrlens{all}_mean=0.042392]):275.0[&height_mean=7.44944868e-02,height_median=7.38216920e-02,prob(percent)=100,height_95%HPD={811.4878785395965,1403.5645962047347},prob=1.00000000e+00,length_median=6.11799000e-02,effectivebrlenIgrBrlens{all}_95%HPD={0.019435,0.065996},length_mean=6.03853293e-02,effectivebrlenIgrBrlens{all}_median=0.044898,rateIgrBrlens{all}_95%HPD={0.397549,1.268287},effectivebrlenIgrBrlens{all}_mean=0.044230,rateIgrBrlens{all}_median=0.731778,rateIgrBrlens{all}_mean=0.776172,length_95%HPD={2.47047100e-02,9.53895600e-02}],46:1362.0[&height_mean=5.06031892e-08,prob(percent)=100,height_median=5.00000000e-08,height_95%HPD={0.05919390829133208,36.85388549414603},prob=1.00000000e+00,length_median=1.41373000e-01,effectivebrlenIgrBrlens{all}_95%HPD={0.118004,0.195233},length_mean=1.42913342e-01,effectivebrlenIgrBrlens{all}_median=0.155018,rateIgrBrlens{all}_95%HPD={0.725641,1.511895},effectivebrlenIgrBrlens{all}_mean=0.156492,rateIgrBrlens{all}_median=1.105649,rateIgrBrlens{all}_mean=1.122298,length_95%HPD={9.69493900e-02,1.91657700e-01}]):784.0[&prob(percent)=50,height_95%HPD={1115.198803572627,1687.6488715880428},prob=5.00111106e-01,height_median=1.24987973e-01,height_mean=1.24738393e-01,length_mean=2.38680414e-02,effectivebrlenIgrBrlens{all}_median=0.016360,rateIgrBrlens{all}_95%HPD={0.000008,1.837069},effectivebrlenIgrBrlens{all}_mean=0.017132,rateIgrBrlens{all}_median=0.689878,length_95%HPD={5.39326300e-04,4.93338900e-02},rateIgrBrlens{all}_mean=0.818438,effectivebrlenIgrBrlens{all}_95%HPD={0.000000,0.034986},length_median=2.22217800e-02],(44:1905.0[&prob=1.00000000e+00,height_median=5.00000000e-08,height_mean=5.06491574e-08,prob(percent)=100,height_95%HPD={0.05919390829133208,36.85388549414603},length_95%HPD={1.18871200e-01,1.65066700e-01},rateIgrBrlens{all}_mean=1.103253,length_median=1.40527600e-01,effectivebrlenIgrBrlens{all}_95%HPD={0.123966,0.187008},length_mean=1.41127748e-01,effectivebrlenIgrBrlens{all}_median=0.154017,rateIgrBrlens{all}_95%HPD={0.862780,1.407479},effectivebrlenIgrBrlens{all}_mean=0.154827,rateIgrBrlens{all}_median=1.096818],((((45:1124.0[&prob=1.00000000e+00,height_median=5.00000000e-08,height_mean=5.05327133e-08,prob(percent)=100,height_95%HPD={0.05919390829133208,36.85388549414603},length_95%HPD={4.88446200e-02,9.98989400e-02},rateIgrBrlens{all}_mean=1.654089,length_median=7.47452000e-02,effectivebrlenIgrBrlens{all}_95%HPD={0.092302,0.148789},rateIgrBrlens{all}_median=1.604955,length_mean=7.50912400e-02,effectivebrlenIgrBrlens{all}_median=0.120003,rateIgrBrlens{all}_95%HPD={1.122960,2.450323},effectivebrlenIgrBrlens{all}_mean=0.120538],((51:684.0[&prob=1.00000000e+00,height_median=5.00000000e-08,height_mean=5.04912875e-08,prob(percent)=100,height_95%HPD={0.05919390829133208,36.85388549414603},length_95%HPD={1.23786000e-02,4.95587900e-02},rateIgrBrlens{all}_mean=1.183993,length_median=2.98974900e-02,effectivebrlenIgrBrlens{all}_95%HPD={0.020229,0.044181},length_mean=3.03418834e-02,effectivebrlenIgrBrlens{all}_median=0.032039,rateIgrBrlens{all}_95%HPD={0.500281,2.101126},effectivebrlenIgrBrlens{all}_mean=0.032328,rateIgrBrlens{all}_median=1.076258],57:684.0[&prob=1.00000000e+00,height_median=5.00000000e-08,height_mean=5.04912875e-08,prob(percent)=100,height_95%HPD={0.05919390829133208,36.85388549414603},length_95%HPD={1.23786000e-02,4.95587900e-02},rateIgrBrlens{all}_mean=1.083981,length_median=2.98974900e-02,effectivebrlenIgrBrlens{all}_95%HPD={0.018162,0.041924},length_mean=3.03418834e-02,effectivebrlenIgrBrlens{all}_median=0.029598,rateIgrBrlens{all}_95%HPD={0.445262,1.928481},effectivebrlenIgrBrlens{all}_mean=0.029875,rateIgrBrlens{all}_median=1.002537]):274.0[&height_mean=3.03419339e-02,prob(percent)=100,height_median=2.98975360e-02,height_95%HPD={439.00940912760706,1032.884140942146},prob=1.00000000e+00,length_median=3.27644500e-02,effectivebrlenIgrBrlens{all}_95%HPD={0.018097,0.047567},length_mean=3.34348424e-02,effectivebrlenIgrBrlens{all}_median=0.031967,rateIgrBrlens{all}_95%HPD={0.462157,2.140432},effectivebrlenIgrBrlens{all}_mean=0.032329,rateIgrBrlens{all}_median=0.976850,length_95%HPD={9.88590100e-03,5.69813100e-02},rateIgrBrlens{all}_mean=1.129163],56:958.0[&height_mean=5.05331350e-08,prob(percent)=100,height_median=5.00000000e-08,height_95%HPD={0.05919390829133208,36.85388549414603},prob=1.00000000e+00,length_median=6.29963100e-02,effectivebrlenIgrBrlens{all}_95%HPD={0.042489,0.077035},length_mean=6.33027564e-02,effectivebrlenIgrBrlens{all}_median=0.058132,rateIgrBrlens{all}_95%HPD={0.590364,1.387027},effectivebrlenIgrBrlens{all}_mean=0.058593,rateIgrBrlens{all}_median=0.923904,length_95%HPD={4.05391000e-02,8.69366500e-02},rateIgrBrlens{all}_mean=0.955969]):166.0[&prob(percent)=75,height_95%HPD={692.0107289184754,1290.277054865089},prob=7.51477712e-01,height_median=6.15138080e-02,height_mean=6.17686187e-02,length_mean=1.65944757e-02,effectivebrlenIgrBrlens{all}_median=0.011862,rateIgrBrlens{all}_95%HPD={0.000002,2.420603},effectivebrlenIgrBrlens{all}_mean=0.012906,rateIgrBrlens{all}_median=0.730012,length_95%HPD={4.19130200e-04,3.57314300e-02},rateIgrBrlens{all}_mean=0.955074,length_median=1.51627100e-02,effectivebrlenIgrBrlens{all}_95%HPD={0.000000,0.029269}]):200.0[&height_95%HPD={848.548845250918,1438.5877220873313},prob=1.00000000e+00,height_median=7.64591500e-02,height_mean=7.69290500e-02,prob(percent)=100,effectivebrlenIgrBrlens{all}_mean=0.052059,rateIgrBrlens{all}_median=1.478589,length_95%HPD={1.20510500e-02,5.91608800e-02},rateIgrBrlens{all}_mean=1.691009,length_median=3.47112600e-02,effectivebrlenIgrBrlens{all}_95%HPD={0.030712,0.073354},effectivebrlenIgrBrlens{all}_median=0.051880,length_mean=3.50543084e-02,rateIgrBrlens{all}_95%HPD={0.702382,3.066956}],97:1324.0[&height_95%HPD={0.05919390829133208,36.85388549414603},prob=1.00000000e+00,height_median=5.00000000e-08,height_mean=5.06812253e-08,prob(percent)=100,effectivebrlenIgrBrlens{all}_mean=0.159977,rateIgrBrlens{all}_median=1.428165,rateIgrBrlens{all}_95%HPD={1.018828,1.802172},length_95%HPD={8.99468500e-02,1.34831100e-01},rateIgrBrlens{all}_mean=1.440599,length_median=1.11960600e-01,effectivebrlenIgrBrlens{all}_95%HPD={0.125712,0.194904},length_mean=1.11983308e-01,effectivebrlenIgrBrlens{all}_median=0.159054]):298.0[&prob=1.00000000e+00,height_median=1.11960600e-01,height_mean=1.11983358e-01,prob(percent)=100,height_95%HPD={1074.6437030164975,1650.562618802554},length_95%HPD={2.12193800e-05,1.40862300e-02},rateIgrBrlens{all}_mean=0.527075,length_median=3.73809100e-03,effectivebrlenIgrBrlens{all}_95%HPD={0.000000,0.009817},length_mean=5.05630869e-03,effectivebrlenIgrBrlens{all}_median=0.000860,rateIgrBrlens{all}_95%HPD={0.000001,1.876277},effectivebrlenIgrBrlens{all}_mean=0.002387,rateIgrBrlens{all}_median=0.210597],(((47:506.0[&prob(percent)=100,height_95%HPD={0.05919390829133208,36.85388549414603},prob=1.00000000e+00,height_median=5.00000000e-08,height_mean=5.04699009e-08,length_mean=1.41931258e-02,effectivebrlenIgrBrlens{all}_median=0.014892,rateIgrBrlens{all}_95%HPD={0.341736,3.068022},effectivebrlenIgrBrlens{all}_95%HPD={0.009184,0.021392},effectivebrlenIgrBrlens{all}_mean=0.015128,rateIgrBrlens{all}_median=1.127933,length_95%HPD={2.97221500e-03,2.71286800e-02},rateIgrBrlens{all}_mean=1.368679,length_median=1.32918300e-02],50:506.0[&prob(percent)=100,height_95%HPD={0.05919390829133208,36.85388549414603},prob=1.00000000e+00,height_median=5.00000000e-08,height_mean=5.04859980e-08,length_mean=1.27177401e-02,effectivebrlenIgrBrlens{all}_median=0.003428,rateIgrBrlens{all}_95%HPD={0.002883,0.724445},effectivebrlenIgrBrlens{all}_mean=0.003677,rateIgrBrlens{all}_median=0.274954,effectivebrlenIgrBrlens{all}_95%HPD={0.000134,0.007596},length_95%HPD={3.06166100e-03,2.31396900e-02},rateIgrBrlens{all}_mean=0.323111,length_median=1.20169800e-02]):214.0[&height_95%HPD={281.9283518091441,839.541145863869},prob=8.42051464e-01,height_median=1.20959460e-02,height_mean=1.27808379e-02,prob(percent)=84,effectivebrlenIgrBrlens{all}_mean=0.009371,rateIgrBrlens{all}_median=0.552182,length_95%HPD={2.77937000e-03,3.21261300e-02},effectivebrlenIgrBrlens{all}_median=0.009053,rateIgrBrlens{all}_mean=0.715182,rateIgrBrlens{all}_95%HPD={0.113924,1.645746},length_median=1.63724500e-02,effectivebrlenIgrBrlens{all}_95%HPD={0.002176,0.016732},length_mean=1.69834843e-02],54:720.0[&height_95%HPD={0.05919390829133208,36.85388549414603},prob=1.00000000e+00,height_median=5.00000000e-08,height_mean=5.04696609e-08,prob(percent)=100,effectivebrlenIgrBrlens{all}_mean=0.027235,rateIgrBrlens{all}_median=0.948021,length_95%HPD={6.79173000e-03,4.42002800e-02},rateIgrBrlens{all}_mean=1.275683,effectivebrlenIgrBrlens{all}_median=0.026896,length_median=2.74233400e-02,effectivebrlenIgrBrlens{all}_95%HPD={0.017916,0.038570},rateIgrBrlens{all}_95%HPD={0.422112,3.662386},length_mean=2.70149129e-02]):455.0[&prob=1.00000000e+00,height_median=2.79989170e-02,height_mean=2.84979392e-02,prob(percent)=100,height_95%HPD={471.34972330832784,1069.5378741199158},length_95%HPD={3.43619900e-02,8.50284600e-02},rateIgrBrlens{all}_mean=0.745944,length_median=6.06783100e-02,effectivebrlenIgrBrlens{all}_95%HPD={0.029091,0.059282},rateIgrBrlens{all}_median=0.713826,length_mean=6.09511402e-02,effectivebrlenIgrBrlens{all}_median=0.043450,rateIgrBrlens{all}_95%HPD={0.437502,1.148628},effectivebrlenIgrBrlens{all}_mean=0.043777],(49:879.0[&prob(percent)=100,height_95%HPD={0.05919390829133208,36.85388549414603},prob=1.00000000e+00,height_median=5.00000000e-08,height_mean=5.05134323e-08,length_mean=6.14586651e-02,effectivebrlenIgrBrlens{all}_median=0.076952,rateIgrBrlens{all}_95%HPD={0.801771,1.918011},effectivebrlenIgrBrlens{all}_mean=0.077321,rateIgrBrlens{all}_median=1.263854,length_95%HPD={3.59780600e-02,8.53004800e-02},rateIgrBrlens{all}_mean=1.307283,effectivebrlenIgrBrlens{all}_95%HPD={0.059104,0.096415},length_median=6.09395100e-02],53:879.0[&prob(percent)=100,height_95%HPD={0.05919390829133208,36.85388549414603},prob=1.00000000e+00,height_median=5.00000000e-08,height_mean=5.05101880e-08,length_mean=6.14546464e-02,effectivebrlenIgrBrlens{all}_median=0.051128,rateIgrBrlens{all}_95%HPD={0.522668,1.279979},effectivebrlenIgrBrlens{all}_mean=0.051458,rateIgrBrlens{all}_median=0.836059,length_95%HPD={3.60039500e-02,8.52979700e-02},rateIgrBrlens{all}_mean=0.865327,effectivebrlenIgrBrlens{all}_95%HPD={0.035635,0.067795},length_median=6.09366700e-02]):296.0[&height_95%HPD={611.6657351600747,1212.8105234525335},prob=9.99288920e-01,height_median=6.09310720e-02,height_mean=6.14360591e-02,prob(percent)=100,effectivebrlenIgrBrlens{all}_mean=0.023821,rateIgrBrlens{all}_median=0.868333,length_95%HPD={5.83940800e-03,5.18342600e-02},rateIgrBrlens{all}_mean=1.010337,length_median=2.69004600e-02,effectivebrlenIgrBrlens{all}_95%HPD={0.010011,0.039197},effectivebrlenIgrBrlens{all}_median=0.023482,length_mean=2.80163122e-02,rateIgrBrlens{all}_95%HPD={0.274969,2.043360}]):447.0[&prob=1.00000000e+00,height_median=8.91959310e-02,height_mean=8.94571138e-02,prob(percent)=100,height_95%HPD={919.0931262295807,1503.961250888034},length_95%HPD={5.42227500e-03,5.12384500e-02},rateIgrBrlens{all}_mean=0.742265,length_median=2.65811500e-02,effectivebrlenIgrBrlens{all}_95%HPD={0.005260,0.029285},length_mean=2.75825532e-02,effectivebrlenIgrBrlens{all}_median=0.016618,rateIgrBrlens{all}_95%HPD={0.194755,1.543713},rateIgrBrlens{all}_median=0.617635,effectivebrlenIgrBrlens{all}_mean=0.016967]):191.0[&height_mean=1.17039667e-01,height_median=1.16954675e-01,prob(percent)=100,height_95%HPD={1364.6707905797562,1935.8443876893202},prob=1.00000000e+00,length_median=1.33183000e-02,effectivebrlenIgrBrlens{all}_95%HPD={0.000001,0.024939},length_mean=1.44491274e-02,effectivebrlenIgrBrlens{all}_median=0.012742,rateIgrBrlens{all}_95%HPD={0.004700,3.231230},effectivebrlenIgrBrlens{all}_mean=0.013265,rateIgrBrlens{all}_median=0.922447,rateIgrBrlens{all}_mean=1.271208,length_95%HPD={4.77328400e-04,3.03420400e-02}],(52:1103.0[&height_95%HPD={0.05919390829133208,36.85388549414603},prob=1.00000000e+00,height_median=5.00000000e-08,height_mean=5.06728786e-08,prob(percent)=100,effectivebrlenIgrBrlens{all}_mean=0.096453,rateIgrBrlens{all}_median=0.821036,length_95%HPD={8.45877200e-02,1.44571100e-01},rateIgrBrlens{all}_mean=0.837893,length_median=1.16342700e-01,effectivebrlenIgrBrlens{all}_95%HPD={0.068074,0.125237},effectivebrlenIgrBrlens{all}_median=0.095824,length_mean=1.16044064e-01,rateIgrBrlens{all}_95%HPD={0.618311,1.079802}],55:1103.0[&height_95%HPD={0.05919390829133208,36.85388549414603},prob=1.00000000e+00,height_median=5.00000000e-08,height_mean=5.04498063e-08,prob(percent)=100,effectivebrlenIgrBrlens{all}_mean=0.196722,rateIgrBrlens{all}_median=1.689536,rateIgrBrlens{all}_95%HPD={1.221988,2.251981},length_95%HPD={8.46873500e-02,1.47507700e-01},rateIgrBrlens{all}_mean=1.708892,length_median=1.16810000e-01,effectivebrlenIgrBrlens{all}_95%HPD={0.151068,0.246587},length_mean=1.16802381e-01,effectivebrlenIgrBrlens{all}_median=0.195523]):710.0[&prob=8.13963824e-01,height_median=1.13201072e-01,height_mean=1.13034618e-01,prob(percent)=81,height_95%HPD={827.8032440308571,1418.84177805823},length_95%HPD={3.82021700e-04,4.22712100e-02},rateIgrBrlens{all}_mean=1.063519,length_median=1.78099500e-02,effectivebrlenIgrBrlens{all}_95%HPD={0.000000,0.035930},length_mean=1.94969074e-02,effectivebrlenIgrBrlens{all}_median=0.015928,rateIgrBrlens{all}_95%HPD={0.000002,2.528010},effectivebrlenIgrBrlens{all}_mean=0.017050,rateIgrBrlens{all}_median=0.846070]):92.0[&height_mean=1.33097307e-01,prob(percent)=100,height_median=1.32840658e-01,height_95%HPD={1533.3441695647668,2137.9237453499445},prob=1.00000000e+00,length_median=6.51267100e-03,effectivebrlenIgrBrlens{all}_95%HPD={0.000000,0.016402},length_mean=8.03049200e-03,effectivebrlenIgrBrlens{all}_median=0.004154,rateIgrBrlens{all}_95%HPD={0.000001,2.777734},effectivebrlenIgrBrlens{all}_mean=0.005618,rateIgrBrlens{all}_median=0.541413,length_95%HPD={7.72594500e-05,2.05602800e-02},rateIgrBrlens{all}_mean=0.887691]):241.0[&prob(percent)=100,height_95%HPD={1614.6155357130835,2250.8007022316797},prob=1.00000000e+00,height_median=1.40527624e-01,height_mean=1.41127799e-01,length_mean=5.40826297e-03,effectivebrlenIgrBrlens{all}_median=0.001263,rateIgrBrlens{all}_95%HPD={0.000001,1.784366},effectivebrlenIgrBrlens{all}_mean=0.002533,rateIgrBrlens{all}_median=0.266697,length_95%HPD={2.11477000e-05,1.46226100e-02},rateIgrBrlens{all}_mean=0.545670,effectivebrlenIgrBrlens{all}_95%HPD={0.000000,0.009209},length_median=4.12562500e-03]):85.0[&height_95%HPD={1800.8691907699272,2569.902899474694},prob=7.84142927e-01,height_median=1.50459734e-01,height_mean=1.51263273e-01,prob(percent)=78,effectivebrlenIgrBrlens{all}_mean=0.021049,rateIgrBrlens{all}_median=1.144763,length_95%HPD={3.81497500e-04,3.78195000e-02},rateIgrBrlens{all}_mean=1.562919,length_median=1.74305300e-02,effectivebrlenIgrBrlens{all}_95%HPD={0.002548,0.038970},effectivebrlenIgrBrlens{all}_median=0.020711,length_mean=1.87237832e-02,rateIgrBrlens{all}_95%HPD={0.000054,3.233793}]):175.0[&prob=1.00000000e+00,height_median=1.70168842e-01,height_mean=1.70831192e-01,prob(percent)=100,height_95%HPD={1851.473718559174,2676.5563021728267},length_95%HPD={2.11664800e-03,5.05462700e-02},rateIgrBrlens{all}_mean=1.252877,length_median=2.34969700e-02,effectivebrlenIgrBrlens{all}_95%HPD={0.003298,0.047820},length_mean=2.50934133e-02,effectivebrlenIgrBrlens{all}_median=0.025320,rateIgrBrlens{all}_95%HPD={0.263542,2.800883},rateIgrBrlens{all}_median=1.040962,effectivebrlenIgrBrlens{all}_mean=0.025810],(((87:723.0[&prob(percent)=100,height_95%HPD={0.05919390829133208,36.85388549414603},prob=1.00000000e+00,height_median=5.00000000e-08,height_mean=5.06640278e-08,length_mean=3.35818533e-02,effectivebrlenIgrBrlens{all}_median=0.022067,effectivebrlenIgrBrlens{all}_95%HPD={0.012049,0.033709},rateIgrBrlens{all}_95%HPD={0.290983,1.318822},effectivebrlenIgrBrlens{all}_mean=0.022367,rateIgrBrlens{all}_median=0.672929,length_95%HPD={1.38666400e-02,5.58705900e-02},rateIgrBrlens{all}_mean=0.731183,length_median=3.28532200e-02],88:723.0[&prob(percent)=100,height_95%HPD={0.05919390829133208,36.85388549414603},prob=1.00000000e+00,height_median=5.00000000e-08,height_mean=5.06692187e-08,length_mean=3.85998274e-02,effectivebrlenIgrBrlens{all}_median=0.046014,rateIgrBrlens{all}_95%HPD={0.433646,2.775681},effectivebrlenIgrBrlens{all}_95%HPD={0.030968,0.062716},effectivebrlenIgrBrlens{all}_mean=0.046217,rateIgrBrlens{all}_median=1.255895,length_95%HPD={1.36380000e-02,6.73758600e-02},rateIgrBrlens{all}_mean=1.419555,length_median=3.71161600e-02]):201.0[&height_95%HPD={474.86111844661724,1073.3036100492338},prob=7.39033821e-01,height_median=3.28902280e-02,height_mean=3.32821619e-02,prob(percent)=74,effectivebrlenIgrBrlens{all}_median=0.017640,effectivebrlenIgrBrlens{all}_mean=0.017986,rateIgrBrlens{all}_median=0.833076,rateIgrBrlens{all}_95%HPD={0.156398,2.376937},length_95%HPD={2.98272300e-03,4.15670300e-02},rateIgrBrlens{all}_mean=1.042215,length_median=2.04428600e-02,effectivebrlenIgrBrlens{all}_95%HPD={0.005013,0.031986},length_mean=2.16481688e-02],144:924.0[&height_95%HPD={0.05919390829133208,36.85388549414603},prob=1.00000000e+00,height_median=5.00000000e-08,height_mean=5.06264917e-08,prob(percent)=100,effectivebrlenIgrBrlens{all}_mean=0.057466,rateIgrBrlens{all}_median=1.122126,effectivebrlenIgrBrlens{all}_median=0.057009,length_95%HPD={2.03355500e-02,7.68834900e-02},rateIgrBrlens{all}_mean=1.318570,rateIgrBrlens{all}_95%HPD={0.573114,2.596469},length_median=5.00669700e-02,effectivebrlenIgrBrlens{all}_95%HPD={0.039204,0.076280},length_mean=4.95610756e-02]):310.0[&prob=1.00000000e+00,height_median=5.41060750e-02,height_mean=5.46181138e-02,prob(percent)=100,height_95%HPD={653.0940574916382,1253.4736260674056},length_95%HPD={2.77279800e-02,9.93508000e-02},rateIgrBrlens{all}_mean=1.003315,length_median=6.27379900e-02,effectivebrlenIgrBrlens{all}_95%HPD={0.035391,0.085575},rateIgrBrlens{all}_median=0.938452,length_mean=6.33468446e-02,effectivebrlenIgrBrlens{all}_median=0.058807,rateIgrBrlens{all}_95%HPD={0.459966,1.609295},effectivebrlenIgrBrlens{all}_mean=0.059535],150:1234.0[&prob=1.00000000e+00,height_median=5.00000000e-08,height_mean=5.02755206e-08,prob(percent)=100,height_95%HPD={0.05919390829133208,36.85388549414603},length_95%HPD={8.28309500e-02,1.54394300e-01},rateIgrBrlens{all}_mean=0.947832,length_median=1.17400500e-01,effectivebrlenIgrBrlens{all}_95%HPD={0.081230,0.143443},rateIgrBrlens{all}_median=0.927551,length_mean=1.17964908e-01,effectivebrlenIgrBrlens{all}_median=0.109367,rateIgrBrlens{all}_95%HPD={0.634712,1.268298},effectivebrlenIgrBrlens{all}_mean=0.109926]):1172.0[&height_mean=1.17964958e-01,prob(percent)=100,height_95%HPD={983.2734674675903,1562.775615161138},prob=1.00000000e+00,height_median=1.17400562e-01,length_median=7.59837800e-02,effectivebrlenIgrBrlens{all}_95%HPD={0.034433,0.091239},rateIgrBrlens{all}_mean=0.863462,length_mean=7.63120743e-02,effectivebrlenIgrBrlens{all}_median=0.062134,rateIgrBrlens{all}_95%HPD={0.480959,1.344427},effectivebrlenIgrBrlens{all}_mean=0.062653,rateIgrBrlens{all}_median=0.821414,length_95%HPD={3.59437200e-02,1.18743600e-01}]):188.0[&prob(percent)=73,height_95%HPD={1967.0743891359245,2927.494340236457},prob=7.28367628e-01,height_median=1.91840907e-01,height_mean=1.92532626e-01,length_mean=2.04745957e-02,effectivebrlenIgrBrlens{all}_median=0.016360,rateIgrBrlens{all}_95%HPD={0.000008,2.507310},effectivebrlenIgrBrlens{all}_95%HPD={0.000000,0.033149},effectivebrlenIgrBrlens{all}_mean=0.016936,rateIgrBrlens{all}_median=0.819813,length_95%HPD={5.22573400e-04,4.34997200e-02},rateIgrBrlens{all}_mean=1.062180,length_median=1.86892900e-02]):633.0[&height_95%HPD={2090.251320339883,3221.046724135325},prob=1.00000000e+00,height_median=2.12832076e-01,height_mean=2.13291573e-01,prob(percent)=100,effectivebrlenIgrBrlens{all}_mean=0.015065,effectivebrlenIgrBrlens{all}_median=0.014463,rateIgrBrlens{all}_median=0.646881,length_95%HPD={1.45630500e-04,4.68649200e-02},rateIgrBrlens{all}_mean=0.811495,rateIgrBrlens{all}_95%HPD={0.000106,1.801630},length_median=2.11595400e-02,effectivebrlenIgrBrlens{all}_95%HPD={0.000000,0.029784},length_mean=2.27582076e-02],(((((((58:378.0[&height_mean=5.06081667e-08,prob(percent)=100,height_95%HPD={0.05919390829133208,36.85388549414603},height_median=5.00000000e-08,prob=1.00000000e+00,length_median=5.55332100e-03,effectivebrlenIgrBrlens{all}_95%HPD={0.002412,0.009357},rateIgrBrlens{all}_mean=1.255919,length_mean=5.93093496e-03,effectivebrlenIgrBrlens{all}_median=0.005323,rateIgrBrlens{all}_95%HPD={0.191042,3.146055},effectivebrlenIgrBrlens{all}_mean=0.005545,rateIgrBrlens{all}_median=0.950490,length_95%HPD={7.47186900e-04,1.11238600e-02}],60:378.0[&height_mean=5.06081667e-08,prob(percent)=100,height_95%HPD={0.05919390829133208,36.85388549414603},height_median=5.00000000e-08,prob=1.00000000e+00,length_median=5.55332100e-03,effectivebrlenIgrBrlens{all}_95%HPD={0.001306,0.007705},rateIgrBrlens{all}_mean=0.975415,length_mean=5.93093496e-03,effectivebrlenIgrBrlens{all}_median=0.004205,rateIgrBrlens{all}_95%HPD={0.124225,2.420527},effectivebrlenIgrBrlens{all}_mean=0.004361,rateIgrBrlens{all}_median=0.744588,length_95%HPD={7.47186900e-04,1.11238600e-02}]):169.0[&prob(percent)=100,height_95%HPD={173.97867852732682,682.0520196695346},prob=1.00000000e+00,height_median=5.55335700e-03,height_mean=5.93098557e-03,length_mean=7.79875232e-03,effectivebrlenIgrBrlens{all}_median=0.017959,effectivebrlenIgrBrlens{all}_95%HPD={0.011501,0.025071},rateIgrBrlens{all}_95%HPD={0.670442,7.976630},effectivebrlenIgrBrlens{all}_mean=0.018183,rateIgrBrlens{all}_median=2.487701,length_95%HPD={1.35610200e-03,1.56451400e-02},rateIgrBrlens{all}_mean=3.278337,length_median=7.24937300e-03],59:547.0[&prob(percent)=100,height_95%HPD={0.05919390829133208,36.85388549414603},prob=1.00000000e+00,height_median=5.00000000e-08,height_mean=5.05574757e-08,length_mean=1.37296873e-02,effectivebrlenIgrBrlens{all}_median=0.002370,rateIgrBrlens{all}_95%HPD={0.000612,0.470748},effectivebrlenIgrBrlens{all}_95%HPD={0.000004,0.006114},effectivebrlenIgrBrlens{all}_mean=0.002675,rateIgrBrlens{all}_median=0.173499,length_95%HPD={5.75538200e-03,2.25412100e-02},rateIgrBrlens{all}_mean=0.202600,length_median=1.32663000e-02]):293.0[&height_95%HPD={308.687186365941,876.6253528754692},prob=1.00000000e+00,height_median=1.32663330e-02,height_mean=1.37297379e-02,prob(percent)=100,effectivebrlenIgrBrlens{all}_median=0.043348,effectivebrlenIgrBrlens{all}_mean=0.043673,rateIgrBrlens{all}_median=1.392250,rateIgrBrlens{all}_95%HPD={0.665015,2.747167},length_95%HPD={1.28655600e-02,5.09446300e-02},rateIgrBrlens{all}_mean=1.543936,length_median=3.06941100e-02,effectivebrlenIgrBrlens{all}_95%HPD={0.029500,0.058340},length_mean=3.13954615e-02],98:840.0[&height_95%HPD={0.05919390829133208,36.85388549414603},prob=1.00000000e+00,height_median=5.00000000e-08,height_mean=5.06166286e-08,prob(percent)=100,effectivebrlenIgrBrlens{all}_mean=0.042576,rateIgrBrlens{all}_median=0.955660,effectivebrlenIgrBrlens{all}_median=0.042184,length_95%HPD={2.62773200e-02,6.55982300e-02},rateIgrBrlens{all}_mean=0.987004,rateIgrBrlens{all}_95%HPD={0.563481,1.495965},length_median=4.47219700e-02,effectivebrlenIgrBrlens{all}_95%HPD={0.028568,0.056703},length_mean=4.51251488e-02]):330.0[&prob=1.00000000e+00,height_median=4.47220540e-02,height_mean=4.51251994e-02,prob(percent)=100,height_95%HPD={578.7875724880391,1181.748767472147},length_95%HPD={7.21823100e-03,4.54661500e-02},rateIgrBrlens{all}_mean=1.441886,length_median=2.69748200e-02,effectivebrlenIgrBrlens{all}_95%HPD={0.020640,0.046906},rateIgrBrlens{all}_median=1.228035,length_mean=2.73383770e-02,effectivebrlenIgrBrlens{all}_median=0.033415,rateIgrBrlens{all}_95%HPD={0.484137,2.717846},effectivebrlenIgrBrlens{all}_mean=0.033732],((66:550.0[&prob=1.00000000e+00,height_median=5.00000000e-08,height_mean=5.06155042e-08,prob(percent)=100,height_95%HPD={0.05919390829133208,36.85388549414603},length_95%HPD={4.05676700e-03,3.07646600e-02},rateIgrBrlens{all}_mean=0.909512,length_median=1.60692000e-02,effectivebrlenIgrBrlens{all}_95%HPD={0.004714,0.022056},length_mean=1.68551684e-02,effectivebrlenIgrBrlens{all}_median=0.012583,rateIgrBrlens{all}_median=0.776095,rateIgrBrlens{all}_95%HPD={0.219899,1.938042},effectivebrlenIgrBrlens{all}_mean=0.012926],67:550.0[&prob=1.00000000e+00,height_median=5.00000000e-08,height_mean=5.06155042e-08,prob(percent)=100,height_95%HPD={0.05919390829133208,36.85388549414603},length_95%HPD={4.05676700e-03,3.07646600e-02},rateIgrBrlens{all}_mean=1.710631,length_median=1.60692000e-02,effectivebrlenIgrBrlens{all}_95%HPD={0.013456,0.033356},length_mean=1.68551684e-02,effectivebrlenIgrBrlens{all}_median=0.022856,rateIgrBrlens{all}_95%HPD={0.450080,3.632137},rateIgrBrlens{all}_median=1.400764,effectivebrlenIgrBrlens{all}_mean=0.023151]):333.0[&height_mean=1.68552190e-02,height_median=1.60693090e-02,prob(percent)=100,height_95%HPD={311.0118807395988,880.0499960708405},prob=1.00000000e+00,length_median=3.70999000e-02,effectivebrlenIgrBrlens{all}_95%HPD={0.040397,0.075514},length_mean=3.71213896e-02,effectivebrlenIgrBrlens{all}_median=0.056781,rateIgrBrlens{all}_95%HPD={0.841462,2.756116},effectivebrlenIgrBrlens{all}_mean=0.057255,rateIgrBrlens{all}_median=1.533854,rateIgrBrlens{all}_mean=1.666305,length_95%HPD={1.76472000e-02,5.68255400e-02}],111:883.0[&height_mean=5.06219484e-08,prob(percent)=100,height_median=5.00000000e-08,height_95%HPD={0.05919390829133208,36.85388549414603},prob=1.00000000e+00,length_median=5.41221100e-02,effectivebrlenIgrBrlens{all}_95%HPD={0.032796,0.066441},length_mean=5.39765580e-02,effectivebrlenIgrBrlens{all}_median=0.048661,rateIgrBrlens{all}_95%HPD={0.588581,1.377930},effectivebrlenIgrBrlens{all}_mean=0.049078,rateIgrBrlens{all}_median=0.904197,rateIgrBrlens{all}_mean=0.934078,length_95%HPD={3.46597600e-02,7.24953500e-02}]):287.0[&prob(percent)=100,height_95%HPD={615.6709806460643,1216.9237645003952},prob=1.00000000e+00,height_median=5.41221860e-02,height_mean=5.39766086e-02,length_mean=1.84869678e-02,effectivebrlenIgrBrlens{all}_median=0.020617,rateIgrBrlens{all}_95%HPD={0.353895,3.312523},effectivebrlenIgrBrlens{all}_mean=0.021051,rateIgrBrlens{all}_median=1.145331,length_95%HPD={2.86220900e-03,3.50222500e-02},rateIgrBrlens{all}_mean=1.483955,effectivebrlenIgrBrlens{all}_95%HPD={0.007741,0.035147},length_median=1.77360900e-02]):270.0[&height_95%HPD={913.6688065011462,1499.263293153172},prob=1.00000000e+00,height_median=7.23722821e-02,height_mean=7.24635764e-02,prob(percent)=100,effectivebrlenIgrBrlens{all}_mean=0.000626,rateIgrBrlens{all}_median=0.064762,length_95%HPD={6.63004900e-05,9.62702800e-03},rateIgrBrlens{all}_mean=0.202182,effectivebrlenIgrBrlens{all}_median=0.000181,length_median=2.64167000e-03,effectivebrlenIgrBrlens{all}_95%HPD={0.000000,0.002681},rateIgrBrlens{all}_95%HPD={0.000001,0.786774},length_mean=3.51571953e-03],(78:1057.0[&height_mean=5.05711928e-08,prob(percent)=100,height_median=5.00000000e-08,height_95%HPD={0.05919390829133208,36.85388549414603},prob=1.00000000e+00,length_median=5.93486400e-02,effectivebrlenIgrBrlens{all}_95%HPD={0.025683,0.052800},length_mean=5.96693781e-02,effectivebrlenIgrBrlens{all}_median=0.038932,rateIgrBrlens{all}_95%HPD={0.401581,0.970666},effectivebrlenIgrBrlens{all}_mean=0.039259,rateIgrBrlens{all}_median=0.655577,length_95%HPD={4.29952600e-02,7.95588800e-02},rateIgrBrlens{all}_mean=0.671192],(((99:549.0[&height_95%HPD={0.05919390829133208,36.85388549414603},prob=1.00000000e+00,height_median=5.00000000e-08,height_mean=5.05321990e-08,prob(percent)=100,effectivebrlenIgrBrlens{all}_mean=0.014677,rateIgrBrlens{all}_median=0.896476,effectivebrlenIgrBrlens{all}_median=0.014319,length_95%HPD={4.84768800e-03,2.98167900e-02},rateIgrBrlens{all}_mean=1.059836,rateIgrBrlens{all}_95%HPD={0.291337,2.280422},length_median=1.59170000e-02,effectivebrlenIgrBrlens{all}_95%HPD={0.005693,0.024056},length_mean=1.64085787e-02],141:549.0[&height_95%HPD={0.05919390829133208,36.85388549414603},prob=1.00000000e+00,height_median=5.00000000e-08,height_mean=5.05321990e-08,prob(percent)=100,effectivebrlenIgrBrlens{all}_mean=0.035629,rateIgrBrlens{all}_median=2.222431,effectivebrlenIgrBrlens{all}_median=0.035311,length_95%HPD={4.84768800e-03,2.98167900e-02},rateIgrBrlens{all}_mean=2.630178,rateIgrBrlens{all}_95%HPD={0.901870,5.412194},length_median=1.59170000e-02,effectivebrlenIgrBrlens{all}_95%HPD={0.023633,0.047755},length_mean=1.64085787e-02]):204.0[&prob=1.00000000e+00,height_median=1.59170550e-02,height_mean=1.64086293e-02,prob(percent)=100,height_95%HPD={309.66803878969284,878.0351502111448},length_95%HPD={4.15566600e-04,2.87134600e-02},rateIgrBrlens{all}_mean=3.360890,length_median=1.49437600e-02,effectivebrlenIgrBrlens{all}_95%HPD={0.019976,0.047074},rateIgrBrlens{all}_median=2.258247,length_mean=1.55169981e-02,effectivebrlenIgrBrlens{all}_median=0.033419,rateIgrBrlens{all}_95%HPD={0.800849,7.384485},effectivebrlenIgrBrlens{all}_mean=0.033740],110:753.0[&prob=1.00000000e+00,height_median=5.00000000e-08,height_mean=5.05327812e-08,prob(percent)=100,height_95%HPD={0.05919390829133208,36.85388549414603},length_95%HPD={1.68293000e-02,4.82104100e-02},rateIgrBrlens{all}_mean=1.411977,length_median=3.15421300e-02,effectivebrlenIgrBrlens{all}_95%HPD={0.027950,0.057449},rateIgrBrlens{all}_median=1.328020,length_mean=3.19257370e-02,effectivebrlenIgrBrlens{all}_median=0.041693,rateIgrBrlens{all}_95%HPD={0.678698,2.252708},effectivebrlenIgrBrlens{all}_mean=0.042235]):150.0[&height_mean=3.19240733e-02,prob(percent)=100,height_95%HPD={489.4300108125612,1090.9791562041812},prob=9.99866673e-01,height_median=3.15421180e-02,length_median=1.03966900e-02,effectivebrlenIgrBrlens{all}_95%HPD={0.008671,0.030515},length_mean=1.11200984e-02,effectivebrlenIgrBrlens{all}_median=0.018913,rateIgrBrlens{all}_95%HPD={0.365080,7.036038},rateIgrBrlens{all}_mean=2.543417,effectivebrlenIgrBrlens{all}_mean=0.019377,rateIgrBrlens{all}_median=1.813682,length_95%HPD={1.02435900e-03,2.27417400e-02}],101:903.0[&height_median=5.00000000e-08,height_mean=5.05489360e-08,prob(percent)=100,height_95%HPD={0.05919390829133208,36.85388549414603},prob=1.00000000e+00,length_median=4.27383800e-02,effectivebrlenIgrBrlens{all}_95%HPD={0.015770,0.040205},length_mean=4.30441926e-02,effectivebrlenIgrBrlens{all}_median=0.027296,rateIgrBrlens{all}_95%HPD={0.344459,1.031518},rateIgrBrlens{all}_mean=0.666867,effectivebrlenIgrBrlens{all}_mean=0.027722,rateIgrBrlens{all}_median=0.634089,length_95%HPD={2.80013100e-02,6.14755800e-02}]):154.0[&prob(percent)=100,height_95%HPD={633.3791124341824,1233.8303698927423},prob=1.00000000e+00,height_median=4.27384300e-02,height_mean=4.30444033e-02,length_mean=1.66250254e-02,effectivebrlenIgrBrlens{all}_median=0.025004,rateIgrBrlens{all}_95%HPD={0.479505,5.100965},effectivebrlenIgrBrlens{all}_mean=0.025424,rateIgrBrlens{all}_median=1.572342,effectivebrlenIgrBrlens{all}_95%HPD={0.012850,0.038168},length_95%HPD={1.89494500e-03,3.18870400e-02},rateIgrBrlens{all}_mean=2.101575,length_median=1.57447200e-02]):383.0[&height_95%HPD={782.7645943725336,1376.1242548303246},prob=1.00000000e+00,height_median=5.93486907e-02,height_mean=5.96694287e-02,prob(percent)=100,effectivebrlenIgrBrlens{all}_mean=0.015191,rateIgrBrlens{all}_median=0.965815,effectivebrlenIgrBrlens{all}_median=0.014661,length_95%HPD={1.79953000e-03,3.22728200e-02},rateIgrBrlens{all}_mean=1.257560,rateIgrBrlens{all}_95%HPD={0.254856,2.861001},length_median=1.52767800e-02,effectivebrlenIgrBrlens{all}_95%HPD={0.004882,0.025658},length_mean=1.63098673e-02]):265.0[&prob=1.00000000e+00,height_median=7.58102870e-02,height_mean=7.59792959e-02,prob(percent)=100,height_95%HPD={1190.4764942492704,1756.4560263327687},length_95%HPD={1.09458600e-02,5.60209200e-02},rateIgrBrlens{all}_mean=3.197592,length_median=3.07556800e-02,effectivebrlenIgrBrlens{all}_95%HPD={0.064919,0.109913},rateIgrBrlens{all}_median=2.830290,length_mean=3.17037043e-02,effectivebrlenIgrBrlens{all}_median=0.086407,rateIgrBrlens{all}_95%HPD={1.310017,5.891417},effectivebrlenIgrBrlens{all}_mean=0.086956],((79:708.0[&prob=1.00000000e+00,height_median=5.00000000e-08,height_mean=5.06176992e-08,prob(percent)=100,height_95%HPD={0.05919390829133208,36.85388549414603},length_95%HPD={1.49769700e-02,5.34373500e-02},rateIgrBrlens{all}_mean=1.270659,length_median=3.29891700e-02,effectivebrlenIgrBrlens{all}_95%HPD={0.028052,0.050730},length_mean=3.37035204e-02,effectivebrlenIgrBrlens{all}_median=0.038590,rateIgrBrlens{all}_95%HPD={0.558007,2.249769},rateIgrBrlens{all}_median=1.161754,effectivebrlenIgrBrlens{all}_mean=0.038901],80:708.0[&prob=1.00000000e+00,height_median=5.00000000e-08,height_mean=5.06176992e-08,prob(percent)=100,height_95%HPD={0.05919390829133208,36.85388549414603},length_95%HPD={1.49769700e-02,5.34373500e-02},rateIgrBrlens{all}_mean=0.522900,length_median=3.29891700e-02,effectivebrlenIgrBrlens{all}_95%HPD={0.007910,0.026060},length_mean=3.37035204e-02,effectivebrlenIgrBrlens{all}_median=0.016075,rateIgrBrlens{all}_95%HPD={0.212643,0.946140},effectivebrlenIgrBrlens{all}_mean=0.016461,rateIgrBrlens{all}_median=0.487554]):428.0[&height_mean=3.37035710e-02,prob(percent)=100,height_median=3.29892090e-02,height_95%HPD={459.77611371790493,1056.5889367793752},prob=1.00000000e+00,length_median=4.59147300e-02,effectivebrlenIgrBrlens{all}_95%HPD={0.016539,0.038811},length_mean=4.66335195e-02,effectivebrlenIgrBrlens{all}_median=0.027047,rateIgrBrlens{all}_95%HPD={0.330934,1.125025},effectivebrlenIgrBrlens{all}_mean=0.027378,rateIgrBrlens{all}_median=0.596072,rateIgrBrlens{all}_mean=0.633034,length_95%HPD={2.05597400e-02,7.23660500e-02}],((81:589.0[&height_mean=5.05436669e-08,prob(percent)=100,height_95%HPD={0.05919390829133208,36.85388549414603},height_median=5.00000000e-08,prob=1.00000000e+00,length_median=1.94983300e-02,effectivebrlenIgrBrlens{all}_95%HPD={0.003191,0.013621},rateIgrBrlens{all}_mean=0.443481,length_mean=2.02937512e-02,effectivebrlenIgrBrlens{all}_median=0.007668,rateIgrBrlens{all}_95%HPD={0.133308,0.904307},effectivebrlenIgrBrlens{all}_mean=0.007945,rateIgrBrlens{all}_median=0.392543,length_95%HPD={6.34331300e-03,3.50451700e-02}],83:589.0[&height_mean=5.05436669e-08,prob(percent)=100,height_95%HPD={0.05919390829133208,36.85388549414603},height_median=5.00000000e-08,prob=1.00000000e+00,length_median=1.94983300e-02,effectivebrlenIgrBrlens{all}_95%HPD={0.020008,0.037679},rateIgrBrlens{all}_mean=1.667197,length_mean=2.02937512e-02,effectivebrlenIgrBrlens{all}_median=0.028589,rateIgrBrlens{all}_95%HPD={0.658915,3.469136},effectivebrlenIgrBrlens{all}_mean=0.028746,rateIgrBrlens{all}_median=1.433373,length_95%HPD={6.34331300e-03,3.50451700e-02}]):248.0[&prob(percent)=100,height_95%HPD={337.86552879798194,916.8636851614043},prob=1.00000000e+00,height_median=1.94983764e-02,height_mean=2.02938017e-02,length_mean=2.38473933e-02,effectivebrlenIgrBrlens{all}_median=0.013418,effectivebrlenIgrBrlens{all}_95%HPD={0.006583,0.021547},rateIgrBrlens{all}_95%HPD={0.183801,1.572011},effectivebrlenIgrBrlens{all}_mean=0.013657,rateIgrBrlens{all}_median=0.578772,length_95%HPD={4.99334600e-03,4.55341000e-02},rateIgrBrlens{all}_mean=0.756406,length_median=2.32266900e-02],82:837.0[&prob(percent)=100,height_95%HPD={0.05919390829133208,36.85388549414603},prob=1.00000000e+00,height_median=5.00000000e-08,height_mean=5.05484578e-08,length_mean=4.41411445e-02,effectivebrlenIgrBrlens{all}_median=0.033258,rateIgrBrlens{all}_95%HPD={0.403756,1.247373},effectivebrlenIgrBrlens{all}_95%HPD={0.023980,0.043883},effectivebrlenIgrBrlens{all}_mean=0.033666,rateIgrBrlens{all}_median=0.768075,length_95%HPD={2.33862200e-02,6.53163600e-02},rateIgrBrlens{all}_mean=0.809048,length_median=4.35932200e-02]):299.0[&height_95%HPD={574.693511561144,1178.343596187584},prob=1.00000000e+00,height_median=4.35932780e-02,height_mean=4.41411950e-02,prob(percent)=100,effectivebrlenIgrBrlens{all}_median=0.018013,effectivebrlenIgrBrlens{all}_mean=0.018308,rateIgrBrlens{all}_median=0.501732,rateIgrBrlens{all}_95%HPD={0.186827,1.051907},length_95%HPD={1.15679100e-02,6.14488800e-02},rateIgrBrlens{all}_mean=0.568473,length_median=3.56641900e-02,effectivebrlenIgrBrlens{all}_95%HPD={0.008012,0.029993},length_mean=3.61958955e-02]):569.0[&prob=1.00000000e+00,height_median=8.00317990e-02,height_mean=8.03370906e-02,prob(percent)=100,height_95%HPD={881.0853320748453,1470.0904067451945},length_95%HPD={5.49381000e-04,5.60711400e-02},rateIgrBrlens{all}_mean=0.339399,rateIgrBrlens{all}_median=0.295509,length_median=2.55886400e-02,effectivebrlenIgrBrlens{all}_95%HPD={0.000000,0.019329},length_mean=2.73459097e-02,effectivebrlenIgrBrlens{all}_median=0.007837,rateIgrBrlens{all}_95%HPD={0.000004,0.704990},effectivebrlenIgrBrlens{all}_mean=0.008650]):738.0[&height_mean=1.07683000e-01,prob(percent)=100,height_95%HPD={1437.9662034746214,2016.471049327925},height_median=1.07124759e-01,prob=1.00000000e+00,length_median=5.54553800e-02,effectivebrlenIgrBrlens{all}_95%HPD={0.035936,0.078851},rateIgrBrlens{all}_mean=1.110173,length_mean=5.61478461e-02,effectivebrlenIgrBrlens{all}_median=0.056493,rateIgrBrlens{all}_95%HPD={0.503598,1.908745},effectivebrlenIgrBrlens{all}_mean=0.056886,rateIgrBrlens{all}_median=1.015969,length_95%HPD={2.47258500e-02,9.05732500e-02}],(((((61:621.0[&height_95%HPD={0.05919390829133208,36.85388549414603},prob=1.00000000e+00,height_median=5.00000000e-08,height_mean=5.07008493e-08,prob(percent)=100,effectivebrlenIgrBrlens{all}_mean=0.022861,rateIgrBrlens{all}_median=0.997656,length_95%HPD={8.51110600e-03,3.99003500e-02},rateIgrBrlens{all}_mean=1.120269,length_median=2.26926400e-02,effectivebrlenIgrBrlens{all}_95%HPD={0.015432,0.030846},effectivebrlenIgrBrlens{all}_median=0.022662,length_mean=2.33229953e-02,rateIgrBrlens{all}_95%HPD={0.464764,2.032671}],71:621.0[&height_95%HPD={0.05919390829133208,36.85388549414603},prob=1.00000000e+00,height_median=5.00000000e-08,height_mean=5.07008493e-08,prob(percent)=100,effectivebrlenIgrBrlens{all}_mean=0.011386,rateIgrBrlens{all}_median=0.493287,length_95%HPD={8.51110600e-03,3.99003500e-02},rateIgrBrlens{all}_mean=0.549422,length_median=2.26926400e-02,effectivebrlenIgrBrlens{all}_95%HPD={0.006261,0.017429},effectivebrlenIgrBrlens{all}_median=0.011181,length_mean=2.33229953e-02,rateIgrBrlens{all}_95%HPD={0.209846,1.033242}]):368.0[&prob=1.00000000e+00,height_median=2.26926910e-02,height_mean=2.33230460e-02,prob(percent)=100,height_95%HPD={377.2160379025102,961.9794206809278},length_95%HPD={5.11367900e-03,4.37219800e-02},rateIgrBrlens{all}_mean=0.741517,length_median=2.27843700e-02,effectivebrlenIgrBrlens{all}_95%HPD={0.007107,0.020052},length_mean=2.35756382e-02,effectivebrlenIgrBrlens{all}_median=0.012980,rateIgrBrlens{all}_95%HPD={0.205569,1.489974},effectivebrlenIgrBrlens{all}_mean=0.013260,rateIgrBrlens{all}_median=0.572550],(64:807.0[&prob(percent)=100,height_95%HPD={0.05919390829133208,36.85388549414603},prob=1.00000000e+00,height_median=5.00000000e-08,height_mean=5.06275774e-08,length_mean=3.78275991e-02,effectivebrlenIgrBrlens{all}_median=0.012167,rateIgrBrlens{all}_95%HPD={0.155207,0.539752},effectivebrlenIgrBrlens{all}_mean=0.012327,rateIgrBrlens{all}_median=0.325439,length_95%HPD={2.12221200e-02,5.55583300e-02},rateIgrBrlens{all}_mean=0.338691,length_median=3.71516300e-02,effectivebrlenIgrBrlens{all}_95%HPD={0.006551,0.018824}],(65:614.0[&prob=1.00000000e+00,height_median=5.00000000e-08,height_mean=5.06344260e-08,prob(percent)=100,height_95%HPD={0.05919390829133208,36.85388549414603},length_95%HPD={8.56282300e-03,3.72425900e-02},rateIgrBrlens{all}_mean=1.814889,rateIgrBrlens{all}_median=1.605243,length_median=2.19321100e-02,effectivebrlenIgrBrlens{all}_95%HPD={0.025006,0.048826},length_mean=2.25287772e-02,effectivebrlenIgrBrlens{all}_median=0.035638,rateIgrBrlens{all}_95%HPD={0.751284,3.448972},effectivebrlenIgrBrlens{all}_mean=0.036027],76:614.0[&prob=1.00000000e+00,height_median=5.00000000e-08,height_mean=5.06344260e-08,prob(percent)=100,height_95%HPD={0.05919390829133208,36.85388549414603},length_95%HPD={8.56282300e-03,3.72425900e-02},rateIgrBrlens{all}_mean=0.844881,length_median=2.19321100e-02,effectivebrlenIgrBrlens{all}_95%HPD={0.009290,0.024939},rateIgrBrlens{all}_median=0.754465,length_mean=2.25287772e-02,effectivebrlenIgrBrlens{all}_median=0.016665,rateIgrBrlens{all}_95%HPD={0.338228,1.659358},effectivebrlenIgrBrlens{all}_mean=0.016968]):193.0[&height_mean=2.25288278e-02,prob(percent)=100,height_95%HPD={370.57724752522813,953.9750943377667},prob=1.00000000e+00,height_median=2.19321190e-02,length_median=1.45100500e-02,effectivebrlenIgrBrlens{all}_95%HPD={0.007720,0.023402},length_mean=1.52988219e-02,effectivebrlenIgrBrlens{all}_median=0.015338,rateIgrBrlens{all}_mean=1.325568,rateIgrBrlens{all}_95%HPD={0.271436,3.067545},effectivebrlenIgrBrlens{all}_mean=0.015585,rateIgrBrlens{all}_median=1.063530,length_95%HPD={2.53155000e-03,2.92510700e-02}]):182.0[&prob(percent)=100,height_95%HPD={545.9364148624429,1149.2608816947948},prob=1.00000000e+00,height_median=3.71516770e-02,height_mean=3.78276497e-02,length_mean=8.31671827e-03,effectivebrlenIgrBrlens{all}_median=0.001515,rateIgrBrlens{all}_95%HPD={0.000001,0.789984},effectivebrlenIgrBrlens{all}_95%HPD={0.000000,0.005165},effectivebrlenIgrBrlens{all}_mean=0.001889,rateIgrBrlens{all}_median=0.188044,length_95%HPD={1.58880900e-04,2.00537900e-02},rateIgrBrlens{all}_mean=0.275535,length_median=7.04413800e-03]):421.0[&height_95%HPD={718.841729317548,1316.1116823073942},prob=7.54055375e-01,height_median=4.35954500e-02,height_mean=4.40636303e-02,prob(percent)=75,effectivebrlenIgrBrlens{all}_median=0.005490,effectivebrlenIgrBrlens{all}_mean=0.005826,rateIgrBrlens{all}_median=0.303503,rateIgrBrlens{all}_95%HPD={0.000001,0.830661},length_95%HPD={5.41411600e-04,3.56377600e-02},rateIgrBrlens{all}_mean=0.375281,length_median=1.73705400e-02,effectivebrlenIgrBrlens{all}_95%HPD={0.000000,0.012356},length_mean=1.81517931e-02],(62:766.0[&height_mean=5.06409666e-08,prob(percent)=100,height_95%HPD={0.05919390829133208,36.85388549414603},prob=1.00000000e+00,height_median=5.00000000e-08,length_median=4.12109300e-02,effectivebrlenIgrBrlens{all}_95%HPD={0.014255,0.037617},length_mean=4.19169339e-02,effectivebrlenIgrBrlens{all}_median=0.025426,rateIgrBrlens{all}_95%HPD={0.304760,1.017270},rateIgrBrlens{all}_mean=0.645176,effectivebrlenIgrBrlens{all}_mean=0.025732,rateIgrBrlens{all}_median=0.623486,length_95%HPD={2.12930100e-02,6.34817800e-02}],77:766.0[&height_mean=5.06420688e-08,height_median=5.00000000e-08,prob(percent)=100,height_95%HPD={0.05919390829133208,36.85388549414603},prob=1.00000000e+00,length_median=4.12104900e-02,effectivebrlenIgrBrlens{all}_95%HPD={0.049871,0.085485},length_mean=4.19035654e-02,effectivebrlenIgrBrlens{all}_median=0.066337,rateIgrBrlens{all}_95%HPD={0.923541,2.708465},rateIgrBrlens{all}_mean=1.700321,effectivebrlenIgrBrlens{all}_mean=0.066815,rateIgrBrlens{all}_median=1.611331,length_95%HPD={2.13611500e-02,6.34817800e-02}]):644.0[&prob(percent)=100,height_95%HPD={503.860715401444,1105.4721991960969},prob=9.95244656e-01,height_median=4.11397500e-02,height_mean=4.18050292e-02,length_mean=2.24477832e-02,effectivebrlenIgrBrlens{all}_median=0.018160,rateIgrBrlens{all}_95%HPD={0.204246,2.332838},effectivebrlenIgrBrlens{all}_mean=0.018341,rateIgrBrlens{all}_median=0.832118,effectivebrlenIgrBrlens{all}_95%HPD={0.006958,0.030048},length_95%HPD={3.71730100e-03,4.27200100e-02},rateIgrBrlens{all}_mean=1.074434,length_median=2.15458700e-02],((74:664.0[&prob(percent)=100,height_95%HPD={0.05919390829133208,36.85388549414603},prob=1.00000000e+00,height_median=5.00000000e-08,height_mean=5.06585427e-08,length_mean=2.78438123e-02,effectivebrlenIgrBrlens{all}_median=0.039105,rateIgrBrlens{all}_95%HPD={0.673497,2.769712},effectivebrlenIgrBrlens{all}_mean=0.039501,rateIgrBrlens{all}_median=1.435111,length_95%HPD={1.17400300e-02,4.31807400e-02},rateIgrBrlens{all}_mean=1.570450,effectivebrlenIgrBrlens{all}_95%HPD={0.027642,0.051845},length_median=2.74103800e-02],75:664.0[&prob(percent)=100,height_95%HPD={0.05919390829133208,36.85388549414603},prob=1.00000000e+00,height_median=5.00000000e-08,height_mean=5.06585427e-08,length_mean=2.78438123e-02,effectivebrlenIgrBrlens{all}_median=0.022061,rateIgrBrlens{all}_95%HPD={0.353113,1.531943},effectivebrlenIgrBrlens{all}_mean=0.022223,rateIgrBrlens{all}_median=0.794897,length_95%HPD={1.17400300e-02,4.31807400e-02},rateIgrBrlens{all}_mean=0.868502,length_median=2.74103800e-02,effectivebrlenIgrBrlens{all}_95%HPD={0.012332,0.032323}]):325.0[&height_95%HPD={414.4662456642052,1006.4040971973834},prob=1.00000000e+00,height_median=2.74104200e-02,height_mean=2.78438630e-02,prob(percent)=100,effectivebrlenIgrBrlens{all}_mean=0.034062,rateIgrBrlens{all}_median=1.291125,length_95%HPD={3.83085200e-03,4.45421300e-02},rateIgrBrlens{all}_mean=1.589515,length_median=2.60627400e-02,effectivebrlenIgrBrlens{all}_95%HPD={0.021531,0.047432},effectivebrlenIgrBrlens{all}_median=0.033717,length_mean=2.64741479e-02,rateIgrBrlens{all}_95%HPD={0.459547,3.334073}],(84:737.0[&height_mean=5.06202511e-08,prob(percent)=100,height_95%HPD={0.05919390829133208,36.85388549414603},height_median=5.00000000e-08,prob=1.00000000e+00,length_median=3.69427500e-02,effectivebrlenIgrBrlens{all}_95%HPD={0.026088,0.051063},rateIgrBrlens{all}_mean=1.081302,length_mean=3.72905478e-02,effectivebrlenIgrBrlens{all}_median=0.037524,rateIgrBrlens{all}_95%HPD={0.591690,1.737089},effectivebrlenIgrBrlens{all}_mean=0.037959,rateIgrBrlens{all}_median=1.024701,length_95%HPD={1.95552800e-02,5.51713100e-02}],100:737.0[&height_mean=5.06205044e-08,prob(percent)=100,height_95%HPD={0.05919390829133208,36.85388549414603},height_median=5.00000000e-08,prob=1.00000000e+00,length_median=3.69427500e-02,effectivebrlenIgrBrlens{all}_95%HPD={0.042754,0.071957},rateIgrBrlens{all}_mean=1.631802,length_mean=3.72907933e-02,effectivebrlenIgrBrlens{all}_median=0.056652,rateIgrBrlens{all}_95%HPD={0.878973,2.628698},effectivebrlenIgrBrlens{all}_mean=0.056916,rateIgrBrlens{all}_median=1.543506,length_95%HPD={1.95507300e-02,5.51713100e-02}]):252.0[&prob(percent)=100,height_95%HPD={485.62771065587856,1085.2563598884308},prob=9.99911115e-01,height_median=3.69419778e-02,height_mean=3.72893885e-02,length_mean=1.70289260e-02,effectivebrlenIgrBrlens{all}_median=0.018674,effectivebrlenIgrBrlens{all}_95%HPD={0.009396,0.029916},rateIgrBrlens{all}_95%HPD={0.253955,3.523891},effectivebrlenIgrBrlens{all}_mean=0.019013,rateIgrBrlens{all}_median=1.162129,length_95%HPD={2.05930600e-03,3.32109700e-02},rateIgrBrlens{all}_mean=1.520015,length_median=1.59567900e-02]):421.0[&height_95%HPD={718.8143705770066,1316.094633698167},prob=1.00000000e+00,height_median=5.40489670e-02,height_mean=5.43182564e-02,prob(percent)=100,effectivebrlenIgrBrlens{all}_mean=0.008281,rateIgrBrlens{all}_median=0.925167,rateIgrBrlens{all}_95%HPD={0.000001,3.957007},length_95%HPD={1.76406000e-04,1.96537400e-02},rateIgrBrlens{all}_mean=1.467730,length_median=8.00502700e-03,effectivebrlenIgrBrlens{all}_95%HPD={0.000000,0.015519},length_mean=9.01314397e-03,effectivebrlenIgrBrlens{all}_median=0.008058]):486.0[&prob=1.00000000e+00,height_median=6.89631780e-02,height_mean=6.94377067e-02,prob(percent)=100,height_95%HPD={1154.0394549253565,1721.1908301518956},length_95%HPD={3.38902400e-02,8.96632800e-02},rateIgrBrlens{all}_mean=0.842705,rateIgrBrlens{all}_median=0.805724,length_median=6.12945500e-02,effectivebrlenIgrBrlens{all}_95%HPD={0.033943,0.066990},length_mean=6.18110651e-02,effectivebrlenIgrBrlens{all}_median=0.049356,rateIgrBrlens{all}_95%HPD={0.469810,1.279824},effectivebrlenIgrBrlens{all}_mean=0.049771],((((((63:803.0[&prob=1.00000000e+00,height_median=5.00000000e-08,height_mean=5.05607640e-08,prob(percent)=100,height_95%HPD={0.05919390829133208,36.85388549414603},length_95%HPD={1.69379200e-02,4.74667900e-02},rateIgrBrlens{all}_mean=0.567224,length_median=3.12131700e-02,effectivebrlenIgrBrlens{all}_95%HPD={0.009490,0.025563},length_mean=3.15696737e-02,effectivebrlenIgrBrlens{all}_median=0.016750,rateIgrBrlens{all}_95%HPD={0.241329,0.928759},effectivebrlenIgrBrlens{all}_mean=0.017006,rateIgrBrlens{all}_median=0.543313],((70:495.0[&prob=1.00000000e+00,height_median=5.00000000e-08,height_mean=5.05990467e-08,prob(percent)=100,height_95%HPD={0.05919390829133208,36.85388549414603},length_95%HPD={3.83101000e-03,2.08927000e-02},rateIgrBrlens{all}_mean=2.399054,rateIgrBrlens{all}_median=2.055089,length_median=1.19156200e-02,effectivebrlenIgrBrlens{all}_95%HPD={0.015631,0.034472},length_mean=1.22261073e-02,effectivebrlenIgrBrlens{all}_median=0.024542,rateIgrBrlens{all}_95%HPD={0.722618,4.828889},effectivebrlenIgrBrlens{all}_mean=0.024819],72:495.0[&prob=1.00000000e+00,height_median=5.00000000e-08,height_mean=5.05990467e-08,prob(percent)=100,height_95%HPD={0.05919390829133208,36.85388549414603},length_95%HPD={3.83101000e-03,2.08927000e-02},rateIgrBrlens{all}_mean=1.513065,rateIgrBrlens{all}_median=1.299430,length_median=1.19156200e-02,effectivebrlenIgrBrlens{all}_95%HPD={0.008006,0.023486},length_mean=1.22261073e-02,effectivebrlenIgrBrlens{all}_median=0.015474,rateIgrBrlens{all}_95%HPD={0.455015,3.055253},effectivebrlenIgrBrlens{all}_mean=0.015779]):166.0[&height_mean=1.22261579e-02,prob(percent)=100,height_95%HPD={273.79718315855007,827.5606965260824},height_median=1.19156850e-02,prob=1.00000000e+00,length_median=8.84845700e-03,effectivebrlenIgrBrlens{all}_95%HPD={0.012075,0.030897},rateIgrBrlens{all}_mean=3.237913,length_mean=9.61633302e-03,effectivebrlenIgrBrlens{all}_median=0.021261,rateIgrBrlens{all}_95%HPD={0.661313,8.289795},effectivebrlenIgrBrlens{all}_mean=0.021513,rateIgrBrlens{all}_median=2.424785,length_95%HPD={9.06623100e-04,1.95349200e-02}],73:661.0[&height_mean=5.05327963e-08,prob(percent)=100,height_95%HPD={0.05919390829133208,36.85388549414603},prob=1.00000000e+00,height_median=5.00000000e-08,length_median=2.14328900e-02,effectivebrlenIgrBrlens{all}_95%HPD={0.009751,0.025352},length_mean=2.18420451e-02,effectivebrlenIgrBrlens{all}_median=0.017124,rateIgrBrlens{all}_mean=0.863866,rateIgrBrlens{all}_95%HPD={0.324614,1.535124},effectivebrlenIgrBrlens{all}_mean=0.017378,rateIgrBrlens{all}_median=0.798581,length_95%HPD={9.84056000e-03,3.40306300e-02}]):142.0[&prob(percent)=100,height_95%HPD={418.63550519557776,1009.986981584842},prob=9.99955558e-01,height_median=2.14329430e-02,height_mean=2.18413995e-02,length_mean=9.72806088e-03,effectivebrlenIgrBrlens{all}_median=0.015202,rateIgrBrlens{all}_95%HPD={0.305640,7.275332},effectivebrlenIgrBrlens{all}_95%HPD={0.007216,0.023629},effectivebrlenIgrBrlens{all}_mean=0.015455,rateIgrBrlens{all}_median=1.678408,length_95%HPD={6.34817600e-04,2.01576700e-02},rateIgrBrlens{all}_mean=2.551427,length_median=9.00287100e-03]):143.0[&height_95%HPD={537.3733867739053,1140.6722906867883},prob=1.00000000e+00,height_median=3.12132300e-02,height_mean=3.15701194e-02,prob(percent)=100,effectivebrlenIgrBrlens{all}_median=0.017514,effectivebrlenIgrBrlens{all}_mean=0.017787,rateIgrBrlens{all}_median=1.272381,rateIgrBrlens{all}_95%HPD={0.339444,4.546162},length_95%HPD={1.52830200e-03,2.92761800e-02},rateIgrBrlens{all}_mean=1.743950,length_median=1.36362200e-02,effectivebrlenIgrBrlens{all}_95%HPD={0.009089,0.027168},length_mean=1.46235164e-02],69:946.0[&height_95%HPD={0.05919390829133208,36.85388549414603},prob=1.00000000e+00,height_median=5.00000000e-08,height_mean=5.05578810e-08,prob(percent)=100,effectivebrlenIgrBrlens{all}_mean=0.026484,rateIgrBrlens{all}_median=0.628938,effectivebrlenIgrBrlens{all}_median=0.026171,length_95%HPD={2.44959200e-02,5.96561900e-02},rateIgrBrlens{all}_mean=0.651070,rateIgrBrlens{all}_95%HPD={0.336521,0.972104},length_median=4.20769700e-02,effectivebrlenIgrBrlens{all}_95%HPD={0.016216,0.037566},length_mean=4.21866214e-02]):129.0[&prob=7.02102129e-01,height_median=4.29260210e-02,height_mean=4.30561701e-02,prob(percent)=70,height_95%HPD={675.9350901473553,1276.1991913142197},length_95%HPD={1.17421900e-03,2.86614100e-02},rateIgrBrlens{all}_mean=0.975171,length_median=1.32461900e-02,effectivebrlenIgrBrlens{all}_95%HPD={0.000863,0.020183},rateIgrBrlens{all}_median=0.735580,length_mean=1.42542148e-02,effectivebrlenIgrBrlens{all}_median=0.010247,rateIgrBrlens{all}_95%HPD={0.077484,2.364871},effectivebrlenIgrBrlens{all}_mean=0.010602],85:1075.0[&prob=1.00000000e+00,height_median=5.00000000e-08,height_mean=5.05933234e-08,prob(percent)=100,height_95%HPD={0.05919390829133208,36.85388549414603},length_95%HPD={2.60246500e-02,7.43107700e-02},rateIgrBrlens{all}_mean=1.126256,length_median=5.30399400e-02,effectivebrlenIgrBrlens{all}_95%HPD={0.040103,0.070250},rateIgrBrlens{all}_median=1.047857,length_mean=5.21619681e-02,effectivebrlenIgrBrlens{all}_median=0.054973,rateIgrBrlens{all}_95%HPD={0.607455,1.777841},effectivebrlenIgrBrlens{all}_mean=0.055363]):135.0[&height_mean=5.62341182e-02,prob(percent)=100,height_95%HPD={799.36175066805,1392.6610270717451},prob=1.00000000e+00,height_median=5.56333590e-02,length_median=1.50199300e-02,effectivebrlenIgrBrlens{all}_95%HPD={0.000000,0.024991},rateIgrBrlens{all}_mean=1.147700,length_mean=1.63889102e-02,effectivebrlenIgrBrlens{all}_median=0.013402,rateIgrBrlens{all}_95%HPD={0.000004,2.820737},effectivebrlenIgrBrlens{all}_mean=0.013724,rateIgrBrlens{all}_median=0.842580,length_95%HPD={4.79430500e-04,3.40588500e-02}],118:1210.0[&height_mean=5.05999956e-08,prob(percent)=100,height_95%HPD={0.05919390829133208,36.85388549414603},prob=1.00000000e+00,height_median=5.00000000e-08,length_median=7.19350900e-02,effectivebrlenIgrBrlens{all}_95%HPD={0.038949,0.070013},length_mean=7.26229777e-02,effectivebrlenIgrBrlens{all}_median=0.053740,rateIgrBrlens{all}_95%HPD={0.473836,1.043633},rateIgrBrlens{all}_mean=0.757781,effectivebrlenIgrBrlens{all}_mean=0.054006,rateIgrBrlens{all}_median=0.738765,length_95%HPD={5.23200200e-02,9.42162100e-02}]):150.0[&prob(percent)=100,height_95%HPD={953.9664750596766,1535.8900360062307},prob=1.00000000e+00,height_median=7.19351310e-02,height_mean=7.26230283e-02,length_mean=2.45552287e-02,effectivebrlenIgrBrlens{all}_median=0.017038,rateIgrBrlens{all}_95%HPD={0.099940,1.993909},effectivebrlenIgrBrlens{all}_mean=0.017492,effectivebrlenIgrBrlens{all}_95%HPD={0.003369,0.032581},rateIgrBrlens{all}_median=0.707493,length_95%HPD={2.45732600e-03,4.71794300e-02},rateIgrBrlens{all}_mean=0.895484,length_median=2.35205300e-02],86:1360.0[&prob(percent)=100,height_95%HPD={0.05919390829133208,36.85388549414603},prob=1.00000000e+00,height_median=5.00000000e-08,height_mean=5.09561131e-08,length_mean=9.71782061e-02,effectivebrlenIgrBrlens{all}_median=0.165126,rateIgrBrlens{all}_95%HPD={1.248910,2.326668},effectivebrlenIgrBrlens{all}_mean=0.166494,rateIgrBrlens{all}_median=1.708739,effectivebrlenIgrBrlens{all}_95%HPD={0.131148,0.205931},length_95%HPD={7.26835100e-02,1.23429900e-01},rateIgrBrlens{all}_mean=1.740291,length_median=9.68815500e-02]):129.0[&height_95%HPD={1111.6184815104043,1684.4605208378778},prob=1.00000000e+00,height_median=9.68816160e-02,height_mean=9.71782570e-02,prob(percent)=100,effectivebrlenIgrBrlens{all}_mean=0.013410,rateIgrBrlens{all}_median=0.855489,effectivebrlenIgrBrlens{all}_median=0.012702,length_95%HPD={3.24073400e-04,3.34933900e-02},rateIgrBrlens{all}_mean=1.116061,rateIgrBrlens{all}_95%HPD={0.000001,2.723330},length_median=1.39081300e-02,effectivebrlenIgrBrlens{all}_95%HPD={0.000000,0.027490},length_mean=1.54210492e-02],68:1489.0[&height_95%HPD={0.05919390829133208,36.85388549414603},prob=1.00000000e+00,height_median=5.00000000e-08,height_mean=5.05633319e-08,prob(percent)=100,effectivebrlenIgrBrlens{all}_mean=0.111543,rateIgrBrlens{all}_median=0.988454,length_95%HPD={8.66249400e-02,1.38255700e-01},rateIgrBrlens{all}_mean=1.002149,effectivebrlenIgrBrlens{all}_median=0.110895,length_median=1.12238500e-01,effectivebrlenIgrBrlens{all}_95%HPD={0.085698,0.136431},rateIgrBrlens{all}_95%HPD={0.739266,1.304382},length_mean=1.12599256e-01]):407.0[&prob=1.00000000e+00,height_median=1.12238608e-01,height_mean=1.12599306e-01,prob(percent)=100,height_95%HPD={1228.7535750419897,1792.9228751008002},length_95%HPD={1.01745700e-03,3.81228500e-02},rateIgrBrlens{all}_mean=1.174531,length_median=1.71576500e-02,effectivebrlenIgrBrlens{all}_95%HPD={0.001761,0.031919},rateIgrBrlens{all}_median=0.916446,length_mean=1.86494655e-02,effectivebrlenIgrBrlens{all}_median=0.016339,rateIgrBrlens{all}_95%HPD={0.071551,2.746111},effectivebrlenIgrBrlens{all}_mean=0.016835]):155.0[&height_mean=1.31248772e-01,prob(percent)=100,height_95%HPD={1605.6020172055216,2239.2249986859383},prob=1.00000000e+00,height_median=1.30428240e-01,length_median=1.61735700e-02,effectivebrlenIgrBrlens{all}_95%HPD={0.000000,0.025993},length_mean=1.80128219e-02,effectivebrlenIgrBrlens{all}_median=0.012680,rateIgrBrlens{all}_95%HPD={0.000112,2.204139},rateIgrBrlens{all}_mean=0.927658,effectivebrlenIgrBrlens{all}_mean=0.013141,rateIgrBrlens{all}_median=0.718947,length_95%HPD={3.51773400e-04,3.88211200e-02}],((107:814.0[&height_mean=5.05089156e-08,height_median=5.00000000e-08,prob(percent)=100,height_95%HPD={0.05919390829133208,36.85388549414603},prob=1.00000000e+00,length_median=4.89987500e-02,effectivebrlenIgrBrlens{all}_95%HPD={0.041195,0.072567},length_mean=4.96197999e-02,effectivebrlenIgrBrlens{all}_median=0.056360,rateIgrBrlens{all}_95%HPD={0.624476,1.898538},effectivebrlenIgrBrlens{all}_mean=0.056733,rateIgrBrlens{all}_median=1.145708,rateIgrBrlens{all}_mean=1.222638,length_95%HPD={2.73010300e-02,7.69973900e-02}],108:814.0[&height_mean=5.04996765e-08,prob(percent)=100,height_median=5.00000000e-08,height_95%HPD={0.05919390829133208,36.85388549414603},prob=1.00000000e+00,length_median=4.89617700e-02,effectivebrlenIgrBrlens{all}_95%HPD={0.032308,0.060568},length_mean=4.95685907e-02,effectivebrlenIgrBrlens{all}_median=0.045953,rateIgrBrlens{all}_95%HPD={0.540430,1.629235},effectivebrlenIgrBrlens{all}_mean=0.046275,rateIgrBrlens{all}_median=0.943624,length_95%HPD={2.69206000e-02,7.60027800e-02},rateIgrBrlens{all}_mean=0.995486]):201.0[&prob(percent)=93,height_95%HPD={552.0759287025634,1155.4758361611614},prob=9.34314030e-01,height_median=4.83133160e-02,height_mean=4.87921984e-02,length_mean=1.98318032e-02,effectivebrlenIgrBrlens{all}_median=0.015012,rateIgrBrlens{all}_95%HPD={0.000002,2.208965},effectivebrlenIgrBrlens{all}_mean=0.015339,rateIgrBrlens{all}_median=0.787355,length_95%HPD={2.16246900e-03,3.98346500e-02},rateIgrBrlens{all}_mean=0.991010,effectivebrlenIgrBrlens{all}_95%HPD={0.002981,0.028529},length_median=1.85585000e-02],109:1015.0[&prob(percent)=100,height_95%HPD={0.05919390829133208,36.85388549414603},prob=1.00000000e+00,height_median=5.00000000e-08,height_mean=5.05203955e-08,length_mean=6.77622355e-02,effectivebrlenIgrBrlens{all}_median=0.059705,rateIgrBrlens{all}_95%HPD={0.553377,1.358454},effectivebrlenIgrBrlens{all}_mean=0.060206,rateIgrBrlens{all}_median=0.891575,length_95%HPD={4.09393000e-02,9.34272500e-02},rateIgrBrlens{all}_mean=0.922404,length_median=6.73071600e-02,effectivebrlenIgrBrlens{all}_95%HPD={0.043227,0.077526}]):1036.0[&height_95%HPD={748.2067511430591,1344.1789330453237},prob=1.00000000e+00,height_median=6.79452130e-02,height_mean=6.84844696e-02,prob(percent)=100,effectivebrlenIgrBrlens{all}_mean=0.073698,rateIgrBrlens{all}_median=0.964423,length_95%HPD={4.54088400e-02,1.12979600e-01},rateIgrBrlens{all}_mean=0.992665,length_median=7.66296000e-02,effectivebrlenIgrBrlens{all}_95%HPD={0.051898,0.096672},effectivebrlenIgrBrlens{all}_median=0.073315,length_mean=7.73741890e-02,rateIgrBrlens{all}_95%HPD={0.572137,1.501448}]):392.0[&prob=7.68099196e-01,height_median=1.44747740e-01,height_mean=1.45640022e-01,prob(percent)=77,height_95%HPD={1732.4876635296803,2444.2308608798176},length_95%HPD={1.51186900e-03,4.66358600e-02},rateIgrBrlens{all}_mean=0.960225,length_median=2.18662900e-02,effectivebrlenIgrBrlens{all}_95%HPD={0.000000,0.033998},length_mean=2.35189466e-02,effectivebrlenIgrBrlens{all}_median=0.018023,rateIgrBrlens{all}_95%HPD={0.000470,2.001045},effectivebrlenIgrBrlens{all}_mean=0.018554,rateIgrBrlens{all}_median=0.788903]):784.0[&height_mean=1.67419174e-01,prob(percent)=100,height_median=1.66356075e-01,height_95%HPD={1997.8566362073732,2988.2866665953384},prob=1.00000000e+00,length_median=7.10887600e-02,effectivebrlenIgrBrlens{all}_95%HPD={0.049037,0.102977},length_mean=7.24817010e-02,effectivebrlenIgrBrlens{all}_median=0.073864,rateIgrBrlens{all}_95%HPD={0.542649,1.796759},effectivebrlenIgrBrlens{all}_mean=0.074025,rateIgrBrlens{all}_median=1.054484,rateIgrBrlens{all}_mean=1.092229,length_95%HPD={3.65499500e-02,1.13116700e-01}]):1307.0[&prob(percent)=56,height_95%HPD={2424.633312460948,4258.482070275192},prob=5.58197413e-01,height_median=2.30087700e-01,height_mean=2.30234704e-01,length_mean=1.81993857e-02,effectivebrlenIgrBrlens{all}_median=0.014451,rateIgrBrlens{all}_95%HPD={0.000005,2.353815},effectivebrlenIgrBrlens{all}_mean=0.015183,rateIgrBrlens{all}_median=0.751887,length_95%HPD={2.06351000e-04,3.97364400e-02},rateIgrBrlens{all}_mean=0.957881,effectivebrlenIgrBrlens{all}_95%HPD={0.000000,0.033647},length_median=1.66903300e-02])[&prob=1.00000000e+00,height_median=2.51308793e-01,height_mean=2.52117447e-01,prob(percent)=100,height_95%HPD={2886.896359140263,6560.807383170972},length_mean=0.00000000e+00,effectivebrlenIgrBrlens{all}_median=1.000000,rateIgrBrlens{all}_95%HPD={inf,inf},effectivebrlenIgrBrlens{all}_mean=1.000000,rateIgrBrlens{all}_median=inf,length_95%HPD={0.00000000e+00,0.00000000e+00},rateIgrBrlens{all}_mean=-nan,effectivebrlenIgrBrlens{all}_95%HPD={1.000000,1.000000},length_median=0.00000000e+00];
END;
