# Supplementary material for: A test of Generalized Bayesian dating: A new linguistic dating method
Source: PLoS One. 2020 Aug 12;15(8):e0236522. doi: 10.1371/journal.pone.0236522 (PMC7423060; doi:10.1371/journal.pone.0236522)
Supplement: S2 File — Python code for extracting median tree lengths for each constraint, generation of consensus trees, RevBayes code for performing Gamma regression and linear regression, and Python code for predicting ages. Age annotated consensus tree files for all the families. (ZIP) [file pone.0236522.s002.zip › S2 Supporting Information/Consensus_Trees_Ages/Surmic.dendropy.con.tre]

#NEXUS

BEGIN TAXA;
    DIMENSIONS NTAX=12;
    TAXLABELS
        BAALE
        DIDINGA
        KWEGU
        MEEN
        MESENGO
        MURLE
        MURSI
        'NARIM_LARIM'
        'SURI_CHAI'
        TENNET
        TIRMA
        ZILMAMU
  ;
END;

BEGIN TREES;
        Translate
             1 BAALE,
             2 DIDINGA,
             3 KWEGU,
             4 MEEN,
             5 MESENGO,
             6 MURLE,
             7 MURSI,
             8 'NARIM_LARIM',
             9 'SURI_CHAI',
             10 TENNET,
             11 TIRMA,
             12 ZILMAMU
             ;
    TREE 1 = [&R] (5:2713.0[&prob(percent)=100,height_95%HPD={0.059193908218273576,36.8538854770581},prob=1.00000000e+00,height_median=4.99999999e-08,height_mean=5.61508866e-08,length_mean=5.87411299e-01,effectivebrlenIgrBrlens{all}_median=0.665395,rateIgrBrlens{all}_95%HPD={0.529051,2.136983},effectivebrlenIgrBrlens{all}_mean=0.691654,rateIgrBrlens{all}_median=1.189311,effectivebrlenIgrBrlens{all}_95%HPD={0.371432,1.057620},length_95%HPD={2.49833200e-01,9.61518900e-01},rateIgrBrlens{all}_mean=1.269737,length_median=5.61632600e-01],(3:1903.0[&height_95%HPD={0.059193908218273576,36.8538854770581},prob=1.00000000e+00,height_median=4.99999999e-08,height_mean=5.53244901e-08,prob(percent)=100,effectivebrlenIgrBrlens{all}_mean=0.481630,rateIgrBrlens{all}_median=1.307750,length_95%HPD={1.78392900e-01,5.83085700e-01},rateIgrBrlens{all}_mean=1.387301,effectivebrlenIgrBrlens{all}_median=0.466828,length_median=3.52084500e-01,effectivebrlenIgrBrlens{all}_95%HPD={0.272849,0.714815},rateIgrBrlens{all}_95%HPD={0.649070,2.254023},length_mean=3.67393152e-01],(4:1547.0[&prob=1.00000000e+00,height_median=4.50000001e-08,height_mean=5.48248234e-08,prob(percent)=100,height_95%HPD={0.03420730344522064,35.94303975081217},length_95%HPD={1.03140600e-01,3.39220500e-01},rateIgrBrlens{all}_mean=1.069040,length_median=1.99310500e-01,effectivebrlenIgrBrlens{all}_95%HPD={0.122102,0.301597},length_mean=2.08791301e-01,effectivebrlenIgrBrlens{all}_median=0.203177,rateIgrBrlens{all}_95%HPD={0.468224,1.746125},effectivebrlenIgrBrlens{all}_mean=0.208213,rateIgrBrlens{all}_median=1.017936],((7:975.0[&height_95%HPD={0.059193908218273576,36.8538854770581},prob=1.00000000e+00,height_median=4.99999999e-08,height_mean=5.43257699e-08,prob(percent)=100,effectivebrlenIgrBrlens{all}_mean=0.066474,rateIgrBrlens{all}_median=0.790452,rateIgrBrlens{all}_95%HPD={0.238065,1.919298},length_95%HPD={1.97447200e-02,1.58534100e-01},rateIgrBrlens{all}_mean=0.931331,length_median=8.21867100e-02,effectivebrlenIgrBrlens{all}_95%HPD={0.031935,0.104246},length_mean=8.66141980e-02,effectivebrlenIgrBrlens{all}_median=0.064366],9:975.0[&prob(percent)=100,height_95%HPD={0.059193908218273576,36.8538854770581},prob=1.00000000e+00,height_median=4.99999999e-08,height_mean=5.42788295e-08,length_mean=8.63277511e-02,effectivebrlenIgrBrlens{all}_median=0.078183,effectivebrlenIgrBrlens{all}_95%HPD={0.043172,0.121175},rateIgrBrlens{all}_95%HPD={0.291431,2.377478},effectivebrlenIgrBrlens{all}_mean=0.079946,rateIgrBrlens{all}_median=0.948140,length_95%HPD={1.97447200e-02,1.57862900e-01},rateIgrBrlens{all}_mean=1.133966,length_median=8.19828900e-02]):315.0[&height_95%HPD={711.3893155015667,1309.3969385338373},prob=9.79602720e-01,height_median=8.15948900e-02,height_mean=8.57302341e-02,prob(percent)=98,effectivebrlenIgrBrlens{all}_mean=0.040818,rateIgrBrlens{all}_median=0.652168,rateIgrBrlens{all}_95%HPD={0.000002,2.239674},length_95%HPD={2.85423300e-03,1.38890800e-01},rateIgrBrlens{all}_mean=0.928927,length_median=5.76864400e-02,effectivebrlenIgrBrlens{all}_95%HPD={0.005580,0.079105},length_mean=6.48047186e-02,effectivebrlenIgrBrlens{all}_median=0.038734],11:1290.0[&height_95%HPD={0.059193908218273576,36.8538854770581},prob=1.00000000e+00,height_median=4.99999999e-08,height_mean=5.48900013e-08,prob(percent)=100,effectivebrlenIgrBrlens{all}_median=0.101745,effectivebrlenIgrBrlens{all}_mean=0.104138,rateIgrBrlens{all}_median=0.713942,rateIgrBrlens{all}_95%HPD={0.272814,1.364547},length_95%HPD={6.00499800e-02,2.45078100e-01},rateIgrBrlens{all}_mean=0.766340,length_median=1.42735700e-01,effectivebrlenIgrBrlens{all}_95%HPD={0.055854,0.155152},length_mean=1.49593731e-01]):257.0[&prob=1.00000000e+00,height_median=1.43339600e-01,height_mean=1.50314029e-01,prob(percent)=100,height_95%HPD={1033.7351700404133,1611.687604170541},length_95%HPD={6.68592400e-04,1.43803100e-01},rateIgrBrlens{all}_mean=0.559289,rateIgrBrlens{all}_median=0.381961,length_median=4.84723700e-02,effectivebrlenIgrBrlens{all}_95%HPD={0.000000,0.080282},length_mean=5.84773266e-02,effectivebrlenIgrBrlens{all}_median=0.020560,rateIgrBrlens{all}_95%HPD={0.000001,1.640462},effectivebrlenIgrBrlens{all}_mean=0.027657]):356.0[&height_mean=2.08791355e-01,prob(percent)=100,height_95%HPD={1279.273778522818,1846.3774357782913},height_median=1.99310500e-01,prob=1.00000000e+00,length_median=1.45498300e-01,effectivebrlenIgrBrlens{all}_95%HPD={0.000000,0.252758},rateIgrBrlens{all}_mean=0.976283,length_mean=1.58601852e-01,effectivebrlenIgrBrlens{all}_median=0.120862,rateIgrBrlens{all}_95%HPD={0.000002,2.124693},effectivebrlenIgrBrlens{all}_mean=0.127469,rateIgrBrlens{all}_median=0.814105,length_95%HPD={4.58396200e-03,3.26666900e-01}]):810.0[&prob(percent)=100,height_95%HPD={1613.623084103954,2249.167298729436},prob=1.00000000e+00,height_median=3.52084560e-01,height_mean=3.67393207e-01,length_mean=1.96906141e-01,effectivebrlenIgrBrlens{all}_median=0.201472,rateIgrBrlens{all}_95%HPD={0.000005,2.786954},effectivebrlenIgrBrlens{all}_mean=0.212754,rateIgrBrlens{all}_median=1.067258,length_95%HPD={1.65422500e-02,3.99724400e-01},rateIgrBrlens{all}_mean=1.272162,length_median=1.81194100e-01,effectivebrlenIgrBrlens{all}_95%HPD={0.000000,0.408738}],(1:1829.0[&height_95%HPD={0.05919390829133208,36.85388549414603},prob=1.00000000e+00,height_median=5.00000000e-08,height_mean=5.63411145e-08,prob(percent)=100,effectivebrlenIgrBrlens{all}_median=0.100280,effectivebrlenIgrBrlens{all}_mean=0.103395,rateIgrBrlens{all}_median=0.434035,rateIgrBrlens{all}_95%HPD={0.092994,1.021075},length_95%HPD={8.46018200e-02,4.11549500e-01},rateIgrBrlens{all}_mean=0.490230,length_median=2.34006600e-01,effectivebrlenIgrBrlens{all}_95%HPD={0.035009,0.175534},length_mean=2.42668509e-01],((2:1386.0[&prob(percent)=100,height_95%HPD={0.05919390829133208,36.85388549414603},prob=1.00000000e+00,height_median=5.00000000e-08,height_mean=5.63291695e-08,length_mean=1.57481207e-01,effectivebrlenIgrBrlens{all}_median=0.069712,rateIgrBrlens{all}_95%HPD={0.136580,0.905428},effectivebrlenIgrBrlens{all}_mean=0.071923,rateIgrBrlens{all}_median=0.466944,effectivebrlenIgrBrlens{all}_95%HPD={0.025863,0.124729},length_95%HPD={7.26304700e-02,2.57480200e-01},rateIgrBrlens{all}_mean=0.491724,length_median=1.51202300e-01],((6:914.0[&height_mean=5.58514198e-08,prob(percent)=100,height_median=4.99999999e-08,height_95%HPD={0.059193908218273576,36.8538854770581},prob=1.00000000e+00,length_median=7.87431300e-02,effectivebrlenIgrBrlens{all}_95%HPD={0.121098,0.289186},length_mean=8.31028048e-02,effectivebrlenIgrBrlens{all}_median=0.197089,rateIgrBrlens{all}_95%HPD={0.702689,9.986851},effectivebrlenIgrBrlens{all}_mean=0.201560,rateIgrBrlens{all}_median=2.455401,rateIgrBrlens{all}_mean=3.736684,length_95%HPD={7.82279900e-03,1.62432200e-01}],10:914.0[&height_mean=5.61200507e-08,prob(percent)=100,height_median=4.99999999e-08,height_95%HPD={0.059193908218273576,36.8538854770581},prob=1.00000000e+00,length_median=5.73442200e-02,effectivebrlenIgrBrlens{all}_95%HPD={0.000000,0.091156},length_mean=6.10611754e-02,effectivebrlenIgrBrlens{all}_median=0.044696,rateIgrBrlens{all}_95%HPD={0.000002,2.037922},effectivebrlenIgrBrlens{all}_mean=0.045610,rateIgrBrlens{all}_median=0.737314,length_95%HPD={1.02239300e-02,1.18147700e-01},rateIgrBrlens{all}_mean=0.870454]):221.0[&prob(percent)=54,height_95%HPD={643.4337504666522,1243.8660187845528},prob=5.40727903e-01,height_median=5.17929500e-02,height_mean=5.64164338e-02,length_mean=4.29955415e-02,effectivebrlenIgrBrlens{all}_median=0.057302,rateIgrBrlens{all}_95%HPD={0.000541,6.218670},effectivebrlenIgrBrlens{all}_mean=0.059937,rateIgrBrlens{all}_median=1.480147,length_95%HPD={2.41025200e-03,9.58821700e-02},rateIgrBrlens{all}_mean=2.292084,effectivebrlenIgrBrlens{all}_95%HPD={0.012907,0.111265},length_median=3.77353600e-02],8:1135.0[&height_mean=5.61036395e-08,prob(percent)=100,height_median=4.99999999e-08,height_95%HPD={0.059193908218273576,36.8538854770581},prob=1.00000000e+00,length_median=7.83995900e-02,effectivebrlenIgrBrlens{all}_95%HPD={0.033308,0.125237},length_mean=8.42176396e-02,effectivebrlenIgrBrlens{all}_median=0.077483,rateIgrBrlens{all}_95%HPD={0.203554,2.647052},effectivebrlenIgrBrlens{all}_mean=0.079179,rateIgrBrlens{all}_median=0.980000,length_95%HPD={1.87388100e-02,1.59166200e-01},rateIgrBrlens{all}_mean=1.194889]):251.0[&prob(percent)=99,height_95%HPD={879.442510495441,1468.6126056831984},prob=9.93467538e-01,height_median=1.02023430e-01,height_mean=1.06154769e-01,length_mean=5.14860978e-02,effectivebrlenIgrBrlens{all}_median=0.084248,rateIgrBrlens{all}_95%HPD={0.280555,7.182370},effectivebrlenIgrBrlens{all}_mean=0.086562,rateIgrBrlens{all}_median=1.782996,length_95%HPD={2.47868300e-03,1.15852900e-01},rateIgrBrlens{all}_mean=2.664417,effectivebrlenIgrBrlens{all}_95%HPD={0.023307,0.152028},length_median=4.45990500e-02]):237.0[&height_95%HPD={1140.7546181508928,1711.0585726670895},prob=1.00000000e+00,height_median=1.51414710e-01,height_mean=1.57640315e-01,prob(percent)=100,effectivebrlenIgrBrlens{all}_mean=0.077154,rateIgrBrlens{all}_median=1.179200,length_95%HPD={4.06045600e-03,1.52284200e-01},rateIgrBrlens{all}_mean=1.680140,length_median=6.06918000e-02,effectivebrlenIgrBrlens{all}_95%HPD={0.020151,0.138050},effectivebrlenIgrBrlens{all}_median=0.074194,length_mean=6.92771359e-02,rateIgrBrlens{all}_95%HPD={0.171466,4.394939}],12:1623.0[&height_95%HPD={0.05919390829133208,36.85388549414603},prob=1.00000000e+00,height_median=5.00000000e-08,height_mean=5.63253966e-08,prob(percent)=100,effectivebrlenIgrBrlens{all}_mean=0.143766,rateIgrBrlens{all}_median=0.727846,length_95%HPD={9.01654400e-02,3.38418200e-01},rateIgrBrlens{all}_mean=0.770766,length_median=1.94108300e-01,effectivebrlenIgrBrlens{all}_95%HPD={0.081391,0.211768},effectivebrlenIgrBrlens{all}_median=0.140618,length_mean=2.02763676e-01,rateIgrBrlens{all}_95%HPD={0.309986,1.308800}]):206.0[&prob=6.60445274e-01,height_median=2.03845680e-01,height_mean=2.12735749e-01,prob(percent)=66,height_95%HPD={1368.3429425932318,1939.8091760048787},length_95%HPD={1.94094000e-03,1.46855700e-01},rateIgrBrlens{all}_mean=1.297278,length_median=5.35461800e-02,effectivebrlenIgrBrlens{all}_95%HPD={0.000000,0.106520},length_mean=6.24822901e-02,effectivebrlenIgrBrlens{all}_median=0.051255,rateIgrBrlens{all}_95%HPD={0.000001,3.537005},effectivebrlenIgrBrlens{all}_mean=0.053804,rateIgrBrlens{all}_median=0.889550]):884.0[&height_mean=2.69544884e-01,prob(percent)=100,height_median=2.57696700e-01,height_95%HPD={1545.2585994495796,2154.083079212879},prob=1.00000000e+00,length_median=2.19588600e-01,effectivebrlenIgrBrlens{all}_95%HPD={0.000000,0.337631},length_mean=2.28528912e-01,effectivebrlenIgrBrlens{all}_median=0.149063,rateIgrBrlens{all}_95%HPD={0.000001,1.447114},effectivebrlenIgrBrlens{all}_mean=0.159782,rateIgrBrlens{all}_median=0.687723,rateIgrBrlens{all}_mean=0.755776,length_95%HPD={4.92172000e-03,4.35893400e-01}])[&height_95%HPD={2161.194423079793,3413.8160743668723},prob=1.00000000e+00,height_median=6.34040430e-01,height_mean=6.59967267e-01,prob(percent)=100,length_median=0.00000000e+00,effectivebrlenIgrBrlens{all}_95%HPD={1.000000,1.000000},length_mean=0.00000000e+00,effectivebrlenIgrBrlens{all}_median=1.000000,rateIgrBrlens{all}_95%HPD={inf,inf},effectivebrlenIgrBrlens{all}_mean=1.000000,rateIgrBrlens{all}_median=inf,length_95%HPD={0.00000000e+00,0.00000000e+00},rateIgrBrlens{all}_mean=-nan];
END;
