# Supplementary material for: A test of Generalized Bayesian dating: A new linguistic dating method
Source: PLoS One. 2020 Aug 12;15(8):e0236522. doi: 10.1371/journal.pone.0236522 (PMC7423060; doi:10.1371/journal.pone.0236522)
Supplement: S2 File — Python code for extracting median tree lengths for each constraint, generation of consensus trees, RevBayes code for performing Gamma regression and linear regression, and Python code for predicting ages. Age annotated consensus tree files for all the families. (ZIP) [file pone.0236522.s002.zip › S2 Supporting Information/Consensus_Trees_Ages/Tupian.dendropy.con.tre]

#NEXUS

BEGIN TAXA;
    DIMENSIONS NTAX=48;
    TAXLABELS
        'CINTA_LARGA'
        'GAVIAO_DO_RONDONIA'
        'SURUI_DO_RONDONIA'
        KURUAYA
        MUNDURUKU
        'KARO_BRAZIL'
        MAKURAP
        CHIRIGUANO
        GUARANI
        TAPIETE
        WAYAMPI
        AWETI
        MEKENS
        TUPARI
        ACHE
        AMONDAVA
        ANAMBE
        APIAKA
        'ASURINI_XINGU'
        ASURINI
        'AVA_CANOEIRO'
        GUAJAJARA
        'GUARANI_KAIWA'
        GUARAYU
        KAMAYURA
        KAYABI
        KOKAMA
        MBYA
        NHENGATU
        OMAGUA
        PARAKANA
        PARINTINTIN
        SIRIONO
        'SURUI_DO_PARA'
        TAPIRAPE
        TEMBE
        TENHARIM
        'URUBU_KAAPOR'
        URUEWAUWAU
        JURUNA
        XIPAYA
        'SATERE_MAWE'
        KARITIANA
        MONDE
        ARAWETE
        PURUBORA
        YUQUI
        GUAJA
  ;
END;

BEGIN TREES;
        Translate
             1 'CINTA_LARGA',
             2 'GAVIAO_DO_RONDONIA',
             3 'SURUI_DO_RONDONIA',
             4 KURUAYA,
             5 MUNDURUKU,
             6 'KARO_BRAZIL',
             7 MAKURAP,
             8 CHIRIGUANO,
             9 GUARANI,
             10 TAPIETE,
             11 WAYAMPI,
             12 AWETI,
             13 MEKENS,
             14 TUPARI,
             15 ACHE,
             16 AMONDAVA,
             17 ANAMBE,
             18 APIAKA,
             19 'ASURINI_XINGU',
             20 ASURINI,
             21 'AVA_CANOEIRO',
             22 GUAJAJARA,
             23 'GUARANI_KAIWA',
             24 GUARAYU,
             25 KAMAYURA,
             26 KAYABI,
             27 KOKAMA,
             28 MBYA,
             29 NHENGATU,
             30 OMAGUA,
             31 PARAKANA,
             32 PARINTINTIN,
             33 SIRIONO,
             34 'SURUI_DO_PARA',
             35 TAPIRAPE,
             36 TEMBE,
             37 TENHARIM,
             38 'URUBU_KAAPOR',
             39 URUEWAUWAU,
             40 JURUNA,
             41 XIPAYA,
             42 'SATERE_MAWE',
             43 KARITIANA,
             44 MONDE,
             45 ARAWETE,
             46 PURUBORA,
             47 YUQUI,
             48 GUAJA
             ;
    TREE 1 = [&R] (46:3569.0[&prob=1.00000000e+00,height_median=5.89999999e-08,height_mean=5.86916998e-08,prob(percent)=100,height_95%HPD={0.040768331834116815,38.30622716733246},length_95%HPD={2.04156200e-01,7.99628800e-01},rateIgrBrlens{all}_mean=1.219290,length_median=5.09851400e-01,effectivebrlenIgrBrlens{all}_95%HPD={0.346459,0.838453},rateIgrBrlens{all}_median=1.157738,length_mean=5.10663151e-01,effectivebrlenIgrBrlens{all}_median=0.566541,rateIgrBrlens{all}_95%HPD={0.656910,1.993374},effectivebrlenIgrBrlens{all}_mean=0.579942],((((1:1083.0[&height_95%HPD={0.06277994416736069,37.69689266279072},prob=1.00000000e+00,height_median=5.49999999e-08,height_mean=5.85557392e-08,prob(percent)=100,effectivebrlenIgrBrlens{all}_mean=0.108212,rateIgrBrlens{all}_median=0.947093,rateIgrBrlens{all}_95%HPD={0.416307,2.053975},length_95%HPD={4.19812800e-02,1.83928000e-01},rateIgrBrlens{all}_mean=1.065183,length_median=1.11265200e-01,effectivebrlenIgrBrlens{all}_95%HPD={0.061591,0.157066},length_mean=1.13302957e-01,effectivebrlenIgrBrlens{all}_median=0.106371],2:1083.0[&prob(percent)=100,height_95%HPD={0.062073067240923874,37.5311668868472},prob=1.00000000e+00,height_median=5.40000000e-08,height_mean=5.83584189e-08,length_mean=1.12528262e-01,effectivebrlenIgrBrlens{all}_median=0.083101,rateIgrBrlens{all}_95%HPD={0.297241,1.437254},effectivebrlenIgrBrlens{all}_mean=0.084932,rateIgrBrlens{all}_median=0.761729,length_95%HPD={4.28516300e-02,1.83928000e-01},rateIgrBrlens{all}_mean=0.825329,length_median=1.10300500e-01,effectivebrlenIgrBrlens{all}_95%HPD={0.042024,0.128812}]):251.0[&height_95%HPD={807.9702777424066,1400.3450000735602},prob=7.09905346e-01,height_median=1.05513885e-01,height_mean=1.06605597e-01,prob(percent)=71,effectivebrlenIgrBrlens{all}_mean=0.023252,rateIgrBrlens{all}_median=0.455014,rateIgrBrlens{all}_95%HPD={0.000001,1.530447},length_95%HPD={2.64153600e-04,1.04205600e-01},rateIgrBrlens{all}_mean=0.604622,length_median=3.97644500e-02,effectivebrlenIgrBrlens{all}_95%HPD={0.000000,0.058370},length_mean=4.57245682e-02,effectivebrlenIgrBrlens{all}_median=0.020067],44:1333.0[&height_95%HPD={0.039413204308495514,37.83545732557707},prob=1.00000000e+00,height_median=5.59999999e-08,height_mean=5.83004266e-08,prob(percent)=100,effectivebrlenIgrBrlens{all}_mean=0.260121,rateIgrBrlens{all}_median=1.843929,rateIgrBrlens{all}_95%HPD={0.923387,3.337497},length_95%HPD={6.45193000e-02,2.27758100e-01},rateIgrBrlens{all}_mean=1.997755,length_median=1.39253800e-01,effectivebrlenIgrBrlens{all}_95%HPD={0.167067,0.346588},length_mean=1.42153553e-01,effectivebrlenIgrBrlens{all}_median=0.256317]):196.0[&prob=1.00000000e+00,height_median=1.45849700e-01,height_mean=1.48597955e-01,prob(percent)=100,height_95%HPD={1083.527457467592,1658.1553374653681},length_95%HPD={2.95022200e-04,7.13523100e-02},rateIgrBrlens{all}_mean=0.567490,rateIgrBrlens{all}_median=0.344504,length_median=2.11285100e-02,effectivebrlenIgrBrlens{all}_95%HPD={0.000000,0.043009},length_mean=2.67619252e-02,effectivebrlenIgrBrlens{all}_median=0.008144,rateIgrBrlens{all}_95%HPD={0.000001,1.874781},effectivebrlenIgrBrlens{all}_mean=0.013100],3:1529.0[&height_95%HPD={0.03986769178362256,37.99447400860256},prob=1.00000000e+00,height_median=5.70000000e-08,height_mean=5.81848260e-08,prob(percent)=100,effectivebrlenIgrBrlens{all}_mean=0.141784,rateIgrBrlens{all}_median=0.814033,rateIgrBrlens{all}_95%HPD={0.391177,1.398709},length_95%HPD={9.36143200e-02,2.62409400e-01},rateIgrBrlens{all}_mean=0.853149,length_median=1.71935700e-01,effectivebrlenIgrBrlens{all}_95%HPD={0.082851,0.206718},length_mean=1.75359822e-01,effectivebrlenIgrBrlens{all}_median=0.139519]):1909.0[&prob=1.00000000e+00,height_median=1.71935779e-01,height_mean=1.75359880e-01,prob(percent)=100,height_95%HPD={1269.2527279498556,1835.4749095075601},length_95%HPD={4.46382600e-02,3.36412700e-01},rateIgrBrlens{all}_mean=1.100446,rateIgrBrlens{all}_median=0.982142,length_median=1.85867800e-01,effectivebrlenIgrBrlens{all}_95%HPD={0.046738,0.316489},rateIgrBrlens{all}_95%HPD={0.274146,2.109871},length_mean=1.90160671e-01,effectivebrlenIgrBrlens{all}_median=0.189937,effectivebrlenIgrBrlens{all}_mean=0.187207],(4:1067.0[&prob=1.00000000e+00,height_95%HPD={0.039867691828930164,37.9944740243974},height_median=5.70000001e-08,height_mean=5.79890468e-08,prob(percent)=100,length_median=1.06265100e-01,rateIgrBrlens{all}_mean=0.546334,rateIgrBrlens{all}_median=0.497509,length_95%HPD={3.47163500e-02,1.88464500e-01},effectivebrlenIgrBrlens{all}_95%HPD={0.013000,0.100439},effectivebrlenIgrBrlens{all}_median=0.053204,effectivebrlenIgrBrlens{all}_mean=0.055467,rateIgrBrlens{all}_95%HPD={0.141139,1.056544},length_mean=1.09670323e-01],5:1067.0[&height_95%HPD={0.039867691828930164,37.9944740243974},prob=1.00000000e+00,height_median=5.70000001e-08,height_mean=5.79823810e-08,prob(percent)=100,effectivebrlenIgrBrlens{all}_mean=0.161671,rateIgrBrlens{all}_median=1.505533,effectivebrlenIgrBrlens{all}_median=0.159175,length_95%HPD={3.47163500e-02,1.88464500e-01},rateIgrBrlens{all}_mean=1.713598,rateIgrBrlens{all}_95%HPD={0.665212,3.418416},length_median=1.06265100e-01,effectivebrlenIgrBrlens{all}_95%HPD={0.100195,0.224864},length_mean=1.09683760e-01]):2371.0[&prob=9.99600053e-01,height_median=1.06241260e-01,height_mean=1.09643999e-01,prob(percent)=100,height_95%HPD={793.004238247535,1386.6697986950107},length_95%HPD={5.76950300e-02,3.05747200e-01},rateIgrBrlens{all}_mean=0.763351,length_median=1.76051800e-01,effectivebrlenIgrBrlens{all}_95%HPD={0.045794,0.209660},rateIgrBrlens{all}_median=0.708814,length_mean=1.79511849e-01,effectivebrlenIgrBrlens{all}_median=0.124768,rateIgrBrlens{all}_95%HPD={0.294988,1.309663},effectivebrlenIgrBrlens{all}_mean=0.127171],(6:1824.0[&height_mean=5.79287082e-08,prob(percent)=100,height_95%HPD={0.040319379217764836,38.151375984810024},prob=1.00000000e+00,height_median=5.79999999e-08,length_median=2.41933800e-01,effectivebrlenIgrBrlens{all}_95%HPD={0.215721,0.440960},length_mean=2.46560333e-01,effectivebrlenIgrBrlens{all}_median=0.319755,rateIgrBrlens{all}_95%HPD={0.760080,1.972268},rateIgrBrlens{all}_mean=1.364542,effectivebrlenIgrBrlens{all}_mean=0.324042,rateIgrBrlens{all}_median=1.314891,length_95%HPD={1.37728200e-01,3.58030400e-01}],((7:1051.0[&prob=1.00000000e+00,height_median=5.60000001e-08,height_mean=5.87837528e-08,prob(percent)=100,height_95%HPD={0.03941320439967749,37.83545735759629},length_95%HPD={3.58659100e-02,1.84203200e-01},rateIgrBrlens{all}_mean=2.679493,length_median=1.01794000e-01,effectivebrlenIgrBrlens{all}_95%HPD={0.160087,0.335695},length_mean=1.04939458e-01,effectivebrlenIgrBrlens{all}_median=0.237581,rateIgrBrlens{all}_95%HPD={1.098156,5.263068},rateIgrBrlens{all}_median=2.378095,effectivebrlenIgrBrlens{all}_mean=0.242267],13:1051.0[&prob=1.00000000e+00,height_median=5.60000001e-08,height_mean=5.88116158e-08,prob(percent)=100,height_95%HPD={0.03941320439967749,37.83545735759629},length_95%HPD={3.58659100e-02,1.84062500e-01},rateIgrBrlens{all}_mean=0.663682,length_median=1.01794000e-01,effectivebrlenIgrBrlens{all}_95%HPD={0.014601,0.122457},length_mean=1.04891240e-01,effectivebrlenIgrBrlens{all}_median=0.062866,rateIgrBrlens{all}_95%HPD={0.134570,1.233183},effectivebrlenIgrBrlens{all}_mean=0.065244,rateIgrBrlens{all}_median=0.610108]):353.0[&height_mean=1.04775874e-01,prob(percent)=100,height_median=1.01705083e-01,height_95%HPD={776.2216406873041,1370.2334115970298},prob=9.98666844e-01,length_median=7.83508900e-02,effectivebrlenIgrBrlens{all}_95%HPD={0.036107,0.163716},length_mean=8.23445313e-02,effectivebrlenIgrBrlens{all}_median=0.096243,rateIgrBrlens{all}_95%HPD={0.302432,3.350881},effectivebrlenIgrBrlens{all}_mean=0.098848,rateIgrBrlens{all}_median=1.218518,rateIgrBrlens{all}_mean=1.552531,length_95%HPD={1.16988900e-02,1.58528900e-01}],14:1404.0[&height_mean=5.86772337e-08,prob(percent)=100,height_median=6.00000000e-08,height_95%HPD={0.04121461213160204,38.45908844928156},prob=1.00000000e+00,length_median=1.84081400e-01,effectivebrlenIgrBrlens{all}_95%HPD={0.037249,0.132449},length_mean=1.87125993e-01,effectivebrlenIgrBrlens{all}_median=0.080955,rateIgrBrlens{all}_95%HPD={0.210328,0.758974},effectivebrlenIgrBrlens{all}_mean=0.082553,rateIgrBrlens{all}_median=0.443007,length_95%HPD={1.07648000e-01,2.80208900e-01},rateIgrBrlens{all}_mean=0.455273]):420.0[&prob(percent)=100,height_95%HPD={1149.2667987754978,1716.6658428339072},prob=1.00000000e+00,height_median=1.84205940e-01,height_mean=1.87174270e-01,length_mean=4.84379211e-02,effectivebrlenIgrBrlens{all}_median=0.012975,rateIgrBrlens{all}_95%HPD={0.000001,1.127997},effectivebrlenIgrBrlens{all}_mean=0.018622,rateIgrBrlens{all}_median=0.297533,length_95%HPD={3.90650900e-04,1.21816500e-01},rateIgrBrlens{all}_mean=0.421369,effectivebrlenIgrBrlens{all}_95%HPD={0.000000,0.057012},length_median=3.96227100e-02],43:1824.0[&prob(percent)=100,height_95%HPD={0.04031937930782678,38.15137601598328},prob=1.00000000e+00,height_median=5.80000001e-08,height_mean=5.77012092e-08,length_mean=2.47480011e-01,effectivebrlenIgrBrlens{all}_median=0.415742,rateIgrBrlens{all}_95%HPD={0.918557,2.661578},effectivebrlenIgrBrlens{all}_mean=0.423262,rateIgrBrlens{all}_median=1.736237,length_95%HPD={1.28611000e-01,3.79566900e-01},rateIgrBrlens{all}_mean=1.800576,length_median=2.35716700e-01,effectivebrlenIgrBrlens{all}_95%HPD={0.289721,0.578541}]):1614.0[&height_95%HPD={1542.0633877601624,2150.0434477392055},prob=9.25343288e-01,height_median=2.57617580e-01,height_mean=2.61584185e-01,prob(percent)=93,effectivebrlenIgrBrlens{all}_mean=0.076897,rateIgrBrlens{all}_median=0.875714,length_95%HPD={5.83595100e-03,1.75565100e-01},rateIgrBrlens{all}_mean=1.078687,length_median=8.34554400e-02,effectivebrlenIgrBrlens{all}_95%HPD={0.014186,0.146594},effectivebrlenIgrBrlens{all}_median=0.074385,length_mean=8.93381359e-02,rateIgrBrlens{all}_95%HPD={0.125852,2.389110}],((((((((8:1103.0[&prob(percent)=100,height_95%HPD={0.061361159889056445,37.36309233135513},prob=1.00000000e+00,height_median=5.29999999e-08,height_mean=5.86350660e-08,length_mean=6.99901682e-02,effectivebrlenIgrBrlens{all}_median=0.043088,rateIgrBrlens{all}_95%HPD={0.341105,1.109460},effectivebrlenIgrBrlens{all}_mean=0.043824,rateIgrBrlens{all}_median=0.616006,length_95%HPD={3.62353000e-02,1.02920600e-01},rateIgrBrlens{all}_mean=0.661719,effectivebrlenIgrBrlens{all}_95%HPD={0.023690,0.064648},length_median=6.93518400e-02],(9:954.0[&height_95%HPD={0.0613611599605031,37.36309234828262},prob=1.00000000e+00,height_median=5.30000000e-08,height_mean=5.86328556e-08,prob(percent)=100,effectivebrlenIgrBrlens{all}_mean=0.170475,rateIgrBrlens{all}_median=3.074604,rateIgrBrlens{all}_95%HPD={1.515402,6.595792},length_95%HPD={1.85997900e-02,8.89236000e-02},rateIgrBrlens{all}_mean=3.523545,length_median=5.51902300e-02,effectivebrlenIgrBrlens{all}_95%HPD={0.125483,0.217774},length_mean=5.52126419e-02,effectivebrlenIgrBrlens{all}_median=0.168967],(23:756.0[&height_mean=5.86956619e-08,prob(percent)=100,height_95%HPD={0.06136116003194964,37.3630923652101},height_median=5.30000001e-08,prob=1.00000000e+00,length_median=3.91303600e-02,effectivebrlenIgrBrlens{all}_95%HPD={0.017170,0.058416},rateIgrBrlens{all}_mean=1.051840,length_mean=4.03920668e-02,effectivebrlenIgrBrlens{all}_median=0.035215,rateIgrBrlens{all}_95%HPD={0.292935,2.244066},effectivebrlenIgrBrlens{all}_mean=0.035933,rateIgrBrlens{all}_median=0.907438,length_95%HPD={1.14424800e-02,7.07940500e-02}],28:756.0[&height_mean=5.86582789e-08,prob(percent)=100,height_95%HPD={0.06136116003194964,37.3630923652101},prob=1.00000000e+00,height_median=5.30000001e-08,length_median=4.02286400e-02,effectivebrlenIgrBrlens{all}_95%HPD={0.018212,0.057267},rateIgrBrlens{all}_mean=1.057538,length_mean=4.13791530e-02,effectivebrlenIgrBrlens{all}_median=0.035966,rateIgrBrlens{all}_95%HPD={0.302859,2.124623},effectivebrlenIgrBrlens{all}_mean=0.036906,rateIgrBrlens{all}_median=0.894862,length_95%HPD={1.16009700e-02,7.29932500e-02}]):198.0[&prob(percent)=74,height_95%HPD={497.06777342402626,1098.6539067692165},prob=7.42167711e-01,height_median=3.68578910e-02,height_mean=3.81539284e-02,length_mean=2.14034419e-02,effectivebrlenIgrBrlens{all}_median=0.009426,rateIgrBrlens{all}_95%HPD={0.000001,1.827762},effectivebrlenIgrBrlens{all}_95%HPD={0.000000,0.025335},effectivebrlenIgrBrlens{all}_mean=0.010522,rateIgrBrlens{all}_median=0.438008,length_95%HPD={8.23104500e-04,4.67760600e-02},rateIgrBrlens{all}_mean=0.681489,length_median=1.94803800e-02]):149.0[&height_95%HPD={689.2641602314657,1288.2389986253363},prob=1.00000000e+00,height_median=5.78847510e-02,height_mean=5.83285236e-02,prob(percent)=100,effectivebrlenIgrBrlens{all}_mean=0.003969,effectivebrlenIgrBrlens{all}_median=0.002000,rateIgrBrlens{all}_median=0.175655,length_95%HPD={7.15413200e-05,2.98857700e-02},rateIgrBrlens{all}_mean=0.457426,rateIgrBrlens{all}_95%HPD={0.000001,1.671139},length_median=9.40266100e-03,effectivebrlenIgrBrlens{all}_95%HPD={0.000000,0.014163},length_mean=1.17549353e-02]):279.0[&prob=9.92134382e-01,height_median=6.92551360e-02,height_mean=6.99187519e-02,prob(percent)=99,height_95%HPD={827.2134264727928,1418.2270947637794},length_95%HPD={1.63266400e-03,5.56389900e-02},rateIgrBrlens{all}_mean=1.696524,rateIgrBrlens{all}_median=1.192246,length_median=2.47658900e-02,effectivebrlenIgrBrlens{all}_95%HPD={0.008210,0.052224},length_mean=2.70471159e-02,effectivebrlenIgrBrlens{all}_median=0.029551,rateIgrBrlens{all}_95%HPD={0.030600,4.177811},effectivebrlenIgrBrlens{all}_mean=0.030438],(10:978.0[&prob(percent)=100,height_95%HPD={0.06136116003194964,37.3630923652101},prob=1.00000000e+00,height_median=5.30000001e-08,height_mean=5.85648620e-08,length_mean=8.10867502e-02,effectivebrlenIgrBrlens{all}_median=0.070591,rateIgrBrlens{all}_95%HPD={0.491753,1.546732},effectivebrlenIgrBrlens{all}_95%HPD={0.040495,0.100399},effectivebrlenIgrBrlens{all}_mean=0.071112,rateIgrBrlens{all}_median=0.877216,length_95%HPD={3.89307400e-02,1.24592300e-01},rateIgrBrlens{all}_mean=0.929418,length_median=8.10147700e-02],15:978.0[&prob(percent)=100,height_95%HPD={0.0613611599605031,37.36309234828262},prob=1.00000000e+00,height_median=5.30000000e-08,height_mean=5.87361485e-08,length_mean=8.43646350e-02,effectivebrlenIgrBrlens{all}_median=0.151823,rateIgrBrlens{all}_95%HPD={1.020568,3.314959},effectivebrlenIgrBrlens{all}_mean=0.153328,rateIgrBrlens{all}_median=1.823476,effectivebrlenIgrBrlens{all}_95%HPD={0.107831,0.201751},length_95%HPD={3.92290500e-02,1.32320300e-01},rateIgrBrlens{all}_mean=1.966677,length_median=8.41388300e-02]):404.0[&height_95%HPD={712.8394875633242,1310.55484297388},prob=6.68577523e-01,height_median=7.51111980e-02,height_mean=7.56869674e-02,prob(percent)=67,effectivebrlenIgrBrlens{all}_mean=0.014192,rateIgrBrlens{all}_median=0.499240,length_95%HPD={3.70820900e-04,5.69639000e-02},effectivebrlenIgrBrlens{all}_median=0.012735,rateIgrBrlens{all}_mean=0.763085,rateIgrBrlens{all}_95%HPD={0.000001,2.368582},length_median=2.14246200e-02,effectivebrlenIgrBrlens{all}_95%HPD={0.000000,0.034706},length_mean=2.47006968e-02]):378.0[&prob=1.00000000e+00,height_median=1.00596993e-01,height_mean=1.01683422e-01,prob(percent)=100,height_95%HPD={1136.7965293378784,1707.6349328818565},length_95%HPD={2.60193500e-03,5.45257200e-02},rateIgrBrlens{all}_mean=1.751799,length_median=2.27150700e-02,effectivebrlenIgrBrlens{all}_95%HPD={0.006702,0.052120},rateIgrBrlens{all}_median=1.181574,length_mean=2.50014375e-02,effectivebrlenIgrBrlens{all}_median=0.028491,rateIgrBrlens{all}_95%HPD={0.000004,4.440101},effectivebrlenIgrBrlens{all}_mean=0.028905],(11:1339.0[&prob(percent)=100,height_95%HPD={0.06277994423780102,37.696892679248386},prob=1.00000000e+00,height_median=5.50000000e-08,height_mean=5.86076443e-08,length_mean=1.08548258e-01,effectivebrlenIgrBrlens{all}_median=0.088242,rateIgrBrlens{all}_95%HPD={0.532701,1.215343},effectivebrlenIgrBrlens{all}_mean=0.089270,rateIgrBrlens{all}_median=0.823149,effectivebrlenIgrBrlens{all}_95%HPD={0.062948,0.116731},length_95%HPD={7.25270700e-02,1.47266000e-01},rateIgrBrlens{all}_mean=0.843946,length_median=1.07390300e-01],((17:982.0[&prob(percent)=100,height_95%HPD={0.0613611599605031,37.36309234828262},prob=1.00000000e+00,height_median=5.30000000e-08,height_mean=5.85153660e-08,length_mean=6.07260827e-02,effectivebrlenIgrBrlens{all}_median=0.060086,rateIgrBrlens{all}_95%HPD={0.413865,2.005236},effectivebrlenIgrBrlens{all}_mean=0.061497,rateIgrBrlens{all}_median=1.031484,length_95%HPD={2.24020600e-02,9.93937700e-02},rateIgrBrlens{all}_mean=1.130192,length_median=5.97316200e-02,effectivebrlenIgrBrlens{all}_95%HPD={0.034307,0.092410}],38:982.0[&prob(percent)=100,height_95%HPD={0.0613611599605031,37.36309234828262},prob=1.00000000e+00,height_median=5.30000000e-08,height_mean=5.85946221e-08,length_mean=5.61808999e-02,effectivebrlenIgrBrlens{all}_median=0.063009,rateIgrBrlens{all}_95%HPD={0.497672,2.317351},effectivebrlenIgrBrlens{all}_mean=0.063636,rateIgrBrlens{all}_median=1.138575,length_95%HPD={2.11808900e-02,9.40825900e-02},rateIgrBrlens{all}_mean=1.271083,length_median=5.47452600e-02,effectivebrlenIgrBrlens{all}_95%HPD={0.034862,0.091842}],48:982.0[&prob(percent)=100,height_95%HPD={0.0613611599605031,37.36309234828262},prob=1.00000000e+00,height_median=5.30000000e-08,height_mean=5.86471484e-08,length_mean=5.41924632e-02,effectivebrlenIgrBrlens{all}_median=0.074811,effectivebrlenIgrBrlens{all}_95%HPD={0.043301,0.109724},rateIgrBrlens{all}_95%HPD={0.581656,3.044970},effectivebrlenIgrBrlens{all}_mean=0.076212,rateIgrBrlens{all}_median=1.399750,length_95%HPD={2.02040800e-02,9.21470600e-02},rateIgrBrlens{all}_mean=1.600783,length_median=5.30092200e-02]):207.0[&height_95%HPD={717.4761157270538,1315.2262443216537},prob=9.80402613e-01,height_median=6.81851260e-02,height_mean=6.88847707e-02,prob(percent)=98,effectivebrlenIgrBrlens{all}_mean=0.022828,rateIgrBrlens{all}_median=0.862610,rateIgrBrlens{all}_95%HPD={0.007996,3.132810},length_95%HPD={2.12979800e-03,5.95403800e-02},rateIgrBrlens{all}_mean=1.234380,length_median=2.53945400e-02,effectivebrlenIgrBrlens{all}_95%HPD={0.004227,0.041805},length_mean=2.78269964e-02,effectivebrlenIgrBrlens{all}_median=0.022118],21:1189.0[&height_95%HPD={0.06207306716998679,37.53116687015848},prob=1.00000000e+00,height_median=5.39999999e-08,height_mean=5.87462952e-08,prob(percent)=100,effectivebrlenIgrBrlens{all}_mean=0.050304,effectivebrlenIgrBrlens{all}_median=0.049582,rateIgrBrlens{all}_median=0.523073,length_95%HPD={5.95760000e-02,1.32502600e-01},rateIgrBrlens{all}_mean=0.538762,rateIgrBrlens{all}_95%HPD={0.276254,0.799220},length_median=9.56109800e-02,effectivebrlenIgrBrlens{all}_95%HPD={0.031628,0.069802},length_mean=9.63802896e-02]):150.0[&prob=1.00000000e+00,height_median=9.59085140e-02,height_mean=9.67088524e-02,prob(percent)=100,height_95%HPD={932.9909315174508,1517.0192116059256},length_95%HPD={6.33744200e-05,3.12368500e-02},rateIgrBrlens{all}_mean=0.120330,rateIgrBrlens{all}_median=0.032189,length_median=9.14407100e-03,effectivebrlenIgrBrlens{all}_95%HPD={0.000000,0.004936},length_mean=1.18394643e-02,effectivebrlenIgrBrlens{all}_median=0.000324,rateIgrBrlens{all}_95%HPD={0.000001,0.469471},effectivebrlenIgrBrlens{all}_mean=0.001139]):421.0[&height_mean=1.08548317e-01,prob(percent)=100,height_95%HPD={1079.1919114892085,1654.4354601650475},height_median=1.07390300e-01,prob=1.00000000e+00,length_median=1.35330800e-02,effectivebrlenIgrBrlens{all}_95%HPD={0.000000,0.007107},rateIgrBrlens{all}_mean=0.165923,length_mean=1.67706693e-02,effectivebrlenIgrBrlens{all}_median=0.001263,rateIgrBrlens{all}_95%HPD={0.000001,0.559459},effectivebrlenIgrBrlens{all}_mean=0.002120,rateIgrBrlens{all}_median=0.080808,length_95%HPD={9.45066800e-05,4.26696400e-02}]):686.0[&prob(percent)=71,height_95%HPD={1497.9776165940452,2088.7821825550272},prob=7.10438608e-01,height_median=1.24153230e-01,height_mean=1.25422971e-01,length_mean=1.89090534e-02,effectivebrlenIgrBrlens{all}_median=0.008922,rateIgrBrlens{all}_95%HPD={0.000001,2.248284},effectivebrlenIgrBrlens{all}_mean=0.009761,rateIgrBrlens{all}_median=0.464533,length_95%HPD={3.72527400e-04,4.32954300e-02},rateIgrBrlens{all}_mean=0.763837,length_median=1.66612700e-02,effectivebrlenIgrBrlens{all}_95%HPD={0.000000,0.022888}],(((((16:507.0[&prob=1.00000000e+00,height_median=5.30000000e-08,height_mean=5.86491961e-08,prob(percent)=100,height_95%HPD={0.0613611599605031,37.36309234828262},length_95%HPD={1.99145500e-03,2.91258000e-02},rateIgrBrlens{all}_mean=0.406664,length_median=1.27496300e-02,effectivebrlenIgrBrlens{all}_95%HPD={0.000162,0.008733},length_mean=1.41250369e-02,effectivebrlenIgrBrlens{all}_median=0.003791,rateIgrBrlens{all}_95%HPD={0.004299,1.045040},rateIgrBrlens{all}_median=0.295022,effectivebrlenIgrBrlens{all}_mean=0.004200],39:507.0[&prob=1.00000000e+00,height_median=5.30000000e-08,height_mean=5.86481829e-08,prob(percent)=100,height_95%HPD={0.0613611599605031,37.36309234828262},length_95%HPD={2.01358900e-03,2.91258000e-02},rateIgrBrlens{all}_mean=0.362925,length_median=1.27420500e-02,effectivebrlenIgrBrlens{all}_95%HPD={0.000274,0.008427},length_mean=1.41275856e-02,effectivebrlenIgrBrlens{all}_median=0.003438,rateIgrBrlens{all}_95%HPD={0.007325,0.921295},effectivebrlenIgrBrlens{all}_mean=0.003867,rateIgrBrlens{all}_median=0.269117]):232.0[&height_mean=1.40372101e-02,height_median=1.26436580e-02,prob(percent)=99,height_95%HPD={277.7150643628315,835.652860704412},prob=9.90267964e-01,length_median=1.72391200e-02,effectivebrlenIgrBrlens{all}_95%HPD={0.000000,0.020265},length_mean=1.90032330e-02,effectivebrlenIgrBrlens{all}_median=0.009478,rateIgrBrlens{all}_95%HPD={0.000003,2.202127},effectivebrlenIgrBrlens{all}_mean=0.010148,rateIgrBrlens{all}_median=0.528459,rateIgrBrlens{all}_mean=0.779281,length_95%HPD={2.06364100e-03,4.01624500e-02}],37:739.0[&height_mean=5.86553286e-08,prob(percent)=100,height_median=5.29999999e-08,height_95%HPD={0.061361159889056445,37.36309233135513},prob=1.00000000e+00,length_median=3.15776100e-02,effectivebrlenIgrBrlens{all}_95%HPD={0.009078,0.035706},length_mean=3.29119608e-02,effectivebrlenIgrBrlens{all}_median=0.021231,rateIgrBrlens{all}_95%HPD={0.200115,1.532796},effectivebrlenIgrBrlens{all}_mean=0.021742,rateIgrBrlens{all}_median=0.669230,length_95%HPD={1.19722800e-02,5.72783500e-02},rateIgrBrlens{all}_mean=0.756882]):258.0[&prob(percent)=100,height_95%HPD={487.02499150424296,1086.94460108242},prob=9.99200107e-01,height_median=3.16133130e-02,height_mean=3.29689897e-02,length_mean=3.54481108e-02,effectivebrlenIgrBrlens{all}_median=0.035535,rateIgrBrlens{all}_95%HPD={0.155018,3.337536},effectivebrlenIgrBrlens{all}_mean=0.036523,rateIgrBrlens{all}_median=1.057741,length_95%HPD={4.25978500e-03,6.88816800e-02},rateIgrBrlens{all}_mean=1.389041,effectivebrlenIgrBrlens{all}_95%HPD={0.010008,0.061805},length_median=3.34778100e-02],32:997.0[&prob(percent)=100,height_95%HPD={0.061361159889056445,37.36309233135513},prob=1.00000000e+00,height_median=5.29999999e-08,height_mean=5.86608479e-08,length_mean=6.88398240e-02,effectivebrlenIgrBrlens{all}_median=0.124489,rateIgrBrlens{all}_95%HPD={0.960950,3.129895},effectivebrlenIgrBrlens{all}_mean=0.125749,rateIgrBrlens{all}_median=1.848774,length_95%HPD={3.21738300e-02,1.04304500e-01},rateIgrBrlens{all}_mean=1.956008,length_median=6.69897300e-02,effectivebrlenIgrBrlens{all}_95%HPD={0.087932,0.164168}]):190.0[&height_95%HPD={726.4797119899189,1323.120954002752},prob=9.08812158e-01,height_median=6.57408590e-02,height_mean=6.73941646e-02,prob(percent)=91,effectivebrlenIgrBrlens{all}_mean=0.024710,rateIgrBrlens{all}_median=0.997814,length_95%HPD={7.98072300e-04,5.20474900e-02},rateIgrBrlens{all}_mean=1.473373,length_median=2.25682200e-02,effectivebrlenIgrBrlens{all}_95%HPD={0.000000,0.047178},effectivebrlenIgrBrlens{all}_median=0.023716,length_mean=2.48862663e-02,rateIgrBrlens{all}_95%HPD={0.000002,4.040593}],18:1187.0[&height_95%HPD={0.06193109233908755,37.497742334691246},prob=1.00000000e+00,height_median=5.38000000e-08,height_mean=5.89080283e-08,prob(percent)=100,effectivebrlenIgrBrlens{all}_mean=0.061986,rateIgrBrlens{all}_median=0.679975,rateIgrBrlens{all}_95%HPD={0.318343,1.120114},length_95%HPD={5.17845700e-02,1.32283600e-01},rateIgrBrlens{all}_mean=0.716119,length_median=8.97360000e-02,effectivebrlenIgrBrlens{all}_95%HPD={0.035998,0.088336},length_mean=9.05521258e-02,effectivebrlenIgrBrlens{all}_median=0.061149]):356.0[&prob=1.00000000e+00,height_median=9.07455200e-02,height_mean=9.19320123e-02,prob(percent)=100,height_95%HPD={933.2364720443372,1517.5649390624694},length_95%HPD={3.27309900e-03,6.73964400e-02},rateIgrBrlens{all}_mean=1.444495,length_median=3.16849500e-02,effectivebrlenIgrBrlens{all}_95%HPD={0.012500,0.056199},length_mean=3.37320999e-02,effectivebrlenIgrBrlens{all}_median=0.032681,rateIgrBrlens{all}_95%HPD={0.252063,3.586907},effectivebrlenIgrBrlens{all}_mean=0.033447,rateIgrBrlens{all}_median=1.023585],(24:1174.0[&prob(percent)=100,height_95%HPD={0.06277994423780102,37.696892679248386},prob=1.00000000e+00,height_median=5.50000000e-08,height_mean=5.86937075e-08,length_mean=1.13105809e-01,effectivebrlenIgrBrlens{all}_median=0.045948,effectivebrlenIgrBrlens{all}_95%HPD={0.023327,0.071397},rateIgrBrlens{all}_95%HPD={0.215273,0.697189},effectivebrlenIgrBrlens{all}_mean=0.046896,rateIgrBrlens{all}_median=0.407106,length_95%HPD={7.29006500e-02,1.54297600e-01},rateIgrBrlens{all}_mean=0.424288,length_median=1.12228100e-01],(33:850.0[&prob=1.00000000e+00,height_median=5.29999999e-08,height_mean=5.86875750e-08,prob(percent)=100,height_95%HPD={0.061361159889056445,37.36309233135513},length_95%HPD={1.72475900e-02,9.72898000e-02},rateIgrBrlens{all}_mean=2.128758,length_median=5.53979000e-02,effectivebrlenIgrBrlens{all}_95%HPD={0.058966,0.145248},rateIgrBrlens{all}_median=1.788481,length_mean=5.64996046e-02,effectivebrlenIgrBrlens{all}_median=0.099744,rateIgrBrlens{all}_95%HPD={0.667847,4.421130},effectivebrlenIgrBrlens{all}_mean=0.101058],47:850.0[&prob=1.00000000e+00,height_median=5.29999999e-08,height_mean=5.86875750e-08,prob(percent)=100,height_95%HPD={0.061361159889056445,37.36309233135513},length_95%HPD={1.72475900e-02,9.72898000e-02},rateIgrBrlens{all}_mean=1.571755,length_median=5.53979000e-02,effectivebrlenIgrBrlens{all}_95%HPD={0.034921,0.119623},rateIgrBrlens{all}_median=1.360993,length_mean=5.64996046e-02,effectivebrlenIgrBrlens{all}_median=0.074396,rateIgrBrlens{all}_95%HPD={0.403265,3.189987},effectivebrlenIgrBrlens{all}_mean=0.076100]):324.0[&height_mean=5.64996633e-02,prob(percent)=100,height_95%HPD={586.7726272957967,1188.777937672048},prob=1.00000000e+00,height_median=5.53979720e-02,length_median=5.49569000e-02,effectivebrlenIgrBrlens{all}_95%HPD={0.091588,0.194876},length_mean=5.66062039e-02,effectivebrlenIgrBrlens{all}_median=0.141363,rateIgrBrlens{all}_95%HPD={1.003117,7.132151},rateIgrBrlens{all}_mean=3.213118,effectivebrlenIgrBrlens{all}_mean=0.143158,rateIgrBrlens{all}_median=2.549754,length_95%HPD={8.94493200e-03,1.01087800e-01}]):369.0[&prob(percent)=100,height_95%HPD={918.1988717056485,1503.1311593525224},prob=1.00000000e+00,height_median=1.12228170e-01,height_mean=1.13105867e-01,length_mean=1.51059008e-02,effectivebrlenIgrBrlens{all}_median=0.001266,rateIgrBrlens{all}_95%HPD={0.000001,1.024054},effectivebrlenIgrBrlens{all}_95%HPD={0.000000,0.013739},effectivebrlenIgrBrlens{all}_mean=0.003414,rateIgrBrlens{all}_median=0.103690,length_95%HPD={5.67707400e-05,4.00502500e-02},rateIgrBrlens{all}_mean=0.285815,length_median=1.16535600e-02]):903.0[&height_95%HPD={1294.8461157147046,1861.8782094606117},prob=6.15384615e-01,height_median=1.21219365e-01,height_mean=1.22932532e-01,prob(percent)=62,effectivebrlenIgrBrlens{all}_mean=0.010782,rateIgrBrlens{all}_median=0.505464,effectivebrlenIgrBrlens{all}_median=0.010046,length_95%HPD={3.72380100e-04,4.54407800e-02},rateIgrBrlens{all}_mean=0.836123,rateIgrBrlens{all}_95%HPD={0.000001,2.524002},length_median=1.74005000e-02,effectivebrlenIgrBrlens{all}_95%HPD={0.000000,0.024232},length_mean=1.99714972e-02],((((20:772.0[&height_95%HPD={0.061361159889056445,37.36309233135513},prob=1.00000000e+00,height_median=5.29999999e-08,height_mean=5.86787322e-08,prob(percent)=100,effectivebrlenIgrBrlens{all}_mean=0.075264,rateIgrBrlens{all}_median=1.786435,length_95%HPD={1.36982500e-02,7.67919700e-02},rateIgrBrlens{all}_mean=2.082036,length_median=4.20584700e-02,effectivebrlenIgrBrlens{all}_95%HPD={0.047830,0.107352},effectivebrlenIgrBrlens{all}_median=0.074196,length_mean=4.32443791e-02,rateIgrBrlens{all}_95%HPD={0.696630,4.079812}],31:772.0[&height_95%HPD={0.061361159889056445,37.36309233135513},prob=1.00000000e+00,height_median=5.29999999e-08,height_mean=5.86787322e-08,prob(percent)=100,effectivebrlenIgrBrlens{all}_mean=0.035089,rateIgrBrlens{all}_median=0.816042,rateIgrBrlens{all}_95%HPD={0.227472,1.896019},length_95%HPD={1.36982500e-02,7.67919700e-02},rateIgrBrlens{all}_mean=0.948479,length_median=4.20584700e-02,effectivebrlenIgrBrlens{all}_95%HPD={0.013755,0.059119},length_mean=4.32443791e-02,effectivebrlenIgrBrlens{all}_median=0.034125]):268.0[&prob=1.00000000e+00,height_median=4.20585100e-02,height_mean=4.32444378e-02,prob(percent)=100,height_95%HPD={508.9144192830491,1110.6438586095567},length_95%HPD={3.37617100e-03,7.08881400e-02},rateIgrBrlens{all}_mean=1.928032,length_median=3.40129900e-02,effectivebrlenIgrBrlens{all}_95%HPD={0.019901,0.080172},length_mean=3.59274843e-02,effectivebrlenIgrBrlens{all}_median=0.048636,rateIgrBrlens{all}_95%HPD={0.330315,4.782479},effectivebrlenIgrBrlens{all}_mean=0.049617,rateIgrBrlens{all}_median=1.422374],34:1040.0[&prob=1.00000000e+00,height_median=5.29999999e-08,height_mean=5.86869177e-08,prob(percent)=100,height_95%HPD={0.061361159889056445,37.36309233135513},length_95%HPD={4.35752400e-02,1.19263800e-01},rateIgrBrlens{all}_mean=0.873955,rateIgrBrlens{all}_median=0.831024,length_median=7.86087200e-02,effectivebrlenIgrBrlens{all}_95%HPD={0.040060,0.092778},length_mean=7.91718634e-02,effectivebrlenIgrBrlens{all}_median=0.064202,rateIgrBrlens{all}_95%HPD={0.413461,1.421145},effectivebrlenIgrBrlens{all}_mean=0.065224]):186.0[&height_mean=7.91719221e-02,prob(percent)=100,height_median=7.86087800e-02,height_95%HPD={764.9318509780279,1359.3025574818596},prob=1.00000000e+00,length_median=1.31862000e-02,effectivebrlenIgrBrlens{all}_95%HPD={0.000000,0.021124},length_mean=1.65009908e-02,effectivebrlenIgrBrlens{all}_median=0.003583,rateIgrBrlens{all}_95%HPD={0.000001,1.495138},effectivebrlenIgrBrlens{all}_mean=0.006210,rateIgrBrlens{all}_median=0.231438,length_95%HPD={1.86237400e-04,4.26173100e-02},rateIgrBrlens{all}_mean=0.458197],35:1226.0[&height_mean=5.85305293e-08,prob(percent)=100,height_95%HPD={0.062073067240923874,37.5311668868472},height_median=5.40000000e-08,prob=1.00000000e+00,length_median=1.04722400e-01,effectivebrlenIgrBrlens{all}_95%HPD={0.082118,0.164513},rateIgrBrlens{all}_mean=1.229019,length_mean=1.06849565e-01,effectivebrlenIgrBrlens{all}_median=0.121904,rateIgrBrlens{all}_95%HPD={0.659493,1.949582},effectivebrlenIgrBrlens{all}_mean=0.123371,rateIgrBrlens{all}_median=1.160885,length_95%HPD={5.42681200e-02,1.61881400e-01}]):210.0[&prob(percent)=58,height_95%HPD={975.6353727886141,1556.1760188443543},prob=5.80722570e-01,height_median=8.96485450e-02,height_mean=9.03190821e-02,length_mean=2.52085994e-02,effectivebrlenIgrBrlens{all}_median=0.019196,rateIgrBrlens{all}_95%HPD={0.000003,3.503640},effectivebrlenIgrBrlens{all}_mean=0.020279,rateIgrBrlens{all}_median=0.825720,length_95%HPD={6.94185500e-04,5.52944700e-02},rateIgrBrlens{all}_mean=1.216875,length_median=2.28284700e-02,effectivebrlenIgrBrlens{all}_95%HPD={0.000000,0.039053}],(22:823.0[&prob=1.00000000e+00,height_median=5.29999999e-08,height_mean=5.88127850e-08,prob(percent)=100,height_95%HPD={0.061361159889056445,37.36309233135513},length_95%HPD={1.55049700e-02,9.25363200e-02},rateIgrBrlens{all}_mean=0.708644,length_median=5.05498700e-02,effectivebrlenIgrBrlens{all}_95%HPD={0.014551,0.048955},rateIgrBrlens{all}_median=0.617807,length_mean=5.21957136e-02,effectivebrlenIgrBrlens{all}_median=0.030842,rateIgrBrlens{all}_95%HPD={0.207714,1.435545},effectivebrlenIgrBrlens{all}_mean=0.031495],36:823.0[&prob=1.00000000e+00,height_median=5.29999999e-08,height_mean=5.88127850e-08,prob(percent)=100,height_95%HPD={0.061361159889056445,37.36309233135513},length_95%HPD={1.55049700e-02,9.25363200e-02},rateIgrBrlens{all}_mean=0.993889,length_median=5.05498700e-02,effectivebrlenIgrBrlens{all}_95%HPD={0.024138,0.064598},rateIgrBrlens{all}_median=0.864607,length_mean=5.21957136e-02,effectivebrlenIgrBrlens{all}_median=0.043003,rateIgrBrlens{all}_95%HPD={0.292344,2.007144},effectivebrlenIgrBrlens{all}_mean=0.043903]):613.0[&height_mean=5.21957724e-02,prob(percent)=100,height_95%HPD={559.5894492103636,1163.312780516003},prob=1.00000000e+00,height_median=5.05499587e-02,length_median=5.67458300e-02,effectivebrlenIgrBrlens{all}_95%HPD={0.011984,0.051146},rateIgrBrlens{all}_mean=0.627542,length_mean=5.78264109e-02,effectivebrlenIgrBrlens{all}_median=0.030560,rateIgrBrlens{all}_95%HPD={0.174706,1.257568},effectivebrlenIgrBrlens{all}_mean=0.031462,rateIgrBrlens{all}_median=0.547778,length_95%HPD={1.75289800e-02,1.01688700e-01}]):1010.0[&prob(percent)=100,height_95%HPD={1183.4123477231635,1749.6946497121598},prob=1.00000000e+00,height_median=1.20537656e-01,height_mean=1.21778758e-01,length_mean=2.05569800e-02,effectivebrlenIgrBrlens{all}_median=0.006740,rateIgrBrlens{all}_95%HPD={0.000001,1.656637},effectivebrlenIgrBrlens{all}_95%HPD={0.000000,0.020733},effectivebrlenIgrBrlens{all}_mean=0.007955,rateIgrBrlens{all}_median=0.327867,length_95%HPD={5.21858700e-04,4.76100200e-02},rateIgrBrlens{all}_mean=0.512887,length_median=1.77143700e-02],((27:696.0[&prob(percent)=100,height_95%HPD={0.061361159889056445,37.36309233135513},prob=1.00000000e+00,height_median=5.29999999e-08,height_mean=5.85367378e-08,length_mean=3.32419731e-02,effectivebrlenIgrBrlens{all}_median=0.052132,rateIgrBrlens{all}_95%HPD={0.485861,4.668777},effectivebrlenIgrBrlens{all}_mean=0.052797,rateIgrBrlens{all}_median=1.666418,effectivebrlenIgrBrlens{all}_95%HPD={0.029845,0.077086},length_95%HPD={6.58123600e-03,6.26098500e-02},rateIgrBrlens{all}_mean=2.049303,length_median=3.13950700e-02],30:696.0[&prob(percent)=100,height_95%HPD={0.061361159889056445,37.36309233135513},prob=1.00000000e+00,height_median=5.29999999e-08,height_mean=5.85367378e-08,length_mean=3.32419731e-02,effectivebrlenIgrBrlens{all}_median=0.020540,rateIgrBrlens{all}_95%HPD={0.101080,1.803984},effectivebrlenIgrBrlens{all}_mean=0.021439,rateIgrBrlens{all}_median=0.642313,length_95%HPD={6.58123600e-03,6.26098500e-02},rateIgrBrlens{all}_mean=0.790874,effectivebrlenIgrBrlens{all}_95%HPD={0.005687,0.041210},length_median=3.13950700e-02]):325.0[&height_95%HPD={449.4379098865347,1045.497245936599},prob=1.00000000e+00,height_median=3.13951740e-02,height_mean=3.32420316e-02,prob(percent)=100,effectivebrlenIgrBrlens{all}_mean=0.061306,rateIgrBrlens{all}_median=1.353970,length_95%HPD={7.60938000e-03,8.90943200e-02},rateIgrBrlens{all}_mean=1.972064,effectivebrlenIgrBrlens{all}_median=0.060020,length_median=4.48946100e-02,effectivebrlenIgrBrlens{all}_95%HPD={0.031995,0.091469},rateIgrBrlens{all}_95%HPD={0.428488,4.184296},length_mean=4.66425354e-02],29:1021.0[&height_95%HPD={0.061361159889056445,37.36309233135513},prob=1.00000000e+00,height_median=5.29999999e-08,height_mean=5.85531223e-08,prob(percent)=100,effectivebrlenIgrBrlens{all}_mean=0.052020,rateIgrBrlens{all}_median=0.648359,length_95%HPD={3.86465000e-02,1.20423800e-01},rateIgrBrlens{all}_mean=0.692582,length_median=7.89147700e-02,effectivebrlenIgrBrlens{all}_95%HPD={0.026899,0.077515},effectivebrlenIgrBrlens{all}_median=0.051078,length_mean=7.98845085e-02,rateIgrBrlens{all}_95%HPD={0.308987,1.200003}]):1425.0[&prob=1.00000000e+00,height_median=7.89148260e-02,height_mean=7.98845670e-02,prob(percent)=100,height_95%HPD={752.9671057184561,1348.2381014136965},length_95%HPD={7.64308300e-03,8.84048500e-02},rateIgrBrlens{all}_mean=1.234079,length_median=4.54563000e-02,effectivebrlenIgrBrlens{all}_95%HPD={0.018524,0.069477},length_mean=4.70182780e-02,effectivebrlenIgrBrlens{all}_median=0.042630,rateIgrBrlens{all}_95%HPD={0.246156,2.967814},rateIgrBrlens{all}_median=0.937816,effectivebrlenIgrBrlens{all}_mean=0.043630]):190.0[&height_mean=1.55678069e-01,height_median=1.53857664e-01,prob(percent)=96,height_95%HPD={1995.703838446738,2989.256623358693},prob=9.64804693e-01,length_median=1.54926600e-02,effectivebrlenIgrBrlens{all}_95%HPD={0.007800,0.045562},length_mean=1.78354527e-02,effectivebrlenIgrBrlens{all}_median=0.024514,rateIgrBrlens{all}_95%HPD={0.011514,6.267752},effectivebrlenIgrBrlens{all}_mean=0.025300,rateIgrBrlens{all}_median=1.552042,rateIgrBrlens{all}_mean=2.300728,length_95%HPD={6.28557700e-04,4.03497400e-02}],(19:1263.0[&height_95%HPD={0.06277994423780102,37.696892679248386},prob=1.00000000e+00,height_median=5.50000000e-08,height_mean=5.89055739e-08,prob(percent)=100,effectivebrlenIgrBrlens{all}_mean=0.080687,rateIgrBrlens{all}_median=0.718385,length_95%HPD={4.58574900e-02,1.71339200e-01},rateIgrBrlens{all}_mean=0.784626,length_median=1.11535700e-01,effectivebrlenIgrBrlens{all}_95%HPD={0.048758,0.115104},effectivebrlenIgrBrlens{all}_median=0.079757,length_mean=1.11624875e-01,rateIgrBrlens{all}_95%HPD={0.358349,1.342355}],26:1263.0[&height_95%HPD={0.06277994423780102,37.696892679248386},prob=1.00000000e+00,height_median=5.50000000e-08,height_mean=5.89529556e-08,prob(percent)=100,effectivebrlenIgrBrlens{all}_mean=0.085232,rateIgrBrlens{all}_median=0.784608,rateIgrBrlens{all}_95%HPD={0.414496,1.511259},length_95%HPD={4.47761700e-02,1.68517100e-01},rateIgrBrlens{all}_mean=0.859921,length_median=1.08425700e-01,effectivebrlenIgrBrlens{all}_95%HPD={0.050334,0.122150},length_mean=1.08088879e-01,effectivebrlenIgrBrlens{all}_median=0.083948],45:1262.0[&height_95%HPD={0.0394132043540865,37.83545734158669},prob=1.00000000e+00,height_median=5.60000000e-08,height_mean=5.85610599e-08,prob(percent)=100,effectivebrlenIgrBrlens{all}_mean=0.160984,rateIgrBrlens{all}_median=1.313461,rateIgrBrlens{all}_95%HPD={0.706590,2.411464},length_95%HPD={5.58212200e-02,1.82609500e-01},rateIgrBrlens{all}_mean=1.430896,length_median=1.22611200e-01,effectivebrlenIgrBrlens{all}_95%HPD={0.109024,0.212724},length_mean=1.21775691e-01,effectivebrlenIgrBrlens{all}_median=0.159200]):1373.0[&prob=1.00000000e+00,height_median=1.36262787e-01,height_mean=1.36465506e-01,prob(percent)=100,height_95%HPD={1010.6668018794876,1588.7331655334863},length_95%HPD={2.71573200e-05,6.78256200e-02},rateIgrBrlens{all}_mean=0.262270,rateIgrBrlens{all}_median=0.162334,length_median=2.14631200e-02,effectivebrlenIgrBrlens{all}_95%HPD={0.000000,0.020889},length_mean=2.66521158e-02,effectivebrlenIgrBrlens{all}_median=0.003998,rateIgrBrlens{all}_95%HPD={0.000001,0.861179},effectivebrlenIgrBrlens{all}_mean=0.006372],25:2635.0[&prob=1.00000000e+00,height_median=5.90000001e-08,height_mean=5.87011852e-08,prob(percent)=100,height_95%HPD={0.040768331923637983,38.30622719810171},length_95%HPD={1.15222700e-01,2.29563900e-01},rateIgrBrlens{all}_mean=0.579405,rateIgrBrlens{all}_median=0.563222,length_median=1.67690200e-01,effectivebrlenIgrBrlens{all}_95%HPD={0.062965,0.129561},length_mean=1.68765144e-01,effectivebrlenIgrBrlens{all}_median=0.093944,rateIgrBrlens{all}_95%HPD={0.324975,0.843814},effectivebrlenIgrBrlens{all}_mean=0.095178]):82.0[&height_mean=1.81149136e-01,prob(percent)=100,height_95%HPD={2119.458705967163,3292.9639116338044},height_median=1.78773588e-01,prob=1.00000000e+00,length_median=3.90325700e-02,effectivebrlenIgrBrlens{all}_95%HPD={0.029305,0.117186},rateIgrBrlens{all}_mean=2.763776,length_mean=4.25912930e-02,effectivebrlenIgrBrlens{all}_median=0.071184,rateIgrBrlens{all}_95%HPD={0.433138,7.483992},effectivebrlenIgrBrlens{all}_mean=0.072822,rateIgrBrlens{all}_median=1.749520,length_95%HPD={1.56291200e-03,8.90130100e-02}],12:2717.0[&height_mean=5.92479256e-08,prob(percent)=100,height_95%HPD={0.04121461213160204,38.45908844928156},height_median=6.00000000e-08,prob=1.00000000e+00,length_median=2.20619600e-01,effectivebrlenIgrBrlens{all}_95%HPD={0.077371,0.186357},rateIgrBrlens{all}_mean=0.582734,length_mean=2.23740370e-01,effectivebrlenIgrBrlens{all}_median=0.125307,rateIgrBrlens{all}_95%HPD={0.331788,0.860545},effectivebrlenIgrBrlens{all}_mean=0.128467,rateIgrBrlens{all}_median=0.565558,length_95%HPD={1.59734700e-01,2.89394400e-01}]):82.0[&prob(percent)=100,height_95%HPD={2167.320180858842,3425.133905236617},prob=1.00000000e+00,height_median=2.20619660e-01,height_mean=2.23740429e-01,length_mean=3.30719674e-02,effectivebrlenIgrBrlens{all}_median=0.020364,effectivebrlenIgrBrlens{all}_95%HPD={0.000000,0.064430},rateIgrBrlens{all}_95%HPD={0.000001,2.853700},effectivebrlenIgrBrlens{all}_mean=0.024704,rateIgrBrlens{all}_median=0.641463,length_95%HPD={8.04879900e-05,8.10013600e-02},rateIgrBrlens{all}_mean=0.971755,length_median=2.75643000e-02],42:2799.0[&prob(percent)=100,height_95%HPD={0.04121461213160204,38.45908844928156},prob=1.00000000e+00,height_median=6.00000000e-08,height_mean=5.86877323e-08,length_mean=2.56812338e-01,effectivebrlenIgrBrlens{all}_median=0.216210,rateIgrBrlens{all}_95%HPD={0.580430,1.250580},effectivebrlenIgrBrlens{all}_95%HPD={0.147515,0.294321},effectivebrlenIgrBrlens{all}_mean=0.218957,rateIgrBrlens{all}_median=0.852906,length_95%HPD={1.81853400e-01,3.34768900e-01},rateIgrBrlens{all}_mean=0.867103,length_median=2.53516200e-01]):113.0[&height_95%HPD={2195.378573755172,3537.718067359093},prob=1.00000000e+00,height_median=2.53516230e-01,height_mean=2.56812396e-01,prob(percent)=100,effectivebrlenIgrBrlens{all}_mean=0.072674,effectivebrlenIgrBrlens{all}_median=0.069851,rateIgrBrlens{all}_median=0.978078,length_95%HPD={2.37149000e-03,1.54379800e-01},rateIgrBrlens{all}_mean=1.282757,rateIgrBrlens{all}_95%HPD={0.000002,3.003209},length_median=6.74837500e-02,effectivebrlenIgrBrlens{all}_95%HPD={0.000000,0.140019},length_mean=7.40606042e-02],(40:839.0[&height_mean=5.78647754e-08,prob(percent)=100,height_95%HPD={0.041214612087105626,38.45908843409297},prob=1.00000000e+00,height_median=5.99999999e-08,length_median=5.34933400e-02,effectivebrlenIgrBrlens{all}_95%HPD={0.015437,0.071202},length_mean=5.64160381e-02,effectivebrlenIgrBrlens{all}_median=0.041777,rateIgrBrlens{all}_95%HPD={0.188349,1.884549},rateIgrBrlens{all}_mean=0.893149,effectivebrlenIgrBrlens{all}_mean=0.042543,rateIgrBrlens{all}_median=0.767960,length_95%HPD={1.36505500e-02,1.00796800e-01}],41:839.0[&height_median=5.99999999e-08,height_mean=5.78647754e-08,prob(percent)=100,height_95%HPD={0.041214612087105626,38.45908843409297},prob=1.00000000e+00,length_median=5.34933400e-02,effectivebrlenIgrBrlens{all}_95%HPD={0.018194,0.075245},length_mean=5.64160381e-02,effectivebrlenIgrBrlens{all}_median=0.044988,rateIgrBrlens{all}_95%HPD={0.217530,2.153505},rateIgrBrlens{all}_mean=0.979978,effectivebrlenIgrBrlens{all}_mean=0.045826,rateIgrBrlens{all}_median=0.838110,length_95%HPD={1.36505500e-02,1.00796800e-01}]):2073.0[&prob(percent)=100,height_95%HPD={578.6505862693084,1181.6200480896769},prob=1.00000000e+00,height_median=5.34934000e-02,height_mean=5.64160959e-02,length_mean=2.30761179e-01,effectivebrlenIgrBrlens{all}_median=0.219640,rateIgrBrlens{all}_95%HPD={0.490025,1.603756},effectivebrlenIgrBrlens{all}_mean=0.222900,rateIgrBrlens{all}_median=0.968510,effectivebrlenIgrBrlens{all}_95%HPD={0.128572,0.320420},length_95%HPD={1.04162700e-01,3.57083000e-01},rateIgrBrlens{all}_mean=1.026383,length_median=2.30975100e-01]):526.0[&height_95%HPD={2254.8220696133167,3720.242488508795},prob=5.32995601e-01,height_median=3.05730520e-01,height_mean=3.10085512e-01,prob(percent)=53,effectivebrlenIgrBrlens{all}_mean=0.063989,rateIgrBrlens{all}_median=1.007897,length_95%HPD={1.04739300e-03,1.30823100e-01},effectivebrlenIgrBrlens{all}_median=0.061765,rateIgrBrlens{all}_mean=1.456361,rateIgrBrlens{all}_95%HPD={0.000015,3.514328},length_median=5.60009000e-02,effectivebrlenIgrBrlens{all}_95%HPD={0.000000,0.126679},length_mean=6.22562254e-02]):131.0[&prob=6.39914678e-01,height_median=4.09122769e-01,height_mean=4.14442504e-01,prob(percent)=64,height_95%HPD={2477.7573489309443,4577.595719177794},length_95%HPD={1.01292100e-03,3.97230500e-01},rateIgrBrlens{all}_mean=1.026498,length_median=1.67661100e-01,effectivebrlenIgrBrlens{all}_95%HPD={0.000000,0.402126},rateIgrBrlens{all}_median=0.949445,length_mean=1.82936698e-01,effectivebrlenIgrBrlens{all}_median=0.160236,rateIgrBrlens{all}_95%HPD={0.000001,1.939683},effectivebrlenIgrBrlens{all}_mean=0.178539])[&prob(percent)=100,height_95%HPD={2531.8956418209827,4801.234793964715},prob=1.00000000e+00,height_median=5.28682290e-01,height_mean=5.48988444e-01,length_95%HPD={0.00000000e+00,0.00000000e+00},rateIgrBrlens{all}_mean=-nan,length_median=0.00000000e+00,effectivebrlenIgrBrlens{all}_95%HPD={1.000000,1.000000},rateIgrBrlens{all}_median=inf,length_mean=0.00000000e+00,effectivebrlenIgrBrlens{all}_median=1.000000,rateIgrBrlens{all}_95%HPD={inf,inf},effectivebrlenIgrBrlens{all}_mean=1.000000];
END;
