# Supplementary material for: A test of Generalized Bayesian dating: A new linguistic dating method
Source: PLoS One. 2020 Aug 12;15(8):e0236522. doi: 10.1371/journal.pone.0236522 (PMC7423060; doi:10.1371/journal.pone.0236522)
Supplement: S2 File — Python code for extracting median tree lengths for each constraint, generation of consensus trees, RevBayes code for performing Gamma regression and linear regression, and Python code for predicting ages. Age annotated consensus tree files for all the families. (ZIP) [file pone.0236522.s002.zip › S2 Supporting Information/Consensus_Trees_Ages/Left_May.dendropy.con.tre]

#NEXUS

BEGIN TAXA;
    DIMENSIONS NTAX=8;
    TAXLABELS
        AMA
        NAKWI
        'NIMO_NAKWI'
        'AMA_2'
        BO
        NIMO
        'ROCKY_PEAK'
        OWINIGA
  ;
END;

BEGIN TREES;
        Translate
             1 AMA,
             2 NAKWI,
             3 'NIMO_NAKWI',
             4 'AMA_2',
             5 BO,
             6 NIMO,
             7 'ROCKY_PEAK',
             8 OWINIGA
             ;
    TREE 1 = [&R] ((5:1281.0[&height_mean=4.06030396e-08,prob(percent)=100,height_median=3.00000000e-08,height_95%HPD={0.04318884166200884,32.71632537610931},prob=1.00000000e+00,length_median=1.78405800e-01,effectivebrlenIgrBrlens{all}_95%HPD={0.000000,0.294422},length_mean=2.03572418e-01,effectivebrlenIgrBrlens{all}_median=0.105861,rateIgrBrlens{all}_95%HPD={0.000001,1.386389},effectivebrlenIgrBrlens{all}_mean=0.124913,rateIgrBrlens{all}_median=0.610478,length_95%HPD={1.92062900e-02,4.39238700e-01},rateIgrBrlens{all}_mean=0.677135],7:1281.0[&prob=1.00000000e+00,height_median=3.00000000e-08,height_mean=4.02902813e-08,prob(percent)=100,height_95%HPD={0.04318884166200884,32.71632537610931},length_95%HPD={1.94574600e-02,4.54150600e-01},rateIgrBrlens{all}_mean=2.368708,length_median=1.78416800e-01,effectivebrlenIgrBrlens{all}_95%HPD={0.127314,0.645350},length_mean=2.07158534e-01,effectivebrlenIgrBrlens{all}_median=0.319175,rateIgrBrlens{all}_95%HPD={0.493452,5.625710},effectivebrlenIgrBrlens{all}_mean=0.354077,rateIgrBrlens{all}_median=1.753780]):987.0[&height_mean=1.96523268e-01,prob(percent)=97,height_median=1.74393100e-01,height_95%HPD={1021.7207052236035,1599.5759867124639},prob=9.68137582e-01,length_median=1.58668300e-01,effectivebrlenIgrBrlens{all}_95%HPD={0.000000,0.402492},length_mean=1.87739836e-01,effectivebrlenIgrBrlens{all}_median=0.177284,rateIgrBrlens{all}_95%HPD={0.000012,3.179505},effectivebrlenIgrBrlens{all}_mean=0.195527,rateIgrBrlens{all}_median=1.078141,length_95%HPD={1.12061300e-02,4.21350500e-01},rateIgrBrlens{all}_mean=1.358224],((2:687.0[&prob=1.00000000e+00,height_median=3.40000001e-08,height_mean=4.12493801e-08,prob(percent)=100,height_95%HPD={0.046656945837740306,33.68120278834199},length_95%HPD={1.37431700e-03,9.84910500e-02},rateIgrBrlens{all}_mean=0.332254,rateIgrBrlens{all}_median=0.146841,length_median=3.02347800e-02,effectivebrlenIgrBrlens{all}_95%HPD={0.000000,0.024116},length_mean=3.85816526e-02,effectivebrlenIgrBrlens{all}_median=0.005024,rateIgrBrlens{all}_95%HPD={0.000001,1.213196},effectivebrlenIgrBrlens{all}_mean=0.007658],3:687.0[&height_95%HPD={0.046656945837740306,33.68120278834199},prob=1.00000000e+00,height_median=3.40000001e-08,height_mean=4.12493801e-08,prob(percent)=100,effectivebrlenIgrBrlens{all}_mean=0.014153,effectivebrlenIgrBrlens{all}_median=0.013195,rateIgrBrlens{all}_median=0.399495,length_95%HPD={1.37431700e-03,9.84910500e-02},rateIgrBrlens{all}_mean=0.677389,rateIgrBrlens{all}_95%HPD={0.000001,2.098996},length_median=3.02347800e-02,effectivebrlenIgrBrlens{all}_95%HPD={0.000000,0.031398},length_mean=3.85816526e-02]):642.0[&prob=1.00000000e+00,height_median=3.02348200e-02,height_mean=3.85816938e-02,prob(percent)=100,height_95%HPD={441.7696232442976,1035.86191326029},length_95%HPD={1.45244700e-02,3.61581000e-01},rateIgrBrlens{all}_mean=1.366018,rateIgrBrlens{all}_median=1.072895,length_median=1.51516100e-01,effectivebrlenIgrBrlens{all}_95%HPD={0.067146,0.316312},length_mean=1.71577078e-01,effectivebrlenIgrBrlens{all}_median=0.164333,rateIgrBrlens{all}_95%HPD={0.164179,2.954688},effectivebrlenIgrBrlens{all}_mean=0.177619],6:1330.0[&height_95%HPD={0.04318884166200884,32.71632537610931},prob=1.00000000e+00,height_median=3.00000000e-08,height_mean=4.11299960e-08,prob(percent)=100,effectivebrlenIgrBrlens{all}_median=0.102887,effectivebrlenIgrBrlens{all}_mean=0.111477,rateIgrBrlens{all}_median=0.557575,rateIgrBrlens{all}_95%HPD={0.113094,1.261209},length_95%HPD={4.89340600e-02,4.13813400e-01},rateIgrBrlens{all}_mean=0.615444,length_median=1.84944500e-01,effectivebrlenIgrBrlens{all}_95%HPD={0.021618,0.216617},length_mean=2.07824034e-01]):938.0[&prob=8.74416744e-01,height_median=1.76605090e-01,height_95%HPD={1080.5765195581466,1656.1512571375176},prob(percent)=87,height_mean=1.95962033e-01,length_95%HPD={2.05781300e-03,3.54684200e-01},rateIgrBrlens{all}_mean=0.728191,effectivebrlenIgrBrlens{all}_mean=0.096243,rateIgrBrlens{all}_median=0.600927,effectivebrlenIgrBrlens{all}_95%HPD={0.000000,0.237595},length_mean=1.56409880e-01,effectivebrlenIgrBrlens{all}_median=0.080653,rateIgrBrlens{all}_95%HPD={0.000001,1.655226},length_median=1.33315700e-01],((1:974.0[&height_95%HPD={0.04318884166200884,32.71632537610931},height_median=3.00000000e-08,prob(percent)=100,height_mean=4.09375950e-08,prob=1.00000000e+00,length_95%HPD={4.91644500e-03,2.07712200e-01},rateIgrBrlens{all}_mean=0.375482,rateIgrBrlens{all}_median=0.273423,effectivebrlenIgrBrlens{all}_95%HPD={0.000000,0.088700},length_mean=9.40316012e-02,effectivebrlenIgrBrlens{all}_median=0.023888,length_median=8.14608700e-02,rateIgrBrlens{all}_95%HPD={0.000001,1.038911},effectivebrlenIgrBrlens{all}_mean=0.031183],4:974.0[&prob(percent)=100,height_mean=4.09695907e-08,height_median=3.00000000e-08,prob=1.00000000e+00,height_95%HPD={0.04318884166200884,32.71632537610931},length_median=8.14205100e-02,rateIgrBrlens{all}_mean=2.298151,length_mean=9.40536263e-02,effectivebrlenIgrBrlens{all}_95%HPD={0.057233,0.244147},rateIgrBrlens{all}_median=1.563037,length_95%HPD={3.20317400e-03,2.06549800e-01},effectivebrlenIgrBrlens{all}_mean=0.139499,effectivebrlenIgrBrlens{all}_median=0.131202,rateIgrBrlens{all}_95%HPD={0.299822,6.033375}]):645.0[&height_95%HPD={708.568213633071,1306.8379850860968},prob=9.98400213e-01,prob(percent)=100,height_mean=9.38939619e-02,height_median=8.13709200e-02,effectivebrlenIgrBrlens{all}_mean=0.216671,length_95%HPD={2.10421600e-02,5.23335100e-01},effectivebrlenIgrBrlens{all}_median=0.188228,effectivebrlenIgrBrlens{all}_95%HPD={0.018372,0.460601},rateIgrBrlens{all}_median=0.900045,length_mean=2.45785098e-01,length_median=2.14982900e-01,rateIgrBrlens{all}_mean=1.062288,rateIgrBrlens{all}_95%HPD={0.099875,2.280017}],8:1619.0[&prob(percent)=100,height_mean=4.14447674e-08,height_median=3.00000000e-08,prob=1.00000000e+00,height_95%HPD={0.04318884166200884,32.71632537610931},length_95%HPD={8.48464200e-02,7.17480300e-01},effectivebrlenIgrBrlens{all}_mean=0.406835,effectivebrlenIgrBrlens{all}_median=0.362493,length_mean=3.56229688e-01,length_median=3.18225900e-01,rateIgrBrlens{all}_mean=1.299040,effectivebrlenIgrBrlens{all}_95%HPD={0.160909,0.776325},rateIgrBrlens{all}_median=1.158129,rateIgrBrlens{all}_95%HPD={0.413020,2.534246}]):649.0[&height_95%HPD={1364.0744648316577,1934.6019821903185},prob(percent)=53,height_mean=2.93094374e-01,height_median=2.64693130e-01,prob=5.34595387e-01,length_mean=1.16372984e-01,rateIgrBrlens{all}_mean=1.103982,rateIgrBrlens{all}_median=0.751360,rateIgrBrlens{all}_95%HPD={0.000001,3.104505},effectivebrlenIgrBrlens{all}_mean=0.094548,effectivebrlenIgrBrlens{all}_median=0.076066,length_95%HPD={7.05441400e-04,3.02040500e-01},effectivebrlenIgrBrlens{all}_95%HPD={0.000000,0.255938},length_median=9.07274900e-02])[&prob(percent)=100,height_median=4.35251580e-01,height_95%HPD={1874.7928681649055,2725.4831205577466},height_mean=4.82074151e-01,prob=1.00000000e+00,effectivebrlenIgrBrlens{all}_median=1.000000,effectivebrlenIgrBrlens{all}_mean=1.000000,rateIgrBrlens{all}_95%HPD={inf,inf},length_95%HPD={0.00000000e+00,0.00000000e+00},length_median=0.00000000e+00,effectivebrlenIgrBrlens{all}_95%HPD={1.000000,1.000000},rateIgrBrlens{all}_median=inf,rateIgrBrlens{all}_mean=-nan,length_mean=0.00000000e+00];
END;
