# Supplementary material for: A test of Generalized Bayesian dating: A new linguistic dating method
Source: PLoS One. 2020 Aug 12;15(8):e0236522. doi: 10.1371/journal.pone.0236522 (PMC7423060; doi:10.1371/journal.pone.0236522)
Supplement: S2 File — Python code for extracting median tree lengths for each constraint, generation of consensus trees, RevBayes code for performing Gamma regression and linear regression, and Python code for predicting ages. Age annotated consensus tree files for all the families. (ZIP) [file pone.0236522.s002.zip › S2 Supporting Information/Consensus_Trees_Ages/Ijoid.dendropy.con.tre]

#NEXUS

BEGIN TAXA;
    DIMENSIONS NTAX=34;
    TAXLABELS
        AKAHA
        AKITA
        APOI
        AROGBO
        BASAN
        BISENI
        BUMO
        'EAST_OLODIAMA'
        'EAST_TARAKIRI'
        EKPETIAMA
        FURUPAGHA
        GBARAIN
        GBARANMATU
        IDUWINI
        IKIBIRI
        IZON
        KABOU
        KOLOKUMA
        KUNBO
        MEIN
        NEMBE
        'OGBE_IJO'
        OGBOIN
        OGULAGHA
        OPEREMO
        OPOROMO
        ORUMA
        OYAKIRI
        'WEST_TARAKIRI'
        DEFAKA
        NKORO
        IBANI
        KALABARI
        OKRIKA
  ;
END;

BEGIN TREES;
        Translate
             1 AKAHA,
             2 AKITA,
             3 APOI,
             4 AROGBO,
             5 BASAN,
             6 BISENI,
             7 BUMO,
             8 'EAST_OLODIAMA',
             9 'EAST_TARAKIRI',
             10 EKPETIAMA,
             11 FURUPAGHA,
             12 GBARAIN,
             13 GBARANMATU,
             14 IDUWINI,
             15 IKIBIRI,
             16 IZON,
             17 KABOU,
             18 KOLOKUMA,
             19 KUNBO,
             20 MEIN,
             21 NEMBE,
             22 'OGBE_IJO',
             23 OGBOIN,
             24 OGULAGHA,
             25 OPEREMO,
             26 OPOROMO,
             27 ORUMA,
             28 OYAKIRI,
             29 'WEST_TARAKIRI',
             30 DEFAKA,
             31 NKORO,
             32 IBANI,
             33 KALABARI,
             34 OKRIKA
             ;
    TREE 1 = [&R] (30:3264.0[&height_95%HPD={0.04318884166200884,32.71632537610931},prob=1.00000000e+00,height_median=3.00000000e-08,height_mean=1.59334799e-07,prob(percent)=100,effectivebrlenIgrBrlens{all}_mean=1.679000,rateIgrBrlens{all}_median=1.010057,length_95%HPD={6.22595500e-01,2.96857000e+00},rateIgrBrlens{all}_mean=1.015555,length_median=1.51370800e+00,effectivebrlenIgrBrlens{all}_95%HPD={0.655483,3.009728},effectivebrlenIgrBrlens{all}_median=1.528498,length_mean=1.66200466e+00,rateIgrBrlens{all}_95%HPD={0.856562,1.201065}],(((1:979.0[&prob=1.00000000e+00,height_median=5.00000004e-08,height_mean=1.60505230e-07,prob(percent)=100,height_95%HPD={0.059193908583566,36.853885562497766},length_95%HPD={3.89174600e-02,1.38154100e-01},rateIgrBrlens{all}_mean=1.149751,rateIgrBrlens{all}_median=1.070182,length_median=8.29597200e-02,effectivebrlenIgrBrlens{all}_95%HPD={0.048628,0.141862},length_mean=8.56276416e-02,effectivebrlenIgrBrlens{all}_median=0.089514,rateIgrBrlens{all}_95%HPD={0.512555,1.884488},effectivebrlenIgrBrlens{all}_mean=0.092473],21:979.0[&prob=1.00000000e+00,height_median=5.00000004e-08,height_mean=1.60508030e-07,prob(percent)=100,height_95%HPD={0.059193908583566,36.853885562497766},length_95%HPD={3.92838800e-02,1.38259000e-01},rateIgrBrlens{all}_mean=0.838193,rateIgrBrlens{all}_median=0.804466,length_median=8.29597200e-02,effectivebrlenIgrBrlens{all}_95%HPD={0.028495,0.114254},length_mean=8.56122973e-02,effectivebrlenIgrBrlens{all}_median=0.066767,rateIgrBrlens{all}_95%HPD={0.393903,1.408269},effectivebrlenIgrBrlens{all}_mean=0.068691]):634.0[&height_mean=8.55382355e-02,prob(percent)=100,height_95%HPD={714.3657122752263,1311.8576496993714},height_median=8.29305800e-02,prob=9.99066791e-01,length_median=9.24726900e-02,effectivebrlenIgrBrlens{all}_95%HPD={0.018553,0.142477},rateIgrBrlens{all}_mean=0.878568,length_mean=9.47664656e-02,effectivebrlenIgrBrlens{all}_median=0.077095,rateIgrBrlens{all}_95%HPD={0.346629,1.459625},effectivebrlenIgrBrlens{all}_mean=0.079900,rateIgrBrlens{all}_median=0.843856,length_95%HPD={3.04093500e-02,1.65666200e-01}],(31:1347.0[&height_95%HPD={0.040633929487455187,38.25998348436245},prob=1.00000000e+00,height_median=5.87000000e-08,height_mean=1.60490905e-07,prob(percent)=100,effectivebrlenIgrBrlens{all}_mean=0.142443,rateIgrBrlens{all}_median=0.898950,effectivebrlenIgrBrlens{all}_median=0.139367,length_95%HPD={9.55428500e-02,2.23627900e-01},rateIgrBrlens{all}_mean=0.921023,rateIgrBrlens{all}_95%HPD={0.522096,1.332891},length_median=1.54320000e-01,effectivebrlenIgrBrlens{all}_95%HPD={0.079241,0.216023},length_mean=1.57449093e-01],(32:1011.0[&height_mean=1.60801197e-07,height_median=5.00000001e-08,prob(percent)=100,height_95%HPD={0.059193908364390584,36.85388551123397},prob=1.00000000e+00,length_median=7.47806000e-02,effectivebrlenIgrBrlens{all}_95%HPD={0.045291,0.157234},length_mean=7.66942870e-02,effectivebrlenIgrBrlens{all}_median=0.096116,rateIgrBrlens{all}_95%HPD={0.607600,2.431519},effectivebrlenIgrBrlens{all}_mean=0.099276,rateIgrBrlens{all}_median=1.269209,rateIgrBrlens{all}_mean=1.391103,length_95%HPD={3.13386200e-02,1.23447700e-01}],(33:709.0[&height_95%HPD={0.059193908218273576,36.8538854770581},prob=1.00000000e+00,height_median=4.99999999e-08,height_mean=1.60672254e-07,prob(percent)=100,effectivebrlenIgrBrlens{all}_mean=0.037577,rateIgrBrlens{all}_median=1.083373,length_95%HPD={7.69003000e-03,6.22956500e-02},rateIgrBrlens{all}_mean=1.254735,length_median=3.29911300e-02,effectivebrlenIgrBrlens{all}_95%HPD={0.012153,0.066747},effectivebrlenIgrBrlens{all}_median=0.036070,length_mean=3.44937722e-02,rateIgrBrlens{all}_95%HPD={0.225741,2.462700}],34:709.0[&height_median=4.99999999e-08,height_mean=1.60673388e-07,prob(percent)=100,height_95%HPD={0.059193908218273576,36.8538854770581},prob=1.00000000e+00,rateIgrBrlens{all}_95%HPD={0.199227,2.076701},rateIgrBrlens{all}_mean=1.024958,effectivebrlenIgrBrlens{all}_median=0.029580,effectivebrlenIgrBrlens{all}_mean=0.031417,length_median=3.30638300e-02,rateIgrBrlens{all}_median=0.894380,length_mean=3.45953122e-02,effectivebrlenIgrBrlens{all}_95%HPD={0.007260,0.060328},length_95%HPD={9.30244100e-03,6.43209500e-02}]):302.0[&height_95%HPD={460.0380443917515,1056.8717402227667},prob=9.76269831e-01,height_median=3.27521400e-02,height_mean=3.42156669e-02,prob(percent)=98,effectivebrlenIgrBrlens{all}_mean=0.045080,effectivebrlenIgrBrlens{all}_median=0.042495,rateIgrBrlens{all}_median=1.026642,length_95%HPD={3.34238900e-03,8.42671600e-02},rateIgrBrlens{all}_mean=1.170623,rateIgrBrlens{all}_95%HPD={0.136271,2.440802},length_median=4.06966600e-02,effectivebrlenIgrBrlens{all}_95%HPD={0.000000,0.087777},length_mean=4.33033849e-02]):337.0[&prob=1.00000000e+00,height_median=7.48822500e-02,height_mean=7.69465344e-02,prob(percent)=100,height_95%HPD={742.4102094559496,1338.7019401345458},length_95%HPD={2.18148700e-02,1.41573600e-01},rateIgrBrlens{all}_mean=1.428328,rateIgrBrlens{all}_median=1.289718,length_median=7.76880000e-02,effectivebrlenIgrBrlens{all}_95%HPD={0.042750,0.181668},length_mean=8.05027196e-02,effectivebrlenIgrBrlens{all}_median=0.101478,rateIgrBrlens{all}_95%HPD={0.649713,2.481482},effectivebrlenIgrBrlens{all}_mean=0.105604]):265.0[&height_mean=1.57449254e-01,prob(percent)=100,height_95%HPD={1100.070715748967,1674.002935497084},height_median=1.54320310e-01,prob=1.00000000e+00,length_median=1.79444600e-02,effectivebrlenIgrBrlens{all}_95%HPD={0.000000,0.050344},rateIgrBrlens{all}_mean=0.884957,length_mean=2.28364743e-02,effectivebrlenIgrBrlens{all}_median=0.013260,rateIgrBrlens{all}_95%HPD={0.000001,2.266721},effectivebrlenIgrBrlens{all}_mean=0.017642,rateIgrBrlens{all}_median=0.683400,length_95%HPD={7.68144700e-05,6.08263500e-02}]):888.0[&prob(percent)=100,height_95%HPD={1359.9515573944427,1929.2069468960965},prob=1.00000000e+00,height_median=1.77307520e-01,height_mean=1.80310589e-01,length_mean=5.75198258e-02,effectivebrlenIgrBrlens{all}_median=0.047797,rateIgrBrlens{all}_95%HPD={0.086878,1.888925},effectivebrlenIgrBrlens{all}_mean=0.051820,rateIgrBrlens{all}_median=0.870782,length_95%HPD={1.03130300e-03,1.19068000e-01},rateIgrBrlens{all}_mean=0.959436,length_median=5.33117000e-02,effectivebrlenIgrBrlens{all}_95%HPD={0.000001,0.112720}],(((2:898.0[&height_95%HPD={0.059193908218273576,36.8538854770581},prob=1.00000000e+00,height_median=4.99999999e-08,height_mean=1.61075481e-07,prob(percent)=100,effectivebrlenIgrBrlens{all}_mean=0.048993,rateIgrBrlens{all}_median=0.787060,length_95%HPD={2.50318400e-02,1.04022400e-01},effectivebrlenIgrBrlens{all}_median=0.047359,rateIgrBrlens{all}_mean=0.840694,rateIgrBrlens{all}_95%HPD={0.297535,1.448244},length_median=6.02127200e-02,effectivebrlenIgrBrlens{all}_95%HPD={0.015648,0.083834},length_mean=6.17415361e-02],27:898.0[&height_95%HPD={0.05919390829133208,36.85388549414603},prob=1.00000000e+00,height_median=5.00000000e-08,height_mean=1.61115475e-07,prob(percent)=100,effectivebrlenIgrBrlens{all}_mean=0.070106,rateIgrBrlens{all}_median=0.989115,length_95%HPD={2.68157300e-02,1.19677100e-01},rateIgrBrlens{all}_mean=1.071579,effectivebrlenIgrBrlens{all}_median=0.068042,length_median=6.89016900e-02,effectivebrlenIgrBrlens{all}_95%HPD={0.034050,0.108689},rateIgrBrlens{all}_95%HPD={0.416107,1.889483},length_mean=7.17565651e-02]):219.0[&prob=5.82722304e-01,height_median=5.99338200e-02,height_mean=6.14267541e-02,prob(percent)=58,height_95%HPD={626.5590906374352,1227.4910866096154},length_95%HPD={5.65459000e-04,7.45401900e-02},rateIgrBrlens{all}_mean=0.895369,length_median=3.19392000e-02,effectivebrlenIgrBrlens{all}_95%HPD={0.000000,0.059714},rateIgrBrlens{all}_median=0.766367,length_mean=3.51938017e-02,effectivebrlenIgrBrlens{all}_median=0.024819,rateIgrBrlens{all}_95%HPD={0.000001,1.779521},effectivebrlenIgrBrlens{all}_mean=0.027410],6:1117.0[&height_95%HPD={0.059193908364390584,36.85388551123397},prob=1.00000000e+00,height_median=5.00000001e-08,height_mean=1.60717062e-07,prob(percent)=100,effectivebrlenIgrBrlens{all}_mean=0.110701,rateIgrBrlens{all}_median=1.321090,length_95%HPD={3.03889300e-02,1.39259700e-01},rateIgrBrlens{all}_mean=1.513289,effectivebrlenIgrBrlens{all}_median=0.108040,length_median=8.02902300e-02,effectivebrlenIgrBrlens{all}_95%HPD={0.059745,0.164972},rateIgrBrlens{all}_95%HPD={0.704289,2.718239},length_mean=8.18992124e-02]):1053.0[&prob=1.00000000e+00,height_median=9.08262750e-02,height_mean=9.26154767e-02,prob(percent)=100,height_95%HPD={842.9033063738451,1433.01655546858},length_95%HPD={2.12724000e-02,1.29302200e-01},rateIgrBrlens{all}_mean=1.106942,length_median=7.21834300e-02,effectivebrlenIgrBrlens{all}_95%HPD={0.026199,0.128894},rateIgrBrlens{all}_median=1.020558,length_mean=7.40157973e-02,effectivebrlenIgrBrlens{all}_median=0.072599,rateIgrBrlens{all}_95%HPD={0.414750,1.970338},effectivebrlenIgrBrlens{all}_mean=0.075103],(((3:812.0[&height_mean=1.60776839e-07,prob(percent)=100,height_median=4.99999997e-08,height_95%HPD={0.05919390807215656,36.853885442882216},prob=1.00000000e+00,length_median=3.54146400e-02,effectivebrlenIgrBrlens{all}_95%HPD={0.008810,0.052660},length_mean=3.70770288e-02,effectivebrlenIgrBrlens{all}_median=0.027737,rateIgrBrlens{all}_95%HPD={0.218309,1.777634},effectivebrlenIgrBrlens{all}_mean=0.028977,rateIgrBrlens{all}_median=0.785086,length_95%HPD={9.29871800e-03,6.70993400e-02},rateIgrBrlens{all}_mean=0.888879],5:812.0[&prob=1.00000000e+00,height_median=4.99999997e-08,height_mean=1.60851143e-07,prob(percent)=100,height_95%HPD={0.05919390807215656,36.853885442882216},length_95%HPD={8.55877500e-03,6.04524700e-02},rateIgrBrlens{all}_mean=0.974546,length_median=3.13078200e-02,effectivebrlenIgrBrlens{all}_95%HPD={0.006799,0.050675},length_mean=3.28398216e-02,effectivebrlenIgrBrlens{all}_median=0.027159,rateIgrBrlens{all}_95%HPD={0.191788,1.944907},effectivebrlenIgrBrlens{all}_mean=0.028272,rateIgrBrlens{all}_median=0.862845],28:812.0[&prob=1.00000000e+00,height_median=4.99999997e-08,height_mean=1.60834906e-07,prob(percent)=100,height_95%HPD={0.05919390807215656,36.853885442882216},length_95%HPD={5.72638900e-03,7.35564800e-02},rateIgrBrlens{all}_mean=1.978757,rateIgrBrlens{all}_median=1.625889,length_median=3.05186100e-02,effectivebrlenIgrBrlens{all}_95%HPD={0.024940,0.083730},length_mean=3.40094775e-02,effectivebrlenIgrBrlens{all}_median=0.050611,rateIgrBrlens{all}_95%HPD={0.476557,4.083909},effectivebrlenIgrBrlens{all}_mean=0.052565]):496.0[&height_mean=4.12319256e-02,prob(percent)=88,height_median=3.98339710e-02,height_95%HPD={550.6293995449065,1153.9435438629528},prob=8.84548727e-01,length_median=2.07579000e-02,effectivebrlenIgrBrlens{all}_95%HPD={0.000000,0.042643},length_mean=2.30237081e-02,effectivebrlenIgrBrlens{all}_median=0.020447,rateIgrBrlens{all}_95%HPD={0.000003,3.072217},effectivebrlenIgrBrlens{all}_mean=0.021740,rateIgrBrlens{all}_median=0.931303,length_95%HPD={2.20860000e-03,5.07828000e-02},rateIgrBrlens{all}_mean=1.281080],7:1308.0[&prob=1.00000000e+00,height_median=4.99999999e-08,height_mean=1.60823594e-07,prob(percent)=100,height_95%HPD={0.059193908218273576,36.8538854770581},length_95%HPD={1.99685000e-02,1.07569500e-01},rateIgrBrlens{all}_mean=0.870361,rateIgrBrlens{all}_median=0.794089,length_median=5.77543100e-02,effectivebrlenIgrBrlens{all}_95%HPD={0.020501,0.074961},length_mean=6.04094885e-02,effectivebrlenIgrBrlens{all}_median=0.044784,rateIgrBrlens{all}_95%HPD={0.241739,1.663362},effectivebrlenIgrBrlens{all}_mean=0.046342],8:1308.0[&height_95%HPD={0.05919390807215656,36.853885442882216},prob=1.00000000e+00,height_median=4.99999997e-08,height_mean=1.60806201e-07,prob(percent)=100,effectivebrlenIgrBrlens{all}_mean=0.027825,rateIgrBrlens{all}_median=0.546886,rateIgrBrlens{all}_95%HPD={0.119017,1.064124},length_95%HPD={1.97888200e-02,8.40267900e-02},rateIgrBrlens{all}_mean=0.580347,length_median=5.01260600e-02,effectivebrlenIgrBrlens{all}_95%HPD={0.006584,0.050557},length_mean=5.09411153e-02,effectivebrlenIgrBrlens{all}_median=0.026694],((9:720.0[&prob(percent)=100,height_95%HPD={0.05919390807215656,36.853885442882216},prob=1.00000000e+00,height_median=4.99999997e-08,height_mean=1.60840376e-07,length_mean=2.66887633e-02,effectivebrlenIgrBrlens{all}_median=0.017761,rateIgrBrlens{all}_95%HPD={0.142850,1.546499},effectivebrlenIgrBrlens{all}_mean=0.018752,effectivebrlenIgrBrlens{all}_95%HPD={0.003827,0.035722},rateIgrBrlens{all}_median=0.691418,length_95%HPD={8.71123000e-03,4.70321900e-02},rateIgrBrlens{all}_mean=0.774852,length_median=2.55029100e-02],(15:568.0[&prob=1.00000000e+00,height_median=4.90000001e-08,height_mean=1.60830595e-07,prob(percent)=100,height_95%HPD={0.05846049987197157,36.6816778040427},length_95%HPD={3.65559900e-03,3.63240500e-02},rateIgrBrlens{all}_mean=2.612233,length_median=1.76902400e-02,effectivebrlenIgrBrlens{all}_95%HPD={0.017787,0.063618},length_mean=1.91034865e-02,effectivebrlenIgrBrlens{all}_median=0.038551,rateIgrBrlens{all}_median=2.158738,rateIgrBrlens{all}_95%HPD={0.562127,5.570073},effectivebrlenIgrBrlens{all}_mean=0.039929],23:568.0[&prob=1.00000000e+00,height_median=4.89999999e-08,height_mean=1.60825855e-07,prob(percent)=100,height_95%HPD={0.05846049972471995,36.68167776933233},length_95%HPD={4.40075700e-03,3.52531800e-02},rateIgrBrlens{all}_mean=1.357192,length_median=1.74880600e-02,effectivebrlenIgrBrlens{all}_95%HPD={0.005894,0.039636},length_mean=1.85726133e-02,effectivebrlenIgrBrlens{all}_median=0.019948,rateIgrBrlens{all}_95%HPD={0.238028,3.035039},rateIgrBrlens{all}_median=1.125880,effectivebrlenIgrBrlens{all}_mean=0.021203]):152.0[&height_mean=1.79887834e-02,height_median=1.69721450e-02,prob(percent)=88,height_95%HPD={321.6432052861576,895.7155154006861},prob=8.75349953e-01,length_median=8.34932600e-03,effectivebrlenIgrBrlens{all}_95%HPD={0.000000,0.026507},length_mean=9.78019803e-03,effectivebrlenIgrBrlens{all}_median=0.011049,rateIgrBrlens{all}_95%HPD={0.000002,5.514512},effectivebrlenIgrBrlens{all}_mean=0.012244,rateIgrBrlens{all}_median=1.254483,rateIgrBrlens{all}_mean=1.957159,length_95%HPD={1.92988400e-04,2.28933700e-02}]):163.0[&prob(percent)=96,height_95%HPD={471.12272912070665,1069.2338559890193},prob=9.62005066e-01,height_median=2.61825720e-02,height_mean=2.72372144e-02,length_mean=1.53494552e-02,effectivebrlenIgrBrlens{all}_median=0.022725,rateIgrBrlens{all}_95%HPD={0.000001,6.595370},effectivebrlenIgrBrlens{all}_mean=0.023852,rateIgrBrlens{all}_median=1.544719,effectivebrlenIgrBrlens{all}_95%HPD={0.001772,0.046459},length_95%HPD={6.24391100e-04,3.36785300e-02},rateIgrBrlens{all}_mean=2.394630,length_median=1.36869500e-02],26:883.0[&prob(percent)=100,height_95%HPD={0.05919390807215656,36.853885442882216},prob=1.00000000e+00,height_median=4.99999997e-08,height_mean=1.60767992e-07,length_mean=4.22720877e-02,effectivebrlenIgrBrlens{all}_median=0.023693,rateIgrBrlens{all}_95%HPD={0.100759,1.173199},effectivebrlenIgrBrlens{all}_mean=0.025100,rateIgrBrlens{all}_median=0.572793,length_95%HPD={1.73747100e-02,6.77292600e-02},rateIgrBrlens{all}_mean=0.615727,effectivebrlenIgrBrlens{all}_95%HPD={0.003239,0.049116},length_median=4.08519200e-02]):425.0[&height_95%HPD={616.2085902694524,1217.556404755513},prob=9.97866951e-01,height_median=4.12285400e-02,height_mean=4.26351813e-02,prob(percent)=100,effectivebrlenIgrBrlens{all}_mean=0.036923,rateIgrBrlens{all}_median=1.186801,length_95%HPD={1.62292600e-03,6.37684800e-02},rateIgrBrlens{all}_mean=1.733167,effectivebrlenIgrBrlens{all}_median=0.035027,length_median=2.97022300e-02,effectivebrlenIgrBrlens{all}_95%HPD={0.013166,0.062762},rateIgrBrlens{all}_95%HPD={0.268453,4.273910},length_mean=3.17178463e-02]):688.0[&prob=9.79469404e-01,height_median=8.43826312e-02,height_mean=8.60934121e-02,prob(percent)=98,height_95%HPD={1054.093252729172,1630.0429200557523},length_95%HPD={8.73048200e-03,9.53091400e-02},rateIgrBrlens{all}_mean=0.804840,length_median=4.95618400e-02,effectivebrlenIgrBrlens{all}_95%HPD={0.006337,0.069289},length_mean=5.12705265e-02,effectivebrlenIgrBrlens{all}_median=0.034934,rateIgrBrlens{all}_95%HPD={0.193180,1.542722},rateIgrBrlens{all}_median=0.715974,effectivebrlenIgrBrlens{all}_mean=0.036752],(((((4:668.0[&height_mean=1.60885467e-07,prob(percent)=100,height_95%HPD={0.05919390777992254,36.85388537453046},height_median=4.99999993e-08,prob=1.00000000e+00,length_median=2.68914800e-02,effectivebrlenIgrBrlens{all}_95%HPD={0.011281,0.054953},rateIgrBrlens{all}_mean=1.369963,length_mean=2.82410880e-02,effectivebrlenIgrBrlens{all}_median=0.031468,rateIgrBrlens{all}_95%HPD={0.268320,2.786021},effectivebrlenIgrBrlens{all}_mean=0.032643,rateIgrBrlens{all}_median=1.166416,length_95%HPD={6.84535900e-03,5.12909900e-02}],11:668.0[&height_mean=1.60861529e-07,prob(percent)=100,height_95%HPD={0.05919390792603955,36.85388540870633},prob=1.00000000e+00,height_median=4.99999995e-08,length_median=2.89430900e-02,effectivebrlenIgrBrlens{all}_95%HPD={0.014433,0.060135},rateIgrBrlens{all}_mean=1.414933,length_mean=3.08716493e-02,effectivebrlenIgrBrlens{all}_median=0.034282,rateIgrBrlens{all}_95%HPD={0.292221,2.789516},effectivebrlenIgrBrlens{all}_mean=0.035779,rateIgrBrlens{all}_median=1.182094,length_95%HPD={7.86857000e-03,5.84792800e-02}]):154.0[&prob(percent)=55,height_95%HPD={424.9227370262894,1017.1708577118245},prob=5.52859619e-01,height_median=2.45766470e-02,height_mean=2.56747575e-02,length_mean=1.33701694e-02,effectivebrlenIgrBrlens{all}_median=0.012318,rateIgrBrlens{all}_95%HPD={0.000001,3.517951},effectivebrlenIgrBrlens{all}_95%HPD={0.000000,0.031590},effectivebrlenIgrBrlens{all}_mean=0.013665,rateIgrBrlens{all}_median=0.927508,length_95%HPD={3.80935700e-04,2.94801000e-02},rateIgrBrlens{all}_mean=1.315128,length_median=1.17852600e-02],13:822.0[&prob(percent)=100,height_95%HPD={0.058460500166474916,36.68167787346349},prob=1.00000000e+00,height_median=4.90000005e-08,height_mean=1.60850112e-07,length_mean=3.43699348e-02,effectivebrlenIgrBrlens{all}_median=0.037988,rateIgrBrlens{all}_95%HPD={0.335073,2.660105},effectivebrlenIgrBrlens{all}_mean=0.039416,effectivebrlenIgrBrlens{all}_95%HPD={0.015145,0.066990},rateIgrBrlens{all}_median=1.148962,length_95%HPD={1.13752800e-02,6.06645800e-02},rateIgrBrlens{all}_mean=1.318679,length_median=3.30169500e-02]):253.0[&height_95%HPD={558.4898485552441,1162.1691474455615},prob=9.99466738e-01,height_median=3.81091620e-02,height_mean=3.95154553e-02,prob(percent)=100,effectivebrlenIgrBrlens{all}_mean=0.053234,rateIgrBrlens{all}_median=1.507972,effectivebrlenIgrBrlens{all}_median=0.051175,length_95%HPD={4.93272600e-03,7.69617200e-02},rateIgrBrlens{all}_mean=2.020271,rateIgrBrlens{all}_95%HPD={0.352819,4.393606},length_median=3.27283000e-02,effectivebrlenIgrBrlens{all}_95%HPD={0.017917,0.093894},length_mean=3.59318972e-02],(14:629.0[&height_median=4.99999997e-08,height_mean=1.60865635e-07,prob(percent)=100,height_95%HPD={0.05919390807215656,36.853885442882216},prob=1.00000000e+00,length_median=2.35437500e-02,effectivebrlenIgrBrlens{all}_95%HPD={0.009054,0.048191},length_mean=2.49661551e-02,effectivebrlenIgrBrlens{all}_median=0.025972,rateIgrBrlens{all}_95%HPD={0.279561,2.800548},rateIgrBrlens{all}_mean=1.293913,effectivebrlenIgrBrlens{all}_mean=0.027104,rateIgrBrlens{all}_median=1.087057,length_95%HPD={5.54167200e-03,4.60108900e-02}],24:629.0[&height_mean=1.60864969e-07,height_median=4.99999997e-08,prob(percent)=100,height_95%HPD={0.05919390807215656,36.853885442882216},prob=1.00000000e+00,length_median=2.35443900e-02,effectivebrlenIgrBrlens{all}_95%HPD={0.003456,0.038085},length_mean=2.49605673e-02,effectivebrlenIgrBrlens{all}_median=0.018347,rateIgrBrlens{all}_95%HPD={0.094207,1.945583},effectivebrlenIgrBrlens{all}_mean=0.019455,rateIgrBrlens{all}_median=0.764930,rateIgrBrlens{all}_mean=0.902449,length_95%HPD={5.54167200e-03,4.60108900e-02}]):446.0[&prob(percent)=100,height_95%HPD={375.54884107710234,961.4042416794633},prob=9.97467004e-01,height_median=2.35139000e-02,height_mean=2.49038074e-02,length_mean=3.80095943e-02,effectivebrlenIgrBrlens{all}_median=0.035787,rateIgrBrlens{all}_95%HPD={0.215286,2.354131},effectivebrlenIgrBrlens{all}_mean=0.037760,rateIgrBrlens{all}_median=1.000635,effectivebrlenIgrBrlens{all}_95%HPD={0.006950,0.070135},length_95%HPD={6.86174300e-03,7.21373100e-02},rateIgrBrlens{all}_mean=1.148478,length_median=3.59185900e-02]):135.0[&height_95%HPD={799.4343938278033,1392.7290697535072},prob=5.19130783e-01,height_median=6.13820670e-02,height_mean=6.32357922e-02,prob(percent)=52,effectivebrlenIgrBrlens{all}_mean=0.027965,rateIgrBrlens{all}_median=1.287918,length_95%HPD={5.97973200e-04,5.01682500e-02},rateIgrBrlens{all}_mean=1.688419,effectivebrlenIgrBrlens{all}_median=0.025381,length_median=1.81286400e-02,effectivebrlenIgrBrlens{all}_95%HPD={0.000000,0.061485},rateIgrBrlens{all}_95%HPD={0.000015,4.422375},length_mean=2.13152923e-02],22:1210.0[&height_95%HPD={0.059193908218273576,36.8538854770581},prob=1.00000000e+00,height_median=4.99999999e-08,height_mean=1.61002828e-07,prob(percent)=100,effectivebrlenIgrBrlens{all}_mean=0.050182,rateIgrBrlens{all}_median=0.716949,length_95%HPD={2.96363400e-02,1.09095400e-01},rateIgrBrlens{all}_mean=0.771662,effectivebrlenIgrBrlens{all}_median=0.048626,length_median=6.83428500e-02,effectivebrlenIgrBrlens{all}_95%HPD={0.020588,0.084672},rateIgrBrlens{all}_95%HPD={0.278843,1.322763},length_mean=6.95518923e-02]):499.0[&prob=7.35235302e-01,height_median=7.84341190e-02,height_mean=7.96711062e-02,prob(percent)=74,height_95%HPD={953.2641539171109,1535.3277348029596},length_95%HPD={4.35081300e-03,6.27734800e-02},rateIgrBrlens{all}_mean=1.408546,length_median=2.79219500e-02,effectivebrlenIgrBrlens{all}_95%HPD={0.002132,0.066250},length_mean=3.03419231e-02,effectivebrlenIgrBrlens{all}_median=0.033151,rateIgrBrlens{all}_95%HPD={0.098690,3.020894},rateIgrBrlens{all}_median=1.138746,effectivebrlenIgrBrlens{all}_mean=0.034630],((((10:532.0[&prob=1.00000000e+00,height_median=4.90000003e-08,height_mean=1.60843624e-07,prob(percent)=100,height_95%HPD={0.058460500019223295,36.6816778387531},length_95%HPD={2.27696500e-03,3.18197500e-02},rateIgrBrlens{all}_mean=0.602008,rateIgrBrlens{all}_median=0.473156,length_median=1.45730800e-02,effectivebrlenIgrBrlens{all}_95%HPD={0.000000,0.020715},length_mean=1.58007281e-02,effectivebrlenIgrBrlens{all}_median=0.007155,rateIgrBrlens{all}_95%HPD={0.000001,1.531172},effectivebrlenIgrBrlens{all}_mean=0.008429],18:532.0[&prob=1.00000000e+00,height_median=4.90000003e-08,height_mean=1.60843130e-07,prob(percent)=100,height_95%HPD={0.058460500019223295,36.6816778387531},length_95%HPD={2.22617500e-03,3.18197500e-02},rateIgrBrlens{all}_mean=1.738257,rateIgrBrlens{all}_median=1.278726,length_median=1.45765000e-02,effectivebrlenIgrBrlens{all}_95%HPD={0.004905,0.035773},length_mean=1.58065823e-02,effectivebrlenIgrBrlens{all}_median=0.018816,rateIgrBrlens{all}_95%HPD={0.191672,4.684126},effectivebrlenIgrBrlens{all}_mean=0.019861]):271.0[&height_mean=1.58007132e-02,prob(percent)=100,height_95%HPD={295.9978874595141,860.2476578721153},height_median=1.45731260e-02,prob=9.99066791e-01,length_median=2.46282800e-02,effectivebrlenIgrBrlens{all}_95%HPD={0.005815,0.041129},rateIgrBrlens{all}_mean=1.077160,length_mean=2.67040151e-02,effectivebrlenIgrBrlens{all}_median=0.021731,rateIgrBrlens{all}_95%HPD={0.203071,2.348076},effectivebrlenIgrBrlens{all}_mean=0.022928,rateIgrBrlens{all}_median=0.874922,length_95%HPD={5.05938000e-03,5.39835600e-02}],12:803.0[&height_mean=1.60843516e-07,prob(percent)=100,height_95%HPD={0.05919390807215656,36.853885442882216},prob=1.00000000e+00,height_median=4.99999997e-08,length_median=4.03690800e-02,effectivebrlenIgrBrlens{all}_95%HPD={0.006489,0.046090},length_mean=4.21954891e-02,effectivebrlenIgrBrlens{all}_median=0.023574,rateIgrBrlens{all}_mean=0.625109,rateIgrBrlens{all}_95%HPD={0.162510,1.157777},effectivebrlenIgrBrlens{all}_mean=0.024848,rateIgrBrlens{all}_median=0.582551,length_95%HPD={1.55916000e-02,7.16754500e-02}]):207.0[&prob(percent)=71,height_95%HPD={536.833751807302,1140.1252800089105},prob=7.12971604e-01,height_median=3.86046640e-02,height_mean=4.02612976e-02,length_mean=2.94173758e-02,effectivebrlenIgrBrlens{all}_median=0.014924,rateIgrBrlens{all}_95%HPD={0.000001,1.377887},effectivebrlenIgrBrlens{all}_95%HPD={0.000000,0.043164},effectivebrlenIgrBrlens{all}_mean=0.017368,rateIgrBrlens{all}_median=0.535050,length_95%HPD={1.32656300e-04,6.44120400e-02},rateIgrBrlens{all}_mean=0.626458,length_median=2.66216800e-02],16:1010.0[&prob(percent)=100,height_95%HPD={0.059193908218273576,36.8538854770581},prob=1.00000000e+00,height_median=4.99999999e-08,height_mean=1.60781436e-07,length_mean=6.48792690e-02,effectivebrlenIgrBrlens{all}_median=0.065236,rateIgrBrlens{all}_95%HPD={0.434461,2.138379},effectivebrlenIgrBrlens{all}_95%HPD={0.027696,0.111626},effectivebrlenIgrBrlens{all}_mean=0.068165,rateIgrBrlens{all}_median=1.064588,length_95%HPD={2.10298900e-02,1.19910100e-01},rateIgrBrlens{all}_mean=1.189320,length_median=6.04008100e-02]):392.0[&height_95%HPD={741.8006722178683,1338.067282929855},prob=7.74030129e-01,height_median=5.76561600e-02,height_mean=5.94523811e-02,prob(percent)=77,effectivebrlenIgrBrlens{all}_mean=0.022715,rateIgrBrlens{all}_median=0.599855,effectivebrlenIgrBrlens{all}_median=0.021153,length_95%HPD={9.36135500e-04,7.06861400e-02},rateIgrBrlens{all}_mean=0.680802,rateIgrBrlens{all}_95%HPD={0.000002,1.423434},length_median=3.38187900e-02,effectivebrlenIgrBrlens{all}_95%HPD={0.000000,0.048918},length_mean=3.58855492e-02],((17:666.0[&height_95%HPD={0.05846049987197157,36.6816778040427},prob=1.00000000e+00,height_median=4.90000001e-08,height_mean=1.60813903e-07,prob(percent)=100,effectivebrlenIgrBrlens{all}_mean=0.037708,rateIgrBrlens{all}_median=1.276911,length_95%HPD={6.95447600e-03,5.12952300e-02},rateIgrBrlens{all}_mean=1.518422,effectivebrlenIgrBrlens{all}_median=0.036219,length_median=2.78449800e-02,effectivebrlenIgrBrlens{all}_95%HPD={0.016375,0.062292},rateIgrBrlens{all}_95%HPD={0.444543,3.122069},length_mean=2.91521685e-02],19:666.0[&height_95%HPD={0.05846049987197157,36.6816778040427},prob=1.00000000e+00,height_median=4.90000001e-08,height_mean=1.60799301e-07,prob(percent)=100,effectivebrlenIgrBrlens{all}_mean=0.023932,rateIgrBrlens{all}_median=0.822365,length_95%HPD={8.02166600e-03,5.18561800e-02},rateIgrBrlens{all}_mean=0.935935,length_median=2.76130900e-02,effectivebrlenIgrBrlens{all}_95%HPD={0.006122,0.043898},effectivebrlenIgrBrlens{all}_median=0.022830,length_mean=2.88566802e-02,rateIgrBrlens{all}_95%HPD={0.221998,1.929883}]):414.0[&prob=9.17211039e-01,height_median=2.71895520e-02,height_mean=2.82398546e-02,prob(percent)=92,height_95%HPD={423.49956340149765,1015.6766716352013},length_95%HPD={1.08822300e-03,4.42173100e-02},rateIgrBrlens{all}_mean=1.228116,length_median=2.00363800e-02,effectivebrlenIgrBrlens{all}_95%HPD={0.000000,0.039622},length_mean=2.16173312e-02,effectivebrlenIgrBrlens{all}_median=0.019337,rateIgrBrlens{all}_95%HPD={0.000008,2.723925},rateIgrBrlens{all}_median=0.929861,effectivebrlenIgrBrlens{all}_mean=0.020477],20:1080.0[&prob=1.00000000e+00,height_median=4.97999999e-08,height_mean=1.60918454e-07,prob(percent)=100,height_95%HPD={0.059047679104863346,36.81965697156572},length_95%HPD={1.95421800e-02,8.65405900e-02},rateIgrBrlens{all}_mean=2.070058,length_median=5.13790300e-02,effectivebrlenIgrBrlens{all}_95%HPD={0.058033,0.145888},length_mean=5.24558866e-02,effectivebrlenIgrBrlens{all}_median=0.095223,rateIgrBrlens{all}_95%HPD={0.885162,3.770956},effectivebrlenIgrBrlens{all}_mean=0.097738,rateIgrBrlens{all}_median=1.834165],25:1080.0[&prob=1.00000000e+00,height_median=4.90000001e-08,height_mean=1.60854325e-07,prob(percent)=100,height_95%HPD={0.05846049987197157,36.6816778040427},length_95%HPD={1.89534800e-02,7.54389100e-02},rateIgrBrlens{all}_mean=0.938503,length_median=4.67946000e-02,effectivebrlenIgrBrlens{all}_95%HPD={0.017969,0.069575},length_mean=4.76876106e-02,effectivebrlenIgrBrlens{all}_median=0.040872,rateIgrBrlens{all}_95%HPD={0.348606,1.670499},effectivebrlenIgrBrlens{all}_mean=0.041975,rateIgrBrlens{all}_median=0.869450],29:1080.0[&prob=1.00000000e+00,height_median=4.90000001e-08,height_mean=1.60901305e-07,prob(percent)=100,height_95%HPD={0.05846049987197157,36.6816778040427},length_95%HPD={1.96877700e-02,7.56034800e-02},rateIgrBrlens{all}_mean=0.887858,rateIgrBrlens{all}_median=0.837084,length_median=4.61424000e-02,effectivebrlenIgrBrlens{all}_95%HPD={0.016679,0.064303},length_mean=4.71971682e-02,effectivebrlenIgrBrlens{all}_median=0.038070,rateIgrBrlens{all}_95%HPD={0.347894,1.563432},effectivebrlenIgrBrlens{all}_mean=0.039308]):322.0[&height_mean=6.29133699e-02,prob(percent)=97,height_median=6.18724240e-02,height_95%HPD={804.9357535611204,1397.5512111152834},prob=9.74003466e-01,length_median=2.80100700e-02,effectivebrlenIgrBrlens{all}_95%HPD={0.009798,0.068785},length_mean=2.99035735e-02,effectivebrlenIgrBrlens{all}_median=0.035580,rateIgrBrlens{all}_95%HPD={0.222494,3.765171},effectivebrlenIgrBrlens{all}_mean=0.037132,rateIgrBrlens{all}_median=1.241967,length_95%HPD={3.94417900e-03,6.07501400e-02},rateIgrBrlens{all}_mean=1.620232]):307.0[&prob(percent)=56,height_95%HPD={1145.8224026166745,1713.8258905862308},prob=5.58858819e-01,height_median=9.01721800e-02,height_mean=9.17483738e-02,length_mean=2.37128284e-02,effectivebrlenIgrBrlens{all}_median=0.017715,rateIgrBrlens{all}_95%HPD={0.000001,2.476930},effectivebrlenIgrBrlens{all}_mean=0.019837,rateIgrBrlens{all}_median=0.772958,length_95%HPD={1.41386700e-04,5.29946800e-02},rateIgrBrlens{all}_mean=0.995730,length_median=2.11576100e-02,effectivebrlenIgrBrlens{all}_95%HPD={0.000000,0.046119}]):287.0[&height_95%HPD={1443.5714306313885,2022.8500767185756},prob=8.07492334e-01,height_median=1.12592270e-01,height_mean=1.14306184e-01,prob(percent)=81,effectivebrlenIgrBrlens{all}_mean=0.032320,rateIgrBrlens{all}_median=1.050566,length_95%HPD={2.65957200e-03,6.45790700e-02},rateIgrBrlens{all}_mean=1.284154,length_median=2.79103700e-02,effectivebrlenIgrBrlens{all}_95%HPD={0.000000,0.063587},effectivebrlenIgrBrlens{all}_median=0.029961,length_mean=3.03837181e-02,rateIgrBrlens{all}_95%HPD={0.160070,3.091711}]):174.0[&prob=7.64164778e-01,height_median=1.37630575e-01,height_mean=1.39740521e-01,prob(percent)=76,height_95%HPD={1688.5358353623772,2369.498553639141},length_95%HPD={2.56848100e-04,7.47552100e-02},rateIgrBrlens{all}_mean=0.950118,length_median=2.92367400e-02,effectivebrlenIgrBrlens{all}_95%HPD={0.000000,0.069245},length_mean=3.31781034e-02,effectivebrlenIgrBrlens{all}_median=0.025177,rateIgrBrlens{all}_95%HPD={0.000001,2.088959},effectivebrlenIgrBrlens{all}_mean=0.028957,rateIgrBrlens{all}_median=0.816526]):331.0[&height_mean=1.70074677e-01,height_median=1.67115245e-01,prob(percent)=100,height_95%HPD={1811.9631923925263,2595.3645753366923},prob=1.00000000e+00,length_median=6.44829200e-02,effectivebrlenIgrBrlens{all}_95%HPD={0.005356,0.129532},length_mean=6.77557376e-02,effectivebrlenIgrBrlens{all}_median=0.063256,rateIgrBrlens{all}_95%HPD={0.242095,1.988609},effectivebrlenIgrBrlens{all}_mean=0.066421,rateIgrBrlens{all}_median=0.965614,rateIgrBrlens{all}_mean=1.057864,length_95%HPD={6.97079700e-03,1.28434900e-01}]):762.0[&prob(percent)=100,height_95%HPD={2020.393942796325,3062.5386816300056},prob=1.00000000e+00,height_median=2.33837473e-01,height_mean=2.37830415e-01,length_mean=1.42417440e+00,effectivebrlenIgrBrlens{all}_median=1.288759,rateIgrBrlens{all}_95%HPD={0.823827,1.196979},effectivebrlenIgrBrlens{all}_mean=1.435329,rateIgrBrlens{all}_median=1.006544,length_95%HPD={4.39053500e-01,2.74767800e+00},rateIgrBrlens{all}_mean=1.013990,effectivebrlenIgrBrlens{all}_95%HPD={0.429099,2.756790},length_median=1.27804300e+00])[&prob=1.00000000e+00,height_median=1.51370800e+00,height_mean=1.66200482e+00,prob(percent)=100,height_95%HPD={2434.9934309013006,4314.01843715266},length_mean=0.00000000e+00,effectivebrlenIgrBrlens{all}_median=1.000000,rateIgrBrlens{all}_95%HPD={inf,inf},effectivebrlenIgrBrlens{all}_mean=1.000000,rateIgrBrlens{all}_median=inf,length_95%HPD={0.00000000e+00,0.00000000e+00},rateIgrBrlens{all}_mean=-nan,effectivebrlenIgrBrlens{all}_95%HPD={1.000000,1.000000},length_median=0.00000000e+00];
END;
