# Supplementary material for: A test of Generalized Bayesian dating: A new linguistic dating method
Source: PLoS One. 2020 Aug 12;15(8):e0236522. doi: 10.1371/journal.pone.0236522 (PMC7423060; doi:10.1371/journal.pone.0236522)
Supplement: S2 File — Python code for extracting median tree lengths for each constraint, generation of consensus trees, RevBayes code for performing Gamma regression and linear regression, and Python code for predicting ages. Age annotated consensus tree files for all the families. (ZIP) [file pone.0236522.s002.zip › S2 Supporting Information/Consensus_Trees_Ages/Lower_Sepik-Ramu.dendropy.con.tre]

#NEXUS

BEGIN TAXA;
    DIMENSIONS NTAX=5;
    TAXLABELS
        'CHAMBRI_KILIMBIT'
        CHAMBRI
        YIMAS
        AWAR
        'MIKAREW_MAKARUB'
  ;
END;

BEGIN TREES;
        Translate
             1 'CHAMBRI_KILIMBIT',
             2 CHAMBRI,
             3 YIMAS,
             4 AWAR,
             5 'MIKAREW_MAKARUB'
             ;
    TREE 1 = [&R] (4:3535.0[&height_mean=2.12435675e-07,height_median=9.99999998e-08,prob(percent)=100,height_95%HPD={0.09079169982612656,43.40778472445322},prob=1.00000000e+00,length_median=1.88440900e+00,effectivebrlenIgrBrlens{all}_95%HPD={0.413383,4.491297},length_mean=2.10089747e+00,effectivebrlenIgrBrlens{all}_median=1.925363,rateIgrBrlens{all}_95%HPD={0.548367,1.625732},rateIgrBrlens{all}_mean=1.064706,effectivebrlenIgrBrlens{all}_mean=2.170650,rateIgrBrlens{all}_median=1.016507,length_95%HPD={4.35768200e-01,4.27966900e+00}],5:3535.0[&prob=1.00000000e+00,height_median=9.99999998e-08,height_mean=2.10945621e-07,prob(percent)=100,height_95%HPD={0.09079169982612656,43.40778472445322},length_95%HPD={3.91707700e-01,4.40606700e+00},rateIgrBrlens{all}_mean=1.076808,length_median=1.93680700e+00,effectivebrlenIgrBrlens{all}_95%HPD={0.385019,4.666380},length_mean=2.16955768e+00,effectivebrlenIgrBrlens{all}_median=2.007537,rateIgrBrlens{all}_median=1.022593,rateIgrBrlens{all}_95%HPD={0.534429,1.641079},effectivebrlenIgrBrlens{all}_mean=2.270801],((1:1029.0[&height_95%HPD={0.09079169982612656,43.40778472445322},prob=1.00000000e+00,height_median=9.99999998e-08,height_mean=2.10423810e-07,prob(percent)=100,length_95%HPD={1.04998000e-02,2.56502600e-01},rateIgrBrlens{all}_mean=1.307053,effectivebrlenIgrBrlens{all}_95%HPD={0.028270,0.184517},effectivebrlenIgrBrlens{all}_mean=0.104238,effectivebrlenIgrBrlens{all}_median=0.101460,length_median=9.60285500e-02,rateIgrBrlens{all}_median=0.997682,rateIgrBrlens{all}_95%HPD={0.000051,3.357678},length_mean=1.14262820e-01],2:1029.0[&prob=1.00000000e+00,height_95%HPD={0.09079169982612656,43.40778472445322},height_median=9.99999998e-08,prob(percent)=100,height_mean=2.10450873e-07,length_mean=1.13662785e-01,effectivebrlenIgrBrlens{all}_mean=0.046755,rateIgrBrlens{all}_95%HPD={0.000001,1.358385},effectivebrlenIgrBrlens{all}_95%HPD={0.000000,0.112543},rateIgrBrlens{all}_median=0.398001,length_95%HPD={1.04998000e-02,2.52969500e-01},rateIgrBrlens{all}_mean=0.522968,effectivebrlenIgrBrlens{all}_median=0.041728,length_median=9.58825900e-02]):972.0[&height_mean=1.12790685e-01,height_median=9.55612000e-02,height_95%HPD={762.8174233709257,1357.2488303823066},prob(percent)=99,prob=9.91601120e-01,length_95%HPD={8.13882400e-02,1.08914500e+00},rateIgrBrlens{all}_mean=1.072525,length_median=4.91938000e-01,effectivebrlenIgrBrlens{all}_95%HPD={0.000000,1.048978},length_mean=5.44554104e-01,effectivebrlenIgrBrlens{all}_median=0.480477,rateIgrBrlens{all}_95%HPD={0.069061,2.072546},rateIgrBrlens{all}_median=0.973777,effectivebrlenIgrBrlens{all}_mean=0.530612],3:2001.0[&height_95%HPD={0.09079169982612656,43.40778472445322},prob=1.00000000e+00,height_median=9.99999998e-08,height_mean=2.09662312e-07,prob(percent)=100,effectivebrlenIgrBrlens{all}_mean=0.640079,rateIgrBrlens{all}_median=0.974409,length_95%HPD={1.85883400e-01,1.25304100e+00},rateIgrBrlens{all}_mean=1.088053,length_median=5.99613200e-01,effectivebrlenIgrBrlens{all}_95%HPD={0.157845,1.243060},effectivebrlenIgrBrlens{all}_median=0.587050,length_mean=6.53829722e-01,rateIgrBrlens{all}_95%HPD={0.220105,1.943490}]):1534.0[&prob=9.91734435e-01,height_median=5.98243000e-01,height_mean=6.50854885e-01,prob(percent)=99,height_95%HPD={1693.8926403192122,2377.890282238859},length_95%HPD={1.36563700e-01,3.68397900e+00},rateIgrBrlens{all}_mean=1.080103,length_median=1.45444200e+00,effectivebrlenIgrBrlens{all}_95%HPD={0.131585,3.898352},length_mean=1.66520657e+00,effectivebrlenIgrBrlens{all}_median=1.495535,rateIgrBrlens{all}_95%HPD={0.414451,1.727282},rateIgrBrlens{all}_median=1.017402,effectivebrlenIgrBrlens{all}_mean=1.727993])[&prob(percent)=100,height_95%HPD={2546.789903120348,4772.164249063132},prob=1.00000000e+00,height_median=2.52687500e+00,height_mean=2.75385583e+00,length_95%HPD={0.00000000e+00,0.00000000e+00},rateIgrBrlens{all}_mean=-nan,length_median=0.00000000e+00,effectivebrlenIgrBrlens{all}_95%HPD={1.000000,1.000000},length_mean=0.00000000e+00,effectivebrlenIgrBrlens{all}_median=1.000000,rateIgrBrlens{all}_95%HPD={inf,inf},effectivebrlenIgrBrlens{all}_mean=1.000000,rateIgrBrlens{all}_median=inf];
END;
