# Supplementary material for: A test of Generalized Bayesian dating: A new linguistic dating method
Source: PLoS One. 2020 Aug 12;15(8):e0236522. doi: 10.1371/journal.pone.0236522 (PMC7423060; doi:10.1371/journal.pone.0236522)
Supplement: S2 File — Python code for extracting median tree lengths for each constraint, generation of consensus trees, RevBayes code for performing Gamma regression and linear regression, and Python code for predicting ages. Age annotated consensus tree files for all the families. (ZIP) [file pone.0236522.s002.zip › S2 Supporting Information/Consensus_Trees_Ages/Nubian.dendropy.con.tre]

#NEXUS

BEGIN TAXA;
    DIMENSIONS NTAX=7;
    TAXLABELS
        'MEIDOB_NUBIAN'
        'NUBIAN_OF_DONGOLA'
        DILLING
        'WALI_SUDAN'
        KARKO
        NOBIIN
        UNCUNWEE
  ;
END;

BEGIN TREES;
        Translate
             1 'MEIDOB_NUBIAN',
             2 'NUBIAN_OF_DONGOLA',
             3 DILLING,
             4 'WALI_SUDAN',
             5 KARKO,
             6 NOBIIN,
             7 UNCUNWEE
             ;
    TREE 1 = [&R] ((1:2621.0[&height_mean=1.34118416e-07,height_median=4.00000000e-08,prob(percent)=100,height_95%HPD={0.0316944658970675,34.9742376431245},prob=1.00000000e+00,length_median=9.73226800e-01,effectivebrlenIgrBrlens{all}_95%HPD={0.324697,2.229196},length_mean=1.08829851e+00,effectivebrlenIgrBrlens{all}_median=1.013786,rateIgrBrlens{all}_95%HPD={0.509114,1.682626},effectivebrlenIgrBrlens{all}_mean=1.128410,rateIgrBrlens{all}_median=1.019973,rateIgrBrlens{all}_mean=1.070510,length_95%HPD={3.13679600e-01,2.10231500e+00}],((3:1668.0[&prob=1.00000000e+00,height_median=5.00000006e-08,height_mean=1.31094921e-07,prob(percent)=100,height_95%HPD={0.05919390872968301,36.853885596673635},length_95%HPD={4.98828900e-02,5.19138800e-01},rateIgrBrlens{all}_mean=1.082133,length_median=2.35374600e-01,effectivebrlenIgrBrlens{all}_95%HPD={0.085469,0.473995},length_mean=2.60575870e-01,effectivebrlenIgrBrlens{all}_median=0.224687,rateIgrBrlens{all}_95%HPD={0.284840,2.129710},effectivebrlenIgrBrlens{all}_mean=0.246456,rateIgrBrlens{all}_median=0.970532],4:1668.0[&height_95%HPD={0.05919390872968301,36.853885596673635},prob=1.00000000e+00,height_median=5.00000006e-08,height_mean=1.31477976e-07,prob(percent)=100,effectivebrlenIgrBrlens{all}_mean=0.189371,rateIgrBrlens{all}_median=0.687777,rateIgrBrlens{all}_95%HPD={0.147207,1.429327},length_95%HPD={5.48155300e-02,5.72602900e-01},rateIgrBrlens{all}_mean=0.753657,length_median=2.57135600e-01,effectivebrlenIgrBrlens{all}_95%HPD={0.049179,0.382745},length_mean=2.85164159e-01,effectivebrlenIgrBrlens{all}_median=0.169431],5:1668.0[&prob(percent)=100,height_95%HPD={0.062073067240923874,37.5311668868472},prob=1.00000000e+00,height_median=5.40000000e-08,height_mean=1.30834774e-07,length_mean=2.98365695e-01,effectivebrlenIgrBrlens{all}_median=0.439110,rateIgrBrlens{all}_95%HPD={0.682541,3.577144},effectivebrlenIgrBrlens{all}_mean=0.479102,rateIgrBrlens{all}_median=1.615985,length_95%HPD={6.29018500e-02,6.05391900e-01},rateIgrBrlens{all}_mean=1.857207,length_median=2.67705800e-01,effectivebrlenIgrBrlens{all}_95%HPD={0.180764,0.864735}]):310.0[&height_95%HPD={1404.9059163948787,1978.939740636628},prob=1.00000000e+00,height_median=3.09527470e-01,height_mean=3.41935333e-01,prob(percent)=100,effectivebrlenIgrBrlens{all}_mean=0.067210,rateIgrBrlens{all}_median=0.551433,rateIgrBrlens{all}_95%HPD={0.000001,2.575867},length_95%HPD={3.60368100e-04,2.81871300e-01},rateIgrBrlens{all}_mean=0.833885,length_median=7.58774000e-02,effectivebrlenIgrBrlens{all}_95%HPD={0.000000,0.207995},length_mean=1.01087968e-01,effectivebrlenIgrBrlens{all}_median=0.045370],7:1977.0[&prob(percent)=100,height_95%HPD={0.04121461213160204,38.45908844928156},prob=1.00000000e+00,height_median=6.00000000e-08,height_mean=1.30082688e-07,length_mean=4.43023171e-01,effectivebrlenIgrBrlens{all}_median=0.254074,rateIgrBrlens{all}_95%HPD={0.193032,1.186949},effectivebrlenIgrBrlens{all}_mean=0.282750,rateIgrBrlens{all}_median=0.654256,length_95%HPD={1.47308600e-01,8.36235300e-01},rateIgrBrlens{all}_mean=0.675724,length_median=4.03547600e-01,effectivebrlenIgrBrlens{all}_95%HPD={0.067460,0.567472}]):643.0[&height_95%HPD={1674.5850172049104,2346.3375918092142},prob=1.00000000e+00,height_median=4.03547700e-01,height_mean=4.43023301e-01,prob(percent)=100,effectivebrlenIgrBrlens{all}_mean=0.645968,rateIgrBrlens{all}_median=0.994243,rateIgrBrlens{all}_95%HPD={0.303658,2.180126},length_95%HPD={6.02218700e-02,1.43602400e+00},rateIgrBrlens{all}_mean=1.121831,length_median=5.60536400e-01,effectivebrlenIgrBrlens{all}_95%HPD={0.000000,1.395520},length_mean=6.45275338e-01,effectivebrlenIgrBrlens{all}_median=0.556608]):611.0[&prob=1.00000000e+00,height_median=9.73226800e-01,height_mean=1.08829864e+00,prob(percent)=100,height_95%HPD={2100.8805865090535,3259.4674720401517},length_95%HPD={1.63234900e-03,1.18388800e+00},rateIgrBrlens{all}_mean=1.068996,length_median=3.79265900e-01,effectivebrlenIgrBrlens{all}_95%HPD={0.000000,1.233692},length_mean=4.68017134e-01,effectivebrlenIgrBrlens{all}_median=0.358760,rateIgrBrlens{all}_95%HPD={0.000002,2.204759},effectivebrlenIgrBrlens{all}_mean=0.458434,rateIgrBrlens{all}_median=0.919969],(2:1896.0[&height_mean=1.33473702e-07,prob(percent)=100,height_95%HPD={0.0316944658970675,34.9742376431245},height_median=4.00000000e-08,prob=1.00000000e+00,length_median=5.49434900e-01,effectivebrlenIgrBrlens{all}_95%HPD={0.000042,1.106640},rateIgrBrlens{all}_mean=0.725295,rateIgrBrlens{all}_median=0.711605,length_mean=6.33239956e-01,effectivebrlenIgrBrlens{all}_median=0.383786,rateIgrBrlens{all}_95%HPD={0.087139,1.334345},effectivebrlenIgrBrlens{all}_mean=0.457820,length_95%HPD={7.95661800e-02,1.33988900e+00}],6:1896.0[&prob=1.00000000e+00,height_mean=1.33679008e-07,height_95%HPD={0.0316944658970675,34.9742376431245},height_median=4.00000000e-08,prob(percent)=100,length_mean=6.33536088e-01,effectivebrlenIgrBrlens{all}_median=0.765689,rateIgrBrlens{all}_95%HPD={0.544821,3.357644},effectivebrlenIgrBrlens{all}_mean=0.855780,rateIgrBrlens{all}_median=1.323922,effectivebrlenIgrBrlens{all}_95%HPD={0.246405,1.663288},length_95%HPD={7.95661800e-02,1.34037400e+00},rateIgrBrlens{all}_mean=1.605950,length_median=5.49738600e-01]):1336.0[&height_95%HPD={1605.6268143411357,2239.2868297343757},prob=9.97600320e-01,height_median=5.48339270e-01,height_mean=6.31426345e-01,prob(percent)=100,effectivebrlenIgrBrlens{all}_mean=0.930519,rateIgrBrlens{all}_median=0.991161,length_95%HPD={1.87990600e-01,1.97534700e+00},rateIgrBrlens{all}_mean=1.051689,effectivebrlenIgrBrlens{all}_median=0.805876,length_median=8.21032200e-01,effectivebrlenIgrBrlens{all}_95%HPD={0.142769,2.040208},rateIgrBrlens{all}_95%HPD={0.371269,1.873751},length_mean=9.25373414e-01])[&height_mean=1.55676617e+00,height_median=1.40947760e+00,prob(percent)=100,height_95%HPD={2406.160140970762,4247.691352564014},prob=1.00000000e+00,effectivebrlenIgrBrlens{all}_mean=1.000000,rateIgrBrlens{all}_median=inf,length_95%HPD={0.00000000e+00,0.00000000e+00},rateIgrBrlens{all}_mean=-nan,effectivebrlenIgrBrlens{all}_median=1.000000,length_median=0.00000000e+00,effectivebrlenIgrBrlens{all}_95%HPD={1.000000,1.000000},rateIgrBrlens{all}_95%HPD={inf,inf},length_mean=0.00000000e+00];
END;
