# Supplementary material for: A test of Generalized Bayesian dating: A new linguistic dating method
Source: PLoS One. 2020 Aug 12;15(8):e0236522. doi: 10.1371/journal.pone.0236522 (PMC7423060; doi:10.1371/journal.pone.0236522)
Supplement: S2 File — Python code for extracting median tree lengths for each constraint, generation of consensus trees, RevBayes code for performing Gamma regression and linear regression, and Python code for predicting ages. Age annotated consensus tree files for all the families. (ZIP) [file pone.0236522.s002.zip › S2 Supporting Information/Consensus_Trees_Ages/Hmong-Mien.dendropy.con.tre]

#NEXUS

BEGIN TAXA;
    DIMENSIONS NTAX=38;
    TAXLABELS
        'CHENHU_SHE'
        'GUNDONG_PA_HNG'
        'HAIFENG_SHE'
        HMU
        'HUANGLUO_BUNU'
        'LIANHUA_SHE'
        'LIUXIANG_BUNU'
        'LONGHUA_BUNU'
        'LONGHUA_BUNU_2'
        'PA-HNG'
        'SHE_CHINA'
        'YANGHAO_HMONG'
        'YOUNUO_BUNU'
        'ZHENFENG_HMONG'
        'CHANGPING_BIAO_MON'
        'CHIANGRAI_MIEN'
        'DAPING_MIEN'
        'DAPINGJIANG_MIEN'
        'HAININH_MIEN'
        'TAIPAN_MIEN'
        YAO
        BUNU
        'DAHUA_BUNU'
        'JINGCUN_BUNU'
        'NUMAO_BUNU'
        'JIWEI_HMONG'
        'LAYIPING_HMONG'
        'WESTERN_XIANGXI_HMONG'
        'XIANGXI_HMONG'
        'DANANSHAN_HMONG'
        'DONGSHAN_BIAO_MON'
        'HMONG_DAW'
        'PHETCHABUN_HMONG'
        'SHIMENKAN_HMONG'
        'SHUANGLONG_MIEN'
        'SUYONG_HMONG'
        'TAK_HMONG'
        'HAINAN_KIM_MUN'
  ;
END;

BEGIN TREES;
        Translate
             1 'CHENHU_SHE',
             2 'GUNDONG_PA_HNG',
             3 'HAIFENG_SHE',
             4 HMU,
             5 'HUANGLUO_BUNU',
             6 'LIANHUA_SHE',
             7 'LIUXIANG_BUNU',
             8 'LONGHUA_BUNU',
             9 'LONGHUA_BUNU_2',
             10 'PA-HNG',
             11 'SHE_CHINA',
             12 'YANGHAO_HMONG',
             13 'YOUNUO_BUNU',
             14 'ZHENFENG_HMONG',
             15 'CHANGPING_BIAO_MON',
             16 'CHIANGRAI_MIEN',
             17 'DAPING_MIEN',
             18 'DAPINGJIANG_MIEN',
             19 'HAININH_MIEN',
             20 'TAIPAN_MIEN',
             21 YAO,
             22 BUNU,
             23 'DAHUA_BUNU',
             24 'JINGCUN_BUNU',
             25 'NUMAO_BUNU',
             26 'JIWEI_HMONG',
             27 'LAYIPING_HMONG',
             28 'WESTERN_XIANGXI_HMONG',
             29 'XIANGXI_HMONG',
             30 'DANANSHAN_HMONG',
             31 'DONGSHAN_BIAO_MON',
             32 'HMONG_DAW',
             33 'PHETCHABUN_HMONG',
             34 'SHIMENKAN_HMONG',
             35 'SHUANGLONG_MIEN',
             36 'SUYONG_HMONG',
             37 'TAK_HMONG',
             38 'HAINAN_KIM_MUN'
             ;
    TREE 1 = [&R] (((((1:977.0[&height_mean=6.34515891e-08,prob(percent)=100,height_median=6.00000000e-08,height_95%HPD={0.04121461213160204,38.45908844928156},prob=1.00000000e+00,length_median=6.04172700e-02,effectivebrlenIgrBrlens{all}_95%HPD={0.000002,0.026167},length_mean=6.26861353e-02,effectivebrlenIgrBrlens{all}_median=0.010021,rateIgrBrlens{all}_95%HPD={0.000070,0.459072},effectivebrlenIgrBrlens{all}_mean=0.011251,rateIgrBrlens{all}_median=0.159984,length_95%HPD={2.14359400e-02,1.07131500e-01},rateIgrBrlens{all}_mean=0.190183],(3:759.0[&prob(percent)=100,height_95%HPD={0.04121461213160204,38.45908844928156},prob=1.00000000e+00,height_median=6.00000000e-08,height_mean=6.33678136e-08,length_mean=3.40634525e-02,effectivebrlenIgrBrlens{all}_median=0.051666,rateIgrBrlens{all}_95%HPD={0.409555,4.475432},effectivebrlenIgrBrlens{all}_mean=0.052820,rateIgrBrlens{all}_median=1.621530,length_95%HPD={7.58726700e-03,6.43613300e-02},rateIgrBrlens{all}_mean=1.979258,length_median=3.21289400e-02,effectivebrlenIgrBrlens{all}_95%HPD={0.030931,0.076188}],(6:553.0[&height_95%HPD={0.04121461213160204,38.45908844928156},prob=1.00000000e+00,height_median=6.00000000e-08,height_mean=6.33828783e-08,prob(percent)=100,effectivebrlenIgrBrlens{all}_median=0.003347,effectivebrlenIgrBrlens{all}_mean=0.004159,rateIgrBrlens{all}_median=0.190344,rateIgrBrlens{all}_95%HPD={0.000001,0.883806},length_95%HPD={2.70321200e-03,3.97027900e-02},rateIgrBrlens{all}_mean=0.289501,length_median=1.63327400e-02,effectivebrlenIgrBrlens{all}_95%HPD={0.000000,0.010934},length_mean=1.84294520e-02],11:553.0[&height_95%HPD={0.04121461213160204,38.45908844928156},prob=1.00000000e+00,height_median=6.00000000e-08,height_mean=6.33973030e-08,prob(percent)=100,effectivebrlenIgrBrlens{all}_mean=0.013240,rateIgrBrlens{all}_median=0.748640,effectivebrlenIgrBrlens{all}_median=0.012455,length_95%HPD={2.32802500e-03,3.95266600e-02},rateIgrBrlens{all}_mean=1.054056,rateIgrBrlens{all}_95%HPD={0.040227,2.833079},length_median=1.64098400e-02,effectivebrlenIgrBrlens{all}_95%HPD={0.003349,0.024391},length_mean=1.85038955e-02]):206.0[&prob=8.78816158e-01,height_median=1.57254300e-02,height_mean=1.76446577e-02,prob(percent)=88,height_95%HPD={313.51514984284125,883.7090492354502},length_95%HPD={2.66826800e-04,4.22136100e-02},rateIgrBrlens{all}_mean=0.554614,length_median=1.56862000e-02,effectivebrlenIgrBrlens{all}_95%HPD={0.000000,0.016427},rateIgrBrlens{all}_median=0.312980,length_mean=1.84022471e-02,effectivebrlenIgrBrlens{all}_median=0.005418,rateIgrBrlens{all}_95%HPD={0.000001,1.745345},effectivebrlenIgrBrlens{all}_mean=0.006497]):218.0[&height_mean=3.52143427e-02,prob(percent)=100,height_95%HPD={496.65949065597795,1098.2185622534123},height_median=3.30338400e-02,prob=1.00000000e+00,length_median=2.43765500e-02,effectivebrlenIgrBrlens{all}_95%HPD={0.015061,0.059430},rateIgrBrlens{all}_mean=2.454895,length_mean=2.74718560e-02,effectivebrlenIgrBrlens{all}_median=0.036450,rateIgrBrlens{all}_95%HPD={0.216787,7.211985},effectivebrlenIgrBrlens{all}_mean=0.037228,rateIgrBrlens{all}_median=1.469285,length_95%HPD={7.90810300e-04,6.08235500e-02}]):545.0[&prob(percent)=100,height_95%HPD={713.2343216292007,1310.8767008135535},prob=1.00000000e+00,height_median=6.04173400e-02,height_mean=6.26861987e-02,length_mean=1.37745673e-01,effectivebrlenIgrBrlens{all}_median=0.142513,effectivebrlenIgrBrlens{all}_95%HPD={0.081358,0.211481},rateIgrBrlens{all}_95%HPD={0.436461,2.316305},effectivebrlenIgrBrlens{all}_mean=0.144597,rateIgrBrlens{all}_median=1.059290,length_95%HPD={5.06263700e-02,2.35505800e-01},rateIgrBrlens{all}_mean=1.205335,length_median=1.34313800e-01],(7:972.0[&height_95%HPD={0.04121461213160204,38.45908844928156},prob=1.00000000e+00,height_median=6.00000000e-08,height_mean=6.32042901e-08,prob(percent)=100,effectivebrlenIgrBrlens{all}_mean=0.094115,rateIgrBrlens{all}_median=1.370398,effectivebrlenIgrBrlens{all}_median=0.093059,length_95%HPD={1.80133900e-02,1.30688100e-01},rateIgrBrlens{all}_mean=1.665652,rateIgrBrlens{all}_95%HPD={0.434897,3.801093},length_median=6.74509200e-02,effectivebrlenIgrBrlens{all}_95%HPD={0.059024,0.130402},length_mean=7.10233401e-02],(8:654.0[&height_median=6.00000000e-08,height_mean=6.33321264e-08,height_95%HPD={0.04121461213160204,38.45908844928156},prob(percent)=100,prob=1.00000000e+00,length_95%HPD={3.24725400e-03,6.03107900e-02},rateIgrBrlens{all}_mean=0.193825,length_median=2.62872700e-02,effectivebrlenIgrBrlens{all}_95%HPD={0.000000,0.013261},length_mean=2.90784775e-02,effectivebrlenIgrBrlens{all}_median=0.003642,rateIgrBrlens{all}_95%HPD={0.000001,0.576563},effectivebrlenIgrBrlens{all}_mean=0.004743,rateIgrBrlens{all}_median=0.128453],9:654.0[&height_95%HPD={0.04121461213160204,38.45908844928156},prob=1.00000000e+00,height_median=6.00000000e-08,height_mean=6.33427903e-08,prob(percent)=100,effectivebrlenIgrBrlens{all}_mean=0.021800,rateIgrBrlens{all}_median=0.773295,length_95%HPD={3.64313000e-03,6.18445100e-02},rateIgrBrlens{all}_mean=1.086396,length_median=2.64797900e-02,effectivebrlenIgrBrlens{all}_95%HPD={0.008061,0.036143},effectivebrlenIgrBrlens{all}_median=0.021070,length_mean=2.94797143e-02,rateIgrBrlens{all}_95%HPD={0.127171,2.926702}]):318.0[&prob=9.04946007e-01,height_median=2.51320600e-02,height_mean=2.79513040e-02,prob(percent)=90,height_95%HPD={404.67722999201305,995.133083604367},length_95%HPD={1.92774400e-03,9.78237600e-02},rateIgrBrlens{all}_mean=0.493497,length_median=4.27750500e-02,effectivebrlenIgrBrlens{all}_95%HPD={0.000000,0.039049},length_mean=4.68987160e-02,effectivebrlenIgrBrlens{all}_median=0.015206,rateIgrBrlens{all}_95%HPD={0.000001,1.238651},effectivebrlenIgrBrlens{all}_mean=0.017052,rateIgrBrlens{all}_median=0.326993]):550.0[&height_mean=7.24056927e-02,height_median=6.86095977e-02,prob(percent)=100,height_95%HPD={708.8131551248101,1307.0215801115055},prob=9.99733369e-01,length_median=1.24242000e-01,effectivebrlenIgrBrlens{all}_95%HPD={0.034476,0.153404},length_mean=1.28046224e-01,effectivebrlenIgrBrlens{all}_median=0.089189,rateIgrBrlens{all}_95%HPD={0.206261,1.635224},effectivebrlenIgrBrlens{all}_mean=0.091666,rateIgrBrlens{all}_median=0.716543,rateIgrBrlens{all}_mean=0.836100,length_95%HPD={3.20916500e-02,2.25703600e-01}]):1128.0[&prob(percent)=100,height_95%HPD={1260.282807490409,1825.872800170086},prob=1.00000000e+00,height_median=1.96087670e-01,height_mean=2.00435134e-01,length_mean=1.77815255e-01,effectivebrlenIgrBrlens{all}_median=0.132626,rateIgrBrlens{all}_95%HPD={0.336685,1.529079},effectivebrlenIgrBrlens{all}_mean=0.136571,rateIgrBrlens{all}_median=0.762289,length_95%HPD={6.60311500e-02,2.96979400e-01},rateIgrBrlens{all}_mean=0.836089,effectivebrlenIgrBrlens{all}_95%HPD={0.062916,0.220451},length_median=1.74387200e-01],((((4:807.0[&height_mean=6.31754886e-08,prob(percent)=100,height_95%HPD={0.04121461213160204,38.45908844928156},height_median=6.00000000e-08,prob=1.00000000e+00,length_median=4.79111700e-02,effectivebrlenIgrBrlens{all}_95%HPD={0.077187,0.171721},rateIgrBrlens{all}_mean=3.398940,length_mean=5.18138534e-02,effectivebrlenIgrBrlens{all}_median=0.121755,rateIgrBrlens{all}_95%HPD={0.682756,8.312492},effectivebrlenIgrBrlens{all}_mean=0.123376,rateIgrBrlens{all}_median=2.556429,length_95%HPD={5.18825300e-03,1.02037300e-01}],12:807.0[&height_mean=6.31768218e-08,prob(percent)=100,height_95%HPD={0.04121461213160204,38.45908844928156},prob=1.00000000e+00,height_median=6.00000000e-08,length_median=4.79111700e-02,effectivebrlenIgrBrlens{all}_95%HPD={0.000000,0.044428},rateIgrBrlens{all}_mean=0.428975,length_mean=5.18123320e-02,effectivebrlenIgrBrlens{all}_median=0.017421,rateIgrBrlens{all}_95%HPD={0.000003,1.100693},effectivebrlenIgrBrlens{all}_mean=0.019180,rateIgrBrlens{all}_median=0.339813,length_95%HPD={5.18825300e-03,1.02037300e-01}]):413.0[&prob(percent)=100,height_95%HPD={546.7701810209677,1150.0242243916339},prob=9.99866684e-01,height_median=4.79112400e-02,height_mean=5.18052833e-02,length_mean=8.45760387e-02,effectivebrlenIgrBrlens{all}_median=0.089765,rateIgrBrlens{all}_95%HPD={0.292689,3.226025},effectivebrlenIgrBrlens{all}_95%HPD={0.038340,0.151032},effectivebrlenIgrBrlens{all}_mean=0.091666,rateIgrBrlens{all}_median=1.104714,length_95%HPD={1.14691500e-02,1.57998800e-01},rateIgrBrlens{all}_mean=1.394621,length_median=8.10503700e-02],14:1220.0[&prob(percent)=100,height_95%HPD={0.041214612176098446,38.45908846447015},prob=1.00000000e+00,height_median=6.00000001e-08,height_mean=6.38708626e-08,length_mean=1.36377095e-01,effectivebrlenIgrBrlens{all}_median=0.086642,rateIgrBrlens{all}_95%HPD={0.260805,1.322873},effectivebrlenIgrBrlens{all}_mean=0.088776,effectivebrlenIgrBrlens{all}_95%HPD={0.035788,0.142272},rateIgrBrlens{all}_median=0.643858,length_95%HPD={5.72840200e-02,2.11962900e-01},rateIgrBrlens{all}_mean=0.701391,length_median=1.33944400e-01]):501.0[&height_95%HPD={969.3470602785674,1550.4912600323605},prob=1.00000000e+00,height_median=1.33944470e-01,height_mean=1.36378680e-01,prob(percent)=100,effectivebrlenIgrBrlens{all}_mean=0.091966,rateIgrBrlens{all}_median=0.755781,effectivebrlenIgrBrlens{all}_median=0.088463,length_95%HPD={1.60821800e-02,2.26505600e-01},rateIgrBrlens{all}_mean=0.877220,rateIgrBrlens{all}_95%HPD={0.000001,1.786798},length_median=1.14671500e-01,effectivebrlenIgrBrlens{all}_95%HPD={0.000000,0.169247},length_mean=1.19498395e-01],(((26:632.0[&height_mean=6.36145674e-08,height_median=6.00000001e-08,prob(percent)=100,height_95%HPD={0.041214612176098446,38.45908846447015},prob=1.00000000e+00,length_median=2.38745900e-02,effectivebrlenIgrBrlens{all}_95%HPD={0.001703,0.027392},length_mean=2.61590038e-02,effectivebrlenIgrBrlens{all}_median=0.012790,rateIgrBrlens{all}_95%HPD={0.018108,1.895744},effectivebrlenIgrBrlens{all}_mean=0.013749,rateIgrBrlens{all}_median=0.517687,rateIgrBrlens{all}_mean=0.706453,length_95%HPD={4.63507400e-03,5.39398400e-02}],28:632.0[&height_mean=6.36175403e-08,prob(percent)=100,height_median=6.00000001e-08,height_95%HPD={0.041214612176098446,38.45908846447015},prob=1.00000000e+00,length_median=2.39666100e-02,effectivebrlenIgrBrlens{all}_95%HPD={0.013967,0.048042},length_mean=2.63812834e-02,effectivebrlenIgrBrlens{all}_median=0.028677,rateIgrBrlens{all}_95%HPD={0.254466,3.951356},effectivebrlenIgrBrlens{all}_mean=0.029514,rateIgrBrlens{all}_median=1.196574,length_95%HPD={4.66341000e-03,5.48718700e-02},rateIgrBrlens{all}_mean=1.577617]):252.0[&prob(percent)=97,height_95%HPD={378.56791523871317,964.9314243673663},prob=9.74136782e-01,height_median=2.36894200e-02,height_mean=2.59029715e-02,length_mean=2.80783220e-02,effectivebrlenIgrBrlens{all}_median=0.033133,rateIgrBrlens{all}_95%HPD={0.000066,5.301839},effectivebrlenIgrBrlens{all}_mean=0.034041,rateIgrBrlens{all}_median=1.235098,length_95%HPD={1.60251500e-03,5.89627100e-02},rateIgrBrlens{all}_mean=1.896004,effectivebrlenIgrBrlens{all}_95%HPD={0.004109,0.064317},length_median=2.51919800e-02],29:884.0[&prob(percent)=100,height_95%HPD={0.041214612176098446,38.45908846447015},prob=1.00000000e+00,height_median=6.00000001e-08,height_mean=6.35943568e-08,length_mean=5.34296415e-02,effectivebrlenIgrBrlens{all}_median=0.101898,rateIgrBrlens{all}_95%HPD={0.745691,4.838852},effectivebrlenIgrBrlens{all}_mean=0.104002,rateIgrBrlens{all}_median=1.978207,length_95%HPD={1.55363700e-02,9.37443400e-02},rateIgrBrlens{all}_mean=2.296189,length_median=5.10283700e-02,effectivebrlenIgrBrlens{all}_95%HPD={0.060929,0.148211}]):235.0[&height_95%HPD={617.3514064363261,1218.7838546213425},prob=1.00000000e+00,height_median=5.14406000e-02,height_mean=5.38149618e-02,prob(percent)=100,effectivebrlenIgrBrlens{all}_mean=0.106995,rateIgrBrlens{all}_median=3.214071,length_95%HPD={2.72416400e-03,7.60404900e-02},rateIgrBrlens{all}_mean=4.986350,length_median=3.20265000e-02,effectivebrlenIgrBrlens{all}_95%HPD={0.059871,0.157799},effectivebrlenIgrBrlens{all}_median=0.105213,length_mean=3.56208714e-02,rateIgrBrlens{all}_95%HPD={0.676161,16.295739}],27:1119.0[&height_95%HPD={0.041214612176098446,38.45908846447015},prob=1.00000000e+00,height_median=6.00000001e-08,height_mean=6.32788388e-08,prob(percent)=100,effectivebrlenIgrBrlens{all}_mean=0.021201,rateIgrBrlens{all}_median=0.208926,rateIgrBrlens{all}_95%HPD={0.000097,0.559916},length_95%HPD={3.88246000e-02,1.48950600e-01},rateIgrBrlens{all}_mean=0.244932,length_median=8.70116300e-02,effectivebrlenIgrBrlens{all}_95%HPD={0.000002,0.048738},length_mean=8.94357700e-02,effectivebrlenIgrBrlens{all}_median=0.018403]):602.0[&prob=1.00000000e+00,height_median=8.70116400e-02,height_mean=8.94358332e-02,prob(percent)=100,height_95%HPD={845.9959585779193,1435.9458140023987},length_95%HPD={7.07855100e-02,2.75966500e-01},rateIgrBrlens{all}_mean=1.911185,length_median=1.63474300e-01,effectivebrlenIgrBrlens{all}_95%HPD={0.179632,0.412892},length_mean=1.68316242e-01,effectivebrlenIgrBrlens{all}_median=0.289995,rateIgrBrlens{all}_95%HPD={0.838687,3.154606},effectivebrlenIgrBrlens{all}_mean=0.295552,rateIgrBrlens{all}_median=1.784855]):642.0[&height_mean=2.48169459e-01,prob(percent)=86,height_median=2.45393720e-01,height_95%HPD={1454.7391655948675,2037.4199068103585},prob=8.63351553e-01,length_median=7.40384100e-02,effectivebrlenIgrBrlens{all}_95%HPD={0.000000,0.162312},length_mean=7.99200182e-02,effectivebrlenIgrBrlens{all}_median=0.081428,rateIgrBrlens{all}_95%HPD={0.000006,3.204355},effectivebrlenIgrBrlens{all}_mean=0.084714,rateIgrBrlens{all}_median=1.036881,length_95%HPD={4.88459800e-03,1.64405900e-01},rateIgrBrlens{all}_mean=1.365306],((((22:637.0[&height_mean=6.35913265e-08,prob(percent)=100,height_95%HPD={0.04121461213160204,38.45908844928156},prob=1.00000000e+00,height_median=6.00000000e-08,length_median=2.44606100e-02,effectivebrlenIgrBrlens{all}_95%HPD={0.106325,0.195083},length_mean=2.72650648e-02,effectivebrlenIgrBrlens{all}_median=0.145622,rateIgrBrlens{all}_95%HPD={1.420834,21.356993},rateIgrBrlens{all}_mean=8.214605,effectivebrlenIgrBrlens{all}_mean=0.147509,rateIgrBrlens{all}_median=5.947018,length_95%HPD={2.22708500e-03,5.66702400e-02}],23:637.0[&height_mean=6.35913265e-08,height_median=6.00000000e-08,prob(percent)=100,height_95%HPD={0.04121461213160204,38.45908844928156},prob=1.00000000e+00,length_median=2.44606100e-02,effectivebrlenIgrBrlens{all}_95%HPD={0.000000,0.019195},length_mean=2.72650648e-02,effectivebrlenIgrBrlens{all}_median=0.004010,rateIgrBrlens{all}_95%HPD={0.000001,0.822607},rateIgrBrlens{all}_mean=0.249821,effectivebrlenIgrBrlens{all}_mean=0.006152,rateIgrBrlens{all}_median=0.155026,length_95%HPD={2.22708500e-03,5.66702400e-02}]):294.0[&prob(percent)=100,height_95%HPD={382.6980726361177,969.9323160668338},prob=1.00000000e+00,height_median=2.44607200e-02,height_mean=2.72651284e-02,length_mean=3.69235424e-02,effectivebrlenIgrBrlens{all}_median=0.059865,rateIgrBrlens{all}_95%HPD={0.395834,7.085733},effectivebrlenIgrBrlens{all}_mean=0.060484,rateIgrBrlens{all}_median=1.757143,effectivebrlenIgrBrlens{all}_95%HPD={0.030551,0.090410},length_95%HPD={2.02924800e-03,7.67643200e-02},rateIgrBrlens{all}_mean=2.626139,length_median=3.37588400e-02],24:931.0[&prob(percent)=100,height_95%HPD={0.04121461213160204,38.45908844928156},prob=1.00000000e+00,height_median=6.00000000e-08,height_mean=6.35453326e-08,length_mean=6.41732232e-02,effectivebrlenIgrBrlens{all}_median=0.017963,rateIgrBrlens{all}_95%HPD={0.000859,0.715568},effectivebrlenIgrBrlens{all}_mean=0.019234,rateIgrBrlens{all}_median=0.286827,effectivebrlenIgrBrlens{all}_95%HPD={0.000040,0.038392},length_95%HPD={2.33293100e-02,1.12909100e-01},rateIgrBrlens{all}_mean=0.327559,length_median=6.13544200e-02]):373.0[&height_95%HPD={658.685540944005,1259.367698181595},prob=9.94267431e-01,height_median=6.12021600e-02,height_mean=6.39644149e-02,prob(percent)=99,effectivebrlenIgrBrlens{all}_mean=0.086051,rateIgrBrlens{all}_median=0.973886,length_95%HPD={1.54852900e-02,1.62539600e-01},rateIgrBrlens{all}_mean=1.229575,effectivebrlenIgrBrlens{all}_median=0.084070,length_median=8.39686900e-02,effectivebrlenIgrBrlens{all}_95%HPD={0.025339,0.156403},rateIgrBrlens{all}_95%HPD={0.182108,2.932732},length_mean=8.69419047e-02],25:1304.0[&height_95%HPD={0.041214612176098446,38.45908846447015},prob=1.00000000e+00,height_median=6.00000001e-08,height_mean=6.39319744e-08,prob(percent)=100,effectivebrlenIgrBrlens{all}_mean=0.159070,rateIgrBrlens{all}_median=1.043846,length_95%HPD={7.85793300e-02,2.32491400e-01},rateIgrBrlens{all}_mean=1.130255,effectivebrlenIgrBrlens{all}_median=0.156873,length_median=1.49021900e-01,effectivebrlenIgrBrlens{all}_95%HPD={0.086821,0.232406},rateIgrBrlens{all}_95%HPD={0.483773,1.951762},length_mean=1.50475818e-01]):578.0[&prob=9.95733902e-01,height_median=1.48924980e-01,height_mean=1.50461830e-01,prob(percent)=100,height_95%HPD={1051.6399954577296,1628.0448561667893},length_95%HPD={1.65438800e-02,1.70473200e-01},rateIgrBrlens{all}_mean=1.141343,length_median=8.51745900e-02,effectivebrlenIgrBrlens{all}_95%HPD={0.023904,0.148385},length_mean=8.94745926e-02,effectivebrlenIgrBrlens{all}_median=0.078870,rateIgrBrlens{all}_median=0.918365,rateIgrBrlens{all}_95%HPD={0.205328,2.557267},effectivebrlenIgrBrlens{all}_mean=0.081622],(((30:769.0[&prob(percent)=100,height_95%HPD={0.04121461213160204,38.45908844928156},prob=1.00000000e+00,height_median=6.00000000e-08,height_mean=6.31411865e-08,length_mean=4.45373071e-02,effectivebrlenIgrBrlens{all}_median=0.048481,rateIgrBrlens{all}_95%HPD={0.266836,3.121127},effectivebrlenIgrBrlens{all}_mean=0.049479,rateIgrBrlens{all}_median=1.150158,length_95%HPD={8.12651700e-03,8.42348200e-02},rateIgrBrlens{all}_mean=1.422169,length_median=4.17208500e-02,effectivebrlenIgrBrlens{all}_95%HPD={0.024552,0.077390}],36:769.0[&prob(percent)=100,height_95%HPD={0.04121461213160204,38.45908844928156},prob=1.00000000e+00,height_median=6.00000000e-08,height_mean=6.31389735e-08,length_mean=4.44544872e-02,effectivebrlenIgrBrlens{all}_median=0.039524,effectivebrlenIgrBrlens{all}_95%HPD={0.016575,0.069114},rateIgrBrlens{all}_95%HPD={0.208531,2.551130},effectivebrlenIgrBrlens{all}_mean=0.040840,rateIgrBrlens{all}_median=0.942871,length_95%HPD={8.35252700e-03,8.40626100e-02},rateIgrBrlens{all}_mean=1.147031,length_median=4.17081300e-02]):450.0[&height_95%HPD={506.9507848621028,1108.808346790479},prob=9.91867751e-01,height_median=4.14658100e-02,height_mean=4.42073577e-02,prob(percent)=99,effectivebrlenIgrBrlens{all}_mean=0.047680,rateIgrBrlens{all}_median=1.186864,rateIgrBrlens{all}_95%HPD={0.000002,4.892425},length_95%HPD={7.96147000e-04,8.77443100e-02},rateIgrBrlens{all}_mean=2.032217,length_median=3.85836300e-02,effectivebrlenIgrBrlens{all}_95%HPD={0.015186,0.081245},length_mean=4.21092975e-02,effectivebrlenIgrBrlens{all}_median=0.046777],(32:969.0[&height_mean=6.32593441e-08,prob(percent)=100,height_95%HPD={0.04121461213160204,38.45908844928156},prob=1.00000000e+00,height_median=6.00000000e-08,length_median=6.63007900e-02,effectivebrlenIgrBrlens{all}_95%HPD={0.022675,0.075683},rateIgrBrlens{all}_mean=0.843556,length_mean=6.89353081e-02,effectivebrlenIgrBrlens{all}_median=0.048657,rateIgrBrlens{all}_95%HPD={0.226843,1.706850},effectivebrlenIgrBrlens{all}_mean=0.049737,rateIgrBrlens{all}_median=0.733299,length_95%HPD={2.20732600e-02,1.19393300e-01}],(33:694.0[&height_95%HPD={0.04121461213160204,38.45908844928156},prob=1.00000000e+00,height_median=6.00000000e-08,height_mean=6.31345341e-08,prob(percent)=100,effectivebrlenIgrBrlens{all}_mean=0.020944,rateIgrBrlens{all}_median=0.645684,length_95%HPD={5.23150800e-03,6.58158700e-02},rateIgrBrlens{all}_mean=0.827939,effectivebrlenIgrBrlens{all}_median=0.020282,length_median=3.13395100e-02,effectivebrlenIgrBrlens{all}_95%HPD={0.007200,0.034580},rateIgrBrlens{all}_95%HPD={0.131788,1.962636},length_mean=3.38668321e-02],37:694.0[&height_95%HPD={0.04121461213160204,38.45908844928156},prob=1.00000000e+00,height_median=6.00000000e-08,height_mean=6.31306679e-08,prob(percent)=100,effectivebrlenIgrBrlens{all}_mean=0.015421,rateIgrBrlens{all}_median=0.468117,length_95%HPD={5.47062700e-03,6.42319600e-02},rateIgrBrlens{all}_mean=0.612126,effectivebrlenIgrBrlens{all}_median=0.014760,length_median=3.10466600e-02,effectivebrlenIgrBrlens{all}_95%HPD={0.002687,0.029298},rateIgrBrlens{all}_95%HPD={0.000089,1.471750},length_mean=3.34481059e-02]):275.0[&prob=9.31342488e-01,height_median=3.04601200e-02,height_mean=3.26896440e-02,prob(percent)=93,height_95%HPD={448.5151302996981,1044.4345157053308},length_95%HPD={1.88533500e-03,7.76229700e-02},rateIgrBrlens{all}_mean=0.860949,length_median=3.27423000e-02,effectivebrlenIgrBrlens{all}_95%HPD={0.000000,0.040343},length_mean=3.66483402e-02,effectivebrlenIgrBrlens{all}_median=0.020898,rateIgrBrlens{all}_median=0.613019,rateIgrBrlens{all}_95%HPD={0.000003,2.236180},effectivebrlenIgrBrlens{all}_mean=0.021828]):250.0[&height_median=6.18126340e-02,height_mean=6.42467285e-02,prob(percent)=67,height_95%HPD={702.1742758681805,1300.519761892638},prob=6.72976936e-01,length_median=2.70292000e-02,effectivebrlenIgrBrlens{all}_95%HPD={0.000000,0.041523},length_mean=3.09267649e-02,effectivebrlenIgrBrlens{all}_median=0.012817,rateIgrBrlens{all}_95%HPD={0.000001,2.168181},rateIgrBrlens{all}_mean=0.698415,effectivebrlenIgrBrlens{all}_mean=0.015613,rateIgrBrlens{all}_median=0.404313,length_95%HPD={7.40740900e-04,7.12311100e-02}]):269.0[&prob(percent)=100,height_95%HPD={968.8312277260563,1550.0587244785293},prob=9.99866684e-01,height_median=9.00936800e-02,height_mean=9.28178659e-02,length_mean=7.61622129e-02,effectivebrlenIgrBrlens{all}_median=0.100961,rateIgrBrlens{all}_95%HPD={0.212923,4.317603},effectivebrlenIgrBrlens{all}_mean=0.103293,rateIgrBrlens{all}_median=1.387650,effectivebrlenIgrBrlens{all}_95%HPD={0.043391,0.166808},length_95%HPD={7.13603000e-03,1.43529400e-01},rateIgrBrlens{all}_mean=1.862183,length_median=7.33329500e-02],34:1488.0[&prob(percent)=100,height_95%HPD={0.041214612176098446,38.45908846447015},prob=1.00000000e+00,height_median=6.00000001e-08,height_mean=6.32709959e-08,length_mean=1.68970326e-01,effectivebrlenIgrBrlens{all}_median=0.158071,rateIgrBrlens{all}_95%HPD={0.475488,1.677089},effectivebrlenIgrBrlens{all}_mean=0.160685,rateIgrBrlens{all}_median=0.942819,effectivebrlenIgrBrlens{all}_95%HPD={0.095336,0.232236},length_95%HPD={9.91692800e-02,2.48601400e-01},rateIgrBrlens{all}_mean=0.998419,length_median=1.66181700e-01]):394.0[&height_95%HPD={1228.9015849871637,1793.055712664026},prob=1.00000000e+00,height_median=1.66181710e-01,height_mean=1.68972696e-01,prob(percent)=100,effectivebrlenIgrBrlens{all}_mean=0.063607,rateIgrBrlens{all}_median=0.876539,length_95%HPD={6.63018400e-03,1.43106300e-01},rateIgrBrlens{all}_mean=1.185343,effectivebrlenIgrBrlens{all}_median=0.061471,length_median=6.60090900e-02,effectivebrlenIgrBrlens{all}_95%HPD={0.000000,0.119618},rateIgrBrlens{all}_95%HPD={0.000003,2.766820},length_mean=7.06787174e-02]):481.0[&prob=1.00000000e+00,height_median=2.37266560e-01,height_mean=2.39773518e-01,prob(percent)=100,height_95%HPD={1599.0379723196008,2227.295616704607},length_95%HPD={1.04307900e-02,1.63458300e-01},rateIgrBrlens{all}_mean=1.360170,length_median=7.82309600e-02,effectivebrlenIgrBrlens{all}_95%HPD={0.024371,0.166462},rateIgrBrlens{all}_median=1.069818,length_mean=8.32933952e-02,effectivebrlenIgrBrlens{all}_median=0.086237,rateIgrBrlens{all}_95%HPD={0.148045,3.209770},effectivebrlenIgrBrlens{all}_mean=0.089254]):287.0[&height_mean=3.28560381e-01,prob(percent)=100,height_95%HPD={1930.3391220710078,2855.7449084197046},prob=1.00000000e+00,height_median=3.25306880e-01,length_median=4.30385300e-02,effectivebrlenIgrBrlens{all}_95%HPD={0.000000,0.130683},length_mean=4.96900083e-02,effectivebrlenIgrBrlens{all}_median=0.044393,rateIgrBrlens{all}_95%HPD={0.000001,3.586770},rateIgrBrlens{all}_mean=1.325122,effectivebrlenIgrBrlens{all}_mean=0.051647,rateIgrBrlens{all}_median=0.905124,length_95%HPD={2.46783300e-04,1.16107800e-01}]):279.0[&prob(percent)=100,height_95%HPD={2127.662264687267,3316.216032162801},prob=1.00000000e+00,height_median=3.75389840e-01,height_mean=3.78250389e-01,length_mean=4.07056864e-02,effectivebrlenIgrBrlens{all}_median=0.018735,rateIgrBrlens{all}_95%HPD={0.000001,2.415511},effectivebrlenIgrBrlens{all}_mean=0.025887,effectivebrlenIgrBrlens{all}_95%HPD={0.000000,0.078286},rateIgrBrlens{all}_median=0.485842,length_95%HPD={7.99283800e-04,1.04342100e-01},rateIgrBrlens{all}_mean=0.791267,length_median=3.27645400e-02],((2:1254.0[&height_mean=6.41436609e-08,height_median=6.00000001e-08,prob(percent)=100,height_95%HPD={0.041214612176098446,38.45908846447015},prob=1.00000000e+00,length_median=1.68385800e-01,effectivebrlenIgrBrlens{all}_95%HPD={0.091642,0.251999},length_mean=1.71151362e-01,effectivebrlenIgrBrlens{all}_median=0.168252,rateIgrBrlens{all}_95%HPD={0.412978,1.939333},effectivebrlenIgrBrlens{all}_mean=0.170918,rateIgrBrlens{all}_median=1.004068,rateIgrBrlens{all}_mean=1.104292,length_95%HPD={6.30348700e-02,2.77360200e-01}],10:1254.0[&height_mean=6.41505933e-08,height_median=6.00000001e-08,prob(percent)=100,height_95%HPD={0.041214612176098446,38.45908846447015},prob=1.00000000e+00,length_median=1.68509700e-01,effectivebrlenIgrBrlens{all}_95%HPD={0.075499,0.223601},length_mean=1.71377788e-01,effectivebrlenIgrBrlens{all}_median=0.144514,rateIgrBrlens{all}_95%HPD={0.382715,1.758640},effectivebrlenIgrBrlens{all}_mean=0.147060,rateIgrBrlens{all}_median=0.843930,rateIgrBrlens{all}_mean=0.955721,length_95%HPD={6.27856500e-02,2.77424200e-01}]):465.0[&prob(percent)=98,height_95%HPD={1003.3687190787374,1581.647115097648},prob=9.82802293e-01,height_median=1.67407403e-01,height_mean=1.70118263e-01,length_mean=1.43514178e-01,effectivebrlenIgrBrlens{all}_median=0.095857,rateIgrBrlens{all}_95%HPD={0.169975,1.668298},effectivebrlenIgrBrlens{all}_mean=0.099789,rateIgrBrlens{all}_median=0.691402,length_95%HPD={2.09348700e-02,2.66313900e-01},rateIgrBrlens{all}_mean=0.803198,effectivebrlenIgrBrlens{all}_95%HPD={0.018034,0.186532},length_median=1.39279400e-01],(5:798.0[&height_95%HPD={0.041214612176098446,38.45908846447015},prob=1.00000000e+00,height_median=6.00000001e-08,height_mean=6.42320491e-08,prob(percent)=100,effectivebrlenIgrBrlens{all}_mean=0.033206,rateIgrBrlens{all}_median=0.634764,length_95%HPD={9.54751800e-03,9.66930300e-02},rateIgrBrlens{all}_mean=0.824140,length_median=4.64587400e-02,effectivebrlenIgrBrlens{all}_95%HPD={0.000000,0.066593},effectivebrlenIgrBrlens{all}_median=0.031938,length_mean=4.99545803e-02,rateIgrBrlens{all}_95%HPD={0.000003,2.174639}],13:798.0[&height_95%HPD={0.041214612176098446,38.45908846447015},prob=1.00000000e+00,height_median=6.00000001e-08,height_mean=6.42320491e-08,prob(percent)=100,effectivebrlenIgrBrlens{all}_mean=0.039651,rateIgrBrlens{all}_median=0.780483,rateIgrBrlens{all}_95%HPD={0.000029,2.748162},length_95%HPD={9.54751800e-03,9.66930300e-02},rateIgrBrlens{all}_mean=1.039731,length_median=4.64587400e-02,effectivebrlenIgrBrlens{all}_95%HPD={0.002271,0.073591},length_mean=4.99545803e-02,effectivebrlenIgrBrlens{all}_median=0.039010]):921.0[&prob=1.00000000e+00,height_median=4.64588340e-02,height_mean=4.99546446e-02,prob(percent)=100,height_95%HPD={533.1054578101936,1136.6026803357247},length_95%HPD={1.30929200e-01,3.87900100e-01},rateIgrBrlens{all}_mean=0.956292,length_median=2.60441100e-01,effectivebrlenIgrBrlens{all}_95%HPD={0.141875,0.341322},length_mean=2.61993925e-01,effectivebrlenIgrBrlens{all}_median=0.232664,rateIgrBrlens{all}_95%HPD={0.504601,1.599184},effectivebrlenIgrBrlens{all}_mean=0.236672,rateIgrBrlens{all}_median=0.898384]):1210.0[&height_mean=3.12672834e-01,prob(percent)=100,height_median=3.10353940e-01,height_95%HPD={1453.2422973904297,2035.4893292063887},prob=1.00000000e+00,length_median=9.94802700e-02,effectivebrlenIgrBrlens{all}_95%HPD={0.000000,0.128702},length_mean=1.06283241e-01,effectivebrlenIgrBrlens{all}_median=0.054647,rateIgrBrlens{all}_95%HPD={0.000001,1.393914},effectivebrlenIgrBrlens{all}_mean=0.058807,rateIgrBrlens{all}_median=0.513824,length_95%HPD={2.00681200e-03,2.18306200e-01},rateIgrBrlens{all}_mean=0.613413]):342.0[&prob(percent)=100,height_95%HPD={2258.392126168759,3741.107439965763},prob=1.00000000e+00,height_median=4.15354900e-01,height_mean=4.18956075e-01,length_mean=1.43240919e-01,effectivebrlenIgrBrlens{all}_median=0.123277,rateIgrBrlens{all}_95%HPD={0.000001,2.269820},effectivebrlenIgrBrlens{all}_mean=0.133105,rateIgrBrlens{all}_median=0.855306,length_95%HPD={3.28303600e-03,3.00743500e-01},rateIgrBrlens{all}_mean=1.014760,effectivebrlenIgrBrlens{all}_95%HPD={0.000000,0.292394},length_median=1.32506300e-01],((((15:1260.0[&prob(percent)=100,height_95%HPD={0.041214612087105626,38.45908843409297},prob=1.00000000e+00,height_median=5.99999999e-08,height_mean=6.39107146e-08,length_mean=8.90861027e-02,effectivebrlenIgrBrlens{all}_median=0.064115,rateIgrBrlens{all}_95%HPD={0.214371,1.413502},effectivebrlenIgrBrlens{all}_95%HPD={0.022493,0.111906},effectivebrlenIgrBrlens{all}_mean=0.066045,rateIgrBrlens{all}_median=0.729898,length_95%HPD={4.97642800e-02,1.32796700e-01},rateIgrBrlens{all}_mean=0.776987,length_median=8.62384800e-02],(((16:708.0[&prob=1.00000000e+00,height_median=5.69999999e-08,height_mean=6.36438035e-08,prob(percent)=100,height_95%HPD={0.03986769173831488,37.9944739928077},length_95%HPD={9.76904100e-03,4.84324700e-02},rateIgrBrlens{all}_mean=0.184215,length_median=2.67188000e-02,effectivebrlenIgrBrlens{all}_95%HPD={0.000000,0.013691},length_mean=2.78945688e-02,effectivebrlenIgrBrlens{all}_median=0.003813,rateIgrBrlens{all}_95%HPD={0.000001,0.527952},effectivebrlenIgrBrlens{all}_mean=0.004892,rateIgrBrlens{all}_median=0.136505],(18:530.0[&prob(percent)=100,height_95%HPD={0.03986769173831488,37.9944739928077},prob=1.00000000e+00,height_median=5.69999999e-08,height_mean=6.36541088e-08,length_mean=1.56966712e-02,effectivebrlenIgrBrlens{all}_median=0.022374,rateIgrBrlens{all}_95%HPD={0.148680,4.705577},effectivebrlenIgrBrlens{all}_mean=0.023300,rateIgrBrlens{all}_median=1.506559,length_95%HPD={2.77515700e-03,3.02733900e-02},rateIgrBrlens{all}_mean=1.938874,length_median=1.44868900e-02,effectivebrlenIgrBrlens{all}_95%HPD={0.006337,0.042413}],21:530.0[&prob(percent)=100,height_95%HPD={0.03986769173831488,37.9944739928077},prob=1.00000000e+00,height_median=5.69999999e-08,height_mean=6.36541088e-08,length_mean=1.56966712e-02,effectivebrlenIgrBrlens{all}_median=0.053271,effectivebrlenIgrBrlens{all}_95%HPD={0.030277,0.079197},rateIgrBrlens{all}_95%HPD={0.868815,9.954934},effectivebrlenIgrBrlens{all}_mean=0.054176,rateIgrBrlens{all}_median=3.660993,length_95%HPD={2.77515700e-03,3.02733900e-02},rateIgrBrlens{all}_mean=4.503276,length_median=1.44868900e-02]):178.0[&height_95%HPD={295.18270598544706,858.8372627861405},prob=1.00000000e+00,height_median=1.44869320e-02,height_mean=1.56967349e-02,prob(percent)=100,effectivebrlenIgrBrlens{all}_mean=0.071092,rateIgrBrlens{all}_median=6.579888,rateIgrBrlens{all}_95%HPD={1.355446,25.955912},length_95%HPD={9.92362100e-04,2.78088900e-02},rateIgrBrlens{all}_mean=9.350280,length_median=1.05637000e-02,effectivebrlenIgrBrlens{all}_95%HPD={0.045072,0.099772},length_mean=1.22831943e-02,effectivebrlenIgrBrlens{all}_median=0.070023]):165.0[&prob=9.95333955e-01,height_median=2.67059390e-02,height_mean=2.78950538e-02,prob(percent)=100,height_95%HPD={460.7255339907468,1057.6693417107854},length_95%HPD={5.33814700e-04,3.17627000e-02},rateIgrBrlens{all}_mean=2.188447,rateIgrBrlens{all}_median=1.305803,length_median=1.25661600e-02,effectivebrlenIgrBrlens{all}_95%HPD={0.005094,0.031066},length_mean=1.42314179e-02,effectivebrlenIgrBrlens{all}_median=0.016816,rateIgrBrlens{all}_95%HPD={0.137116,6.648054},effectivebrlenIgrBrlens{all}_mean=0.017526],20:873.0[&prob=1.00000000e+00,height_median=5.70000001e-08,height_mean=6.36930636e-08,prob(percent)=100,height_95%HPD={0.039867691828930164,37.9944740243974},length_95%HPD={1.85628300e-02,6.73875600e-02},rateIgrBrlens{all}_mean=0.695509,rateIgrBrlens{all}_median=0.631159,length_median=4.08133000e-02,effectivebrlenIgrBrlens{all}_95%HPD={0.012053,0.043011},length_mean=4.20190445e-02,effectivebrlenIgrBrlens{all}_median=0.025584,rateIgrBrlens{all}_95%HPD={0.195568,1.290247},effectivebrlenIgrBrlens{all}_mean=0.026479]):233.0[&height_mean=4.20514267e-02,prob(percent)=99,height_95%HPD={605.7367543816471,1207.0109774573273},height_median=4.08369650e-02,prob=9.94000800e-01,length_median=1.48225500e-02,effectivebrlenIgrBrlens{all}_95%HPD={0.006380,0.049633},rateIgrBrlens{all}_mean=3.124692,length_mean=1.66739719e-02,effectivebrlenIgrBrlens{all}_median=0.027450,rateIgrBrlens{all}_95%HPD={0.000004,9.939758},effectivebrlenIgrBrlens{all}_mean=0.028199,rateIgrBrlens{all}_median=1.795955,length_95%HPD={5.92107500e-04,3.67798500e-02}],19:1106.0[&height_mean=6.36619611e-08,prob(percent)=100,height_95%HPD={0.040319379217764836,38.151375984810024},height_median=5.79999999e-08,prob=1.00000000e+00,length_median=4.72938700e-02,effectivebrlenIgrBrlens{all}_95%HPD={0.006540,0.045636},rateIgrBrlens{all}_mean=0.585668,length_mean=4.80647117e-02,effectivebrlenIgrBrlens{all}_median=0.023982,rateIgrBrlens{all}_95%HPD={0.090182,1.145170},effectivebrlenIgrBrlens{all}_mean=0.025052,rateIgrBrlens{all}_median=0.514038,length_95%HPD={1.49196600e-02,8.08481900e-02}],38:1106.0[&height_mean=6.37114078e-08,prob(percent)=100,height_95%HPD={0.040319379262795774,38.15137600039665},prob=1.00000000e+00,height_median=5.80000000e-08,length_median=5.37629900e-02,effectivebrlenIgrBrlens{all}_95%HPD={0.054911,0.135024},length_mean=5.49986635e-02,effectivebrlenIgrBrlens{all}_median=0.092172,rateIgrBrlens{all}_mean=2.120464,rateIgrBrlens{all}_95%HPD={0.518932,4.787622},effectivebrlenIgrBrlens{all}_mean=0.093352,rateIgrBrlens{all}_median=1.744618,length_95%HPD={1.24938300e-02,9.49190800e-02}]):154.0[&prob(percent)=100,height_95%HPD={833.8558411726552,1424.71212704113},prob=9.98933476e-01,height_median=6.50790300e-02,height_mean=6.66265333e-02,length_mean=2.24876178e-02,effectivebrlenIgrBrlens{all}_median=0.086271,rateIgrBrlens{all}_95%HPD={0.459006,19.070208},effectivebrlenIgrBrlens{all}_95%HPD={0.035451,0.144450},effectivebrlenIgrBrlens{all}_mean=0.087950,rateIgrBrlens{all}_median=4.272121,length_95%HPD={1.36916000e-03,5.02102200e-02},rateIgrBrlens{all}_mean=6.626986,length_median=1.97309400e-02]):169.0[&height_95%HPD={1009.3338688149631,1587.0942533954774},prob=1.00000000e+00,height_median=8.62487090e-02,height_mean=8.91007614e-02,prob(percent)=100,effectivebrlenIgrBrlens{all}_median=0.182911,effectivebrlenIgrBrlens{all}_mean=0.185652,rateIgrBrlens{all}_median=6.405442,rateIgrBrlens{all}_95%HPD={1.352461,27.745618},length_95%HPD={2.12310700e-03,6.90768400e-02},rateIgrBrlens{all}_mean=9.545801,length_median=2.88931300e-02,effectivebrlenIgrBrlens{all}_95%HPD={0.121461,0.256002},length_mean=3.21432675e-02],31:1429.0[&height_95%HPD={0.04121461213160204,38.45908844928156},prob=1.00000000e+00,height_median=6.00000000e-08,height_mean=6.40402973e-08,prob(percent)=100,effectivebrlenIgrBrlens{all}_mean=0.034879,rateIgrBrlens{all}_median=0.281225,effectivebrlenIgrBrlens{all}_median=0.033525,length_95%HPD={6.70260200e-02,1.75602900e-01},rateIgrBrlens{all}_mean=0.297744,rateIgrBrlens{all}_95%HPD={0.074785,0.548966},length_median=1.18959600e-01,effectivebrlenIgrBrlens{all}_95%HPD={0.009855,0.061486},length_mean=1.21243965e-01]):137.0[&prob=1.00000000e+00,height_median=1.18959640e-01,height_mean=1.21244029e-01,prob(percent)=100,height_95%HPD={1172.705897394415,1739.304609840945},length_95%HPD={1.79082700e-04,4.22910400e-02},rateIgrBrlens{all}_mean=0.447993,length_median=1.18257200e-02,effectivebrlenIgrBrlens{all}_95%HPD={0.000000,0.021585},rateIgrBrlens{all}_median=0.114068,length_mean=1.55808623e-02,effectivebrlenIgrBrlens{all}_median=0.001546,rateIgrBrlens{all}_95%HPD={0.000001,1.649873},effectivebrlenIgrBrlens{all}_mean=0.005110],35:1566.0[&prob=1.00000000e+00,height_median=6.00000000e-08,height_mean=6.40964231e-08,prob(percent)=100,height_95%HPD={0.04121461213160204,38.45908844928156},length_95%HPD={8.18722400e-02,1.98646400e-01},rateIgrBrlens{all}_mean=0.341114,length_median=1.34274200e-01,effectivebrlenIgrBrlens{all}_95%HPD={0.018988,0.072989},rateIgrBrlens{all}_median=0.323095,length_mean=1.36820969e-01,effectivebrlenIgrBrlens{all}_median=0.043331,rateIgrBrlens{all}_95%HPD={0.122048,0.583645},effectivebrlenIgrBrlens{all}_mean=0.044752]):261.0[&height_mean=1.36724016e-01,prob(percent)=100,height_95%HPD={1305.054473529733,1872.7681581274805},prob=9.98266898e-01,height_median=1.34181830e-01,length_median=1.08493000e-01,effectivebrlenIgrBrlens{all}_95%HPD={0.040229,0.229361},rateIgrBrlens{all}_mean=1.449260,length_mean=1.13391823e-01,effectivebrlenIgrBrlens{all}_median=0.125614,rateIgrBrlens{all}_95%HPD={0.242799,3.565656},effectivebrlenIgrBrlens{all}_mean=0.128604,rateIgrBrlens{all}_median=1.133231,length_95%HPD={1.66764400e-02,2.16101200e-01}],17:1827.0[&height_mean=6.37558019e-08,prob(percent)=100,height_95%HPD={0.04121461213160204,38.45908844928156},prob=1.00000000e+00,height_median=6.00000000e-08,length_median=2.45106700e-01,effectivebrlenIgrBrlens{all}_95%HPD={0.091720,0.290749},length_mean=2.50005968e-01,effectivebrlenIgrBrlens{all}_median=0.187711,rateIgrBrlens{all}_95%HPD={0.332118,1.295481},rateIgrBrlens{all}_mean=0.791314,effectivebrlenIgrBrlens{all}_mean=0.189560,rateIgrBrlens{all}_median=0.766802,length_95%HPD={1.42076300e-01,3.66398900e-01}]):1444.0[&prob(percent)=100,height_95%HPD={1544.9333802241797,2153.5785662842095},prob=9.99866684e-01,height_median=2.45121700e-01,height_mean=2.50022246e-01,length_mean=3.12200055e-01,effectivebrlenIgrBrlens{all}_median=0.301760,rateIgrBrlens{all}_95%HPD={0.383235,1.775120},effectivebrlenIgrBrlens{all}_mean=0.306339,effectivebrlenIgrBrlens{all}_95%HPD={0.128818,0.501616},rateIgrBrlens{all}_median=0.970989,length_95%HPD={1.42139800e-01,4.94581000e-01},rateIgrBrlens{all}_mean=1.035731,length_median=3.04778200e-01])[&prob=1.00000000e+00,height_median=5.53514230e-01,height_mean=5.62205056e-01,prob(percent)=100,height_95%HPD={2438.719795057437,4329.6862094947055},length_mean=0.00000000e+00,effectivebrlenIgrBrlens{all}_median=1.000000,rateIgrBrlens{all}_95%HPD={inf,inf},effectivebrlenIgrBrlens{all}_mean=1.000000,rateIgrBrlens{all}_median=inf,effectivebrlenIgrBrlens{all}_95%HPD={1.000000,1.000000},length_95%HPD={0.00000000e+00,0.00000000e+00},rateIgrBrlens{all}_mean=-nan,length_median=0.00000000e+00];
END;
