# Supplementary material for: A test of Generalized Bayesian dating: A new linguistic dating method
Source: PLoS One. 2020 Aug 12;15(8):e0236522. doi: 10.1371/journal.pone.0236522 (PMC7423060; doi:10.1371/journal.pone.0236522)
Supplement: S2 File — Python code for extracting median tree lengths for each constraint, generation of consensus trees, RevBayes code for performing Gamma regression and linear regression, and Python code for predicting ages. Age annotated consensus tree files for all the families. (ZIP) [file pone.0236522.s002.zip › S2 Supporting Information/Consensus_Trees_Ages/Totonacan.dendropy.con.tre]

#NEXUS

BEGIN TAXA;
    DIMENSIONS NTAX=10;
    TAXLABELS
        'PAPANTLA_TOTONAC'
        'TEPEHUA_HUEHUETLA'
        'TEPEHUA_PISA_FLORES'
        'TEPEHUA_TLACHICHILCO'
        'TOTONAC_COYUTLA'
        'TOTONAC_FILOMENA_MATA'
        'TOTONAC_HIGHLAND'
        'TOTONAC_MISANTLA'
        'TOTONAC_UPPER_NEXACA'
        'XICOTEPEC_TOTONAC'
  ;
END;

BEGIN TREES;
        Translate
             1 'PAPANTLA_TOTONAC',
             2 'TEPEHUA_HUEHUETLA',
             3 'TEPEHUA_PISA_FLORES',
             4 'TEPEHUA_TLACHICHILCO',
             5 'TOTONAC_COYUTLA',
             6 'TOTONAC_FILOMENA_MATA',
             7 'TOTONAC_HIGHLAND',
             8 'TOTONAC_MISANTLA',
             9 'TOTONAC_UPPER_NEXACA',
             10 'XICOTEPEC_TOTONAC'
             ;
    TREE 1 = [&R] ((2:910.0[&height_95%HPD={0.011972894607107541,24.626262751907515},prob=1.00000000e+00,height_median=8.90000001e-09,height_mean=1.71812998e-08,prob(percent)=100,effectivebrlenIgrBrlens{all}_mean=0.047113,rateIgrBrlens{all}_median=1.023702,effectivebrlenIgrBrlens{all}_median=0.045181,length_95%HPD={1.66256900e-02,7.99164900e-02},rateIgrBrlens{all}_mean=1.093385,rateIgrBrlens{all}_95%HPD={0.454974,1.822519},length_median=4.39786800e-02,effectivebrlenIgrBrlens{all}_95%HPD={0.020179,0.077033},length_mean=4.61435561e-02],3:910.0[&prob(percent)=100,height_95%HPD={0.012059866413527508,24.69041769577398},prob=1.00000000e+00,height_median=9.00000002e-09,height_mean=1.72309532e-08,length_mean=4.69205050e-02,effectivebrlenIgrBrlens{all}_median=0.039790,rateIgrBrlens{all}_95%HPD={0.326659,1.496162},effectivebrlenIgrBrlens{all}_mean=0.041353,effectivebrlenIgrBrlens{all}_95%HPD={0.016126,0.069727},rateIgrBrlens{all}_median=0.915661,length_95%HPD={1.71909600e-02,8.01475700e-02},rateIgrBrlens{all}_mean=0.932279,length_median=4.48049100e-02],4:910.0[&height_mean=1.72695267e-08,prob(percent)=100,height_95%HPD={0.012059866396167298,24.69041768299781},prob=1.00000000e+00,height_median=9.00000000e-09,length_median=4.48056400e-02,effectivebrlenIgrBrlens{all}_95%HPD={0.021491,0.079445},length_mean=4.67973036e-02,effectivebrlenIgrBrlens{all}_median=0.047138,rateIgrBrlens{all}_95%HPD={0.456598,1.883347},rateIgrBrlens{all}_mean=1.128479,effectivebrlenIgrBrlens{all}_mean=0.049117,rateIgrBrlens{all}_median=1.045100,length_95%HPD={1.69088700e-02,8.09332200e-02}]):711.0[&prob(percent)=100,height_95%HPD={638.1139975501516,1239.0231440437565},prob=1.00000000e+00,height_median=5.24466830e-02,height_mean=5.47369552e-02,length_mean=1.26843205e-01,effectivebrlenIgrBrlens{all}_median=0.121317,rateIgrBrlens{all}_95%HPD={0.538233,1.551293},effectivebrlenIgrBrlens{all}_95%HPD={0.052631,0.214717},effectivebrlenIgrBrlens{all}_mean=0.127638,rateIgrBrlens{all}_median=1.002606,length_95%HPD={5.09339200e-02,2.08703900e-01},rateIgrBrlens{all}_mean=1.035776,length_median=1.20978100e-01],(((((1:547.0[&height_95%HPD={0.012911690979148037,25.308970317762363},prob=1.00000000e+00,height_median=9.99999999e-09,height_mean=1.70010944e-08,prob(percent)=100,effectivebrlenIgrBrlens{all}_median=0.017705,rateIgrBrlens{all}_median=1.144211,length_mean=1.62548976e-02,length_median=1.51845700e-02,effectivebrlenIgrBrlens{all}_95%HPD={0.006652,0.033669},rateIgrBrlens{all}_95%HPD={0.325154,2.625357},effectivebrlenIgrBrlens{all}_mean=0.018857,rateIgrBrlens{all}_mean=1.328389,length_95%HPD={3.95960000e-03,3.02713100e-02}],7:547.0[&prob(percent)=100,height_mean=1.69911131e-08,prob=1.00000000e+00,height_median=9.99999999e-09,height_95%HPD={0.012911690979148037,25.308970317762363},length_mean=1.73784670e-02,effectivebrlenIgrBrlens{all}_median=0.013461,rateIgrBrlens{all}_95%HPD={0.174297,1.806221},length_median=1.60409300e-02,effectivebrlenIgrBrlens{all}_95%HPD={0.003588,0.027064},rateIgrBrlens{all}_median=0.857578,length_95%HPD={3.92643300e-03,3.31559500e-02},rateIgrBrlens{all}_mean=0.931107,effectivebrlenIgrBrlens{all}_mean=0.014288]):145.0[&height_95%HPD={306.76201420099807,873.9746069387393},prob(percent)=75,height_mean=1.55564526e-02,prob=7.47500333e-01,height_median=1.45518160e-02,length_median=8.07139600e-03,effectivebrlenIgrBrlens{all}_mean=0.008181,rateIgrBrlens{all}_median=0.885895,rateIgrBrlens{all}_95%HPD={0.000001,2.598521},length_95%HPD={3.03855100e-05,2.16921800e-02},rateIgrBrlens{all}_mean=1.085113,length_mean=9.37604307e-03,effectivebrlenIgrBrlens{all}_95%HPD={0.000000,0.019266},effectivebrlenIgrBrlens{all}_median=0.007141],5:692.0[&height_95%HPD={0.012911690979148037,25.308970317762363},height_median=9.99999999e-09,height_mean=1.70259124e-08,prob(percent)=100,prob=1.00000000e+00,effectivebrlenIgrBrlens{all}_median=0.021392,effectivebrlenIgrBrlens{all}_95%HPD={0.007912,0.038574},rateIgrBrlens{all}_mean=1.089998,rateIgrBrlens{all}_95%HPD={0.289418,2.074518},length_mean=2.30337093e-02,length_95%HPD={7.27140100e-03,4.17355900e-02},length_median=2.18096200e-02,rateIgrBrlens{all}_median=0.980765,effectivebrlenIgrBrlens{all}_mean=0.022482]):189.0[&height_mean=2.46168628e-02,height_median=2.32525050e-02,prob(percent)=100,height_95%HPD={444.11303079210677,1038.7152054955573},prob=1.00000000e+00,rateIgrBrlens{all}_95%HPD={0.225870,2.836946},effectivebrlenIgrBrlens{all}_mean=0.021474,effectivebrlenIgrBrlens{all}_median=0.020066,effectivebrlenIgrBrlens{all}_95%HPD={0.003266,0.042051},rateIgrBrlens{all}_mean=1.316339,length_median=1.80907100e-02,length_mean=1.96399420e-02,rateIgrBrlens{all}_median=1.074013,length_95%HPD={2.50325200e-03,3.97966800e-02}],6:881.0[&height_95%HPD={0.012911690979148037,25.308970317762363},prob=1.00000000e+00,prob(percent)=100,height_median=9.99999999e-09,height_mean=1.71186401e-08,rateIgrBrlens{all}_mean=1.125009,length_mean=4.42567878e-02,rateIgrBrlens{all}_median=1.067506,rateIgrBrlens{all}_95%HPD={0.564768,1.805721},length_median=4.24974800e-02,effectivebrlenIgrBrlens{all}_median=0.045779,effectivebrlenIgrBrlens{all}_mean=0.047722,effectivebrlenIgrBrlens{all}_95%HPD={0.022833,0.076552},length_95%HPD={2.04135400e-02,7.25535500e-02}]):259.0[&prob=1.00000000e+00,prob(percent)=100,height_95%HPD={611.2181263547578,1212.375084066244},height_median=4.24974900e-02,height_mean=4.42568049e-02,length_95%HPD={9.74527600e-03,7.07663500e-02},effectivebrlenIgrBrlens{all}_95%HPD={0.018226,0.088801},length_mean=3.71046805e-02,length_median=3.47776400e-02,effectivebrlenIgrBrlens{all}_median=0.046835,rateIgrBrlens{all}_median=1.283353,rateIgrBrlens{all}_mean=1.569373,rateIgrBrlens{all}_95%HPD={0.590947,3.066860},effectivebrlenIgrBrlens{all}_mean=0.050070],(9:605.0[&prob(percent)=100,height_mean=1.71438634e-08,prob=1.00000000e+00,height_95%HPD={0.012911690979148037,25.308970317762363},height_median=9.99999999e-09,effectivebrlenIgrBrlens{all}_median=0.017843,length_median=2.08076100e-02,effectivebrlenIgrBrlens{all}_mean=0.018937,effectivebrlenIgrBrlens{all}_95%HPD={0.005578,0.034888},length_mean=2.28295983e-02,rateIgrBrlens{all}_mean=0.931773,rateIgrBrlens{all}_median=0.876552,length_95%HPD={5.53446600e-03,4.43307900e-02},rateIgrBrlens{all}_95%HPD={0.254979,1.717467}],10:605.0[&prob=1.00000000e+00,height_mean=1.71438634e-08,height_95%HPD={0.012911690979148037,25.308970317762363},height_median=9.99999999e-09,prob(percent)=100,length_median=2.08076100e-02,rateIgrBrlens{all}_95%HPD={0.187276,1.618535},length_mean=2.28278661e-02,effectivebrlenIgrBrlens{all}_mean=0.017503,length_95%HPD={5.53446600e-03,4.43307900e-02},effectivebrlenIgrBrlens{all}_median=0.016474,effectivebrlenIgrBrlens{all}_95%HPD={0.004055,0.032325},rateIgrBrlens{all}_mean=0.857547,rateIgrBrlens{all}_median=0.812789]):535.0[&height_95%HPD={360.73681083214416,941.9381041524326},height_median=2.08076200e-02,prob=9.99866684e-01,prob(percent)=100,height_mean=2.28230930e-02,effectivebrlenIgrBrlens{all}_median=0.043624,length_median=5.62874500e-02,effectivebrlenIgrBrlens{all}_mean=0.045813,effectivebrlenIgrBrlens{all}_95%HPD={0.013052,0.083362},rateIgrBrlens{all}_95%HPD={0.285621,1.238281},length_mean=5.85414065e-02,length_95%HPD={2.02812300e-02,1.00566500e-01},rateIgrBrlens{all}_median=0.809311,rateIgrBrlens{all}_mean=0.806649]):154.0[&height_mean=8.13632175e-02,prob(percent)=100,height_95%HPD={882.115942483744,1471.2011184255134},height_median=7.84373570e-02,prob=1.00000000e+00,effectivebrlenIgrBrlens{all}_95%HPD={0.000000,0.041704},rateIgrBrlens{all}_mean=0.999732,rateIgrBrlens{all}_median=0.889057,rateIgrBrlens{all}_95%HPD={0.000002,2.101359},length_95%HPD={9.61535100e-06,4.63916800e-02},effectivebrlenIgrBrlens{all}_mean=0.016529,effectivebrlenIgrBrlens{all}_median=0.013819,length_median=1.53685400e-02,length_mean=1.86410970e-02],8:1294.0[&prob=1.00000000e+00,height_95%HPD={0.012911690979148037,25.308970317762363},height_median=9.99999999e-09,height_mean=1.68462672e-08,prob(percent)=100,rateIgrBrlens{all}_95%HPD={0.521605,1.280289},effectivebrlenIgrBrlens{all}_mean=0.089153,effectivebrlenIgrBrlens{all}_95%HPD={0.040496,0.140709},rateIgrBrlens{all}_mean=0.907997,rateIgrBrlens{all}_median=0.918959,length_mean=9.99733094e-02,length_median=9.61434000e-02,effectivebrlenIgrBrlens{all}_median=0.086149,length_95%HPD={4.82312400e-02,1.54340000e-01}]):327.0[&prob=9.89868018e-01,height_95%HPD={1038.605377974462,1616.4690529140555},height_mean=9.95329358e-02,height_median=9.59613900e-02,prob(percent)=99,length_mean=8.25233940e-02,length_95%HPD={1.99069500e-02,1.60903400e-01},rateIgrBrlens{all}_95%HPD={0.455183,1.728189},effectivebrlenIgrBrlens{all}_median=0.076900,length_median=7.72901000e-02,effectivebrlenIgrBrlens{all}_95%HPD={0.012327,0.156745},rateIgrBrlens{all}_mean=1.021387,effectivebrlenIgrBrlens{all}_mean=0.081364,rateIgrBrlens{all}_median=0.989054])[&height_95%HPD={1365.69990651783,1936.510882254341},height_mean=1.81772017e-01,prob=1.00000000e+00,prob(percent)=100,height_median=1.75204210e-01,effectivebrlenIgrBrlens{all}_median=1.000000,length_95%HPD={0.00000000e+00,0.00000000e+00},effectivebrlenIgrBrlens{all}_mean=1.000000,rateIgrBrlens{all}_median=inf,length_mean=0.00000000e+00,rateIgrBrlens{all}_mean=-nan,length_median=0.00000000e+00,rateIgrBrlens{all}_95%HPD={inf,inf},effectivebrlenIgrBrlens{all}_95%HPD={1.000000,1.000000}];
END;
