# Supplementary material for: A test of Generalized Bayesian dating: A new linguistic dating method
Source: PLoS One. 2020 Aug 12;15(8):e0236522. doi: 10.1371/journal.pone.0236522 (PMC7423060; doi:10.1371/journal.pone.0236522)
Supplement: S2 File — Python code for extracting median tree lengths for each constraint, generation of consensus trees, RevBayes code for performing Gamma regression and linear regression, and Python code for predicting ages. Age annotated consensus tree files for all the families. (ZIP) [file pone.0236522.s002.zip › S2 Supporting Information/Consensus_Trees_Ages/Austronesian.dendropy.con.tre]

#NEXUS

BEGIN TAXA;
    DIMENSIONS NTAX=355;
    TAXLABELS
        ATAYAL
        ISKUBUN
        'DUSUN_DEYAH'
        'DUSUN_WITU'
        'KAPUAS_KAHAYAN'
        'MALAGASY_AMBOSITRA'
        'MALAGASY_ANTAISAKA'
        'MALAGASY_BARA'
        'MALAGASY_BARA_BETROKA'
        'MALAGASY_FIANARANTSOA'
        'MALAGASY_MERINA'
        'MALAGASY_SOUTHERN_BETSIMISARAKA_ANTAIMORO_MANAKARA'
        'MALAGASY_SOUTHERN_BETSIMISARAKA_ANTAISAKA_VANGAINDRANO'
        'MALAGASY_SOUTHERN_BETSIMISARAKA_ZAFISIRO_FARAFANGANA'
        'MALAGASY_TANDROY_MAHAFALY_AMBOVOMBE'
        'MALAGASY_TANDROY_MAHAFALY_AMPANIHY'
        'MALAGASY_ZAFISORO'
        'MURUNG_SIANG'
        PAKU
        SAMIHIM
        'ITBAYATEN_BATANES_ISLANDS'
        'BILAAN_KORONADAL'
        'SAMBAL_BOTOLAN'
        TAGABILI
        TIRURAY
        'BADA_INDONESIA'
        BALAESANG
        BANGGAI
        BAREE
        BONERATE
        'DESA_WALI'
        KAMARU
        KODEOHA
        KORONI
        LAIYOLO
        MOMA
        'MORI_ATAS'
        MORONENE
        RAMPI
        SEDOA
        TOMINI
        TOTOLI
        'TUKANG_BESI_NORTHERN'
        WOTU
        KAPAMPANGAN
        ALOR
        APUTAI
        'ASILULU_LIMA_RUMAHSOSAL_NUWETETU'
        BAIKENO
        BALILEDO
        BIMA
        BONFIA
        'BURU_MASARETE'
        'CENTRAL_MASELA'
        DAI
        DHAO
        DOBEL
        'EAST_DAMAR'
        'ELAT_KEI_BESAR'
        ERAI
        'FATAKAI_NUAULU_SERAM'
        FORDATA
        'GAURA_NGGAURA'
        IMROING
        KEDANG
        KEO
        KISAR
        LAMBOYA
        LETINESE
        MAMBAE
        MANGGARAI
        ONIN
        PALUE
        'SAPOLEWA_SOOW_KWELE_ULUI_SERAM'
        SELARU
        SOBOYO
        'TARANGAN_BARAT_FERUNI'
        TERMANU
        TUKUDEDE
        UJIR
        'WARU_SERAM'
        'WEST_DAMAR'
        YAMDENA
        CHAMORRO
        'FARANG_AMIS'
        KAVALAN
        AKLANON
        BINUKID
        BUHI
        BUOL
        CEBUANO
        'CENTRAL_TAGBANWA'
        CUYONON
        'DUPANINGAN_AGTA'
        HANUNOO
        IRANUN
        IRIGA
        KAGAYANEN
        KALAGAN
        'KINARAY-A'
        LEGAZPI
        MANIDE
        'MANOBO_ATA'
        'MANOBO_DIBABAWON'
        'MANOBO_ILIANEN'
        'MANOBO_KALAMANSIG_COTABATO'
        MANSAKA
        MOLBOG
        MONGONDOW
        'MORO_MAGINDANAU'
        'NORTHERN_CATANDUANES'
        'NORTHERN_SORSOGON'
        'PALAWANO_BATAK'
        'QUEZON_PALAWAN'
        'ROMBLOMANON_2'
        'SOUTHERN_SORSOGON'
        'SUBANON_SIOCON'
        'SUBANUN_SINDANGAN'
        SURIGAONON
        TAGABAWA
        TAGALOG
        'TAGBANWA_ABORLAN'
        'TAGBANWA_KALAMIAN'
        TAUSUG
        'UMIRAY_DUMAGET_AGTA'
        'WARAY_WARAY'
        MALANG
        'LONG_ANAP_KENYAH'
        MODANG
        'REJANG_KAYAN'
        'SEBOP_KENYAH'
        KOMERING
        BEKATI
        'BIATAH_BIDAYUH'
        'BUKAR_SADONG_BIDAYUH'
        KUALAN
        LARA
        BALI
        'BANJARESE_MALAY'
        BESEMAH
        BRUNEI
        'CHAM_EASTERN'
        CHRU
        DELANG
        IBAN
        'INDONESIAN_JAKARTA'
        INDONESIAN
        'JAMBI_MALAY'
        KERINCI
        'KERINCI_2'
        KUBU
        LOM
        MADURESE
        MALAY
        'MALAY_PATTANI'
        MINANGKABAU
        MUALANG
        'NORTHERN_ROGLAI'
        OGAN
        'PALEMBANG_MALAY'
        RADE
        'SALAKO_BADAMEA'
        SASAK
        SEBUYAU
        SUNDANESE
        TAMUAN
        TEMUAN
        TSAT
        'URAK_LAWOI'
        TOMBULU
        TONSAWANG
        TONTEMBOAN
        MOKEN
        BINTULU
        'BISAYA_BRUNEI'
        BOLONGAN
        BUKITAN
        'CENTRAL_BERAWAN'
        'CENTRAL_DUSUN'
        IDAAN
        KIPUT
        LAHANAN
        'LONG_TERAWAN_BERAWAN'
        'MUKAH_MELANAU'
        NAROM
        SAABAN
        TANJONG
        'TIMUGON_MURUT'
        'ATTA_PAMPLONA'
        'DUMAGAT_CASIGURAN'
        GADDANG
        ILOKANO
        'ILONGOT_KAKIDUGEN'
        ISNAG
        'KALINGA_LIMOS'
        PANGASINAN
        YOGAD
        PAZEH
        GAYO
        'KARO_BATAK'
        'NIAS_SOUTHERN'
        SIMALUR
        'TOBA_BATAK'
        AJIE
        'AKEI_PENANTSIRO'
        'ANEITYUM_2'
        'AROSI_TAWATANA'
        AULUA
        AYIWO
        'BAETORA_NAVENEVENE'
        BOLA
        BUHUTU
        CEMUHI
        'EAST_AMBAE_LOLOMATUI'
        HAWAIIAN
        'HAWAIIAN_2'
        'HAWAIIAN_3'
        IAAI
        KAIEP
        'KWAMERA_PORT_RESOLUTION'
        'LANGUE_DE_ISLES_MARQUISES'
        LENGO
        LONGGU
        MANIHIKI
        MAORI
        'MARQUESAN_NUKUHIVA'
        'MUSSAU_EMIRA'
        MUYUW
        'NAMAKURA_BONGABONGA'
        NAURUAN
        NEMI
        ORMU
        RAGA
        RAROTONGAN
        'RAROTONGAN_2'
        ROTUMAN
        RURUTUAN
        SIE
        TAHITIAN
        'TAHITIAN_2'
        TANGA
        TOLO
        TUAMOTUAN
        VITU
        'BALANGINGI_SAMA'
        'INDONESIAN_BAJAU'
        'PANGUTARAN_SAMA'
        YAKAN
        RATAHAN
        'SANGIL_SARANGANI_ISLANDS'
        AMBAI
        BIGA
        'EAST_MAKIAN'
        KAMBRAM
        ARALLE
        CAMPALAGIAN
        'COASTAL_KONJO'
        EMBALOH
        LEMOLANG
        MAKASAR
        MANDAR
        PANASUAN
        SELAYAR
        TOALA
        'DUHTU_TSOU'
        KANAKANABU
        THAO
        YAPESE
        BUSHI
        'MALAGASY_ANTAMBAHOAKA'
        'MALAGASY_ANTANKARANA'
        'MALAGASY_ANATANKARANA_AMBILOBE'
        'MALAGASY_ANATANKARANA_ANTALAHA'
        'MALAGASY_ANATANKARANA_VOHEMAR'
        'MALAGASY_BETSIMISARAKA'
        'MALAGASY_MAHAFALY'
        'MALAGASY_MASIKORO_MIARY'
        'MALAGASY_NORTHERN_BETSIMISARAKA_FENOARIVO_EAST'
        'MALAGASY_PLATEAU_BETSILEO_FIANARANTSOA'
        'MALAGASY_PLATEAU_MERINA_ANTANANARIVO'
        'MALAGASY_PLATEAU_SIHANAKA_AMBATONDRAZAKA'
        'MALAGASY_SAKALAVA_1'
        'MALAGASY_SAKALAVA_2'
        'MALAGASY_SAKALAVA_AMBANJA'
        'MALAGASY_SAKALAVA_MAINTIRANO'
        'MALAGASY_SAKALAVA_MAJUNGA'
        'MALAGASY_SAKALAVA_MORONDAVA'
        'MALAGASY_SAKALAVA_VEZO_TOLIARA'
        'MALAGASY_SIHANAKA'
        'MALAGASY_SOUTHERN_BETSIMISARAKA_ANTAMBOHOAKA_MANANJARY'
        'MALAGASY_SOUTHERN_BETSIMISARAKA_MAHANORO'
        'MALAGASY_TAIMORO'
        'MALAGASY_TANDROY_1'
        'MALAGASY_TANDROY_2'
        'MALAGASY_TANOSY_TOLAGNARO'
        'MALAGASY_TSIMIHETY'
        'MALAGASY_TSIMIHETY_MANDRITSARA'
        'MALAGASY_VEZO'
        MAMANWA
        'INDONESIAN_2'
        BALANGAW
        IBANAG
        'IFUGAO_BAYNINAN'
        BUANG
        NYINDROU
        'BIAK_2'
        IRARUTU
        LAWANGAN
        TUNJUNG
        BUSOA
        ACEH
        'CHAM_WESTERN'
        BANUA
        'NAMBAKAENGO_MALO'
        'NEA_NOOLI'
        NEHAN
        APMA
        ASUMBOA
        'BALUAN_PAM'
        KUSAIE
        LONWOLWOL
        MATO
        NANGGU
        'NEA_NEMBOI'
        NEA
        NELEMWA
        PINGELAPESE
        SEIMAT
        TANEMA
        VERAA
        AS
        'LUN_BAWANG'
        MOR
        WAREMBORI
        TEANU
        KAWE
        YERETUAR
        HILIGAYNON
        'SOUTH_EFATE_ERAKOR'
        SIKA
        'WAYAN_FIJIAN'
        FIJIAN
        MOORIORI
        'NORTH_MARQUESAN'
        PENRHYN
        'RAPA_NUI'
        'SOUTH_ISLAND_MAORI'
        TALAUD
        'MANDAYAN_ISLAM_PISO'
        BABUYAN
        FINALLIG
        TETUN
        REMUN
        TIDONG
        MENTAWAI
  ;
END;

BEGIN TREES;
        Translate
             1 ATAYAL,
             2 ISKUBUN,
             3 'DUSUN_DEYAH',
             4 'DUSUN_WITU',
             5 'KAPUAS_KAHAYAN',
             6 'MALAGASY_AMBOSITRA',
             7 'MALAGASY_ANTAISAKA',
             8 'MALAGASY_BARA',
             9 'MALAGASY_BARA_BETROKA',
             10 'MALAGASY_FIANARANTSOA',
             11 'MALAGASY_MERINA',
             12 'MALAGASY_SOUTHERN_BETSIMISARAKA_ANTAIMORO_MANAKARA',
             13 'MALAGASY_SOUTHERN_BETSIMISARAKA_ANTAISAKA_VANGAINDRANO',
             14 'MALAGASY_SOUTHERN_BETSIMISARAKA_ZAFISIRO_FARAFANGANA',
             15 'MALAGASY_TANDROY_MAHAFALY_AMBOVOMBE',
             16 'MALAGASY_TANDROY_MAHAFALY_AMPANIHY',
             17 'MALAGASY_ZAFISORO',
             18 'MURUNG_SIANG',
             19 PAKU,
             20 SAMIHIM,
             21 'ITBAYATEN_BATANES_ISLANDS',
             22 'BILAAN_KORONADAL',
             23 'SAMBAL_BOTOLAN',
             24 TAGABILI,
             25 TIRURAY,
             26 'BADA_INDONESIA',
             27 BALAESANG,
             28 BANGGAI,
             29 BAREE,
             30 BONERATE,
             31 'DESA_WALI',
             32 KAMARU,
             33 KODEOHA,
             34 KORONI,
             35 LAIYOLO,
             36 MOMA,
             37 'MORI_ATAS',
             38 MORONENE,
             39 RAMPI,
             40 SEDOA,
             41 TOMINI,
             42 TOTOLI,
             43 'TUKANG_BESI_NORTHERN',
             44 WOTU,
             45 KAPAMPANGAN,
             46 ALOR,
             47 APUTAI,
             48 'ASILULU_LIMA_RUMAHSOSAL_NUWETETU',
             49 BAIKENO,
             50 BALILEDO,
             51 BIMA,
             52 BONFIA,
             53 'BURU_MASARETE',
             54 'CENTRAL_MASELA',
             55 DAI,
             56 DHAO,
             57 DOBEL,
             58 'EAST_DAMAR',
             59 'ELAT_KEI_BESAR',
             60 ERAI,
             61 'FATAKAI_NUAULU_SERAM',
             62 FORDATA,
             63 'GAURA_NGGAURA',
             64 IMROING,
             65 KEDANG,
             66 KEO,
             67 KISAR,
             68 LAMBOYA,
             69 LETINESE,
             70 MAMBAE,
             71 MANGGARAI,
             72 ONIN,
             73 PALUE,
             74 'SAPOLEWA_SOOW_KWELE_ULUI_SERAM',
             75 SELARU,
             76 SOBOYO,
             77 'TARANGAN_BARAT_FERUNI',
             78 TERMANU,
             79 TUKUDEDE,
             80 UJIR,
             81 'WARU_SERAM',
             82 'WEST_DAMAR',
             83 YAMDENA,
             84 CHAMORRO,
             85 'FARANG_AMIS',
             86 KAVALAN,
             87 AKLANON,
             88 BINUKID,
             89 BUHI,
             90 BUOL,
             91 CEBUANO,
             92 'CENTRAL_TAGBANWA',
             93 CUYONON,
             94 'DUPANINGAN_AGTA',
             95 HANUNOO,
             96 IRANUN,
             97 IRIGA,
             98 KAGAYANEN,
             99 KALAGAN,
             100 'KINARAY-A',
             101 LEGAZPI,
             102 MANIDE,
             103 'MANOBO_ATA',
             104 'MANOBO_DIBABAWON',
             105 'MANOBO_ILIANEN',
             106 'MANOBO_KALAMANSIG_COTABATO',
             107 MANSAKA,
             108 MOLBOG,
             109 MONGONDOW,
             110 'MORO_MAGINDANAU',
             111 'NORTHERN_CATANDUANES',
             112 'NORTHERN_SORSOGON',
             113 'PALAWANO_BATAK',
             114 'QUEZON_PALAWAN',
             115 'ROMBLOMANON_2',
             116 'SOUTHERN_SORSOGON',
             117 'SUBANON_SIOCON',
             118 'SUBANUN_SINDANGAN',
             119 SURIGAONON,
             120 TAGABAWA,
             121 TAGALOG,
             122 'TAGBANWA_ABORLAN',
             123 'TAGBANWA_KALAMIAN',
             124 TAUSUG,
             125 'UMIRAY_DUMAGET_AGTA',
             126 'WARAY_WARAY',
             127 MALANG,
             128 'LONG_ANAP_KENYAH',
             129 MODANG,
             130 'REJANG_KAYAN',
             131 'SEBOP_KENYAH',
             132 KOMERING,
             133 BEKATI,
             134 'BIATAH_BIDAYUH',
             135 'BUKAR_SADONG_BIDAYUH',
             136 KUALAN,
             137 LARA,
             138 BALI,
             139 'BANJARESE_MALAY',
             140 BESEMAH,
             141 BRUNEI,
             142 'CHAM_EASTERN',
             143 CHRU,
             144 DELANG,
             145 IBAN,
             146 'INDONESIAN_JAKARTA',
             147 INDONESIAN,
             148 'JAMBI_MALAY',
             149 KERINCI,
             150 'KERINCI_2',
             151 KUBU,
             152 LOM,
             153 MADURESE,
             154 MALAY,
             155 'MALAY_PATTANI',
             156 MINANGKABAU,
             157 MUALANG,
             158 'NORTHERN_ROGLAI',
             159 OGAN,
             160 'PALEMBANG_MALAY',
             161 RADE,
             162 'SALAKO_BADAMEA',
             163 SASAK,
             164 SEBUYAU,
             165 SUNDANESE,
             166 TAMUAN,
             167 TEMUAN,
             168 TSAT,
             169 'URAK_LAWOI',
             170 TOMBULU,
             171 TONSAWANG,
             172 TONTEMBOAN,
             173 MOKEN,
             174 BINTULU,
             175 'BISAYA_BRUNEI',
             176 BOLONGAN,
             177 BUKITAN,
             178 'CENTRAL_BERAWAN',
             179 'CENTRAL_DUSUN',
             180 IDAAN,
             181 KIPUT,
             182 LAHANAN,
             183 'LONG_TERAWAN_BERAWAN',
             184 'MUKAH_MELANAU',
             185 NAROM,
             186 SAABAN,
             187 TANJONG,
             188 'TIMUGON_MURUT',
             189 'ATTA_PAMPLONA',
             190 'DUMAGAT_CASIGURAN',
             191 GADDANG,
             192 ILOKANO,
             193 'ILONGOT_KAKIDUGEN',
             194 ISNAG,
             195 'KALINGA_LIMOS',
             196 PANGASINAN,
             197 YOGAD,
             198 PAZEH,
             199 GAYO,
             200 'KARO_BATAK',
             201 'NIAS_SOUTHERN',
             202 SIMALUR,
             203 'TOBA_BATAK',
             204 AJIE,
             205 'AKEI_PENANTSIRO',
             206 'ANEITYUM_2',
             207 'AROSI_TAWATANA',
             208 AULUA,
             209 AYIWO,
             210 'BAETORA_NAVENEVENE',
             211 BOLA,
             212 BUHUTU,
             213 CEMUHI,
             214 'EAST_AMBAE_LOLOMATUI',
             215 HAWAIIAN,
             216 'HAWAIIAN_2',
             217 'HAWAIIAN_3',
             218 IAAI,
             219 KAIEP,
             220 'KWAMERA_PORT_RESOLUTION',
             221 'LANGUE_DE_ISLES_MARQUISES',
             222 LENGO,
             223 LONGGU,
             224 MANIHIKI,
             225 MAORI,
             226 'MARQUESAN_NUKUHIVA',
             227 'MUSSAU_EMIRA',
             228 MUYUW,
             229 'NAMAKURA_BONGABONGA',
             230 NAURUAN,
             231 NEMI,
             232 ORMU,
             233 RAGA,
             234 RAROTONGAN,
             235 'RAROTONGAN_2',
             236 ROTUMAN,
             237 RURUTUAN,
             238 SIE,
             239 TAHITIAN,
             240 'TAHITIAN_2',
             241 TANGA,
             242 TOLO,
             243 TUAMOTUAN,
             244 VITU,
             245 'BALANGINGI_SAMA',
             246 'INDONESIAN_BAJAU',
             247 'PANGUTARAN_SAMA',
             248 YAKAN,
             249 RATAHAN,
             250 'SANGIL_SARANGANI_ISLANDS',
             251 AMBAI,
             252 BIGA,
             253 'EAST_MAKIAN',
             254 KAMBRAM,
             255 ARALLE,
             256 CAMPALAGIAN,
             257 'COASTAL_KONJO',
             258 EMBALOH,
             259 LEMOLANG,
             260 MAKASAR,
             261 MANDAR,
             262 PANASUAN,
             263 SELAYAR,
             264 TOALA,
             265 'DUHTU_TSOU',
             266 KANAKANABU,
             267 THAO,
             268 YAPESE,
             269 BUSHI,
             270 'MALAGASY_ANTAMBAHOAKA',
             271 'MALAGASY_ANTANKARANA',
             272 'MALAGASY_ANATANKARANA_AMBILOBE',
             273 'MALAGASY_ANATANKARANA_ANTALAHA',
             274 'MALAGASY_ANATANKARANA_VOHEMAR',
             275 'MALAGASY_BETSIMISARAKA',
             276 'MALAGASY_MAHAFALY',
             277 'MALAGASY_MASIKORO_MIARY',
             278 'MALAGASY_NORTHERN_BETSIMISARAKA_FENOARIVO_EAST',
             279 'MALAGASY_PLATEAU_BETSILEO_FIANARANTSOA',
             280 'MALAGASY_PLATEAU_MERINA_ANTANANARIVO',
             281 'MALAGASY_PLATEAU_SIHANAKA_AMBATONDRAZAKA',
             282 'MALAGASY_SAKALAVA_1',
             283 'MALAGASY_SAKALAVA_2',
             284 'MALAGASY_SAKALAVA_AMBANJA',
             285 'MALAGASY_SAKALAVA_MAINTIRANO',
             286 'MALAGASY_SAKALAVA_MAJUNGA',
             287 'MALAGASY_SAKALAVA_MORONDAVA',
             288 'MALAGASY_SAKALAVA_VEZO_TOLIARA',
             289 'MALAGASY_SIHANAKA',
             290 'MALAGASY_SOUTHERN_BETSIMISARAKA_ANTAMBOHOAKA_MANANJARY',
             291 'MALAGASY_SOUTHERN_BETSIMISARAKA_MAHANORO',
             292 'MALAGASY_TAIMORO',
             293 'MALAGASY_TANDROY_1',
             294 'MALAGASY_TANDROY_2',
             295 'MALAGASY_TANOSY_TOLAGNARO',
             296 'MALAGASY_TSIMIHETY',
             297 'MALAGASY_TSIMIHETY_MANDRITSARA',
             298 'MALAGASY_VEZO',
             299 MAMANWA,
             300 'INDONESIAN_2',
             301 BALANGAW,
             302 IBANAG,
             303 'IFUGAO_BAYNINAN',
             304 BUANG,
             305 NYINDROU,
             306 'BIAK_2',
             307 IRARUTU,
             308 LAWANGAN,
             309 TUNJUNG,
             310 BUSOA,
             311 ACEH,
             312 'CHAM_WESTERN',
             313 BANUA,
             314 'NAMBAKAENGO_MALO',
             315 'NEA_NOOLI',
             316 NEHAN,
             317 APMA,
             318 ASUMBOA,
             319 'BALUAN_PAM',
             320 KUSAIE,
             321 LONWOLWOL,
             322 MATO,
             323 NANGGU,
             324 'NEA_NEMBOI',
             325 NEA,
             326 NELEMWA,
             327 PINGELAPESE,
             328 SEIMAT,
             329 TANEMA,
             330 VERAA,
             331 AS,
             332 'LUN_BAWANG',
             333 MOR,
             334 WAREMBORI,
             335 TEANU,
             336 KAWE,
             337 YERETUAR,
             338 HILIGAYNON,
             339 'SOUTH_EFATE_ERAKOR',
             340 SIKA,
             341 'WAYAN_FIJIAN',
             342 FIJIAN,
             343 MOORIORI,
             344 'NORTH_MARQUESAN',
             345 PENRHYN,
             346 'RAPA_NUI',
             347 'SOUTH_ISLAND_MAORI',
             348 TALAUD,
             349 'MANDAYAN_ISLAM_PISO',
             350 BABUYAN,
             351 FINALLIG,
             352 TETUN,
             353 REMUN,
             354 TIDONG,
             355 MENTAWAI
             ;
    TREE 1 = [&R] (((((((((3:787.0[&height_95%HPD={0.05846049979834581,36.68167778668754},prob=1.00000000e+00,height_median=4.90000000e-08,height_mean=4.88915453e-08,prob(percent)=100,effectivebrlenIgrBrlens{all}_mean=0.017631,rateIgrBrlens{all}_median=0.390459,rateIgrBrlens{all}_95%HPD={0.141276,0.757570},length_95%HPD={1.06572400e-02,7.23983900e-02},rateIgrBrlens{all}_mean=0.428851,length_median=4.44961300e-02,effectivebrlenIgrBrlens{all}_95%HPD={0.007999,0.027193},length_mean=4.54011897e-02,effectivebrlenIgrBrlens{all}_median=0.017350],308:787.0[&height_95%HPD={0.05846049979834581,36.68167778668754},prob=1.00000000e+00,height_median=4.90000000e-08,height_mean=4.88915453e-08,prob(percent)=100,effectivebrlenIgrBrlens{all}_mean=0.065731,rateIgrBrlens{all}_median=1.478212,rateIgrBrlens{all}_95%HPD={0.715264,3.050719},length_95%HPD={1.06572400e-02,7.23983900e-02},rateIgrBrlens{all}_mean=1.657230,length_median=4.44961300e-02,effectivebrlenIgrBrlens{all}_95%HPD={0.049349,0.082428},length_mean=4.54011897e-02,effectivebrlenIgrBrlens{all}_median=0.065251]):1283.0[&prob=1.00000000e+00,height_median=4.44961740e-02,height_mean=4.54012386e-02,prob(percent)=100,height_95%HPD={522.299517917361,1124.9208401864732},length_95%HPD={1.73091700e-02,7.60712800e-02},rateIgrBrlens{all}_mean=0.558456,rateIgrBrlens{all}_median=0.489682,length_median=4.53984500e-02,effectivebrlenIgrBrlens{all}_95%HPD={0.013168,0.033496},length_mean=4.63633283e-02,effectivebrlenIgrBrlens{all}_median=0.022270,rateIgrBrlens{all}_95%HPD={0.226637,0.972307},effectivebrlenIgrBrlens{all}_mean=0.022579],(((4:610.0[&height_mean=4.88647423e-08,prob(percent)=100,height_95%HPD={0.05846049979834581,36.68167778668754},prob=1.00000000e+00,height_median=4.90000000e-08,length_median=2.15606700e-02,effectivebrlenIgrBrlens{all}_95%HPD={0.012311,0.028124},length_mean=2.25135234e-02,effectivebrlenIgrBrlens{all}_median=0.019605,rateIgrBrlens{all}_95%HPD={0.387503,1.988272},rateIgrBrlens{all}_mean=1.026603,effectivebrlenIgrBrlens{all}_mean=0.019846,rateIgrBrlens{all}_median=0.894649,length_95%HPD={7.54978500e-03,4.01065600e-02}],19:610.0[&height_median=4.90000000e-08,height_mean=4.88647423e-08,prob(percent)=100,height_95%HPD={0.05846049979834581,36.68167778668754},prob=1.00000000e+00,length_median=2.15606700e-02,effectivebrlenIgrBrlens{all}_95%HPD={0.017894,0.035141},length_mean=2.25135234e-02,effectivebrlenIgrBrlens{all}_median=0.026287,rateIgrBrlens{all}_95%HPD={0.503759,2.647435},rateIgrBrlens{all}_mean=1.375037,effectivebrlenIgrBrlens{all}_mean=0.026553,rateIgrBrlens{all}_median=1.234475,length_95%HPD={7.54978500e-03,4.01065600e-02}]):203.0[&prob=1.00000000e+00,height_mean=2.25135723e-02,height_95%HPD={366.8759906536747,949.8205292511359},prob(percent)=100,height_median=2.15607260e-02,length_median=1.58216400e-02,rateIgrBrlens{all}_median=0.727518,rateIgrBrlens{all}_95%HPD={0.192200,2.305758},rateIgrBrlens{all}_mean=0.937729,effectivebrlenIgrBrlens{all}_mean=0.011635,effectivebrlenIgrBrlens{all}_median=0.011363,effectivebrlenIgrBrlens{all}_95%HPD={0.005535,0.018234},length_95%HPD={2.01356700e-03,3.33980900e-02},length_mean=1.69933620e-02],20:813.0[&prob=1.00000000e+00,height_mean=4.89257076e-08,prob(percent)=100,height_median=4.90000000e-08,height_95%HPD={0.05846049979834581,36.68167778668754},length_median=3.87256700e-02,rateIgrBrlens{all}_median=0.321242,rateIgrBrlens{all}_95%HPD={0.151843,0.596069},rateIgrBrlens{all}_mean=0.344165,effectivebrlenIgrBrlens{all}_mean=0.012834,effectivebrlenIgrBrlens{all}_median=0.012591,length_95%HPD={1.89346500e-02,5.93413500e-02},effectivebrlenIgrBrlens{all}_95%HPD={0.006460,0.019399},length_mean=3.95068854e-02]):1184.0[&prob=1.00000000e+00,prob(percent)=100,height_mean=3.95069343e-02,height_95%HPD={551.9339012087348,1155.3456592341279},height_median=3.87257270e-02,rateIgrBrlens{all}_95%HPD={0.188811,0.638719},length_95%HPD={2.42112000e-02,7.39366100e-02},length_median=4.75640000e-02,length_mean=4.81380250e-02,effectivebrlenIgrBrlens{all}_median=0.016963,effectivebrlenIgrBrlens{all}_95%HPD={0.009029,0.027009},rateIgrBrlens{all}_mean=0.380816,rateIgrBrlens{all}_median=0.356804,effectivebrlenIgrBrlens{all}_mean=0.017436],(((((((((6:720.0[&prob=1.00000000e+00,height_median=4.90000000e-08,height_mean=4.89436109e-08,prob(percent)=100,height_95%HPD={0.05846049979834581,36.68167778668754},length_95%HPD={2.95942000e-03,2.35761400e-02},rateIgrBrlens{all}_mean=0.282566,length_median=1.26260900e-02,effectivebrlenIgrBrlens{all}_95%HPD={0.000279,0.005561},length_mean=1.28127627e-02,effectivebrlenIgrBrlens{all}_median=0.002525,rateIgrBrlens{all}_95%HPD={0.007679,0.765039},rateIgrBrlens{all}_median=0.211887,effectivebrlenIgrBrlens{all}_mean=0.002740],((9:336.0[&height_95%HPD={0.05846049979834581,36.68167778668754},prob=1.00000000e+00,height_median=4.90000000e-08,height_mean=4.89151011e-08,prob(percent)=100,effectivebrlenIgrBrlens{all}_mean=0.041272,rateIgrBrlens{all}_median=10.196133,length_95%HPD={1.00670400e-03,9.06592500e-03},rateIgrBrlens{all}_mean=12.368733,length_median=3.97507700e-03,effectivebrlenIgrBrlens{all}_95%HPD={0.030285,0.051906},effectivebrlenIgrBrlens{all}_median=0.040888,length_mean=4.47121794e-03,rateIgrBrlens{all}_95%HPD={3.636447,27.772188}],279:336.0[&height_95%HPD={0.05846049979834581,36.68167778668754},prob=1.00000000e+00,height_median=4.90000000e-08,height_mean=4.89151011e-08,prob(percent)=100,effectivebrlenIgrBrlens{all}_mean=0.000614,rateIgrBrlens{all}_median=0.059451,rateIgrBrlens{all}_95%HPD={0.000001,0.581255},length_95%HPD={1.00670400e-03,9.06592500e-03},rateIgrBrlens{all}_mean=0.149367,length_median=3.97507700e-03,effectivebrlenIgrBrlens{all}_95%HPD={0.000000,0.002411},length_mean=4.47121794e-03,effectivebrlenIgrBrlens{all}_median=0.000261]):173.0[&prob=1.00000000e+00,height_median=3.97512300e-03,height_mean=4.47126685e-03,prob(percent)=100,height_95%HPD={146.6594574289439,632.6723537702582},length_95%HPD={1.36940400e-04,8.76904200e-03},rateIgrBrlens{all}_mean=6.088840,length_median=3.40255000e-03,effectivebrlenIgrBrlens{all}_95%HPD={0.007480,0.018654},length_mean=3.90947953e-03,effectivebrlenIgrBrlens{all}_median=0.012731,rateIgrBrlens{all}_95%HPD={0.603220,17.930023},effectivebrlenIgrBrlens{all}_mean=0.012931,rateIgrBrlens{all}_median=3.765564],280:509.0[&prob=1.00000000e+00,height_median=4.90000000e-08,height_mean=4.89221322e-08,prob(percent)=100,height_95%HPD={0.05846049979834581,36.68167778668754},length_95%HPD={1.91636100e-03,1.37360900e-02},rateIgrBrlens{all}_mean=0.060984,rateIgrBrlens{all}_median=0.034459,length_median=6.81955800e-03,effectivebrlenIgrBrlens{all}_95%HPD={0.000000,0.001571},length_mean=7.26732521e-03,effectivebrlenIgrBrlens{all}_median=0.000252,rateIgrBrlens{all}_95%HPD={0.000001,0.201970},effectivebrlenIgrBrlens{all}_mean=0.000446],281:509.0[&prob=1.00000000e+00,height_median=4.90000000e-08,height_mean=4.89317498e-08,prob(percent)=100,height_95%HPD={0.05846049979834581,36.68167778668754},length_95%HPD={1.90369000e-03,1.57427600e-02},rateIgrBrlens{all}_mean=4.622317,rateIgrBrlens{all}_median=3.874236,length_median=7.49704700e-03,effectivebrlenIgrBrlens{all}_95%HPD={0.020866,0.038079},length_mean=7.95575451e-03,effectivebrlenIgrBrlens{all}_median=0.029217,rateIgrBrlens{all}_95%HPD={1.292400,9.740486},effectivebrlenIgrBrlens{all}_mean=0.029454]):211.0[&height_mean=9.50285326e-03,prob(percent)=100,height_95%HPD={278.7171940411275,836.8804431701445},height_median=8.87292110e-03,prob=1.00000000e+00,length_median=4.69439600e-03,effectivebrlenIgrBrlens{all}_95%HPD={0.021498,0.039908},rateIgrBrlens{all}_mean=8.095098,length_mean=5.44278850e-03,effectivebrlenIgrBrlens{all}_median=0.030108,rateIgrBrlens{all}_95%HPD={1.647213,20.184499},effectivebrlenIgrBrlens{all}_mean=0.030369,rateIgrBrlens{all}_median=6.490133,length_95%HPD={8.84580400e-04,1.19493200e-02}],11:720.0[&height_mean=4.89340083e-08,prob(percent)=100,height_95%HPD={0.05846049979834581,36.68167778668754},height_median=4.90000000e-08,prob=1.00000000e+00,length_median=1.12802200e-02,effectivebrlenIgrBrlens{all}_95%HPD={0.000509,0.006024},rateIgrBrlens{all}_mean=0.324338,length_mean=1.14095222e-02,effectivebrlenIgrBrlens{all}_median=0.002908,rateIgrBrlens{all}_95%HPD={0.004359,0.724563},effectivebrlenIgrBrlens{all}_mean=0.003061,rateIgrBrlens{all}_median=0.258870,length_95%HPD={2.83231400e-03,1.97745400e-02}],289:720.0[&height_mean=4.89093432e-08,prob(percent)=100,height_95%HPD={0.05846049979834581,36.68167778668754},prob=1.00000000e+00,height_median=4.90000000e-08,length_median=1.47294000e-02,effectivebrlenIgrBrlens{all}_95%HPD={0.003326,0.012611},length_mean=1.51412112e-02,effectivebrlenIgrBrlens{all}_median=0.007590,rateIgrBrlens{all}_mean=0.617690,rateIgrBrlens{all}_95%HPD={0.124269,1.316312},effectivebrlenIgrBrlens{all}_mean=0.007799,rateIgrBrlens{all}_median=0.527760,length_95%HPD={4.97098300e-03,2.55233800e-02}]):92.0[&prob(percent)=100,height_95%HPD={471.0273082620964,1069.1060388882681},prob=1.00000000e+00,height_median=1.83265610e-02,height_mean=1.86376155e-02,length_mean=6.10700535e-03,effectivebrlenIgrBrlens{all}_median=0.011171,rateIgrBrlens{all}_95%HPD={0.367413,9.649902},effectivebrlenIgrBrlens{all}_95%HPD={0.005481,0.017781},effectivebrlenIgrBrlens{all}_mean=0.011448,rateIgrBrlens{all}_median=2.170145,length_95%HPD={2.46233700e-04,1.39900700e-02},rateIgrBrlens{all}_mean=3.455856,length_median=5.30783300e-03],10:812.0[&prob(percent)=100,height_95%HPD={0.05846049979834581,36.68167778668754},prob=1.00000000e+00,height_median=4.90000000e-08,height_mean=4.89253938e-08,length_mean=2.27820157e-02,effectivebrlenIgrBrlens{all}_median=0.008088,rateIgrBrlens{all}_95%HPD={0.096751,0.695110},effectivebrlenIgrBrlens{all}_95%HPD={0.003020,0.013928},effectivebrlenIgrBrlens{all}_mean=0.008286,rateIgrBrlens{all}_median=0.353793,length_95%HPD={1.20419400e-02,3.51265600e-02},rateIgrBrlens{all}_mean=0.392375,length_median=2.30126900e-02]):95.0[&height_95%HPD={550.5259035541792,1153.8524674341054},prob=8.16781849e-01,height_median=2.38719416e-02,height_mean=2.39926765e-02,prob(percent)=82,effectivebrlenIgrBrlens{all}_mean=0.004385,rateIgrBrlens{all}_median=0.621678,effectivebrlenIgrBrlens{all}_median=0.004088,length_95%HPD={1.59355900e-04,1.47362000e-02},rateIgrBrlens{all}_mean=1.050081,rateIgrBrlens{all}_95%HPD={0.068071,2.594348},length_median=6.39860200e-03,effectivebrlenIgrBrlens{all}_95%HPD={0.000784,0.008561},length_mean=7.04330825e-03],8:907.0[&prob(percent)=100,height_95%HPD={0.05846049979834581,36.68167778668754},prob=1.00000000e+00,height_median=4.90000000e-08,height_mean=4.89505799e-08,length_mean=2.84895276e-02,effectivebrlenIgrBrlens{all}_median=0.028531,rateIgrBrlens{all}_95%HPD={0.497479,2.114729},effectivebrlenIgrBrlens{all}_mean=0.028839,effectivebrlenIgrBrlens{all}_95%HPD={0.019363,0.037609},rateIgrBrlens{all}_median=0.977843,length_95%HPD={1.17993500e-02,4.40031900e-02},rateIgrBrlens{all}_mean=1.190463,length_median=2.92428200e-02]):102.0[&height_95%HPD={636.8850328453073,1237.7724995013864},prob=1.00000000e+00,height_median=3.03400322e-02,height_mean=3.05428015e-02,prob(percent)=100,effectivebrlenIgrBrlens{all}_mean=0.011788,rateIgrBrlens{all}_median=1.369635,effectivebrlenIgrBrlens{all}_median=0.011546,length_95%HPD={5.60104100e-04,1.90317400e-02},rateIgrBrlens{all}_mean=2.099189,rateIgrBrlens{all}_95%HPD={0.316193,6.469358},length_median=8.48779200e-03,effectivebrlenIgrBrlens{all}_95%HPD={0.005867,0.018036},length_mean=9.11941113e-03],292:1009.0[&height_95%HPD={0.05846049979834581,36.68167778668754},prob=1.00000000e+00,height_median=4.90000000e-08,height_mean=4.88909746e-08,prob(percent)=100,effectivebrlenIgrBrlens{all}_mean=0.020405,rateIgrBrlens{all}_median=0.508894,effectivebrlenIgrBrlens{all}_median=0.020220,length_95%HPD={2.87960000e-02,5.13760200e-02},rateIgrBrlens{all}_mean=0.524274,rateIgrBrlens{all}_95%HPD={0.298547,0.767597},length_median=3.94234200e-02,effectivebrlenIgrBrlens{all}_95%HPD={0.012796,0.028683},length_mean=3.96621638e-02]):239.0[&prob=1.00000000e+00,height_median=3.94234650e-02,height_mean=3.96622127e-02,prob(percent)=100,height_95%HPD={741.2578058161396,1337.5830354874731},length_95%HPD={4.60020100e-05,1.50232700e-02},rateIgrBrlens{all}_mean=0.425982,length_median=4.92724100e-03,effectivebrlenIgrBrlens{all}_95%HPD={0.000000,0.006259},rateIgrBrlens{all}_median=0.213903,length_mean=6.02671933e-03,effectivebrlenIgrBrlens{all}_median=0.001260,rateIgrBrlens{all}_95%HPD={0.000001,1.446955},effectivebrlenIgrBrlens{all}_mean=0.001932],((12:769.0[&prob=1.00000000e+00,height_median=4.90000000e-08,height_mean=4.88924305e-08,prob(percent)=100,height_95%HPD={0.05846049979834581,36.68167778668754},length_95%HPD={4.67252800e-03,2.64480500e-02},rateIgrBrlens{all}_mean=0.723027,length_median=1.59175700e-02,effectivebrlenIgrBrlens{all}_95%HPD={0.004511,0.016131},length_mean=1.62005494e-02,effectivebrlenIgrBrlens{all}_median=0.010110,rateIgrBrlens{all}_95%HPD={0.188027,1.389144},rateIgrBrlens{all}_median=0.645729,effectivebrlenIgrBrlens{all}_mean=0.010313],(13:464.0[&prob(percent)=100,height_95%HPD={0.05846049979834581,36.68167778668754},prob=1.00000000e+00,height_median=4.90000000e-08,height_mean=4.88838727e-08,length_mean=1.07601337e-02,effectivebrlenIgrBrlens{all}_median=0.013419,rateIgrBrlens{all}_95%HPD={0.432959,3.992351},effectivebrlenIgrBrlens{all}_mean=0.013712,rateIgrBrlens{all}_median=1.363242,length_95%HPD={1.99489500e-03,2.11453800e-02},rateIgrBrlens{all}_mean=1.726575,length_median=9.94277100e-03,effectivebrlenIgrBrlens{all}_95%HPD={0.007819,0.020470}],14:464.0[&prob(percent)=100,height_95%HPD={0.05846049979834581,36.68167778668754},prob=1.00000000e+00,height_median=4.90000000e-08,height_mean=4.88838727e-08,length_mean=1.07601337e-02,effectivebrlenIgrBrlens{all}_median=0.010753,rateIgrBrlens{all}_95%HPD={0.235308,3.286073},effectivebrlenIgrBrlens{all}_mean=0.011032,rateIgrBrlens{all}_median=1.073586,length_95%HPD={1.99489500e-03,2.11453800e-02},rateIgrBrlens{all}_mean=1.397781,length_median=9.94277100e-03,effectivebrlenIgrBrlens{all}_95%HPD={0.005772,0.016888}]):305.0[&height_95%HPD={246.76891368977297,791.0851963231916},prob=1.00000000e+00,height_median=9.94281200e-03,height_mean=1.07601825e-02,prob(percent)=100,effectivebrlenIgrBrlens{all}_mean=0.009669,rateIgrBrlens{all}_median=1.166320,rateIgrBrlens{all}_95%HPD={0.207600,9.618936},length_95%HPD={1.45736400e-04,1.93988000e-02},rateIgrBrlens{all}_mean=2.564210,length_median=7.87877100e-03,effectivebrlenIgrBrlens{all}_95%HPD={0.004054,0.015831},length_mean=8.69436545e-03,effectivebrlenIgrBrlens{all}_median=0.009380],(290:551.0[&height_mean=4.89157151e-08,prob(percent)=100,height_95%HPD={0.05846049979834581,36.68167778668754},height_median=4.90000000e-08,prob=1.00000000e+00,length_median=1.40354700e-02,effectivebrlenIgrBrlens{all}_95%HPD={0.002044,0.012011},rateIgrBrlens{all}_mean=0.565768,length_mean=1.42431877e-02,effectivebrlenIgrBrlens{all}_median=0.006679,rateIgrBrlens{all}_95%HPD={0.150446,1.229447},effectivebrlenIgrBrlens{all}_mean=0.006956,rateIgrBrlens{all}_median=0.490667,length_95%HPD={3.69545900e-03,2.49632400e-02}],291:551.0[&height_mean=4.89572395e-08,prob(percent)=100,height_95%HPD={0.05846049979834581,36.68167778668754},prob=1.00000000e+00,height_median=4.90000000e-08,length_median=1.81948200e-02,effectivebrlenIgrBrlens{all}_95%HPD={0.017813,0.037599},rateIgrBrlens{all}_mean=2.135662,length_mean=1.82653940e-02,effectivebrlenIgrBrlens{all}_median=0.027142,rateIgrBrlens{all}_95%HPD={0.551727,5.478333},effectivebrlenIgrBrlens{all}_mean=0.027370,rateIgrBrlens{all}_median=1.479305,length_95%HPD={3.68976500e-03,3.28337900e-02}]):218.0[&prob(percent)=51,height_95%HPD={311.4133724255404,880.6553751087293},prob=5.14810782e-01,height_median=1.06695891e-02,height_mean=1.14861501e-02,length_mean=8.26403709e-03,effectivebrlenIgrBrlens{all}_median=0.005016,rateIgrBrlens{all}_95%HPD={0.000035,2.586255},effectivebrlenIgrBrlens{all}_95%HPD={0.000921,0.010313},effectivebrlenIgrBrlens{all}_mean=0.005273,rateIgrBrlens{all}_median=0.655259,length_95%HPD={6.94576400e-04,1.74197400e-02},rateIgrBrlens{all}_mean=0.928841,length_median=7.48780900e-03]):145.0[&height_95%HPD={506.86211131210547,1108.6944796047576},prob=1.00000000e+00,height_median=2.61219050e-02,height_mean=2.61002250e-02,prob(percent)=100,effectivebrlenIgrBrlens{all}_mean=0.033624,effectivebrlenIgrBrlens{all}_median=0.033254,rateIgrBrlens{all}_median=2.612561,length_95%HPD={2.07114400e-03,2.69715700e-02},rateIgrBrlens{all}_mean=3.330486,rateIgrBrlens{all}_95%HPD={0.863089,7.419955},length_median=1.27239400e-02,effectivebrlenIgrBrlens{all}_95%HPD={0.022016,0.045236},length_mean=1.35239043e-02],270:914.0[&height_95%HPD={0.05846049979834581,36.68167778668754},prob=1.00000000e+00,height_median=4.90000000e-08,height_mean=4.89283413e-08,prob(percent)=100,effectivebrlenIgrBrlens{all}_mean=0.013953,rateIgrBrlens{all}_median=0.337216,effectivebrlenIgrBrlens{all}_median=0.013795,length_95%HPD={2.86975600e-02,5.41271100e-02},rateIgrBrlens{all}_mean=0.344515,rateIgrBrlens{all}_95%HPD={0.146528,0.537280},length_median=4.00874100e-02,effectivebrlenIgrBrlens{all}_95%HPD={0.005431,0.022507},length_mean=4.05464366e-02]):334.0[&prob=6.44585676e-01,height_median=3.75490571e-02,height_mean=3.79743083e-02,prob(percent)=64,height_95%HPD={643.6827832138988,1244.0384124241011},length_95%HPD={3.77534700e-04,2.07667200e-02},rateIgrBrlens{all}_mean=0.752874,rateIgrBrlens{all}_median=0.531754,length_median=9.22621000e-03,effectivebrlenIgrBrlens{all}_95%HPD={0.000000,0.011785},length_mean=9.92942864e-03,effectivebrlenIgrBrlens{all}_median=0.005543,rateIgrBrlens{all}_95%HPD={0.000001,1.857498},effectivebrlenIgrBrlens{all}_mean=0.005643]):67.0[&height_mean=4.72824178e-02,prob(percent)=100,height_95%HPD={997.0373705457139,1575.7526296808337},height_median=4.71414483e-02,prob=1.00000000e+00,length_median=2.99821000e-03,effectivebrlenIgrBrlens{all}_95%HPD={0.000000,0.001957},rateIgrBrlens{all}_mean=0.141471,length_mean=3.78817861e-03,effectivebrlenIgrBrlens{all}_median=0.000125,rateIgrBrlens{all}_95%HPD={0.000001,0.570080},effectivebrlenIgrBrlens{all}_mean=0.000446,rateIgrBrlens{all}_median=0.038103,length_95%HPD={5.42659800e-05,9.81827700e-03}],269:1315.0[&height_mean=4.89812181e-08,prob(percent)=100,height_95%HPD={0.05846049979834581,36.68167778668754},prob=1.00000000e+00,height_median=4.90000000e-08,length_median=5.09070000e-02,effectivebrlenIgrBrlens{all}_95%HPD={0.052074,0.088261},length_mean=5.10705475e-02,effectivebrlenIgrBrlens{all}_median=0.070250,rateIgrBrlens{all}_mean=1.396296,rateIgrBrlens{all}_95%HPD={0.982645,1.831433},effectivebrlenIgrBrlens{all}_mean=0.070534,rateIgrBrlens{all}_median=1.394893,length_95%HPD={4.05574100e-02,6.18963100e-02}]):83.0[&prob(percent)=100,height_95%HPD={1064.871874267596,1640.7759874814828},prob=1.00000000e+00,height_median=5.09070480e-02,height_mean=5.10705964e-02,length_mean=3.08853505e-03,effectivebrlenIgrBrlens{all}_median=0.000042,rateIgrBrlens{all}_95%HPD={0.000001,0.408023},effectivebrlenIgrBrlens{all}_95%HPD={0.000000,0.001274},effectivebrlenIgrBrlens{all}_mean=0.000258,rateIgrBrlens{all}_median=0.016879,length_95%HPD={2.47813500e-05,8.09257000e-03},rateIgrBrlens{all}_mean=0.110529,length_median=2.42398500e-03],(7:572.0[&height_95%HPD={0.05846049979834581,36.68167778668754},prob=1.00000000e+00,height_median=4.90000000e-08,height_mean=4.89122943e-08,prob(percent)=100,effectivebrlenIgrBrlens{all}_mean=0.008499,rateIgrBrlens{all}_median=0.474688,effectivebrlenIgrBrlens{all}_median=0.008284,length_95%HPD={5.78083900e-03,3.29445000e-02},rateIgrBrlens{all}_mean=0.524158,rateIgrBrlens{all}_95%HPD={0.160973,1.013448},length_median=1.79620700e-02,effectivebrlenIgrBrlens{all}_95%HPD={0.003925,0.013664},length_mean=1.87160302e-02],17:572.0[&height_95%HPD={0.05846049979834581,36.68167778668754},prob=1.00000000e+00,height_median=4.90000000e-08,height_mean=4.89122943e-08,prob(percent)=100,effectivebrlenIgrBrlens{all}_mean=0.010948,rateIgrBrlens{all}_median=0.599980,length_95%HPD={5.78083900e-03,3.29445000e-02},rateIgrBrlens{all}_mean=0.684944,effectivebrlenIgrBrlens{all}_median=0.010772,length_median=1.79620700e-02,effectivebrlenIgrBrlens{all}_95%HPD={0.006041,0.016554},rateIgrBrlens{all}_95%HPD={0.210499,1.354482},length_mean=1.87160302e-02]):826.0[&prob=1.00000000e+00,height_median=1.79621204e-02,height_mean=1.87160791e-02,prob(percent)=100,height_95%HPD={325.01383389430515,900.007564059527},length_95%HPD={1.90285200e-02,5.14829700e-02},rateIgrBrlens{all}_mean=0.485546,length_median=3.57956800e-02,effectivebrlenIgrBrlens{all}_95%HPD={0.009587,0.022962},rateIgrBrlens{all}_median=0.459009,length_mean=3.54430524e-02,effectivebrlenIgrBrlens{all}_median=0.016036,rateIgrBrlens{all}_95%HPD={0.239337,0.824087},effectivebrlenIgrBrlens{all}_mean=0.016235]):236.0[&height_mean=5.41591315e-02,prob(percent)=100,height_95%HPD={1141.0775341946944,1709.8427623266966},prob=1.00000000e+00,height_median=5.40671581e-02,length_median=8.80975600e-03,effectivebrlenIgrBrlens{all}_95%HPD={0.000000,0.012050},length_mean=9.72231947e-03,effectivebrlenIgrBrlens{all}_median=0.006163,rateIgrBrlens{all}_95%HPD={0.000001,2.379857},rateIgrBrlens{all}_mean=0.915013,effectivebrlenIgrBrlens{all}_mean=0.006352,rateIgrBrlens{all}_median=0.666659,length_95%HPD={8.46188800e-04,2.09225000e-02}],((271:779.0[&height_mean=4.89556700e-08,height_median=4.90000000e-08,prob(percent)=100,height_95%HPD={0.05846049979834581,36.68167778668754},prob=1.00000000e+00,length_median=3.24960600e-02,effectivebrlenIgrBrlens{all}_95%HPD={0.006723,0.020807},length_mean=3.22009753e-02,effectivebrlenIgrBrlens{all}_median=0.013241,rateIgrBrlens{all}_95%HPD={0.182827,0.738887},effectivebrlenIgrBrlens{all}_mean=0.013551,rateIgrBrlens{all}_median=0.415275,rateIgrBrlens{all}_mean=0.440561,length_95%HPD={1.79368300e-02,4.63732900e-02}],((272:440.0[&height_mean=4.89298217e-08,prob(percent)=100,height_95%HPD={0.05846049979834581,36.68167778668754},height_median=4.90000000e-08,prob=1.00000000e+00,length_median=8.53456700e-03,effectivebrlenIgrBrlens{all}_95%HPD={0.010840,0.024544},rateIgrBrlens{all}_mean=2.417627,length_mean=9.21017270e-03,effectivebrlenIgrBrlens{all}_median=0.017560,rateIgrBrlens{all}_95%HPD={0.580414,5.098815},effectivebrlenIgrBrlens{all}_mean=0.017857,rateIgrBrlens{all}_median=2.056438,length_95%HPD={2.13472300e-03,1.78220900e-02}],274:440.0[&height_mean=4.89297550e-08,prob(percent)=100,height_95%HPD={0.05846049979834581,36.68167778668754},height_median=4.90000000e-08,prob=1.00000000e+00,length_median=8.53456700e-03,effectivebrlenIgrBrlens{all}_95%HPD={0.005491,0.016776},rateIgrBrlens{all}_mean=1.439692,length_mean=9.21041171e-03,effectivebrlenIgrBrlens{all}_median=0.010458,rateIgrBrlens{all}_95%HPD={0.324510,3.084800},effectivebrlenIgrBrlens{all}_mean=0.010675,rateIgrBrlens{all}_median=1.236993,length_95%HPD={2.13472300e-03,1.78220900e-02}]):144.0[&prob(percent)=100,height_95%HPD={225.87053391986956,761.7024619634374},prob=9.99933335e-01,height_median=8.53460420e-03,height_mean=9.21023059e-03,length_mean=6.65462649e-03,effectivebrlenIgrBrlens{all}_median=0.008704,effectivebrlenIgrBrlens{all}_95%HPD={0.003710,0.014696},rateIgrBrlens{all}_95%HPD={0.278614,8.916333},effectivebrlenIgrBrlens{all}_mean=0.008939,rateIgrBrlens{all}_median=1.468271,length_95%HPD={1.23753900e-04,1.53704700e-02},rateIgrBrlens{all}_mean=2.731839,length_median=5.81725200e-03],273:584.0[&prob(percent)=100,height_95%HPD={0.05846049979834581,36.68167778668754},prob=1.00000000e+00,height_median=4.90000000e-08,height_mean=4.89441280e-08,length_mean=1.58643555e-02,effectivebrlenIgrBrlens{all}_median=0.006269,rateIgrBrlens{all}_95%HPD={0.126486,0.972768},effectivebrlenIgrBrlens{all}_95%HPD={0.002345,0.011627},effectivebrlenIgrBrlens{all}_mean=0.006546,rateIgrBrlens{all}_median=0.411586,length_95%HPD={4.37118000e-03,2.59789600e-02},rateIgrBrlens{all}_mean=0.466375,length_median=1.52119000e-02]):195.0[&height_95%HPD={340.12383805059284,918.0676342378675},prob=1.00000000e+00,height_median=1.52119486e-02,height_mean=1.58646435e-02,prob(percent)=100,effectivebrlenIgrBrlens{all}_mean=0.029882,effectivebrlenIgrBrlens{all}_median=0.029585,rateIgrBrlens{all}_median=1.904945,length_95%HPD={3.92761900e-03,3.07102600e-02},rateIgrBrlens{all}_mean=2.573487,rateIgrBrlens{all}_95%HPD={0.715212,5.473786},length_median=1.57472900e-02,effectivebrlenIgrBrlens{all}_95%HPD={0.020307,0.040388},length_mean=1.63361705e-02]):325.0[&prob=9.99755561e-01,height_median=3.24961006e-02,height_mean=3.21995481e-02,prob(percent)=100,height_95%HPD={515.3425606659852,1117.329298671916},length_95%HPD={2.14996900e-03,3.00521700e-02},rateIgrBrlens{all}_mean=1.127147,rateIgrBrlens{all}_median=0.691854,length_median=1.45576300e-02,effectivebrlenIgrBrlens{all}_95%HPD={0.004077,0.017930},length_mean=1.52854362e-02,effectivebrlenIgrBrlens{all}_median=0.010238,rateIgrBrlens{all}_95%HPD={0.177548,2.486879},effectivebrlenIgrBrlens{all}_mean=0.010579],((275:701.0[&prob=1.00000000e+00,height_median=4.90000000e-08,height_mean=4.89314185e-08,prob(percent)=100,height_95%HPD={0.05846049979834581,36.68167778668754},length_95%HPD={1.33731800e-02,5.03476800e-02},rateIgrBrlens{all}_mean=0.632660,length_median=3.26863100e-02,effectivebrlenIgrBrlens{all}_95%HPD={0.011050,0.026664},rateIgrBrlens{all}_median=0.580665,length_mean=3.26773377e-02,effectivebrlenIgrBrlens{all}_median=0.018636,rateIgrBrlens{all}_95%HPD={0.242493,1.141656},effectivebrlenIgrBrlens{all}_mean=0.018843],296:701.0[&prob=1.00000000e+00,height_median=4.90000000e-08,height_mean=4.89609680e-08,prob(percent)=100,height_95%HPD={0.05846049979834581,36.68167778668754},length_95%HPD={1.33758200e-02,4.73433300e-02},rateIgrBrlens{all}_mean=0.906000,length_median=3.13724500e-02,effectivebrlenIgrBrlens{all}_95%HPD={0.017558,0.035787},length_mean=3.13340138e-02,effectivebrlenIgrBrlens{all}_median=0.025865,rateIgrBrlens{all}_95%HPD={0.429384,1.510293},rateIgrBrlens{all}_median=0.837994,effectivebrlenIgrBrlens{all}_mean=0.026083]):189.0[&height_mean=2.86699967e-02,height_median=2.86234332e-02,prob(percent)=55,height_95%HPD={453.16260270462357,1049.4199000283982},prob=5.49787782e-01,length_median=1.00324300e-02,effectivebrlenIgrBrlens{all}_95%HPD={0.000000,0.007122},length_mean=1.15224710e-02,effectivebrlenIgrBrlens{all}_median=0.002159,rateIgrBrlens{all}_95%HPD={0.000001,0.805544},rateIgrBrlens{all}_mean=0.262034,effectivebrlenIgrBrlens{all}_mean=0.002639,rateIgrBrlens{all}_median=0.186097,length_95%HPD={4.48513600e-05,2.62299800e-02}],(278:556.0[&height_95%HPD={0.05846049979834581,36.68167778668754},prob=1.00000000e+00,height_median=4.90000000e-08,height_mean=4.89270894e-08,prob(percent)=100,effectivebrlenIgrBrlens{all}_mean=0.013137,rateIgrBrlens{all}_median=0.764008,length_95%HPD={5.46427000e-03,3.10580600e-02},rateIgrBrlens{all}_mean=0.898112,length_median=1.65352500e-02,effectivebrlenIgrBrlens{all}_95%HPD={0.006598,0.020651},effectivebrlenIgrBrlens{all}_median=0.012941,length_mean=1.73509209e-02,rateIgrBrlens{all}_95%HPD={0.264600,1.838017}],297:556.0[&height_95%HPD={0.05846049979834581,36.68167778668754},prob=1.00000000e+00,height_median=4.90000000e-08,height_mean=4.89270894e-08,prob(percent)=100,effectivebrlenIgrBrlens{all}_mean=0.024838,rateIgrBrlens{all}_median=1.507791,length_95%HPD={5.46427000e-03,3.10580600e-02},rateIgrBrlens{all}_mean=1.707955,length_median=1.65352500e-02,effectivebrlenIgrBrlens{all}_95%HPD={0.015968,0.033654},effectivebrlenIgrBrlens{all}_median=0.024534,length_mean=1.73509209e-02,rateIgrBrlens{all}_95%HPD={0.630591,3.424486}]):334.0[&prob=1.00000000e+00,height_median=1.65353012e-02,height_mean=1.73509698e-02,prob(percent)=100,height_95%HPD={315.2056539608676,886.1846394790714},length_95%HPD={2.83300100e-03,3.62156100e-02},rateIgrBrlens{all}_mean=1.724226,length_median=1.87288100e-02,effectivebrlenIgrBrlens{all}_95%HPD={0.015974,0.035160},length_mean=1.95590098e-02,effectivebrlenIgrBrlens{all}_median=0.025314,rateIgrBrlens{all}_95%HPD={0.507136,4.025120},effectivebrlenIgrBrlens{all}_mean=0.025577,rateIgrBrlens{all}_median=1.366266]):214.0[&height_mean=3.97712973e-02,height_median=3.98433060e-02,prob(percent)=100,height_95%HPD={621.481796624317,1222.7986160942364},prob=1.00000000e+00,length_median=6.50621200e-03,effectivebrlenIgrBrlens{all}_95%HPD={0.000000,0.005229},length_mean=7.71050458e-03,effectivebrlenIgrBrlens{all}_median=0.001254,rateIgrBrlens{all}_95%HPD={0.000001,0.968231},effectivebrlenIgrBrlens{all}_mean=0.001730,rateIgrBrlens{all}_median=0.160312,rateIgrBrlens{all}_mean=0.305845,length_95%HPD={5.94260700e-05,1.86149600e-02}]):530.0[&prob(percent)=100,height_95%HPD={828.3562961419785,1419.3909578792718},prob=1.00000000e+00,height_median=4.73079492e-02,height_mean=4.74834362e-02,length_mean=1.63980148e-02,effectivebrlenIgrBrlens{all}_median=0.009269,rateIgrBrlens{all}_95%HPD={0.110996,1.718756},effectivebrlenIgrBrlens{all}_mean=0.009570,rateIgrBrlens{all}_median=0.599100,length_95%HPD={2.63029100e-03,3.14455400e-02},rateIgrBrlens{all}_mean=0.760285,effectivebrlenIgrBrlens{all}_95%HPD={0.003035,0.016536},length_median=1.55811700e-02]):271.0[&height_95%HPD={1380.4251743987336,1952.300775194066},prob=1.00000000e+00,height_median=6.31350130e-02,height_mean=6.38814510e-02,prob(percent)=100,effectivebrlenIgrBrlens{all}_mean=0.003219,rateIgrBrlens{all}_median=0.349374,length_95%HPD={9.47084000e-05,1.85675300e-02},rateIgrBrlens{all}_mean=0.577031,effectivebrlenIgrBrlens{all}_median=0.002523,length_median=6.42862300e-03,effectivebrlenIgrBrlens{all}_95%HPD={0.000000,0.008937},rateIgrBrlens{all}_95%HPD={0.000001,1.834294},length_mean=7.67661926e-03],(((15:537.0[&height_mean=4.90624290e-08,prob(percent)=100,height_95%HPD={0.05846049979834581,36.68167778668754},height_median=4.90000000e-08,prob=1.00000000e+00,length_median=1.50117300e-02,effectivebrlenIgrBrlens{all}_95%HPD={0.026556,0.048198},rateIgrBrlens{all}_mean=2.964961,length_mean=1.57883539e-02,effectivebrlenIgrBrlens{all}_median=0.036992,rateIgrBrlens{all}_95%HPD={0.923833,6.450591},effectivebrlenIgrBrlens{all}_mean=0.037442,rateIgrBrlens{all}_median=2.453775,length_95%HPD={4.04060900e-03,2.87549700e-02}],16:537.0[&height_mean=4.90624290e-08,prob(percent)=100,height_95%HPD={0.05846049979834581,36.68167778668754},height_median=4.90000000e-08,prob=1.00000000e+00,length_median=1.50117300e-02,effectivebrlenIgrBrlens{all}_95%HPD={0.002203,0.013577},rateIgrBrlens{all}_mean=0.596991,length_mean=1.57883539e-02,effectivebrlenIgrBrlens{all}_median=0.007580,rateIgrBrlens{all}_95%HPD={0.114943,1.392236},effectivebrlenIgrBrlens{all}_mean=0.007836,rateIgrBrlens{all}_median=0.495202,length_95%HPD={4.04060900e-03,2.87549700e-02}]):206.0[&prob(percent)=100,height_95%HPD={298.60211851896906,864.7435750493726},prob=1.00000000e+00,height_median=1.50117800e-02,height_mean=1.57884029e-02,length_mean=1.55583917e-02,effectivebrlenIgrBrlens{all}_median=0.015874,effectivebrlenIgrBrlens{all}_95%HPD={0.006926,0.026209},rateIgrBrlens{all}_95%HPD={0.294969,3.058041},effectivebrlenIgrBrlens{all}_mean=0.016208,rateIgrBrlens{all}_median=1.053612,length_95%HPD={1.93870600e-03,2.96533800e-02},rateIgrBrlens{all}_mean=1.400700,length_median=1.46543700e-02],295:743.0[&prob(percent)=100,height_95%HPD={0.05846049979834581,36.68167778668754},prob=1.00000000e+00,height_median=4.90000000e-08,height_mean=4.89806063e-08,length_mean=3.13467457e-02,effectivebrlenIgrBrlens{all}_median=0.024034,rateIgrBrlens{all}_95%HPD={0.370269,1.414792},effectivebrlenIgrBrlens{all}_95%HPD={0.014078,0.034663},effectivebrlenIgrBrlens{all}_mean=0.024428,rateIgrBrlens{all}_median=0.777045,length_95%HPD={1.61899700e-02,4.58228000e-02},rateIgrBrlens{all}_mean=0.829814,length_median=3.08052400e-02]):561.0[&height_95%HPD={490.41854187445495,1090.8898703658365},prob=1.00000000e+00,height_median=3.08052844e-02,height_mean=3.13467947e-02,prob(percent)=100,effectivebrlenIgrBrlens{all}_mean=0.034066,effectivebrlenIgrBrlens{all}_median=0.033765,rateIgrBrlens{all}_median=1.322674,length_95%HPD={9.06506900e-03,4.35007000e-02},rateIgrBrlens{all}_mean=1.486891,rateIgrBrlens{all}_95%HPD={0.514336,2.891090},length_median=2.57732500e-02,effectivebrlenIgrBrlens{all}_95%HPD={0.021403,0.046039},length_mean=2.60648455e-02],((276:1033.0[&height_95%HPD={0.05846049979834581,36.68167778668754},prob=1.00000000e+00,height_median=4.90000000e-08,height_mean=4.88783508e-08,prob(percent)=100,effectivebrlenIgrBrlens{all}_mean=0.013733,rateIgrBrlens{all}_median=0.381626,length_95%HPD={2.39482500e-02,4.74642600e-02},rateIgrBrlens{all}_mean=0.394917,effectivebrlenIgrBrlens{all}_median=0.013505,length_median=3.53543900e-02,effectivebrlenIgrBrlens{all}_95%HPD={0.007232,0.020184},rateIgrBrlens{all}_95%HPD={0.168872,0.604303},length_mean=3.56249940e-02],((((277:675.0[&height_95%HPD={0.05846049979834581,36.68167778668754},prob=1.00000000e+00,height_median=4.90000000e-08,height_mean=4.89209772e-08,prob(percent)=100,effectivebrlenIgrBrlens{all}_mean=0.003687,rateIgrBrlens{all}_median=0.221760,rateIgrBrlens{all}_95%HPD={0.036336,0.556740},length_95%HPD={7.98455000e-03,2.25488300e-02},rateIgrBrlens{all}_mean=0.259966,length_median=1.50377300e-02,effectivebrlenIgrBrlens{all}_95%HPD={0.000504,0.007503},length_mean=1.51176106e-02,effectivebrlenIgrBrlens{all}_median=0.003373],(((284:379.0[&height_mean=4.88739629e-08,height_median=4.89999999e-08,prob(percent)=100,height_95%HPD={0.05846049972471995,36.68167776933233},prob=1.00000000e+00,length_median=5.58109500e-03,effectivebrlenIgrBrlens{all}_95%HPD={0.016249,0.035557},length_mean=6.00394898e-03,effectivebrlenIgrBrlens{all}_median=0.025012,rateIgrBrlens{all}_95%HPD={1.224183,14.314621},rateIgrBrlens{all}_mean=7.229814,effectivebrlenIgrBrlens{all}_mean=0.025416,rateIgrBrlens{all}_median=4.486204,length_95%HPD={2.01188000e-04,1.17052900e-02}],286:379.0[&height_mean=4.88739629e-08,height_median=4.89999999e-08,prob(percent)=100,height_95%HPD={0.05846049972471995,36.68167776933233},prob=1.00000000e+00,length_median=5.58109500e-03,effectivebrlenIgrBrlens{all}_95%HPD={0.010294,0.027195},length_mean=6.00394898e-03,effectivebrlenIgrBrlens{all}_median=0.018385,rateIgrBrlens{all}_95%HPD={0.919837,11.584492},effectivebrlenIgrBrlens{all}_mean=0.018623,rateIgrBrlens{all}_median=3.235451,rateIgrBrlens{all}_mean=5.190658,length_95%HPD={2.01188000e-04,1.17052900e-02}]):123.0[&prob(percent)=100,height_95%HPD={174.42268053259554,682.8419757208732},prob=1.00000000e+00,height_median=5.58113650e-03,height_mean=6.00399786e-03,length_mean=4.26581893e-03,effectivebrlenIgrBrlens{all}_median=0.023121,rateIgrBrlens{all}_95%HPD={1.649918,19.163912},effectivebrlenIgrBrlens{all}_mean=0.023457,rateIgrBrlens{all}_median=6.158538,effectivebrlenIgrBrlens{all}_95%HPD={0.014326,0.033246},length_95%HPD={3.93235400e-04,9.13004300e-03},rateIgrBrlens{all}_mean=7.981983,length_median=3.75251800e-03],287:502.0[&prob(percent)=100,height_95%HPD={0.05846049972471995,36.68167776933233},prob=1.00000000e+00,height_median=4.89999999e-08,height_mean=4.88689284e-08,length_mean=1.06069595e-02,effectivebrlenIgrBrlens{all}_median=0.018729,rateIgrBrlens{all}_95%HPD={0.706291,3.789262},effectivebrlenIgrBrlens{all}_mean=0.019064,rateIgrBrlens{all}_median=1.892687,length_95%HPD={4.14713300e-03,1.89573000e-02},rateIgrBrlens{all}_mean=2.054801,effectivebrlenIgrBrlens{all}_95%HPD={0.010894,0.027925},length_median=9.88467900e-03]):91.0[&height_95%HPD={279.209808060058,835.4722440475066},prob=8.72091731e-01,height_median=9.40283770e-03,height_mean=9.92482434e-03,prob(percent)=87,effectivebrlenIgrBrlens{all}_mean=0.006780,rateIgrBrlens{all}_median=2.507398,length_95%HPD={5.77184800e-05,6.63930700e-03},rateIgrBrlens{all}_mean=4.147732,effectivebrlenIgrBrlens{all}_median=0.006553,length_median=2.52992300e-03,effectivebrlenIgrBrlens{all}_95%HPD={0.001502,0.012195},rateIgrBrlens{all}_95%HPD={0.142147,11.579239},length_mean=2.93956401e-03],285:593.0[&height_95%HPD={0.05846049979834581,36.68167778668754},prob=1.00000000e+00,height_median=4.90000000e-08,height_mean=4.89261309e-08,prob(percent)=100,effectivebrlenIgrBrlens{all}_mean=0.015273,rateIgrBrlens{all}_median=1.197158,length_95%HPD={5.70409200e-03,2.03047700e-02},rateIgrBrlens{all}_mean=1.309449,length_median=1.24155000e-02,effectivebrlenIgrBrlens{all}_95%HPD={0.008532,0.022153},effectivebrlenIgrBrlens{all}_median=0.014973,length_mean=1.27455693e-02,rateIgrBrlens{all}_95%HPD={0.515290,2.282063}]):82.0[&prob=9.99911113e-01,height_median=1.28009210e-02,height_mean=1.32584576e-02,prob(percent)=100,height_95%HPD={338.25504028589097,918.048527212224},length_95%HPD={1.50319600e-04,6.64055300e-03},rateIgrBrlens{all}_mean=5.179246,length_median=2.65946700e-03,effectivebrlenIgrBrlens{all}_95%HPD={0.003794,0.015153},length_mean=3.01365323e-03,effectivebrlenIgrBrlens{all}_median=0.008980,rateIgrBrlens{all}_95%HPD={0.396151,14.897901},rateIgrBrlens{all}_median=3.347357,effectivebrlenIgrBrlens{all}_mean=0.009205]):77.0[&height_mean=1.52774795e-02,height_median=1.52303737e-02,prob(percent)=89,height_95%HPD={430.6992996060119,1023.4628247081123},prob=8.90113553e-01,length_median=2.81244900e-03,effectivebrlenIgrBrlens{all}_95%HPD={0.001350,0.009786},length_mean=3.17575385e-03,effectivebrlenIgrBrlens{all}_median=0.005329,rateIgrBrlens{all}_95%HPD={0.000008,9.587645},effectivebrlenIgrBrlens{all}_mean=0.005503,rateIgrBrlens{all}_median=1.802768,rateIgrBrlens{all}_mean=3.115316,length_95%HPD={1.60831300e-04,7.00137400e-03}],288:752.0[&height_mean=4.88120432e-08,height_median=4.90000000e-08,prob(percent)=100,height_95%HPD={0.05846049979834581,36.68167778668754},prob=1.00000000e+00,length_median=1.78800800e-02,effectivebrlenIgrBrlens{all}_95%HPD={0.000111,0.005797},length_mean=1.79430014e-02,effectivebrlenIgrBrlens{all}_median=0.002327,rateIgrBrlens{all}_95%HPD={0.007514,0.367586},effectivebrlenIgrBrlens{all}_mean=0.002629,rateIgrBrlens{all}_median=0.129583,rateIgrBrlens{all}_mean=0.156974,length_95%HPD={1.01107200e-02,2.65487500e-02}]):116.0[&prob(percent)=100,height_95%HPD={489.1777269645124,1090.7170180171322},prob=1.00000000e+00,height_median=1.87832910e-02,height_mean=1.91005736e-02,length_mean=6.16897009e-03,effectivebrlenIgrBrlens{all}_median=0.029150,rateIgrBrlens{all}_95%HPD={1.156572,24.577874},effectivebrlenIgrBrlens{all}_mean=0.029458,rateIgrBrlens{all}_median=5.148886,length_95%HPD={3.41926900e-04,1.30791800e-02},rateIgrBrlens{all}_mean=8.219448,effectivebrlenIgrBrlens{all}_95%HPD={0.020172,0.040081},length_median=5.57048700e-03],(282:456.0[&prob=1.00000000e+00,height_median=4.90000000e-08,height_mean=4.89094619e-08,prob(percent)=100,height_95%HPD={0.05846049979834581,36.68167778668754},length_95%HPD={1.14724600e-03,2.01050700e-02},rateIgrBrlens{all}_mean=0.135717,length_median=9.44756900e-03,effectivebrlenIgrBrlens{all}_95%HPD={0.000000,0.003334},length_mean=1.02173496e-02,effectivebrlenIgrBrlens{all}_median=0.000923,rateIgrBrlens{all}_95%HPD={0.000001,0.388100},effectivebrlenIgrBrlens{all}_mean=0.001180,rateIgrBrlens{all}_median=0.093268],283:456.0[&prob=1.00000000e+00,height_median=4.90000000e-08,height_mean=4.89094619e-08,prob(percent)=100,height_95%HPD={0.05846049979834581,36.68167778668754},length_95%HPD={1.14724600e-03,2.01050700e-02},rateIgrBrlens{all}_mean=4.051115,rateIgrBrlens{all}_median=2.825906,length_median=9.44756900e-03,effectivebrlenIgrBrlens{all}_95%HPD={0.018874,0.035900},length_mean=1.02173496e-02,effectivebrlenIgrBrlens{all}_median=0.027041,rateIgrBrlens{all}_95%HPD={0.837534,12.734992},effectivebrlenIgrBrlens{all}_mean=0.027322]):412.0[&height_mean=1.02173985e-02,prob(percent)=100,height_median=9.44761970e-03,height_95%HPD={240.7974233933236,782.5471403036282},prob=1.00000000e+00,length_median=1.49027400e-02,effectivebrlenIgrBrlens{all}_95%HPD={0.004256,0.019574},length_mean=1.50521451e-02,effectivebrlenIgrBrlens{all}_median=0.011289,rateIgrBrlens{all}_95%HPD={0.196540,2.102490},effectivebrlenIgrBrlens{all}_mean=0.011667,rateIgrBrlens{all}_median=0.777589,length_95%HPD={4.18273800e-03,2.70125900e-02},rateIgrBrlens{all}_mean=0.954566]):85.0[&prob(percent)=100,height_95%HPD={600.9068495714823,1202.22924829159},prob=1.00000000e+00,height_median=2.51941680e-02,height_mean=2.52695437e-02,length_mean=5.80505398e-03,effectivebrlenIgrBrlens{all}_median=0.017813,rateIgrBrlens{all}_95%HPD={0.871251,15.408638},effectivebrlenIgrBrlens{all}_mean=0.018051,rateIgrBrlens{all}_median=3.426704,length_95%HPD={1.53445600e-04,1.26150900e-02},rateIgrBrlens{all}_mean=5.388248,length_median=5.18752700e-03,effectivebrlenIgrBrlens{all}_95%HPD={0.009946,0.027319}],298:953.0[&prob(percent)=100,height_95%HPD={0.05846049979834581,36.68167778668754},prob=1.00000000e+00,height_median=4.90000000e-08,height_mean=4.89328192e-08,length_mean=3.10745487e-02,effectivebrlenIgrBrlens{all}_median=0.013390,rateIgrBrlens{all}_95%HPD={0.232827,0.725485},effectivebrlenIgrBrlens{all}_mean=0.013641,rateIgrBrlens{all}_median=0.431011,length_95%HPD={2.04462700e-02,4.18693200e-02},rateIgrBrlens{all}_mean=0.450737,length_median=3.07888300e-02,effectivebrlenIgrBrlens{all}_95%HPD={0.007626,0.020512}]):80.0[&height_95%HPD={688.2697127476006,1287.308075781564},prob=1.00000000e+00,height_median=3.07888693e-02,height_mean=3.10745977e-02,prob(percent)=100,effectivebrlenIgrBrlens{all}_mean=0.003665,rateIgrBrlens{all}_median=0.703177,rateIgrBrlens{all}_95%HPD={0.000001,3.162394},length_95%HPD={1.92832800e-04,1.16510900e-02},rateIgrBrlens{all}_mean=1.096817,length_median=4.33707200e-03,effectivebrlenIgrBrlens{all}_95%HPD={0.000000,0.007874},length_mean=5.06223069e-03,effectivebrlenIgrBrlens{all}_median=0.003476]):117.0[&prob=9.69600676e-01,height_median=3.54943310e-02,height_mean=3.58335290e-02,prob(percent)=97,height_95%HPD={765.7129227608216,1359.6814099650244},length_95%HPD={4.31317400e-04,1.78495000e-02},rateIgrBrlens{all}_mean=1.745471,length_median=7.64539800e-03,effectivebrlenIgrBrlens{all}_95%HPD={0.003276,0.015456},length_mean=8.41111013e-03,effectivebrlenIgrBrlens{all}_median=0.008780,rateIgrBrlens{all}_95%HPD={0.153438,4.872367},effectivebrlenIgrBrlens{all}_mean=0.009039,rateIgrBrlens{all}_median=1.125337],(293:573.0[&prob(percent)=100,height_95%HPD={0.05846049979834581,36.68167778668754},prob=1.00000000e+00,height_median=4.90000000e-08,height_mean=4.89386562e-08,length_mean=1.80887107e-02,effectivebrlenIgrBrlens{all}_median=0.004055,effectivebrlenIgrBrlens{all}_95%HPD={0.000528,0.008628},rateIgrBrlens{all}_95%HPD={0.015708,0.659196},effectivebrlenIgrBrlens{all}_mean=0.004337,rateIgrBrlens{all}_median=0.236103,length_95%HPD={3.84521200e-03,3.24690300e-02},rateIgrBrlens{all}_mean=0.284605,length_median=1.79876900e-02],294:573.0[&prob(percent)=100,height_95%HPD={0.05846049979834581,36.68167778668754},prob=1.00000000e+00,height_median=4.90000000e-08,height_mean=4.89386562e-08,length_mean=1.80887107e-02,effectivebrlenIgrBrlens{all}_median=0.028295,rateIgrBrlens{all}_95%HPD={0.622555,5.430970},effectivebrlenIgrBrlens{all}_95%HPD={0.019585,0.037216},effectivebrlenIgrBrlens{all}_mean=0.028450,rateIgrBrlens{all}_median=1.567686,length_95%HPD={3.84521200e-03,3.24690300e-02},rateIgrBrlens{all}_mean=2.111913,length_median=1.79876900e-02]):577.0[&height_95%HPD={325.25162105899545,900.3062742407824},prob=1.00000000e+00,height_median=1.79877380e-02,height_mean=1.80887596e-02,prob(percent)=100,effectivebrlenIgrBrlens{all}_mean=0.010117,effectivebrlenIgrBrlens{all}_median=0.009794,rateIgrBrlens{all}_median=0.390725,length_95%HPD={7.63393200e-03,4.43315800e-02},rateIgrBrlens{all}_mean=0.455915,rateIgrBrlens{all}_95%HPD={0.127596,0.926991},length_median=2.52281700e-02,effectivebrlenIgrBrlens{all}_95%HPD={0.003963,0.017076},length_mean=2.56915995e-02]):154.0[&prob=9.99644452e-01,height_median=4.37849012e-02,height_mean=4.42900730e-02,prob(percent)=100,height_95%HPD={892.0055161012292,1480.2289366981074},length_95%HPD={1.57047000e-03,2.52654300e-02},rateIgrBrlens{all}_mean=1.700403,rateIgrBrlens{all}_median=1.298449,length_median=1.24450500e-02,effectivebrlenIgrBrlens{all}_95%HPD={0.005752,0.028647},length_mean=1.31244917e-02,effectivebrlenIgrBrlens{all}_median=0.016176,rateIgrBrlens{all}_95%HPD={0.308970,4.298590},effectivebrlenIgrBrlens{all}_mean=0.016657]):601.0[&height_mean=5.74124015e-02,prob(percent)=100,height_95%HPD={1050.625415380571,1627.2374868183313},height_median=5.72661807e-02,prob=1.00000000e+00,length_median=1.32442500e-02,effectivebrlenIgrBrlens{all}_95%HPD={0.024830,0.052890},rateIgrBrlens{all}_mean=3.958455,length_mean=1.41456688e-02,effectivebrlenIgrBrlens{all}_median=0.037778,rateIgrBrlens{all}_95%HPD={0.799424,9.657626},effectivebrlenIgrBrlens{all}_mean=0.037974,rateIgrBrlens{all}_median=2.807672,length_95%HPD={2.00834000e-03,2.85206200e-02}]):92.0[&prob(percent)=100,height_95%HPD={1614.631769528071,2250.8228530146557},prob=1.00000000e+00,height_median=7.00527470e-02,height_mean=7.15580702e-02,length_mean=1.60868891e-02,effectivebrlenIgrBrlens{all}_median=0.077970,rateIgrBrlens{all}_95%HPD={1.834703,11.742911},effectivebrlenIgrBrlens{all}_mean=0.078444,rateIgrBrlens{all}_median=5.180969,length_95%HPD={4.42729600e-03,3.16761600e-02},rateIgrBrlens{all}_mean=5.985827,length_median=1.48552700e-02,effectivebrlenIgrBrlens{all}_95%HPD={0.060460,0.097041}]):73.0[&height_95%HPD={1689.043303752612,2370.113968116066},prob=1.00000000e+00,height_median=8.67491240e-02,height_mean=8.76449593e-02,prob(percent)=100,effectivebrlenIgrBrlens{all}_mean=0.000633,rateIgrBrlens{all}_median=0.046828,rateIgrBrlens{all}_95%HPD={0.000001,0.682996},length_95%HPD={2.63991300e-05,1.11341300e-02},rateIgrBrlens{all}_mean=0.180740,length_median=3.14016800e-03,effectivebrlenIgrBrlens{all}_95%HPD={0.000000,0.002872},length_mean=4.12915181e-03,effectivebrlenIgrBrlens{all}_median=0.000150]):123.0[&prob=9.99511122e-01,height_median=9.10504973e-02,height_mean=9.17596595e-02,prob(percent)=100,height_95%HPD={1745.5154589344413,2467.790237532968},length_95%HPD={2.43663200e-03,3.60155700e-02},rateIgrBrlens{all}_mean=1.348131,length_median=1.76851800e-02,effectivebrlenIgrBrlens{all}_95%HPD={0.008886,0.028609},length_mean=1.85806854e-02,effectivebrlenIgrBrlens{all}_median=0.017927,rateIgrBrlens{all}_95%HPD={0.274061,3.409040},effectivebrlenIgrBrlens{all}_mean=0.018335,rateIgrBrlens{all}_median=1.013770],((5:838.0[&height_95%HPD={0.05846049979834581,36.68167778668754},prob=1.00000000e+00,height_median=4.90000000e-08,height_mean=4.89215453e-08,prob(percent)=100,effectivebrlenIgrBrlens{all}_median=0.042443,effectivebrlenIgrBrlens{all}_mean=0.042797,rateIgrBrlens{all}_median=0.798179,rateIgrBrlens{all}_95%HPD={0.438323,1.266915},length_95%HPD={2.93345200e-02,8.15991900e-02},rateIgrBrlens{all}_mean=0.827365,length_median=5.31401900e-02,effectivebrlenIgrBrlens{all}_95%HPD={0.028913,0.056742},length_mean=5.45507729e-02],18:838.0[&height_95%HPD={0.05846049979834581,36.68167778668754},prob=1.00000000e+00,height_median=4.90000000e-08,height_mean=4.89132679e-08,prob(percent)=100,effectivebrlenIgrBrlens{all}_mean=0.047047,rateIgrBrlens{all}_median=0.870224,effectivebrlenIgrBrlens{all}_median=0.046682,length_95%HPD={2.88564700e-02,8.14240900e-02},rateIgrBrlens{all}_mean=0.910985,rateIgrBrlens{all}_95%HPD={0.466913,1.387192},length_median=5.33376300e-02,effectivebrlenIgrBrlens{all}_95%HPD={0.032605,0.061419},length_mean=5.47397899e-02]):215.0[&prob=9.23668363e-01,height_median=5.22762030e-02,height_mean=5.37807844e-02,prob(percent)=92,height_95%HPD={577.2289333050762,1180.4324750665369},length_95%HPD={7.29160300e-04,4.80908200e-02},rateIgrBrlens{all}_mean=0.630786,length_median=2.18315100e-02,effectivebrlenIgrBrlens{all}_95%HPD={0.000000,0.020633},rateIgrBrlens{all}_median=0.461034,length_mean=2.36676652e-02,effectivebrlenIgrBrlens{all}_median=0.010732,rateIgrBrlens{all}_95%HPD={0.000001,1.567373},effectivebrlenIgrBrlens{all}_mean=0.011135],309:1053.0[&prob=1.00000000e+00,height_median=4.90000000e-08,height_mean=4.89613364e-08,prob(percent)=100,height_95%HPD={0.05846049979834581,36.68167778668754},length_95%HPD={4.72936900e-02,1.02604100e-01},rateIgrBrlens{all}_mean=1.091732,length_median=7.60647600e-02,effectivebrlenIgrBrlens{all}_95%HPD={0.060234,0.099853},rateIgrBrlens{all}_median=1.060420,length_mean=7.60940194e-02,effectivebrlenIgrBrlens{all}_median=0.079518,rateIgrBrlens{all}_95%HPD={0.693735,1.615510},effectivebrlenIgrBrlens{all}_mean=0.080214]):1140.0[&height_mean=7.69187394e-02,prob(percent)=100,height_95%HPD={778.7129112190497,1372.699206249411},prob=1.00000000e+00,height_median=7.66776245e-02,length_median=3.27133400e-02,effectivebrlenIgrBrlens{all}_95%HPD={0.010848,0.034206},rateIgrBrlens{all}_mean=0.914303,length_mean=3.34152287e-02,effectivebrlenIgrBrlens{all}_median=0.021776,rateIgrBrlens{all}_95%HPD={0.224719,1.739575},effectivebrlenIgrBrlens{all}_mean=0.022245,rateIgrBrlens{all}_median=0.676711,length_95%HPD={7.85158300e-03,6.24635900e-02}]):116.0[&prob(percent)=100,height_95%HPD={1823.7971830884283,2622.8213182930876},prob=9.99000022e-01,height_median=1.10690144e-01,height_mean=1.10334822e-01,length_mean=1.84833552e-02,effectivebrlenIgrBrlens{all}_median=0.013935,rateIgrBrlens{all}_95%HPD={0.128996,2.705296},effectivebrlenIgrBrlens{all}_95%HPD={0.004548,0.024911},effectivebrlenIgrBrlens{all}_mean=0.014413,rateIgrBrlens{all}_median=0.789198,length_95%HPD={2.27335000e-03,3.73281700e-02},rateIgrBrlens{all}_mean=1.080660,length_median=1.74117500e-02],(((245:578.0[&prob=1.00000000e+00,height_median=4.90000000e-08,height_mean=4.89214202e-08,prob(percent)=100,height_95%HPD={0.05846049979834581,36.68167778668754},length_95%HPD={4.83605800e-03,3.62054600e-02},rateIgrBrlens{all}_mean=0.702848,length_median=1.84303400e-02,effectivebrlenIgrBrlens{all}_95%HPD={0.003991,0.018935},length_mean=1.94057596e-02,effectivebrlenIgrBrlens{all}_median=0.010786,rateIgrBrlens{all}_95%HPD={0.142970,1.506285},rateIgrBrlens{all}_median=0.592264,effectivebrlenIgrBrlens{all}_mean=0.011110],247:578.0[&prob=1.00000000e+00,height_median=4.90000000e-08,height_mean=4.89214202e-08,prob(percent)=100,height_95%HPD={0.05846049979834581,36.68167778668754},length_95%HPD={4.83605800e-03,3.62054600e-02},rateIgrBrlens{all}_mean=1.304511,length_median=1.84303400e-02,effectivebrlenIgrBrlens{all}_95%HPD={0.010520,0.029159},length_mean=1.94057596e-02,effectivebrlenIgrBrlens{all}_median=0.019667,rateIgrBrlens{all}_95%HPD={0.346669,2.882142},effectivebrlenIgrBrlens{all}_mean=0.019991,rateIgrBrlens{all}_median=1.012271]):255.0[&height_mean=1.94058085e-02,height_median=1.84303927e-02,prob(percent)=100,height_95%HPD={329.33425978834197,905.4168280435133},prob=1.00000000e+00,length_median=2.41999900e-02,effectivebrlenIgrBrlens{all}_95%HPD={0.009897,0.031541},length_mean=2.51232076e-02,effectivebrlenIgrBrlens{all}_median=0.020377,rateIgrBrlens{all}_95%HPD={0.275918,2.193181},effectivebrlenIgrBrlens{all}_mean=0.020741,rateIgrBrlens{all}_median=0.841152,rateIgrBrlens{all}_mean=1.008172,length_95%HPD={5.37638300e-03,4.60768800e-02}],246:833.0[&height_mean=4.88743101e-08,prob(percent)=100,height_median=4.90000000e-08,height_95%HPD={0.05846049979834581,36.68167778668754},prob=1.00000000e+00,length_median=4.35022100e-02,effectivebrlenIgrBrlens{all}_95%HPD={0.037467,0.067900},length_mean=4.45289672e-02,effectivebrlenIgrBrlens{all}_median=0.051001,rateIgrBrlens{all}_95%HPD={0.514026,1.965322},effectivebrlenIgrBrlens{all}_mean=0.051427,rateIgrBrlens{all}_median=1.175399,length_95%HPD={2.29481900e-02,6.69850800e-02},rateIgrBrlens{all}_mean=1.229488]):175.0[&prob(percent)=100,height_95%HPD={570.0541124906229,1173.617851904921},prob=1.00000000e+00,height_median=4.35022602e-02,height_mean=4.45290161e-02,length_mean=1.69080496e-02,effectivebrlenIgrBrlens{all}_median=0.012157,rateIgrBrlens{all}_95%HPD={0.124665,2.741240},effectivebrlenIgrBrlens{all}_mean=0.012571,rateIgrBrlens{all}_median=0.767800,length_95%HPD={9.72387500e-04,3.54577100e-02},rateIgrBrlens{all}_mean=1.067697,effectivebrlenIgrBrlens{all}_95%HPD={0.002780,0.023148},length_median=1.54366100e-02],248:1008.0[&prob(percent)=100,height_95%HPD={0.05846049979834581,36.68167778668754},prob=1.00000000e+00,height_median=4.90000000e-08,height_mean=4.89306911e-08,length_mean=6.14370167e-02,effectivebrlenIgrBrlens{all}_median=0.033388,rateIgrBrlens{all}_95%HPD={0.321583,0.876518},effectivebrlenIgrBrlens{all}_mean=0.033961,rateIgrBrlens{all}_median=0.555172,length_95%HPD={3.96510100e-02,8.86580600e-02},rateIgrBrlens{all}_mean=0.571144,length_median=6.03053600e-02,effectivebrlenIgrBrlens{all}_95%HPD={0.021771,0.048176}]):1301.0[&height_95%HPD={737.2857629711976,1333.7818752828343},prob=1.00000000e+00,height_median=6.03054014e-02,height_mean=6.14370657e-02,prob(percent)=100,effectivebrlenIgrBrlens{all}_mean=0.046260,rateIgrBrlens{all}_median=0.675611,length_95%HPD={3.57612300e-02,9.48602500e-02},rateIgrBrlens{all}_mean=0.717889,length_median=6.75723800e-02,effectivebrlenIgrBrlens{all}_95%HPD={0.030089,0.062336},effectivebrlenIgrBrlens{all}_median=0.045850,length_mean=6.73689891e-02,rateIgrBrlens{all}_95%HPD={0.382069,1.093627}]):1225.0[&prob=1.00000000e+00,height_median=1.28836173e-01,height_mean=1.28812915e-01,prob(percent)=100,height_95%HPD={1893.8616792515368,2776.859825981585},length_95%HPD={4.14323200e-05,2.92993200e-02},rateIgrBrlens{all}_mean=0.516286,length_median=1.17870100e-02,effectivebrlenIgrBrlens{all}_95%HPD={0.000000,0.012259},length_mean=1.32552625e-02,effectivebrlenIgrBrlens{all}_median=0.004726,rateIgrBrlens{all}_95%HPD={0.000001,1.413806},effectivebrlenIgrBrlens{all}_mean=0.005201,rateIgrBrlens{all}_median=0.355060],((127:1598.0[&prob=1.00000000e+00,height_median=4.90000000e-08,height_mean=4.89161694e-08,prob(percent)=100,height_95%HPD={0.05846049979834581,36.68167778668754},length_95%HPD={7.43785700e-02,1.35146800e-01},rateIgrBrlens{all}_mean=1.191634,rateIgrBrlens{all}_median=1.173118,length_median=1.06683500e-01,effectivebrlenIgrBrlens{all}_95%HPD={0.095914,0.153150},length_mean=1.06250632e-01,effectivebrlenIgrBrlens{all}_median=0.123939,rateIgrBrlens{all}_95%HPD={0.843735,1.589290},effectivebrlenIgrBrlens{all}_mean=0.124654],(132:1492.0[&prob(percent)=100,height_95%HPD={0.05846049979834581,36.68167778668754},prob=1.00000000e+00,height_median=4.90000000e-08,height_mean=4.90177838e-08,length_mean=1.00548068e-01,effectivebrlenIgrBrlens{all}_median=0.085751,rateIgrBrlens{all}_95%HPD={0.636197,1.141380},effectivebrlenIgrBrlens{all}_95%HPD={0.064304,0.111669},effectivebrlenIgrBrlens{all}_mean=0.086546,rateIgrBrlens{all}_median=0.863744,length_95%HPD={7.39940100e-02,1.23909000e-01},rateIgrBrlens{all}_mean=0.869885,length_median=1.01037700e-01],((199:1047.0[&prob(percent)=100,height_95%HPD={0.05846049979834581,36.68167778668754},prob=1.00000000e+00,height_median=4.90000000e-08,height_mean=4.89010083e-08,length_mean=8.31481320e-02,effectivebrlenIgrBrlens{all}_median=0.073289,rateIgrBrlens{all}_95%HPD={0.584418,1.261003},effectivebrlenIgrBrlens{all}_mean=0.073668,rateIgrBrlens{all}_median=0.893607,length_95%HPD={5.49963000e-02,1.13388900e-01},rateIgrBrlens{all}_mean=0.909881,effectivebrlenIgrBrlens{all}_95%HPD={0.052745,0.095302},length_median=8.28318800e-02],(200:741.0[&prob=1.00000000e+00,height_median=4.90000000e-08,height_mean=4.89331947e-08,prob(percent)=100,height_95%HPD={0.05846049979834581,36.68167778668754},length_95%HPD={1.62833300e-02,6.40675300e-02},rateIgrBrlens{all}_mean=0.817654,length_median=3.75335700e-02,effectivebrlenIgrBrlens{all}_95%HPD={0.016577,0.042391},length_mean=3.88528753e-02,effectivebrlenIgrBrlens{all}_median=0.028470,rateIgrBrlens{all}_95%HPD={0.302572,1.418229},effectivebrlenIgrBrlens{all}_mean=0.028920,rateIgrBrlens{all}_median=0.759852],203:741.0[&prob=1.00000000e+00,height_median=4.90000000e-08,height_mean=4.89331947e-08,prob(percent)=100,height_95%HPD={0.05846049979834581,36.68167778668754},length_95%HPD={1.62833300e-02,6.40675300e-02},rateIgrBrlens{all}_mean=1.459499,rateIgrBrlens{all}_median=1.349477,length_median=3.75335700e-02,effectivebrlenIgrBrlens{all}_95%HPD={0.034861,0.067224},length_mean=3.88528753e-02,effectivebrlenIgrBrlens{all}_median=0.050598,rateIgrBrlens{all}_95%HPD={0.673076,2.514194},effectivebrlenIgrBrlens{all}_mean=0.051175]):306.0[&height_mean=3.88529243e-02,prob(percent)=100,height_median=3.75336237e-02,height_95%HPD={489.5183636615989,1089.711545851477},prob=1.00000000e+00,length_median=4.27174900e-02,effectivebrlenIgrBrlens{all}_95%HPD={0.020041,0.055552},length_mean=4.27337274e-02,effectivebrlenIgrBrlens{all}_median=0.037236,rateIgrBrlens{all}_95%HPD={0.415034,1.884398},effectivebrlenIgrBrlens{all}_mean=0.037567,rateIgrBrlens{all}_median=0.868180,length_95%HPD={1.37944500e-02,7.00143100e-02},rateIgrBrlens{all}_mean=0.995510]):338.0[&prob(percent)=75,height_95%HPD={770.7915942806237,1365.139563020769},prob=7.48672252e-01,height_median=7.88169137e-02,height_mean=7.87711490e-02,length_mean=2.04692334e-02,effectivebrlenIgrBrlens{all}_median=0.010867,rateIgrBrlens{all}_95%HPD={0.000001,1.766999},effectivebrlenIgrBrlens{all}_mean=0.011334,rateIgrBrlens{all}_median=0.520681,length_95%HPD={1.68774400e-04,4.21757400e-02},rateIgrBrlens{all}_mean=0.701748,length_median=1.92347900e-02,effectivebrlenIgrBrlens{all}_95%HPD={0.000000,0.023645}],((201:856.0[&prob(percent)=100,height_95%HPD={0.05846049979834581,36.68167778668754},prob=1.00000000e+00,height_median=4.90000000e-08,height_mean=4.88678137e-08,length_mean=5.65905742e-02,effectivebrlenIgrBrlens{all}_median=0.069492,rateIgrBrlens{all}_95%HPD={0.692789,2.256748},effectivebrlenIgrBrlens{all}_95%HPD={0.047138,0.095056},effectivebrlenIgrBrlens{all}_mean=0.070003,rateIgrBrlens{all}_median=1.239560,length_95%HPD={2.37486400e-02,8.60677600e-02},rateIgrBrlens{all}_mean=1.339193,length_median=5.65094500e-02],355:856.0[&prob(percent)=100,height_95%HPD={0.05846049979834581,36.68167778668754},prob=1.00000000e+00,height_median=4.90000000e-08,height_mean=4.88602903e-08,length_mean=5.66277719e-02,effectivebrlenIgrBrlens{all}_median=0.076011,rateIgrBrlens{all}_95%HPD={0.675534,2.568073},effectivebrlenIgrBrlens{all}_95%HPD={0.052776,0.103767},effectivebrlenIgrBrlens{all}_mean=0.077103,rateIgrBrlens{all}_median=1.358463,length_95%HPD={2.37486400e-02,8.66111600e-02},rateIgrBrlens{all}_mean=1.482707,length_median=5.65138200e-02]):204.0[&height_95%HPD={592.7248361126025,1194.6550385666133},prob=9.19335126e-01,height_median=5.54338520e-02,height_mean=5.52874740e-02,prob(percent)=92,effectivebrlenIgrBrlens{all}_mean=0.018723,rateIgrBrlens{all}_median=0.873879,effectivebrlenIgrBrlens{all}_median=0.018001,length_95%HPD={3.22381400e-04,4.54312100e-02},rateIgrBrlens{all}_mean=1.180680,rateIgrBrlens{all}_95%HPD={0.000001,2.809759},length_median=1.93455900e-02,effectivebrlenIgrBrlens{all}_95%HPD={0.000000,0.037323},length_mean=2.11858152e-02],202:1060.0[&height_95%HPD={0.05846049979834581,36.68167778668754},prob=1.00000000e+00,height_median=4.90000000e-08,height_mean=4.88754062e-08,prob(percent)=100,effectivebrlenIgrBrlens{all}_mean=0.122900,rateIgrBrlens{all}_median=1.605984,effectivebrlenIgrBrlens{all}_median=0.122350,length_95%HPD={4.90354300e-02,1.02669800e-01},rateIgrBrlens{all}_mean=1.671613,rateIgrBrlens{all}_95%HPD={1.113702,2.314850},length_median=7.58247400e-02,effectivebrlenIgrBrlens{all}_95%HPD={0.093760,0.149219},length_mean=7.57979575e-02]):325.0[&prob=1.00000000e+00,height_median=7.64104760e-02,height_mean=7.63741656e-02,prob(percent)=100,height_95%HPD={784.5566257145684,1377.8958881184376},length_95%HPD={8.18555700e-04,4.05453400e-02},rateIgrBrlens{all}_mean=1.791586,length_median=1.86578200e-02,effectivebrlenIgrBrlens{all}_95%HPD={0.006338,0.045999},rateIgrBrlens{all}_median=1.282898,length_mean=2.01134739e-02,effectivebrlenIgrBrlens{all}_median=0.025516,rateIgrBrlens{all}_95%HPD={0.000129,4.331059},effectivebrlenIgrBrlens{all}_mean=0.025730]):107.0[&height_mean=9.88966871e-02,prob(percent)=100,height_95%HPD={1139.4046463260922,1709.900204840498},prob=1.00000000e+00,height_median=9.91678207e-02,length_median=4.96089500e-03,effectivebrlenIgrBrlens{all}_95%HPD={0.000000,0.007465},rateIgrBrlens{all}_mean=0.353929,length_mean=6.46768988e-03,effectivebrlenIgrBrlens{all}_median=0.000845,rateIgrBrlens{all}_95%HPD={0.000001,1.346270},effectivebrlenIgrBrlens{all}_mean=0.001922,rateIgrBrlens{all}_median=0.145909,length_95%HPD={6.23380900e-05,1.71522700e-02}]):106.0[&prob(percent)=51,height_95%HPD={1232.2456634885878,1795.9551225396885},prob=5.09055354e-01,height_median=1.02952200e-01,height_mean=1.03016690e-01,length_mean=1.44227374e-02,effectivebrlenIgrBrlens{all}_median=0.007024,rateIgrBrlens{all}_95%HPD={0.000001,1.904513},effectivebrlenIgrBrlens{all}_95%HPD={0.000000,0.020897},effectivebrlenIgrBrlens{all}_mean=0.008310,rateIgrBrlens{all}_median=0.500714,length_95%HPD={1.83111000e-04,3.44460500e-02},rateIgrBrlens{all}_mean=0.675828,length_median=1.20711700e-02]):1098.0[&height_95%HPD={1353.6615990280934,1922.9672916984148},prob=8.63180818e-01,height_median=1.10388391e-01,height_mean=1.10535790e-01,prob(percent)=86,effectivebrlenIgrBrlens{all}_mean=0.014288,effectivebrlenIgrBrlens{all}_median=0.014206,rateIgrBrlens{all}_median=0.787155,length_95%HPD={8.60724300e-04,3.70812900e-02},rateIgrBrlens{all}_mean=1.060177,rateIgrBrlens{all}_95%HPD={0.000006,2.466412},length_median=1.71899900e-02,effectivebrlenIgrBrlens{all}_95%HPD={0.002331,0.026064},length_mean=1.84599521e-02],((133:701.0[&height_95%HPD={0.05846049979834581,36.68167778668754},prob=1.00000000e+00,height_median=4.90000000e-08,height_mean=4.89177238e-08,prob(percent)=100,effectivebrlenIgrBrlens{all}_mean=0.032633,rateIgrBrlens{all}_median=1.016624,length_95%HPD={1.32402700e-02,5.68756200e-02},rateIgrBrlens{all}_mean=1.116819,effectivebrlenIgrBrlens{all}_median=0.032298,length_median=3.20488600e-02,effectivebrlenIgrBrlens{all}_95%HPD={0.020886,0.044813},rateIgrBrlens{all}_95%HPD={0.477950,2.045059},length_mean=3.31495711e-02],137:701.0[&height_95%HPD={0.05846049979834581,36.68167778668754},prob=1.00000000e+00,height_median=4.90000000e-08,height_mean=4.89177238e-08,prob(percent)=100,effectivebrlenIgrBrlens{all}_mean=0.020285,rateIgrBrlens{all}_median=0.623721,length_95%HPD={1.32402700e-02,5.68756200e-02},rateIgrBrlens{all}_mean=0.688560,effectivebrlenIgrBrlens{all}_median=0.019765,length_median=3.20488600e-02,effectivebrlenIgrBrlens{all}_95%HPD={0.010180,0.031108},rateIgrBrlens{all}_95%HPD={0.228126,1.265946},length_mean=3.31495711e-02]):501.0[&prob=1.00000000e+00,height_median=3.20489240e-02,height_mean=3.31496200e-02,prob(percent)=100,height_95%HPD={453.29782702325247,1049.567036362596},length_95%HPD={1.66911900e-02,7.93445000e-02},rateIgrBrlens{all}_mean=0.771192,length_median=5.05617000e-02,effectivebrlenIgrBrlens{all}_95%HPD={0.020653,0.048479},length_mean=5.04043629e-02,effectivebrlenIgrBrlens{all}_median=0.034159,rateIgrBrlens{all}_95%HPD={0.314894,1.480357},rateIgrBrlens{all}_median=0.674669,effectivebrlenIgrBrlens{all}_mean=0.034508],((134:749.0[&prob=1.00000000e+00,height_median=4.90000000e-08,height_mean=4.88247148e-08,prob(percent)=100,height_95%HPD={0.05846049979834581,36.68167778668754},length_95%HPD={1.83659500e-02,6.36832400e-02},rateIgrBrlens{all}_mean=0.872884,length_median=3.86759700e-02,effectivebrlenIgrBrlens{all}_95%HPD={0.018910,0.044482},length_mean=3.96480153e-02,effectivebrlenIgrBrlens{all}_median=0.031408,rateIgrBrlens{all}_95%HPD={0.366729,1.512501},effectivebrlenIgrBrlens{all}_mean=0.031726,rateIgrBrlens{all}_median=0.801526],135:749.0[&prob=1.00000000e+00,height_median=4.90000000e-08,height_mean=4.88246703e-08,prob(percent)=100,height_95%HPD={0.05846049979834581,36.68167778668754},length_95%HPD={1.83659500e-02,6.36832400e-02},rateIgrBrlens{all}_mean=1.459827,rateIgrBrlens{all}_median=1.379206,length_median=3.86759700e-02,effectivebrlenIgrBrlens{all}_95%HPD={0.038305,0.069386},length_mean=3.96476605e-02,effectivebrlenIgrBrlens{all}_median=0.052498,rateIgrBrlens{all}_95%HPD={0.687365,2.418990},effectivebrlenIgrBrlens{all}_mean=0.052889]):226.0[&height_mean=3.96469053e-02,prob(percent)=100,height_median=3.86760290e-02,height_95%HPD={496.4290889453857,1097.648657088975},prob=9.99955557e-01,length_median=2.28949100e-02,effectivebrlenIgrBrlens{all}_95%HPD={0.007096,0.028910},length_mean=2.36428178e-02,effectivebrlenIgrBrlens{all}_median=0.017640,rateIgrBrlens{all}_95%HPD={0.200388,2.400938},effectivebrlenIgrBrlens{all}_mean=0.018057,rateIgrBrlens{all}_median=0.783424,length_95%HPD={3.00058100e-03,4.37557200e-02},rateIgrBrlens{all}_mean=1.000615],136:975.0[&height_mean=4.88205593e-08,prob(percent)=100,height_95%HPD={0.05846049979834581,36.68167778668754},height_median=4.90000000e-08,prob=1.00000000e+00,length_median=6.35600400e-02,effectivebrlenIgrBrlens{all}_95%HPD={0.041760,0.072873},rateIgrBrlens{all}_mean=0.946343,length_mean=6.32894276e-02,effectivebrlenIgrBrlens{all}_median=0.057199,rateIgrBrlens{all}_95%HPD={0.554282,1.441785},effectivebrlenIgrBrlens{all}_mean=0.057356,rateIgrBrlens{all}_median=0.905406,length_95%HPD={3.71346200e-02,8.84742000e-02}]):227.0[&prob(percent)=100,height_95%HPD={710.5961218074829,1308.5666506826037},prob=1.00000000e+00,height_median=6.35600960e-02,height_mean=6.32898312e-02,length_mean=2.02641518e-02,effectivebrlenIgrBrlens{all}_median=0.014958,rateIgrBrlens{all}_95%HPD={0.085760,2.744287},effectivebrlenIgrBrlens{all}_mean=0.015340,rateIgrBrlens{all}_median=0.764807,length_95%HPD={1.69953700e-03,4.12041300e-02},rateIgrBrlens{all}_mean=1.074183,length_median=1.87969700e-02,effectivebrlenIgrBrlens{all}_95%HPD={0.003241,0.027182}]):1494.0[&height_95%HPD={943.9822053374062,1526.7494572375977},prob=1.00000000e+00,height_median=8.31132780e-02,height_mean=8.35539830e-02,prob(percent)=100,effectivebrlenIgrBrlens{all}_mean=0.030490,rateIgrBrlens{all}_median=0.705508,rateIgrBrlens{all}_95%HPD={0.352535,1.498413},length_95%HPD={1.55448700e-02,6.89879400e-02},rateIgrBrlens{all}_mean=0.772347,length_median=4.33725800e-02,effectivebrlenIgrBrlens{all}_95%HPD={0.018466,0.043428},length_mean=4.36649439e-02,effectivebrlenIgrBrlens{all}_median=0.030122],(((138:984.0[&height_mean=4.89862995e-08,prob(percent)=100,height_95%HPD={0.05846049979834581,36.68167778668754},prob=1.00000000e+00,height_median=4.90000000e-08,length_median=8.41105300e-02,effectivebrlenIgrBrlens{all}_95%HPD={0.066216,0.117323},length_mean=8.36243663e-02,effectivebrlenIgrBrlens{all}_median=0.092622,rateIgrBrlens{all}_95%HPD={0.726292,1.679598},rateIgrBrlens{all}_mean=1.148928,effectivebrlenIgrBrlens{all}_mean=0.093068,rateIgrBrlens{all}_median=1.111026,length_95%HPD={5.08072200e-02,1.12325300e-01}],163:984.0[&height_mean=4.89917332e-08,height_median=4.90000000e-08,prob(percent)=100,height_95%HPD={0.05846049979834581,36.68167778668754},prob=1.00000000e+00,length_median=8.40534000e-02,effectivebrlenIgrBrlens{all}_95%HPD={0.060203,0.107195},length_mean=8.33830425e-02,effectivebrlenIgrBrlens{all}_median=0.083209,rateIgrBrlens{all}_95%HPD={0.691665,1.519635},rateIgrBrlens{all}_mean=1.031489,effectivebrlenIgrBrlens{all}_mean=0.083557,rateIgrBrlens{all}_median=0.992729,length_95%HPD={5.06171500e-02,1.10819600e-01}]):1250.0[&prob(percent)=96,height_95%HPD={713.6395574383333,1311.2841775664976},prob=9.63111931e-01,height_median=8.34537610e-02,height_mean=8.26367173e-02,length_mean=2.46647819e-02,effectivebrlenIgrBrlens{all}_median=0.017352,rateIgrBrlens{all}_95%HPD={0.165529,2.215634},effectivebrlenIgrBrlens{all}_mean=0.017824,rateIgrBrlens{all}_median=0.724810,effectivebrlenIgrBrlens{all}_95%HPD={0.003332,0.032691},length_95%HPD={2.36006600e-03,4.91668600e-02},rateIgrBrlens{all}_mean=0.956988,length_median=2.33051100e-02],(((((139:1337.0[&prob=1.00000000e+00,height_median=4.90000000e-08,height_mean=4.89376811e-08,prob(percent)=100,height_95%HPD={0.05846049979834581,36.68167778668754},length_95%HPD={3.76689200e-02,6.96391900e-02},rateIgrBrlens{all}_mean=0.550057,rateIgrBrlens{all}_median=0.539427,length_median=5.19633000e-02,effectivebrlenIgrBrlens{all}_95%HPD={0.018719,0.038641},length_mean=5.24342465e-02,effectivebrlenIgrBrlens{all}_median=0.027836,rateIgrBrlens{all}_95%HPD={0.300983,0.811750},effectivebrlenIgrBrlens{all}_mean=0.028031],((((146:684.0[&prob=1.00000000e+00,height_median=4.90000000e-08,height_mean=4.89681997e-08,prob(percent)=100,height_95%HPD={0.05846049979834581,36.68167778668754},length_95%HPD={1.24242200e-02,3.46976100e-02},rateIgrBrlens{all}_mean=1.424209,length_median=2.28945200e-02,effectivebrlenIgrBrlens{all}_95%HPD={0.022211,0.040413},length_mean=2.31255159e-02,effectivebrlenIgrBrlens{all}_median=0.030509,rateIgrBrlens{all}_95%HPD={0.803078,2.389081},rateIgrBrlens{all}_median=1.331893,effectivebrlenIgrBrlens{all}_mean=0.030899],(148:530.0[&prob(percent)=100,height_95%HPD={0.05846049979834581,36.68167778668754},prob=1.00000000e+00,height_median=4.90000000e-08,height_mean=4.90045211e-08,length_mean=1.49947499e-02,effectivebrlenIgrBrlens{all}_median=0.006417,rateIgrBrlens{all}_95%HPD={0.065196,1.013939},effectivebrlenIgrBrlens{all}_mean=0.006674,rateIgrBrlens{all}_median=0.438085,length_95%HPD={5.45205700e-03,2.62259100e-02},rateIgrBrlens{all}_mean=0.500590,length_median=1.44546900e-02,effectivebrlenIgrBrlens{all}_95%HPD={0.001884,0.011933}],151:530.0[&prob(percent)=100,height_95%HPD={0.05846049979834581,36.68167778668754},prob=1.00000000e+00,height_median=4.90000000e-08,height_mean=4.90061042e-08,length_mean=1.49633401e-02,effectivebrlenIgrBrlens{all}_median=0.043254,rateIgrBrlens{all}_95%HPD={1.213394,6.135546},effectivebrlenIgrBrlens{all}_mean=0.043542,rateIgrBrlens{all}_median=3.076390,length_95%HPD={5.50351700e-03,2.62018000e-02},rateIgrBrlens{all}_mean=3.362932,length_median=1.44485900e-02,effectivebrlenIgrBrlens{all}_95%HPD={0.032109,0.056280}]):154.0[&height_95%HPD={294.83688427026317,858.2886850075334},prob=9.90622431e-01,height_median=1.44528570e-02,height_mean=1.49557762e-02,prob(percent)=99,effectivebrlenIgrBrlens{all}_mean=0.008432,rateIgrBrlens{all}_median=1.029628,rateIgrBrlens{all}_95%HPD={0.095606,4.155248},length_95%HPD={7.52432500e-04,1.66187400e-02},rateIgrBrlens{all}_mean=1.549307,length_median=7.76902300e-03,effectivebrlenIgrBrlens{all}_95%HPD={0.002471,0.014596},length_mean=8.26238069e-03,effectivebrlenIgrBrlens{all}_median=0.008170]):211.0[&prob=9.84400347e-01,height_median=2.28558930e-02,height_mean=2.30886020e-02,prob(percent)=98,height_95%HPD={438.07274072635255,1031.9740370705706},length_95%HPD={2.99100800e-04,1.61072100e-02},rateIgrBrlens{all}_mean=1.868470,length_median=6.87896900e-03,effectivebrlenIgrBrlens{all}_95%HPD={0.002880,0.014392},length_mean=7.53713175e-03,effectivebrlenIgrBrlens{all}_median=0.007988,rateIgrBrlens{all}_95%HPD={0.125417,5.735365},effectivebrlenIgrBrlens{all}_mean=0.008201,rateIgrBrlens{all}_median=1.143939],147:895.0[&prob=1.00000000e+00,height_median=4.90000000e-08,height_mean=4.89866888e-08,prob(percent)=100,height_95%HPD={0.05846049979834581,36.68167778668754},length_95%HPD={1.84103600e-02,4.31190500e-02},rateIgrBrlens{all}_mean=0.333474,rateIgrBrlens{all}_median=0.319125,length_median=3.06581100e-02,effectivebrlenIgrBrlens{all}_95%HPD={0.005167,0.015300},length_mean=3.09591203e-02,effectivebrlenIgrBrlens{all}_median=0.009651,rateIgrBrlens{all}_95%HPD={0.150443,0.537117},effectivebrlenIgrBrlens{all}_mean=0.009963],300:895.0[&prob=1.00000000e+00,height_median=4.90000000e-08,height_mean=4.89864439e-08,prob(percent)=100,height_95%HPD={0.05846049979834581,36.68167778668754},length_95%HPD={1.83867400e-02,4.35902700e-02},rateIgrBrlens{all}_mean=1.261344,rateIgrBrlens{all}_median=1.213778,length_median=3.08956100e-02,effectivebrlenIgrBrlens{all}_95%HPD={0.027906,0.048640},length_mean=3.11720874e-02,effectivebrlenIgrBrlens{all}_median=0.037395,rateIgrBrlens{all}_95%HPD={0.692174,1.840741},effectivebrlenIgrBrlens{all}_mean=0.037696]):114.0[&height_mean=3.43012339e-02,prob(percent)=99,height_95%HPD={623.5376093224825,1224.5169109525439},height_median=3.41969977e-02,prob=9.91866847e-01,length_median=9.00741700e-03,effectivebrlenIgrBrlens{all}_95%HPD={0.001123,0.008743},rateIgrBrlens{all}_mean=0.682942,length_mean=9.65046921e-03,effectivebrlenIgrBrlens{all}_median=0.004413,rateIgrBrlens{all}_95%HPD={0.087917,1.736307},effectivebrlenIgrBrlens{all}_mean=0.004661,rateIgrBrlens{all}_median=0.491661,length_95%HPD={7.78881200e-04,1.92618100e-02}],152:1009.0[&height_mean=4.89283626e-08,prob(percent)=100,height_95%HPD={0.05846049979834581,36.68167778668754},height_median=4.90000000e-08,prob=1.00000000e+00,length_median=4.35509400e-02,effectivebrlenIgrBrlens{all}_95%HPD={0.059042,0.091380},rateIgrBrlens{all}_mean=1.732120,length_mean=4.38328724e-02,effectivebrlenIgrBrlens{all}_median=0.074014,rateIgrBrlens{all}_95%HPD={1.185507,2.382809},effectivebrlenIgrBrlens{all}_mean=0.074272,rateIgrBrlens{all}_median=1.693562,length_95%HPD={3.22210600e-02,5.70823400e-02}]):258.0[&prob(percent)=100,height_95%HPD={740.726972498144,1337.205034236154},prob=1.00000000e+00,height_median=4.35902280e-02,height_mean=4.39287254e-02,length_mean=3.34762706e-03,effectivebrlenIgrBrlens{all}_median=0.000043,effectivebrlenIgrBrlens{all}_95%HPD={0.000000,0.001314},rateIgrBrlens{all}_95%HPD={0.000001,0.385619},effectivebrlenIgrBrlens{all}_mean=0.000270,rateIgrBrlens{all}_median=0.016288,length_95%HPD={3.47397600e-05,8.57729900e-03},rateIgrBrlens{all}_mean=0.096365,length_median=2.65419800e-03],((154:755.0[&prob(percent)=100,height_95%HPD={0.05846049979834581,36.68167778668754},prob=1.00000000e+00,height_median=4.90000000e-08,height_mean=4.89576415e-08,length_mean=2.89032784e-02,effectivebrlenIgrBrlens{all}_median=0.010997,rateIgrBrlens{all}_95%HPD={0.193018,0.717129},effectivebrlenIgrBrlens{all}_mean=0.011266,rateIgrBrlens{all}_median=0.386824,effectivebrlenIgrBrlens{all}_95%HPD={0.005598,0.017276},length_95%HPD={1.38321500e-02,4.28275200e-02},rateIgrBrlens{all}_mean=0.412483,length_median=2.90745600e-02],167:755.0[&prob(percent)=100,height_95%HPD={0.05846049979834581,36.68167778668754},prob=1.00000000e+00,height_median=4.90000000e-08,height_mean=4.90203150e-08,length_mean=2.47169361e-02,effectivebrlenIgrBrlens{all}_median=0.041605,rateIgrBrlens{all}_95%HPD={0.925569,3.073453},effectivebrlenIgrBrlens{all}_mean=0.041779,rateIgrBrlens{all}_median=1.668868,effectivebrlenIgrBrlens{all}_95%HPD={0.028083,0.055080},length_95%HPD={1.12783600e-02,3.76165800e-02},rateIgrBrlens{all}_mean=1.827471,length_median=2.45411900e-02],169:755.0[&prob(percent)=100,height_95%HPD={0.05846049979834581,36.68167778668754},prob=1.00000000e+00,height_median=4.90000000e-08,height_mean=4.89955193e-08,length_mean=2.54713464e-02,effectivebrlenIgrBrlens{all}_median=0.055537,rateIgrBrlens{all}_95%HPD={1.214040,4.303550},effectivebrlenIgrBrlens{all}_mean=0.055301,rateIgrBrlens{all}_median=2.189244,length_95%HPD={8.67178300e-03,3.93217100e-02},rateIgrBrlens{all}_mean=2.381118,effectivebrlenIgrBrlens{all}_95%HPD={0.036233,0.071779},length_median=2.54034800e-02]):208.0[&height_95%HPD={491.9167494667814,1093.476443857851},prob=8.10759761e-01,height_median=3.10648008e-02,height_mean=3.13209720e-02,prob(percent)=81,effectivebrlenIgrBrlens{all}_mean=0.005679,rateIgrBrlens{all}_median=0.539082,length_95%HPD={1.04816000e-03,2.18788100e-02},rateIgrBrlens{all}_mean=0.783154,effectivebrlenIgrBrlens{all}_median=0.005434,length_median=9.90503000e-03,effectivebrlenIgrBrlens{all}_95%HPD={0.001316,0.010654},rateIgrBrlens{all}_95%HPD={0.106053,2.412021},length_mean=1.06417030e-02],(155:666.0[&height_mean=4.89594748e-08,prob(percent)=100,height_median=4.90000000e-08,height_95%HPD={0.05846049979834581,36.68167778668754},prob=1.00000000e+00,length_median=2.60575700e-02,effectivebrlenIgrBrlens{all}_95%HPD={0.052667,0.085488},length_mean=2.56997575e-02,effectivebrlenIgrBrlens{all}_median=0.067652,rateIgrBrlens{all}_95%HPD={1.192089,5.973008},effectivebrlenIgrBrlens{all}_mean=0.068080,rateIgrBrlens{all}_median=2.617813,length_95%HPD={8.49599600e-03,4.07748900e-02},rateIgrBrlens{all}_mean=3.058354],160:666.0[&height_mean=4.89617479e-08,prob(percent)=100,height_median=4.90000000e-08,height_95%HPD={0.05846049979834581,36.68167778668754},prob=1.00000000e+00,length_median=2.94032600e-02,effectivebrlenIgrBrlens{all}_95%HPD={0.008414,0.035018},length_mean=2.90258741e-02,effectivebrlenIgrBrlens{all}_median=0.017492,rateIgrBrlens{all}_95%HPD={0.233869,1.270316},effectivebrlenIgrBrlens{all}_mean=0.019068,rateIgrBrlens{all}_median=0.666642,length_95%HPD={9.48733000e-03,4.50312900e-02},rateIgrBrlens{all}_mean=0.706017]):297.0[&prob(percent)=82,height_95%HPD={423.51001392087954,1015.6876538798393},prob=8.17559610e-01,height_median=2.74408460e-02,height_mean=2.68847737e-02,length_mean=1.49334448e-02,effectivebrlenIgrBrlens{all}_median=0.014160,rateIgrBrlens{all}_95%HPD={0.251419,4.319094},effectivebrlenIgrBrlens{all}_mean=0.014234,rateIgrBrlens{all}_median=0.966012,length_95%HPD={1.09016500e-03,3.05732000e-02},rateIgrBrlens{all}_mean=1.446000,length_median=1.38254000e-02,effectivebrlenIgrBrlens{all}_95%HPD={0.004971,0.023201}]):304.0[&height_95%HPD={698.2454282063309,1295.7708602186794},prob=1.00000000e+00,height_median=4.10897150e-02,height_mean=4.15720322e-02,prob(percent)=100,effectivebrlenIgrBrlens{all}_mean=0.001941,rateIgrBrlens{all}_median=0.289633,length_95%HPD={1.44795200e-04,1.35185300e-02},rateIgrBrlens{all}_mean=0.496971,length_median=4.91311300e-03,effectivebrlenIgrBrlens{all}_95%HPD={0.000000,0.004980},effectivebrlenIgrBrlens{all}_median=0.001629,length_mean=5.79427037e-03,rateIgrBrlens{all}_95%HPD={0.000001,1.674032}]):70.0[&prob=7.90649097e-01,height_median=4.70110264e-02,height_mean=4.73271238e-02,prob(percent)=79,height_95%HPD={1012.849775132402,1591.082458257802},length_95%HPD={1.81941800e-04,1.34824200e-02},rateIgrBrlens{all}_mean=0.926747,length_median=5.15155100e-03,effectivebrlenIgrBrlens{all}_95%HPD={0.000000,0.008195},length_mean=5.90570963e-03,effectivebrlenIgrBrlens{all}_median=0.003410,rateIgrBrlens{all}_95%HPD={0.000001,3.037441},effectivebrlenIgrBrlens{all}_mean=0.003664,rateIgrBrlens{all}_median=0.586224]):142.0[&height_mean=5.22347930e-02,height_median=5.18371531e-02,prob(percent)=89,height_95%HPD={1087.1235437370533,1661.9030185303386},prob=8.92713495e-01,length_median=8.77330100e-03,effectivebrlenIgrBrlens{all}_95%HPD={0.001758,0.012172},length_mean=9.53412555e-03,effectivebrlenIgrBrlens{all}_median=0.006233,rateIgrBrlens{all}_95%HPD={0.098147,2.849552},effectivebrlenIgrBrlens{all}_mean=0.006549,rateIgrBrlens{all}_median=0.703709,rateIgrBrlens{all}_mean=1.020750,length_95%HPD={7.23909700e-04,1.97118200e-02}],((140:585.0[&height_mean=4.89004028e-08,prob(percent)=100,height_95%HPD={0.05846049979834581,36.68167778668754},height_median=4.90000000e-08,prob=1.00000000e+00,length_median=1.91116600e-02,effectivebrlenIgrBrlens{all}_95%HPD={0.012023,0.029593},rateIgrBrlens{all}_mean=1.274525,length_mean=2.04588502e-02,effectivebrlenIgrBrlens{all}_median=0.020495,rateIgrBrlens{all}_95%HPD={0.311810,2.700084},effectivebrlenIgrBrlens{all}_mean=0.020832,rateIgrBrlens{all}_median=1.084667,length_95%HPD={3.87643000e-03,3.75356500e-02}],159:585.0[&height_mean=4.89004028e-08,prob(percent)=100,height_95%HPD={0.05846049979834581,36.68167778668754},height_median=4.90000000e-08,prob=1.00000000e+00,length_median=1.91116600e-02,effectivebrlenIgrBrlens{all}_95%HPD={0.006249,0.020823},rateIgrBrlens{all}_mean=0.791852,length_mean=2.04588502e-02,effectivebrlenIgrBrlens{all}_median=0.013009,rateIgrBrlens{all}_95%HPD={0.262403,1.785206},effectivebrlenIgrBrlens{all}_mean=0.013189,rateIgrBrlens{all}_median=0.645692,length_95%HPD={3.87643000e-03,3.75356500e-02}]):273.0[&prob(percent)=100,height_95%HPD={339.80536192396477,917.9392635065291},prob=1.00000000e+00,height_median=1.91116842e-02,height_mean=2.04588991e-02,length_mean=2.82704736e-02,effectivebrlenIgrBrlens{all}_median=0.023423,effectivebrlenIgrBrlens{all}_95%HPD={0.013679,0.033940},rateIgrBrlens{all}_95%HPD={0.357066,2.070246},effectivebrlenIgrBrlens{all}_mean=0.023761,rateIgrBrlens{all}_median=0.838652,length_95%HPD={7.59731500e-03,4.81201100e-02},rateIgrBrlens{all}_mean=1.015292,length_median=2.78078400e-02],156:858.0[&prob(percent)=100,height_95%HPD={0.05846049979834581,36.68167778668754},prob=1.00000000e+00,height_median=4.90000000e-08,height_mean=4.89628554e-08,length_mean=4.72251454e-02,effectivebrlenIgrBrlens{all}_median=0.029975,rateIgrBrlens{all}_95%HPD={0.341182,1.022225},effectivebrlenIgrBrlens{all}_95%HPD={0.019080,0.041836},effectivebrlenIgrBrlens{all}_mean=0.030150,rateIgrBrlens{all}_median=0.630119,length_95%HPD={2.84366300e-02,6.79560000e-02},rateIgrBrlens{all}_mean=0.669136,length_median=4.76798500e-02]):621.0[&height_95%HPD={594.3856785278687,1196.5024895663116},prob=6.97628942e-01,height_median=4.49991778e-02,height_mean=4.47406444e-02,prob(percent)=70,effectivebrlenIgrBrlens{all}_median=0.004458,effectivebrlenIgrBrlens{all}_mean=0.004935,rateIgrBrlens{all}_median=0.305997,rateIgrBrlens{all}_95%HPD={0.000001,1.150089},length_95%HPD={1.31983600e-04,3.21961700e-02},rateIgrBrlens{all}_mean=0.442112,length_median=1.33691900e-02,effectivebrlenIgrBrlens{all}_95%HPD={0.000000,0.011264},length_mean=1.47051311e-02]):93.0[&prob=5.54076576e-01,height_median=6.00957740e-02,height_mean=6.05988642e-02,prob(percent)=55,height_95%HPD={1218.5815936990175,1783.1058877740115},length_95%HPD={2.07165300e-04,1.93390000e-02},rateIgrBrlens{all}_mean=0.629820,rateIgrBrlens{all}_median=0.425708,length_median=7.80924400e-03,effectivebrlenIgrBrlens{all}_95%HPD={0.000000,0.009351},length_mean=8.74164088e-03,effectivebrlenIgrBrlens{all}_median=0.003611,rateIgrBrlens{all}_95%HPD={0.000001,1.842390},effectivebrlenIgrBrlens{all}_mean=0.004052],(149:707.0[&prob(percent)=100,height_95%HPD={0.05846049979834581,36.68167778668754},prob=1.00000000e+00,height_median=4.90000000e-08,height_mean=4.88813288e-08,length_mean=3.38491968e-02,effectivebrlenIgrBrlens{all}_median=0.036656,rateIgrBrlens{all}_95%HPD={0.524942,1.996079},effectivebrlenIgrBrlens{all}_mean=0.037086,effectivebrlenIgrBrlens{all}_95%HPD={0.022132,0.051770},rateIgrBrlens{all}_median=1.089221,length_95%HPD={1.68284600e-02,5.41967300e-02},rateIgrBrlens{all}_mean=1.182636,length_median=3.28760600e-02],150:707.0[&prob(percent)=100,height_95%HPD={0.05846049979834581,36.68167778668754},prob=1.00000000e+00,height_median=4.90000000e-08,height_mean=4.88813288e-08,length_mean=3.38491968e-02,effectivebrlenIgrBrlens{all}_median=0.062393,rateIgrBrlens{all}_95%HPD={0.988902,3.207126},effectivebrlenIgrBrlens{all}_mean=0.063081,rateIgrBrlens{all}_median=1.910881,effectivebrlenIgrBrlens{all}_95%HPD={0.046956,0.080657},length_95%HPD={1.68284600e-02,5.41967300e-02},rateIgrBrlens{all}_mean=2.028824,length_median=3.28760600e-02]):865.0[&height_95%HPD={459.00186008386805,1055.7829900124111},prob=1.00000000e+00,height_median=3.28761140e-02,height_mean=3.38492457e-02,prob(percent)=100,effectivebrlenIgrBrlens{all}_mean=0.059595,rateIgrBrlens{all}_median=2.078177,effectivebrlenIgrBrlens{all}_median=0.059154,length_95%HPD={1.06577400e-02,5.01120500e-02},rateIgrBrlens{all}_mean=2.342399,rateIgrBrlens{all}_95%HPD={0.938099,4.174235},length_median=2.84722100e-02,effectivebrlenIgrBrlens{all}_95%HPD={0.042242,0.079178},length_mean=2.91644042e-02]):195.0[&prob=9.60400880e-01,height_median=6.72265740e-02,height_mean=6.75530075e-02,prob(percent)=96,height_95%HPD={1324.4454818455984,1892.3653458129068},length_95%HPD={4.88509200e-04,1.82088300e-02},rateIgrBrlens{all}_mean=1.279437,length_median=7.06932500e-03,effectivebrlenIgrBrlens{all}_95%HPD={0.000989,0.013253},rateIgrBrlens{all}_median=0.894683,length_mean=8.12366343e-03,effectivebrlenIgrBrlens{all}_median=0.006650,rateIgrBrlens{all}_95%HPD={0.002161,3.342287},effectivebrlenIgrBrlens{all}_mean=0.006894],141:1767.0[&prob=1.00000000e+00,height_median=4.90000000e-08,height_mean=4.89609961e-08,prob(percent)=100,height_95%HPD={0.05846049979834581,36.68167778668754},length_95%HPD={5.44894100e-02,9.10939800e-02},rateIgrBrlens{all}_mean=0.553269,length_median=7.19952400e-02,effectivebrlenIgrBrlens{all}_95%HPD={0.028099,0.050968},rateIgrBrlens{all}_median=0.542146,length_mean=7.22017815e-02,effectivebrlenIgrBrlens{all}_median=0.039292,rateIgrBrlens{all}_95%HPD={0.374189,0.752880},effectivebrlenIgrBrlens{all}_mean=0.039398],(((145:620.0[&prob(percent)=100,height_95%HPD={0.05846049979834581,36.68167778668754},prob=1.00000000e+00,height_median=4.90000000e-08,height_mean=4.89353382e-08,length_mean=2.30272344e-02,effectivebrlenIgrBrlens{all}_median=0.012432,rateIgrBrlens{all}_95%HPD={0.200885,1.194713},effectivebrlenIgrBrlens{all}_mean=0.012896,rateIgrBrlens{all}_median=0.554630,length_95%HPD={8.84722500e-03,3.90820000e-02},rateIgrBrlens{all}_mean=0.624751,length_median=2.22809500e-02,effectivebrlenIgrBrlens{all}_95%HPD={0.004990,0.021363}],157:620.0[&prob(percent)=100,height_95%HPD={0.05846049979834581,36.68167778668754},prob=1.00000000e+00,height_median=4.90000000e-08,height_mean=4.89289706e-08,length_mean=2.36872980e-02,effectivebrlenIgrBrlens{all}_median=0.032069,rateIgrBrlens{all}_95%HPD={0.657444,2.935129},effectivebrlenIgrBrlens{all}_mean=0.032468,rateIgrBrlens{all}_median=1.397869,length_95%HPD={8.67199300e-03,4.15529200e-02},rateIgrBrlens{all}_mean=1.587653,length_median=2.27452900e-02,effectivebrlenIgrBrlens{all}_95%HPD={0.022330,0.042627}]):174.0[&height_95%HPD={375.6759862323335,959.9226209692538},prob=9.04246572e-01,height_median=2.17062803e-02,height_mean=2.24668130e-02,prob(percent)=90,effectivebrlenIgrBrlens{all}_mean=0.007616,rateIgrBrlens{all}_median=0.555850,rateIgrBrlens{all}_95%HPD={0.001534,2.158456},length_95%HPD={3.60645300e-04,2.71647400e-02},rateIgrBrlens{all}_mean=0.850581,length_median=1.20773200e-02,effectivebrlenIgrBrlens{all}_95%HPD={0.000000,0.014901},length_mean=1.31463183e-02,effectivebrlenIgrBrlens{all}_median=0.007300],164:794.0[&height_95%HPD={0.05846049979834581,36.68167778668754},prob=1.00000000e+00,height_median=4.90000000e-08,height_mean=4.89759687e-08,prob(percent)=100,effectivebrlenIgrBrlens{all}_mean=0.038334,rateIgrBrlens{all}_median=1.107862,rateIgrBrlens{all}_95%HPD={0.638618,1.914698},length_95%HPD={1.66562800e-02,5.20049500e-02},rateIgrBrlens{all}_mean=1.192663,length_median=3.39989200e-02,effectivebrlenIgrBrlens{all}_95%HPD={0.026466,0.049807},length_mean=3.44182882e-02,effectivebrlenIgrBrlens{all}_median=0.038068]):149.0[&prob=9.24712784e-01,height_median=3.45480198e-02,height_mean=3.49488629e-02,prob(percent)=92,height_95%HPD={528.570676030045,1131.7236857491612},length_95%HPD={9.82330900e-04,2.55767800e-02},rateIgrBrlens{all}_mean=0.744637,rateIgrBrlens{all}_median=0.540305,length_median=1.13715700e-02,effectivebrlenIgrBrlens{all}_95%HPD={0.001270,0.012734},length_mean=1.23336154e-02,effectivebrlenIgrBrlens{all}_median=0.006270,rateIgrBrlens{all}_95%HPD={0.000063,1.990396},effectivebrlenIgrBrlens{all}_mean=0.006542],353:943.0[&prob=1.00000000e+00,height_median=4.90000000e-08,height_mean=4.90347834e-08,prob(percent)=100,height_95%HPD={0.05846049979834581,36.68167778668754},length_95%HPD={2.58841300e-02,6.58684600e-02},rateIgrBrlens{all}_mean=0.609552,rateIgrBrlens{all}_median=0.577932,length_median=4.60863200e-02,effectivebrlenIgrBrlens{all}_95%HPD={0.017056,0.037849},length_mean=4.63529692e-02,effectivebrlenIgrBrlens{all}_median=0.026750,rateIgrBrlens{all}_95%HPD={0.308788,0.949091},effectivebrlenIgrBrlens{all}_mean=0.027043]):824.0[&height_mean=4.71726984e-02,prob(percent)=100,height_95%HPD={672.3861788796504,1272.611993329333},height_median=4.67247750e-02,prob=1.00000000e+00,length_median=2.71622800e-02,effectivebrlenIgrBrlens{all}_95%HPD={0.008714,0.024573},rateIgrBrlens{all}_mean=0.728296,length_mean=2.75991595e-02,effectivebrlenIgrBrlens{all}_median=0.016087,rateIgrBrlens{all}_95%HPD={0.195402,1.597373},effectivebrlenIgrBrlens{all}_mean=0.016342,rateIgrBrlens{all}_median=0.596346,length_95%HPD={6.34717200e-03,4.86588000e-02}]):123.0[&prob(percent)=100,height_95%HPD={1504.5762932778925,2097.8530275582525},prob=1.00000000e+00,height_median=7.83246520e-02,height_mean=7.88146301e-02,length_mean=6.33931440e-03,effectivebrlenIgrBrlens{all}_median=0.000829,rateIgrBrlens{all}_95%HPD={0.000001,0.919129},effectivebrlenIgrBrlens{all}_mean=0.001538,rateIgrBrlens{all}_median=0.140458,length_95%HPD={5.94361200e-05,1.62398700e-02},rateIgrBrlens{all}_mean=0.265694,length_median=5.07694600e-03,effectivebrlenIgrBrlens{all}_95%HPD={0.000000,0.005431}],((144:764.0[&prob(percent)=100,height_95%HPD={0.05846049979834581,36.68167778668754},prob=1.00000000e+00,height_median=4.90000000e-08,height_mean=4.89182351e-08,length_mean=4.21345079e-02,effectivebrlenIgrBrlens{all}_median=0.030673,rateIgrBrlens{all}_95%HPD={0.364979,1.284076},effectivebrlenIgrBrlens{all}_95%HPD={0.020741,0.041886},effectivebrlenIgrBrlens{all}_mean=0.030917,rateIgrBrlens{all}_median=0.750408,length_95%HPD={2.01611600e-02,6.62384300e-02},rateIgrBrlens{all}_mean=0.791922,length_median=4.14549200e-02],166:764.0[&prob(percent)=100,height_95%HPD={0.05846049979834581,36.68167778668754},prob=1.00000000e+00,height_median=4.90000000e-08,height_mean=4.89202883e-08,length_mean=4.10174354e-02,effectivebrlenIgrBrlens{all}_median=0.029942,rateIgrBrlens{all}_95%HPD={0.379793,1.289809},effectivebrlenIgrBrlens{all}_mean=0.030261,rateIgrBrlens{all}_median=0.754020,effectivebrlenIgrBrlens{all}_95%HPD={0.019719,0.040703},length_95%HPD={2.01611600e-02,6.43091700e-02},rateIgrBrlens{all}_mean=0.797923,length_median=4.03305000e-02]):220.0[&height_95%HPD={502.11694997264874,1103.9964089904345},prob=9.34223684e-01,height_median=4.06195590e-02,height_mean=4.12769593e-02,prob(percent)=93,effectivebrlenIgrBrlens{all}_mean=0.009603,rateIgrBrlens{all}_median=0.410382,length_95%HPD={3.54938400e-03,4.34380100e-02},effectivebrlenIgrBrlens{all}_median=0.009255,rateIgrBrlens{all}_mean=0.523456,rateIgrBrlens{all}_95%HPD={0.097148,1.205859},length_median=2.24611300e-02,effectivebrlenIgrBrlens{all}_95%HPD={0.002371,0.017226},length_mean=2.30523874e-02],162:984.0[&height_95%HPD={0.05846049979834581,36.68167778668754},prob=1.00000000e+00,height_median=4.90000000e-08,height_mean=4.89646251e-08,prob(percent)=100,effectivebrlenIgrBrlens{all}_mean=0.054180,rateIgrBrlens{all}_median=0.857449,length_95%HPD={3.46901600e-02,8.96368600e-02},rateIgrBrlens{all}_mean=0.919145,effectivebrlenIgrBrlens{all}_median=0.053936,length_median=6.37184300e-02,effectivebrlenIgrBrlens{all}_95%HPD={0.040565,0.068174},rateIgrBrlens{all}_95%HPD={0.520367,1.457398},length_mean=6.25482684e-02]):906.0[&prob=1.00000000e+00,height_median=6.41241704e-02,height_mean=6.36758962e-02,prob(percent)=100,height_95%HPD={713.2304146689713,1310.9707235227145},length_95%HPD={1.41433500e-03,4.24426400e-02},rateIgrBrlens{all}_mean=0.386052,length_median=2.03135200e-02,effectivebrlenIgrBrlens{all}_95%HPD={0.000000,0.012905},rateIgrBrlens{all}_median=0.312056,length_mean=2.14780483e-02,effectivebrlenIgrBrlens{all}_median=0.006500,rateIgrBrlens{all}_95%HPD={0.000016,0.873743},effectivebrlenIgrBrlens{all}_mean=0.006763]):344.0[&height_mean=8.51539445e-02,prob(percent)=100,height_95%HPD={1606.4386141575742,2237.2716140071966},prob=1.00000000e+00,height_median=8.48568730e-02,length_median=1.90554100e-02,effectivebrlenIgrBrlens{all}_95%HPD={0.001553,0.015806},length_mean=2.00656523e-02,effectivebrlenIgrBrlens{all}_median=0.008310,rateIgrBrlens{all}_95%HPD={0.079214,1.186250},rateIgrBrlens{all}_mean=0.524401,effectivebrlenIgrBrlens{all}_mean=0.008607,rateIgrBrlens{all}_median=0.426631,length_95%HPD={3.38074400e-03,3.89171800e-02}],(((142:769.0[&height_95%HPD={0.05846049979834581,36.68167778668754},prob=1.00000000e+00,height_median=4.90000000e-08,height_mean=4.89919291e-08,prob(percent)=100,effectivebrlenIgrBrlens{all}_mean=0.040934,rateIgrBrlens{all}_median=0.958674,length_95%HPD={1.42449700e-02,6.52923000e-02},rateIgrBrlens{all}_mean=1.127334,length_median=4.15867400e-02,effectivebrlenIgrBrlens{all}_95%HPD={0.027080,0.054490},effectivebrlenIgrBrlens{all}_median=0.040491,length_mean=4.12734428e-02,rateIgrBrlens{all}_95%HPD={0.495431,2.283169}],312:769.0[&height_95%HPD={0.05846049979834581,36.68167778668754},prob=1.00000000e+00,height_median=4.90000000e-08,height_mean=4.89903491e-08,prob(percent)=100,effectivebrlenIgrBrlens{all}_mean=0.035459,rateIgrBrlens{all}_median=0.861862,rateIgrBrlens{all}_95%HPD={0.369484,1.818987},length_95%HPD={1.42449700e-02,6.52603700e-02},rateIgrBrlens{all}_mean=0.972682,length_median=4.15867400e-02,effectivebrlenIgrBrlens{all}_95%HPD={0.022706,0.047926},length_mean=4.12668549e-02,effectivebrlenIgrBrlens{all}_median=0.035159]):461.0[&prob=9.97977823e-01,height_median=4.15599475e-02,height_mean=4.12217672e-02,prob(percent)=100,height_95%HPD={506.1689586786182,1107.9208996691268},length_95%HPD={3.79064100e-03,5.09946600e-02},rateIgrBrlens{all}_mean=0.752619,length_median=2.48260800e-02,effectivebrlenIgrBrlens{all}_95%HPD={0.003814,0.028427},length_mean=2.63470167e-02,effectivebrlenIgrBrlens{all}_median=0.015115,rateIgrBrlens{all}_95%HPD={0.081552,1.661340},effectivebrlenIgrBrlens{all}_mean=0.015767,rateIgrBrlens{all}_median=0.611072],(((143:739.0[&prob(percent)=100,height_95%HPD={0.05846049979834581,36.68167778668754},prob=1.00000000e+00,height_median=4.90000000e-08,height_mean=4.90272163e-08,length_mean=3.71880919e-02,effectivebrlenIgrBrlens{all}_median=0.050129,rateIgrBrlens{all}_95%HPD={0.606744,2.974419},effectivebrlenIgrBrlens{all}_mean=0.050579,effectivebrlenIgrBrlens{all}_95%HPD={0.033731,0.067114},rateIgrBrlens{all}_median=1.353635,length_95%HPD={1.17466400e-02,5.74869200e-02},rateIgrBrlens{all}_mean=1.535227,length_median=3.71984200e-02],168:739.0[&prob(percent)=100,height_95%HPD={0.05846049979834581,36.68167778668754},prob=1.00000000e+00,height_median=4.90000000e-08,height_mean=4.90267496e-08,length_mean=3.72024520e-02,effectivebrlenIgrBrlens{all}_median=0.093425,rateIgrBrlens{all}_95%HPD={1.274635,5.545743},effectivebrlenIgrBrlens{all}_mean=0.094296,rateIgrBrlens{all}_median=2.533302,effectivebrlenIgrBrlens{all}_95%HPD={0.070715,0.118732},length_95%HPD={1.17431400e-02,5.75323500e-02},rateIgrBrlens{all}_mean=2.886025,length_median=3.72094500e-02]):177.0[&height_95%HPD={487.3530300666947,1087.3173534518994},prob=9.86866959e-01,height_median=3.70440900e-02,height_mean=3.70590324e-02,prob(percent)=99,effectivebrlenIgrBrlens{all}_mean=0.015388,rateIgrBrlens{all}_median=1.202515,effectivebrlenIgrBrlens{all}_median=0.014923,length_95%HPD={9.44224400e-04,2.85537900e-02},rateIgrBrlens{all}_mean=1.719638,rateIgrBrlens{all}_95%HPD={0.101558,4.516440},length_median=1.18868500e-02,effectivebrlenIgrBrlens{all}_95%HPD={0.003223,0.028049},length_mean=1.32290823e-02],158:916.0[&height_95%HPD={0.05846049979834581,36.68167778668754},prob=1.00000000e+00,height_median=4.90000000e-08,height_mean=4.90039412e-08,prob(percent)=100,effectivebrlenIgrBrlens{all}_mean=0.044748,rateIgrBrlens{all}_median=0.879031,length_95%HPD={2.94299200e-02,7.09717700e-02},rateIgrBrlens{all}_mean=0.934530,effectivebrlenIgrBrlens{all}_median=0.044585,length_median=5.07120000e-02,effectivebrlenIgrBrlens{all}_95%HPD={0.031580,0.058168},rateIgrBrlens{all}_95%HPD={0.535473,1.404787},length_mean=5.02203072e-02]):128.0[&prob=1.00000000e+00,height_median=5.07653360e-02,height_mean=5.02809743e-02,prob(percent)=100,height_95%HPD={645.2773238550908,1245.621182836273},length_95%HPD={5.19822300e-05,1.59167800e-02},rateIgrBrlens{all}_mean=0.516094,length_median=5.12204700e-03,effectivebrlenIgrBrlens{all}_95%HPD={0.000000,0.008343},rateIgrBrlens{all}_median=0.270627,length_mean=6.32872171e-03,effectivebrlenIgrBrlens{all}_median=0.001630,rateIgrBrlens{all}_95%HPD={0.000001,1.840394},effectivebrlenIgrBrlens{all}_mean=0.002619],161:1044.0[&prob=1.00000000e+00,height_median=4.90000000e-08,height_mean=4.89799936e-08,prob(percent)=100,height_95%HPD={0.05846049979834581,36.68167778668754},length_95%HPD={3.57277200e-02,7.72715700e-02},rateIgrBrlens{all}_mean=1.180599,length_median=5.72350000e-02,effectivebrlenIgrBrlens{all}_95%HPD={0.048318,0.082116},length_mean=5.66096470e-02,effectivebrlenIgrBrlens{all}_median=0.064037,rateIgrBrlens{all}_median=1.114758,rateIgrBrlens{all}_95%HPD={0.725666,1.759599},effectivebrlenIgrBrlens{all}_mean=0.064336]):186.0[&height_median=5.72350448e-02,height_mean=5.66096960e-02,prob(percent)=100,height_95%HPD={768.3768504510317,1362.8702649762795},prob=1.00000000e+00,length_median=9.83323800e-03,effectivebrlenIgrBrlens{all}_95%HPD={0.000000,0.021554},length_mean=1.09483359e-02,effectivebrlenIgrBrlens{all}_median=0.010061,rateIgrBrlens{all}_95%HPD={0.000002,3.419531},rateIgrBrlens{all}_mean=1.243454,effectivebrlenIgrBrlens{all}_mean=0.010374,rateIgrBrlens{all}_median=0.897136,length_95%HPD={3.04525600e-04,2.43099600e-02}]):158.0[&prob(percent)=100,height_95%HPD={978.7078485369788,1558.5677680329022},prob=1.00000000e+00,height_median=6.81942025e-02,height_mean=6.75698406e-02,length_mean=3.28241916e-02,effectivebrlenIgrBrlens{all}_median=0.057894,rateIgrBrlens{all}_95%HPD={0.821885,3.500415},effectivebrlenIgrBrlens{all}_mean=0.058430,rateIgrBrlens{all}_median=1.803929,effectivebrlenIgrBrlens{all}_95%HPD={0.041070,0.076914},length_95%HPD={1.16388400e-02,5.32289400e-02},rateIgrBrlens{all}_mean=1.990574,length_median=3.22843100e-02],311:1388.0[&prob(percent)=100,height_95%HPD={0.05846049979834581,36.68167778668754},prob=1.00000000e+00,height_median=4.90000000e-08,height_mean=4.92495989e-08,length_mean=1.00393983e-01,effectivebrlenIgrBrlens{all}_median=0.144280,rateIgrBrlens{all}_95%HPD={1.107173,1.852690},effectivebrlenIgrBrlens{all}_mean=0.144717,rateIgrBrlens{all}_median=1.434104,effectivebrlenIgrBrlens{all}_95%HPD={0.116668,0.173930},length_95%HPD={7.98983700e-02,1.21089500e-01},rateIgrBrlens{all}_mean=1.456359,length_median=1.00712700e-01]):846.0[&height_95%HPD={1131.077521279462,1701.551100148458},prob=1.00000000e+00,height_median=1.00712782e-01,height_mean=1.00394032e-01,prob(percent)=100,effectivebrlenIgrBrlens{all}_mean=0.003171,rateIgrBrlens{all}_median=0.280626,length_95%HPD={3.31684200e-05,1.73528500e-02},rateIgrBrlens{all}_mean=0.680612,effectivebrlenIgrBrlens{all}_median=0.001673,length_median=5.00580800e-03,effectivebrlenIgrBrlens{all}_95%HPD={0.000000,0.011279},rateIgrBrlens{all}_95%HPD={0.000001,2.421336},length_mean=6.50469220e-03]):90.0[&prob=1.00000000e+00,height_median=1.11341617e-01,height_mean=1.10960153e-01,prob(percent)=100,height_95%HPD={1853.203810956788,2680.083772575697},length_95%HPD={3.01807200e-05,1.32528700e-02},rateIgrBrlens{all}_mean=0.222091,length_median=3.91525300e-03,effectivebrlenIgrBrlens{all}_95%HPD={0.000000,0.004299},rateIgrBrlens{all}_median=0.079769,length_mean=5.04216020e-03,effectivebrlenIgrBrlens{all}_median=0.000333,rateIgrBrlens{all}_95%HPD={0.000001,0.846281},effectivebrlenIgrBrlens{all}_mean=0.001013],(153:1016.0[&prob(percent)=100,height_95%HPD={0.05846049979834581,36.68167778668754},prob=1.00000000e+00,height_median=4.90000000e-08,height_mean=4.91234690e-08,length_mean=9.21187984e-02,effectivebrlenIgrBrlens{all}_median=0.093095,rateIgrBrlens{all}_95%HPD={0.736892,1.381949},effectivebrlenIgrBrlens{all}_mean=0.094183,rateIgrBrlens{all}_median=1.028403,length_95%HPD={6.46126700e-02,1.18567500e-01},rateIgrBrlens{all}_mean=1.041001,effectivebrlenIgrBrlens{all}_95%HPD={0.069204,0.118675},length_median=9.20789000e-02],165:1016.0[&prob(percent)=100,height_95%HPD={0.05846049979834581,36.68167778668754},prob=1.00000000e+00,height_median=4.90000000e-08,height_mean=4.90807922e-08,length_mean=9.25808075e-02,effectivebrlenIgrBrlens{all}_median=0.096303,rateIgrBrlens{all}_95%HPD={0.732228,1.439167},effectivebrlenIgrBrlens{all}_mean=0.097030,rateIgrBrlens{all}_median=1.044378,length_95%HPD={6.50470500e-02,1.22905800e-01},rateIgrBrlens{all}_mean=1.069944,effectivebrlenIgrBrlens{all}_95%HPD={0.074468,0.120966},length_median=9.21223700e-02]):1308.0[&height_95%HPD={749.0214829998871,1344.766764196232},prob=9.42045732e-01,height_median=9.09828085e-02,height_mean=9.10593873e-02,prob(percent)=94,effectivebrlenIgrBrlens{all}_mean=0.017610,rateIgrBrlens{all}_median=0.698811,length_95%HPD={2.50892200e-03,4.98814600e-02},rateIgrBrlens{all}_mean=0.863759,length_median=2.39713200e-02,effectivebrlenIgrBrlens{all}_95%HPD={0.001684,0.032843},effectivebrlenIgrBrlens{all}_median=0.017206,length_mean=2.53785727e-02,rateIgrBrlens{all}_95%HPD={0.057678,1.930285}]):372.0[&prob=1.00000000e+00,height_median=1.16725382e-01,height_mean=1.16512943e-01,prob(percent)=100,height_95%HPD={1901.8600843042727,2796.3503055929223},length_95%HPD={5.02596000e-04,2.55093900e-02},rateIgrBrlens{all}_mean=1.209822,length_median=1.12814600e-02,effectivebrlenIgrBrlens{all}_95%HPD={0.000000,0.017737},length_mean=1.22252224e-02,effectivebrlenIgrBrlens{all}_median=0.010126,rateIgrBrlens{all}_95%HPD={0.000003,3.500560},rateIgrBrlens{all}_median=0.840953,effectivebrlenIgrBrlens{all}_mean=0.010223]):838.0[&height_mean=1.33443790e-01,height_median=1.33248182e-01,prob(percent)=97,height_95%HPD={2155.360183817711,3389.4301408030715},prob=9.68267372e-01,length_median=1.10560300e-02,effectivebrlenIgrBrlens{all}_95%HPD={0.003081,0.017555},length_mean=1.20849181e-02,effectivebrlenIgrBrlens{all}_median=0.009664,rateIgrBrlens{all}_95%HPD={0.120211,2.834213},effectivebrlenIgrBrlens{all}_mean=0.009920,rateIgrBrlens{all}_median=0.871545,rateIgrBrlens{all}_mean=1.124950,length_95%HPD={1.20865800e-03,2.51443800e-02}],((((128:1056.0[&height_mean=4.90659579e-08,prob(percent)=100,height_95%HPD={0.05846049979834581,36.68167778668754},height_median=4.90000000e-08,prob=1.00000000e+00,length_median=7.77563000e-02,effectivebrlenIgrBrlens{all}_95%HPD={0.048571,0.090040},rateIgrBrlens{all}_mean=0.910432,length_mean=7.80276166e-02,effectivebrlenIgrBrlens{all}_median=0.068866,rateIgrBrlens{all}_95%HPD={0.567051,1.206495},effectivebrlenIgrBrlens{all}_mean=0.069357,rateIgrBrlens{all}_median=0.893338,length_95%HPD={5.15563500e-02,1.05898300e-01}],(186:822.0[&height_95%HPD={0.05846049979834581,36.68167778668754},prob=1.00000000e+00,height_median=4.90000000e-08,height_mean=4.89333950e-08,prob(percent)=100,effectivebrlenIgrBrlens{all}_mean=0.077320,rateIgrBrlens{all}_median=1.530807,effectivebrlenIgrBrlens{all}_median=0.076454,length_95%HPD={2.61653100e-02,7.61320400e-02},rateIgrBrlens{all}_mean=1.638633,rateIgrBrlens{all}_95%HPD={0.842908,2.493858},length_median=5.03594100e-02,effectivebrlenIgrBrlens{all}_95%HPD={0.055228,0.099718},length_mean=5.06149218e-02],332:822.0[&height_95%HPD={0.05846049979834581,36.68167778668754},prob=1.00000000e+00,height_median=4.90000000e-08,height_mean=4.89334084e-08,prob(percent)=100,effectivebrlenIgrBrlens{all}_mean=0.052211,rateIgrBrlens{all}_median=1.041273,length_95%HPD={2.60291100e-02,7.61224000e-02},rateIgrBrlens{all}_mean=1.113274,effectivebrlenIgrBrlens{all}_median=0.051826,length_median=5.03647800e-02,effectivebrlenIgrBrlens{all}_95%HPD={0.032934,0.070441},rateIgrBrlens{all}_95%HPD={0.521268,1.787058},length_mean=5.06273733e-02]):234.0[&prob=9.99377792e-01,height_median=5.03347740e-02,height_mean=5.06127196e-02,prob(percent)=100,height_95%HPD={558.6976816690179,1162.3853892496472},length_95%HPD={5.45630300e-03,5.31449200e-02},rateIgrBrlens{all}_mean=1.462464,length_median=2.72666200e-02,effectivebrlenIgrBrlens{all}_95%HPD={0.015573,0.052089},rateIgrBrlens{all}_median=1.185335,length_mean=2.83732872e-02,effectivebrlenIgrBrlens{all}_median=0.033000,rateIgrBrlens{all}_95%HPD={0.338820,3.040746},effectivebrlenIgrBrlens{all}_mean=0.033589]):500.0[&height_mean=7.52624147e-02,prob(percent)=64,height_95%HPD={781.3626219446652,1374.604207581994},prob=6.43963467e-01,height_median=7.49842840e-02,length_median=1.52011500e-02,effectivebrlenIgrBrlens{all}_95%HPD={0.000000,0.024758},length_mean=1.67858306e-02,effectivebrlenIgrBrlens{all}_median=0.011579,rateIgrBrlens{all}_95%HPD={0.000002,2.371041},rateIgrBrlens{all}_mean=0.947011,effectivebrlenIgrBrlens{all}_mean=0.012104,rateIgrBrlens{all}_median=0.698302,length_95%HPD={3.41633800e-04,3.64732500e-02}],(131:1199.0[&height_95%HPD={0.05846049979834581,36.68167778668754},prob=1.00000000e+00,height_median=4.90000000e-08,height_mean=4.90658416e-08,prob(percent)=100,effectivebrlenIgrBrlens{all}_mean=0.059208,rateIgrBrlens{all}_median=0.757621,length_95%HPD={5.59929000e-02,1.01094500e-01},rateIgrBrlens{all}_mean=0.777567,effectivebrlenIgrBrlens{all}_median=0.058814,length_median=7.68841600e-02,effectivebrlenIgrBrlens{all}_95%HPD={0.042029,0.076770},rateIgrBrlens{all}_95%HPD={0.510218,1.069101},length_mean=7.75680329e-02],((178:796.0[&height_95%HPD={0.05846049979834581,36.68167778668754},prob=1.00000000e+00,height_median=4.90000000e-08,height_mean=4.89919250e-08,prob(percent)=100,effectivebrlenIgrBrlens{all}_mean=0.056852,rateIgrBrlens{all}_median=1.227968,rateIgrBrlens{all}_95%HPD={0.670888,1.890917},length_95%HPD={2.67216400e-02,7.03722200e-02},rateIgrBrlens{all}_mean=1.280037,length_median=4.59848900e-02,effectivebrlenIgrBrlens{all}_95%HPD={0.040082,0.076949},length_mean=4.67241302e-02,effectivebrlenIgrBrlens{all}_median=0.056107],183:796.0[&height_95%HPD={0.05846049979834581,36.68167778668754},prob=1.00000000e+00,height_median=4.90000000e-08,height_mean=4.89904806e-08,prob(percent)=100,effectivebrlenIgrBrlens{all}_mean=0.071830,rateIgrBrlens{all}_median=1.539360,rateIgrBrlens{all}_95%HPD={0.830746,2.430851},length_95%HPD={2.54872600e-02,6.85893700e-02},rateIgrBrlens{all}_mean=1.628779,length_median=4.59213500e-02,effectivebrlenIgrBrlens{all}_95%HPD={0.051221,0.092465},length_mean=4.65144492e-02,effectivebrlenIgrBrlens{all}_median=0.071173]):253.0[&prob=9.25268327e-01,height_median=4.50651806e-02,height_mean=4.57550678e-02,prob(percent)=93,height_95%HPD={530.9177136246403,1134.213239228182},length_95%HPD={3.09253900e-04,3.23634900e-02},rateIgrBrlens{all}_mean=1.455283,rateIgrBrlens{all}_median=0.983435,length_median=1.43905000e-02,effectivebrlenIgrBrlens{all}_95%HPD={0.001398,0.028126},length_mean=1.55393189e-02,effectivebrlenIgrBrlens{all}_median=0.014704,rateIgrBrlens{all}_95%HPD={0.000001,3.229661},effectivebrlenIgrBrlens{all}_mean=0.015043],(181:728.0[&prob(percent)=100,height_95%HPD={0.05846049979834581,36.68167778668754},prob=1.00000000e+00,height_median=4.90000000e-08,height_mean=4.89621914e-08,length_mean=3.57480342e-02,effectivebrlenIgrBrlens{all}_median=0.028848,rateIgrBrlens{all}_95%HPD={0.451511,1.606926},effectivebrlenIgrBrlens{all}_95%HPD={0.018238,0.041541},effectivebrlenIgrBrlens{all}_mean=0.029131,rateIgrBrlens{all}_median=0.818165,length_95%HPD={1.56651800e-02,5.44099700e-02},rateIgrBrlens{all}_mean=0.880711,length_median=3.57165500e-02],185:728.0[&prob(percent)=100,height_95%HPD={0.05846049979834581,36.68167778668754},prob=1.00000000e+00,height_median=4.90000000e-08,height_mean=4.89621914e-08,length_mean=3.57480342e-02,effectivebrlenIgrBrlens{all}_median=0.051738,rateIgrBrlens{all}_95%HPD={0.739392,2.637343},effectivebrlenIgrBrlens{all}_mean=0.052022,effectivebrlenIgrBrlens{all}_95%HPD={0.037777,0.065895},rateIgrBrlens{all}_median=1.475755,length_95%HPD={1.56651800e-02,5.44099700e-02},rateIgrBrlens{all}_mean=1.578052,length_median=3.57165500e-02]):321.0[&height_95%HPD={474.7562957172429,1073.567017270442},prob=1.00000000e+00,height_median=3.57165983e-02,height_mean=3.57480831e-02,prob(percent)=100,effectivebrlenIgrBrlens{all}_mean=0.022860,rateIgrBrlens{all}_median=0.933372,effectivebrlenIgrBrlens{all}_median=0.022504,length_95%HPD={5.36549000e-03,4.43762300e-02},rateIgrBrlens{all}_mean=1.115654,rateIgrBrlens{all}_95%HPD={0.348202,2.247130},length_median=2.39526800e-02,effectivebrlenIgrBrlens{all}_95%HPD={0.010902,0.035198},length_mean=2.49689239e-02]):150.0[&prob=1.00000000e+00,height_median=6.06077500e-02,height_mean=6.12777495e-02,prob(percent)=100,height_95%HPD={772.7444051987159,1366.9249803781272},length_95%HPD={2.87524500e-03,3.60430700e-02},rateIgrBrlens{all}_mean=1.560112,rateIgrBrlens{all}_median=1.221875,length_median=1.69234400e-02,effectivebrlenIgrBrlens{all}_95%HPD={0.008690,0.035080},length_mean=1.81083555e-02,effectivebrlenIgrBrlens{all}_median=0.020898,rateIgrBrlens{all}_95%HPD={0.340440,3.738719},effectivebrlenIgrBrlens{all}_mean=0.021500]):357.0[&height_mean=7.78169443e-02,prob(percent)=87,height_95%HPD={940.8145624121236,1523.7997698007746},height_median=7.70986125e-02,prob=8.72425057e-01,length_median=1.51623500e-02,effectivebrlenIgrBrlens{all}_95%HPD={0.001409,0.026853},rateIgrBrlens{all}_mean=1.191290,length_mean=1.63319378e-02,effectivebrlenIgrBrlens{all}_median=0.014306,rateIgrBrlens{all}_95%HPD={0.000002,2.818415},effectivebrlenIgrBrlens{all}_mean=0.014501,rateIgrBrlens{all}_median=0.871293,length_95%HPD={1.19268500e-03,3.36207500e-02}],174:1556.0[&height_mean=4.89977531e-08,prob(percent)=100,height_95%HPD={0.05846049979834581,36.68167778668754},prob=1.00000000e+00,height_median=4.90000000e-08,length_median=9.04009800e-02,effectivebrlenIgrBrlens{all}_95%HPD={0.077621,0.125932},length_mean=9.03120671e-02,effectivebrlenIgrBrlens{all}_median=0.100014,rateIgrBrlens{all}_mean=1.145870,rateIgrBrlens{all}_95%HPD={0.770597,1.618396},effectivebrlenIgrBrlens{all}_mean=0.100596,rateIgrBrlens{all}_median=1.112161,length_95%HPD={5.79656700e-02,1.20321800e-01}]):400.0[&prob(percent)=100,height_95%HPD={1294.4178916102062,1861.3918038010506},prob=1.00000000e+00,height_median=9.85397450e-02,height_mean=9.93393266e-02,length_mean=1.11264269e-02,effectivebrlenIgrBrlens{all}_median=0.006954,rateIgrBrlens{all}_95%HPD={0.000003,2.663414},effectivebrlenIgrBrlens{all}_95%HPD={0.000000,0.016571},effectivebrlenIgrBrlens{all}_mean=0.007405,rateIgrBrlens{all}_median=0.623094,length_95%HPD={1.44657100e-04,2.58594300e-02},rateIgrBrlens{all}_mean=0.953129,length_median=9.60095200e-03],129:1956.0[&prob(percent)=100,height_95%HPD={0.05846049979834581,36.68167778668754},prob=1.00000000e+00,height_median=4.90000000e-08,height_mean=4.89888491e-08,length_mean=9.81392795e-02,effectivebrlenIgrBrlens{all}_median=0.164067,rateIgrBrlens{all}_95%HPD={1.177643,2.271288},effectivebrlenIgrBrlens{all}_95%HPD={0.127803,0.201938},effectivebrlenIgrBrlens{all}_mean=0.164791,rateIgrBrlens{all}_median=1.685347,length_95%HPD={6.60707600e-02,1.29267700e-01},rateIgrBrlens{all}_mean=1.717327,length_median=9.82599700e-02],130:1956.0[&prob(percent)=100,height_95%HPD={0.05846049979834581,36.68167778668754},prob=1.00000000e+00,height_median=4.90000000e-08,height_mean=4.88563021e-08,length_mean=9.37233039e-02,effectivebrlenIgrBrlens{all}_median=0.082218,rateIgrBrlens{all}_95%HPD={0.570272,1.230810},effectivebrlenIgrBrlens{all}_mean=0.082540,rateIgrBrlens{all}_median=0.883915,effectivebrlenIgrBrlens{all}_95%HPD={0.059210,0.106750},length_95%HPD={5.76384800e-02,1.26425700e-01},rateIgrBrlens{all}_mean=0.905133,length_median=9.53080900e-02],176:1956.0[&prob(percent)=100,height_95%HPD={0.05846049979834581,36.68167778668754},prob=1.00000000e+00,height_median=4.90000000e-08,height_mean=4.90710211e-08,length_mean=9.04422822e-02,effectivebrlenIgrBrlens{all}_median=0.048378,rateIgrBrlens{all}_95%HPD={0.330960,0.773177},effectivebrlenIgrBrlens{all}_mean=0.048749,rateIgrBrlens{all}_median=0.534364,effectivebrlenIgrBrlens{all}_95%HPD={0.031489,0.067656},length_95%HPD={5.53693500e-02,1.21162300e-01},rateIgrBrlens{all}_mean=0.551554,length_median=9.08202400e-02],((177:805.0[&prob(percent)=100,height_95%HPD={0.05846049979834581,36.68167778668754},prob=1.00000000e+00,height_median=4.90000000e-08,height_mean=4.89011726e-08,length_mean=4.75520787e-02,effectivebrlenIgrBrlens{all}_median=0.055528,rateIgrBrlens{all}_95%HPD={0.660370,2.016349},effectivebrlenIgrBrlens{all}_mean=0.055961,rateIgrBrlens{all}_median=1.192412,length_95%HPD={2.32171600e-02,7.07605200e-02},rateIgrBrlens{all}_mean=1.261159,length_median=4.73693500e-02,effectivebrlenIgrBrlens{all}_95%HPD={0.040482,0.072414}],187:805.0[&prob(percent)=100,height_95%HPD={0.05846049979834581,36.68167778668754},prob=1.00000000e+00,height_median=4.90000000e-08,height_mean=4.89011726e-08,length_mean=4.75520787e-02,effectivebrlenIgrBrlens{all}_median=0.034298,rateIgrBrlens{all}_95%HPD={0.333204,1.212243},effectivebrlenIgrBrlens{all}_mean=0.034702,rateIgrBrlens{all}_median=0.724180,length_95%HPD={2.32171600e-02,7.07605200e-02},rateIgrBrlens{all}_mean=0.776938,length_median=4.73693500e-02,effectivebrlenIgrBrlens{all}_95%HPD={0.022081,0.048457}]):363.0[&height_95%HPD={543.5555817679568,1146.8848544866207},prob=1.00000000e+00,height_median=4.73694009e-02,height_mean=4.75521276e-02,prob(percent)=100,effectivebrlenIgrBrlens{all}_mean=0.025894,rateIgrBrlens{all}_median=0.732707,rateIgrBrlens{all}_95%HPD={0.254800,1.673276},length_95%HPD={8.16209700e-03,6.26697500e-02},rateIgrBrlens{all}_mean=0.857087,length_median=3.47750100e-02,effectivebrlenIgrBrlens{all}_95%HPD={0.011750,0.039742},length_mean=3.57598789e-02,effectivebrlenIgrBrlens{all}_median=0.025592],(182:879.0[&height_mean=4.88220299e-08,prob(percent)=100,height_95%HPD={0.05846049979834581,36.68167778668754},height_median=4.90000000e-08,prob=1.00000000e+00,length_median=6.07335900e-02,effectivebrlenIgrBrlens{all}_95%HPD={0.040397,0.077414},rateIgrBrlens{all}_mean=1.011575,length_mean=6.05716384e-02,effectivebrlenIgrBrlens{all}_median=0.057262,rateIgrBrlens{all}_95%HPD={0.568462,1.535569},effectivebrlenIgrBrlens{all}_mean=0.057878,rateIgrBrlens{all}_median=0.956921,length_95%HPD={2.85479400e-02,8.97655800e-02}],184:879.0[&height_mean=4.88348652e-08,prob(percent)=100,height_95%HPD={0.05846049979834581,36.68167778668754},prob=1.00000000e+00,height_median=4.90000000e-08,length_median=6.10093300e-02,effectivebrlenIgrBrlens{all}_95%HPD={0.057443,0.100072},rateIgrBrlens{all}_mean=1.392008,length_mean=6.11130712e-02,effectivebrlenIgrBrlens{all}_median=0.079118,rateIgrBrlens{all}_95%HPD={0.758393,2.287052},effectivebrlenIgrBrlens{all}_mean=0.079467,rateIgrBrlens{all}_median=1.302305,length_95%HPD={2.84455000e-02,9.31873100e-02}]):289.0[&prob(percent)=97,height_95%HPD={611.3370801366107,1212.4908196234605},prob=9.65067443e-01,height_median=6.03830041e-02,height_mean=6.02430577e-02,length_mean=2.35751129e-02,effectivebrlenIgrBrlens{all}_median=0.018956,rateIgrBrlens{all}_95%HPD={0.188488,3.058073},effectivebrlenIgrBrlens{all}_95%HPD={0.005288,0.033771},effectivebrlenIgrBrlens{all}_mean=0.019364,rateIgrBrlens{all}_median=0.836196,length_95%HPD={5.68752300e-04,4.60909700e-02},rateIgrBrlens{all}_mean=1.331709,length_median=2.25149300e-02]):788.0[&height_95%HPD={911.241456143596,1497.0153063154196},prob=1.00000000e+00,height_median=8.34170510e-02,height_mean=8.38759486e-02,prob(percent)=100,effectivebrlenIgrBrlens{all}_mean=0.005102,effectivebrlenIgrBrlens{all}_median=0.004375,rateIgrBrlens{all}_median=0.376976,length_95%HPD={1.59143500e-04,2.80967100e-02},rateIgrBrlens{all}_mean=0.523758,rateIgrBrlens{all}_95%HPD={0.000001,1.526980},length_median=1.01457800e-02,effectivebrlenIgrBrlens{all}_95%HPD={0.000000,0.013062},length_mean=1.18615324e-02]):196.0[&prob=9.91266861e-01,height_median=1.19381989e-01,height_mean=1.19714320e-01,prob(percent)=99,height_95%HPD={1663.8854690004955,2325.2721404427384},length_95%HPD={1.21367300e-03,3.53458900e-02},rateIgrBrlens{all}_mean=0.972656,rateIgrBrlens{all}_median=0.694655,length_median=1.68580800e-02,effectivebrlenIgrBrlens{all}_95%HPD={0.003829,0.020316},length_mean=1.78963275e-02,effectivebrlenIgrBrlens{all}_median=0.011428,rateIgrBrlens{all}_95%HPD={0.123026,2.175659},effectivebrlenIgrBrlens{all}_mean=0.011728],(((175:785.0[&prob(percent)=100,height_95%HPD={0.05846049979834581,36.68167778668754},prob=1.00000000e+00,height_median=4.90000000e-08,height_mean=4.88717560e-08,length_mean=4.43246842e-02,effectivebrlenIgrBrlens{all}_median=0.044706,rateIgrBrlens{all}_95%HPD={0.580979,1.904304},effectivebrlenIgrBrlens{all}_mean=0.045012,rateIgrBrlens{all}_median=1.015885,effectivebrlenIgrBrlens{all}_95%HPD={0.031414,0.060175},length_95%HPD={2.22667100e-02,6.98030100e-02},rateIgrBrlens{all}_mean=1.093074,length_median=4.41514100e-02],179:785.0[&prob(percent)=100,height_95%HPD={0.05846049979834581,36.68167778668754},prob=1.00000000e+00,height_median=4.90000000e-08,height_mean=4.88739037e-08,length_mean=4.43140149e-02,effectivebrlenIgrBrlens{all}_median=0.037550,rateIgrBrlens{all}_95%HPD={0.390390,1.511633},effectivebrlenIgrBrlens{all}_mean=0.037923,rateIgrBrlens{all}_median=0.853414,length_95%HPD={2.26323500e-02,7.01553600e-02},rateIgrBrlens{all}_mean=0.919002,effectivebrlenIgrBrlens{all}_95%HPD={0.024452,0.051711},length_median=4.41432400e-02]):282.0[&height_95%HPD={520.4729015005855,1122.8075275489934},prob=9.79711562e-01,height_median=4.38734911e-02,height_mean=4.39668799e-02,prob(percent)=98,effectivebrlenIgrBrlens{all}_mean=0.015299,rateIgrBrlens{all}_median=0.656310,length_95%HPD={2.70080100e-03,4.66916600e-02},rateIgrBrlens{all}_mean=0.824053,effectivebrlenIgrBrlens{all}_median=0.014986,length_median=2.23022400e-02,effectivebrlenIgrBrlens{all}_95%HPD={0.003775,0.028250},rateIgrBrlens{all}_95%HPD={0.000011,1.825000},length_mean=2.36158016e-02],(188:722.0[&height_mean=4.89901911e-08,prob(percent)=100,height_median=4.90000000e-08,height_95%HPD={0.05846049979834581,36.68167778668754},prob=1.00000000e+00,length_median=3.48143600e-02,effectivebrlenIgrBrlens{all}_95%HPD={0.018478,0.045385},length_mean=3.52155028e-02,effectivebrlenIgrBrlens{all}_median=0.031481,rateIgrBrlens{all}_95%HPD={0.393880,1.890772},effectivebrlenIgrBrlens{all}_mean=0.031909,rateIgrBrlens{all}_median=0.895175,length_95%HPD={1.38975200e-02,5.81745300e-02},rateIgrBrlens{all}_mean=1.017251],354:722.0[&height_mean=4.89901911e-08,prob(percent)=100,height_median=4.90000000e-08,height_95%HPD={0.05846049979834581,36.68167778668754},prob=1.00000000e+00,length_median=3.48143600e-02,effectivebrlenIgrBrlens{all}_95%HPD={0.021934,0.050054},length_mean=3.52155028e-02,effectivebrlenIgrBrlens{all}_median=0.035490,rateIgrBrlens{all}_95%HPD={0.453747,2.019291},effectivebrlenIgrBrlens{all}_mean=0.035902,rateIgrBrlens{all}_median=1.036901,length_95%HPD={1.38975200e-02,5.81745300e-02},rateIgrBrlens{all}_mean=1.142507]):345.0[&prob(percent)=100,height_95%HPD={473.4363115319303,1071.8048824016835},prob=1.00000000e+00,height_median=3.48144067e-02,height_mean=3.52155518e-02,length_mean=3.21891905e-02,effectivebrlenIgrBrlens{all}_median=0.024769,rateIgrBrlens{all}_95%HPD={0.274456,1.986861},effectivebrlenIgrBrlens{all}_mean=0.025108,rateIgrBrlens{all}_median=0.781700,length_95%HPD={7.46765600e-03,5.53813100e-02},rateIgrBrlens{all}_mean=0.927332,length_median=3.19584600e-02,effectivebrlenIgrBrlens{all}_95%HPD={0.012170,0.038571}]):142.0[&height_95%HPD={792.4617435681309,1386.1850855798248},prob=1.00000000e+00,height_median=6.66450740e-02,height_mean=6.75074024e-02,prob(percent)=100,effectivebrlenIgrBrlens{all}_mean=0.005106,rateIgrBrlens{all}_median=0.333195,length_95%HPD={2.20933500e-04,3.02465500e-02},rateIgrBrlens{all}_mean=0.473582,length_median=1.09265300e-02,effectivebrlenIgrBrlens{all}_95%HPD={0.000000,0.013238},effectivebrlenIgrBrlens{all}_median=0.004372,length_mean=1.27197615e-02,rateIgrBrlens{all}_95%HPD={0.000001,1.416496}],180:1209.0[&height_95%HPD={0.05846049979834581,36.68167778668754},prob=1.00000000e+00,height_median=4.90000000e-08,height_mean=4.89556452e-08,prob(percent)=100,effectivebrlenIgrBrlens{all}_mean=0.052131,rateIgrBrlens{all}_median=0.653413,rateIgrBrlens{all}_95%HPD={0.409754,0.929915},length_95%HPD={5.67347200e-02,1.05838100e-01},rateIgrBrlens{all}_mean=0.664029,length_median=7.92923800e-02,effectivebrlenIgrBrlens{all}_95%HPD={0.036201,0.068113},length_mean=8.02271150e-02,effectivebrlenIgrBrlens{all}_median=0.051700]):943.0[&prob=1.00000000e+00,height_median=7.92924290e-02,height_mean=8.02271640e-02,prob(percent)=100,height_95%HPD={951.9575019759912,1534.2896453601684},length_95%HPD={2.64420200e-02,8.52163100e-02},rateIgrBrlens{all}_mean=0.648531,length_median=5.72080600e-02,effectivebrlenIgrBrlens{all}_95%HPD={0.021761,0.049024},length_mean=5.72175402e-02,effectivebrlenIgrBrlens{all}_median=0.034409,rateIgrBrlens{all}_95%HPD={0.301949,1.037188},effectivebrlenIgrBrlens{all}_mean=0.034810,rateIgrBrlens{all}_median=0.607732]):1382.0[&height_mean=1.37569116e-01,prob(percent)=100,height_median=1.37076370e-01,height_95%HPD={1805.476706717819,2578.458304203536},prob=1.00000000e+00,length_median=5.44904000e-03,effectivebrlenIgrBrlens{all}_95%HPD={0.000000,0.004035},length_mean=7.13030603e-03,effectivebrlenIgrBrlens{all}_median=0.000433,rateIgrBrlens{all}_95%HPD={0.000001,0.557917},effectivebrlenIgrBrlens{all}_mean=0.001022,rateIgrBrlens{all}_median=0.070450,length_95%HPD={5.65507600e-05,1.88739200e-02},rateIgrBrlens{all}_mean=0.152934]):94.0[&prob(percent)=89,height_95%HPD={2544.999840669307,4766.376466110763},prob=8.93735695e-01,height_median=1.49609123e-01,height_mean=1.49950425e-01,length_mean=1.85380281e-02,effectivebrlenIgrBrlens{all}_median=0.014196,rateIgrBrlens{all}_95%HPD={0.000005,2.570957},effectivebrlenIgrBrlens{all}_mean=0.014323,rateIgrBrlens{all}_median=0.770831,length_95%HPD={1.24671800e-03,3.65913900e-02},rateIgrBrlens{all}_mean=1.035532,effectivebrlenIgrBrlens{all}_95%HPD={0.003079,0.026737},length_median=1.76006700e-02],(((22:844.0[&prob=1.00000000e+00,height_median=4.90000000e-08,height_mean=4.89982676e-08,prob(percent)=100,height_95%HPD={0.05846049979834581,36.68167778668754},length_95%HPD={2.81053300e-02,8.29446300e-02},rateIgrBrlens{all}_mean=0.740870,rateIgrBrlens{all}_median=0.705923,length_median=5.42009200e-02,effectivebrlenIgrBrlens{all}_95%HPD={0.021579,0.055764},length_mean=5.46675514e-02,effectivebrlenIgrBrlens{all}_median=0.037815,rateIgrBrlens{all}_95%HPD={0.394058,1.237472},effectivebrlenIgrBrlens{all}_mean=0.038421],24:844.0[&prob=1.00000000e+00,height_median=4.90000000e-08,height_mean=4.89984676e-08,prob(percent)=100,height_95%HPD={0.05846049979834581,36.68167778668754},length_95%HPD={2.81053300e-02,8.29446300e-02},rateIgrBrlens{all}_mean=1.337774,length_median=5.42009200e-02,effectivebrlenIgrBrlens{all}_95%HPD={0.047954,0.088629},rateIgrBrlens{all}_median=1.262450,length_mean=5.46673171e-02,effectivebrlenIgrBrlens{all}_median=0.067880,rateIgrBrlens{all}_95%HPD={0.643066,2.124031},effectivebrlenIgrBrlens{all}_mean=0.068395]):323.0[&height_mean=5.46674174e-02,prob(percent)=100,height_95%HPD={578.3151282018019,1181.5669234317766},prob=9.99933335e-01,height_median=5.42009760e-02,length_median=5.45092400e-02,effectivebrlenIgrBrlens{all}_95%HPD={0.022627,0.073612},length_mean=5.58188350e-02,effectivebrlenIgrBrlens{all}_median=0.046995,rateIgrBrlens{all}_mean=0.940347,rateIgrBrlens{all}_95%HPD={0.400442,1.643527},effectivebrlenIgrBrlens{all}_mean=0.047700,rateIgrBrlens{all}_median=0.869557,length_95%HPD={1.99339800e-02,9.44441400e-02}],25:1167.0[&height_mean=4.88602929e-08,prob(percent)=100,height_95%HPD={0.05846049979834581,36.68167778668754},prob=1.00000000e+00,height_median=4.90000000e-08,length_median=1.10378100e-01,effectivebrlenIgrBrlens{all}_95%HPD={0.111210,0.177402},length_mean=1.10482249e-01,effectivebrlenIgrBrlens{all}_median=0.142403,rateIgrBrlens{all}_95%HPD={0.912532,1.825489},rateIgrBrlens{all}_mean=1.332267,effectivebrlenIgrBrlens{all}_mean=0.143418,rateIgrBrlens{all}_median=1.289184,length_95%HPD={7.33119600e-02,1.45654600e-01}]):257.0[&prob(percent)=100,height_95%HPD={910.365119945648,1496.1265807003958},prob=1.00000000e+00,height_median=1.10378101e-01,height_mean=1.10482896e-01,length_mean=5.14340452e-02,effectivebrlenIgrBrlens{all}_median=0.050841,rateIgrBrlens{all}_95%HPD={0.493649,2.112828},effectivebrlenIgrBrlens{all}_95%HPD={0.019315,0.081219},effectivebrlenIgrBrlens{all}_mean=0.050623,rateIgrBrlens{all}_median=0.985871,length_95%HPD={1.13861300e-02,9.11624500e-02},rateIgrBrlens{all}_mean=1.103641,length_median=5.05670000e-02],84:1424.0[&prob(percent)=100,height_95%HPD={0.05846049979834581,36.68167778668754},prob=1.00000000e+00,height_median=4.90000000e-08,height_mean=4.90787236e-08,length_mean=1.59250869e-01,effectivebrlenIgrBrlens{all}_median=0.153066,rateIgrBrlens{all}_95%HPD={0.764025,1.190158},effectivebrlenIgrBrlens{all}_mean=0.153984,rateIgrBrlens{all}_median=0.967773,effectivebrlenIgrBrlens{all}_95%HPD={0.122663,0.185468},length_95%HPD={1.27097000e-01,1.87238300e-01},rateIgrBrlens{all}_mean=0.972653,length_median=1.59998600e-01]):2204.0[&height_95%HPD={1167.0312798983307,1733.3210590161991},prob=5.06588742e-01,height_median=1.54255604e-01,height_mean=1.53765554e-01,prob(percent)=51,effectivebrlenIgrBrlens{all}_mean=0.012053,rateIgrBrlens{all}_median=0.599194,length_95%HPD={2.62656600e-04,4.20764100e-02},effectivebrlenIgrBrlens{all}_median=0.011011,rateIgrBrlens{all}_mean=0.791838,rateIgrBrlens{all}_95%HPD={0.000001,2.144547},length_median=1.60388800e-02,effectivebrlenIgrBrlens{all}_95%HPD={0.000000,0.028335},length_mean=1.83902157e-02]):1537.0[&prob=5.88742472e-01,height_median=1.72949346e-01,height_mean=1.72409944e-01,prob(percent)=59,height_95%HPD={2564.7707914277958,4911.856544554926},length_95%HPD={2.41905400e-04,2.53997900e-02},rateIgrBrlens{all}_mean=0.727119,length_median=9.88254200e-03,effectivebrlenIgrBrlens{all}_95%HPD={0.000000,0.014133},rateIgrBrlens{all}_median=0.489458,length_mean=1.11464132e-02,effectivebrlenIgrBrlens{all}_median=0.005529,rateIgrBrlens{all}_95%HPD={0.000001,2.010652},effectivebrlenIgrBrlens{all}_mean=0.006027],((((((26:732.0[&prob=1.00000000e+00,height_median=4.90000000e-08,height_mean=4.88370147e-08,prob(percent)=100,height_95%HPD={0.05846049979834581,36.68167778668754},length_95%HPD={1.83693200e-02,5.71235500e-02},rateIgrBrlens{all}_mean=1.059476,rateIgrBrlens{all}_median=0.991594,length_median=3.62736400e-02,effectivebrlenIgrBrlens{all}_95%HPD={0.023881,0.049021},length_mean=3.65637707e-02,effectivebrlenIgrBrlens{all}_median=0.035556,rateIgrBrlens{all}_95%HPD={0.532492,1.750005},effectivebrlenIgrBrlens{all}_mean=0.035898],39:732.0[&prob=1.00000000e+00,height_median=4.90000000e-08,height_mean=4.88370147e-08,prob(percent)=100,height_95%HPD={0.05846049979834581,36.68167778668754},length_95%HPD={1.83693200e-02,5.71235500e-02},rateIgrBrlens{all}_mean=1.398309,length_median=3.62736400e-02,effectivebrlenIgrBrlens{all}_95%HPD={0.033017,0.061604},rateIgrBrlens{all}_median=1.295493,length_mean=3.65637707e-02,effectivebrlenIgrBrlens{all}_median=0.047038,rateIgrBrlens{all}_95%HPD={0.682901,2.356453},effectivebrlenIgrBrlens{all}_mean=0.047354]):352.0[&height_mean=3.65638195e-02,prob(percent)=100,height_95%HPD={481.69647923804285,1080.978740969831},height_median=3.62736868e-02,prob=1.00000000e+00,length_median=2.22249300e-02,effectivebrlenIgrBrlens{all}_95%HPD={0.010368,0.032942},rateIgrBrlens{all}_mean=1.156496,length_mean=2.32178098e-02,effectivebrlenIgrBrlens{all}_median=0.021113,rateIgrBrlens{all}_95%HPD={0.320373,2.391975},effectivebrlenIgrBrlens{all}_mean=0.021517,rateIgrBrlens{all}_median=0.965069,length_95%HPD={4.53544000e-03,4.24940000e-02}],(29:851.0[&height_95%HPD={0.05846049979834581,36.68167778668754},prob=1.00000000e+00,height_median=4.90000000e-08,height_mean=4.89486034e-08,prob(percent)=100,effectivebrlenIgrBrlens{all}_mean=0.037020,rateIgrBrlens{all}_median=0.881842,effectivebrlenIgrBrlens{all}_median=0.036689,length_95%HPD={2.38891500e-02,6.04487300e-02},rateIgrBrlens{all}_mean=0.913527,rateIgrBrlens{all}_95%HPD={0.508227,1.396006},length_median=4.20117800e-02,effectivebrlenIgrBrlens{all}_95%HPD={0.024243,0.049644},length_mean=4.25968595e-02],(36:663.0[&height_mean=4.89059199e-08,height_median=4.90000000e-08,prob(percent)=100,height_95%HPD={0.05846049979834581,36.68167778668754},prob=1.00000000e+00,length_median=2.73420700e-02,effectivebrlenIgrBrlens{all}_95%HPD={0.024176,0.045843},length_mean=2.76411891e-02,effectivebrlenIgrBrlens{all}_median=0.034114,rateIgrBrlens{all}_95%HPD={0.681188,2.547224},effectivebrlenIgrBrlens{all}_mean=0.034517,rateIgrBrlens{all}_median=1.246144,rateIgrBrlens{all}_mean=1.375705,length_95%HPD={1.23287700e-02,4.35006800e-02}],40:663.0[&height_mean=4.89115442e-08,prob(percent)=100,height_median=4.90000000e-08,height_95%HPD={0.05846049979834581,36.68167778668754},prob=1.00000000e+00,length_median=2.73427600e-02,effectivebrlenIgrBrlens{all}_95%HPD={0.014429,0.032727},length_mean=2.76712914e-02,effectivebrlenIgrBrlens{all}_median=0.023274,rateIgrBrlens{all}_95%HPD={0.404420,1.615051},effectivebrlenIgrBrlens{all}_mean=0.023605,rateIgrBrlens{all}_median=0.867370,rateIgrBrlens{all}_mean=0.935766,length_95%HPD={1.23547800e-02,4.36399100e-02}]):188.0[&prob(percent)=97,height_95%HPD={420.8249155085301,1012.6875988836405},prob=9.73756139e-01,height_median=2.71692700e-02,height_mean=2.74744293e-02,length_mean=1.54605405e-02,effectivebrlenIgrBrlens{all}_median=0.010443,rateIgrBrlens{all}_95%HPD={0.019932,2.493721},effectivebrlenIgrBrlens{all}_mean=0.010729,rateIgrBrlens{all}_median=0.682813,length_95%HPD={8.00056200e-04,3.10901400e-02},rateIgrBrlens{all}_mean=1.005795,effectivebrlenIgrBrlens{all}_95%HPD={0.001900,0.019499},length_median=1.44671400e-02]):233.0[&height_95%HPD={587.8364627650759,1189.6424123391755},prob=1.00000000e+00,height_median=4.22009550e-02,height_mean=4.28252623e-02,prob(percent)=100,effectivebrlenIgrBrlens{all}_mean=0.011190,rateIgrBrlens{all}_median=0.672663,length_95%HPD={2.10348100e-03,3.39694600e-02},rateIgrBrlens{all}_mean=0.874720,effectivebrlenIgrBrlens{all}_median=0.010787,length_median=1.59529000e-02,effectivebrlenIgrBrlens{all}_95%HPD={0.002697,0.020968},rateIgrBrlens{all}_95%HPD={0.001171,2.069322},length_mean=1.69563670e-02]):263.0[&prob=1.00000000e+00,height_median=5.93675220e-02,height_mean=5.97816293e-02,prob(percent)=100,height_95%HPD={808.7876572479544,1401.205360724827},length_95%HPD={2.69965200e-03,4.05408700e-02},rateIgrBrlens{all}_mean=1.359313,length_median=2.08468900e-02,effectivebrlenIgrBrlens{all}_95%HPD={0.010655,0.031620},length_mean=2.14786010e-02,effectivebrlenIgrBrlens{all}_median=0.020612,rateIgrBrlens{all}_95%HPD={0.302186,3.952513},rateIgrBrlens{all}_median=0.987219,effectivebrlenIgrBrlens{all}_mean=0.020911],((32:768.0[&prob=1.00000000e+00,height_median=4.90000000e-08,height_mean=4.89013131e-08,prob(percent)=100,height_95%HPD={0.05846049979834581,36.68167778668754},length_95%HPD={1.73549100e-02,6.32847900e-02},rateIgrBrlens{all}_mean=1.349555,length_median=4.07906700e-02,effectivebrlenIgrBrlens{all}_95%HPD={0.036951,0.064538},length_mean=4.14318875e-02,effectivebrlenIgrBrlens{all}_median=0.050747,rateIgrBrlens{all}_95%HPD={0.628069,2.258246},effectivebrlenIgrBrlens{all}_mean=0.051096,rateIgrBrlens{all}_median=1.270864],44:768.0[&prob=1.00000000e+00,height_median=4.90000000e-08,height_mean=4.89087989e-08,prob(percent)=100,height_95%HPD={0.05846049979834581,36.68167778668754},length_95%HPD={1.89836600e-02,6.58309700e-02},rateIgrBrlens{all}_mean=0.998145,rateIgrBrlens{all}_median=0.916108,length_median=4.20471800e-02,effectivebrlenIgrBrlens{all}_95%HPD={0.027376,0.052055},length_mean=4.27000425e-02,effectivebrlenIgrBrlens{all}_median=0.039064,rateIgrBrlens{all}_95%HPD={0.433350,1.625693},effectivebrlenIgrBrlens{all}_mean=0.039318]):157.0[&height_mean=3.95320174e-02,prob(percent)=62,height_median=3.92217700e-02,height_95%HPD={505.13725028840696,1106.7717266203379},prob=6.21452857e-01,length_median=1.09583300e-02,effectivebrlenIgrBrlens{all}_95%HPD={0.000000,0.012524},length_mean=1.25151346e-02,effectivebrlenIgrBrlens{all}_median=0.005349,rateIgrBrlens{all}_95%HPD={0.000002,1.590958},effectivebrlenIgrBrlens{all}_mean=0.005779,rateIgrBrlens{all}_median=0.451959,length_95%HPD={2.03861300e-04,2.80272600e-02},rateIgrBrlens{all}_mean=0.619518],35:925.0[&height_mean=4.88802109e-08,prob(percent)=100,height_95%HPD={0.05846049979834581,36.68167778668754},height_median=4.90000000e-08,prob=1.00000000e+00,length_median=4.72244100e-02,effectivebrlenIgrBrlens{all}_95%HPD={0.022231,0.045505},rateIgrBrlens{all}_mean=0.755257,length_mean=4.77208348e-02,effectivebrlenIgrBrlens{all}_median=0.033542,rateIgrBrlens{all}_95%HPD={0.346762,1.174207},effectivebrlenIgrBrlens{all}_mean=0.033822,rateIgrBrlens{all}_median=0.715823,length_95%HPD={2.29912700e-02,7.06391200e-02}]):422.0[&prob(percent)=100,height_95%HPD={654.4240239988541,1254.7640978827396},prob=1.00000000e+00,height_median=5.15481083e-02,height_mean=5.19662764e-02,length_mean=2.92939539e-02,effectivebrlenIgrBrlens{all}_median=0.018468,rateIgrBrlens{all}_95%HPD={0.227908,1.672361},effectivebrlenIgrBrlens{all}_mean=0.018789,rateIgrBrlens{all}_median=0.658742,length_95%HPD={6.93320600e-03,5.27408200e-02},rateIgrBrlens{all}_mean=0.883610,length_median=2.88005300e-02,effectivebrlenIgrBrlens{all}_95%HPD={0.008098,0.029250}]):535.0[&height_95%HPD={1098.8929900775672,1672.934980378618},prob=1.00000000e+00,height_median=8.11615403e-02,height_mean=8.12602303e-02,prob(percent)=100,effectivebrlenIgrBrlens{all}_mean=0.004899,rateIgrBrlens{all}_median=0.359327,rateIgrBrlens{all}_95%HPD={0.000002,1.534109},length_95%HPD={3.10587500e-04,2.76558500e-02},rateIgrBrlens{all}_mean=0.542512,length_median=1.07790300e-02,effectivebrlenIgrBrlens{all}_95%HPD={0.000000,0.011432},length_mean=1.23258291e-02,effectivebrlenIgrBrlens{all}_median=0.004394],((27:818.0[&height_95%HPD={0.05846049979834581,36.68167778668754},prob=1.00000000e+00,height_median=4.90000000e-08,height_mean=4.88296200e-08,prob(percent)=100,effectivebrlenIgrBrlens{all}_mean=0.057307,rateIgrBrlens{all}_median=1.082767,effectivebrlenIgrBrlens{all}_median=0.057025,length_95%HPD={2.32509900e-02,8.17596800e-02},rateIgrBrlens{all}_mean=1.152946,rateIgrBrlens{all}_95%HPD={0.617207,1.863288},length_median=5.31535100e-02,effectivebrlenIgrBrlens{all}_95%HPD={0.041496,0.072757},length_mean=5.36809471e-02],41:818.0[&height_95%HPD={0.05846049979834581,36.68167778668754},prob=1.00000000e+00,height_median=4.90000000e-08,height_mean=4.88052770e-08,prob(percent)=100,effectivebrlenIgrBrlens{all}_mean=0.052320,rateIgrBrlens{all}_median=1.123453,effectivebrlenIgrBrlens{all}_median=0.051748,length_95%HPD={2.37979500e-02,7.22599300e-02},rateIgrBrlens{all}_mean=1.212119,rateIgrBrlens{all}_95%HPD={0.610112,1.948384},length_median=4.62288400e-02,effectivebrlenIgrBrlens{all}_95%HPD={0.037793,0.067920},length_mean=4.66389781e-02]):162.0[&prob=5.02677718e-01,height_median=4.65697870e-02,height_mean=4.69773473e-02,prob(percent)=50,height_95%HPD={554.917713520537,1158.6068678768252},length_95%HPD={4.33335600e-04,3.17662300e-02},rateIgrBrlens{all}_mean=1.051370,length_median=1.34247400e-02,effectivebrlenIgrBrlens{all}_95%HPD={0.000000,0.019192},rateIgrBrlens{all}_median=0.709278,length_mean=1.47350498e-02,effectivebrlenIgrBrlens{all}_median=0.010290,rateIgrBrlens{all}_95%HPD={0.000001,2.926644},effectivebrlenIgrBrlens{all}_mean=0.010501],42:980.0[&prob=1.00000000e+00,height_median=4.90000000e-08,height_mean=4.88908178e-08,prob(percent)=100,height_95%HPD={0.05846049979834581,36.68167778668754},length_95%HPD={2.41328200e-02,8.32979900e-02},rateIgrBrlens{all}_mean=0.951360,length_median=5.35412100e-02,effectivebrlenIgrBrlens{all}_95%HPD={0.033625,0.061884},rateIgrBrlens{all}_median=0.874556,length_mean=5.37822591e-02,effectivebrlenIgrBrlens{all}_median=0.046722,rateIgrBrlens{all}_95%HPD={0.471820,1.571266},effectivebrlenIgrBrlens{all}_mean=0.046971]):902.0[&height_mean=6.13516774e-02,prob(percent)=100,height_95%HPD={715.2187231895459,1312.673499452799},prob=1.00000000e+00,height_median=6.11306790e-02,length_median=3.32848800e-02,effectivebrlenIgrBrlens{all}_95%HPD={0.015650,0.039776},length_mean=3.42803098e-02,effectivebrlenIgrBrlens{all}_median=0.027049,rateIgrBrlens{all}_95%HPD={0.304210,2.003861},rateIgrBrlens{all}_mean=0.968104,effectivebrlenIgrBrlens{all}_mean=0.027459,rateIgrBrlens{all}_median=0.796369,length_95%HPD={8.08408000e-03,6.00210500e-02}],(28:1377.0[&height_95%HPD={0.05846049979834581,36.68167778668754},prob=1.00000000e+00,height_median=4.90000000e-08,height_mean=4.89463303e-08,prob(percent)=100,effectivebrlenIgrBrlens{all}_mean=0.061656,rateIgrBrlens{all}_median=0.755037,length_95%HPD={6.04643300e-02,1.01085600e-01},rateIgrBrlens{all}_mean=0.763325,effectivebrlenIgrBrlens{all}_median=0.060929,length_median=8.14001600e-02,effectivebrlenIgrBrlens{all}_95%HPD={0.045061,0.080175},rateIgrBrlens{all}_95%HPD={0.522272,1.026157},length_mean=8.18538854e-02],(((30:632.0[&height_mean=4.89304087e-08,prob(percent)=100,height_95%HPD={0.05846049979834581,36.68167778668754},height_median=4.90000000e-08,prob=1.00000000e+00,length_median=2.38741200e-02,effectivebrlenIgrBrlens{all}_95%HPD={0.019559,0.040235},rateIgrBrlens{all}_mean=1.355938,length_mean=2.45165502e-02,effectivebrlenIgrBrlens{all}_median=0.028807,rateIgrBrlens{all}_95%HPD={0.544173,2.563469},effectivebrlenIgrBrlens{all}_mean=0.029059,rateIgrBrlens{all}_median=1.206556,length_95%HPD={9.14727200e-03,4.13154000e-02}],43:632.0[&height_mean=4.89305865e-08,prob(percent)=100,height_95%HPD={0.05846049979834581,36.68167778668754},height_median=4.90000000e-08,prob=1.00000000e+00,length_median=2.38741200e-02,effectivebrlenIgrBrlens{all}_95%HPD={0.005800,0.020093},rateIgrBrlens{all}_mean=0.580539,length_mean=2.45162095e-02,effectivebrlenIgrBrlens{all}_median=0.012496,rateIgrBrlens{all}_95%HPD={0.169892,1.076312},effectivebrlenIgrBrlens{all}_mean=0.012752,rateIgrBrlens{all}_median=0.520184,length_95%HPD={9.14727200e-03,4.13154000e-02}]):297.0[&prob(percent)=100,height_95%HPD={378.2068298183479,964.5057812519606},prob=9.99888891e-01,height_median=2.38733262e-02,height_mean=2.45151276e-02,length_mean=2.16999079e-02,effectivebrlenIgrBrlens{all}_median=0.012125,effectivebrlenIgrBrlens{all}_95%HPD={0.004270,0.020431},rateIgrBrlens{all}_95%HPD={0.160099,1.618703},effectivebrlenIgrBrlens{all}_mean=0.012359,rateIgrBrlens{all}_median=0.576176,length_95%HPD={4.34094800e-03,3.99815500e-02},rateIgrBrlens{all}_mean=0.727281,length_median=2.10476600e-02],(31:679.0[&prob=1.00000000e+00,height_median=4.90000000e-08,height_mean=4.89097314e-08,prob(percent)=100,height_95%HPD={0.05846049979834581,36.68167778668754},length_95%HPD={9.40564900e-03,4.62212600e-02},rateIgrBrlens{all}_mean=1.016386,length_median=2.91852000e-02,effectivebrlenIgrBrlens{all}_95%HPD={0.015791,0.037497},rateIgrBrlens{all}_median=0.882589,length_mean=2.93914383e-02,effectivebrlenIgrBrlens{all}_median=0.026135,rateIgrBrlens{all}_95%HPD={0.337093,2.013453},effectivebrlenIgrBrlens{all}_mean=0.026469],310:679.0[&prob=1.00000000e+00,height_median=4.90000000e-08,height_mean=4.89097314e-08,prob(percent)=100,height_95%HPD={0.05846049979834581,36.68167778668754},length_95%HPD={9.40564900e-03,4.62212600e-02},rateIgrBrlens{all}_mean=2.258821,length_median=2.91852000e-02,effectivebrlenIgrBrlens{all}_95%HPD={0.043233,0.073440},rateIgrBrlens{all}_median=1.975341,length_mean=2.93914383e-02,effectivebrlenIgrBrlens{all}_median=0.057276,rateIgrBrlens{all}_95%HPD={0.959095,4.611101},effectivebrlenIgrBrlens{all}_mean=0.057830]):250.0[&height_mean=2.93914872e-02,prob(percent)=100,height_95%HPD={434.0948265864885,1027.1571796584728},prob=1.00000000e+00,height_median=2.91852460e-02,length_median=1.53308200e-02,effectivebrlenIgrBrlens{all}_95%HPD={0.009766,0.029841},length_mean=1.68222326e-02,effectivebrlenIgrBrlens{all}_median=0.019626,rateIgrBrlens{all}_95%HPD={0.336275,3.719832},rateIgrBrlens{all}_mean=1.615393,effectivebrlenIgrBrlens{all}_mean=0.019901,rateIgrBrlens{all}_median=1.281647,length_95%HPD={2.41719600e-03,3.41804900e-02}]):348.0[&prob(percent)=100,height_95%HPD={657.5148004449784,1258.2211854817976},prob=1.00000000e+00,height_median=4.59738560e-02,height_mean=4.62141315e-02,length_mean=2.97608420e-02,effectivebrlenIgrBrlens{all}_median=0.030828,rateIgrBrlens{all}_95%HPD={0.456679,2.339060},effectivebrlenIgrBrlens{all}_mean=0.031079,effectivebrlenIgrBrlens{all}_95%HPD={0.019518,0.043126},rateIgrBrlens{all}_median=1.069203,length_95%HPD={8.12314000e-03,5.06923100e-02},rateIgrBrlens{all}_mean=1.216085,length_median=2.89155600e-02],((33:696.0[&prob(percent)=100,height_95%HPD={0.05846049979834581,36.68167778668754},prob=1.00000000e+00,height_median=4.90000000e-08,height_mean=4.89066292e-08,length_mean=3.24783115e-02,effectivebrlenIgrBrlens{all}_median=0.050405,rateIgrBrlens{all}_95%HPD={0.819616,2.855804},effectivebrlenIgrBrlens{all}_mean=0.050644,rateIgrBrlens{all}_median=1.606237,length_95%HPD={1.57109000e-02,5.26943100e-02},rateIgrBrlens{all}_mean=1.716277,effectivebrlenIgrBrlens{all}_95%HPD={0.036711,0.063685},length_median=3.14524200e-02],37:696.0[&prob(percent)=100,height_95%HPD={0.05846049979834581,36.68167778668754},prob=1.00000000e+00,height_median=4.90000000e-08,height_mean=4.89052292e-08,length_mean=3.24732432e-02,effectivebrlenIgrBrlens{all}_median=0.024285,rateIgrBrlens{all}_95%HPD={0.330966,1.405547},effectivebrlenIgrBrlens{all}_mean=0.024499,rateIgrBrlens{all}_median=0.761879,length_95%HPD={1.60109000e-02,5.29855400e-02},rateIgrBrlens{all}_mean=0.824732,effectivebrlenIgrBrlens{all}_95%HPD={0.014044,0.035078},length_median=3.14524200e-02]):275.0[&height_95%HPD={449.8204336724553,1045.9920274566143},prob=9.99444457e-01,height_median=3.14512390e-02,height_mean=3.24657582e-02,prob(percent)=100,effectivebrlenIgrBrlens{all}_mean=0.022844,rateIgrBrlens{all}_median=1.031412,length_95%HPD={3.79760700e-03,4.21219400e-02},rateIgrBrlens{all}_mean=1.370031,length_median=2.19154600e-02,effectivebrlenIgrBrlens{all}_95%HPD={0.011653,0.034303},effectivebrlenIgrBrlens{all}_median=0.022489,length_mean=2.25253653e-02,rateIgrBrlens{all}_95%HPD={0.346953,3.262389}],(34:633.0[&height_mean=4.88694745e-08,prob(percent)=100,height_median=4.90000000e-08,height_95%HPD={0.05846049979834581,36.68167778668754},prob=1.00000000e+00,length_median=2.39563900e-02,effectivebrlenIgrBrlens{all}_95%HPD={0.014075,0.032454},length_mean=2.50337788e-02,effectivebrlenIgrBrlens{all}_median=0.022389,rateIgrBrlens{all}_95%HPD={0.376833,1.963232},effectivebrlenIgrBrlens{all}_mean=0.022792,rateIgrBrlens{all}_median=0.946142,length_95%HPD={8.74865500e-03,4.21872500e-02},rateIgrBrlens{all}_mean=1.041761],38:633.0[&height_mean=4.88694745e-08,prob(percent)=100,height_95%HPD={0.05846049979834581,36.68167778668754},height_median=4.90000000e-08,prob=1.00000000e+00,length_median=2.39563900e-02,effectivebrlenIgrBrlens{all}_95%HPD={0.015579,0.035040},rateIgrBrlens{all}_mean=1.157941,length_mean=2.50337788e-02,effectivebrlenIgrBrlens{all}_median=0.025050,rateIgrBrlens{all}_95%HPD={0.407063,2.221056},effectivebrlenIgrBrlens{all}_mean=0.025242,rateIgrBrlens{all}_median=1.059707,length_95%HPD={8.74865500e-03,4.21872500e-02}]):338.0[&prob(percent)=100,height_95%HPD={378.8457106425297,965.2587376811348},prob=1.00000000e+00,height_median=2.39564160e-02,height_mean=2.50338276e-02,length_mean=2.99523160e-02,effectivebrlenIgrBrlens{all}_median=0.031664,rateIgrBrlens{all}_95%HPD={0.491584,2.481505},effectivebrlenIgrBrlens{all}_mean=0.032185,rateIgrBrlens{all}_median=1.080276,length_95%HPD={9.67756100e-03,5.20605200e-02},rateIgrBrlens{all}_mean=1.261540,length_median=2.94559100e-02,effectivebrlenIgrBrlens{all}_95%HPD={0.020506,0.044831}]):306.0[&height_95%HPD={707.9681814939995,1306.0933635638967},prob=1.00000000e+00,height_median=5.45964841e-02,height_mean=5.49912119e-02,prob(percent)=100,effectivebrlenIgrBrlens{all}_mean=0.018344,rateIgrBrlens{all}_median=0.907720,rateIgrBrlens{all}_95%HPD={0.317213,2.482463},length_95%HPD={3.79203100e-03,3.91168600e-02},rateIgrBrlens{all}_mean=1.118498,length_median=2.00374600e-02,effectivebrlenIgrBrlens{all}_95%HPD={0.008620,0.028968},length_mean=2.09837616e-02,effectivebrlenIgrBrlens{all}_median=0.017987]):100.0[&prob=1.00000000e+00,height_median=7.57081380e-02,height_mean=7.59749735e-02,prob(percent)=100,height_95%HPD={1018.0232062688629,1595.8508189672045},length_95%HPD={3.88026100e-05,1.55768300e-02},rateIgrBrlens{all}_mean=0.356907,length_median=4.62218600e-03,effectivebrlenIgrBrlens{all}_95%HPD={0.000000,0.006997},length_mean=5.87896084e-03,effectivebrlenIgrBrlens{all}_median=0.000768,rateIgrBrlens{all}_95%HPD={0.000001,1.217511},effectivebrlenIgrBrlens{all}_mean=0.001809,rateIgrBrlens{all}_median=0.156908]):505.0[&height_mean=8.18539343e-02,prob(percent)=100,height_median=8.14002080e-02,height_95%HPD={1131.693417046409,1703.3061494685098},prob=1.00000000e+00,length_median=1.39342900e-02,effectivebrlenIgrBrlens{all}_95%HPD={0.002402,0.019129},length_mean=1.51849647e-02,effectivebrlenIgrBrlens{all}_median=0.010358,rateIgrBrlens{all}_95%HPD={0.048968,2.474610},effectivebrlenIgrBrlens{all}_mean=0.010621,rateIgrBrlens{all}_median=0.715013,length_95%HPD={1.27993800e-03,3.21190600e-02},rateIgrBrlens{all}_mean=0.992706]):333.0[&prob(percent)=100,height_95%HPD={1598.261782630595,2226.017181785568},prob=1.00000000e+00,height_median=1.01432763e-01,height_mean=1.01566534e-01,length_mean=2.01157492e-02,effectivebrlenIgrBrlens{all}_median=0.016166,rateIgrBrlens{all}_95%HPD={0.236632,2.599270},effectivebrlenIgrBrlens{all}_mean=0.016562,rateIgrBrlens{all}_median=0.883837,length_95%HPD={1.77355400e-03,3.87918500e-02},rateIgrBrlens{all}_mean=1.107949,effectivebrlenIgrBrlens{all}_95%HPD={0.007513,0.026201},length_median=1.87388400e-02],((((255:911.0[&prob(percent)=100,height_95%HPD={0.05846049979834581,36.68167778668754},prob=1.00000000e+00,height_median=4.90000000e-08,height_mean=4.87962291e-08,length_mean=4.70274158e-02,effectivebrlenIgrBrlens{all}_median=0.037362,rateIgrBrlens{all}_95%HPD={0.471906,1.363667},effectivebrlenIgrBrlens{all}_mean=0.037705,effectivebrlenIgrBrlens{all}_95%HPD={0.025238,0.050506},rateIgrBrlens{all}_median=0.794015,length_95%HPD={2.49173200e-02,6.92848300e-02},rateIgrBrlens{all}_mean=0.847988,length_median=4.69976500e-02],261:911.0[&prob(percent)=100,height_95%HPD={0.05846049979834581,36.68167778668754},prob=1.00000000e+00,height_median=4.90000000e-08,height_mean=4.88452262e-08,length_mean=4.17594314e-02,effectivebrlenIgrBrlens{all}_median=0.025736,rateIgrBrlens{all}_95%HPD={0.305456,1.063566},effectivebrlenIgrBrlens{all}_mean=0.026069,rateIgrBrlens{all}_median=0.614969,effectivebrlenIgrBrlens{all}_95%HPD={0.015629,0.036336},length_95%HPD={2.11380900e-02,6.25314400e-02},rateIgrBrlens{all}_mean=0.660904,length_median=4.16472300e-02],264:911.0[&prob(percent)=100,height_95%HPD={0.05846049979834581,36.68167778668754},prob=1.00000000e+00,height_median=4.90000000e-08,height_mean=4.88433576e-08,length_mean=4.58532031e-02,effectivebrlenIgrBrlens{all}_median=0.039961,rateIgrBrlens{all}_95%HPD={0.480583,1.432211},effectivebrlenIgrBrlens{all}_mean=0.040411,rateIgrBrlens{all}_median=0.882614,effectivebrlenIgrBrlens{all}_95%HPD={0.027536,0.052730},length_95%HPD={2.26347700e-02,6.71755900e-02},rateIgrBrlens{all}_mean=0.933504,length_median=4.58809800e-02]):217.0[&height_95%HPD={638.2332724355298,1239.1685963632638},prob=1.00000000e+00,height_median=5.26244411e-02,height_mean=5.27937177e-02,prob(percent)=100,effectivebrlenIgrBrlens{all}_mean=0.001233,rateIgrBrlens{all}_median=0.085292,length_95%HPD={5.11546000e-05,2.17223100e-02},rateIgrBrlens{all}_mean=0.164968,effectivebrlenIgrBrlens{all}_median=0.000626,length_median=6.65739400e-03,effectivebrlenIgrBrlens{all}_95%HPD={0.000000,0.004429},rateIgrBrlens{all}_95%HPD={0.000001,0.556721},length_mean=8.40138792e-03],(259:798.0[&height_mean=4.89233659e-08,prob(percent)=100,height_median=4.90000000e-08,height_95%HPD={0.05846049979834581,36.68167778668754},prob=1.00000000e+00,length_median=4.63418300e-02,effectivebrlenIgrBrlens{all}_95%HPD={0.050878,0.088567},length_mean=4.70953595e-02,effectivebrlenIgrBrlens{all}_median=0.068056,rateIgrBrlens{all}_95%HPD={0.838282,2.463329},effectivebrlenIgrBrlens{all}_mean=0.068665,rateIgrBrlens{all}_median=1.468114,rateIgrBrlens{all}_mean=1.549433,length_95%HPD={2.39326700e-02,7.00897800e-02}],262:798.0[&height_mean=4.89428953e-08,prob(percent)=100,height_median=4.90000000e-08,height_95%HPD={0.05846049979834581,36.68167778668754},prob=1.00000000e+00,length_median=4.63289200e-02,effectivebrlenIgrBrlens{all}_95%HPD={0.033015,0.065591},length_mean=4.67486753e-02,effectivebrlenIgrBrlens{all}_median=0.047957,rateIgrBrlens{all}_95%HPD={0.623305,1.744650},effectivebrlenIgrBrlens{all}_mean=0.048473,rateIgrBrlens{all}_median=1.046019,length_95%HPD={2.58453900e-02,7.00152100e-02},rateIgrBrlens{all}_mean=1.091408]):330.0[&prob(percent)=95,height_95%HPD={532.5253643925505,1136.155368065609},prob=9.53956579e-01,height_median=4.58213860e-02,height_mean=4.61756802e-02,length_mean=1.53274821e-02,effectivebrlenIgrBrlens{all}_median=0.014284,rateIgrBrlens{all}_95%HPD={0.000223,3.774204},effectivebrlenIgrBrlens{all}_mean=0.014503,rateIgrBrlens{all}_median=0.960389,length_95%HPD={7.44953500e-04,3.14976100e-02},rateIgrBrlens{all}_mean=1.400587,effectivebrlenIgrBrlens{all}_95%HPD={0.002535,0.026143},length_median=1.41595600e-02]):215.0[&height_95%HPD={854.7067625018642,1444.7333818931445},prob=9.87578054e-01,height_median=6.12524689e-02,height_mean=6.16804026e-02,prob(percent)=99,effectivebrlenIgrBrlens{all}_mean=0.011214,rateIgrBrlens{all}_median=0.540592,length_95%HPD={2.60344100e-03,4.19031800e-02},rateIgrBrlens{all}_mean=0.694106,length_median=1.97208700e-02,effectivebrlenIgrBrlens{all}_95%HPD={0.002825,0.020488},effectivebrlenIgrBrlens{all}_median=0.010886,length_mean=2.09556935e-02,rateIgrBrlens{all}_95%HPD={0.134453,1.776118}],(257:815.0[&height_mean=4.88700660e-08,prob(percent)=100,height_median=4.90000000e-08,height_95%HPD={0.05846049979834581,36.68167778668754},prob=1.00000000e+00,length_median=3.77113900e-02,effectivebrlenIgrBrlens{all}_95%HPD={0.009285,0.026629},length_mean=3.76646453e-02,effectivebrlenIgrBrlens{all}_median=0.017218,rateIgrBrlens{all}_95%HPD={0.225928,0.924368},effectivebrlenIgrBrlens{all}_mean=0.017579,rateIgrBrlens{all}_median=0.460717,length_95%HPD={1.86030700e-02,5.88708700e-02},rateIgrBrlens{all}_mean=0.501354],(260:635.0[&height_95%HPD={0.05846049979834581,36.68167778668754},prob=1.00000000e+00,height_median=4.90000000e-08,height_mean=4.89011444e-08,prob(percent)=100,effectivebrlenIgrBrlens{all}_median=0.040759,effectivebrlenIgrBrlens{all}_mean=0.041331,rateIgrBrlens{all}_median=1.676275,rateIgrBrlens{all}_95%HPD={0.785061,4.566720},length_95%HPD={6.25777400e-03,4.26661600e-02},rateIgrBrlens{all}_mean=2.048235,length_median=2.41652000e-02,effectivebrlenIgrBrlens{all}_95%HPD={0.028106,0.055739},length_mean=2.46490699e-02],263:635.0[&height_95%HPD={0.05846049979834581,36.68167778668754},prob=1.00000000e+00,height_median=4.90000000e-08,height_mean=4.89008906e-08,prob(percent)=100,effectivebrlenIgrBrlens{all}_mean=0.018396,rateIgrBrlens{all}_median=0.761675,effectivebrlenIgrBrlens{all}_median=0.018010,length_95%HPD={6.30645000e-03,4.25784600e-02},rateIgrBrlens{all}_mean=0.892584,rateIgrBrlens{all}_95%HPD={0.306797,1.959529},length_median=2.41581200e-02,effectivebrlenIgrBrlens{all}_95%HPD={0.009512,0.027353},length_mean=2.46208376e-02]):180.0[&prob=9.66845181e-01,height_median=2.38749045e-02,height_mean=2.42239475e-02,prob(percent)=97,height_95%HPD={380.4080068818674,967.1287428810348},length_95%HPD={4.65866400e-04,2.79204600e-02},rateIgrBrlens{all}_mean=1.174926,length_median=1.23443100e-02,effectivebrlenIgrBrlens{all}_95%HPD={0.002422,0.019096},rateIgrBrlens{all}_median=0.797310,length_mean=1.35378693e-02,effectivebrlenIgrBrlens{all}_median=0.010376,rateIgrBrlens{all}_95%HPD={0.000001,2.974545},effectivebrlenIgrBrlens{all}_mean=0.010544]):528.0[&height_mean=3.77833585e-02,prob(percent)=100,height_95%HPD={553.3513274635535,1156.9548061455039},height_median=3.78595850e-02,prob=1.00000000e+00,length_median=4.30957700e-02,effectivebrlenIgrBrlens{all}_95%HPD={0.026342,0.051737},rateIgrBrlens{all}_mean=1.038143,length_mean=4.33515635e-02,effectivebrlenIgrBrlens{all}_median=0.038626,rateIgrBrlens{all}_95%HPD={0.461146,1.830794},effectivebrlenIgrBrlens{all}_mean=0.038930,rateIgrBrlens{all}_median=0.903516,length_95%HPD={1.67006900e-02,6.94691200e-02}]):193.0[&prob(percent)=90,height_95%HPD={1085.1364989016422,1659.924095352342},prob=9.01068865e-01,height_median=8.05616933e-02,height_mean=8.13268905e-02,length_mean=2.09829996e-02,effectivebrlenIgrBrlens{all}_median=0.008997,effectivebrlenIgrBrlens{all}_95%HPD={0.000000,0.016703},rateIgrBrlens{all}_95%HPD={0.001878,1.254188},effectivebrlenIgrBrlens{all}_mean=0.009233,rateIgrBrlens{all}_median=0.452214,length_95%HPD={1.25488100e-03,4.22960000e-02},rateIgrBrlens{all}_mean=0.571560,length_median=1.95434000e-02],(256:927.0[&prob=1.00000000e+00,height_median=4.90000000e-08,height_mean=4.89477141e-08,prob(percent)=100,height_95%HPD={0.05846049979834581,36.68167778668754},length_95%HPD={4.09242300e-02,1.01134600e-01},rateIgrBrlens{all}_mean=0.872140,length_median=7.05501400e-02,effectivebrlenIgrBrlens{all}_95%HPD={0.043597,0.077832},rateIgrBrlens{all}_median=0.831373,length_mean=7.11138011e-02,effectivebrlenIgrBrlens{all}_median=0.058619,rateIgrBrlens{all}_95%HPD={0.516873,1.319665},effectivebrlenIgrBrlens{all}_mean=0.059344],258:927.0[&prob=1.00000000e+00,height_median=4.90000000e-08,height_mean=4.89752246e-08,prob(percent)=100,height_95%HPD={0.05846049979834581,36.68167778668754},length_95%HPD={4.14383800e-02,1.06670000e-01},rateIgrBrlens{all}_mean=0.677424,length_median=7.10883300e-02,effectivebrlenIgrBrlens{all}_95%HPD={0.031007,0.063633},rateIgrBrlens{all}_median=0.650409,length_mean=7.20404760e-02,effectivebrlenIgrBrlens{all}_median=0.046383,rateIgrBrlens{all}_95%HPD={0.391334,1.019668},effectivebrlenIgrBrlens{all}_mean=0.046777]):609.0[&height_mean=7.05362674e-02,prob(percent)=95,height_95%HPD={655.1699650058172,1255.6322709855558},prob=9.48245595e-01,height_median=7.00707546e-02,length_median=2.95703900e-02,effectivebrlenIgrBrlens{all}_95%HPD={0.002849,0.023575},length_mean=3.06237097e-02,effectivebrlenIgrBrlens{all}_median=0.012656,rateIgrBrlens{all}_95%HPD={0.075603,1.204153},rateIgrBrlens{all}_mean=0.551989,effectivebrlenIgrBrlens{all}_mean=0.013001,rateIgrBrlens{all}_median=0.428030,length_95%HPD={3.50645100e-03,5.89545900e-02}]):679.0[&prob(percent)=100,height_95%HPD={1279.6284164014628,1846.2956833084245},prob=1.00000000e+00,height_median=1.01839087e-01,height_mean=1.02109434e-01,length_mean=1.95728489e-02,effectivebrlenIgrBrlens{all}_median=0.004632,rateIgrBrlens{all}_95%HPD={0.000182,0.832318},effectivebrlenIgrBrlens{all}_95%HPD={0.000000,0.011448},effectivebrlenIgrBrlens{all}_mean=0.005063,rateIgrBrlens{all}_median=0.239163,length_95%HPD={7.55749500e-04,4.11820200e-02},rateIgrBrlens{all}_mean=0.325146,length_median=1.81190900e-02]):2193.0[&height_95%HPD={1836.2283510814736,2649.7370132933615},prob=1.00000000e+00,height_median=1.21485050e-01,height_mean=1.21682283e-01,prob(percent)=100,effectivebrlenIgrBrlens{all}_mean=0.019722,rateIgrBrlens{all}_median=0.462285,effectivebrlenIgrBrlens{all}_median=0.019357,length_95%HPD={1.27579800e-02,7.26593600e-02},rateIgrBrlens{all}_mean=0.522848,rateIgrBrlens{all}_95%HPD={0.178906,0.940197},length_median=4.26541800e-02,effectivebrlenIgrBrlens{all}_95%HPD={0.009903,0.029876},length_mean=4.33072732e-02],((((((46:816.0[&height_95%HPD={0.05846049979834581,36.68167778668754},prob=1.00000000e+00,height_median=4.90000000e-08,height_mean=4.89286343e-08,prob(percent)=100,effectivebrlenIgrBrlens{all}_mean=0.055338,rateIgrBrlens{all}_median=1.100464,rateIgrBrlens{all}_95%HPD={0.648682,1.833253},length_95%HPD={2.67333200e-02,7.75733300e-02},rateIgrBrlens{all}_mean=1.152496,length_median=4.94211900e-02,effectivebrlenIgrBrlens{all}_95%HPD={0.034186,0.079845},length_mean=5.05097056e-02,effectivebrlenIgrBrlens{all}_median=0.054740],65:816.0[&height_95%HPD={0.05846049979834581,36.68167778668754},prob=1.00000000e+00,height_median=4.90000000e-08,height_mean=4.89203278e-08,prob(percent)=100,effectivebrlenIgrBrlens{all}_median=0.094090,effectivebrlenIgrBrlens{all}_mean=0.095165,rateIgrBrlens{all}_median=1.905379,rateIgrBrlens{all}_95%HPD={1.011175,3.176721},length_95%HPD={2.43249000e-02,7.90742400e-02},rateIgrBrlens{all}_mean=2.006703,length_median=4.94049600e-02,effectivebrlenIgrBrlens{all}_95%HPD={0.067495,0.122794},length_mean=5.09929561e-02]):201.0[&prob=8.95068998e-01,height_median=4.80994364e-02,height_mean=4.90286596e-02,prob(percent)=90,height_95%HPD={553.4677670176775,1157.172881494528},length_95%HPD={1.20817900e-03,3.98849900e-02},rateIgrBrlens{all}_mean=1.409288,rateIgrBrlens{all}_median=1.086892,length_median=1.81102600e-02,effectivebrlenIgrBrlens{all}_95%HPD={0.003737,0.039265},length_mean=1.96369819e-02,effectivebrlenIgrBrlens{all}_median=0.020297,rateIgrBrlens{all}_95%HPD={0.000647,3.453026},effectivebrlenIgrBrlens{all}_mean=0.020798],340:1017.0[&prob=1.00000000e+00,height_median=4.90000000e-08,height_mean=4.89198233e-08,prob(percent)=100,height_95%HPD={0.05846049979834581,36.68167778668754},length_95%HPD={4.21988300e-02,9.27020300e-02},rateIgrBrlens{all}_mean=0.619172,length_median=6.77523800e-02,effectivebrlenIgrBrlens{all}_95%HPD={0.025365,0.055677},rateIgrBrlens{all}_median=0.595190,length_mean=6.75629234e-02,effectivebrlenIgrBrlens{all}_median=0.040364,rateIgrBrlens{all}_95%HPD={0.391724,0.950080},effectivebrlenIgrBrlens{all}_mean=0.040705]):529.0[&height_mean=6.90926945e-02,prob(percent)=100,height_95%HPD={749.8772577049571,1345.529389066251},height_median=6.90776570e-02,prob=1.00000000e+00,length_median=2.42184200e-02,effectivebrlenIgrBrlens{all}_95%HPD={0.005421,0.031898},rateIgrBrlens{all}_mean=0.894650,length_mean=2.53989462e-02,effectivebrlenIgrBrlens{all}_median=0.017804,rateIgrBrlens{all}_95%HPD={0.142187,2.063841},effectivebrlenIgrBrlens{all}_mean=0.018138,rateIgrBrlens{all}_median=0.724205,length_95%HPD={4.09969400e-03,4.85179700e-02}],(((50:838.0[&height_95%HPD={0.05846049979834581,36.68167778668754},prob=1.00000000e+00,height_median=4.90000000e-08,height_mean=4.88931244e-08,prob(percent)=100,effectivebrlenIgrBrlens{all}_mean=0.023756,rateIgrBrlens{all}_median=0.581628,length_95%HPD={1.82978100e-02,6.18247400e-02},rateIgrBrlens{all}_mean=0.657916,effectivebrlenIgrBrlens{all}_median=0.023367,length_median=3.98724900e-02,effectivebrlenIgrBrlens{all}_95%HPD={0.012544,0.034710},rateIgrBrlens{all}_95%HPD={0.235539,1.201301},length_mean=3.98590465e-02],(63:656.0[&height_mean=4.88436055e-08,prob(percent)=100,height_median=4.90000000e-08,height_95%HPD={0.05846049979834581,36.68167778668754},prob=1.00000000e+00,length_median=2.70976400e-02,effectivebrlenIgrBrlens{all}_95%HPD={0.031392,0.059954},length_mean=2.86606525e-02,effectivebrlenIgrBrlens{all}_median=0.044539,rateIgrBrlens{all}_95%HPD={0.598041,3.126913},effectivebrlenIgrBrlens{all}_mean=0.045070,rateIgrBrlens{all}_median=1.663091,length_95%HPD={1.10730400e-02,4.94343100e-02},rateIgrBrlens{all}_mean=1.781361],68:656.0[&height_mean=4.88721226e-08,prob(percent)=100,height_median=4.90000000e-08,height_95%HPD={0.05846049979834581,36.68167778668754},prob=1.00000000e+00,length_median=2.59579600e-02,effectivebrlenIgrBrlens{all}_95%HPD={0.009665,0.029313},length_mean=2.68150518e-02,effectivebrlenIgrBrlens{all}_median=0.019493,rateIgrBrlens{all}_95%HPD={0.303214,1.518525},effectivebrlenIgrBrlens{all}_mean=0.019894,rateIgrBrlens{all}_median=0.753124,length_95%HPD={9.88215700e-03,4.38936200e-02},rateIgrBrlens{all}_mean=0.817688]):182.0[&prob(percent)=91,height_95%HPD={405.80950760771213,996.4875563194468},prob=9.05890980e-01,height_median=2.61403560e-02,height_mean=2.70451724e-02,length_mean=1.44002331e-02,effectivebrlenIgrBrlens{all}_median=0.012015,rateIgrBrlens{all}_95%HPD={0.157284,4.162149},effectivebrlenIgrBrlens{all}_mean=0.012398,rateIgrBrlens{all}_median=0.872729,length_95%HPD={6.19162600e-04,2.90827700e-02},rateIgrBrlens{all}_mean=1.418492,length_median=1.33944000e-02,effectivebrlenIgrBrlens{all}_95%HPD={0.004648,0.021318}]):224.0[&height_95%HPD={576.7545324663458,1179.9902724327374},prob=1.00000000e+00,height_median=4.11993790e-02,height_mean=4.17067890e-02,prob(percent)=100,effectivebrlenIgrBrlens{all}_mean=0.025860,rateIgrBrlens{all}_median=0.840858,length_95%HPD={7.50259300e-03,5.53465800e-02},rateIgrBrlens{all}_mean=0.997115,length_median=3.01858000e-02,effectivebrlenIgrBrlens{all}_95%HPD={0.012786,0.038955},effectivebrlenIgrBrlens{all}_median=0.025508,length_mean=3.10960906e-02,rateIgrBrlens{all}_95%HPD={0.284774,1.853620}],56:1062.0[&height_95%HPD={0.05846049979834581,36.68167778668754},prob=1.00000000e+00,height_median=4.90000000e-08,height_mean=4.89253837e-08,prob(percent)=100,effectivebrlenIgrBrlens{all}_mean=0.087973,rateIgrBrlens{all}_median=1.211445,rateIgrBrlens{all}_95%HPD={0.844019,1.672634},length_95%HPD={5.05238400e-02,9.68131700e-02},rateIgrBrlens{all}_mean=1.237344,length_median=7.24565200e-02,effectivebrlenIgrBrlens{all}_95%HPD={0.067588,0.108534},length_mean=7.28028307e-02,effectivebrlenIgrBrlens{all}_median=0.087446]):266.0[&prob=1.00000000e+00,height_median=7.24565740e-02,height_mean=7.28028796e-02,prob(percent)=100,height_95%HPD={786.3720731284204,1379.6223606808855},length_95%HPD={4.20039300e-05,2.60650500e-02},rateIgrBrlens{all}_mean=0.455300,length_median=7.98405900e-03,effectivebrlenIgrBrlens{all}_95%HPD={0.000000,0.012045},length_mean=1.00130798e-02,effectivebrlenIgrBrlens{all}_median=0.002709,rateIgrBrlens{all}_95%HPD={0.000001,1.380450},effectivebrlenIgrBrlens{all}_mean=0.003915,rateIgrBrlens{all}_median=0.281849],((66:765.0[&prob=1.00000000e+00,height_median=4.90000000e-08,height_mean=4.89037966e-08,prob(percent)=100,height_95%HPD={0.05846049979834581,36.68167778668754},length_95%HPD={2.09180300e-02,6.40308100e-02},rateIgrBrlens{all}_mean=1.623458,rateIgrBrlens{all}_median=1.541364,length_median=3.89279800e-02,effectivebrlenIgrBrlens{all}_95%HPD={0.045169,0.078417},length_mean=3.99872490e-02,effectivebrlenIgrBrlens{all}_median=0.059880,rateIgrBrlens{all}_95%HPD={0.812454,2.483254},effectivebrlenIgrBrlens{all}_mean=0.060528],73:765.0[&prob=1.00000000e+00,height_median=4.90000000e-08,height_mean=4.88833570e-08,prob(percent)=100,height_95%HPD={0.05846049979834581,36.68167778668754},length_95%HPD={2.07921800e-02,7.17683500e-02},rateIgrBrlens{all}_mean=0.684368,length_median=4.32169900e-02,effectivebrlenIgrBrlens{all}_95%HPD={0.016139,0.041998},rateIgrBrlens{all}_median=0.651972,length_mean=4.45691289e-02,effectivebrlenIgrBrlens{all}_median=0.028131,rateIgrBrlens{all}_95%HPD={0.301842,1.113563},effectivebrlenIgrBrlens{all}_mean=0.028528]):194.0[&height_mean=3.95148017e-02,prob(percent)=71,height_95%HPD={503.0095989665145,1104.7589397600523},prob=7.13184151e-01,height_median=3.85055852e-02,length_median=1.92437700e-02,effectivebrlenIgrBrlens{all}_95%HPD={0.001796,0.022911},length_mean=2.07550149e-02,effectivebrlenIgrBrlens{all}_median=0.011756,rateIgrBrlens{all}_mean=0.774591,rateIgrBrlens{all}_95%HPD={0.097976,1.795420},effectivebrlenIgrBrlens{all}_mean=0.012149,rateIgrBrlens{all}_median=0.591248,length_95%HPD={1.32240100e-03,4.15092400e-02}],71:959.0[&height_mean=4.88520777e-08,prob(percent)=100,height_95%HPD={0.05846049979834581,36.68167778668754},prob=1.00000000e+00,height_median=4.90000000e-08,length_median=5.48549400e-02,effectivebrlenIgrBrlens{all}_95%HPD={0.027352,0.058229},length_mean=5.46654617e-02,effectivebrlenIgrBrlens{all}_median=0.042481,rateIgrBrlens{all}_95%HPD={0.451420,1.277093},rateIgrBrlens{all}_mean=0.825519,effectivebrlenIgrBrlens{all}_mean=0.042644,rateIgrBrlens{all}_median=0.790573,length_95%HPD={2.64735000e-02,8.09769800e-02}]):369.0[&prob(percent)=100,height_95%HPD={693.9013476887204,1291.9574975046185},prob=1.00000000e+00,height_median=5.90498470e-02,height_mean=5.94952605e-02,length_mean=2.33206989e-02,effectivebrlenIgrBrlens{all}_median=0.011382,rateIgrBrlens{all}_95%HPD={0.000004,1.512731},effectivebrlenIgrBrlens{all}_95%HPD={0.000000,0.020614},effectivebrlenIgrBrlens{all}_mean=0.011571,rateIgrBrlens{all}_median=0.489622,length_95%HPD={1.91708200e-03,4.52255300e-02},rateIgrBrlens{all}_mean=0.631849,length_median=2.23798000e-02]):218.0[&height_95%HPD={1078.9039618456031,1654.4935638889706},prob=1.00000000e+00,height_median=8.25559080e-02,height_mean=8.28159594e-02,prob(percent)=100,effectivebrlenIgrBrlens{all}_mean=0.002113,rateIgrBrlens{all}_median=0.159394,effectivebrlenIgrBrlens{all}_median=0.001299,length_95%HPD={4.18311300e-05,2.38335200e-02},rateIgrBrlens{all}_mean=0.311547,rateIgrBrlens{all}_95%HPD={0.000001,0.915752},length_median=6.99365600e-03,effectivebrlenIgrBrlens{all}_95%HPD={0.000000,0.006986},length_mean=8.99281222e-03]):96.0[&prob=5.88275816e-01,height_median=9.09086046e-02,height_mean=9.12071281e-02,prob(percent)=59,height_95%HPD={1278.8085902950104,1845.6103538496725},length_95%HPD={1.33625000e-04,3.79143300e-02},rateIgrBrlens{all}_mean=0.554838,length_median=1.41837500e-02,effectivebrlenIgrBrlens{all}_95%HPD={0.000000,0.018644},rateIgrBrlens{all}_median=0.391006,length_mean=1.63988089e-02,effectivebrlenIgrBrlens{all}_median=0.006403,rateIgrBrlens{all}_95%HPD={0.000001,1.517064},effectivebrlenIgrBrlens{all}_mean=0.007416],51:1642.0[&prob=1.00000000e+00,height_median=4.90000000e-08,height_mean=4.88101729e-08,prob(percent)=100,height_95%HPD={0.05846049979834581,36.68167778668754},length_95%HPD={7.25118500e-02,1.29974800e-01},rateIgrBrlens{all}_mean=1.044140,length_median=1.00253800e-01,effectivebrlenIgrBrlens{all}_95%HPD={0.080803,0.127740},rateIgrBrlens{all}_median=1.030576,length_mean=1.00741189e-01,effectivebrlenIgrBrlens{all}_median=0.102594,rateIgrBrlens{all}_95%HPD={0.701437,1.370871},effectivebrlenIgrBrlens{all}_mean=0.103201]):1060.0[&height_mean=1.04409082e-01,prob(percent)=99,height_95%HPD={1384.6619287004087,1957.6087478505904},prob=9.89200240e-01,height_median=1.03917505e-01,length_median=3.81608800e-02,effectivebrlenIgrBrlens{all}_95%HPD={0.008918,0.037373},rateIgrBrlens{all}_mean=0.697974,length_mean=3.84655312e-02,effectivebrlenIgrBrlens{all}_median=0.023755,rateIgrBrlens{all}_95%HPD={0.209840,1.299856},effectivebrlenIgrBrlens{all}_mean=0.023584,rateIgrBrlens{all}_median=0.616653,length_95%HPD={9.20865600e-03,6.66681800e-02}],((((((47:645.0[&height_mean=4.88958265e-08,prob(percent)=100,height_95%HPD={0.05846049979834581,36.68167778668754},height_median=4.90000000e-08,prob=1.00000000e+00,length_median=2.53123600e-02,effectivebrlenIgrBrlens{all}_95%HPD={0.018964,0.042176},rateIgrBrlens{all}_mean=1.371688,length_mean=2.61693390e-02,effectivebrlenIgrBrlens{all}_median=0.029973,rateIgrBrlens{all}_95%HPD={0.485603,2.718189},effectivebrlenIgrBrlens{all}_mean=0.030464,rateIgrBrlens{all}_median=1.205004,length_95%HPD={8.47695900e-03,4.59147700e-02}],60:645.0[&height_mean=4.88958265e-08,prob(percent)=100,height_95%HPD={0.05846049979834581,36.68167778668754},height_median=4.90000000e-08,prob=1.00000000e+00,length_median=2.53123600e-02,effectivebrlenIgrBrlens{all}_95%HPD={0.008107,0.026553},rateIgrBrlens{all}_mean=0.777569,length_mean=2.61693390e-02,effectivebrlenIgrBrlens{all}_median=0.017043,rateIgrBrlens{all}_95%HPD={0.211378,1.514292},effectivebrlenIgrBrlens{all}_mean=0.017453,rateIgrBrlens{all}_median=0.668741,length_95%HPD={8.47695900e-03,4.59147700e-02}]):284.0[&prob(percent)=100,height_95%HPD={396.1740966357931,984.9497331066865},prob=1.00000000e+00,height_median=2.53124071e-02,height_mean=2.61693879e-02,length_mean=3.28329462e-02,effectivebrlenIgrBrlens{all}_median=0.028806,effectivebrlenIgrBrlens{all}_95%HPD={0.016340,0.043201},rateIgrBrlens{all}_95%HPD={0.404346,2.389152},effectivebrlenIgrBrlens{all}_mean=0.029308,rateIgrBrlens{all}_median=0.883977,length_95%HPD={7.94321400e-03,5.65799200e-02},rateIgrBrlens{all}_mean=1.078735,length_median=3.28257900e-02],58:929.0[&prob(percent)=100,height_95%HPD={0.05846049979834581,36.68167778668754},prob=1.00000000e+00,height_median=4.90000000e-08,height_mean=4.89044708e-08,length_mean=5.90022852e-02,effectivebrlenIgrBrlens{all}_median=0.055484,rateIgrBrlens{all}_95%HPD={0.583059,1.508896},effectivebrlenIgrBrlens{all}_95%HPD={0.040123,0.072751},effectivebrlenIgrBrlens{all}_mean=0.055830,rateIgrBrlens{all}_median=0.934662,length_95%HPD={3.65157700e-02,8.24479300e-02},rateIgrBrlens{all}_mean=0.983109,length_median=5.92634800e-02]):454.0[&height_95%HPD={656.5242977317437,1257.1358908948916},prob=1.00000000e+00,height_median=5.92635250e-02,height_mean=5.90023341e-02,prob(percent)=100,effectivebrlenIgrBrlens{all}_mean=0.005350,effectivebrlenIgrBrlens{all}_median=0.004597,rateIgrBrlens{all}_median=0.354988,length_95%HPD={1.40830800e-04,3.16163300e-02},rateIgrBrlens{all}_mean=0.537564,rateIgrBrlens{all}_95%HPD={0.000029,1.577036},length_median=1.13224900e-02,effectivebrlenIgrBrlens{all}_95%HPD={0.000000,0.013584},length_mean=1.33050048e-02],(49:765.0[&height_mean=4.88626993e-08,prob(percent)=100,height_95%HPD={0.05846049979834581,36.68167778668754},prob=1.00000000e+00,height_median=4.90000000e-08,length_median=4.09714000e-02,effectivebrlenIgrBrlens{all}_95%HPD={0.041619,0.076286},length_mean=4.12179387e-02,effectivebrlenIgrBrlens{all}_median=0.058294,rateIgrBrlens{all}_95%HPD={0.699167,2.730996},rateIgrBrlens{all}_mean=1.567491,effectivebrlenIgrBrlens{all}_mean=0.058733,rateIgrBrlens{all}_median=1.440544,length_95%HPD={1.81591300e-02,6.57274200e-02}],78:765.0[&height_median=4.90000000e-08,height_mean=4.88626993e-08,prob(percent)=100,height_95%HPD={0.05846049979834581,36.68167778668754},prob=1.00000000e+00,length_median=4.09714000e-02,effectivebrlenIgrBrlens{all}_95%HPD={0.018358,0.047793},length_mean=4.12179387e-02,effectivebrlenIgrBrlens{all}_median=0.031925,rateIgrBrlens{all}_95%HPD={0.395334,1.559601},rateIgrBrlens{all}_mean=0.857262,effectivebrlenIgrBrlens{all}_mean=0.032480,rateIgrBrlens{all}_median=0.776400,length_95%HPD={1.81591300e-02,6.57274200e-02}]):618.0[&prob(percent)=100,height_95%HPD={502.58008885269044,1104.4106701921105},prob=1.00000000e+00,height_median=4.09714480e-02,height_mean=4.12179876e-02,length_mean=3.28458362e-02,effectivebrlenIgrBrlens{all}_median=0.033188,rateIgrBrlens{all}_95%HPD={0.410599,2.893333},effectivebrlenIgrBrlens{all}_mean=0.033517,rateIgrBrlens{all}_median=1.036353,effectivebrlenIgrBrlens{all}_95%HPD={0.017397,0.049848},length_95%HPD={7.22271400e-03,5.99677700e-02},rateIgrBrlens{all}_mean=1.296682,length_median=3.21066300e-02],((67:764.0[&prob(percent)=100,height_95%HPD={0.05846049979834581,36.68167778668754},prob=1.00000000e+00,height_median=4.90000000e-08,height_mean=4.89565767e-08,length_mean=3.98307092e-02,effectivebrlenIgrBrlens{all}_median=0.056526,rateIgrBrlens{all}_95%HPD={0.753094,2.558626},effectivebrlenIgrBrlens{all}_mean=0.057047,rateIgrBrlens{all}_median=1.432983,length_95%HPD={1.88845700e-02,6.15938300e-02},rateIgrBrlens{all}_mean=1.558895,effectivebrlenIgrBrlens{all}_95%HPD={0.040551,0.074551},length_median=3.97607500e-02],69:764.0[&prob(percent)=100,height_95%HPD={0.05846049979834581,36.68167778668754},prob=1.00000000e+00,height_median=4.90000000e-08,height_mean=4.89632566e-08,length_mean=4.21433414e-02,effectivebrlenIgrBrlens{all}_median=0.027538,rateIgrBrlens{all}_95%HPD={0.312148,1.204728},effectivebrlenIgrBrlens{all}_mean=0.027995,rateIgrBrlens{all}_median=0.659803,length_95%HPD={1.80184300e-02,6.44339300e-02},rateIgrBrlens{all}_mean=0.715483,length_median=4.18697500e-02,effectivebrlenIgrBrlens{all}_95%HPD={0.016975,0.041276}]):196.0[&height_95%HPD={501.6605971748449,1103.5879959802319},prob=8.36359192e-01,height_median=3.98621590e-02,height_mean=3.99330144e-02,prob(percent)=84,effectivebrlenIgrBrlens{all}_mean=0.011955,rateIgrBrlens{all}_median=0.609085,length_95%HPD={1.14037400e-03,3.95098400e-02},rateIgrBrlens{all}_mean=0.809674,length_median=1.83246200e-02,effectivebrlenIgrBrlens{all}_95%HPD={0.001132,0.023230},effectivebrlenIgrBrlens{all}_median=0.011366,length_mean=1.96458378e-02,rateIgrBrlens{all}_95%HPD={0.000001,1.970815}],352:960.0[&height_95%HPD={0.05846049979834581,36.68167778668754},prob=1.00000000e+00,height_median=4.90000000e-08,height_mean=4.89852963e-08,prob(percent)=100,effectivebrlenIgrBrlens{all}_mean=0.049744,rateIgrBrlens{all}_median=0.887138,rateIgrBrlens{all}_95%HPD={0.513975,1.472853},length_95%HPD={2.68166800e-02,8.51603900e-02},rateIgrBrlens{all}_mean=0.944293,length_median=5.66807100e-02,effectivebrlenIgrBrlens{all}_95%HPD={0.032756,0.067151},length_mean=5.64964027e-02,effectivebrlenIgrBrlens{all}_median=0.049245]):423.0[&prob=8.52803271e-01,height_median=5.66305099e-02,height_mean=5.70231380e-02,prob(percent)=85,height_95%HPD={694.7314268007335,1292.7021378291984},length_95%HPD={1.11342400e-03,4.26056100e-02},rateIgrBrlens{all}_mean=0.685035,length_median=2.04011700e-02,effectivebrlenIgrBrlens{all}_95%HPD={0.000000,0.020341},length_mean=2.15151759e-02,effectivebrlenIgrBrlens{all}_median=0.010806,rateIgrBrlens{all}_95%HPD={0.000001,1.683778},effectivebrlenIgrBrlens{all}_mean=0.011090,rateIgrBrlens{all}_median=0.513993]):324.0[&height_mean=8.28483419e-02,prob(percent)=100,height_median=8.27969970e-02,height_95%HPD={1125.7718833772115,1696.714052361832},prob=1.00000000e+00,length_median=5.27090500e-03,effectivebrlenIgrBrlens{all}_95%HPD={0.000000,0.003854},length_mean=6.96398337e-03,effectivebrlenIgrBrlens{all}_median=0.000365,rateIgrBrlens{all}_95%HPD={0.000001,0.535028},effectivebrlenIgrBrlens{all}_mean=0.000949,rateIgrBrlens{all}_median=0.063649,length_95%HPD={5.82787300e-05,1.89141700e-02},rateIgrBrlens{all}_mean=0.147016],(((54:765.0[&height_95%HPD={0.05846049979834581,36.68167778668754},prob=1.00000000e+00,height_median=4.90000000e-08,height_mean=4.90361142e-08,prob(percent)=100,effectivebrlenIgrBrlens{all}_mean=0.079221,rateIgrBrlens{all}_median=1.900885,effectivebrlenIgrBrlens{all}_median=0.078798,length_95%HPD={2.09988600e-02,6.25739400e-02},rateIgrBrlens{all}_mean=2.105928,rateIgrBrlens{all}_95%HPD={1.012162,3.538553},length_median=4.09895500e-02,effectivebrlenIgrBrlens{all}_95%HPD={0.053987,0.102556},length_mean=4.10672344e-02],64:765.0[&height_95%HPD={0.05846049979834581,36.68167778668754},prob=1.00000000e+00,height_median=4.90000000e-08,height_mean=4.90361142e-08,prob(percent)=100,effectivebrlenIgrBrlens{all}_mean=0.067694,rateIgrBrlens{all}_median=1.651997,effectivebrlenIgrBrlens{all}_median=0.066567,length_95%HPD={2.09988600e-02,6.25739400e-02},rateIgrBrlens{all}_mean=1.796702,rateIgrBrlens{all}_95%HPD={0.916424,3.121394},length_median=4.09895500e-02,effectivebrlenIgrBrlens{all}_95%HPD={0.046185,0.092821},length_mean=4.10672344e-02]):223.0[&prob=1.00000000e+00,height_median=4.09895958e-02,height_mean=4.10672835e-02,prob(percent)=100,height_95%HPD={502.686847008974,1104.506129440698},length_95%HPD={3.22842200e-03,4.42805500e-02},rateIgrBrlens{all}_mean=2.689649,length_median=2.31495400e-02,effectivebrlenIgrBrlens{all}_95%HPD={0.026873,0.073932},rateIgrBrlens{all}_median=2.084993,length_mean=2.40767113e-02,effectivebrlenIgrBrlens{all}_median=0.049024,rateIgrBrlens{all}_95%HPD={0.726045,5.980168},effectivebrlenIgrBrlens{all}_mean=0.049875],82:988.0[&prob=1.00000000e+00,height_median=4.90000000e-08,height_mean=4.90174203e-08,prob(percent)=100,height_95%HPD={0.05846049979834581,36.68167778668754},length_95%HPD={4.25864100e-02,8.80573900e-02},rateIgrBrlens{all}_mean=1.202996,length_median=6.49440900e-02,effectivebrlenIgrBrlens{all}_95%HPD={0.051280,0.103929},rateIgrBrlens{all}_median=1.161803,length_mean=6.52730941e-02,effectivebrlenIgrBrlens{all}_median=0.076093,rateIgrBrlens{all}_95%HPD={0.787989,1.717155},effectivebrlenIgrBrlens{all}_mean=0.076664]):159.0[&height_mean=6.43246640e-02,prob(percent)=90,height_95%HPD={717.3689976853134,1314.585961329993},prob=9.04757672e-01,height_median=6.41859294e-02,length_median=1.29801000e-02,effectivebrlenIgrBrlens{all}_95%HPD={0.003406,0.038993},length_mean=1.40212116e-02,effectivebrlenIgrBrlens{all}_median=0.020401,rateIgrBrlens{all}_95%HPD={0.000322,5.620453},rateIgrBrlens{all}_mean=2.201793,effectivebrlenIgrBrlens{all}_mean=0.020963,rateIgrBrlens{all}_median=1.517572,length_95%HPD={8.04766500e-04,2.91147100e-02}],55:1147.0[&height_mean=4.89063724e-08,height_median=4.90000000e-08,prob(percent)=100,height_95%HPD={0.05846049979834581,36.68167778668754},prob=1.00000000e+00,length_median=7.70777500e-02,effectivebrlenIgrBrlens{all}_95%HPD={0.058644,0.107098},length_mean=7.73619198e-02,effectivebrlenIgrBrlens{all}_median=0.082430,rateIgrBrlens{all}_95%HPD={0.740277,1.457124},rateIgrBrlens{all}_mean=1.089333,effectivebrlenIgrBrlens{all}_mean=0.082889,rateIgrBrlens{all}_median=1.056802,length_95%HPD={5.43192200e-02,9.93437100e-02}]):560.0[&prob(percent)=100,height_95%HPD={888.9979963032919,1477.52798056473},prob=1.00000000e+00,height_median=7.81837760e-02,height_mean=7.84267666e-02,length_mean=1.54830841e-02,effectivebrlenIgrBrlens{all}_median=0.032263,rateIgrBrlens{all}_95%HPD={0.627988,10.189051},effectivebrlenIgrBrlens{all}_mean=0.032768,rateIgrBrlens{all}_median=2.198811,effectivebrlenIgrBrlens{all}_95%HPD={0.015135,0.051197},length_95%HPD={4.96680300e-04,3.09779100e-02},rateIgrBrlens{all}_mean=3.572716,length_median=1.45504300e-02],75:1707.0[&prob(percent)=100,height_95%HPD={0.05846049979834581,36.68167778668754},prob=1.00000000e+00,height_median=4.90000000e-08,height_mean=4.89309129e-08,length_mean=8.66260866e-02,effectivebrlenIgrBrlens{all}_median=0.070545,rateIgrBrlens{all}_95%HPD={0.545135,1.116222},effectivebrlenIgrBrlens{all}_mean=0.070989,rateIgrBrlens{all}_median=0.806396,effectivebrlenIgrBrlens{all}_95%HPD={0.052465,0.089119},length_95%HPD={6.23352700e-02,1.10635700e-01},rateIgrBrlens{all}_mean=0.833770,length_median=8.66483800e-02]):121.0[&height_95%HPD={1442.3593158907818,2021.3943962565504},prob=7.95360103e-01,height_median=9.55720190e-02,height_mean=9.57660229e-02,prob(percent)=80,effectivebrlenIgrBrlens{all}_mean=0.012121,rateIgrBrlens{all}_median=0.922105,length_95%HPD={5.94962800e-04,2.76749000e-02},rateIgrBrlens{all}_mean=1.294585,effectivebrlenIgrBrlens{all}_median=0.011773,length_median=1.23712100e-02,effectivebrlenIgrBrlens{all}_95%HPD={0.002061,0.022387},rateIgrBrlens{all}_95%HPD={0.000002,3.202384},length_mean=1.34448346e-02],(70:881.0[&height_mean=4.88904969e-08,height_median=4.90000000e-08,prob(percent)=100,height_95%HPD={0.05846049979834581,36.68167778668754},prob=1.00000000e+00,length_median=6.12349500e-02,effectivebrlenIgrBrlens{all}_95%HPD={0.025717,0.057825},length_mean=6.11874515e-02,effectivebrlenIgrBrlens{all}_median=0.040237,rateIgrBrlens{all}_95%HPD={0.371576,1.099447},effectivebrlenIgrBrlens{all}_mean=0.040865,rateIgrBrlens{all}_median=0.666733,rateIgrBrlens{all}_mean=0.703806,length_95%HPD={3.20236500e-02,9.18172600e-02}],79:881.0[&height_mean=4.88823238e-08,prob(percent)=100,height_median=4.90000000e-08,height_95%HPD={0.05846049979834581,36.68167778668754},prob=1.00000000e+00,length_median=6.12349500e-02,effectivebrlenIgrBrlens{all}_95%HPD={0.039748,0.074357},length_mean=6.12158615e-02,effectivebrlenIgrBrlens{all}_median=0.056739,rateIgrBrlens{all}_95%HPD={0.523328,1.566546},effectivebrlenIgrBrlens{all}_mean=0.057151,rateIgrBrlens{all}_median=0.919259,length_95%HPD={3.05290700e-02,9.03811700e-02},rateIgrBrlens{all}_mean=0.995531]):947.0[&prob(percent)=99,height_95%HPD={613.0229316912586,1214.4139343793902},prob=9.91911291e-01,height_median=6.12089700e-02,height_mean=6.10603303e-02,length_mean=4.26991439e-02,effectivebrlenIgrBrlens{all}_median=0.021332,rateIgrBrlens{all}_95%HPD={0.188972,1.167980},effectivebrlenIgrBrlens{all}_mean=0.021561,rateIgrBrlens{all}_median=0.506009,length_95%HPD={7.02504100e-03,7.59445600e-02},rateIgrBrlens{all}_mean=0.582182,effectivebrlenIgrBrlens{all}_95%HPD={0.006909,0.036020},length_median=4.21338500e-02]):394.0[&height_95%HPD={1544.7187449799248,2153.307819878692},prob=9.56267638e-01,height_median=1.08107764e-01,height_mean=1.08077987e-01,prob(percent)=96,effectivebrlenIgrBrlens{all}_mean=0.010447,rateIgrBrlens{all}_median=0.635805,length_95%HPD={8.98301200e-04,3.42102200e-02},rateIgrBrlens{all}_mean=0.861329,length_median=1.49938200e-02,effectivebrlenIgrBrlens{all}_95%HPD={0.000000,0.019000},effectivebrlenIgrBrlens{all}_median=0.010113,length_mean=1.63943392e-02,rateIgrBrlens{all}_95%HPD={0.000017,2.195216}],(((((48:802.0[&height_mean=4.88633458e-08,prob(percent)=100,height_95%HPD={0.05846049979834581,36.68167778668754},prob=1.00000000e+00,height_median=4.90000000e-08,length_median=4.69348800e-02,effectivebrlenIgrBrlens{all}_95%HPD={0.038914,0.072724},length_mean=4.68839388e-02,effectivebrlenIgrBrlens{all}_median=0.055034,rateIgrBrlens{all}_95%HPD={0.650496,2.058928},rateIgrBrlens{all}_mean=1.256864,effectivebrlenIgrBrlens{all}_mean=0.055393,rateIgrBrlens{all}_median=1.171768,length_95%HPD={2.45238100e-02,6.89538600e-02}],74:802.0[&height_median=4.90000000e-08,height_mean=4.88635680e-08,prob(percent)=100,height_95%HPD={0.05846049979834581,36.68167778668754},prob=1.00000000e+00,length_median=4.69348800e-02,effectivebrlenIgrBrlens{all}_95%HPD={0.033838,0.066041},length_mean=4.68834444e-02,effectivebrlenIgrBrlens{all}_median=0.049485,rateIgrBrlens{all}_95%HPD={0.593626,1.817673},rateIgrBrlens{all}_mean=1.126325,effectivebrlenIgrBrlens{all}_mean=0.049681,rateIgrBrlens{all}_median=1.050137,length_95%HPD={2.45238100e-02,6.89538600e-02}]):237.0[&prob(percent)=100,height_95%HPD={535.995220031335,1139.3835783409434},prob=9.99955557e-01,height_median=4.69335340e-02,height_mean=4.68816650e-02,length_mean=2.84701875e-02,effectivebrlenIgrBrlens{all}_median=0.027784,rateIgrBrlens{all}_95%HPD={0.376246,2.421683},effectivebrlenIgrBrlens{all}_mean=0.028133,rateIgrBrlens{all}_median=1.021689,effectivebrlenIgrBrlens{all}_95%HPD={0.011493,0.046420},length_95%HPD={6.52998900e-03,5.29730900e-02},rateIgrBrlens{all}_mean=1.201180,length_median=2.75179600e-02],61:1039.0[&prob(percent)=100,height_95%HPD={0.05846049979834581,36.68167778668754},prob=1.00000000e+00,height_median=4.90000000e-08,height_mean=4.88775632e-08,length_mean=7.53523666e-02,effectivebrlenIgrBrlens{all}_median=0.099855,rateIgrBrlens{all}_95%HPD={0.850454,1.871104},effectivebrlenIgrBrlens{all}_mean=0.099986,rateIgrBrlens{all}_median=1.324108,effectivebrlenIgrBrlens{all}_95%HPD={0.074885,0.123084},length_95%HPD={5.10170800e-02,1.00681200e-01},rateIgrBrlens{all}_mean=1.360772,length_median=7.47561500e-02]):156.0[&height_95%HPD={763.8219570579694,1358.3538762216156},prob=1.00000000e+00,height_median=7.47562055e-02,height_mean=7.53529099e-02,prob(percent)=100,effectivebrlenIgrBrlens{all}_mean=0.008335,rateIgrBrlens{all}_median=0.573029,length_95%HPD={3.15228300e-05,2.87253000e-02},rateIgrBrlens{all}_mean=0.851234,effectivebrlenIgrBrlens{all}_median=0.006954,length_median=1.00580000e-02,effectivebrlenIgrBrlens{all}_95%HPD={0.000000,0.022139},rateIgrBrlens{all}_95%HPD={0.000001,2.717644},length_mean=1.18320580e-02],52:1195.0[&height_95%HPD={0.05846049979834581,36.68167778668754},prob=1.00000000e+00,height_median=4.90000000e-08,height_mean=4.87561750e-08,prob(percent)=100,effectivebrlenIgrBrlens{all}_mean=0.115917,rateIgrBrlens{all}_median=1.348594,length_95%HPD={6.27978700e-02,1.13976600e-01},rateIgrBrlens{all}_mean=1.355217,effectivebrlenIgrBrlens{all}_median=0.114973,length_median=8.64488900e-02,effectivebrlenIgrBrlens{all}_95%HPD={0.089467,0.143036},rateIgrBrlens{all}_95%HPD={0.863896,1.770590},length_mean=8.71912834e-02]):258.0[&prob=9.96222306e-01,height_median=8.64064359e-02,height_mean=8.71512090e-02,prob(percent)=100,height_95%HPD={935.9306539497347,1519.1428260283412},length_95%HPD={2.56342600e-03,4.23686700e-02},rateIgrBrlens{all}_mean=1.716905,length_median=1.95965600e-02,effectivebrlenIgrBrlens{all}_95%HPD={0.010838,0.042694},length_mean=2.10969046e-02,effectivebrlenIgrBrlens{all}_median=0.026779,rateIgrBrlens{all}_95%HPD={0.332130,4.248711},rateIgrBrlens{all}_median=1.324421,effectivebrlenIgrBrlens{all}_mean=0.027051],(59:991.0[&prob(percent)=100,height_95%HPD={0.05846049979834581,36.68167778668754},prob=1.00000000e+00,height_median=4.90000000e-08,height_mean=4.89275896e-08,length_mean=8.48823190e-02,effectivebrlenIgrBrlens{all}_median=0.050985,rateIgrBrlens{all}_95%HPD={0.400625,0.877925},effectivebrlenIgrBrlens{all}_mean=0.051496,rateIgrBrlens{all}_median=0.603019,length_95%HPD={5.26756800e-02,1.17891100e-01},rateIgrBrlens{all}_mean=0.621877,effectivebrlenIgrBrlens{all}_95%HPD={0.033417,0.070872},length_median=8.53491600e-02],81:991.0[&prob(percent)=100,height_95%HPD={0.05846049979834581,36.68167778668754},prob=1.00000000e+00,height_median=4.90000000e-08,height_mean=4.88425282e-08,length_mean=8.69205983e-02,effectivebrlenIgrBrlens{all}_median=0.071646,rateIgrBrlens{all}_95%HPD={0.570800,1.242442},effectivebrlenIgrBrlens{all}_mean=0.072068,rateIgrBrlens{all}_median=0.833119,length_95%HPD={5.11518400e-02,1.23040800e-01},rateIgrBrlens{all}_mean=0.859950,length_median=8.63106200e-02,effectivebrlenIgrBrlens{all}_95%HPD={0.051891,0.092727}]):462.0[&height_95%HPD={714.5796196706671,1311.4800403896197},prob=8.12826382e-01,height_median=8.16974174e-02,height_mean=8.15462023e-02,prob(percent)=81,effectivebrlenIgrBrlens{all}_mean=0.011538,rateIgrBrlens{all}_median=0.387940,length_95%HPD={7.60550000e-04,5.54018400e-02},rateIgrBrlens{all}_mean=0.465078,length_median=2.79697700e-02,effectivebrlenIgrBrlens{all}_95%HPD={0.000000,0.023395},effectivebrlenIgrBrlens{all}_median=0.011031,length_mean=2.88056715e-02,rateIgrBrlens{all}_95%HPD={0.000002,0.938237}]):183.0[&prob=1.00000000e+00,height_median=1.09764898e-01,height_mean=1.10458340e-01,prob(percent)=100,height_95%HPD={1200.59297131609,1765.8785799773352},length_95%HPD={5.74028300e-05,1.74354300e-02},rateIgrBrlens{all}_mean=0.250876,length_median=5.05145800e-03,effectivebrlenIgrBrlens{all}_95%HPD={0.000000,0.004726},length_mean=6.53376052e-03,effectivebrlenIgrBrlens{all}_median=0.000463,rateIgrBrlens{all}_95%HPD={0.000001,0.776052},effectivebrlenIgrBrlens{all}_mean=0.001176,rateIgrBrlens{all}_median=0.084272],(53:991.0[&prob(percent)=100,height_95%HPD={0.05846049979834581,36.68167778668754},prob=1.00000000e+00,height_median=4.90000000e-08,height_mean=4.89147021e-08,length_mean=8.57629635e-02,effectivebrlenIgrBrlens{all}_median=0.084900,rateIgrBrlens{all}_95%HPD={0.676431,1.402960},effectivebrlenIgrBrlens{all}_mean=0.085569,rateIgrBrlens{all}_median=0.996481,length_95%HPD={5.75886300e-02,1.13661900e-01},rateIgrBrlens{all}_mean=1.019618,length_median=8.59054500e-02,effectivebrlenIgrBrlens{all}_95%HPD={0.061602,0.109480}],76:991.0[&prob(percent)=100,height_95%HPD={0.05846049979834581,36.68167778668754},prob=1.00000000e+00,height_median=4.90000000e-08,height_mean=4.89126177e-08,length_mean=8.57652172e-02,effectivebrlenIgrBrlens{all}_median=0.103511,effectivebrlenIgrBrlens{all}_95%HPD={0.079234,0.134728},rateIgrBrlens{all}_95%HPD={0.836655,1.720707},effectivebrlenIgrBrlens{all}_mean=0.104590,rateIgrBrlens{all}_median=1.218366,length_95%HPD={5.75886300e-02,1.13668700e-01},rateIgrBrlens{all}_mean=1.249341,length_median=8.59054500e-02]):645.0[&height_95%HPD={714.898906241561,1311.7765500644775},prob=9.97711162e-01,height_median=8.58845730e-02,height_mean=8.56915907e-02,prob(percent)=100,effectivebrlenIgrBrlens{all}_mean=0.028737,rateIgrBrlens{all}_median=0.920218,rateIgrBrlens{all}_95%HPD={0.242956,2.212576},length_95%HPD={5.50919400e-03,5.79139800e-02},rateIgrBrlens{all}_mean=1.110643,length_median=3.00467700e-02,effectivebrlenIgrBrlens{all}_95%HPD={0.009544,0.047840},length_mean=3.13058036e-02,effectivebrlenIgrBrlens{all}_median=0.028402]):586.0[&prob=1.00000000e+00,height_median=1.16130502e-01,height_mean=1.17004477e-01,prob(percent)=100,height_95%HPD={1380.6070416684404,1952.9098473710128},length_95%HPD={5.37870200e-05,2.12166300e-02},rateIgrBrlens{all}_mean=0.312523,rateIgrBrlens{all}_median=0.162750,length_median=6.17739500e-03,effectivebrlenIgrBrlens{all}_95%HPD={0.000000,0.008046},length_mean=7.90198130e-03,effectivebrlenIgrBrlens{all}_median=0.001107,rateIgrBrlens{all}_95%HPD={0.000001,1.106893},effectivebrlenIgrBrlens{all}_mean=0.002244]):480.0[&height_mean=1.24346367e-01,prob(percent)=72,height_median=1.23896273e-01,height_95%HPD={1844.0904307109195,2661.925449446445},prob=7.17539610e-01,length_median=1.27140900e-02,effectivebrlenIgrBrlens{all}_95%HPD={0.000000,0.013820},length_mean=1.41519436e-02,effectivebrlenIgrBrlens{all}_median=0.006645,rateIgrBrlens{all}_95%HPD={0.000001,1.725828},effectivebrlenIgrBrlens{all}_mean=0.006932,rateIgrBrlens{all}_median=0.482645,length_95%HPD={3.32713600e-04,3.08590600e-02},rateIgrBrlens{all}_mean=0.660223],(57:1005.0[&height_95%HPD={0.05846049979834581,36.68167778668754},prob=1.00000000e+00,height_median=4.90000000e-08,height_mean=4.88613369e-08,prob(percent)=100,effectivebrlenIgrBrlens{all}_median=0.064559,effectivebrlenIgrBrlens{all}_mean=0.065101,rateIgrBrlens{all}_median=1.051967,rateIgrBrlens{all}_95%HPD={0.612368,1.760557},length_95%HPD={3.23892500e-02,9.02362500e-02},rateIgrBrlens{all}_mean=1.120476,length_median=6.14503600e-02,effectivebrlenIgrBrlens{all}_95%HPD={0.047641,0.084129},length_mean=6.17249702e-02],(77:824.0[&height_mean=4.88222971e-08,prob(percent)=100,height_95%HPD={0.05846049979834581,36.68167778668754},prob=1.00000000e+00,height_median=4.90000000e-08,length_median=5.10771800e-02,effectivebrlenIgrBrlens{all}_95%HPD={0.052216,0.094054},length_mean=5.23973449e-02,effectivebrlenIgrBrlens{all}_median=0.072646,rateIgrBrlens{all}_95%HPD={0.674463,2.403549},rateIgrBrlens{all}_mean=1.504938,effectivebrlenIgrBrlens{all}_mean=0.073379,rateIgrBrlens{all}_median=1.447172,length_95%HPD={2.56669900e-02,8.13288700e-02}],80:824.0[&height_mean=4.88132915e-08,height_median=4.90000000e-08,prob(percent)=100,height_95%HPD={0.05846049979834581,36.68167778668754},prob=1.00000000e+00,length_median=5.03543500e-02,effectivebrlenIgrBrlens{all}_95%HPD={0.019942,0.048902},length_mean=5.14571933e-02,effectivebrlenIgrBrlens{all}_median=0.033816,rateIgrBrlens{all}_95%HPD={0.352458,1.125716},rateIgrBrlens{all}_mean=0.704918,effectivebrlenIgrBrlens{all}_mean=0.034308,rateIgrBrlens{all}_median=0.664914,length_95%HPD={2.70624100e-02,7.92918300e-02}]):181.0[&prob(percent)=67,height_95%HPD={560.3757321660571,1164.1298606069192},prob=6.67651830e-01,height_median=4.79340888e-02,height_mean=4.87247929e-02,length_mean=1.73023661e-02,effectivebrlenIgrBrlens{all}_median=0.009086,rateIgrBrlens{all}_95%HPD={0.000002,2.179015},effectivebrlenIgrBrlens{all}_mean=0.009756,rateIgrBrlens{all}_median=0.536974,effectivebrlenIgrBrlens{all}_95%HPD={0.000000,0.021323},length_95%HPD={5.39930500e-05,3.87213800e-02},rateIgrBrlens{all}_mean=0.805643,length_median=1.55007100e-02]):1697.0[&height_95%HPD={733.711461120484,1330.0907100430352},prob=1.00000000e+00,height_median=6.49439600e-02,height_mean=6.52335296e-02,prob(percent)=100,effectivebrlenIgrBrlens{all}_mean=0.066791,rateIgrBrlens{all}_median=0.955113,effectivebrlenIgrBrlens{all}_median=0.066295,length_95%HPD={3.32050200e-02,1.07078400e-01},rateIgrBrlens{all}_mean=1.013491,rateIgrBrlens{all}_95%HPD={0.465649,1.622917},length_median=7.03261000e-02,effectivebrlenIgrBrlens{all}_95%HPD={0.046165,0.089001},length_mean=7.05735894e-02],((62:908.0[&height_95%HPD={0.05846049979834581,36.68167778668754},prob=1.00000000e+00,height_median=4.90000000e-08,height_mean=4.88770187e-08,prob(percent)=100,effectivebrlenIgrBrlens{all}_mean=0.083762,rateIgrBrlens{all}_median=1.191226,length_95%HPD={3.21532400e-02,1.03733700e-01},rateIgrBrlens{all}_mean=1.272365,length_median=6.92922700e-02,effectivebrlenIgrBrlens{all}_95%HPD={0.059023,0.110708},effectivebrlenIgrBrlens{all}_median=0.082903,length_mean=6.99496352e-02,rateIgrBrlens{all}_95%HPD={0.753803,2.129574}],72:908.0[&height_95%HPD={0.05846049979834581,36.68167778668754},prob=1.00000000e+00,height_median=4.90000000e-08,height_mean=4.87732921e-08,prob(percent)=100,effectivebrlenIgrBrlens{all}_mean=0.074936,rateIgrBrlens{all}_median=1.159964,length_95%HPD={3.21763700e-02,9.38761900e-02},rateIgrBrlens{all}_mean=1.227194,length_median=6.39813700e-02,effectivebrlenIgrBrlens{all}_95%HPD={0.051489,0.098069},effectivebrlenIgrBrlens{all}_median=0.074482,length_mean=6.42165084e-02,rateIgrBrlens{all}_95%HPD={0.657785,1.886117}]):200.0[&prob=6.59807560e-01,height_median=6.21473551e-02,height_mean=6.22100757e-02,prob(percent)=66,height_95%HPD={637.2487654626092,1238.175523001749},length_95%HPD={8.65893900e-04,5.11411200e-02},rateIgrBrlens{all}_mean=1.008870,length_median=2.26659200e-02,effectivebrlenIgrBrlens{all}_95%HPD={0.000000,0.035451},length_mean=2.44094423e-02,effectivebrlenIgrBrlens{all}_median=0.018579,rateIgrBrlens{all}_95%HPD={0.000027,2.489150},effectivebrlenIgrBrlens{all}_mean=0.019063,rateIgrBrlens{all}_median=0.766837],83:1108.0[&prob=1.00000000e+00,height_median=4.90000000e-08,height_mean=4.88810986e-08,prob(percent)=100,height_95%HPD={0.05846049979834581,36.68167778668754},length_95%HPD={4.46822500e-02,1.12853500e-01},rateIgrBrlens{all}_mean=0.608769,length_median=7.98108200e-02,effectivebrlenIgrBrlens{all}_95%HPD={0.029738,0.064781},length_mean=7.97328225e-02,effectivebrlenIgrBrlens{all}_median=0.046357,rateIgrBrlens{all}_95%HPD={0.375268,0.925359},effectivebrlenIgrBrlens{all}_mean=0.046815,rateIgrBrlens{all}_median=0.585482]):1594.0[&height_mean=8.66444390e-02,prob(percent)=100,height_median=8.66116570e-02,height_95%HPD={834.2551436629681,1425.128291160425},prob=1.00000000e+00,length_median=3.73657600e-02,effectivebrlenIgrBrlens{all}_95%HPD={0.005879,0.035458},length_mean=3.83589815e-02,effectivebrlenIgrBrlens{all}_median=0.020290,rateIgrBrlens{all}_95%HPD={0.189985,1.215201},effectivebrlenIgrBrlens{all}_mean=0.020462,rateIgrBrlens{all}_median=0.529636,length_95%HPD={6.84615800e-03,6.93498400e-02},rateIgrBrlens{all}_mean=0.626577]):1416.0[&prob(percent)=100,height_95%HPD={2159.780095312304,3400.7140895625603},prob=1.00000000e+00,height_median=1.51705927e-01,height_mean=1.51426562e-01,length_mean=2.12203619e-02,effectivebrlenIgrBrlens{all}_median=0.006838,rateIgrBrlens{all}_95%HPD={0.026186,0.912165},effectivebrlenIgrBrlens{all}_mean=0.007185,rateIgrBrlens{all}_median=0.335040,length_95%HPD={2.68987700e-03,4.04503200e-02},rateIgrBrlens{all}_mean=0.410750,effectivebrlenIgrBrlens{all}_95%HPD={0.000680,0.013732},length_median=2.03100500e-02],(((((204:1289.0[&prob=1.00000000e+00,height_median=4.90000000e-08,height_mean=4.89485962e-08,prob(percent)=100,height_95%HPD={0.05846049979834581,36.68167778668754},length_95%HPD={7.45627100e-02,1.41146400e-01},rateIgrBrlens{all}_mean=1.506892,length_median=1.11347600e-01,effectivebrlenIgrBrlens{all}_95%HPD={0.120745,0.208306},rateIgrBrlens{all}_median=1.481037,length_mean=1.10005699e-01,effectivebrlenIgrBrlens{all}_median=0.161769,rateIgrBrlens{all}_95%HPD={1.046404,1.985135},effectivebrlenIgrBrlens{all}_mean=0.162755],(213:1091.0[&prob(percent)=100,height_95%HPD={0.05846049979834581,36.68167778668754},prob=1.00000000e+00,height_median=4.90000000e-08,height_mean=4.89377409e-08,length_mean=8.77011272e-02,effectivebrlenIgrBrlens{all}_median=0.132480,rateIgrBrlens{all}_95%HPD={0.989282,2.185595},effectivebrlenIgrBrlens{all}_mean=0.133402,rateIgrBrlens{all}_median=1.533123,length_95%HPD={5.59372600e-02,1.17236100e-01},rateIgrBrlens{all}_mean=1.562088,effectivebrlenIgrBrlens{all}_95%HPD={0.097738,0.172014},length_median=8.74995200e-02],(231:813.0[&prob=1.00000000e+00,height_median=4.90000000e-08,height_mean=4.87789844e-08,prob(percent)=100,height_95%HPD={0.05846049979834581,36.68167778668754},length_95%HPD={2.04764100e-02,7.84296300e-02},rateIgrBrlens{all}_mean=1.470333,length_median=4.88333100e-02,effectivebrlenIgrBrlens{all}_95%HPD={0.044036,0.087708},length_mean=4.94594550e-02,effectivebrlenIgrBrlens{all}_median=0.064921,rateIgrBrlens{all}_95%HPD={0.638763,2.658999},effectivebrlenIgrBrlens{all}_mean=0.065604,rateIgrBrlens{all}_median=1.356623],326:813.0[&prob=1.00000000e+00,height_median=4.90000000e-08,height_mean=4.87803399e-08,prob(percent)=100,height_95%HPD={0.05846049979834581,36.68167778668754},length_95%HPD={2.04756000e-02,7.84296300e-02},rateIgrBrlens{all}_mean=0.998726,rateIgrBrlens{all}_median=0.917625,length_median=4.88333100e-02,effectivebrlenIgrBrlens{all}_95%HPD={0.025607,0.065594},length_mean=4.94671312e-02,effectivebrlenIgrBrlens{all}_median=0.044465,rateIgrBrlens{all}_95%HPD={0.366009,1.676263},effectivebrlenIgrBrlens{all}_mean=0.044983]):278.0[&height_mean=4.94510033e-02,prob(percent)=100,height_median=4.88333460e-02,height_95%HPD={551.9282510803367,1155.3390129798786},prob=9.98866692e-01,length_median=4.04898200e-02,effectivebrlenIgrBrlens{all}_95%HPD={0.014221,0.069077},length_mean=4.19723888e-02,effectivebrlenIgrBrlens{all}_median=0.039281,rateIgrBrlens{all}_95%HPD={0.337737,2.219962},effectivebrlenIgrBrlens{all}_mean=0.040449,rateIgrBrlens{all}_median=0.980252,length_95%HPD={7.89333500e-03,7.64544200e-02},rateIgrBrlens{all}_mean=1.141364]):198.0[&prob(percent)=80,height_95%HPD={815.3147879106966,1406.9985788348533},prob=8.04448790e-01,height_median=8.68899340e-02,height_mean=8.70901337e-02,length_mean=2.77850783e-02,effectivebrlenIgrBrlens{all}_median=0.030586,rateIgrBrlens{all}_95%HPD={0.005018,3.062605},effectivebrlenIgrBrlens{all}_mean=0.031562,rateIgrBrlens{all}_median=1.122594,length_95%HPD={2.52518800e-03,5.44019700e-02},rateIgrBrlens{all}_mean=1.380730,length_median=2.64179400e-02,effectivebrlenIgrBrlens{all}_95%HPD={0.004222,0.060732}]):372.0[&height_95%HPD={1032.1072713329127,1609.8218559759719},prob=1.00000000e+00,height_median=1.13951088e-01,height_mean=1.13801196e-01,prob(percent)=100,effectivebrlenIgrBrlens{all}_mean=0.055162,rateIgrBrlens{all}_median=1.583951,length_95%HPD={8.74895900e-03,6.13468000e-02},rateIgrBrlens{all}_mean=1.873182,length_median=3.41266900e-02,effectivebrlenIgrBrlens{all}_95%HPD={0.026965,0.083153},effectivebrlenIgrBrlens{all}_median=0.054533,length_mean=3.48224447e-02,rateIgrBrlens{all}_95%HPD={0.728164,3.786885}],(206:1236.0[&height_mean=4.90733134e-08,prob(percent)=100,height_95%HPD={0.05846049979834581,36.68167778668754},height_median=4.90000000e-08,prob=1.00000000e+00,length_median=1.15994800e-01,effectivebrlenIgrBrlens{all}_95%HPD={0.094574,0.164515},rateIgrBrlens{all}_mean=1.118446,length_mean=1.15596247e-01,effectivebrlenIgrBrlens{all}_median=0.127056,rateIgrBrlens{all}_95%HPD={0.783178,1.505737},effectivebrlenIgrBrlens{all}_mean=0.127609,rateIgrBrlens{all}_median=1.105203,length_95%HPD={8.38799800e-02,1.44975800e-01}],(220:1006.0[&height_95%HPD={0.05846049979834581,36.68167778668754},prob=1.00000000e+00,height_median=4.90000000e-08,height_mean=4.89476765e-08,prob(percent)=100,effectivebrlenIgrBrlens{all}_mean=0.150391,rateIgrBrlens{all}_median=1.683272,effectivebrlenIgrBrlens{all}_median=0.149170,length_95%HPD={5.35903000e-02,1.23529200e-01},rateIgrBrlens{all}_mean=1.734171,rateIgrBrlens{all}_95%HPD={1.012207,2.449333},length_median=8.94613300e-02,effectivebrlenIgrBrlens{all}_95%HPD={0.111876,0.193667},length_mean=8.97397749e-02],238:1006.0[&height_95%HPD={0.05846049979834581,36.68167778668754},prob=1.00000000e+00,height_median=4.90000000e-08,height_mean=4.90455676e-08,prob(percent)=100,effectivebrlenIgrBrlens{all}_mean=0.093718,rateIgrBrlens{all}_median=1.022067,effectivebrlenIgrBrlens{all}_median=0.092717,length_95%HPD={5.35876300e-02,1.23364100e-01},rateIgrBrlens{all}_mean=1.069513,rateIgrBrlens{all}_95%HPD={0.685438,1.517975},length_median=8.96178000e-02,effectivebrlenIgrBrlens{all}_95%HPD={0.061667,0.128539},length_mean=8.98814583e-02]):230.0[&prob=9.16646297e-01,height_median=8.80355930e-02,height_mean=8.81171977e-02,prob(percent)=92,height_95%HPD={735.0235532437805,1331.4246524183873},length_95%HPD={1.06013400e-03,5.62292900e-02},rateIgrBrlens{all}_mean=1.354971,length_median=2.72845500e-02,effectivebrlenIgrBrlens{all}_95%HPD={0.000000,0.059502},rateIgrBrlens{all}_median=1.093034,length_mean=2.85704139e-02,effectivebrlenIgrBrlens{all}_median=0.030933,rateIgrBrlens{all}_95%HPD={0.000005,2.922328},effectivebrlenIgrBrlens{all}_mean=0.031921]):425.0[&height_mean=1.16402963e-01,prob(percent)=100,height_95%HPD={985.2453301993393,1564.897974816034},prob=1.00000000e+00,height_median=1.16608747e-01,length_median=3.11727300e-02,effectivebrlenIgrBrlens{all}_95%HPD={0.014384,0.067771},rateIgrBrlens{all}_mean=1.480268,length_mean=3.22206771e-02,effectivebrlenIgrBrlens{all}_median=0.039669,rateIgrBrlens{all}_95%HPD={0.345767,3.118821},effectivebrlenIgrBrlens{all}_mean=0.040371,rateIgrBrlens{all}_median=1.266060,length_95%HPD={7.29106400e-03,6.03115100e-02}]):902.0[&prob(percent)=100,height_95%HPD={1401.0975426124978,1974.8998203408426},prob=1.00000000e+00,height_median=1.48527726e-01,height_mean=1.48623641e-01,length_mean=5.12370281e-03,effectivebrlenIgrBrlens{all}_median=0.000582,rateIgrBrlens{all}_95%HPD={0.000001,1.513654},effectivebrlenIgrBrlens{all}_95%HPD={0.000000,0.007450},effectivebrlenIgrBrlens{all}_mean=0.001791,rateIgrBrlens{all}_median=0.142078,length_95%HPD={2.78528000e-05,1.40397600e-02},rateIgrBrlens{all}_mean=0.424065,length_median=3.86547000e-03],((209:1373.0[&prob(percent)=100,height_95%HPD={0.05846049979834581,36.68167778668754},prob=1.00000000e+00,height_median=4.90000000e-08,height_mean=4.92481571e-08,length_mean=1.14166878e-01,effectivebrlenIgrBrlens{all}_median=0.157247,rateIgrBrlens{all}_95%HPD={0.964320,1.920307},effectivebrlenIgrBrlens{all}_mean=0.158637,rateIgrBrlens{all}_median=1.381431,effectivebrlenIgrBrlens{all}_95%HPD={0.113526,0.207761},length_95%HPD={8.09203300e-02,1.41088300e-01},rateIgrBrlens{all}_mean=1.407961,length_median=1.14614600e-01],(((((313:575.0[&prob=1.00000000e+00,height_median=4.90000000e-08,height_mean=4.88256501e-08,prob(percent)=100,height_95%HPD={0.05846049979834581,36.68167778668754},length_95%HPD={6.92175500e-03,3.30721800e-02},rateIgrBrlens{all}_mean=1.160713,rateIgrBrlens{all}_median=1.014276,length_median=1.82177500e-02,effectivebrlenIgrBrlens{all}_95%HPD={0.008893,0.029622},length_mean=1.89084664e-02,effectivebrlenIgrBrlens{all}_median=0.018803,rateIgrBrlens{all}_95%HPD={0.302195,2.276817},effectivebrlenIgrBrlens{all}_mean=0.019025],314:575.0[&prob=1.00000000e+00,height_median=4.90000000e-08,height_mean=4.88256501e-08,prob(percent)=100,height_95%HPD={0.05846049979834581,36.68167778668754},length_95%HPD={6.92175500e-03,3.30721800e-02},rateIgrBrlens{all}_mean=3.020361,length_median=1.82177500e-02,effectivebrlenIgrBrlens{all}_95%HPD={0.034955,0.063631},rateIgrBrlens{all}_median=2.646401,length_mean=1.89084664e-02,effectivebrlenIgrBrlens{all}_median=0.048551,rateIgrBrlens{all}_95%HPD={1.051851,5.615483},effectivebrlenIgrBrlens{all}_mean=0.048840]):173.0[&height_mean=1.89085152e-02,prob(percent)=100,height_95%HPD={327.3464739005411,902.8108486979521},prob=1.00000000e+00,height_median=1.82178060e-02,length_median=1.04376800e-02,effectivebrlenIgrBrlens{all}_95%HPD={0.012075,0.033904},length_mean=1.14879551e-02,effectivebrlenIgrBrlens{all}_median=0.022528,rateIgrBrlens{all}_mean=3.040385,rateIgrBrlens{all}_95%HPD={0.517600,7.568613},effectivebrlenIgrBrlens{all}_mean=0.022957,rateIgrBrlens{all}_median=2.183401,length_95%HPD={5.56188300e-04,2.34124500e-02}],325:748.0[&height_mean=4.88881264e-08,prob(percent)=100,height_95%HPD={0.05846049979834581,36.68167778668754},prob=1.00000000e+00,height_median=4.90000000e-08,length_median=3.01817700e-02,effectivebrlenIgrBrlens{all}_95%HPD={0.012538,0.033941},length_mean=3.03656496e-02,effectivebrlenIgrBrlens{all}_median=0.023447,rateIgrBrlens{all}_95%HPD={0.363883,1.338659},rateIgrBrlens{all}_mean=0.822319,effectivebrlenIgrBrlens{all}_mean=0.023638,rateIgrBrlens{all}_median=0.769701,length_95%HPD={1.65060600e-02,4.54446000e-02}]):156.0[&prob(percent)=100,height_95%HPD={495.5370003645739,1096.6183124035222},prob=9.97711162e-01,height_median=3.01927500e-02,height_mean=3.03795976e-02,length_mean=1.31535195e-02,effectivebrlenIgrBrlens{all}_median=0.016382,rateIgrBrlens{all}_95%HPD={0.276208,4.729817},effectivebrlenIgrBrlens{all}_95%HPD={0.007039,0.027389},effectivebrlenIgrBrlens{all}_mean=0.016757,rateIgrBrlens{all}_median=1.316758,length_95%HPD={7.82647200e-04,2.72116300e-02},rateIgrBrlens{all}_mean=1.890703,length_median=1.20967100e-02],324:904.0[&prob(percent)=100,height_95%HPD={0.05846049979834581,36.68167778668754},prob=1.00000000e+00,height_median=4.90000000e-08,height_mean=4.88392698e-08,length_mean=4.32362056e-02,effectivebrlenIgrBrlens{all}_median=0.041986,rateIgrBrlens{all}_95%HPD={0.536243,1.592684},effectivebrlenIgrBrlens{all}_mean=0.042346,rateIgrBrlens{all}_median=0.977735,effectivebrlenIgrBrlens{all}_95%HPD={0.028752,0.056998},length_95%HPD={2.49835000e-02,6.38217500e-02},rateIgrBrlens{all}_mean=1.029629,length_median=4.26764400e-02]):135.0[&height_95%HPD={634.2494615647995,1234.6347424669186},prob=9.60645319e-01,height_median=4.26184630e-02,height_mean=4.31875790e-02,prob(percent)=96,effectivebrlenIgrBrlens{all}_mean=0.011986,rateIgrBrlens{all}_median=1.036288,effectivebrlenIgrBrlens{all}_median=0.011650,length_95%HPD={8.66862900e-04,2.54516000e-02},rateIgrBrlens{all}_mean=1.489271,rateIgrBrlens{all}_95%HPD={0.036745,4.283207},length_median=1.07601300e-02,effectivebrlenIgrBrlens{all}_95%HPD={0.002004,0.022011},length_mean=1.19436991e-02],315:1039.0[&height_95%HPD={0.05846049979834581,36.68167778668754},prob=1.00000000e+00,height_median=4.90000000e-08,height_mean=4.88834843e-08,prob(percent)=100,effectivebrlenIgrBrlens{all}_mean=0.046229,rateIgrBrlens{all}_median=0.853551,length_95%HPD={3.44624000e-02,7.63394900e-02},rateIgrBrlens{all}_mean=0.878817,effectivebrlenIgrBrlens{all}_median=0.045723,length_median=5.37409900e-02,effectivebrlenIgrBrlens{all}_95%HPD={0.032663,0.061530},rateIgrBrlens{all}_95%HPD={0.481354,1.318345},length_mean=5.46787508e-02]):130.0[&prob=1.00000000e+00,height_median=5.39557120e-02,height_mean=5.50568451e-02,prob(percent)=100,height_95%HPD={764.1680185300809,1358.649748829529},length_95%HPD={9.78059800e-04,2.78812000e-02},rateIgrBrlens{all}_mean=1.357352,length_median=1.14884000e-02,effectivebrlenIgrBrlens{all}_95%HPD={0.000000,0.026059},rateIgrBrlens{all}_median=0.985113,length_mean=1.27749436e-02,effectivebrlenIgrBrlens{all}_median=0.011943,rateIgrBrlens{all}_95%HPD={0.000455,3.613382},effectivebrlenIgrBrlens{all}_mean=0.012727],323:1169.0[&prob=1.00000000e+00,height_median=4.90000000e-08,height_mean=4.89185867e-08,prob(percent)=100,height_95%HPD={0.05846049979834581,36.68167778668754},length_95%HPD={4.46428600e-02,9.15515300e-02},rateIgrBrlens{all}_mean=1.169932,length_median=6.69350500e-02,effectivebrlenIgrBrlens{all}_95%HPD={0.054840,0.100055},length_mean=6.78317398e-02,effectivebrlenIgrBrlens{all}_median=0.076480,rateIgrBrlens{all}_95%HPD={0.725323,1.669887},rateIgrBrlens{all}_median=1.143947,effectivebrlenIgrBrlens{all}_mean=0.077161]):204.0[&height_mean=6.78317887e-02,height_median=6.69350880e-02,prob(percent)=100,height_95%HPD={913.021669408484,1498.6492407865953},prob=1.00000000e+00,length_median=4.63394100e-02,effectivebrlenIgrBrlens{all}_95%HPD={0.068981,0.156060},length_mean=4.63351388e-02,effectivebrlenIgrBrlens{all}_median=0.112227,rateIgrBrlens{all}_95%HPD={1.179996,5.496803},rateIgrBrlens{all}_mean=2.779418,effectivebrlenIgrBrlens{all}_mean=0.113338,rateIgrBrlens{all}_median=2.423833,length_95%HPD={1.63129600e-02,7.49681100e-02}]):295.0[&prob(percent)=100,height_95%HPD={1126.0258785802503,1697.597839001518},prob=1.00000000e+00,height_median=1.14614615e-01,height_mean=1.14166928e-01,length_mean=1.95903483e-02,effectivebrlenIgrBrlens{all}_median=0.038955,rateIgrBrlens{all}_95%HPD={0.037322,7.485388},effectivebrlenIgrBrlens{all}_mean=0.039681,rateIgrBrlens{all}_median=2.027623,effectivebrlenIgrBrlens{all}_95%HPD={0.000000,0.071982},length_95%HPD={6.23131100e-04,4.04431500e-02},rateIgrBrlens{all}_mean=3.057097,length_median=1.79827700e-02],(318:1171.0[&prob=1.00000000e+00,height_median=4.90000000e-08,height_mean=4.87681127e-08,prob(percent)=100,height_95%HPD={0.05846049979834581,36.68167778668754},length_95%HPD={6.55752200e-02,1.35332300e-01},rateIgrBrlens{all}_mean=1.389646,length_median=1.01866400e-01,effectivebrlenIgrBrlens{all}_95%HPD={0.097402,0.175862},length_mean=1.00682699e-01,effectivebrlenIgrBrlens{all}_median=0.133952,rateIgrBrlens{all}_95%HPD={0.848803,2.031266},rateIgrBrlens{all}_median=1.340317,effectivebrlenIgrBrlens{all}_mean=0.135465],(329:928.0[&prob(percent)=100,height_95%HPD={0.05846049979834581,36.68167778668754},prob=1.00000000e+00,height_median=4.90000000e-08,height_mean=4.88890166e-08,length_mean=7.06568404e-02,effectivebrlenIgrBrlens{all}_median=0.076171,rateIgrBrlens{all}_95%HPD={0.632788,1.730990},effectivebrlenIgrBrlens{all}_mean=0.076938,rateIgrBrlens{all}_median=1.103434,length_95%HPD={4.05072000e-02,1.02849200e-01},rateIgrBrlens{all}_mean=1.136323,length_median=7.03531300e-02,effectivebrlenIgrBrlens{all}_95%HPD={0.050261,0.104830}],335:928.0[&prob(percent)=100,height_95%HPD={0.05846049979834581,36.68167778668754},prob=1.00000000e+00,height_median=4.90000000e-08,height_mean=4.88438065e-08,length_mean=7.26583609e-02,effectivebrlenIgrBrlens{all}_median=0.082135,rateIgrBrlens{all}_95%HPD={0.647798,1.860957},effectivebrlenIgrBrlens{all}_mean=0.083079,rateIgrBrlens{all}_median=1.126088,length_95%HPD={4.04536300e-02,1.09061500e-01},rateIgrBrlens{all}_mean=1.202388,length_median=7.17903400e-02,effectivebrlenIgrBrlens{all}_95%HPD={0.054549,0.111655}]):243.0[&height_95%HPD={656.0710162787456,1256.5397495490488},prob=8.97691162e-01,height_median=7.00115000e-02,height_mean=7.02211758e-02,prob(percent)=90,effectivebrlenIgrBrlens{all}_mean=0.034304,rateIgrBrlens{all}_median=1.002617,rateIgrBrlens{all}_95%HPD={0.271857,2.552854},length_95%HPD={4.56522500e-03,6.38645100e-02},rateIgrBrlens{all}_mean=1.246616,length_median=3.22167000e-02,effectivebrlenIgrBrlens{all}_95%HPD={0.009431,0.061751},length_mean=3.34760990e-02,effectivebrlenIgrBrlens{all}_median=0.033590]):497.0[&prob=1.00000000e+00,height_median=1.02947208e-01,height_mean=1.02734948e-01,prob(percent)=100,height_95%HPD={915.3304223815181,1500.6562707297085},length_95%HPD={5.32017000e-03,5.96718900e-02},rateIgrBrlens{all}_mean=1.449241,length_median=2.97530600e-02,effectivebrlenIgrBrlens{all}_95%HPD={0.009311,0.066906},length_mean=3.10223279e-02,effectivebrlenIgrBrlens{all}_median=0.036918,rateIgrBrlens{all}_95%HPD={0.324576,3.154691},effectivebrlenIgrBrlens{all}_mean=0.037728,rateIgrBrlens{all}_median=1.243285]):895.0[&height_mean=1.33757276e-01,prob(percent)=100,height_median=1.34088370e-01,height_95%HPD={1405.8767898364556,1979.8763164086236},prob=1.00000000e+00,length_median=1.28356000e-02,effectivebrlenIgrBrlens{all}_95%HPD={0.000000,0.055487},length_mean=1.39609026e-02,effectivebrlenIgrBrlens{all}_median=0.029692,rateIgrBrlens{all}_95%HPD={0.000002,8.857899},effectivebrlenIgrBrlens{all}_mean=0.029768,rateIgrBrlens{all}_median=2.011617,length_95%HPD={4.57029400e-04,3.04023200e-02},rateIgrBrlens{all}_mean=3.123242],(218:1459.0[&height_95%HPD={0.05846049979834581,36.68167778668754},prob=1.00000000e+00,height_median=4.90000000e-08,height_mean=4.90541508e-08,prob(percent)=100,effectivebrlenIgrBrlens{all}_mean=0.189168,rateIgrBrlens{all}_median=1.316670,rateIgrBrlens{all}_95%HPD={0.972832,1.652471},length_95%HPD={1.16299900e-01,1.67481700e-01},rateIgrBrlens{all}_mean=1.334583,length_median=1.42905800e-01,effectivebrlenIgrBrlens{all}_95%HPD={0.143066,0.236766},length_mean=1.42432508e-01,effectivebrlenIgrBrlens{all}_median=0.187484],(230:1289.0[&height_mean=4.88362608e-08,prob(percent)=100,height_95%HPD={0.05846049979834581,36.68167778668754},prob=1.00000000e+00,height_median=4.90000000e-08,length_median=1.30874800e-01,effectivebrlenIgrBrlens{all}_95%HPD={0.113225,0.200759},rateIgrBrlens{all}_mean=1.205493,length_mean=1.30623189e-01,effectivebrlenIgrBrlens{all}_median=0.155548,rateIgrBrlens{all}_95%HPD={0.882529,1.590806},effectivebrlenIgrBrlens{all}_mean=0.156362,rateIgrBrlens{all}_median=1.204047,length_95%HPD={1.02153300e-01,1.58449200e-01}],(320:1056.0[&height_95%HPD={0.05846049979834581,36.68167778668754},prob=1.00000000e+00,height_median=4.90000000e-08,height_mean=4.86868179e-08,prob(percent)=100,effectivebrlenIgrBrlens{all}_mean=0.149369,rateIgrBrlens{all}_median=1.446022,length_95%HPD={6.72059500e-02,1.38025900e-01},rateIgrBrlens{all}_mean=1.496681,effectivebrlenIgrBrlens{all}_median=0.147999,length_median=1.02788200e-01,effectivebrlenIgrBrlens{all}_95%HPD={0.105539,0.192752},rateIgrBrlens{all}_95%HPD={1.047711,2.124645},length_mean=1.02191230e-01],327:1056.0[&height_95%HPD={0.05846049979834581,36.68167778668754},prob=1.00000000e+00,height_median=4.90000000e-08,height_mean=4.86441604e-08,prob(percent)=100,effectivebrlenIgrBrlens{all}_mean=0.169331,rateIgrBrlens{all}_median=1.645200,length_95%HPD={6.71888000e-02,1.38332000e-01},rateIgrBrlens{all}_mean=1.703291,effectivebrlenIgrBrlens{all}_median=0.167451,length_median=1.02857800e-01,effectivebrlenIgrBrlens{all}_95%HPD={0.122025,0.219489},rateIgrBrlens{all}_95%HPD={1.092012,2.399482},length_mean=1.02245659e-01]):233.0[&prob=9.79000467e-01,height_median=1.02359583e-01,height_mean=1.01736679e-01,prob(percent)=98,height_95%HPD={781.1854888824445,1374.4872790525537},length_95%HPD={6.64434900e-04,5.73685500e-02},rateIgrBrlens{all}_mean=2.293614,length_median=2.74747400e-02,effectivebrlenIgrBrlens{all}_95%HPD={0.010254,0.086705},length_mean=2.91228272e-02,effectivebrlenIgrBrlens{all}_median=0.046862,rateIgrBrlens{all}_median=1.644660,rateIgrBrlens{all}_95%HPD={0.168713,5.088794},effectivebrlenIgrBrlens{all}_mean=0.047479]):170.0[&height_median=1.31050644e-01,height_mean=1.30836271e-01,prob(percent)=100,height_95%HPD={1032.975366186248,1610.737544370932},prob=1.00000000e+00,length_median=1.17525700e-02,effectivebrlenIgrBrlens{all}_95%HPD={0.000000,0.044558},length_mean=1.41127142e-02,effectivebrlenIgrBrlens{all}_median=0.013098,rateIgrBrlens{all}_95%HPD={0.000001,3.902128},rateIgrBrlens{all}_mean=1.336664,effectivebrlenIgrBrlens{all}_mean=0.016293,rateIgrBrlens{all}_median=0.950704,length_95%HPD={9.22389700e-05,3.48226900e-02}]):1104.0[&prob(percent)=52,height_95%HPD={1208.007068106495,1772.2851024397098},prob=5.16721851e-01,height_median=1.39885453e-01,height_mean=1.39317942e-01,length_mean=1.49953422e-02,effectivebrlenIgrBrlens{all}_median=0.018823,rateIgrBrlens{all}_95%HPD={0.000001,4.475873},effectivebrlenIgrBrlens{all}_mean=0.020118,rateIgrBrlens{all}_median=1.227170,effectivebrlenIgrBrlens{all}_95%HPD={0.000000,0.044953},length_95%HPD={2.30199500e-04,3.49204900e-02},rateIgrBrlens{all}_mean=1.725197,length_median=1.29905300e-02],268:2563.0[&prob(percent)=100,height_95%HPD={0.05846049979834581,36.68167778668754},prob=1.00000000e+00,height_median=4.90000000e-08,height_mean=4.88462654e-08,length_mean=1.49758498e-01,effectivebrlenIgrBrlens{all}_median=0.214529,rateIgrBrlens{all}_95%HPD={1.141288,1.861928},effectivebrlenIgrBrlens{all}_mean=0.216360,rateIgrBrlens{all}_median=1.438405,effectivebrlenIgrBrlens{all}_95%HPD={0.172872,0.263933},length_95%HPD={1.20837900e-01,1.73336200e-01},rateIgrBrlens{all}_mean=1.454287,length_median=1.51098100e-01],(305:1306.0[&prob=1.00000000e+00,height_median=4.80000000e-08,height_mean=4.84857634e-08,prob(percent)=100,height_95%HPD={0.057721337490039014,36.506748866412266},length_95%HPD={9.07914600e-02,1.62737300e-01},rateIgrBrlens{all}_mean=1.185209,length_median=1.30276300e-01,effectivebrlenIgrBrlens{all}_95%HPD={0.114128,0.186335},length_mean=1.28641967e-01,effectivebrlenIgrBrlens{all}_median=0.148819,rateIgrBrlens{all}_95%HPD={0.821845,1.561712},effectivebrlenIgrBrlens{all}_mean=0.149244,rateIgrBrlens{all}_median=1.159811],(319:1089.0[&prob(percent)=100,height_95%HPD={0.05846049979834581,36.68167778668754},prob=1.00000000e+00,height_median=4.90000000e-08,height_mean=4.84015403e-08,length_mean=1.11721052e-01,effectivebrlenIgrBrlens{all}_median=0.147253,rateIgrBrlens{all}_95%HPD={0.933243,1.834746},effectivebrlenIgrBrlens{all}_mean=0.148052,rateIgrBrlens{all}_median=1.315321,length_95%HPD={7.53150300e-02,1.50771200e-01},rateIgrBrlens{all}_mean=1.357338,length_median=1.12043800e-01,effectivebrlenIgrBrlens{all}_95%HPD={0.112422,0.187542}],328:1089.0[&prob(percent)=100,height_95%HPD={0.05846049979834581,36.68167778668754},prob=1.00000000e+00,height_median=4.90000000e-08,height_mean=4.83316855e-08,length_mean=1.12075390e-01,effectivebrlenIgrBrlens{all}_median=0.108491,effectivebrlenIgrBrlens{all}_95%HPD={0.075728,0.146434},rateIgrBrlens{all}_95%HPD={0.649440,1.397613},effectivebrlenIgrBrlens{all}_mean=0.109214,rateIgrBrlens{all}_median=0.965531,length_95%HPD={7.39513700e-02,1.51732700e-01},rateIgrBrlens{all}_mean=0.996346,length_median=1.12528400e-01]):217.0[&height_95%HPD={813.44286511326,1405.2702801053128},prob=7.41850181e-01,height_median=1.09056250e-01,height_mean=1.08679202e-01,prob(percent)=74,effectivebrlenIgrBrlens{all}_mean=0.019551,rateIgrBrlens{all}_median=0.746001,rateIgrBrlens{all}_95%HPD={0.000259,2.403476},length_95%HPD={4.87515600e-04,5.55328300e-02},rateIgrBrlens{all}_mean=0.953178,length_median=2.23612900e-02,effectivebrlenIgrBrlens{all}_95%HPD={0.000000,0.042402},length_mean=2.50264638e-02,effectivebrlenIgrBrlens{all}_median=0.018236]):1257.0[&prob=1.00000000e+00,height_median=1.33051314e-01,height_mean=1.32286297e-01,prob(percent)=100,height_95%HPD={1051.8534798580513,1628.2188169082076},length_95%HPD={1.24301600e-04,3.56920900e-02},rateIgrBrlens{all}_mean=0.687390,rateIgrBrlens{all}_median=0.491259,length_median=1.18282800e-02,effectivebrlenIgrBrlens{all}_95%HPD={0.000000,0.024564},length_mean=1.42864567e-02,effectivebrlenIgrBrlens{all}_median=0.006819,rateIgrBrlens{all}_95%HPD={0.000001,1.991504},effectivebrlenIgrBrlens{all}_mean=0.008743]):843.0[&height_mean=1.60283582e-01,prob(percent)=60,height_median=1.60170713e-01,height_95%HPD={2071.1639508493163,3170.821957978151},prob=6.02075509e-01,length_median=4.07863700e-03,effectivebrlenIgrBrlens{all}_95%HPD={0.000000,0.020727},length_mean=4.65808173e-03,effectivebrlenIgrBrlens{all}_median=0.009753,rateIgrBrlens{all}_95%HPD={0.000001,10.159381},effectivebrlenIgrBrlens{all}_mean=0.010258,rateIgrBrlens{all}_median=2.214573,length_95%HPD={2.25063000e-04,1.05440000e-02},rateIgrBrlens{all}_mean=3.393544],((((205:1212.0[&height_mean=4.90307179e-08,height_median=4.90000000e-08,prob(percent)=100,height_95%HPD={0.05846049979834581,36.68167778668754},prob=1.00000000e+00,length_median=7.44815100e-02,effectivebrlenIgrBrlens{all}_95%HPD={0.043948,0.076830},length_mean=7.44248001e-02,effectivebrlenIgrBrlens{all}_median=0.059727,rateIgrBrlens{all}_95%HPD={0.528645,1.227579},rateIgrBrlens{all}_mean=0.835136,effectivebrlenIgrBrlens{all}_mean=0.060063,rateIgrBrlens{all}_median=0.807769,length_95%HPD={4.61665100e-02,1.02663400e-01}],(210:821.0[&height_95%HPD={0.05846049979834581,36.68167778668754},prob=1.00000000e+00,height_median=4.90000000e-08,height_mean=4.89688726e-08,prob(percent)=100,effectivebrlenIgrBrlens{all}_mean=0.036566,rateIgrBrlens{all}_median=0.735710,length_95%HPD={2.70792400e-02,7.92522500e-02},rateIgrBrlens{all}_mean=0.772604,length_median=5.02834400e-02,effectivebrlenIgrBrlens{all}_95%HPD={0.019791,0.053705},effectivebrlenIgrBrlens{all}_median=0.036119,length_mean=5.03972686e-02,rateIgrBrlens{all}_95%HPD={0.387695,1.310903}],330:821.0[&height_95%HPD={0.05846049979834581,36.68167778668754},prob=1.00000000e+00,height_median=4.90000000e-08,height_mean=4.89690504e-08,prob(percent)=100,effectivebrlenIgrBrlens{all}_mean=0.123996,rateIgrBrlens{all}_median=2.453585,length_95%HPD={2.69804600e-02,7.92522500e-02},rateIgrBrlens{all}_mean=2.675780,length_median=5.02834400e-02,effectivebrlenIgrBrlens{all}_95%HPD={0.096586,0.152830},effectivebrlenIgrBrlens{all}_median=0.123104,length_mean=5.04075894e-02,rateIgrBrlens{all}_95%HPD={1.305486,4.159670}]):391.0[&prob=9.99377792e-01,height_median=5.02818280e-02,height_mean=5.03882407e-02,prob(percent)=100,height_95%HPD={558.3235743979411,1161.9961170555039},length_95%HPD={3.90024700e-03,5.09271400e-02},rateIgrBrlens{all}_mean=1.469919,length_median=2.63761100e-02,effectivebrlenIgrBrlens{all}_95%HPD={0.015083,0.048302},length_mean=2.73885815e-02,effectivebrlenIgrBrlens{all}_median=0.031153,rateIgrBrlens{all}_95%HPD={0.271642,3.291457},effectivebrlenIgrBrlens{all}_mean=0.031405,rateIgrBrlens{all}_median=1.162774],(214:700.0[&prob(percent)=100,height_95%HPD={0.05846049979834581,36.68167778668754},prob=1.00000000e+00,height_median=4.90000000e-08,height_mean=4.89807715e-08,length_mean=3.22072488e-02,effectivebrlenIgrBrlens{all}_median=0.033692,rateIgrBrlens{all}_95%HPD={0.503592,2.354479},effectivebrlenIgrBrlens{all}_mean=0.033988,rateIgrBrlens{all}_median=1.054300,length_95%HPD={1.21588700e-02,5.39830300e-02},rateIgrBrlens{all}_mean=1.219004,length_median=3.19317900e-02,effectivebrlenIgrBrlens{all}_95%HPD={0.023151,0.045605}],233:700.0[&prob(percent)=100,height_95%HPD={0.05846049979834581,36.68167778668754},prob=1.00000000e+00,height_median=4.90000000e-08,height_mean=4.89807715e-08,length_mean=3.22072488e-02,effectivebrlenIgrBrlens{all}_median=0.020444,effectivebrlenIgrBrlens{all}_95%HPD={0.011471,0.030205},rateIgrBrlens{all}_95%HPD={0.266671,1.353273},effectivebrlenIgrBrlens{all}_mean=0.020811,rateIgrBrlens{all}_median=0.653213,length_95%HPD={1.21588700e-02,5.39830300e-02},rateIgrBrlens{all}_mean=0.735036,length_median=3.19317900e-02]):512.0[&height_95%HPD={452.44322464352695,1048.6817450255637},prob=1.00000000e+00,height_median=3.19318360e-02,height_mean=3.22072978e-02,prob(percent)=100,effectivebrlenIgrBrlens{all}_mean=0.026637,rateIgrBrlens{all}_median=0.685852,rateIgrBrlens{all}_95%HPD={0.316433,1.439304},length_95%HPD={1.31853400e-02,6.87408800e-02},rateIgrBrlens{all}_mean=0.753645,length_median=3.89594800e-02,effectivebrlenIgrBrlens{all}_95%HPD={0.015640,0.038802},length_mean=4.00639784e-02,effectivebrlenIgrBrlens{all}_median=0.026254]):468.0[&prob=1.00000000e+00,height_median=8.30047990e-02,height_mean=8.32551925e-02,prob(percent)=100,height_95%HPD={955.8868081250598,1537.5587844323582},length_95%HPD={8.92242200e-03,5.68406900e-02},rateIgrBrlens{all}_mean=0.815047,rateIgrBrlens{all}_median=0.675495,length_median=3.13875100e-02,effectivebrlenIgrBrlens{all}_95%HPD={0.010488,0.033856},length_mean=3.20656345e-02,effectivebrlenIgrBrlens{all}_median=0.021575,rateIgrBrlens{all}_95%HPD={0.241948,1.622419},effectivebrlenIgrBrlens{all}_mean=0.021923],(((208:922.0[&prob(percent)=100,height_95%HPD={0.05846049979834581,36.68167778668754},prob=1.00000000e+00,height_median=4.90000000e-08,height_mean=4.89507970e-08,length_mean=6.52118470e-02,effectivebrlenIgrBrlens{all}_median=0.093296,rateIgrBrlens{all}_95%HPD={0.806725,2.261411},effectivebrlenIgrBrlens{all}_mean=0.093445,rateIgrBrlens{all}_median=1.421139,effectivebrlenIgrBrlens{all}_95%HPD={0.066231,0.123299},length_95%HPD={3.99530800e-02,9.56672200e-02},rateIgrBrlens{all}_mean=1.500592,length_median=6.47984900e-02],321:922.0[&prob(percent)=100,height_95%HPD={0.05846049979834581,36.68167778668754},prob=1.00000000e+00,height_median=4.90000000e-08,height_mean=4.89479295e-08,length_mean=7.44132071e-02,effectivebrlenIgrBrlens{all}_median=0.113367,rateIgrBrlens{all}_95%HPD={1.042847,2.458432},effectivebrlenIgrBrlens{all}_mean=0.113744,rateIgrBrlens{all}_median=1.529331,effectivebrlenIgrBrlens{all}_95%HPD={0.080407,0.145800},length_95%HPD={3.97780400e-02,1.07702400e-01},rateIgrBrlens{all}_mean=1.608606,length_median=7.49147700e-02]):178.0[&height_95%HPD={650.2329310333704,1250.3689906309348},prob=5.03077709e-01,height_median=6.30382710e-02,height_mean=6.32365404e-02,prob(percent)=50,effectivebrlenIgrBrlens{all}_mean=0.021733,rateIgrBrlens{all}_median=1.191376,length_95%HPD={6.80339300e-04,3.82376200e-02},rateIgrBrlens{all}_mean=1.621004,effectivebrlenIgrBrlens{all}_median=0.021294,length_median=1.71518200e-02,effectivebrlenIgrBrlens{all}_95%HPD={0.002214,0.039835},rateIgrBrlens{all}_95%HPD={0.131398,4.158622},length_mean=1.85531411e-02],317:1100.0[&height_95%HPD={0.05846049979834581,36.68167778668754},prob=1.00000000e+00,height_median=4.90000000e-08,height_mean=4.88902539e-08,prob(percent)=100,effectivebrlenIgrBrlens{all}_mean=0.056603,rateIgrBrlens{all}_median=0.765925,length_95%HPD={4.29565800e-02,1.01227700e-01},rateIgrBrlens{all}_mean=0.787721,effectivebrlenIgrBrlens{all}_median=0.056230,length_median=7.40968200e-02,effectivebrlenIgrBrlens{all}_95%HPD={0.039229,0.076281},rateIgrBrlens{all}_95%HPD={0.441830,1.091421},length_mean=7.41488595e-02]):268.0[&prob=9.69045132e-01,height_median=8.39874720e-02,height_mean=8.36605307e-02,prob(percent)=97,height_95%HPD={824.0706132836007,1415.1397553037764},length_95%HPD={2.90731100e-03,4.34622700e-02},rateIgrBrlens{all}_mean=1.145834,length_median=2.03956700e-02,effectivebrlenIgrBrlens{all}_95%HPD={0.003401,0.036297},length_mean=2.18664196e-02,effectivebrlenIgrBrlens{all}_median=0.019731,rateIgrBrlens{all}_median=0.927589,rateIgrBrlens{all}_95%HPD={0.116982,2.636768},effectivebrlenIgrBrlens{all}_mean=0.019985],(229:952.0[&prob(percent)=100,height_95%HPD={0.05846049979834581,36.68167778668754},prob=1.00000000e+00,height_median=4.90000000e-08,height_mean=4.90491415e-08,length_mean=7.66321142e-02,effectivebrlenIgrBrlens{all}_median=0.064818,rateIgrBrlens{all}_95%HPD={0.543430,1.309840},effectivebrlenIgrBrlens{all}_mean=0.065396,rateIgrBrlens{all}_median=0.849190,length_95%HPD={5.02491600e-02,1.06557900e-01},rateIgrBrlens{all}_mean=0.880609,effectivebrlenIgrBrlens{all}_95%HPD={0.045410,0.086734},length_median=7.63813600e-02],339:952.0[&prob(percent)=100,height_95%HPD={0.05846049979834581,36.68167778668754},prob=1.00000000e+00,height_median=4.90000000e-08,height_mean=4.90416395e-08,length_mean=7.66577765e-02,effectivebrlenIgrBrlens{all}_median=0.095133,rateIgrBrlens{all}_95%HPD={0.792923,1.817374},effectivebrlenIgrBrlens{all}_mean=0.095434,rateIgrBrlens{all}_median=1.262805,length_95%HPD={5.01476000e-02,1.06557900e-01},rateIgrBrlens{all}_mean=1.286580,length_median=7.63813600e-02,effectivebrlenIgrBrlens{all}_95%HPD={0.072698,0.119442}]):416.0[&height_95%HPD={686.8672237769769,1286.4052335550014},prob=9.96377858e-01,height_median=7.63599770e-02,height_mean=7.65454913e-02,prob(percent)=100,effectivebrlenIgrBrlens{all}_mean=0.023600,rateIgrBrlens{all}_median=0.826560,length_95%HPD={4.52059000e-03,5.45329700e-02},rateIgrBrlens{all}_mean=1.013578,length_median=2.73584000e-02,effectivebrlenIgrBrlens{all}_95%HPD={0.008457,0.040940},effectivebrlenIgrBrlens{all}_median=0.023176,length_mean=2.87499645e-02,rateIgrBrlens{all}_95%HPD={0.225695,2.214136}]):312.0[&prob=1.00000000e+00,height_median=1.05477922e-01,height_mean=1.05571259e-01,prob(percent)=100,height_95%HPD={1121.6644721202829,1693.2680490660612},length_95%HPD={1.22971500e-04,2.32071200e-02},rateIgrBrlens{all}_mean=0.551662,length_median=8.26173100e-03,effectivebrlenIgrBrlens{all}_95%HPD={0.000000,0.011993},length_mean=9.74956824e-03,effectivebrlenIgrBrlens{all}_median=0.003656,rateIgrBrlens{all}_95%HPD={0.000001,1.736518},effectivebrlenIgrBrlens{all}_mean=0.004433,rateIgrBrlens{all}_median=0.381130]):709.0[&height_mean=1.15320827e-01,height_median=1.15211860e-01,prob(percent)=100,height_95%HPD={1415.9897628998988,1990.614766629327},prob=1.00000000e+00,length_median=1.80639100e-02,effectivebrlenIgrBrlens{all}_95%HPD={0.005253,0.023889},length_mean=1.91816693e-02,effectivebrlenIgrBrlens{all}_median=0.013661,rateIgrBrlens{all}_95%HPD={0.193404,2.086411},effectivebrlenIgrBrlens{all}_mean=0.013976,rateIgrBrlens{all}_median=0.767275,rateIgrBrlens{all}_mean=0.926298,length_95%HPD={3.17444200e-03,3.69790300e-02}],(((207:772.0[&height_95%HPD={0.05846049979834581,36.68167778668754},prob=1.00000000e+00,height_median=4.90000000e-08,height_mean=4.88866225e-08,prob(percent)=100,effectivebrlenIgrBrlens{all}_mean=0.051274,effectivebrlenIgrBrlens{all}_median=0.050849,rateIgrBrlens{all}_median=1.236138,length_95%HPD={1.82498100e-02,6.71142000e-02},rateIgrBrlens{all}_mean=1.330425,rateIgrBrlens{all}_95%HPD={0.614760,2.308210},length_median=4.20195600e-02,effectivebrlenIgrBrlens{all}_95%HPD={0.036391,0.066899},length_mean=4.22715820e-02],223:772.0[&height_95%HPD={0.05846049979834581,36.68167778668754},prob=1.00000000e+00,height_median=4.90000000e-08,height_mean=4.88866225e-08,prob(percent)=100,effectivebrlenIgrBrlens{all}_mean=0.029997,rateIgrBrlens{all}_median=0.703533,effectivebrlenIgrBrlens{all}_median=0.029489,length_95%HPD={1.82498100e-02,6.71142000e-02},rateIgrBrlens{all}_mean=0.775800,rateIgrBrlens{all}_95%HPD={0.361236,1.414765},length_median=4.20195600e-02,effectivebrlenIgrBrlens{all}_95%HPD={0.018158,0.042853},length_mean=4.22715820e-02]):326.0[&prob=1.00000000e+00,height_median=4.20196090e-02,height_mean=4.22716309e-02,prob(percent)=100,height_95%HPD={508.65853222059883,1110.4324654200484},length_95%HPD={7.02106900e-03,5.32750100e-02},rateIgrBrlens{all}_mean=0.866359,rateIgrBrlens{all}_median=0.726453,length_median=2.77532400e-02,effectivebrlenIgrBrlens{all}_95%HPD={0.009967,0.032478},length_mean=2.87204405e-02,effectivebrlenIgrBrlens{all}_median=0.020138,rateIgrBrlens{all}_95%HPD={0.255572,1.798836},effectivebrlenIgrBrlens{all}_mean=0.020559],(222:811.0[&prob(percent)=100,height_95%HPD={0.05846049979834581,36.68167778668754},prob=1.00000000e+00,height_median=4.90000000e-08,height_mean=4.88495233e-08,length_mean=4.83667944e-02,effectivebrlenIgrBrlens{all}_median=0.036106,rateIgrBrlens{all}_95%HPD={0.379862,1.426042},effectivebrlenIgrBrlens{all}_mean=0.036452,rateIgrBrlens{all}_median=0.746208,effectivebrlenIgrBrlens{all}_95%HPD={0.023837,0.049196},length_95%HPD={2.24213200e-02,7.75938900e-02},rateIgrBrlens{all}_mean=0.829249,length_median=4.83843200e-02],242:811.0[&prob(percent)=100,height_95%HPD={0.05846049979834581,36.68167778668754},prob=1.00000000e+00,height_median=4.90000000e-08,height_mean=4.88456723e-08,length_mean=4.84994637e-02,effectivebrlenIgrBrlens{all}_median=0.052325,rateIgrBrlens{all}_95%HPD={0.567009,2.186824},effectivebrlenIgrBrlens{all}_mean=0.052780,rateIgrBrlens{all}_median=1.080388,effectivebrlenIgrBrlens{all}_95%HPD={0.038374,0.068137},length_95%HPD={2.19384800e-02,7.75938900e-02},rateIgrBrlens{all}_mean=1.217203,length_median=4.84458300e-02]):287.0[&height_95%HPD={549.3638164745702,1152.6055690848564},prob=9.85089220e-01,height_median=4.81148260e-02,height_mean=4.81709760e-02,prob(percent)=99,effectivebrlenIgrBrlens{all}_mean=0.012806,rateIgrBrlens{all}_median=0.569678,length_95%HPD={2.59610900e-03,4.66232300e-02},rateIgrBrlens{all}_mean=0.811115,effectivebrlenIgrBrlens{all}_median=0.012401,length_median=2.16352900e-02,effectivebrlenIgrBrlens{all}_95%HPD={0.003074,0.023316},rateIgrBrlens{all}_95%HPD={0.083627,1.665571},length_mean=2.29921027e-02]):923.0[&prob=1.00000000e+00,height_median=7.11913628e-02,height_mean=7.11728294e-02,prob(percent)=100,height_95%HPD={822.9973479445839,1414.1593034550215},length_95%HPD={1.31963000e-02,7.10023900e-02},rateIgrBrlens{all}_mean=0.710653,length_median=4.21416500e-02,effectivebrlenIgrBrlens{all}_95%HPD={0.014484,0.040423},rateIgrBrlens{all}_median=0.639827,length_mean=4.27043718e-02,effectivebrlenIgrBrlens{all}_median=0.026934,rateIgrBrlens{all}_95%HPD={0.280409,1.280085},effectivebrlenIgrBrlens{all}_mean=0.027107],(((((((((215:398.0[&prob(percent)=100,height_95%HPD={0.05846049979834581,36.68167778668754},prob=1.00000000e+00,height_median=4.90000000e-08,height_mean=4.88789647e-08,length_mean=6.74221463e-03,effectivebrlenIgrBrlens{all}_median=0.001489,rateIgrBrlens{all}_95%HPD={0.000001,0.969904},effectivebrlenIgrBrlens{all}_mean=0.001735,rateIgrBrlens{all}_median=0.240655,effectivebrlenIgrBrlens{all}_95%HPD={0.000000,0.004121},length_95%HPD={1.15792400e-03,1.40240500e-02},rateIgrBrlens{all}_mean=0.330221,length_median=6.14473400e-03],217:398.0[&prob(percent)=100,height_95%HPD={0.05846049979834581,36.68167778668754},prob=1.00000000e+00,height_median=4.90000000e-08,height_mean=4.88675205e-08,length_mean=7.29175051e-03,effectivebrlenIgrBrlens{all}_median=0.002403,rateIgrBrlens{all}_95%HPD={0.000234,1.306373},effectivebrlenIgrBrlens{all}_mean=0.002591,rateIgrBrlens{all}_median=0.365332,length_95%HPD={1.16286500e-03,1.48444600e-02},rateIgrBrlens{all}_mean=0.486253,effectivebrlenIgrBrlens{all}_95%HPD={0.000001,0.005208},length_median=6.67057700e-03]):117.0[&height_95%HPD={187.40423653500483,705.4122604780443},prob=5.60787538e-01,height_median=5.60663600e-03,height_mean=6.15029161e-03,prob(percent)=56,effectivebrlenIgrBrlens{all}_mean=0.001515,rateIgrBrlens{all}_median=0.212811,length_95%HPD={2.09351000e-04,1.27714200e-02},rateIgrBrlens{all}_mean=0.384387,effectivebrlenIgrBrlens{all}_median=0.001193,length_median=4.97255400e-03,effectivebrlenIgrBrlens{all}_95%HPD={0.000000,0.004230},rateIgrBrlens{all}_95%HPD={0.000001,1.216948},length_mean=5.62799064e-03],216:515.0[&height_95%HPD={0.05846049979834581,36.68167778668754},prob=1.00000000e+00,height_median=4.90000000e-08,height_mean=4.89014389e-08,prob(percent)=100,effectivebrlenIgrBrlens{all}_mean=0.007261,rateIgrBrlens{all}_median=0.790178,length_95%HPD={1.39957300e-03,1.82867200e-02},rateIgrBrlens{all}_mean=1.116192,length_median=8.87971100e-03,effectivebrlenIgrBrlens{all}_95%HPD={0.003108,0.011847},effectivebrlenIgrBrlens{all}_median=0.007050,length_mean=9.37540729e-03,rateIgrBrlens{all}_95%HPD={0.122953,3.047264}]):375.0[&prob=1.00000000e+00,height_median=1.04810660e-02,height_mean=1.09708207e-02,prob(percent)=100,height_95%HPD={282.90659562006465,843.1034854961051},length_95%HPD={1.27971700e-02,4.54617000e-02},rateIgrBrlens{all}_mean=1.786551,length_median=2.82343200e-02,effectivebrlenIgrBrlens{all}_95%HPD={0.033509,0.061028},length_mean=2.88176795e-02,effectivebrlenIgrBrlens{all}_median=0.046535,rateIgrBrlens{all}_95%HPD={0.885351,3.032419},rateIgrBrlens{all}_median=1.655121,effectivebrlenIgrBrlens{all}_mean=0.046899],((221:475.0[&prob=1.00000000e+00,height_median=4.90000000e-08,height_mean=4.88881605e-08,prob(percent)=100,height_95%HPD={0.05846049979834581,36.68167778668754},length_95%HPD={2.26988100e-03,2.29439000e-02},rateIgrBrlens{all}_mean=1.603255,rateIgrBrlens{all}_median=1.232084,length_median=1.06316100e-02,effectivebrlenIgrBrlens{all}_95%HPD={0.007015,0.021022},length_mean=1.14189683e-02,effectivebrlenIgrBrlens{all}_median=0.013269,rateIgrBrlens{all}_95%HPD={0.266028,3.416500},effectivebrlenIgrBrlens{all}_mean=0.013523],344:475.0[&prob=1.00000000e+00,height_median=4.90000000e-08,height_mean=4.88881605e-08,prob(percent)=100,height_95%HPD={0.05846049979834581,36.68167778668754},length_95%HPD={2.26988100e-03,2.29439000e-02},rateIgrBrlens{all}_mean=1.164089,rateIgrBrlens{all}_median=0.918211,length_median=1.06316100e-02,effectivebrlenIgrBrlens{all}_95%HPD={0.004051,0.017121},length_mean=1.14189683e-02,effectivebrlenIgrBrlens{all}_median=0.009758,rateIgrBrlens{all}_95%HPD={0.218785,2.650605},effectivebrlenIgrBrlens{all}_mean=0.010075]):194.0[&height_mean=1.14190172e-02,prob(percent)=100,height_95%HPD={253.73357038847348,801.6370234127788},height_median=1.06316735e-02,prob=1.00000000e+00,length_median=1.15157100e-02,effectivebrlenIgrBrlens{all}_95%HPD={0.007640,0.025132},rateIgrBrlens{all}_mean=1.926169,length_mean=1.21884886e-02,effectivebrlenIgrBrlens{all}_median=0.016068,rateIgrBrlens{all}_95%HPD={0.226038,4.544319},effectivebrlenIgrBrlens{all}_mean=0.016349,rateIgrBrlens{all}_median=1.374650,length_95%HPD={1.12524700e-03,2.39367100e-02}],226:669.0[&height_mean=4.88101045e-08,prob(percent)=100,height_95%HPD={0.05846049979834581,36.68167778668754},height_median=4.90000000e-08,prob=1.00000000e+00,length_median=2.33241400e-02,effectivebrlenIgrBrlens{all}_95%HPD={0.010758,0.027367},rateIgrBrlens{all}_mean=0.865611,length_mean=2.36074571e-02,effectivebrlenIgrBrlens{all}_median=0.018423,rateIgrBrlens{all}_95%HPD={0.332476,1.531358},effectivebrlenIgrBrlens{all}_mean=0.018753,rateIgrBrlens{all}_median=0.778259,length_95%HPD={1.00983800e-02,3.71582900e-02}]):221.0[&prob(percent)=100,height_95%HPD={425.93471627047825,1018.2316222703116},prob=1.00000000e+00,height_median=2.33241790e-02,height_mean=2.36075059e-02,length_mean=1.61809943e-02,effectivebrlenIgrBrlens{all}_median=0.025862,effectivebrlenIgrBrlens{all}_95%HPD={0.014257,0.038761},rateIgrBrlens{all}_95%HPD={0.491312,5.813161},effectivebrlenIgrBrlens{all}_mean=0.026287,rateIgrBrlens{all}_median=1.708285,length_95%HPD={2.51057500e-03,3.21193200e-02},rateIgrBrlens{all}_mean=2.222767,length_median=1.51964000e-02]):439.0[&height_95%HPD={617.705748213284,1219.0685766065167},prob=1.00000000e+00,height_median=3.93396921e-02,height_mean=3.97885002e-02,prob(percent)=100,effectivebrlenIgrBrlens{all}_mean=0.019277,rateIgrBrlens{all}_median=1.641368,rateIgrBrlens{all}_95%HPD={0.342420,5.183295},length_95%HPD={5.18752700e-04,2.52285700e-02},rateIgrBrlens{all}_mean=2.282077,length_median=1.14560700e-02,effectivebrlenIgrBrlens{all}_95%HPD={0.009090,0.029805},length_mean=1.25004997e-02,effectivebrlenIgrBrlens{all}_median=0.018898],((((224:573.0[&height_95%HPD={0.05846049979834581,36.68167778668754},prob=1.00000000e+00,height_median=4.90000000e-08,height_mean=4.88228142e-08,prob(percent)=100,effectivebrlenIgrBrlens{all}_mean=0.023861,rateIgrBrlens{all}_median=1.281849,length_95%HPD={5.91884500e-03,3.35265600e-02},rateIgrBrlens{all}_mean=1.423466,effectivebrlenIgrBrlens{all}_median=0.023410,length_median=1.88383200e-02,effectivebrlenIgrBrlens{all}_95%HPD={0.013593,0.034861},rateIgrBrlens{all}_95%HPD={0.547345,2.763078},length_mean=1.92674822e-02],347:573.0[&height_95%HPD={0.05846049979834581,36.68167778668754},prob=1.00000000e+00,height_median=4.90000000e-08,height_mean=4.88280805e-08,prob(percent)=100,effectivebrlenIgrBrlens{all}_mean=0.024375,rateIgrBrlens{all}_median=1.434786,length_95%HPD={6.60745900e-03,2.99616900e-02},rateIgrBrlens{all}_mean=1.614990,length_median=1.71631100e-02,effectivebrlenIgrBrlens{all}_95%HPD={0.015014,0.034209},effectivebrlenIgrBrlens{all}_median=0.024066,length_mean=1.73905542e-02,rateIgrBrlens{all}_95%HPD={0.602827,3.231105}]):145.0[&prob=7.53272150e-01,height_median=1.67723580e-02,height_mean=1.69757321e-02,prob(percent)=75,height_95%HPD={325.3724468961336,900.458010937531},length_95%HPD={1.12258200e-04,1.92023100e-02},rateIgrBrlens{all}_mean=1.483526,length_median=8.67647400e-03,effectivebrlenIgrBrlens{all}_95%HPD={0.002050,0.014040},length_mean=9.32987792e-03,effectivebrlenIgrBrlens{all}_median=0.007351,rateIgrBrlens{all}_95%HPD={0.049578,4.034039},rateIgrBrlens{all}_median=0.843335,effectivebrlenIgrBrlens{all}_mean=0.007642],225:718.0[&prob=1.00000000e+00,height_median=4.90000000e-08,height_mean=4.89272852e-08,prob(percent)=100,height_95%HPD={0.05846049979834581,36.68167778668754},length_95%HPD={1.05683800e-02,3.83877300e-02},rateIgrBrlens{all}_mean=0.847636,length_median=2.39882300e-02,effectivebrlenIgrBrlens{all}_95%HPD={0.010604,0.027088},length_mean=2.40693873e-02,effectivebrlenIgrBrlens{all}_median=0.018518,rateIgrBrlens{all}_95%HPD={0.408643,1.513324},effectivebrlenIgrBrlens{all}_mean=0.018735,rateIgrBrlens{all}_median=0.772237]):112.0[&height_mean=2.49453551e-02,prob(percent)=55,height_median=2.46983037e-02,height_95%HPD={469.9902810949501,1067.9282196472584},prob=5.47454501e-01,length_median=5.54173500e-03,effectivebrlenIgrBrlens{all}_95%HPD={0.000000,0.008154},length_mean=6.45752398e-03,effectivebrlenIgrBrlens{all}_median=0.002628,rateIgrBrlens{all}_95%HPD={0.000001,1.987828},effectivebrlenIgrBrlens{all}_mean=0.003086,rateIgrBrlens{all}_median=0.412168,rateIgrBrlens{all}_mean=0.688283,length_95%HPD={1.25986800e-04,1.50863900e-02}],343:830.0[&height_mean=4.89052895e-08,prob(percent)=100,height_median=4.90000000e-08,height_95%HPD={0.05846049979834581,36.68167778668754},prob=1.00000000e+00,length_median=2.92923500e-02,effectivebrlenIgrBrlens{all}_95%HPD={0.014322,0.032304},length_mean=2.93952432e-02,effectivebrlenIgrBrlens{all}_median=0.022272,rateIgrBrlens{all}_95%HPD={0.385601,1.328999},effectivebrlenIgrBrlens{all}_mean=0.022648,rateIgrBrlens{all}_median=0.779233,length_95%HPD={1.60002300e-02,4.33891000e-02},rateIgrBrlens{all}_mean=0.815346]):148.0[&prob(percent)=52,height_95%HPD={567.308306570295,1170.8759821340552},prob=5.19588454e-01,height_median=2.99309985e-02,height_mean=3.00868150e-02,length_mean=6.39851175e-03,effectivebrlenIgrBrlens{all}_median=0.001457,rateIgrBrlens{all}_95%HPD={0.000001,1.395442},effectivebrlenIgrBrlens{all}_mean=0.002187,rateIgrBrlens{all}_median=0.259069,length_95%HPD={1.01108400e-04,1.63070600e-02},rateIgrBrlens{all}_mean=0.438056,effectivebrlenIgrBrlens{all}_95%HPD={0.000000,0.006807},length_median=5.12951300e-03],(234:603.0[&prob=1.00000000e+00,height_median=4.90000000e-08,height_mean=4.89321926e-08,prob(percent)=100,height_95%HPD={0.05846049979834581,36.68167778668754},length_95%HPD={5.92950500e-03,3.85602500e-02},rateIgrBrlens{all}_mean=0.883257,rateIgrBrlens{all}_median=0.750597,length_median=2.04358400e-02,effectivebrlenIgrBrlens{all}_95%HPD={0.006595,0.027400},length_mean=2.11676635e-02,effectivebrlenIgrBrlens{all}_median=0.014855,rateIgrBrlens{all}_95%HPD={0.290056,1.712093},effectivebrlenIgrBrlens{all}_mean=0.016046],235:603.0[&prob=1.00000000e+00,height_median=4.90000000e-08,height_mean=4.88963061e-08,prob(percent)=100,height_95%HPD={0.05846049979834581,36.68167778668754},length_95%HPD={5.48803000e-03,6.14552400e-02},rateIgrBrlens{all}_mean=1.051184,rateIgrBrlens{all}_median=0.851166,length_median=2.12744400e-02,effectivebrlenIgrBrlens{all}_95%HPD={0.010759,0.028619},length_mean=2.70146642e-02,effectivebrlenIgrBrlens{all}_median=0.019450,rateIgrBrlens{all}_95%HPD={0.262616,2.198586},effectivebrlenIgrBrlens{all}_mean=0.019734]):375.0[&height_mean=1.82564933e-02,prob(percent)=73,height_95%HPD={361.14332445289546,942.4264137203497},height_median=1.79147890e-02,prob=7.26094976e-01,length_median=1.49807800e-02,effectivebrlenIgrBrlens{all}_95%HPD={0.005137,0.017260},rateIgrBrlens{all}_mean=1.538782,length_mean=1.53863631e-02,effectivebrlenIgrBrlens{all}_median=0.010677,rateIgrBrlens{all}_95%HPD={0.122501,2.634091},effectivebrlenIgrBrlens{all}_mean=0.010957,rateIgrBrlens{all}_median=0.731756,length_95%HPD={1.68293100e-03,2.99679500e-02}]):351.0[&prob(percent)=57,height_95%HPD={713.1730047843429,1310.8267235181388},prob=5.70053999e-01,height_median=3.48775574e-02,height_mean=3.50546960e-02,length_mean=9.08741306e-03,effectivebrlenIgrBrlens{all}_median=0.004424,rateIgrBrlens{all}_95%HPD={0.000007,1.921012},effectivebrlenIgrBrlens{all}_mean=0.004679,rateIgrBrlens{all}_median=0.535043,length_95%HPD={6.78646000e-04,1.95521000e-02},rateIgrBrlens{all}_mean=0.722012,length_median=8.10321400e-03,effectivebrlenIgrBrlens{all}_95%HPD={0.000894,0.009250}],243:1329.0[&prob(percent)=100,height_95%HPD={0.05846049979834581,36.68167778668754},prob=1.00000000e+00,height_median=4.90000000e-08,height_mean=4.88942903e-08,length_mean=4.52242697e-02,effectivebrlenIgrBrlens{all}_median=0.099143,effectivebrlenIgrBrlens{all}_95%HPD={0.076149,0.123377},rateIgrBrlens{all}_95%HPD={1.110772,3.732302},effectivebrlenIgrBrlens{all}_mean=0.099681,rateIgrBrlens{all}_median=2.192451,length_95%HPD={2.38215000e-02,6.66420000e-02},rateIgrBrlens{all}_mean=2.378590,length_median=4.55772600e-02],345:1329.0[&prob(percent)=100,height_95%HPD={0.05846049979834581,36.68167778668754},prob=1.00000000e+00,height_median=4.90000000e-08,height_mean=4.89245211e-08,length_mean=3.98192498e-02,effectivebrlenIgrBrlens{all}_median=0.007303,rateIgrBrlens{all}_95%HPD={0.080898,0.352800},effectivebrlenIgrBrlens{all}_95%HPD={0.002670,0.012893},effectivebrlenIgrBrlens{all}_mean=0.007571,rateIgrBrlens{all}_median=0.186531,length_95%HPD={2.22431900e-02,5.70645000e-02},rateIgrBrlens{all}_mean=0.195928,length_median=4.01352000e-02]):103.0[&height_95%HPD={1080.40881799849,1655.9753412893501},prob=5.95675652e-01,height_median=5.22310498e-02,height_mean=5.24035988e-02,prob(percent)=60,effectivebrlenIgrBrlens{all}_median=0.006358,effectivebrlenIgrBrlens{all}_mean=0.006663,rateIgrBrlens{all}_median=0.856049,rateIgrBrlens{all}_95%HPD={0.000004,4.089026},length_95%HPD={1.56464400e-04,1.76873400e-02},rateIgrBrlens{all}_mean=1.539432,length_median=7.07514500e-03,effectivebrlenIgrBrlens{all}_95%HPD={0.000000,0.012731},length_mean=7.97989837e-03],(237:681.0[&height_mean=4.88872656e-08,prob(percent)=100,height_95%HPD={0.05846049979834581,36.68167778668754},prob=1.00000000e+00,height_median=4.90000000e-08,length_median=2.45808200e-02,effectivebrlenIgrBrlens{all}_95%HPD={0.010002,0.026819},length_mean=2.49036403e-02,effectivebrlenIgrBrlens{all}_median=0.017956,rateIgrBrlens{all}_95%HPD={0.307999,1.443602},rateIgrBrlens{all}_mean=0.803799,effectivebrlenIgrBrlens{all}_mean=0.018181,rateIgrBrlens{all}_median=0.726310,length_95%HPD={1.02590100e-02,3.92199400e-02}],(239:478.0[&height_95%HPD={0.05846049979834581,36.68167778668754},prob=1.00000000e+00,height_median=4.90000000e-08,height_mean=4.88785325e-08,prob(percent)=100,effectivebrlenIgrBrlens{all}_mean=0.014191,rateIgrBrlens{all}_median=1.271566,length_95%HPD={1.98787700e-03,2.21503600e-02},rateIgrBrlens{all}_mean=1.674001,effectivebrlenIgrBrlens{all}_median=0.013937,length_median=1.07903800e-02,effectivebrlenIgrBrlens{all}_95%HPD={0.007663,0.020744},rateIgrBrlens{all}_95%HPD={0.324425,4.506522},length_mean=1.14041418e-02],240:478.0[&height_95%HPD={0.05846049979834581,36.68167778668754},prob=1.00000000e+00,height_median=4.90000000e-08,height_mean=4.88785325e-08,prob(percent)=100,effectivebrlenIgrBrlens{all}_mean=0.008908,rateIgrBrlens{all}_median=0.792270,length_95%HPD={1.98787700e-03,2.21503600e-02},rateIgrBrlens{all}_mean=1.030467,length_median=1.07903800e-02,effectivebrlenIgrBrlens{all}_95%HPD={0.003749,0.014728},effectivebrlenIgrBrlens{all}_median=0.008604,length_mean=1.14041418e-02,rateIgrBrlens{all}_95%HPD={0.202527,2.541673}]):203.0[&prob=1.00000000e+00,height_median=1.07904438e-02,height_mean=1.14041907e-02,prob(percent)=100,height_95%HPD={255.60365430090536,804.4376857881662},length_95%HPD={1.98864500e-03,2.69055800e-02},rateIgrBrlens{all}_mean=1.662179,length_median=1.27445000e-02,effectivebrlenIgrBrlens{all}_95%HPD={0.008290,0.023936},length_mean=1.34994985e-02,effectivebrlenIgrBrlens{all}_median=0.015766,rateIgrBrlens{all}_95%HPD={0.319427,4.041429},rateIgrBrlens{all}_median=1.235029,effectivebrlenIgrBrlens{all}_mean=0.016092]):751.0[&height_mean=2.49036892e-02,height_median=2.45808640e-02,prob(percent)=100,height_95%HPD={436.23819326498057,1029.3942332937963},prob=1.00000000e+00,length_median=2.92411500e-02,effectivebrlenIgrBrlens{all}_95%HPD={0.027920,0.053448},length_mean=2.89976391e-02,effectivebrlenIgrBrlens{all}_median=0.039655,rateIgrBrlens{all}_95%HPD={0.596221,3.550215},effectivebrlenIgrBrlens{all}_mean=0.040043,rateIgrBrlens{all}_median=1.363230,rateIgrBrlens{all}_mean=1.673270,length_95%HPD={9.39147300e-03,4.82993200e-02}]):67.0[&prob(percent)=100,height_95%HPD={1176.9300958542665,1743.2885908326136},prob=1.00000000e+00,height_median=6.05078617e-02,height_mean=6.04013195e-02,length_mean=4.79555229e-03,effectivebrlenIgrBrlens{all}_median=0.000550,rateIgrBrlens{all}_95%HPD={0.000001,1.522898},effectivebrlenIgrBrlens{all}_mean=0.001441,rateIgrBrlens{all}_median=0.134593,effectivebrlenIgrBrlens{all}_95%HPD={0.000000,0.005696},length_95%HPD={6.15462600e-05,1.30418200e-02},rateIgrBrlens{all}_mean=0.428137,length_median=3.65721800e-03],346:1499.0[&prob(percent)=100,height_95%HPD={0.05846049979834581,36.68167778668754},prob=1.00000000e+00,height_median=4.90000000e-08,height_mean=4.88916458e-08,length_mean=6.51968229e-02,effectivebrlenIgrBrlens{all}_median=0.041795,rateIgrBrlens{all}_95%HPD={0.415020,0.874648},effectivebrlenIgrBrlens{all}_mean=0.041946,rateIgrBrlens{all}_median=0.641190,length_95%HPD={4.96919500e-02,8.19603800e-02},rateIgrBrlens{all}_mean=0.653254,effectivebrlenIgrBrlens{all}_95%HPD={0.030280,0.055931},length_median=6.50585400e-02]):115.0[&height_95%HPD={1238.6452338682748,1802.5895677386754},prob=1.00000000e+00,height_median=6.50585830e-02,height_mean=6.51968718e-02,prob(percent)=100,effectivebrlenIgrBrlens{all}_mean=0.068041,rateIgrBrlens{all}_median=2.082942,length_95%HPD={1.14543900e-02,5.68931400e-02},rateIgrBrlens{all}_mean=2.600062,effectivebrlenIgrBrlens{all}_median=0.067683,length_median=3.25670100e-02,effectivebrlenIgrBrlens{all}_95%HPD={0.049846,0.086355},rateIgrBrlens{all}_95%HPD={1.034084,4.883710},length_mean=3.26853927e-02],342:1614.0[&height_95%HPD={0.05846049979834581,36.68167778668754},prob=1.00000000e+00,height_median=4.90000000e-08,height_mean=4.87986478e-08,prob(percent)=100,effectivebrlenIgrBrlens{all}_mean=0.073780,rateIgrBrlens{all}_median=0.751494,length_95%HPD={7.53123200e-02,1.19386900e-01},rateIgrBrlens{all}_mean=0.761060,length_median=9.79886700e-02,effectivebrlenIgrBrlens{all}_95%HPD={0.054624,0.093472},effectivebrlenIgrBrlens{all}_median=0.073460,length_mean=9.78822157e-02,rateIgrBrlens{all}_95%HPD={0.536602,0.984132}]):84.0[&prob=1.00000000e+00,height_median=9.79887303e-02,height_mean=9.78822645e-02,prob(percent)=100,height_95%HPD={1360.6483988544235,1930.1881052472727},length_95%HPD={2.82164900e-05,1.91900400e-02},rateIgrBrlens{all}_mean=0.308092,length_median=5.07244500e-03,effectivebrlenIgrBrlens{all}_95%HPD={0.000000,0.008918},length_mean=6.85035402e-03,effectivebrlenIgrBrlens{all}_median=0.000811,rateIgrBrlens{all}_95%HPD={0.000001,1.160354},rateIgrBrlens{all}_median=0.147745,effectivebrlenIgrBrlens{all}_mean=0.002170],341:1698.0[&prob=1.00000000e+00,height_median=4.90000000e-08,height_mean=4.91134095e-08,prob(percent)=100,height_95%HPD={0.05846049979834581,36.68167778668754},length_95%HPD={7.87941900e-02,1.28306200e-01},rateIgrBrlens{all}_mean=0.861847,length_median=1.04112500e-01,effectivebrlenIgrBrlens{all}_95%HPD={0.065824,0.112252},length_mean=1.04044622e-01,effectivebrlenIgrBrlens{all}_median=0.087890,rateIgrBrlens{all}_95%HPD={0.621177,1.155384},effectivebrlenIgrBrlens{all}_mean=0.088713,rateIgrBrlens{all}_median=0.842213]):88.0[&height_mean=1.02864102e-01,height_median=1.03136346e-01,prob(percent)=70,height_95%HPD={1431.4429910219903,2009.0755099430164},prob=7.03117708e-01,length_median=1.09928600e-02,effectivebrlenIgrBrlens{all}_95%HPD={0.000000,0.017176},length_mean=1.25354244e-02,effectivebrlenIgrBrlens{all}_median=0.006959,rateIgrBrlens{all}_95%HPD={0.000001,2.149026},effectivebrlenIgrBrlens{all}_mean=0.007560,rateIgrBrlens{all}_median=0.547023,rateIgrBrlens{all}_mean=0.785292,length_95%HPD={1.83065300e-04,2.81895700e-02}],236:1786.0[&height_mean=4.90978531e-08,prob(percent)=100,height_median=4.90000000e-08,height_95%HPD={0.05846049979834581,36.68167778668754},prob=1.00000000e+00,length_median=1.12081500e-01,effectivebrlenIgrBrlens{all}_95%HPD={0.100162,0.155762},length_mean=1.11936112e-01,effectivebrlenIgrBrlens{all}_median=0.127379,rateIgrBrlens{all}_95%HPD={0.840844,1.462755},effectivebrlenIgrBrlens{all}_mean=0.127823,rateIgrBrlens{all}_median=1.143693,length_95%HPD={8.69177200e-02,1.36165100e-01},rateIgrBrlens{all}_mean=1.153894]):235.0[&prob(percent)=100,height_95%HPD={1521.1199388451464,2119.8546436443485},prob=1.00000000e+00,height_median=1.14140738e-01,height_mean=1.14468886e-01,length_mean=7.02335073e-03,effectivebrlenIgrBrlens{all}_median=0.000918,rateIgrBrlens{all}_95%HPD={0.000001,1.115080},effectivebrlenIgrBrlens{all}_mean=0.002007,rateIgrBrlens{all}_median=0.154271,length_95%HPD={6.52682600e-05,1.88148300e-02},rateIgrBrlens{all}_mean=0.319761,effectivebrlenIgrBrlens{all}_95%HPD={0.000000,0.007538},length_median=5.43246000e-03],227:2021.0[&prob(percent)=100,height_95%HPD={0.05846049979834581,36.68167778668754},prob=1.00000000e+00,height_median=4.90000000e-08,height_mean=4.90237374e-08,length_mean=1.17729721e-01,effectivebrlenIgrBrlens{all}_median=0.088351,rateIgrBrlens{all}_95%HPD={0.494769,1.001161},effectivebrlenIgrBrlens{all}_mean=0.088771,rateIgrBrlens{all}_median=0.763653,length_95%HPD={8.39898900e-02,1.51639900e-01},rateIgrBrlens{all}_mean=0.767909,length_median=1.17457900e-01,effectivebrlenIgrBrlens{all}_95%HPD={0.066631,0.110803}]):368.0[&height_95%HPD={1710.389538616965,2404.5894091139667},prob=6.03697696e-01,height_median=1.22856495e-01,height_mean=1.22976023e-01,prob(percent)=60,effectivebrlenIgrBrlens{all}_mean=0.005378,rateIgrBrlens{all}_median=0.363856,length_95%HPD={3.19873900e-04,3.00042600e-02},rateIgrBrlens{all}_mean=0.493029,length_median=1.32844600e-02,effectivebrlenIgrBrlens{all}_95%HPD={0.000000,0.011436},effectivebrlenIgrBrlens{all}_median=0.005047,length_mean=1.44204198e-02,rateIgrBrlens{all}_95%HPD={0.000001,1.247536}]):389.0[&prob=7.77627164e-01,height_median=1.37214055e-01,height_mean=1.37107788e-01,prob(percent)=78,height_95%HPD={1955.5851927397368,2901.9606213525917},length_95%HPD={1.91885000e-03,3.62931500e-02},rateIgrBrlens{all}_mean=0.707446,length_median=1.81994600e-02,effectivebrlenIgrBrlens{all}_95%HPD={0.001728,0.020260},length_mean=1.90243231e-02,effectivebrlenIgrBrlens{all}_median=0.010335,rateIgrBrlens{all}_95%HPD={0.086004,1.646183},effectivebrlenIgrBrlens{all}_mean=0.010628,rateIgrBrlens{all}_median=0.560684],(((((211:903.0[&prob(percent)=100,height_95%HPD={0.05846049979834581,36.68167778668754},prob=1.00000000e+00,height_median=4.90000000e-08,height_mean=4.88544925e-08,length_mean=6.61616982e-02,effectivebrlenIgrBrlens{all}_median=0.057353,rateIgrBrlens{all}_95%HPD={0.456691,1.486083},effectivebrlenIgrBrlens{all}_mean=0.057765,rateIgrBrlens{all}_median=0.874766,effectivebrlenIgrBrlens{all}_95%HPD={0.041017,0.077346},length_95%HPD={3.38504600e-02,9.56697000e-02},rateIgrBrlens{all}_mean=0.929485,length_median=6.57449300e-02],244:903.0[&prob(percent)=100,height_95%HPD={0.05846049979834581,36.68167778668754},prob=1.00000000e+00,height_median=4.90000000e-08,height_mean=4.88544925e-08,length_mean=6.61616982e-02,effectivebrlenIgrBrlens{all}_median=0.057856,rateIgrBrlens{all}_95%HPD={0.534421,1.477305},effectivebrlenIgrBrlens{all}_mean=0.058462,rateIgrBrlens{all}_median=0.879343,effectivebrlenIgrBrlens{all}_95%HPD={0.040941,0.079029},length_95%HPD={3.38504600e-02,9.56697000e-02},rateIgrBrlens{all}_mean=0.933936,length_median=6.57449300e-02]):310.0[&height_95%HPD={633.4605706390344,1233.905677805373},prob=1.00000000e+00,height_median=6.57449900e-02,height_mean=6.61617470e-02,prob(percent)=100,effectivebrlenIgrBrlens{all}_mean=0.040113,rateIgrBrlens{all}_median=0.742282,length_95%HPD={2.06610200e-02,8.97016900e-02},rateIgrBrlens{all}_mean=0.826845,effectivebrlenIgrBrlens{all}_median=0.039768,length_median=5.32147800e-02,effectivebrlenIgrBrlens{all}_95%HPD={0.020423,0.059965},rateIgrBrlens{all}_95%HPD={0.387707,1.531409},length_mean=5.37892216e-02],316:1213.0[&height_95%HPD={0.05846049979834581,36.68167778668754},prob=1.00000000e+00,height_median=4.90000000e-08,height_mean=4.91153534e-08,prob(percent)=100,effectivebrlenIgrBrlens{all}_mean=0.139320,rateIgrBrlens{all}_median=1.161971,length_95%HPD={9.16164100e-02,1.47619100e-01},rateIgrBrlens{all}_mean=1.175935,effectivebrlenIgrBrlens{all}_median=0.138591,length_median=1.20682700e-01,effectivebrlenIgrBrlens{all}_95%HPD={0.111040,0.170488},rateIgrBrlens{all}_95%HPD={0.874588,1.549301},length_mean=1.19950919e-01]):168.0[&prob=1.00000000e+00,height_median=1.20682748e-01,height_mean=1.19950969e-01,prob(percent)=100,height_95%HPD={957.321057199437,1538.9823744454459},length_95%HPD={7.79067800e-05,2.75508200e-02},rateIgrBrlens{all}_mean=0.378096,length_median=7.94146000e-03,effectivebrlenIgrBrlens{all}_95%HPD={0.000000,0.012327},length_mean=1.03381166e-02,effectivebrlenIgrBrlens{all}_median=0.001959,rateIgrBrlens{all}_median=0.220097,rateIgrBrlens{all}_95%HPD={0.000001,1.217738},effectivebrlenIgrBrlens{all}_mean=0.003485],228:1381.0[&prob=1.00000000e+00,height_median=4.86000000e-08,height_mean=4.87135430e-08,prob(percent)=100,height_95%HPD={0.05816553447140197,36.6120382945582},length_95%HPD={9.82399200e-02,1.55478200e-01},rateIgrBrlens{all}_mean=1.331767,length_median=1.29900600e-01,effectivebrlenIgrBrlens{all}_95%HPD={0.136174,0.207753},length_mean=1.29052147e-01,effectivebrlenIgrBrlens{all}_median=0.169365,rateIgrBrlens{all}_95%HPD={0.994292,1.703213},rateIgrBrlens{all}_median=1.319994,effectivebrlenIgrBrlens{all}_mean=0.170095]):152.0[&height_mean=1.27323135e-01,height_median=1.28145215e-01,prob(percent)=63,height_95%HPD={1135.8358564482007,1706.865230654688},prob=6.34674785e-01,length_median=1.40804500e-02,effectivebrlenIgrBrlens{all}_95%HPD={0.000000,0.023145},length_mean=1.60327378e-02,effectivebrlenIgrBrlens{all}_median=0.009399,rateIgrBrlens{all}_95%HPD={0.000001,1.725107},effectivebrlenIgrBrlens{all}_mean=0.010052,rateIgrBrlens{all}_median=0.584288,rateIgrBrlens{all}_mean=0.742041,length_95%HPD={1.87722200e-04,3.69676300e-02}],212:1533.0[&height_mean=4.89621466e-08,height_median=4.90000000e-08,prob(percent)=100,height_95%HPD={0.05846049979834581,36.68167778668754},prob=1.00000000e+00,length_median=1.39497200e-01,effectivebrlenIgrBrlens{all}_95%HPD={0.119690,0.183143},length_mean=1.38114183e-01,effectivebrlenIgrBrlens{all}_median=0.150725,rateIgrBrlens{all}_95%HPD={0.861150,1.477646},effectivebrlenIgrBrlens{all}_mean=0.151332,rateIgrBrlens{all}_median=1.085209,rateIgrBrlens{all}_mean=1.106742,length_95%HPD={1.07427700e-01,1.66076400e-01}]):386.0[&prob(percent)=74,height_95%HPD={1271.5302758021833,1837.8286794343212},prob=7.37739161e-01,height_median=1.39559142e-01,height_mean=1.38727181e-01,length_mean=1.30597813e-02,effectivebrlenIgrBrlens{all}_median=0.006087,rateIgrBrlens{all}_95%HPD={0.000001,1.658744},effectivebrlenIgrBrlens{all}_mean=0.006869,rateIgrBrlens{all}_median=0.473418,length_95%HPD={2.35459600e-04,3.04789900e-02},rateIgrBrlens{all}_mean=0.621723,effectivebrlenIgrBrlens{all}_95%HPD={0.000000,0.016691},length_median=1.12659900e-02],(219:1465.0[&prob=1.00000000e+00,height_median=4.88000000e-08,height_mean=4.85696548e-08,prob(percent)=100,height_95%HPD={0.0583131328511916,36.646912850951814},length_95%HPD={9.61978000e-02,1.57350600e-01},rateIgrBrlens{all}_mean=0.843347,length_median=1.28832800e-01,effectivebrlenIgrBrlens{all}_95%HPD={0.076854,0.137660},length_mean=1.27753478e-01,effectivebrlenIgrBrlens{all}_median=0.106773,rateIgrBrlens{all}_95%HPD={0.624416,1.112763},effectivebrlenIgrBrlens{all}_mean=0.106858,rateIgrBrlens{all}_median=0.833750],232:1465.0[&prob=1.00000000e+00,height_median=4.90000000e-08,height_mean=4.87252495e-08,prob(percent)=100,height_95%HPD={0.05846049979834581,36.68167778668754},length_95%HPD={9.34159600e-02,1.55702500e-01},rateIgrBrlens{all}_mean=1.262401,rateIgrBrlens{all}_median=1.246429,length_median=1.25999600e-01,effectivebrlenIgrBrlens{all}_95%HPD={0.120444,0.197335},length_mean=1.25384195e-01,effectivebrlenIgrBrlens{all}_median=0.156109,rateIgrBrlens{all}_95%HPD={0.957015,1.573481},effectivebrlenIgrBrlens{all}_mean=0.156761],304:1465.0[&prob=1.00000000e+00,height_median=4.80000000e-08,height_mean=4.85058557e-08,prob(percent)=100,height_95%HPD={0.057721337490039014,36.506748866412266},length_95%HPD={1.08317100e-01,1.60929100e-01},rateIgrBrlens{all}_mean=1.559263,rateIgrBrlens{all}_median=1.553148,length_median=1.38130900e-01,effectivebrlenIgrBrlens{all}_95%HPD={0.167124,0.258086},length_mean=1.36758973e-01,effectivebrlenIgrBrlens{all}_median=0.210765,rateIgrBrlens{all}_95%HPD={1.184863,1.929002},effectivebrlenIgrBrlens{all}_mean=0.211858],322:1465.0[&prob=1.00000000e+00,height_median=4.89000000e-08,height_mean=4.87229394e-08,prob(percent)=100,height_95%HPD={0.05838684517196913,36.664308971823665},length_95%HPD={9.60064200e-02,1.59008800e-01},rateIgrBrlens{all}_mean=1.671163,rateIgrBrlens{all}_median=1.637850,length_median=1.31598200e-01,effectivebrlenIgrBrlens{all}_95%HPD={0.165873,0.265807},length_mean=1.29996493e-01,effectivebrlenIgrBrlens{all}_median=0.214207,rateIgrBrlens{all}_95%HPD={1.246119,2.168014},effectivebrlenIgrBrlens{all}_mean=0.214613]):454.0[&height_mean=1.44994289e-01,prob(percent)=100,height_95%HPD={1213.1677664288286,1777.394147388004},height_median=1.45327829e-01,prob=1.00000000e+00,length_median=4.00957500e-03,effectivebrlenIgrBrlens{all}_95%HPD={0.000000,0.007360},rateIgrBrlens{all}_mean=0.354839,length_mean=5.45214823e-03,effectivebrlenIgrBrlens{all}_median=0.000463,rateIgrBrlens{all}_95%HPD={0.000001,1.301578},effectivebrlenIgrBrlens{all}_mean=0.001696,rateIgrBrlens{all}_median=0.103536,length_95%HPD={5.93760500e-06,1.52153600e-02}]):859.0[&prob(percent)=100,height_95%HPD={1622.5054928864486,2265.7477675134674},prob=1.00000000e+00,height_median=1.51931851e-01,height_mean=1.51894739e-01,length_mean=4.60381074e-03,effectivebrlenIgrBrlens{all}_median=0.000257,effectivebrlenIgrBrlens{all}_95%HPD={0.000000,0.004111},rateIgrBrlens{all}_95%HPD={0.000001,0.917552},effectivebrlenIgrBrlens{all}_mean=0.000936,rateIgrBrlens{all}_median=0.066596,length_95%HPD={3.98983300e-05,1.25333800e-02},rateIgrBrlens{all}_mean=0.269413,length_median=3.44109000e-03]):628.0[&height_95%HPD={2189.3341079298348,3508.165423782217},prob=6.65051888e-01,height_median=1.56420967e-01,height_mean=1.56068480e-01,prob(percent)=67,effectivebrlenIgrBrlens{all}_mean=0.004702,rateIgrBrlens{all}_median=0.515097,rateIgrBrlens{all}_95%HPD={0.000002,2.749118},length_95%HPD={1.15467600e-04,1.91408000e-02},rateIgrBrlens{all}_mean=0.911864,length_median=7.48240700e-03,effectivebrlenIgrBrlens{all}_95%HPD={0.000000,0.010993},length_mean=8.48229331e-03,effectivebrlenIgrBrlens{all}_median=0.004176]):230.0[&prob=1.00000000e+00,height_median=1.65433984e-01,height_mean=1.65504271e-01,prob(percent)=100,height_95%HPD={2483.1044149977274,4542.327454391229},length_95%HPD={8.36895600e-05,8.66720200e-03},rateIgrBrlens{all}_mean=3.139531,rateIgrBrlens{all}_median=1.827649,length_median=3.03666000e-03,effectivebrlenIgrBrlens{all}_95%HPD={0.000000,0.015041},length_mean=3.60985054e-03,effectivebrlenIgrBrlens{all}_median=0.006350,rateIgrBrlens{all}_95%HPD={0.000019,10.549747},effectivebrlenIgrBrlens{all}_mean=0.006798],(((((251:988.0[&prob(percent)=100,height_95%HPD={0.05846049979834581,36.68167778668754},prob=1.00000000e+00,height_median=4.90000000e-08,height_mean=4.89411046e-08,length_mean=8.51152093e-02,effectivebrlenIgrBrlens{all}_median=0.107907,rateIgrBrlens{all}_95%HPD={0.810540,1.925489},effectivebrlenIgrBrlens{all}_mean=0.109239,rateIgrBrlens{all}_median=1.282495,length_95%HPD={5.22439300e-02,1.17344000e-01},rateIgrBrlens{all}_mean=1.328653,effectivebrlenIgrBrlens{all}_95%HPD={0.078501,0.141869},length_median=8.50749600e-02],306:988.0[&prob(percent)=100,height_95%HPD={0.05846049979834581,36.68167778668754},prob=1.00000000e+00,height_median=4.90000000e-08,height_mean=4.89534812e-08,length_mean=8.49508688e-02,effectivebrlenIgrBrlens{all}_median=0.098620,rateIgrBrlens{all}_95%HPD={0.756986,1.716775},effectivebrlenIgrBrlens{all}_mean=0.099143,rateIgrBrlens{all}_median=1.152612,length_95%HPD={5.19887200e-02,1.16231300e-01},rateIgrBrlens{all}_mean=1.204473,effectivebrlenIgrBrlens{all}_95%HPD={0.069324,0.129119},length_median=8.49316200e-02]):230.0[&height_95%HPD={717.2564375925193,1314.4627941171182},prob=9.74511678e-01,height_median=8.45429522e-02,height_mean=8.45433883e-02,prob(percent)=97,effectivebrlenIgrBrlens{all}_mean=0.028146,rateIgrBrlens{all}_median=1.017592,length_95%HPD={3.19797000e-03,5.53362500e-02},rateIgrBrlens{all}_mean=1.258028,length_median=2.67086400e-02,effectivebrlenIgrBrlens{all}_95%HPD={0.006796,0.051023},effectivebrlenIgrBrlens{all}_median=0.027611,length_mean=2.80578426e-02,rateIgrBrlens{all}_95%HPD={0.232846,3.120041}],337:1218.0[&height_95%HPD={0.05846049979834581,36.68167778668754},prob=1.00000000e+00,height_median=4.90000000e-08,height_mean=4.88281538e-08,prob(percent)=100,effectivebrlenIgrBrlens{all}_mean=0.149176,rateIgrBrlens{all}_median=1.330166,length_95%HPD={8.36025600e-02,1.42411100e-01},rateIgrBrlens{all}_mean=1.348379,length_median=1.12283300e-01,effectivebrlenIgrBrlens{all}_95%HPD={0.112838,0.186664},effectivebrlenIgrBrlens{all}_median=0.148022,length_mean=1.12191529e-01,rateIgrBrlens{all}_95%HPD={0.903626,1.770240}]):359.0[&prob=1.00000000e+00,height_median=1.12535687e-01,height_mean=1.12559989e-01,prob(percent)=100,height_95%HPD={966.6740891179387,1548.214047635053},length_95%HPD={5.32705800e-05,2.70306400e-02},rateIgrBrlens{all}_mean=0.728640,length_median=8.37172000e-03,effectivebrlenIgrBrlens{all}_95%HPD={0.000000,0.020449},length_mean=1.04967520e-02,effectivebrlenIgrBrlens{all}_median=0.004247,rateIgrBrlens{all}_95%HPD={0.000001,2.326943},effectivebrlenIgrBrlens{all}_mean=0.006452,rateIgrBrlens{all}_median=0.435816],254:1577.0[&prob=1.00000000e+00,height_median=4.90000000e-08,height_mean=4.89350863e-08,prob(percent)=100,height_95%HPD={0.05846049979834581,36.68167778668754},length_95%HPD={9.35255300e-02,1.48982000e-01},rateIgrBrlens{all}_mean=1.165148,length_median=1.23034500e-01,effectivebrlenIgrBrlens{all}_95%HPD={0.109523,0.174030},length_mean=1.22382646e-01,effectivebrlenIgrBrlens{all}_median=0.140058,rateIgrBrlens{all}_95%HPD={0.868247,1.515677},effectivebrlenIgrBrlens{all}_mean=0.140881,rateIgrBrlens{all}_median=1.139679],(333:990.0[&prob(percent)=100,height_95%HPD={0.05846049979834581,36.68167778668754},prob=1.00000000e+00,height_median=4.90000000e-08,height_mean=4.89533903e-08,length_mean=8.52474412e-02,effectivebrlenIgrBrlens{all}_median=0.080850,effectivebrlenIgrBrlens{all}_95%HPD={0.056520,0.109970},rateIgrBrlens{all}_95%HPD={0.603891,1.475521},effectivebrlenIgrBrlens{all}_mean=0.081666,rateIgrBrlens{all}_median=0.947495,length_95%HPD={4.99493900e-02,1.17056200e-01},rateIgrBrlens{all}_mean=0.991297,length_median=8.57104300e-02],334:990.0[&prob(percent)=100,height_95%HPD={0.05846049979834581,36.68167778668754},prob=1.00000000e+00,height_median=4.90000000e-08,height_mean=4.89752698e-08,length_mean=8.53752740e-02,effectivebrlenIgrBrlens{all}_median=0.087019,rateIgrBrlens{all}_95%HPD={0.661044,1.599884},effectivebrlenIgrBrlens{all}_95%HPD={0.061384,0.115959},effectivebrlenIgrBrlens{all}_mean=0.087983,rateIgrBrlens{all}_median=1.022937,length_95%HPD={4.99493900e-02,1.18043000e-01},rateIgrBrlens{all}_mean=1.067711,length_median=8.57244600e-02]):587.0[&height_95%HPD={714.1042154080933,1311.1199944723892},prob=9.78978245e-01,height_median=8.52467330e-02,height_mean=8.47461603e-02,prob(percent)=98,effectivebrlenIgrBrlens{all}_mean=0.027865,effectivebrlenIgrBrlens{all}_median=0.027245,rateIgrBrlens{all}_median=0.774224,length_95%HPD={6.69819800e-03,6.85082900e-02},rateIgrBrlens{all}_mean=0.894040,rateIgrBrlens{all}_95%HPD={0.242637,1.827639},length_median=3.51586600e-02,effectivebrlenIgrBrlens{all}_95%HPD={0.008172,0.049948},length_mean=3.64354953e-02]):277.0[&prob=7.20695096e-01,height_median=1.26669241e-01,height_mean=1.26439857e-01,prob(percent)=72,height_95%HPD={1329.4931799377148,1897.4950150054149},length_95%HPD={4.49184100e-04,3.23952800e-02},rateIgrBrlens{all}_mean=1.254518,rateIgrBrlens{all}_median=0.878100,length_median=1.39725600e-02,effectivebrlenIgrBrlens{all}_95%HPD={0.000000,0.026207},length_mean=1.52610998e-02,effectivebrlenIgrBrlens{all}_median=0.013165,rateIgrBrlens{all}_95%HPD={0.000001,3.115806},effectivebrlenIgrBrlens{all}_mean=0.013589],(((252:809.0[&prob(percent)=100,height_95%HPD={0.05846049979834581,36.68167778668754},prob=1.00000000e+00,height_median=4.90000000e-08,height_mean=4.87864907e-08,length_mean=4.91884941e-02,effectivebrlenIgrBrlens{all}_median=0.053364,rateIgrBrlens{all}_95%HPD={0.540966,2.051881},effectivebrlenIgrBrlens{all}_mean=0.053665,rateIgrBrlens{all}_median=1.108870,effectivebrlenIgrBrlens{all}_95%HPD={0.036614,0.071534},length_95%HPD={2.29697400e-02,8.05249600e-02},rateIgrBrlens{all}_mean=1.207948,length_median=4.81873100e-02],336:809.0[&prob(percent)=100,height_95%HPD={0.05846049979834581,36.68167778668754},prob=1.00000000e+00,height_median=4.90000000e-08,height_mean=4.87749065e-08,length_mean=4.92744811e-02,effectivebrlenIgrBrlens{all}_median=0.048001,rateIgrBrlens{all}_95%HPD={0.498518,1.858564},effectivebrlenIgrBrlens{all}_mean=0.048552,rateIgrBrlens{all}_median=1.008258,length_95%HPD={2.25854000e-02,8.07392100e-02},rateIgrBrlens{all}_mean=1.098515,effectivebrlenIgrBrlens{all}_95%HPD={0.031605,0.065105},length_median=4.82094200e-02]):231.0[&height_95%HPD={548.0262757821095,1151.1616445263214},prob=9.81778183e-01,height_median=4.80368025e-02,height_mean=4.89917574e-02,prob(percent)=98,effectivebrlenIgrBrlens{all}_mean=0.020343,rateIgrBrlens{all}_median=0.746666,length_95%HPD={4.12844100e-03,5.34937300e-02},rateIgrBrlens{all}_mean=0.936029,effectivebrlenIgrBrlens{all}_median=0.019683,length_median=2.57845200e-02,effectivebrlenIgrBrlens{all}_95%HPD={0.005162,0.038216},rateIgrBrlens{all}_95%HPD={0.148614,2.117833},length_mean=2.69537882e-02],331:1040.0[&height_95%HPD={0.05846049979834581,36.68167778668754},prob=1.00000000e+00,height_median=4.90000000e-08,height_mean=4.89114412e-08,prob(percent)=100,effectivebrlenIgrBrlens{all}_mean=0.090490,rateIgrBrlens{all}_median=1.187575,length_95%HPD={4.76660400e-02,1.06576600e-01},rateIgrBrlens{all}_mean=1.243131,length_median=7.50201800e-02,effectivebrlenIgrBrlens{all}_95%HPD={0.064928,0.116344},effectivebrlenIgrBrlens{all}_median=0.089685,length_mean=7.55984286e-02,rateIgrBrlens{all}_95%HPD={0.775970,1.867268}]):225.0[&prob=9.99822226e-01,height_median=7.51968300e-02,height_mean=7.57852086e-02,prob(percent)=100,height_95%HPD={765.7942178417728,1360.0391718653561},length_95%HPD={8.93895600e-03,6.80999600e-02},rateIgrBrlens{all}_mean=1.218485,length_median=3.48391000e-02,effectivebrlenIgrBrlens{all}_95%HPD={0.015662,0.060416},length_mean=3.62418669e-02,effectivebrlenIgrBrlens{all}_median=0.036277,rateIgrBrlens{all}_95%HPD={0.325388,2.419457},rateIgrBrlens{all}_median=1.040074,effectivebrlenIgrBrlens{all}_mean=0.037066],253:1265.0[&prob=1.00000000e+00,height_median=4.90000000e-08,height_mean=4.87922550e-08,prob(percent)=100,height_95%HPD={0.05846049979834581,36.68167778668754},length_95%HPD={8.35629600e-02,1.43032100e-01},rateIgrBrlens{all}_mean=1.072726,length_median=1.12323300e-01,effectivebrlenIgrBrlens{all}_95%HPD={0.089895,0.150171},length_mean=1.12025681e-01,effectivebrlenIgrBrlens{all}_median=0.117365,rateIgrBrlens{all}_95%HPD={0.774938,1.443729},effectivebrlenIgrBrlens{all}_mean=0.118361,rateIgrBrlens{all}_median=1.050402]):589.0[&height_mean=1.12027008e-01,prob(percent)=100,height_median=1.12323353e-01,height_95%HPD={1012.705764878353,1590.9251316921573},prob=1.00000000e+00,length_median=2.44597700e-02,effectivebrlenIgrBrlens{all}_95%HPD={0.000000,0.041861},length_mean=2.56406719e-02,effectivebrlenIgrBrlens{all}_median=0.022768,rateIgrBrlens{all}_95%HPD={0.000603,2.480573},effectivebrlenIgrBrlens{all}_mean=0.022920,rateIgrBrlens{all}_median=0.877834,rateIgrBrlens{all}_mean=1.093914,length_95%HPD={6.86607200e-04,5.02449400e-02}]):95.0[&prob(percent)=100,height_95%HPD={1562.3065129884724,2179.148587259058},prob=1.00000000e+00,height_median=1.41790579e-01,height_mean=1.41395880e-01,length_mean=9.15762027e-03,effectivebrlenIgrBrlens{all}_median=0.003390,rateIgrBrlens{all}_95%HPD={0.000001,2.217267},effectivebrlenIgrBrlens{all}_mean=0.005664,rateIgrBrlens{all}_median=0.414367,length_95%HPD={4.00572600e-05,2.36723400e-02},rateIgrBrlens{all}_mean=0.709833,effectivebrlenIgrBrlens{all}_95%HPD={0.000000,0.018768},length_median=7.20618900e-03],307:1949.0[&prob(percent)=100,height_95%HPD={0.05846049979834581,36.68167778668754},prob=1.00000000e+00,height_median=4.90000000e-08,height_mean=4.87379000e-08,length_mean=1.50553452e-01,effectivebrlenIgrBrlens{all}_median=0.174736,rateIgrBrlens{all}_95%HPD={0.895595,1.420971},effectivebrlenIgrBrlens{all}_mean=0.176228,rateIgrBrlens{all}_median=1.173343,length_95%HPD={1.29175300e-01,1.70281800e-01},rateIgrBrlens{all}_mean=1.174782,effectivebrlenIgrBrlens{all}_95%HPD={0.140291,0.213260},length_median=1.50810100e-01]):1687.0[&height_95%HPD={1657.8087181284948,2317.0419127491364},prob=1.00000000e+00,height_median=1.50810116e-01,height_mean=1.50553501e-01,prob(percent)=100,effectivebrlenIgrBrlens{all}_mean=0.022442,rateIgrBrlens{all}_median=1.256402,length_95%HPD={2.12240200e-03,3.69537800e-02},rateIgrBrlens{all}_mean=1.538674,length_median=1.72791900e-02,effectivebrlenIgrBrlens{all}_95%HPD={0.005828,0.038544},effectivebrlenIgrBrlens{all}_median=0.022373,length_mean=1.85606211e-02,rateIgrBrlens{all}_95%HPD={0.214005,3.672731}]):482.0[&prob=1.00000000e+00,height_median=1.69027421e-01,height_mean=1.69114122e-01,prob(percent)=100,height_95%HPD={2568.1061988967717,4924.972091304734},length_95%HPD={1.47662800e-04,8.35862800e-03},rateIgrBrlens{all}_mean=4.944943,length_median=2.96341800e-03,effectivebrlenIgrBrlens{all}_95%HPD={0.000000,0.017828},length_mean=3.53280190e-03,effectivebrlenIgrBrlens{all}_median=0.009684,rateIgrBrlens{all}_95%HPD={0.000174,13.981346},rateIgrBrlens{all}_median=3.116497,effectivebrlenIgrBrlens{all}_mean=0.009872]):290.0[&height_mean=1.72646924e-01,height_median=1.72503715e-01,prob(percent)=100,height_95%HPD={2762.8109988068463,5802.0475408303055},prob=1.00000000e+00,length_median=3.85050800e-03,effectivebrlenIgrBrlens{all}_95%HPD={0.006178,0.025272},length_mean=4.45032672e-03,effectivebrlenIgrBrlens{all}_median=0.014813,rateIgrBrlens{all}_95%HPD={0.347987,17.874745},effectivebrlenIgrBrlens{all}_mean=0.015123,rateIgrBrlens{all}_median=3.799427,rateIgrBrlens{all}_mean=6.089120,length_95%HPD={1.82876300e-04,1.01001900e-02}],(((170:591.0[&height_95%HPD={0.05846049979834581,36.68167778668754},prob=1.00000000e+00,height_median=4.90000000e-08,height_mean=4.89648814e-08,prob(percent)=100,effectivebrlenIgrBrlens{all}_mean=0.006910,rateIgrBrlens{all}_median=0.332932,rateIgrBrlens{all}_95%HPD={0.067484,0.784916},length_95%HPD={6.77393700e-03,3.61298900e-02},rateIgrBrlens{all}_mean=0.390862,length_median=1.95997100e-02,effectivebrlenIgrBrlens{all}_95%HPD={0.001471,0.012866},length_mean=2.03175483e-02,effectivebrlenIgrBrlens{all}_median=0.006535],171:591.0[&height_95%HPD={0.05846049979834581,36.68167778668754},prob=1.00000000e+00,height_median=4.90000000e-08,height_mean=4.89578660e-08,prob(percent)=100,effectivebrlenIgrBrlens{all}_mean=0.048305,effectivebrlenIgrBrlens{all}_median=0.047719,rateIgrBrlens{all}_median=2.414620,length_95%HPD={6.72370500e-03,3.80474800e-02},rateIgrBrlens{all}_mean=2.861627,rateIgrBrlens{all}_95%HPD={0.880603,5.363591},length_median=1.96740000e-02,effectivebrlenIgrBrlens{all}_95%HPD={0.032509,0.063203},length_mean=2.06895665e-02]):180.0[&prob=9.77400502e-01,height_median=1.94426778e-02,height_mean=2.01536064e-02,prob(percent)=98,height_95%HPD={345.02890367396543,924.3410008733908},length_95%HPD={8.20141800e-04,2.76418500e-02},rateIgrBrlens{all}_mean=1.003323,rateIgrBrlens{all}_median=0.685423,length_median=1.21481000e-02,effectivebrlenIgrBrlens{all}_95%HPD={0.002218,0.016316},length_mean=1.32491982e-02,effectivebrlenIgrBrlens{all}_median=0.008543,rateIgrBrlens{all}_95%HPD={0.137964,2.722664},effectivebrlenIgrBrlens{all}_mean=0.008884],172:771.0[&prob=1.00000000e+00,height_median=4.90000000e-08,height_mean=4.89312911e-08,prob(percent)=100,height_95%HPD={0.05846049979834581,36.68167778668754},length_95%HPD={1.51592400e-02,5.11271700e-02},rateIgrBrlens{all}_mean=0.441414,rateIgrBrlens{all}_median=0.414876,length_median=3.24655800e-02,effectivebrlenIgrBrlens{all}_95%HPD={0.006429,0.022059},length_mean=3.32635989e-02,effectivebrlenIgrBrlens{all}_median=0.013385,rateIgrBrlens{all}_95%HPD={0.141273,0.749839},effectivebrlenIgrBrlens{all}_mean=0.013696]):554.0[&height_mean=3.36431108e-02,prob(percent)=100,height_95%HPD={508.1593035906161,1110.0198527724401},height_median=3.28007110e-02,prob=1.00000000e+00,length_median=1.05219600e-01,effectivebrlenIgrBrlens{all}_95%HPD={0.053325,0.096424},rateIgrBrlens{all}_mean=0.744822,length_mean=1.05041439e-01,effectivebrlenIgrBrlens{all}_median=0.074407,rateIgrBrlens{all}_95%HPD={0.475624,1.135100},effectivebrlenIgrBrlens{all}_mean=0.074937,rateIgrBrlens{all}_median=0.720513,length_95%HPD={5.79733600e-02,1.48380300e-01}],(249:870.0[&height_95%HPD={0.05846049979834581,36.68167778668754},prob=1.00000000e+00,height_median=4.90000000e-08,height_mean=4.88485987e-08,prob(percent)=100,effectivebrlenIgrBrlens{all}_mean=0.033735,rateIgrBrlens{all}_median=0.837643,length_95%HPD={1.55792000e-02,6.64281300e-02},effectivebrlenIgrBrlens{all}_median=0.033361,rateIgrBrlens{all}_mean=0.924442,rateIgrBrlens{all}_95%HPD={0.340178,1.583346},length_median=3.95272400e-02,effectivebrlenIgrBrlens{all}_95%HPD={0.021821,0.046237},length_mean=4.05456414e-02],250:870.0[&height_95%HPD={0.05846049979834581,36.68167778668754},prob=1.00000000e+00,height_median=4.90000000e-08,height_mean=4.88570727e-08,prob(percent)=100,effectivebrlenIgrBrlens{all}_mean=0.037871,rateIgrBrlens{all}_median=0.925910,length_95%HPD={1.55471400e-02,6.85445700e-02},rateIgrBrlens{all}_mean=1.030823,effectivebrlenIgrBrlens{all}_median=0.037474,length_median=4.02345400e-02,effectivebrlenIgrBrlens{all}_95%HPD={0.025333,0.050693},rateIgrBrlens{all}_95%HPD={0.383592,1.874039},length_mean=4.13811313e-02],348:870.0[&height_95%HPD={0.05846049979834581,36.68167778668754},prob=1.00000000e+00,height_median=4.90000000e-08,height_mean=4.88720386e-08,prob(percent)=100,effectivebrlenIgrBrlens{all}_mean=0.019922,rateIgrBrlens{all}_median=0.511470,length_95%HPD={1.54853600e-02,6.39518500e-02},rateIgrBrlens{all}_mean=0.555319,effectivebrlenIgrBrlens{all}_median=0.019589,length_median=3.84841600e-02,effectivebrlenIgrBrlens{all}_95%HPD={0.010100,0.030098},rateIgrBrlens{all}_95%HPD={0.206238,0.995712},length_mean=3.93035714e-02]):455.0[&prob=1.00000000e+00,height_median=4.92876200e-02,height_mean=5.01224031e-02,prob(percent)=100,height_95%HPD={602.5963554705029,1203.9027294889745},length_95%HPD={4.37289300e-02,1.27082200e-01},rateIgrBrlens{all}_mean=0.463295,length_median=8.61662500e-02,effectivebrlenIgrBrlens{all}_95%HPD={0.022443,0.056310},length_mean=8.66238830e-02,effectivebrlenIgrBrlens{all}_median=0.038236,rateIgrBrlens{all}_95%HPD={0.257161,0.687553},rateIgrBrlens{all}_median=0.450553,effectivebrlenIgrBrlens{all}_mean=0.038614]):3083.0[&height_mean=1.32089088e-01,height_median=1.32855820e-01,prob(percent)=78,height_95%HPD={1076.3688731049494,1652.244047802074},prob=7.77627164e-01,length_median=3.53264700e-02,effectivebrlenIgrBrlens{all}_95%HPD={0.000000,0.021287},length_mean=3.64064037e-02,effectivebrlenIgrBrlens{all}_median=0.009671,rateIgrBrlens{all}_95%HPD={0.000002,0.629252},rateIgrBrlens{all}_mean=0.302275,effectivebrlenIgrBrlens{all}_mean=0.010226,rateIgrBrlens{all}_median=0.263767,length_95%HPD={6.76833400e-04,6.94855800e-02}]):757.0[&prob(percent)=90,height_95%HPD={2841.4057669274507,6319.732791543797},prob=9.00091109e-01,height_median=1.78540555e-01,height_mean=1.78702076e-01,length_mean=5.80126891e-03,effectivebrlenIgrBrlens{all}_median=0.012212,rateIgrBrlens{all}_95%HPD={0.000001,10.592294},effectivebrlenIgrBrlens{all}_mean=0.012516,rateIgrBrlens{all}_median=2.305121,effectivebrlenIgrBrlens{all}_95%HPD={0.004158,0.021450},length_95%HPD={3.10828100e-04,1.31567700e-02},rateIgrBrlens{all}_mean=3.621580,length_median=5.16192500e-03]):305.0[&height_95%HPD={3241.967630114722,7922.315663134794},prob=6.91562410e-01,height_median=1.84336565e-01,height_mean=1.84366953e-01,prob(percent)=69,effectivebrlenIgrBrlens{all}_mean=0.014574,rateIgrBrlens{all}_median=2.966650,effectivebrlenIgrBrlens{all}_median=0.014341,length_95%HPD={3.77394400e-04,1.30284800e-02},rateIgrBrlens{all}_mean=4.472937,rateIgrBrlens{all}_95%HPD={0.115918,12.095533},length_median=4.76190200e-03,effectivebrlenIgrBrlens{all}_95%HPD={0.006118,0.024207},length_mean=5.57703356e-03],((((21:815.0[&height_95%HPD={0.05846049979834581,36.68167778668754},prob=1.00000000e+00,height_median=4.90000000e-08,height_mean=4.88670261e-08,prob(percent)=100,effectivebrlenIgrBrlens{all}_mean=0.041470,rateIgrBrlens{all}_median=0.830758,rateIgrBrlens{all}_95%HPD={0.397901,1.449432},length_95%HPD={2.55486700e-02,7.64765600e-02},rateIgrBrlens{all}_mean=0.889306,length_median=4.92121500e-02,effectivebrlenIgrBrlens{all}_95%HPD={0.023980,0.058982},length_mean=4.97877719e-02,effectivebrlenIgrBrlens{all}_median=0.040914],350:815.0[&height_95%HPD={0.05846049979834581,36.68167778668754},prob=1.00000000e+00,height_median=4.90000000e-08,height_mean=4.88670261e-08,prob(percent)=100,effectivebrlenIgrBrlens{all}_mean=0.068084,rateIgrBrlens{all}_median=1.362391,rateIgrBrlens{all}_95%HPD={0.790822,2.489465},length_95%HPD={2.55486700e-02,7.64765600e-02},rateIgrBrlens{all}_mean=1.478036,length_median=4.92121500e-02,effectivebrlenIgrBrlens{all}_95%HPD={0.046949,0.090232},length_mean=4.97877719e-02,effectivebrlenIgrBrlens{all}_median=0.067231]):385.0[&prob=1.00000000e+00,height_median=4.92121980e-02,height_mean=4.97878208e-02,prob(percent)=100,height_95%HPD={553.4808727779905,1157.0886276114038},length_95%HPD={1.40797800e-02,7.03669600e-02},rateIgrBrlens{all}_mean=1.222181,rateIgrBrlens{all}_median=1.085822,length_median=4.25842200e-02,effectivebrlenIgrBrlens{all}_95%HPD={0.028149,0.066800},length_mean=4.31940968e-02,effectivebrlenIgrBrlens{all}_median=0.046582,rateIgrBrlens{all}_95%HPD={0.497985,2.219235},effectivebrlenIgrBrlens{all}_mean=0.047129],(23:890.0[&prob(percent)=100,height_95%HPD={0.05846049979834581,36.68167778668754},prob=1.00000000e+00,height_median=4.90000000e-08,height_mean=4.88960263e-08,length_mean=6.36447836e-02,effectivebrlenIgrBrlens{all}_median=0.054689,rateIgrBrlens{all}_95%HPD={0.519384,1.361212},effectivebrlenIgrBrlens{all}_95%HPD={0.037905,0.071418},effectivebrlenIgrBrlens{all}_mean=0.055033,rateIgrBrlens{all}_median=0.877982,length_95%HPD={3.60142900e-02,9.04991600e-02},rateIgrBrlens{all}_mean=0.901159,length_median=6.31061400e-02],45:890.0[&prob(percent)=100,height_95%HPD={0.05846049979834581,36.68167778668754},prob=1.00000000e+00,height_median=4.90000000e-08,height_mean=4.89045950e-08,length_mean=6.36666396e-02,effectivebrlenIgrBrlens{all}_median=0.061063,rateIgrBrlens{all}_95%HPD={0.611466,1.583747},effectivebrlenIgrBrlens{all}_mean=0.061397,effectivebrlenIgrBrlens{all}_95%HPD={0.042713,0.079433},rateIgrBrlens{all}_median=0.978811,length_95%HPD={3.59905900e-02,9.05266300e-02},rateIgrBrlens{all}_mean=1.008401,length_median=6.31092900e-02]):310.0[&height_95%HPD={617.7415852373704,1219.1005702567122},prob=9.95755650e-01,height_median=6.30310358e-02,height_mean=6.35665181e-02,prob(percent)=100,effectivebrlenIgrBrlens{all}_mean=0.017814,rateIgrBrlens{all}_median=0.608493,effectivebrlenIgrBrlens{all}_median=0.017145,length_95%HPD={4.88667100e-03,5.59509200e-02},rateIgrBrlens{all}_mean=0.733411,rateIgrBrlens{all}_95%HPD={0.171798,1.670627},length_median=2.86875100e-02,effectivebrlenIgrBrlens{all}_95%HPD={0.004125,0.031721},length_mean=2.95677685e-02]):689.0[&prob=9.53778805e-01,height_median=9.22640008e-02,height_mean=9.21794079e-02,prob(percent)=95,height_95%HPD={941.3911545881717,1524.228686879355},length_95%HPD={1.50325300e-03,3.96102500e-02},rateIgrBrlens{all}_mean=0.749257,rateIgrBrlens{all}_median=0.556231,length_median=1.84152500e-02,effectivebrlenIgrBrlens{all}_95%HPD={0.000985,0.021489},length_mean=1.98574534e-02,effectivebrlenIgrBrlens{all}_median=0.010928,rateIgrBrlens{all}_95%HPD={0.005639,1.782465},effectivebrlenIgrBrlens{all}_mean=0.011317],(((94:719.0[&prob(percent)=100,height_95%HPD={0.05846049979834581,36.68167778668754},prob=1.00000000e+00,height_median=4.90000000e-08,height_mean=4.88105624e-08,length_mean=3.42022847e-02,effectivebrlenIgrBrlens{all}_median=0.049250,rateIgrBrlens{all}_95%HPD={0.771939,3.202356},effectivebrlenIgrBrlens{all}_mean=0.049478,rateIgrBrlens{all}_median=1.426069,length_95%HPD={1.21212200e-02,5.41432900e-02},rateIgrBrlens{all}_mean=1.626673,effectivebrlenIgrBrlens{all}_95%HPD={0.034393,0.063607},length_median=3.44773300e-02],190:719.0[&prob(percent)=100,height_95%HPD={0.05846049979834581,36.68167778668754},prob=1.00000000e+00,height_median=4.90000000e-08,height_mean=4.88105624e-08,length_mean=3.42022847e-02,effectivebrlenIgrBrlens{all}_median=0.030702,rateIgrBrlens{all}_95%HPD={0.446089,1.900140},effectivebrlenIgrBrlens{all}_mean=0.030848,rateIgrBrlens{all}_median=0.915809,length_95%HPD={1.21212200e-02,5.41432900e-02},rateIgrBrlens{all}_mean=1.001278,effectivebrlenIgrBrlens{all}_95%HPD={0.019351,0.043086},length_median=3.44773300e-02]):511.0[&height_95%HPD={470.8900422957876,1068.9221512748768},prob=1.00000000e+00,height_median=3.44773620e-02,height_mean=3.42023335e-02,prob(percent)=100,effectivebrlenIgrBrlens{all}_mean=0.045651,rateIgrBrlens{all}_median=1.042533,length_95%HPD={1.90593100e-02,6.77205100e-02},rateIgrBrlens{all}_mean=1.148033,length_median=4.29769600e-02,effectivebrlenIgrBrlens{all}_95%HPD={0.030764,0.061028},effectivebrlenIgrBrlens{all}_median=0.045172,length_mean=4.34421958e-02,rateIgrBrlens{all}_95%HPD={0.504145,1.912276}],(((189:516.0[&height_mean=4.90097189e-08,prob(percent)=100,height_95%HPD={0.05846049979834581,36.68167778668754},height_median=4.90000000e-08,prob=1.00000000e+00,length_median=1.33623600e-02,effectivebrlenIgrBrlens{all}_95%HPD={0.000000,0.009912},rateIgrBrlens{all}_mean=0.453159,length_mean=1.39822841e-02,effectivebrlenIgrBrlens{all}_median=0.004814,rateIgrBrlens{all}_95%HPD={0.000080,1.080943},effectivebrlenIgrBrlens{all}_mean=0.005086,rateIgrBrlens{all}_median=0.358077,length_95%HPD={2.71888400e-03,2.66212900e-02}],302:516.0[&height_mean=4.90097189e-08,prob(percent)=100,height_95%HPD={0.05846049979834581,36.68167778668754},prob=1.00000000e+00,height_median=4.90000000e-08,length_median=1.33623600e-02,effectivebrlenIgrBrlens{all}_95%HPD={0.008787,0.023933},length_mean=1.39822841e-02,effectivebrlenIgrBrlens{all}_median=0.016031,rateIgrBrlens{all}_mean=1.644721,rateIgrBrlens{all}_95%HPD={0.376978,4.251226},effectivebrlenIgrBrlens{all}_mean=0.016358,rateIgrBrlens{all}_median=1.210839,length_95%HPD={2.71888400e-03,2.66212900e-02}]):350.0[&prob(percent)=100,height_95%HPD={283.21746626965677,843.4758660970272},prob=1.00000000e+00,height_median=1.33624090e-02,height_mean=1.39823331e-02,length_mean=2.58949930e-02,effectivebrlenIgrBrlens{all}_median=0.020141,rateIgrBrlens{all}_95%HPD={0.328707,1.871416},effectivebrlenIgrBrlens{all}_95%HPD={0.011465,0.029297},effectivebrlenIgrBrlens{all}_mean=0.020362,rateIgrBrlens{all}_median=0.799184,length_95%HPD={7.71570300e-03,4.51504600e-02},rateIgrBrlens{all}_mean=0.933691,length_median=2.52800200e-02],(191:655.0[&prob=1.00000000e+00,height_median=4.90000000e-08,height_mean=4.89884816e-08,prob(percent)=100,height_95%HPD={0.05846049979834581,36.68167778668754},length_95%HPD={8.98134800e-03,4.56726300e-02},rateIgrBrlens{all}_mean=1.302096,length_median=2.63859300e-02,effectivebrlenIgrBrlens{all}_95%HPD={0.020893,0.042781},rateIgrBrlens{all}_median=1.176665,length_mean=2.72140405e-02,effectivebrlenIgrBrlens{all}_median=0.030863,rateIgrBrlens{all}_95%HPD={0.473655,2.377966},effectivebrlenIgrBrlens{all}_mean=0.031270],197:655.0[&prob=1.00000000e+00,height_median=4.90000000e-08,height_mean=4.89966836e-08,prob(percent)=100,height_95%HPD={0.05846049979834581,36.68167778668754},length_95%HPD={9.00128500e-03,4.60652600e-02},rateIgrBrlens{all}_mean=1.419561,length_median=2.65236500e-02,effectivebrlenIgrBrlens{all}_95%HPD={0.022356,0.046432},length_mean=2.73400266e-02,effectivebrlenIgrBrlens{all}_median=0.033809,rateIgrBrlens{all}_95%HPD={0.572435,2.686606},rateIgrBrlens{all}_median=1.254674,effectivebrlenIgrBrlens{all}_mean=0.034194]):211.0[&height_mean=2.71048271e-02,height_median=2.63169630e-02,prob(percent)=98,height_95%HPD={405.23687783888715,995.8027979743064},prob=9.83489256e-01,length_median=1.19671700e-02,effectivebrlenIgrBrlens{all}_95%HPD={0.002030,0.018352},length_mean=1.28879696e-02,effectivebrlenIgrBrlens{all}_median=0.009858,rateIgrBrlens{all}_95%HPD={0.118417,2.935334},rateIgrBrlens{all}_mean=1.099371,effectivebrlenIgrBrlens{all}_mean=0.010122,rateIgrBrlens{all}_median=0.799479,length_95%HPD={9.84881300e-04,2.57481500e-02}]):144.0[&prob(percent)=100,height_95%HPD={599.5980039803339,1201.0391706181786},prob=1.00000000e+00,height_median=3.95712870e-02,height_mean=4.00271983e-02,length_mean=1.28170900e-02,effectivebrlenIgrBrlens{all}_median=0.007170,rateIgrBrlens{all}_95%HPD={0.084878,2.524013},effectivebrlenIgrBrlens{all}_mean=0.007487,rateIgrBrlens{all}_median=0.610556,effectivebrlenIgrBrlens{all}_95%HPD={0.001812,0.013837},length_95%HPD={5.63779900e-04,2.72953600e-02},rateIgrBrlens{all}_mean=0.915568,length_median=1.16837300e-02],194:1010.0[&prob(percent)=100,height_95%HPD={0.05846049979834581,36.68167778668754},prob=1.00000000e+00,height_median=4.90000000e-08,height_mean=4.88892349e-08,length_mean=5.28442394e-02,effectivebrlenIgrBrlens{all}_median=0.024957,rateIgrBrlens{all}_95%HPD={0.258935,0.757741},effectivebrlenIgrBrlens{all}_mean=0.025210,rateIgrBrlens{all}_median=0.473798,effectivebrlenIgrBrlens{all}_95%HPD={0.016467,0.035402},length_95%HPD={3.19348600e-02,7.21779300e-02},rateIgrBrlens{all}_mean=0.495199,length_median=5.26211600e-02]):220.0[&height_95%HPD={741.831653941214,1338.0969564868083},prob=1.00000000e+00,height_median=5.26212040e-02,height_mean=5.28442883e-02,prob(percent)=100,effectivebrlenIgrBrlens{all}_mean=0.011222,rateIgrBrlens{all}_median=0.448064,length_95%HPD={2.94777000e-03,4.61135800e-02},rateIgrBrlens{all}_mean=0.558650,effectivebrlenIgrBrlens{all}_median=0.010929,length_median=2.41168500e-02,effectivebrlenIgrBrlens{all}_95%HPD={0.001635,0.020541},rateIgrBrlens{all}_95%HPD={0.091882,1.296155},length_mean=2.48000190e-02]):443.0[&prob=9.99977778e-01,height_median=7.75684270e-02,height_mean=7.76433801e-02,prob(percent)=100,height_95%HPD={978.7616536495087,1558.6077509155857},length_95%HPD={4.04873700e-03,4.80268800e-02},rateIgrBrlens{all}_mean=0.700881,length_median=2.44250800e-02,effectivebrlenIgrBrlens{all}_95%HPD={0.005867,0.023132},rateIgrBrlens{all}_median=0.545823,length_mean=2.54073133e-02,effectivebrlenIgrBrlens{all}_median=0.013600,rateIgrBrlens{all}_95%HPD={0.177448,1.659453},effectivebrlenIgrBrlens{all}_mean=0.013947],(192:1342.0[&prob(percent)=100,height_95%HPD={0.05846049979834581,36.68167778668754},prob=1.00000000e+00,height_median=4.90000000e-08,height_mean=4.87627057e-08,length_mean=8.55051984e-02,effectivebrlenIgrBrlens{all}_median=0.052581,rateIgrBrlens{all}_95%HPD={0.433285,0.863220},effectivebrlenIgrBrlens{all}_mean=0.052994,rateIgrBrlens{all}_median=0.616371,length_95%HPD={6.48655900e-02,1.07967700e-01},rateIgrBrlens{all}_mean=0.628037,effectivebrlenIgrBrlens{all}_95%HPD={0.037563,0.068698},length_median=8.51876900e-02],(((193:863.0[&prob=1.00000000e+00,height_median=4.90000000e-08,height_mean=4.89854305e-08,prob(percent)=100,height_95%HPD={0.05846049979834581,36.68167778668754},length_95%HPD={3.33767700e-02,8.11796300e-02},rateIgrBrlens{all}_mean=1.613138,rateIgrBrlens{all}_median=1.522964,length_median=5.73093100e-02,effectivebrlenIgrBrlens{all}_95%HPD={0.065697,0.112673},length_mean=5.72279053e-02,effectivebrlenIgrBrlens{all}_median=0.087939,rateIgrBrlens{all}_95%HPD={0.886110,2.352723},effectivebrlenIgrBrlens{all}_mean=0.088177],303:863.0[&prob=1.00000000e+00,height_median=4.90000000e-08,height_mean=4.89660525e-08,prob(percent)=100,height_95%HPD={0.05846049979834581,36.68167778668754},length_95%HPD={3.39469100e-02,8.18821900e-02},rateIgrBrlens{all}_mean=1.566270,length_median=5.80177300e-02,effectivebrlenIgrBrlens{all}_95%HPD={0.062492,0.112825},rateIgrBrlens{all}_median=1.481047,length_mean=5.78602662e-02,effectivebrlenIgrBrlens{all}_median=0.085901,rateIgrBrlens{all}_95%HPD={0.892030,2.296010},effectivebrlenIgrBrlens{all}_mean=0.086560]):169.0[&height_mean=5.57210380e-02,prob(percent)=77,height_95%HPD={595.5090585359902,1197.2808470151783},height_median=5.58212325e-02,prob=7.72205062e-01,length_median=1.06324200e-02,effectivebrlenIgrBrlens{all}_95%HPD={0.000000,0.023825},rateIgrBrlens{all}_mean=1.215634,length_mean=1.21384176e-02,effectivebrlenIgrBrlens{all}_median=0.010106,rateIgrBrlens{all}_95%HPD={0.000001,3.188594},effectivebrlenIgrBrlens{all}_mean=0.010829,rateIgrBrlens{all}_median=0.851557,length_95%HPD={2.06067100e-04,2.77719600e-02}],196:1032.0[&height_mean=4.89290704e-08,prob(percent)=100,height_95%HPD={0.05846049979834581,36.68167778668754},prob=1.00000000e+00,height_median=4.90000000e-08,length_median=6.64843300e-02,effectivebrlenIgrBrlens{all}_95%HPD={0.053811,0.090344},rateIgrBrlens{all}_mean=1.115301,length_mean=6.61523437e-02,effectivebrlenIgrBrlens{all}_median=0.070818,rateIgrBrlens{all}_95%HPD={0.668154,1.641117},effectivebrlenIgrBrlens{all}_mean=0.071378,rateIgrBrlens{all}_median=1.069585,length_95%HPD={4.13902900e-02,8.82322600e-02}]):188.0[&prob(percent)=100,height_95%HPD={764.042842460129,1358.2441282128063},prob=1.00000000e+00,height_median=6.79391434e-02,height_mean=6.76825719e-02,length_mean=4.53331094e-03,effectivebrlenIgrBrlens{all}_median=0.000214,rateIgrBrlens{all}_95%HPD={0.000001,0.789218},effectivebrlenIgrBrlens{all}_95%HPD={0.000000,0.003411},effectivebrlenIgrBrlens{all}_mean=0.000778,rateIgrBrlens{all}_median=0.056710,length_95%HPD={3.95427300e-05,1.20259900e-02},rateIgrBrlens{all}_mean=0.203486,length_median=3.46789800e-03],(195:782.0[&prob=1.00000000e+00,height_median=4.90000000e-08,height_mean=4.89269534e-08,prob(percent)=100,height_95%HPD={0.05846049979834581,36.68167778668754},length_95%HPD={1.98917900e-02,7.07000400e-02},rateIgrBrlens{all}_mean=0.486235,length_median=4.36990700e-02,effectivebrlenIgrBrlens{all}_95%HPD={0.008684,0.031461},rateIgrBrlens{all}_median=0.463817,length_mean=4.40536763e-02,effectivebrlenIgrBrlens{all}_median=0.019907,rateIgrBrlens{all}_95%HPD={0.204924,0.791884},effectivebrlenIgrBrlens{all}_mean=0.020208],301:782.0[&prob=1.00000000e+00,height_median=4.90000000e-08,height_mean=4.89256401e-08,prob(percent)=100,height_95%HPD={0.05846049979834581,36.68167778668754},length_95%HPD={1.98917900e-02,7.04941700e-02},rateIgrBrlens{all}_mean=2.049261,length_median=4.36990700e-02,effectivebrlenIgrBrlens{all}_95%HPD={0.063220,0.102591},length_mean=4.40198207e-02,effectivebrlenIgrBrlens{all}_median=0.081410,rateIgrBrlens{all}_median=1.861694,rateIgrBrlens{all}_95%HPD={0.913259,3.448927},effectivebrlenIgrBrlens{all}_mean=0.081823]):438.0[&height_median=4.35841020e-02,height_mean=4.38808094e-02,prob(percent)=99,height_95%HPD={518.1806573243258,1120.358201525308},prob=9.92489056e-01,length_median=2.70382200e-02,effectivebrlenIgrBrlens{all}_95%HPD={0.005037,0.032378},length_mean=2.84166996e-02,effectivebrlenIgrBrlens{all}_median=0.017979,rateIgrBrlens{all}_95%HPD={0.118903,1.584940},rateIgrBrlens{all}_mean=0.764151,effectivebrlenIgrBrlens{all}_mean=0.018251,rateIgrBrlens{all}_median=0.664297,length_95%HPD={4.64310500e-03,5.44707800e-02}]):122.0[&prob(percent)=100,height_95%HPD={968.6477697985069,1549.9048650484756},prob=1.00000000e+00,height_median=7.22593290e-02,height_mean=7.22642388e-02,length_mean=1.36844337e-02,effectivebrlenIgrBrlens{all}_median=0.010969,rateIgrBrlens{all}_95%HPD={0.000077,3.379738},effectivebrlenIgrBrlens{all}_mean=0.011738,rateIgrBrlens{all}_median=0.837654,effectivebrlenIgrBrlens{all}_95%HPD={0.000000,0.024027},length_95%HPD={7.04439400e-04,2.99859900e-02},rateIgrBrlens{all}_mean=1.232085,length_median=1.22869900e-02]):331.0[&height_95%HPD={1083.3310307119175,1658.1648858355347},prob=9.51956623e-01,height_median=8.49293290e-02,height_mean=8.52553671e-02,prob(percent)=95,effectivebrlenIgrBrlens{all}_mean=0.012816,rateIgrBrlens{all}_median=0.723134,length_95%HPD={2.36541300e-03,3.79620800e-02},effectivebrlenIgrBrlens{all}_median=0.012563,rateIgrBrlens{all}_mean=0.888437,rateIgrBrlens{all}_95%HPD={0.012059,2.241587},length_median=1.71307800e-02,effectivebrlenIgrBrlens{all}_95%HPD={0.002156,0.023705},length_mean=1.84872732e-02]):216.0[&prob=1.00000000e+00,height_median=1.03462157e-01,height_mean=1.03601250e-01,prob(percent)=100,height_95%HPD={1409.3612512236234,1983.6602068024074},length_95%HPD={1.04966200e-04,2.17706800e-02},rateIgrBrlens{all}_mean=0.249291,length_median=6.25584700e-03,effectivebrlenIgrBrlens{all}_95%HPD={0.000000,0.006835},rateIgrBrlens{all}_median=0.128957,length_mean=8.15504284e-03,effectivebrlenIgrBrlens{all}_median=0.000932,rateIgrBrlens{all}_95%HPD={0.000001,0.919933},effectivebrlenIgrBrlens{all}_mean=0.001874]):915.0[&height_mean=1.12262937e-01,prob(percent)=100,height_95%HPD={1605.2110898903452,2235.5852966281113},prob=9.99400013e-01,height_median=1.12246151e-01,length_median=3.29066800e-02,effectivebrlenIgrBrlens{all}_95%HPD={0.008980,0.028265},rateIgrBrlens{all}_mean=0.646504,length_mean=3.37908457e-02,effectivebrlenIgrBrlens{all}_median=0.017913,rateIgrBrlens{all}_95%HPD={0.168413,1.223356},effectivebrlenIgrBrlens{all}_mean=0.018121,rateIgrBrlens{all}_median=0.539892,length_95%HPD={7.42670800e-03,6.01762000e-02}],((((((((((87:783.0[&height_mean=4.88907238e-08,height_median=4.90000000e-08,prob(percent)=100,height_95%HPD={0.05846049979834581,36.68167778668754},prob=1.00000000e+00,length_median=3.50038300e-02,effectivebrlenIgrBrlens{all}_95%HPD={0.014982,0.033894},length_mean=3.49718836e-02,effectivebrlenIgrBrlens{all}_median=0.023065,rateIgrBrlens{all}_95%HPD={0.345169,1.093556},rateIgrBrlens{all}_mean=0.699941,effectivebrlenIgrBrlens{all}_mean=0.023398,rateIgrBrlens{all}_median=0.664600,length_95%HPD={1.93761300e-02,4.91121400e-02}],(93:580.0[&height_95%HPD={0.05846049979834581,36.68167778668754},prob=1.00000000e+00,height_median=4.90000000e-08,height_mean=4.88838350e-08,prob(percent)=100,effectivebrlenIgrBrlens{all}_mean=0.032453,rateIgrBrlens{all}_median=1.727804,length_95%HPD={6.79038900e-03,3.25768000e-02},rateIgrBrlens{all}_mean=1.964509,length_median=1.86343800e-02,effectivebrlenIgrBrlens{all}_95%HPD={0.020641,0.043683},effectivebrlenIgrBrlens{all}_median=0.032109,length_mean=1.90854907e-02,rateIgrBrlens{all}_95%HPD={0.832549,3.907966}],100:580.0[&height_95%HPD={0.05846049979834581,36.68167778668754},prob=1.00000000e+00,height_median=4.90000000e-08,height_mean=4.88838795e-08,prob(percent)=100,effectivebrlenIgrBrlens{all}_mean=0.012079,rateIgrBrlens{all}_median=0.629870,length_95%HPD={6.79038900e-03,3.25768000e-02},rateIgrBrlens{all}_mean=0.710273,length_median=1.86343800e-02,effectivebrlenIgrBrlens{all}_95%HPD={0.004743,0.020617},effectivebrlenIgrBrlens{all}_median=0.011693,length_mean=1.90856885e-02,rateIgrBrlens{all}_95%HPD={0.201854,1.391160}]):203.0[&prob=9.99955557e-01,height_median=1.86341228e-02,height_mean=1.90851532e-02,prob(percent)=100,height_95%HPD={336.6498390671835,913.3508835477577},length_95%HPD={3.24985400e-03,2.85270800e-02},rateIgrBrlens{all}_mean=1.338256,length_median=1.55063900e-02,effectivebrlenIgrBrlens{all}_95%HPD={0.007931,0.027744},length_mean=1.58870990e-02,effectivebrlenIgrBrlens{all}_median=0.016991,rateIgrBrlens{all}_95%HPD={0.383903,3.096257},effectivebrlenIgrBrlens{all}_mean=0.017334,rateIgrBrlens{all}_median=1.083667]):329.0[&height_mean=3.49721303e-02,prob(percent)=100,height_median=3.50038752e-02,height_95%HPD={518.9612211946128,1121.1591710475793},prob=1.00000000e+00,length_median=1.06986700e-02,effectivebrlenIgrBrlens{all}_95%HPD={0.000000,0.012779},length_mean=1.15368287e-02,effectivebrlenIgrBrlens{all}_median=0.006792,rateIgrBrlens{all}_95%HPD={0.000002,1.907626},effectivebrlenIgrBrlens{all}_mean=0.006962,rateIgrBrlens{all}_median=0.603907,rateIgrBrlens{all}_mean=0.765748,length_95%HPD={1.15771100e-03,2.32736500e-02}],((112:465.0[&height_mean=4.88249097e-08,prob(percent)=100,height_95%HPD={0.05846049979834581,36.68167778668754},height_median=4.90000000e-08,prob=1.00000000e+00,length_median=9.95385400e-03,effectivebrlenIgrBrlens{all}_95%HPD={0.000512,0.005908},rateIgrBrlens{all}_mean=0.352193,length_mean=1.07344806e-02,effectivebrlenIgrBrlens{all}_median=0.002709,rateIgrBrlens{all}_95%HPD={0.033747,0.886968},effectivebrlenIgrBrlens{all}_mean=0.002927,rateIgrBrlens{all}_median=0.268104,length_95%HPD={1.28123100e-03,2.07422300e-02}],116:465.0[&height_mean=4.88249097e-08,prob(percent)=100,height_95%HPD={0.05846049979834581,36.68167778668754},height_median=4.90000000e-08,prob=1.00000000e+00,length_median=9.95385400e-03,effectivebrlenIgrBrlens{all}_95%HPD={0.003206,0.011265},rateIgrBrlens{all}_mean=0.905809,length_mean=1.07344806e-02,effectivebrlenIgrBrlens{all}_median=0.007037,rateIgrBrlens{all}_95%HPD={0.166793,2.109481},effectivebrlenIgrBrlens{all}_mean=0.007219,rateIgrBrlens{all}_median=0.710843,length_95%HPD={1.28123100e-03,2.07422300e-02}]):443.0[&prob(percent)=100,height_95%HPD={246.90493073737642,791.2868186137453},prob=1.00000000e+00,height_median=9.95392180e-03,height_mean=1.07345294e-02,length_mean=2.41632595e-02,effectivebrlenIgrBrlens{all}_median=0.017578,effectivebrlenIgrBrlens{all}_95%HPD={0.011097,0.025197},rateIgrBrlens{all}_95%HPD={0.363197,1.684991},effectivebrlenIgrBrlens{all}_mean=0.017870,rateIgrBrlens{all}_median=0.733071,length_95%HPD={9.07861400e-03,4.02203100e-02},rateIgrBrlens{all}_mean=0.842212,length_median=2.40411000e-02],115:908.0[&prob(percent)=100,height_95%HPD={0.05846049979834581,36.68167778668754},prob=1.00000000e+00,height_median=4.90000000e-08,height_mean=4.88338673e-08,length_mean=3.55731964e-02,effectivebrlenIgrBrlens{all}_median=0.034615,rateIgrBrlens{all}_95%HPD={0.587659,1.541216},effectivebrlenIgrBrlens{all}_95%HPD={0.025536,0.045099},effectivebrlenIgrBrlens{all}_mean=0.034951,rateIgrBrlens{all}_median=0.976925,length_95%HPD={2.18482200e-02,4.89754600e-02},rateIgrBrlens{all}_mean=1.020675,length_median=3.52018000e-02],(126:587.0[&prob=1.00000000e+00,height_median=4.90000000e-08,height_mean=4.88119346e-08,prob(percent)=100,height_95%HPD={0.05846049979834581,36.68167778668754},length_95%HPD={6.67786600e-03,3.12379600e-02},rateIgrBrlens{all}_mean=1.244243,length_median=1.93234600e-02,effectivebrlenIgrBrlens{all}_95%HPD={0.013224,0.030460},rateIgrBrlens{all}_median=1.110182,length_mean=1.95285164e-02,effectivebrlenIgrBrlens{all}_median=0.021277,rateIgrBrlens{all}_95%HPD={0.446165,2.333374},effectivebrlenIgrBrlens{all}_mean=0.021548],338:587.0[&prob=1.00000000e+00,height_median=4.90000000e-08,height_mean=4.88119346e-08,prob(percent)=100,height_95%HPD={0.05846049979834581,36.68167778668754},length_95%HPD={6.67786600e-03,3.12379600e-02},rateIgrBrlens{all}_mean=1.172638,length_median=1.93234600e-02,effectivebrlenIgrBrlens{all}_95%HPD={0.011813,0.029204},length_mean=1.95285164e-02,effectivebrlenIgrBrlens{all}_median=0.019945,rateIgrBrlens{all}_95%HPD={0.375697,2.239488},rateIgrBrlens{all}_median=1.036283,effectivebrlenIgrBrlens{all}_mean=0.020335]):321.0[&height_mean=1.95285652e-02,height_median=1.93235177e-02,prob(percent)=100,height_95%HPD={341.6745686425149,920.2285947826782},prob=1.00000000e+00,length_median=1.54599400e-02,effectivebrlenIgrBrlens{all}_95%HPD={0.009216,0.025438},length_mean=1.61987864e-02,effectivebrlenIgrBrlens{all}_median=0.016743,rateIgrBrlens{all}_95%HPD={0.316142,2.874218},rateIgrBrlens{all}_mean=1.319913,effectivebrlenIgrBrlens{all}_mean=0.017018,rateIgrBrlens{all}_median=1.103184,length_95%HPD={3.30144500e-03,3.00421200e-02}]):204.0[&prob(percent)=100,height_95%HPD={637.2039067868702,1238.1320493582782},prob=1.00000000e+00,height_median=3.88538195e-02,height_mean=3.91912940e-02,length_mean=7.32371339e-03,effectivebrlenIgrBrlens{all}_median=0.001728,rateIgrBrlens{all}_95%HPD={0.000001,1.201821},effectivebrlenIgrBrlens{all}_mean=0.002007,rateIgrBrlens{all}_median=0.239592,effectivebrlenIgrBrlens{all}_95%HPD={0.000000,0.004987},length_95%HPD={2.54532200e-04,1.65863500e-02},rateIgrBrlens{all}_mean=0.389338,length_median=6.47494600e-03]):188.0[&height_95%HPD={836.6653951430217,1427.17381759958},prob=9.94466790e-01,height_median=4.61040060e-02,height_mean=4.64722431e-02,prob(percent)=99,effectivebrlenIgrBrlens{all}_mean=0.005513,rateIgrBrlens{all}_median=0.565836,effectivebrlenIgrBrlens{all}_median=0.005279,length_95%HPD={7.41524300e-04,1.97560200e-02},rateIgrBrlens{all}_mean=0.846913,rateIgrBrlens{all}_95%HPD={0.060185,2.444305},length_median=9.09952600e-03,effectivebrlenIgrBrlens{all}_95%HPD={0.000984,0.010352},length_mean=9.70437176e-03],(91:844.0[&height_mean=4.88462205e-08,height_median=4.90000000e-08,prob(percent)=100,height_95%HPD={0.05846049979834581,36.68167778668754},prob=1.00000000e+00,length_median=3.70018300e-02,effectivebrlenIgrBrlens{all}_95%HPD={0.016603,0.036078},length_mean=3.68773909e-02,effectivebrlenIgrBrlens{all}_median=0.025077,rateIgrBrlens{all}_95%HPD={0.377532,1.253562},effectivebrlenIgrBrlens{all}_mean=0.025550,rateIgrBrlens{all}_median=0.679690,rateIgrBrlens{all}_mean=0.737833,length_95%HPD={1.99734400e-02,5.41204100e-02}],(119:702.0[&height_95%HPD={0.05846049979834581,36.68167778668754},prob=1.00000000e+00,height_median=4.90000000e-08,height_mean=4.88033677e-08,prob(percent)=100,effectivebrlenIgrBrlens{all}_mean=0.045433,rateIgrBrlens{all}_median=1.407883,length_95%HPD={1.58602500e-02,4.97722300e-02},rateIgrBrlens{all}_mean=1.505720,length_median=3.21891700e-02,effectivebrlenIgrBrlens{all}_95%HPD={0.032230,0.059686},effectivebrlenIgrBrlens{all}_median=0.045219,length_mean=3.24779807e-02,rateIgrBrlens{all}_95%HPD={0.803189,2.469665}],124:702.0[&height_95%HPD={0.05846049979834581,36.68167778668754},prob=1.00000000e+00,height_median=4.90000000e-08,height_mean=4.88036193e-08,prob(percent)=100,effectivebrlenIgrBrlens{all}_mean=0.037486,rateIgrBrlens{all}_median=1.163783,rateIgrBrlens{all}_95%HPD={0.581890,2.050762},length_95%HPD={1.58545900e-02,4.90172800e-02},rateIgrBrlens{all}_mean=1.245147,length_median=3.20591200e-02,effectivebrlenIgrBrlens{all}_95%HPD={0.025789,0.049574},length_mean=3.22927959e-02,effectivebrlenIgrBrlens{all}_median=0.037206]):142.0[&prob=6.45318993e-01,height_median=3.06858280e-02,height_mean=3.09119511e-02,prob(percent)=65,height_95%HPD={453.8200398251567,1050.1350329794175},length_95%HPD={1.63005600e-04,1.95369900e-02},rateIgrBrlens{all}_mean=0.806490,length_median=7.43384000e-03,effectivebrlenIgrBrlens{all}_95%HPD={0.000000,0.012978},length_mean=8.50838766e-03,effectivebrlenIgrBrlens{all}_median=0.004805,rateIgrBrlens{all}_95%HPD={0.000001,2.346044},effectivebrlenIgrBrlens{all}_mean=0.005290,rateIgrBrlens{all}_median=0.548908]):456.0[&height_mean=3.88746827e-02,prob(percent)=100,height_median=3.89186770e-02,height_95%HPD={581.6865897971153,1184.8351036431231},prob=1.00000000e+00,length_median=1.63577100e-02,effectivebrlenIgrBrlens{all}_95%HPD={0.006128,0.020568},length_mean=1.72766104e-02,effectivebrlenIgrBrlens{all}_median=0.012682,rateIgrBrlens{all}_95%HPD={0.233935,2.012592},effectivebrlenIgrBrlens{all}_mean=0.012980,rateIgrBrlens{all}_median=0.771784,length_95%HPD={3.11109300e-03,3.16075000e-02},rateIgrBrlens{all}_mean=0.916823]):119.0[&prob(percent)=100,height_95%HPD={1046.689072694612,1623.9744999139684},prob=1.00000000e+00,height_median=5.58804003e-02,height_mean=5.61740242e-02,length_mean=3.88647255e-03,effectivebrlenIgrBrlens{all}_median=0.000111,rateIgrBrlens{all}_95%HPD={0.000001,0.635809},effectivebrlenIgrBrlens{all}_mean=0.000461,rateIgrBrlens{all}_median=0.034502,length_95%HPD={3.60784300e-05,1.00108000e-02},rateIgrBrlens{all}_mean=0.150824,effectivebrlenIgrBrlens{all}_95%HPD={0.000000,0.002051},length_median=3.04446400e-03],((97:544.0[&prob(percent)=100,height_95%HPD={0.05846049979834581,36.68167778668754},prob=1.00000000e+00,height_median=4.90000000e-08,height_mean=4.88570178e-08,length_mean=1.59791807e-02,effectivebrlenIgrBrlens{all}_median=0.019739,effectivebrlenIgrBrlens{all}_95%HPD={0.012885,0.027872},rateIgrBrlens{all}_95%HPD={0.461651,3.844685},effectivebrlenIgrBrlens{all}_mean=0.019991,rateIgrBrlens{all}_median=1.273865,length_95%HPD={2.46658300e-03,2.87851300e-02},rateIgrBrlens{all}_mean=1.632882,length_median=1.54905800e-02],101:544.0[&prob(percent)=100,height_95%HPD={0.05846049979834581,36.68167778668754},prob=1.00000000e+00,height_median=4.90000000e-08,height_mean=4.88569312e-08,length_mean=1.59790653e-02,effectivebrlenIgrBrlens{all}_median=0.010578,rateIgrBrlens{all}_95%HPD={0.167921,2.170322},effectivebrlenIgrBrlens{all}_95%HPD={0.005560,0.016982},effectivebrlenIgrBrlens{all}_mean=0.010807,rateIgrBrlens{all}_median=0.678610,length_95%HPD={2.46658300e-03,2.87851300e-02},rateIgrBrlens{all}_mean=0.867544,length_median=1.54905800e-02]):195.0[&height_95%HPD={305.5280785618068,872.5948826145034},prob=9.99822226e-01,height_median=1.54881060e-02,height_mean=1.59762452e-02,prob(percent)=100,effectivebrlenIgrBrlens{all}_mean=0.009331,effectivebrlenIgrBrlens{all}_median=0.009094,rateIgrBrlens{all}_median=0.687470,length_95%HPD={8.45103800e-04,2.75925900e-02},rateIgrBrlens{all}_mean=1.034044,rateIgrBrlens{all}_95%HPD={0.144609,2.546031},length_median=1.34720100e-02,effectivebrlenIgrBrlens{all}_95%HPD={0.003823,0.015091},length_mean=1.41161452e-02],111:739.0[&height_95%HPD={0.05846049979834581,36.68167778668754},prob=1.00000000e+00,height_median=4.90000000e-08,height_mean=4.88735264e-08,prob(percent)=100,effectivebrlenIgrBrlens{all}_mean=0.019767,rateIgrBrlens{all}_median=0.671167,effectivebrlenIgrBrlens{all}_median=0.019558,length_95%HPD={1.50535600e-02,4.57391600e-02},rateIgrBrlens{all}_mean=0.702928,rateIgrBrlens{all}_95%HPD={0.325736,1.138686},length_median=2.99020300e-02,effectivebrlenIgrBrlens{all}_95%HPD={0.012573,0.027723},length_mean=3.00923884e-02]):680.0[&prob=1.00000000e+00,height_median=2.99025220e-02,height_mean=3.00931778e-02,prob(percent)=100,height_95%HPD={487.1793412324265,1087.1116472727851},length_95%HPD={1.29998000e-02,4.86050400e-02},rateIgrBrlens{all}_mean=0.965828,rateIgrBrlens{all}_median=0.883437,length_median=2.94233900e-02,effectivebrlenIgrBrlens{all}_95%HPD={0.016981,0.035810},length_mean=2.99649601e-02,effectivebrlenIgrBrlens{all}_median=0.025715,rateIgrBrlens{all}_95%HPD={0.438489,1.651440},effectivebrlenIgrBrlens{all}_mean=0.025960]):121.0[&height_mean=6.00483681e-02,prob(percent)=100,height_95%HPD={1161.5791135657644,1728.3529072006368},height_median=5.97616230e-02,prob=9.98311149e-01,length_median=9.52072800e-03,effectivebrlenIgrBrlens{all}_95%HPD={0.003258,0.017361},rateIgrBrlens{all}_mean=1.492982,length_mean=1.05265597e-02,effectivebrlenIgrBrlens{all}_median=0.009848,rateIgrBrlens{all}_95%HPD={0.088588,4.418345},effectivebrlenIgrBrlens{all}_mean=0.010106,rateIgrBrlens{all}_median=1.021881,length_95%HPD={8.21000800e-04,2.25510300e-02}],(99:750.0[&height_95%HPD={0.05846049979834581,36.68167778668754},prob=1.00000000e+00,height_median=4.90000000e-08,height_mean=4.88592676e-08,prob(percent)=100,effectivebrlenIgrBrlens{all}_mean=0.024843,rateIgrBrlens{all}_median=0.797060,length_95%HPD={1.45247300e-02,4.78322100e-02},effectivebrlenIgrBrlens{all}_median=0.024542,rateIgrBrlens{all}_mean=0.852967,rateIgrBrlens{all}_95%HPD={0.347588,1.437676},length_median=3.13487400e-02,effectivebrlenIgrBrlens{all}_95%HPD={0.015714,0.034800},length_mean=3.15828770e-02],(107:553.0[&height_mean=4.87791116e-08,height_median=4.90000000e-08,prob(percent)=100,height_95%HPD={0.05846049979834581,36.68167778668754},prob=1.00000000e+00,length_median=1.62519900e-02,effectivebrlenIgrBrlens{all}_95%HPD={0.014863,0.032385},length_mean=1.70536746e-02,effectivebrlenIgrBrlens{all}_median=0.022644,rateIgrBrlens{all}_95%HPD={0.432507,3.431896},effectivebrlenIgrBrlens{all}_mean=0.022922,rateIgrBrlens{all}_median=1.383258,rateIgrBrlens{all}_mean=1.670364,length_95%HPD={3.48353000e-03,3.03760900e-02}],349:553.0[&height_mean=4.87797160e-08,height_median=4.90000000e-08,prob(percent)=100,height_95%HPD={0.05846049979834581,36.68167778668754},prob=1.00000000e+00,length_median=1.62486100e-02,effectivebrlenIgrBrlens{all}_95%HPD={0.003184,0.016071},length_mean=1.70503581e-02,effectivebrlenIgrBrlens{all}_median=0.009121,rateIgrBrlens{all}_95%HPD={0.128096,1.426999},effectivebrlenIgrBrlens{all}_mean=0.009435,rateIgrBrlens{all}_median=0.547288,rateIgrBrlens{all}_mean=0.671022,length_95%HPD={3.50284800e-03,3.04082000e-02}]):197.0[&prob(percent)=99,height_95%HPD={312.2810243584368,881.9821634375401},prob=9.94822337e-01,height_median=1.62291090e-02,height_mean=1.69922387e-02,length_mean=1.46211490e-02,effectivebrlenIgrBrlens{all}_median=0.010046,rateIgrBrlens{all}_95%HPD={0.098134,2.604368},effectivebrlenIgrBrlens{all}_mean=0.010348,rateIgrBrlens{all}_median=0.707935,length_95%HPD={1.64962200e-03,2.93604100e-02},rateIgrBrlens{all}_mean=1.018002,effectivebrlenIgrBrlens{all}_95%HPD={0.002570,0.018690},length_median=1.38273800e-02]):790.0[&height_95%HPD={497.50720028151454,1098.8696441108982},prob=1.00000000e+00,height_median=3.13663210e-02,height_mean=3.16120958e-02,prob(percent)=100,effectivebrlenIgrBrlens{all}_mean=0.036670,rateIgrBrlens{all}_median=0.945672,length_95%HPD={1.71945100e-02,6.36278900e-02},rateIgrBrlens{all}_mean=1.027438,effectivebrlenIgrBrlens{all}_median=0.036573,length_median=3.86422300e-02,effectivebrlenIgrBrlens{all}_95%HPD={0.023416,0.050318},rateIgrBrlens{all}_95%HPD={0.452226,1.775006},length_mean=3.92213996e-02]):153.0[&prob=5.96697851e-01,height_median=6.89902680e-02,height_mean=6.92479153e-02,prob(percent)=60,height_95%HPD={1292.3999192854528,1858.9480836976618},length_95%HPD={4.03974600e-04,2.04812600e-02},rateIgrBrlens{all}_mean=0.868731,length_median=7.61879500e-03,effectivebrlenIgrBrlens{all}_95%HPD={0.000000,0.010999},length_mean=8.83120087e-03,effectivebrlenIgrBrlens{all}_median=0.004913,rateIgrBrlens{all}_median=0.589846,rateIgrBrlens{all}_95%HPD={0.000002,2.507289},effectivebrlenIgrBrlens{all}_mean=0.005261],((102:800.0[&prob=1.00000000e+00,height_median=4.90000000e-08,height_mean=4.88603062e-08,prob(percent)=100,height_95%HPD={0.05846049979834581,36.68167778668754},length_95%HPD={2.29670100e-02,6.94261800e-02},rateIgrBrlens{all}_mean=2.817235,length_median=4.67219700e-02,effectivebrlenIgrBrlens{all}_95%HPD={0.091710,0.161985},length_mean=4.69614495e-02,effectivebrlenIgrBrlens{all}_median=0.123647,rateIgrBrlens{all}_95%HPD={1.530109,4.343929},effectivebrlenIgrBrlens{all}_mean=0.125118,rateIgrBrlens{all}_median=2.663021],299:800.0[&prob=1.00000000e+00,height_median=4.90000000e-08,height_mean=4.88711924e-08,prob(percent)=100,height_95%HPD={0.05846049979834581,36.68167778668754},length_95%HPD={2.27277000e-02,6.73332900e-02},rateIgrBrlens{all}_mean=1.600058,rateIgrBrlens{all}_median=1.513112,length_median=4.63884000e-02,effectivebrlenIgrBrlens{all}_95%HPD={0.043346,0.098855},length_mean=4.59265786e-02,effectivebrlenIgrBrlens{all}_median=0.068639,rateIgrBrlens{all}_95%HPD={0.885966,2.614118},effectivebrlenIgrBrlens{all}_mean=0.069569]):176.0[&height_mean=4.51199736e-02,prob(percent)=87,height_median=4.54505360e-02,height_95%HPD={533.6919161099461,1137.1116575762417},prob=8.73513922e-01,length_median=1.23957400e-02,effectivebrlenIgrBrlens{all}_95%HPD={0.000000,0.046390},length_mean=1.36131695e-02,effectivebrlenIgrBrlens{all}_median=0.026340,rateIgrBrlens{all}_95%HPD={0.001798,8.060424},effectivebrlenIgrBrlens{all}_mean=0.026615,rateIgrBrlens{all}_median=2.005719,length_95%HPD={5.31543100e-04,2.88133800e-02},rateIgrBrlens{all}_mean=3.028350],121:976.0[&height_mean=4.89334828e-08,prob(percent)=100,height_95%HPD={0.05846049979834581,36.68167778668754},height_median=4.90000000e-08,prob=1.00000000e+00,length_median=5.87011200e-02,effectivebrlenIgrBrlens{all}_95%HPD={0.017517,0.048622},rateIgrBrlens{all}_mean=0.554506,length_mean=5.83215694e-02,effectivebrlenIgrBrlens{all}_median=0.030700,rateIgrBrlens{all}_95%HPD={0.319324,0.843577},effectivebrlenIgrBrlens{all}_mean=0.031423,rateIgrBrlens{all}_median=0.539186,length_95%HPD={3.54583300e-02,8.26493000e-02}]):717.0[&prob(percent)=90,height_95%HPD={711.4715570553839,1309.483003302671},prob=8.99980000e-01,height_median=5.89695580e-02,height_mean=5.84983634e-02,length_mean=1.70763929e-02,effectivebrlenIgrBrlens{all}_median=0.015725,rateIgrBrlens{all}_95%HPD={0.221781,2.731857},effectivebrlenIgrBrlens{all}_mean=0.015878,rateIgrBrlens{all}_median=0.983551,length_95%HPD={2.12774300e-03,3.44922900e-02},rateIgrBrlens{all}_mean=1.197624,length_median=1.58500300e-02,effectivebrlenIgrBrlens{all}_95%HPD={0.004837,0.027718}]):83.0[&height_95%HPD={1426.1099477302323,2003.3575123359192},prob=1.00000000e+00,height_median=7.76944450e-02,height_mean=7.79379192e-02,prob(percent)=100,effectivebrlenIgrBrlens{all}_mean=0.001333,rateIgrBrlens{all}_median=0.129028,rateIgrBrlens{all}_95%HPD={0.000001,1.120639},length_95%HPD={9.32718600e-05,1.28794400e-02},rateIgrBrlens{all}_mean=0.302992,length_median=3.79883700e-03,effectivebrlenIgrBrlens{all}_95%HPD={0.000000,0.005357},length_mean=4.91240144e-03,effectivebrlenIgrBrlens{all}_median=0.000522],(117:694.0[&height_mean=4.88903864e-08,prob(percent)=100,height_95%HPD={0.05846049979834581,36.68167778668754},height_median=4.90000000e-08,prob=1.00000000e+00,length_median=3.11844100e-02,effectivebrlenIgrBrlens{all}_95%HPD={0.012442,0.031749},rateIgrBrlens{all}_mean=0.769530,length_mean=3.18077585e-02,effectivebrlenIgrBrlens{all}_median=0.021915,rateIgrBrlens{all}_95%HPD={0.306386,1.361113},effectivebrlenIgrBrlens{all}_mean=0.022225,rateIgrBrlens{all}_median=0.706566,length_95%HPD={1.30481600e-02,5.14689600e-02}],118:694.0[&height_mean=4.88903864e-08,prob(percent)=100,height_95%HPD={0.05846049979834581,36.68167778668754},prob=1.00000000e+00,height_median=4.90000000e-08,length_median=3.11844100e-02,effectivebrlenIgrBrlens{all}_95%HPD={0.018664,0.039926},rateIgrBrlens{all}_mean=1.005658,length_mean=3.18077585e-02,effectivebrlenIgrBrlens{all}_median=0.028416,rateIgrBrlens{all}_95%HPD={0.444366,1.850427},effectivebrlenIgrBrlens{all}_mean=0.028741,rateIgrBrlens{all}_median=0.904170,length_95%HPD={1.30481600e-02,5.14689600e-02}]):1082.0[&prob(percent)=100,height_95%HPD={448.4557632001305,1044.374772417176},prob=1.00000000e+00,height_median=3.11844470e-02,height_mean=3.18078074e-02,length_mean=5.01487812e-02,effectivebrlenIgrBrlens{all}_median=0.036582,rateIgrBrlens{all}_95%HPD={0.436351,1.225658},effectivebrlenIgrBrlens{all}_95%HPD={0.024876,0.049367},effectivebrlenIgrBrlens{all}_mean=0.036817,rateIgrBrlens{all}_median=0.734545,length_95%HPD={2.78195700e-02,7.27125000e-02},rateIgrBrlens{all}_mean=0.772206,length_median=5.00754600e-02]):90.0[&height_95%HPD={1511.680585772541,2107.324778238865},prob=8.57580943e-01,height_median=8.20853930e-02,height_mean=8.22491975e-02,prob(percent)=86,effectivebrlenIgrBrlens{all}_mean=0.006631,effectivebrlenIgrBrlens{all}_median=0.006228,rateIgrBrlens{all}_median=0.720043,length_95%HPD={2.12185100e-04,2.02843500e-02},rateIgrBrlens{all}_mean=1.105953,rateIgrBrlens{all}_95%HPD={0.000017,2.899173},length_median=8.24730200e-03,effectivebrlenIgrBrlens{all}_95%HPD={0.000000,0.013724},length_mean=9.25739822e-03],(90:786.0[&height_mean=4.88955692e-08,prob(percent)=100,height_95%HPD={0.05846049979834581,36.68167778668754},prob=1.00000000e+00,height_median=4.90000000e-08,length_median=4.43666300e-02,effectivebrlenIgrBrlens{all}_95%HPD={0.050133,0.088365},length_mean=4.51596914e-02,effectivebrlenIgrBrlens{all}_median=0.068761,rateIgrBrlens{all}_95%HPD={0.889608,2.530377},rateIgrBrlens{all}_mean=1.627097,effectivebrlenIgrBrlens{all}_mean=0.068956,rateIgrBrlens{all}_median=1.547120,length_95%HPD={2.45646200e-02,6.84391100e-02}],109:786.0[&height_median=4.90000000e-08,height_mean=4.88955692e-08,prob(percent)=100,height_95%HPD={0.05846049979834581,36.68167778668754},prob=1.00000000e+00,length_median=4.43666300e-02,effectivebrlenIgrBrlens{all}_95%HPD={0.017717,0.047339},length_mean=4.51596914e-02,effectivebrlenIgrBrlens{all}_median=0.032286,rateIgrBrlens{all}_95%HPD={0.353115,1.258884},rateIgrBrlens{all}_mean=0.764296,effectivebrlenIgrBrlens{all}_mean=0.032711,rateIgrBrlens{all}_median=0.728917,length_95%HPD={2.45646200e-02,6.84391100e-02}]):1080.0[&prob(percent)=100,height_95%HPD={521.592018892716,1124.0628313335849},prob=1.00000000e+00,height_median=4.43666787e-02,height_mean=4.51597402e-02,length_mean=4.45632288e-02,effectivebrlenIgrBrlens{all}_median=0.048117,rateIgrBrlens{all}_95%HPD={0.589654,2.113986},effectivebrlenIgrBrlens{all}_mean=0.048567,rateIgrBrlens{all}_median=1.084346,effectivebrlenIgrBrlens{all}_95%HPD={0.030926,0.066375},length_95%HPD={1.90863300e-02,6.90241700e-02},rateIgrBrlens{all}_mean=1.206514,length_median=4.48066100e-02]):242.0[&height_95%HPD={1574.9883700880964,2197.616207098949},prob=8.93180152e-01,height_median=9.06274860e-02,height_mean=9.07730465e-02,prob(percent)=89,effectivebrlenIgrBrlens{all}_mean=0.008138,rateIgrBrlens{all}_median=0.820987,effectivebrlenIgrBrlens{all}_median=0.007919,length_95%HPD={4.33420100e-04,2.27954700e-02},rateIgrBrlens{all}_mean=1.190534,rateIgrBrlens{all}_95%HPD={0.000006,3.306593},length_median=8.97249700e-03,effectivebrlenIgrBrlens{all}_95%HPD={0.000000,0.015013},length_mean=1.02168065e-02],(((88:1097.0[&height_mean=4.88927339e-08,prob(percent)=100,height_median=4.90000000e-08,height_95%HPD={0.05846049979834581,36.68167778668754},prob=1.00000000e+00,length_median=5.30466600e-02,effectivebrlenIgrBrlens{all}_95%HPD={0.019884,0.039370},length_mean=5.36944464e-02,effectivebrlenIgrBrlens{all}_median=0.029266,rateIgrBrlens{all}_95%HPD={0.344735,0.804913},effectivebrlenIgrBrlens{all}_mean=0.029473,rateIgrBrlens{all}_median=0.555906,length_95%HPD={3.54415700e-02,7.15665800e-02},rateIgrBrlens{all}_mean=0.562455],(((103:638.0[&height_95%HPD={0.05846049979834581,36.68167778668754},prob=1.00000000e+00,height_median=4.90000000e-08,height_mean=4.88979912e-08,prob(percent)=100,effectivebrlenIgrBrlens{all}_mean=0.043620,rateIgrBrlens{all}_median=1.758380,effectivebrlenIgrBrlens{all}_median=0.043105,length_95%HPD={1.27573500e-02,3.98993500e-02},rateIgrBrlens{all}_mean=1.865108,rateIgrBrlens{all}_95%HPD={0.891804,2.918993},length_median=2.45431300e-02,effectivebrlenIgrBrlens{all}_95%HPD={0.031061,0.056813},length_mean=2.53080336e-02],104:638.0[&height_95%HPD={0.05846049979834581,36.68167778668754},prob=1.00000000e+00,height_median=4.90000000e-08,height_mean=4.89000667e-08,prob(percent)=100,effectivebrlenIgrBrlens{all}_mean=0.040191,rateIgrBrlens{all}_median=1.638192,effectivebrlenIgrBrlens{all}_median=0.039947,length_95%HPD={1.26101000e-02,3.98295400e-02},rateIgrBrlens{all}_mean=1.727495,rateIgrBrlens{all}_95%HPD={0.867883,2.810192},length_median=2.45217000e-02,effectivebrlenIgrBrlens{all}_95%HPD={0.028639,0.052904},length_mean=2.52159155e-02]):154.0[&prob=9.77267172e-01,height_median=2.44564850e-02,height_mean=2.51349170e-02,prob(percent)=98,height_95%HPD={383.14302438557615,970.5181828074933},length_95%HPD={4.45870700e-04,2.00653400e-02},rateIgrBrlens{all}_mean=1.693026,length_median=8.01173500e-03,effectivebrlenIgrBrlens{all}_95%HPD={0.002070,0.017385},rateIgrBrlens{all}_median=1.103636,length_mean=9.11464797e-03,effectivebrlenIgrBrlens{all}_median=0.009319,rateIgrBrlens{all}_95%HPD={0.000884,4.952566},effectivebrlenIgrBrlens{all}_mean=0.009601],105:792.0[&prob=1.00000000e+00,height_median=4.90000000e-08,height_mean=4.89029688e-08,prob(percent)=100,height_95%HPD={0.05846049979834581,36.68167778668754},length_95%HPD={2.12201000e-02,4.91463800e-02},rateIgrBrlens{all}_mean=0.495539,length_median=3.35791700e-02,effectivebrlenIgrBrlens{all}_95%HPD={0.008813,0.023330},rateIgrBrlens{all}_median=0.475007,length_mean=3.40990119e-02,effectivebrlenIgrBrlens{all}_median=0.016059,rateIgrBrlens{all}_95%HPD={0.219368,0.761115},effectivebrlenIgrBrlens{all}_mean=0.016209]):187.0[&height_mean=3.42398786e-02,prob(percent)=100,height_95%HPD={527.2307774347498,1130.127724363887},prob=1.00000000e+00,height_median=3.36333020e-02,length_median=7.05362600e-03,effectivebrlenIgrBrlens{all}_95%HPD={0.000000,0.008389},length_mean=8.17648087e-03,effectivebrlenIgrBrlens{all}_median=0.003431,rateIgrBrlens{all}_95%HPD={0.000001,2.187397},rateIgrBrlens{all}_mean=0.735778,effectivebrlenIgrBrlens{all}_mean=0.003751,rateIgrBrlens{all}_median=0.444025,length_95%HPD={1.21408000e-04,1.86425400e-02}],(106:658.0[&height_95%HPD={0.05846049979834581,36.68167778668754},prob=1.00000000e+00,height_median=4.90000000e-08,height_mean=4.88510771e-08,prob(percent)=100,effectivebrlenIgrBrlens{all}_mean=0.038304,rateIgrBrlens{all}_median=1.403090,length_95%HPD={1.07477500e-02,4.13093100e-02},rateIgrBrlens{all}_mean=1.585965,effectivebrlenIgrBrlens{all}_median=0.037997,length_median=2.67089700e-02,effectivebrlenIgrBrlens{all}_95%HPD={0.025878,0.049844},rateIgrBrlens{all}_95%HPD={0.737082,2.886009},length_mean=2.67512438e-02],120:658.0[&height_95%HPD={0.05846049979834581,36.68167778668754},prob=1.00000000e+00,height_median=4.90000000e-08,height_mean=4.88510771e-08,prob(percent)=100,effectivebrlenIgrBrlens{all}_mean=0.024844,rateIgrBrlens{all}_median=0.915653,length_95%HPD={1.07477500e-02,4.13093100e-02},rateIgrBrlens{all}_mean=1.026449,length_median=2.67089700e-02,effectivebrlenIgrBrlens{all}_95%HPD={0.014454,0.036275},effectivebrlenIgrBrlens{all}_median=0.024482,length_mean=2.67512438e-02,rateIgrBrlens{all}_95%HPD={0.405532,1.925631}]):321.0[&prob=1.00000000e+00,height_median=2.67090240e-02,height_mean=2.67512927e-02,prob(percent)=100,height_95%HPD={415.7016908492035,1006.5051456911891},length_95%HPD={2.10690700e-03,2.94527400e-02},rateIgrBrlens{all}_mean=1.166739,length_median=1.48328100e-02,effectivebrlenIgrBrlens{all}_95%HPD={0.005334,0.023055},length_mean=1.56650668e-02,effectivebrlenIgrBrlens{all}_median=0.013686,rateIgrBrlens{all}_95%HPD={0.193411,2.768300},rateIgrBrlens{all}_median=0.948249,effectivebrlenIgrBrlens{all}_mean=0.014013]):118.0[&height_mean=4.24163595e-02,height_median=4.19725510e-02,prob(percent)=100,height_95%HPD={714.4466585345201,1311.9304291892886},prob=1.00000000e+00,length_median=1.04583600e-02,effectivebrlenIgrBrlens{all}_95%HPD={0.005481,0.020539},length_mean=1.13895585e-02,effectivebrlenIgrBrlens{all}_median=0.012308,rateIgrBrlens{all}_95%HPD={0.193944,4.480716},effectivebrlenIgrBrlens{all}_mean=0.012587,rateIgrBrlens{all}_median=1.182423,rateIgrBrlens{all}_mean=1.729877,length_95%HPD={8.18453600e-04,2.34234500e-02}]):124.0[&prob(percent)=99,height_95%HPD={821.8128059305126,1413.0046169071322},prob=9.92977934e-01,height_median=5.30837150e-02,height_mean=5.37565265e-02,length_mean=1.46037740e-02,effectivebrlenIgrBrlens{all}_median=0.012241,rateIgrBrlens{all}_95%HPD={0.138577,3.156606},effectivebrlenIgrBrlens{all}_mean=0.012558,rateIgrBrlens{all}_median=0.873149,effectivebrlenIgrBrlens{all}_95%HPD={0.004348,0.021139},length_95%HPD={9.26610400e-04,2.89643200e-02},rateIgrBrlens{all}_mean=1.292671,length_median=1.37354300e-02],98:1221.0[&prob(percent)=100,height_95%HPD={0.05846049979834581,36.68167778668754},prob=1.00000000e+00,height_median=4.90000000e-08,height_mean=4.88863896e-08,length_mean=6.81935292e-02,effectivebrlenIgrBrlens{all}_median=0.039080,rateIgrBrlens{all}_95%HPD={0.369670,0.812496},effectivebrlenIgrBrlens{all}_mean=0.039379,rateIgrBrlens{all}_median=0.584774,length_95%HPD={4.63778900e-02,8.91930600e-02},rateIgrBrlens{all}_mean=0.590731,effectivebrlenIgrBrlens{all}_95%HPD={0.027800,0.050941},length_median=6.75178700e-02]):120.0[&height_95%HPD={969.199992715467,1550.3679522053956},prob=1.00000000e+00,height_median=6.75409580e-02,height_mean=6.83092858e-02,prob(percent)=100,effectivebrlenIgrBrlens{all}_mean=0.008378,rateIgrBrlens{all}_median=0.533726,length_95%HPD={6.10577000e-04,3.33935900e-02},rateIgrBrlens{all}_mean=0.717395,effectivebrlenIgrBrlens{all}_median=0.007733,length_median=1.38018200e-02,effectivebrlenIgrBrlens{all}_95%HPD={0.000000,0.017881},rateIgrBrlens{all}_95%HPD={0.000003,1.840309},length_mean=1.52693508e-02],110:1341.0[&height_95%HPD={0.05846049979834581,36.68167778668754},prob=1.00000000e+00,height_median=4.90000000e-08,height_mean=4.90836441e-08,prob(percent)=100,effectivebrlenIgrBrlens{all}_mean=0.059238,rateIgrBrlens{all}_median=0.727602,length_95%HPD={6.23382100e-02,1.04688500e-01},rateIgrBrlens{all}_mean=0.723658,length_median=8.22693800e-02,effectivebrlenIgrBrlens{all}_95%HPD={0.045536,0.074016},effectivebrlenIgrBrlens{all}_median=0.059033,length_mean=8.30123760e-02,rateIgrBrlens{all}_95%HPD={0.514341,0.944871}]):767.0[&prob=9.45934535e-01,height_median=8.19061706e-02,height_mean=8.26200062e-02,prob(percent)=95,height_95%HPD={1081.9837182165231,1656.973788703602},length_95%HPD={2.58866400e-03,4.13510800e-02},rateIgrBrlens{all}_mean=0.795657,length_median=1.94859400e-02,effectivebrlenIgrBrlens{all}_95%HPD={0.002483,0.020817},length_mean=2.03848366e-02,effectivebrlenIgrBrlens{all}_median=0.011082,rateIgrBrlens{all}_95%HPD={0.068058,1.895800},rateIgrBrlens{all}_median=0.549149,effectivebrlenIgrBrlens{all}_mean=0.011318]):226.0[&height_mean=1.02131687e-01,height_median=1.02154334e-01,prob(percent)=52,height_95%HPD={1748.4139958113767,2492.575704569744},prob=5.18032933e-01,length_median=9.20141900e-03,effectivebrlenIgrBrlens{all}_95%HPD={0.000000,0.013049},length_mean=1.04078722e-02,effectivebrlenIgrBrlens{all}_median=0.006740,rateIgrBrlens{all}_95%HPD={0.000001,2.326709},effectivebrlenIgrBrlens{all}_mean=0.006834,rateIgrBrlens{all}_median=0.667664,rateIgrBrlens{all}_mean=0.925584,length_95%HPD={3.73064400e-04,2.31309100e-02}],((92:1152.0[&height_mean=4.89176165e-08,prob(percent)=100,height_median=4.90000000e-08,height_95%HPD={0.05846049979834581,36.68167778668754},prob=1.00000000e+00,length_median=8.29902200e-02,effectivebrlenIgrBrlens{all}_95%HPD={0.069134,0.107241},length_mean=8.31598403e-02,effectivebrlenIgrBrlens{all}_median=0.087337,rateIgrBrlens{all}_95%HPD={0.708225,1.548786},effectivebrlenIgrBrlens{all}_mean=0.087762,rateIgrBrlens{all}_median=1.050830,length_95%HPD={5.20636000e-02,1.14422800e-01},rateIgrBrlens{all}_mean=1.096697],(((108:617.0[&height_95%HPD={0.05846049979834581,36.68167778668754},prob=1.00000000e+00,height_median=4.90000000e-08,height_mean=4.88344803e-08,prob(percent)=100,effectivebrlenIgrBrlens{all}_mean=0.039726,rateIgrBrlens{all}_median=1.779210,length_95%HPD={7.15490200e-03,3.65559100e-02},effectivebrlenIgrBrlens{all}_median=0.039318,rateIgrBrlens{all}_mean=2.027286,rateIgrBrlens{all}_95%HPD={0.790583,3.994741},length_median=2.22436700e-02,effectivebrlenIgrBrlens{all}_95%HPD={0.027937,0.052188},length_mean=2.24489498e-02],114:617.0[&height_95%HPD={0.05846049979834581,36.68167778668754},prob=1.00000000e+00,height_median=4.90000000e-08,height_mean=4.88363492e-08,prob(percent)=100,effectivebrlenIgrBrlens{all}_mean=0.015448,rateIgrBrlens{all}_median=0.694398,length_95%HPD={7.15490200e-03,3.65559100e-02},rateIgrBrlens{all}_mean=0.774168,effectivebrlenIgrBrlens{all}_median=0.015037,length_median=2.22750700e-02,effectivebrlenIgrBrlens{all}_95%HPD={0.008016,0.024118},rateIgrBrlens{all}_95%HPD={0.249786,1.480943},length_mean=2.24620736e-02]):185.0[&prob=9.97155619e-01,height_median=2.22555780e-02,height_mean=2.24494274e-02,prob(percent)=100,height_95%HPD={373.4889422800334,957.455073994948},length_95%HPD={1.12093500e-03,2.80727500e-02},rateIgrBrlens{all}_mean=0.943545,length_median=1.28332400e-02,effectivebrlenIgrBrlens{all}_95%HPD={0.002719,0.018345},rateIgrBrlens{all}_median=0.734539,length_mean=1.39718830e-02,effectivebrlenIgrBrlens{all}_median=0.009344,rateIgrBrlens{all}_95%HPD={0.105621,2.333034},effectivebrlenIgrBrlens{all}_mean=0.009716],113:802.0[&prob=1.00000000e+00,height_median=4.90000000e-08,height_mean=4.88516622e-08,prob(percent)=100,height_95%HPD={0.05846049979834581,36.68167778668754},length_95%HPD={1.84563200e-02,5.23948000e-02},rateIgrBrlens{all}_mean=1.084174,length_median=3.64348200e-02,effectivebrlenIgrBrlens{all}_95%HPD={0.026043,0.049888},length_mean=3.63787275e-02,effectivebrlenIgrBrlens{all}_median=0.036722,rateIgrBrlens{all}_95%HPD={0.488987,1.663128},rateIgrBrlens{all}_median=1.013738,effectivebrlenIgrBrlens{all}_mean=0.037140]):116.0[&height_mean=3.63966281e-02,height_median=3.64357449e-02,prob(percent)=100,height_95%HPD={535.7935714150676,1139.2101720465855},prob=1.00000000e+00,length_median=3.44972800e-03,effectivebrlenIgrBrlens{all}_95%HPD={0.000000,0.002071},length_mean=4.45115680e-03,effectivebrlenIgrBrlens{all}_median=0.000143,rateIgrBrlens{all}_95%HPD={0.000001,0.512779},rateIgrBrlens{all}_mean=0.128562,effectivebrlenIgrBrlens{all}_mean=0.000472,rateIgrBrlens{all}_median=0.039739,length_95%HPD={4.87337900e-05,1.17939500e-02}],122:918.0[&height_mean=4.87771307e-08,height_median=4.90000000e-08,prob(percent)=100,height_95%HPD={0.05846049979834581,36.68167778668754},prob=1.00000000e+00,length_median=4.07277400e-02,effectivebrlenIgrBrlens{all}_95%HPD={0.009099,0.024708},length_mean=4.08477362e-02,effectivebrlenIgrBrlens{all}_median=0.015916,rateIgrBrlens{all}_95%HPD={0.188810,0.664989},effectivebrlenIgrBrlens{all}_mean=0.016306,rateIgrBrlens{all}_median=0.395646,rateIgrBrlens{all}_mean=0.415547,length_95%HPD={2.32065700e-02,5.79926300e-02}]):234.0[&prob(percent)=100,height_95%HPD={647.0177185926523,1247.2670534424515},prob=1.00000000e+00,height_median=4.07277930e-02,height_mean=4.08477849e-02,length_mean=4.23121043e-02,effectivebrlenIgrBrlens{all}_median=0.023708,rateIgrBrlens{all}_95%HPD={0.234910,1.228983},effectivebrlenIgrBrlens{all}_mean=0.024074,rateIgrBrlens{all}_median=0.563596,effectivebrlenIgrBrlens{all}_95%HPD={0.011962,0.036281},length_95%HPD={1.30672500e-02,7.16540000e-02},rateIgrBrlens{all}_mean=0.656605,length_median=4.21052200e-02]):156.0[&height_95%HPD={893.6563762848226,1481.709743001389},prob=1.00000000e+00,height_median=8.29902732e-02,height_mean=8.31598892e-02,prob(percent)=100,effectivebrlenIgrBrlens{all}_mean=0.007468,rateIgrBrlens{all}_median=0.358425,length_95%HPD={3.06156500e-04,4.28275900e-02},rateIgrBrlens{all}_mean=0.448307,effectivebrlenIgrBrlens{all}_median=0.007092,length_median=1.76721200e-02,effectivebrlenIgrBrlens{all}_95%HPD={0.000000,0.016033},rateIgrBrlens{all}_95%HPD={0.000001,1.115662},length_mean=1.95158498e-02],95:1308.0[&height_95%HPD={0.05846049979834581,36.68167778668754},prob=1.00000000e+00,height_median=4.90000000e-08,height_mean=4.89359916e-08,prob(percent)=100,effectivebrlenIgrBrlens{all}_mean=0.047981,rateIgrBrlens{all}_median=0.487899,length_95%HPD={6.96113300e-02,1.24748400e-01},rateIgrBrlens{all}_mean=0.498407,effectivebrlenIgrBrlens{all}_median=0.047554,length_median=9.82680100e-02,effectivebrlenIgrBrlens{all}_95%HPD={0.033905,0.062603},rateIgrBrlens{all}_95%HPD={0.349419,0.705692},length_mean=9.78457524e-02]):1026.0[&prob=5.65676318e-01,height_median=9.72913939e-02,height_mean=9.69740166e-02,prob(percent)=57,height_95%HPD={1053.9191085855064,1629.9011604228235},length_95%HPD={2.11974100e-04,4.03734700e-02},rateIgrBrlens{all}_mean=0.249773,length_median=1.55783100e-02,effectivebrlenIgrBrlens{all}_95%HPD={0.000000,0.010128},length_mean=1.76912120e-02,effectivebrlenIgrBrlens{all}_median=0.003307,rateIgrBrlens{all}_median=0.190016,rateIgrBrlens{all}_95%HPD={0.000001,0.654953},effectivebrlenIgrBrlens{all}_mean=0.003922],125:2334.0[&prob=1.00000000e+00,height_median=4.90000000e-08,height_mean=4.88603413e-08,prob(percent)=100,height_95%HPD={0.05846049979834581,36.68167778668754},length_95%HPD={7.18064200e-02,1.32521200e-01},rateIgrBrlens{all}_mean=1.057013,length_median=1.01166000e-01,effectivebrlenIgrBrlens{all}_95%HPD={0.080068,0.130470},length_mean=1.01464910e-01,effectivebrlenIgrBrlens{all}_median=0.104717,rateIgrBrlens{all}_95%HPD={0.734846,1.389897},rateIgrBrlens{all}_median=1.036188,effectivebrlenIgrBrlens{all}_mean=0.105226]):470.0[&height_mean=1.18861600e-01,height_median=1.18314140e-01,prob(percent)=100,height_95%HPD={1913.4134942822532,2814.906294159813},prob=1.00000000e+00,length_median=8.68460200e-03,effectivebrlenIgrBrlens{all}_95%HPD={0.000000,0.007435},length_mean=1.08941855e-02,effectivebrlenIgrBrlens{all}_median=0.001751,rateIgrBrlens{all}_95%HPD={0.000001,0.803886},effectivebrlenIgrBrlens{all}_mean=0.002470,rateIgrBrlens{all}_median=0.171208,rateIgrBrlens{all}_mean=0.265659,length_95%HPD={6.84962300e-05,2.79956400e-02}],(123:1073.0[&height_95%HPD={0.05846049979834581,36.68167778668754},prob=1.00000000e+00,height_median=4.90000000e-08,height_mean=4.89017948e-08,prob(percent)=100,effectivebrlenIgrBrlens{all}_mean=0.063352,rateIgrBrlens{all}_median=0.595299,length_95%HPD={6.59703000e-02,1.44826300e-01},rateIgrBrlens{all}_mean=0.604388,length_median=1.06950600e-01,effectivebrlenIgrBrlens{all}_95%HPD={0.037934,0.088847},effectivebrlenIgrBrlens{all}_median=0.063033,length_mean=1.05984758e-01,rateIgrBrlens{all}_95%HPD={0.417721,0.838768}],173:1073.0[&height_95%HPD={0.05846049979834581,36.68167778668754},prob=1.00000000e+00,height_median=4.90000000e-08,height_mean=4.89748141e-08,prob(percent)=100,effectivebrlenIgrBrlens{all}_mean=0.123417,rateIgrBrlens{all}_median=1.101502,rateIgrBrlens{all}_95%HPD={0.714954,1.680882},length_95%HPD={6.38054900e-02,1.74902300e-01},rateIgrBrlens{all}_mean=1.133161,length_median=1.08614000e-01,effectivebrlenIgrBrlens{all}_95%HPD={0.090904,0.161925},length_mean=1.14853731e-01,effectivebrlenIgrBrlens{all}_median=0.122277]):1731.0[&prob=6.22563943e-01,height_median=9.47544427e-02,height_mean=9.47438613e-02,prob(percent)=62,height_95%HPD={797.6982458867765,1390.9123071058104},length_95%HPD={8.26197900e-03,6.92698600e-02},rateIgrBrlens{all}_mean=0.708284,length_median=3.73106900e-02,effectivebrlenIgrBrlens{all}_95%HPD={0.006860,0.040349},length_mean=3.82988522e-02,effectivebrlenIgrBrlens{all}_median=0.022938,rateIgrBrlens{all}_95%HPD={0.191111,1.442880},effectivebrlenIgrBrlens{all}_mean=0.023222,rateIgrBrlens{all}_median=0.602597]):2666.0[&height_mean=1.48074574e-01,prob(percent)=72,height_median=1.47522055e-01,height_95%HPD={2197.4486882305046,3542.2406696356907},prob=7.20139552e-01,length_median=4.14386400e-02,effectivebrlenIgrBrlens{all}_95%HPD={0.002492,0.017174},length_mean=4.12504614e-02,effectivebrlenIgrBrlens{all}_median=0.009103,rateIgrBrlens{all}_95%HPD={0.083113,0.453533},effectivebrlenIgrBrlens{all}_mean=0.009406,rateIgrBrlens{all}_median=0.224571,length_95%HPD={1.41880700e-02,6.76835200e-02},rateIgrBrlens{all}_mean=0.243775]):114.0[&prob(percent)=100,height_95%HPD={3360.2447263997,8550.742184885177},prob=1.00000000e+00,height_median=1.89896712e-01,height_mean=1.90681179e-01,length_mean=3.13510078e-03,effectivebrlenIgrBrlens{all}_median=0.000077,rateIgrBrlens{all}_95%HPD={0.000001,0.618138},effectivebrlenIgrBrlens{all}_mean=0.000394,rateIgrBrlens{all}_median=0.030093,length_95%HPD={4.03897400e-05,8.26148900e-03},rateIgrBrlens{all}_mean=0.148716,effectivebrlenIgrBrlens{all}_95%HPD={0.000000,0.001855},length_median=2.41213800e-03],((((1:1006.0[&height_mean=4.91068564e-08,prob(percent)=100,height_95%HPD={0.05846049979834581,36.68167778668754},prob=1.00000000e+00,height_median=4.90000000e-08,length_median=8.95611300e-02,effectivebrlenIgrBrlens{all}_95%HPD={0.092272,0.148741},rateIgrBrlens{all}_mean=1.362016,length_mean=9.08004315e-02,effectivebrlenIgrBrlens{all}_median=0.119105,rateIgrBrlens{all}_95%HPD={0.893322,1.879832},effectivebrlenIgrBrlens{all}_mean=0.119940,rateIgrBrlens{all}_median=1.331037,length_95%HPD={5.85864900e-02,1.23916000e-01}],198:1006.0[&height_mean=4.91047726e-08,prob(percent)=100,height_95%HPD={0.05846049979834581,36.68167778668754},prob=1.00000000e+00,height_median=4.90000000e-08,length_median=8.95451400e-02,effectivebrlenIgrBrlens{all}_95%HPD={0.067998,0.117008},length_mean=9.07937222e-02,effectivebrlenIgrBrlens{all}_median=0.090567,rateIgrBrlens{all}_95%HPD={0.688997,1.413993},rateIgrBrlens{all}_mean=1.035244,effectivebrlenIgrBrlens{all}_mean=0.091348,rateIgrBrlens{all}_median=1.017199,length_95%HPD={5.88199900e-02,1.24141900e-01}]):407.0[&prob(percent)=100,height_95%HPD={735.0737352414096,1331.476550860718},prob=9.99488900e-01,height_median=8.95430483e-02,height_mean=9.07847385e-02,length_mean=2.81725348e-02,effectivebrlenIgrBrlens{all}_median=0.024690,rateIgrBrlens{all}_95%HPD={0.254694,2.725663},effectivebrlenIgrBrlens{all}_mean=0.025425,effectivebrlenIgrBrlens{all}_95%HPD={0.007526,0.043680},rateIgrBrlens{all}_median=0.904111,length_95%HPD={3.88838500e-03,5.50378000e-02},rateIgrBrlens{all}_mean=1.185880,length_median=2.66865000e-02],((265:881.0[&prob(percent)=100,height_95%HPD={0.058681119134759305,36.73362137702976},prob=1.00000000e+00,height_median=4.93000000e-08,height_mean=4.91446244e-08,length_mean=6.15361237e-02,effectivebrlenIgrBrlens{all}_median=0.114558,rateIgrBrlens{all}_95%HPD={1.091387,3.267491},effectivebrlenIgrBrlens{all}_mean=0.115338,rateIgrBrlens{all}_median=1.872111,length_95%HPD={3.07796200e-02,9.18711100e-02},rateIgrBrlens{all}_mean=2.009378,effectivebrlenIgrBrlens{all}_95%HPD={0.085786,0.147103},length_median=6.13007000e-02],266:881.0[&prob(percent)=100,height_95%HPD={0.058681119134759305,36.73362137702976},prob=1.00000000e+00,height_median=4.93000000e-08,height_mean=4.91502043e-08,length_mean=6.15240160e-02,effectivebrlenIgrBrlens{all}_median=0.052219,rateIgrBrlens{all}_95%HPD={0.448443,1.488185},effectivebrlenIgrBrlens{all}_mean=0.052792,rateIgrBrlens{all}_median=0.848055,length_95%HPD={3.14271000e-02,9.23419100e-02},rateIgrBrlens{all}_mean=0.909129,effectivebrlenIgrBrlens{all}_95%HPD={0.032593,0.074851},length_median=6.13007000e-02]):235.0[&height_95%HPD={613.9536552146639,1215.4255803598398},prob=9.97000067e-01,height_median=6.12324580e-02,height_mean=6.14571028e-02,prob(percent)=100,effectivebrlenIgrBrlens{all}_mean=0.028593,rateIgrBrlens{all}_median=0.975350,length_95%HPD={4.46307500e-03,5.72199500e-02},rateIgrBrlens{all}_mean=1.222840,length_median=2.81296000e-02,effectivebrlenIgrBrlens{all}_95%HPD={0.008639,0.048983},effectivebrlenIgrBrlens{all}_median=0.027988,length_mean=2.93477357e-02,rateIgrBrlens{all}_95%HPD={0.263754,2.805178}],267:1116.0[&height_95%HPD={0.05846049987197157,36.6816778040427},prob=1.00000000e+00,height_median=4.90000001e-08,height_mean=4.91019965e-08,prob(percent)=100,effectivebrlenIgrBrlens{all}_mean=0.079507,rateIgrBrlens{all}_median=0.873037,length_95%HPD={6.02263500e-02,1.21397300e-01},rateIgrBrlens{all}_mean=0.900322,length_median=8.98630700e-02,effectivebrlenIgrBrlens{all}_95%HPD={0.056479,0.103281},effectivebrlenIgrBrlens{all}_median=0.078828,length_mean=9.06856546e-02,rateIgrBrlens{all}_95%HPD={0.557337,1.244088}]):297.0[&prob=9.88800249e-01,height_median=8.97564604e-02,height_mean=9.05748626e-02,prob(percent)=99,height_95%HPD={841.775192641058,1431.7610531497132},length_95%HPD={2.49927800e-03,5.51517000e-02},rateIgrBrlens{all}_mean=1.028622,length_median=2.67275200e-02,effectivebrlenIgrBrlens{all}_95%HPD={0.005241,0.040416},length_mean=2.82560695e-02,effectivebrlenIgrBrlens{all}_median=0.021698,rateIgrBrlens{all}_95%HPD={0.217153,2.319794},effectivebrlenIgrBrlens{all}_mean=0.022355,rateIgrBrlens{all}_median=0.797853]):297.0[&height_mean=1.18229409e-01,height_median=1.18034474e-01,prob(percent)=96,height_95%HPD={1156.5239055486913,1723.4375436759904},prob=9.56800960e-01,length_median=1.82278500e-02,effectivebrlenIgrBrlens{all}_95%HPD={0.002369,0.029219},length_mean=1.99676003e-02,effectivebrlenIgrBrlens{all}_median=0.015021,rateIgrBrlens{all}_95%HPD={0.073805,2.907385},effectivebrlenIgrBrlens{all}_mean=0.015618,rateIgrBrlens{all}_median=0.806733,rateIgrBrlens{all}_mean=1.126852,length_95%HPD={1.38296300e-03,4.25579500e-02}],(2:1205.0[&prob(percent)=100,height_95%HPD={0.05794370007862389,36.559519171117735},prob=1.00000000e+00,height_median=4.83000000e-08,height_mean=4.83621276e-08,length_mean=1.12172473e-01,effectivebrlenIgrBrlens{all}_median=0.062322,rateIgrBrlens{all}_95%HPD={0.359828,0.771267},effectivebrlenIgrBrlens{all}_mean=0.062990,rateIgrBrlens{all}_median=0.571399,length_95%HPD={7.79770100e-02,1.45553500e-01},rateIgrBrlens{all}_mean=0.571293,length_median=1.11212700e-01,effectivebrlenIgrBrlens{all}_95%HPD={0.043610,0.082313}],(85:960.0[&prob=1.00000000e+00,height_median=4.90000000e-08,height_mean=4.88701536e-08,prob(percent)=100,height_95%HPD={0.05846049979834581,36.68167778668754},length_95%HPD={4.80517700e-02,1.13160000e-01},rateIgrBrlens{all}_mean=0.974717,rateIgrBrlens{all}_median=0.948300,length_median=7.84188600e-02,effectivebrlenIgrBrlens{all}_95%HPD={0.052026,0.098330},length_mean=7.94240430e-02,effectivebrlenIgrBrlens{all}_median=0.073852,rateIgrBrlens{all}_95%HPD={0.590240,1.468653},effectivebrlenIgrBrlens{all}_mean=0.074638],86:960.0[&prob=1.00000000e+00,height_median=4.90000000e-08,height_mean=4.88684403e-08,prob(percent)=100,height_95%HPD={0.05846049979834581,36.68167778668754},length_95%HPD={4.78320900e-02,1.13047800e-01},rateIgrBrlens{all}_mean=1.297802,rateIgrBrlens{all}_median=1.259935,length_median=7.84192200e-02,effectivebrlenIgrBrlens{all}_95%HPD={0.073717,0.126411},length_mean=7.94352753e-02,effectivebrlenIgrBrlens{all}_median=0.098557,rateIgrBrlens{all}_95%HPD={0.716921,1.842087},effectivebrlenIgrBrlens{all}_mean=0.099090]):245.0[&height_mean=7.94117859e-02,prob(percent)=100,height_95%HPD={695.1837435040945,1293.0975995434044},height_median=7.84027520e-02,prob=9.99200018e-01,length_median=3.15042400e-02,effectivebrlenIgrBrlens{all}_95%HPD={0.011613,0.048147},rateIgrBrlens{all}_mean=1.067120,length_mean=3.29553505e-02,effectivebrlenIgrBrlens{all}_median=0.028711,rateIgrBrlens{all}_95%HPD={0.290527,2.330558},effectivebrlenIgrBrlens{all}_mean=0.029307,rateIgrBrlens{all}_median=0.914738,length_95%HPD={5.77343400e-03,6.11437800e-02}]):505.0[&prob(percent)=96,height_95%HPD={946.8567198879377,1529.5532489056957},prob=9.62378614e-01,height_median=1.10627801e-01,height_mean=1.11547041e-01,length_mean=2.66330267e-02,effectivebrlenIgrBrlens{all}_median=0.011291,effectivebrlenIgrBrlens{all}_95%HPD={0.000000,0.023220},rateIgrBrlens{all}_95%HPD={0.000220,1.300975},effectivebrlenIgrBrlens{all}_mean=0.011964,rateIgrBrlens{all}_median=0.446941,length_95%HPD={1.11432600e-03,5.40496100e-02},rateIgrBrlens{all}_mean=0.600424,length_median=2.48339000e-02]):366.0[&height_95%HPD={1444.2279227709014,2023.5915533312648},prob=9.99977778e-01,height_median=1.37816689e-01,height_mean=1.38603712e-01,prob(percent)=100,effectivebrlenIgrBrlens{all}_mean=0.033107,rateIgrBrlens{all}_median=0.722113,rateIgrBrlens{all}_95%HPD={0.269918,1.540795},length_95%HPD={1.58806900e-02,7.88894100e-02},rateIgrBrlens{all}_mean=0.799963,length_median=4.60748400e-02,effectivebrlenIgrBrlens{all}_95%HPD={0.016283,0.049017},length_mean=4.68051447e-02,effectivebrlenIgrBrlens{all}_median=0.033092],((89:1036.0[&height_95%HPD={0.05846049979834581,36.68167778668754},prob=1.00000000e+00,height_median=4.90000000e-08,height_mean=4.89806216e-08,prob(percent)=100,effectivebrlenIgrBrlens{all}_mean=0.060044,rateIgrBrlens{all}_median=0.612375,effectivebrlenIgrBrlens{all}_median=0.059591,length_95%HPD={5.72858100e-02,1.38589300e-01},rateIgrBrlens{all}_mean=0.638829,rateIgrBrlens{all}_95%HPD={0.402589,0.935692},length_median=9.73200100e-02,effectivebrlenIgrBrlens{all}_95%HPD={0.043635,0.076231},length_mean=9.76297913e-02],96:1036.0[&height_95%HPD={0.05846049979834581,36.68167778668754},prob=1.00000000e+00,height_median=4.90000000e-08,height_mean=4.89790950e-08,prob(percent)=100,effectivebrlenIgrBrlens{all}_mean=0.044914,rateIgrBrlens{all}_median=0.457125,length_95%HPD={5.49187300e-02,1.35825400e-01},rateIgrBrlens{all}_mean=0.475921,effectivebrlenIgrBrlens{all}_median=0.044673,length_median=9.73200100e-02,effectivebrlenIgrBrlens{all}_95%HPD={0.029789,0.061088},rateIgrBrlens{all}_95%HPD={0.274371,0.704554},length_mean=9.75681341e-02]):449.0[&prob=9.96355637e-01,height_median=9.72244268e-02,height_mean=9.74213545e-02,prob(percent)=100,height_95%HPD={769.0499702931199,1363.5676111389303},length_95%HPD={2.21886400e-02,1.11016800e-01},rateIgrBrlens{all}_mean=0.271904,length_median=6.62609100e-02,effectivebrlenIgrBrlens{all}_95%HPD={0.005199,0.029206},rateIgrBrlens{all}_median=0.252996,length_mean=6.65283540e-02,effectivebrlenIgrBrlens{all}_median=0.016592,rateIgrBrlens{all}_95%HPD={0.113198,0.475384},effectivebrlenIgrBrlens{all}_mean=0.017027],(241:1114.0[&prob(percent)=100,height_95%HPD={0.05846049979834581,36.68167778668754},prob=1.00000000e+00,height_median=4.90000000e-08,height_mean=4.87538467e-08,length_mean=1.21178293e-01,effectivebrlenIgrBrlens{all}_median=0.117215,rateIgrBrlens{all}_95%HPD={0.641166,1.430112},effectivebrlenIgrBrlens{all}_mean=0.119281,rateIgrBrlens{all}_median=0.987863,length_95%HPD={7.36639100e-02,1.73996900e-01},rateIgrBrlens{all}_mean=1.015857,effectivebrlenIgrBrlens{all}_95%HPD={0.081781,0.158904},length_median=1.19847700e-01],351:1114.0[&prob(percent)=100,height_95%HPD={0.05846049979834581,36.68167778668754},prob=1.00000000e+00,height_median=4.90000000e-08,height_mean=4.87659264e-08,length_mean=1.21047895e-01,effectivebrlenIgrBrlens{all}_median=0.098007,rateIgrBrlens{all}_95%HPD={0.556485,1.185372},effectivebrlenIgrBrlens{all}_mean=0.099404,rateIgrBrlens{all}_median=0.820881,length_95%HPD={7.36639100e-02,1.73096900e-01},rateIgrBrlens{all}_mean=0.844225,effectivebrlenIgrBrlens{all}_95%HPD={0.066594,0.136026},length_median=1.19794100e-01]):371.0[&height_95%HPD={840.3395042974616,1430.4004511056978},prob=9.32290394e-01,height_median=1.18018056e-01,height_mean=1.18461135e-01,prob(percent)=93,effectivebrlenIgrBrlens{all}_mean=0.032624,rateIgrBrlens{all}_median=0.705714,length_95%HPD={4.80324000e-03,9.13537700e-02},rateIgrBrlens{all}_mean=0.886513,length_median=4.48823300e-02,effectivebrlenIgrBrlens{all}_95%HPD={0.000001,0.056272},effectivebrlenIgrBrlens{all}_median=0.032767,length_mean=4.64138706e-02,rateIgrBrlens{all}_95%HPD={0.146332,1.877305}]):591.0[&prob=1.00000000e+00,height_median=1.66089725e-01,height_mean=1.64972091e-01,prob(percent)=100,height_95%HPD={1224.3414574894914,1788.6193205865657},length_95%HPD={7.28404200e-05,4.53343600e-02},rateIgrBrlens{all}_mean=0.128854,length_median=1.48891800e-02,effectivebrlenIgrBrlens{all}_95%HPD={0.000000,0.007583},length_mean=1.82043454e-02,effectivebrlenIgrBrlens{all}_median=0.001556,rateIgrBrlens{all}_95%HPD={0.000001,0.365540},rateIgrBrlens{all}_median=0.097256,effectivebrlenIgrBrlens{all}_mean=0.002371]):3508.0[&height_mean=1.79000298e-01,height_median=1.79635607e-01,prob(percent)=67,height_95%HPD={1749.4024786233347,2475.524339330007},prob=6.68807360e-01,length_median=1.37038700e-02,effectivebrlenIgrBrlens{all}_95%HPD={0.000000,0.005781},length_mean=1.62000767e-02,effectivebrlenIgrBrlens{all}_median=0.001231,rateIgrBrlens{all}_95%HPD={0.000001,0.336099},effectivebrlenIgrBrlens{all}_mean=0.001866,rateIgrBrlens{all}_median=0.082908,rateIgrBrlens{all}_mean=0.120714,length_95%HPD={2.09498100e-04,3.83634600e-02}])[&height_95%HPD={3381.8049723531562,8779.603319839573},prob=1.00000000e+00,height_median=1.95748613e-01,height_mean=1.96438684e-01,prob(percent)=100,length_median=0.00000000e+00,effectivebrlenIgrBrlens{all}_95%HPD={1.000000,1.000000},length_mean=0.00000000e+00,effectivebrlenIgrBrlens{all}_median=1.000000,rateIgrBrlens{all}_95%HPD={inf,inf},effectivebrlenIgrBrlens{all}_mean=1.000000,rateIgrBrlens{all}_median=inf,rateIgrBrlens{all}_mean=-nan,length_95%HPD={0.00000000e+00,0.00000000e+00}];
END;
