# Supplementary material for: A test of Generalized Bayesian dating: A new linguistic dating method
Source: PLoS One. 2020 Aug 12;15(8):e0236522. doi: 10.1371/journal.pone.0236522 (PMC7423060; doi:10.1371/journal.pone.0236522)
Supplement: S2 File — Python code for extracting median tree lengths for each constraint, generation of consensus trees, RevBayes code for performing Gamma regression and linear regression, and Python code for predicting ages. Age annotated consensus tree files for all the families. (ZIP) [file pone.0236522.s002.zip › S2 Supporting Information/Consensus_Trees_Ages/South_Birds_Head_Family.dendropy.con.tre]

#NEXUS

BEGIN TAXA;
    DIMENSIONS NTAX=5;
    TAXLABELS
        'ARANDAI_SEBYAR'
        'KEMBERANO_BARAU'
        'KEMBERANO_WERIAGAR'
        'ARANDAI_TAROF'
        'KOKODA_KASUWERI'
  ;
END;

BEGIN TREES;
        Translate
             1 'ARANDAI_SEBYAR',
             2 'KEMBERANO_BARAU',
             3 'KEMBERANO_WERIAGAR',
             4 'ARANDAI_TAROF',
             5 'KOKODA_KASUWERI'
             ;
    TREE 1 = [&R] ((4:1242.0[&prob(percent)=100,height_95%HPD={9.082110931445488e-08,0.34711857257493145},prob=1.00000000e+00,height_median=1.11022302e-16,height_mean=1.19946674e-07,length_mean=1.97034967e-01,effectivebrlenIgrBrlens{all}_median=0.140844,rateIgrBrlens{all}_95%HPD={0.000003,2.321396},effectivebrlenIgrBrlens{all}_mean=0.173366,rateIgrBrlens{all}_median=0.894273,length_95%HPD={1.43581300e-02,4.61025800e-01},rateIgrBrlens{all}_mean=1.048288,effectivebrlenIgrBrlens{all}_95%HPD={0.000000,0.435018},length_median=1.61271200e-01],5:1242.0[&height_mean=1.19946674e-07,prob(percent)=100,height_median=1.11022302e-16,height_95%HPD={9.082110931445488e-08,0.34711857257493145},prob=1.00000000e+00,length_median=1.61271200e-01,effectivebrlenIgrBrlens{all}_95%HPD={0.000000,0.420673},length_mean=1.97034967e-01,effectivebrlenIgrBrlens{all}_median=0.137731,rateIgrBrlens{all}_95%HPD={0.000001,2.214390},effectivebrlenIgrBrlens{all}_mean=0.170369,rateIgrBrlens{all}_median=0.887727,rateIgrBrlens{all}_mean=1.008458,length_95%HPD={1.43581300e-02,4.61025800e-01}]):1604.0[&prob(percent)=100,height_95%HPD={985.5420312172282,1565.1743700833},prob=1.00000000e+00,height_median=1.61271420e-01,height_mean=1.97035087e-01,length_mean=1.45573690e+00,effectivebrlenIgrBrlens{all}_median=1.276706,rateIgrBrlens{all}_95%HPD={0.473224,1.801389},effectivebrlenIgrBrlens{all}_mean=1.526529,rateIgrBrlens{all}_median=1.020455,length_95%HPD={1.53003900e-01,3.35666500e+00},rateIgrBrlens{all}_mean=1.096638,effectivebrlenIgrBrlens{all}_95%HPD={0.103666,3.508966},length_median=1.21886900e+00],(1:1890.0[&height_95%HPD={0.03362819677807734,29.790544930325048},prob=1.00000000e+00,height_median=2.00000000e-08,height_mean=1.22993254e-07,prob(percent)=100,effectivebrlenIgrBrlens{all}_mean=0.489721,rateIgrBrlens{all}_median=1.004169,length_95%HPD={5.10550900e-02,1.15412700e+00},rateIgrBrlens{all}_mean=1.119085,length_median=3.90537600e-01,effectivebrlenIgrBrlens{all}_95%HPD={0.047689,1.201627},effectivebrlenIgrBrlens{all}_median=0.393605,length_mean=4.83824898e-01,rateIgrBrlens{all}_95%HPD={0.209045,2.154479}],2:1890.0[&prob(percent)=100,height_95%HPD={0.03362819688183911,29.79054496535957},prob=1.00000000e+00,height_median=2.00000001e-08,height_mean=1.24730223e-07,length_mean=4.26335029e-01,effectivebrlenIgrBrlens{all}_median=0.310942,rateIgrBrlens{all}_95%HPD={0.128167,1.862671},effectivebrlenIgrBrlens{all}_mean=0.395208,rateIgrBrlens{all}_median=0.941702,length_95%HPD={5.10550900e-02,1.02966600e+00},rateIgrBrlens{all}_mean=0.999579,length_median=3.42552200e-01,effectivebrlenIgrBrlens{all}_95%HPD={0.000027,0.961475}],3:1890.0[&height_mean=1.24481909e-07,prob(percent)=100,height_median=2.00000001e-08,height_95%HPD={0.03362819688183911,29.79054496535957},prob=1.00000000e+00,length_median=3.53905000e-01,effectivebrlenIgrBrlens{all}_95%HPD={0.000025,1.035252},length_mean=4.39865018e-01,effectivebrlenIgrBrlens{all}_median=0.326080,rateIgrBrlens{all}_95%HPD={0.088782,1.890861},effectivebrlenIgrBrlens{all}_mean=0.413791,rateIgrBrlens{all}_median=0.951381,length_95%HPD={4.51711600e-02,1.07121000e+00},rateIgrBrlens{all}_mean=1.012587]):952.0[&prob(percent)=98,height_95%HPD={1605.102874563243,2235.4366591149874},prob=9.83202240e-01,height_median=4.93536500e-01,height_mean=5.92761327e-01,length_mean=1.07316804e+00,effectivebrlenIgrBrlens{all}_median=0.899486,rateIgrBrlens{all}_95%HPD={0.344456,1.925652},effectivebrlenIgrBrlens{all}_mean=1.108888,rateIgrBrlens{all}_median=1.008447,length_95%HPD={1.77766500e-02,2.62638400e+00},rateIgrBrlens{all}_mean=1.078167,length_median=8.78362200e-01,effectivebrlenIgrBrlens{all}_95%HPD={0.000000,2.703781}])[&prob=1.00000000e+00,height_median=1.41305990e+00,height_mean=1.65671731e+00,prob(percent)=100,height_95%HPD={2222.907253146452,3608.7041618746894},length_mean=0.00000000e+00,effectivebrlenIgrBrlens{all}_median=1.000000,rateIgrBrlens{all}_95%HPD={inf,inf},effectivebrlenIgrBrlens{all}_mean=1.000000,rateIgrBrlens{all}_median=inf,length_95%HPD={0.00000000e+00,0.00000000e+00},rateIgrBrlens{all}_mean=-nan,length_median=0.00000000e+00,effectivebrlenIgrBrlens{all}_95%HPD={1.000000,1.000000}];
END;
