# Supplementary material for: A test of Generalized Bayesian dating: A new linguistic dating method
Source: PLoS One. 2020 Aug 12;15(8):e0236522. doi: 10.1371/journal.pone.0236522 (PMC7423060; doi:10.1371/journal.pone.0236522)
Supplement: S2 File — Python code for extracting median tree lengths for each constraint, generation of consensus trees, RevBayes code for performing Gamma regression and linear regression, and Python code for predicting ages. Age annotated consensus tree files for all the families. (ZIP) [file pone.0236522.s002.zip › S2 Supporting Information/Consensus_Trees_Ages/Kadugli-Krongo.dendropy.con.tre]

#NEXUS

BEGIN TAXA;
    DIMENSIONS NTAX=11;
    TAXLABELS
        CHIRORO
        FAMA
        'KADUGLI_2'
        KANGA
        KATCHA
        KEIGA
        KRONGO
        KURONDI
        MIRI
        TULISHI
        KAMDANG
  ;
END;

BEGIN TREES;
        Translate
             1 CHIRORO,
             2 FAMA,
             3 'KADUGLI_2',
             4 KANGA,
             5 KATCHA,
             6 KEIGA,
             7 KRONGO,
             8 KURONDI,
             9 MIRI,
             10 TULISHI,
             11 KAMDANG
             ;
    TREE 1 = [&R] (((1:1440.0[&height_mean=3.66626183e-08,height_median=3.00000000e-08,prob(percent)=100,height_95%HPD={0.04318884166200884,32.71632537610931},prob=1.00000000e+00,length_median=1.39747200e-01,effectivebrlenIgrBrlens{all}_95%HPD={0.053120,0.185056},length_mean=1.46757062e-01,effectivebrlenIgrBrlens{all}_median=0.107237,rateIgrBrlens{all}_95%HPD={0.252695,1.479921},rateIgrBrlens{all}_mean=0.842812,effectivebrlenIgrBrlens{all}_mean=0.112287,rateIgrBrlens{all}_median=0.789911,length_95%HPD={4.78686900e-02,2.53185000e-01}],(((3:665.0[&prob(percent)=100,height_95%HPD={0.0316944658970675,34.9742376431245},prob=1.00000000e+00,height_median=4.00000000e-08,height_mean=3.66941075e-08,length_mean=3.09388063e-02,effectivebrlenIgrBrlens{all}_median=0.008249,rateIgrBrlens{all}_95%HPD={0.000001,1.161482},effectivebrlenIgrBrlens{all}_mean=0.010515,rateIgrBrlens{all}_median=0.286400,length_95%HPD={2.79003700e-03,6.72346300e-02},rateIgrBrlens{all}_mean=0.401254,length_median=2.74282400e-02,effectivebrlenIgrBrlens{all}_95%HPD={0.000000,0.028881}],9:665.0[&height_mean=3.66939741e-08,prob(percent)=100,height_median=4.00000000e-08,height_95%HPD={0.0316944658970675,34.9742376431245},prob=1.00000000e+00,length_median=2.77236200e-02,effectivebrlenIgrBrlens{all}_95%HPD={0.008899,0.057104},length_mean=3.14803402e-02,effectivebrlenIgrBrlens{all}_median=0.029376,rateIgrBrlens{all}_95%HPD={0.078473,4.042049},effectivebrlenIgrBrlens{all}_mean=0.030891,rateIgrBrlens{all}_median=1.051816,length_95%HPD={3.42628300e-03,6.92614300e-02},rateIgrBrlens{all}_mean=1.465765]):328.0[&prob(percent)=97,height_95%HPD={415.6648402504271,1007.631768447309},prob=9.70403946e-01,height_median=2.72157930e-02,height_mean=3.06579148e-02,length_mean=4.79757019e-02,effectivebrlenIgrBrlens{all}_median=0.029533,rateIgrBrlens{all}_95%HPD={0.000002,2.050834},effectivebrlenIgrBrlens{all}_mean=0.031858,rateIgrBrlens{all}_median=0.678523,length_95%HPD={2.31324300e-03,9.90616300e-02},rateIgrBrlens{all}_mean=0.878294,length_median=4.33872400e-02,effectivebrlenIgrBrlens{all}_95%HPD={0.000000,0.062843}],5:993.0[&height_mean=3.64865618e-08,prob(percent)=100,height_median=3.90000000e-08,height_95%HPD={0.03117890696029199,34.7694249388393},prob=1.00000000e+00,length_median=7.42361700e-02,effectivebrlenIgrBrlens{all}_95%HPD={0.035855,0.139574},length_mean=7.94573625e-02,effectivebrlenIgrBrlens{all}_median=0.080196,rateIgrBrlens{all}_95%HPD={0.282931,2.515806},effectivebrlenIgrBrlens{all}_mean=0.083877,rateIgrBrlens{all}_median=1.063120,length_95%HPD={2.20491200e-02,1.48804300e-01},rateIgrBrlens{all}_mean=1.262236]):237.0[&prob(percent)=79,height_95%HPD={716.9331804927683,1313.857580812845},prob=7.93094254e-01,height_median=7.05488600e-02,height_mean=7.50918652e-02,length_mean=4.36978333e-02,effectivebrlenIgrBrlens{all}_median=0.025729,rateIgrBrlens{all}_95%HPD={0.000001,2.290536},effectivebrlenIgrBrlens{all}_mean=0.029487,rateIgrBrlens{all}_median=0.661207,length_95%HPD={6.59073600e-04,1.00470900e-01},rateIgrBrlens{all}_mean=0.916616,length_median=3.73739600e-02,effectivebrlenIgrBrlens{all}_95%HPD={0.000000,0.067510}],4:1230.0[&height_mean=3.68412078e-08,prob(percent)=100,height_median=3.60000000e-08,height_95%HPD={0.029603482966422116,34.12976274547331},prob=1.00000000e+00,length_median=1.07489400e-01,effectivebrlenIgrBrlens{all}_95%HPD={0.047428,0.169384},length_mean=1.14223149e-01,effectivebrlenIgrBrlens{all}_median=0.101782,rateIgrBrlens{all}_95%HPD={0.317780,1.910516},effectivebrlenIgrBrlens{all}_mean=0.105947,rateIgrBrlens{all}_median=0.941600,length_95%HPD={3.80731000e-02,2.02023300e-01},rateIgrBrlens{all}_mean=1.038756]):209.0[&prob(percent)=73,height_95%HPD={979.2453096567363,1559.0292067673868},prob=7.31635782e-01,height_median=1.07110870e-01,height_mean=1.13274697e-01,length_mean=4.69935292e-02,effectivebrlenIgrBrlens{all}_median=0.027948,rateIgrBrlens{all}_95%HPD={0.000001,2.333945},effectivebrlenIgrBrlens{all}_mean=0.032079,rateIgrBrlens{all}_median=0.663110,length_95%HPD={7.03996200e-04,1.08390900e-01},rateIgrBrlens{all}_mean=0.906561,length_median=4.08317600e-02,effectivebrlenIgrBrlens{all}_95%HPD={0.000000,0.076066}]):309.0[&height_95%HPD={1186.9089830384803,1753.264014061323},prob=1.00000000e+00,height_median=1.48090020e-01,height_mean=1.56731616e-01,prob(percent)=100,effectivebrlenIgrBrlens{all}_mean=0.029407,rateIgrBrlens{all}_median=0.491160,length_95%HPD={1.89903000e-04,1.29105300e-01},rateIgrBrlens{all}_mean=0.650124,length_median=4.49555600e-02,effectivebrlenIgrBrlens{all}_95%HPD={0.000000,0.081220},effectivebrlenIgrBrlens{all}_median=0.023332,length_mean=5.33707811e-02,rateIgrBrlens{all}_95%HPD={0.000001,1.672251}],(10:1130.0[&height_mean=3.65947740e-08,prob(percent)=100,height_95%HPD={0.04318884166200884,32.71632537610931},height_median=3.00000000e-08,prob=1.00000000e+00,length_median=1.24473000e-01,effectivebrlenIgrBrlens{all}_95%HPD={0.101551,0.370619},rateIgrBrlens{all}_mean=1.869611,length_mean=1.37456839e-01,effectivebrlenIgrBrlens{all}_median=0.210978,rateIgrBrlens{all}_95%HPD={0.650561,3.607689},effectivebrlenIgrBrlens{all}_mean=0.223176,rateIgrBrlens{all}_median=1.664610,length_95%HPD={3.22955200e-02,2.63121300e-01}],11:1130.0[&height_mean=3.67676843e-08,prob(percent)=100,height_95%HPD={0.04318884166200884,32.71632537610931},height_median=3.00000000e-08,prob=1.00000000e+00,length_median=1.24155900e-01,effectivebrlenIgrBrlens{all}_95%HPD={0.015774,0.166073},rateIgrBrlens{all}_mean=0.703262,length_mean=1.34003411e-01,effectivebrlenIgrBrlens{all}_median=0.081160,rateIgrBrlens{all}_95%HPD={0.157145,1.273615},effectivebrlenIgrBrlens{all}_mean=0.087440,rateIgrBrlens{all}_median=0.661445,length_95%HPD={3.45200700e-02,2.45427700e-01}]):619.0[&prob(percent)=94,height_95%HPD={855.7508770274558,1445.2807325397318},prob=9.38674843e-01,height_median=1.20960010e-01,height_mean=1.28803063e-01,length_mean=8.53611808e-02,effectivebrlenIgrBrlens{all}_median=0.071002,effectivebrlenIgrBrlens{all}_95%HPD={0.000000,0.148649},rateIgrBrlens{all}_95%HPD={0.000008,2.418738},effectivebrlenIgrBrlens{all}_mean=0.075957,rateIgrBrlens{all}_median=0.923769,length_95%HPD={4.99389500e-03,1.81325000e-01},rateIgrBrlens{all}_mean=1.106864,length_median=7.60177500e-02]):448.0[&height_95%HPD={1487.7021263859806,2076.203803335781},prob=7.64031462e-01,height_median=1.91921760e-01,height_mean=2.01454418e-01,prob(percent)=76,effectivebrlenIgrBrlens{all}_mean=0.050804,rateIgrBrlens{all}_median=0.770464,rateIgrBrlens{all}_95%HPD={0.000001,2.399195},length_95%HPD={1.93926100e-04,1.44594000e-01},rateIgrBrlens{all}_mean=0.987336,length_median=5.78388800e-02,effectivebrlenIgrBrlens{all}_95%HPD={0.000000,0.111999},length_mean=6.52012756e-02,effectivebrlenIgrBrlens{all}_median=0.046806],(((2:915.0[&prob=1.00000000e+00,height_median=3.00000000e-08,height_mean=3.62013065e-08,prob(percent)=100,height_95%HPD={0.04318884166200884,32.71632537610931},length_95%HPD={1.05116700e-02,1.40571900e-01},rateIgrBrlens{all}_mean=0.654385,length_median=6.79803900e-02,effectivebrlenIgrBrlens{all}_95%HPD={0.000000,0.093034},rateIgrBrlens{all}_median=0.578891,length_mean=7.37786870e-02,effectivebrlenIgrBrlens{all}_median=0.039497,rateIgrBrlens{all}_95%HPD={0.000004,1.418919},effectivebrlenIgrBrlens{all}_mean=0.043468],7:915.0[&height_95%HPD={0.04318884166200884,32.71632537610931},prob=1.00000000e+00,height_median=3.00000000e-08,height_mean=3.62013065e-08,prob(percent)=100,effectivebrlenIgrBrlens{all}_mean=0.138597,rateIgrBrlens{all}_median=1.908781,length_95%HPD={1.05116700e-02,1.40571900e-01},rateIgrBrlens{all}_mean=2.368913,effectivebrlenIgrBrlens{all}_median=0.132140,length_median=6.79803900e-02,effectivebrlenIgrBrlens{all}_95%HPD={0.059081,0.226475},rateIgrBrlens{all}_95%HPD={0.481098,5.257300},length_mean=7.37786870e-02]):467.0[&prob=1.00000000e+00,height_median=6.79804500e-02,height_mean=7.37787232e-02,prob(percent)=100,height_95%HPD={643.1793847897372,1243.689889190953},length_95%HPD={2.14829100e-02,2.38840100e-01},rateIgrBrlens{all}_mean=1.530808,length_median=1.16861000e-01,effectivebrlenIgrBrlens{all}_95%HPD={0.062378,0.284177},rateIgrBrlens{all}_median=1.277371,length_mean=1.25592312e-01,effectivebrlenIgrBrlens{all}_median=0.151208,rateIgrBrlens{all}_95%HPD={0.433723,3.037992},effectivebrlenIgrBrlens{all}_mean=0.160053],8:1382.0[&height_95%HPD={0.04318884166200884,32.71632537610931},prob=1.00000000e+00,height_median=3.00000000e-08,height_mean=3.56677776e-08,prob(percent)=100,effectivebrlenIgrBrlens{all}_mean=0.189177,rateIgrBrlens{all}_median=0.954561,length_95%HPD={8.30656300e-02,3.33055400e-01},rateIgrBrlens{all}_mean=1.005617,effectivebrlenIgrBrlens{all}_median=0.180169,length_median=1.90692600e-01,effectivebrlenIgrBrlens{all}_95%HPD={0.083722,0.304693},rateIgrBrlens{all}_95%HPD={0.443790,1.676733},length_mean=1.99371000e-01]):240.0[&prob=1.00000000e+00,height_median=1.90692670e-01,height_mean=1.99371035e-01,prob(percent)=100,height_95%HPD={1136.1244891205176,1707.093327775684},length_95%HPD={1.11314400e-04,1.15087200e-01},rateIgrBrlens{all}_mean=0.790700,length_median=3.28822000e-02,effectivebrlenIgrBrlens{all}_95%HPD={0.000000,0.085215},rateIgrBrlens{all}_median=0.533329,length_mean=4.30975937e-02,effectivebrlenIgrBrlens{all}_median=0.019707,rateIgrBrlens{all}_95%HPD={0.000001,2.285202},effectivebrlenIgrBrlens{all}_mean=0.027962],6:1622.0[&height_95%HPD={0.04318884166200884,32.71632537610931},prob=1.00000000e+00,height_median=3.00000000e-08,height_mean=3.68754699e-08,prob(percent)=100,effectivebrlenIgrBrlens{all}_mean=0.198676,rateIgrBrlens{all}_median=0.854514,length_95%HPD={1.06568100e-01,3.86048500e-01},rateIgrBrlens{all}_mean=0.881392,effectivebrlenIgrBrlens{all}_median=0.190050,length_median=2.24086400e-01,effectivebrlenIgrBrlens{all}_95%HPD={0.092558,0.326872},rateIgrBrlens{all}_95%HPD={0.409446,1.438077},length_mean=2.36547677e-01]):575.0[&prob=5.54192774e-01,height_median=2.07420300e-01,height_mean=2.15799525e-01,prob(percent)=55,height_95%HPD={1364.3428863957422,1935.3421740774172},length_95%HPD={1.46505600e-04,1.29296800e-01},rateIgrBrlens{all}_mean=1.035039,length_median=4.42536600e-02,effectivebrlenIgrBrlens{all}_95%HPD={0.000000,0.103369},rateIgrBrlens{all}_median=0.713963,length_mean=5.27220977e-02,effectivebrlenIgrBrlens{all}_median=0.035046,rateIgrBrlens{all}_95%HPD={0.000001,2.795176},effectivebrlenIgrBrlens{all}_mean=0.040911])[&prob(percent)=100,height_95%HPD={1825.640885081821,2626.309799433198},prob=1.00000000e+00,height_median=2.73472430e-01,height_mean=2.87516241e-01,length_95%HPD={0.00000000e+00,0.00000000e+00},rateIgrBrlens{all}_mean=-nan,length_median=0.00000000e+00,effectivebrlenIgrBrlens{all}_95%HPD={1.000000,1.000000},length_mean=0.00000000e+00,effectivebrlenIgrBrlens{all}_median=1.000000,rateIgrBrlens{all}_median=inf,rateIgrBrlens{all}_95%HPD={inf,inf},effectivebrlenIgrBrlens{all}_mean=1.000000];
END;
