# Supplementary material for: A test of Generalized Bayesian dating: A new linguistic dating method
Source: PLoS One. 2020 Aug 12;15(8):e0236522. doi: 10.1371/journal.pone.0236522 (PMC7423060; doi:10.1371/journal.pone.0236522)
Supplement: S2 File — Python code for extracting median tree lengths for each constraint, generation of consensus trees, RevBayes code for performing Gamma regression and linear regression, and Python code for predicting ages. Age annotated consensus tree files for all the families. (ZIP) [file pone.0236522.s002.zip › S2 Supporting Information/Consensus_Trees_Ages/Central_Sudanic.dendropy.con.tre]

#NEXUS

BEGIN TAXA;
    DIMENSIONS NTAX=55;
    TAXLABELS
        BAGIRMI
        'BAKA_SUDAN'
        'BIRRI_C_AFRICAN_REP'
        BONGO
        DAGBA
        FORMONA
        FURU
        GOR
        'KABA_DEME_SARA'
        KABBA
        KARA
        KENGA
        MODO
        MOROKODO
        'NYAMUSA_MOLO'
        YULU
        LENDU
        'LENDU_DDRADHA'
        'LENDU_DJADHA'
        'LENDU_NJAWDHA'
        'LENDU_PIDHA'
        'LENDU_TADHA'
        NGITI
        ASOA
        MANGBETU
        AGI
        ANDRI
        BALIMBA
        KEDIRU
        KELIKO
        LAKAMADI
        LOGO
        LOKAI
        LUGBARA
        LULUBA
        MAADI
        MIZA
        OJIGA
        OJILA
        PANDIKERI
        WADI
        BALESE
        MAMVU
        MANGBUTU
        NDO
        SINYAR
        'MANGBETU_2'
        MOROM
        'GULA_CAR'
        'GULA_MERE'
        'GULA_SARA'
        MBAY
        NDOKA
        NGAMBAY
        'SAR_CHAD'
  ;
END;

BEGIN TREES;
        Translate
             1 BAGIRMI,
             2 'BAKA_SUDAN',
             3 'BIRRI_C_AFRICAN_REP',
             4 BONGO,
             5 DAGBA,
             6 FORMONA,
             7 FURU,
             8 GOR,
             9 'KABA_DEME_SARA',
             10 KABBA,
             11 KARA,
             12 KENGA,
             13 MODO,
             14 MOROKODO,
             15 'NYAMUSA_MOLO',
             16 YULU,
             17 LENDU,
             18 'LENDU_DDRADHA',
             19 'LENDU_DJADHA',
             20 'LENDU_NJAWDHA',
             21 'LENDU_PIDHA',
             22 'LENDU_TADHA',
             23 NGITI,
             24 ASOA,
             25 MANGBETU,
             26 AGI,
             27 ANDRI,
             28 BALIMBA,
             29 KEDIRU,
             30 KELIKO,
             31 LAKAMADI,
             32 LOGO,
             33 LOKAI,
             34 LUGBARA,
             35 LULUBA,
             36 MAADI,
             37 MIZA,
             38 OJIGA,
             39 OJILA,
             40 PANDIKERI,
             41 WADI,
             42 BALESE,
             43 MAMVU,
             44 MANGBUTU,
             45 NDO,
             46 SINYAR,
             47 'MANGBETU_2',
             48 MOROM,
             49 'GULA_CAR',
             50 'GULA_MERE',
             51 'GULA_SARA',
             52 MBAY,
             53 NDOKA,
             54 NGAMBAY,
             55 'SAR_CHAD'
             ;
    TREE 1 = [&R] ((24:1058.0[&prob(percent)=100,height_95%HPD={0.05919390829133208,36.85388549414603},prob=1.00000000e+00,height_median=5.00000000e-08,height_mean=5.39410025e-08,length_mean=7.30375519e-02,effectivebrlenIgrBrlens{all}_median=0.078333,rateIgrBrlens{all}_95%HPD={0.282245,2.644619},effectivebrlenIgrBrlens{all}_mean=0.078469,rateIgrBrlens{all}_median=1.113152,length_95%HPD={2.26831800e-02,1.27811200e-01},rateIgrBrlens{all}_mean=1.286711,effectivebrlenIgrBrlens{all}_95%HPD={0.041531,0.118247},length_median=7.05575500e-02],25:1058.0[&prob(percent)=100,height_95%HPD={0.05919390829133208,36.85388549414603},prob=1.00000000e+00,height_median=5.00000000e-08,height_mean=5.37953820e-08,length_mean=7.62459135e-02,effectivebrlenIgrBrlens{all}_median=0.078945,rateIgrBrlens{all}_95%HPD={0.318477,2.193435},effectivebrlenIgrBrlens{all}_mean=0.078815,rateIgrBrlens{all}_median=1.079195,length_95%HPD={2.90228900e-02,1.26449400e-01},rateIgrBrlens{all}_mean=1.174518,effectivebrlenIgrBrlens{all}_95%HPD={0.041367,0.114498},length_median=7.41915500e-02],47:1058.0[&prob(percent)=100,height_95%HPD={0.05919390829133208,36.85388549414603},prob=1.00000000e+00,height_median=5.00000000e-08,height_mean=5.37962565e-08,length_mean=6.40229598e-02,effectivebrlenIgrBrlens{all}_median=0.052813,rateIgrBrlens{all}_median=0.852348,rateIgrBrlens{all}_mean=0.942248,effectivebrlenIgrBrlens{all}_mean=0.053344,effectivebrlenIgrBrlens{all}_95%HPD={0.027248,0.081364},length_95%HPD={2.27558100e-02,1.09040500e-01},rateIgrBrlens{all}_95%HPD={0.318478,1.814715},length_median=6.20146700e-02]):2201.0[&prob=1.00000000e+00,height_mean=8.91910655e-02,height_95%HPD={783.1410927861799,1376.5506638820316},height_median=8.69312720e-02,prob(percent)=100,effectivebrlenIgrBrlens{all}_mean=0.277967,rateIgrBrlens{all}_median=1.014521,rateIgrBrlens{all}_95%HPD={0.640038,1.497171},length_95%HPD={1.63274300e-01,3.85726900e-01},rateIgrBrlens{all}_mean=1.043885,length_median=2.69832400e-01,effectivebrlenIgrBrlens{all}_95%HPD={0.183516,0.382813},length_mean=2.73873538e-01,effectivebrlenIgrBrlens{all}_median=0.274024],(((1:1363.0[&prob=1.00000000e+00,height_median=5.00000000e-08,height_mean=5.30731569e-08,prob(percent)=100,height_95%HPD={0.05919390829133208,36.85388549414603},length_95%HPD={5.61020900e-02,1.36512200e-01},rateIgrBrlens{all}_mean=0.862707,length_median=9.56082400e-02,effectivebrlenIgrBrlens{all}_95%HPD={0.053842,0.107103},rateIgrBrlens{all}_median=0.830997,length_mean=9.61268607e-02,effectivebrlenIgrBrlens{all}_median=0.078430,rateIgrBrlens{all}_95%HPD={0.500407,1.334960},effectivebrlenIgrBrlens{all}_mean=0.079582],7:1363.0[&height_95%HPD={0.05919390829133208,36.85388549414603},prob=1.00000000e+00,height_median=5.00000000e-08,height_mean=5.34512985e-08,prob(percent)=100,effectivebrlenIgrBrlens{all}_mean=0.078560,rateIgrBrlens{all}_median=0.808589,effectivebrlenIgrBrlens{all}_median=0.078232,length_95%HPD={4.63242900e-02,1.45112700e-01},rateIgrBrlens{all}_mean=0.862158,rateIgrBrlens{all}_95%HPD={0.436333,1.349789},length_median=9.72011400e-02,effectivebrlenIgrBrlens{all}_95%HPD={0.047332,0.109813},length_mean=9.65573527e-02],(11:1058.0[&height_mean=5.30658486e-08,height_median=5.00000000e-08,prob(percent)=100,height_95%HPD={0.05919390829133208,36.85388549414603},prob=1.00000000e+00,length_median=6.98727300e-02,effectivebrlenIgrBrlens{all}_95%HPD={0.068510,0.139941},length_mean=7.16965514e-02,effectivebrlenIgrBrlens{all}_median=0.103426,rateIgrBrlens{all}_95%HPD={0.822862,2.611320},effectivebrlenIgrBrlens{all}_mean=0.104804,rateIgrBrlens{all}_median=1.467950,rateIgrBrlens{all}_mean=1.570496,length_95%HPD={3.46255100e-02,1.12431700e-01}],(50:827.0[&height_95%HPD={0.059193908218273576,36.8538854770581},prob=1.00000000e+00,height_median=4.99999999e-08,height_mean=5.30984802e-08,prob(percent)=100,effectivebrlenIgrBrlens{all}_mean=0.037357,rateIgrBrlens{all}_median=1.084117,length_95%HPD={9.98415600e-03,6.02401400e-02},rateIgrBrlens{all}_mean=1.280767,length_median=3.34955400e-02,effectivebrlenIgrBrlens{all}_95%HPD={0.020155,0.057708},effectivebrlenIgrBrlens{all}_median=0.036545,length_mean=3.48218393e-02,rateIgrBrlens{all}_95%HPD={0.367203,2.842575}],(51:666.0[&height_mean=5.31880961e-08,prob(percent)=100,height_95%HPD={0.059193908218273576,36.8538854770581},height_median=4.99999999e-08,prob=1.00000000e+00,length_median=2.64639500e-02,effectivebrlenIgrBrlens{all}_95%HPD={0.000000,0.018276},rateIgrBrlens{all}_mean=0.364736,length_mean=2.75712014e-02,effectivebrlenIgrBrlens{all}_median=0.008228,rateIgrBrlens{all}_95%HPD={0.000001,0.824219},effectivebrlenIgrBrlens{all}_mean=0.008919,rateIgrBrlens{all}_median=0.304544,length_95%HPD={6.31114000e-03,4.95797400e-02}],53:666.0[&height_mean=5.31087000e-08,prob(percent)=100,height_95%HPD={0.059193908218273576,36.8538854770581},height_median=4.99999999e-08,prob=1.00000000e+00,length_median=2.89323200e-02,effectivebrlenIgrBrlens{all}_95%HPD={0.028481,0.068150},rateIgrBrlens{all}_mean=1.988375,length_mean=3.01519496e-02,effectivebrlenIgrBrlens{all}_median=0.046177,rateIgrBrlens{all}_95%HPD={0.629347,4.309691},effectivebrlenIgrBrlens{all}_mean=0.046944,rateIgrBrlens{all}_median=1.597013,length_95%HPD={6.25934300e-03,5.49940900e-02}]):161.0[&prob(percent)=56,height_95%HPD={423.26549393658297,1015.4306527456101},prob=5.62458339e-01,height_median=2.44281790e-02,height_mean=2.55301482e-02,length_mean=1.57910591e-02,effectivebrlenIgrBrlens{all}_median=0.005892,effectivebrlenIgrBrlens{all}_95%HPD={0.000000,0.019609},rateIgrBrlens{all}_95%HPD={0.000001,1.731519},effectivebrlenIgrBrlens{all}_mean=0.007298,rateIgrBrlens{all}_median=0.386541,length_95%HPD={6.31390200e-04,3.77935500e-02},rateIgrBrlens{all}_mean=0.570206,length_median=1.35348800e-02]):231.0[&height_95%HPD={561.3685456741584,1165.0954054166896},prob=9.66937742e-01,height_median=3.82991700e-02,height_mean=3.94989653e-02,prob(percent)=97,effectivebrlenIgrBrlens{all}_mean=0.030227,rateIgrBrlens{all}_median=0.817714,rateIgrBrlens{all}_95%HPD={0.187284,2.328327},length_95%HPD={4.44127800e-03,7.55292700e-02},rateIgrBrlens{all}_mean=1.038686,length_median=3.48602700e-02,effectivebrlenIgrBrlens{all}_95%HPD={0.007116,0.056642},length_mean=3.73798801e-02,effectivebrlenIgrBrlens{all}_median=0.028864]):305.0[&prob=7.63764831e-01,height_median=6.99804760e-02,height_mean=7.20408946e-02,prob(percent)=76,height_95%HPD={783.8324114559326,1377.333437613573},length_95%HPD={1.65754000e-03,6.29442300e-02},rateIgrBrlens{all}_mean=1.095810,rateIgrBrlens{all}_median=0.811896,length_median=2.63391100e-02,effectivebrlenIgrBrlens{all}_95%HPD={0.000000,0.043836},length_mean=2.91846344e-02,effectivebrlenIgrBrlens{all}_median=0.022800,rateIgrBrlens{all}_95%HPD={0.000002,2.679134},effectivebrlenIgrBrlens{all}_mean=0.023620]):551.0[&height_mean=1.04600248e-01,prob(percent)=68,height_median=1.04010644e-01,height_95%HPD={1115.5562932575754,1687.9524756971477},prob=6.75643248e-01,length_median=2.24151700e-02,effectivebrlenIgrBrlens{all}_95%HPD={0.000000,0.029601},length_mean=2.44170978e-02,effectivebrlenIgrBrlens{all}_median=0.013564,rateIgrBrlens{all}_95%HPD={0.000003,2.221682},effectivebrlenIgrBrlens{all}_mean=0.014269,rateIgrBrlens{all}_median=0.554714,length_95%HPD={3.41036300e-04,5.16796700e-02},rateIgrBrlens{all}_mean=0.804250],(5:1249.0[&prob(percent)=100,height_95%HPD={0.05919390829133208,36.85388549414603},prob=1.00000000e+00,height_median=5.00000000e-08,height_mean=5.32175817e-08,length_mean=7.71392936e-02,effectivebrlenIgrBrlens{all}_median=0.038018,effectivebrlenIgrBrlens{all}_95%HPD={0.019424,0.061309},rateIgrBrlens{all}_95%HPD={0.229215,0.876865},effectivebrlenIgrBrlens{all}_mean=0.038710,rateIgrBrlens{all}_median=0.500511,length_95%HPD={3.53392200e-02,1.10108400e-01},rateIgrBrlens{all}_mean=0.526213,length_median=7.76533100e-02],((8:876.0[&height_mean=5.31068844e-08,prob(percent)=100,height_95%HPD={0.05919390829133208,36.85388549414603},prob=1.00000000e+00,height_median=5.00000000e-08,length_median=5.30023400e-02,effectivebrlenIgrBrlens{all}_95%HPD={0.076234,0.150797},length_mean=5.34607907e-02,effectivebrlenIgrBrlens{all}_median=0.112075,rateIgrBrlens{all}_95%HPD={1.100152,3.836487},rateIgrBrlens{all}_mean=2.309703,effectivebrlenIgrBrlens{all}_mean=0.113494,rateIgrBrlens{all}_median=2.092045,length_95%HPD={2.41177800e-02,8.38622900e-02}],(52:552.0[&height_95%HPD={0.05846049987197157,36.6816778040427},prob=1.00000000e+00,height_median=4.90000001e-08,height_mean=5.30922690e-08,prob(percent)=100,effectivebrlenIgrBrlens{all}_mean=0.007149,rateIgrBrlens{all}_median=0.373838,length_95%HPD={1.91690500e-03,3.45452100e-02},rateIgrBrlens{all}_mean=0.476989,effectivebrlenIgrBrlens{all}_median=0.006452,length_median=1.62205500e-02,effectivebrlenIgrBrlens{all}_95%HPD={0.000000,0.016621},rateIgrBrlens{all}_95%HPD={0.000008,1.213711},length_mean=1.75053383e-02],55:552.0[&height_95%HPD={0.05846049987197157,36.6816778040427},prob=1.00000000e+00,height_median=4.90000001e-08,height_mean=5.30922690e-08,prob(percent)=100,effectivebrlenIgrBrlens{all}_mean=0.018754,rateIgrBrlens{all}_median=1.118358,length_95%HPD={1.91690500e-03,3.45452100e-02},rateIgrBrlens{all}_mean=1.466240,length_median=1.62205500e-02,effectivebrlenIgrBrlens{all}_95%HPD={0.006758,0.031710},effectivebrlenIgrBrlens{all}_median=0.018268,length_mean=1.75053383e-02,rateIgrBrlens{all}_95%HPD={0.210185,3.563608}]):324.0[&prob=1.00000000e+00,height_median=1.62205870e-02,height_mean=1.75053914e-02,prob(percent)=100,height_95%HPD={311.96148560096816,881.592776873958},length_95%HPD={7.93729100e-03,6.61141700e-02},rateIgrBrlens{all}_mean=1.157934,length_median=3.51969400e-02,effectivebrlenIgrBrlens{all}_95%HPD={0.013136,0.058418},length_mean=3.62170110e-02,effectivebrlenIgrBrlens{all}_median=0.033853,rateIgrBrlens{all}_95%HPD={0.287318,2.504690},rateIgrBrlens{all}_median=0.968525,effectivebrlenIgrBrlens{all}_mean=0.034867]):240.0[&height_mean=5.08374483e-02,height_median=5.05392370e-02,prob(percent)=74,height_95%HPD={608.9666866057793,1210.23059461801},prob=7.37501666e-01,length_median=1.58405600e-02,effectivebrlenIgrBrlens{all}_95%HPD={0.000000,0.032735},length_mean=1.77269369e-02,effectivebrlenIgrBrlens{all}_median=0.015040,rateIgrBrlens{all}_95%HPD={0.000001,3.477831},effectivebrlenIgrBrlens{all}_mean=0.016087,rateIgrBrlens{all}_median=0.899406,rateIgrBrlens{all}_mean=1.313703,length_95%HPD={6.99995000e-04,3.85968400e-02}],(10:739.0[&height_95%HPD={0.05919390829133208,36.85388549414603},prob=1.00000000e+00,height_median=5.00000000e-08,height_mean=5.31166738e-08,prob(percent)=100,effectivebrlenIgrBrlens{all}_mean=0.070749,rateIgrBrlens{all}_median=1.876043,length_95%HPD={1.09457700e-02,6.65662000e-02},rateIgrBrlens{all}_mean=2.207765,length_median=3.71649200e-02,effectivebrlenIgrBrlens{all}_95%HPD={0.044526,0.098857},effectivebrlenIgrBrlens{all}_median=0.069502,length_mean=3.82169341e-02,rateIgrBrlens{all}_95%HPD={0.748014,4.305241}],54:739.0[&height_95%HPD={0.05919390829133208,36.85388549414603},prob=1.00000000e+00,height_median=5.00000000e-08,height_mean=5.31267791e-08,prob(percent)=100,effectivebrlenIgrBrlens{all}_mean=0.031581,rateIgrBrlens{all}_median=0.846647,rateIgrBrlens{all}_95%HPD={0.277209,1.834264},length_95%HPD={1.19647800e-02,6.64080100e-02},rateIgrBrlens{all}_mean=0.949026,length_median=3.71218900e-02,effectivebrlenIgrBrlens{all}_95%HPD={0.011703,0.053451},length_mean=3.79815630e-02,effectivebrlenIgrBrlens{all}_median=0.030494]):377.0[&prob=9.94400747e-01,height_median=3.70694360e-02,height_mean=3.79051795e-02,prob(percent)=99,height_95%HPD={486.95372165989437,1086.8674595389673},length_95%HPD={6.26461900e-03,5.90222300e-02},rateIgrBrlens{all}_mean=1.599823,length_median=2.97756400e-02,effectivebrlenIgrBrlens{all}_95%HPD={0.016345,0.062417},length_mean=3.14292052e-02,effectivebrlenIgrBrlens{all}_median=0.038850,rateIgrBrlens{all}_95%HPD={0.394036,3.503129},effectivebrlenIgrBrlens{all}_mean=0.039786,rateIgrBrlens{all}_median=1.272554]):133.0[&height_mean=6.82843709e-02,prob(percent)=70,height_median=6.76365730e-02,height_95%HPD={841.6988666480694,1431.676087300208},prob=7.03639515e-01,length_median=1.35818000e-02,effectivebrlenIgrBrlens{all}_95%HPD={0.000000,0.038160},length_mean=1.53186212e-02,effectivebrlenIgrBrlens{all}_median=0.019448,rateIgrBrlens{all}_95%HPD={0.000004,6.289242},effectivebrlenIgrBrlens{all}_mean=0.020139,rateIgrBrlens{all}_median=1.304741,length_95%HPD={8.80643100e-05,3.34561700e-02},rateIgrBrlens{all}_mean=2.169038]):665.0[&prob(percent)=100,height_95%HPD={996.2534537779575,1574.9575609634794},prob=9.98266898e-01,height_median=8.31986000e-02,height_mean=8.38230328e-02,length_mean=3.17524093e-02,effectivebrlenIgrBrlens{all}_median=0.037999,rateIgrBrlens{all}_95%HPD={0.288696,4.214262},effectivebrlenIgrBrlens{all}_mean=0.038834,rateIgrBrlens{all}_median=1.248517,length_95%HPD={2.63194000e-03,6.27763500e-02},rateIgrBrlens{all}_mean=1.740625,effectivebrlenIgrBrlens{all}_95%HPD={0.013757,0.064986},length_median=2.97758900e-02],9:1914.0[&height_mean=5.28737382e-08,prob(percent)=100,height_median=5.00000000e-08,height_95%HPD={0.05919390829133208,36.85388549414603},prob=1.00000000e+00,length_median=1.07313000e-01,effectivebrlenIgrBrlens{all}_95%HPD={0.085807,0.157517},length_mean=1.07985924e-01,effectivebrlenIgrBrlens{all}_median=0.119351,rateIgrBrlens{all}_95%HPD={0.703917,1.791018},effectivebrlenIgrBrlens{all}_mean=0.120402,rateIgrBrlens{all}_median=1.124142,length_95%HPD={6.18723200e-02,1.52729500e-01},rateIgrBrlens{all}_mean=1.163544],(12:982.0[&height_95%HPD={0.05919390829133208,36.85388549414603},prob=1.00000000e+00,height_median=5.00000000e-08,height_mean=5.30337022e-08,prob(percent)=100,effectivebrlenIgrBrlens{all}_mean=0.074404,rateIgrBrlens{all}_median=1.139169,rateIgrBrlens{all}_95%HPD={0.563080,2.320750},length_95%HPD={2.92155700e-02,1.04644900e-01},rateIgrBrlens{all}_mean=1.265107,length_median=6.40957400e-02,effectivebrlenIgrBrlens{all}_95%HPD={0.047040,0.102230},length_mean=6.51988482e-02,effectivebrlenIgrBrlens{all}_median=0.073585],(48:750.0[&height_mean=5.30586988e-08,prob(percent)=100,height_95%HPD={0.05919390829133208,36.85388549414603},prob=1.00000000e+00,height_median=5.00000000e-08,length_median=3.86687000e-02,effectivebrlenIgrBrlens{all}_95%HPD={0.016857,0.051230},rateIgrBrlens{all}_mean=0.961230,length_mean=4.02583851e-02,effectivebrlenIgrBrlens{all}_median=0.032530,rateIgrBrlens{all}_95%HPD={0.299909,1.915697},effectivebrlenIgrBrlens{all}_mean=0.033315,rateIgrBrlens{all}_median=0.848494,length_95%HPD={1.21842500e-02,7.10825900e-02}],49:750.0[&height_mean=5.30959339e-08,prob(percent)=100,height_95%HPD={0.05919390829133208,36.85388549414603},prob=1.00000000e+00,height_median=5.00000000e-08,length_median=3.89890400e-02,effectivebrlenIgrBrlens{all}_95%HPD={0.027806,0.067536},length_mean=4.05991371e-02,effectivebrlenIgrBrlens{all}_median=0.045428,rateIgrBrlens{all}_95%HPD={0.474385,2.758433},rateIgrBrlens{all}_mean=1.329236,effectivebrlenIgrBrlens{all}_mean=0.046156,rateIgrBrlens{all}_median=1.173845,length_95%HPD={1.10849200e-02,7.09874500e-02}]):232.0[&prob(percent)=90,height_95%HPD={497.4445803937161,1098.8009953466},prob=9.03612852e-01,height_median=3.80457800e-02,height_mean=3.95415290e-02,length_mean=2.79451558e-02,effectivebrlenIgrBrlens{all}_median=0.018814,rateIgrBrlens{all}_95%HPD={0.000005,2.273578},effectivebrlenIgrBrlens{all}_mean=0.019528,effectivebrlenIgrBrlens{all}_95%HPD={0.000000,0.038581},rateIgrBrlens{all}_median=0.676763,length_95%HPD={6.39839500e-04,5.77718600e-02},rateIgrBrlens{all}_mean=0.946305,length_median=2.56813700e-02]):932.0[&height_95%HPD={717.3746135156397,1315.1115279739993},prob=1.00000000e+00,height_median=6.47212800e-02,height_mean=6.61619309e-02,prob(percent)=100,effectivebrlenIgrBrlens{all}_mean=0.046656,rateIgrBrlens{all}_median=1.024165,effectivebrlenIgrBrlens{all}_median=0.045769,length_95%HPD={8.00414100e-03,8.81280000e-02},rateIgrBrlens{all}_mean=1.353215,rateIgrBrlens{all}_95%HPD={0.359279,3.048592},length_median=4.40980300e-02,effectivebrlenIgrBrlens{all}_95%HPD={0.021353,0.074131},length_mean=4.58183855e-02]):542.0[&prob=1.00000000e+00,height_median=1.37631620e-01,height_mean=1.38541163e-01,prob(percent)=100,height_95%HPD={1622.024111109672,2263.319201332663},length_95%HPD={1.19772200e-02,1.09249600e-01},rateIgrBrlens{all}_mean=1.716640,rateIgrBrlens{all}_median=1.467853,length_median=5.78861400e-02,effectivebrlenIgrBrlens{all}_95%HPD={0.033005,0.137047},length_mean=6.00010578e-02,effectivebrlenIgrBrlens{all}_median=0.085491,rateIgrBrlens{all}_95%HPD={0.507748,3.594093},effectivebrlenIgrBrlens{all}_mean=0.085987],((2:1034.0[&height_95%HPD={0.05919390829133208,36.85388549414603},prob=1.00000000e+00,height_median=5.00000000e-08,height_mean=5.31824343e-08,prob(percent)=100,effectivebrlenIgrBrlens{all}_mean=0.128347,rateIgrBrlens{all}_median=1.325109,length_95%HPD={4.84886800e-02,1.54767200e-01},rateIgrBrlens{all}_mean=1.402717,effectivebrlenIgrBrlens{all}_median=0.127098,length_median=9.68926900e-02,effectivebrlenIgrBrlens{all}_95%HPD={0.085611,0.178468},rateIgrBrlens{all}_95%HPD={0.691923,2.323846},length_mean=9.82629531e-02],4:1034.0[&prob(percent)=100,height_95%HPD={0.05919390829133208,36.85388549414603},prob=1.00000000e+00,height_median=5.00000000e-08,height_mean=5.32112305e-08,length_mean=9.81210315e-02,effectivebrlenIgrBrlens{all}_median=0.076104,rateIgrBrlens{all}_95%HPD={0.387285,1.408924},effectivebrlenIgrBrlens{all}_mean=0.077630,rateIgrBrlens{all}_median=0.793990,effectivebrlenIgrBrlens{all}_95%HPD={0.040324,0.118119},length_95%HPD={4.70735000e-02,1.52260900e-01},rateIgrBrlens{all}_mean=0.836319,length_median=9.68864700e-02]):438.0[&height_95%HPD={766.6555153407035,1360.7888423584257},prob=9.87734969e-01,height_median=9.64746800e-02,height_mean=9.76364393e-02,prob(percent)=99,effectivebrlenIgrBrlens{all}_mean=0.049836,rateIgrBrlens{all}_median=0.798761,length_95%HPD={1.15520200e-02,1.14926900e-01},rateIgrBrlens{all}_mean=0.932061,effectivebrlenIgrBrlens{all}_median=0.048610,length_median=6.05755400e-02,effectivebrlenIgrBrlens{all}_95%HPD={0.012439,0.087079},rateIgrBrlens{all}_95%HPD={0.265036,1.948377},length_mean=6.23802067e-02],((13:818.0[&height_95%HPD={0.05919390829133208,36.85388549414603},prob=1.00000000e+00,height_median=5.00000000e-08,height_mean=5.30795014e-08,prob(percent)=100,effectivebrlenIgrBrlens{all}_mean=0.077814,rateIgrBrlens{all}_median=1.531476,length_95%HPD={1.84532300e-02,9.16467700e-02},rateIgrBrlens{all}_mean=1.738053,length_median=4.99222000e-02,effectivebrlenIgrBrlens{all}_95%HPD={0.051915,0.105240},effectivebrlenIgrBrlens{all}_median=0.076928,length_mean=5.22905234e-02,rateIgrBrlens{all}_95%HPD={0.587881,3.100772}],15:818.0[&height_95%HPD={0.05919390829133208,36.85388549414603},prob=1.00000000e+00,height_median=5.00000000e-08,height_mean=5.30959392e-08,prob(percent)=100,effectivebrlenIgrBrlens{all}_mean=0.059562,rateIgrBrlens{all}_median=1.172892,rateIgrBrlens{all}_95%HPD={0.489729,2.535414},length_95%HPD={1.90206800e-02,8.87255600e-02},rateIgrBrlens{all}_mean=1.330590,length_median=4.96157200e-02,effectivebrlenIgrBrlens{all}_95%HPD={0.036472,0.084457},length_mean=5.15927272e-02,effectivebrlenIgrBrlens{all}_median=0.058886]):224.0[&prob=9.36008532e-01,height_median=4.87652000e-02,height_mean=5.08596239e-02,prob(percent)=94,height_95%HPD={555.3077462924571,1159.0068365039579},length_95%HPD={2.65199400e-03,5.60309900e-02},rateIgrBrlens{all}_mean=1.429102,length_median=2.42675900e-02,effectivebrlenIgrBrlens{all}_95%HPD={0.003617,0.048640},length_mean=2.64710334e-02,effectivebrlenIgrBrlens{all}_median=0.025199,rateIgrBrlens{all}_95%HPD={0.000001,3.461813},effectivebrlenIgrBrlens{all}_mean=0.026031,rateIgrBrlens{all}_median=0.993954],14:1042.0[&prob=1.00000000e+00,height_median=5.00000000e-08,height_mean=5.29859405e-08,prob(percent)=100,height_95%HPD={0.05919390829133208,36.85388549414603},length_95%HPD={3.98969100e-02,1.17510100e-01},rateIgrBrlens{all}_mean=0.747890,rateIgrBrlens{all}_median=0.698417,length_median=7.43941000e-02,effectivebrlenIgrBrlens{all}_95%HPD={0.029301,0.080041},length_mean=7.61465467e-02,effectivebrlenIgrBrlens{all}_median=0.052669,rateIgrBrlens{all}_95%HPD={0.307107,1.285786},effectivebrlenIgrBrlens{all}_mean=0.053399]):430.0[&height_mean=7.72909833e-02,prob(percent)=100,height_median=7.54044500e-02,height_95%HPD={767.650696503206,1361.9479312564022},prob=1.00000000e+00,length_median=8.00062000e-02,effectivebrlenIgrBrlens{all}_95%HPD={0.044573,0.131421},length_mean=8.22872337e-02,effectivebrlenIgrBrlens{all}_median=0.087355,rateIgrBrlens{all}_95%HPD={0.522515,2.142102},effectivebrlenIgrBrlens{all}_mean=0.088684,rateIgrBrlens{all}_median=1.076626,length_95%HPD={3.09427900e-02,1.38136000e-01},rateIgrBrlens{all}_mean=1.194900]):984.0[&prob(percent)=97,height_95%HPD={1219.0975135897108,1782.9538430999542},prob=9.73603520e-01,height_median=1.57636912e-01,height_mean=1.59016145e-01,length_mean=5.59360785e-02,effectivebrlenIgrBrlens{all}_median=0.045774,rateIgrBrlens{all}_95%HPD={0.125989,2.151160},effectivebrlenIgrBrlens{all}_mean=0.047224,rateIgrBrlens{all}_median=0.846061,length_95%HPD={5.76247200e-03,1.08306000e-01},rateIgrBrlens{all}_mean=1.004390,length_median=5.34651200e-02,effectivebrlenIgrBrlens{all}_95%HPD={0.006549,0.087319}],(6:949.0[&height_95%HPD={0.05919390829133208,36.85388549414603},prob=1.00000000e+00,height_median=5.00000000e-08,height_mean=5.26152513e-08,prob(percent)=100,effectivebrlenIgrBrlens{all}_mean=0.037943,rateIgrBrlens{all}_median=0.473667,rateIgrBrlens{all}_95%HPD={0.092703,0.967300},length_95%HPD={2.43456700e-02,1.30078300e-01},rateIgrBrlens{all}_mean=0.514507,length_median=7.57059600e-02,effectivebrlenIgrBrlens{all}_95%HPD={0.004486,0.070354},length_mean=7.77050967e-02,effectivebrlenIgrBrlens{all}_median=0.036861],46:949.0[&height_95%HPD={0.05919390829133208,36.85388549414603},prob=1.00000000e+00,height_median=5.00000000e-08,height_mean=5.26152513e-08,prob(percent)=100,effectivebrlenIgrBrlens{all}_median=0.141870,effectivebrlenIgrBrlens{all}_mean=0.142788,rateIgrBrlens{all}_median=1.858961,rateIgrBrlens{all}_95%HPD={0.753311,4.419328},length_95%HPD={2.43456700e-02,1.30078300e-01},rateIgrBrlens{all}_mean=2.178182,length_median=7.57059600e-02,effectivebrlenIgrBrlens{all}_95%HPD={0.099592,0.189247},length_mean=7.77050967e-02]):1507.0[&prob=1.00000000e+00,height_median=7.57059600e-02,height_mean=7.77051493e-02,prob(percent)=100,height_95%HPD={679.5144458092603,1279.651599939316},length_95%HPD={7.13489200e-02,2.18839600e-01},rateIgrBrlens{all}_mean=0.883901,rateIgrBrlens{all}_median=0.835528,length_median=1.46893800e-01,effectivebrlenIgrBrlens{all}_95%HPD={0.072720,0.177053},length_mean=1.48001664e-01,effectivebrlenIgrBrlens{all}_median=0.122661,rateIgrBrlens{all}_95%HPD={0.435993,1.433429},effectivebrlenIgrBrlens{all}_mean=0.124158],16:2456.0[&prob=1.00000000e+00,height_median=5.00000000e-08,height_mean=5.35325290e-08,prob(percent)=100,height_95%HPD={0.05919390829133208,36.85388549414603},length_95%HPD={1.48120100e-01,3.16857000e-01},rateIgrBrlens{all}_mean=0.818588,length_median=2.28234300e-01,effectivebrlenIgrBrlens{all}_95%HPD={0.121780,0.246372},rateIgrBrlens{all}_median=0.795681,length_mean=2.29431043e-01,effectivebrlenIgrBrlens{all}_median=0.179689,rateIgrBrlens{all}_95%HPD={0.482490,1.218376},effectivebrlenIgrBrlens{all}_mean=0.181713]):803.0[&height_mean=2.55582351e-01,prob(percent)=100,height_95%HPD={2001.589195005229,3003.5846384899824},height_median=2.53097190e-01,prob=9.97067058e-01,length_median=1.00797400e-01,effectivebrlenIgrBrlens{all}_95%HPD={0.029104,0.186013},rateIgrBrlens{all}_mean=1.146877,length_mean=1.04255131e-01,effectivebrlenIgrBrlens{all}_median=0.102425,rateIgrBrlens{all}_95%HPD={0.367919,2.193324},effectivebrlenIgrBrlens{all}_mean=0.104932,rateIgrBrlens{all}_median=1.023384,length_95%HPD={2.45096000e-02,1.96060300e-01}],((3:1855.0[&prob=1.00000000e+00,height_median=5.00000000e-08,height_mean=5.34141008e-08,prob(percent)=100,height_95%HPD={0.05919390829133208,36.85388549414603},length_95%HPD={1.23700300e-01,3.26197000e-01},rateIgrBrlens{all}_mean=1.143892,length_median=2.13197500e-01,effectivebrlenIgrBrlens{all}_95%HPD={0.160104,0.315249},rateIgrBrlens{all}_median=1.085864,length_mean=2.18231133e-01,effectivebrlenIgrBrlens{all}_median=0.233986,rateIgrBrlens{all}_95%HPD={0.540123,1.707868},effectivebrlenIgrBrlens{all}_mean=0.237203],((((((26:559.0[&prob=1.00000000e+00,height_median=4.92999999e-08,height_mean=5.29578083e-08,prob(percent)=100,height_95%HPD={0.05868111906130538,36.73362135975576},length_95%HPD={2.83900500e-03,3.25535800e-02},rateIgrBrlens{all}_mean=0.470510,length_median=1.67343300e-02,effectivebrlenIgrBrlens{all}_95%HPD={0.000000,0.013545},rateIgrBrlens{all}_median=0.380352,length_mean=1.75454479e-02,effectivebrlenIgrBrlens{all}_median=0.006402,rateIgrBrlens{all}_95%HPD={0.000013,1.081879},effectivebrlenIgrBrlens{all}_mean=0.006870],41:559.0[&prob=1.00000000e+00,height_median=4.90000001e-08,height_mean=5.29496227e-08,prob(percent)=100,height_95%HPD={0.05846049987197157,36.6816778040427},length_95%HPD={3.07455300e-03,3.34219100e-02},rateIgrBrlens{all}_mean=2.358971,length_median=1.67479900e-02,effectivebrlenIgrBrlens{all}_95%HPD={0.018053,0.046300},rateIgrBrlens{all}_median=1.890280,length_mean=1.76780370e-02,effectivebrlenIgrBrlens{all}_median=0.031604,rateIgrBrlens{all}_95%HPD={0.586877,5.262846},effectivebrlenIgrBrlens{all}_mean=0.032186]):269.0[&height_mean=1.73463047e-02,prob(percent)=98,height_95%HPD={314.7627384596406,886.3267656050582},prob=9.82002400e-01,height_median=1.65912650e-02,length_median=1.30304000e-02,effectivebrlenIgrBrlens{all}_95%HPD={0.001406,0.018725},rateIgrBrlens{all}_mean=0.957513,length_mean=1.41889525e-02,effectivebrlenIgrBrlens{all}_median=0.008871,rateIgrBrlens{all}_95%HPD={0.000002,2.514313},effectivebrlenIgrBrlens{all}_mean=0.009407,rateIgrBrlens{all}_median=0.669278,length_95%HPD={1.43158300e-03,2.98347000e-02}],(29:620.0[&height_95%HPD={0.05919390829133208,36.85388549414603},prob=1.00000000e+00,height_median=5.00000000e-08,height_mean=5.30661405e-08,prob(percent)=100,effectivebrlenIgrBrlens{all}_mean=0.005945,rateIgrBrlens{all}_median=0.298423,length_95%HPD={6.97180800e-03,3.26644400e-02},rateIgrBrlens{all}_mean=0.348357,effectivebrlenIgrBrlens{all}_median=0.005467,length_median=1.81913800e-02,effectivebrlenIgrBrlens{all}_95%HPD={0.000641,0.011893},rateIgrBrlens{all}_95%HPD={0.029059,0.774815},length_mean=1.90190247e-02],(31:461.0[&height_mean=5.29812718e-08,prob(percent)=100,height_median=4.90000001e-08,height_95%HPD={0.05846049987197157,36.6816778040427},prob=1.00000000e+00,length_median=9.70113900e-03,effectivebrlenIgrBrlens{all}_95%HPD={0.003351,0.017722},length_mean=1.05526804e-02,effectivebrlenIgrBrlens{all}_median=0.009395,rateIgrBrlens{all}_95%HPD={0.159425,2.785234},effectivebrlenIgrBrlens{all}_mean=0.009814,rateIgrBrlens{all}_median=0.973255,rateIgrBrlens{all}_mean=1.208914,length_95%HPD={1.92764400e-03,2.08653000e-02}],37:461.0[&height_mean=5.29812718e-08,prob(percent)=100,height_median=4.90000001e-08,height_95%HPD={0.05846049987197157,36.6816778040427},prob=1.00000000e+00,length_median=9.70113900e-03,effectivebrlenIgrBrlens{all}_95%HPD={0.005053,0.021032},length_mean=1.05526804e-02,effectivebrlenIgrBrlens{all}_median=0.011953,rateIgrBrlens{all}_95%HPD={0.287826,3.463752},effectivebrlenIgrBrlens{all}_mean=0.012552,rateIgrBrlens{all}_median=1.243767,length_95%HPD={1.92764400e-03,2.08653000e-02},rateIgrBrlens{all}_mean=1.548000]):159.0[&prob(percent)=100,height_95%HPD={243.73199852685448,786.7295909342271},prob=1.00000000e+00,height_median=9.70122500e-03,height_mean=1.05527334e-02,length_mean=8.46634434e-03,effectivebrlenIgrBrlens{all}_median=0.009986,rateIgrBrlens{all}_95%HPD={0.139158,5.593444},effectivebrlenIgrBrlens{all}_mean=0.010438,rateIgrBrlens{all}_median=1.317638,length_95%HPD={4.49966500e-04,1.84520100e-02},rateIgrBrlens{all}_mean=1.980754,effectivebrlenIgrBrlens{all}_95%HPD={0.003011,0.018450},length_median=7.53282100e-03]):208.0[&height_95%HPD={376.1065446764244,960.4618745861317},prob=1.00000000e+00,height_median=1.81915130e-02,height_mean=1.90190777e-02,prob(percent)=100,effectivebrlenIgrBrlens{all}_mean=0.014966,rateIgrBrlens{all}_median=1.304284,length_95%HPD={4.91677500e-04,2.66115800e-02},rateIgrBrlens{all}_mean=1.937539,length_median=1.10843300e-02,effectivebrlenIgrBrlens{all}_95%HPD={0.005651,0.025193},effectivebrlenIgrBrlens{all}_median=0.014428,length_mean=1.23797389e-02,rateIgrBrlens{all}_95%HPD={0.240016,5.147767}]):115.0[&prob=9.90801227e-01,height_median=3.03511280e-02,height_mean=3.14732559e-02,prob(percent)=99,height_95%HPD={562.2304992883588,1165.9295953987205},length_95%HPD={7.18487400e-04,2.60172200e-02},rateIgrBrlens{all}_mean=1.821526,length_median=9.33861200e-03,effectivebrlenIgrBrlens{all}_95%HPD={0.003365,0.022985},length_mean=1.09624911e-02,effectivebrlenIgrBrlens{all}_median=0.011695,rateIgrBrlens{all}_95%HPD={0.155588,4.879493},rateIgrBrlens{all}_median=1.231360,effectivebrlenIgrBrlens{all}_mean=0.012294],28:943.0[&prob=1.00000000e+00,height_median=5.00000000e-08,height_mean=5.30309185e-08,prob(percent)=100,height_95%HPD={0.05919390829133208,36.85388549414603},length_95%HPD={1.53261600e-02,5.94836900e-02},rateIgrBrlens{all}_mean=0.463154,length_median=3.65356200e-02,effectivebrlenIgrBrlens{all}_95%HPD={0.006042,0.025794},length_mean=3.71105484e-02,effectivebrlenIgrBrlens{all}_median=0.015012,rateIgrBrlens{all}_95%HPD={0.127317,0.915185},effectivebrlenIgrBrlens{all}_mean=0.015574,rateIgrBrlens{all}_median=0.416556]):105.0[&height_mean=3.89271350e-02,height_median=3.80171500e-02,prob(percent)=67,height_95%HPD={672.4642306166593,1272.676297871799},prob=6.65377950e-01,length_median=8.92559700e-03,effectivebrlenIgrBrlens{all}_95%HPD={0.000000,0.014096},length_mean=1.04774008e-02,effectivebrlenIgrBrlens{all}_median=0.006182,rateIgrBrlens{all}_95%HPD={0.000025,3.282038},effectivebrlenIgrBrlens{all}_mean=0.006700,rateIgrBrlens{all}_median=0.653039,rateIgrBrlens{all}_mean=1.069786,length_95%HPD={3.53204200e-04,2.46382800e-02}],27:1048.0[&height_mean=5.30059085e-08,prob(percent)=100,height_median=5.00000000e-08,height_95%HPD={0.05919390829133208,36.85388549414603},prob=1.00000000e+00,length_median=4.37623700e-02,effectivebrlenIgrBrlens{all}_95%HPD={0.005342,0.024071},length_mean=4.39236920e-02,effectivebrlenIgrBrlens{all}_median=0.013567,rateIgrBrlens{all}_95%HPD={0.101017,0.716813},effectivebrlenIgrBrlens{all}_mean=0.014118,rateIgrBrlens{all}_median=0.314637,length_95%HPD={1.45544600e-02,6.99398600e-02},rateIgrBrlens{all}_mean=0.359108]):202.0[&prob(percent)=100,height_95%HPD={772.0181583209297,1366.246546769097},prob=9.99200107e-01,height_median=4.82110910e-02,height_mean=4.96237588e-02,length_mean=3.04329707e-02,effectivebrlenIgrBrlens{all}_median=0.022380,rateIgrBrlens{all}_95%HPD={0.147243,2.657598},effectivebrlenIgrBrlens{all}_mean=0.023159,rateIgrBrlens{all}_median=0.794678,length_95%HPD={3.47099300e-03,6.14927400e-02},rateIgrBrlens{all}_mean=1.054628,effectivebrlenIgrBrlens{all}_95%HPD={0.009430,0.039435},length_median=2.79276700e-02],(38:689.0[&prob=1.00000000e+00,height_median=5.00000000e-08,height_mean=5.30062885e-08,prob(percent)=100,height_95%HPD={0.05919390829133208,36.85388549414603},length_95%HPD={9.75679900e-03,5.85020900e-02},rateIgrBrlens{all}_mean=0.845818,rateIgrBrlens{all}_median=0.725449,length_median=3.04018500e-02,effectivebrlenIgrBrlens{all}_95%HPD={0.010076,0.037478},length_mean=3.20766899e-02,effectivebrlenIgrBrlens{all}_median=0.022430,rateIgrBrlens{all}_95%HPD={0.196295,1.742257},effectivebrlenIgrBrlens{all}_mean=0.023023],39:689.0[&prob=1.00000000e+00,height_median=5.00000000e-08,height_mean=5.30062885e-08,prob(percent)=100,height_95%HPD={0.05919390829133208,36.85388549414603},length_95%HPD={9.75679900e-03,5.85020900e-02},rateIgrBrlens{all}_mean=1.042798,rateIgrBrlens{all}_median=0.896843,length_median=3.04018500e-02,effectivebrlenIgrBrlens{all}_95%HPD={0.014609,0.043983},length_mean=3.20766899e-02,effectivebrlenIgrBrlens{all}_median=0.027571,rateIgrBrlens{all}_95%HPD={0.290770,2.171496},effectivebrlenIgrBrlens{all}_mean=0.028180]):561.0[&height_mean=3.20767429e-02,prob(percent)=100,height_95%HPD={443.0642716579,1037.3550474031495},height_median=3.04018910e-02,prob=1.00000000e+00,length_median=4.31576100e-02,effectivebrlenIgrBrlens{all}_95%HPD={0.016887,0.049342},rateIgrBrlens{all}_mean=0.857125,length_mean=4.45234343e-02,effectivebrlenIgrBrlens{all}_median=0.031927,rateIgrBrlens{all}_95%HPD={0.239171,1.633184},effectivebrlenIgrBrlens{all}_mean=0.032386,rateIgrBrlens{all}_median=0.735445,length_95%HPD={1.20741900e-02,7.69264800e-02}]):385.0[&prob(percent)=70,height_95%HPD={997.8551419802034,1576.4001725737462},prob=7.04172777e-01,height_median=7.23376070e-02,height_mean=7.37273508e-02,length_mean=2.42138703e-02,effectivebrlenIgrBrlens{all}_median=0.014198,rateIgrBrlens{all}_95%HPD={0.000002,2.181598},effectivebrlenIgrBrlens{all}_mean=0.014695,rateIgrBrlens{all}_median=0.597855,length_95%HPD={1.44991600e-03,5.20800000e-02},rateIgrBrlens{all}_mean=0.841510,length_median=2.21703400e-02,effectivebrlenIgrBrlens{all}_95%HPD={0.000000,0.028458}],((30:654.0[&prob(percent)=100,height_95%HPD={0.05919390829133208,36.85388549414603},prob=1.00000000e+00,height_median=5.00000000e-08,height_mean=5.30054619e-08,length_mean=2.73703267e-02,effectivebrlenIgrBrlens{all}_median=0.014242,rateIgrBrlens{all}_95%HPD={0.127986,1.338524},effectivebrlenIgrBrlens{all}_95%HPD={0.004063,0.025599},effectivebrlenIgrBrlens{all}_mean=0.014633,rateIgrBrlens{all}_median=0.537968,length_95%HPD={6.75229800e-03,5.00134000e-02},rateIgrBrlens{all}_mean=0.631205,length_median=2.63422900e-02],34:654.0[&prob(percent)=100,height_95%HPD={0.05919390829133208,36.85388549414603},prob=1.00000000e+00,height_median=5.00000000e-08,height_mean=5.30054619e-08,length_mean=2.73703267e-02,effectivebrlenIgrBrlens{all}_median=0.032101,rateIgrBrlens{all}_95%HPD={0.404878,3.480945},effectivebrlenIgrBrlens{all}_mean=0.032801,rateIgrBrlens{all}_median=1.193917,effectivebrlenIgrBrlens{all}_95%HPD={0.018254,0.047086},length_95%HPD={6.75229800e-03,5.00134000e-02},rateIgrBrlens{all}_mean=1.483949,length_median=2.63422900e-02]):308.0[&height_95%HPD={404.3530105930406,994.7448821843332},prob=1.00000000e+00,height_median=2.63423130e-02,height_mean=2.73703797e-02,prob(percent)=100,effectivebrlenIgrBrlens{all}_mean=0.032747,rateIgrBrlens{all}_median=0.850821,effectivebrlenIgrBrlens{all}_median=0.031805,length_95%HPD={8.49210900e-03,7.63964300e-02},rateIgrBrlens{all}_mean=1.019149,rateIgrBrlens{all}_95%HPD={0.307020,2.291237},length_median=3.79595400e-02,effectivebrlenIgrBrlens{all}_95%HPD={0.016369,0.052532},length_mean=3.98718201e-02],32:962.0[&height_95%HPD={0.05919390829133208,36.85388549414603},prob=1.00000000e+00,height_median=5.00000000e-08,height_mean=5.29846780e-08,prob(percent)=100,effectivebrlenIgrBrlens{all}_mean=0.053814,rateIgrBrlens{all}_median=0.798965,length_95%HPD={3.01100300e-02,1.23096400e-01},rateIgrBrlens{all}_mean=0.845535,effectivebrlenIgrBrlens{all}_median=0.052974,length_median=6.71430700e-02,effectivebrlenIgrBrlens{all}_95%HPD={0.032415,0.075620},rateIgrBrlens{all}_95%HPD={0.328613,1.465803},length_mean=7.05550903e-02]):673.0[&prob=8.41887748e-01,height_median=6.35263520e-02,height_mean=6.44851635e-02,prob(percent)=84,height_95%HPD={697.3025046568832,1294.948224968305},length_95%HPD={2.89345700e-03,6.15156800e-02},rateIgrBrlens{all}_mean=0.806331,length_median=2.71844300e-02,effectivebrlenIgrBrlens{all}_95%HPD={0.002876,0.033384},rateIgrBrlens{all}_median=0.604035,length_mean=2.94712659e-02,effectivebrlenIgrBrlens{all}_median=0.016839,rateIgrBrlens{all}_95%HPD={0.000001,1.935209},effectivebrlenIgrBrlens{all}_mean=0.017509],(((33:474.0[&prob(percent)=100,height_95%HPD={0.05919390829133208,36.85388549414603},prob=1.00000000e+00,height_median=5.00000000e-08,height_mean=5.28663072e-08,length_mean=1.14955323e-02,effectivebrlenIgrBrlens{all}_median=0.003876,rateIgrBrlens{all}_95%HPD={0.000001,1.424117},effectivebrlenIgrBrlens{all}_mean=0.004724,rateIgrBrlens{all}_median=0.335005,length_95%HPD={6.08618000e-04,2.37140300e-02},rateIgrBrlens{all}_mean=0.482129,length_median=1.05748500e-02,effectivebrlenIgrBrlens{all}_95%HPD={0.000000,0.012823}],36:474.0[&prob(percent)=100,height_95%HPD={0.05919390829133208,36.85388549414603},prob=1.00000000e+00,height_median=5.00000000e-08,height_mean=5.28663072e-08,length_mean=1.14955323e-02,effectivebrlenIgrBrlens{all}_median=0.058399,rateIgrBrlens{all}_95%HPD={1.134264,21.640527},effectivebrlenIgrBrlens{all}_mean=0.059079,rateIgrBrlens{all}_median=5.564173,length_95%HPD={6.08618000e-04,2.37140300e-02},rateIgrBrlens{all}_mean=8.130636,length_median=1.05748500e-02,effectivebrlenIgrBrlens{all}_95%HPD={0.038974,0.080654}]):234.0[&height_95%HPD={253.04940019196738,800.5147140186596},prob=1.00000000e+00,height_median=1.05748540e-02,height_mean=1.14955851e-02,prob(percent)=100,effectivebrlenIgrBrlens{all}_mean=0.067923,rateIgrBrlens{all}_median=4.046997,rateIgrBrlens{all}_95%HPD={0.964721,14.280906},length_95%HPD={1.67902000e-03,3.76328500e-02},rateIgrBrlens{all}_mean=5.629033,length_median=1.66992100e-02,effectivebrlenIgrBrlens{all}_95%HPD={0.047086,0.090986},length_mean=1.81899592e-02,effectivebrlenIgrBrlens{all}_median=0.067358],40:708.0[&height_95%HPD={0.05919390829133208,36.85388549414603},prob=1.00000000e+00,height_median=5.00000000e-08,height_mean=5.28949167e-08,prob(percent)=100,effectivebrlenIgrBrlens{all}_mean=0.006336,rateIgrBrlens{all}_median=0.193134,rateIgrBrlens{all}_95%HPD={0.000015,0.517264},length_95%HPD={8.99778700e-03,4.81661600e-02},rateIgrBrlens{all}_mean=0.227839,length_median=2.80887000e-02,effectivebrlenIgrBrlens{all}_95%HPD={0.000000,0.014239},length_mean=2.91112727e-02,effectivebrlenIgrBrlens{all}_median=0.005666]):201.0[&prob=9.70803893e-01,height_median=2.79674200e-02,height_mean=2.89788208e-02,prob(percent)=97,height_95%HPD={459.63681238246807,1056.4384999902086},length_95%HPD={1.71455900e-03,4.32158800e-02},rateIgrBrlens{all}_mean=1.152445,rateIgrBrlens{all}_median=0.828964,length_median=1.94590100e-02,effectivebrlenIgrBrlens{all}_95%HPD={0.004748,0.029880},length_mean=2.09479772e-02,effectivebrlenIgrBrlens{all}_median=0.016088,rateIgrBrlens{all}_95%HPD={0.099170,3.076172},effectivebrlenIgrBrlens{all}_mean=0.016689],35:909.0[&prob=1.00000000e+00,height_median=5.00000000e-08,height_mean=5.29425103e-08,prob(percent)=100,height_95%HPD={0.05919390829133208,36.85388549414603},length_95%HPD={2.28050900e-02,7.71751200e-02},rateIgrBrlens{all}_mean=0.712443,rateIgrBrlens{all}_median=0.674159,length_median=4.83480500e-02,effectivebrlenIgrBrlens{all}_95%HPD={0.017870,0.049470},length_mean=4.94400108e-02,effectivebrlenIgrBrlens{all}_median=0.032053,rateIgrBrlens{all}_95%HPD={0.289397,1.225500},effectivebrlenIgrBrlens{all}_mean=0.032659]):726.0[&height_mean=5.00295618e-02,prob(percent)=100,height_95%HPD={638.5121242332133,1239.4401064567355},height_median=4.89252700e-02,prob=1.00000000e+00,length_median=4.40639800e-02,effectivebrlenIgrBrlens{all}_95%HPD={0.026767,0.070267},rateIgrBrlens{all}_mean=1.358992,length_mean=4.59605931e-02,effectivebrlenIgrBrlens{all}_median=0.046830,rateIgrBrlens{all}_95%HPD={0.285177,2.961596},effectivebrlenIgrBrlens{all}_mean=0.047590,rateIgrBrlens{all}_median=1.047010,length_95%HPD={6.78336600e-03,8.50473100e-02}]):220.0[&prob(percent)=99,height_95%HPD={1380.6747831471766,1952.648737507858},prob=9.88668178e-01,height_median=1.08491510e-01,height_mean=1.10556153e-01,length_mean=1.05199888e-01,effectivebrlenIgrBrlens{all}_median=0.069258,rateIgrBrlens{all}_95%HPD={0.214904,1.348690},effectivebrlenIgrBrlens{all}_mean=0.071444,rateIgrBrlens{all}_median=0.672730,length_95%HPD={2.18628700e-02,1.89774300e-01},rateIgrBrlens{all}_mean=0.728403,length_median=1.01291300e-01,effectivebrlenIgrBrlens{all}_95%HPD={0.012952,0.132065}]):587.0[&height_95%HPD={1562.801676836611,2180.55196528649},prob=9.16544461e-01,height_median=2.08303700e-01,height_mean=2.10021110e-01,prob(percent)=92,effectivebrlenIgrBrlens{all}_mean=0.076524,rateIgrBrlens{all}_median=0.722352,rateIgrBrlens{all}_95%HPD={0.207721,1.435847},length_95%HPD={1.88596300e-02,1.99521300e-01},rateIgrBrlens{all}_mean=0.780852,length_median=1.02724700e-01,effectivebrlenIgrBrlens{all}_95%HPD={0.011565,0.143248},length_mean=1.06445666e-01,effectivebrlenIgrBrlens{all}_median=0.074150],((((17:1085.0[&height_95%HPD={0.05919390829133208,36.85388549414603},prob=1.00000000e+00,height_median=5.00000000e-08,height_mean=5.29145461e-08,prob(percent)=100,effectivebrlenIgrBrlens{all}_mean=0.075438,rateIgrBrlens{all}_median=1.139974,length_95%HPD={3.42088600e-02,1.07819100e-01},rateIgrBrlens{all}_mean=1.238718,effectivebrlenIgrBrlens{all}_median=0.073951,length_median=6.57543600e-02,effectivebrlenIgrBrlens{all}_95%HPD={0.038026,0.113029},rateIgrBrlens{all}_95%HPD={0.348405,2.398725},length_mean=6.74566553e-02],(((18:515.0[&height_mean=5.30010279e-08,prob(percent)=100,height_median=5.00000000e-08,height_95%HPD={0.05919390829133208,36.85388549414603},prob=1.00000000e+00,length_median=1.33343600e-02,effectivebrlenIgrBrlens{all}_95%HPD={0.003501,0.028694},length_mean=1.44969560e-02,effectivebrlenIgrBrlens{all}_median=0.014501,rateIgrBrlens{all}_95%HPD={0.118108,3.243625},effectivebrlenIgrBrlens{all}_mean=0.015228,rateIgrBrlens{all}_median=1.091094,length_95%HPD={2.16875900e-03,2.91292500e-02},rateIgrBrlens{all}_mean=1.361479],21:515.0[&height_mean=5.30010279e-08,prob(percent)=100,height_95%HPD={0.05919390829133208,36.85388549414603},height_median=5.00000000e-08,prob=1.00000000e+00,length_median=1.33343600e-02,effectivebrlenIgrBrlens{all}_95%HPD={0.024612,0.063560},rateIgrBrlens{all}_mean=3.956509,length_mean=1.44969560e-02,effectivebrlenIgrBrlens{all}_median=0.042143,rateIgrBrlens{all}_95%HPD={0.772064,8.842612},effectivebrlenIgrBrlens{all}_mean=0.042809,rateIgrBrlens{all}_median=3.104150,length_95%HPD={2.16875900e-03,2.91292500e-02}]):192.0[&prob(percent)=100,height_95%HPD={282.91282230604327,843.1109466164454},prob=1.00000000e+00,height_median=1.33344210e-02,height_mean=1.44970090e-02,length_mean=1.34543215e-02,effectivebrlenIgrBrlens{all}_median=0.052545,rateIgrBrlens{all}_95%HPD={0.910884,16.645740},effectivebrlenIgrBrlens{all}_mean=0.053455,rateIgrBrlens{all}_median=4.303911,length_95%HPD={6.82384900e-04,2.84202100e-02},rateIgrBrlens{all}_mean=6.187168,length_median=1.21556100e-02,effectivebrlenIgrBrlens{all}_95%HPD={0.032175,0.078036}],20:707.0[&prob(percent)=100,height_95%HPD={0.05919390829133208,36.85388549414603},prob=1.00000000e+00,height_median=5.00000000e-08,height_mean=5.30859099e-08,length_mean=2.79512774e-02,effectivebrlenIgrBrlens{all}_median=0.010434,effectivebrlenIgrBrlens{all}_95%HPD={0.000000,0.023393},rateIgrBrlens{all}_95%HPD={0.000084,0.965176},effectivebrlenIgrBrlens{all}_mean=0.011309,rateIgrBrlens{all}_median=0.381338,length_95%HPD={9.50489900e-03,4.85103100e-02},rateIgrBrlens{all}_mean=0.434541,length_median=2.67912900e-02]):201.0[&height_95%HPD={458.5340229797823,1055.3318568964498},prob=1.00000000e+00,height_median=2.67913820e-02,height_mean=2.79513305e-02,prob(percent)=100,effectivebrlenIgrBrlens{all}_mean=0.036008,rateIgrBrlens{all}_median=2.332538,rateIgrBrlens{all}_95%HPD={0.565460,7.380597},length_95%HPD={6.33104900e-04,3.45751400e-02},rateIgrBrlens{all}_mean=3.271610,length_median=1.54512200e-02,effectivebrlenIgrBrlens{all}_95%HPD={0.017806,0.057588},length_mean=1.69285782e-02,effectivebrlenIgrBrlens{all}_median=0.035183],(19:475.0[&height_mean=5.30609799e-08,prob(percent)=100,height_95%HPD={0.05919390829133208,36.85388549414603},prob=1.00000000e+00,height_median=5.00000000e-08,length_median=1.05993800e-02,effectivebrlenIgrBrlens{all}_95%HPD={0.000000,0.005924},length_mean=1.18060283e-02,effectivebrlenIgrBrlens{all}_median=0.000796,rateIgrBrlens{all}_mean=0.143004,rateIgrBrlens{all}_95%HPD={0.000001,0.500176},effectivebrlenIgrBrlens{all}_mean=0.001604,rateIgrBrlens{all}_median=0.070364,length_95%HPD={7.47277100e-04,2.56546600e-02}],22:475.0[&height_mean=5.30609132e-08,prob(percent)=100,height_95%HPD={0.05919390829133208,36.85388549414603},prob=1.00000000e+00,height_median=5.00000000e-08,length_median=1.05993800e-02,effectivebrlenIgrBrlens{all}_95%HPD={0.002468,0.017803},length_mean=1.18196508e-02,effectivebrlenIgrBrlens{all}_median=0.008509,rateIgrBrlens{all}_95%HPD={0.068116,3.329152},rateIgrBrlens{all}_mean=1.251620,effectivebrlenIgrBrlens{all}_mean=0.009150,rateIgrBrlens{all}_median=0.818134,length_95%HPD={6.89641200e-04,2.56546600e-02}]):433.0[&prob(percent)=100,height_95%HPD={253.34530115335363,800.9706885992695},prob=9.97600320e-01,height_median=1.05803800e-02,height_mean=1.17781886e-02,length_mean=3.22119072e-02,effectivebrlenIgrBrlens{all}_median=0.011188,rateIgrBrlens{all}_95%HPD={0.046772,0.973583},effectivebrlenIgrBrlens{all}_95%HPD={0.000000,0.025830},effectivebrlenIgrBrlens{all}_mean=0.012470,rateIgrBrlens{all}_median=0.363313,length_95%HPD={7.30434600e-03,5.71973700e-02},rateIgrBrlens{all}_mean=0.426704,length_median=3.11278300e-02]):177.0[&height_95%HPD={637.5809736177474,1238.4974263459494},prob=9.36941741e-01,height_median=4.26529200e-02,height_mean=4.40866189e-02,prob(percent)=94,effectivebrlenIgrBrlens{all}_mean=0.037100,rateIgrBrlens{all}_median=1.500412,effectivebrlenIgrBrlens{all}_median=0.035855,length_95%HPD={1.87580700e-03,5.41682700e-02},rateIgrBrlens{all}_mean=2.087511,rateIgrBrlens{all}_95%HPD={0.137469,5.301106},length_median=2.31894100e-02,effectivebrlenIgrBrlens{all}_95%HPD={0.005240,0.068984},length_mean=2.51089808e-02]):186.0[&prob=9.95067324e-01,height_median=6.62621780e-02,height_mean=6.82258650e-02,prob(percent)=100,height_95%HPD={809.56750129102,1401.887125622238},length_95%HPD={4.57270100e-03,7.78659500e-02},rateIgrBrlens{all}_mean=2.747989,length_median=3.35359600e-02,effectivebrlenIgrBrlens{all}_95%HPD={0.031337,0.108535},rateIgrBrlens{all}_median=1.995607,length_mean=3.66986304e-02,effectivebrlenIgrBrlens{all}_median=0.068322,rateIgrBrlens{all}_95%HPD={0.496541,6.423894},effectivebrlenIgrBrlens{all}_mean=0.069502],23:1271.0[&prob=1.00000000e+00,height_median=5.00000000e-08,height_mean=5.32003213e-08,prob(percent)=100,height_95%HPD={0.05919390829133208,36.85388549414603},length_95%HPD={5.03980500e-02,1.40337800e-01},rateIgrBrlens{all}_mean=0.774900,length_median=9.29721700e-02,effectivebrlenIgrBrlens{all}_95%HPD={0.028437,0.109489},rateIgrBrlens{all}_median=0.718351,length_mean=9.44907881e-02,effectivebrlenIgrBrlens{all}_median=0.068406,rateIgrBrlens{all}_95%HPD={0.336760,1.366654},effectivebrlenIgrBrlens{all}_mean=0.069991]):170.0[&height_mean=9.56981492e-02,prob(percent)=74,height_95%HPD={1016.2542059369191,1594.6261854780496},prob=7.39901346e-01,height_median=9.40931800e-02,length_median=3.19300100e-02,effectivebrlenIgrBrlens{all}_95%HPD={0.005659,0.089859},rateIgrBrlens{all}_mean=1.815459,length_mean=3.47804976e-02,effectivebrlenIgrBrlens{all}_median=0.046183,rateIgrBrlens{all}_95%HPD={0.000276,4.519688},effectivebrlenIgrBrlens{all}_mean=0.047202,rateIgrBrlens{all}_median=1.353381,length_95%HPD={1.91256300e-03,7.20761900e-02}],45:1441.0[&height_mean=5.27447967e-08,prob(percent)=100,height_95%HPD={0.05919390829133208,36.85388549414603},prob=1.00000000e+00,height_median=5.00000000e-08,length_median=1.19587000e-01,effectivebrlenIgrBrlens{all}_95%HPD={0.036474,0.113738},length_mean=1.20041849e-01,effectivebrlenIgrBrlens{all}_median=0.073066,rateIgrBrlens{all}_95%HPD={0.231549,1.217499},rateIgrBrlens{all}_mean=0.671588,effectivebrlenIgrBrlens{all}_mean=0.074040,rateIgrBrlens{all}_median=0.600514,length_95%HPD={5.67716900e-02,1.86179300e-01}]):433.0[&prob(percent)=100,height_95%HPD={1189.975351493495,1756.0038400327362},prob=9.99066791e-01,height_median=1.28377633e-01,height_mean=1.30808896e-01,length_mean=1.47498911e-01,effectivebrlenIgrBrlens{all}_median=0.147863,rateIgrBrlens{all}_95%HPD={0.501138,1.817699},effectivebrlenIgrBrlens{all}_mean=0.150857,effectivebrlenIgrBrlens{all}_95%HPD={0.049939,0.251002},rateIgrBrlens{all}_median=1.034485,length_95%HPD={3.98224600e-02,2.54694100e-01},rateIgrBrlens{all}_mean=1.092212,length_median=1.42922800e-01],((42:811.0[&prob(percent)=100,height_95%HPD={0.05919390829133208,36.85388549414603},prob=1.00000000e+00,height_median=5.00000000e-08,height_mean=5.26638342e-08,length_mean=5.01343694e-02,effectivebrlenIgrBrlens{all}_median=0.058767,rateIgrBrlens{all}_95%HPD={0.486383,2.584623},effectivebrlenIgrBrlens{all}_mean=0.059802,rateIgrBrlens{all}_median=1.213379,length_95%HPD={1.67450800e-02,8.62008700e-02},rateIgrBrlens{all}_mean=1.359822,effectivebrlenIgrBrlens{all}_95%HPD={0.034270,0.087746},length_median=4.85024900e-02],43:811.0[&prob(percent)=100,height_95%HPD={0.05919390829133208,36.85388549414603},prob=1.00000000e+00,height_median=5.00000000e-08,height_mean=5.26474097e-08,length_mean=5.01879484e-02,effectivebrlenIgrBrlens{all}_median=0.049071,rateIgrBrlens{all}_95%HPD={0.380569,2.229172},effectivebrlenIgrBrlens{all}_mean=0.049852,rateIgrBrlens{all}_median=1.031317,length_95%HPD={1.64894200e-02,8.60975600e-02},rateIgrBrlens{all}_mean=1.141965,effectivebrlenIgrBrlens{all}_95%HPD={0.026457,0.077099},length_median=4.85108900e-02]):297.0[&height_95%HPD={549.9284446974323,1153.1950853165608},prob=9.92667644e-01,height_median=4.84049300e-02,height_mean=5.00003991e-02,prob(percent)=99,effectivebrlenIgrBrlens{all}_mean=0.053422,rateIgrBrlens{all}_median=1.116664,length_95%HPD={5.29816000e-03,8.90516600e-02},rateIgrBrlens{all}_mean=1.401120,length_median=4.44750500e-02,effectivebrlenIgrBrlens{all}_95%HPD={0.007875,0.097346},effectivebrlenIgrBrlens{all}_median=0.052485,length_mean=4.70140216e-02,rateIgrBrlens{all}_95%HPD={0.040977,3.324397}],44:1108.0[&height_95%HPD={0.05919390829133208,36.85388549414603},prob=1.00000000e+00,height_median=5.00000000e-08,height_mean=5.30457566e-08,prob(percent)=100,effectivebrlenIgrBrlens{all}_mean=0.097961,rateIgrBrlens{all}_median=1.005683,length_95%HPD={4.96457000e-02,1.46795100e-01},rateIgrBrlens{all}_mean=1.072823,length_median=9.43703500e-02,effectivebrlenIgrBrlens{all}_95%HPD={0.048728,0.146449},effectivebrlenIgrBrlens{all}_median=0.097026,length_mean=9.67843144e-02,rateIgrBrlens{all}_95%HPD={0.446265,1.769008}]):766.0[&prob=1.00000000e+00,height_median=9.44141700e-02,height_mean=9.68766519e-02,prob(percent)=100,height_95%HPD={833.5419015688242,1424.4099220346718},length_95%HPD={7.23830300e-02,3.51564000e-01},rateIgrBrlens{all}_mean=1.381877,length_median=1.82905500e-01,effectivebrlenIgrBrlens{all}_95%HPD={0.133716,0.372809},length_mean=1.96252543e-01,effectivebrlenIgrBrlens{all}_median=0.243100,rateIgrBrlens{all}_95%HPD={0.612252,2.174251},effectivebrlenIgrBrlens{all}_mean=0.249295,rateIgrBrlens{all}_median=1.311714]):568.0[&height_mean=2.60634862e-01,height_median=2.57266980e-01,prob(percent)=68,height_95%HPD={1592.6386897667257,2216.4268464442457},prob=6.77376350e-01,length_median=6.28275000e-02,effectivebrlenIgrBrlens{all}_95%HPD={0.000000,0.152897},length_mean=6.82030285e-02,effectivebrlenIgrBrlens{all}_median=0.072721,rateIgrBrlens{all}_95%HPD={0.000003,2.608858},effectivebrlenIgrBrlens{all}_mean=0.075946,rateIgrBrlens{all}_median=1.088798,rateIgrBrlens{all}_mean=1.262240,length_95%HPD={1.27595800e-03,1.44470000e-01}]):817.0[&prob(percent)=64,height_95%HPD={1997.5503790324412,2987.129150219181},prob=6.43780829e-01,height_median=3.14488160e-01,height_mean=3.16736602e-01,length_mean=6.36404238e-02,effectivebrlenIgrBrlens{all}_median=0.053959,rateIgrBrlens{all}_95%HPD={0.000001,2.163734},effectivebrlenIgrBrlens{all}_mean=0.057443,rateIgrBrlens{all}_median=0.865078,length_95%HPD={1.02997200e-03,1.31225000e-01},rateIgrBrlens{all}_mean=1.013682,effectivebrlenIgrBrlens{all}_95%HPD={0.000000,0.122466},length_median=5.87313500e-02])[&prob=1.00000000e+00,height_median=4.03651642e-01,height_mean=4.09018288e-01,prob(percent)=100,height_95%HPD={2432.6702939393563,4307.201754055772},length_mean=0.00000000e+00,effectivebrlenIgrBrlens{all}_median=1.000000,rateIgrBrlens{all}_95%HPD={inf,inf},effectivebrlenIgrBrlens{all}_mean=1.000000,rateIgrBrlens{all}_median=inf,length_95%HPD={0.00000000e+00,0.00000000e+00},rateIgrBrlens{all}_mean=-nan,effectivebrlenIgrBrlens{all}_95%HPD={1.000000,1.000000},length_median=0.00000000e+00];
END;
