# Supplementary material for: A test of Generalized Bayesian dating: A new linguistic dating method
Source: PLoS One. 2020 Aug 12;15(8):e0236522. doi: 10.1371/journal.pone.0236522 (PMC7423060; doi:10.1371/journal.pone.0236522)
Supplement: S2 File — Python code for extracting median tree lengths for each constraint, generation of consensus trees, RevBayes code for performing Gamma regression and linear regression, and Python code for predicting ages. Age annotated consensus tree files for all the families. (ZIP) [file pone.0236522.s002.zip › S2 Supporting Information/Consensus_Trees_Ages/Border.dendropy.con.tre]

#NEXUS

BEGIN TAXA;
    DIMENSIONS NTAX=7;
    TAXLABELS
        AMANAB
        AWJI
        DAONDA
        MANEM
        SENGI
        WAINA
        WARIS
  ;
END;

BEGIN TREES;
        Translate
             1 AMANAB,
             2 AWJI,
             3 DAONDA,
             4 MANEM,
             5 SENGI,
             6 WAINA,
             7 WARIS
             ;
    TREE 1 = [&R] (2:3384.0[&height_95%HPD={0.07025619076200873,39.35249008401716},prob=1.00000000e+00,height_median=6.60000000e-08,height_mean=1.72812798e-07,prob(percent)=100,effectivebrlenIgrBrlens{all}_mean=1.691577,rateIgrBrlens{all}_median=1.025271,rateIgrBrlens{all}_95%HPD={0.653937,1.719406},length_95%HPD={3.70602400e-01,3.38456900e+00},rateIgrBrlens{all}_mean=1.103649,length_median=1.39623100e+00,effectivebrlenIgrBrlens{all}_95%HPD={0.439112,3.465546},length_mean=1.59889622e+00,effectivebrlenIgrBrlens{all}_median=1.465657],((((1:1651.0[&height_95%HPD={0.09079169982612656,43.40778472445322},prob(percent)=100,height_median=9.99999998e-08,height_mean=1.68620757e-07,prob=1.00000000e+00,effectivebrlenIgrBrlens{all}_mean=0.408362,rateIgrBrlens{all}_mean=1.032209,rateIgrBrlens{all}_median=0.987270,length_mean=4.18017806e-01,effectivebrlenIgrBrlens{all}_median=0.349517,rateIgrBrlens{all}_95%HPD={0.447261,1.705318},length_median=3.62983500e-01,effectivebrlenIgrBrlens{all}_95%HPD={0.113965,0.874532},length_95%HPD={9.56314100e-02,8.86465300e-01}],6:1651.0[&prob(percent)=100,height_mean=1.69926956e-07,prob=1.00000000e+00,height_median=9.99999998e-08,height_95%HPD={0.09079169982612656,43.40778472445322},length_mean=4.35037017e-01,effectivebrlenIgrBrlens{all}_median=0.367557,rateIgrBrlens{all}_95%HPD={0.436637,1.690275},length_median=3.77593800e-01,effectivebrlenIgrBrlens{all}_95%HPD={0.115911,0.893412},length_95%HPD={1.05788500e-01,9.18990700e-01},rateIgrBrlens{all}_mean=1.041009,effectivebrlenIgrBrlens{all}_mean=0.430763,rateIgrBrlens{all}_median=0.986633]):343.0[&height_95%HPD={1391.1330141114997,1964.458762913227},prob(percent)=52,height_median=3.48976600e-01,height_mean=4.03298416e-01,prob=5.23796827e-01,effectivebrlenIgrBrlens{all}_mean=0.139339,rateIgrBrlens{all}_95%HPD={0.000003,2.092344},length_mean=1.54012251e-01,effectivebrlenIgrBrlens{all}_median=0.098436,effectivebrlenIgrBrlens{all}_95%HPD={0.000000,0.414015},rateIgrBrlens{all}_mean=0.959236,length_median=1.12445400e-01,rateIgrBrlens{all}_median=0.881126,length_95%HPD={1.79655400e-04,4.31630200e-01}],3:1994.0[&height_mean=1.69427836e-07,height_95%HPD={0.09079169971406932,43.40778470388165},height_median=9.99999996e-08,prob=1.00000000e+00,prob(percent)=100,length_95%HPD={1.03225200e-01,1.04784300e+00},effectivebrlenIgrBrlens{all}_mean=0.567049,effectivebrlenIgrBrlens{all}_median=0.487463,rateIgrBrlens{all}_95%HPD={0.596371,2.095926},effectivebrlenIgrBrlens{all}_95%HPD={0.171896,1.171009},length_mean=4.91937442e-01,rateIgrBrlens{all}_median=1.121802,length_median=4.19029300e-01,rateIgrBrlens{all}_mean=1.236420]):312.0[&prob(percent)=66,height_mean=5.04985305e-01,height_median=4.42027060e-01,prob=6.61911745e-01,height_95%HPD={1688.8812971142836,2369.888546362632},effectivebrlenIgrBrlens{all}_95%HPD={0.000000,0.443587},rateIgrBrlens{all}_mean=1.157894,rateIgrBrlens{all}_median=0.985018,rateIgrBrlens{all}_95%HPD={0.000001,2.518490},length_median=1.25474100e-01,length_95%HPD={5.54217100e-04,4.40017900e-01},effectivebrlenIgrBrlens{all}_mean=0.163653,effectivebrlenIgrBrlens{all}_median=0.127598,length_mean=1.62718482e-01],7:2306.0[&height_mean=1.68352766e-07,prob=1.00000000e+00,height_median=9.99999998e-08,height_95%HPD={0.09079169982612656,43.40778472445322},prob(percent)=100,rateIgrBrlens{all}_median=0.888560,rateIgrBrlens{all}_95%HPD={0.357867,1.345504},length_95%HPD={1.63587600e-01,1.28672600e+00},effectivebrlenIgrBrlens{all}_median=0.444771,effectivebrlenIgrBrlens{all}_95%HPD={0.137418,1.163076},rateIgrBrlens{all}_mean=0.882655,length_mean=6.15249697e-01,length_median=5.29978500e-01,effectivebrlenIgrBrlens{all}_mean=0.526520]):643.0[&prob=9.69470737e-01,height_median=5.63385600e-01,height_mean=6.48437519e-01,prob(percent)=97,height_95%HPD={1893.220365452166,2775.3353645800303},length_mean=3.76811489e-01,effectivebrlenIgrBrlens{all}_mean=0.374431,effectivebrlenIgrBrlens{all}_95%HPD={0.000001,0.896184},length_95%HPD={9.33357500e-03,9.11085300e-01},length_median=3.06761800e-01,rateIgrBrlens{all}_mean=1.096956,rateIgrBrlens{all}_median=0.999657,rateIgrBrlens{all}_95%HPD={0.228276,2.065586},effectivebrlenIgrBrlens{all}_median=0.306566],4:2950.0[&height_median=8.00000000e-08,prob=1.00000000e+00,height_mean=1.67239783e-07,prob(percent)=100,height_95%HPD={0.04965735631058426,41.129517584216956},length_mean=9.61535047e-01,effectivebrlenIgrBrlens{all}_median=0.761051,effectivebrlenIgrBrlens{all}_95%HPD={0.201651,1.909775},rateIgrBrlens{all}_median=0.947517,effectivebrlenIgrBrlens{all}_mean=0.892324,length_median=8.25782200e-01,rateIgrBrlens{all}_mean=0.943645,rateIgrBrlens{all}_95%HPD={0.481102,1.327549},length_95%HPD={2.39541000e-01,2.01561000e+00}],5:2950.0[&height_median=8.00000000e-08,prob=1.00000000e+00,prob(percent)=100,height_mean=1.72509920e-07,height_95%HPD={0.04965735631058426,41.129517584216956},length_mean=9.94360896e-01,length_95%HPD={2.39541000e-01,2.12173700e+00},rateIgrBrlens{all}_median=1.007978,effectivebrlenIgrBrlens{all}_median=0.860229,rateIgrBrlens{all}_mean=1.040070,rateIgrBrlens{all}_95%HPD={0.597957,1.550501},effectivebrlenIgrBrlens{all}_mean=1.009032,length_median=8.49231900e-01,effectivebrlenIgrBrlens{all}_95%HPD={0.256771,2.133816}]):434.0[&prob(percent)=86,height_95%HPD={2269.8063437908977,3775.649406906232},prob=8.57219037e-01,height_median=9.50931700e-01,height_mean=1.09908000e+00,length_95%HPD={3.85275500e-03,1.48537000e+00},rateIgrBrlens{all}_mean=1.031360,rateIgrBrlens{all}_95%HPD={0.281923,1.880723},rateIgrBrlens{all}_median=0.987528,length_mean=5.92481558e-01,effectivebrlenIgrBrlens{all}_95%HPD={0.000000,1.493095},effectivebrlenIgrBrlens{all}_median=0.479473,effectivebrlenIgrBrlens{all}_mean=0.592912,length_median=4.85366100e-01])[&prob=1.00000000e+00,height_mean=1.63162158e+00,height_95%HPD={2462.877109014493,4495.173083046529},height_median=1.41948317e+00,prob(percent)=100,effectivebrlenIgrBrlens{all}_mean=1.000000,rateIgrBrlens{all}_mean=-nan,effectivebrlenIgrBrlens{all}_median=1.000000,length_median=0.00000000e+00,length_95%HPD={0.00000000e+00,0.00000000e+00},length_mean=0.00000000e+00,rateIgrBrlens{all}_median=inf,rateIgrBrlens{all}_95%HPD={inf,inf},effectivebrlenIgrBrlens{all}_95%HPD={1.000000,1.000000}];
END;
