# Supplementary material for: A test of Generalized Bayesian dating: A new linguistic dating method
Source: PLoS One. 2020 Aug 12;15(8):e0236522. doi: 10.1371/journal.pone.0236522 (PMC7423060; doi:10.1371/journal.pone.0236522)
Supplement: S2 File — Python code for extracting median tree lengths for each constraint, generation of consensus trees, RevBayes code for performing Gamma regression and linear regression, and Python code for predicting ages. Age annotated consensus tree files for all the families. (ZIP) [file pone.0236522.s002.zip › S2 Supporting Information/Consensus_Trees_Ages/Yawa-Saweru.dendropy.con.tre]

#NEXUS

BEGIN TAXA;
    DIMENSIONS NTAX=6;
    TAXLABELS
        AMBADAIRU
        ARIEPI
        'KONTI_UNAI'
        MARIADEI
        SARAWANDORI
        TINDARET
  ;
END;

BEGIN TREES;
        Translate
             1 AMBADAIRU,
             2 ARIEPI,
             3 'KONTI_UNAI',
             4 MARIADEI,
             5 SARAWANDORI,
             6 TINDARET
             ;
    TREE 1 = [&R] ((3:852.0[&prob=1.00000000e+00,height_mean=1.90641781e-08,height_95%HPD={0.010429412774994023,19.125231289117796},prob(percent)=100,height_median=3.00000000e-09,length_mean=8.92162992e-02,length_95%HPD={8.85897900e-04,2.65428200e-01},rateIgrBrlens{all}_median=0.423456,length_median=5.50642900e-02,rateIgrBrlens{all}_95%HPD={0.000001,1.426658},effectivebrlenIgrBrlens{all}_median=0.022722,effectivebrlenIgrBrlens{all}_95%HPD={0.000000,0.156574},rateIgrBrlens{all}_mean=0.553306,effectivebrlenIgrBrlens{all}_mean=0.049537],4:852.0[&prob=1.00000000e+00,height_mean=1.89245967e-08,prob(percent)=100,height_95%HPD={0.010429412774994023,19.125231289117796},height_median=3.00000000e-09,length_median=5.51649500e-02,effectivebrlenIgrBrlens{all}_95%HPD={0.000037,0.302634},length_mean=9.19802749e-02,effectivebrlenIgrBrlens{all}_median=0.067756,rateIgrBrlens{all}_median=1.214886,effectivebrlenIgrBrlens{all}_mean=0.106860,rateIgrBrlens{all}_95%HPD={0.085416,4.641999},length_95%HPD={8.85897900e-04,2.77000200e-01},rateIgrBrlens{all}_mean=1.774474]):635.0[&prob(percent)=96,height_mean=8.18538132e-02,prob=9.61471804e-01,height_median=5.34257200e-02,height_95%HPD={585.4134048622835,1187.782701645687},length_median=9.88776700e-02,effectivebrlenIgrBrlens{all}_95%HPD={0.000000,0.364528},length_95%HPD={9.59698500e-04,3.81217100e-01},effectivebrlenIgrBrlens{all}_median=0.096191,rateIgrBrlens{all}_mean=1.304466,rateIgrBrlens{all}_median=0.946863,effectivebrlenIgrBrlens{all}_mean=0.139498,rateIgrBrlens{all}_95%HPD={0.000001,3.364277},length_mean=1.46134047e-01],((1:817.0[&prob(percent)=100,height_95%HPD={0.008241057923374493,21.53282109184396},prob=1.00000000e+00,height_median=5.00000000e-09,height_mean=1.73473670e-08,length_mean=5.53155265e-02,effectivebrlenIgrBrlens{all}_median=0.013124,rateIgrBrlens{all}_95%HPD={0.000001,1.620435},effectivebrlenIgrBrlens{all}_mean=0.023267,rateIgrBrlens{all}_median=0.315191,effectivebrlenIgrBrlens{all}_95%HPD={0.000000,0.068977},length_95%HPD={1.67653300e-03,1.52826300e-01},rateIgrBrlens{all}_mean=0.514614,length_median=3.87688000e-02],6:817.0[&height_mean=1.81211572e-08,height_median=4.99999998e-09,prob(percent)=100,height_95%HPD={0.008241057902021037,21.532821072014066},prob=1.00000000e+00,length_median=5.93775400e-02,effectivebrlenIgrBrlens{all}_95%HPD={0.013963,0.304554},length_mean=9.31680777e-02,effectivebrlenIgrBrlens{all}_median=0.088590,rateIgrBrlens{all}_95%HPD={0.030553,7.286029},rateIgrBrlens{all}_mean=2.443761,effectivebrlenIgrBrlens{all}_mean=0.122431,rateIgrBrlens{all}_median=1.452344,length_95%HPD={6.16158000e-04,2.63478600e-01}]):323.0[&prob(percent)=50,height_95%HPD={552.524475531347,1156.0199446509496},prob=5.00866551e-01,height_median=3.46877500e-02,height_mean=4.68342787e-02,length_mean=5.12440901e-02,effectivebrlenIgrBrlens{all}_median=0.021467,rateIgrBrlens{all}_95%HPD={0.000001,2.655456},effectivebrlenIgrBrlens{all}_mean=0.027586,rateIgrBrlens{all}_median=0.572761,effectivebrlenIgrBrlens{all}_95%HPD={0.000000,0.069677},length_95%HPD={4.34229600e-04,1.40672300e-01},rateIgrBrlens{all}_mean=0.930804,length_median=3.64666500e-02],(2:786.0[&height_mean=1.74437275e-08,prob(percent)=100,height_median=5.00000001e-09,height_95%HPD={0.008241057934051213,21.53282110175891},prob=1.00000000e+00,effectivebrlenIgrBrlens{all}_mean=0.028941,length_median=4.75986900e-02,rateIgrBrlens{all}_median=0.493593,rateIgrBrlens{all}_95%HPD={0.000001,1.903202},length_mean=6.24909143e-02,length_95%HPD={1.55112800e-03,1.61356700e-01},rateIgrBrlens{all}_mean=0.703071,effectivebrlenIgrBrlens{all}_95%HPD={0.000000,0.069889},effectivebrlenIgrBrlens{all}_median=0.023150],5:786.0[&prob(percent)=100,height_95%HPD={0.008241057955404668,21.532821121588825},prob=1.00000000e+00,height_median=5.00000003e-09,height_mean=1.73072924e-08,length_mean=5.44269908e-02,effectivebrlenIgrBrlens{all}_median=0.017764,rateIgrBrlens{all}_95%HPD={0.000001,1.871394},effectivebrlenIgrBrlens{all}_mean=0.023542,rateIgrBrlens{all}_median=0.454935,length_95%HPD={2.07637100e-03,1.47470300e-01},rateIgrBrlens{all}_mean=0.665625,length_median=4.00135600e-02,effectivebrlenIgrBrlens{all}_95%HPD={0.000000,0.060554}]):354.0[&height_95%HPD={518.4714982891369,1120.679773477668},prob=5.36461805e-01,height_median=3.53893900e-02,height_mean=4.77165135e-02,prob(percent)=54,effectivebrlenIgrBrlens{all}_mean=0.024553,rateIgrBrlens{all}_median=0.420997,rateIgrBrlens{all}_95%HPD={0.000001,2.248289},length_95%HPD={1.14846300e-04,1.49951100e-01},rateIgrBrlens{all}_mean=0.710571,length_median=3.15906900e-02,effectivebrlenIgrBrlens{all}_95%HPD={0.000000,0.070238},length_mean=4.97906212e-02,effectivebrlenIgrBrlens{all}_median=0.013302]):347.0[&prob=8.11891748e-01,height_median=8.69729400e-02,height_mean=1.17728004e-01,prob(percent)=81,height_95%HPD={881.28177453787,1470.4729979145382},length_95%HPD={5.95278400e-04,3.99502000e-01},rateIgrBrlens{all}_mean=1.056723,length_median=8.15381900e-02,effectivebrlenIgrBrlens{all}_95%HPD={0.000000,0.401770},length_mean=1.33349013e-01,effectivebrlenIgrBrlens{all}_median=0.068328,rateIgrBrlens{all}_95%HPD={0.000001,2.810284},effectivebrlenIgrBrlens{all}_mean=0.120534,rateIgrBrlens{all}_median=0.837696])[&prob(percent)=100,height_95%HPD={1223.9178012712218,1788.3401945832707},prob=1.00000000e+00,height_median=1.72756400e-01,height_mean=2.44424730e-01,length_95%HPD={0.00000000e+00,0.00000000e+00},rateIgrBrlens{all}_mean=-nan,rateIgrBrlens{all}_median=inf,length_median=0.00000000e+00,effectivebrlenIgrBrlens{all}_95%HPD={1.000000,1.000000},length_mean=0.00000000e+00,effectivebrlenIgrBrlens{all}_median=1.000000,rateIgrBrlens{all}_95%HPD={inf,inf},effectivebrlenIgrBrlens{all}_mean=1.000000];
END;
