# Supplementary material for: A test of Generalized Bayesian dating: A new linguistic dating method
Source: PLoS One. 2020 Aug 12;15(8):e0236522. doi: 10.1371/journal.pone.0236522 (PMC7423060; doi:10.1371/journal.pone.0236522)
Supplement: S2 File — Python code for extracting median tree lengths for each constraint, generation of consensus trees, RevBayes code for performing Gamma regression and linear regression, and Python code for predicting ages. Age annotated consensus tree files for all the families. (ZIP) [file pone.0236522.s002.zip › S2 Supporting Information/Consensus_Trees_Ages/Nuclear-Macro-Je.dendropy.con.tre]

#NEXUS

BEGIN TAXA;
    DIMENSIONS NTAX=17;
    TAXLABELS
        APINAYE
        KAYAPO
        KRAHO
        SUYA
        APANIEKRA
        PYKOBJE
        XAVANTE
        XERENTE
        KAINGANG
        XOKLENG
        MAXAKALI
        KRENAK
        PANARA
        KARAJA
        ARIKAPU
        JABUTI
        'XAVANTE_2'
  ;
END;

BEGIN TREES;
        Translate
             1 APINAYE,
             2 KAYAPO,
             3 KRAHO,
             4 SUYA,
             5 APANIEKRA,
             6 PYKOBJE,
             7 XAVANTE,
             8 XERENTE,
             9 KAINGANG,
             10 XOKLENG,
             11 MAXAKALI,
             12 KRENAK,
             13 PANARA,
             14 KARAJA,
             15 ARIKAPU,
             16 JABUTI,
             17 'XAVANTE_2'
             ;
    TREE 1 = [&R] (11:3091.0[&prob=1.00000000e+00,height_median=4.99999999e-08,height_mean=7.53751393e-08,prob(percent)=100,height_95%HPD={0.059193908218273576,36.8538854770581},length_95%HPD={2.38414400e-01,1.58113800e+00},rateIgrBrlens{all}_mean=1.129970,length_median=7.11365700e-01,effectivebrlenIgrBrlens{all}_95%HPD={0.302187,1.616091},length_mean=7.93065686e-01,effectivebrlenIgrBrlens{all}_median=0.766189,rateIgrBrlens{all}_95%HPD={0.598334,1.716185},effectivebrlenIgrBrlens{all}_mean=0.853571,rateIgrBrlens{all}_median=1.064956],((((((1:901.0[&height_95%HPD={0.05919390829133208,36.85388549414603},prob=1.00000000e+00,height_median=5.00000000e-08,height_mean=7.68743154e-08,prob(percent)=100,effectivebrlenIgrBrlens{all}_mean=0.024390,rateIgrBrlens{all}_median=0.584025,length_95%HPD={9.16226900e-03,8.18525800e-02},rateIgrBrlens{all}_mean=0.683609,effectivebrlenIgrBrlens{all}_median=0.023740,length_median=3.99748100e-02,effectivebrlenIgrBrlens{all}_95%HPD={0.010208,0.040148},rateIgrBrlens{all}_95%HPD={0.154284,1.441999},length_mean=4.35145230e-02],2:901.0[&prob(percent)=100,height_95%HPD={0.05919390829133208,36.85388549414603},prob=1.00000000e+00,height_median=5.00000000e-08,height_mean=7.68158406e-08,length_mean=4.71848410e-02,effectivebrlenIgrBrlens{all}_median=0.021022,rateIgrBrlens{all}_95%HPD={0.088528,1.242323},effectivebrlenIgrBrlens{all}_mean=0.021814,rateIgrBrlens{all}_median=0.489087,effectivebrlenIgrBrlens{all}_95%HPD={0.008416,0.036637},length_95%HPD={1.05468900e-02,9.06337100e-02},rateIgrBrlens{all}_mean=0.573415,length_median=4.34453900e-02],4:901.0[&height_mean=7.68606666e-08,height_median=5.00000000e-08,prob(percent)=100,height_95%HPD={0.05919390829133208,36.85388549414603},prob=1.00000000e+00,length_median=4.73124300e-02,effectivebrlenIgrBrlens{all}_95%HPD={0.053451,0.111656},length_mean=5.07100416e-02,effectivebrlenIgrBrlens{all}_median=0.080315,rateIgrBrlens{all}_95%HPD={0.499689,4.210563},effectivebrlenIgrBrlens{all}_mean=0.081489,rateIgrBrlens{all}_median=1.680130,rateIgrBrlens{all}_mean=1.998110,length_95%HPD={1.23398400e-02,9.70465300e-02}]):453.0[&prob(percent)=100,height_95%HPD={631.8238915082404,1232.2983504446208},prob=1.00000000e+00,height_median=5.47938000e-02,height_mean=5.89137724e-02,length_mean=5.06510592e-02,effectivebrlenIgrBrlens{all}_median=0.036954,rateIgrBrlens{all}_95%HPD={0.162728,2.312152},effectivebrlenIgrBrlens{all}_mean=0.037974,rateIgrBrlens{all}_median=0.794134,effectivebrlenIgrBrlens{all}_95%HPD={0.018315,0.059549},length_95%HPD={5.00487600e-03,1.00330200e-01},rateIgrBrlens{all}_mean=1.020706,length_median=4.63974600e-02],((3:889.0[&height_mean=7.66136315e-08,prob(percent)=100,height_median=5.00000000e-08,height_95%HPD={0.05919390829133208,36.85388549414603},prob=1.00000000e+00,length_median=6.31871800e-02,effectivebrlenIgrBrlens{all}_95%HPD={0.039335,0.091686},length_mean=6.67709565e-02,effectivebrlenIgrBrlens{all}_median=0.061904,rateIgrBrlens{all}_95%HPD={0.341329,2.211232},effectivebrlenIgrBrlens{all}_mean=0.063209,rateIgrBrlens{all}_median=0.975663,length_95%HPD={1.79536600e-02,1.19508500e-01},rateIgrBrlens{all}_mean=1.117719],5:889.0[&prob=1.00000000e+00,height_median=5.00000000e-08,height_mean=7.66725437e-08,prob(percent)=100,height_95%HPD={0.05919390829133208,36.85388549414603},length_95%HPD={1.85945900e-02,1.18417100e-01},rateIgrBrlens{all}_mean=0.438304,length_median=6.25591100e-02,effectivebrlenIgrBrlens{all}_95%HPD={0.009156,0.042278},length_mean=6.56993955e-02,effectivebrlenIgrBrlens{all}_median=0.024545,rateIgrBrlens{all}_95%HPD={0.086948,0.889522},effectivebrlenIgrBrlens{all}_mean=0.024983,rateIgrBrlens{all}_median=0.396718]):199.0[&height_mean=5.92206402e-02,prob(percent)=54,height_median=5.63144400e-02,height_95%HPD={621.1319467358667,1222.373785901752},prob=5.42061059e-01,length_median=2.46957200e-02,effectivebrlenIgrBrlens{all}_median=0.007630,effectivebrlenIgrBrlens{all}_95%HPD={0.000000,0.022039},length_mean=2.91146197e-02,effectivebrlenIgrBrlens{all}_mean=0.008740,rateIgrBrlens{all}_mean=0.388284,rateIgrBrlens{all}_median=0.271133,rateIgrBrlens{all}_95%HPD={0.000001,1.127764},length_95%HPD={9.10262100e-05,6.85070900e-02}],6:1088.0[&prob=1.00000000e+00,height_mean=7.66084469e-08,prob(percent)=100,height_95%HPD={0.05919390829133208,36.85388549414603},height_median=5.00000000e-08,length_median=7.34985400e-02,effectivebrlenIgrBrlens{all}_95%HPD={0.066531,0.136520},rateIgrBrlens{all}_mean=1.519910,length_mean=7.69991106e-02,effectivebrlenIgrBrlens{all}_median=0.099793,rateIgrBrlens{all}_95%HPD={0.539065,2.881681},effectivebrlenIgrBrlens{all}_mean=0.101328,rateIgrBrlens{all}_median=1.347062,length_95%HPD={2.51023000e-02,1.36358000e-01}]):266.0[&prob(percent)=100,height_95%HPD={812.3496706895526,1404.31674193861},prob=1.00000000e+00,height_median=8.29158560e-02,height_mean=8.70351211e-02,length_mean=2.25297105e-02,effectivebrlenIgrBrlens{all}_median=0.002780,rateIgrBrlens{all}_95%HPD={0.000001,0.992083},effectivebrlenIgrBrlens{all}_95%HPD={0.000000,0.017543},effectivebrlenIgrBrlens{all}_mean=0.005027,rateIgrBrlens{all}_median=0.144897,length_95%HPD={1.54990100e-04,6.08135600e-02},rateIgrBrlens{all}_mean=0.290572,length_median=1.71123100e-02]):233.0[&height_95%HPD={1106.0568122774716,1679.625972232949},prob=1.00000000e+00,height_median=1.03322320e-01,height_mean=1.09564832e-01,prob(percent)=100,effectivebrlenIgrBrlens{all}_mean=0.054587,effectivebrlenIgrBrlens{all}_median=0.052870,rateIgrBrlens{all}_median=0.755459,length_95%HPD={5.91403700e-03,1.47845500e-01},rateIgrBrlens{all}_mean=0.921123,rateIgrBrlens{all}_95%HPD={0.000003,1.990031},length_median=6.75021600e-02,effectivebrlenIgrBrlens{all}_95%HPD={0.000000,0.102829},length_mean=7.31056503e-02],13:1587.0[&height_95%HPD={0.059193908364390584,36.85388551123397},prob=1.00000000e+00,height_median=5.00000001e-08,height_mean=7.66491535e-08,prob(percent)=100,effectivebrlenIgrBrlens{all}_mean=0.137294,rateIgrBrlens{all}_median=0.781449,effectivebrlenIgrBrlens{all}_median=0.134921,length_95%HPD={9.26510000e-02,2.92562300e-01},rateIgrBrlens{all}_mean=0.805203,rateIgrBrlens{all}_95%HPD={0.298167,1.315634},length_median=1.73306600e-01,effectivebrlenIgrBrlens{all}_95%HPD={0.079427,0.200612},length_mean=1.82670405e-01]):328.0[&prob=1.00000000e+00,height_median=1.73306700e-01,height_mean=1.82670482e-01,prob(percent)=100,height_95%HPD={1344.5740898144663,1912.515303768807},length_95%HPD={1.41281700e-03,1.90293900e-01},rateIgrBrlens{all}_mean=0.736210,rateIgrBrlens{all}_median=0.641809,length_median=8.03714400e-02,effectivebrlenIgrBrlens{all}_95%HPD={0.000000,0.133809},length_mean=8.90241801e-02,effectivebrlenIgrBrlens{all}_median=0.053530,rateIgrBrlens{all}_95%HPD={0.000001,1.644033},effectivebrlenIgrBrlens{all}_mean=0.058950],((7:795.0[&height_95%HPD={0.059193908364390584,36.85388551123397},prob=1.00000000e+00,height_median=5.00000001e-08,height_mean=7.66002800e-08,prob(percent)=100,effectivebrlenIgrBrlens{all}_mean=0.046911,rateIgrBrlens{all}_median=0.991520,length_95%HPD={9.60390900e-03,9.86904600e-02},rateIgrBrlens{all}_mean=1.175629,effectivebrlenIgrBrlens{all}_median=0.045860,length_median=4.57463500e-02,effectivebrlenIgrBrlens{all}_95%HPD={0.024160,0.072222},rateIgrBrlens{all}_95%HPD={0.242206,2.452043},length_mean=5.02309064e-02],17:795.0[&height_95%HPD={0.059193908364390584,36.85388551123397},prob=1.00000000e+00,height_median=5.00000001e-08,height_mean=7.65776163e-08,prob(percent)=100,effectivebrlenIgrBrlens{all}_mean=0.044750,rateIgrBrlens{all}_median=0.953139,length_95%HPD={1.00129300e-02,9.85475500e-02},rateIgrBrlens{all}_mean=1.118856,effectivebrlenIgrBrlens{all}_median=0.043694,length_median=4.56318100e-02,effectivebrlenIgrBrlens{all}_95%HPD={0.021187,0.068320},rateIgrBrlens{all}_95%HPD={0.187839,2.340090},length_mean=5.00172013e-02]):292.0[&prob=9.88134915e-01,height_median=4.54517100e-02,height_mean=4.97817321e-02,prob(percent)=99,height_95%HPD={529.3768336959988,1132.6385363378793},length_95%HPD={1.91724400e-03,1.02870100e-01},rateIgrBrlens{all}_mean=1.639556,length_median=4.20479500e-02,effectivebrlenIgrBrlens{all}_95%HPD={0.012158,0.087885},length_mean=4.74987544e-02,effectivebrlenIgrBrlens{all}_median=0.047935,rateIgrBrlens{all}_median=1.104615,rateIgrBrlens{all}_95%HPD={0.000018,3.779257},effectivebrlenIgrBrlens{all}_mean=0.049185],8:1087.0[&height_95%HPD={0.059193908364390584,36.85388551123397},prob=1.00000000e+00,height_median=5.00000001e-08,height_mean=7.64748300e-08,prob(percent)=100,effectivebrlenIgrBrlens{all}_mean=0.055796,rateIgrBrlens{all}_median=0.595897,length_95%HPD={3.89907900e-02,1.74092700e-01},rateIgrBrlens{all}_mean=0.649035,effectivebrlenIgrBrlens{all}_median=0.054335,length_median=9.04579500e-02,effectivebrlenIgrBrlens{all}_95%HPD={0.020265,0.095769},rateIgrBrlens{all}_95%HPD={0.124754,1.254145},length_mean=9.69090727e-02]):828.0[&prob=1.00000000e+00,height_median=9.06659400e-02,height_mean=9.72094671e-02,prob(percent)=100,height_95%HPD={812.251825197282,1404.2313652899738},length_95%HPD={6.71279900e-02,2.99631100e-01},rateIgrBrlens{all}_mean=1.163353,length_median=1.66732800e-01,effectivebrlenIgrBrlens{all}_95%HPD={0.092078,0.286252},length_mean=1.75346538e-01,effectivebrlenIgrBrlens{all}_median=0.180257,rateIgrBrlens{all}_95%HPD={0.382447,2.047515},rateIgrBrlens{all}_median=1.074876,effectivebrlenIgrBrlens{all}_mean=0.185356]):366.0[&height_mean=2.68167495e-01,height_median=2.56630030e-01,prob(percent)=96,height_95%HPD={1622.3692764649181,2264.104505792441},prob=9.58272230e-01,length_median=1.89281600e-01,effectivebrlenIgrBrlens{all}_95%HPD={0.000000,0.341283},length_mean=2.02149226e-01,effectivebrlenIgrBrlens{all}_median=0.159875,rateIgrBrlens{all}_95%HPD={0.074019,1.688892},rateIgrBrlens{all}_mean=0.910686,effectivebrlenIgrBrlens{all}_mean=0.172135,rateIgrBrlens{all}_median=0.855248,length_95%HPD={1.96274000e-02,3.99080300e-01}],(9:1045.0[&prob(percent)=100,height_95%HPD={0.059193908364390584,36.85388551123397},prob=1.00000000e+00,height_median=5.00000001e-08,height_mean=7.58221037e-08,length_mean=1.03455803e-01,effectivebrlenIgrBrlens{all}_median=0.121036,rateIgrBrlens{all}_95%HPD={0.139127,3.257249},effectivebrlenIgrBrlens{all}_mean=0.124961,rateIgrBrlens{all}_median=1.175882,length_95%HPD={2.75966600e-02,1.85644300e-01},rateIgrBrlens{all}_mean=1.470782,effectivebrlenIgrBrlens{all}_95%HPD={0.036420,0.221398},length_median=9.99269800e-02],10:1045.0[&prob(percent)=100,height_95%HPD={0.059193908364390584,36.85388551123397},prob=1.00000000e+00,height_median=5.00000001e-08,height_mean=7.58221037e-08,length_mean=1.03455803e-01,effectivebrlenIgrBrlens{all}_median=0.103762,rateIgrBrlens{all}_95%HPD={0.000009,2.448173},effectivebrlenIgrBrlens{all}_mean=0.104956,rateIgrBrlens{all}_median=1.006484,length_95%HPD={2.75966600e-02,1.85644300e-01},rateIgrBrlens{all}_mean=1.169693,effectivebrlenIgrBrlens{all}_95%HPD={0.000000,0.182700},length_median=9.99269800e-02]):1236.0[&height_95%HPD={769.3475898919894,1363.8173790672897},prob=1.00000000e+00,height_median=9.99271000e-02,height_mean=1.03455879e-01,prob(percent)=100,effectivebrlenIgrBrlens{all}_mean=0.537187,rateIgrBrlens{all}_median=1.401002,length_95%HPD={1.72251800e-01,5.92254000e-01},rateIgrBrlens{all}_mean=1.561944,length_median=3.44830800e-01,effectivebrlenIgrBrlens{all}_95%HPD={0.240461,0.921119},effectivebrlenIgrBrlens{all}_median=0.504457,length_mean=3.61313198e-01,rateIgrBrlens{all}_95%HPD={0.797194,2.792963}]):555.0[&prob=1.00000000e+00,height_median=4.50113100e-01,height_mean=4.66909569e-01,prob(percent)=100,height_95%HPD={1882.2009137473522,2743.5740519972956},length_95%HPD={7.93011200e-05,1.65501300e-01},rateIgrBrlens{all}_mean=0.744608,length_median=4.02347000e-02,effectivebrlenIgrBrlens{all}_95%HPD={0.000000,0.132335},length_mean=5.68800096e-02,effectivebrlenIgrBrlens{all}_median=0.023836,rateIgrBrlens{all}_95%HPD={0.000001,2.051545},rateIgrBrlens{all}_median=0.558588,effectivebrlenIgrBrlens{all}_mean=0.039716],12:2836.0[&prob=1.00000000e+00,height_median=5.00000001e-08,height_mean=7.60764725e-08,prob(percent)=100,height_95%HPD={0.059193908364390584,36.85388551123397},length_95%HPD={2.38691200e-01,9.10313200e-01},rateIgrBrlens{all}_mean=1.047615,length_median=5.10460300e-01,effectivebrlenIgrBrlens{all}_95%HPD={0.238764,0.902245},length_mean=5.38094361e-01,effectivebrlenIgrBrlens{all}_median=0.519526,rateIgrBrlens{all}_95%HPD={0.538504,1.556467},effectivebrlenIgrBrlens{all}_mean=0.545666,rateIgrBrlens{all}_median=1.012959],14:2836.0[&prob=1.00000000e+00,height_median=5.50000000e-08,height_mean=7.61382376e-08,prob(percent)=100,height_95%HPD={0.06277994423780102,37.696892679248386},length_95%HPD={2.63937700e-01,7.42162500e-01},rateIgrBrlens{all}_mean=0.873666,length_median=4.78584200e-01,effectivebrlenIgrBrlens{all}_95%HPD={0.208731,0.672551},length_mean=4.94464296e-01,effectivebrlenIgrBrlens{all}_median=0.408505,rateIgrBrlens{all}_95%HPD={0.462051,1.246148},effectivebrlenIgrBrlens{all}_mean=0.424004,rateIgrBrlens{all}_median=0.871029],(15:1042.0[&prob(percent)=100,height_95%HPD={0.059193908364390584,36.85388551123397},prob=1.00000000e+00,height_median=5.00000001e-08,height_mean=7.66786855e-08,length_mean=1.02725886e-01,effectivebrlenIgrBrlens{all}_median=0.104860,effectivebrlenIgrBrlens{all}_95%HPD={0.028633,0.190455},rateIgrBrlens{all}_95%HPD={0.000092,2.906369},effectivebrlenIgrBrlens{all}_mean=0.107652,rateIgrBrlens{all}_median=1.028330,length_95%HPD={2.11441600e-02,1.77794900e-01},rateIgrBrlens{all}_mean=1.277813,length_median=9.90183400e-02],16:1042.0[&prob(percent)=100,height_95%HPD={0.059193908364390584,36.85388551123397},prob=1.00000000e+00,height_median=5.00000001e-08,height_mean=7.66746861e-08,length_mean=1.02731230e-01,effectivebrlenIgrBrlens{all}_median=0.088776,rateIgrBrlens{all}_95%HPD={0.000002,2.174572},effectivebrlenIgrBrlens{all}_95%HPD={0.000000,0.155995},effectivebrlenIgrBrlens{all}_mean=0.090098,rateIgrBrlens{all}_median=0.863073,length_95%HPD={2.11441600e-02,1.77794900e-01},rateIgrBrlens{all}_mean=1.023065,length_median=9.90183400e-02]):1794.0[&height_95%HPD={767.3480017769538,1361.6034073111732},prob=9.99866684e-01,height_median=9.90184300e-02,height_mean=1.02710198e-01,prob(percent)=100,effectivebrlenIgrBrlens{all}_median=0.410149,effectivebrlenIgrBrlens{all}_mean=0.440622,rateIgrBrlens{all}_median=1.018515,rateIgrBrlens{all}_95%HPD={0.471864,1.707560},length_95%HPD={1.70830200e-01,7.75606900e-01},rateIgrBrlens{all}_mean=1.088799,length_median=3.96449000e-01,effectivebrlenIgrBrlens{all}_95%HPD={0.169569,0.787002},length_mean=4.25321742e-01]):255.0[&prob=5.43527530e-01,height_median=5.93418000e-01,height_mean=6.17911789e-01,prob(percent)=54,height_95%HPD={2222.7714482339325,3602.808744221754},length_95%HPD={1.18859200e-04,1.12238300e+00},rateIgrBrlens{all}_mean=1.000690,rateIgrBrlens{all}_median=0.958416,length_median=2.63073800e-01,effectivebrlenIgrBrlens{all}_95%HPD={0.000000,1.139549},length_mean=3.73503045e-01,effectivebrlenIgrBrlens{all}_median=0.262144,rateIgrBrlens{all}_95%HPD={0.000001,1.701987},effectivebrlenIgrBrlens{all}_mean=0.372063])[&prob(percent)=100,height_95%HPD={2343.1502464387886,4013.6246178799756},prob=1.00000000e+00,height_median=7.94608496e-01,height_mean=8.80448850e-01,length_95%HPD={0.00000000e+00,0.00000000e+00},rateIgrBrlens{all}_mean=-nan,length_median=0.00000000e+00,effectivebrlenIgrBrlens{all}_95%HPD={1.000000,1.000000},rateIgrBrlens{all}_median=inf,length_mean=0.00000000e+00,effectivebrlenIgrBrlens{all}_median=1.000000,rateIgrBrlens{all}_95%HPD={inf,inf},effectivebrlenIgrBrlens{all}_mean=1.000000];
END;
