# Supplementary material for: A test of Generalized Bayesian dating: A new linguistic dating method
Source: PLoS One. 2020 Aug 12;15(8):e0236522. doi: 10.1371/journal.pone.0236522 (PMC7423060; doi:10.1371/journal.pone.0236522)
Supplement: S2 File — Python code for extracting median tree lengths for each constraint, generation of consensus trees, RevBayes code for performing Gamma regression and linear regression, and Python code for predicting ages. Age annotated consensus tree files for all the families. (ZIP) [file pone.0236522.s002.zip › S2 Supporting Information/Consensus_Trees_Ages/Arawakan.dendropy.con.tre]

#NEXUS

BEGIN TAXA;
    DIMENSIONS NTAX=48;
    TAXLABELS
        BAURE
        TERENA
        PARAUJANO
        MEHINAKU
        PARESI
        WAURA
        YAWALAPITI
        ASHANINKA
        'ASHENINKA_PICHIS'
        MACHIGUENGA
        NOMATSIGUENGA
        CHAMICURO
        BANIVA
        BANIWA
        'BANIWA_2'
        YAVITERO
        IGNACIANO
        PALIKUR
        ACHAGUA
        BARE
        CURRIPACO
        PIAPOCO
        'PIAPOCO_2'
        RESIGARO
        TARIANA
        TARIANO
        WAREKENA
        YUCUNA
        'YUCUNA_2'
        'AJYININKA_APURUCAYALI'
        ASHENINKA
        'ASHENINKA_UCAYALI_YURUA'
        'CAMPA_DE_PERENE'
        CAQUINTE
        APURINA
        INAPARI
        'MAPIDIAN_2'
        MAWAYANA
        WAPISIANA
        AMUESHA
        'MASHCO_PIRO'
        MAXINERI
        WAPISHANA
        WAPIXANA
        LOKONO
        WAYUU
        TRINITARIO
        GARIFUNA
  ;
END;

BEGIN TREES;
        Translate
             1 BAURE,
             2 TERENA,
             3 PARAUJANO,
             4 MEHINAKU,
             5 PARESI,
             6 WAURA,
             7 YAWALAPITI,
             8 ASHANINKA,
             9 'ASHENINKA_PICHIS',
             10 MACHIGUENGA,
             11 NOMATSIGUENGA,
             12 CHAMICURO,
             13 BANIVA,
             14 BANIWA,
             15 'BANIWA_2',
             16 YAVITERO,
             17 IGNACIANO,
             18 PALIKUR,
             19 ACHAGUA,
             20 BARE,
             21 CURRIPACO,
             22 PIAPOCO,
             23 'PIAPOCO_2',
             24 RESIGARO,
             25 TARIANA,
             26 TARIANO,
             27 WAREKENA,
             28 YUCUNA,
             29 'YUCUNA_2',
             30 'AJYININKA_APURUCAYALI',
             31 ASHENINKA,
             32 'ASHENINKA_UCAYALI_YURUA',
             33 'CAMPA_DE_PERENE',
             34 CAQUINTE,
             35 APURINA,
             36 INAPARI,
             37 'MAPIDIAN_2',
             38 MAWAYANA,
             39 WAPISIANA,
             40 AMUESHA,
             41 'MASHCO_PIRO',
             42 MAXINERI,
             43 WAPISHANA,
             44 WAPIXANA,
             45 LOKONO,
             46 WAYUU,
             47 TRINITARIO,
             48 GARIFUNA
             ;
    TREE 1 = [&R] (40:3223.0[&prob(percent)=100,height_95%HPD={0.033214605812757175,35.56595750668259},prob=1.00000000e+00,height_median=4.30000000e-08,height_mean=4.55564898e-08,length_mean=3.69613628e-01,effectivebrlenIgrBrlens{all}_median=0.372838,rateIgrBrlens{all}_95%HPD={0.693753,1.452834},effectivebrlenIgrBrlens{all}_mean=0.377638,rateIgrBrlens{all}_median=1.012839,length_95%HPD={2.59938000e-01,4.98759900e-01},rateIgrBrlens{all}_mean=1.040068,effectivebrlenIgrBrlens{all}_95%HPD={0.264954,0.503382},length_median=3.64613100e-01],((((1:1032.0[&height_mean=4.54545794e-08,prob(percent)=100,height_95%HPD={0.034207303346737564,35.943039713753514},height_median=4.49999999e-08,prob=1.00000000e+00,length_median=1.00425700e-01,effectivebrlenIgrBrlens{all}_95%HPD={0.064556,0.149623},rateIgrBrlens{all}_mean=1.127870,length_mean=1.01084874e-01,effectivebrlenIgrBrlens{all}_median=0.105315,rateIgrBrlens{all}_95%HPD={0.556372,1.806817},effectivebrlenIgrBrlens{all}_mean=0.106800,rateIgrBrlens{all}_median=1.053942,length_95%HPD={5.05370500e-02,1.56617200e-01}],2:1032.0[&prob=1.00000000e+00,height_median=4.50000000e-08,height_mean=4.54819091e-08,prob(percent)=100,height_95%HPD={0.03420730339597907,35.94303973228284},length_95%HPD={5.07845100e-02,1.42009700e-01},rateIgrBrlens{all}_mean=1.614244,rateIgrBrlens{all}_median=1.525878,length_median=9.19815500e-02,effectivebrlenIgrBrlens{all}_95%HPD={0.098799,0.190329},length_mean=9.27703886e-02,effectivebrlenIgrBrlens{all}_median=0.139970,rateIgrBrlens{all}_95%HPD={0.913256,2.551879},effectivebrlenIgrBrlens{all}_mean=0.141589]):269.0[&prob(percent)=64,height_95%HPD={763.9588238689478,1358.1759151659462},height_median=8.95409380e-02,height_mean=8.99457384e-02,prob=6.42181043e-01,length_median=3.39154500e-02,effectivebrlenIgrBrlens{all}_95%HPD={0.000000,0.083915},length_mean=3.64665553e-02,effectivebrlenIgrBrlens{all}_median=0.046125,rateIgrBrlens{all}_95%HPD={0.004095,3.599315},effectivebrlenIgrBrlens{all}_mean=0.047102,rateIgrBrlens{all}_median=1.290702,length_95%HPD={1.51246800e-03,7.35069900e-02},rateIgrBrlens{all}_mean=1.667612],(17:710.0[&height_mean=4.56452473e-08,prob=1.00000000e+00,prob(percent)=100,height_95%HPD={0.03420730344522064,35.94303975081217},height_median=4.50000001e-08,length_median=3.31841500e-02,effectivebrlenIgrBrlens{all}_95%HPD={0.000002,0.041162},rateIgrBrlens{all}_mean=0.688372,length_mean=3.39492594e-02,effectivebrlenIgrBrlens{all}_median=0.020060,rateIgrBrlens{all}_95%HPD={0.000309,1.580413},effectivebrlenIgrBrlens{all}_mean=0.020998,rateIgrBrlens{all}_median=0.577996,length_95%HPD={6.99671700e-03,5.83155200e-02}],47:710.0[&height_mean=4.56416478e-08,prob(percent)=100,height_95%HPD={0.03420730344522064,35.94303975081217},prob=1.00000000e+00,height_median=4.50000001e-08,length_median=3.31742000e-02,effectivebrlenIgrBrlens{all}_95%HPD={0.018010,0.065524},length_mean=3.38090951e-02,effectivebrlenIgrBrlens{all}_median=0.041677,rateIgrBrlens{all}_mean=1.543053,rateIgrBrlens{all}_95%HPD={0.317685,3.653588},effectivebrlenIgrBrlens{all}_mean=0.041664,rateIgrBrlens{all}_median=1.202190,length_95%HPD={6.86170300e-03,5.74866800e-02}]):591.0[&prob(percent)=99,height_95%HPD={461.0736873920484,1058.1010668143722},prob=9.91867751e-01,height_median=3.30900990e-02,height_mean=3.37051668e-02,length_mean=8.22487549e-02,effectivebrlenIgrBrlens{all}_median=0.070217,rateIgrBrlens{all}_95%HPD={0.405787,1.533813},effectivebrlenIgrBrlens{all}_95%HPD={0.035736,0.110199},effectivebrlenIgrBrlens{all}_mean=0.070857,rateIgrBrlens{all}_median=0.880492,length_95%HPD={3.07692800e-02,1.37202000e-01},rateIgrBrlens{all}_mean=0.931257,length_median=8.05823900e-02]):756.0[&height_95%HPD={1047.2241907927023,1624.2053571797503},prob=1.00000000e+00,height_median=1.24399171e-01,height_mean=1.25438037e-01,prob(percent)=100,effectivebrlenIgrBrlens{all}_median=0.085151,effectivebrlenIgrBrlens{all}_mean=0.086984,rateIgrBrlens{all}_median=1.242588,rateIgrBrlens{all}_95%HPD={0.586868,2.523545},length_95%HPD={2.49980900e-02,1.18789900e-01},rateIgrBrlens{all}_mean=1.359355,length_median=6.94881000e-02,effectivebrlenIgrBrlens{all}_95%HPD={0.043049,0.133050},length_mean=7.06226201e-02],(((((8:957.0[&prob=1.00000000e+00,height_median=4.47000000e-08,height_mean=4.54083935e-08,prob(percent)=100,height_95%HPD={0.034059404850729724,35.88730889064537},length_95%HPD={2.54131200e-02,5.90964100e-02},rateIgrBrlens{all}_mean=0.635931,length_median=4.05888500e-02,effectivebrlenIgrBrlens{all}_95%HPD={0.014356,0.036177},length_mean=4.13920567e-02,effectivebrlenIgrBrlens{all}_median=0.024974,rateIgrBrlens{all}_95%HPD={0.327725,1.023324},effectivebrlenIgrBrlens{all}_mean=0.025334,rateIgrBrlens{all}_median=0.614637],(((9:490.0[&height_mean=4.53910212e-08,prob(percent)=100,height_95%HPD={0.034207303346737564,35.943039713753514},height_median=4.49999999e-08,prob=1.00000000e+00,length_median=9.79497400e-03,effectivebrlenIgrBrlens{all}_95%HPD={0.000000,0.006601},rateIgrBrlens{all}_mean=0.206600,length_mean=1.04642114e-02,effectivebrlenIgrBrlens{all}_median=0.001464,rateIgrBrlens{all}_95%HPD={0.000001,0.623269},effectivebrlenIgrBrlens{all}_mean=0.002128,rateIgrBrlens{all}_median=0.142731,length_95%HPD={2.57519600e-03,1.97562000e-02}],(30:341.0[&height_95%HPD={0.03415804262753151,35.92449459418308},prob=1.00000000e+00,height_median=4.49000001e-08,height_mean=4.54005799e-08,prob(percent)=100,effectivebrlenIgrBrlens{all}_mean=0.007265,rateIgrBrlens{all}_median=1.608078,effectivebrlenIgrBrlens{all}_median=0.006847,length_95%HPD={3.11327900e-04,1.00015100e-02},rateIgrBrlens{all}_mean=2.388013,rateIgrBrlens{all}_95%HPD={0.152502,6.823663},length_median=4.13976500e-03,effectivebrlenIgrBrlens{all}_95%HPD={0.001812,0.013559},length_mean=4.69976376e-03],32:341.0[&height_95%HPD={0.03415804262753151,35.92449459418308},prob=1.00000000e+00,height_median=4.49000001e-08,height_mean=4.53983136e-08,prob(percent)=100,effectivebrlenIgrBrlens{all}_mean=0.001436,rateIgrBrlens{all}_median=0.191772,length_95%HPD={3.19576600e-04,9.99341400e-03},rateIgrBrlens{all}_mean=0.355975,effectivebrlenIgrBrlens{all}_median=0.000869,length_median=4.13976500e-03,effectivebrlenIgrBrlens{all}_95%HPD={0.000000,0.004852},rateIgrBrlens{all}_95%HPD={0.000001,1.227970},length_mean=4.68745615e-03]):149.0[&prob=9.98533529e-01,height_median=4.13663100e-03,height_mean=4.68104622e-03,prob(percent)=100,height_95%HPD={149.2385826107872,637.9549150788552},length_95%HPD={1.24825300e-04,1.30505100e-02},rateIgrBrlens{all}_mean=3.262083,length_median=5.05932500e-03,effectivebrlenIgrBrlens{all}_95%HPD={0.003816,0.017876},rateIgrBrlens{all}_median=1.975341,length_mean=5.78523909e-03,effectivebrlenIgrBrlens{all}_median=0.010016,rateIgrBrlens{all}_95%HPD={0.197784,9.545734},effectivebrlenIgrBrlens{all}_mean=0.010371]):222.0[&height_mean=1.04765644e-02,prob(percent)=100,height_95%HPD={269.6274675425889,822.2076527268401},prob=1.00000000e+00,height_median=9.79863000e-03,length_median=1.67454600e-02,effectivebrlenIgrBrlens{all}_95%HPD={0.030284,0.062083},length_mean=1.73987931e-02,effectivebrlenIgrBrlens{all}_median=0.045880,rateIgrBrlens{all}_95%HPD={0.972481,7.324356},rateIgrBrlens{all}_mean=3.780969,effectivebrlenIgrBrlens{all}_mean=0.046403,rateIgrBrlens{all}_median=2.766358,length_95%HPD={3.59525900e-03,3.23645300e-02}],33:712.0[&height_median=4.49999999e-08,height_mean=4.54524223e-08,prob(percent)=100,height_95%HPD={0.034207303346737564,35.943039713753514},prob=1.00000000e+00,length_median=2.71921400e-02,effectivebrlenIgrBrlens{all}_95%HPD={0.020663,0.048227},length_mean=2.78325012e-02,effectivebrlenIgrBrlens{all}_median=0.033361,rateIgrBrlens{all}_95%HPD={0.578008,2.196314},rateIgrBrlens{all}_mean=1.299379,effectivebrlenIgrBrlens{all}_mean=0.033802,rateIgrBrlens{all}_median=1.225176,length_95%HPD={1.44812500e-02,4.37658600e-02}]):140.0[&prob(percent)=98,height_95%HPD={463.47164408400914,1060.7990237288425},prob=9.80802560e-01,height_median=2.71502130e-02,height_mean=2.77855193e-02,length_mean=9.20179027e-03,effectivebrlenIgrBrlens{all}_median=0.012268,rateIgrBrlens{all}_95%HPD={0.126648,5.799120},effectivebrlenIgrBrlens{all}_mean=0.012771,rateIgrBrlens{all}_median=1.493191,effectivebrlenIgrBrlens{all}_95%HPD={0.003065,0.023722},length_95%HPD={6.61519800e-04,2.02642700e-02},rateIgrBrlens{all}_mean=2.097513,length_median=8.11687000e-03],31:852.0[&prob(percent)=100,height_95%HPD={0.034207303346737564,35.943039713753514},prob=1.00000000e+00,height_median=4.49999999e-08,height_mean=4.53985402e-08,length_mean=3.68134542e-02,effectivebrlenIgrBrlens{all}_median=0.027528,rateIgrBrlens{all}_95%HPD={0.396951,1.288270},effectivebrlenIgrBrlens{all}_mean=0.027927,rateIgrBrlens{all}_median=0.768921,effectivebrlenIgrBrlens{all}_95%HPD={0.016739,0.039613},length_95%HPD={2.10369400e-02,5.31104200e-02},rateIgrBrlens{all}_mean=0.795288,length_median=3.61049800e-02]):105.0[&height_95%HPD={588.1871315871645,1189.970496237327},prob=1.00000000e+00,height_median=3.62185250e-02,height_mean=3.69446834e-02,prob(percent)=100,effectivebrlenIgrBrlens{all}_mean=0.001136,rateIgrBrlens{all}_median=0.097089,length_95%HPD={3.92460300e-05,1.15395600e-02},rateIgrBrlens{all}_mean=0.315355,effectivebrlenIgrBrlens{all}_median=0.000373,length_median=3.48494300e-03,effectivebrlenIgrBrlens{all}_95%HPD={0.000000,0.004834},rateIgrBrlens{all}_95%HPD={0.000001,1.202479},length_mean=4.44741878e-03]):134.0[&prob=1.00000000e+00,height_median=4.05889010e-02,height_mean=4.13921022e-02,prob(percent)=100,height_95%HPD={691.6720575244486,1289.9543058351646},length_95%HPD={9.19527000e-04,3.25955900e-02},rateIgrBrlens{all}_mean=1.973189,length_median=1.44931300e-02,effectivebrlenIgrBrlens{all}_95%HPD={0.006636,0.034189},rateIgrBrlens{all}_median=1.347570,length_mean=1.57258707e-02,effectivebrlenIgrBrlens{all}_median=0.019845,rateIgrBrlens{all}_95%HPD={0.186388,4.710399},effectivebrlenIgrBrlens{all}_mean=0.020190],34:1091.0[&prob=1.00000000e+00,height_median=4.49999999e-08,height_mean=4.53802506e-08,prob(percent)=100,height_95%HPD={0.034207303346737564,35.943039713753514},length_95%HPD={3.58049400e-02,7.91301800e-02},rateIgrBrlens{all}_mean=1.649311,length_median=5.61688400e-02,effectivebrlenIgrBrlens{all}_95%HPD={0.065347,0.118552},length_mean=5.71179275e-02,effectivebrlenIgrBrlens{all}_median=0.090247,rateIgrBrlens{all}_95%HPD={0.951378,2.368271},rateIgrBrlens{all}_median=1.594317,effectivebrlenIgrBrlens{all}_mean=0.091176]):117.0[&height_mean=5.71179729e-02,height_median=5.61688820e-02,prob(percent)=100,height_95%HPD={815.9581058699787,1407.6787439535644},prob=1.00000000e+00,length_median=8.98954300e-03,effectivebrlenIgrBrlens{all}_95%HPD={0.000000,0.025100},length_mean=1.03078242e-02,effectivebrlenIgrBrlens{all}_median=0.011342,rateIgrBrlens{all}_95%HPD={0.000001,4.822621},rateIgrBrlens{all}_mean=1.708477,effectivebrlenIgrBrlens{all}_mean=0.011797,rateIgrBrlens{all}_median=1.086183,length_95%HPD={1.14488600e-04,2.36875800e-02}],10:1208.0[&height_mean=4.53594801e-08,height_median=4.43000000e-08,prob(percent)=100,height_95%HPD={0.03386166173734772,35.81255249544598},prob=1.00000000e+00,length_median=6.63365500e-02,effectivebrlenIgrBrlens{all}_95%HPD={0.022189,0.050315},length_mean=6.74257517e-02,effectivebrlenIgrBrlens{all}_median=0.035193,rateIgrBrlens{all}_95%HPD={0.300360,0.823467},effectivebrlenIgrBrlens{all}_mean=0.035607,rateIgrBrlens{all}_median=0.525448,rateIgrBrlens{all}_mean=0.542070,length_95%HPD={4.37595600e-02,9.13929200e-02}]):112.0[&prob(percent)=100,height_95%HPD={950.3856904441212,1532.9117290942656},prob=1.00000000e+00,height_median=6.63365580e-02,height_mean=6.74257971e-02,length_mean=1.18182594e-02,effectivebrlenIgrBrlens{all}_median=0.007222,rateIgrBrlens{all}_95%HPD={0.000001,2.764641},effectivebrlenIgrBrlens{all}_mean=0.008166,rateIgrBrlens{all}_median=0.629461,effectivebrlenIgrBrlens{all}_95%HPD={0.000000,0.019631},length_95%HPD={3.01532400e-04,2.83706000e-02},rateIgrBrlens{all}_mean=0.984488,length_median=9.94277000e-03],11:1320.0[&prob(percent)=100,height_95%HPD={0.03371294145073016,35.75614425864507},prob=1.00000000e+00,height_median=4.40000000e-08,height_mean=4.54653193e-08,length_mean=7.92440111e-02,effectivebrlenIgrBrlens{all}_median=0.042731,rateIgrBrlens{all}_95%HPD={0.274617,0.831520},effectivebrlenIgrBrlens{all}_mean=0.043275,rateIgrBrlens{all}_median=0.547564,length_95%HPD={5.21578100e-02,1.07390200e-01},rateIgrBrlens{all}_mean=0.561887,effectivebrlenIgrBrlens{all}_95%HPD={0.027265,0.061562},length_median=7.78448500e-02]):470.0[&height_95%HPD={1070.508134801243,1646.316363255088},prob=1.00000000e+00,height_median=7.78449260e-02,height_mean=7.92440565e-02,prob(percent)=100,effectivebrlenIgrBrlens{all}_mean=0.120786,rateIgrBrlens{all}_median=1.109061,length_95%HPD={5.99987100e-02,1.58582900e-01},rateIgrBrlens{all}_mean=1.163839,effectivebrlenIgrBrlens{all}_median=0.119946,length_median=1.08518600e-01,effectivebrlenIgrBrlens{all}_95%HPD={0.081722,0.158279},rateIgrBrlens{all}_95%HPD={0.628027,1.771095},length_mean=1.08812060e-01],((35:1076.0[&height_95%HPD={0.03420730339597907,35.94303973228284},prob=1.00000000e+00,height_median=4.50000000e-08,height_mean=4.60766218e-08,prob(percent)=100,effectivebrlenIgrBrlens{all}_mean=0.125146,rateIgrBrlens{all}_median=1.266926,rateIgrBrlens{all}_95%HPD={0.798105,1.990668},length_95%HPD={5.54999300e-02,1.46129100e-01},rateIgrBrlens{all}_mean=1.313060,length_median=9.72578300e-02,effectivebrlenIgrBrlens{all}_95%HPD={0.087563,0.166097},length_mean=9.94489949e-02,effectivebrlenIgrBrlens{all}_median=0.123717],(41:659.0[&height_mean=4.57889401e-08,prob(percent)=100,height_95%HPD={0.03420730344522064,35.94303975081217},height_median=4.50000001e-08,prob=1.00000000e+00,length_median=2.68831100e-02,effectivebrlenIgrBrlens{all}_95%HPD={0.012368,0.039274},rateIgrBrlens{all}_mean=1.074981,length_mean=2.77938528e-02,effectivebrlenIgrBrlens{all}_median=0.025321,rateIgrBrlens{all}_95%HPD={0.306218,2.170129},effectivebrlenIgrBrlens{all}_mean=0.025603,rateIgrBrlens{all}_median=0.927499,length_95%HPD={8.04083900e-03,4.81612000e-02}],42:659.0[&height_mean=4.57889401e-08,prob(percent)=100,height_95%HPD={0.03420730344522064,35.94303975081217},prob=1.00000000e+00,height_median=4.50000001e-08,length_median=2.68831100e-02,effectivebrlenIgrBrlens{all}_95%HPD={0.011600,0.037968},length_mean=2.77938528e-02,effectivebrlenIgrBrlens{all}_median=0.024040,rateIgrBrlens{all}_mean=1.034006,rateIgrBrlens{all}_95%HPD={0.268630,2.090038},effectivebrlenIgrBrlens{all}_mean=0.024459,rateIgrBrlens{all}_median=0.888415,length_95%HPD={8.04083900e-03,4.81612000e-02}]):417.0[&prob(percent)=100,height_95%HPD={417.04339630199973,1008.0529950714858},prob=1.00000000e+00,height_median=2.68831200e-02,height_mean=2.77938986e-02,length_mean=6.72741233e-02,effectivebrlenIgrBrlens{all}_median=0.077981,rateIgrBrlens{all}_95%HPD={0.600696,2.198307},effectivebrlenIgrBrlens{all}_95%HPD={0.047092,0.114276},effectivebrlenIgrBrlens{all}_mean=0.079081,rateIgrBrlens{all}_median=1.169922,length_95%HPD={3.08956900e-02,1.10177600e-01},rateIgrBrlens{all}_mean=1.278990,length_median=6.63227600e-02]):213.0[&height_95%HPD={801.3813023344044,1394.5818300309415},prob=7.81895747e-01,height_median=9.23912060e-02,height_mean=9.32689796e-02,prob(percent)=78,effectivebrlenIgrBrlens{all}_median=0.033216,effectivebrlenIgrBrlens{all}_mean=0.034199,rateIgrBrlens{all}_median=1.120686,rateIgrBrlens{all}_95%HPD={0.000001,3.246170},length_95%HPD={2.12451100e-03,6.44847600e-02},rateIgrBrlens{all}_mean=1.440257,length_median=2.84363100e-02,effectivebrlenIgrBrlens{all}_95%HPD={0.000000,0.062934},length_mean=3.06974165e-02],36:1289.0[&height_95%HPD={0.034010027706859215,35.868668110746206},prob=1.00000000e+00,height_median=4.46000000e-08,height_mean=4.55906999e-08,prob(percent)=100,effectivebrlenIgrBrlens{all}_mean=0.080604,rateIgrBrlens{all}_median=0.673255,effectivebrlenIgrBrlens{all}_median=0.079769,length_95%HPD={7.42397800e-02,1.64295300e-01},rateIgrBrlens{all}_mean=0.701198,rateIgrBrlens{all}_95%HPD={0.357477,1.056601},length_median=1.18340300e-01,effectivebrlenIgrBrlens{all}_95%HPD={0.048677,0.115070},length_mean=1.18577319e-01]):501.0[&prob=1.00000000e+00,height_median=1.23098747e-01,height_mean=1.23944057e-01,prob(percent)=100,height_95%HPD={1033.1145960067663,1610.9414082031385},length_95%HPD={1.97334300e-02,1.15521500e-01},rateIgrBrlens{all}_mean=0.974099,length_median=6.72736400e-02,effectivebrlenIgrBrlens{all}_95%HPD={0.026589,0.091071},rateIgrBrlens{all}_median=0.850369,length_mean=6.79379041e-02,effectivebrlenIgrBrlens{all}_median=0.057132,rateIgrBrlens{all}_95%HPD={0.369075,1.806109},effectivebrlenIgrBrlens{all}_mean=0.058038]):267.0[&height_mean=1.84258559e-01,prob(percent)=50,height_95%HPD={1507.9895733675776,2107.746290209201},height_median=1.83579996e-01,prob=5.04732702e-01,length_median=1.53586800e-02,effectivebrlenIgrBrlens{all}_95%HPD={0.000000,0.030627},rateIgrBrlens{all}_mean=0.687800,length_mean=1.86842229e-02,effectivebrlenIgrBrlens{all}_median=0.009202,rateIgrBrlens{all}_95%HPD={0.000001,1.973325},effectivebrlenIgrBrlens{all}_mean=0.011206,rateIgrBrlens{all}_median=0.505327,length_95%HPD={2.59947500e-04,4.66123800e-02}]):1049.0[&prob(percent)=100,height_95%HPD={1738.9181970865145,2453.561998215882},prob=1.00000000e+00,height_median=2.01956132e-01,height_mean=2.02738497e-01,length_mean=8.88990576e-03,effectivebrlenIgrBrlens{all}_median=0.001317,effectivebrlenIgrBrlens{all}_95%HPD={0.000000,0.011484},rateIgrBrlens{all}_95%HPD={0.000001,1.268376},effectivebrlenIgrBrlens{all}_mean=0.003013,rateIgrBrlens{all}_median=0.186354,length_95%HPD={6.84933000e-05,2.42378500e-02},rateIgrBrlens{all}_mean=0.364927,length_median=6.67677300e-03],((((3:991.0[&height_mean=4.59730143e-08,height_median=4.50000001e-08,prob(percent)=100,height_95%HPD={0.03420730344522064,35.94303975081217},prob=1.00000000e+00,length_median=8.58788700e-02,effectivebrlenIgrBrlens{all}_95%HPD={0.071604,0.148847},length_mean=8.67421332e-02,effectivebrlenIgrBrlens{all}_median=0.108784,rateIgrBrlens{all}_95%HPD={0.732488,2.068762},effectivebrlenIgrBrlens{all}_mean=0.110002,rateIgrBrlens{all}_median=1.260863,rateIgrBrlens{all}_mean=1.330030,length_95%HPD={4.74921000e-02,1.27797600e-01}],46:991.0[&height_mean=4.59562165e-08,height_median=4.50000001e-08,prob(percent)=100,height_95%HPD={0.03420730344522064,35.94303975081217},prob=1.00000000e+00,length_median=8.58474600e-02,effectivebrlenIgrBrlens{all}_95%HPD={0.063737,0.140431},length_mean=8.66952287e-02,effectivebrlenIgrBrlens{all}_median=0.100042,rateIgrBrlens{all}_95%HPD={0.702712,1.946059},effectivebrlenIgrBrlens{all}_mean=0.101066,rateIgrBrlens{all}_median=1.158133,rateIgrBrlens{all}_mean=1.221367,length_95%HPD={4.80434800e-02,1.28255700e-01}]):449.0[&prob(percent)=100,height_95%HPD={714.7202436597053,1311.6106407695365},prob=9.96267164e-01,height_median=8.58204070e-02,height_mean=8.66482664e-02,length_mean=4.99812016e-02,effectivebrlenIgrBrlens{all}_median=0.063552,rateIgrBrlens{all}_95%HPD={0.534399,2.984750},effectivebrlenIgrBrlens{all}_mean=0.065205,rateIgrBrlens{all}_median=1.307757,length_95%HPD={1.10104800e-02,9.24088000e-02},rateIgrBrlens{all}_mean=1.499214,effectivebrlenIgrBrlens{all}_95%HPD={0.021177,0.109471},length_median=4.85077000e-02],(45:1133.0[&prob=1.00000000e+00,height_median=4.50000001e-08,height_mean=4.59830956e-08,prob(percent)=100,height_95%HPD={0.03420730344522064,35.94303975081217},length_95%HPD={7.86456100e-02,1.65413600e-01},rateIgrBrlens{all}_mean=1.320561,length_median=1.20971600e-01,effectivebrlenIgrBrlens{all}_95%HPD={0.107666,0.204580},length_mean=1.20733539e-01,effectivebrlenIgrBrlens{all}_median=0.154183,rateIgrBrlens{all}_95%HPD={0.890527,1.904080},effectivebrlenIgrBrlens{all}_mean=0.155638,rateIgrBrlens{all}_median=1.279434],48:1133.0[&prob=1.00000000e+00,height_median=4.50000002e-08,height_mean=4.59415345e-08,prob(percent)=100,height_95%HPD={0.034207303494462146,35.943039769341496},length_95%HPD={7.92433800e-02,1.79824700e-01},rateIgrBrlens{all}_mean=1.185951,rateIgrBrlens{all}_median=1.145956,length_median=1.30453800e-01,effectivebrlenIgrBrlens{all}_95%HPD={0.098326,0.207622},length_mean=1.30107091e-01,effectivebrlenIgrBrlens{all}_median=0.148851,rateIgrBrlens{all}_95%HPD={0.768437,1.712247},effectivebrlenIgrBrlens{all}_mean=0.150436]):307.0[&height_mean=1.15783677e-01,prob(percent)=54,height_median=1.16081142e-01,height_95%HPD={877.703188332793,1467.3456209713468},prob=5.43394214e-01,length_median=2.80909600e-02,effectivebrlenIgrBrlens{all}_95%HPD={0.000000,0.069114},length_mean=3.03673827e-02,effectivebrlenIgrBrlens{all}_median=0.031171,rateIgrBrlens{all}_95%HPD={0.000002,2.863386},effectivebrlenIgrBrlens{all}_mean=0.032941,rateIgrBrlens{all}_median=1.032836,length_95%HPD={8.17632500e-04,6.49751300e-02},rateIgrBrlens{all}_mean=1.272219]):994.0[&prob(percent)=100,height_95%HPD={1190.6250331488213,1756.590304178775},prob=1.00000000e+00,height_median=1.46914000e-01,height_mean=1.47363467e-01,length_mean=3.20523227e-02,effectivebrlenIgrBrlens{all}_median=0.045562,rateIgrBrlens{all}_95%HPD={0.246374,3.946363},effectivebrlenIgrBrlens{all}_mean=0.046211,rateIgrBrlens{all}_median=1.465195,length_95%HPD={3.02944600e-03,6.27195700e-02},rateIgrBrlens{all}_mean=1.807133,length_median=3.04792700e-02,effectivebrlenIgrBrlens{all}_95%HPD={0.009720,0.082751}],(((((((((13:955.0[&prob=1.00000000e+00,height_median=4.50000000e-08,height_mean=4.57218877e-08,prob(percent)=100,height_95%HPD={0.03420730339597907,35.94303973228284},length_95%HPD={2.20545600e-02,6.95455200e-02},rateIgrBrlens{all}_mean=0.763756,rateIgrBrlens{all}_median=0.701360,length_median=4.62457300e-02,effectivebrlenIgrBrlens{all}_95%HPD={0.017593,0.047696},length_mean=4.61295590e-02,effectivebrlenIgrBrlens{all}_median=0.032199,rateIgrBrlens{all}_95%HPD={0.285282,1.339023},effectivebrlenIgrBrlens{all}_mean=0.032563],(14:809.0[&prob(percent)=100,height_95%HPD={0.03420730339597907,35.94303973228284},prob=1.00000000e+00,height_median=4.50000000e-08,height_mean=4.56044101e-08,length_mean=3.69273973e-02,effectivebrlenIgrBrlens{all}_median=0.025568,rateIgrBrlens{all}_95%HPD={0.319739,1.287372},effectivebrlenIgrBrlens{all}_95%HPD={0.014077,0.038657},effectivebrlenIgrBrlens{all}_mean=0.026041,rateIgrBrlens{all}_median=0.704312,length_95%HPD={1.68489800e-02,5.66588800e-02},rateIgrBrlens{all}_mean=0.755749,length_median=3.65111000e-02],(15:613.0[&prob=1.00000000e+00,height_median=4.50000001e-08,height_mean=4.56899800e-08,prob(percent)=100,height_95%HPD={0.03420730344522064,35.94303975081217},length_95%HPD={4.73928000e-03,3.99555900e-02},rateIgrBrlens{all}_mean=1.268248,length_median=2.17984800e-02,effectivebrlenIgrBrlens{all}_95%HPD={0.012947,0.035397},rateIgrBrlens{all}_median=1.055348,length_mean=2.26362557e-02,effectivebrlenIgrBrlens{all}_median=0.022858,rateIgrBrlens{all}_95%HPD={0.386737,2.775852},effectivebrlenIgrBrlens{all}_mean=0.023314],21:613.0[&prob=1.00000000e+00,height_median=4.50000001e-08,height_mean=4.56893134e-08,prob(percent)=100,height_95%HPD={0.03420730344522064,35.94303975081217},length_95%HPD={4.73928000e-03,3.99555900e-02},rateIgrBrlens{all}_mean=1.608890,length_median=2.18001200e-02,effectivebrlenIgrBrlens{all}_95%HPD={0.017612,0.042461},length_mean=2.26373662e-02,effectivebrlenIgrBrlens{all}_median=0.028804,rateIgrBrlens{all}_95%HPD={0.460729,3.513900},rateIgrBrlens{all}_median=1.314730,effectivebrlenIgrBrlens{all}_mean=0.029380]):196.0[&height_mean=2.26373960e-02,height_median=2.18001430e-02,prob(percent)=100,height_95%HPD={369.47167393291545,952.7156624168862},prob=9.99866684e-01,length_median=1.60002400e-02,effectivebrlenIgrBrlens{all}_95%HPD={0.007849,0.031118},length_mean=1.73121644e-02,effectivebrlenIgrBrlens{all}_median=0.018931,rateIgrBrlens{all}_95%HPD={0.267516,4.019481},rateIgrBrlens{all}_mean=1.637949,effectivebrlenIgrBrlens{all}_mean=0.019361,rateIgrBrlens{all}_median=1.173150,length_95%HPD={7.49692800e-04,3.46435300e-02}]):146.0[&prob(percent)=71,height_95%HPD={547.1397273796539,1150.2302918002558},prob=7.09638715e-01,height_median=3.65668910e-02,height_mean=3.68178106e-02,length_mean=1.33061630e-02,effectivebrlenIgrBrlens{all}_median=0.010213,rateIgrBrlens{all}_95%HPD={0.000001,3.048218},effectivebrlenIgrBrlens{all}_mean=0.010725,rateIgrBrlens{all}_median=0.785530,effectivebrlenIgrBrlens{all}_95%HPD={0.000000,0.021964},length_95%HPD={8.85095700e-04,2.94267800e-02},rateIgrBrlens{all}_mean=1.128753,length_median=1.19125300e-02]):143.0[&height_95%HPD={689.6946168871826,1288.6417500151692},prob=1.00000000e+00,height_median=4.92361070e-02,height_mean=4.96313539e-02,prob(percent)=100,effectivebrlenIgrBrlens{all}_mean=0.008093,rateIgrBrlens{all}_median=0.455517,effectivebrlenIgrBrlens{all}_median=0.006351,length_95%HPD={9.66097800e-05,3.43631800e-02},rateIgrBrlens{all}_mean=0.659757,rateIgrBrlens{all}_95%HPD={0.000001,1.853234},length_median=1.24095700e-02,effectivebrlenIgrBrlens{all}_95%HPD={0.000000,0.022571},length_mean=1.44947127e-02],25:1098.0[&height_95%HPD={0.03420730339597907,35.94303973228284},prob=1.00000000e+00,height_median=4.50000000e-08,height_mean=4.56169497e-08,prob(percent)=100,effectivebrlenIgrBrlens{all}_mean=0.115209,rateIgrBrlens{all}_median=1.789590,length_95%HPD={4.06940400e-02,8.83184700e-02},rateIgrBrlens{all}_mean=1.860001,effectivebrlenIgrBrlens{all}_median=0.114252,length_median=6.33949600e-02,effectivebrlenIgrBrlens{all}_95%HPD={0.082125,0.145571},rateIgrBrlens{all}_95%HPD={1.115547,2.686902},length_mean=6.41096166e-02]):161.0[&prob=9.94934009e-01,height_median=6.33446370e-02,height_mean=6.40579235e-02,prob(percent)=99,height_95%HPD={822.6921769183313,1413.8390198348256},length_95%HPD={3.88823200e-03,4.84530400e-02},rateIgrBrlens{all}_mean=1.561204,length_median=2.26936500e-02,effectivebrlenIgrBrlens{all}_95%HPD={0.008775,0.052255},rateIgrBrlens{all}_median=1.251937,length_mean=2.40831588e-02,effectivebrlenIgrBrlens{all}_median=0.028966,rateIgrBrlens{all}_95%HPD={0.222784,3.534343},effectivebrlenIgrBrlens{all}_mean=0.029624],26:1259.0[&prob=1.00000000e+00,height_median=4.50000000e-08,height_mean=4.57723557e-08,prob(percent)=100,height_95%HPD={0.03420730339597907,35.94303973228284},length_95%HPD={6.05399100e-02,1.14479200e-01},rateIgrBrlens{all}_mean=1.184742,length_median=8.74875400e-02,effectivebrlenIgrBrlens{all}_95%HPD={0.074692,0.132923},length_mean=8.80584692e-02,effectivebrlenIgrBrlens{all}_median=0.101512,rateIgrBrlens{all}_median=1.150007,rateIgrBrlens{all}_95%HPD={0.804196,1.671340},effectivebrlenIgrBrlens{all}_mean=0.102231]):235.0[&height_median=8.75284550e-02,height_mean=8.80995213e-02,prob(percent)=100,height_95%HPD={1007.314153386768,1584.8852421317285},prob=1.00000000e+00,length_median=1.79420500e-02,effectivebrlenIgrBrlens{all}_95%HPD={0.000000,0.043170},length_mean=1.96901937e-02,effectivebrlenIgrBrlens{all}_median=0.022619,rateIgrBrlens{all}_95%HPD={0.000009,3.993827},rateIgrBrlens{all}_mean=1.599456,effectivebrlenIgrBrlens{all}_mean=0.023160,rateIgrBrlens{all}_median=1.174121,length_95%HPD={8.69006300e-04,4.14362400e-02}],(19:961.0[&height_95%HPD={0.03420730339597907,35.94303973228284},prob=1.00000000e+00,height_median=4.50000000e-08,height_mean=4.57467338e-08,prob(percent)=100,effectivebrlenIgrBrlens{all}_mean=0.047978,rateIgrBrlens{all}_median=0.664123,length_95%HPD={4.06019500e-02,1.03007900e-01},rateIgrBrlens{all}_mean=0.695352,length_median=7.13716100e-02,effectivebrlenIgrBrlens{all}_95%HPD={0.030344,0.067898},effectivebrlenIgrBrlens{all}_median=0.047201,length_mean=7.18512841e-02,rateIgrBrlens{all}_95%HPD={0.403740,1.104589}],(22:538.0[&height_mean=4.57478003e-08,prob(percent)=100,height_median=4.50000001e-08,height_95%HPD={0.03420730344522064,35.94303975081217},prob=1.00000000e+00,length_median=1.50843500e-02,effectivebrlenIgrBrlens{all}_95%HPD={0.002671,0.017977},length_mean=1.59938083e-02,effectivebrlenIgrBrlens{all}_median=0.009663,rateIgrBrlens{all}_95%HPD={0.124359,1.865963},effectivebrlenIgrBrlens{all}_mean=0.010084,rateIgrBrlens{all}_median=0.642729,length_95%HPD={3.36920600e-03,3.04726800e-02},rateIgrBrlens{all}_mean=0.796502],23:538.0[&height_mean=4.57478003e-08,prob(percent)=100,height_95%HPD={0.03420730344522064,35.94303975081217},height_median=4.50000001e-08,prob=1.00000000e+00,length_median=1.50843500e-02,effectivebrlenIgrBrlens{all}_95%HPD={0.004163,0.020572},rateIgrBrlens{all}_mean=0.953569,length_mean=1.59938083e-02,effectivebrlenIgrBrlens{all}_median=0.011645,rateIgrBrlens{all}_95%HPD={0.139812,2.262937},effectivebrlenIgrBrlens{all}_mean=0.011978,rateIgrBrlens{all}_median=0.766940,length_95%HPD={3.36920600e-03,3.04726800e-02}]):423.0[&prob(percent)=100,height_95%HPD={299.1081193660877,865.5126458098391},prob=1.00000000e+00,height_median=1.50843775e-02,height_mean=1.59938541e-02,length_mean=5.58574758e-02,effectivebrlenIgrBrlens{all}_median=0.056648,rateIgrBrlens{all}_95%HPD={0.531212,1.983486},effectivebrlenIgrBrlens{all}_mean=0.057374,rateIgrBrlens{all}_median=1.017291,length_95%HPD={2.25616800e-02,8.62121000e-02},rateIgrBrlens{all}_mean=1.123277,length_median=5.55359200e-02,effectivebrlenIgrBrlens{all}_95%HPD={0.036830,0.078500}]):533.0[&height_95%HPD={695.7159773768049,1293.5627584375607},prob=1.00000000e+00,height_median=7.13716695e-02,height_mean=7.18513299e-02,prob(percent)=100,effectivebrlenIgrBrlens{all}_mean=0.025111,rateIgrBrlens{all}_median=0.617409,rateIgrBrlens{all}_95%HPD={0.198390,1.494760},length_95%HPD={9.46861600e-03,7.36561600e-02},rateIgrBrlens{all}_mean=0.731537,length_median=3.94130400e-02,effectivebrlenIgrBrlens{all}_95%HPD={0.008342,0.043423},length_mean=4.03286245e-02,effectivebrlenIgrBrlens{all}_median=0.024470]):137.0[&prob=6.22450340e-01,height_median=1.06996273e-01,height_mean=1.07537783e-01,prob(percent)=62,height_95%HPD={1234.3462469486972,1798.235269451876},length_95%HPD={1.46894700e-03,3.73375300e-02},rateIgrBrlens{all}_mean=1.259913,length_median=1.56193900e-02,effectivebrlenIgrBrlens{all}_95%HPD={0.000000,0.028077},length_mean=1.72533754e-02,effectivebrlenIgrBrlens{all}_median=0.015081,rateIgrBrlens{all}_95%HPD={0.000002,3.241923},effectivebrlenIgrBrlens{all}_mean=0.015421,rateIgrBrlens{all}_median=0.881755],(28:639.0[&prob(percent)=100,height_95%HPD={0.03420730339597907,35.94303973228284},prob=1.00000000e+00,height_median=4.50000000e-08,height_mean=4.58450273e-08,length_mean=2.57135895e-02,effectivebrlenIgrBrlens{all}_median=0.036807,effectivebrlenIgrBrlens{all}_95%HPD={0.020319,0.054856},rateIgrBrlens{all}_95%HPD={0.470478,3.620978},effectivebrlenIgrBrlens{all}_mean=0.037505,rateIgrBrlens{all}_median=1.494340,length_95%HPD={7.17374500e-03,4.68545800e-02},rateIgrBrlens{all}_mean=1.770270,length_median=2.45833200e-02],29:639.0[&prob(percent)=100,height_95%HPD={0.03420730339597907,35.94303973228284},prob=1.00000000e+00,height_median=4.50000000e-08,height_mean=4.58450273e-08,length_mean=2.57135895e-02,effectivebrlenIgrBrlens{all}_median=0.014928,rateIgrBrlens{all}_95%HPD={0.000948,1.440256},effectivebrlenIgrBrlens{all}_95%HPD={0.001517,0.028909},effectivebrlenIgrBrlens{all}_mean=0.015419,rateIgrBrlens{all}_median=0.591255,length_95%HPD={7.17374500e-03,4.68545800e-02},rateIgrBrlens{all}_mean=0.675641,length_median=2.45833200e-02]):992.0[&height_95%HPD={383.516831229902,970.9572219553305},prob=1.00000000e+00,height_median=2.45833630e-02,height_mean=2.57136353e-02,prob(percent)=100,effectivebrlenIgrBrlens{all}_mean=0.120154,effectivebrlenIgrBrlens{all}_median=0.119362,rateIgrBrlens{all}_median=1.289082,length_95%HPD={5.74637000e-02,1.26123000e-01},rateIgrBrlens{all}_mean=1.340164,rateIgrBrlens{all}_95%HPD={0.833272,1.937121},length_median=9.26610600e-02,effectivebrlenIgrBrlens{all}_95%HPD={0.087863,0.153694},length_mean=9.26027775e-02]):106.0[&prob=1.00000000e+00,height_median=1.23002614e-01,height_mean=1.23131995e-01,prob(percent)=100,height_95%HPD={1375.892825027517,1947.7857804001192},length_95%HPD={2.75531500e-05,2.51806900e-02},rateIgrBrlens{all}_mean=0.691663,rateIgrBrlens{all}_median=0.389400,length_median=7.87712500e-03,effectivebrlenIgrBrlens{all}_95%HPD={0.000000,0.018604},length_mean=9.89199728e-03,effectivebrlenIgrBrlens{all}_median=0.003613,rateIgrBrlens{all}_95%HPD={0.000001,2.243433},effectivebrlenIgrBrlens{all}_mean=0.005803],24:1737.0[&prob=1.00000000e+00,height_median=4.60000000e-08,height_mean=4.63729983e-08,prob(percent)=100,height_95%HPD={0.03469781060925975,36.12677216336601},length_95%HPD={1.01981300e-01,1.62131600e-01},rateIgrBrlens{all}_mean=1.379695,rateIgrBrlens{all}_median=1.359499,length_median=1.32570100e-01,effectivebrlenIgrBrlens{all}_95%HPD={0.139836,0.224839},length_mean=1.33023946e-01,effectivebrlenIgrBrlens{all}_median=0.180174,rateIgrBrlens{all}_95%HPD={0.989976,1.780104},effectivebrlenIgrBrlens{all}_mean=0.181573]):105.0[&height_mean=1.33023993e-01,prob(percent)=100,height_95%HPD={1470.7240661705125,2056.2840837235244},height_median=1.32570138e-01,prob=1.00000000e+00,length_median=1.23626400e-02,effectivebrlenIgrBrlens{all}_95%HPD={0.000000,0.026386},rateIgrBrlens{all}_mean=1.272225,length_mean=1.40601762e-02,effectivebrlenIgrBrlens{all}_median=0.011994,rateIgrBrlens{all}_95%HPD={0.000206,3.326242},effectivebrlenIgrBrlens{all}_mean=0.012667,rateIgrBrlens{all}_median=0.885342,length_95%HPD={1.43229500e-04,3.10424400e-02}],20:1842.0[&height_mean=4.50905426e-08,prob(percent)=100,height_95%HPD={0.0338121278374826,35.793782436632895},prob=1.00000000e+00,height_median=4.42000000e-08,length_median=1.46499400e-01,effectivebrlenIgrBrlens{all}_95%HPD={0.065708,0.116415},length_mean=1.47084124e-01,effectivebrlenIgrBrlens{all}_median=0.090106,rateIgrBrlens{all}_mean=0.623307,rateIgrBrlens{all}_95%HPD={0.428398,0.811429},effectivebrlenIgrBrlens{all}_mean=0.090838,rateIgrBrlens{all}_median=0.616150,length_95%HPD={1.15846900e-01,1.79063600e-01}]):149.0[&prob(percent)=100,height_95%HPD={1556.3510949100425,2169.2114287204095},prob=1.00000000e+00,height_median=1.46499470e-01,height_mean=1.47084169e-01,length_mean=1.23290995e-02,effectivebrlenIgrBrlens{all}_median=0.004560,rateIgrBrlens{all}_95%HPD={0.000001,1.820419},effectivebrlenIgrBrlens{all}_95%HPD={0.000000,0.016228},effectivebrlenIgrBrlens{all}_mean=0.005825,rateIgrBrlens{all}_median=0.386544,length_95%HPD={7.04647800e-05,3.05993800e-02},rateIgrBrlens{all}_mean=0.611593,length_median=1.01834100e-02],(16:978.0[&prob=1.00000000e+00,height_median=4.50000000e-08,height_mean=4.55924450e-08,prob(percent)=100,height_95%HPD={0.03420730339597907,35.94303973228284},length_95%HPD={4.29985400e-02,1.23673500e-01},rateIgrBrlens{all}_mean=0.734499,length_median=8.25803600e-02,effectivebrlenIgrBrlens{all}_95%HPD={0.036424,0.080612},rateIgrBrlens{all}_median=0.688064,length_mean=8.31462023e-02,effectivebrlenIgrBrlens{all}_median=0.057055,rateIgrBrlens{all}_95%HPD={0.363999,1.146063},effectivebrlenIgrBrlens{all}_mean=0.057660],27:978.0[&prob=1.00000000e+00,height_median=4.50000000e-08,height_mean=4.55924450e-08,prob(percent)=100,height_95%HPD={0.03420730339597907,35.94303973228284},length_95%HPD={4.29985400e-02,1.23673500e-01},rateIgrBrlens{all}_mean=0.945797,length_median=8.25803600e-02,effectivebrlenIgrBrlens{all}_95%HPD={0.051514,0.098802},length_mean=8.31462023e-02,effectivebrlenIgrBrlens{all}_median=0.073186,rateIgrBrlens{all}_95%HPD={0.465439,1.477168},rateIgrBrlens{all}_median=0.893262,effectivebrlenIgrBrlens{all}_mean=0.073929]):1013.0[&height_mean=8.31462479e-02,height_median=8.25804030e-02,prob(percent)=100,height_95%HPD={712.8536943509378,1310.5664256757889},prob=1.00000000e+00,length_median=7.53979600e-02,effectivebrlenIgrBrlens{all}_95%HPD={0.022119,0.067649},length_mean=7.66962492e-02,effectivebrlenIgrBrlens{all}_median=0.044959,rateIgrBrlens{all}_95%HPD={0.302328,1.040669},rateIgrBrlens{all}_mean=0.633382,effectivebrlenIgrBrlens{all}_mean=0.045438,rateIgrBrlens{all}_median=0.591604,length_95%HPD={3.32173000e-02,1.23603500e-01}]):218.0[&prob(percent)=62,height_95%HPD={1681.9272525799306,2359.999068842654},prob=6.20983869e-01,height_median=1.55412381e-01,height_mean=1.56250143e-01,length_mean=2.08125734e-02,effectivebrlenIgrBrlens{all}_median=0.010511,rateIgrBrlens{all}_95%HPD={0.000003,1.656532},effectivebrlenIgrBrlens{all}_mean=0.011172,rateIgrBrlens{all}_median=0.519038,effectivebrlenIgrBrlens{all}_95%HPD={0.000000,0.023530},length_95%HPD={6.09203400e-04,4.42559700e-02},rateIgrBrlens{all}_mean=0.670931,length_median=1.89922300e-02],((37:670.0[&prob(percent)=100,height_95%HPD={0.03420730339597907,35.94303973228284},prob=1.00000000e+00,height_median=4.50000000e-08,height_mean=4.54961938e-08,length_mean=2.88629999e-02,effectivebrlenIgrBrlens{all}_median=0.041328,rateIgrBrlens{all}_95%HPD={0.414656,4.048089},effectivebrlenIgrBrlens{all}_mean=0.041992,rateIgrBrlens{all}_median=1.477033,length_95%HPD={6.21942400e-03,5.06484300e-02},rateIgrBrlens{all}_mean=1.828402,effectivebrlenIgrBrlens{all}_95%HPD={0.021759,0.062489},length_median=2.81744000e-02],38:670.0[&prob(percent)=100,height_95%HPD={0.03420730339597907,35.94303973228284},prob=1.00000000e+00,height_median=4.50000000e-08,height_mean=4.54961938e-08,length_mean=2.88629999e-02,effectivebrlenIgrBrlens{all}_median=0.018123,rateIgrBrlens{all}_95%HPD={0.100071,1.709727},effectivebrlenIgrBrlens{all}_mean=0.018947,rateIgrBrlens{all}_median=0.630231,length_95%HPD={6.21942400e-03,5.06484300e-02},rateIgrBrlens{all}_mean=0.750485,length_median=2.81744000e-02,effectivebrlenIgrBrlens{all}_95%HPD={0.002364,0.036150}]):624.0[&height_95%HPD={426.85873740327145,1019.198952457546},prob=1.00000000e+00,height_median=2.81744570e-02,height_mean=2.88630454e-02,prob(percent)=100,effectivebrlenIgrBrlens{all}_mean=0.112408,rateIgrBrlens{all}_median=1.233522,length_95%HPD={5.05282800e-02,1.32458300e-01},rateIgrBrlens{all}_mean=1.296622,length_median=9.01691900e-02,effectivebrlenIgrBrlens{all}_95%HPD={0.075692,0.153446},effectivebrlenIgrBrlens{all}_median=0.111344,length_mean=9.07634116e-02,rateIgrBrlens{all}_95%HPD={0.687020,1.960993}],(39:1004.0[&height_mean=4.57010599e-08,prob(percent)=100,height_95%HPD={0.03420730339597907,35.94303973228284},height_median=4.50000000e-08,prob=1.00000000e+00,length_median=7.55461700e-02,effectivebrlenIgrBrlens{all}_95%HPD={0.046619,0.102877},rateIgrBrlens{all}_mean=1.011663,length_mean=7.63247282e-02,effectivebrlenIgrBrlens{all}_median=0.072553,rateIgrBrlens{all}_95%HPD={0.560566,1.668110},effectivebrlenIgrBrlens{all}_mean=0.073527,rateIgrBrlens{all}_median=0.961523,length_95%HPD={4.34577200e-02,1.12145500e-01}],(43:673.0[&height_95%HPD={0.03420730339597907,35.94303973228284},prob=1.00000000e+00,height_median=4.50000000e-08,height_mean=4.56173777e-08,prob(percent)=100,effectivebrlenIgrBrlens{all}_mean=0.035833,rateIgrBrlens{all}_median=1.232574,effectivebrlenIgrBrlens{all}_median=0.035143,length_95%HPD={8.79403300e-03,5.16120100e-02},rateIgrBrlens{all}_mean=1.411175,rateIgrBrlens{all}_95%HPD={0.395123,2.783782},length_median=2.84983700e-02,effectivebrlenIgrBrlens{all}_95%HPD={0.019493,0.053232},length_mean=2.96062963e-02],44:673.0[&height_95%HPD={0.03420730339597907,35.94303973228284},prob=1.00000000e+00,height_median=4.50000000e-08,height_mean=4.56173777e-08,prob(percent)=100,effectivebrlenIgrBrlens{all}_mean=0.023578,rateIgrBrlens{all}_median=0.807844,effectivebrlenIgrBrlens{all}_median=0.023033,length_95%HPD={8.79403300e-03,5.16120100e-02},rateIgrBrlens{all}_mean=0.916944,rateIgrBrlens{all}_95%HPD={0.208274,1.851869},length_median=2.84983700e-02,effectivebrlenIgrBrlens{all}_95%HPD={0.009058,0.038189},length_mean=2.96062963e-02]):331.0[&prob=1.00000000e+00,height_median=2.84984188e-02,height_mean=2.96063420e-02,prob(percent)=100,height_95%HPD={429.20446804336717,1021.7338670820242},length_95%HPD={1.46437000e-02,8.03849500e-02},rateIgrBrlens{all}_mean=1.384848,length_median=4.56252200e-02,effectivebrlenIgrBrlens{all}_95%HPD={0.029654,0.084582},rateIgrBrlens{all}_median=1.202400,length_mean=4.65400139e-02,effectivebrlenIgrBrlens{all}_median=0.055018,rateIgrBrlens{all}_95%HPD={0.431655,2.656280},effectivebrlenIgrBrlens{all}_mean=0.055834]):290.0[&height_mean=7.60518637e-02,prob(percent)=99,height_95%HPD={733.2988755626609,1329.679194121111},prob=9.88401546e-01,height_median=7.53203800e-02,length_median=4.28734100e-02,effectivebrlenIgrBrlens{all}_95%HPD={0.016179,0.078820},rateIgrBrlens{all}_mean=1.245267,length_mean=4.39975784e-02,effectivebrlenIgrBrlens{all}_median=0.046271,rateIgrBrlens{all}_95%HPD={0.326076,2.518376},effectivebrlenIgrBrlens{all}_mean=0.047134,rateIgrBrlens{all}_median=1.086634,length_95%HPD={8.94863300e-03,8.01638600e-02}]):915.0[&prob(percent)=100,height_95%HPD={1040.1035352818365,1617.4658297379774},prob=1.00000000e+00,height_median=1.18765720e-01,height_mean=1.19819222e-01,length_mean=5.21608803e-02,effectivebrlenIgrBrlens{all}_median=0.073170,rateIgrBrlens{all}_95%HPD={0.535385,3.068848},effectivebrlenIgrBrlens{all}_95%HPD={0.040928,0.112628},effectivebrlenIgrBrlens{all}_mean=0.074230,rateIgrBrlens{all}_median=1.429653,length_95%HPD={1.45625100e-02,9.00787000e-02},rateIgrBrlens{all}_mean=1.622102,length_median=5.07346100e-02]):225.0[&height_95%HPD={1839.3403687079565,2647.2882865097013},prob=5.32862285e-01,height_median=1.71392560e-01,height_mean=1.72208197e-01,prob(percent)=53,effectivebrlenIgrBrlens{all}_mean=0.008031,effectivebrlenIgrBrlens{all}_median=0.006650,rateIgrBrlens{all}_median=0.498687,length_95%HPD={1.42436900e-04,3.40930600e-02},rateIgrBrlens{all}_mean=0.704611,rateIgrBrlens{all}_95%HPD={0.000001,1.977720},length_median=1.15032800e-02,effectivebrlenIgrBrlens{all}_95%HPD={0.000000,0.021401},length_mean=1.38729930e-02]):164.0[&prob=1.00000000e+00,height_median=1.83637830e-01,height_mean=1.84658853e-01,prob(percent)=100,height_95%HPD={1993.8670415982137,2977.2758497118434},length_95%HPD={8.35202900e-05,2.09408300e-02},rateIgrBrlens{all}_mean=0.544475,rateIgrBrlens{all}_median=0.246073,length_median=5.74170600e-03,effectivebrlenIgrBrlens{all}_95%HPD={0.000000,0.012330},length_mean=7.64218509e-03,effectivebrlenIgrBrlens{all}_median=0.001578,rateIgrBrlens{all}_95%HPD={0.000001,1.872249},effectivebrlenIgrBrlens{all}_mean=0.003376],(((4:672.0[&height_median=4.49999999e-08,height_mean=4.54228503e-08,prob(percent)=100,height_95%HPD={0.034207303346737564,35.943039713753514},prob=1.00000000e+00,length_median=2.84343300e-02,effectivebrlenIgrBrlens{all}_95%HPD={0.017803,0.046749},length_mean=2.92703674e-02,effectivebrlenIgrBrlens{all}_median=0.030946,rateIgrBrlens{all}_95%HPD={0.376221,2.629465},rateIgrBrlens{all}_mean=1.281820,effectivebrlenIgrBrlens{all}_mean=0.031430,rateIgrBrlens{all}_median=1.091795,length_95%HPD={7.26847200e-03,5.03879900e-02}],6:672.0[&prob=1.00000000e+00,height_median=4.49999999e-08,height_mean=4.54228503e-08,prob(percent)=100,height_95%HPD={0.034207303346737564,35.943039713753514},length_95%HPD={7.26847200e-03,5.03879900e-02},rateIgrBrlens{all}_mean=0.865218,length_median=2.84343300e-02,effectivebrlenIgrBrlens{all}_95%HPD={0.008964,0.034258},length_mean=2.92703674e-02,effectivebrlenIgrBrlens{all}_median=0.021055,rateIgrBrlens{all}_95%HPD={0.235409,1.828942},rateIgrBrlens{all}_median=0.735217,effectivebrlenIgrBrlens{all}_mean=0.021441]):317.0[&height_mean=2.92704128e-02,height_median=2.84343300e-02,prob(percent)=100,height_95%HPD={428.7732876985787,1021.234579067794},prob=1.00000000e+00,length_median=4.20746300e-02,effectivebrlenIgrBrlens{all}_95%HPD={0.022451,0.063140},length_mean=4.33277922e-02,effectivebrlenIgrBrlens{all}_median=0.040998,rateIgrBrlens{all}_95%HPD={0.370677,2.435868},rateIgrBrlens{all}_mean=1.182044,effectivebrlenIgrBrlens{all}_mean=0.041665,rateIgrBrlens{all}_median=0.976514,length_95%HPD={9.72225500e-03,7.79208000e-02}],7:989.0[&prob=1.00000000e+00,height_median=4.43000000e-08,height_mean=4.53758032e-08,prob(percent)=100,height_95%HPD={0.03386166173734772,35.81255249544598},length_95%HPD={3.70046100e-02,1.08671300e-01},rateIgrBrlens{all}_mean=0.785493,length_median=7.17999600e-02,effectivebrlenIgrBrlens{all}_95%HPD={0.033642,0.076076},length_mean=7.25981596e-02,effectivebrlenIgrBrlens{all}_median=0.052887,rateIgrBrlens{all}_median=0.744461,rateIgrBrlens{all}_95%HPD={0.402467,1.298828},effectivebrlenIgrBrlens{all}_mean=0.053754]):395.0[&height_median=7.18000000e-02,height_mean=7.25982050e-02,prob(percent)=100,height_95%HPD={718.8487410588601,1316.116051607665},prob=1.00000000e+00,length_median=1.01181400e-01,effectivebrlenIgrBrlens{all}_95%HPD={0.054313,0.119125},length_mean=1.02038537e-01,effectivebrlenIgrBrlens{all}_median=0.085091,rateIgrBrlens{all}_95%HPD={0.480019,1.308568},rateIgrBrlens{all}_mean=0.877690,effectivebrlenIgrBrlens{all}_mean=0.085991,rateIgrBrlens{all}_median=0.839250,length_95%HPD={5.48423700e-02,1.46813500e-01}],5:1384.0[&prob=1.00000000e+00,height_median=4.50000000e-08,height_mean=4.57490868e-08,prob(percent)=100,height_95%HPD={0.03420730339597907,35.94303973228284},length_95%HPD={1.34524700e-01,2.18854100e-01},rateIgrBrlens{all}_mean=0.964368,length_median=1.74044100e-01,effectivebrlenIgrBrlens{all}_95%HPD={0.126382,0.208404},length_mean=1.74636696e-01,effectivebrlenIgrBrlens{all}_median=0.165068,rateIgrBrlens{all}_95%HPD={0.662479,1.221855},rateIgrBrlens{all}_median=0.954277,effectivebrlenIgrBrlens{all}_mean=0.166627]):1214.0[&height_mean=1.74636742e-01,height_median=1.74044180e-01,prob(percent)=100,height_95%HPD={1126.8215275279533,1697.5968810182012},prob=1.00000000e+00,length_median=1.36805800e-02,effectivebrlenIgrBrlens{all}_95%HPD={0.000000,0.023300},length_mean=1.75453610e-02,effectivebrlenIgrBrlens{all}_median=0.005060,rateIgrBrlens{all}_95%HPD={0.000001,1.259440},rateIgrBrlens{all}_mean=0.460357,effectivebrlenIgrBrlens{all}_mean=0.007476,rateIgrBrlens{all}_median=0.337908,length_95%HPD={1.63565900e-04,4.61388700e-02}]):508.0[&prob(percent)=97,height_95%HPD={2091.4673669705307,3226.033388362427},prob=9.69870684e-01,height_median=1.90729301e-01,height_mean=1.91642875e-01,length_mean=2.44418412e-02,effectivebrlenIgrBrlens{all}_median=0.026854,rateIgrBrlens{all}_95%HPD={0.000481,4.005749},effectivebrlenIgrBrlens{all}_mean=0.027316,rateIgrBrlens{all}_median=1.150703,effectivebrlenIgrBrlens{all}_95%HPD={0.002662,0.048993},length_95%HPD={1.18110200e-03,5.06000700e-02},rateIgrBrlens{all}_mean=1.575437,length_median=2.24272200e-02],(12:1300.0[&prob=1.00000000e+00,height_median=4.50000000e-08,height_mean=4.59023290e-08,prob(percent)=100,height_95%HPD={0.03420730339597907,35.94303973228284},length_95%HPD={1.22131400e-01,2.48107200e-01},rateIgrBrlens{all}_mean=0.856244,length_median=1.87237000e-01,effectivebrlenIgrBrlens{all}_95%HPD={0.114581,0.201729},length_mean=1.87604256e-01,effectivebrlenIgrBrlens{all}_median=0.155858,rateIgrBrlens{all}_95%HPD={0.562180,1.173131},rateIgrBrlens{all}_median=0.840587,effectivebrlenIgrBrlens{all}_mean=0.157125],18:1300.0[&prob=1.00000000e+00,height_median=4.50000001e-08,height_mean=4.58154139e-08,prob(percent)=100,height_95%HPD={0.03420730344522064,35.94303975081217},length_95%HPD={1.28046300e-01,2.40890100e-01},rateIgrBrlens{all}_mean=0.586286,length_median=1.85582500e-01,effectivebrlenIgrBrlens{all}_95%HPD={0.071104,0.141069},length_mean=1.84138796e-01,effectivebrlenIgrBrlens{all}_median=0.105745,rateIgrBrlens{all}_95%HPD={0.369182,0.771303},effectivebrlenIgrBrlens{all}_mean=0.106372,rateIgrBrlens{all}_median=0.575263]):1806.0[&height_mean=1.71265440e-01,height_median=1.71597726e-01,prob(percent)=60,height_95%HPD={1047.23727814958,1624.4292704292993},prob=6.04319424e-01,length_median=3.17531200e-02,effectivebrlenIgrBrlens{all}_95%HPD={0.000000,0.034373},length_mean=3.51881926e-02,effectivebrlenIgrBrlens{all}_median=0.012384,rateIgrBrlens{all}_95%HPD={0.000002,0.987006},effectivebrlenIgrBrlens{all}_mean=0.014282,rateIgrBrlens{all}_median=0.372220,rateIgrBrlens{all}_mean=0.447728,length_95%HPD={5.13315900e-04,7.96217900e-02}]):117.0[&prob(percent)=99,height_95%HPD={2340.56954621574,4028.063241513204},prob=9.93200907e-01,height_median=2.25673330e-01,height_mean=2.26862588e-01,length_mean=1.43723300e-01,effectivebrlenIgrBrlens{all}_median=0.138572,rateIgrBrlens{all}_95%HPD={0.448485,1.765915},effectivebrlenIgrBrlens{all}_mean=0.144123,rateIgrBrlens{all}_median=0.991852,length_95%HPD={3.01472000e-02,2.60244100e-01},rateIgrBrlens{all}_mean=1.046733,effectivebrlenIgrBrlens{all}_95%HPD={0.028290,0.269451},length_median=1.37973600e-01])[&prob=1.00000000e+00,height_median=3.64613180e-01,height_mean=3.69828181e-01,prob(percent)=100,height_95%HPD={2422.11524237713,4250.8054546825115},length_mean=0.00000000e+00,effectivebrlenIgrBrlens{all}_median=1.000000,rateIgrBrlens{all}_95%HPD={inf,inf},effectivebrlenIgrBrlens{all}_mean=1.000000,rateIgrBrlens{all}_median=inf,length_95%HPD={0.00000000e+00,0.00000000e+00},rateIgrBrlens{all}_mean=-nan,effectivebrlenIgrBrlens{all}_95%HPD={1.000000,1.000000},length_median=0.00000000e+00];
END;
