# Supplementary material for: A test of Generalized Bayesian dating: A new linguistic dating method
Source: PLoS One. 2020 Aug 12;15(8):e0236522. doi: 10.1371/journal.pone.0236522 (PMC7423060; doi:10.1371/journal.pone.0236522)
Supplement: S2 File — Python code for extracting median tree lengths for each constraint, generation of consensus trees, RevBayes code for performing Gamma regression and linear regression, and Python code for predicting ages. Age annotated consensus tree files for all the families. (ZIP) [file pone.0236522.s002.zip › S2 Supporting Information/Consensus_Trees_Ages/Lakes_Plain.dendropy.con.tre]

#NEXUS

BEGIN TAXA;
    DIMENSIONS NTAX=16;
    TAXLABELS
        BIRITAI
        EDOPI
        FAYU
        KIRIKIRI
        'KIRIKIRI_FAIA'
        FOAU
        TAUSE
        'TAUSE_WEIRATE'
        OBOKUITAI
        WARITAI
        AWERA
        RASAWA
        'TAUSE_DEIRATE'
        DOUTAI
        PAPASENA
        SIKARITAI
  ;
END;

BEGIN TREES;
        Translate
             1 BIRITAI,
             2 EDOPI,
             3 FAYU,
             4 KIRIKIRI,
             5 'KIRIKIRI_FAIA',
             6 FOAU,
             7 TAUSE,
             8 'TAUSE_WEIRATE',
             9 OBOKUITAI,
             10 WARITAI,
             11 AWERA,
             12 RASAWA,
             13 'TAUSE_DEIRATE',
             14 DOUTAI,
             15 PAPASENA,
             16 SIKARITAI
             ;
    TREE 1 = [&R] (6:2830.0[&prob=1.00000000e+00,height_median=4.80000001e-08,height_mean=5.20992534e-08,prob(percent)=100,height_95%HPD={0.057721337564248486,36.50674888404457},length_95%HPD={1.55005000e-01,9.10128900e-01},rateIgrBrlens{all}_mean=1.342314,rateIgrBrlens{all}_median=1.131329,length_median=4.75202900e-01,effectivebrlenIgrBrlens{all}_95%HPD={0.306678,0.935535},length_mean=4.97586304e-01,effectivebrlenIgrBrlens{all}_median=0.548882,rateIgrBrlens{all}_95%HPD={0.505414,2.568221},effectivebrlenIgrBrlens{all}_mean=0.582901],(((1:1745.0[&height_mean=5.16931609e-08,height_median=5.00000000e-08,prob(percent)=100,height_95%HPD={0.05919390829133208,36.85388549414603},prob=1.00000000e+00,length_median=1.91665400e-01,effectivebrlenIgrBrlens{all}_95%HPD={0.062989,0.164306},length_mean=1.96761450e-01,effectivebrlenIgrBrlens{all}_median=0.110443,rateIgrBrlens{all}_95%HPD={0.179486,1.335728},rateIgrBrlens{all}_mean=0.668631,effectivebrlenIgrBrlens{all}_mean=0.111587,rateIgrBrlens{all}_median=0.581628,length_95%HPD={6.72150500e-02,3.44958300e-01}],(9:1558.0[&prob(percent)=100,height_95%HPD={0.05919390829133208,36.85388549414603},prob=1.00000000e+00,height_median=5.00000000e-08,height_mean=5.15587388e-08,length_mean=1.62990202e-01,effectivebrlenIgrBrlens{all}_median=0.090744,rateIgrBrlens{all}_95%HPD={0.193560,1.061277},effectivebrlenIgrBrlens{all}_mean=0.092409,rateIgrBrlens{all}_median=0.586011,length_95%HPD={7.08781900e-02,2.76712700e-01},rateIgrBrlens{all}_mean=0.626166,effectivebrlenIgrBrlens{all}_95%HPD={0.049400,0.135927},length_median=1.57312700e-01],((10:1172.0[&prob(percent)=100,height_95%HPD={0.05846049972471995,36.68167776933233},prob=1.00000000e+00,height_median=4.89999999e-08,height_mean=5.17370084e-08,length_mean=8.95338497e-02,effectivebrlenIgrBrlens{all}_median=0.098064,rateIgrBrlens{all}_95%HPD={0.424745,2.462578},effectivebrlenIgrBrlens{all}_mean=0.099849,rateIgrBrlens{all}_median=1.132542,length_95%HPD={3.21920700e-02,1.56746500e-01},rateIgrBrlens{all}_mean=1.292921,length_median=8.66336900e-02,effectivebrlenIgrBrlens{all}_95%HPD={0.059896,0.143389}],15:1172.0[&prob(percent)=100,height_95%HPD={0.05697625498594787,36.328997689459186},prob=1.00000000e+00,height_median=4.70000001e-08,height_mean=5.15069524e-08,length_mean=8.38665529e-02,effectivebrlenIgrBrlens{all}_median=0.083951,effectivebrlenIgrBrlens{all}_95%HPD={0.040478,0.128070},rateIgrBrlens{all}_95%HPD={0.370397,2.236098},effectivebrlenIgrBrlens{all}_mean=0.084938,rateIgrBrlens{all}_median=1.034174,length_95%HPD={2.45205100e-02,1.43289400e-01},rateIgrBrlens{all}_mean=1.155581,length_median=8.07751800e-02],16:1172.0[&prob(percent)=100,height_95%HPD={0.05846049987197157,36.6816778040427},prob=1.00000000e+00,height_median=4.90000001e-08,height_mean=5.13987868e-08,length_mean=1.12513157e-01,effectivebrlenIgrBrlens{all}_median=0.185938,rateIgrBrlens{all}_95%HPD={0.684670,4.333325},effectivebrlenIgrBrlens{all}_95%HPD={0.124030,0.255762},effectivebrlenIgrBrlens{all}_mean=0.188956,rateIgrBrlens{all}_median=1.701792,length_95%HPD={2.92618800e-02,2.02064300e-01},rateIgrBrlens{all}_mean=2.072943,length_median=1.08920900e-01]):191.0[&height_95%HPD={915.4786716294043,1500.7438271022722},prob=5.31795761e-01,height_median=1.02747410e-01,height_mean=1.05937203e-01,prob(percent)=53,effectivebrlenIgrBrlens{all}_median=0.034811,effectivebrlenIgrBrlens{all}_mean=0.036193,rateIgrBrlens{all}_median=1.020954,rateIgrBrlens{all}_95%HPD={0.000001,4.141704},length_95%HPD={1.86891400e-03,9.11234700e-02},rateIgrBrlens{all}_mean=1.485911,length_median=3.12900800e-02,effectivebrlenIgrBrlens{all}_95%HPD={0.000000,0.071981},length_mean=3.73441558e-02],14:1363.0[&height_95%HPD={0.05846049979834581,36.68167778668754},prob=1.00000000e+00,height_median=4.90000000e-08,height_mean=5.14856353e-08,prob(percent)=100,effectivebrlenIgrBrlens{all}_mean=0.113856,rateIgrBrlens{all}_median=0.943524,effectivebrlenIgrBrlens{all}_median=0.111661,length_95%HPD={4.61043400e-02,2.08745200e-01},rateIgrBrlens{all}_mean=1.041558,rateIgrBrlens{all}_95%HPD={0.326197,1.959015},length_median=1.19000500e-01,effectivebrlenIgrBrlens{all}_95%HPD={0.069956,0.163964},length_mean=1.23851446e-01]):195.0[&prob=9.47473670e-01,height_median=1.38078330e-01,height_mean=1.42833196e-01,prob(percent)=95,height_95%HPD={1115.7343929270357,1688.0347241221514},length_95%HPD={2.22784700e-03,1.10017500e-01},rateIgrBrlens{all}_mean=1.793877,length_median=4.10112000e-02,effectivebrlenIgrBrlens{all}_95%HPD={0.006008,0.105826},rateIgrBrlens{all}_median=1.235431,length_mean=4.80261897e-02,effectivebrlenIgrBrlens{all}_median=0.054028,rateIgrBrlens{all}_95%HPD={0.000001,4.873747},effectivebrlenIgrBrlens{all}_mean=0.055800]):187.0[&height_mean=1.78248117e-01,prob(percent)=65,height_95%HPD={1296.0307538471402,1862.8279458726026},height_median=1.71702400e-01,prob=6.54312758e-01,length_median=4.73295500e-02,effectivebrlenIgrBrlens{all}_95%HPD={0.010451,0.098708},rateIgrBrlens{all}_mean=1.339409,length_mean=5.59710388e-02,effectivebrlenIgrBrlens{all}_median=0.048397,rateIgrBrlens{all}_95%HPD={0.000032,3.484142},effectivebrlenIgrBrlens{all}_mean=0.050380,rateIgrBrlens{all}_median=0.974495,length_95%HPD={3.14758800e-03,1.29051700e-01}]):615.0[&prob(percent)=81,height_95%HPD={1476.452653517825,2064.2144001016854},prob=8.10691908e-01,height_median=2.08192174e-01,height_mean=2.16514119e-01,length_mean=7.47540357e-02,effectivebrlenIgrBrlens{all}_median=0.053194,effectivebrlenIgrBrlens{all}_95%HPD={0.000000,0.107926},rateIgrBrlens{all}_95%HPD={0.000002,2.232578},effectivebrlenIgrBrlens{all}_mean=0.054520,rateIgrBrlens{all}_median=0.735997,length_95%HPD={2.48130700e-03,1.56946500e-01},rateIgrBrlens{all}_mean=0.912610,length_median=6.83592300e-02],(2:1333.0[&height_95%HPD={0.059193908218273576,36.8538854770581},prob=1.00000000e+00,height_median=4.99999999e-08,height_mean=5.11416345e-08,prob(percent)=100,effectivebrlenIgrBrlens{all}_mean=0.170525,rateIgrBrlens{all}_median=0.959374,effectivebrlenIgrBrlens{all}_median=0.166171,length_95%HPD={8.22035100e-02,3.06735800e-01},rateIgrBrlens{all}_mean=1.009715,rateIgrBrlens{all}_95%HPD={0.419229,1.676516},length_median=1.73196400e-01,effectivebrlenIgrBrlens{all}_95%HPD={0.100470,0.251831},length_mean=1.82243535e-01],(4:854.0[&prob=1.00000000e+00,height_median=4.99999999e-08,height_mean=5.14314625e-08,prob(percent)=100,height_95%HPD={0.059193908218273576,36.8538854770581},length_95%HPD={6.85637500e-03,1.16672500e-01},rateIgrBrlens{all}_mean=0.498435,length_median=5.60058600e-02,effectivebrlenIgrBrlens{all}_95%HPD={0.000000,0.056512},rateIgrBrlens{all}_median=0.413380,length_mean=5.96564999e-02,effectivebrlenIgrBrlens{all}_median=0.024281,rateIgrBrlens{all}_95%HPD={0.000001,1.203259},effectivebrlenIgrBrlens{all}_mean=0.025752],5:854.0[&height_95%HPD={0.059193908218273576,36.8538854770581},prob=1.00000000e+00,height_median=4.99999999e-08,height_mean=5.14314625e-08,prob(percent)=100,effectivebrlenIgrBrlens{all}_mean=0.099337,rateIgrBrlens{all}_median=1.676268,length_95%HPD={6.85637500e-03,1.16672500e-01},rateIgrBrlens{all}_mean=2.361130,effectivebrlenIgrBrlens{all}_median=0.097381,length_median=5.60058600e-02,effectivebrlenIgrBrlens{all}_95%HPD={0.054702,0.145719},rateIgrBrlens{all}_95%HPD={0.421773,6.181615},length_mean=5.96564999e-02]):479.0[&prob=1.00000000e+00,height_median=5.60059200e-02,height_mean=5.96565513e-02,prob(percent)=100,height_95%HPD={590.1285342628603,1191.9224642743072},length_95%HPD={2.92582300e-02,2.34654600e-01},rateIgrBrlens{all}_mean=1.341130,length_median=1.14627100e-01,effectivebrlenIgrBrlens{all}_95%HPD={0.065454,0.212760},rateIgrBrlens{all}_median=1.155516,length_mean=1.22413980e-01,effectivebrlenIgrBrlens{all}_median=0.132339,rateIgrBrlens{all}_95%HPD={0.338590,2.624833},effectivebrlenIgrBrlens{all}_mean=0.136725]):1027.0[&height_mean=1.80824002e-01,prob(percent)=97,height_95%HPD={1082.5296195697356,1657.2959740459455},prob=9.74803360e-01,height_median=1.72138594e-01,length_median=8.48112200e-02,effectivebrlenIgrBrlens{all}_95%HPD={0.017620,0.159063},length_mean=9.55854970e-02,effectivebrlenIgrBrlens{all}_median=0.081255,rateIgrBrlens{all}_95%HPD={0.110863,2.705766},rateIgrBrlens{all}_mean=1.151877,effectivebrlenIgrBrlens{all}_mean=0.083936,rateIgrBrlens{all}_median=0.940116,length_95%HPD={6.60437200e-03,2.07298500e-01}],3:2360.0[&prob=1.00000000e+00,height_median=4.99999999e-08,height_mean=5.10907746e-08,prob(percent)=100,height_95%HPD={0.059193908218273576,36.8538854770581},length_95%HPD={1.14815700e-01,3.97001500e-01},rateIgrBrlens{all}_mean=0.506778,length_median=2.43582900e-01,effectivebrlenIgrBrlens{all}_95%HPD={0.043061,0.198805},rateIgrBrlens{all}_median=0.490843,length_mean=2.51587629e-01,effectivebrlenIgrBrlens{all}_median=0.119678,rateIgrBrlens{all}_95%HPD={0.161354,0.864980},effectivebrlenIgrBrlens{all}_mean=0.120583],((7:709.0[&height_95%HPD={0.059193908218273576,36.8538854770581},prob=1.00000000e+00,height_median=4.99999999e-08,height_mean=5.13552460e-08,prob(percent)=100,effectivebrlenIgrBrlens{all}_mean=0.017986,rateIgrBrlens{all}_median=0.505798,length_95%HPD={5.44104300e-03,8.09590600e-02},rateIgrBrlens{all}_mean=0.658213,length_median=3.30952000e-02,effectivebrlenIgrBrlens{all}_95%HPD={0.000000,0.034343},effectivebrlenIgrBrlens{all}_median=0.017214,length_mean=3.75365446e-02,rateIgrBrlens{all}_95%HPD={0.000002,1.642538}],8:709.0[&prob(percent)=100,height_95%HPD={0.059193908218273576,36.8538854770581},prob=1.00000000e+00,height_median=4.99999999e-08,height_mean=5.13323424e-08,length_mean=3.76162905e-02,effectivebrlenIgrBrlens{all}_median=0.027517,rateIgrBrlens{all}_95%HPD={0.122929,2.699932},effectivebrlenIgrBrlens{all}_mean=0.028529,rateIgrBrlens{all}_median=0.814233,length_95%HPD={5.62356600e-03,8.13551400e-02},rateIgrBrlens{all}_mean=1.082031,effectivebrlenIgrBrlens{all}_95%HPD={0.010436,0.048168},length_median=3.31829500e-02]):312.0[&height_95%HPD={460.80015396258125,1057.761886291103},prob=9.55472604e-01,height_median=3.24529500e-02,height_mean=3.64189208e-02,prob(percent)=96,effectivebrlenIgrBrlens{all}_mean=0.043193,rateIgrBrlens{all}_median=0.907939,length_95%HPD={2.18398300e-03,1.07349000e-01},rateIgrBrlens{all}_mean=1.259735,length_median=4.33851200e-02,effectivebrlenIgrBrlens{all}_95%HPD={0.000000,0.080670},effectivebrlenIgrBrlens{all}_median=0.041721,length_mean=4.93869053e-02,rateIgrBrlens{all}_95%HPD={0.000002,3.346505}],13:1021.0[&height_95%HPD={0.059193908218273576,36.8538854770581},prob=1.00000000e+00,height_median=4.99999999e-08,height_mean=5.13133182e-08,prob(percent)=100,effectivebrlenIgrBrlens{all}_mean=0.058507,rateIgrBrlens{all}_median=0.722122,length_95%HPD={2.38109800e-02,1.60536500e-01},rateIgrBrlens{all}_mean=0.845896,length_median=7.69027100e-02,effectivebrlenIgrBrlens{all}_95%HPD={0.016436,0.102603},effectivebrlenIgrBrlens{all}_median=0.056923,length_mean=8.42538590e-02,rateIgrBrlens{all}_95%HPD={0.078088,1.849388}]):1339.0[&prob=1.00000000e+00,height_median=7.77690300e-02,height_mean=8.52746976e-02,prob(percent)=100,height_95%HPD={752.8939194943313,1348.1832044405187},length_95%HPD={7.06600100e-02,3.84301100e-01},rateIgrBrlens{all}_mean=1.515687,length_median=2.06129900e-01,effectivebrlenIgrBrlens{all}_95%HPD={0.160742,0.417256},length_mean=2.14549498e-01,effectivebrlenIgrBrlens{all}_median=0.264512,rateIgrBrlens{all}_95%HPD={0.389989,2.896820},effectivebrlenIgrBrlens{all}_mean=0.271900,rateIgrBrlens{all}_median=1.272974]):283.0[&height_mean=3.21156655e-01,height_median=3.11235380e-01,prob(percent)=55,height_95%HPD={1927.6252095107284,2849.897111841968},prob=5.48593521e-01,length_median=1.00993200e-01,effectivebrlenIgrBrlens{all}_95%HPD={0.000000,0.223405},length_mean=1.12422238e-01,effectivebrlenIgrBrlens{all}_median=0.091711,rateIgrBrlens{all}_95%HPD={0.000001,2.273885},effectivebrlenIgrBrlens{all}_mean=0.101430,rateIgrBrlens{all}_median=0.865966,rateIgrBrlens{all}_mean=1.051439,length_95%HPD={1.08946300e-03,2.38443400e-01}],(11:1512.0[&height_95%HPD={0.03469781060925975,36.12677216336601},prob=1.00000000e+00,height_median=4.60000000e-08,height_mean=5.15472950e-08,prob(percent)=100,effectivebrlenIgrBrlens{all}_mean=0.424831,rateIgrBrlens{all}_median=1.300643,rateIgrBrlens{all}_95%HPD={0.557015,3.191420},length_95%HPD={7.91396600e-02,6.14351600e-01},rateIgrBrlens{all}_mean=1.563451,length_median=3.01931200e-01,effectivebrlenIgrBrlens{all}_95%HPD={0.212930,0.687521},length_mean=3.21971830e-01,effectivebrlenIgrBrlens{all}_median=0.401443],12:1512.0[&height_95%HPD={0.059193908218273576,36.8538854770581},prob=1.00000000e+00,height_median=4.99999999e-08,height_mean=5.19388428e-08,prob(percent)=100,effectivebrlenIgrBrlens{all}_mean=0.275936,rateIgrBrlens{all}_median=0.959313,rateIgrBrlens{all}_95%HPD={0.331658,2.238091},length_95%HPD={7.52006600e-02,4.94782600e-01},rateIgrBrlens{all}_mean=1.108233,length_median=2.72247500e-01,effectivebrlenIgrBrlens{all}_95%HPD={0.101706,0.462810},length_mean=2.82672035e-01,effectivebrlenIgrBrlens{all}_median=0.265450]):1131.0[&prob=6.92041061e-01,height_median=2.59156800e-01,height_mean=2.66071070e-01,prob(percent)=69,height_95%HPD={1250.3988332287151,1814.9286081543912},length_95%HPD={3.92536600e-03,2.71119000e-01},rateIgrBrlens{all}_mean=1.404109,rateIgrBrlens{all}_median=1.066830,length_median=1.11802600e-01,effectivebrlenIgrBrlens{all}_95%HPD={0.000000,0.278709},length_mean=1.25517230e-01,effectivebrlenIgrBrlens{all}_median=0.130892,rateIgrBrlens{all}_95%HPD={0.000012,3.429407},effectivebrlenIgrBrlens{all}_mean=0.137901]):187.0[&height_mean=4.22056513e-01,prob(percent)=55,height_median=4.10079835e-01,height_95%HPD={2122.8074176457003,3302.421560008429},prob=5.51526463e-01,length_median=1.51717900e-01,effectivebrlenIgrBrlens{all}_95%HPD={0.000000,0.464044},length_mean=1.90143271e-01,effectivebrlenIgrBrlens{all}_median=0.146080,rateIgrBrlens{all}_95%HPD={0.000001,2.009576},effectivebrlenIgrBrlens{all}_mean=0.183353,rateIgrBrlens{all}_median=0.924472,length_95%HPD={1.30034600e-04,4.75587000e-01},rateIgrBrlens{all}_mean=1.031276])[&height_95%HPD={2219.9848029853206,3593.169711331719},prob=1.00000000e+00,height_median=5.24740000e-01,height_mean=5.61100172e-01,prob(percent)=100,length_median=0.00000000e+00,effectivebrlenIgrBrlens{all}_95%HPD={1.000000,1.000000},length_95%HPD={0.00000000e+00,0.00000000e+00},rateIgrBrlens{all}_mean=-nan,effectivebrlenIgrBrlens{all}_mean=1.000000,rateIgrBrlens{all}_median=inf,rateIgrBrlens{all}_95%HPD={inf,inf},length_mean=0.00000000e+00,effectivebrlenIgrBrlens{all}_median=1.000000];
END;
