# Supplementary material for: A test of Generalized Bayesian dating: A new linguistic dating method
Source: PLoS One. 2020 Aug 12;15(8):e0236522. doi: 10.1371/journal.pone.0236522 (PMC7423060; doi:10.1371/journal.pone.0236522)
Supplement: S2 File — Python code for extracting median tree lengths for each constraint, generation of consensus trees, RevBayes code for performing Gamma regression and linear regression, and Python code for predicting ages. Age annotated consensus tree files for all the families. (ZIP) [file pone.0236522.s002.zip › S2 Supporting Information/Consensus_Trees_Ages/Pano-Tacanan.dendropy.con.tre]

#NEXUS

BEGIN TAXA;
    DIMENSIONS NTAX=28;
    TAXLABELS
        'KASHIBO_ALTO_AGUAYTIA'
        'KASHIBO_BAJO_AGUAYTIA'
        'KASHIBO_SAN_ALEJANDRO'
        'KASHIBO_SUNGAROYACU'
        'KATUKINA_PANO'
        MARUBO
        AMAHUACA
        'ARARA_PANO'
        KAXINAWA
        YAMINAWA
        YAWANAWA
        KAXARARI
        'KULINA_PANO'
        MATIS
        MATSES
        SHIPIBO
        'CAVINENA_1'
        'CAVINENA_2'
        KONIBO
        'HUARAYO_ESE_EJJA'
        ARAONA
        TACANA
        CAPANAHUA
        CHACOBO
        SHANENAWA
        SHARANAHUA
        'ESE_EJJA'
        CASHIBO
  ;
END;

BEGIN TREES;
        Translate
             1 'KASHIBO_ALTO_AGUAYTIA',
             2 'KASHIBO_BAJO_AGUAYTIA',
             3 'KASHIBO_SAN_ALEJANDRO',
             4 'KASHIBO_SUNGAROYACU',
             5 'KATUKINA_PANO',
             6 MARUBO,
             7 AMAHUACA,
             8 'ARARA_PANO',
             9 KAXINAWA,
             10 YAMINAWA,
             11 YAWANAWA,
             12 KAXARARI,
             13 'KULINA_PANO',
             14 MATIS,
             15 MATSES,
             16 SHIPIBO,
             17 'CAVINENA_1',
             18 'CAVINENA_2',
             19 KONIBO,
             20 'HUARAYO_ESE_EJJA',
             21 ARAONA,
             22 TACANA,
             23 CAPANAHUA,
             24 CHACOBO,
             25 SHANENAWA,
             26 SHARANAHUA,
             27 'ESE_EJJA',
             28 CASHIBO
             ;
    TREE 1 = [&R] (((17:1112.0[&height_95%HPD={0.05919390829133208,36.85388549414603},prob=1.00000000e+00,height_median=5.00000000e-08,height_mean=5.42090655e-08,prob(percent)=100,effectivebrlenIgrBrlens{all}_mean=0.046197,rateIgrBrlens{all}_median=0.382115,length_95%HPD={2.81887700e-02,2.15007300e-01},rateIgrBrlens{all}_mean=0.442939,effectivebrlenIgrBrlens{all}_median=0.044267,length_median=1.17040200e-01,effectivebrlenIgrBrlens{all}_95%HPD={0.009428,0.082487},rateIgrBrlens{all}_95%HPD={0.059263,0.940673},length_mean=1.22060700e-01],18:1112.0[&height_95%HPD={0.05919390829133208,36.85388549414603},prob=1.00000000e+00,height_median=5.00000000e-08,height_mean=5.42853620e-08,prob(percent)=100,effectivebrlenIgrBrlens{all}_mean=0.096471,rateIgrBrlens{all}_median=0.790807,length_95%HPD={2.94444200e-02,2.35102600e-01},rateIgrBrlens{all}_mean=0.941905,effectivebrlenIgrBrlens{all}_median=0.095620,length_median=1.21405200e-01,effectivebrlenIgrBrlens{all}_95%HPD={0.042769,0.153673},rateIgrBrlens{all}_95%HPD={0.145869,2.084644},length_mean=1.28553691e-01]):507.0[&prob=7.26703106e-01,height_median=1.05374290e-01,height_mean=1.10251246e-01,prob(percent)=73,height_95%HPD={837.0599417956277,1427.5147642739155},rateIgrBrlens{all}_95%HPD={0.000001,1.002854},effectivebrlenIgrBrlens{all}_median=0.018722,effectivebrlenIgrBrlens{all}_95%HPD={0.000000,0.068537},rateIgrBrlens{all}_mean=0.365534,rateIgrBrlens{all}_median=0.262057,length_mean=7.55019285e-02,length_median=6.88070100e-02,length_95%HPD={7.33772400e-04,1.61590200e-01},effectivebrlenIgrBrlens{all}_mean=0.024297],(((20:730.0[&prob(percent)=100,height_mean=5.41529796e-08,height_95%HPD={0.05919390829133208,36.85388549414603},height_median=5.00000000e-08,prob=1.00000000e+00,length_median=3.59763500e-02,effectivebrlenIgrBrlens{all}_95%HPD={0.021390,0.103919},rateIgrBrlens{all}_median=1.647745,length_95%HPD={5.12548700e-03,8.08155700e-02},rateIgrBrlens{all}_95%HPD={0.311834,6.301019},effectivebrlenIgrBrlens{all}_mean=0.062518,rateIgrBrlens{all}_mean=2.246374,length_mean=3.96823194e-02,effectivebrlenIgrBrlens{all}_median=0.060823],27:730.0[&height_median=5.00000000e-08,height_mean=5.41529796e-08,prob(percent)=100,height_95%HPD={0.05919390829133208,36.85388549414603},prob=1.00000000e+00,rateIgrBrlens{all}_95%HPD={0.000007,2.885114},length_95%HPD={5.12548700e-03,8.08155700e-02},rateIgrBrlens{all}_mean=1.028692,rateIgrBrlens{all}_median=0.777721,length_mean=3.96823194e-02,effectivebrlenIgrBrlens{all}_mean=0.031327,effectivebrlenIgrBrlens{all}_95%HPD={0.000000,0.064067},effectivebrlenIgrBrlens{all}_median=0.030171,length_median=3.59763500e-02]):339.0[&prob=1.00000000e+00,height_95%HPD={479.9153291806632,1078.9543410230065},height_median=3.59764110e-02,height_mean=3.96823736e-02,prob(percent)=100,effectivebrlenIgrBrlens{all}_mean=0.159554,length_95%HPD={7.14136300e-03,1.26945600e-01},effectivebrlenIgrBrlens{all}_median=0.156031,rateIgrBrlens{all}_median=2.862458,rateIgrBrlens{all}_mean=3.765591,length_median=5.49703000e-02,effectivebrlenIgrBrlens{all}_95%HPD={0.090514,0.233641},rateIgrBrlens{all}_95%HPD={0.756668,9.073491},length_mean=6.05778026e-02],21:1069.0[&prob=1.00000000e+00,height_95%HPD={0.05919390829133208,36.85388549414603},prob(percent)=100,height_mean=5.40129983e-08,height_median=5.00000000e-08,length_mean=9.02790668e-02,rateIgrBrlens{all}_95%HPD={0.494055,2.666156},length_95%HPD={3.08600900e-02,1.56606500e-01},length_median=8.62170200e-02,rateIgrBrlens{all}_mean=1.332501,rateIgrBrlens{all}_median=1.176635,effectivebrlenIgrBrlens{all}_mean=0.105292,effectivebrlenIgrBrlens{all}_median=0.103210,effectivebrlenIgrBrlens{all}_95%HPD={0.051307,0.160833}]):194.0[&height_mean=8.89213203e-02,height_95%HPD={794.060056005584,1387.6873444239743},prob=6.09385415e-01,height_median=8.51273800e-02,prob(percent)=61,length_mean=3.13597839e-02,effectivebrlenIgrBrlens{all}_mean=0.033395,rateIgrBrlens{all}_95%HPD={0.000001,4.967538},rateIgrBrlens{all}_median=1.038276,length_95%HPD={1.12321200e-03,7.70813400e-02},effectivebrlenIgrBrlens{all}_95%HPD={0.000000,0.074137},rateIgrBrlens{all}_mean=1.717575,length_median=2.59271600e-02,effectivebrlenIgrBrlens{all}_median=0.031285],22:1263.0[&height_median=5.00000000e-08,height_95%HPD={0.05919390829133208,36.85388549414603},height_mean=5.43052660e-08,prob=1.00000000e+00,prob(percent)=100,effectivebrlenIgrBrlens{all}_mean=0.060647,rateIgrBrlens{all}_95%HPD={0.136265,1.352252},length_median=1.03499900e-01,effectivebrlenIgrBrlens{all}_95%HPD={0.023860,0.102263},rateIgrBrlens{all}_median=0.565886,length_mean=1.07877491e-01,rateIgrBrlens{all}_mean=0.649704,effectivebrlenIgrBrlens{all}_median=0.058646,length_95%HPD={3.46576000e-02,1.86623600e-01}]):356.0[&height_mean=1.20882142e-01,prob(percent)=100,height_median=1.16400590e-01,height_95%HPD={1010.6600456474756,1588.7267535874498},prob=1.00000000e+00,effectivebrlenIgrBrlens{all}_median=0.061660,length_median=4.73294300e-02,length_95%HPD={2.50553600e-03,1.23276300e-01},effectivebrlenIgrBrlens{all}_mean=0.062120,rateIgrBrlens{all}_median=1.218787,effectivebrlenIgrBrlens{all}_95%HPD={0.011899,0.115166},rateIgrBrlens{all}_95%HPD={0.000001,5.294601},length_mean=5.44668723e-02,rateIgrBrlens{all}_mean=1.894149]):1393.0[&height_median=1.79810540e-01,prob(percent)=100,prob=1.00000000e+00,height_mean=1.85000458e-01,height_95%HPD={1364.22063942892,1935.078752660997},effectivebrlenIgrBrlens{all}_mean=0.406328,length_95%HPD={1.80082100e-01,6.26694000e-01},rateIgrBrlens{all}_median=1.016119,effectivebrlenIgrBrlens{all}_95%HPD={0.178615,0.659836},length_median=3.79687400e-01,rateIgrBrlens{all}_95%HPD={0.416266,2.041177},length_mean=3.94418998e-01,rateIgrBrlens{all}_mean=1.105393,effectivebrlenIgrBrlens{all}_median=0.398732],(((((1:720.0[&prob(percent)=100,height_95%HPD={0.05919390829133208,36.85388549414603},height_median=5.00000000e-08,height_mean=5.36187708e-08,prob=1.00000000e+00,effectivebrlenIgrBrlens{all}_mean=0.004471,rateIgrBrlens{all}_median=0.144140,effectivebrlenIgrBrlens{all}_median=0.003846,rateIgrBrlens{all}_95%HPD={0.000001,0.578057},length_mean=2.86246224e-02,length_95%HPD={5.24739800e-03,5.90235500e-02},effectivebrlenIgrBrlens{all}_95%HPD={0.000000,0.010552},rateIgrBrlens{all}_mean=0.204222,length_median=2.58663700e-02],(3:535.0[&height_mean=5.35305693e-08,height_median=5.00000000e-08,height_95%HPD={0.05919390829133208,36.85388549414603},prob=1.00000000e+00,prob(percent)=100,effectivebrlenIgrBrlens{all}_mean=0.048533,rateIgrBrlens{all}_mean=4.187256,rateIgrBrlens{all}_median=2.983460,rateIgrBrlens{all}_95%HPD={0.275752,11.383682},length_mean=2.30672622e-02,length_95%HPD={9.39224200e-04,6.92116300e-02},effectivebrlenIgrBrlens{all}_95%HPD={0.028842,0.071504},length_median=1.58598400e-02,effectivebrlenIgrBrlens{all}_median=0.047752],4:535.0[&height_mean=5.36126650e-08,prob(percent)=100,prob=1.00000000e+00,height_median=5.00000000e-08,height_95%HPD={0.05919390829133208,36.85388549414603},length_mean=1.63623618e-02,length_95%HPD={1.15533300e-03,3.76133300e-02},effectivebrlenIgrBrlens{all}_median=0.000475,rateIgrBrlens{all}_mean=0.133657,effectivebrlenIgrBrlens{all}_mean=0.001871,length_median=1.38317000e-02,effectivebrlenIgrBrlens{all}_95%HPD={0.000000,0.008121},rateIgrBrlens{all}_median=0.033836,rateIgrBrlens{all}_95%HPD={0.000001,0.564934}]):185.0[&prob=7.79896014e-01,height_95%HPD={296.79289499884214,862.3150756285111},prob(percent)=78,height_mean=1.50715580e-02,height_median=1.27514200e-02,length_mean=1.63094088e-02,effectivebrlenIgrBrlens{all}_95%HPD={0.000000,0.012005},rateIgrBrlens{all}_mean=0.585124,rateIgrBrlens{all}_95%HPD={0.000011,1.717201},length_median=1.35615800e-02,length_95%HPD={5.62911700e-04,3.85990500e-02},rateIgrBrlens{all}_median=0.359280,effectivebrlenIgrBrlens{all}_median=0.004947,effectivebrlenIgrBrlens{all}_mean=0.005565]):175.0[&prob=8.60685242e-01,height_95%HPD={471.39534257108875,1069.598965724775},height_mean=3.18362271e-02,prob(percent)=86,height_median=2.90977200e-02,effectivebrlenIgrBrlens{all}_mean=0.007735,length_95%HPD={5.74883600e-04,5.51562100e-02},effectivebrlenIgrBrlens{all}_95%HPD={0.000000,0.015905},rateIgrBrlens{all}_95%HPD={0.000001,2.038525},rateIgrBrlens{all}_mean=0.633320,length_mean=2.27039547e-02,effectivebrlenIgrBrlens{all}_median=0.007081,length_median=1.88486900e-02,rateIgrBrlens{all}_median=0.356867],2:895.0[&prob=1.00000000e+00,height_median=5.00000000e-08,height_mean=5.37034929e-08,prob(percent)=100,height_95%HPD={0.05919390829133208,36.85388549414603},length_median=4.02623800e-02,rateIgrBrlens{all}_mean=0.075613,length_95%HPD={7.29781000e-03,8.27307000e-02},effectivebrlenIgrBrlens{all}_95%HPD={0.000000,0.008753},rateIgrBrlens{all}_95%HPD={0.000001,0.254867},length_mean=4.28943065e-02,effectivebrlenIgrBrlens{all}_median=0.001686,rateIgrBrlens{all}_median=0.039929,effectivebrlenIgrBrlens{all}_mean=0.002699]):226.0[&height_median=4.57731000e-02,height_mean=4.86738020e-02,height_95%HPD={623.9708170685489,1225.0021920706738},prob(percent)=64,prob=6.43914145e-01,effectivebrlenIgrBrlens{all}_median=0.016859,effectivebrlenIgrBrlens{all}_95%HPD={0.000000,0.046698},rateIgrBrlens{all}_95%HPD={0.000001,1.388480},length_mean=4.80163773e-02,rateIgrBrlens{all}_mean=0.483832,effectivebrlenIgrBrlens{all}_mean=0.018936,length_95%HPD={1.30105000e-03,1.07997200e-01},rateIgrBrlens{all}_median=0.343293,length_median=4.24356800e-02],28:1121.0[&height_95%HPD={0.05919390829133208,36.85388549414603},prob=1.00000000e+00,height_median=5.00000000e-08,prob(percent)=100,height_mean=5.36188375e-08,effectivebrlenIgrBrlens{all}_95%HPD={0.046313,0.119348},rateIgrBrlens{all}_95%HPD={0.263000,5.064815},length_mean=7.64111447e-02,length_95%HPD={6.50149600e-03,1.51760400e-01},effectivebrlenIgrBrlens{all}_median=0.080579,rateIgrBrlens{all}_mean=1.722819,length_median=7.30012300e-02,effectivebrlenIgrBrlens{all}_mean=0.081761,rateIgrBrlens{all}_median=1.109877]):1284.0[&height_95%HPD={847.006839920321,1437.0021920380398},prob=1.00000000e+00,height_median=8.21786500e-02,height_mean=8.73138723e-02,prob(percent)=100,effectivebrlenIgrBrlens{all}_95%HPD={0.058019,0.168666},length_median=1.68379200e-01,length_mean=1.72814445e-01,effectivebrlenIgrBrlens{all}_mean=0.108724,rateIgrBrlens{all}_mean=0.700100,rateIgrBrlens{all}_median=0.645081,rateIgrBrlens{all}_95%HPD={0.248723,1.239421},effectivebrlenIgrBrlens{all}_median=0.106600,length_95%HPD={6.86931700e-02,2.88246300e-01}],((((5:793.0[&height_95%HPD={0.05919390829133208,36.85388549414603},prob(percent)=100,height_mean=5.35534355e-08,height_median=5.00000000e-08,prob=1.00000000e+00,rateIgrBrlens{all}_mean=1.032782,rateIgrBrlens{all}_median=0.831434,rateIgrBrlens{all}_95%HPD={0.197060,2.421075},effectivebrlenIgrBrlens{all}_95%HPD={0.018694,0.063027},length_mean=4.96393629e-02,length_95%HPD={9.57735500e-03,9.67999300e-02},length_median=4.54530900e-02,effectivebrlenIgrBrlens{all}_mean=0.039612,effectivebrlenIgrBrlens{all}_median=0.038544],6:793.0[&prob(percent)=100,height_95%HPD={0.05919390829133208,36.85388549414603},height_median=5.00000000e-08,height_mean=5.35534355e-08,prob=1.00000000e+00,length_median=4.54530900e-02,rateIgrBrlens{all}_mean=0.919026,length_mean=4.96393629e-02,effectivebrlenIgrBrlens{all}_median=0.033949,length_95%HPD={9.57735500e-03,9.67999300e-02},rateIgrBrlens{all}_95%HPD={0.181088,2.133474},rateIgrBrlens{all}_median=0.754522,effectivebrlenIgrBrlens{all}_mean=0.035045,effectivebrlenIgrBrlens{all}_95%HPD={0.015984,0.057365}]):343.0[&height_median=4.54531300e-02,height_mean=4.96394165e-02,prob(percent)=100,prob=1.00000000e+00,height_95%HPD={527.9959082686385,1130.9302434844385},length_mean=5.94384064e-02,length_median=5.55912900e-02,effectivebrlenIgrBrlens{all}_median=0.050436,effectivebrlenIgrBrlens{all}_mean=0.051975,length_95%HPD={7.28861400e-03,1.19505000e-01},effectivebrlenIgrBrlens{all}_95%HPD={0.022850,0.085962},rateIgrBrlens{all}_median=0.914034,rateIgrBrlens{all}_95%HPD={0.183287,2.930659},rateIgrBrlens{all}_mean=1.264919],8:1136.0[&prob(percent)=100,height_median=5.00000000e-08,height_95%HPD={0.05919390829133208,36.85388549414603},height_mean=5.35955233e-08,prob=1.00000000e+00,effectivebrlenIgrBrlens{all}_95%HPD={0.036914,0.100613},rateIgrBrlens{all}_median=0.626840,rateIgrBrlens{all}_95%HPD={0.287096,1.213172},effectivebrlenIgrBrlens{all}_median=0.066572,length_median=1.06482600e-01,length_95%HPD={5.06669200e-02,1.75376000e-01},effectivebrlenIgrBrlens{all}_mean=0.068394,length_mean=1.09077769e-01,rateIgrBrlens{all}_mean=0.681816]):587.0[&height_95%HPD={880.5513386481643,1469.3821015134156},height_mean=1.09077823e-01,prob(percent)=100,height_median=1.06482600e-01,prob=1.00000000e+00,length_mean=4.73153077e-02,rateIgrBrlens{all}_mean=0.517474,effectivebrlenIgrBrlens{all}_median=0.016341,effectivebrlenIgrBrlens{all}_95%HPD={0.000000,0.036439},length_median=4.30617100e-02,effectivebrlenIgrBrlens{all}_mean=0.017474,rateIgrBrlens{all}_95%HPD={0.000001,1.395996},rateIgrBrlens{all}_median=0.360018,length_95%HPD={3.11345900e-03,1.03099500e-01}],((7:971.0[&prob=1.00000000e+00,height_mean=5.35792694e-08,prob(percent)=100,height_95%HPD={0.05919390829133208,36.85388549414603},height_median=5.00000000e-08,effectivebrlenIgrBrlens{all}_median=0.139531,effectivebrlenIgrBrlens{all}_95%HPD={0.094355,0.193870},rateIgrBrlens{all}_mean=2.057764,length_median=8.09436200e-02,length_95%HPD={2.05921600e-02,1.41474100e-01},rateIgrBrlens{all}_95%HPD={0.769582,4.222539},length_mean=8.27146455e-02,rateIgrBrlens{all}_median=1.700528,effectivebrlenIgrBrlens{all}_mean=0.141717],9:971.0[&prob(percent)=100,prob=1.00000000e+00,height_mean=5.35111319e-08,height_median=5.00000000e-08,height_95%HPD={0.05919390829133208,36.85388549414603},rateIgrBrlens{all}_mean=0.453445,rateIgrBrlens{all}_median=0.400177,rateIgrBrlens{all}_95%HPD={0.074548,0.956364},length_mean=8.27354974e-02,length_95%HPD={2.04540100e-02,1.41474100e-01},length_median=8.09436200e-02,effectivebrlenIgrBrlens{all}_mean=0.033134,effectivebrlenIgrBrlens{all}_95%HPD={0.007678,0.061873},effectivebrlenIgrBrlens{all}_median=0.031785]):492.0[&height_95%HPD={707.3787253794171,1305.5425407417374},height_mean=8.12729877e-02,prob(percent)=97,height_median=7.96586400e-02,prob=9.68537528e-01,length_95%HPD={4.23292300e-03,1.17964000e-01},effectivebrlenIgrBrlens{all}_mean=0.023574,effectivebrlenIgrBrlens{all}_95%HPD={0.000000,0.046404},length_median=5.21390700e-02,rateIgrBrlens{all}_mean=0.584912,rateIgrBrlens{all}_95%HPD={0.000003,1.496174},rateIgrBrlens{all}_median=0.410100,length_mean=5.67813965e-02,effectivebrlenIgrBrlens{all}_median=0.022345],((10:863.0[&prob=1.00000000e+00,prob(percent)=100,height_median=5.00000000e-08,height_95%HPD={0.05919390829133208,36.85388549414603},height_mean=5.37484202e-08,effectivebrlenIgrBrlens{all}_95%HPD={0.024327,0.081976},effectivebrlenIgrBrlens{all}_median=0.051084,effectivebrlenIgrBrlens{all}_mean=0.052380,rateIgrBrlens{all}_mean=1.045693,rateIgrBrlens{all}_median=0.883556,rateIgrBrlens{all}_95%HPD={0.260317,2.146620},length_mean=6.05233380e-02,length_median=5.75228100e-02,length_95%HPD={1.44557400e-02,1.11452400e-01}],26:863.0[&prob(percent)=100,height_median=5.00000000e-08,prob=1.00000000e+00,height_95%HPD={0.05919390829133208,36.85388549414603},height_mean=5.36908812e-08,length_median=5.78707900e-02,effectivebrlenIgrBrlens{all}_median=0.136814,length_95%HPD={1.45497100e-02,1.13535700e-01},effectivebrlenIgrBrlens{all}_mean=0.139112,rateIgrBrlens{all}_95%HPD={0.868679,5.965163},rateIgrBrlens{all}_median=2.391945,rateIgrBrlens{all}_mean=2.816354,length_mean=6.10591230e-02,effectivebrlenIgrBrlens{all}_95%HPD={0.091519,0.192191}]):298.0[&height_95%HPD={595.6846932685078,1197.433293893939},height_mean=5.91621245e-02,prob=9.43607519e-01,prob(percent)=94,height_median=5.62878730e-02,length_mean=3.50225794e-02,effectivebrlenIgrBrlens{all}_95%HPD={0.000000,0.046077},rateIgrBrlens{all}_mean=1.091250,rateIgrBrlens{all}_median=0.705767,effectivebrlenIgrBrlens{all}_median=0.022631,rateIgrBrlens{all}_95%HPD={0.000002,3.201904},length_median=3.15752900e-02,effectivebrlenIgrBrlens{all}_mean=0.023902,length_95%HPD={2.03129000e-03,7.58764900e-02}],(11:720.0[&height_median=4.99999999e-08,prob=1.00000000e+00,height_mean=5.35206106e-08,height_95%HPD={0.059193908218273576,36.8538854770581},prob(percent)=100,effectivebrlenIgrBrlens{all}_mean=0.003431,rateIgrBrlens{all}_median=0.052554,length_mean=3.74160075e-02,rateIgrBrlens{all}_mean=0.094064,rateIgrBrlens{all}_95%HPD={0.000001,0.318336},length_95%HPD={3.18242500e-03,7.56101900e-02},effectivebrlenIgrBrlens{all}_95%HPD={0.000000,0.012167},effectivebrlenIgrBrlens{all}_median=0.001857,length_median=3.46050300e-02],25:720.0[&height_95%HPD={0.059193908218273576,36.8538854770581},height_median=4.99999999e-08,height_mean=5.35115451e-08,prob=1.00000000e+00,prob(percent)=100,length_95%HPD={3.27730400e-03,7.59256100e-02},rateIgrBrlens{all}_median=4.245660,rateIgrBrlens{all}_95%HPD={1.079784,16.968499},length_mean=3.74750455e-02,effectivebrlenIgrBrlens{all}_median=0.147868,length_median=3.46090400e-02,effectivebrlenIgrBrlens{all}_mean=0.150180,rateIgrBrlens{all}_mean=6.124323,effectivebrlenIgrBrlens{all}_95%HPD={0.101919,0.206706}]):441.0[&prob=9.96533795e-01,height_95%HPD={471.95467007648244,1070.2197918871834},height_mean=3.73344662e-02,height_median=3.45395700e-02,prob(percent)=100,length_95%HPD={5.62351300e-03,1.09381600e-01},rateIgrBrlens{all}_median=0.369025,rateIgrBrlens{all}_95%HPD={0.052041,1.214614},effectivebrlenIgrBrlens{all}_95%HPD={0.004282,0.037598},length_mean=5.60423953e-02,length_median=5.29665100e-02,effectivebrlenIgrBrlens{all}_median=0.019651,rateIgrBrlens{all}_mean=0.503447,effectivebrlenIgrBrlens{all}_mean=0.020637]):302.0[&prob(percent)=100,height_95%HPD={903.1202218174094,1490.2935822479005},prob=1.00000000e+00,height_median=9.22019000e-02,height_mean=9.45101691e-02,length_mean=4.29241382e-02,rateIgrBrlens{all}_95%HPD={0.000002,2.342518},effectivebrlenIgrBrlens{all}_mean=0.024980,effectivebrlenIgrBrlens{all}_median=0.023640,length_median=3.92318300e-02,length_95%HPD={2.75769300e-03,9.08133800e-02},rateIgrBrlens{all}_mean=0.893770,rateIgrBrlens{all}_median=0.594166,effectivebrlenIgrBrlens{all}_95%HPD={0.005176,0.048555}]):260.0[&height_95%HPD={1211.2686758405796,1775.5181894715868},height_mean=1.38005770e-01,height_median=1.35412310e-01,prob=1.00000000e+00,prob(percent)=100,length_median=1.44521300e-02,length_95%HPD={7.91239200e-05,4.78995600e-02},effectivebrlenIgrBrlens{all}_median=0.000287,effectivebrlenIgrBrlens{all}_95%HPD={0.000000,0.005564},rateIgrBrlens{all}_mean=0.080217,length_mean=1.83979814e-02,rateIgrBrlens{all}_median=0.018647,effectivebrlenIgrBrlens{all}_mean=0.001216,rateIgrBrlens{all}_95%HPD={0.000001,0.331562}]):379.0[&height_95%HPD={1455.6659165250337,2038.5203101491281},height_median=1.53331439e-01,prob=9.99200107e-01,height_mean=1.56374517e-01,prob(percent)=100,effectivebrlenIgrBrlens{all}_median=0.042332,effectivebrlenIgrBrlens{all}_mean=0.043773,length_95%HPD={7.54585300e-03,1.31965400e-01},effectivebrlenIgrBrlens{all}_95%HPD={0.013456,0.081227},rateIgrBrlens{all}_95%HPD={0.106814,2.337013},length_mean=6.51786936e-02,rateIgrBrlens{all}_median=0.699699,rateIgrBrlens{all}_mean=0.948738,length_median=6.09222100e-02],(((16:969.0[&height_95%HPD={0.05919390829133208,36.85388549414603},prob(percent)=100,height_median=5.00000000e-08,height_mean=5.35559672e-08,prob=1.00000000e+00,rateIgrBrlens{all}_mean=0.706457,effectivebrlenIgrBrlens{all}_median=0.048674,rateIgrBrlens{all}_95%HPD={0.000240,1.548281},length_median=7.82201900e-02,effectivebrlenIgrBrlens{all}_mean=0.049839,rateIgrBrlens{all}_median=0.602144,length_95%HPD={1.59814000e-02,1.50975400e-01},effectivebrlenIgrBrlens{all}_95%HPD={0.005031,0.095359},length_mean=8.19055205e-02],19:969.0[&prob=1.00000000e+00,prob(percent)=100,height_95%HPD={0.05919390829133208,36.85388549414603},height_median=5.00000000e-08,height_mean=5.35048020e-08,rateIgrBrlens{all}_mean=3.405604,length_95%HPD={1.95480200e-02,1.62237900e-01},effectivebrlenIgrBrlens{all}_95%HPD={0.139269,0.317259},rateIgrBrlens{all}_median=2.680095,effectivebrlenIgrBrlens{all}_median=0.222168,effectivebrlenIgrBrlens{all}_mean=0.226920,rateIgrBrlens{all}_95%HPD={0.950857,7.580277},length_mean=8.62988192e-02,length_median=8.27594100e-02]):226.0[&height_mean=7.44105914e-02,height_median=7.10707300e-02,prob(percent)=58,prob=5.78456206e-01,height_95%HPD={701.1553225857556,1299.7723509065022},length_mean=3.94872575e-02,effectivebrlenIgrBrlens{all}_mean=0.026319,effectivebrlenIgrBrlens{all}_95%HPD={0.000000,0.073402},length_95%HPD={1.60606800e-04,9.48010800e-02},effectivebrlenIgrBrlens{all}_median=0.021121,rateIgrBrlens{all}_mean=0.851950,rateIgrBrlens{all}_95%HPD={0.000001,2.483689},length_median=3.29168600e-02,rateIgrBrlens{all}_median=0.526418],23:1195.0[&prob(percent)=100,height_median=5.00000000e-08,prob=1.00000000e+00,height_95%HPD={0.05919390829133208,36.85388549414603},height_mean=5.33670324e-08,effectivebrlenIgrBrlens{all}_median=0.137726,length_median=9.85327300e-02,effectivebrlenIgrBrlens{all}_95%HPD={0.082955,0.199487},length_mean=1.01343218e-01,effectivebrlenIgrBrlens{all}_mean=0.140219,length_95%HPD={3.28890000e-02,1.80620200e-01},rateIgrBrlens{all}_mean=1.645590,rateIgrBrlens{all}_95%HPD={0.583685,3.418907},rateIgrBrlens{all}_median=1.392807]):283.0[&prob=1.00000000e+00,height_mean=1.12544474e-01,height_95%HPD={935.5778846263755,1518.858890998461},height_median=1.09417400e-01,prob(percent)=100,length_95%HPD={8.40498600e-03,1.47857500e-01},rateIgrBrlens{all}_median=1.202422,length_mean=7.18072949e-02,effectivebrlenIgrBrlens{all}_95%HPD={0.023775,0.149236},length_median=6.61857900e-02,effectivebrlenIgrBrlens{all}_mean=0.085753,rateIgrBrlens{all}_95%HPD={0.217174,4.141432},effectivebrlenIgrBrlens{all}_median=0.083908,rateIgrBrlens{all}_mean=1.679687],24:1478.0[&height_95%HPD={0.05919390829133208,36.85388549414603},prob(percent)=100,prob=1.00000000e+00,height_mean=5.34576883e-08,height_median=5.00000000e-08,effectivebrlenIgrBrlens{all}_mean=0.174920,rateIgrBrlens{all}_median=0.961771,length_mean=1.83137615e-01,effectivebrlenIgrBrlens{all}_median=0.172271,rateIgrBrlens{all}_95%HPD={0.515364,1.569433},rateIgrBrlens{all}_mean=1.001841,length_median=1.79542800e-01,effectivebrlenIgrBrlens{all}_95%HPD={0.107562,0.246333},length_95%HPD={9.73991200e-02,2.71781000e-01}]):624.0[&height_95%HPD={1225.0433872269675,1789.1940812527807},prob(percent)=81,height_mean=1.76097763e-01,height_median=1.72432280e-01,prob=8.14824690e-01,effectivebrlenIgrBrlens{all}_mean=0.037034,rateIgrBrlens{all}_mean=1.048841,rateIgrBrlens{all}_95%HPD={0.000001,2.940128},effectivebrlenIgrBrlens{all}_median=0.034197,effectivebrlenIgrBrlens{all}_95%HPD={0.000000,0.082841},length_mean=4.90137049e-02,length_median=4.29755000e-02,rateIgrBrlens{all}_median=0.707435,length_95%HPD={7.41048100e-04,1.09362900e-01}]):303.0[&height_median=2.21422560e-01,height_95%HPD={1745.3472281876186,2487.248114763573},prob(percent)=100,prob=1.00000000e+00,height_mean=2.25855177e-01,length_95%HPD={4.80613600e-05,7.06359000e-02},length_mean=2.70530339e-02,effectivebrlenIgrBrlens{all}_mean=0.007411,rateIgrBrlens{all}_mean=0.385955,rateIgrBrlens{all}_median=0.159143,rateIgrBrlens{all}_95%HPD={0.000001,1.297405},length_median=2.10487800e-02,effectivebrlenIgrBrlens{all}_median=0.004010,effectivebrlenIgrBrlens{all}_95%HPD={0.000000,0.026043}],12:2405.0[&height_mean=5.40074123e-08,height_median=5.00000000e-08,height_95%HPD={0.05919390829133208,36.85388549414603},prob(percent)=100,prob=1.00000000e+00,length_95%HPD={1.55502400e-01,3.85494200e-01},effectivebrlenIgrBrlens{all}_mean=0.211838,effectivebrlenIgrBrlens{all}_median=0.208751,effectivebrlenIgrBrlens{all}_95%HPD={0.131922,0.299314},rateIgrBrlens{all}_mean=0.837197,length_mean=2.64670921e-01,length_median=2.58022500e-01,rateIgrBrlens{all}_median=0.810745,rateIgrBrlens{all}_95%HPD={0.374348,1.277600}]):242.0[&height_95%HPD={1966.4377799118563,2925.554602217292},height_median=2.81010432e-01,height_mean=2.87356905e-01,prob(percent)=100,prob=1.00000000e+00,rateIgrBrlens{all}_median=0.351062,effectivebrlenIgrBrlens{all}_mean=0.030491,effectivebrlenIgrBrlens{all}_95%HPD={0.000000,0.094031},rateIgrBrlens{all}_mean=0.560751,rateIgrBrlens{all}_95%HPD={0.000001,1.587544},length_95%HPD={6.99733700e-04,1.59689000e-01},length_median=5.27667500e-02,effectivebrlenIgrBrlens{all}_median=0.021219,length_mean=6.39464266e-02],((13:952.0[&prob=1.00000000e+00,height_95%HPD={0.05919390829133208,36.85388549414603},height_mean=5.42687775e-08,height_median=5.00000000e-08,prob(percent)=100,effectivebrlenIgrBrlens{all}_mean=0.040113,length_95%HPD={1.17301800e-02,1.55618300e-01},effectivebrlenIgrBrlens{all}_median=0.038571,length_mean=8.06376455e-02,length_median=7.50584000e-02,effectivebrlenIgrBrlens{all}_95%HPD={0.000005,0.075776},rateIgrBrlens{all}_95%HPD={0.000203,1.476663},rateIgrBrlens{all}_median=0.484682,rateIgrBrlens{all}_mean=0.610696],14:952.0[&prob(percent)=100,height_median=5.00000000e-08,height_mean=5.42771764e-08,height_95%HPD={0.05919390829133208,36.85388549414603},prob=1.00000000e+00,effectivebrlenIgrBrlens{all}_mean=0.064053,rateIgrBrlens{all}_mean=0.982607,rateIgrBrlens{all}_95%HPD={0.137344,2.235602},length_mean=8.38231440e-02,effectivebrlenIgrBrlens{all}_95%HPD={0.020768,0.111283},rateIgrBrlens{all}_median=0.794931,length_median=7.77912700e-02,effectivebrlenIgrBrlens{all}_median=0.062493,length_95%HPD={1.33474100e-02,1.61206300e-01}]):501.0[&height_median=7.47412400e-02,prob(percent)=90,prob=9.00013332e-01,height_mean=7.98706738e-02,height_95%HPD={687.0532551368055,1286.5147408038058},length_median=1.44423500e-01,rateIgrBrlens{all}_mean=0.616909,rateIgrBrlens{all}_median=0.549011,length_mean=1.50962092e-01,effectivebrlenIgrBrlens{all}_95%HPD={0.000000,0.176461},rateIgrBrlens{all}_95%HPD={0.000002,1.255802},length_95%HPD={1.31464600e-02,2.88858400e-01},effectivebrlenIgrBrlens{all}_mean=0.084823,effectivebrlenIgrBrlens{all}_median=0.079086],15:1453.0[&prob(percent)=100,height_mean=5.36999200e-08,height_median=5.00000000e-08,height_95%HPD={0.05919390829133208,36.85388549414603},prob=1.00000000e+00,length_median=2.14889700e-01,effectivebrlenIgrBrlens{all}_95%HPD={0.309918,0.775372},effectivebrlenIgrBrlens{all}_median=0.499982,length_mean=2.15549192e-01,length_95%HPD={2.14123500e-02,3.62200800e-01},rateIgrBrlens{all}_mean=3.248871,rateIgrBrlens{all}_median=2.361817,rateIgrBrlens{all}_95%HPD={0.861585,6.844772},effectivebrlenIgrBrlens{all}_mean=0.519003]):1194.0[&height_95%HPD={1200.5100862537697,1765.781801164502},prob=1.00000000e+00,height_median=2.15939990e-01,prob(percent)=100,height_mean=2.20647443e-01,length_median=1.21813300e-01,length_mean=1.30655889e-01,rateIgrBrlens{all}_mean=1.100926,rateIgrBrlens{all}_95%HPD={0.000001,2.456641},rateIgrBrlens{all}_median=0.886213,length_95%HPD={5.40565200e-03,2.69913800e-01},effectivebrlenIgrBrlens{all}_mean=0.115845,effectivebrlenIgrBrlens{all}_median=0.111738,effectivebrlenIgrBrlens{all}_95%HPD={0.000000,0.220467}]):365.0[&height_mean=3.51303332e-01,prob=1.00000000e+00,prob(percent)=100,height_median=3.42376650e-01,height_95%HPD={2125.206555998432,3309.1300261295014},rateIgrBrlens{all}_95%HPD={0.000002,2.244118},length_mean=2.28116124e-01,effectivebrlenIgrBrlens{all}_median=0.216001,effectivebrlenIgrBrlens{all}_mean=0.224688,effectivebrlenIgrBrlens{all}_95%HPD={0.000000,0.437786},rateIgrBrlens{all}_mean=1.095019,length_median=2.17389700e-01,rateIgrBrlens{all}_median=0.949630,length_95%HPD={7.68446900e-03,4.37758400e-01}])[&prob=1.00000000e+00,prob(percent)=100,height_median=5.62899646e-01,height_mean=5.79419455e-01,height_95%HPD={2285.168510038836,3863.0714835091576},rateIgrBrlens{all}_mean=-nan,rateIgrBrlens{all}_median=inf,rateIgrBrlens{all}_95%HPD={inf,inf},effectivebrlenIgrBrlens{all}_95%HPD={1.000000,1.000000},length_mean=0.00000000e+00,length_95%HPD={0.00000000e+00,0.00000000e+00},effectivebrlenIgrBrlens{all}_mean=1.000000,length_median=0.00000000e+00,effectivebrlenIgrBrlens{all}_median=1.000000];
END;
