# Supplementary material for: A test of Generalized Bayesian dating: A new linguistic dating method
Source: PLoS One. 2020 Aug 12;15(8):e0236522. doi: 10.1371/journal.pone.0236522 (PMC7423060; doi:10.1371/journal.pone.0236522)
Supplement: S2 File — Python code for extracting median tree lengths for each constraint, generation of consensus trees, RevBayes code for performing Gamma regression and linear regression, and Python code for predicting ages. Age annotated consensus tree files for all the families. (ZIP) [file pone.0236522.s002.zip › S2 Supporting Information/Consensus_Trees_Ages/Indo-European.dendropy.con.tre]

#NEXUS

BEGIN TAXA;
    DIMENSIONS NTAX=205;
    TAXLABELS
        'ALBANIAN_GHEG'
        ALBANIAN
        PRASUNI
        LATVIAN
        AFRIKAANS
        'BERNESE_GERMAN'
        BRABANTIC
        CIMBRIAN
        'EASTERN_FRISIAN'
        FAROESE
        'FRISIAN_WESTERN'
        'GJESTAL_NORWEGIAN'
        LIMBURGISH
        LUXEMBOURGISH
        'NORTHERN_LOW_SAXON'
        'SANDNES_NORWEGIAN'
        'SAXON_UPPER'
        'STANDARD_GERMAN'
        WYMYSORYS
        'YIDDISH_EASTERN'
        GREEK
        'DAMELI_2'
        'DIGOR_OSSETIAN'
        'KURDISH_KURMANJI'
        SARIKOLI
        TALYSH
        VAFSI
        YAZGULYAM
        'EASTERN_KATIVIRI'
        'NEAPOLITAN_CALABRESE'
        BULGARIAN
        'EASTERN_ARMENIAN'
        DANISH
        ICELANDIC
        JAMTLANDIC
        'NORWEGIAN_BOKMAAL'
        'NORWEGIAN_RIKSMAL'
        SWEDISH
        KALAMI
        ARAGONESE
        ASTURIAN
        CORSICAN
        FRIULIAN
        GASCON
        'JUDEO_ESPAGNOL'
        MIRANDESE
        'NONES_GARDENESE'
        'ROMANIAN_MEGLENO'
        'ROMANSH_GRISHUN'
        'ROMANSH_SURSILVAN'
        SPANISH
        VALENCIAN
        BELARUSIAN
        BOSNIAN
        CZECH
        'LOWER_SORBIAN_2'
        'NINILCHIK_RUSSIAN'
        POLISH
        RUSSIAN
        SLOVAK
        SLOVENIAN
        UKRAINIAN
        'CHATORKHAND_KHOWAR'
        'GARAM_CHISHMA_KHOWAR'
        'KESU_KHOWAR'
        'ODIR_KHOWAR'
        'PARGAM_NISAR_KHOWAR'
        'USHU_KHOWAR'
        'ROMANIAN_2'
        'ROMANSH_VALLADER'
        'SARDINIAN_CAMPIDANESE'
        SCOTS
        'GAWAR_BATI'
        'GURU_KALASHA'
        'KRAKAL_KALASHA'
        TORWALI
        'ZUGUNUK_KALASHA'
        SORKHEI
        BRETON
        CORNISH
        'GAELIC_SCOTTISH'
        'IRISH_GAELIC'
        WELSH
        ENGLISH
        'AGRA_GUJARI'
        'ASHRET_PHALURA'
        ASSAMESE
        'ATTOCK_CITY_HINDKO'
        'BANATISKI_GURBET_ROMANI'
        BENGALI
        BHOIPURI
        'BIORI_PHALURA'
        'BROK-SKAD'
        'BUGURDZI_ROMANI'
        'BURGENLAND_ROMANI'
        'CHAKMA_UnnamedInSource'
        CHILISSO
        CHITWAN
        'CRIMEAN_ROMANI'
        DAMELI
        DANG
        DANUWAR
        'EAST_SLOVAK_ROMANI'
        'FINNISH_ROMANI'
        'GREEK_ROMANY'
        GUJARATI
        'GURBET_ROMANI'
        'GURVARI_ROMANI'
        HADOTI
        HINDI
        'HUNGARIAN_VEND_ROMANI'
        KALKOTI
        KASHMIRI
        'KOHISTANI_INDUS'
        'KOSOVO_ARLI_ROMANI'
        'LATVIAN_ROMANI'
        'LITHUANIAN_ROMANI'
        'LOVARA_ROMANI'
        'MACEDONIAN_ARLI_ROMANI'
        'MACEDONIAN_DZAMBAZI_ROMANIAN'
        MALDIVIAN
        MARATHI
        'NAWAR_ZUTT'
        NEPALI
        'NORTH_RUSSIAN_ROMANI'
        'ORIYA_KOTIA'
        'PUNJABI_MAJHI'
        'PURIGAL_PHALURA'
        RAJBANSHI
        RANA
        'ROMUNGRO_ROMANI'
        SADRI
        SAVI
        'SEPECIDES_ROMANI'
        SERAIKI
        'SHINA_2'
        'SHINA_GURESI'
        'SHINA_KOHISTANI'
        'SINTI_ROMANI'
        'SOFIA_ERLI_ROMANI'
        'SREMSKI_GURBET_ROMANI'
        'URSARI_ROMANI'
        USHOJO
        'VAAGRI_BOLI'
        VASAVI
        'VLAX_ROMANI'
        'WESTERN_PANJABI_SHAHPUR'
        BAKHTIARI
        'BALOCHI_EASTERN'
        'EASTERN_FARSI'
        GILAKI
        'JUDEO_TAT_2'
        LARESTANI
        NATANZI
        PARACHI
        PERSIAN
        SHAHMIRZADI
        SIVANDI
        'SOUTHERN_BALOCHI'
        TAJIK
        YAGHNOBI
        ZAZAKI
        WAIGALI
        'EMILIANO_CARPIGIANO'
        'EMILIANO_FERRARESE'
        'EMILIANO_REGGIANO'
        'LIGURIAN_GENOESE'
        'LIGURIAN_RAPALLO'
        'LIGURIAN_STELLA'
        'LOMBARD_BERGAMO'
        'LOMBARD_PLESIO'
        NONES
        'PIEMONTESE_1'
        'PIEMONTESE_BARBANIA'
        'PIEMONTESE_CARMAGNOLA'
        'PIEMONTESE_LANZO_TORINESE'
        'PIEMONTESE_VERCELLESE'
        'SELICE_ROMANI'
        'NORWEGIAN_NYNORSK_TOTEN'
        KONKANI
        MUNJANI
        'NORTHERN_PASHTO'
        WANECI
        ARPITAN
        'BALEAR_CATALAN'
        CATALAN
        'CATALAN_2'
        FRENCH
        'NONES_FASSANO'
        'OCCITAN_ARANESE'
        SARDINIAN
        'SARDINIAN_LOGUDARESE'
        ITALIAN
        'ITALIAN_GROSSETO_TUSCAN'
        PORTUGUESE
        'ROMANSH_SURMIRAN'
        'SICILIAN_UnnamedInSource'
        VLACH
        VEDDA
        'DOLENJSKI_ROMANI'
        GALICIAN
        LANGUEDOCIEN
        ROMANIAN
        GURANI
        'INDUS_KOHISTANI'
  ;
END;

BEGIN TREES;
        Translate
             1 'ALBANIAN_GHEG',
             2 ALBANIAN,
             3 PRASUNI,
             4 LATVIAN,
             5 AFRIKAANS,
             6 'BERNESE_GERMAN',
             7 BRABANTIC,
             8 CIMBRIAN,
             9 'EASTERN_FRISIAN',
             10 FAROESE,
             11 'FRISIAN_WESTERN',
             12 'GJESTAL_NORWEGIAN',
             13 LIMBURGISH,
             14 LUXEMBOURGISH,
             15 'NORTHERN_LOW_SAXON',
             16 'SANDNES_NORWEGIAN',
             17 'SAXON_UPPER',
             18 'STANDARD_GERMAN',
             19 WYMYSORYS,
             20 'YIDDISH_EASTERN',
             21 GREEK,
             22 'DAMELI_2',
             23 'DIGOR_OSSETIAN',
             24 'KURDISH_KURMANJI',
             25 SARIKOLI,
             26 TALYSH,
             27 VAFSI,
             28 YAZGULYAM,
             29 'EASTERN_KATIVIRI',
             30 'NEAPOLITAN_CALABRESE',
             31 BULGARIAN,
             32 'EASTERN_ARMENIAN',
             33 DANISH,
             34 ICELANDIC,
             35 JAMTLANDIC,
             36 'NORWEGIAN_BOKMAAL',
             37 'NORWEGIAN_RIKSMAL',
             38 SWEDISH,
             39 KALAMI,
             40 ARAGONESE,
             41 ASTURIAN,
             42 CORSICAN,
             43 FRIULIAN,
             44 GASCON,
             45 'JUDEO_ESPAGNOL',
             46 MIRANDESE,
             47 'NONES_GARDENESE',
             48 'ROMANIAN_MEGLENO',
             49 'ROMANSH_GRISHUN',
             50 'ROMANSH_SURSILVAN',
             51 SPANISH,
             52 VALENCIAN,
             53 BELARUSIAN,
             54 BOSNIAN,
             55 CZECH,
             56 'LOWER_SORBIAN_2',
             57 'NINILCHIK_RUSSIAN',
             58 POLISH,
             59 RUSSIAN,
             60 SLOVAK,
             61 SLOVENIAN,
             62 UKRAINIAN,
             63 'CHATORKHAND_KHOWAR',
             64 'GARAM_CHISHMA_KHOWAR',
             65 'KESU_KHOWAR',
             66 'ODIR_KHOWAR',
             67 'PARGAM_NISAR_KHOWAR',
             68 'USHU_KHOWAR',
             69 'ROMANIAN_2',
             70 'ROMANSH_VALLADER',
             71 'SARDINIAN_CAMPIDANESE',
             72 SCOTS,
             73 'GAWAR_BATI',
             74 'GURU_KALASHA',
             75 'KRAKAL_KALASHA',
             76 TORWALI,
             77 'ZUGUNUK_KALASHA',
             78 SORKHEI,
             79 BRETON,
             80 CORNISH,
             81 'GAELIC_SCOTTISH',
             82 'IRISH_GAELIC',
             83 WELSH,
             84 ENGLISH,
             85 'AGRA_GUJARI',
             86 'ASHRET_PHALURA',
             87 ASSAMESE,
             88 'ATTOCK_CITY_HINDKO',
             89 'BANATISKI_GURBET_ROMANI',
             90 BENGALI,
             91 BHOIPURI,
             92 'BIORI_PHALURA',
             93 'BROK-SKAD',
             94 'BUGURDZI_ROMANI',
             95 'BURGENLAND_ROMANI',
             96 'CHAKMA_UnnamedInSource',
             97 CHILISSO,
             98 CHITWAN,
             99 'CRIMEAN_ROMANI',
             100 DAMELI,
             101 DANG,
             102 DANUWAR,
             103 'EAST_SLOVAK_ROMANI',
             104 'FINNISH_ROMANI',
             105 'GREEK_ROMANY',
             106 GUJARATI,
             107 'GURBET_ROMANI',
             108 'GURVARI_ROMANI',
             109 HADOTI,
             110 HINDI,
             111 'HUNGARIAN_VEND_ROMANI',
             112 KALKOTI,
             113 KASHMIRI,
             114 'KOHISTANI_INDUS',
             115 'KOSOVO_ARLI_ROMANI',
             116 'LATVIAN_ROMANI',
             117 'LITHUANIAN_ROMANI',
             118 'LOVARA_ROMANI',
             119 'MACEDONIAN_ARLI_ROMANI',
             120 'MACEDONIAN_DZAMBAZI_ROMANIAN',
             121 MALDIVIAN,
             122 MARATHI,
             123 'NAWAR_ZUTT',
             124 NEPALI,
             125 'NORTH_RUSSIAN_ROMANI',
             126 'ORIYA_KOTIA',
             127 'PUNJABI_MAJHI',
             128 'PURIGAL_PHALURA',
             129 RAJBANSHI,
             130 RANA,
             131 'ROMUNGRO_ROMANI',
             132 SADRI,
             133 SAVI,
             134 'SEPECIDES_ROMANI',
             135 SERAIKI,
             136 'SHINA_2',
             137 'SHINA_GURESI',
             138 'SHINA_KOHISTANI',
             139 'SINTI_ROMANI',
             140 'SOFIA_ERLI_ROMANI',
             141 'SREMSKI_GURBET_ROMANI',
             142 'URSARI_ROMANI',
             143 USHOJO,
             144 'VAAGRI_BOLI',
             145 VASAVI,
             146 'VLAX_ROMANI',
             147 'WESTERN_PANJABI_SHAHPUR',
             148 BAKHTIARI,
             149 'BALOCHI_EASTERN',
             150 'EASTERN_FARSI',
             151 GILAKI,
             152 'JUDEO_TAT_2',
             153 LARESTANI,
             154 NATANZI,
             155 PARACHI,
             156 PERSIAN,
             157 SHAHMIRZADI,
             158 SIVANDI,
             159 'SOUTHERN_BALOCHI',
             160 TAJIK,
             161 YAGHNOBI,
             162 ZAZAKI,
             163 WAIGALI,
             164 'EMILIANO_CARPIGIANO',
             165 'EMILIANO_FERRARESE',
             166 'EMILIANO_REGGIANO',
             167 'LIGURIAN_GENOESE',
             168 'LIGURIAN_RAPALLO',
             169 'LIGURIAN_STELLA',
             170 'LOMBARD_BERGAMO',
             171 'LOMBARD_PLESIO',
             172 NONES,
             173 'PIEMONTESE_1',
             174 'PIEMONTESE_BARBANIA',
             175 'PIEMONTESE_CARMAGNOLA',
             176 'PIEMONTESE_LANZO_TORINESE',
             177 'PIEMONTESE_VERCELLESE',
             178 'SELICE_ROMANI',
             179 'NORWEGIAN_NYNORSK_TOTEN',
             180 KONKANI,
             181 MUNJANI,
             182 'NORTHERN_PASHTO',
             183 WANECI,
             184 ARPITAN,
             185 'BALEAR_CATALAN',
             186 CATALAN,
             187 'CATALAN_2',
             188 FRENCH,
             189 'NONES_FASSANO',
             190 'OCCITAN_ARANESE',
             191 SARDINIAN,
             192 'SARDINIAN_LOGUDARESE',
             193 ITALIAN,
             194 'ITALIAN_GROSSETO_TUSCAN',
             195 PORTUGUESE,
             196 'ROMANSH_SURMIRAN',
             197 'SICILIAN_UnnamedInSource',
             198 VLACH,
             199 VEDDA,
             200 'DOLENJSKI_ROMANI',
             201 GALICIAN,
             202 LANGUEDOCIEN,
             203 ROMANIAN,
             204 GURANI,
             205 'INDUS_KOHISTANI'
             ;
    TREE 1 = [&R] ((((79:867.0[&height_mean=5.58330277e-08,height_median=5.50000000e-08,prob(percent)=100,height_95%HPD={0.06277994423780102,37.696892679248386},prob=1.00000000e+00,length_median=5.88280900e-02,effectivebrlenIgrBrlens{all}_95%HPD={0.035939,0.075465},length_mean=6.06928937e-02,effectivebrlenIgrBrlens{all}_median=0.055417,rateIgrBrlens{all}_95%HPD={0.422503,1.715357},effectivebrlenIgrBrlens{all}_mean=0.055794,rateIgrBrlens{all}_median=0.943708,rateIgrBrlens{all}_mean=1.015827,length_95%HPD={2.69336400e-02,9.99015600e-02}],80:867.0[&height_mean=5.58432013e-08,height_median=5.50000000e-08,prob(percent)=100,height_95%HPD={0.06277994423780102,37.696892679248386},prob=1.00000000e+00,length_median=5.81312500e-02,effectivebrlenIgrBrlens{all}_95%HPD={0.038083,0.076734},length_mean=5.94390340e-02,effectivebrlenIgrBrlens{all}_median=0.056679,rateIgrBrlens{all}_95%HPD={0.448169,1.816540},effectivebrlenIgrBrlens{all}_mean=0.057206,rateIgrBrlens{all}_median=0.981691,rateIgrBrlens{all}_mean=1.061352,length_95%HPD={2.75942700e-02,9.71646600e-02}]):224.0[&prob(percent)=78,height_95%HPD={599.802085408234,1201.2317931607506},prob=7.78249372e-01,height_median=5.55004520e-02,height_mean=5.63804000e-02,length_mean=2.98105760e-02,effectivebrlenIgrBrlens{all}_median=0.021560,rateIgrBrlens{all}_95%HPD={0.000015,1.968660},effectivebrlenIgrBrlens{all}_mean=0.022394,rateIgrBrlens{all}_median=0.717162,length_95%HPD={1.09032500e-03,6.09136900e-02},rateIgrBrlens{all}_mean=0.885504,effectivebrlenIgrBrlens{all}_95%HPD={0.000000,0.044598},length_median=2.79861500e-02],83:1091.0[&prob(percent)=100,height_95%HPD={0.06277994423780102,37.696892679248386},prob=1.00000000e+00,height_median=5.50000000e-08,height_mean=5.59492449e-08,length_mean=8.16953130e-02,effectivebrlenIgrBrlens{all}_median=0.078697,rateIgrBrlens{all}_95%HPD={0.469783,1.763829},effectivebrlenIgrBrlens{all}_mean=0.078532,rateIgrBrlens{all}_median=0.958202,length_95%HPD={4.37200400e-02,1.22197000e-01},rateIgrBrlens{all}_mean=1.031323,effectivebrlenIgrBrlens{all}_95%HPD={0.048397,0.107809},length_median=8.06551800e-02]):637.0[&height_95%HPD={815.2194022133043,1406.8977120660406},prob=1.00000000e+00,height_median=8.35444048e-02,height_mean=8.48367946e-02,prob(percent)=100,effectivebrlenIgrBrlens{all}_mean=0.179694,rateIgrBrlens{all}_median=0.821863,length_95%HPD={1.22263200e-01,3.23899700e-01},rateIgrBrlens{all}_mean=0.839856,length_median=2.16590300e-01,effectivebrlenIgrBrlens{all}_95%HPD={0.106662,0.262920},effectivebrlenIgrBrlens{all}_median=0.176947,length_mean=2.19622446e-01,rateIgrBrlens{all}_95%HPD={0.532715,1.185017}],(81:1033.0[&height_mean=5.55486623e-08,prob(percent)=100,height_median=5.32000000e-08,height_95%HPD={0.06150395007806774,37.39689886805144},prob=1.00000000e+00,length_median=9.66803700e-02,effectivebrlenIgrBrlens{all}_95%HPD={0.085849,0.177437},length_mean=9.76229097e-02,effectivebrlenIgrBrlens{all}_median=0.131898,rateIgrBrlens{all}_95%HPD={0.741576,2.441048},effectivebrlenIgrBrlens{all}_mean=0.132717,rateIgrBrlens{all}_median=1.361446,length_95%HPD={4.92203300e-02,1.46000900e-01},rateIgrBrlens{all}_mean=1.448955],82:1033.0[&height_mean=5.55486623e-08,prob(percent)=100,height_95%HPD={0.06150395007806774,37.39689886805144},height_median=5.32000000e-08,prob=1.00000000e+00,length_median=9.66803700e-02,effectivebrlenIgrBrlens{all}_95%HPD={0.058400,0.145573},rateIgrBrlens{all}_mean=1.095797,length_mean=9.76229097e-02,effectivebrlenIgrBrlens{all}_median=0.100733,rateIgrBrlens{all}_95%HPD={0.508914,1.757987},effectivebrlenIgrBrlens{all}_mean=0.101474,rateIgrBrlens{all}_median=1.040638,length_95%HPD={4.92203300e-02,1.46000900e-01}]):695.0[&prob(percent)=100,height_95%HPD={766.1490465854283,1360.050091506125},prob=1.00000000e+00,height_median=9.66804100e-02,height_mean=9.76229652e-02,length_mean=2.06836275e-01,effectivebrlenIgrBrlens{all}_median=0.279748,rateIgrBrlens{all}_95%HPD={0.880973,2.050645},effectivebrlenIgrBrlens{all}_mean=0.283740,rateIgrBrlens{all}_median=1.372446,length_95%HPD={1.13561000e-01,3.06641800e-01},rateIgrBrlens{all}_mean=1.428895,length_median=2.03695200e-01,effectivebrlenIgrBrlens{all}_95%HPD={0.189897,0.380411}]):3046.0[&height_95%HPD={1458.2419051277107,2042.0257745967585},prob=1.00000000e+00,height_median=3.01362860e-01,height_mean=3.04459241e-01,prob(percent)=100,effectivebrlenIgrBrlens{all}_mean=0.069750,rateIgrBrlens{all}_median=1.003408,rateIgrBrlens{all}_95%HPD={0.000170,2.300901},length_95%HPD={2.36905000e-03,1.34265900e-01},rateIgrBrlens{all}_mean=1.154318,length_median=6.48452200e-02,effectivebrlenIgrBrlens{all}_95%HPD={0.000000,0.130998},length_mean=6.81872058e-02,effectivebrlenIgrBrlens{all}_median=0.068774],((((1:1034.0[&prob(percent)=100,height_95%HPD={0.06136116003194964,37.3630923652101},prob=1.00000000e+00,height_median=5.30000001e-08,height_mean=5.52275129e-08,length_mean=9.82283965e-02,effectivebrlenIgrBrlens{all}_median=0.117281,rateIgrBrlens{all}_95%HPD={0.689506,2.125188},effectivebrlenIgrBrlens{all}_mean=0.118286,rateIgrBrlens{all}_median=1.208289,effectivebrlenIgrBrlens{all}_95%HPD={0.077514,0.158900},length_95%HPD={5.35482000e-02,1.47290400e-01},rateIgrBrlens{all}_mean=1.273434,length_median=9.68812200e-02],2:1034.0[&height_mean=5.52275129e-08,height_median=5.30000001e-08,prob(percent)=100,height_95%HPD={0.06136116003194964,37.3630923652101},prob=1.00000000e+00,length_median=9.68812200e-02,effectivebrlenIgrBrlens{all}_95%HPD={0.075737,0.158271},length_mean=9.82283965e-02,effectivebrlenIgrBrlens{all}_median=0.115433,rateIgrBrlens{all}_95%HPD={0.676124,1.978945},rateIgrBrlens{all}_mean=1.252239,effectivebrlenIgrBrlens{all}_mean=0.116571,rateIgrBrlens{all}_median=1.189049,length_95%HPD={5.35482000e-02,1.47290400e-01}]):1683.0[&prob(percent)=100,height_95%HPD={766.6263356396621,1360.7554036699385},prob=1.00000000e+00,height_median=9.68812826e-02,height_mean=9.82284517e-02,length_mean=1.72596689e-01,effectivebrlenIgrBrlens{all}_median=0.244599,rateIgrBrlens{all}_95%HPD={0.948384,2.233225},effectivebrlenIgrBrlens{all}_mean=0.246530,rateIgrBrlens{all}_median=1.434825,effectivebrlenIgrBrlens{all}_95%HPD={0.179679,0.317972},length_95%HPD={1.01597900e-01,2.40072700e-01},rateIgrBrlens{all}_mean=1.479799,length_median=1.71210100e-01],(((((30:915.0[&prob=1.00000000e+00,height_median=5.20000000e-08,height_mean=5.56374625e-08,prob(percent)=100,height_95%HPD={0.06064409065441734,37.19259050160745},length_95%HPD={2.46135400e-02,8.13939600e-02},rateIgrBrlens{all}_mean=1.459078,rateIgrBrlens{all}_median=1.333886,length_median=5.48393300e-02,effectivebrlenIgrBrlens{all}_95%HPD={0.056479,0.090471},length_mean=5.46306955e-02,effectivebrlenIgrBrlens{all}_median=0.072994,rateIgrBrlens{all}_95%HPD={0.717580,2.546937},effectivebrlenIgrBrlens{all}_mean=0.073342],(193:672.0[&prob(percent)=100,height_95%HPD={0.06064409065441734,37.19259050160745},prob=1.00000000e+00,height_median=5.20000000e-08,height_mean=5.56822060e-08,length_mean=2.94100253e-02,effectivebrlenIgrBrlens{all}_median=0.019044,rateIgrBrlens{all}_95%HPD={0.237016,1.444218},effectivebrlenIgrBrlens{all}_mean=0.019258,effectivebrlenIgrBrlens{all}_95%HPD={0.011074,0.027206},rateIgrBrlens{all}_median=0.664487,length_95%HPD={8.67341100e-03,5.07688200e-02},rateIgrBrlens{all}_mean=0.759976,length_median=2.82974700e-02],194:672.0[&prob(percent)=100,height_95%HPD={0.06064409065441734,37.19259050160745},prob=1.00000000e+00,height_median=5.20000000e-08,height_mean=5.56798438e-08,length_mean=2.95125423e-02,effectivebrlenIgrBrlens{all}_median=0.023027,rateIgrBrlens{all}_95%HPD={0.255558,1.763182},effectivebrlenIgrBrlens{all}_mean=0.023359,rateIgrBrlens{all}_median=0.819643,effectivebrlenIgrBrlens{all}_95%HPD={0.014981,0.032893},length_95%HPD={8.67097200e-03,5.09594200e-02},rateIgrBrlens{all}_mean=0.923132,length_median=2.84211900e-02]):243.0[&height_95%HPD={428.2457042675869,1020.6487211168185},prob=9.74533899e-01,height_median=2.81814050e-02,height_mean=2.92423801e-02,prob(percent)=97,effectivebrlenIgrBrlens{all}_mean=0.011498,rateIgrBrlens{all}_median=0.436578,effectivebrlenIgrBrlens{all}_median=0.011120,length_95%HPD={3.20504900e-03,5.06339600e-02},rateIgrBrlens{all}_mean=0.565145,rateIgrBrlens{all}_95%HPD={0.049839,1.313834},length_median=2.47919800e-02,effectivebrlenIgrBrlens{all}_95%HPD={0.001436,0.021583},length_mean=2.59523837e-02]):254.0[&prob=1.00000000e+00,height_median=5.49482350e-02,height_mean=5.48748831e-02,prob(percent)=100,height_95%HPD={643.9610999717258,1244.2457847851765},length_95%HPD={1.40620800e-02,7.20498800e-02},rateIgrBrlens{all}_mean=0.827413,length_median=4.15097100e-02,effectivebrlenIgrBrlens{all}_95%HPD={0.016656,0.043086},rateIgrBrlens{all}_median=0.700845,length_mean=4.17698572e-02,effectivebrlenIgrBrlens{all}_median=0.029263,rateIgrBrlens{all}_95%HPD={0.332347,1.612759},effectivebrlenIgrBrlens{all}_mean=0.029601],197:1169.0[&prob=1.00000000e+00,height_median=5.30000000e-08,height_mean=5.55727195e-08,prob(percent)=100,height_95%HPD={0.0613611599605031,37.36309234828262},length_95%HPD={7.06727100e-02,1.22135500e-01},rateIgrBrlens{all}_mean=0.455698,length_median=9.70872500e-02,effectivebrlenIgrBrlens{all}_95%HPD={0.031011,0.057168},rateIgrBrlens{all}_median=0.443403,length_mean=9.66446847e-02,effectivebrlenIgrBrlens{all}_median=0.042815,rateIgrBrlens{all}_95%HPD={0.281558,0.631035},effectivebrlenIgrBrlens{all}_mean=0.043259]):1148.0[&height_mean=9.66447403e-02,prob(percent)=100,height_95%HPD={913.3738092313868,1498.9834003088279},prob=1.00000000e+00,height_median=9.70873660e-02,length_median=1.02394900e-02,effectivebrlenIgrBrlens{all}_95%HPD={0.000000,0.006613},length_mean=1.27731215e-02,effectivebrlenIgrBrlens{all}_median=0.001234,rateIgrBrlens{all}_95%HPD={0.000001,0.493931},rateIgrBrlens{all}_mean=0.165826,effectivebrlenIgrBrlens{all}_mean=0.001995,rateIgrBrlens{all}_median=0.106341,length_95%HPD={7.77998400e-05,3.23582200e-02}],(40:2188.0[&height_95%HPD={0.0613611599605031,37.36309234828262},prob=1.00000000e+00,height_median=5.30000000e-08,height_mean=5.57440144e-08,prob(percent)=100,effectivebrlenIgrBrlens{all}_mean=0.044153,rateIgrBrlens{all}_median=0.448391,length_95%HPD={8.18733300e-02,1.13855000e-01},rateIgrBrlens{all}_mean=0.456296,effectivebrlenIgrBrlens{all}_median=0.043929,length_median=9.72864100e-02,effectivebrlenIgrBrlens{all}_95%HPD={0.031746,0.056021},rateIgrBrlens{all}_95%HPD={0.326126,0.607478},length_mean=9.73609120e-02],(((((41:821.0[&height_mean=5.56917157e-08,prob(percent)=100,height_95%HPD={0.061361159889056445,37.36309233135513},prob=1.00000000e+00,height_median=5.29999999e-08,length_median=3.84484800e-02,effectivebrlenIgrBrlens{all}_95%HPD={0.021460,0.042313},length_mean=3.88779749e-02,effectivebrlenIgrBrlens{all}_median=0.031208,rateIgrBrlens{all}_mean=0.859401,rateIgrBrlens{all}_95%HPD={0.486894,1.448695},effectivebrlenIgrBrlens{all}_mean=0.031407,rateIgrBrlens{all}_median=0.803318,length_95%HPD={2.10163600e-02,5.86138900e-02}],(45:640.0[&height_95%HPD={0.061361159889056445,37.36309233135513},prob=1.00000000e+00,height_median=5.29999999e-08,height_mean=5.56343125e-08,prob(percent)=100,effectivebrlenIgrBrlens{all}_mean=0.035106,rateIgrBrlens{all}_median=1.413348,length_95%HPD={9.55719600e-03,4.14184000e-02},rateIgrBrlens{all}_mean=1.577003,effectivebrlenIgrBrlens{all}_median=0.034744,length_median=2.47624800e-02,effectivebrlenIgrBrlens{all}_95%HPD={0.025226,0.046385},rateIgrBrlens{all}_95%HPD={0.646836,2.836752},length_mean=2.51931041e-02],51:640.0[&height_95%HPD={0.061361159889056445,37.36309233135513},prob=1.00000000e+00,height_median=5.29999999e-08,height_mean=5.56343125e-08,prob(percent)=100,effectivebrlenIgrBrlens{all}_mean=0.029408,rateIgrBrlens{all}_median=1.186587,length_95%HPD={9.55719600e-03,4.14184000e-02},rateIgrBrlens{all}_mean=1.321718,effectivebrlenIgrBrlens{all}_median=0.029096,length_median=2.47624800e-02,effectivebrlenIgrBrlens{all}_95%HPD={0.019974,0.039658},rateIgrBrlens{all}_95%HPD={0.525849,2.490448},length_mean=2.51931041e-02]):181.0[&prob=1.00000000e+00,height_median=2.47625340e-02,height_mean=2.51931597e-02,prob(percent)=100,height_95%HPD={391.72703287225886,979.5179137336347},length_95%HPD={9.62169300e-04,2.78754000e-02},rateIgrBrlens{all}_mean=1.439699,length_median=1.25552400e-02,effectivebrlenIgrBrlens{all}_95%HPD={0.005424,0.021177},length_mean=1.36856938e-02,effectivebrlenIgrBrlens{all}_median=0.012886,rateIgrBrlens{all}_95%HPD={0.141342,3.891591},rateIgrBrlens{all}_median=1.025086,effectivebrlenIgrBrlens{all}_mean=0.013233]):172.0[&height_mean=3.88770184e-02,height_median=3.84480780e-02,prob(percent)=100,height_95%HPD={558.2326784945864,1161.9015168794904},prob=9.99933335e-01,length_median=1.62463400e-02,effectivebrlenIgrBrlens{all}_95%HPD={0.006383,0.024386},length_mean=1.72498598e-02,effectivebrlenIgrBrlens{all}_median=0.014996,rateIgrBrlens{all}_95%HPD={0.255286,3.109460},rateIgrBrlens{all}_mean=1.303893,effectivebrlenIgrBrlens{all}_mean=0.015307,rateIgrBrlens{all}_median=0.908479,length_95%HPD={2.08814300e-03,3.42537600e-02}],46:993.0[&height_mean=5.56941867e-08,height_median=5.27000001e-08,prob(percent)=100,height_95%HPD={0.06114658740233948,37.31220036044471},prob=1.00000000e+00,length_median=5.60918700e-02,effectivebrlenIgrBrlens{all}_95%HPD={0.038595,0.069219},length_mean=5.61266848e-02,effectivebrlenIgrBrlens{all}_median=0.052939,rateIgrBrlens{all}_95%HPD={0.608093,1.473858},effectivebrlenIgrBrlens{all}_mean=0.053291,rateIgrBrlens{all}_median=0.937861,rateIgrBrlens{all}_mean=0.984611,length_95%HPD={3.51606700e-02,7.74100800e-02}]):232.0[&prob(percent)=100,height_95%HPD={717.1261556604217,1314.0177391082946},prob=1.00000000e+00,height_median=5.60918990e-02,height_mean=5.61275633e-02,length_mean=1.94428197e-02,effectivebrlenIgrBrlens{all}_median=0.017156,rateIgrBrlens{all}_95%HPD={0.215250,2.979260},effectivebrlenIgrBrlens{all}_mean=0.017515,rateIgrBrlens{all}_median=0.910417,effectivebrlenIgrBrlens{all}_95%HPD={0.007834,0.028065},length_95%HPD={1.47142300e-03,3.65556900e-02},rateIgrBrlens{all}_mean=1.244506,length_median=1.85825400e-02],(195:808.0[&prob=1.00000000e+00,height_median=5.25000000e-08,height_mean=5.56464545e-08,prob(percent)=100,height_95%HPD={0.061003279026718996,37.278149909160476},length_95%HPD={2.42739200e-02,7.25198400e-02},rateIgrBrlens{all}_mean=1.685104,length_median=4.79347600e-02,effectivebrlenIgrBrlens{all}_95%HPD={0.056999,0.093991},length_mean=4.79614826e-02,effectivebrlenIgrBrlens{all}_median=0.074701,rateIgrBrlens{all}_95%HPD={0.921886,2.809425},effectivebrlenIgrBrlens{all}_mean=0.075083,rateIgrBrlens{all}_median=1.560190],201:808.0[&prob=1.00000000e+00,height_median=5.25000001e-08,height_mean=5.56466167e-08,prob(percent)=100,height_95%HPD={0.06100327909842525,37.27814992621029},length_95%HPD={2.38044900e-02,7.19457800e-02},rateIgrBrlens{all}_mean=0.583226,length_median=4.79347600e-02,effectivebrlenIgrBrlens{all}_95%HPD={0.015043,0.038818},length_mean=4.79540230e-02,effectivebrlenIgrBrlens{all}_median=0.026099,rateIgrBrlens{all}_95%HPD={0.270566,0.961032},effectivebrlenIgrBrlens{all}_mean=0.026411,rateIgrBrlens{all}_median=0.552909]):417.0[&height_mean=4.79177487e-02,prob(percent)=100,height_median=4.79110102e-02,height_95%HPD={546.9027585259815,1150.145543226064},prob=9.98200040e-01,length_median=2.66911300e-02,effectivebrlenIgrBrlens{all}_95%HPD={0.007073,0.030649},length_mean=2.76675842e-02,effectivebrlenIgrBrlens{all}_median=0.018252,rateIgrBrlens{all}_95%HPD={0.194654,1.796517},effectivebrlenIgrBrlens{all}_mean=0.018533,rateIgrBrlens{all}_median=0.680740,length_95%HPD={5.86806800e-03,5.18032900e-02},rateIgrBrlens{all}_mean=0.817283]):311.0[&prob(percent)=100,height_95%HPD={974.8152394425082,1555.6015943506916},prob=1.00000000e+00,height_median=7.56769785e-02,height_mean=7.55808012e-02,length_mean=1.47351784e-02,effectivebrlenIgrBrlens{all}_median=0.008409,rateIgrBrlens{all}_95%HPD={0.082997,2.081927},effectivebrlenIgrBrlens{all}_mean=0.008718,rateIgrBrlens{all}_median=0.589221,length_95%HPD={1.60215000e-03,3.00055600e-02},rateIgrBrlens{all}_mean=0.839784,effectivebrlenIgrBrlens{all}_95%HPD={0.001869,0.016194},length_median=1.37574500e-02],(((44:629.0[&prob=1.00000000e+00,height_median=5.29999999e-08,height_mean=5.56648141e-08,prob(percent)=100,height_95%HPD={0.061361159889056445,37.36309233135513},length_95%HPD={7.30049700e-03,4.08835400e-02},rateIgrBrlens{all}_mean=1.326528,length_median=2.34649000e-02,effectivebrlenIgrBrlens{all}_95%HPD={0.017111,0.039138},rateIgrBrlens{all}_median=1.198256,length_mean=2.40342174e-02,effectivebrlenIgrBrlens{all}_median=0.027380,rateIgrBrlens{all}_95%HPD={0.490573,2.428614},effectivebrlenIgrBrlens{all}_mean=0.027800],202:629.0[&prob=1.00000000e+00,height_median=5.29999999e-08,height_mean=5.56648141e-08,prob(percent)=100,height_95%HPD={0.061361159889056445,37.36309233135513},length_95%HPD={7.30049700e-03,4.08835400e-02},rateIgrBrlens{all}_mean=1.608348,length_median=2.34649000e-02,effectivebrlenIgrBrlens{all}_95%HPD={0.021613,0.045058},rateIgrBrlens{all}_median=1.406383,length_mean=2.40342174e-02,effectivebrlenIgrBrlens{all}_median=0.032839,rateIgrBrlens{all}_95%HPD={0.565322,3.106717},effectivebrlenIgrBrlens{all}_mean=0.033217]):228.0[&height_mean=2.40342731e-02,prob(percent)=100,height_95%HPD={375.20728685476945,961.0272481627819},prob=1.00000000e+00,height_median=2.34649470e-02,length_median=2.10309100e-02,effectivebrlenIgrBrlens{all}_95%HPD={0.016656,0.041385},rateIgrBrlens{all}_mean=1.865788,length_mean=2.15328101e-02,effectivebrlenIgrBrlens{all}_median=0.028435,rateIgrBrlens{all}_95%HPD={0.473587,4.254042},effectivebrlenIgrBrlens{all}_mean=0.028879,rateIgrBrlens{all}_median=1.352247,length_95%HPD={2.95624300e-03,4.00498000e-02}],190:857.0[&height_mean=5.57081464e-08,prob(percent)=100,height_95%HPD={0.06128968754601706,37.346152724160234},prob=1.00000000e+00,height_median=5.29000000e-08,length_median=4.51708000e-02,effectivebrlenIgrBrlens{all}_95%HPD={0.019741,0.045079},length_mean=4.55670275e-02,effectivebrlenIgrBrlens{all}_median=0.031906,rateIgrBrlens{all}_95%HPD={0.376927,1.185412},rateIgrBrlens{all}_mean=0.746151,effectivebrlenIgrBrlens{all}_mean=0.032290,rateIgrBrlens{all}_median=0.707903,length_95%HPD={2.54491300e-02,6.63495400e-02}]):277.0[&prob(percent)=100,height_95%HPD={592.9865882108198,1194.946354274396},prob=1.00000000e+00,height_median=4.51708400e-02,height_mean=4.55670832e-02,length_mean=2.33479798e-02,effectivebrlenIgrBrlens{all}_median=0.025230,rateIgrBrlens{all}_95%HPD={0.368934,3.004272},effectivebrlenIgrBrlens{all}_mean=0.025639,effectivebrlenIgrBrlens{all}_95%HPD={0.012532,0.039081},rateIgrBrlens{all}_median=1.123678,length_95%HPD={5.17685600e-03,4.38290700e-02},rateIgrBrlens{all}_mean=1.389064,length_median=2.24025400e-02],(52:745.0[&prob=1.00000000e+00,height_median=5.29999999e-08,height_mean=5.56739738e-08,prob(percent)=100,height_95%HPD={0.061361159889056445,37.36309233135513},length_95%HPD={1.30569500e-02,4.57563700e-02},rateIgrBrlens{all}_mean=0.263139,length_median=2.80100500e-02,effectivebrlenIgrBrlens{all}_95%HPD={0.001341,0.013426},length_mean=2.86365146e-02,effectivebrlenIgrBrlens{all}_median=0.006739,rateIgrBrlens{all}_median=0.240058,rateIgrBrlens{all}_95%HPD={0.058110,0.524638},effectivebrlenIgrBrlens{all}_mean=0.007144],(185:570.0[&prob(percent)=100,height_95%HPD={0.061218163381291435,37.32918874962109},prob=1.00000000e+00,height_median=5.28000000e-08,height_mean=5.56641014e-08,length_mean=1.49826507e-02,effectivebrlenIgrBrlens{all}_median=0.013909,rateIgrBrlens{all}_95%HPD={0.395083,2.090995},effectivebrlenIgrBrlens{all}_mean=0.014172,rateIgrBrlens{all}_median=0.966551,length_95%HPD={5.62618000e-03,2.55454500e-02},rateIgrBrlens{all}_mean=1.083396,effectivebrlenIgrBrlens{all}_95%HPD={0.007546,0.021147},length_median=1.44600800e-02],(186:414.0[&prob=1.00000000e+00,height_median=5.29000000e-08,height_mean=5.56726517e-08,prob(percent)=100,height_95%HPD={0.06128968754601706,37.346152724160234},length_95%HPD={1.14057000e-03,1.56527100e-02},rateIgrBrlens{all}_mean=1.957492,rateIgrBrlens{all}_median=1.534224,length_median=7.19984800e-03,effectivebrlenIgrBrlens{all}_95%HPD={0.005982,0.016708},length_mean=7.83110421e-03,effectivebrlenIgrBrlens{all}_median=0.010975,rateIgrBrlens{all}_95%HPD={0.353202,4.732052},effectivebrlenIgrBrlens{all}_mean=0.011176],187:414.0[&prob=1.00000000e+00,height_median=5.29000000e-08,height_mean=5.56731923e-08,prob(percent)=100,height_95%HPD={0.06128968754601706,37.346152724160234},length_95%HPD={1.17042800e-03,1.52900600e-02},rateIgrBrlens{all}_mean=0.322908,rateIgrBrlens{all}_median=0.238164,length_median=7.15438300e-03,effectivebrlenIgrBrlens{all}_95%HPD={0.000000,0.004426},length_mean=7.72562095e-03,effectivebrlenIgrBrlens{all}_median=0.001744,rateIgrBrlens{all}_95%HPD={0.000147,0.850205},effectivebrlenIgrBrlens{all}_mean=0.001997]):156.0[&height_mean=7.70337485e-03,prob(percent)=98,height_95%HPD={202.19069780857777,727.5886580728671},height_median=7.12996200e-03,prob=9.79289349e-01,length_median=6.71468700e-03,effectivebrlenIgrBrlens{all}_95%HPD={0.000764,0.009719},rateIgrBrlens{all}_mean=0.980866,length_mean=7.41504464e-03,effectivebrlenIgrBrlens{all}_median=0.004641,rateIgrBrlens{all}_95%HPD={0.000044,2.748795},effectivebrlenIgrBrlens{all}_mean=0.004924,rateIgrBrlens{all}_median=0.683665,length_95%HPD={5.84210300e-04,1.56856600e-02}]):175.0[&prob(percent)=100,height_95%HPD={323.202887938608,897.7142852178001},prob=1.00000000e+00,height_median=1.45563890e-02,height_mean=1.50970786e-02,length_mean=1.35394916e-02,effectivebrlenIgrBrlens{all}_median=0.024255,rateIgrBrlens{all}_95%HPD={0.457164,6.899218},effectivebrlenIgrBrlens{all}_mean=0.024535,rateIgrBrlens{all}_median=1.971389,length_95%HPD={4.87894500e-04,2.72272800e-02},rateIgrBrlens{all}_mean=2.907937,length_median=1.24762600e-02,effectivebrlenIgrBrlens{all}_95%HPD={0.015558,0.034481}]):389.0[&height_95%HPD={491.96887543190456,1092.5334663308504},prob=1.00000000e+00,height_median=2.80101180e-02,height_mean=2.86365702e-02,prob(percent)=100,effectivebrlenIgrBrlens{all}_mean=0.041326,rateIgrBrlens{all}_median=1.020462,rateIgrBrlens{all}_95%HPD={0.520710,2.027651},length_95%HPD={1.69859100e-02,6.34583200e-02},rateIgrBrlens{all}_mean=1.133228,length_median=4.04610900e-02,effectivebrlenIgrBrlens{all}_95%HPD={0.026954,0.055361},length_mean=4.02784927e-02,effectivebrlenIgrBrlens{all}_median=0.040916]):402.0[&prob=1.00000000e+00,height_median=6.89185030e-02,height_mean=6.89150630e-02,prob(percent)=100,height_95%HPD={879.0931324750661,1468.4444335558378},length_95%HPD={4.09417800e-03,3.90785600e-02},rateIgrBrlens{all}_mean=1.202300,length_median=2.07204100e-02,effectivebrlenIgrBrlens{all}_95%HPD={0.009136,0.031682},length_mean=2.14009167e-02,effectivebrlenIgrBrlens{all}_median=0.019992,rateIgrBrlens{all}_95%HPD={0.290355,2.608452},effectivebrlenIgrBrlens{all}_mean=0.020300,rateIgrBrlens{all}_median=0.956011]):605.0[&height_mean=9.03159796e-02,prob(percent)=100,height_median=9.02394193e-02,height_95%HPD={1280.0654351276444,1846.753228970383},prob=1.00000000e+00,length_median=3.28454400e-03,effectivebrlenIgrBrlens{all}_95%HPD={0.000000,0.002412},length_mean=4.31273971e-03,effectivebrlenIgrBrlens{all}_median=0.000127,rateIgrBrlens{all}_95%HPD={0.000001,0.579079},effectivebrlenIgrBrlens{all}_mean=0.000534,rateIgrBrlens{all}_median=0.036831,length_95%HPD={4.45747300e-05,1.15989600e-02},rateIgrBrlens{all}_mean=0.136649],(((43:873.0[&height_95%HPD={0.061003279026718996,37.278149909160476},prob=1.00000000e+00,height_median=5.25000000e-08,height_mean=5.56971462e-08,prob(percent)=100,effectivebrlenIgrBrlens{all}_mean=0.051807,rateIgrBrlens{all}_median=0.876198,effectivebrlenIgrBrlens{all}_median=0.051523,length_95%HPD={3.60997800e-02,8.23040900e-02},rateIgrBrlens{all}_mean=0.913302,rateIgrBrlens{all}_95%HPD={0.521241,1.312080},length_median=5.88729000e-02,effectivebrlenIgrBrlens{all}_95%HPD={0.036402,0.067974},length_mean=5.87998309e-02],172:873.0[&height_95%HPD={0.06100327909842525,37.27814992621029},prob=1.00000000e+00,height_median=5.25000001e-08,height_mean=5.56910059e-08,prob(percent)=100,effectivebrlenIgrBrlens{all}_mean=0.049763,rateIgrBrlens{all}_median=0.822076,effectivebrlenIgrBrlens{all}_median=0.049424,length_95%HPD={3.61080000e-02,8.33862200e-02},rateIgrBrlens{all}_mean=0.858441,rateIgrBrlens{all}_95%HPD={0.512325,1.304108},length_median=6.03762800e-02,effectivebrlenIgrBrlens{all}_95%HPD={0.034953,0.065108},length_mean=6.02947436e-02]):562.0[&prob=7.46850070e-01,height_median=5.87608850e-02,height_mean=5.85087886e-02,prob(percent)=75,height_95%HPD={604.1724097274788,1205.444377758187},length_95%HPD={9.47684900e-04,4.02368600e-02},rateIgrBrlens{all}_mean=0.530101,length_median=1.80890800e-02,effectivebrlenIgrBrlens{all}_95%HPD={0.000000,0.015543},rateIgrBrlens{all}_median=0.402466,length_mean=1.95693644e-02,effectivebrlenIgrBrlens{all}_median=0.007763,rateIgrBrlens{all}_95%HPD={0.000003,1.239047},effectivebrlenIgrBrlens{all}_mean=0.008032],(((47:665.0[&prob(percent)=100,height_95%HPD={0.061361159889056445,37.36309233135513},prob=1.00000000e+00,height_median=5.29999999e-08,height_mean=5.56807819e-08,length_mean=2.81443107e-02,effectivebrlenIgrBrlens{all}_median=0.059431,rateIgrBrlens{all}_95%HPD={0.859832,4.945611},effectivebrlenIgrBrlens{all}_mean=0.059769,rateIgrBrlens{all}_median=2.172423,length_95%HPD={9.62969100e-03,4.80515200e-02},rateIgrBrlens{all}_mean=2.480042,effectivebrlenIgrBrlens{all}_95%HPD={0.041848,0.077874},length_median=2.75641700e-02],189:665.0[&prob(percent)=100,height_95%HPD={0.061361159889056445,37.36309233135513},prob=1.00000000e+00,height_median=5.29999999e-08,height_mean=5.56807819e-08,length_mean=2.81443107e-02,effectivebrlenIgrBrlens{all}_median=0.018074,rateIgrBrlens{all}_95%HPD={0.178162,1.482272},effectivebrlenIgrBrlens{all}_mean=0.018533,rateIgrBrlens{all}_median=0.648810,length_95%HPD={9.62969100e-03,4.80515200e-02},rateIgrBrlens{all}_mean=0.744243,length_median=2.75641700e-02,effectivebrlenIgrBrlens{all}_95%HPD={0.005691,0.031820}]):446.0[&height_95%HPD={415.579820727919,1007.5447538947203},prob=1.00000000e+00,height_median=2.75642130e-02,height_mean=2.81443664e-02,prob(percent)=100,effectivebrlenIgrBrlens{all}_mean=0.052813,rateIgrBrlens{all}_median=1.551453,length_95%HPD={1.10356600e-02,5.68950500e-02},rateIgrBrlens{all}_mean=1.907325,length_median=3.34747500e-02,effectivebrlenIgrBrlens{all}_95%HPD={0.033473,0.072929},effectivebrlenIgrBrlens{all}_median=0.052169,length_mean=3.33575664e-02,rateIgrBrlens{all}_95%HPD={0.632701,3.776915}],(((49:594.0[&height_mean=5.56781695e-08,prob(percent)=100,height_95%HPD={0.06128968754601706,37.346152724160234},prob=1.00000000e+00,height_median=5.29000000e-08,length_median=1.91622500e-02,effectivebrlenIgrBrlens{all}_95%HPD={0.002625,0.018411},rateIgrBrlens{all}_mean=0.584161,length_mean=1.98314772e-02,effectivebrlenIgrBrlens{all}_median=0.009934,rateIgrBrlens{all}_95%HPD={0.116515,1.245832},effectivebrlenIgrBrlens{all}_mean=0.010286,rateIgrBrlens{all}_median=0.505203,length_95%HPD={6.67708200e-03,3.47708000e-02}],196:594.0[&height_mean=5.56564829e-08,prob(percent)=100,height_95%HPD={0.061218163381291435,37.32918874962109},prob=1.00000000e+00,height_median=5.28000000e-08,length_median=2.07683300e-02,effectivebrlenIgrBrlens{all}_95%HPD={0.038137,0.066201},length_mean=2.15035793e-02,effectivebrlenIgrBrlens{all}_median=0.051438,rateIgrBrlens{all}_95%HPD={1.112053,5.811585},rateIgrBrlens{all}_mean=2.824620,effectivebrlenIgrBrlens{all}_mean=0.051844,rateIgrBrlens{all}_median=2.476645,length_95%HPD={7.04159200e-03,3.64634000e-02}]):142.0[&prob(percent)=66,height_95%HPD={353.1395720313975,933.137889885607},prob=6.63296371e-01,height_median=1.90599210e-02,height_mean=1.96215576e-02,length_mean=9.31823558e-03,effectivebrlenIgrBrlens{all}_median=0.005136,rateIgrBrlens{all}_95%HPD={0.000001,2.333823},effectivebrlenIgrBrlens{all}_mean=0.005598,effectivebrlenIgrBrlens{all}_95%HPD={0.000000,0.013101},rateIgrBrlens{all}_median=0.557315,length_95%HPD={1.74135300e-04,2.14369900e-02},rateIgrBrlens{all}_mean=0.855393,length_median=8.18774700e-03],50:736.0[&prob(percent)=100,height_95%HPD={0.06136115981760979,37.36309231442768},prob=1.00000000e+00,height_median=5.29999998e-08,height_mean=5.56919468e-08,length_mean=2.58100375e-02,effectivebrlenIgrBrlens{all}_median=0.061799,rateIgrBrlens{all}_95%HPD={0.940817,5.748140},effectivebrlenIgrBrlens{all}_mean=0.061968,rateIgrBrlens{all}_median=2.427877,effectivebrlenIgrBrlens{all}_95%HPD={0.045826,0.078290},length_95%HPD={6.78730500e-03,4.24794400e-02},rateIgrBrlens{all}_mean=2.862067,length_median=2.54304700e-02]):149.0[&height_95%HPD={484.7329820626397,1084.2214988364533},prob=9.88666919e-01,height_median=2.71013060e-02,height_mean=2.79103127e-02,prob(percent)=99,effectivebrlenIgrBrlens{all}_mean=0.020097,rateIgrBrlens{all}_median=1.769087,effectivebrlenIgrBrlens{all}_median=0.019716,length_95%HPD={9.33718000e-04,2.66585400e-02},rateIgrBrlens{all}_mean=2.598963,rateIgrBrlens{all}_95%HPD={0.368188,6.940691},length_median=1.11581900e-02,effectivebrlenIgrBrlens{all}_95%HPD={0.008854,0.031569},length_mean=1.23648589e-02],70:885.0[&height_95%HPD={0.061218163381291435,37.32918874962109},prob=1.00000000e+00,height_median=5.28000000e-08,height_mean=5.56839825e-08,prob(percent)=100,effectivebrlenIgrBrlens{all}_mean=0.029663,rateIgrBrlens{all}_median=0.745498,length_95%HPD={2.43573100e-02,5.74635100e-02},rateIgrBrlens{all}_mean=0.768821,effectivebrlenIgrBrlens{all}_median=0.029204,length_median=3.94717600e-02,effectivebrlenIgrBrlens{all}_95%HPD={0.018143,0.042889},rateIgrBrlens{all}_95%HPD={0.390214,1.212816},length_mean=4.02170034e-02]):226.0[&prob=1.00000000e+00,height_median=3.95691472e-02,height_mean=4.03350482e-02,prob(percent)=100,height_95%HPD={617.6231946717938,1219.1040191807472},length_95%HPD={5.31436500e-03,4.58697500e-02},rateIgrBrlens{all}_mean=2.550351,length_median=2.51656200e-02,effectivebrlenIgrBrlens{all}_95%HPD={0.030103,0.075339},rateIgrBrlens{all}_median=2.031800,length_mean=2.56427893e-02,effectivebrlenIgrBrlens{all}_median=0.051139,rateIgrBrlens{all}_95%HPD={0.847159,6.029579},effectivebrlenIgrBrlens{all}_mean=0.051984]):162.0[&height_mean=6.25815098e-02,prob(percent)=63,height_95%HPD={836.7443162099709,1427.306659015857},prob=6.34852559e-01,height_median=6.26775280e-02,length_median=9.50171000e-03,effectivebrlenIgrBrlens{all}_95%HPD={0.000000,0.032873},length_mean=1.06684072e-02,effectivebrlenIgrBrlens{all}_median=0.016225,rateIgrBrlens{all}_95%HPD={0.000001,6.467751},rateIgrBrlens{all}_mean=2.275989,effectivebrlenIgrBrlens{all}_mean=0.016646,rateIgrBrlens{all}_median=1.510636,length_95%HPD={4.59462500e-04,2.36058200e-02}],(184:696.0[&height_95%HPD={0.061003279026718996,37.278149909160476},prob=1.00000000e+00,height_median=5.25000000e-08,height_mean=5.56422052e-08,prob(percent)=100,effectivebrlenIgrBrlens{all}_mean=0.042637,rateIgrBrlens{all}_median=1.355625,length_95%HPD={1.25814700e-02,5.38973400e-02},rateIgrBrlens{all}_mean=1.533002,effectivebrlenIgrBrlens{all}_median=0.042062,length_median=3.13575200e-02,effectivebrlenIgrBrlens{all}_95%HPD={0.025383,0.061486},rateIgrBrlens{all}_95%HPD={0.440652,2.886162},length_mean=3.17378859e-02],188:696.0[&height_95%HPD={0.061003279026718996,37.278149909160476},prob=1.00000000e+00,height_median=5.25000000e-08,height_mean=5.56422052e-08,prob(percent)=100,effectivebrlenIgrBrlens{all}_mean=0.042098,rateIgrBrlens{all}_median=1.308462,length_95%HPD={1.25814700e-02,5.38973400e-02},rateIgrBrlens{all}_mean=1.513217,length_median=3.13575200e-02,effectivebrlenIgrBrlens{all}_95%HPD={0.025905,0.060100},effectivebrlenIgrBrlens{all}_median=0.041630,length_mean=3.17378859e-02,rateIgrBrlens{all}_95%HPD={0.547932,2.924254}]):577.0[&prob=1.00000000e+00,height_median=3.13575668e-02,height_mean=3.17379415e-02,prob(percent)=100,height_95%HPD={449.1872497390875,1045.172924176019},length_95%HPD={1.46862100e-02,6.32660400e-02},rateIgrBrlens{all}_mean=2.072496,length_median=4.05537900e-02,effectivebrlenIgrBrlens{all}_95%HPD={0.050938,0.099946},length_mean=4.04874370e-02,effectivebrlenIgrBrlens{all}_median=0.074825,rateIgrBrlens{all}_95%HPD={0.969608,3.826123},rateIgrBrlens{all}_median=1.856257,effectivebrlenIgrBrlens{all}_mean=0.075288]):162.0[&height_mean=7.18841374e-02,height_median=7.19198770e-02,prob(percent)=57,height_95%HPD={1016.9419756308362,1595.209275370954},prob=5.68987356e-01,length_median=6.95865700e-03,effectivebrlenIgrBrlens{all}_95%HPD={0.000000,0.026866},length_mean=7.97336452e-03,effectivebrlenIgrBrlens{all}_median=0.013653,rateIgrBrlens{all}_95%HPD={0.000001,7.424060},effectivebrlenIgrBrlens{all}_mean=0.013874,rateIgrBrlens{all}_median=1.746087,rateIgrBrlens{all}_mean=2.683547,length_95%HPD={2.10720500e-04,1.81473200e-02}]):363.0[&prob(percent)=100,height_95%HPD={1183.0015521551788,1749.3027364391955},prob=1.00000000e+00,height_median=8.01035140e-02,height_mean=8.02400213e-02,length_mean=5.51805331e-03,effectivebrlenIgrBrlens{all}_median=0.002296,rateIgrBrlens{all}_95%HPD={0.000001,2.387933},effectivebrlenIgrBrlens{all}_mean=0.002881,rateIgrBrlens{all}_median=0.410945,effectivebrlenIgrBrlens{all}_95%HPD={0.000000,0.008162},length_95%HPD={8.97205400e-05,1.35701100e-02},rateIgrBrlens{all}_mean=0.737629,length_median=4.49190300e-03],(((164:548.0[&prob=1.00000000e+00,height_median=5.29999999e-08,height_mean=5.55825121e-08,prob(percent)=100,height_95%HPD={0.061361159889056445,37.36309233135513},length_95%HPD={4.05265500e-03,3.15394000e-02},rateIgrBrlens{all}_mean=0.922518,rateIgrBrlens{all}_median=0.780402,length_median=1.59080500e-02,effectivebrlenIgrBrlens{all}_95%HPD={0.006233,0.019270},length_mean=1.69189574e-02,effectivebrlenIgrBrlens{all}_median=0.012370,rateIgrBrlens{all}_95%HPD={0.242675,1.999374},effectivebrlenIgrBrlens{all}_mean=0.012689],166:548.0[&prob=1.00000000e+00,height_median=5.29999999e-08,height_mean=5.55825121e-08,prob(percent)=100,height_95%HPD={0.061361159889056445,37.36309233135513},length_95%HPD={4.05265500e-03,3.15394000e-02},rateIgrBrlens{all}_mean=1.090449,rateIgrBrlens{all}_median=0.911775,length_median=1.59080500e-02,effectivebrlenIgrBrlens{all}_95%HPD={0.008091,0.021960},length_mean=1.69189574e-02,effectivebrlenIgrBrlens{all}_median=0.014533,rateIgrBrlens{all}_95%HPD={0.266283,2.375732},effectivebrlenIgrBrlens{all}_mean=0.014812]):231.0[&height_mean=1.69190130e-02,prob(percent)=100,height_95%HPD={309.5852309587016,877.9162142284395},height_median=1.59080770e-02,prob=1.00000000e+00,length_median=1.86500800e-02,effectivebrlenIgrBrlens{all}_95%HPD={0.009762,0.027354},rateIgrBrlens{all}_mean=1.263008,length_mean=1.95948804e-02,effectivebrlenIgrBrlens{all}_median=0.018349,rateIgrBrlens{all}_95%HPD={0.328100,2.895707},effectivebrlenIgrBrlens{all}_mean=0.018637,rateIgrBrlens{all}_median=0.973434,length_95%HPD={3.74072200e-03,3.79664900e-02}],165:779.0[&height_mean=5.56150269e-08,prob(percent)=100,height_95%HPD={0.061074959329807096,37.29518744100754},height_median=5.26000001e-08,prob=1.00000000e+00,length_95%HPD={1.88611900e-02,5.52460600e-02},rateIgrBrlens{all}_mean=0.582125,rateIgrBrlens{all}_median=0.546370,effectivebrlenIgrBrlens{all}_mean=0.019918,effectivebrlenIgrBrlens{all}_95%HPD={0.011042,0.028876},rateIgrBrlens{all}_95%HPD={0.247922,0.989103},length_median=3.59527500e-02,effectivebrlenIgrBrlens{all}_median=0.019656,length_mean=3.65138377e-02]):585.0[&height_median=3.59528310e-02,prob(percent)=100,height_95%HPD={515.5637531682379,1117.616135212534},height_mean=3.65138933e-02,prob=1.00000000e+00,effectivebrlenIgrBrlens{all}_mean=0.014621,rateIgrBrlens{all}_median=0.622706,rateIgrBrlens{all}_95%HPD={0.154203,1.762775},length_95%HPD={2.93483800e-03,4.46189900e-02},length_median=2.24810500e-02,effectivebrlenIgrBrlens{all}_95%HPD={0.003394,0.025762},rateIgrBrlens{all}_mean=0.865647,length_mean=2.32281760e-02,effectivebrlenIgrBrlens{all}_median=0.014484],((((167:495.0[&height_mean=5.56550989e-08,prob=1.00000000e+00,prob(percent)=100,height_95%HPD={0.061361159889056445,37.36309233135513},height_median=5.29999999e-08,effectivebrlenIgrBrlens{all}_median=0.005872,length_median=1.18606700e-02,length_mean=1.26942896e-02,length_95%HPD={2.24302400e-03,2.46079300e-02},rateIgrBrlens{all}_mean=0.621609,rateIgrBrlens{all}_95%HPD={0.093166,1.478368},effectivebrlenIgrBrlens{all}_mean=0.006132,rateIgrBrlens{all}_median=0.485467,effectivebrlenIgrBrlens{all}_95%HPD={0.001695,0.011078}],169:495.0[&height_median=5.29999999e-08,height_95%HPD={0.061361159889056445,37.36309233135513},prob=1.00000000e+00,height_mean=5.56583344e-08,prob(percent)=100,effectivebrlenIgrBrlens{all}_median=0.036474,effectivebrlenIgrBrlens{all}_95%HPD={0.026215,0.047415},rateIgrBrlens{all}_95%HPD={0.925882,9.287920},effectivebrlenIgrBrlens{all}_mean=0.036787,rateIgrBrlens{all}_median=3.068749,rateIgrBrlens{all}_mean=3.911693,length_median=1.19357800e-02,length_95%HPD={2.27359500e-03,2.50814800e-02},length_mean=1.27953507e-02]):153.0[&height_95%HPD={273.59715024436065,827.2718786365461},prob=9.91666852e-01,height_median=1.18647790e-02,height_mean=1.26958267e-02,prob(percent)=99,effectivebrlenIgrBrlens{all}_mean=0.008770,rateIgrBrlens{all}_median=1.169452,length_95%HPD={3.88282200e-04,1.93255600e-02},rateIgrBrlens{all}_mean=1.866305,length_median=7.15192900e-03,effectivebrlenIgrBrlens{all}_95%HPD={0.002920,0.014900},effectivebrlenIgrBrlens{all}_median=0.008521,length_mean=8.35610621e-03,rateIgrBrlens{all}_95%HPD={0.112136,5.105606}],168:648.0[&height_95%HPD={0.061361159889056445,37.36309233135513},prob=1.00000000e+00,height_median=5.29999999e-08,height_mean=5.56241707e-08,prob(percent)=100,effectivebrlenIgrBrlens{all}_mean=0.010056,rateIgrBrlens{all}_median=0.479361,length_95%HPD={8.05252500e-03,3.55936200e-02},rateIgrBrlens{all}_mean=0.540504,length_median=2.03220400e-02,effectivebrlenIgrBrlens{all}_95%HPD={0.004198,0.016514},effectivebrlenIgrBrlens{all}_median=0.009798,length_mean=2.09804650e-02,rateIgrBrlens{all}_95%HPD={0.162540,1.074953}]):281.0[&prob=1.00000000e+00,height_median=2.04680240e-02,height_mean=2.10821780e-02,prob(percent)=100,height_95%HPD={399.265556854489,988.1845556365745},length_95%HPD={3.00317100e-03,5.19818100e-02},rateIgrBrlens{all}_mean=2.352300,length_median=2.55398100e-02,effectivebrlenIgrBrlens{all}_95%HPD={0.033691,0.062538},length_mean=2.71863643e-02,effectivebrlenIgrBrlens{all}_median=0.047652,rateIgrBrlens{all}_95%HPD={0.614128,5.051101},effectivebrlenIgrBrlens{all}_mean=0.048099,rateIgrBrlens{all}_median=1.862034],(174:596.0[&prob(percent)=100,height_95%HPD={0.061361159889056445,37.36309233135513},prob=1.00000000e+00,height_median=5.29999999e-08,height_mean=5.56649472e-08,length_mean=1.61068732e-02,effectivebrlenIgrBrlens{all}_median=0.003399,rateIgrBrlens{all}_95%HPD={0.001172,0.631966},effectivebrlenIgrBrlens{all}_mean=0.003696,rateIgrBrlens{all}_median=0.212148,length_95%HPD={5.00314700e-03,2.70844800e-02},rateIgrBrlens{all}_mean=0.269555,length_median=1.57061600e-02,effectivebrlenIgrBrlens{all}_95%HPD={0.000398,0.007660}],(175:452.0[&prob=1.00000000e+00,height_median=5.29999999e-08,height_mean=5.56596162e-08,prob(percent)=100,height_95%HPD={0.061361159889056445,37.36309233135513},length_95%HPD={2.13069200e-03,1.87803900e-02},rateIgrBrlens{all}_mean=1.149978,length_median=9.19841000e-03,effectivebrlenIgrBrlens{all}_95%HPD={0.003841,0.013855},rateIgrBrlens{all}_median=0.930335,length_mean=9.84604485e-03,effectivebrlenIgrBrlens{all}_median=0.008572,rateIgrBrlens{all}_95%HPD={0.215428,2.563150},effectivebrlenIgrBrlens{all}_mean=0.008845],176:452.0[&prob=1.00000000e+00,height_median=5.29999999e-08,height_mean=5.56625739e-08,prob(percent)=100,height_95%HPD={0.061361159889056445,37.36309233135513},length_95%HPD={2.17307200e-03,1.90063700e-02},rateIgrBrlens{all}_mean=1.099586,length_median=9.22840600e-03,effectivebrlenIgrBrlens{all}_95%HPD={0.003901,0.013553},rateIgrBrlens{all}_median=0.885479,length_mean=9.87395852e-03,effectivebrlenIgrBrlens{all}_median=0.008173,rateIgrBrlens{all}_95%HPD={0.270684,2.549948},effectivebrlenIgrBrlens{all}_mean=0.008452]):144.0[&height_mean=9.68082543e-03,prob(percent)=94,height_95%HPD={237.05495061110986,777.4182555584287},prob=9.41845737e-01,height_median=9.10414900e-03,length_median=6.03185400e-03,effectivebrlenIgrBrlens{all}_95%HPD={0.000514,0.008011},rateIgrBrlens{all}_mean=0.976146,length_mean=6.83409474e-03,effectivebrlenIgrBrlens{all}_median=0.003783,rateIgrBrlens{all}_95%HPD={0.001084,2.667184},effectivebrlenIgrBrlens{all}_mean=0.004028,rateIgrBrlens{all}_median=0.611523,length_95%HPD={1.84066000e-04,1.49749100e-02}]):333.0[&prob(percent)=100,height_95%HPD={354.2051515209062,934.3785357467084},prob=1.00000000e+00,height_median=1.60753010e-02,height_mean=1.64865118e-02,length_mean=2.60567222e-02,effectivebrlenIgrBrlens{all}_median=0.024311,rateIgrBrlens{all}_95%HPD={0.377910,2.074845},effectivebrlenIgrBrlens{all}_95%HPD={0.014198,0.037025},effectivebrlenIgrBrlens{all}_mean=0.024860,rateIgrBrlens{all}_median=0.960390,length_95%HPD={8.01054300e-03,4.38604600e-02},rateIgrBrlens{all}_mean=1.103092,length_median=2.54871700e-02]):197.0[&height_95%HPD={657.4419670109897,1258.1395181406958},prob=6.66140752e-01,height_median=4.16151590e-02,height_mean=4.23223632e-02,prob(percent)=67,effectivebrlenIgrBrlens{all}_mean=0.010352,effectivebrlenIgrBrlens{all}_median=0.009845,rateIgrBrlens{all}_median=0.958974,length_95%HPD={5.10195300e-04,2.32683600e-02},rateIgrBrlens{all}_mean=1.456572,rateIgrBrlens{all}_95%HPD={0.000002,4.201938},length_median=9.84521300e-03,effectivebrlenIgrBrlens{all}_95%HPD={0.000000,0.019737},length_mean=1.08486048e-02],((170:571.0[&height_95%HPD={0.061361159889056445,37.36309233135513},prob=1.00000000e+00,height_median=5.29999999e-08,height_mean=5.56165287e-08,prob(percent)=100,effectivebrlenIgrBrlens{all}_mean=0.024068,rateIgrBrlens{all}_median=1.328703,length_95%HPD={6.25812400e-03,3.15496600e-02},rateIgrBrlens{all}_mean=1.527481,effectivebrlenIgrBrlens{all}_median=0.023762,length_median=1.78714100e-02,effectivebrlenIgrBrlens{all}_95%HPD={0.015201,0.033407},rateIgrBrlens{all}_95%HPD={0.500680,3.022724},length_mean=1.83984715e-02],171:571.0[&height_95%HPD={0.061361159889056445,37.36309233135513},prob=1.00000000e+00,height_median=5.29999999e-08,height_mean=5.56171287e-08,prob(percent)=100,effectivebrlenIgrBrlens{all}_mean=0.016960,rateIgrBrlens{all}_median=0.943069,length_95%HPD={6.05985300e-03,3.12360300e-02},rateIgrBrlens{all}_mean=1.075750,effectivebrlenIgrBrlens{all}_median=0.016707,length_median=1.78612000e-02,effectivebrlenIgrBrlens{all}_95%HPD={0.009435,0.024883},rateIgrBrlens{all}_95%HPD={0.324587,2.126406},length_mean=1.83805024e-02]):175.0[&prob=9.96955623e-01,height_median=1.78338330e-02,height_mean=1.83642182e-02,prob(percent)=100,height_95%HPD={324.10480754837397,898.8677435134231},length_95%HPD={8.39333800e-04,2.37673500e-02},rateIgrBrlens{all}_mean=1.209754,length_median=1.09351200e-02,effectivebrlenIgrBrlens{all}_95%HPD={0.003010,0.017186},length_mean=1.17403531e-02,effectivebrlenIgrBrlens{all}_median=0.009167,rateIgrBrlens{all}_95%HPD={0.111084,3.339669},rateIgrBrlens{all}_median=0.846500,effectivebrlenIgrBrlens{all}_mean=0.009561],177:746.0[&prob=1.00000000e+00,height_median=5.28999999e-08,height_mean=5.56454414e-08,prob(percent)=100,height_95%HPD={0.06128968747451884,37.34615270720845},length_95%HPD={1.42380100e-02,4.50181800e-02},rateIgrBrlens{all}_mean=0.981979,length_median=2.96764200e-02,effectivebrlenIgrBrlens{all}_95%HPD={0.017332,0.038482},length_mean=3.00807020e-02,effectivebrlenIgrBrlens{all}_median=0.027427,rateIgrBrlens{all}_95%HPD={0.447684,1.628260},rateIgrBrlens{all}_median=0.931193,effectivebrlenIgrBrlens{all}_mean=0.027639]):380.0[&height_mean=3.01033332e-02,height_median=2.97080152e-02,prob(percent)=100,height_95%HPD={492.9237587898904,1093.5503140607993},prob=9.99777783e-01,length_median=1.77553400e-02,effectivebrlenIgrBrlens{all}_95%HPD={0.013249,0.036016},length_mean=1.85351229e-02,effectivebrlenIgrBrlens{all}_median=0.024001,rateIgrBrlens{all}_95%HPD={0.371197,3.728195},effectivebrlenIgrBrlens{all}_mean=0.024329,rateIgrBrlens{all}_median=1.369025,rateIgrBrlens{all}_mean=1.763399,length_95%HPD={3.66431800e-03,3.48863900e-02}]):238.0[&prob(percent)=74,height_95%HPD={850.0673451403976,1439.9808635116601},prob=7.37872492e-01,height_median=5.15746390e-02,height_mean=5.20851786e-02,length_mean=9.48948008e-03,effectivebrlenIgrBrlens{all}_median=0.012374,rateIgrBrlens{all}_95%HPD={0.187185,6.606716},effectivebrlenIgrBrlens{all}_mean=0.012714,rateIgrBrlens{all}_median=1.418033,effectivebrlenIgrBrlens{all}_95%HPD={0.005168,0.021045},length_95%HPD={3.73000200e-04,2.06225300e-02},rateIgrBrlens{all}_mean=2.340121,length_median=8.59320200e-03],173:1364.0[&prob(percent)=100,height_95%HPD={0.06093154649899466,37.261087716471145},prob=1.00000000e+00,height_median=5.24000000e-08,height_mean=5.56339574e-08,length_mean=6.22700516e-02,effectivebrlenIgrBrlens{all}_median=0.033218,rateIgrBrlens{all}_95%HPD={0.307725,0.827890},effectivebrlenIgrBrlens{all}_mean=0.033473,rateIgrBrlens{all}_median=0.536621,length_95%HPD={3.59437800e-02,8.46112300e-02},rateIgrBrlens{all}_mean=0.557928,effectivebrlenIgrBrlens{all}_95%HPD={0.021862,0.045482},length_median=6.33533000e-02]):434.0[&height_95%HPD={1116.6383762027122,1688.871192716431},prob=1.00000000e+00,height_median=6.93081016e-02,height_mean=6.93979182e-02,prob(percent)=100,effectivebrlenIgrBrlens{all}_mean=0.018347,rateIgrBrlens{all}_median=1.176516,length_95%HPD={2.59447500e-03,3.24477000e-02},rateIgrBrlens{all}_mean=1.500699,effectivebrlenIgrBrlens{all}_median=0.017964,length_median=1.54340000e-02,effectivebrlenIgrBrlens{all}_95%HPD={0.007795,0.030652},rateIgrBrlens{all}_95%HPD={0.282420,3.548514},length_mean=1.63601564e-02]):343.0[&prob=1.00000000e+00,height_median=8.54844150e-02,height_mean=8.57580746e-02,prob(percent)=100,height_95%HPD={1521.8746102118248,2122.893512638191},length_95%HPD={6.89019000e-04,1.95422900e-02},rateIgrBrlens{all}_mean=5.441126,length_median=7.89467200e-03,effectivebrlenIgrBrlens{all}_95%HPD={0.017819,0.043782},length_mean=8.87064477e-03,effectivebrlenIgrBrlens{all}_median=0.029812,rateIgrBrlens{all}_median=3.744000,rateIgrBrlens{all}_95%HPD={0.940870,14.831688},effectivebrlenIgrBrlens{all}_mean=0.030215]):47.0[&height_median=9.45176938e-02,height_mean=9.46287193e-02,prob(percent)=100,height_95%HPD={1800.9858746516827,2566.894444827811},prob=1.00000000e+00,length_median=2.12846700e-03,effectivebrlenIgrBrlens{all}_95%HPD={0.000000,0.002098},length_mean=2.73224842e-03,effectivebrlenIgrBrlens{all}_median=0.000083,rateIgrBrlens{all}_95%HPD={0.000001,0.951225},rateIgrBrlens{all}_mean=0.270694,effectivebrlenIgrBrlens{all}_mean=0.000443,rateIgrBrlens{all}_median=0.035081,length_95%HPD={1.62643900e-05,7.11378200e-03}]):129.0[&prob(percent)=100,height_95%HPD={1820.4543405163702,2616.611155929882},prob=1.00000000e+00,height_median=9.72864590e-02,height_mean=9.73609677e-02,length_mean=1.20568940e-02,effectivebrlenIgrBrlens{all}_median=0.029513,rateIgrBrlens{all}_95%HPD={0.701206,9.559849},effectivebrlenIgrBrlens{all}_mean=0.029812,rateIgrBrlens{all}_median=2.646436,effectivebrlenIgrBrlens{all}_95%HPD={0.018623,0.041306},length_95%HPD={3.27256900e-04,2.45198700e-02},rateIgrBrlens{all}_mean=4.010378,length_median=1.10963700e-02]):114.0[&height_95%HPD={1904.6086888627751,2793.5376122662483},prob=1.00000000e+00,height_median=1.09198830e-01,height_mean=1.09417862e-01,prob(percent)=100,effectivebrlenIgrBrlens{all}_mean=0.002155,rateIgrBrlens{all}_median=0.227183,length_95%HPD={8.12754500e-05,1.60849700e-02},effectivebrlenIgrBrlens{all}_median=0.001408,rateIgrBrlens{all}_mean=0.435918,rateIgrBrlens{all}_95%HPD={0.000001,1.536669},length_median=5.05934900e-03,effectivebrlenIgrBrlens{all}_95%HPD={0.000000,0.006938},length_mean=6.32223444e-03],(42:1148.0[&height_mean=5.55842144e-08,height_median=5.20000000e-08,prob(percent)=100,height_95%HPD={0.06064409065441734,37.19259050160745},prob=1.00000000e+00,length_median=9.70375600e-02,effectivebrlenIgrBrlens{all}_95%HPD={0.052968,0.087901},length_mean=9.65282390e-02,effectivebrlenIgrBrlens{all}_median=0.069363,rateIgrBrlens{all}_95%HPD={0.499657,1.012269},effectivebrlenIgrBrlens{all}_mean=0.069790,rateIgrBrlens{all}_median=0.717887,rateIgrBrlens{all}_mean=0.737331,length_95%HPD={6.60536700e-02,1.23015300e-01}],(71:877.0[&height_95%HPD={0.06064409065441734,37.19259050160745},prob=1.00000000e+00,height_median=5.20000000e-08,height_mean=5.56001207e-08,prob(percent)=100,effectivebrlenIgrBrlens{all}_mean=0.055543,rateIgrBrlens{all}_median=1.069073,length_95%HPD={2.78849800e-02,7.92798500e-02},rateIgrBrlens{all}_mean=1.124319,length_median=5.20379800e-02,effectivebrlenIgrBrlens{all}_95%HPD={0.041205,0.070976},effectivebrlenIgrBrlens{all}_median=0.055137,length_mean=5.27702344e-02,rateIgrBrlens{all}_95%HPD={0.550434,1.717849}],(191:575.0[&height_mean=5.55410998e-08,prob(percent)=100,height_95%HPD={0.06064409065441734,37.19259050160745},height_median=5.20000000e-08,prob=1.00000000e+00,length_median=1.81731500e-02,effectivebrlenIgrBrlens{all}_95%HPD={0.006501,0.019616},rateIgrBrlens{all}_mean=0.805387,length_mean=1.89575892e-02,effectivebrlenIgrBrlens{all}_median=0.012470,rateIgrBrlens{all}_95%HPD={0.241789,1.703634},effectivebrlenIgrBrlens{all}_mean=0.012726,rateIgrBrlens{all}_median=0.686807,length_95%HPD={4.94169700e-03,3.37137300e-02}],192:575.0[&height_mean=5.55410998e-08,prob(percent)=100,height_95%HPD={0.06064409065441734,37.19259050160745},height_median=5.20000000e-08,prob=1.00000000e+00,length_median=1.81731500e-02,effectivebrlenIgrBrlens{all}_95%HPD={0.005734,0.018456},rateIgrBrlens{all}_mean=0.757959,length_mean=1.89575892e-02,effectivebrlenIgrBrlens{all}_median=0.011681,rateIgrBrlens{all}_95%HPD={0.208369,1.658900},effectivebrlenIgrBrlens{all}_mean=0.011927,rateIgrBrlens{all}_median=0.645910,length_95%HPD={4.94169700e-03,3.37137300e-02}]):302.0[&prob(percent)=100,height_95%HPD={326.94866574785783,902.3137353537618},prob=1.00000000e+00,height_median=1.81732530e-02,height_mean=1.89576448e-02,length_mean=3.38126453e-02,effectivebrlenIgrBrlens{all}_median=0.019710,effectivebrlenIgrBrlens{all}_95%HPD={0.010611,0.030194},rateIgrBrlens{all}_95%HPD={0.198200,1.403084},effectivebrlenIgrBrlens{all}_mean=0.020078,rateIgrBrlens{all}_median=0.605809,length_95%HPD={9.52871500e-03,6.02210000e-02},rateIgrBrlens{all}_mean=0.707346,length_median=3.24023400e-02]):271.0[&height_95%HPD={609.3537968771152,1210.5982495288763},prob=1.00000000e+00,height_median=5.20380800e-02,height_mean=5.27702900e-02,prob(percent)=100,effectivebrlenIgrBrlens{all}_mean=0.025356,rateIgrBrlens{all}_median=0.584818,rateIgrBrlens{all}_95%HPD={0.253771,1.273348},length_95%HPD={1.38715600e-02,7.50888700e-02},rateIgrBrlens{all}_mean=0.683667,length_median=4.30180100e-02,effectivebrlenIgrBrlens{all}_95%HPD={0.013785,0.037841},length_mean=4.37580045e-02,effectivebrlenIgrBrlens{all}_median=0.025002]):1283.0[&prob=1.00000000e+00,height_median=9.70376070e-02,height_mean=9.65282946e-02,prob(percent)=100,height_95%HPD={890.1322769317351,1478.5471333918638},length_95%HPD={1.74327500e-04,4.41937800e-02},rateIgrBrlens{all}_mean=0.331382,rateIgrBrlens{all}_median=0.238856,length_median=1.70097000e-02,effectivebrlenIgrBrlens{all}_95%HPD={0.000000,0.013309},length_mean=1.92030463e-02,effectivebrlenIgrBrlens{all}_median=0.004548,rateIgrBrlens{all}_95%HPD={0.000001,0.848229},effectivebrlenIgrBrlens{all}_mean=0.005301]):128.0[&height_mean=1.15718504e-01,prob(percent)=100,height_median=1.15294943e-01,height_95%HPD={1993.3994683561718,2973.9635318764617},prob=9.96466745e-01,length_median=2.67622800e-02,effectivebrlenIgrBrlens{all}_95%HPD={0.006440,0.038303},length_mean=2.83116887e-02,effectivebrlenIgrBrlens{all}_median=0.021815,rateIgrBrlens{all}_95%HPD={0.181285,2.459703},effectivebrlenIgrBrlens{all}_mean=0.022207,rateIgrBrlens{all}_median=0.796715,length_95%HPD={4.14395200e-03,5.67210100e-02},rateIgrBrlens{all}_mean=1.048728],((48:950.0[&height_mean=5.56414526e-08,prob(percent)=100,height_95%HPD={0.05992172159268424,37.02346751406373},prob=1.00000000e+00,height_median=5.10000001e-08,length_median=6.37688200e-02,effectivebrlenIgrBrlens{all}_95%HPD={0.041677,0.075541},rateIgrBrlens{all}_mean=0.962353,length_mean=6.42767208e-02,effectivebrlenIgrBrlens{all}_median=0.057929,rateIgrBrlens{all}_95%HPD={0.515056,1.510958},effectivebrlenIgrBrlens{all}_mean=0.058349,rateIgrBrlens{all}_median=0.905649,length_95%HPD={3.46555700e-02,9.43767200e-02}],(69:653.0[&height_95%HPD={0.060283577426007436,37.10730228855651},prob=1.00000000e+00,height_median=5.15000000e-08,height_mean=5.56280307e-08,prob(percent)=100,effectivebrlenIgrBrlens{all}_mean=0.026706,rateIgrBrlens{all}_median=1.014208,length_95%HPD={9.11573000e-03,4.68951900e-02},rateIgrBrlens{all}_mean=1.141830,effectivebrlenIgrBrlens{all}_median=0.026374,length_median=2.62052200e-02,effectivebrlenIgrBrlens{all}_95%HPD={0.016714,0.036867},rateIgrBrlens{all}_95%HPD={0.410521,2.212666},length_mean=2.70673221e-02],203:653.0[&height_95%HPD={0.060283577426007436,37.10730228855651},prob=1.00000000e+00,height_median=5.15000000e-08,height_mean=5.56280307e-08,prob(percent)=100,effectivebrlenIgrBrlens{all}_mean=0.016484,rateIgrBrlens{all}_median=0.608877,length_95%HPD={9.11573000e-03,4.68951900e-02},rateIgrBrlens{all}_mean=0.699572,effectivebrlenIgrBrlens{all}_median=0.016239,length_median=2.62052200e-02,effectivebrlenIgrBrlens{all}_95%HPD={0.008027,0.025132},rateIgrBrlens{all}_95%HPD={0.224961,1.384505},length_mean=2.70673221e-02]):297.0[&prob=1.00000000e+00,height_median=2.62052330e-02,height_mean=2.70673777e-02,prob(percent)=100,height_95%HPD={403.5839986291555,993.7523102847013},length_95%HPD={9.48493300e-03,6.58851300e-02},rateIgrBrlens{all}_mean=0.928768,length_median=3.60294300e-02,effectivebrlenIgrBrlens{all}_95%HPD={0.016044,0.043132},length_mean=3.72517828e-02,effectivebrlenIgrBrlens{all}_median=0.028670,rateIgrBrlens{all}_median=0.804065,rateIgrBrlens{all}_95%HPD={0.281638,1.890753},effectivebrlenIgrBrlens{all}_mean=0.029087]):231.0[&height_median=6.37570530e-02,height_mean=6.42579278e-02,prob(percent)=100,height_95%HPD={685.6805593545132,1285.7062252197584},prob=9.96488967e-01,length_median=3.28063400e-02,effectivebrlenIgrBrlens{all}_95%HPD={0.006882,0.037326},length_mean=3.43448581e-02,effectivebrlenIgrBrlens{all}_median=0.021140,rateIgrBrlens{all}_95%HPD={0.164525,1.616161},rateIgrBrlens{all}_mean=0.854888,effectivebrlenIgrBrlens{all}_mean=0.021599,rateIgrBrlens{all}_median=0.638853,length_95%HPD={5.58443900e-03,6.69627000e-02}],198:1181.0[&height_mean=5.57589722e-08,height_median=5.25000000e-08,prob(percent)=100,height_95%HPD={0.061003279026718996,37.278149909160476},prob=1.00000000e+00,length_median=9.77084500e-02,effectivebrlenIgrBrlens{all}_95%HPD={0.054500,0.097119},length_mean=9.84968743e-02,effectivebrlenIgrBrlens{all}_median=0.074408,rateIgrBrlens{all}_95%HPD={0.489722,1.159837},effectivebrlenIgrBrlens{all}_mean=0.075037,rateIgrBrlens{all}_median=0.765614,rateIgrBrlens{all}_mean=0.785387,length_95%HPD={6.31734500e-02,1.34871200e-01}]):1378.0[&prob(percent)=100,height_95%HPD={926.4447832329395,1510.6842201359939},prob=1.00000000e+00,height_median=9.77331600e-02,height_mean=9.85475512e-02,length_mean=4.53863713e-02,effectivebrlenIgrBrlens{all}_median=0.021206,rateIgrBrlens{all}_95%HPD={0.150273,1.165885},effectivebrlenIgrBrlens{all}_mean=0.021755,rateIgrBrlens{all}_median=0.473626,effectivebrlenIgrBrlens{all}_95%HPD={0.004816,0.039172},length_95%HPD={9.28491200e-03,8.26409600e-02},rateIgrBrlens{all}_mean=0.551136,length_median=4.44372600e-02]):158.0[&height_95%HPD={2068.8634651889706,3163.697072088574},prob=1.00000000e+00,height_median=1.42936590e-01,height_mean=1.43960827e-01,prob(percent)=100,effectivebrlenIgrBrlens{all}_mean=0.068273,rateIgrBrlens{all}_median=0.537542,length_95%HPD={6.00642900e-02,1.93412400e-01},rateIgrBrlens{all}_mean=0.559011,effectivebrlenIgrBrlens{all}_median=0.067178,length_median=1.24815000e-01,effectivebrlenIgrBrlens{all}_95%HPD={0.029163,0.106693},rateIgrBrlens{all}_95%HPD={0.313019,0.868263},length_mean=1.25517406e-01]):1747.0[&prob=9.54512122e-01,height_median=2.66791670e-01,height_mean=2.67468621e-01,prob(percent)=95,height_95%HPD={2153.355059572775,3410.1760868487218},length_95%HPD={7.37445500e-03,1.13071100e-01},rateIgrBrlens{all}_mean=0.787327,length_median=5.57389500e-02,effectivebrlenIgrBrlens{all}_95%HPD={0.006298,0.074892},rateIgrBrlens{all}_median=0.683905,length_mean=5.83247285e-02,effectivebrlenIgrBrlens{all}_median=0.038896,rateIgrBrlens{all}_95%HPD={0.192678,1.584123},effectivebrlenIgrBrlens{all}_mean=0.040057],((((((3:1099.0[&height_95%HPD={0.062073067240923874,37.5311668868472},prob=1.00000000e+00,height_median=5.40000000e-08,height_mean=5.57058948e-08,prob(percent)=100,effectivebrlenIgrBrlens{all}_mean=0.161916,effectivebrlenIgrBrlens{all}_median=0.160202,rateIgrBrlens{all}_median=1.329112,length_95%HPD={6.59139100e-02,1.88706900e-01},rateIgrBrlens{all}_mean=1.379207,rateIgrBrlens{all}_95%HPD={0.783564,2.091082},length_median=1.20654800e-01,effectivebrlenIgrBrlens{all}_95%HPD={0.112694,0.214330},length_mean=1.23631570e-01],29:1099.0[&height_95%HPD={0.0613611599605031,37.36309234828262},prob=1.00000000e+00,height_median=5.30000000e-08,height_mean=5.57071323e-08,prob(percent)=100,effectivebrlenIgrBrlens{all}_mean=0.108984,rateIgrBrlens{all}_median=0.986579,effectivebrlenIgrBrlens{all}_median=0.107849,length_95%HPD={6.53140900e-02,1.55771400e-01},rateIgrBrlens{all}_mean=1.022290,rateIgrBrlens{all}_95%HPD={0.616075,1.472062},length_median=1.09652700e-01,effectivebrlenIgrBrlens{all}_95%HPD={0.069965,0.148605},length_mean=1.10035798e-01]):224.0[&prob=6.38941357e-01,height_median=1.06870210e-01,height_mean=1.07350161e-01,prob(percent)=64,height_95%HPD={823.079278208362,1414.245283174265},length_95%HPD={8.79230800e-04,6.53958000e-02},rateIgrBrlens{all}_mean=1.166155,rateIgrBrlens{all}_median=0.953518,length_median=3.04791000e-02,effectivebrlenIgrBrlens{all}_95%HPD={0.000000,0.059939},length_mean=3.24671873e-02,effectivebrlenIgrBrlens{all}_median=0.030731,rateIgrBrlens{all}_95%HPD={0.000001,2.673338},effectivebrlenIgrBrlens{all}_mean=0.031557],163:1323.0[&prob=1.00000000e+00,height_median=5.42000000e-08,height_mean=5.57127257e-08,prob(percent)=100,height_95%HPD={0.062214840949610634,37.56449750167664},length_95%HPD={8.00371600e-02,1.81315100e-01},rateIgrBrlens{all}_mean=0.637843,length_median=1.30775800e-01,effectivebrlenIgrBrlens{all}_95%HPD={0.051103,0.111923},rateIgrBrlens{all}_median=0.619365,length_mean=1.30533265e-01,effectivebrlenIgrBrlens{all}_median=0.080582,rateIgrBrlens{all}_95%HPD={0.401294,0.899784},effectivebrlenIgrBrlens{all}_mean=0.081358]):1915.0[&height_mean=1.44623416e-01,prob(percent)=100,height_95%HPD={1073.8701562933497,1649.7511339633688},prob=1.00000000e+00,height_median=1.43901612e-01,length_median=5.81926200e-02,effectivebrlenIgrBrlens{all}_95%HPD={0.010951,0.071271},length_mean=5.92215080e-02,effectivebrlenIgrBrlens{all}_median=0.040755,rateIgrBrlens{all}_mean=0.770391,rateIgrBrlens{all}_95%HPD={0.282720,1.510173},effectivebrlenIgrBrlens{all}_mean=0.040980,rateIgrBrlens{all}_median=0.681300,length_95%HPD={1.14419100e-02,1.07176500e-01}],(((((((22:736.0[&height_95%HPD={0.0613611599605031,37.36309234828262},prob=1.00000000e+00,height_median=5.30000000e-08,height_mean=5.55112931e-08,prob(percent)=100,effectivebrlenIgrBrlens{all}_median=0.083664,effectivebrlenIgrBrlens{all}_mean=0.084336,rateIgrBrlens{all}_median=2.303035,rateIgrBrlens{all}_95%HPD={1.178440,4.722180},length_95%HPD={1.36586000e-02,6.04028600e-02},rateIgrBrlens{all}_mean=2.570302,length_median=3.67365600e-02,effectivebrlenIgrBrlens{all}_95%HPD={0.061904,0.107341},length_mean=3.71665759e-02],100:736.0[&height_95%HPD={0.0613611599605031,37.36309234828262},prob=1.00000000e+00,height_median=5.30000000e-08,height_mean=5.55119020e-08,prob(percent)=100,effectivebrlenIgrBrlens{all}_mean=0.020260,rateIgrBrlens{all}_median=0.539630,effectivebrlenIgrBrlens{all}_median=0.019682,length_95%HPD={1.36586000e-02,6.04028600e-02},rateIgrBrlens{all}_mean=0.589238,rateIgrBrlens{all}_95%HPD={0.183245,1.136633},length_median=3.67375300e-02,effectivebrlenIgrBrlens{all}_95%HPD={0.006886,0.034557},length_mean=3.71679680e-02]):245.0[&prob=9.99644452e-01,height_median=3.67365839e-02,height_mean=3.71656342e-02,prob(percent)=100,height_95%HPD={484.51174755756136,1083.9525386850548},length_95%HPD={4.77012200e-03,5.17682000e-02},rateIgrBrlens{all}_mean=1.408841,length_median=2.78446700e-02,effectivebrlenIgrBrlens{all}_95%HPD={0.014549,0.050585},rateIgrBrlens{all}_median=1.120334,length_mean=2.86192876e-02,effectivebrlenIgrBrlens{all}_median=0.031174,rateIgrBrlens{all}_95%HPD={0.382984,3.009490},effectivebrlenIgrBrlens{all}_mean=0.031739],73:981.0[&prob=1.00000000e+00,height_median=5.29999999e-08,height_mean=5.55170152e-08,prob(percent)=100,height_95%HPD={0.061361159889056445,37.36309233135513},length_95%HPD={4.10028800e-02,8.99875100e-02},rateIgrBrlens{all}_mean=1.282872,length_median=6.55500900e-02,effectivebrlenIgrBrlens{all}_95%HPD={0.059014,0.105602},rateIgrBrlens{all}_median=1.238643,length_mean=6.57753735e-02,effectivebrlenIgrBrlens{all}_median=0.080946,rateIgrBrlens{all}_95%HPD={0.783773,1.891784},effectivebrlenIgrBrlens{all}_mean=0.081592]):362.0[&height_mean=6.57774501e-02,prob(percent)=100,height_95%HPD={716.2525201108555,1313.8429390219744},prob=1.00000000e+00,height_median=6.55501490e-02,length_median=1.65957800e-02,effectivebrlenIgrBrlens{all}_95%HPD={0.000000,0.032256},rateIgrBrlens{all}_mean=1.290891,length_mean=1.79290611e-02,effectivebrlenIgrBrlens{all}_median=0.016840,rateIgrBrlens{all}_95%HPD={0.000045,3.169733},effectivebrlenIgrBrlens{all}_mean=0.017269,rateIgrBrlens{all}_median=0.950172,length_95%HPD={1.01955300e-03,3.65052900e-02}],((63:721.0[&height_mean=5.55374825e-08,height_median=5.30000000e-08,prob(percent)=100,height_95%HPD={0.0613611599605031,37.36309234828262},prob=1.00000000e+00,length_median=1.77583600e-02,effectivebrlenIgrBrlens{all}_95%HPD={0.000894,0.014597},length_mean=1.81077810e-02,effectivebrlenIgrBrlens{all}_median=0.007532,rateIgrBrlens{all}_95%HPD={0.014250,1.180845},effectivebrlenIgrBrlens{all}_mean=0.007755,rateIgrBrlens{all}_median=0.415011,rateIgrBrlens{all}_mean=0.508919,length_95%HPD={6.34977900e-03,2.99158900e-02}],(((64:355.0[&height_95%HPD={0.0613611599605031,37.36309234828262},prob=1.00000000e+00,height_median=5.30000000e-08,height_mean=5.55281608e-08,prob(percent)=100,effectivebrlenIgrBrlens{all}_mean=0.003550,rateIgrBrlens{all}_median=0.706765,rateIgrBrlens{all}_95%HPD={0.066136,2.669397},length_95%HPD={5.50974200e-04,9.76394800e-03},rateIgrBrlens{all}_mean=1.009250,length_median=4.63332900e-03,effectivebrlenIgrBrlens{all}_95%HPD={0.000689,0.007088},length_mean=4.95614078e-03,effectivebrlenIgrBrlens{all}_median=0.003265],65:355.0[&height_95%HPD={0.0613611599605031,37.36309234828262},prob=1.00000000e+00,height_median=5.30000000e-08,height_mean=5.55285853e-08,prob(percent)=100,effectivebrlenIgrBrlens{all}_median=0.003445,effectivebrlenIgrBrlens{all}_mean=0.003689,rateIgrBrlens{all}_median=0.743368,rateIgrBrlens{all}_95%HPD={0.059208,2.818731},length_95%HPD={5.50974200e-04,9.75943900e-03},rateIgrBrlens{all}_mean=1.053673,length_median=4.63332900e-03,effectivebrlenIgrBrlens{all}_95%HPD={0.000750,0.007246},length_mean=4.95445897e-03]):172.0[&prob=9.97977823e-01,height_median=4.62805270e-03,height_mean=4.94692028e-03,prob(percent)=100,height_95%HPD={158.6021413530633,654.7692202205459},length_95%HPD={2.54089400e-04,9.66244100e-03},rateIgrBrlens{all}_mean=1.477968,rateIgrBrlens{all}_median=0.950016,length_median=3.84847300e-03,effectivebrlenIgrBrlens{all}_95%HPD={0.000946,0.007572},length_mean=4.38718766e-03,effectivebrlenIgrBrlens{all}_median=0.003670,rateIgrBrlens{all}_95%HPD={0.055194,4.363094},effectivebrlenIgrBrlens{all}_mean=0.003907],66:527.0[&prob=1.00000000e+00,height_median=5.30000000e-08,height_mean=5.55359348e-08,prob(percent)=100,height_95%HPD={0.0613611599605031,37.36309234828262},length_95%HPD={1.94553500e-03,1.41475400e-02},rateIgrBrlens{all}_mean=0.218725,length_median=7.36497800e-03,effectivebrlenIgrBrlens{all}_95%HPD={0.000000,0.003710},rateIgrBrlens{all}_median=0.161223,length_mean=7.72932030e-03,effectivebrlenIgrBrlens{all}_median=0.001203,rateIgrBrlens{all}_95%HPD={0.000002,0.597299},effectivebrlenIgrBrlens{all}_mean=0.001468],68:527.0[&prob=1.00000000e+00,height_median=5.30000000e-08,height_mean=5.55401187e-08,prob(percent)=100,height_95%HPD={0.0613611599605031,37.36309234828262},length_95%HPD={1.93113000e-03,1.53012200e-02},rateIgrBrlens{all}_mean=0.774929,length_median=7.92335800e-03,effectivebrlenIgrBrlens{all}_95%HPD={0.001456,0.009124},rateIgrBrlens{all}_median=0.617127,length_mean=8.26618124e-03,effectivebrlenIgrBrlens{all}_median=0.004890,rateIgrBrlens{all}_95%HPD={0.112442,1.788894},effectivebrlenIgrBrlens{all}_mean=0.005135]):102.0[&height_mean=1.05986183e-02,prob(percent)=98,height_95%HPD={292.20989343541953,855.2883836549071},prob=9.82555943e-01,height_median=1.03278042e-02,length_median=4.45853200e-03,effectivebrlenIgrBrlens{all}_95%HPD={0.001054,0.008159},rateIgrBrlens{all}_mean=1.441550,length_mean=5.15604960e-03,effectivebrlenIgrBrlens{all}_median=0.004010,rateIgrBrlens{all}_95%HPD={0.079184,4.298555},effectivebrlenIgrBrlens{all}_mean=0.004270,rateIgrBrlens{all}_median=0.908237,length_95%HPD={1.59865300e-04,1.17657800e-02}],67:629.0[&height_mean=5.55249567e-08,prob(percent)=100,height_95%HPD={0.0613611599605031,37.36309234828262},prob=1.00000000e+00,height_median=5.30000000e-08,length_median=1.41737500e-02,effectivebrlenIgrBrlens{all}_95%HPD={0.001796,0.010259},length_mean=1.45795991e-02,effectivebrlenIgrBrlens{all}_median=0.005398,rateIgrBrlens{all}_95%HPD={0.099353,0.944349},rateIgrBrlens{all}_mean=0.446311,effectivebrlenIgrBrlens{all}_mean=0.005727,rateIgrBrlens{all}_median=0.377291,length_95%HPD={5.25370700e-03,2.46249200e-02}]):92.0[&prob(percent)=69,height_95%HPD={375.33591117490926,961.1819637554481},prob=6.85184774e-01,height_median=1.42494920e-02,height_mean=1.46925580e-02,length_mean=5.36852096e-03,effectivebrlenIgrBrlens{all}_median=0.004088,rateIgrBrlens{all}_95%HPD={0.000001,4.170368},effectivebrlenIgrBrlens{all}_mean=0.004461,effectivebrlenIgrBrlens{all}_95%HPD={0.000000,0.010451},rateIgrBrlens{all}_median=0.756614,length_95%HPD={2.08745300e-04,1.25062000e-02},rateIgrBrlens{all}_mean=1.281791,length_median=4.62780100e-03]):330.0[&height_95%HPD={472.69785671975353,1070.994454900552},prob=1.00000000e+00,height_median=1.91442442e-02,height_mean=1.96445384e-02,prob(percent)=100,effectivebrlenIgrBrlens{all}_mean=0.133549,rateIgrBrlens{all}_median=3.349532,effectivebrlenIgrBrlens{all}_median=0.132505,length_95%HPD={1.71647000e-02,6.44340300e-02},rateIgrBrlens{all}_mean=3.655019,rateIgrBrlens{all}_95%HPD={1.748832,6.277816},length_median=3.95755800e-02,effectivebrlenIgrBrlens{all}_95%HPD={0.101525,0.168014},length_mean=4.03479583e-02],((74:527.0[&height_95%HPD={0.0613611599605031,37.36309234828262},prob=1.00000000e+00,height_median=5.30000000e-08,height_mean=5.55465063e-08,prob(percent)=100,effectivebrlenIgrBrlens{all}_mean=0.003608,rateIgrBrlens{all}_median=0.260736,length_95%HPD={2.31937300e-03,2.55033900e-02},rateIgrBrlens{all}_mean=0.330933,effectivebrlenIgrBrlens{all}_median=0.003243,length_median=1.20451200e-02,effectivebrlenIgrBrlens{all}_95%HPD={0.000000,0.007726},rateIgrBrlens{all}_95%HPD={0.000002,0.814115},length_mean=1.29726964e-02],75:527.0[&height_95%HPD={0.0613611599605031,37.36309234828262},prob=1.00000000e+00,height_median=5.30000000e-08,height_mean=5.55540752e-08,prob(percent)=100,effectivebrlenIgrBrlens{all}_mean=0.015300,rateIgrBrlens{all}_median=0.946638,length_95%HPD={2.64998000e-03,3.76195700e-02},rateIgrBrlens{all}_mean=1.285083,length_median=1.63181000e-02,effectivebrlenIgrBrlens{all}_95%HPD={0.006294,0.023781},effectivebrlenIgrBrlens{all}_median=0.015155,length_mean=1.80650406e-02,rateIgrBrlens{all}_95%HPD={0.150040,3.346087}]):158.0[&prob=5.74342792e-01,height_median=1.16589770e-02,height_mean=1.25815825e-02,prob(percent)=57,height_95%HPD={291.99738169707854,854.9654897283228},length_95%HPD={1.13728300e-03,2.72841100e-02},rateIgrBrlens{all}_mean=0.604474,length_median=1.21264100e-02,effectivebrlenIgrBrlens{all}_95%HPD={0.000000,0.011345},length_mean=1.31118165e-02,effectivebrlenIgrBrlens{all}_median=0.005499,rateIgrBrlens{all}_95%HPD={0.000001,1.611275},rateIgrBrlens{all}_median=0.435442,effectivebrlenIgrBrlens{all}_mean=0.005825],77:685.0[&prob=1.00000000e+00,height_median=5.30000000e-08,height_mean=5.55318613e-08,prob(percent)=100,height_95%HPD={0.0613611599605031,37.36309234828262},length_95%HPD={3.18845000e-03,3.85763000e-02},rateIgrBrlens{all}_mean=0.999211,length_median=1.95449100e-02,effectivebrlenIgrBrlens{all}_95%HPD={0.006028,0.022408},length_mean=2.04097375e-02,effectivebrlenIgrBrlens{all}_median=0.014029,rateIgrBrlens{all}_95%HPD={0.145572,2.672235},effectivebrlenIgrBrlens{all}_mean=0.014274,rateIgrBrlens{all}_median=0.701241]):366.0[&height_mean=2.56689734e-02,height_median=2.48199300e-02,prob(percent)=100,height_95%HPD={439.9911951892132,1033.9088287524341},prob=9.98533366e-01,length_median=3.41303800e-02,effectivebrlenIgrBrlens{all}_95%HPD={0.002848,0.031151},length_mean=3.43585281e-02,effectivebrlenIgrBrlens{all}_median=0.015648,rateIgrBrlens{all}_95%HPD={0.098654,1.122799},effectivebrlenIgrBrlens{all}_mean=0.016365,rateIgrBrlens{all}_median=0.467104,rateIgrBrlens{all}_mean=0.526851,length_95%HPD={8.30207700e-03,5.88970000e-02}]):292.0[&prob(percent)=100,height_95%HPD={775.4464782339835,1369.4947313703851},prob=1.00000000e+00,height_median=5.98437850e-02,height_mean=5.99988709e-02,length_mean=2.37076404e-02,effectivebrlenIgrBrlens{all}_median=0.026721,rateIgrBrlens{all}_95%HPD={0.275258,3.329527},effectivebrlenIgrBrlens{all}_mean=0.027425,rateIgrBrlens{all}_median=1.166801,length_95%HPD={3.91982900e-03,4.55517100e-02},rateIgrBrlens{all}_mean=1.449114,effectivebrlenIgrBrlens{all}_95%HPD={0.008861,0.046878},length_median=2.25593000e-02]):696.0[&height_95%HPD={1085.1067251129025,1659.8938496171418},prob=1.00000000e+00,height_median=8.34108200e-02,height_mean=8.37065113e-02,prob(percent)=100,effectivebrlenIgrBrlens{all}_mean=0.048663,rateIgrBrlens{all}_median=2.054855,length_95%HPD={5.43805000e-03,4.68147800e-02},rateIgrBrlens{all}_mean=2.595468,effectivebrlenIgrBrlens{all}_median=0.048197,length_median=2.35974700e-02,effectivebrlenIgrBrlens{all}_95%HPD={0.029208,0.068580},rateIgrBrlens{all}_95%HPD={0.702170,5.411801},length_mean=2.45395058e-02],(((39:844.0[&height_mean=5.55038853e-08,prob(percent)=100,height_95%HPD={0.0613611599605031,37.36309234828262},height_median=5.30000000e-08,prob=1.00000000e+00,length_median=5.42119400e-02,effectivebrlenIgrBrlens{all}_95%HPD={0.042187,0.087347},rateIgrBrlens{all}_mean=1.264395,length_mean=5.48488141e-02,effectivebrlenIgrBrlens{all}_median=0.064217,rateIgrBrlens{all}_95%HPD={0.651706,2.069583},effectivebrlenIgrBrlens{all}_mean=0.064879,rateIgrBrlens{all}_median=1.191171,length_95%HPD={2.63744000e-02,8.24452700e-02}],76:844.0[&height_mean=5.55038853e-08,prob(percent)=100,height_95%HPD={0.0613611599605031,37.36309234828262},height_median=5.30000000e-08,prob=1.00000000e+00,length_median=5.42119400e-02,effectivebrlenIgrBrlens{all}_95%HPD={0.038166,0.080425},rateIgrBrlens{all}_mean=1.154345,length_mean=5.48488141e-02,effectivebrlenIgrBrlens{all}_median=0.058710,rateIgrBrlens{all}_95%HPD={0.564331,1.868433},effectivebrlenIgrBrlens{all}_mean=0.059248,rateIgrBrlens{all}_median=1.076472,length_95%HPD={2.63744000e-02,8.24452700e-02}]):452.0[&prob(percent)=100,height_95%HPD={578.3729652309922,1181.6278006639923},prob=1.00000000e+00,height_median=5.42119840e-02,height_mean=5.48488696e-02,length_mean=4.07721878e-02,effectivebrlenIgrBrlens{all}_median=0.042335,effectivebrlenIgrBrlens{all}_95%HPD={0.023500,0.064858},rateIgrBrlens{all}_95%HPD={0.471468,2.292927},effectivebrlenIgrBrlens{all}_mean=0.043065,rateIgrBrlens{all}_median=1.064158,length_95%HPD={1.22004900e-02,6.92865600e-02},rateIgrBrlens{all}_mean=1.212245,length_median=3.99251100e-02],(97:1054.0[&prob=1.00000000e+00,height_median=5.30000000e-08,height_mean=5.55974185e-08,prob(percent)=100,height_95%HPD={0.0613611599605031,37.36309234828262},length_95%HPD={5.23014500e-02,1.02522600e-01},rateIgrBrlens{all}_mean=0.934286,length_median=7.81141100e-02,effectivebrlenIgrBrlens{all}_95%HPD={0.051523,0.092238},rateIgrBrlens{all}_median=0.899942,length_mean=7.79048351e-02,effectivebrlenIgrBrlens{all}_median=0.070349,rateIgrBrlens{all}_95%HPD={0.585015,1.331496},effectivebrlenIgrBrlens{all}_mean=0.070980],(114:820.0[&prob(percent)=100,height_95%HPD={0.0613611599605031,37.36309234828262},prob=1.00000000e+00,height_median=5.30000000e-08,height_mean=5.55882921e-08,length_mean=5.01537397e-02,effectivebrlenIgrBrlens{all}_median=0.050927,rateIgrBrlens{all}_95%HPD={0.523749,1.973889},effectivebrlenIgrBrlens{all}_mean=0.051501,rateIgrBrlens{all}_median=1.014387,effectivebrlenIgrBrlens{all}_95%HPD={0.028596,0.074330},length_95%HPD={1.99125900e-02,7.64473400e-02},rateIgrBrlens{all}_mean=1.112950,length_median=5.01358900e-02],205:820.0[&prob(percent)=100,height_95%HPD={0.0613611599605031,37.36309234828262},prob=1.00000000e+00,height_median=5.30000000e-08,height_mean=5.55919276e-08,length_mean=5.01481818e-02,effectivebrlenIgrBrlens{all}_median=0.075560,rateIgrBrlens{all}_95%HPD={0.816936,2.928330},effectivebrlenIgrBrlens{all}_mean=0.076510,rateIgrBrlens{all}_median=1.519204,length_95%HPD={1.99125900e-02,7.64342300e-02},rateIgrBrlens{all}_mean=1.672189,effectivebrlenIgrBrlens{all}_95%HPD={0.052575,0.103490},length_median=5.01335500e-02]):234.0[&height_95%HPD={557.5724300311393,1161.2587761201448},prob=9.96422302e-01,height_median=5.00762700e-02,height_mean=5.00746434e-02,prob(percent)=100,effectivebrlenIgrBrlens{all}_mean=0.028916,rateIgrBrlens{all}_median=1.070684,length_95%HPD={4.85486900e-03,5.38388000e-02},rateIgrBrlens{all}_mean=1.282565,effectivebrlenIgrBrlens{all}_median=0.028469,length_median=2.64619300e-02,effectivebrlenIgrBrlens{all}_95%HPD={0.009482,0.049516},rateIgrBrlens{all}_95%HPD={0.214778,2.642028},length_mean=2.78732251e-02]):242.0[&prob=1.00000000e+00,height_median=7.81335660e-02,height_mean=7.79441482e-02,prob(percent)=100,height_95%HPD={779.6793143689471,1373.559836671933},length_95%HPD={6.60037000e-04,3.79265600e-02},rateIgrBrlens{all}_mean=0.897542,length_median=1.60585300e-02,effectivebrlenIgrBrlens{all}_95%HPD={0.000000,0.023303},length_mean=1.76769091e-02,effectivebrlenIgrBrlens{all}_median=0.011306,rateIgrBrlens{all}_median=0.666951,rateIgrBrlens{all}_95%HPD={0.000001,2.232171},effectivebrlenIgrBrlens{all}_mean=0.011792]):482.0[&height_median=9.54097590e-02,height_mean=9.56210574e-02,prob(percent)=100,height_95%HPD={1042.1955727061452,1619.5271818498209},prob=1.00000000e+00,length_median=6.55063400e-03,effectivebrlenIgrBrlens{all}_95%HPD={0.000000,0.010577},length_mean=8.36356027e-03,effectivebrlenIgrBrlens{all}_median=0.001659,rateIgrBrlens{all}_95%HPD={0.000001,1.414549},rateIgrBrlens{all}_mean=0.420870,effectivebrlenIgrBrlens{all}_mean=0.003049,rateIgrBrlens{all}_median=0.219065,length_95%HPD={1.10310900e-04,2.18651100e-02}],(((((86:348.0[&height_95%HPD={0.0613611599605031,37.36309234828262},prob=1.00000000e+00,height_median=5.30000000e-08,height_mean=5.55186196e-08,prob(percent)=100,effectivebrlenIgrBrlens{all}_mean=0.006646,effectivebrlenIgrBrlens{all}_median=0.006377,rateIgrBrlens{all}_median=1.471298,length_95%HPD={5.63522800e-04,1.09953300e-02},rateIgrBrlens{all}_mean=1.970204,rateIgrBrlens{all}_95%HPD={0.275019,5.022559},length_median=4.40269100e-03,effectivebrlenIgrBrlens{all}_95%HPD={0.002888,0.011142},length_mean=4.99453052e-03],92:348.0[&height_95%HPD={0.0613611599605031,37.36309234828262},prob=1.00000000e+00,height_median=5.30000000e-08,height_mean=5.55186196e-08,prob(percent)=100,effectivebrlenIgrBrlens{all}_mean=0.000370,rateIgrBrlens{all}_median=0.029280,effectivebrlenIgrBrlens{all}_median=0.000136,length_95%HPD={5.63522800e-04,1.09953300e-02},rateIgrBrlens{all}_mean=0.078722,rateIgrBrlens{all}_95%HPD={0.000001,0.320748},length_median=4.40269100e-03,effectivebrlenIgrBrlens{all}_95%HPD={0.000000,0.001491},length_mean=4.99453052e-03]):204.0[&prob=1.00000000e+00,height_median=4.40273380e-03,height_mean=4.99458604e-03,prob(percent)=100,height_95%HPD={155.02255550483466,647.955693454189},length_95%HPD={8.30758300e-04,2.07431400e-02},rateIgrBrlens{all}_mean=1.067132,rateIgrBrlens{all}_median=0.686594,length_median=9.26323500e-03,effectivebrlenIgrBrlens{all}_95%HPD={0.002144,0.012092},length_mean=1.01016662e-02,effectivebrlenIgrBrlens{all}_median=0.006480,rateIgrBrlens{all}_95%HPD={0.088528,2.700804},effectivebrlenIgrBrlens{all}_mean=0.006765],128:552.0[&prob=1.00000000e+00,height_median=5.30000000e-08,height_mean=5.55352370e-08,prob(percent)=100,height_95%HPD={0.0613611599605031,37.36309234828262},length_95%HPD={4.44372800e-03,2.71101200e-02},rateIgrBrlens{all}_mean=0.404542,length_median=1.43730000e-02,effectivebrlenIgrBrlens{all}_95%HPD={0.001057,0.010366},rateIgrBrlens{all}_median=0.349697,length_mean=1.50961967e-02,effectivebrlenIgrBrlens{all}_median=0.005090,rateIgrBrlens{all}_95%HPD={0.023820,0.874254},effectivebrlenIgrBrlens{all}_mean=0.005335]):335.0[&height_mean=1.50962523e-02,prob(percent)=100,height_95%HPD={311.96426321073034,881.5961626169116},prob=1.00000000e+00,height_median=1.43730580e-02,length_median=3.86885900e-02,effectivebrlenIgrBrlens{all}_95%HPD={0.021439,0.051713},length_mean=3.93634600e-02,effectivebrlenIgrBrlens{all}_median=0.036143,rateIgrBrlens{all}_mean=1.044195,rateIgrBrlens{all}_95%HPD={0.423460,1.900927},effectivebrlenIgrBrlens{all}_mean=0.036510,rateIgrBrlens{all}_median=0.934902,length_95%HPD={1.47978500e-02,6.55727000e-02}],112:887.0[&height_mean=5.55590809e-08,prob(percent)=100,height_95%HPD={0.0613611599605031,37.36309234828262},prob=1.00000000e+00,height_median=5.30000000e-08,length_median=5.37156500e-02,effectivebrlenIgrBrlens{all}_95%HPD={0.048544,0.087887},length_mean=5.44596567e-02,effectivebrlenIgrBrlens{all}_median=0.066755,rateIgrBrlens{all}_95%HPD={0.675583,2.045631},rateIgrBrlens{all}_mean=1.312605,effectivebrlenIgrBrlens{all}_mean=0.067351,rateIgrBrlens{all}_median=1.245548,length_95%HPD={2.93192300e-02,8.09538300e-02}]):157.0[&prob(percent)=100,height_95%HPD={618.9428872224648,1220.2598545896003},prob=1.00000000e+00,height_median=5.37157030e-02,height_mean=5.44597123e-02,length_mean=1.09570134e-02,effectivebrlenIgrBrlens{all}_median=0.003791,rateIgrBrlens{all}_95%HPD={0.000001,1.682152},effectivebrlenIgrBrlens{all}_95%HPD={0.000000,0.014027},effectivebrlenIgrBrlens{all}_mean=0.004979,rateIgrBrlens{all}_median=0.365486,length_95%HPD={1.02783100e-04,2.64009500e-02},rateIgrBrlens{all}_mean=0.563777,length_median=9.23961800e-03],133:1044.0[&prob(percent)=100,height_95%HPD={0.0613611599605031,37.36309234828262},prob=1.00000000e+00,height_median=5.30000000e-08,height_mean=5.55189047e-08,length_mean=6.54166701e-02,effectivebrlenIgrBrlens{all}_median=0.050728,rateIgrBrlens{all}_95%HPD={0.464309,1.219342},effectivebrlenIgrBrlens{all}_mean=0.051298,rateIgrBrlens{all}_median=0.782740,effectivebrlenIgrBrlens{all}_95%HPD={0.034936,0.069267},length_95%HPD={3.93442800e-02,9.16884400e-02},rateIgrBrlens{all}_mean=0.814787,length_median=6.50969300e-02]):427.0[&height_95%HPD={769.4738132284541,1364.0219544123186},prob=1.00000000e+00,height_median=6.50969790e-02,height_mean=6.54167256e-02,prob(percent)=100,effectivebrlenIgrBrlens{all}_mean=0.027310,rateIgrBrlens{all}_median=0.797350,length_95%HPD={8.54863700e-03,6.22548400e-02},effectivebrlenIgrBrlens{all}_median=0.026849,rateIgrBrlens{all}_mean=0.942118,rateIgrBrlens{all}_95%HPD={0.268032,1.842900},length_median=3.38305100e-02,effectivebrlenIgrBrlens{all}_95%HPD={0.012032,0.042256},length_mean=3.46794241e-02],((93:883.0[&height_95%HPD={0.061361159889056445,37.36309233135513},prob=1.00000000e+00,height_median=5.29999999e-08,height_mean=5.55462448e-08,prob(percent)=100,effectivebrlenIgrBrlens{all}_mean=0.152581,rateIgrBrlens{all}_median=2.495676,length_95%HPD={3.35140200e-02,8.97935700e-02},rateIgrBrlens{all}_mean=2.637220,length_median=6.13701900e-02,effectivebrlenIgrBrlens{all}_95%HPD={0.117583,0.189222},effectivebrlenIgrBrlens{all}_median=0.151597,length_mean=6.11785697e-02,rateIgrBrlens{all}_95%HPD={1.557800,4.160699}],143:883.0[&height_95%HPD={0.0613611599605031,37.36309234828262},prob=1.00000000e+00,height_median=5.30000000e-08,height_mean=5.55384698e-08,prob(percent)=100,effectivebrlenIgrBrlens{all}_mean=0.040205,rateIgrBrlens{all}_median=0.644346,length_95%HPD={3.32059400e-02,9.13873800e-02},rateIgrBrlens{all}_95%HPD={0.309467,1.069016},length_median=6.20053500e-02,effectivebrlenIgrBrlens{all}_95%HPD={0.018455,0.062101},effectivebrlenIgrBrlens{all}_median=0.039341,rateIgrBrlens{all}_mean=0.670520,length_mean=6.19765478e-02]):291.0[&height_median=5.90321360e-02,prob=8.25403880e-01,height_mean=5.87979037e-02,prob(percent)=83,height_95%HPD={615.7110451565217,1216.9695886155423},length_mean=1.93584295e-02,rateIgrBrlens{all}_95%HPD={0.000001,2.785588},rateIgrBrlens{all}_median=0.881744,length_95%HPD={2.14379300e-04,4.02837800e-02},effectivebrlenIgrBrlens{all}_mean=0.017650,effectivebrlenIgrBrlens{all}_median=0.017351,effectivebrlenIgrBrlens{all}_95%HPD={0.000000,0.034366},rateIgrBrlens{all}_mean=1.202952,length_median=1.79148700e-02],(136:831.0[&height_median=5.30000000e-08,prob(percent)=100,height_95%HPD={0.0613611599605031,37.36309234828262},prob=1.00000000e+00,height_mean=5.54849312e-08,rateIgrBrlens{all}_mean=0.998885,rateIgrBrlens{all}_95%HPD={0.488923,1.678228},effectivebrlenIgrBrlens{all}_median=0.040186,effectivebrlenIgrBrlens{all}_mean=0.040599,effectivebrlenIgrBrlens{all}_95%HPD={0.026638,0.055289},rateIgrBrlens{all}_median=0.948033,length_mean=4.34178160e-02,length_median=4.25174500e-02,length_95%HPD={2.12208400e-02,6.48786700e-02}],(137:593.0[&prob(percent)=100,prob=1.00000000e+00,height_95%HPD={0.0613611599605031,37.36309234828262},height_median=5.30000000e-08,height_mean=5.55033531e-08,length_95%HPD={6.31920700e-03,3.65430100e-02},effectivebrlenIgrBrlens{all}_mean=0.020042,rateIgrBrlens{all}_median=0.995112,length_median=1.98746700e-02,effectivebrlenIgrBrlens{all}_median=0.019681,effectivebrlenIgrBrlens{all}_95%HPD={0.011282,0.029001},length_mean=2.08669762e-02,rateIgrBrlens{all}_95%HPD={0.382325,2.172030},rateIgrBrlens{all}_mean=1.119254],138:593.0[&prob=1.00000000e+00,prob(percent)=100,height_median=5.30000000e-08,height_mean=5.55033308e-08,height_95%HPD={0.0613611599605031,37.36309234828262},length_95%HPD={6.31920700e-03,3.65430100e-02},rateIgrBrlens{all}_mean=0.975038,length_median=1.98746700e-02,effectivebrlenIgrBrlens{all}_95%HPD={0.009402,0.026469},rateIgrBrlens{all}_median=0.872186,length_mean=2.08672696e-02,effectivebrlenIgrBrlens{all}_median=0.017121,rateIgrBrlens{all}_95%HPD={0.264769,1.890798},effectivebrlenIgrBrlens{all}_mean=0.017432]):238.0[&height_mean=2.08668066e-02,prob(percent)=100,height_95%HPD={338.27609219961334,918.0762179998782},prob=9.99933335e-01,height_median=1.98746790e-02,length_median=2.15990700e-02,effectivebrlenIgrBrlens{all}_95%HPD={0.009265,0.034367},length_mean=2.25524126e-02,effectivebrlenIgrBrlens{all}_median=0.021276,rateIgrBrlens{all}_mean=1.224324,rateIgrBrlens{all}_95%HPD={0.305031,2.895725},effectivebrlenIgrBrlens{all}_mean=0.021640,rateIgrBrlens{all}_median=0.971838,length_95%HPD={3.97712900e-03,4.20956000e-02}]):343.0[&prob(percent)=100,height_95%HPD={568.3356973417601,1171.9186557693206},prob=9.99977778e-01,height_median=4.25175170e-02,height_mean=4.34178897e-02,length_mean=3.33743825e-02,effectivebrlenIgrBrlens{all}_median=0.038546,rateIgrBrlens{all}_95%HPD={0.485691,2.795067},effectivebrlenIgrBrlens{all}_95%HPD={0.022300,0.056836},effectivebrlenIgrBrlens{all}_mean=0.038839,rateIgrBrlens{all}_median=1.182657,length_95%HPD={8.89306800e-03,5.83507300e-02},rateIgrBrlens{all}_mean=1.381801,length_median=3.27146900e-02]):297.0[&height_95%HPD={918.0283501644217,1503.0136662799084},prob=1.00000000e+00,height_median=7.84865810e-02,height_mean=7.83204685e-02,prob(percent)=100,effectivebrlenIgrBrlens{all}_median=0.027174,effectivebrlenIgrBrlens{all}_mean=0.027665,rateIgrBrlens{all}_median=1.318652,rateIgrBrlens{all}_95%HPD={0.397257,4.253396},length_95%HPD={2.52206200e-03,4.25241600e-02},rateIgrBrlens{all}_mean=1.767217,length_median=2.06160800e-02,effectivebrlenIgrBrlens{all}_95%HPD={0.013137,0.041778},length_mean=2.17756813e-02]):307.0[&prob=1.00000000e+00,height_median=9.97204410e-02,height_mean=1.00096150e-01,prob(percent)=100,height_95%HPD={1217.8854358466444,1781.9326329247579},length_95%HPD={4.79289200e-05,1.35479600e-02},rateIgrBrlens{all}_mean=0.185216,rateIgrBrlens{all}_median=0.052072,length_median=3.87654300e-03,effectivebrlenIgrBrlens{all}_95%HPD={0.000000,0.003060},length_mean=5.04868518e-03,effectivebrlenIgrBrlens{all}_median=0.000224,rateIgrBrlens{all}_95%HPD={0.000001,0.694597},effectivebrlenIgrBrlens{all}_mean=0.000716]):261.0[&height_mean=1.02832679e-01,prob(percent)=55,height_95%HPD={1512.6836429188781,2109.0636561082715},height_median=1.02349123e-01,prob=5.53898802e-01,length_median=7.08727700e-03,effectivebrlenIgrBrlens{all}_95%HPD={0.000000,0.015094},rateIgrBrlens{all}_mean=0.663755,length_mean=8.69539622e-03,effectivebrlenIgrBrlens{all}_median=0.003542,rateIgrBrlens{all}_95%HPD={0.000001,2.113325},effectivebrlenIgrBrlens{all}_mean=0.004962,rateIgrBrlens{all}_median=0.414443,length_95%HPD={1.00466700e-04,2.17735600e-02}]):71.0[&prob(percent)=100,height_95%HPD={1724.8472621155497,2429.1237214862476},prob=9.98688918e-01,height_median=1.09948560e-01,height_mean=1.10496071e-01,length_mean=1.55481281e-02,effectivebrlenIgrBrlens{all}_median=0.032577,rateIgrBrlens{all}_95%HPD={0.481018,8.225457},effectivebrlenIgrBrlens{all}_mean=0.033155,rateIgrBrlens{all}_median=2.256749,length_95%HPD={5.10427600e-04,3.11046500e-02},rateIgrBrlens{all}_mean=3.229072,length_median=1.44427400e-02,effectivebrlenIgrBrlens{all}_95%HPD={0.012734,0.054794}],113:2109.0[&prob(percent)=100,height_95%HPD={0.0394132043540865,37.83545734158669},prob=1.00000000e+00,height_median=5.60000000e-08,height_mean=5.57700627e-08,length_mean=1.26021571e-01,effectivebrlenIgrBrlens{all}_median=0.135276,effectivebrlenIgrBrlens{all}_95%HPD={0.106194,0.167788},rateIgrBrlens{all}_95%HPD={0.779451,1.353853},effectivebrlenIgrBrlens{all}_mean=0.135698,rateIgrBrlens{all}_median=1.074796,length_95%HPD={1.05497200e-01,1.47692600e-01},rateIgrBrlens{all}_mean=1.083623,length_median=1.25520500e-01]):141.0[&height_95%HPD={1750.8475504669345,2496.528334879323},prob=9.99311126e-01,height_median=1.25531000e-01,height_mean=1.26030021e-01,prob(percent)=100,effectivebrlenIgrBrlens{all}_mean=0.038003,rateIgrBrlens{all}_median=2.496090,rateIgrBrlens{all}_95%HPD={0.547425,7.978748},length_95%HPD={1.72969900e-03,3.20907300e-02},rateIgrBrlens{all}_mean=3.364339,length_median=1.48809300e-02,effectivebrlenIgrBrlens{all}_95%HPD={0.018001,0.057832},length_mean=1.59475680e-02,effectivebrlenIgrBrlens{all}_median=0.037476],(((88:586.0[&height_mean=5.55119417e-08,height_median=5.28000000e-08,prob(percent)=100,height_95%HPD={0.061218163381291435,37.32918874962109},prob=1.00000000e+00,length_median=1.92250200e-02,effectivebrlenIgrBrlens{all}_95%HPD={0.012693,0.031627},length_mean=2.00476244e-02,effectivebrlenIgrBrlens{all}_median=0.021475,rateIgrBrlens{all}_95%HPD={0.419675,2.831325},rateIgrBrlens{all}_mean=1.310858,effectivebrlenIgrBrlens{all}_mean=0.021822,rateIgrBrlens{all}_median=1.129045,length_95%HPD={5.64846400e-03,3.63126000e-02}],135:586.0[&height_mean=5.55119417e-08,height_median=5.28000000e-08,prob(percent)=100,height_95%HPD={0.061218163381291435,37.32918874962109},prob=1.00000000e+00,length_median=1.92250200e-02,effectivebrlenIgrBrlens{all}_95%HPD={0.008564,0.025852},length_mean=2.00476244e-02,effectivebrlenIgrBrlens{all}_median=0.016307,rateIgrBrlens{all}_95%HPD={0.247263,2.059847},effectivebrlenIgrBrlens{all}_mean=0.016625,rateIgrBrlens{all}_median=0.856154,rateIgrBrlens{all}_mean=0.994857,length_95%HPD={5.64846400e-03,3.63126000e-02}]):289.0[&prob(percent)=100,height_95%HPD={340.80708901890995,919.1402711210762},prob=1.00000000e+00,height_median=1.92250700e-02,height_mean=2.00476799e-02,length_mean=3.16289627e-02,effectivebrlenIgrBrlens{all}_median=0.039070,rateIgrBrlens{all}_95%HPD={0.486262,2.854559},effectivebrlenIgrBrlens{all}_mean=0.039517,rateIgrBrlens{all}_median=1.289055,effectivebrlenIgrBrlens{all}_95%HPD={0.025286,0.054006},length_95%HPD={9.93776800e-03,5.67595500e-02},rateIgrBrlens{all}_mean=1.492977,length_median=3.05725200e-02],147:875.0[&prob(percent)=100,height_95%HPD={0.06064409072638694,37.192590518781714},prob=1.00000000e+00,height_median=5.20000001e-08,height_mean=5.55050530e-08,length_mean=5.16765871e-02,effectivebrlenIgrBrlens{all}_median=0.026618,rateIgrBrlens{all}_95%HPD={0.263569,0.928490},effectivebrlenIgrBrlens{all}_mean=0.026853,rateIgrBrlens{all}_median=0.517993,length_95%HPD={2.42498500e-02,7.73916700e-02},rateIgrBrlens{all}_mean=0.553034,effectivebrlenIgrBrlens{all}_95%HPD={0.015901,0.037995},length_median=5.09953400e-02]):218.0[&height_95%HPD={606.7626508416276,1208.0181015832522},prob=1.00000000e+00,height_median=5.09953900e-02,height_mean=5.16766426e-02,prob(percent)=100,effectivebrlenIgrBrlens{all}_mean=0.019166,rateIgrBrlens{all}_median=0.691692,length_95%HPD={4.67261400e-03,5.55063600e-02},rateIgrBrlens{all}_mean=0.844965,effectivebrlenIgrBrlens{all}_median=0.018794,length_median=2.71171000e-02,effectivebrlenIgrBrlens{all}_95%HPD={0.008631,0.031239},rateIgrBrlens{all}_95%HPD={0.204856,1.893547},length_mean=2.88298836e-02],127:1093.0[&height_95%HPD={0.06064409065441734,37.19259050160745},prob=1.00000000e+00,height_median=5.20000000e-08,height_mean=5.54637095e-08,prob(percent)=100,effectivebrlenIgrBrlens{all}_mean=0.036195,rateIgrBrlens{all}_median=0.451585,length_95%HPD={4.96007700e-02,1.12765700e-01},rateIgrBrlens{all}_mean=0.465533,length_median=7.98777700e-02,effectivebrlenIgrBrlens{all}_95%HPD={0.023823,0.049117},effectivebrlenIgrBrlens{all}_median=0.035745,length_mean=8.05064708e-02,rateIgrBrlens{all}_95%HPD={0.257208,0.684399}]):1158.0[&prob=1.00000000e+00,height_median=7.98778300e-02,height_mean=8.05065262e-02,prob(percent)=100,height_95%HPD={817.9103332307945,1409.4683767291244},length_95%HPD={2.65409400e-02,9.51019200e-02},rateIgrBrlens{all}_mean=0.399018,length_median=6.14409500e-02,effectivebrlenIgrBrlens{all}_95%HPD={0.010358,0.035803},length_mean=6.14629140e-02,effectivebrlenIgrBrlens{all}_median=0.022601,rateIgrBrlens{all}_95%HPD={0.174950,0.676884},rateIgrBrlens{all}_median=0.374612,effectivebrlenIgrBrlens{all}_mean=0.023037]):877.0[&height_mean=1.41981899e-01,height_median=1.41602009e-01,prob(percent)=100,height_95%HPD={1859.3378558642278,2699.2155636165544},prob=1.00000000e+00,length_median=9.70335200e-03,effectivebrlenIgrBrlens{all}_95%HPD={0.000000,0.014333},length_mean=1.12143626e-02,effectivebrlenIgrBrlens{all}_median=0.006233,rateIgrBrlens{all}_95%HPD={0.000001,2.438995},effectivebrlenIgrBrlens{all}_mean=0.006656,rateIgrBrlens{all}_median=0.570495,rateIgrBrlens{all}_mean=0.868431,length_95%HPD={2.33163400e-04,2.58423300e-02}],(((((85:856.0[&height_95%HPD={0.061361159889056445,37.36309233135513},prob=1.00000000e+00,height_median=5.29999999e-08,height_mean=5.55480603e-08,prob(percent)=100,effectivebrlenIgrBrlens{all}_mean=0.039313,rateIgrBrlens{all}_median=0.690612,effectivebrlenIgrBrlens{all}_median=0.038694,length_95%HPD={2.82314100e-02,8.52944500e-02},rateIgrBrlens{all}_mean=0.733005,rateIgrBrlens{all}_95%HPD={0.355001,1.186007},length_median=5.64710400e-02,effectivebrlenIgrBrlens{all}_95%HPD={0.022922,0.055941},length_mean=5.67490203e-02],109:856.0[&height_95%HPD={0.061361159889056445,37.36309233135513},prob=1.00000000e+00,height_median=5.29999999e-08,height_mean=5.55459336e-08,prob(percent)=100,effectivebrlenIgrBrlens{all}_mean=0.072303,rateIgrBrlens{all}_median=1.282087,effectivebrlenIgrBrlens{all}_median=0.071791,length_95%HPD={2.81779700e-02,8.50976800e-02},rateIgrBrlens{all}_mean=1.359903,rateIgrBrlens{all}_95%HPD={0.645929,2.160409},length_median=5.64703900e-02,effectivebrlenIgrBrlens{all}_95%HPD={0.052979,0.093897},length_mean=5.67300869e-02]):249.0[&prob=9.97511166e-01,height_median=5.64413503e-02,height_mean=5.66670974e-02,prob(percent)=100,height_95%HPD={592.5268363168848,1194.4346374008812},length_95%HPD={5.63805400e-03,5.94390500e-02},rateIgrBrlens{all}_mean=0.838012,length_median=3.19806700e-02,effectivebrlenIgrBrlens{all}_95%HPD={0.008011,0.037844},rateIgrBrlens{all}_median=0.687857,length_mean=3.28654951e-02,effectivebrlenIgrBrlens{all}_median=0.022073,rateIgrBrlens{all}_95%HPD={0.193854,1.843427},effectivebrlenIgrBrlens{all}_mean=0.022556],106:1105.0[&prob=1.00000000e+00,height_median=5.30000000e-08,height_mean=5.56042279e-08,prob(percent)=100,height_95%HPD={0.0613611599605031,37.36309234828262},length_95%HPD={6.44345900e-02,1.14960300e-01},rateIgrBrlens{all}_mean=1.026952,length_median=8.93004300e-02,effectivebrlenIgrBrlens{all}_95%HPD={0.070157,0.111880},rateIgrBrlens{all}_median=1.005080,length_mean=8.95098418e-02,effectivebrlenIgrBrlens{all}_median=0.089727,rateIgrBrlens{all}_95%HPD={0.736670,1.379943},effectivebrlenIgrBrlens{all}_mean=0.090316]):237.0[&height_mean=8.95367176e-02,prob(percent)=100,height_95%HPD={831.6579076433046,1422.4199871434807},prob=1.00000000e+00,height_median=8.93315330e-02,length_median=6.32080300e-03,effectivebrlenIgrBrlens{all}_95%HPD={0.000000,0.007109},length_mean=8.26309560e-03,effectivebrlenIgrBrlens{all}_median=0.000824,rateIgrBrlens{all}_95%HPD={0.000001,0.824726},rateIgrBrlens{all}_mean=0.247810,effectivebrlenIgrBrlens{all}_mean=0.001844,rateIgrBrlens{all}_median=0.118070,length_95%HPD={1.36775700e-05,2.20228900e-02}],(144:927.0[&height_95%HPD={0.061361159889056445,37.36309233135513},prob=1.00000000e+00,height_median=5.29999999e-08,height_mean=5.55977621e-08,prob(percent)=100,effectivebrlenIgrBrlens{all}_mean=0.101166,rateIgrBrlens{all}_median=1.423352,length_95%HPD={4.16151600e-02,1.00928600e-01},rateIgrBrlens{all}_mean=1.477162,effectivebrlenIgrBrlens{all}_median=0.100443,length_median=7.08629800e-02,effectivebrlenIgrBrlens{all}_95%HPD={0.075585,0.129762},rateIgrBrlens{all}_95%HPD={0.916951,2.184172},length_mean=7.12350840e-02],145:927.0[&height_95%HPD={0.061361159889056445,37.36309233135513},prob=1.00000000e+00,height_median=5.29999999e-08,height_mean=5.55959088e-08,prob(percent)=100,effectivebrlenIgrBrlens{all}_mean=0.073426,rateIgrBrlens{all}_median=1.023114,length_95%HPD={4.15656300e-02,1.00928600e-01},rateIgrBrlens{all}_mean=1.067806,length_median=7.08629800e-02,effectivebrlenIgrBrlens{all}_95%HPD={0.048965,0.097835},effectivebrlenIgrBrlens{all}_median=0.072767,length_mean=7.12456495e-02,rateIgrBrlens{all}_95%HPD={0.617810,1.556919}]):415.0[&prob=9.91133530e-01,height_median=7.07210888e-02,height_mean=7.10099236e-02,prob(percent)=99,height_95%HPD={655.3262109771831,1255.7549439618235},length_95%HPD={2.95901800e-03,5.37132000e-02},rateIgrBrlens{all}_mean=1.189959,length_median=2.53614300e-02,effectivebrlenIgrBrlens{all}_95%HPD={0.005813,0.046350},length_mean=2.71551118e-02,effectivebrlenIgrBrlens{all}_median=0.024891,rateIgrBrlens{all}_95%HPD={0.182139,2.703477},rateIgrBrlens{all}_median=0.951705,effectivebrlenIgrBrlens{all}_mean=0.025420]):131.0[&height_mean=9.66865185e-02,height_median=9.63666630e-02,prob(percent)=82,height_95%HPD={1083.0807592093727,1657.9436796482855},prob=8.18404035e-01,length_median=1.47024300e-02,effectivebrlenIgrBrlens{all}_95%HPD={0.000000,0.017090},length_mean=1.63552062e-02,effectivebrlenIgrBrlens{all}_median=0.007684,rateIgrBrlens{all}_95%HPD={0.000001,1.650205},effectivebrlenIgrBrlens{all}_mean=0.008146,rateIgrBrlens{all}_median=0.478835,rateIgrBrlens{all}_mean=0.656340,length_95%HPD={4.63854600e-04,3.53816800e-02}],110:1473.0[&height_mean=5.56825504e-08,height_median=5.40000000e-08,prob(percent)=100,height_95%HPD={0.062073067240923874,37.5311668868472},prob=1.00000000e+00,length_median=1.10621100e-01,effectivebrlenIgrBrlens{all}_95%HPD={0.040760,0.071669},length_mean=1.10450085e-01,effectivebrlenIgrBrlens{all}_median=0.055204,effectivebrlenIgrBrlens{all}_mean=0.055572,rateIgrBrlens{all}_median=0.502179,rateIgrBrlens{all}_mean=0.509411,length_95%HPD={8.32400600e-02,1.38251800e-01},rateIgrBrlens{all}_95%HPD={0.346559,0.674853}]):694.0[&prob(percent)=100,height_mean=1.12361054e-01,prob=1.00000000e+00,height_median=1.12193467e-01,height_95%HPD={1219.547203260371,1783.3650926650696},length_mean=1.65578360e-02,rateIgrBrlens{all}_95%HPD={0.000001,0.780979},rateIgrBrlens{all}_median=0.221465,effectivebrlenIgrBrlens{all}_mean=0.004289,effectivebrlenIgrBrlens{all}_median=0.003627,effectivebrlenIgrBrlens{all}_95%HPD={0.000000,0.011062},length_95%HPD={8.01330900e-05,3.69824000e-02},rateIgrBrlens{all}_mean=0.294852,length_median=1.46635800e-02],(((((89:578.0[&height_median=5.30000000e-08,height_95%HPD={0.0613611599605031,37.36309234828262},prob=1.00000000e+00,prob(percent)=100,height_mean=5.55034175e-08,length_mean=1.91867749e-02,effectivebrlenIgrBrlens{all}_mean=0.026180,length_median=1.84973100e-02,length_95%HPD={5.86170000e-03,3.34266200e-02},rateIgrBrlens{all}_mean=1.621478,rateIgrBrlens{all}_median=1.394341,effectivebrlenIgrBrlens{all}_95%HPD={0.016562,0.035747},rateIgrBrlens{all}_95%HPD={0.489597,3.096258},effectivebrlenIgrBrlens{all}_median=0.025891],141:578.0[&height_95%HPD={0.0613611599605031,37.36309234828262},height_median=5.30000000e-08,height_mean=5.55030182e-08,prob=1.00000000e+00,prob(percent)=100,rateIgrBrlens{all}_95%HPD={0.288050,1.967091},rateIgrBrlens{all}_mean=0.986369,rateIgrBrlens{all}_median=0.850636,length_median=1.84956800e-02,effectivebrlenIgrBrlens{all}_median=0.015733,effectivebrlenIgrBrlens{all}_mean=0.016062,effectivebrlenIgrBrlens{all}_95%HPD={0.008681,0.024086},length_95%HPD={6.19840300e-03,3.36639700e-02},length_mean=1.91720894e-02]):227.0[&prob=9.97711162e-01,height_mean=1.91578093e-02,prob(percent)=100,height_95%HPD={329.94030048583414,906.2492188025858},height_median=1.84715820e-02,length_median=1.22659600e-02,effectivebrlenIgrBrlens{all}_95%HPD={0.005030,0.019769},length_mean=1.32774444e-02,effectivebrlenIgrBrlens{all}_median=0.011534,rateIgrBrlens{all}_95%HPD={0.143692,3.543989},rateIgrBrlens{all}_mean=1.408041,effectivebrlenIgrBrlens{all}_mean=0.011870,rateIgrBrlens{all}_median=0.927085,length_95%HPD={4.68100700e-04,2.70775700e-02}],(107:525.0[&height_95%HPD={0.0613611599605031,37.36309234828262},prob=1.00000000e+00,height_median=5.30000000e-08,height_mean=5.55435084e-08,prob(percent)=100,effectivebrlenIgrBrlens{all}_mean=0.014566,rateIgrBrlens{all}_median=1.034729,length_95%HPD={3.01685400e-03,2.69297600e-02},rateIgrBrlens{all}_mean=1.270738,effectivebrlenIgrBrlens{all}_median=0.014335,length_median=1.40488600e-02,effectivebrlenIgrBrlens{all}_95%HPD={0.008459,0.020948},rateIgrBrlens{all}_95%HPD={0.325381,2.797566},length_mean=1.46097837e-02],120:525.0[&height_95%HPD={0.0613611599605031,37.36309234828262},prob=1.00000000e+00,height_median=5.30000000e-08,height_mean=5.55435084e-08,prob(percent)=100,effectivebrlenIgrBrlens{all}_mean=0.008198,rateIgrBrlens{all}_median=0.571848,length_95%HPD={3.01685400e-03,2.69297600e-02},rateIgrBrlens{all}_mean=0.709893,length_median=1.40488600e-02,effectivebrlenIgrBrlens{all}_95%HPD={0.003418,0.013371},effectivebrlenIgrBrlens{all}_median=0.008007,length_mean=1.46097837e-02,rateIgrBrlens{all}_95%HPD={0.109510,1.644436}]):280.0[&prob=1.00000000e+00,height_median=1.40489170e-02,height_mean=1.46098392e-02,prob(percent)=100,height_95%HPD={290.5917966215036,852.8269676051116},length_95%HPD={3.66512800e-03,3.40174200e-02},rateIgrBrlens{all}_mean=1.173515,length_median=1.73847400e-02,effectivebrlenIgrBrlens{all}_95%HPD={0.008876,0.023463},length_mean=1.81536873e-02,effectivebrlenIgrBrlens{all}_median=0.015654,rateIgrBrlens{all}_95%HPD={0.277436,2.451011},rateIgrBrlens{all}_median=0.879010,effectivebrlenIgrBrlens{all}_mean=0.015866]):282.0[&height_mean=3.25587047e-02,height_median=3.21457880e-02,prob(percent)=93,height_95%HPD={543.5640720823534,1146.8914782116967},prob=9.30823759e-01,length_median=1.08285100e-02,effectivebrlenIgrBrlens{all}_95%HPD={0.003859,0.016808},length_mean=1.18274437e-02,effectivebrlenIgrBrlens{all}_median=0.009823,rateIgrBrlens{all}_95%HPD={0.146115,3.526215},effectivebrlenIgrBrlens{all}_mean=0.010106,rateIgrBrlens{all}_median=0.893179,rateIgrBrlens{all}_mean=1.330813,length_95%HPD={1.01691600e-03,2.47282900e-02}],((94:605.0[&height_mean=5.55455505e-08,prob(percent)=100,height_median=5.30000000e-08,height_95%HPD={0.0613611599605031,37.36309234828262},prob=1.00000000e+00,length_median=2.10903500e-02,effectivebrlenIgrBrlens{all}_95%HPD={0.014458,0.031731},length_mean=2.18659104e-02,effectivebrlenIgrBrlens{all}_median=0.022350,rateIgrBrlens{all}_95%HPD={0.435447,2.099505},effectivebrlenIgrBrlens{all}_mean=0.022618,rateIgrBrlens{all}_median=1.060712,length_95%HPD={8.41458800e-03,3.64852200e-02},rateIgrBrlens{all}_mean=1.170781],140:605.0[&height_mean=5.55520060e-08,prob(percent)=100,height_95%HPD={0.0613611599605031,37.36309234828262},height_median=5.30000000e-08,prob=1.00000000e+00,length_median=2.09564300e-02,effectivebrlenIgrBrlens{all}_95%HPD={0.016353,0.034590},rateIgrBrlens{all}_mean=1.307227,length_mean=2.16731424e-02,effectivebrlenIgrBrlens{all}_median=0.024796,rateIgrBrlens{all}_95%HPD={0.454375,2.414430},effectivebrlenIgrBrlens{all}_mean=0.025109,rateIgrBrlens{all}_median=1.186349,length_95%HPD={8.87802800e-03,3.63963100e-02}]):238.0[&prob(percent)=99,height_95%HPD={362.51957249580136,944.1480843677075},prob=9.85378103e-01,height_median=2.09446260e-02,height_mean=2.16515668e-02,length_mean=1.50686589e-02,rateIgrBrlens{all}_mean=0.998132,rateIgrBrlens{all}_95%HPD={0.166140,2.552012},effectivebrlenIgrBrlens{all}_mean=0.010646,rateIgrBrlens{all}_median=0.740654,effectivebrlenIgrBrlens{all}_median=0.010363,length_95%HPD={1.35716600e-03,3.01731600e-02},effectivebrlenIgrBrlens{all}_95%HPD={0.003970,0.017487},length_median=1.39629100e-02],(115:556.0[&height_mean=5.54983514e-08,height_95%HPD={0.0613611599605031,37.36309234828262},height_median=5.30000000e-08,prob=1.00000000e+00,prob(percent)=100,length_mean=1.69297962e-02,effectivebrlenIgrBrlens{all}_median=0.017261,length_95%HPD={5.09640400e-03,3.03937500e-02},rateIgrBrlens{all}_mean=1.300182,effectivebrlenIgrBrlens{all}_95%HPD={0.009632,0.025264},rateIgrBrlens{all}_median=1.050418,rateIgrBrlens{all}_95%HPD={0.343290,2.521285},length_median=1.65566000e-02,effectivebrlenIgrBrlens{all}_mean=0.017511],119:556.0[&prob(percent)=100,height_mean=5.54983514e-08,height_median=5.30000000e-08,prob=1.00000000e+00,height_95%HPD={0.0613611599605031,37.36309234828262},rateIgrBrlens{all}_median=0.523797,rateIgrBrlens{all}_95%HPD={0.155626,1.310454},rateIgrBrlens{all}_mean=0.639144,effectivebrlenIgrBrlens{all}_mean=0.008798,effectivebrlenIgrBrlens{all}_median=0.008563,effectivebrlenIgrBrlens{all}_95%HPD={0.003538,0.014378},length_mean=1.69297962e-02,length_median=1.65566000e-02,length_95%HPD={5.09640400e-03,3.03937500e-02}]):287.0[&prob(percent)=100,height_mean=1.69298517e-02,height_median=1.65566430e-02,prob=1.00000000e+00,height_95%HPD={315.39161132875375,886.5056966293852},effectivebrlenIgrBrlens{all}_95%HPD={0.005658,0.021500},rateIgrBrlens{all}_mean=0.933627,rateIgrBrlens{all}_median=0.689612,rateIgrBrlens{all}_95%HPD={0.195361,2.104388},effectivebrlenIgrBrlens{all}_median=0.013087,length_median=1.90192700e-02,length_95%HPD={2.58623800e-03,3.68524300e-02},effectivebrlenIgrBrlens{all}_mean=0.013392,length_mean=1.96157321e-02]):244.0[&prob=6.61251972e-01,height_95%HPD={577.6332295123084,1180.8489580699168},height_mean=3.51913682e-02,height_median=3.48344130e-02,prob(percent)=66,length_mean=1.07293285e-02,effectivebrlenIgrBrlens{all}_median=0.004323,rateIgrBrlens{all}_95%HPD={0.000002,1.740473},effectivebrlenIgrBrlens{all}_95%HPD={0.000000,0.009358},effectivebrlenIgrBrlens{all}_mean=0.004618,rateIgrBrlens{all}_median=0.430289,length_95%HPD={3.35750800e-04,2.31411800e-02},rateIgrBrlens{all}_mean=0.664816,length_median=9.64113500e-03]):683.0[&height_95%HPD={811.3317254908253,1403.4282682893875},prob=8.94891225e-01,height_median=4.52053460e-02,height_mean=4.56146038e-02,prob(percent)=89,effectivebrlenIgrBrlens{all}_mean=0.009132,effectivebrlenIgrBrlens{all}_median=0.008901,rateIgrBrlens{all}_median=0.868600,length_95%HPD={2.98314900e-04,2.27544800e-02},rateIgrBrlens{all}_mean=1.373935,rateIgrBrlens{all}_95%HPD={0.000014,3.617409},length_median=1.01901700e-02,effectivebrlenIgrBrlens{all}_95%HPD={0.002794,0.015934},length_mean=1.11145682e-02],(((((95:543.0[&height_mean=5.55129850e-08,prob(percent)=100,height_median=5.30000000e-08,height_95%HPD={0.0613611599605031,37.36309234828262},prob=1.00000000e+00,length_median=1.69687900e-02,effectivebrlenIgrBrlens{all}_95%HPD={0.029636,0.053150},length_mean=1.83021327e-02,effectivebrlenIgrBrlens{all}_median=0.040653,rateIgrBrlens{all}_95%HPD={0.908907,5.651835},effectivebrlenIgrBrlens{all}_mean=0.040938,rateIgrBrlens{all}_median=2.379666,length_95%HPD={4.26161100e-03,3.44201100e-02},rateIgrBrlens{all}_mean=2.793300],111:543.0[&height_mean=5.55123344e-08,prob(percent)=100,height_median=5.30000000e-08,height_95%HPD={0.0613611599605031,37.36309234828262},prob=1.00000000e+00,length_median=1.38432700e-02,effectivebrlenIgrBrlens{all}_95%HPD={0.001477,0.012838},length_mean=1.45211224e-02,effectivebrlenIgrBrlens{all}_median=0.006694,effectivebrlenIgrBrlens{all}_mean=0.006998,rateIgrBrlens{all}_mean=0.552482,rateIgrBrlens{all}_95%HPD={0.098912,1.209438},length_95%HPD={3.94205500e-03,2.54947200e-02},rateIgrBrlens{all}_median=0.476852]):236.0[&prob=6.46363414e-01,prob(percent)=65,height_mean=1.42599142e-02,height_median=1.35319660e-02,height_95%HPD={304.67133409280933,871.6942019825207},effectivebrlenIgrBrlens{all}_median=0.005456,effectivebrlenIgrBrlens{all}_95%HPD={0.000000,0.010937},rateIgrBrlens{all}_mean=0.909103,length_mean=9.14908842e-03,effectivebrlenIgrBrlens{all}_mean=0.005692,length_95%HPD={5.02523800e-04,1.87305500e-02},length_median=8.41571300e-03,rateIgrBrlens{all}_median=0.603549,rateIgrBrlens{all}_95%HPD={0.000003,2.488675}],131:779.0[&height_95%HPD={0.0613611599605031,37.36309234828262},prob(percent)=100,height_mean=5.55130848e-08,height_median=5.30000000e-08,prob=1.00000000e+00,length_median=2.24600300e-02,length_95%HPD={6.00818900e-03,3.68258600e-02},effectivebrlenIgrBrlens{all}_mean=0.011930,length_mean=2.21764948e-02,effectivebrlenIgrBrlens{all}_median=0.011692,rateIgrBrlens{all}_mean=0.641282,rateIgrBrlens{all}_95%HPD={0.218675,1.415576},rateIgrBrlens{all}_median=0.532920,effectivebrlenIgrBrlens{all}_95%HPD={0.006096,0.018050}],178:779.0[&height_mean=5.55367152e-08,height_median=5.30000000e-08,height_95%HPD={0.0613611599605031,37.36309234828262},prob(percent)=100,prob=1.00000000e+00,effectivebrlenIgrBrlens{all}_mean=0.057893,length_95%HPD={1.14139300e-02,4.16230000e-02},length_median=2.46148100e-02,effectivebrlenIgrBrlens{all}_median=0.057472,rateIgrBrlens{all}_mean=2.516957,rateIgrBrlens{all}_median=2.353543,rateIgrBrlens{all}_95%HPD={1.109279,4.231780},effectivebrlenIgrBrlens{all}_95%HPD={0.043954,0.072798},length_mean=2.53558020e-02]):207.0[&height_median=2.75695600e-02,height_95%HPD={515.2308492667049,1117.184415505232},prob=6.02119953e-01,prob(percent)=60,height_mean=2.79984405e-02,length_mean=8.34035578e-03,effectivebrlenIgrBrlens{all}_mean=0.004889,rateIgrBrlens{all}_median=0.593422,rateIgrBrlens{all}_95%HPD={0.002025,2.605090},length_95%HPD={3.15744000e-04,1.81806600e-02},length_median=7.47999100e-03,rateIgrBrlens{all}_mean=0.978317,effectivebrlenIgrBrlens{all}_95%HPD={0.000318,0.009784},effectivebrlenIgrBrlens{all}_median=0.004555],(116:708.0[&height_mean=5.55303400e-08,prob(percent)=100,height_95%HPD={0.0613611599605031,37.36309234828262},prob=1.00000000e+00,height_median=5.30000000e-08,length_median=2.54711100e-02,effectivebrlenIgrBrlens{all}_95%HPD={0.009769,0.024239},length_mean=2.57221864e-02,effectivebrlenIgrBrlens{all}_median=0.016306,rateIgrBrlens{all}_mean=0.685430,rateIgrBrlens{all}_95%HPD={0.319983,1.185592},effectivebrlenIgrBrlens{all}_mean=0.016575,rateIgrBrlens{all}_median=0.646584,length_95%HPD={1.32505800e-02,3.91194800e-02}],(117:547.0[&height_95%HPD={0.0613611599605031,37.36309234828262},prob=1.00000000e+00,height_median=5.30000000e-08,height_mean=5.54849010e-08,prob(percent)=100,effectivebrlenIgrBrlens{all}_mean=0.021145,rateIgrBrlens{all}_median=1.330973,length_95%HPD={5.14807900e-03,2.68932200e-02},rateIgrBrlens{all}_mean=1.543461,effectivebrlenIgrBrlens{all}_median=0.020885,length_median=1.57957300e-02,effectivebrlenIgrBrlens{all}_95%HPD={0.012902,0.030092},rateIgrBrlens{all}_95%HPD={0.513675,3.120146},length_mean=1.59992802e-02],125:547.0[&height_95%HPD={0.0613611599605031,37.36309234828262},prob=1.00000000e+00,height_median=5.30000000e-08,height_mean=5.54849010e-08,prob(percent)=100,effectivebrlenIgrBrlens{all}_mean=0.037396,rateIgrBrlens{all}_median=2.353720,length_95%HPD={5.14807900e-03,2.68932200e-02},rateIgrBrlens{all}_mean=2.742427,effectivebrlenIgrBrlens{all}_median=0.037056,length_median=1.57957300e-02,effectivebrlenIgrBrlens{all}_95%HPD={0.026400,0.049559},rateIgrBrlens{all}_95%HPD={0.928553,5.604822},length_mean=1.59992802e-02]):161.0[&prob=1.00000000e+00,height_median=1.57957740e-02,height_mean=1.59993357e-02,prob(percent)=100,height_95%HPD={308.54393102747963,876.4192644232837},length_95%HPD={1.03249900e-03,1.98815600e-02},rateIgrBrlens{all}_mean=2.412629,length_median=8.82060300e-03,effectivebrlenIgrBrlens{all}_95%HPD={0.008678,0.025591},length_mean=9.73433247e-03,effectivebrlenIgrBrlens{all}_median=0.016715,rateIgrBrlens{all}_95%HPD={0.421017,5.742505},rateIgrBrlens{all}_median=1.889341,effectivebrlenIgrBrlens{all}_mean=0.017023]):278.0[&height_mean=2.57383185e-02,height_median=2.54918020e-02,prob(percent)=100,height_95%HPD={459.45056306951966,1056.2373245371502},prob=9.97422280e-01,length_median=9.49891600e-03,effectivebrlenIgrBrlens{all}_95%HPD={0.005013,0.018911},length_mean=1.01949367e-02,effectivebrlenIgrBrlens{all}_median=0.011530,rateIgrBrlens{all}_95%HPD={0.237335,5.599963},rateIgrBrlens{all}_mean=1.990778,effectivebrlenIgrBrlens{all}_mean=0.011730,rateIgrBrlens{all}_median=1.215866,length_95%HPD={3.50881500e-04,2.10016700e-02}]):81.0[&prob(percent)=59,height_95%HPD={715.6938625038849,1312.8920655326108},prob=5.88053599e-01,height_median=3.60219351e-02,height_mean=3.63058980e-02,length_mean=6.01248612e-03,effectivebrlenIgrBrlens{all}_median=0.004072,rateIgrBrlens{all}_95%HPD={0.000003,3.541031},effectivebrlenIgrBrlens{all}_mean=0.004311,rateIgrBrlens{all}_median=0.734763,effectivebrlenIgrBrlens{all}_95%HPD={0.000909,0.008581},length_95%HPD={2.55431700e-04,1.36539700e-02},rateIgrBrlens{all}_mean=1.203503,length_median=5.20646000e-03],108:1067.0[&prob(percent)=100,height_95%HPD={0.0613611599605031,37.36309234828262},prob=1.00000000e+00,height_median=5.30000000e-08,height_mean=5.55255292e-08,length_mean=3.67406459e-02,effectivebrlenIgrBrlens{all}_median=0.012109,rateIgrBrlens{all}_95%HPD={0.133383,0.553853},effectivebrlenIgrBrlens{all}_mean=0.012064,rateIgrBrlens{all}_median=0.324379,effectivebrlenIgrBrlens{all}_95%HPD={0.004543,0.019818},length_95%HPD={1.55452300e-02,5.51438500e-02},rateIgrBrlens{all}_mean=0.340222,length_median=3.77421000e-02]):279.0[&height_95%HPD={792.3431822815363,1386.085838427304},prob=1.00000000e+00,height_median=4.19700574e-02,height_mean=4.24029923e-02,prob(percent)=100,effectivebrlenIgrBrlens{all}_mean=0.008580,rateIgrBrlens{all}_median=0.899383,length_95%HPD={2.12608900e-04,2.27646500e-02},rateIgrBrlens{all}_mean=1.457147,effectivebrlenIgrBrlens{all}_median=0.008353,length_median=9.35798300e-03,effectivebrlenIgrBrlens{all}_95%HPD={0.003671,0.013871},rateIgrBrlens{all}_95%HPD={0.157489,4.208487},length_mean=1.04246355e-02],103:1346.0[&height_95%HPD={0.061361159889056445,37.36309233135513},prob=1.00000000e+00,height_median=5.29999999e-08,height_mean=5.55124684e-08,prob(percent)=100,effectivebrlenIgrBrlens{all}_mean=0.031502,rateIgrBrlens{all}_median=0.606542,length_95%HPD={3.60230300e-02,6.94926100e-02},rateIgrBrlens{all}_mean=0.616518,effectivebrlenIgrBrlens{all}_median=0.031214,length_median=5.19891100e-02,effectivebrlenIgrBrlens{all}_95%HPD={0.022592,0.041011},rateIgrBrlens{all}_95%HPD={0.369491,0.882640},length_mean=5.24374650e-02],((104:765.0[&height_95%HPD={0.061361159889056445,37.36309233135513},prob=1.00000000e+00,height_median=5.29999999e-08,height_mean=5.55686018e-08,prob(percent)=100,effectivebrlenIgrBrlens{all}_mean=0.059854,rateIgrBrlens{all}_median=1.384365,rateIgrBrlens{all}_95%HPD={0.766154,2.187603},length_95%HPD={2.39730600e-02,6.42527100e-02},rateIgrBrlens{all}_mean=1.442536,length_median=4.34261300e-02,effectivebrlenIgrBrlens{all}_95%HPD={0.045802,0.075637},length_mean=4.38415329e-02,effectivebrlenIgrBrlens{all}_median=0.059503],200:765.0[&height_95%HPD={0.0613611599605031,37.36309234828262},prob=1.00000000e+00,height_median=5.30000000e-08,height_mean=5.55471101e-08,prob(percent)=100,effectivebrlenIgrBrlens{all}_mean=0.062557,rateIgrBrlens{all}_median=1.624630,rateIgrBrlens{all}_95%HPD={0.966360,2.621450},length_95%HPD={2.16249200e-02,5.82529900e-02},rateIgrBrlens{all}_mean=1.689906,length_median=3.86700400e-02,effectivebrlenIgrBrlens{all}_95%HPD={0.046687,0.079355},length_mean=3.92082922e-02,effectivebrlenIgrBrlens{all}_median=0.062290]):145.0[&prob=5.46054532e-01,height_median=3.90628570e-02,height_mean=3.95242054e-02,prob(percent)=55,height_95%HPD={502.8592089854483,1104.6372022930163},length_95%HPD={1.99329800e-04,2.13290400e-02},rateIgrBrlens{all}_mean=0.911451,rateIgrBrlens{all}_median=0.554975,length_median=7.98970200e-03,effectivebrlenIgrBrlens{all}_95%HPD={0.000000,0.011264},length_mean=9.23810312e-03,effectivebrlenIgrBrlens{all}_median=0.005049,rateIgrBrlens{all}_95%HPD={0.000001,2.599092},effectivebrlenIgrBrlens{all}_mean=0.005385],139:910.0[&prob=1.00000000e+00,height_median=5.29999999e-08,height_mean=5.55335290e-08,prob(percent)=100,height_95%HPD={0.061361159889056445,37.36309233135513},length_95%HPD={2.40315600e-02,6.37450700e-02},rateIgrBrlens{all}_mean=0.799209,rateIgrBrlens{all}_median=0.760453,length_median=4.42643900e-02,effectivebrlenIgrBrlens{all}_95%HPD={0.021486,0.046084},length_mean=4.40402775e-02,effectivebrlenIgrBrlens{all}_median=0.033663,rateIgrBrlens{all}_95%HPD={0.450542,1.224585},effectivebrlenIgrBrlens{all}_mean=0.033658]):436.0[&height_mean=4.90986193e-02,prob(percent)=100,height_95%HPD={637.7819086331139,1238.7396553022998},height_median=4.86078560e-02,prob=1.00000000e+00,length_median=3.40334400e-03,effectivebrlenIgrBrlens{all}_95%HPD={0.000000,0.001792},rateIgrBrlens{all}_mean=0.110879,length_mean=4.38295644e-03,effectivebrlenIgrBrlens{all}_median=0.000098,rateIgrBrlens{all}_95%HPD={0.000001,0.457435},effectivebrlenIgrBrlens{all}_mean=0.000397,rateIgrBrlens{all}_median=0.027729,length_95%HPD={4.57940300e-05,1.16283600e-02}]):424.0[&prob(percent)=100,height_95%HPD={1087.6567034616,1662.0596217740972},prob=1.00000000e+00,height_median=5.55578780e-02,height_mean=5.61392342e-02,length_mean=7.40723835e-03,effectivebrlenIgrBrlens{all}_median=0.003324,rateIgrBrlens{all}_95%HPD={0.000001,2.465600},effectivebrlenIgrBrlens{all}_mean=0.003561,rateIgrBrlens{all}_median=0.422508,length_95%HPD={1.96199100e-04,1.70747200e-02},rateIgrBrlens{all}_mean=0.754128,length_median=6.34710100e-03,effectivebrlenIgrBrlens{all}_95%HPD={0.000000,0.008439}],((99:605.0[&prob(percent)=100,height_95%HPD={0.0613611599605031,37.36309234828262},prob=1.00000000e+00,height_median=5.30000000e-08,height_mean=5.54863952e-08,length_mean=2.17572978e-02,effectivebrlenIgrBrlens{all}_median=0.037104,rateIgrBrlens{all}_95%HPD={0.779213,4.114986},effectivebrlenIgrBrlens{all}_mean=0.037386,effectivebrlenIgrBrlens{all}_95%HPD={0.026282,0.048365},rateIgrBrlens{all}_median=1.762115,length_95%HPD={7.00223500e-03,3.67902900e-02},rateIgrBrlens{all}_mean=1.999252,length_median=2.11229600e-02],142:605.0[&prob(percent)=100,height_95%HPD={0.0613611599605031,37.36309234828262},prob=1.00000000e+00,height_median=5.30000000e-08,height_mean=5.54868903e-08,length_mean=2.16069405e-02,effectivebrlenIgrBrlens{all}_median=0.009727,rateIgrBrlens{all}_95%HPD={0.142158,1.062243},effectivebrlenIgrBrlens{all}_mean=0.010052,rateIgrBrlens{all}_median=0.465615,effectivebrlenIgrBrlens{all}_95%HPD={0.003385,0.017259},length_95%HPD={6.77375400e-03,3.63755900e-02},rateIgrBrlens{all}_mean=0.524978,length_median=2.09748300e-02]):304.0[&height_95%HPD={362.7276908194044,944.4081419097296},prob=9.80067110e-01,height_median=2.09961900e-02,height_mean=2.16325600e-02,prob(percent)=98,effectivebrlenIgrBrlens{all}_mean=0.011004,rateIgrBrlens{all}_median=0.643968,effectivebrlenIgrBrlens{all}_median=0.010830,length_95%HPD={1.32826500e-03,3.63761100e-02},rateIgrBrlens{all}_mean=0.870942,rateIgrBrlens{all}_95%HPD={0.098118,2.103354},length_median=1.61226200e-02,effectivebrlenIgrBrlens{all}_95%HPD={0.002821,0.019579},length_mean=1.75757445e-02],(105:702.0[&height_mean=5.55459436e-08,height_median=5.29999999e-08,prob(percent)=100,height_95%HPD={0.061361159889056445,37.36309233135513},prob=1.00000000e+00,length_median=3.36229300e-02,effectivebrlenIgrBrlens{all}_95%HPD={0.034873,0.062200},length_mean=3.64002103e-02,effectivebrlenIgrBrlens{all}_median=0.047844,rateIgrBrlens{all}_95%HPD={0.535540,2.746371},effectivebrlenIgrBrlens{all}_mean=0.048191,rateIgrBrlens{all}_median=1.416196,rateIgrBrlens{all}_mean=1.543650,length_95%HPD={1.30950000e-02,6.76843700e-02}],134:702.0[&height_mean=5.55229248e-08,height_median=5.30000000e-08,prob(percent)=100,height_95%HPD={0.0613611599605031,37.36309234828262},prob=1.00000000e+00,length_median=3.07193700e-02,effectivebrlenIgrBrlens{all}_95%HPD={0.015356,0.036897},length_mean=3.14506196e-02,effectivebrlenIgrBrlens{all}_median=0.025240,rateIgrBrlens{all}_95%HPD={0.351656,1.557299},effectivebrlenIgrBrlens{all}_mean=0.025599,rateIgrBrlens{all}_median=0.822474,rateIgrBrlens{all}_mean=0.893041,length_95%HPD={1.33205100e-02,5.15507600e-02}]):207.0[&prob(percent)=59,height_95%HPD={454.14577299268353,1050.489148615151},prob=5.93186818e-01,height_median=2.90984802e-02,height_mean=2.96674543e-02,length_mean=1.25362242e-02,effectivebrlenIgrBrlens{all}_median=0.007688,rateIgrBrlens{all}_95%HPD={0.087418,2.545610},effectivebrlenIgrBrlens{all}_mean=0.007997,rateIgrBrlens{all}_median=0.672715,length_95%HPD={6.16110900e-04,2.71497200e-02},rateIgrBrlens{all}_mean=0.988198,effectivebrlenIgrBrlens{all}_95%HPD={0.002159,0.014549},length_median=1.11949100e-02]):861.0[&height_95%HPD={638.5452832355794,1239.474828838987},prob=5.84587009e-01,height_median=4.07761980e-02,height_mean=4.18259998e-02,prob(percent)=58,effectivebrlenIgrBrlens{all}_mean=0.008143,rateIgrBrlens{all}_median=0.606574,length_95%HPD={1.17174800e-03,2.80205400e-02},rateIgrBrlens{all}_mean=0.835669,effectivebrlenIgrBrlens{all}_median=0.007972,length_median=1.27933100e-02,effectivebrlenIgrBrlens{all}_95%HPD={0.001828,0.015150},rateIgrBrlens{all}_95%HPD={0.000001,2.145058},length_mean=1.38134241e-02],118:1770.0[&height_95%HPD={0.061361159889056445,37.36309233135513},prob=1.00000000e+00,height_median=5.29999999e-08,height_mean=5.55666181e-08,prob(percent)=100,effectivebrlenIgrBrlens{all}_mean=0.037655,rateIgrBrlens{all}_median=0.699852,length_95%HPD={3.34248100e-02,7.28207500e-02},rateIgrBrlens{all}_mean=0.727379,length_median=5.36837700e-02,effectivebrlenIgrBrlens{all}_95%HPD={0.026495,0.049252},effectivebrlenIgrBrlens{all}_median=0.037383,length_mean=5.34344268e-02,rateIgrBrlens{all}_95%HPD={0.454700,1.060401}],146:1770.0[&height_95%HPD={0.061361159889056445,37.36309233135513},prob=1.00000000e+00,height_median=5.29999999e-08,height_mean=5.55105758e-08,prob(percent)=100,effectivebrlenIgrBrlens{all}_mean=0.034199,rateIgrBrlens{all}_median=0.721626,length_95%HPD={1.99917900e-02,7.80023200e-02},rateIgrBrlens{all}_mean=0.741294,length_median=4.86882800e-02,effectivebrlenIgrBrlens{all}_95%HPD={0.019320,0.048682},effectivebrlenIgrBrlens{all}_median=0.034235,length_mean=4.97510448e-02,rateIgrBrlens{all}_95%HPD={0.294070,1.188556}]):88.0[&prob=1.00000000e+00,height_median=6.96308610e-02,height_mean=7.01160048e-02,prob(percent)=100,height_95%HPD={1507.3591713884784,2101.5277158788394},length_95%HPD={1.22933900e-02,5.76156500e-02},rateIgrBrlens{all}_mean=2.427983,length_median=3.36466900e-02,effectivebrlenIgrBrlens{all}_95%HPD={0.051487,0.100592},length_mean=3.45012993e-02,effectivebrlenIgrBrlens{all}_median=0.074254,rateIgrBrlens{all}_95%HPD={0.994834,4.224284},effectivebrlenIgrBrlens{all}_mean=0.074546,rateIgrBrlens{all}_median=2.181463],123:1858.0[&prob=1.00000000e+00,height_median=5.30000000e-08,height_mean=5.51259132e-08,prob(percent)=100,height_95%HPD={0.0613611599605031,37.36309234828262},length_95%HPD={8.19084500e-02,1.29679300e-01},rateIgrBrlens{all}_mean=1.073688,length_median=1.03944600e-01,effectivebrlenIgrBrlens{all}_95%HPD={0.085387,0.140876},length_mean=1.04617249e-01,effectivebrlenIgrBrlens{all}_median=0.109803,rateIgrBrlens{all}_95%HPD={0.771104,1.455715},effectivebrlenIgrBrlens{all}_mean=0.111005,rateIgrBrlens{all}_median=1.053502]):309.0[&height_mean=1.04617304e-01,prob(percent)=100,height_median=1.03944600e-01,height_95%HPD={1567.402588167472,2185.6872266777405},prob=1.00000000e+00,length_median=2.31706400e-02,effectivebrlenIgrBrlens{all}_95%HPD={0.021907,0.062472},length_mean=2.43015862e-02,effectivebrlenIgrBrlens{all}_median=0.040536,rateIgrBrlens{all}_95%HPD={0.535384,4.889867},effectivebrlenIgrBrlens{all}_mean=0.041036,rateIgrBrlens{all}_median=1.723868,length_95%HPD={4.69469100e-03,4.64162200e-02},rateIgrBrlens{all}_mean=2.337029]):961.0[&prob(percent)=100,height_95%HPD={1809.8528198680024,2592.037714186357},prob=1.00000000e+00,height_median=1.28410448e-01,height_mean=1.28918890e-01,length_mean=6.04686196e-03,effectivebrlenIgrBrlens{all}_median=0.000365,rateIgrBrlens{all}_95%HPD={0.000001,0.669963},effectivebrlenIgrBrlens{all}_mean=0.000940,rateIgrBrlens{all}_median=0.074237,length_95%HPD={6.22839600e-05,1.60668600e-02},rateIgrBrlens{all}_mean=0.184452,effectivebrlenIgrBrlens{all}_95%HPD={0.000000,0.003754},length_median=4.68408600e-03],(((87:791.0[&prob=1.00000000e+00,height_median=5.30000000e-08,height_mean=5.54810051e-08,prob(percent)=100,height_95%HPD={0.0613611599605031,37.36309234828262},length_95%HPD={1.99393400e-02,7.13156600e-02},rateIgrBrlens{all}_mean=1.295409,rateIgrBrlens{all}_median=1.205326,length_median=4.50441300e-02,effectivebrlenIgrBrlens{all}_95%HPD={0.036119,0.073323},length_mean=4.55794401e-02,effectivebrlenIgrBrlens{all}_median=0.053691,rateIgrBrlens{all}_95%HPD={0.602546,2.184252},effectivebrlenIgrBrlens{all}_mean=0.054386],96:791.0[&prob=1.00000000e+00,height_median=5.30000000e-08,height_mean=5.54818562e-08,prob(percent)=100,height_95%HPD={0.0613611599605031,37.36309234828262},length_95%HPD={1.99236300e-02,7.13156600e-02},rateIgrBrlens{all}_mean=1.770367,length_median=4.50441300e-02,effectivebrlenIgrBrlens{all}_95%HPD={0.053765,0.094066},rateIgrBrlens{all}_median=1.631463,length_mean=4.55851735e-02,effectivebrlenIgrBrlens{all}_median=0.072912,rateIgrBrlens{all}_95%HPD={0.806438,2.906835},effectivebrlenIgrBrlens{all}_mean=0.073575]):278.0[&height_mean=4.55752030e-02,prob(percent)=100,height_95%HPD={524.8882860926624,1127.7275286821284},prob=9.99266683e-01,height_median=4.50385360e-02,length_median=1.76356000e-02,effectivebrlenIgrBrlens{all}_95%HPD={0.008199,0.036204},length_mean=1.89955227e-02,effectivebrlenIgrBrlens{all}_median=0.021177,rateIgrBrlens{all}_mean=1.683004,rateIgrBrlens{all}_95%HPD={0.249680,4.617508},effectivebrlenIgrBrlens{all}_mean=0.021581,rateIgrBrlens{all}_median=1.171158,length_95%HPD={1.00338700e-03,3.82237200e-02}],(90:772.0[&height_95%HPD={0.0613611599605031,37.36309234828262},prob=1.00000000e+00,height_median=5.30000000e-08,height_mean=5.55052957e-08,prob(percent)=100,effectivebrlenIgrBrlens{all}_mean=0.028821,rateIgrBrlens{all}_median=0.688755,length_95%HPD={1.90081600e-02,6.52401800e-02},rateIgrBrlens{all}_mean=0.736153,effectivebrlenIgrBrlens{all}_median=0.028526,length_median=4.20064200e-02,effectivebrlenIgrBrlens{all}_95%HPD={0.017899,0.040733},rateIgrBrlens{all}_95%HPD={0.317941,1.215515},length_mean=4.23346767e-02],129:772.0[&height_95%HPD={0.0613611599605031,37.36309234828262},prob=1.00000000e+00,height_median=5.30000000e-08,height_mean=5.54997518e-08,prob(percent)=100,effectivebrlenIgrBrlens{all}_mean=0.044704,rateIgrBrlens{all}_median=1.055264,length_95%HPD={1.90081600e-02,6.57186000e-02},rateIgrBrlens{all}_mean=1.146098,effectivebrlenIgrBrlens{all}_median=0.044219,length_median=4.21749900e-02,effectivebrlenIgrBrlens{all}_95%HPD={0.029494,0.060112},rateIgrBrlens{all}_95%HPD={0.577518,1.981149},length_mean=4.25566902e-02]):297.0[&height_mean=4.22705034e-02,prob=9.78844915e-01,prob(percent)=98,height_95%HPD={509.1184194957116,1110.818869727514},height_median=4.19337364e-02,effectivebrlenIgrBrlens{all}_95%HPD={0.002135,0.018832},rateIgrBrlens{all}_mean=0.588480,rateIgrBrlens{all}_median=0.447384,rateIgrBrlens{all}_95%HPD={0.085094,1.361781},length_mean=2.27190570e-02,length_median=2.12645700e-02,length_95%HPD={2.01322900e-03,4.54046900e-02},effectivebrlenIgrBrlens{all}_mean=0.010163,effectivebrlenIgrBrlens{all}_median=0.009783]):142.0[&prob=1.00000000e+00,prob(percent)=100,height_median=6.41639930e-02,height_mean=6.48146297e-02,height_95%HPD={794.1098502422769,1387.734129228769},rateIgrBrlens{all}_mean=0.799450,rateIgrBrlens{all}_median=0.554908,rateIgrBrlens{all}_95%HPD={0.000002,2.070152},effectivebrlenIgrBrlens{all}_95%HPD={0.000000,0.018655},length_mean=1.42204744e-02,effectivebrlenIgrBrlens{all}_mean=0.008402,effectivebrlenIgrBrlens{all}_median=0.007837,length_95%HPD={4.15281700e-04,3.17644100e-02},length_median=1.26077400e-02],126:1211.0[&prob=1.00000000e+00,height_mean=5.53978389e-08,prob(percent)=100,height_95%HPD={0.061361159889056445,37.36309233135513},height_median=5.29999999e-08,effectivebrlenIgrBrlens{all}_mean=0.080806,rateIgrBrlens{all}_95%HPD={0.707760,1.508563},length_mean=7.90350487e-02,length_median=7.82897300e-02,rateIgrBrlens{all}_mean=1.049197,rateIgrBrlens{all}_median=1.029862,effectivebrlenIgrBrlens{all}_95%HPD={0.060642,0.100678},length_95%HPD={5.40951200e-02,1.05860800e-01},effectivebrlenIgrBrlens{all}_median=0.080429]):1917.0[&prob=1.00000000e+00,height_95%HPD={955.6508459414832,1537.4128490041473},height_median=7.82897800e-02,height_mean=7.90351041e-02,prob(percent)=100,rateIgrBrlens{all}_median=0.641406,rateIgrBrlens{all}_mean=0.865902,rateIgrBrlens{all}_95%HPD={0.000001,2.474036},effectivebrlenIgrBrlens{all}_mean=0.011613,effectivebrlenIgrBrlens{all}_median=0.011287,effectivebrlenIgrBrlens{all}_95%HPD={0.000000,0.027056},length_mean=1.52555756e-02,length_median=1.38244900e-02,length_95%HPD={1.26956200e-04,3.37098000e-02}],(91:1228.0[&prob=1.00000000e+00,height_median=5.29999999e-08,height_mean=5.55566021e-08,prob(percent)=100,height_95%HPD={0.061361159889056445,37.36309233135513},length_95%HPD={4.76534000e-02,1.04526400e-01},rateIgrBrlens{all}_mean=0.444788,length_median=7.57980900e-02,effectivebrlenIgrBrlens{all}_95%HPD={0.020052,0.046860},length_mean=7.65231405e-02,effectivebrlenIgrBrlens{all}_median=0.032638,rateIgrBrlens{all}_95%HPD={0.252370,0.675324},effectivebrlenIgrBrlens{all}_mean=0.033088,rateIgrBrlens{all}_median=0.429596],((98:785.0[&prob=1.00000000e+00,height_median=5.30000000e-08,height_mean=5.55389011e-08,prob(percent)=100,height_95%HPD={0.0613611599605031,37.36309234828262},length_95%HPD={2.05704900e-02,5.63944600e-02},rateIgrBrlens{all}_mean=0.830910,rateIgrBrlens{all}_median=0.778842,length_median=3.65992800e-02,effectivebrlenIgrBrlens{all}_95%HPD={0.016937,0.041593},length_mean=3.70249311e-02,effectivebrlenIgrBrlens{all}_median=0.028616,rateIgrBrlens{all}_95%HPD={0.369399,1.352138},effectivebrlenIgrBrlens{all}_mean=0.029003],(101:552.0[&prob(percent)=100,height_95%HPD={0.0613611599605031,37.36309234828262},prob=1.00000000e+00,height_median=5.30000000e-08,height_mean=5.55033308e-08,length_mean=1.65938573e-02,effectivebrlenIgrBrlens{all}_median=0.016611,rateIgrBrlens{all}_95%HPD={0.334446,2.678411},effectivebrlenIgrBrlens{all}_95%HPD={0.008868,0.025078},effectivebrlenIgrBrlens{all}_mean=0.016870,rateIgrBrlens{all}_median=1.036097,length_95%HPD={3.97739000e-03,2.93425200e-02},rateIgrBrlens{all}_mean=1.252492,length_median=1.61602900e-02],130:552.0[&prob(percent)=100,height_95%HPD={0.0613611599605031,37.36309234828262},prob=1.00000000e+00,height_median=5.30000000e-08,height_mean=5.55033308e-08,length_mean=1.65938573e-02,effectivebrlenIgrBrlens{all}_median=0.013176,rateIgrBrlens{all}_95%HPD={0.222739,2.089537},effectivebrlenIgrBrlens{all}_mean=0.013524,rateIgrBrlens{all}_median=0.809223,effectivebrlenIgrBrlens{all}_95%HPD={0.006275,0.021207},length_95%HPD={3.97739000e-03,2.93425200e-02},rateIgrBrlens{all}_mean=1.001631,length_median=1.61602900e-02]):233.0[&height_95%HPD={311.8072625923616,881.2489383116065},prob=1.00000000e+00,height_median=1.61603340e-02,height_mean=1.65939128e-02,prob(percent)=100,effectivebrlenIgrBrlens{all}_mean=0.024146,rateIgrBrlens{all}_median=1.232410,effectivebrlenIgrBrlens{all}_median=0.023742,length_95%HPD={3.27689500e-03,3.88160200e-02},rateIgrBrlens{all}_mean=1.535144,rateIgrBrlens{all}_95%HPD={0.432533,3.460169},length_median=1.93124400e-02,effectivebrlenIgrBrlens{all}_95%HPD={0.012626,0.035587},length_mean=2.04310738e-02]):140.0[&prob=1.00000000e+00,height_median=3.65993340e-02,height_mean=3.70249866e-02,prob(percent)=100,height_95%HPD={520.2903598771513,1122.5907413836044},length_95%HPD={1.10416100e-04,2.17897400e-02},rateIgrBrlens{all}_mean=0.535977,length_median=7.32057000e-03,effectivebrlenIgrBrlens{all}_95%HPD={0.000000,0.010937},rateIgrBrlens{all}_median=0.301919,length_mean=8.89750857e-03,effectivebrlenIgrBrlens{all}_median=0.002631,rateIgrBrlens{all}_95%HPD={0.000001,1.731487},effectivebrlenIgrBrlens{all}_mean=0.003625],132:925.0[&prob=1.00000000e+00,height_median=5.30000000e-08,height_mean=5.55381847e-08,prob(percent)=100,height_95%HPD={0.0613611599605031,37.36309234828262},length_95%HPD={2.78859300e-02,6.69987500e-02},rateIgrBrlens{all}_mean=1.311316,length_median=4.53400600e-02,effectivebrlenIgrBrlens{all}_95%HPD={0.041356,0.074161},rateIgrBrlens{all}_median=1.255619,length_mean=4.59224397e-02,effectivebrlenIgrBrlens{all}_median=0.056856,rateIgrBrlens{all}_95%HPD={0.680240,1.903998},effectivebrlenIgrBrlens{all}_mean=0.057407]):303.0[&height_mean=4.59224952e-02,prob(percent)=100,height_95%HPD={654.1542308320262,1254.5843258790997},prob=1.00000000e+00,height_median=4.53401030e-02,length_median=2.30572700e-02,effectivebrlenIgrBrlens{all}_95%HPD={0.012918,0.042669},length_mean=2.44207529e-02,effectivebrlenIgrBrlens{all}_median=0.026845,rateIgrBrlens{all}_95%HPD={0.362370,3.431277},rateIgrBrlens{all}_mean=1.456623,effectivebrlenIgrBrlens{all}_mean=0.027202,rateIgrBrlens{all}_median=1.159513,length_95%HPD={3.82012500e-03,4.73283700e-02}],102:1228.0[&height_mean=5.54285958e-08,height_median=5.29999999e-08,prob(percent)=100,height_95%HPD={0.061361159889056445,37.36309233135513},prob=1.00000000e+00,length_median=7.62262100e-02,effectivebrlenIgrBrlens{all}_95%HPD={0.046154,0.087508},length_mean=7.73129509e-02,effectivebrlenIgrBrlens{all}_median=0.065690,rateIgrBrlens{all}_95%HPD={0.520558,1.307815},rateIgrBrlens{all}_mean=0.888847,effectivebrlenIgrBrlens{all}_mean=0.066242,rateIgrBrlens{all}_median=0.861272,length_95%HPD={4.77158300e-02,1.09840300e-01}]):1900.0[&prob(percent)=100,height_95%HPD={977.3406275832617,1557.409680203826},prob=1.00000000e+00,height_median=8.44308720e-02,height_mean=8.50647858e-02,length_mean=1.30842092e-02,effectivebrlenIgrBrlens{all}_median=0.002339,rateIgrBrlens{all}_95%HPD={0.000001,0.837727},effectivebrlenIgrBrlens{all}_mean=0.003396,rateIgrBrlens{all}_median=0.192404,effectivebrlenIgrBrlens{all}_95%HPD={0.000000,0.010552},length_95%HPD={1.02131200e-04,3.37156700e-02},rateIgrBrlens{all}_mean=0.286404,length_median=1.04895700e-02],(121:987.0[&prob=1.00000000e+00,height_median=5.30000000e-08,height_mean=5.54509975e-08,prob(percent)=100,height_95%HPD={0.0613611599605031,37.36309234828262},length_95%HPD={4.04497200e-02,1.56457900e-01},rateIgrBrlens{all}_mean=1.218974,length_median=8.49490200e-02,effectivebrlenIgrBrlens{all}_95%HPD={0.057213,0.148296},length_mean=9.15827364e-02,effectivebrlenIgrBrlens{all}_median=0.100613,rateIgrBrlens{all}_95%HPD={0.594822,2.012156},rateIgrBrlens{all}_median=1.154178,effectivebrlenIgrBrlens{all}_mean=0.102071],199:987.0[&prob=1.00000000e+00,height_median=5.30000000e-08,height_mean=5.54546641e-08,prob(percent)=100,height_95%HPD={0.0613611599605031,37.36309234828262},length_95%HPD={4.04497200e-02,1.56457900e-01},rateIgrBrlens{all}_mean=2.298592,length_median=8.49490200e-02,effectivebrlenIgrBrlens{all}_95%HPD={0.132495,0.241410},length_mean=9.15839497e-02,effectivebrlenIgrBrlens{all}_median=0.183781,rateIgrBrlens{all}_95%HPD={0.977540,3.871080},effectivebrlenIgrBrlens{all}_mean=0.185420,rateIgrBrlens{all}_median=2.172232]):2141.0[&height_mean=9.15811039e-02,height_median=8.49484330e-02,prob(percent)=100,height_95%HPD={717.071690526075,1314.260620496803},prob=9.99911113e-01,length_median=4.36343600e-02,effectivebrlenIgrBrlens{all}_95%HPD={0.036869,0.125500},length_mean=4.89144352e-02,effectivebrlenIgrBrlens{all}_median=0.080148,rateIgrBrlens{all}_95%HPD={0.478815,5.549475},effectivebrlenIgrBrlens{all}_mean=0.080989,rateIgrBrlens{all}_median=1.768976,rateIgrBrlens{all}_mean=2.488935,length_95%HPD={6.03369100e-03,1.02570500e-01}],122:3128.0[&height_mean=5.53466696e-08,prob(percent)=100,height_median=5.30000001e-08,height_95%HPD={0.06136116003194964,37.3630923652101},prob=1.00000000e+00,length_median=1.10836800e-01,effectivebrlenIgrBrlens{all}_95%HPD={0.089106,0.159810},length_mean=1.11567852e-01,effectivebrlenIgrBrlens{all}_median=0.124116,rateIgrBrlens{all}_95%HPD={0.762739,1.634259},effectivebrlenIgrBrlens{all}_mean=0.124169,rateIgrBrlens{all}_median=1.119082,length_95%HPD={7.06588100e-02,1.55128900e-01},rateIgrBrlens{all}_mean=1.146670],124:3128.0[&height_mean=5.56268625e-08,prob(percent)=100,height_median=5.30000001e-08,height_95%HPD={0.06136116003194964,37.3630923652101},prob=1.00000000e+00,length_median=1.05496500e-01,effectivebrlenIgrBrlens{all}_95%HPD={0.043839,0.079193},length_mean=1.05278782e-01,effectivebrlenIgrBrlens{all}_median=0.060550,rateIgrBrlens{all}_95%HPD={0.394593,0.821454},effectivebrlenIgrBrlens{all}_mean=0.060858,rateIgrBrlens{all}_median=0.576306,length_95%HPD={7.27580800e-02,1.37047000e-01},rateIgrBrlens{all}_mean=0.588999],180:3128.0[&height_mean=5.53778612e-08,prob(percent)=100,height_95%HPD={0.062073067240923874,37.5311668868472},height_median=5.40000000e-08,prob=1.00000000e+00,length_median=1.27236800e-01,effectivebrlenIgrBrlens{all}_95%HPD={0.092870,0.171032},rateIgrBrlens{all}_mean=1.061290,length_mean=1.28295521e-01,effectivebrlenIgrBrlens{all}_median=0.130101,rateIgrBrlens{all}_95%HPD={0.661570,1.504607},effectivebrlenIgrBrlens{all}_mean=0.130947,rateIgrBrlens{all}_median=1.043839,length_95%HPD={7.41372300e-02,1.80957300e-01}]):110.0[&prob(percent)=100,height_95%HPD={2352.533985100953,4065.3487147313576},prob=1.00000000e+00,height_median=1.70985491e-01,height_mean=1.72775412e-01,length_mean=3.10871722e-02,effectivebrlenIgrBrlens{all}_median=0.032863,rateIgrBrlens{all}_95%HPD={0.000001,2.768003},effectivebrlenIgrBrlens{all}_mean=0.032934,rateIgrBrlens{all}_median=1.058237,length_95%HPD={1.16417500e-03,6.37032200e-02},rateIgrBrlens{all}_mean=1.344535,length_median=2.89953800e-02,effectivebrlenIgrBrlens{all}_95%HPD={0.003475,0.063624}]):551.0[&height_95%HPD={2430.500054623758,4279.336523870733},prob=9.98200040e-01,height_median=2.03075510e-01,height_mean=2.03808411e-01,prob(percent)=100,effectivebrlenIgrBrlens{all}_mean=0.038251,rateIgrBrlens{all}_median=0.941881,rateIgrBrlens{all}_95%HPD={0.299385,2.296858},length_95%HPD={7.33250800e-03,7.46972800e-02},rateIgrBrlens{all}_mean=1.105457,length_median=3.98716200e-02,effectivebrlenIgrBrlens{all}_95%HPD={0.013787,0.065067},length_mean=4.10518449e-02,effectivebrlenIgrBrlens{all}_median=0.037527],((((((23:1078.0[&height_95%HPD={0.062073067240923874,37.5311668868472},prob=1.00000000e+00,height_median=5.40000000e-08,height_mean=5.55038772e-08,prob(percent)=100,effectivebrlenIgrBrlens{all}_mean=0.220640,rateIgrBrlens{all}_median=2.021949,length_95%HPD={7.62711200e-02,1.41930700e-01},rateIgrBrlens{all}_mean=2.062037,length_median=1.09225800e-01,effectivebrlenIgrBrlens{all}_95%HPD={0.166135,0.275378},effectivebrlenIgrBrlens{all}_median=0.219303,length_mean=1.09175791e-01,rateIgrBrlens{all}_95%HPD={1.384911,2.743877}],161:1078.0[&height_95%HPD={0.062073067240923874,37.5311668868472},prob=1.00000000e+00,height_median=5.40000000e-08,height_mean=5.55207658e-08,prob(percent)=100,effectivebrlenIgrBrlens{all}_mean=0.122603,rateIgrBrlens{all}_median=1.123571,length_95%HPD={7.62833900e-02,1.41930700e-01},rateIgrBrlens{all}_mean=1.139054,length_median=1.09225800e-01,effectivebrlenIgrBrlens{all}_95%HPD={0.082208,0.163317},effectivebrlenIgrBrlens{all}_median=0.121261,length_mean=1.09171610e-01,rateIgrBrlens{all}_95%HPD={0.775033,1.548287}]):953.0[&prob=9.98288927e-01,height_median=1.09185662e-01,height_mean=1.09146971e-01,prob(percent)=100,height_95%HPD={803.6641816920119,1396.478358914425},length_95%HPD={3.36212800e-03,6.16584200e-02},rateIgrBrlens{all}_mean=2.068830,length_median=3.02185900e-02,effectivebrlenIgrBrlens{all}_95%HPD={0.016355,0.082469},length_mean=3.17456282e-02,effectivebrlenIgrBrlens{all}_median=0.048280,rateIgrBrlens{all}_95%HPD={0.380419,4.312109},effectivebrlenIgrBrlens{all}_mean=0.049208,rateIgrBrlens{all}_median=1.570358],((((24:1066.0[&prob=1.00000000e+00,height_median=5.30000000e-08,height_mean=5.56140735e-08,prob(percent)=100,height_95%HPD={0.0613611599605031,37.36309234828262},length_95%HPD={6.06662000e-02,1.19455600e-01},rateIgrBrlens{all}_mean=1.377007,length_median=9.04099200e-02,effectivebrlenIgrBrlens{all}_95%HPD={0.090195,0.153266},rateIgrBrlens{all}_median=1.350907,length_mean=9.06758584e-02,effectivebrlenIgrBrlens{all}_median=0.121311,rateIgrBrlens{all}_95%HPD={0.957954,1.938610},effectivebrlenIgrBrlens{all}_mean=0.121976],(149:658.0[&prob(percent)=100,height_95%HPD={0.061361159889056445,37.36309233135513},prob=1.00000000e+00,height_median=5.29999999e-08,height_mean=5.55525913e-08,length_mean=2.77227060e-02,effectivebrlenIgrBrlens{all}_median=0.026923,rateIgrBrlens{all}_95%HPD={0.349036,2.386464},effectivebrlenIgrBrlens{all}_mean=0.027511,rateIgrBrlens{all}_median=1.009138,effectivebrlenIgrBrlens{all}_95%HPD={0.013959,0.042017},length_95%HPD={7.53868800e-03,4.93652200e-02},rateIgrBrlens{all}_mean=1.173469,length_median=2.66984000e-02],159:658.0[&prob(percent)=100,height_95%HPD={0.061361159889056445,37.36309233135513},prob=1.00000000e+00,height_median=5.29999999e-08,height_mean=5.55525913e-08,length_mean=2.77227060e-02,effectivebrlenIgrBrlens{all}_median=0.031428,rateIgrBrlens{all}_95%HPD={0.402331,2.753802},effectivebrlenIgrBrlens{all}_mean=0.031933,rateIgrBrlens{all}_median=1.161227,length_95%HPD={7.53868800e-03,4.93652200e-02},rateIgrBrlens{all}_mean=1.371916,effectivebrlenIgrBrlens{all}_95%HPD={0.018083,0.047015},length_median=2.66984000e-02]):408.0[&height_95%HPD={415.6201098547358,1006.4290676304629},prob=1.00000000e+00,height_median=2.66984449e-02,height_mean=2.77227615e-02,prob(percent)=100,effectivebrlenIgrBrlens{all}_mean=0.101504,rateIgrBrlens{all}_median=1.495617,length_95%HPD={3.16933500e-02,1.01211400e-01},rateIgrBrlens{all}_mean=1.618265,effectivebrlenIgrBrlens{all}_median=0.100691,length_median=6.74255200e-02,effectivebrlenIgrBrlens{all}_95%HPD={0.069764,0.133318},rateIgrBrlens{all}_95%HPD={0.886510,2.617911},length_mean=6.73369236e-02]):163.0[&prob=5.92520166e-01,height_median=8.98532732e-02,height_mean=9.00999144e-02,prob(percent)=59,height_95%HPD={789.7804721275819,1383.2762993823296},length_95%HPD={2.07843100e-04,4.49156500e-02},rateIgrBrlens{all}_mean=1.438095,length_median=1.76615300e-02,effectivebrlenIgrBrlens{all}_95%HPD={0.000000,0.046702},length_mean=1.99642246e-02,effectivebrlenIgrBrlens{all}_median=0.022044,rateIgrBrlens{all}_95%HPD={0.000001,3.615744},rateIgrBrlens{all}_median=1.123859,effectivebrlenIgrBrlens{all}_mean=0.022738],158:1229.0[&prob=1.00000000e+00,height_median=5.30000000e-08,height_mean=5.54533382e-08,prob(percent)=100,height_95%HPD={0.0613611599605031,37.36309234828262},length_95%HPD={2.84024200e-02,1.26158800e-01},rateIgrBrlens{all}_mean=1.169902,length_median=8.78683500e-02,effectivebrlenIgrBrlens{all}_95%HPD={0.059029,0.111195},length_mean=8.29356571e-02,effectivebrlenIgrBrlens{all}_median=0.083865,rateIgrBrlens{all}_95%HPD={0.527793,2.262746},rateIgrBrlens{all}_median=0.985883,effectivebrlenIgrBrlens{all}_mean=0.084485]):416.0[&height_mean=1.04039007e-01,height_median=1.03740046e-01,prob(percent)=72,height_95%HPD={978.0970387414575,1558.1180541873296},prob=7.16117420e-01,length_median=1.76564700e-02,effectivebrlenIgrBrlens{all}_95%HPD={0.003315,0.034564},length_mean=1.92199432e-02,effectivebrlenIgrBrlens{all}_median=0.017581,rateIgrBrlens{all}_95%HPD={0.000002,3.343644},effectivebrlenIgrBrlens{all}_mean=0.018217,rateIgrBrlens{all}_median=0.965726,rateIgrBrlens{all}_mean=1.373614,length_95%HPD={1.20235300e-03,4.03614600e-02}],((26:992.0[&height_mean=5.54403478e-08,prob(percent)=100,height_median=5.30000000e-08,height_95%HPD={0.0613611599605031,37.36309234828262},prob=1.00000000e+00,length_median=8.61575100e-02,effectivebrlenIgrBrlens{all}_95%HPD={0.096885,0.165654},length_mean=8.61258442e-02,effectivebrlenIgrBrlens{all}_mean=0.130509,rateIgrBrlens{all}_median=1.519001,rateIgrBrlens{all}_95%HPD={0.972862,2.252632},rateIgrBrlens{all}_mean=1.566658,length_95%HPD={5.33452900e-02,1.19285300e-01},effectivebrlenIgrBrlens{all}_median=0.129535],27:992.0[&prob(percent)=100,height_mean=5.54485409e-08,height_median=5.30000000e-08,height_95%HPD={0.0613611599605031,37.36309234828262},prob=1.00000000e+00,effectivebrlenIgrBrlens{all}_95%HPD={0.058665,0.122575},length_mean=8.63594445e-02,effectivebrlenIgrBrlens{all}_mean=0.090017,length_median=8.62637000e-02,rateIgrBrlens{all}_median=1.031210,rateIgrBrlens{all}_95%HPD={0.673147,1.593600},rateIgrBrlens{all}_mean=1.071785,effectivebrlenIgrBrlens{all}_median=0.089031,length_95%HPD={5.31485400e-02,1.20087200e-01}]):328.0[&height_median=8.52428430e-02,prob(percent)=95,height_mean=8.52125156e-02,height_95%HPD={715.9364810919067,1312.9720595911158},prob=9.52512166e-01,length_mean=2.70285157e-02,length_median=2.53093300e-02,length_95%HPD={2.55626100e-03,5.41036200e-02},rateIgrBrlens{all}_mean=1.256995,effectivebrlenIgrBrlens{all}_95%HPD={0.003059,0.050756},effectivebrlenIgrBrlens{all}_mean=0.027462,rateIgrBrlens{all}_95%HPD={0.055153,2.818090},rateIgrBrlens{all}_median=1.022876,effectivebrlenIgrBrlens{all}_median=0.026799],(162:965.0[&prob=1.00000000e+00,prob(percent)=100,height_mean=5.55335499e-08,height_95%HPD={0.061361159889056445,37.36309233135513},height_median=5.29999999e-08,rateIgrBrlens{all}_mean=1.184151,rateIgrBrlens{all}_95%HPD={0.720948,1.718941},rateIgrBrlens{all}_median=1.140496,effectivebrlenIgrBrlens{all}_median=0.090624,effectivebrlenIgrBrlens{all}_mean=0.091593,length_95%HPD={4.73852500e-02,1.12333900e-01},effectivebrlenIgrBrlens{all}_95%HPD={0.061861,0.123640},length_median=7.95343200e-02,length_mean=7.98159967e-02],204:965.0[&prob=1.00000000e+00,height_median=5.29999999e-08,prob(percent)=100,height_mean=5.55296123e-08,height_95%HPD={0.061361159889056445,37.36309233135513},length_95%HPD={4.64736400e-02,1.11994500e-01},rateIgrBrlens{all}_mean=1.210374,length_median=7.95264100e-02,effectivebrlenIgrBrlens{all}_95%HPD={0.063243,0.124985},rateIgrBrlens{all}_median=1.174847,length_mean=7.98865542e-02,effectivebrlenIgrBrlens{all}_median=0.092360,rateIgrBrlens{all}_95%HPD={0.719489,1.744449},effectivebrlenIgrBrlens{all}_mean=0.093424]):355.0[&height_mean=7.89368755e-02,prob(percent)=96,height_95%HPD={699.930030467693,1297.8037281952898},prob=9.64111909e-01,height_median=7.88291660e-02,length_median=3.21858900e-02,effectivebrlenIgrBrlens{all}_95%HPD={0.005879,0.065045},length_mean=3.32343590e-02,effectivebrlenIgrBrlens{all}_median=0.033811,rateIgrBrlens{all}_mean=1.216358,rateIgrBrlens{all}_95%HPD={0.000001,2.470669},effectivebrlenIgrBrlens{all}_mean=0.034228,rateIgrBrlens{all}_median=1.018192,length_95%HPD={3.14122800e-03,6.23014000e-02}]):325.0[&prob(percent)=100,height_95%HPD={1070.2753755871854,1646.082021578744},prob=1.00000000e+00,height_median=1.12073573e-01,height_mean=1.12555863e-01,length_mean=8.88243429e-03,effectivebrlenIgrBrlens{all}_median=0.002824,rateIgrBrlens{all}_95%HPD={0.000001,1.960994},effectivebrlenIgrBrlens{all}_95%HPD={0.000000,0.014871},effectivebrlenIgrBrlens{all}_mean=0.004522,rateIgrBrlens{all}_median=0.329617,length_95%HPD={6.41026300e-05,2.31539300e-02},rateIgrBrlens{all}_mean=0.620737,length_median=6.94889400e-03]):242.0[&height_95%HPD={1384.9155015787426,1957.9192432639766},prob=7.08606475e-01,height_median=1.22154361e-01,height_mean=1.22863902e-01,prob(percent)=71,effectivebrlenIgrBrlens{all}_median=0.016097,effectivebrlenIgrBrlens{all}_mean=0.016647,rateIgrBrlens{all}_median=1.293681,rateIgrBrlens{all}_95%HPD={0.000002,4.576458},length_95%HPD={7.24917900e-04,2.83460600e-02},rateIgrBrlens{all}_mean=1.808310,length_median=1.22171500e-02,effectivebrlenIgrBrlens{all}_95%HPD={0.003918,0.031434},length_mean=1.33561220e-02],((78:821.0[&prob=1.00000000e+00,height_median=5.30000000e-08,prob(percent)=100,height_mean=5.55689460e-08,height_95%HPD={0.0613611599605031,37.36309234828262},rateIgrBrlens{all}_mean=0.958272,rateIgrBrlens{all}_median=0.886505,rateIgrBrlens{all}_95%HPD={0.346433,1.660387},effectivebrlenIgrBrlens{all}_95%HPD={0.023562,0.062636},length_mean=4.83672992e-02,length_95%HPD={2.07663400e-02,7.88635800e-02},effectivebrlenIgrBrlens{all}_median=0.041787,effectivebrlenIgrBrlens{all}_mean=0.042325,length_median=4.73925100e-02],157:821.0[&prob=1.00000000e+00,prob(percent)=100,height_median=5.30000000e-08,height_95%HPD={0.0613611599605031,37.36309234828262},height_mean=5.55855479e-08,effectivebrlenIgrBrlens{all}_mean=0.053936,effectivebrlenIgrBrlens{all}_median=0.053270,effectivebrlenIgrBrlens{all}_95%HPD={0.035908,0.074856},rateIgrBrlens{all}_mean=1.108391,length_mean=5.41770558e-02,length_median=5.28994500e-02,length_95%HPD={2.21244000e-02,8.88837200e-02},rateIgrBrlens{all}_median=1.006976,rateIgrBrlens{all}_95%HPD={0.467322,1.944122}]):380.0[&prob=7.40294660e-01,height_median=4.77073921e-02,height_95%HPD={557.6315241012265,1161.3146623168607},prob(percent)=74,height_mean=4.88570337e-02,rateIgrBrlens{all}_95%HPD={0.197568,2.214797},effectivebrlenIgrBrlens{all}_median=0.020874,effectivebrlenIgrBrlens{all}_95%HPD={0.005160,0.037959},rateIgrBrlens{all}_mean=0.992078,rateIgrBrlens{all}_median=0.740888,length_mean=2.93003192e-02,length_95%HPD={2.49817400e-03,6.01779300e-02},length_median=2.71101700e-02,effectivebrlenIgrBrlens{all}_mean=0.021383],(151:914.0[&prob(percent)=100,height_95%HPD={0.061361159889056445,37.36309233135513},prob=1.00000000e+00,height_mean=5.55957932e-08,height_median=5.29999999e-08,length_median=7.24914000e-02,length_95%HPD={3.73549300e-02,1.11064400e-01},effectivebrlenIgrBrlens{all}_mean=0.057572,effectivebrlenIgrBrlens{all}_95%HPD={0.038400,0.078037},rateIgrBrlens{all}_95%HPD={0.420349,1.289159},length_mean=7.35156683e-02,effectivebrlenIgrBrlens{all}_median=0.057061,rateIgrBrlens{all}_median=0.783642,rateIgrBrlens{all}_mean=0.831244],154:914.0[&prob(percent)=100,height_95%HPD={0.061361159889056445,37.36309233135513},prob=1.00000000e+00,height_median=5.29999999e-08,height_mean=5.55432944e-08,length_mean=6.40889692e-02,effectivebrlenIgrBrlens{all}_median=0.048464,rateIgrBrlens{all}_95%HPD={0.403540,1.247056},effectivebrlenIgrBrlens{all}_mean=0.049043,rateIgrBrlens{all}_median=0.770295,length_95%HPD={3.66399200e-02,9.37336100e-02},rateIgrBrlens{all}_mean=0.802107,length_median=6.34980000e-02,effectivebrlenIgrBrlens{all}_95%HPD={0.031017,0.067120}]):287.0[&height_95%HPD={643.236913850191,1243.729727761992},prob=6.25097220e-01,height_median=6.30015390e-02,height_mean=6.35882334e-02,prob(percent)=63,effectivebrlenIgrBrlens{all}_mean=0.018472,rateIgrBrlens{all}_median=0.528837,length_95%HPD={3.36733500e-03,6.75379100e-02},rateIgrBrlens{all}_mean=0.685074,length_median=3.33424600e-02,effectivebrlenIgrBrlens{all}_95%HPD={0.003842,0.034414},effectivebrlenIgrBrlens{all}_median=0.017627,length_mean=3.49484567e-02,rateIgrBrlens{all}_95%HPD={0.125825,1.521104}]):686.0[&prob=7.29139352e-01,height_median=9.08442430e-02,height_mean=9.10776915e-02,prob(percent)=73,height_95%HPD={942.5154171977325,1525.2749967695574},length_95%HPD={1.26721400e-02,7.76419000e-02},rateIgrBrlens{all}_mean=0.566570,length_median=4.41988300e-02,effectivebrlenIgrBrlens{all}_95%HPD={0.008480,0.038885},length_mean=4.50499206e-02,effectivebrlenIgrBrlens{all}_median=0.022333,rateIgrBrlens{all}_95%HPD={0.161696,1.081202},effectivebrlenIgrBrlens{all}_mean=0.022929,rateIgrBrlens{all}_median=0.510301]):144.0[&height_mean=1.35250700e-01,height_median=1.34460483e-01,prob(percent)=100,height_95%HPD={1603.158294927734,2232.847989019008},prob=1.00000000e+00,length_median=4.31604000e-03,effectivebrlenIgrBrlens{all}_95%HPD={0.000000,0.004327},length_mean=5.60922062e-03,effectivebrlenIgrBrlens{all}_median=0.000381,rateIgrBrlens{all}_95%HPD={0.000001,0.877561},effectivebrlenIgrBrlens{all}_mean=0.001055,rateIgrBrlens{all}_median=0.082262,rateIgrBrlens{all}_mean=0.237048,length_95%HPD={5.00502100e-05,1.49570300e-02}]):269.0[&prob(percent)=100,height_95%HPD={1708.2707849317167,2408.045459973135},prob=1.00000000e+00,height_median=1.39951597e-01,height_mean=1.40870209e-01,length_mean=4.59015884e-03,effectivebrlenIgrBrlens{all}_median=0.000258,rateIgrBrlens{all}_95%HPD={0.000001,0.994532},effectivebrlenIgrBrlens{all}_mean=0.000965,rateIgrBrlens{all}_median=0.067663,length_95%HPD={4.27329200e-05,1.24593600e-02},rateIgrBrlens{all}_mean=0.245876,effectivebrlenIgrBrlens{all}_95%HPD={0.000000,0.004267},length_median=3.47798100e-03],((148:971.0[&prob(percent)=100,height_95%HPD={0.06064409072638694,37.192590518781714},prob=1.00000000e+00,height_median=5.20000001e-08,height_mean=5.56378438e-08,length_mean=8.14582459e-02,effectivebrlenIgrBrlens{all}_median=0.088241,rateIgrBrlens{all}_95%HPD={0.650829,1.729445},effectivebrlenIgrBrlens{all}_mean=0.089006,rateIgrBrlens{all}_median=1.095013,length_95%HPD={4.42700600e-02,1.18316300e-01},rateIgrBrlens{all}_mean=1.152169,length_median=8.10166400e-02,effectivebrlenIgrBrlens{all}_95%HPD={0.063213,0.115227}],153:971.0[&prob(percent)=100,height_95%HPD={0.06064409072638694,37.192590518781714},prob=1.00000000e+00,height_median=5.20000001e-08,height_mean=5.56197687e-08,length_mean=8.12392034e-02,effectivebrlenIgrBrlens{all}_median=0.060781,effectivebrlenIgrBrlens{all}_95%HPD={0.040112,0.084069},rateIgrBrlens{all}_95%HPD={0.465334,1.178148},effectivebrlenIgrBrlens{all}_mean=0.061401,rateIgrBrlens{all}_median=0.754507,length_95%HPD={4.57031400e-02,1.18363400e-01},rateIgrBrlens{all}_mean=0.789682,length_median=8.09840500e-02]):514.0[&height_95%HPD={707.6207674029353,1305.7497286051405},prob=9.81067087e-01,height_median=8.05548000e-02,height_mean=8.06858181e-02,prob(percent)=98,effectivebrlenIgrBrlens{all}_mean=0.026678,rateIgrBrlens{all}_median=0.656825,rateIgrBrlens{all}_95%HPD={0.236425,1.631440},length_95%HPD={6.74837200e-03,7.53548800e-02},rateIgrBrlens{all}_mean=0.769832,length_median=3.96108100e-02,effectivebrlenIgrBrlens{all}_95%HPD={0.008373,0.045386},length_mean=4.09055292e-02,effectivebrlenIgrBrlens{all}_median=0.026299],(((150:777.0[&height_mean=5.56126544e-08,height_median=5.29999999e-08,prob(percent)=100,height_95%HPD={0.061361159889056445,37.36309233135513},prob=1.00000000e+00,length_median=4.29694400e-02,effectivebrlenIgrBrlens{all}_95%HPD={0.030063,0.058922},length_mean=4.34875583e-02,effectivebrlenIgrBrlens{all}_median=0.043585,rateIgrBrlens{all}_95%HPD={0.476720,1.826518},rateIgrBrlens{all}_mean=1.107891,effectivebrlenIgrBrlens{all}_mean=0.044014,rateIgrBrlens{all}_median=1.022648,length_95%HPD={1.96286500e-02,6.81250100e-02}],160:777.0[&height_mean=5.56126544e-08,height_median=5.29999999e-08,prob(percent)=100,height_95%HPD={0.061361159889056445,37.36309233135513},prob=1.00000000e+00,length_median=4.29694400e-02,effectivebrlenIgrBrlens{all}_95%HPD={0.016325,0.041154},length_mean=4.34875583e-02,effectivebrlenIgrBrlens{all}_median=0.027829,rateIgrBrlens{all}_95%HPD={0.297168,1.221251},effectivebrlenIgrBrlens{all}_mean=0.028280,rateIgrBrlens{all}_median=0.645936,rateIgrBrlens{all}_mean=0.707043,length_95%HPD={1.96286500e-02,6.81250100e-02}]):256.0[&prob(percent)=100,height_95%HPD={514.1883213642367,1115.8317085118354},prob=1.00000000e+00,height_median=4.29694930e-02,height_mean=4.34876139e-02,length_mean=3.26140352e-02,effectivebrlenIgrBrlens{all}_median=0.019238,rateIgrBrlens{all}_95%HPD={0.179141,1.487648},effectivebrlenIgrBrlens{all}_mean=0.019726,rateIgrBrlens{all}_median=0.612342,effectivebrlenIgrBrlens{all}_95%HPD={0.007872,0.031897},length_95%HPD={6.69703100e-03,6.07685200e-02},rateIgrBrlens{all}_mean=0.753060,length_median=3.13304200e-02],156:1033.0[&prob(percent)=100,height_95%HPD={0.06107495925815307,37.29518742398236},prob=1.00000000e+00,height_median=5.26000000e-08,height_mean=5.56077523e-08,length_mean=7.61015935e-02,effectivebrlenIgrBrlens{all}_median=0.066191,rateIgrBrlens{all}_95%HPD={0.564180,1.341810},effectivebrlenIgrBrlens{all}_mean=0.066688,rateIgrBrlens{all}_median=0.873271,length_95%HPD={4.63585600e-02,1.04857700e-01},rateIgrBrlens{all}_mean=0.907871,effectivebrlenIgrBrlens{all}_95%HPD={0.049092,0.085111},length_median=7.56809200e-02]):219.0[&height_95%HPD={765.2066164691649,1359.1885546454985},prob=1.00000000e+00,height_median=7.56809670e-02,height_mean=7.61016491e-02,prob(percent)=100,effectivebrlenIgrBrlens{all}_mean=0.016383,rateIgrBrlens{all}_median=0.486075,length_95%HPD={5.51182300e-03,6.27708600e-02},rateIgrBrlens{all}_mean=0.585266,effectivebrlenIgrBrlens{all}_median=0.016069,length_median=3.21426200e-02,effectivebrlenIgrBrlens{all}_95%HPD={0.003307,0.029278},rateIgrBrlens{all}_95%HPD={0.110784,1.286643},length_mean=3.32672889e-02],152:1252.0[&height_95%HPD={0.062073067240923874,37.5311668868472},prob=1.00000000e+00,height_median=5.40000000e-08,height_mean=5.56272630e-08,prob(percent)=100,effectivebrlenIgrBrlens{all}_mean=0.162562,rateIgrBrlens{all}_median=1.478647,length_95%HPD={8.02514500e-02,1.37904200e-01},rateIgrBrlens{all}_mean=1.511092,length_median=1.09417600e-01,effectivebrlenIgrBrlens{all}_95%HPD={0.131165,0.197004},effectivebrlenIgrBrlens{all}_median=0.161642,length_mean=1.09368882e-01,rateIgrBrlens{all}_95%HPD={1.107602,2.009364}]):233.0[&prob=1.00000000e+00,height_median=1.09417697e-01,height_mean=1.09368938e-01,prob(percent)=100,height_95%HPD={1000.9079064083287,1579.4732507625986},length_95%HPD={8.45864900e-05,3.13018900e-02},rateIgrBrlens{all}_mean=0.390042,length_median=9.44387400e-03,effectivebrlenIgrBrlens{all}_95%HPD={0.000000,0.013342},length_mean=1.19807477e-02,effectivebrlenIgrBrlens{all}_median=0.002857,rateIgrBrlens{all}_95%HPD={0.000001,1.222761},rateIgrBrlens{all}_median=0.263450,effectivebrlenIgrBrlens{all}_mean=0.004255]):815.0[&prob(percent)=100,prob=1.00000000e+00,height_mean=1.21610012e-01,height_95%HPD={1224.4955238812697,1788.7490590111686},height_median=1.21554073e-01,length_mean=2.37302424e-02,rateIgrBrlens{all}_95%HPD={0.000003,1.348044},rateIgrBrlens{all}_median=0.440523,effectivebrlenIgrBrlens{all}_mean=0.010925,effectivebrlenIgrBrlens{all}_median=0.010407,length_95%HPD={9.31679400e-04,4.71869600e-02},effectivebrlenIgrBrlens{all}_95%HPD={0.000000,0.022247},length_median=2.24057500e-02,rateIgrBrlens{all}_mean=0.563593]):77.0[&height_median=1.44335701e-01,prob(percent)=99,height_mean=1.45306778e-01,height_95%HPD={1891.8754754390686,2766.8329968917405},prob=9.88778027e-01,length_mean=2.17018950e-02,length_95%HPD={1.47796400e-03,4.32157700e-02},effectivebrlenIgrBrlens{all}_mean=0.024879,effectivebrlenIgrBrlens{all}_median=0.024400,effectivebrlenIgrBrlens{all}_95%HPD={0.006173,0.043450},rateIgrBrlens{all}_median=1.170701,rateIgrBrlens{all}_95%HPD={0.251337,3.793507},length_median=2.03878500e-02,rateIgrBrlens{all}_mean=1.644149],155:2376.0[&height_median=5.60000000e-08,height_95%HPD={0.0394132043540865,37.83545734158669},height_mean=5.57250503e-08,prob=1.00000000e+00,prob(percent)=100,length_mean=1.66799747e-01,rateIgrBrlens{all}_95%HPD={0.588852,1.051708},rateIgrBrlens{all}_median=0.810200,effectivebrlenIgrBrlens{all}_95%HPD={0.104745,0.171873},rateIgrBrlens{all}_mean=0.817636,effectivebrlenIgrBrlens{all}_median=0.134452,effectivebrlenIgrBrlens{all}_mean=0.135506,length_median=1.66102000e-01,length_95%HPD={1.38043600e-01,1.96060700e-01}]):128.0[&height_95%HPD={1942.5877536353155,2878.665053144969},height_median=1.66171895e-01,prob(percent)=100,height_mean=1.66873004e-01,prob=9.95111220e-01,rateIgrBrlens{all}_median=1.106685,rateIgrBrlens{all}_95%HPD={0.195760,3.445958},length_95%HPD={1.48969300e-03,5.34551400e-02},effectivebrlenIgrBrlens{all}_mean=0.029951,length_median=2.57906200e-02,effectivebrlenIgrBrlens{all}_median=0.029123,length_mean=2.74479844e-02,effectivebrlenIgrBrlens{all}_95%HPD={0.008576,0.052898},rateIgrBrlens{all}_mean=1.487019],(25:1118.0[&height_mean=5.57913813e-08,prob(percent)=100,height_median=5.49000000e-08,height_95%HPD={0.06270947926536868,37.680423636701086},prob=1.00000000e+00,length_median=1.20966500e-01,effectivebrlenIgrBrlens{all}_95%HPD={0.088824,0.159160},length_mean=1.21770401e-01,effectivebrlenIgrBrlens{all}_median=0.122323,rateIgrBrlens{all}_95%HPD={0.676138,1.505511},effectivebrlenIgrBrlens{all}_mean=0.123208,rateIgrBrlens{all}_median=1.007750,length_95%HPD={7.88682600e-02,1.67066200e-01},rateIgrBrlens{all}_mean=1.039917],28:1118.0[&height_mean=5.57900702e-08,prob(percent)=100,height_median=5.48000001e-08,height_95%HPD={0.06263896520201429,37.663931799730975},prob=1.00000000e+00,length_median=1.20966500e-01,effectivebrlenIgrBrlens{all}_95%HPD={0.081379,0.150675},length_mean=1.21770043e-01,effectivebrlenIgrBrlens{all}_median=0.114510,rateIgrBrlens{all}_95%HPD={0.628310,1.393419},effectivebrlenIgrBrlens{all}_mean=0.115518,rateIgrBrlens{all}_median=0.945592,length_95%HPD={7.88682600e-02,1.67066200e-01},rateIgrBrlens{all}_mean=0.975294]):1387.0[&prob(percent)=100,height_95%HPD={843.9150861618327,1434.001149405604},prob=9.99911113e-01,height_median=1.20966525e-01,height_mean=1.21763430e-01,length_mean=7.12490781e-02,effectivebrlenIgrBrlens{all}_median=0.056355,rateIgrBrlens{all}_95%HPD={0.397794,1.540914},effectivebrlenIgrBrlens{all}_mean=0.057178,rateIgrBrlens{all}_median=0.805485,length_95%HPD={2.71696500e-02,1.18428500e-01},rateIgrBrlens{all}_mean=0.874591,length_median=7.03545100e-02,effectivebrlenIgrBrlens{all}_95%HPD={0.028108,0.087024}]):131.0[&height_95%HPD={2021.5350962827624,3066.9939397156013},prob=5.72076176e-01,height_median=1.90797167e-01,height_mean=1.91392775e-01,prob(percent)=57,effectivebrlenIgrBrlens{all}_mean=0.013864,rateIgrBrlens{all}_median=0.689926,length_95%HPD={2.86051000e-04,4.18941300e-02},rateIgrBrlens{all}_mean=0.913172,length_median=1.57532400e-02,effectivebrlenIgrBrlens{all}_95%HPD={0.000000,0.033701},effectivebrlenIgrBrlens{all}_median=0.012343,length_mean=1.80679531e-02,rateIgrBrlens{all}_95%HPD={0.000003,2.416856}],(181:1215.0[&height_mean=5.52630057e-08,prob(percent)=100,height_95%HPD={0.062073067240923874,37.5311668868472},height_median=5.40000000e-08,prob=1.00000000e+00,length_median=1.33905000e-01,effectivebrlenIgrBrlens{all}_95%HPD={0.088997,0.182296},rateIgrBrlens{all}_mean=1.024597,length_mean=1.34483283e-01,effectivebrlenIgrBrlens{all}_median=0.133569,rateIgrBrlens{all}_95%HPD={0.658688,1.443510},effectivebrlenIgrBrlens{all}_mean=0.135082,rateIgrBrlens{all}_median=1.001502,length_95%HPD={8.98844300e-02,1.85436100e-01}],(182:760.0[&height_95%HPD={0.06064409072638694,37.192590518781714},prob=1.00000000e+00,height_median=5.20000001e-08,height_mean=5.55780209e-08,prob(percent)=100,effectivebrlenIgrBrlens{all}_mean=0.070005,rateIgrBrlens{all}_median=1.705107,effectivebrlenIgrBrlens{all}_median=0.069340,length_95%HPD={1.26516800e-02,6.94628200e-02},rateIgrBrlens{all}_mean=2.001461,rateIgrBrlens{all}_95%HPD={0.753736,4.248777},length_median=4.02884000e-02,effectivebrlenIgrBrlens{all}_95%HPD={0.046859,0.096120},length_mean=4.11875743e-02],183:760.0[&height_95%HPD={0.06064409072638694,37.192590518781714},prob=1.00000000e+00,height_median=5.20000001e-08,height_mean=5.55780209e-08,prob(percent)=100,effectivebrlenIgrBrlens{all}_mean=0.033471,rateIgrBrlens{all}_median=0.811444,effectivebrlenIgrBrlens{all}_median=0.032936,length_95%HPD={1.26516800e-02,6.94628200e-02},rateIgrBrlens{all}_mean=0.909180,rateIgrBrlens{all}_95%HPD={0.241882,1.745812},length_median=4.02884000e-02,effectivebrlenIgrBrlens{all}_95%HPD={0.011826,0.054742},length_mean=4.11875743e-02]):455.0[&prob=1.00000000e+00,height_median=4.02884540e-02,height_mean=4.11876299e-02,prob(percent)=100,height_95%HPD={496.7207131001965,1098.276930289029},length_95%HPD={4.83827200e-02,1.40664900e-01},rateIgrBrlens{all}_mean=1.492158,length_median=9.23271000e-02,effectivebrlenIgrBrlens{all}_95%HPD={0.085953,0.178059},rateIgrBrlens{all}_median=1.414827,length_mean=9.33275474e-02,effectivebrlenIgrBrlens{all}_median=0.130944,rateIgrBrlens{all}_95%HPD={0.874284,2.328718},effectivebrlenIgrBrlens{all}_mean=0.132105]):1421.0[&height_mean=1.34474797e-01,prob(percent)=100,height_95%HPD={958.8309098332467,1540.6816621377259},prob=9.99355570e-01,height_median=1.33902869e-01,length_median=6.60312700e-02,effectivebrlenIgrBrlens{all}_95%HPD={0.042002,0.123974},length_mean=6.68778752e-02,effectivebrlenIgrBrlens{all}_median=0.081546,rateIgrBrlens{all}_mean=1.373385,rateIgrBrlens{all}_95%HPD={0.614563,2.535174},effectivebrlenIgrBrlens{all}_mean=0.082143,rateIgrBrlens{all}_median=1.226804,length_95%HPD={2.15524600e-02,1.12045100e-01}]):1153.0[&prob(percent)=100,height_95%HPD={2119.6210557858853,3293.37343037272},prob=1.00000000e+00,height_median=2.06048140e-01,height_mean=2.06642143e-01,length_mean=3.81794954e-02,effectivebrlenIgrBrlens{all}_median=0.050890,rateIgrBrlens{all}_95%HPD={0.503732,3.463062},effectivebrlenIgrBrlens{all}_95%HPD={0.022258,0.082037},effectivebrlenIgrBrlens{all}_mean=0.051452,rateIgrBrlens{all}_median=1.360953,length_95%HPD={7.51767100e-03,7.09986500e-02},rateIgrBrlens{all}_mean=1.682477,length_median=3.67275400e-02]):48.0[&height_95%HPD={2630.057515126902,5201.463456528027},prob=1.00000000e+00,height_median=2.43707330e-01,height_mean=2.44841776e-01,prob(percent)=100,effectivebrlenIgrBrlens{all}_median=0.032989,effectivebrlenIgrBrlens{all}_mean=0.034277,rateIgrBrlens{all}_median=1.196701,rateIgrBrlens{all}_95%HPD={0.000197,3.403569},length_95%HPD={1.23550200e-03,5.97100100e-02},rateIgrBrlens{all}_mean=1.519473,length_median=2.62731000e-02,effectivebrlenIgrBrlens{all}_95%HPD={0.000000,0.063735},length_mean=2.88331442e-02],32:3837.0[&height_95%HPD={0.06277994423780102,37.696892679248386},prob=1.00000000e+00,height_median=5.50000000e-08,height_mean=5.54076098e-08,prob(percent)=100,effectivebrlenIgrBrlens{all}_mean=0.274504,rateIgrBrlens{all}_median=1.008393,effectivebrlenIgrBrlens{all}_median=0.272706,length_95%HPD={2.27554200e-01,3.17550300e-01},rateIgrBrlens{all}_mean=1.016596,rateIgrBrlens{all}_95%HPD={0.772618,1.270656},length_median=2.70202200e-01,effectivebrlenIgrBrlens{all}_95%HPD={0.210786,0.337788},length_mean=2.71296289e-01]):208.0[&prob=8.59380903e-01,height_median=2.69806360e-01,height_mean=2.70924468e-01,prob(percent)=86,height_95%HPD={2641.543107805794,5280.933740412499},length_95%HPD={1.48510600e-03,5.98162200e-02},rateIgrBrlens{all}_mean=1.502110,length_median=2.52764500e-02,effectivebrlenIgrBrlens{all}_95%HPD={0.000000,0.061117},rateIgrBrlens{all}_median=1.187654,length_mean=2.79449456e-02,effectivebrlenIgrBrlens{all}_median=0.030931,rateIgrBrlens{all}_95%HPD={0.000011,3.555876},effectivebrlenIgrBrlens{all}_mean=0.032263],(4:1803.0[&height_mean=5.54984225e-08,prob(percent)=100,height_95%HPD={0.06270243006628852,37.67877547905208},prob=1.00000000e+00,height_median=5.48900000e-08,length_median=1.99190300e-01,effectivebrlenIgrBrlens{all}_95%HPD={0.176346,0.299043},length_mean=2.00314270e-01,effectivebrlenIgrBrlens{all}_median=0.234644,rateIgrBrlens{all}_95%HPD={0.820037,1.595837},rateIgrBrlens{all}_mean=1.197655,effectivebrlenIgrBrlens{all}_mean=0.236368,rateIgrBrlens{all}_median=1.176662,length_95%HPD={1.50058700e-01,2.56268300e-01}],((((31:703.0[&height_mean=5.55421704e-08,prob(percent)=100,height_median=5.30000000e-08,height_95%HPD={0.0613611599605031,37.36309234828262},prob=1.00000000e+00,length_median=3.23687300e-02,effectivebrlenIgrBrlens{all}_95%HPD={0.047656,0.079987},length_mean=3.29464023e-02,effectivebrlenIgrBrlens{all}_median=0.062752,rateIgrBrlens{all}_95%HPD={1.046125,3.664106},effectivebrlenIgrBrlens{all}_mean=0.063280,rateIgrBrlens{all}_median=1.952322,length_95%HPD={1.48009700e-02,5.29646600e-02},rateIgrBrlens{all}_mean=2.128998],54:703.0[&height_mean=5.55420815e-08,prob(percent)=100,height_95%HPD={0.0613611599605031,37.36309234828262},height_median=5.30000000e-08,prob=1.00000000e+00,length_median=3.23646500e-02,effectivebrlenIgrBrlens{all}_95%HPD={0.022358,0.046672},rateIgrBrlens{all}_mean=1.140530,length_mean=3.29450559e-02,effectivebrlenIgrBrlens{all}_median=0.033648,rateIgrBrlens{all}_95%HPD={0.499014,2.028362},effectivebrlenIgrBrlens{all}_mean=0.033957,rateIgrBrlens{all}_median=1.037986,length_95%HPD={1.48009700e-02,5.29646600e-02}]):193.0[&prob(percent)=100,height_95%HPD={455.41756470247964,1051.958005005431},prob=9.99866670e-01,height_median=3.23682260e-02,height_mean=3.29461311e-02,length_mean=1.60832719e-02,effectivebrlenIgrBrlens{all}_median=0.016581,rateIgrBrlens{all}_95%HPD={0.286627,4.055557},effectivebrlenIgrBrlens{all}_mean=0.016949,rateIgrBrlens{all}_median=1.106601,length_95%HPD={1.16198400e-03,3.26478400e-02},rateIgrBrlens{all}_mean=1.571385,length_median=1.48803600e-02,effectivebrlenIgrBrlens{all}_95%HPD={0.007595,0.026702}],61:896.0[&prob(percent)=100,height_95%HPD={0.061361159889056445,37.36309233135513},prob=1.00000000e+00,height_median=5.29999999e-08,height_mean=5.55193442e-08,length_mean=4.90260362e-02,effectivebrlenIgrBrlens{all}_median=0.013890,effectivebrlenIgrBrlens{all}_95%HPD={0.006052,0.022640},rateIgrBrlens{all}_95%HPD={0.114778,0.500696},effectivebrlenIgrBrlens{all}_mean=0.014241,rateIgrBrlens{all}_median=0.287031,length_95%HPD={2.58876000e-02,7.05088100e-02},rateIgrBrlens{all}_mean=0.301563,length_median=4.88967200e-02]):402.0[&height_95%HPD={624.4949783550557,1225.5891662990955},prob=1.00000000e+00,height_median=4.88969262e-02,height_mean=4.90277326e-02,prob(percent)=100,effectivebrlenIgrBrlens{all}_mean=0.011805,rateIgrBrlens{all}_median=0.430789,rateIgrBrlens{all}_95%HPD={0.096568,1.199768},length_95%HPD={4.01000400e-03,5.08829400e-02},rateIgrBrlens{all}_mean=0.537308,length_median=2.64540000e-02,effectivebrlenIgrBrlens{all}_95%HPD={0.002577,0.021357},length_mean=2.73753932e-02,effectivebrlenIgrBrlens{all}_median=0.011372],((55:729.0[&height_95%HPD={0.0613611599605031,37.36309234828262},prob=1.00000000e+00,height_median=5.30000000e-08,height_mean=5.54544541e-08,prob(percent)=100,effectivebrlenIgrBrlens{all}_mean=0.028950,rateIgrBrlens{all}_median=0.795687,length_95%HPD={1.50381900e-02,5.64016400e-02},effectivebrlenIgrBrlens{all}_median=0.028587,rateIgrBrlens{all}_mean=0.881274,rateIgrBrlens{all}_95%HPD={0.361789,1.558720},length_median=3.57341000e-02,effectivebrlenIgrBrlens{all}_95%HPD={0.017375,0.041724},length_mean=3.60000102e-02],60:729.0[&height_95%HPD={0.0613611599605031,37.36309234828262},prob=1.00000000e+00,height_median=5.30000000e-08,height_mean=5.54544541e-08,prob(percent)=100,effectivebrlenIgrBrlens{all}_mean=0.046181,rateIgrBrlens{all}_median=1.295039,length_95%HPD={1.50381900e-02,5.64016400e-02},rateIgrBrlens{all}_mean=1.418854,effectivebrlenIgrBrlens{all}_median=0.045605,length_median=3.57341000e-02,effectivebrlenIgrBrlens{all}_95%HPD={0.032403,0.060790},rateIgrBrlens{all}_95%HPD={0.611400,2.618251},length_mean=3.60000102e-02]):330.0[&prob=1.00000000e+00,height_median=3.57341930e-02,height_mean=3.60000656e-02,prob(percent)=100,height_95%HPD={474.86050647931745,1073.713312438011},length_95%HPD={9.01938600e-03,5.47613700e-02},rateIgrBrlens{all}_mean=0.979500,length_median=2.93997100e-02,effectivebrlenIgrBrlens{all}_95%HPD={0.014495,0.036761},rateIgrBrlens{all}_median=0.835988,length_mean=3.05578793e-02,effectivebrlenIgrBrlens{all}_median=0.024525,rateIgrBrlens{all}_95%HPD={0.325198,2.033964},effectivebrlenIgrBrlens{all}_mean=0.024903],(56:771.0[&prob(percent)=100,height_95%HPD={0.0613611599605031,37.36309234828262},prob=1.00000000e+00,height_median=5.30000000e-08,height_mean=5.55056308e-08,length_mean=4.27982729e-02,effectivebrlenIgrBrlens{all}_median=0.064818,rateIgrBrlens{all}_95%HPD={0.806211,2.549494},effectivebrlenIgrBrlens{all}_mean=0.065272,rateIgrBrlens{all}_median=1.542150,length_95%HPD={2.13715500e-02,6.82182000e-02},rateIgrBrlens{all}_mean=1.651142,effectivebrlenIgrBrlens{all}_95%HPD={0.047739,0.084160},length_median=4.19012900e-02],58:771.0[&prob(percent)=100,height_95%HPD={0.0613611599605031,37.36309234828262},prob=1.00000000e+00,height_median=5.30000000e-08,height_mean=5.55056308e-08,length_mean=4.27982729e-02,effectivebrlenIgrBrlens{all}_median=0.044852,rateIgrBrlens{all}_95%HPD={0.558427,1.833550},effectivebrlenIgrBrlens{all}_mean=0.045224,rateIgrBrlens{all}_median=1.075579,length_95%HPD={2.13715500e-02,6.82182000e-02},rateIgrBrlens{all}_mean=1.142137,effectivebrlenIgrBrlens{all}_95%HPD={0.029791,0.060741},length_median=4.19012900e-02]):288.0[&height_95%HPD={507.8800784019807,1109.7889631789494},prob=1.00000000e+00,height_median=4.19013410e-02,height_mean=4.27983284e-02,prob(percent)=100,effectivebrlenIgrBrlens{all}_mean=0.027439,rateIgrBrlens{all}_median=1.183948,length_95%HPD={3.75145100e-03,4.39520100e-02},rateIgrBrlens{all}_mean=1.487204,length_median=2.29279400e-02,effectivebrlenIgrBrlens{all}_95%HPD={0.013504,0.041579},effectivebrlenIgrBrlens{all}_median=0.027074,length_mean=2.37596165e-02,rateIgrBrlens{all}_95%HPD={0.368725,3.561989}]):239.0[&prob=1.00000000e+00,height_median=6.59593130e-02,height_mean=6.65579449e-02,prob(percent)=100,height_95%HPD={783.4849755499902,1376.8840727562276},length_95%HPD={7.00666100e-05,2.26161700e-02},rateIgrBrlens{all}_mean=0.784600,length_median=8.51774400e-03,effectivebrlenIgrBrlens{all}_95%HPD={0.000000,0.011009},length_mean=9.84526636e-03,effectivebrlenIgrBrlens{all}_median=0.004209,rateIgrBrlens{all}_95%HPD={0.000001,2.095137},rateIgrBrlens{all}_median=0.444296,effectivebrlenIgrBrlens{all}_mean=0.004728]):286.0[&height_mean=7.64028063e-02,height_median=7.58017300e-02,prob(percent)=100,height_95%HPD={1044.7369253996235,1622.0029968291583},prob=9.99977778e-01,length_median=2.52652000e-02,effectivebrlenIgrBrlens{all}_95%HPD={0.006089,0.031745},length_mean=2.68237430e-02,effectivebrlenIgrBrlens{all}_median=0.017978,rateIgrBrlens{all}_95%HPD={0.188390,2.006018},effectivebrlenIgrBrlens{all}_mean=0.018497,rateIgrBrlens{all}_median=0.701929,rateIgrBrlens{all}_mean=0.884368,length_95%HPD={3.96531500e-03,5.20402900e-02}],((53:743.0[&height_mean=5.54528257e-08,prob(percent)=100,height_median=5.22000000e-08,height_95%HPD={0.060787924001783386,37.22688896528361},prob=1.00000000e+00,length_median=3.78392800e-02,effectivebrlenIgrBrlens{all}_95%HPD={0.020010,0.044855},length_mean=3.83511151e-02,effectivebrlenIgrBrlens{all}_median=0.031292,rateIgrBrlens{all}_95%HPD={0.374952,1.610314},effectivebrlenIgrBrlens{all}_mean=0.031596,rateIgrBrlens{all}_median=0.834782,length_95%HPD={1.42169100e-02,6.11838500e-02},rateIgrBrlens{all}_mean=0.910320],62:743.0[&height_mean=5.54528257e-08,prob(percent)=100,height_95%HPD={0.060787924001783386,37.22688896528361},height_median=5.22000000e-08,prob=1.00000000e+00,length_median=3.78392800e-02,effectivebrlenIgrBrlens{all}_95%HPD={0.031940,0.060671},rateIgrBrlens{all}_mean=1.324827,length_mean=3.83511151e-02,effectivebrlenIgrBrlens{all}_median=0.045288,rateIgrBrlens{all}_95%HPD={0.548991,2.329637},effectivebrlenIgrBrlens{all}_mean=0.045777,rateIgrBrlens{all}_median=1.216288,length_95%HPD={1.42169100e-02,6.11838500e-02}]):359.0[&prob(percent)=100,height_95%HPD={490.9886739238354,1091.5729172564527},prob=1.00000000e+00,height_median=3.78393168e-02,height_mean=3.83511705e-02,length_mean=3.78050934e-02,effectivebrlenIgrBrlens{all}_median=0.034709,rateIgrBrlens{all}_95%HPD={0.398797,2.111529},effectivebrlenIgrBrlens{all}_mean=0.035122,rateIgrBrlens{all}_median=0.940419,length_95%HPD={1.18367500e-02,6.59295400e-02},rateIgrBrlens{all}_mean=1.100678,length_median=3.69839200e-02,effectivebrlenIgrBrlens{all}_95%HPD={0.020716,0.049404}],(57:792.0[&prob=1.00000000e+00,height_median=5.29999999e-08,height_mean=5.54220997e-08,prob(percent)=100,height_95%HPD={0.061361159889056445,37.36309233135513},length_95%HPD={2.35263000e-02,7.09194300e-02},rateIgrBrlens{all}_mean=1.008452,length_median=4.53404100e-02,effectivebrlenIgrBrlens{all}_95%HPD={0.029767,0.058417},rateIgrBrlens{all}_median=0.944596,length_mean=4.61800758e-02,effectivebrlenIgrBrlens{all}_median=0.043026,rateIgrBrlens{all}_95%HPD={0.490886,1.659042},effectivebrlenIgrBrlens{all}_mean=0.043425],59:792.0[&prob=1.00000000e+00,height_median=5.29999999e-08,height_mean=5.54220997e-08,prob(percent)=100,height_95%HPD={0.061361159889056445,37.36309233135513},length_95%HPD={2.35263000e-02,7.09194300e-02},rateIgrBrlens{all}_mean=0.987843,length_median=4.53404100e-02,effectivebrlenIgrBrlens{all}_95%HPD={0.029353,0.057533},rateIgrBrlens{all}_median=0.936699,length_mean=4.61800758e-02,effectivebrlenIgrBrlens{all}_median=0.042242,rateIgrBrlens{all}_95%HPD={0.493871,1.605726},effectivebrlenIgrBrlens{all}_mean=0.042606]):310.0[&height_mean=4.61801312e-02,prob(percent)=100,height_95%HPD={527.3129366073481,1130.1956602257892},prob=1.00000000e+00,height_median=4.53404370e-02,length_median=2.88864000e-02,effectivebrlenIgrBrlens{all}_95%HPD={0.010005,0.034285},rateIgrBrlens{all}_mean=0.920730,length_mean=2.99761327e-02,effectivebrlenIgrBrlens{all}_median=0.021398,rateIgrBrlens{all}_95%HPD={0.244064,2.015830},effectivebrlenIgrBrlens{all}_mean=0.021803,rateIgrBrlens{all}_median=0.742304,length_95%HPD={5.36579000e-03,5.52722200e-02}]):482.0[&prob(percent)=100,height_95%HPD={826.3252885324032,1417.3585849140127},prob=1.00000000e+00,height_median=7.58032970e-02,height_mean=7.61562639e-02,length_mean=2.70700088e-02,effectivebrlenIgrBrlens{all}_median=0.018446,rateIgrBrlens{all}_95%HPD={0.149236,2.152278},effectivebrlenIgrBrlens{all}_95%HPD={0.006384,0.032533},effectivebrlenIgrBrlens{all}_mean=0.018950,rateIgrBrlens{all}_median=0.696426,length_95%HPD={3.74500300e-03,5.09537100e-02},rateIgrBrlens{all}_mean=0.904999,length_median=2.61060500e-02]):219.0[&height_95%HPD={1334.4180107182133,1902.8657838944994},prob=1.00000000e+00,height_median=1.02188747e-01,height_mean=1.03226358e-01,prob(percent)=100,effectivebrlenIgrBrlens{all}_mean=0.088568,effectivebrlenIgrBrlens{all}_median=0.087274,rateIgrBrlens{all}_median=0.911647,length_95%HPD={4.46634900e-02,1.51737000e-01},rateIgrBrlens{all}_mean=0.965797,rateIgrBrlens{all}_95%HPD={0.501667,1.561085},length_median=9.56415300e-02,effectivebrlenIgrBrlens{all}_95%HPD={0.049343,0.132155},length_mean=9.70879669e-02]):2242.0[&prob=1.00000000e+00,height_median=1.99190302e-01,height_mean=2.00314325e-01,prob(percent)=100,height_95%HPD={1525.830173816555,2127.724776831769},length_95%HPD={3.70543500e-02,1.47278000e-01},rateIgrBrlens{all}_mean=0.998717,rateIgrBrlens{all}_median=0.940524,length_median=8.90349800e-02,effectivebrlenIgrBrlens{all}_95%HPD={0.042989,0.128507},length_mean=9.01582067e-02,effectivebrlenIgrBrlens{all}_median=0.082675,rateIgrBrlens{all}_95%HPD={0.485415,1.626777},effectivebrlenIgrBrlens{all}_mean=0.084166],21:4045.0[&prob=1.00000000e+00,height_median=5.50000000e-08,height_mean=5.55119653e-08,prob(percent)=100,height_95%HPD={0.06277994423780102,37.696892679248386},length_95%HPD={2.33177500e-01,3.43569100e-01},rateIgrBrlens{all}_mean=0.841799,rateIgrBrlens{all}_median=0.831784,length_median=2.88741000e-01,effectivebrlenIgrBrlens{all}_95%HPD={0.184835,0.304357},length_mean=2.89257140e-01,effectivebrlenIgrBrlens{all}_median=0.240022,rateIgrBrlens{all}_95%HPD={0.653399,1.061425},effectivebrlenIgrBrlens{all}_mean=0.242208]):419.0[&height_mean=3.01017378e-01,prob(percent)=89,height_95%HPD={2742.6189380789656,5675.545038449273},height_median=3.00150520e-01,prob=8.90580209e-01,length_median=2.62272400e-02,effectivebrlenIgrBrlens{all}_95%HPD={0.002634,0.050380},rateIgrBrlens{all}_mean=1.170029,length_mean=2.86021652e-02,effectivebrlenIgrBrlens{all}_median=0.024838,rateIgrBrlens{all}_95%HPD={0.155187,2.945904},effectivebrlenIgrBrlens{all}_mean=0.025972,rateIgrBrlens{all}_median=0.903845,length_95%HPD={1.62058800e-03,5.89643900e-02}]):204.0[&prob(percent)=59,height_95%HPD={2846.5623241885723,6413.701143200868},prob=5.88875803e-01,height_median=3.25106635e-01,height_mean=3.25739240e-01,length_mean=3.23120941e-02,effectivebrlenIgrBrlens{all}_median=0.024436,effectivebrlenIgrBrlens{all}_95%HPD={0.000000,0.059822},rateIgrBrlens{all}_95%HPD={0.000001,2.313174},effectivebrlenIgrBrlens{all}_mean=0.026477,rateIgrBrlens{all}_median=0.753356,length_95%HPD={2.12408800e-04,7.15735000e-02},rateIgrBrlens{all}_mean=0.955293,length_median=2.92977800e-02],(((((5:821.0[&height_95%HPD={0.06277994416736069,37.69689266279072},prob=1.00000000e+00,height_median=5.49999999e-08,height_mean=5.55610855e-08,prob(percent)=100,effectivebrlenIgrBrlens{all}_mean=0.058057,rateIgrBrlens{all}_median=1.148920,length_95%HPD={1.95544400e-02,7.79273400e-02},rateIgrBrlens{all}_mean=1.291313,length_median=5.01628300e-02,effectivebrlenIgrBrlens{all}_95%HPD={0.040647,0.075931},effectivebrlenIgrBrlens{all}_median=0.057617,length_mean=5.00622704e-02,rateIgrBrlens{all}_95%HPD={0.622510,2.517637}],7:821.0[&prob(percent)=100,height_95%HPD={0.06277994416736069,37.69689266279072},prob=1.00000000e+00,height_median=5.49999999e-08,height_mean=5.55610855e-08,length_mean=5.00622704e-02,effectivebrlenIgrBrlens{all}_median=0.050261,rateIgrBrlens{all}_95%HPD={0.494629,1.982349},effectivebrlenIgrBrlens{all}_mean=0.050692,rateIgrBrlens{all}_median=1.004978,length_95%HPD={1.95544400e-02,7.79273400e-02},rateIgrBrlens{all}_mean=1.120460,effectivebrlenIgrBrlens{all}_95%HPD={0.035205,0.067973},length_median=5.01628300e-02]):499.0[&height_95%HPD={557.7199421934315,1161.3982746677373},prob=1.00000000e+00,height_median=5.01629300e-02,height_mean=5.00623259e-02,prob(percent)=100,effectivebrlenIgrBrlens{all}_mean=0.025554,rateIgrBrlens{all}_median=0.834150,length_95%HPD={8.24481400e-03,5.66272500e-02},rateIgrBrlens{all}_mean=0.991549,length_median=2.95919900e-02,effectivebrlenIgrBrlens{all}_95%HPD={0.011856,0.040068},effectivebrlenIgrBrlens{all}_median=0.025036,length_mean=3.07881174e-02,rateIgrBrlens{all}_95%HPD={0.337313,2.106599}],(13:1121.0[&height_mean=5.54992520e-08,prob(percent)=100,height_median=5.49999998e-08,height_95%HPD={0.06277994409692023,37.696892646333055},prob=1.00000000e+00,length_median=6.29706900e-02,effectivebrlenIgrBrlens{all}_95%HPD={0.029680,0.056033},length_mean=6.28447153e-02,effectivebrlenIgrBrlens{all}_median=0.041809,rateIgrBrlens{all}_95%HPD={0.417298,1.046432},effectivebrlenIgrBrlens{all}_mean=0.042185,rateIgrBrlens{all}_median=0.665625,length_95%HPD={3.80955600e-02,8.53940100e-02},rateIgrBrlens{all}_mean=0.696294],(14:986.0[&height_95%HPD={0.06277994416736069,37.69689266279072},prob=1.00000000e+00,height_median=5.49999999e-08,height_mean=5.54720991e-08,prob(percent)=100,effectivebrlenIgrBrlens{all}_median=0.044801,effectivebrlenIgrBrlens{all}_mean=0.045028,rateIgrBrlens{all}_median=0.896149,rateIgrBrlens{all}_95%HPD={0.512258,1.499584},length_95%HPD={2.76742700e-02,7.44864000e-02},rateIgrBrlens{all}_mean=0.946466,length_median=5.00971700e-02,effectivebrlenIgrBrlens{all}_95%HPD={0.032286,0.058811},length_mean=5.03598337e-02],(17:837.0[&height_mean=5.55030810e-08,prob(percent)=100,height_95%HPD={0.06277994416736069,37.69689266279072},prob=1.00000000e+00,height_median=5.49999999e-08,length_median=3.56124900e-02,effectivebrlenIgrBrlens{all}_95%HPD={0.042409,0.072141},length_mean=3.61118601e-02,effectivebrlenIgrBrlens{all}_median=0.056839,rateIgrBrlens{all}_95%HPD={0.854422,2.994385},rateIgrBrlens{all}_mean=1.736370,effectivebrlenIgrBrlens{all}_mean=0.057162,rateIgrBrlens{all}_median=1.612184,length_95%HPD={1.65410200e-02,5.53587200e-02}],(18:688.0[&height_95%HPD={0.06277994423780102,37.696892679248386},prob=1.00000000e+00,height_median=5.50000000e-08,height_mean=5.54995509e-08,prob(percent)=100,effectivebrlenIgrBrlens{all}_mean=0.013954,rateIgrBrlens{all}_median=0.461351,length_95%HPD={1.31084900e-02,5.23543900e-02},rateIgrBrlens{all}_mean=0.504705,effectivebrlenIgrBrlens{all}_median=0.013570,length_median=2.95041600e-02,effectivebrlenIgrBrlens{all}_95%HPD={0.005262,0.023443},rateIgrBrlens{all}_95%HPD={0.168557,0.940817},length_mean=3.01553490e-02],19:688.0[&height_95%HPD={0.06277994416736069,37.69689266279072},prob=1.00000000e+00,height_median=5.49999999e-08,height_mean=5.54966254e-08,prob(percent)=100,effectivebrlenIgrBrlens{all}_mean=0.083876,rateIgrBrlens{all}_median=2.672736,length_95%HPD={1.31918200e-02,5.42615200e-02},rateIgrBrlens{all}_mean=3.013318,length_median=3.10914400e-02,effectivebrlenIgrBrlens{all}_95%HPD={0.063107,0.105790},effectivebrlenIgrBrlens{all}_median=0.083304,length_mean=3.19191219e-02,rateIgrBrlens{all}_95%HPD={1.197258,5.227045}]):149.0[&prob=6.71073976e-01,height_median=2.89710920e-02,height_mean=2.93985545e-02,prob(percent)=67,height_95%HPD={442.28383814438723,1036.425848268641},length_95%HPD={1.35202700e-04,2.71344900e-02},rateIgrBrlens{all}_mean=0.779433,length_median=9.74870900e-03,effectivebrlenIgrBrlens{all}_95%HPD={0.000000,0.014028},length_mean=1.12751452e-02,effectivebrlenIgrBrlens{all}_median=0.005261,rateIgrBrlens{all}_95%HPD={0.000001,2.244162},rateIgrBrlens{all}_median=0.477305,effectivebrlenIgrBrlens{all}_mean=0.005881]):149.0[&height_mean=3.88193981e-02,height_median=3.80459840e-02,prob(percent)=91,height_95%HPD={575.63646111456,1179.16702652015},prob=9.12690829e-01,length_median=1.29370300e-02,effectivebrlenIgrBrlens{all}_95%HPD={0.004729,0.022886},length_mean=1.43367837e-02,effectivebrlenIgrBrlens{all}_median=0.013426,rateIgrBrlens{all}_95%HPD={0.100635,3.647649},effectivebrlenIgrBrlens{all}_mean=0.013689,rateIgrBrlens{all}_median=1.017956,rateIgrBrlens{all}_mean=1.425044,length_95%HPD={7.85184900e-04,2.99168700e-02}]):135.0[&prob(percent)=88,height_95%HPD={715.3364942037069,1312.584095513644},prob=8.84913669e-01,height_median=5.12377180e-02,height_mean=5.19136905e-02,length_mean=1.27186183e-02,effectivebrlenIgrBrlens{all}_median=0.007772,rateIgrBrlens{all}_95%HPD={0.000003,2.348261},effectivebrlenIgrBrlens{all}_mean=0.008196,rateIgrBrlens{all}_median=0.647773,effectivebrlenIgrBrlens{all}_95%HPD={0.000000,0.015741},length_95%HPD={7.02485700e-04,2.69196900e-02},rateIgrBrlens{all}_mean=0.921780,length_median=1.15645900e-02]):199.0[&height_95%HPD={845.2208153934288,1435.2527199584472},prob=1.00000000e+00,height_median=6.38875230e-02,height_mean=6.42951971e-02,prob(percent)=100,effectivebrlenIgrBrlens{all}_mean=0.008941,rateIgrBrlens{all}_median=0.540779,length_95%HPD={1.31505300e-03,3.37688600e-02},rateIgrBrlens{all}_mean=0.745243,effectivebrlenIgrBrlens{all}_median=0.008500,length_median=1.53365800e-02,effectivebrlenIgrBrlens{all}_95%HPD={0.001360,0.017220},rateIgrBrlens{all}_95%HPD={0.029870,1.790773},length_mean=1.65552462e-02]):216.0[&prob=1.00000000e+00,height_median=8.05702382e-02,height_mean=8.08504433e-02,prob(percent)=100,height_95%HPD={1069.9989013087113,1645.8683958650158},length_95%HPD={1.17923100e-04,2.15292700e-02},rateIgrBrlens{all}_mean=0.341225,length_median=6.54553400e-03,effectivebrlenIgrBrlens{all}_95%HPD={0.000000,0.008089},rateIgrBrlens{all}_median=0.177027,length_mean=8.31826095e-03,effectivebrlenIgrBrlens{all}_median=0.001349,rateIgrBrlens{all}_95%HPD={0.000001,1.129355},effectivebrlenIgrBrlens{all}_mean=0.002358],((6:825.0[&height_95%HPD={0.06270947926536868,37.680423636701086},prob=1.00000000e+00,height_median=5.49000000e-08,height_mean=5.54176965e-08,prob(percent)=100,effectivebrlenIgrBrlens{all}_mean=0.051181,rateIgrBrlens{all}_median=1.003929,length_95%HPD={2.57698600e-02,7.70425100e-02},rateIgrBrlens{all}_mean=1.084766,length_median=5.07998600e-02,effectivebrlenIgrBrlens{all}_95%HPD={0.035802,0.066858},effectivebrlenIgrBrlens{all}_median=0.050732,length_mean=5.07080835e-02,rateIgrBrlens{all}_95%HPD={0.529266,1.742179}],20:825.0[&height_95%HPD={0.06256840171201845,37.6474170455209},prob=1.00000000e+00,height_median=5.47000000e-08,height_mean=5.54325939e-08,prob(percent)=100,effectivebrlenIgrBrlens{all}_mean=0.050829,rateIgrBrlens{all}_median=0.987548,length_95%HPD={2.60470600e-02,7.72559300e-02},rateIgrBrlens{all}_mean=1.076889,length_median=5.08226300e-02,effectivebrlenIgrBrlens{all}_95%HPD={0.035616,0.066744},effectivebrlenIgrBrlens{all}_median=0.050448,length_mean=5.07378134e-02,rateIgrBrlens{all}_95%HPD={0.538677,1.679474}]):186.0[&prob=8.55647652e-01,height_median=4.96810010e-02,height_mean=4.95411108e-02,prob(percent)=86,height_95%HPD={560.2320328962564,1163.9820033802523},length_95%HPD={2.44785100e-04,3.58901200e-02},rateIgrBrlens{all}_mean=0.737615,length_median=1.52468700e-02,effectivebrlenIgrBrlens{all}_95%HPD={0.000000,0.019964},length_mean=1.68191601e-02,effectivebrlenIgrBrlens{all}_median=0.009318,rateIgrBrlens{all}_95%HPD={0.000001,1.911710},effectivebrlenIgrBrlens{all}_mean=0.009768,rateIgrBrlens{all}_median=0.559544],8:1011.0[&height_95%HPD={0.06214397910919054,37.547843881543045},prob=1.00000000e+00,height_median=5.40999999e-08,height_mean=5.54096336e-08,prob(percent)=100,effectivebrlenIgrBrlens{all}_mean=0.081572,rateIgrBrlens{all}_median=1.257141,length_95%HPD={3.75320000e-02,9.02765300e-02},rateIgrBrlens{all}_mean=1.316649,length_median=6.46818600e-02,effectivebrlenIgrBrlens{all}_95%HPD={0.061395,0.102512},effectivebrlenIgrBrlens{all}_median=0.081005,length_mean=6.46038436e-02,rateIgrBrlens{all}_95%HPD={0.818454,1.994337}]):525.0[&prob=1.00000000e+00,height_median=6.55859120e-02,height_mean=6.56246585e-02,prob(percent)=100,height_95%HPD={742.4367357896177,1338.7351516586948},length_95%HPD={4.89287800e-03,4.67281400e-02},rateIgrBrlens{all}_mean=1.075049,length_median=2.33781700e-02,effectivebrlenIgrBrlens{all}_95%HPD={0.008153,0.034453},length_mean=2.43877064e-02,effectivebrlenIgrBrlens{all}_median=0.020703,rateIgrBrlens{all}_95%HPD={0.190723,2.325308},effectivebrlenIgrBrlens{all}_mean=0.020929,rateIgrBrlens{all}_median=0.876413]):261.0[&height_mean=8.78256304e-02,height_median=8.76212850e-02,prob(percent)=82,height_95%HPD={1279.867709256769,1846.5344055032815},prob=8.19226239e-01,length_median=1.41120000e-02,effectivebrlenIgrBrlens{all}_95%HPD={0.000000,0.021087},length_mean=1.56076854e-02,effectivebrlenIgrBrlens{all}_median=0.010040,rateIgrBrlens{all}_95%HPD={0.000001,2.709447},effectivebrlenIgrBrlens{all}_mean=0.010493,rateIgrBrlens{all}_median=0.658208,rateIgrBrlens{all}_mean=1.012470,length_95%HPD={4.01086900e-04,3.37697300e-02}],((9:747.0[&prob=1.00000000e+00,height_median=5.46999999e-08,height_mean=5.54557232e-08,prob(percent)=100,height_95%HPD={0.06256840164143047,37.64741702899469},length_95%HPD={1.50853800e-02,6.59180900e-02},rateIgrBrlens{all}_mean=1.184743,rateIgrBrlens{all}_median=1.065533,length_median=3.83189100e-02,effectivebrlenIgrBrlens{all}_95%HPD={0.028988,0.055827},length_mean=3.95413788e-02,effectivebrlenIgrBrlens{all}_median=0.041041,rateIgrBrlens{all}_95%HPD={0.450383,2.124267},effectivebrlenIgrBrlens{all}_mean=0.041406],15:747.0[&prob=1.00000000e+00,height_median=5.46999999e-08,height_mean=5.54557232e-08,prob(percent)=100,height_95%HPD={0.06256840164143047,37.64741702899469},length_95%HPD={1.50853800e-02,6.59180900e-02},rateIgrBrlens{all}_mean=0.422440,rateIgrBrlens{all}_median=0.387710,length_median=3.83189100e-02,effectivebrlenIgrBrlens{all}_95%HPD={0.006968,0.025180},length_mean=3.95413788e-02,effectivebrlenIgrBrlens{all}_median=0.014906,rateIgrBrlens{all}_95%HPD={0.156118,0.757276},effectivebrlenIgrBrlens{all}_mean=0.015313]):484.0[&height_mean=3.95414342e-02,prob(percent)=100,height_95%HPD={494.2809422661763,1095.1660863066309},height_median=3.83189146e-02,prob=1.00000000e+00,length_median=5.20902400e-02,effectivebrlenIgrBrlens{all}_95%HPD={0.011227,0.033746},rateIgrBrlens{all}_mean=0.463457,length_mean=5.18471887e-02,effectivebrlenIgrBrlens{all}_median=0.021687,rateIgrBrlens{all}_95%HPD={0.192639,0.798552},effectivebrlenIgrBrlens{all}_mean=0.022062,rateIgrBrlens{all}_median=0.423753,length_95%HPD={2.13137200e-02,8.16393400e-02}],(11:993.0[&height_95%HPD={0.06270947926536868,37.680423636701086},prob=1.00000000e+00,height_median=5.49000000e-08,height_mean=5.55364094e-08,prob(percent)=100,effectivebrlenIgrBrlens{all}_mean=0.064474,rateIgrBrlens{all}_median=0.881215,effectivebrlenIgrBrlens{all}_median=0.064066,length_95%HPD={4.64099800e-02,9.95926300e-02},rateIgrBrlens{all}_mean=0.908065,rateIgrBrlens{all}_95%HPD={0.572738,1.302602},length_median=7.25047600e-02,effectivebrlenIgrBrlens{all}_95%HPD={0.044962,0.084434},length_mean=7.29969502e-02],(72:673.0[&height_median=5.49999999e-08,height_mean=5.54814995e-08,prob(percent)=100,height_95%HPD={0.06277994416736069,37.69689266279072},prob=1.00000000e+00,length_median=2.84460600e-02,effectivebrlenIgrBrlens{all}_95%HPD={0.028575,0.063049},length_mean=2.95449803e-02,effectivebrlenIgrBrlens{all}_median=0.045016,rateIgrBrlens{all}_95%HPD={0.614125,3.371245},rateIgrBrlens{all}_mean=1.803212,effectivebrlenIgrBrlens{all}_mean=0.045479,rateIgrBrlens{all}_median=1.556704,length_95%HPD={1.00218600e-02,5.18991300e-02}],84:673.0[&height_mean=5.54814995e-08,height_median=5.49999999e-08,prob(percent)=100,height_95%HPD={0.06277994416736069,37.69689266279072},prob=1.00000000e+00,length_median=2.84460600e-02,effectivebrlenIgrBrlens{all}_95%HPD={0.020823,0.054048},length_mean=2.95449803e-02,effectivebrlenIgrBrlens{all}_median=0.036765,rateIgrBrlens{all}_95%HPD={0.502281,2.800983},effectivebrlenIgrBrlens{all}_mean=0.037248,rateIgrBrlens{all}_median=1.280091,rateIgrBrlens{all}_mean=1.461374,length_95%HPD={1.00218600e-02,5.18991300e-02}]):320.0[&prob(percent)=100,height_95%HPD={428.85230576935686,1021.3260978396734},prob=1.00000000e+00,height_median=2.84460987e-02,height_mean=2.95450358e-02,length_mean=4.34519700e-02,effectivebrlenIgrBrlens{all}_median=0.083609,rateIgrBrlens{all}_95%HPD={1.004510,4.389129},effectivebrlenIgrBrlens{all}_mean=0.084349,rateIgrBrlens{all}_median=1.946809,effectivebrlenIgrBrlens{all}_95%HPD={0.059568,0.109332},length_95%HPD={1.48224800e-02,7.08386700e-02},rateIgrBrlens{all}_mean=2.229184,length_median=4.32514500e-02]):238.0[&height_95%HPD={716.665729086621,1313.6355725213357},prob=1.00000000e+00,height_median=7.25047860e-02,height_mean=7.29970057e-02,prob(percent)=100,effectivebrlenIgrBrlens{all}_mean=0.018406,rateIgrBrlens{all}_median=1.016344,length_95%HPD={1.02974300e-03,3.80109200e-02},rateIgrBrlens{all}_mean=1.407564,effectivebrlenIgrBrlens{all}_median=0.017972,length_median=1.69005500e-02,effectivebrlenIgrBrlens{all}_95%HPD={0.002311,0.034624},rateIgrBrlens{all}_95%HPD={0.001160,3.460782},length_mean=1.83916172e-02]):566.0[&prob=1.00000000e+00,height_median=9.08983280e-02,height_mean=9.13886229e-02,prob(percent)=100,height_95%HPD={980.2115659175695,1559.7291635533109},length_95%HPD={1.38398500e-04,2.56406700e-02},rateIgrBrlens{all}_mean=0.291297,length_median=8.23531500e-03,effectivebrlenIgrBrlens{all}_95%HPD={0.000000,0.008586},rateIgrBrlens{all}_median=0.176601,length_mean=1.01524522e-02,effectivebrlenIgrBrlens{all}_median=0.001646,rateIgrBrlens{all}_95%HPD={0.000001,0.978012},effectivebrlenIgrBrlens{all}_mean=0.002632]):329.0[&height_mean=1.03212445e-01,prob(percent)=100,height_95%HPD={1521.0630533488734,2122.104011838187},prob=1.00000000e+00,height_median=1.02545345e-01,length_median=3.03595100e-02,effectivebrlenIgrBrlens{all}_95%HPD={0.003577,0.043485},length_mean=3.19661924e-02,effectivebrlenIgrBrlens{all}_median=0.022517,rateIgrBrlens{all}_95%HPD={0.106098,1.963640},rateIgrBrlens{all}_mean=0.870506,effectivebrlenIgrBrlens{all}_mean=0.023139,rateIgrBrlens{all}_median=0.715235,length_95%HPD={4.37578300e-03,6.09402300e-02}],((((((10:635.0[&height_mean=5.54746863e-08,prob(percent)=100,height_95%HPD={0.06277994416736069,37.69689266279072},height_median=5.49999999e-08,prob=1.00000000e+00,length_median=2.41532800e-02,effectivebrlenIgrBrlens{all}_95%HPD={0.036849,0.065970},rateIgrBrlens{all}_mean=2.312919,length_mean=2.49273563e-02,effectivebrlenIgrBrlens{all}_median=0.050642,rateIgrBrlens{all}_95%HPD={0.940070,4.270943},effectivebrlenIgrBrlens{all}_mean=0.050975,rateIgrBrlens{all}_median=2.092651,length_95%HPD={8.53719000e-03,4.12049200e-02}],34:635.0[&height_mean=5.54746863e-08,prob(percent)=100,height_95%HPD={0.06277994416736069,37.69689266279072},prob=1.00000000e+00,height_median=5.49999999e-08,length_median=2.41532800e-02,effectivebrlenIgrBrlens{all}_95%HPD={0.025862,0.052564},rateIgrBrlens{all}_mean=1.759381,length_mean=2.49273563e-02,effectivebrlenIgrBrlens{all}_median=0.038290,rateIgrBrlens{all}_95%HPD={0.691078,3.285690},effectivebrlenIgrBrlens{all}_mean=0.038759,rateIgrBrlens{all}_median=1.574478,length_95%HPD={8.53719000e-03,4.12049200e-02}]):293.0[&prob(percent)=100,height_95%HPD={380.34593264372035,967.0526422226075},prob=1.00000000e+00,height_median=2.41533150e-02,height_mean=2.49274118e-02,length_mean=1.59863156e-02,effectivebrlenIgrBrlens{all}_median=0.031833,rateIgrBrlens{all}_95%HPD={0.583473,7.961262},effectivebrlenIgrBrlens{all}_95%HPD={0.018842,0.046491},effectivebrlenIgrBrlens{all}_mean=0.032275,rateIgrBrlens{all}_median=2.087070,length_95%HPD={1.51591900e-03,3.04883800e-02},rateIgrBrlens{all}_mean=2.895702,length_median=1.52194400e-02],(12:410.0[&prob=1.00000000e+00,height_median=5.49999999e-08,height_mean=5.55417653e-08,prob(percent)=100,height_95%HPD={0.06277994416736069,37.69689266279072},length_95%HPD={8.82476300e-04,1.62704500e-02},rateIgrBrlens{all}_mean=2.257099,length_median=7.01997300e-03,effectivebrlenIgrBrlens{all}_95%HPD={0.005836,0.017754},rateIgrBrlens{all}_median=1.621333,length_mean=7.75997400e-03,effectivebrlenIgrBrlens{all}_median=0.011320,rateIgrBrlens{all}_95%HPD={0.345526,6.238915},effectivebrlenIgrBrlens{all}_mean=0.011563],16:410.0[&prob=1.00000000e+00,height_median=5.49999999e-08,height_mean=5.55417653e-08,prob(percent)=100,height_95%HPD={0.06277994416736069,37.69689266279072},length_95%HPD={8.82476300e-04,1.62704500e-02},rateIgrBrlens{all}_mean=0.226380,length_median=7.01997300e-03,effectivebrlenIgrBrlens{all}_95%HPD={0.000000,0.004561},length_mean=7.75997400e-03,effectivebrlenIgrBrlens{all}_median=0.001100,rateIgrBrlens{all}_median=0.146866,rateIgrBrlens{all}_95%HPD={0.000001,0.728084},effectivebrlenIgrBrlens{all}_mean=0.001531]):518.0[&height_median=7.01999700e-03,height_mean=7.76002955e-03,prob(percent)=100,height_95%HPD={199.58842366713762,723.6669760056758},prob=1.00000000e+00,length_median=2.65448700e-02,effectivebrlenIgrBrlens{all}_95%HPD={0.019449,0.044074},length_mean=2.69583545e-02,effectivebrlenIgrBrlens{all}_median=0.031223,rateIgrBrlens{all}_95%HPD={0.524611,2.391235},rateIgrBrlens{all}_mean=1.306399,effectivebrlenIgrBrlens{all}_mean=0.031583,rateIgrBrlens{all}_median=1.170328,length_95%HPD={1.08456600e-02,4.40792500e-02}],37:928.0[&height_mean=5.55106142e-08,height_median=5.49999999e-08,prob(percent)=100,height_95%HPD={0.06277994416736069,37.69689266279072},prob=1.00000000e+00,length_median=3.79278500e-02,effectivebrlenIgrBrlens{all}_95%HPD={0.016689,0.040345},length_mean=3.82947667e-02,effectivebrlenIgrBrlens{all}_median=0.028325,rateIgrBrlens{all}_95%HPD={0.351661,1.291855},effectivebrlenIgrBrlens{all}_mean=0.028709,rateIgrBrlens{all}_median=0.747617,rateIgrBrlens{all}_mean=0.795354,length_95%HPD={2.06540200e-02,5.72286400e-02}]):128.0[&prob(percent)=99,height_95%HPD={655.8841804853193,1256.2751942993884},prob=9.85622542e-01,height_median=4.44503016e-02,height_mean=4.45818787e-02,length_mean=1.04137699e-02,effectivebrlenIgrBrlens{all}_median=0.017053,rateIgrBrlens{all}_95%HPD={0.289956,8.594826},effectivebrlenIgrBrlens{all}_mean=0.017398,rateIgrBrlens{all}_median=1.783803,effectivebrlenIgrBrlens{all}_95%HPD={0.006892,0.028397},length_95%HPD={1.59186100e-04,2.23333300e-02},rateIgrBrlens{all}_mean=3.044776,length_median=9.39854800e-03],36:1056.0[&prob(percent)=100,height_95%HPD={0.06277994416736069,37.69689266279072},prob=1.00000000e+00,height_median=5.49999999e-08,height_mean=5.54630162e-08,length_mean=5.48207914e-02,effectivebrlenIgrBrlens{all}_median=0.027778,rateIgrBrlens{all}_95%HPD={0.298469,0.781752},effectivebrlenIgrBrlens{all}_mean=0.028258,rateIgrBrlens{all}_median=0.511220,length_95%HPD={3.56075000e-02,7.36792500e-02},rateIgrBrlens{all}_mean=0.528489,effectivebrlenIgrBrlens{all}_95%HPD={0.017627,0.039750},length_median=5.43564100e-02]):131.0[&height_95%HPD={781.4440933598039,1374.6579826801499},prob=9.96755628e-01,height_median=5.45452870e-02,height_mean=5.49856556e-02,prob(percent)=100,effectivebrlenIgrBrlens{all}_mean=0.014120,rateIgrBrlens{all}_median=1.064874,length_95%HPD={1.04172700e-03,2.93771900e-02},rateIgrBrlens{all}_mean=1.519245,effectivebrlenIgrBrlens{all}_median=0.013821,length_median=1.24863800e-02,effectivebrlenIgrBrlens{all}_95%HPD={0.004441,0.024336},rateIgrBrlens{all}_95%HPD={0.154034,4.238061},length_mean=1.38467377e-02],179:1187.0[&height_95%HPD={0.06277994416736069,37.69689266279072},prob=1.00000000e+00,height_median=5.49999999e-08,height_mean=5.54611518e-08,prob(percent)=100,effectivebrlenIgrBrlens{all}_mean=0.061648,rateIgrBrlens{all}_median=0.896395,length_95%HPD={4.84105200e-02,9.01133800e-02},rateIgrBrlens{all}_mean=0.915301,length_median=6.85543400e-02,effectivebrlenIgrBrlens{all}_95%HPD={0.045145,0.080379},effectivebrlenIgrBrlens{all}_median=0.061017,length_mean=6.88371660e-02,rateIgrBrlens{all}_95%HPD={0.606402,1.288913}]):102.0[&prob=1.00000000e+00,height_median=6.85735970e-02,height_mean=6.88603058e-02,prob(percent)=100,height_95%HPD={932.8573640600836,1517.1786559708273},length_95%HPD={4.53966600e-05,1.50831200e-02},rateIgrBrlens{all}_mean=0.287783,length_median=4.48616000e-03,effectivebrlenIgrBrlens{all}_95%HPD={0.000000,0.005227},length_mean=5.75138520e-03,effectivebrlenIgrBrlens{all}_median=0.000647,rateIgrBrlens{all}_95%HPD={0.000001,1.042526},rateIgrBrlens{all}_median=0.124918,effectivebrlenIgrBrlens{all}_mean=0.001403],33:1289.0[&prob=1.00000000e+00,height_median=5.42000000e-08,height_mean=5.54135481e-08,prob(percent)=100,height_95%HPD={0.062214840949610634,37.56449750167664},length_95%HPD={4.89977900e-02,9.70496800e-02},rateIgrBrlens{all}_mean=0.914294,length_median=7.24717000e-02,effectivebrlenIgrBrlens{all}_95%HPD={0.047450,0.082675},length_mean=7.28432201e-02,effectivebrlenIgrBrlens{all}_median=0.064615,rateIgrBrlens{all}_95%HPD={0.576627,1.299428},effectivebrlenIgrBrlens{all}_mean=0.064930,rateIgrBrlens{all}_median=0.893378]):151.0[&height_mean=7.23892261e-02,height_median=7.22166280e-02,prob(percent)=58,height_95%HPD={1032.6800186018027,1610.413295671369},prob=5.77253839e-01,length_median=8.19746200e-03,effectivebrlenIgrBrlens{all}_95%HPD={0.000000,0.013064},length_mean=9.57246383e-03,effectivebrlenIgrBrlens{all}_median=0.004810,rateIgrBrlens{all}_95%HPD={0.000001,2.481708},effectivebrlenIgrBrlens{all}_mean=0.005424,rateIgrBrlens{all}_median=0.524671,rateIgrBrlens{all}_mean=0.810788,length_95%HPD={2.43560700e-04,2.23065300e-02}],(35:819.0[&height_95%HPD={0.06207306731186095,37.531166903535954},prob=1.00000000e+00,height_median=5.40000001e-08,height_mean=5.55362219e-08,prob(percent)=100,effectivebrlenIgrBrlens{all}_mean=0.038310,rateIgrBrlens{all}_median=0.755892,rateIgrBrlens{all}_95%HPD={0.362823,1.388696},length_95%HPD={2.27316800e-02,8.24311000e-02},rateIgrBrlens{all}_mean=0.824242,length_median=5.00508000e-02,effectivebrlenIgrBrlens{all}_95%HPD={0.025747,0.052209},length_mean=5.10291962e-02,effectivebrlenIgrBrlens{all}_median=0.037924],38:819.0[&height_95%HPD={0.06207306731186095,37.531166903535954},prob=1.00000000e+00,height_median=5.40000001e-08,height_mean=5.55200933e-08,prob(percent)=100,effectivebrlenIgrBrlens{all}_mean=0.042150,rateIgrBrlens{all}_median=0.846118,rateIgrBrlens{all}_95%HPD={0.441223,1.529336},length_95%HPD={2.28071600e-02,7.77709200e-02},rateIgrBrlens{all}_mean=0.910713,length_median=4.98460400e-02,effectivebrlenIgrBrlens{all}_95%HPD={0.028868,0.056773},length_mean=5.02735250e-02,effectivebrlenIgrBrlens{all}_median=0.041723]):621.0[&prob=9.54867670e-01,height_median=4.92508932e-02,height_mean=4.95743895e-02,prob(percent)=95,height_95%HPD={556.2063230427632,1159.9277603772439},length_95%HPD={3.89240600e-03,5.36250300e-02},rateIgrBrlens{all}_mean=0.613265,rateIgrBrlens{all}_median=0.489076,length_median=2.71257900e-02,effectivebrlenIgrBrlens{all}_95%HPD={0.002867,0.025514},length_mean=2.82193402e-02,effectivebrlenIgrBrlens{all}_median=0.013332,rateIgrBrlens{all}_95%HPD={0.000002,1.330606},effectivebrlenIgrBrlens{all}_mean=0.013670]):686.0[&height_mean=8.17888061e-02,prob(percent)=100,height_median=8.13335910e-02,height_95%HPD={1189.857524853109,1756.0201459280077},prob=1.00000000e+00,length_median=5.23229900e-02,effectivebrlenIgrBrlens{all}_95%HPD={0.028574,0.075365},length_mean=5.33898310e-02,rateIgrBrlens{all}_mean=1.058877,effectivebrlenIgrBrlens{all}_median=0.051045,effectivebrlenIgrBrlens{all}_mean=0.051207,rateIgrBrlens{all}_median=0.958599,rateIgrBrlens{all}_95%HPD={0.433322,1.939501},length_95%HPD={2.04196300e-02,8.55672000e-02}]):2542.0[&height_mean=1.35178637e-01,prob=1.00000000e+00,height_median=1.33772090e-01,prob(percent)=100,height_95%HPD={1763.7263771383946,2519.6425987258663},length_mean=2.05868327e-01,effectivebrlenIgrBrlens{all}_median=0.189700,length_median=2.05075800e-01,effectivebrlenIgrBrlens{all}_mean=0.190964,length_95%HPD={1.34513200e-01,2.75956200e-01},rateIgrBrlens{all}_median=0.927124,rateIgrBrlens{all}_95%HPD={0.604860,1.366086},effectivebrlenIgrBrlens{all}_95%HPD={0.135861,0.249134},rateIgrBrlens{all}_mean=0.951248]):106.0[&height_mean=3.47164530e-01,height_95%HPD={3007.2809837486066,6893.329396522463},height_median=3.45785470e-01,prob=6.11030866e-01,prob(percent)=61,length_mean=4.98486993e-02,length_median=4.63591700e-02,length_95%HPD={3.11252500e-04,1.04446300e-01},effectivebrlenIgrBrlens{all}_mean=0.044193,effectivebrlenIgrBrlens{all}_95%HPD={0.000000,0.097411},effectivebrlenIgrBrlens{all}_median=0.040800,rateIgrBrlens{all}_95%HPD={0.000002,1.935453},rateIgrBrlens{all}_median=0.846309,rateIgrBrlens{all}_mean=0.960245])[&prob(percent)=100,height_mean=3.86188212e-01,height_median=3.84061470e-01,height_95%HPD={3054.3308042330427,7103.140794627749},prob=1.00000000e+00,length_mean=0.00000000e+00,length_median=0.00000000e+00,rateIgrBrlens{all}_95%HPD={inf,inf},rateIgrBrlens{all}_median=inf,length_95%HPD={0.00000000e+00,0.00000000e+00},effectivebrlenIgrBrlens{all}_mean=1.000000,effectivebrlenIgrBrlens{all}_95%HPD={1.000000,1.000000},effectivebrlenIgrBrlens{all}_median=1.000000,rateIgrBrlens{all}_mean=-nan];
END;
