# Supplementary material for: A test of Generalized Bayesian dating: A new linguistic dating method
Source: PLoS One. 2020 Aug 12;15(8):e0236522. doi: 10.1371/journal.pone.0236522 (PMC7423060; doi:10.1371/journal.pone.0236522)
Supplement: S2 File — Python code for extracting median tree lengths for each constraint, generation of consensus trees, RevBayes code for performing Gamma regression and linear regression, and Python code for predicting ages. Age annotated consensus tree files for all the families. (ZIP) [file pone.0236522.s002.zip › S2 Supporting Information/Consensus_Trees_Ages/Wakashan.dendropy.con.tre]

#NEXUS

BEGIN TAXA;
    DIMENSIONS NTAX=6;
    TAXLABELS
        HAISLA
        HEILTSUK
        KWAKWALA
        OOWEKYALA
        DITIDAHT
        NOOTKA
  ;
END;

BEGIN TREES;
        Translate
             1 HAISLA,
             2 HEILTSUK,
             3 KWAKWALA,
             4 OOWEKYALA,
             5 DITIDAHT,
             6 NOOTKA
             ;
    TREE 1 = [&R] ((5:1362.0[&prob(percent)=100,height_95%HPD={0.01291169115478971,25.308970442771443},prob=1.00000000e+00,height_median=1.00000002e-08,height_mean=1.13632922e-07,length_mean=2.35059268e-01,effectivebrlenIgrBrlens{all}_median=0.208888,rateIgrBrlens{all}_95%HPD={0.000038,2.393335},effectivebrlenIgrBrlens{all}_mean=0.226905,rateIgrBrlens{all}_median=0.963836,length_95%HPD={3.78983800e-02,4.63207800e-01},rateIgrBrlens{all}_mean=1.152782,effectivebrlenIgrBrlens{all}_95%HPD={0.012797,0.448500},length_median=2.11926500e-01],6:1362.0[&height_mean=1.13632922e-07,prob(percent)=100,height_median=1.00000002e-08,height_95%HPD={0.01291169115478971,25.308970442771443},prob=1.00000000e+00,length_median=2.11926500e-01,effectivebrlenIgrBrlens{all}_95%HPD={0.000001,0.418088},length_mean=2.35059268e-01,effectivebrlenIgrBrlens{all}_median=0.199742,rateIgrBrlens{all}_95%HPD={0.000009,2.290417},effectivebrlenIgrBrlens{all}_mean=0.214922,rateIgrBrlens{all}_median=0.906335,length_95%HPD={3.78983800e-02,4.63207800e-01},rateIgrBrlens{all}_mean=1.085505]):1361.0[&prob(percent)=100,height_95%HPD={1111.7875498802184,1684.6350750982306},prob=1.00000000e+00,height_median=2.11926570e-01,height_mean=2.35059382e-01,length_mean=1.16990767e+00,effectivebrlenIgrBrlens{all}_median=1.077737,rateIgrBrlens{all}_median=1.024969,rateIgrBrlens{all}_95%HPD={0.454030,1.744041},effectivebrlenIgrBrlens{all}_mean=1.225497,length_95%HPD={2.66083100e-01,2.38993700e+00},rateIgrBrlens{all}_mean=1.087496,effectivebrlenIgrBrlens{all}_95%HPD={0.247187,2.561733},length_median=1.04568100e+00],(1:1488.0[&height_mean=1.11760905e-07,height_median=3.00000000e-08,prob(percent)=100,height_95%HPD={0.04318884166200884,32.71632537610931},prob=1.00000000e+00,length_mean=2.05395791e-01,length_median=1.82958200e-01,effectivebrlenIgrBrlens{all}_mean=0.102929,rateIgrBrlens{all}_mean=0.569041,rateIgrBrlens{all}_95%HPD={0.057492,1.089777},length_95%HPD={7.49109200e-02,3.88016400e-01},effectivebrlenIgrBrlens{all}_median=0.098310,effectivebrlenIgrBrlens{all}_95%HPD={0.025653,0.195615},rateIgrBrlens{all}_median=0.536416],((2:837.0[&prob(percent)=100,height_mean=1.11766018e-07,height_median=3.60000000e-08,prob=1.00000000e+00,height_95%HPD={0.029603482966422116,34.12976274547331},effectivebrlenIgrBrlens{all}_mean=0.016225,rateIgrBrlens{all}_95%HPD={0.000001,0.935936},length_mean=6.17164400e-02,effectivebrlenIgrBrlens{all}_95%HPD={0.000000,0.043604},rateIgrBrlens{all}_mean=0.327391,rateIgrBrlens{all}_median=0.228872,length_median=5.29416300e-02,length_95%HPD={3.94574100e-03,1.37318100e-01},effectivebrlenIgrBrlens{all}_median=0.013182],4:837.0[&prob=1.00000000e+00,prob(percent)=100,height_mean=1.11713492e-07,height_median=3.50000000e-08,height_95%HPD={0.047499080602177994,33.91994144526636},effectivebrlenIgrBrlens{all}_median=0.082079,rateIgrBrlens{all}_median=1.515068,rateIgrBrlens{all}_95%HPD={0.222320,5.223232},rateIgrBrlens{all}_mean=2.127251,length_median=5.29620000e-02,length_95%HPD={3.94574100e-03,1.37318100e-01},effectivebrlenIgrBrlens{all}_mean=0.085200,effectivebrlenIgrBrlens{all}_95%HPD={0.040532,0.136296},length_mean=6.17845947e-02]):411.0[&prob=9.91867751e-01,height_mean=6.12946227e-02,prob(percent)=99,height_95%HPD={575.4737608403736,1179.0619197987335},height_median=5.27371200e-02,length_mean=9.62584193e-02,effectivebrlenIgrBrlens{all}_median=0.067307,rateIgrBrlens{all}_95%HPD={0.000008,2.572164},effectivebrlenIgrBrlens{all}_95%HPD={0.016577,0.133190},effectivebrlenIgrBrlens{all}_mean=0.071212,rateIgrBrlens{all}_median=0.797370,length_95%HPD={4.75231000e-03,2.10565000e-01},rateIgrBrlens{all}_mean=1.077462,length_median=8.38094000e-02],3:1248.0[&height_mean=1.12178976e-07,prob(percent)=100,height_95%HPD={0.031694465794412895,34.974237602557274},prob=1.00000000e+00,height_median=3.99999998e-08,length_median=1.41195600e-01,effectivebrlenIgrBrlens{all}_95%HPD={0.083946,0.295286},length_mean=1.57007267e-01,effectivebrlenIgrBrlens{all}_median=0.166490,rateIgrBrlens{all}_mean=1.300809,rateIgrBrlens{all}_95%HPD={0.375670,2.456362},effectivebrlenIgrBrlens{all}_mean=0.177317,rateIgrBrlens{all}_median=1.176010,length_95%HPD={4.57066800e-02,3.01749600e-01}]):239.0[&prob(percent)=100,height_95%HPD={995.8862411414658,1574.6119779981327},prob=1.00000000e+00,height_median=1.41596370e-01,height_mean=1.57445123e-01,length_mean=4.79507801e-02,effectivebrlenIgrBrlens{all}_median=0.011825,rateIgrBrlens{all}_95%HPD={0.000001,2.155075},effectivebrlenIgrBrlens{all}_95%HPD={0.000000,0.077826},effectivebrlenIgrBrlens{all}_mean=0.021993,rateIgrBrlens{all}_median=0.324400,length_95%HPD={8.99106500e-05,1.37045600e-01},rateIgrBrlens{all}_mean=0.643536,length_median=3.34916300e-02]):1234.0[&height_95%HPD={1226.373960870977,1790.3993094280295},prob=1.00000000e+00,height_median=1.82958400e-01,height_mean=2.05395903e-01,prob(percent)=100,effectivebrlenIgrBrlens{all}_median=1.117534,effectivebrlenIgrBrlens{all}_mean=1.262181,rateIgrBrlens{all}_median=1.027226,rateIgrBrlens{all}_95%HPD={0.456320,1.743303},length_95%HPD={2.47858300e-01,2.45223900e+00},rateIgrBrlens{all}_mean=1.094657,length_median=1.07287500e+00,effectivebrlenIgrBrlens{all}_95%HPD={0.218606,2.624346},length_mean=1.19957115e+00])[&height_mean=1.40496705e+00,prob(percent)=100,height_95%HPD={2169.1853346538905,3430.157185488293},height_median=1.28276640e+00,prob=1.00000000e+00,effectivebrlenIgrBrlens{all}_median=1.000000,effectivebrlenIgrBrlens{all}_mean=1.000000,rateIgrBrlens{all}_95%HPD={inf,inf},length_95%HPD={0.00000000e+00,0.00000000e+00},length_median=0.00000000e+00,effectivebrlenIgrBrlens{all}_95%HPD={1.000000,1.000000},rateIgrBrlens{all}_median=inf,length_mean=0.00000000e+00,rateIgrBrlens{all}_mean=-nan];
END;
