# Supplementary material for: A test of Generalized Bayesian dating: A new linguistic dating method
Source: PLoS One. 2020 Aug 12;15(8):e0236522. doi: 10.1371/journal.pone.0236522 (PMC7423060; doi:10.1371/journal.pone.0236522)
Supplement: S2 File — Python code for extracting median tree lengths for each constraint, generation of consensus trees, RevBayes code for performing Gamma regression and linear regression, and Python code for predicting ages. Age annotated consensus tree files for all the families. (ZIP) [file pone.0236522.s002.zip › S2 Supporting Information/Consensus_Trees_Ages/Quechuan.dendropy.con.tre]

#NEXUS

BEGIN TAXA;
    DIMENSIONS NTAX=61;
    TAXLABELS
        ATALLA
        CHACPAR
        CHETILLA
        'CHIMBORAZO_QUICHUA'
        CURVA
        'CUZCO_GNL'
        HUANUCO
        INGA
        'INGA_MEDIO_PUTUMAYO'
        'INGA_PUTUMAYO'
        INKAWASI
        LARAOS
        MARAGUA
        POCONA
        'PUNO_CITY'
        'QUECHUA_ABANCAY_TINTAY'
        'QUECHUA_ANCASH_CHIQUIAN'
        'QUECHUA_ANCASH_HUAYLAS_HUARAZ'
        'QUECHUA_ANCASH_HUAYLAS_PAMPAROMAS'
        'QUECHUA_ANCASH_HUAYLAS_WATA'
        'QUECHUA_AREQUIPA_UNION'
        'QUECHUA_ARGENTINA'
        'QUECHUA_AYACUCHO'
        'QUECHUA_CHACHAPOYAS'
        'QUECHUA_HUANCA_HUAYCHA'
        'QUECHUA_HUANCA_HUAYLLA'
        'QUECHUA_HUANCA_SHAUSHA'
        'QUECHUA_HUAYLAS_ANCASH'
        'QUECHUA_IMBABURA'
        'QUECHUA_NAPO_LOWLAND'
        'QUECHUA_NORTH_JUNIN_CAJAS'
        'QUECHUA_NORTH_JUNIN_TARMA'
        'QUECHUA_PACARAOS'
        'QUECHUA_PASTAZA'
        'QUECHUA_SAN_MARTIN'
        'QUECHUA_YAUYOS_CACRA'
        'QUECHUA_YAUYOS_HONGOS'
        'QUECHUA_YAUYOS_LINCHA'
        'QUECHUA_YAUYOS_SAN_PEDRO'
        'QUECHUA_YAUYOS_TANA'
        'QUECHUA_YAUYOS_VINAC'
        'QUICHUA_AZUAY'
        'QUICHUA_BOLIVAR_CACHISAGUA'
        'QUICHUA_CANYAR'
        'QUICHUA_CHIMBORAZO_NIZAG'
        'QUICHUA_CHIMBORAZO_TROJE'
        'QUICHUA_COTOPAXI_COMPANIA_GRANDE'
        'QUICHUA_COTOPAXI_PAPAURCO'
        'QUICHUA_COTOPAXI_TIGUA'
        'QUICHUA_IMBABURA_2'
        'QUICHUA_LOJA'
        'QUICHUA_PICHANCHA'
        'QUICHUA_TUNGURAHUA_GUAPANTE'
        'QUICHUA_TUNGURAHUA_SALASACA'
        SERENA
        TAQUILE
        TROJE
        YANAC
        'QUECHUA_DE_LAMBAYEQUE'
        'QUECHUA_YAUYOS_HUANGASCAR'
        'QUECHUA_HUANUCO_PANAO'
  ;
END;

BEGIN TREES;
        Translate
             1 ATALLA,
             2 CHACPAR,
             3 CHETILLA,
             4 'CHIMBORAZO_QUICHUA',
             5 CURVA,
             6 'CUZCO_GNL',
             7 HUANUCO,
             8 INGA,
             9 'INGA_MEDIO_PUTUMAYO',
             10 'INGA_PUTUMAYO',
             11 INKAWASI,
             12 LARAOS,
             13 MARAGUA,
             14 POCONA,
             15 'PUNO_CITY',
             16 'QUECHUA_ABANCAY_TINTAY',
             17 'QUECHUA_ANCASH_CHIQUIAN',
             18 'QUECHUA_ANCASH_HUAYLAS_HUARAZ',
             19 'QUECHUA_ANCASH_HUAYLAS_PAMPAROMAS',
             20 'QUECHUA_ANCASH_HUAYLAS_WATA',
             21 'QUECHUA_AREQUIPA_UNION',
             22 'QUECHUA_ARGENTINA',
             23 'QUECHUA_AYACUCHO',
             24 'QUECHUA_CHACHAPOYAS',
             25 'QUECHUA_HUANCA_HUAYCHA',
             26 'QUECHUA_HUANCA_HUAYLLA',
             27 'QUECHUA_HUANCA_SHAUSHA',
             28 'QUECHUA_HUAYLAS_ANCASH',
             29 'QUECHUA_IMBABURA',
             30 'QUECHUA_NAPO_LOWLAND',
             31 'QUECHUA_NORTH_JUNIN_CAJAS',
             32 'QUECHUA_NORTH_JUNIN_TARMA',
             33 'QUECHUA_PACARAOS',
             34 'QUECHUA_PASTAZA',
             35 'QUECHUA_SAN_MARTIN',
             36 'QUECHUA_YAUYOS_CACRA',
             37 'QUECHUA_YAUYOS_HONGOS',
             38 'QUECHUA_YAUYOS_LINCHA',
             39 'QUECHUA_YAUYOS_SAN_PEDRO',
             40 'QUECHUA_YAUYOS_TANA',
             41 'QUECHUA_YAUYOS_VINAC',
             42 'QUICHUA_AZUAY',
             43 'QUICHUA_BOLIVAR_CACHISAGUA',
             44 'QUICHUA_CANYAR',
             45 'QUICHUA_CHIMBORAZO_NIZAG',
             46 'QUICHUA_CHIMBORAZO_TROJE',
             47 'QUICHUA_COTOPAXI_COMPANIA_GRANDE',
             48 'QUICHUA_COTOPAXI_PAPAURCO',
             49 'QUICHUA_COTOPAXI_TIGUA',
             50 'QUICHUA_IMBABURA_2',
             51 'QUICHUA_LOJA',
             52 'QUICHUA_PICHANCHA',
             53 'QUICHUA_TUNGURAHUA_GUAPANTE',
             54 'QUICHUA_TUNGURAHUA_SALASACA',
             55 SERENA,
             56 TAQUILE,
             57 TROJE,
             58 YANAC,
             59 'QUECHUA_DE_LAMBAYEQUE',
             60 'QUECHUA_YAUYOS_HUANGASCAR',
             61 'QUECHUA_HUANUCO_PANAO'
             ;
    TREE 1 = [&R] (((((1:557.0[&prob(percent)=100,height_95%HPD={0.01530357687888539,26.919971918273895},prob=1.00000000e+00,height_median=1.30000000e-08,height_mean=1.58633982e-08,length_mean=1.84521295e-02,effectivebrlenIgrBrlens{all}_median=0.027486,rateIgrBrlens{all}_95%HPD={0.441000,4.519535},effectivebrlenIgrBrlens{all}_mean=0.028805,rateIgrBrlens{all}_median=1.628863,length_95%HPD={3.95027400e-03,3.73439300e-02},rateIgrBrlens{all}_mean=1.967626,length_median=1.69624300e-02,effectivebrlenIgrBrlens{all}_95%HPD={0.010836,0.049772}],23:557.0[&prob(percent)=100,height_95%HPD={0.01530357687888539,26.919971918273895},prob=1.00000000e+00,height_median=1.30000000e-08,height_mean=1.58498387e-08,length_mean=1.72998822e-02,effectivebrlenIgrBrlens{all}_median=0.007432,effectivebrlenIgrBrlens{all}_95%HPD={0.000000,0.020339},rateIgrBrlens{all}_95%HPD={0.000040,1.325128},effectivebrlenIgrBrlens{all}_mean=0.008513,rateIgrBrlens{all}_median=0.444356,length_95%HPD={3.57629800e-03,3.52084200e-02},rateIgrBrlens{all}_mean=0.537587,length_median=1.59124200e-02]):189.0[&height_95%HPD={314.1349515003751,884.7097411282756},prob=6.94574057e-01,height_median=1.52411600e-02,height_mean=1.65844502e-02,prob(percent)=69,effectivebrlenIgrBrlens{all}_mean=0.015674,rateIgrBrlens{all}_median=0.766536,rateIgrBrlens{all}_95%HPD={0.000001,2.463572},length_95%HPD={2.61732900e-05,4.38391700e-02},rateIgrBrlens{all}_mean=0.967171,length_median=1.58603200e-02,effectivebrlenIgrBrlens{all}_95%HPD={0.000000,0.040321},length_mean=1.83250651e-02,effectivebrlenIgrBrlens{all}_median=0.013080],16:746.0[&height_95%HPD={0.01530357687888539,26.919971918273895},prob=1.00000000e+00,height_median=1.30000000e-08,height_mean=1.58615251e-08,prob(percent)=100,effectivebrlenIgrBrlens{all}_mean=0.025113,effectivebrlenIgrBrlens{all}_median=0.023105,rateIgrBrlens{all}_median=0.838585,length_95%HPD={3.87657100e-03,5.94202200e-02},rateIgrBrlens{all}_mean=1.060313,rateIgrBrlens{all}_95%HPD={0.125688,2.445995},length_median=2.70280300e-02,effectivebrlenIgrBrlens{all}_95%HPD={0.004240,0.050273},length_mean=2.94386661e-02]):209.0[&prob=7.82295694e-01,height_median=2.68972900e-02,height_mean=2.87141809e-02,prob(percent)=78,height_95%HPD={491.1562092560197,1091.7560664816901},length_95%HPD={9.36097900e-04,5.62721600e-02},rateIgrBrlens{all}_mean=0.880664,rateIgrBrlens{all}_median=0.751769,length_median=2.62531300e-02,effectivebrlenIgrBrlens{all}_95%HPD={0.000000,0.046858},length_mean=2.78275373e-02,effectivebrlenIgrBrlens{all}_median=0.020569,rateIgrBrlens{all}_95%HPD={0.000001,1.920091},effectivebrlenIgrBrlens{all}_mean=0.022028],21:955.0[&prob=1.00000000e+00,height_median=1.25000000e-08,height_mean=1.59092108e-08,prob(percent)=100,height_95%HPD={0.01491966777915694,26.672778842334733},length_95%HPD={1.75986400e-02,8.62467300e-02},rateIgrBrlens{all}_mean=1.227345,rateIgrBrlens{all}_median=1.090081,length_median=5.11435800e-02,effectivebrlenIgrBrlens{all}_95%HPD={0.024663,0.094061},length_mean=5.21070984e-02,effectivebrlenIgrBrlens{all}_median=0.055797,rateIgrBrlens{all}_95%HPD={0.406875,2.307235},effectivebrlenIgrBrlens{all}_mean=0.058036]):414.0[&height_mean=5.49975098e-02,prob(percent)=100,height_95%HPD={687.6916975838103,1286.9050344645125},height_median=5.36359700e-02,prob=1.00000000e+00,length_median=2.14345100e-02,effectivebrlenIgrBrlens{all}_95%HPD={0.000000,0.042907},rateIgrBrlens{all}_mean=0.725528,length_mean=2.41935699e-02,effectivebrlenIgrBrlens{all}_median=0.013667,rateIgrBrlens{all}_95%HPD={0.000001,1.687421},effectivebrlenIgrBrlens{all}_mean=0.016479,rateIgrBrlens{all}_median=0.598167,length_95%HPD={1.60656200e-05,5.50403200e-02}],(((5:665.0[&height_mean=1.59684506e-08,height_95%HPD={0.01530357687888539,26.919971918273895},prob(percent)=100,prob=1.00000000e+00,height_median=1.30000000e-08,length_mean=2.50228969e-02,effectivebrlenIgrBrlens{all}_median=0.010559,rateIgrBrlens{all}_median=0.431964,rateIgrBrlens{all}_95%HPD={0.047969,1.025975},length_median=2.44532000e-02,rateIgrBrlens{all}_mean=0.489219,length_95%HPD={8.77321300e-03,4.09895200e-02},effectivebrlenIgrBrlens{all}_95%HPD={0.000614,0.024961},effectivebrlenIgrBrlens{all}_mean=0.011768],(13:409.0[&height_mean=1.59851284e-08,prob(percent)=100,height_95%HPD={0.01530357687888539,26.919971918273895},height_median=1.30000000e-08,prob=1.00000000e+00,length_median=6.84692400e-03,effectivebrlenIgrBrlens{all}_95%HPD={0.000000,0.008378},rateIgrBrlens{all}_mean=0.339904,length_mean=7.68549147e-03,effectivebrlenIgrBrlens{all}_median=0.001342,rateIgrBrlens{all}_95%HPD={0.000001,1.099869},effectivebrlenIgrBrlens{all}_mean=0.002389,rateIgrBrlens{all}_median=0.186656,length_95%HPD={4.96277000e-04,1.67914800e-02}],14:409.0[&height_mean=1.59851284e-08,prob(percent)=100,height_95%HPD={0.01530357687888539,26.919971918273895},prob=1.00000000e+00,height_median=1.30000000e-08,length_median=6.84692400e-03,effectivebrlenIgrBrlens{all}_95%HPD={0.004954,0.032083},rateIgrBrlens{all}_mean=3.545757,length_mean=7.68549147e-03,effectivebrlenIgrBrlens{all}_median=0.016677,rateIgrBrlens{all}_95%HPD={0.431905,9.669632},effectivebrlenIgrBrlens{all}_mean=0.017685,rateIgrBrlens{all}_median=2.467949,length_95%HPD={4.96277000e-04,1.67914800e-02}]):256.0[&prob(percent)=100,height_95%HPD={194.2023645617963,716.624331126554},prob=1.00000000e+00,height_median=6.84693710e-03,height_mean=7.68550746e-03,length_mean=1.73374054e-02,effectivebrlenIgrBrlens{all}_median=0.024976,rateIgrBrlens{all}_95%HPD={0.347816,4.536166},effectivebrlenIgrBrlens{all}_95%HPD={0.008944,0.045383},effectivebrlenIgrBrlens{all}_mean=0.026220,rateIgrBrlens{all}_median=1.511237,length_95%HPD={2.53556000e-03,3.25016600e-02},rateIgrBrlens{all}_mean=2.045912,length_median=1.66330300e-02]):237.0[&height_95%HPD={421.18687824974205,1013.1121547589015},prob=1.00000000e+00,height_median=2.44532040e-02,height_mean=2.50229129e-02,prob(percent)=100,effectivebrlenIgrBrlens{all}_mean=0.002181,effectivebrlenIgrBrlens{all}_median=0.000985,rateIgrBrlens{all}_median=0.162581,length_95%HPD={5.35157100e-05,1.99319900e-02},rateIgrBrlens{all}_mean=0.351289,rateIgrBrlens{all}_95%HPD={0.000001,1.198743},length_median=5.75664400e-03,effectivebrlenIgrBrlens{all}_95%HPD={0.000000,0.008252},length_mean=7.44008791e-03],((6:528.0[&prob(percent)=100,height_95%HPD={0.01530357687888539,26.919971918273895},prob=1.00000000e+00,height_median=1.30000000e-08,height_mean=1.59736009e-08,length_mean=1.49265954e-02,effectivebrlenIgrBrlens{all}_median=0.033359,rateIgrBrlens{all}_95%HPD={0.634354,6.971745},effectivebrlenIgrBrlens{all}_mean=0.034965,rateIgrBrlens{all}_median=2.383358,effectivebrlenIgrBrlens{all}_95%HPD={0.014153,0.058769},length_95%HPD={3.12996600e-03,2.88297500e-02},rateIgrBrlens{all}_mean=3.004703,length_median=1.41209800e-02],15:528.0[&prob(percent)=100,height_95%HPD={0.01530357687888539,26.919971918273895},prob=1.00000000e+00,height_median=1.30000000e-08,height_mean=1.59763738e-08,length_mean=1.48858769e-02,effectivebrlenIgrBrlens{all}_median=0.014236,rateIgrBrlens{all}_95%HPD={0.000022,2.659736},effectivebrlenIgrBrlens{all}_mean=0.015706,rateIgrBrlens{all}_median=1.008367,effectivebrlenIgrBrlens{all}_95%HPD={0.000017,0.031876},length_95%HPD={2.44709600e-03,2.79919000e-02},rateIgrBrlens{all}_mean=1.220932,length_median=1.41097800e-02]):180.0[&height_95%HPD={291.2969290468107,853.9004090776124},prob=9.78002933e-01,height_median=1.39805630e-02,height_mean=1.47251565e-02,prob(percent)=98,effectivebrlenIgrBrlens{all}_mean=0.018906,rateIgrBrlens{all}_median=1.580845,length_95%HPD={1.16425800e-03,2.51696700e-02},rateIgrBrlens{all}_mean=2.191121,effectivebrlenIgrBrlens{all}_median=0.017513,length_median=1.10410000e-02,effectivebrlenIgrBrlens{all}_95%HPD={0.002282,0.038390},rateIgrBrlens{all}_95%HPD={0.071456,5.461978},length_mean=1.21173712e-02],56:708.0[&height_95%HPD={0.015150648499995478,26.821982358783544},prob=1.00000000e+00,height_median=1.28000000e-08,height_mean=1.59903586e-08,prob(percent)=100,effectivebrlenIgrBrlens{all}_mean=0.017290,rateIgrBrlens{all}_median=0.617796,length_95%HPD={1.13584000e-02,4.35798100e-02},rateIgrBrlens{all}_mean=0.689490,effectivebrlenIgrBrlens{all}_median=0.016344,length_median=2.59834500e-02,effectivebrlenIgrBrlens{all}_95%HPD={0.003646,0.032364},rateIgrBrlens{all}_95%HPD={0.177086,1.382187},length_mean=2.66812798e-02]):194.0[&prob=1.00000000e+00,height_median=2.61110590e-02,height_mean=2.68328575e-02,prob(percent)=100,height_95%HPD={457.2963741750031,1054.137107161244},length_95%HPD={1.42753400e-05,1.51454300e-02},rateIgrBrlens{all}_mean=0.380273,length_median=4.26134400e-03,effectivebrlenIgrBrlens{all}_95%HPD={0.000000,0.008000},length_mean=5.62861449e-03,effectivebrlenIgrBrlens{all}_median=0.000677,rateIgrBrlens{all}_median=0.149593,rateIgrBrlens{all}_95%HPD={0.000001,1.371204},effectivebrlenIgrBrlens{all}_mean=0.001924]):208.0[&height_median=3.18976760e-02,height_mean=3.24603099e-02,prob(percent)=100,height_95%HPD={628.9223108293419,1229.554100372245},prob=9.99866684e-01,length_median=3.52898500e-02,effectivebrlenIgrBrlens{all}_95%HPD={0.013471,0.082150},length_mean=3.69770244e-02,effectivebrlenIgrBrlens{all}_median=0.043764,rateIgrBrlens{all}_95%HPD={0.413031,2.814996},rateIgrBrlens{all}_mean=1.440761,effectivebrlenIgrBrlens{all}_mean=0.045788,rateIgrBrlens{all}_median=1.267831,length_95%HPD={7.31634200e-03,7.11704100e-02}],22:1110.0[&height_mean=1.57471071e-08,height_median=1.20000000e-08,prob(percent)=100,height_95%HPD={0.014530309803239268,26.417903958362533},prob=1.00000000e+00,length_median=7.04894800e-02,effectivebrlenIgrBrlens{all}_95%HPD={0.023021,0.111736},length_mean=7.29584018e-02,effectivebrlenIgrBrlens{all}_median=0.061552,rateIgrBrlens{all}_95%HPD={0.404193,1.576316},effectivebrlenIgrBrlens{all}_mean=0.064410,rateIgrBrlens{all}_median=0.868264,rateIgrBrlens{all}_mean=0.914843,length_95%HPD={3.33630700e-02,1.15325700e-01}]):259.0[&prob(percent)=55,height_95%HPD={833.5016694433529,1424.3724511628272},prob=5.54192774e-01,height_median=6.14254540e-02,height_mean=6.29294401e-02,length_mean=2.21343381e-02,effectivebrlenIgrBrlens{all}_median=0.017632,rateIgrBrlens{all}_95%HPD={0.000001,2.550396},effectivebrlenIgrBrlens{all}_mean=0.019740,rateIgrBrlens{all}_median=0.833347,effectivebrlenIgrBrlens{all}_95%HPD={0.000000,0.045608},length_95%HPD={4.59566700e-04,4.96355500e-02},rateIgrBrlens{all}_mean=1.066008,length_median=1.98036800e-02]):1113.0[&height_95%HPD={1120.0379444814391,1691.8522094272257},prob=1.00000000e+00,height_median=8.64452200e-02,height_mean=8.77373426e-02,prob(percent)=100,effectivebrlenIgrBrlens{all}_mean=0.023989,rateIgrBrlens{all}_median=0.728696,length_95%HPD={4.22193900e-04,6.58946300e-02},rateIgrBrlens{all}_mean=0.818658,effectivebrlenIgrBrlens{all}_median=0.022210,length_median=3.06283300e-02,effectivebrlenIgrBrlens{all}_95%HPD={0.000000,0.052414},rateIgrBrlens{all}_95%HPD={0.000004,1.698245},length_mean=3.24242611e-02],(((((2:1014.0[&prob=1.00000000e+00,height_median=1.23000000e-08,height_mean=1.58597067e-08,prob(percent)=100,height_95%HPD={0.014764595118917812,26.571781418540944},length_95%HPD={1.83989500e-02,6.75274100e-02},rateIgrBrlens{all}_mean=1.204521,rateIgrBrlens{all}_median=1.134239,length_median=4.38241600e-02,effectivebrlenIgrBrlens{all}_95%HPD={0.017586,0.085964},length_mean=4.39662286e-02,effectivebrlenIgrBrlens{all}_median=0.049799,rateIgrBrlens{all}_95%HPD={0.540348,2.098947},effectivebrlenIgrBrlens{all}_mean=0.050940],((18:755.0[&prob=1.00000000e+00,height_median=1.27000000e-08,height_mean=1.59436262e-08,prob(percent)=100,height_95%HPD={0.015073868929933463,26.77254784882566},length_95%HPD={4.01826800e-03,5.08651900e-02},rateIgrBrlens{all}_mean=1.813094,length_median=2.82484500e-02,effectivebrlenIgrBrlens{all}_95%HPD={0.014076,0.070493},rateIgrBrlens{all}_median=1.396817,length_mean=2.85045717e-02,effectivebrlenIgrBrlens{all}_median=0.038775,rateIgrBrlens{all}_95%HPD={0.471628,4.087895},effectivebrlenIgrBrlens{all}_mean=0.040914],(19:578.0[&prob(percent)=100,height_95%HPD={0.015227217080079793,26.871122376270336},prob=1.00000000e+00,height_median=1.29000000e-08,height_mean=1.59130889e-08,length_mean=1.14298399e-02,effectivebrlenIgrBrlens{all}_median=0.003064,rateIgrBrlens{all}_95%HPD={0.000001,1.261660},effectivebrlenIgrBrlens{all}_mean=0.004653,rateIgrBrlens{all}_median=0.288139,length_95%HPD={8.09947900e-04,2.59908400e-02},rateIgrBrlens{all}_mean=0.428262,effectivebrlenIgrBrlens{all}_95%HPD={0.000000,0.014881},length_median=9.96658100e-03],20:578.0[&prob(percent)=100,height_95%HPD={0.01530357687888539,26.919971918273895},prob=1.00000000e+00,height_median=1.30000000e-08,height_mean=1.59650567e-08,length_mean=1.17177308e-02,effectivebrlenIgrBrlens{all}_median=0.005452,rateIgrBrlens{all}_95%HPD={0.000003,2.244019},effectivebrlenIgrBrlens{all}_mean=0.006968,rateIgrBrlens{all}_median=0.520845,length_95%HPD={9.61712900e-04,2.63442300e-02},rateIgrBrlens{all}_mean=0.749687,effectivebrlenIgrBrlens{all}_95%HPD={0.000000,0.018878},length_median=1.02239200e-02],28:578.0[&prob(percent)=100,height_95%HPD={0.015150648499995478,26.821982358783544},prob=1.00000000e+00,height_median=1.28000000e-08,height_mean=1.59244687e-08,length_mean=1.80904155e-02,effectivebrlenIgrBrlens{all}_median=0.028257,rateIgrBrlens{all}_95%HPD={0.410196,5.987272},effectivebrlenIgrBrlens{all}_mean=0.030163,rateIgrBrlens{all}_median=1.694243,length_95%HPD={1.36772000e-03,3.82185400e-02},rateIgrBrlens{all}_mean=2.328038,length_median=1.63574500e-02,effectivebrlenIgrBrlens{all}_95%HPD={0.008491,0.056685}]):177.0[&height_95%HPD={327.84727663463207,903.453687157866},prob=5.63791494e-01,height_median=1.59281270e-02,height_mean=1.68180215e-02,prob(percent)=56,effectivebrlenIgrBrlens{all}_mean=0.013113,rateIgrBrlens{all}_median=0.733889,length_95%HPD={1.38361200e-04,3.60098200e-02},rateIgrBrlens{all}_mean=0.920549,length_median=1.37686200e-02,effectivebrlenIgrBrlens{all}_95%HPD={0.000000,0.034247},effectivebrlenIgrBrlens{all}_median=0.010647,length_mean=1.57194022e-02,rateIgrBrlens{all}_95%HPD={0.000002,2.414835}]):137.0[&prob=5.23263565e-01,height_median=2.79727200e-02,height_mean=2.89440065e-02,prob(percent)=52,height_95%HPD={490.22671412711463,1091.8302320095552},length_95%HPD={9.10291000e-05,3.86026100e-02},rateIgrBrlens{all}_mean=1.189078,length_median=1.67252700e-02,effectivebrlenIgrBrlens{all}_95%HPD={0.000000,0.043845},length_mean=1.79615050e-02,effectivebrlenIgrBrlens{all}_median=0.017007,rateIgrBrlens{all}_95%HPD={0.000001,3.129256},effectivebrlenIgrBrlens{all}_mean=0.018691,rateIgrBrlens{all}_median=0.906171],58:892.0[&prob=1.00000000e+00,height_median=1.26000000e-08,height_mean=1.59439328e-08,prob(percent)=100,height_95%HPD={0.014996876120228266,26.722814741692442},length_95%HPD={3.45336600e-03,5.51820200e-02},rateIgrBrlens{all}_mean=3.783651,length_median=3.05944100e-02,effectivebrlenIgrBrlens{all}_95%HPD={0.042488,0.140432},length_mean=3.08288041e-02,effectivebrlenIgrBrlens{all}_median=0.086709,rateIgrBrlens{all}_95%HPD={0.970765,7.549028},effectivebrlenIgrBrlens{all}_mean=0.088423,rateIgrBrlens{all}_median=2.884820]):122.0[&height_mean=3.61792989e-02,prob(percent)=56,height_median=3.50567230e-02,height_95%HPD={621.467732329477,1222.780355122908},prob=5.63391548e-01,length_median=1.21841700e-02,effectivebrlenIgrBrlens{all}_95%HPD={0.000000,0.042865},length_mean=1.35442587e-02,effectivebrlenIgrBrlens{all}_median=0.019270,rateIgrBrlens{all}_95%HPD={0.000001,5.010725},effectivebrlenIgrBrlens{all}_mean=0.020689,rateIgrBrlens{all}_median=1.507908,length_95%HPD={1.01340100e-03,2.89088600e-02},rateIgrBrlens{all}_mean=1.958142]):204.0[&prob(percent)=100,height_95%HPD={742.6374770819054,1338.8612268057486},prob=1.00000000e+00,height_median=4.95212462e-02,height_mean=5.00591666e-02,length_mean=5.61763678e-03,effectivebrlenIgrBrlens{all}_median=0.001061,rateIgrBrlens{all}_95%HPD={0.000001,2.285101},effectivebrlenIgrBrlens{all}_mean=0.003062,rateIgrBrlens{all}_median=0.230647,length_95%HPD={2.43921600e-05,1.58320200e-02},rateIgrBrlens{all}_mean=0.593917,effectivebrlenIgrBrlens{all}_95%HPD={0.000000,0.012882},length_median=4.18565600e-03],((7:642.0[&height_mean=1.59083136e-08,prob(percent)=100,height_95%HPD={0.01530357687888539,26.919971918273895},height_median=1.30000000e-08,prob=1.00000000e+00,length_median=2.47271700e-02,effectivebrlenIgrBrlens{all}_95%HPD={0.001548,0.040915},rateIgrBrlens{all}_mean=0.845159,length_mean=2.57073921e-02,effectivebrlenIgrBrlens{all}_median=0.018317,rateIgrBrlens{all}_95%HPD={0.052802,1.703722},effectivebrlenIgrBrlens{all}_mean=0.019798,rateIgrBrlens{all}_median=0.741587,length_95%HPD={5.07093400e-03,4.62498700e-02}],61:642.0[&height_mean=1.59076603e-08,prob(percent)=100,height_95%HPD={0.01530357687888539,26.919971918273895},height_median=1.30000000e-08,prob=1.00000000e+00,length_median=2.47443600e-02,effectivebrlenIgrBrlens{all}_95%HPD={0.016224,0.068334},rateIgrBrlens{all}_mean=1.889109,length_mean=2.58062994e-02,effectivebrlenIgrBrlens{all}_median=0.038620,rateIgrBrlens{all}_95%HPD={0.400211,4.136708},effectivebrlenIgrBrlens{all}_mean=0.040254,rateIgrBrlens{all}_median=1.519666,length_95%HPD={4.98547500e-03,4.63268400e-02}]):217.0[&prob(percent)=95,height_95%HPD={391.52427769398054,979.2649721356672},prob=9.54272764e-01,height_median=2.42744330e-02,height_mean=2.51360599e-02,length_mean=2.02625283e-02,effectivebrlenIgrBrlens{all}_median=0.016953,effectivebrlenIgrBrlens{all}_95%HPD={0.000000,0.037020},rateIgrBrlens{all}_95%HPD={0.057313,2.880668},effectivebrlenIgrBrlens{all}_mean=0.018271,rateIgrBrlens{all}_median=0.874240,length_95%HPD={9.26892800e-04,4.02823600e-02},rateIgrBrlens{all}_mean=1.156527,length_median=1.91695600e-02],17:859.0[&prob(percent)=100,height_95%HPD={0.015073868929933463,26.77254784882566},prob=1.00000000e+00,height_median=1.27000000e-08,height_mean=1.59633995e-08,length_mean=4.48969398e-02,effectivebrlenIgrBrlens{all}_median=0.044079,rateIgrBrlens{all}_95%HPD={0.425724,1.907039},effectivebrlenIgrBrlens{all}_95%HPD={0.016171,0.079790},effectivebrlenIgrBrlens{all}_mean=0.046490,rateIgrBrlens{all}_median=1.011498,length_95%HPD={2.42280800e-02,6.91719400e-02},rateIgrBrlens{all}_mean=1.074907,length_median=4.44857700e-02]):359.0[&height_95%HPD={592.9753460918296,1194.9338435969762},prob=1.00000000e+00,height_median=4.47910370e-02,height_mean=4.52887251e-02,prob(percent)=100,effectivebrlenIgrBrlens{all}_median=0.002914,effectivebrlenIgrBrlens{all}_mean=0.005180,rateIgrBrlens{all}_median=0.332543,rateIgrBrlens{all}_95%HPD={0.000001,1.716519},length_95%HPD={2.86557500e-05,2.64772000e-02},rateIgrBrlens{all}_mean=0.576796,length_median=8.27539100e-03,effectivebrlenIgrBrlens{all}_95%HPD={0.000000,0.017702},length_mean=1.02706180e-02]):132.0[&prob=9.71070524e-01,height_median=5.46926020e-02,height_mean=5.54690293e-02,prob(percent)=97,height_95%HPD={964.3613553485845,1546.3060514265394},length_95%HPD={5.49866800e-04,2.64577400e-02},rateIgrBrlens{all}_mean=1.919938,rateIgrBrlens{all}_median=1.309763,length_median=1.07656300e-02,effectivebrlenIgrBrlens{all}_95%HPD={0.000000,0.033675},length_mean=1.20712479e-02,effectivebrlenIgrBrlens{all}_median=0.014662,rateIgrBrlens{all}_95%HPD={0.024733,5.086205},effectivebrlenIgrBrlens{all}_mean=0.016168],(31:686.0[&prob(percent)=100,height_95%HPD={0.015227217080079793,26.871122376270336},prob=1.00000000e+00,height_median=1.29000000e-08,height_mean=1.59671404e-08,length_mean=3.11280701e-02,effectivebrlenIgrBrlens{all}_median=0.022146,rateIgrBrlens{all}_95%HPD={0.124852,1.661682},effectivebrlenIgrBrlens{all}_mean=0.023603,effectivebrlenIgrBrlens{all}_95%HPD={0.005352,0.044495},rateIgrBrlens{all}_median=0.738640,length_95%HPD={9.56102100e-03,5.50396100e-02},rateIgrBrlens{all}_mean=0.832154,length_median=2.98281100e-02],32:686.0[&prob(percent)=100,height_95%HPD={0.015227217080079793,26.871122376270336},prob=1.00000000e+00,height_median=1.29000000e-08,height_mean=1.59672737e-08,length_mean=3.11285054e-02,effectivebrlenIgrBrlens{all}_median=0.034897,rateIgrBrlens{all}_95%HPD={0.420906,2.541711},effectivebrlenIgrBrlens{all}_mean=0.036185,rateIgrBrlens{all}_median=1.168449,effectivebrlenIgrBrlens{all}_95%HPD={0.012663,0.060113},length_95%HPD={9.56102100e-03,5.50396100e-02},rateIgrBrlens{all}_mean=1.310298,length_median=2.98281100e-02]):664.0[&height_95%HPD={438.43993661177717,1032.330955101178},prob=9.99866684e-01,height_median=2.98281230e-02,height_mean=3.11243993e-02,prob(percent)=100,effectivebrlenIgrBrlens{all}_mean=0.031631,rateIgrBrlens{all}_median=0.873722,effectivebrlenIgrBrlens{all}_median=0.029941,length_95%HPD={9.53262700e-03,6.37525500e-02},rateIgrBrlens{all}_mean=0.996488,rateIgrBrlens{all}_95%HPD={0.214895,1.842834},length_median=3.51896100e-02,effectivebrlenIgrBrlens{all}_95%HPD={0.008013,0.058238},length_mean=3.60829822e-02]):290.0[&prob=9.99066791e-01,height_median=6.66342880e-02,height_mean=6.74332633e-02,prob(percent)=100,height_95%HPD={1099.5628053867476,1673.516814702067},effectivebrlenIgrBrlens{all}_95%HPD={0.010276,0.059307},rateIgrBrlens{all}_95%HPD={0.485581,5.322379},effectivebrlenIgrBrlens{all}_median=0.030129,length_95%HPD={2.32815300e-03,3.89652000e-02},rateIgrBrlens{all}_mean=2.220520,length_median=1.71901600e-02,effectivebrlenIgrBrlens{all}_mean=0.031810,rateIgrBrlens{all}_median=1.767798,length_mean=1.88176415e-02],((12:759.0[&height_mean=1.59643274e-08,prob=1.00000000e+00,height_median=1.30000000e-08,height_95%HPD={0.01530357687888539,26.919971918273895},prob(percent)=100,length_median=3.20135900e-02,effectivebrlenIgrBrlens{all}_95%HPD={0.004671,0.050195},length_95%HPD={9.35731300e-03,5.86553900e-02},rateIgrBrlens{all}_mean=0.854580,effectivebrlenIgrBrlens{all}_mean=0.026511,rateIgrBrlens{all}_median=0.763975,rateIgrBrlens{all}_95%HPD={0.179351,1.700334},length_mean=3.36046507e-02,effectivebrlenIgrBrlens{all}_median=0.024869],((25:289.0[&height_mean=1.59466231e-08,prob=1.00000000e+00,height_median=1.30000000e-08,height_95%HPD={0.01530357687888539,26.919971918273895},prob(percent)=100,length_median=2.55293300e-03,effectivebrlenIgrBrlens{all}_95%HPD={0.000000,0.003705},length_95%HPD={1.07789300e-04,8.08647700e-03},rateIgrBrlens{all}_mean=0.274668,rateIgrBrlens{all}_95%HPD={0.000001,1.142052},effectivebrlenIgrBrlens{all}_mean=0.000827,rateIgrBrlens{all}_median=0.070673,effectivebrlenIgrBrlens{all}_median=0.000190,length_mean=3.22085765e-03],26:289.0[&prob=1.00000000e+00,height_mean=1.59461139e-08,height_95%HPD={0.01530357687888539,26.919971918273895},prob(percent)=100,height_median=1.30000000e-08,length_mean=3.22111427e-03,effectivebrlenIgrBrlens{all}_median=0.000167,rateIgrBrlens{all}_95%HPD={0.000001,1.217691},effectivebrlenIgrBrlens{all}_mean=0.000817,rateIgrBrlens{all}_median=0.060991,effectivebrlenIgrBrlens{all}_95%HPD={0.000000,0.003761},length_95%HPD={1.07789300e-04,8.10278400e-03},rateIgrBrlens{all}_mean=0.282004,length_median=2.55166000e-03]):231.0[&height_95%HPD={119.80390328861779,574.0615888843754},prob=9.95333955e-01,height_median=2.54528800e-03,height_mean=3.20829746e-03,prob(percent)=100,effectivebrlenIgrBrlens{all}_mean=0.008127,rateIgrBrlens{all}_median=0.749798,length_95%HPD={8.38047100e-04,2.24775300e-02},effectivebrlenIgrBrlens{all}_median=0.007058,rateIgrBrlens{all}_mean=0.994324,rateIgrBrlens{all}_95%HPD={0.000051,2.510513},length_median=9.34464500e-03,effectivebrlenIgrBrlens{all}_95%HPD={0.000000,0.018351},length_mean=1.05143030e-02],27:520.0[&height_95%HPD={0.01530357687888539,26.919971918273895},prob=1.00000000e+00,height_median=1.30000000e-08,height_mean=1.59970004e-08,prob(percent)=100,effectivebrlenIgrBrlens{all}_mean=0.010903,rateIgrBrlens{all}_median=0.766160,length_95%HPD={3.48260400e-03,2.65550700e-02},rateIgrBrlens{all}_mean=0.939479,effectivebrlenIgrBrlens{all}_median=0.009984,length_median=1.25835000e-02,effectivebrlenIgrBrlens{all}_95%HPD={0.001326,0.022645},rateIgrBrlens{all}_95%HPD={0.084447,2.181355},length_mean=1.36804081e-02]):239.0[&prob=1.00000000e+00,height_median=1.25931310e-02,height_mean=1.36920654e-02,prob(percent)=100,height_95%HPD={284.8875777583925,845.5082098617756},length_95%HPD={2.21671400e-03,4.74393500e-02},rateIgrBrlens{all}_mean=1.514131,length_median=2.04966600e-02,effectivebrlenIgrBrlens{all}_95%HPD={0.006921,0.049619},rateIgrBrlens{all}_median=1.158268,length_mean=2.27395835e-02,effectivebrlenIgrBrlens{all}_median=0.024392,rateIgrBrlens{all}_95%HPD={0.209661,3.549964},effectivebrlenIgrBrlens{all}_mean=0.026043]):402.0[&height_mean=3.34179225e-02,prob(percent)=76,height_95%HPD={497.65805846246394,1099.2390308615809},prob=7.55232636e-01,height_median=3.20551575e-02,length_median=1.79427900e-02,effectivebrlenIgrBrlens{all}_95%HPD={0.000000,0.032852},length_mean=2.00298944e-02,effectivebrlenIgrBrlens{all}_median=0.012930,rateIgrBrlens{all}_95%HPD={0.000013,2.302021},rateIgrBrlens{all}_mean=0.953169,effectivebrlenIgrBrlens{all}_mean=0.014564,rateIgrBrlens{all}_median=0.692446,length_95%HPD={2.11250100e-04,4.38580000e-02}],36:1161.0[&height_mean=1.59268018e-08,height_median=1.25000000e-08,prob(percent)=100,height_95%HPD={0.01491966777915694,26.672778842334733},prob=1.00000000e+00,length_median=4.47028600e-02,effectivebrlenIgrBrlens{all}_95%HPD={0.005353,0.060572},length_mean=4.56874376e-02,effectivebrlenIgrBrlens{all}_median=0.030064,rateIgrBrlens{all}_95%HPD={0.205502,1.424453},rateIgrBrlens{all}_mean=0.757852,effectivebrlenIgrBrlens{all}_mean=0.031959,rateIgrBrlens{all}_median=0.695379,length_95%HPD={1.29022000e-02,8.26216200e-02}],((37:637.0[&height_mean=1.58605493e-08,prob(percent)=100,height_median=1.24000000e-08,height_95%HPD={0.014842241571809049,26.62243586262862},prob=1.00000000e+00,length_median=1.66252000e-02,effectivebrlenIgrBrlens{all}_95%HPD={0.002449,0.041620},length_mean=2.23357604e-02,effectivebrlenIgrBrlens{all}_median=0.017104,rateIgrBrlens{all}_95%HPD={0.128801,4.150091},effectivebrlenIgrBrlens{all}_mean=0.019358,rateIgrBrlens{all}_median=0.948551,length_95%HPD={6.84300400e-04,5.66364000e-02},rateIgrBrlens{all}_mean=1.429076],39:637.0[&height_mean=1.58822824e-08,prob(percent)=100,height_median=1.26000000e-08,height_95%HPD={0.014996876120228266,26.722814741692442},prob=1.00000000e+00,length_median=1.12086300e-02,rateIgrBrlens{all}_mean=1.233892,rateIgrBrlens{all}_median=0.889338,length_mean=1.26828737e-02,effectivebrlenIgrBrlens{all}_median=0.009842,effectivebrlenIgrBrlens{all}_mean=0.011437,length_95%HPD={7.01163100e-04,2.77687300e-02},effectivebrlenIgrBrlens{all}_95%HPD={0.000368,0.025610},rateIgrBrlens{all}_95%HPD={0.000613,3.213723}],40:637.0[&height_95%HPD={0.01491966777915694,26.672778842334733},prob(percent)=100,height_median=1.25000000e-08,height_mean=1.58692374e-08,prob=1.00000000e+00,length_mean=9.57058103e-03,length_median=8.46392000e-03,length_95%HPD={7.79355300e-04,2.12428700e-02},effectivebrlenIgrBrlens{all}_95%HPD={0.000000,0.012438},effectivebrlenIgrBrlens{all}_mean=0.003709,rateIgrBrlens{all}_median=0.244003,rateIgrBrlens{all}_95%HPD={0.000004,1.279793},rateIgrBrlens{all}_mean=0.387646,effectivebrlenIgrBrlens{all}_median=0.002193],41:637.0[&height_mean=1.58218744e-08,height_median=1.25000000e-08,height_95%HPD={0.01491966777915694,26.672778842334733},prob=1.00000000e+00,prob(percent)=100,length_median=1.21196800e-02,rateIgrBrlens{all}_mean=2.059970,rateIgrBrlens{all}_95%HPD={0.303763,5.231603},effectivebrlenIgrBrlens{all}_median=0.018528,effectivebrlenIgrBrlens{all}_mean=0.020133,effectivebrlenIgrBrlens{all}_95%HPD={0.004058,0.039341},rateIgrBrlens{all}_median=1.513523,length_95%HPD={1.12201200e-03,2.84896400e-02},length_mean=1.34422333e-02]):194.0[&prob=5.53259565e-01,prob(percent)=55,height_95%HPD={380.7563518046982,967.5556812881797},height_mean=1.86309364e-02,height_median=1.75342670e-02,length_95%HPD={5.13287100e-04,2.54740300e-02},length_mean=1.08326819e-02,length_median=9.23595200e-03,effectivebrlenIgrBrlens{all}_median=0.006565,effectivebrlenIgrBrlens{all}_95%HPD={0.000000,0.021054},rateIgrBrlens{all}_mean=1.025549,rateIgrBrlens{all}_median=0.705883,rateIgrBrlens{all}_95%HPD={0.000124,2.803351},effectivebrlenIgrBrlens{all}_mean=0.008145],38:831.0[&prob=1.00000000e+00,prob(percent)=100,height_mean=1.58894414e-08,height_95%HPD={0.01491966777915694,26.672778842334733},height_median=1.25000000e-08,length_mean=2.29498936e-02,effectivebrlenIgrBrlens{all}_median=0.015185,rateIgrBrlens{all}_95%HPD={0.091544,1.942002},effectivebrlenIgrBrlens{all}_95%HPD={0.001975,0.035714},effectivebrlenIgrBrlens{all}_mean=0.016909,rateIgrBrlens{all}_median=0.719535,length_95%HPD={3.52620800e-03,4.38279900e-02},rateIgrBrlens{all}_mean=0.858630,length_median=2.16361200e-02],60:831.0[&prob(percent)=100,height_95%HPD={0.01491966777915694,26.672778842334733},prob=1.00000000e+00,height_median=1.25000000e-08,height_mean=1.58585109e-08,length_mean=2.56003567e-02,effectivebrlenIgrBrlens{all}_median=0.023045,rateIgrBrlens{all}_95%HPD={0.165162,2.364658},effectivebrlenIgrBrlens{all}_mean=0.024768,effectivebrlenIgrBrlens{all}_95%HPD={0.005028,0.047143},rateIgrBrlens{all}_median=0.963251,length_95%HPD={5.32649600e-03,5.02922400e-02},rateIgrBrlens{all}_mean=1.128937,length_median=2.38622100e-02]):330.0[&height_95%HPD={566.4548113568442,1170.1397376180437},prob=8.20557259e-01,height_median=3.32645400e-02,height_mean=3.48586177e-02,prob(percent)=82,effectivebrlenIgrBrlens{all}_mean=0.019591,rateIgrBrlens{all}_median=0.770412,effectivebrlenIgrBrlens{all}_median=0.018043,length_95%HPD={5.97475500e-04,5.05454000e-02},rateIgrBrlens{all}_mean=1.014513,rateIgrBrlens{all}_95%HPD={0.000013,2.204165},length_median=2.25352000e-02,effectivebrlenIgrBrlens{all}_95%HPD={0.000000,0.041953},length_mean=2.45414099e-02]):479.0[&prob=8.64551393e-01,height_median=6.14162196e-02,height_mean=6.24290843e-02,prob(percent)=86,height_95%HPD={902.3585852578935,1489.8253586376786},length_95%HPD={3.44891200e-04,5.31403400e-02},rateIgrBrlens{all}_mean=0.563079,rateIgrBrlens{all}_median=0.481695,length_median=2.35999400e-02,effectivebrlenIgrBrlens{all}_95%HPD={0.000000,0.035104},length_mean=2.54196078e-02,effectivebrlenIgrBrlens{all}_median=0.011437,rateIgrBrlens{all}_95%HPD={0.000003,1.266326},effectivebrlenIgrBrlens{all}_mean=0.013821]):76.0[&height_mean=8.71598974e-02,prob(percent)=100,height_95%HPD={1381.8019718673954,1954.1140619071903},height_median=8.58946330e-02,prob=1.00000000e+00,length_median=5.87404100e-03,effectivebrlenIgrBrlens{all}_95%HPD={0.000000,0.013560},rateIgrBrlens{all}_mean=0.497790,length_mean=8.03609499e-03,effectivebrlenIgrBrlens{all}_median=0.001500,rateIgrBrlens{all}_95%HPD={0.000001,1.590303},effectivebrlenIgrBrlens{all}_mean=0.003505,rateIgrBrlens{all}_median=0.236931,length_95%HPD={4.31971200e-05,2.24927800e-02}],33:1716.0[&height_mean=1.57008959e-08,prob(percent)=100,height_95%HPD={0.013733977524832918,25.882741330643032},prob=1.00000000e+00,height_median=1.10000000e-08,length_median=9.34459300e-02,effectivebrlenIgrBrlens{all}_95%HPD={0.047973,0.132389},length_mean=9.51959767e-02,effectivebrlenIgrBrlens{all}_median=0.085748,rateIgrBrlens{all}_mean=0.931653,rateIgrBrlens{all}_95%HPD={0.535522,1.337137},effectivebrlenIgrBrlens{all}_mean=0.087649,rateIgrBrlens{all}_median=0.927393,length_95%HPD={6.41082900e-02,1.32592900e-01}]):766.0[&prob(percent)=100,height_95%HPD={1447.3384472172033,2027.6124070172573},prob=1.00000000e+00,height_median=9.34459460e-02,height_mean=9.51959924e-02,length_mean=2.41482605e-02,effectivebrlenIgrBrlens{all}_median=0.018976,rateIgrBrlens{all}_95%HPD={0.000022,2.565838},effectivebrlenIgrBrlens{all}_95%HPD={0.000000,0.042782},effectivebrlenIgrBrlens{all}_mean=0.020557,rateIgrBrlens{all}_median=0.848364,length_95%HPD={5.65541100e-04,5.12853700e-02},rateIgrBrlens{all}_mean=1.082860,length_median=2.19406500e-02],((((((4:662.0[&height_mean=1.59322624e-08,prob(percent)=100,height_median=1.26000000e-08,height_95%HPD={0.014996876120228266,26.722814741692442},prob=1.00000000e+00,length_median=2.24835800e-02,effectivebrlenIgrBrlens{all}_95%HPD={0.021212,0.070931},length_mean=2.26752543e-02,effectivebrlenIgrBrlens{all}_median=0.043306,rateIgrBrlens{all}_95%HPD={0.759654,4.543644},effectivebrlenIgrBrlens{all}_mean=0.044626,rateIgrBrlens{all}_median=1.967470,length_95%HPD={6.25874500e-03,3.85784300e-02},rateIgrBrlens{all}_mean=2.356412],(43:457.0[&height_95%HPD={0.01491966777915694,26.672778842334733},prob=1.00000000e+00,height_median=1.25000000e-08,height_mean=1.59145567e-08,prob(percent)=100,effectivebrlenIgrBrlens{all}_mean=0.006633,effectivebrlenIgrBrlens{all}_median=0.005696,rateIgrBrlens{all}_median=0.593692,length_95%HPD={1.25815700e-03,2.18278700e-02},rateIgrBrlens{all}_mean=0.811197,rateIgrBrlens{all}_95%HPD={0.000154,2.252386},length_median=9.42839700e-03,effectivebrlenIgrBrlens{all}_95%HPD={0.000000,0.015809},length_mean=1.04478224e-02],54:457.0[&height_95%HPD={0.01491966777915694,26.672778842334733},prob=1.00000000e+00,height_median=1.25000000e-08,height_mean=1.59141528e-08,prob(percent)=100,effectivebrlenIgrBrlens{all}_mean=0.005926,rateIgrBrlens{all}_median=0.499703,effectivebrlenIgrBrlens{all}_median=0.004855,length_95%HPD={1.22933500e-03,2.14550600e-02},rateIgrBrlens{all}_mean=0.712587,rateIgrBrlens{all}_95%HPD={0.000004,2.067811},length_median=9.36374000e-03,effectivebrlenIgrBrlens{all}_95%HPD={0.000000,0.015041},length_mean=1.03372437e-02]):205.0[&prob=9.01613118e-01,height_median=9.05952300e-03,height_mean=9.90427322e-03,prob(percent)=90,height_95%HPD={239.80839085730722,781.1365829147653},length_95%HPD={1.17174300e-03,2.68644500e-02},rateIgrBrlens{all}_mean=0.606502,rateIgrBrlens{all}_median=0.466176,length_median=1.28078900e-02,effectivebrlenIgrBrlens{all}_95%HPD={0.000000,0.015975},length_mean=1.35832880e-02,effectivebrlenIgrBrlens{all}_median=0.005996,rateIgrBrlens{all}_95%HPD={0.000005,1.544594},effectivebrlenIgrBrlens{all}_mean=0.006889]):222.0[&height_mean=2.11631305e-02,prob(percent)=69,height_95%HPD={418.521464953528,1009.8428819989364},height_median=2.07258580e-02,prob=6.85241968e-01,length_median=6.98040900e-03,effectivebrlenIgrBrlens{all}_95%HPD={0.000000,0.015749},rateIgrBrlens{all}_mean=0.725619,length_mean=8.20823387e-03,effectivebrlenIgrBrlens{all}_median=0.003339,rateIgrBrlens{all}_95%HPD={0.000001,2.212886},effectivebrlenIgrBrlens{all}_mean=0.005025,rateIgrBrlens{all}_median=0.430631,length_95%HPD={7.43472200e-05,1.95517800e-02}],((50:546.0[&height_mean=1.58653633e-08,height_median=1.26000000e-08,prob(percent)=100,height_95%HPD={0.014996876120228266,26.722814741692442},prob=1.00000000e+00,length_median=1.47568700e-02,effectivebrlenIgrBrlens{all}_95%HPD={0.012379,0.051855},length_mean=1.54532486e-02,effectivebrlenIgrBrlens{all}_median=0.030175,rateIgrBrlens{all}_95%HPD={0.662710,4.883050},rateIgrBrlens{all}_mean=2.401753,effectivebrlenIgrBrlens{all}_mean=0.031506,rateIgrBrlens{all}_median=2.068212,length_95%HPD={4.16607200e-03,2.81910200e-02}],52:546.0[&height_mean=1.58652366e-08,height_median=1.27000000e-08,prob(percent)=100,height_95%HPD={0.015073868929933463,26.77254784882566},prob=1.00000000e+00,length_median=1.62257000e-02,effectivebrlenIgrBrlens{all}_95%HPD={0.005169,0.034276},length_mean=1.70314872e-02,effectivebrlenIgrBrlens{all}_median=0.017343,rateIgrBrlens{all}_95%HPD={0.287851,2.545698},effectivebrlenIgrBrlens{all}_mean=0.018468,rateIgrBrlens{all}_median=1.072570,rateIgrBrlens{all}_mean=1.232181,length_95%HPD={4.51807000e-03,3.03173400e-02}]):121.0[&prob(percent)=57,height_95%HPD={305.53521273583436,872.6028694148389},prob=5.72990268e-01,height_median=1.43596370e-02,height_mean=1.49828771e-02,length_mean=6.95278333e-03,effectivebrlenIgrBrlens{all}_median=0.005009,rateIgrBrlens{all}_95%HPD={0.000001,3.813246},effectivebrlenIgrBrlens{all}_mean=0.006450,rateIgrBrlens{all}_median=0.767659,effectivebrlenIgrBrlens{all}_95%HPD={0.000000,0.017900},length_95%HPD={1.86646300e-04,1.64441900e-02},rateIgrBrlens{all}_mean=1.230474,length_median=5.84956300e-03],51:667.0[&prob(percent)=100,height_95%HPD={0.015073868929933463,26.77254784882566},prob=1.00000000e+00,height_median=1.27000000e-08,height_mean=1.58943408e-08,length_mean=1.87127704e-02,effectivebrlenIgrBrlens{all}_median=0.023054,rateIgrBrlens{all}_95%HPD={0.398150,3.146615},effectivebrlenIgrBrlens{all}_mean=0.024279,rateIgrBrlens{all}_median=1.276691,length_95%HPD={5.07562200e-03,3.23757400e-02},rateIgrBrlens{all}_mean=1.485645,effectivebrlenIgrBrlens{all}_95%HPD={0.007917,0.042879},length_median=1.82260100e-02]):217.0[&height_95%HPD={415.32596201554657,1007.2848770205209},prob=8.93080923e-01,height_median=2.01358800e-02,height_mean=2.07602989e-02,prob(percent)=89,effectivebrlenIgrBrlens{all}_mean=0.009289,rateIgrBrlens{all}_median=1.109361,length_95%HPD={2.63403700e-04,1.77502900e-02},rateIgrBrlens{all}_mean=1.794745,effectivebrlenIgrBrlens{all}_median=0.008059,length_median=6.99015600e-03,effectivebrlenIgrBrlens{all}_95%HPD={0.000000,0.020908},rateIgrBrlens{all}_95%HPD={0.000004,4.831892},length_mean=7.94515061e-03]):285.0[&prob=1.00000000e+00,height_median=2.92451520e-02,height_mean=2.98188307e-02,prob(percent)=100,height_95%HPD={615.0136913256445,1216.2382459581054},length_95%HPD={3.51181200e-04,1.97475100e-02},rateIgrBrlens{all}_mean=1.960831,length_median=8.19535300e-03,effectivebrlenIgrBrlens{all}_95%HPD={0.001901,0.024095},length_mean=9.18117146e-03,effectivebrlenIgrBrlens{all}_median=0.010767,rateIgrBrlens{all}_median=1.300899,rateIgrBrlens{all}_95%HPD={0.159191,5.160788},effectivebrlenIgrBrlens{all}_mean=0.011836],((42:808.0[&prob=1.00000000e+00,height_median=1.25000000e-08,height_mean=1.58668378e-08,prob(percent)=100,height_95%HPD={0.01491966777915694,26.672778842334733},length_95%HPD={7.43375800e-03,4.10804700e-02},rateIgrBrlens{all}_mean=0.361420,rateIgrBrlens{all}_95%HPD={0.000002,0.810220},length_median=2.39748400e-02,length_mean=2.40393586e-02,effectivebrlenIgrBrlens{all}_median=0.007352,effectivebrlenIgrBrlens{all}_95%HPD={0.000000,0.019323},effectivebrlenIgrBrlens{all}_mean=0.008398,rateIgrBrlens{all}_median=0.312979],(((47:427.0[&prob=1.00000000e+00,height_mean=1.58713518e-08,height_95%HPD={0.014764595118917812,26.571781418540944},height_median=1.23000000e-08,prob(percent)=100,rateIgrBrlens{all}_95%HPD={0.000966,2.546040},effectivebrlenIgrBrlens{all}_mean=0.006780,effectivebrlenIgrBrlens{all}_95%HPD={0.000068,0.015244},rateIgrBrlens{all}_mean=1.014137,rateIgrBrlens{all}_median=0.774599,length_mean=8.27308176e-03,length_median=7.72248000e-03,length_95%HPD={1.49114400e-03,1.66527700e-02},effectivebrlenIgrBrlens{all}_median=0.005895],48:427.0[&prob=1.00000000e+00,height_median=1.23000000e-08,height_mean=1.58729916e-08,height_95%HPD={0.014764595118917812,26.571781418540944},prob(percent)=100,rateIgrBrlens{all}_median=1.017966,rateIgrBrlens{all}_95%HPD={0.116686,3.626215},effectivebrlenIgrBrlens{all}_median=0.007916,effectivebrlenIgrBrlens{all}_mean=0.008843,effectivebrlenIgrBrlens{all}_95%HPD={0.001358,0.019152},rateIgrBrlens{all}_mean=1.403466,length_95%HPD={1.68682300e-03,1.68102100e-02},length_mean=8.27567519e-03,length_median=7.72248000e-03]):163.0[&prob=9.86135182e-01,height_mean=8.22588204e-03,height_median=7.67622100e-03,height_95%HPD={209.72616191989198,739.5627004920632},prob(percent)=99,rateIgrBrlens{all}_95%HPD={0.000006,4.358945},effectivebrlenIgrBrlens{all}_mean=0.009635,rateIgrBrlens{all}_mean=1.668518,rateIgrBrlens{all}_median=1.148648,length_mean=8.25151912e-03,effectivebrlenIgrBrlens{all}_median=0.008466,length_95%HPD={2.46169000e-04,1.78978600e-02},length_median=7.36346300e-03,effectivebrlenIgrBrlens{all}_95%HPD={0.000000,0.021285}],49:590.0[&height_95%HPD={0.014996876120228266,26.722814741692442},prob=1.00000000e+00,height_median=1.26000000e-08,height_mean=1.58739381e-08,prob(percent)=100,effectivebrlenIgrBrlens{all}_mean=0.025209,rateIgrBrlens{all}_median=1.482918,length_95%HPD={5.42817100e-03,3.04656600e-02},rateIgrBrlens{all}_mean=1.681810,effectivebrlenIgrBrlens{all}_median=0.024029,length_median=1.60378700e-02,effectivebrlenIgrBrlens{all}_95%HPD={0.009450,0.043661},rateIgrBrlens{all}_95%HPD={0.459517,3.307358},length_mean=1.69669418e-02]):118.0[&prob=8.55619251e-01,height_median=1.56385211e-02,height_mean=1.62774738e-02,prob(percent)=86,height_95%HPD={337.15583144516364,915.9737918002448},length_95%HPD={7.61032700e-05,1.68093300e-02},rateIgrBrlens{all}_mean=1.686034,length_median=6.39378100e-03,effectivebrlenIgrBrlens{all}_95%HPD={0.000000,0.019477},rateIgrBrlens{all}_median=1.075255,length_mean=7.36882623e-03,effectivebrlenIgrBrlens{all}_median=0.006988,rateIgrBrlens{all}_95%HPD={0.000001,5.100933},effectivebrlenIgrBrlens{all}_mean=0.008243],53:708.0[&prob=1.00000000e+00,height_median=1.23000000e-08,height_mean=1.58690455e-08,prob(percent)=100,height_95%HPD={0.014764595118917812,26.571781418540944},length_95%HPD={5.53065700e-03,3.73506300e-02},rateIgrBrlens{all}_mean=1.494020,length_median=2.02193800e-02,effectivebrlenIgrBrlens{all}_95%HPD={0.010007,0.045256},length_mean=2.09871502e-02,effectivebrlenIgrBrlens{all}_median=0.025132,rateIgrBrlens{all}_median=1.232741,rateIgrBrlens{all}_95%HPD={0.300166,2.969509},effectivebrlenIgrBrlens{all}_mean=0.026315]):100.0[&height_median=2.09128650e-02,height_mean=2.15227661e-02,prob(percent)=67,height_95%HPD={457.99817472480083,1054.8148123162923},prob=6.72976936e-01,length_median=5.73870800e-03,effectivebrlenIgrBrlens{all}_95%HPD={0.000000,0.019728},length_mean=6.84792988e-03,effectivebrlenIgrBrlens{all}_median=0.006989,rateIgrBrlens{all}_95%HPD={0.000002,5.840876},rateIgrBrlens{all}_mean=1.850007,effectivebrlenIgrBrlens{all}_mean=0.008167,rateIgrBrlens{all}_median=1.122499,length_95%HPD={2.27347200e-04,1.66815400e-02}]):108.0[&prob(percent)=71,height_median=2.63574600e-02,prob=7.14038128e-01,height_mean=2.67577839e-02,height_95%HPD={544.9148276443872,1147.9941174872233},effectivebrlenIgrBrlens{all}_median=0.005589,length_median=8.19000700e-03,rateIgrBrlens{all}_mean=0.979806,rateIgrBrlens{all}_95%HPD={0.000001,2.627089},length_95%HPD={2.59357000e-04,2.03943300e-02},rateIgrBrlens{all}_median=0.636855,length_mean=9.28903896e-03,effectivebrlenIgrBrlens{all}_mean=0.006663,effectivebrlenIgrBrlens{all}_95%HPD={0.000000,0.016470}],46:916.0[&prob(percent)=100,height_95%HPD={0.014842241571809049,26.62243586262862},height_median=1.24000000e-08,height_mean=1.59087415e-08,prob=1.00000000e+00,effectivebrlenIgrBrlens{all}_median=0.023875,rateIgrBrlens{all}_median=0.733798,length_median=3.28224700e-02,length_95%HPD={1.33796700e-02,5.22341300e-02},rateIgrBrlens{all}_95%HPD={0.272766,1.556778},length_mean=3.28288492e-02,effectivebrlenIgrBrlens{all}_95%HPD={0.008747,0.041456},effectivebrlenIgrBrlens{all}_mean=0.024801,rateIgrBrlens{all}_mean=0.828094]):253.0[&prob(percent)=58,height_95%HPD={643.6308651164304,1244.0024755036156},prob=5.82588988e-01,height_mean=3.39528790e-02,height_median=3.33151309e-02,length_95%HPD={1.40025200e-04,1.77849900e-02},length_mean=7.12881410e-03,effectivebrlenIgrBrlens{all}_mean=0.003297,rateIgrBrlens{all}_mean=0.553587,rateIgrBrlens{all}_95%HPD={0.000001,1.868695},effectivebrlenIgrBrlens{all}_median=0.001739,rateIgrBrlens{all}_median=0.277899,effectivebrlenIgrBrlens{all}_95%HPD={0.000000,0.012088},length_median=5.70464400e-03]):142.0[&height_mean=4.05563575e-02,height_median=3.96682670e-02,prob(percent)=99,prob=9.87335022e-01,height_95%HPD={910.1990150469476,1495.9687443629507},effectivebrlenIgrBrlens{all}_95%HPD={0.003884,0.035918},rateIgrBrlens{all}_median=1.801488,length_mean=1.07387127e-02,length_95%HPD={4.24312100e-04,2.31029100e-02},rateIgrBrlens{all}_95%HPD={0.060890,7.965604},effectivebrlenIgrBrlens{all}_median=0.017552,effectivebrlenIgrBrlens{all}_mean=0.018640,rateIgrBrlens{all}_mean=2.689350,length_median=9.57424300e-03],(44:779.0[&prob(percent)=100,height_95%HPD={0.014842241571809049,26.62243586262862},prob=1.00000000e+00,height_median=1.24000000e-08,height_mean=1.59052233e-08,length_mean=4.31983493e-02,effectivebrlenIgrBrlens{all}_median=0.032708,rateIgrBrlens{all}_95%HPD={0.391085,1.425444},effectivebrlenIgrBrlens{all}_mean=0.033982,rateIgrBrlens{all}_median=0.782083,length_95%HPD={1.98631700e-02,6.68454200e-02},rateIgrBrlens{all}_mean=0.825634,effectivebrlenIgrBrlens{all}_95%HPD={0.014386,0.055768},length_median=4.25903700e-02],45:779.0[&prob(percent)=100,height_95%HPD={0.01468672599564922,26.52081102718444},prob=1.00000000e+00,height_median=1.22000000e-08,height_mean=1.58662285e-08,length_mean=4.39052209e-02,effectivebrlenIgrBrlens{all}_median=0.032203,rateIgrBrlens{all}_95%HPD={0.297383,1.407820},effectivebrlenIgrBrlens{all}_mean=0.033548,rateIgrBrlens{all}_median=0.763391,length_95%HPD={1.99111500e-02,6.86516300e-02},rateIgrBrlens{all}_mean=0.809699,effectivebrlenIgrBrlens{all}_95%HPD={0.012831,0.055119},length_median=4.33435500e-02]):532.0[&height_95%HPD={514.1740892069976,1115.8142637928747},prob=6.57912278e-01,height_median=3.91705710e-02,height_mean=3.96583066e-02,prob(percent)=66,effectivebrlenIgrBrlens{all}_mean=0.005004,rateIgrBrlens{all}_median=0.269643,length_95%HPD={1.12734300e-04,3.15887500e-02},rateIgrBrlens{all}_mean=0.395885,length_median=1.09440600e-02,effectivebrlenIgrBrlens{all}_95%HPD={0.000000,0.016365},effectivebrlenIgrBrlens{all}_median=0.003106,length_mean=1.28626012e-02,rateIgrBrlens{all}_95%HPD={0.000001,1.152883}]):299.0[&prob=9.95333955e-01,height_median=5.18324190e-02,height_mean=5.29445409e-02,prob(percent)=100,height_95%HPD={1055.1890574884978,1631.0495846599838},length_95%HPD={1.96974700e-03,3.58656600e-02},rateIgrBrlens{all}_mean=1.957854,length_median=1.57816800e-02,effectivebrlenIgrBrlens{all}_95%HPD={0.005991,0.043731},length_mean=1.70683115e-02,effectivebrlenIgrBrlens{all}_median=0.021798,rateIgrBrlens{all}_95%HPD={0.239363,4.758225},rateIgrBrlens{all}_median=1.404732,effectivebrlenIgrBrlens{all}_mean=0.023057],(((8:526.0[&height_mean=1.59965005e-08,prob(percent)=100,height_95%HPD={0.01530357687888539,26.919971918273895},height_median=1.30000000e-08,prob=1.00000000e+00,length_median=1.37396100e-02,effectivebrlenIgrBrlens{all}_95%HPD={0.000000,0.018022},rateIgrBrlens{all}_mean=0.440358,length_mean=1.48479954e-02,effectivebrlenIgrBrlens{all}_median=0.004618,rateIgrBrlens{all}_95%HPD={0.000002,1.139939},effectivebrlenIgrBrlens{all}_mean=0.006323,rateIgrBrlens{all}_median=0.335589,length_95%HPD={1.55462700e-03,3.05745700e-02}],34:526.0[&height_mean=1.59809975e-08,prob(percent)=100,height_95%HPD={0.01530357687888539,26.919971918273895},height_median=1.30000000e-08,prob=1.00000000e+00,length_median=1.41938800e-02,effectivebrlenIgrBrlens{all}_95%HPD={0.010713,0.049714},rateIgrBrlens{all}_mean=2.722888,length_mean=1.54103114e-02,effectivebrlenIgrBrlens{all}_median=0.027576,rateIgrBrlens{all}_95%HPD={0.458370,7.006192},effectivebrlenIgrBrlens{all}_mean=0.029065,rateIgrBrlens{all}_median=1.954515,length_95%HPD={1.49609200e-03,3.18928400e-02}]):234.0[&prob(percent)=90,height_95%HPD={289.71910645442296,851.4967123403563},prob=9.02279696e-01,height_median=1.34309679e-02,height_mean=1.44992802e-02,length_mean=2.06212178e-02,effectivebrlenIgrBrlens{all}_median=0.019121,effectivebrlenIgrBrlens{all}_95%HPD={0.000000,0.042838},rateIgrBrlens{all}_95%HPD={0.000006,2.789422},effectivebrlenIgrBrlens{all}_mean=0.020352,rateIgrBrlens{all}_median=0.962676,length_95%HPD={3.89440300e-04,4.16642400e-02},rateIgrBrlens{all}_mean=1.193767,length_median=1.92198500e-02],30:760.0[&prob(percent)=100,height_95%HPD={0.01530357687888539,26.919971918273895},prob=1.00000000e+00,height_median=1.30000000e-08,height_mean=1.59565181e-08,length_mean=3.34062022e-02,effectivebrlenIgrBrlens{all}_median=0.043191,rateIgrBrlens{all}_95%HPD={0.482842,3.384561},effectivebrlenIgrBrlens{all}_95%HPD={0.017920,0.075068},effectivebrlenIgrBrlens{all}_mean=0.045146,rateIgrBrlens{all}_median=1.346557,length_95%HPD={7.65036200e-03,5.87730300e-02},rateIgrBrlens{all}_mean=1.589538,length_median=3.28366100e-02]):176.0[&height_95%HPD={494.83448080394413,1096.476757908458},prob=6.50713238e-01,height_median=2.99372640e-02,height_mean=3.08434133e-02,prob(percent)=65,effectivebrlenIgrBrlens{all}_mean=0.014634,effectivebrlenIgrBrlens{all}_median=0.012071,rateIgrBrlens{all}_median=0.777066,length_95%HPD={1.36938700e-04,3.86109500e-02},rateIgrBrlens{all}_mean=1.070616,rateIgrBrlens{all}_95%HPD={0.000001,2.692104},length_median=1.36904500e-02,effectivebrlenIgrBrlens{all}_95%HPD={0.000000,0.038112},length_mean=1.61156992e-02],(9:462.0[&prob=1.00000000e+00,height_median=1.30000000e-08,height_mean=1.58941115e-08,prob(percent)=100,height_95%HPD={0.01530357687888539,26.919971918273895},length_95%HPD={7.95071000e-04,2.26950100e-02},rateIgrBrlens{all}_mean=1.900279,length_median=9.64973600e-03,effectivebrlenIgrBrlens{all}_95%HPD={0.001423,0.028996},rateIgrBrlens{all}_median=1.294804,length_mean=1.07754964e-02,effectivebrlenIgrBrlens{all}_median=0.012784,rateIgrBrlens{all}_95%HPD={0.000021,5.448455},effectivebrlenIgrBrlens{all}_mean=0.013979],10:462.0[&prob=1.00000000e+00,height_median=1.30000000e-08,height_mean=1.58941115e-08,prob(percent)=100,height_95%HPD={0.01530357687888539,26.919971918273895},length_95%HPD={7.95071000e-04,2.26950100e-02},rateIgrBrlens{all}_mean=0.755470,length_median=9.64973600e-03,effectivebrlenIgrBrlens{all}_95%HPD={0.000000,0.019357},rateIgrBrlens{all}_median=0.513657,length_mean=1.07754964e-02,effectivebrlenIgrBrlens{all}_median=0.005336,rateIgrBrlens{all}_95%HPD={0.000002,2.184832},effectivebrlenIgrBrlens{all}_mean=0.006899]):474.0[&height_mean=1.07755123e-02,prob(percent)=100,height_95%HPD={243.07518716877325,785.8516493421854},prob=1.00000000e+00,height_median=9.64976300e-03,length_median=3.18584800e-02,effectivebrlenIgrBrlens{all}_95%HPD={0.022058,0.080939},length_mean=3.28674381e-02,effectivebrlenIgrBrlens{all}_median=0.047596,rateIgrBrlens{all}_95%HPD={0.413239,3.393066},rateIgrBrlens{all}_mean=1.720620,effectivebrlenIgrBrlens{all}_mean=0.049051,rateIgrBrlens{all}_median=1.489773,length_95%HPD={8.78905500e-03,5.66764000e-02}]):674.0[&prob(percent)=98,height_95%HPD={660.4459726298317,1261.0748362193299},prob=9.78269564e-01,height_median=4.56052020e-02,height_mean=4.61693486e-02,length_mean=2.22943220e-02,effectivebrlenIgrBrlens{all}_median=0.029588,rateIgrBrlens{all}_95%HPD={0.391848,4.279668},effectivebrlenIgrBrlens{all}_mean=0.031181,effectivebrlenIgrBrlens{all}_95%HPD={0.008565,0.055301},rateIgrBrlens{all}_median=1.433039,length_95%HPD={1.92187500e-03,4.50220600e-02},rateIgrBrlens{all}_mean=1.866137,length_median=2.07194600e-02],(29:820.0[&prob=1.00000000e+00,height_median=1.30000000e-08,height_mean=1.59692105e-08,prob(percent)=100,height_95%HPD={0.01530357687888539,26.919971918273895},length_95%HPD={7.84560600e-03,5.85806600e-02},rateIgrBrlens{all}_mean=0.590590,length_median=3.13293800e-02,effectivebrlenIgrBrlens{all}_95%HPD={0.003144,0.034166},length_mean=3.28986793e-02,effectivebrlenIgrBrlens{all}_median=0.016686,rateIgrBrlens{all}_median=0.531941,rateIgrBrlens{all}_95%HPD={0.135338,1.145004},effectivebrlenIgrBrlens{all}_mean=0.017878],55:820.0[&prob=1.00000000e+00,height_median=1.30000000e-08,height_mean=1.59502560e-08,prob(percent)=100,height_95%HPD={0.01530357687888539,26.919971918273895},length_95%HPD={9.02290600e-03,6.47809300e-02},rateIgrBrlens{all}_mean=1.104431,length_median=3.42446500e-02,effectivebrlenIgrBrlens{all}_95%HPD={0.013737,0.061771},length_mean=3.60412066e-02,effectivebrlenIgrBrlens{all}_median=0.033648,rateIgrBrlens{all}_95%HPD={0.332839,2.178856},rateIgrBrlens{all}_median=0.976890,effectivebrlenIgrBrlens{all}_mean=0.035035],57:820.0[&prob(percent)=100,prob=1.00000000e+00,height_95%HPD={0.01530357687888539,26.919971918273895},height_median=1.30000000e-08,height_mean=1.59489225e-08,length_95%HPD={9.64786900e-03,6.62799200e-02},effectivebrlenIgrBrlens{all}_95%HPD={0.018795,0.070612},rateIgrBrlens{all}_mean=1.400909,rateIgrBrlens{all}_median=1.200027,length_mean=3.58340272e-02,length_median=3.39350000e-02,effectivebrlenIgrBrlens{all}_median=0.041657,rateIgrBrlens{all}_95%HPD={0.382992,2.705950},effectivebrlenIgrBrlens{all}_mean=0.043311]):790.0[&prob=8.78549527e-01,prob(percent)=88,height_median=3.98597810e-02,height_mean=4.09068184e-02,height_95%HPD={555.2353409745198,1158.9325975091965},effectivebrlenIgrBrlens{all}_95%HPD={0.000000,0.029846},rateIgrBrlens{all}_mean=0.559876,effectivebrlenIgrBrlens{all}_mean=0.013129,rateIgrBrlens{all}_95%HPD={0.000004,1.238255},length_mean=2.57006071e-02,length_95%HPD={1.85776300e-03,5.14582600e-02},effectivebrlenIgrBrlens{all}_median=0.011700,length_median=2.45207200e-02,rateIgrBrlens{all}_median=0.474445]):145.0[&height_95%HPD={1356.2295100400875,1925.3803657878052},prob(percent)=100,height_mean=7.42429283e-02,height_median=7.30159955e-02,prob=1.00000000e+00,effectivebrlenIgrBrlens{all}_median=0.071692,effectivebrlenIgrBrlens{all}_mean=0.073899,effectivebrlenIgrBrlens{all}_95%HPD={0.036388,0.117528},rateIgrBrlens{all}_mean=2.357826,length_mean=3.81940557e-02,length_95%HPD={9.29709000e-03,7.15468000e-02},length_median=3.64945300e-02,rateIgrBrlens{all}_median=1.986680,rateIgrBrlens{all}_95%HPD={0.685946,4.482765}],(24:783.0[&prob(percent)=100,height_mean=1.61409799e-08,height_median=1.20000000e-08,prob=1.00000000e+00,height_95%HPD={0.014530309803239268,26.417903958362533},length_95%HPD={8.69600100e-03,8.22633600e-02},effectivebrlenIgrBrlens{all}_mean=0.024969,effectivebrlenIgrBrlens{all}_median=0.022990,rateIgrBrlens{all}_mean=0.568523,length_mean=4.59626009e-02,effectivebrlenIgrBrlens{all}_95%HPD={0.002130,0.051103},length_median=4.36062900e-02,rateIgrBrlens{all}_95%HPD={0.119364,1.095142},rateIgrBrlens{all}_median=0.525165],35:783.0[&prob=1.00000000e+00,height_median=1.20000000e-08,height_mean=1.61357672e-08,prob(percent)=100,height_95%HPD={0.014530309803239268,26.417903958362533},length_95%HPD={8.78931000e-03,8.19683100e-02},rateIgrBrlens{all}_mean=1.390896,rateIgrBrlens{all}_median=1.196146,length_median=4.36062900e-02,effectivebrlenIgrBrlens{all}_95%HPD={0.023234,0.088831},length_mean=4.58503316e-02,effectivebrlenIgrBrlens{all}_median=0.052065,rateIgrBrlens{all}_95%HPD={0.471646,2.896142},effectivebrlenIgrBrlens{all}_mean=0.054456]):972.0[&height_mean=4.54151982e-02,prob(percent)=99,height_median=4.33805620e-02,height_95%HPD={517.6077425739571,1119.6993407045154},prob=9.90667911e-01,length_median=6.61187200e-02,effectivebrlenIgrBrlens{all}_95%HPD={0.009188,0.080234},length_mean=6.72190401e-02,effectivebrlenIgrBrlens{all}_median=0.041136,rateIgrBrlens{all}_95%HPD={0.228703,1.221203},effectivebrlenIgrBrlens{all}_mean=0.042963,rateIgrBrlens{all}_median=0.631124,length_95%HPD={2.05347500e-02,1.16287400e-01},rateIgrBrlens{all}_mean=0.670023]):727.0[&prob(percent)=100,height_95%HPD={1492.1769654197446,2081.369180935677},prob=1.00000000e+00,height_median=1.10543583e-01,height_mean=1.12559473e-01,length_mean=1.38052934e-02,effectivebrlenIgrBrlens{all}_median=0.006507,rateIgrBrlens{all}_95%HPD={0.000001,2.249299},effectivebrlenIgrBrlens{all}_mean=0.009803,rateIgrBrlens{all}_median=0.546236,length_95%HPD={1.06610600e-04,3.59463100e-02},rateIgrBrlens{all}_mean=0.806237,length_median=1.06725000e-02,effectivebrlenIgrBrlens{all}_95%HPD={0.000000,0.030866}],(3:846.0[&height_95%HPD={0.014530309803239268,26.417903958362533},prob=1.00000000e+00,height_median=1.20000000e-08,height_mean=1.59225757e-08,prob(percent)=100,effectivebrlenIgrBrlens{all}_mean=0.032738,rateIgrBrlens{all}_median=0.657993,rateIgrBrlens{all}_95%HPD={0.186731,1.324256},length_95%HPD={1.93583100e-02,8.42456500e-02},rateIgrBrlens{all}_mean=0.702426,length_median=4.76027200e-02,effectivebrlenIgrBrlens{all}_95%HPD={0.009000,0.062471},length_mean=4.92501649e-02,effectivebrlenIgrBrlens{all}_median=0.030680],(11:536.0[&height_mean=1.59555846e-08,prob(percent)=100,height_95%HPD={0.014608631730348126,26.469520103757358},prob=1.00000000e+00,height_median=1.21000000e-08,length_median=1.47652300e-02,effectivebrlenIgrBrlens{all}_95%HPD={0.000000,0.035728},length_mean=1.67252826e-02,effectivebrlenIgrBrlens{all}_median=0.010084,rateIgrBrlens{all}_mean=0.821126,rateIgrBrlens{all}_95%HPD={0.000001,2.126939},effectivebrlenIgrBrlens{all}_mean=0.013095,rateIgrBrlens{all}_median=0.650483,length_95%HPD={1.14146300e-03,3.60995200e-02}],59:536.0[&height_mean=1.59463325e-08,prob(percent)=100,height_95%HPD={0.014530309803239268,26.417903958362533},prob=1.00000000e+00,height_median=1.20000000e-08,length_median=1.47652300e-02,effectivebrlenIgrBrlens{all}_95%HPD={0.006681,0.043492},length_mean=1.67428331e-02,effectivebrlenIgrBrlens{all}_median=0.021663,rateIgrBrlens{all}_95%HPD={0.286008,5.313695},rateIgrBrlens{all}_mean=2.073716,effectivebrlenIgrBrlens{all}_mean=0.022986,rateIgrBrlens{all}_median=1.437470,length_95%HPD={1.11080400e-03,3.60858000e-02}]):310.0[&prob(percent)=99,height_95%HPD={296.00016245681627,861.1756495431855},prob=9.87601653e-01,height_median=1.46270360e-02,height_mean=1.64458927e-02,length_mean=3.30074483e-02,effectivebrlenIgrBrlens{all}_median=0.038046,rateIgrBrlens{all}_95%HPD={0.286511,3.278279},effectivebrlenIgrBrlens{all}_95%HPD={0.008427,0.073461},effectivebrlenIgrBrlens{all}_mean=0.039590,rateIgrBrlens{all}_median=1.199311,length_95%HPD={3.57376300e-03,6.46053000e-02},rateIgrBrlens{all}_mean=1.500493,length_median=3.12488500e-02]):1636.0[&height_median=4.77501790e-02,prob=1.00000000e+00,height_mean=4.94143879e-02,prob(percent)=100,height_95%HPD={578.2631380055884,1181.5121978520413},rateIgrBrlens{all}_mean=0.857239,rateIgrBrlens{all}_median=0.822614,rateIgrBrlens{all}_95%HPD={0.333822,1.337660},effectivebrlenIgrBrlens{all}_95%HPD={0.020727,0.095178},length_mean=6.82541184e-02,effectivebrlenIgrBrlens{all}_mean=0.055845,length_median=6.67522500e-02,length_95%HPD={2.47872300e-02,1.11283900e-01},effectivebrlenIgrBrlens{all}_median=0.053500])[&prob=1.00000000e+00,height_mean=1.37862854e-01,height_95%HPD={2011.1529045260434,3033.699089920707},height_median=1.36364174e-01,prob(percent)=100,rateIgrBrlens{all}_median=inf,rateIgrBrlens{all}_95%HPD={inf,inf},length_95%HPD={0.00000000e+00,0.00000000e+00},effectivebrlenIgrBrlens{all}_mean=1.000000,effectivebrlenIgrBrlens{all}_median=1.000000,length_median=0.00000000e+00,effectivebrlenIgrBrlens{all}_95%HPD={1.000000,1.000000},rateIgrBrlens{all}_mean=-nan,length_mean=0.00000000e+00];
END;
