# Supplementary material for: A test of Generalized Bayesian dating: A new linguistic dating method
Source: PLoS One. 2020 Aug 12;15(8):e0236522. doi: 10.1371/journal.pone.0236522 (PMC7423060; doi:10.1371/journal.pone.0236522)
Supplement: S2 File — Python code for extracting median tree lengths for each constraint, generation of consensus trees, RevBayes code for performing Gamma regression and linear regression, and Python code for predicting ages. Age annotated consensus tree files for all the families. (ZIP) [file pone.0236522.s002.zip › S2 Supporting Information/Consensus_Trees_Ages/Kiwaian.dendropy.con.tre]

#NEXUS

BEGIN TAXA;
    DIMENSIONS NTAX=10;
    TAXLABELS
        ANIGIBI
        BAMU
        'BAMU_2'
        GIBAIO
        GOPE
        KEREWO
        'KIWAI_SOUTHERN'
        MORIGI
        URAMA
        WABUDA
  ;
END;

BEGIN TREES;
        Translate
             1 ANIGIBI,
             2 BAMU,
             3 'BAMU_2',
             4 GIBAIO,
             5 GOPE,
             6 KEREWO,
             7 'KIWAI_SOUTHERN',
             8 MORIGI,
             9 URAMA,
             10 WABUDA
             ;
    TREE 1 = [&R] ((((1:934.0[&height_95%HPD={0.04318884166200884,32.71632537610931},prob=1.00000000e+00,height_median=3.00000000e-08,height_mean=3.19347367e-08,prob(percent)=100,effectivebrlenIgrBrlens{all}_mean=0.125515,rateIgrBrlens{all}_median=1.682531,length_95%HPD={1.56385800e-02,1.52361800e-01},effectivebrlenIgrBrlens{all}_median=0.121257,rateIgrBrlens{all}_mean=2.069907,rateIgrBrlens{all}_95%HPD={0.470012,4.711281},length_median=7.21133200e-02,effectivebrlenIgrBrlens{all}_95%HPD={0.058734,0.204850},length_mean=7.74530703e-02],4:934.0[&prob(percent)=100,height_95%HPD={0.04318884166200884,32.71632537610931},prob=1.00000000e+00,height_median=3.00000000e-08,height_mean=3.19467351e-08,length_mean=7.74377210e-02,effectivebrlenIgrBrlens{all}_median=0.089301,rateIgrBrlens{all}_95%HPD={0.214391,3.506101},effectivebrlenIgrBrlens{all}_mean=0.093765,rateIgrBrlens{all}_median=1.246903,effectivebrlenIgrBrlens{all}_95%HPD={0.034019,0.161667},length_95%HPD={1.56385800e-02,1.52361800e-01},rateIgrBrlens{all}_mean=1.534218,length_median=7.21106500e-02]):426.0[&height_95%HPD={659.1009723932347,1259.7707556072362},prob=9.99600053e-01,height_median=7.21112100e-02,height_mean=7.74412408e-02,prob(percent)=100,effectivebrlenIgrBrlens{all}_mean=0.100149,rateIgrBrlens{all}_median=1.695086,effectivebrlenIgrBrlens{all}_median=0.095506,length_95%HPD={3.54883500e-03,1.32718900e-01},rateIgrBrlens{all}_mean=2.472020,rateIgrBrlens{all}_95%HPD={0.235588,6.641217},length_median=5.55870900e-02,effectivebrlenIgrBrlens{all}_95%HPD={0.041366,0.176951},length_mean=6.23567901e-02],(5:977.0[&prob=1.00000000e+00,height_median=3.00000000e-08,height_mean=3.24116731e-08,prob(percent)=100,height_95%HPD={0.04318884166200884,32.71632537610931},length_95%HPD={1.47432100e-02,1.78171600e-01},rateIgrBrlens{all}_mean=0.536359,length_median=8.27449700e-02,effectivebrlenIgrBrlens{all}_95%HPD={0.008250,0.076490},length_mean=9.02916366e-02,effectivebrlenIgrBrlens{all}_median=0.036243,rateIgrBrlens{all}_95%HPD={0.048844,1.266659},rateIgrBrlens{all}_median=0.439916,effectivebrlenIgrBrlens{all}_mean=0.038660],9:977.0[&height_95%HPD={0.04318884166200884,32.71632537610931},prob=1.00000000e+00,height_median=3.00000000e-08,height_mean=3.26720917e-08,prob(percent)=100,effectivebrlenIgrBrlens{all}_mean=0.052060,rateIgrBrlens{all}_median=0.605502,length_95%HPD={1.76328300e-02,1.76895700e-01},rateIgrBrlens{all}_mean=0.741751,effectivebrlenIgrBrlens{all}_median=0.049944,length_median=8.17730300e-02,effectivebrlenIgrBrlens{all}_95%HPD={0.017939,0.092416},rateIgrBrlens{all}_95%HPD={0.102693,1.704896},length_mean=8.89411324e-02]):383.0[&prob=8.04559392e-01,height_median=7.52625200e-02,height_mean=8.13591289e-02,prob(percent)=80,height_95%HPD={711.533330175146,1309.5192559135246},length_95%HPD={1.82559900e-03,1.46440200e-01},rateIgrBrlens{all}_mean=0.380819,length_median=5.86634000e-02,effectivebrlenIgrBrlens{all}_95%HPD={0.000000,0.057507},length_mean=6.57926980e-02,effectivebrlenIgrBrlens{all}_median=0.016828,rateIgrBrlens{all}_median=0.268848,rateIgrBrlens{all}_95%HPD={0.000001,1.082921},effectivebrlenIgrBrlens{all}_mean=0.020978]):500.0[&height_median=1.37684810e-01,height_mean=1.45342948e-01,prob(percent)=100,height_95%HPD={1110.9208532214536,1683.7401665794544},prob=9.99866684e-01,length_median=8.65759700e-02,effectivebrlenIgrBrlens{all}_95%HPD={0.038554,0.168195},length_mean=9.51087691e-02,effectivebrlenIgrBrlens{all}_median=0.092914,rateIgrBrlens{all}_95%HPD={0.216740,3.286695},rateIgrBrlens{all}_mean=1.431920,effectivebrlenIgrBrlens{all}_mean=0.097445,rateIgrBrlens{all}_median=1.081913,length_95%HPD={7.14820900e-03,1.94627000e-01}],(((2:855.0[&prob(percent)=100,height_95%HPD={0.04318884166200884,32.71632537610931},prob=1.00000000e+00,height_median=3.00000000e-08,height_mean=3.27989415e-08,length_mean=6.14887527e-02,effectivebrlenIgrBrlens{all}_median=0.132473,rateIgrBrlens{all}_95%HPD={0.393894,7.164496},effectivebrlenIgrBrlens{all}_mean=0.136931,rateIgrBrlens{all}_median=2.352955,length_95%HPD={8.52443000e-03,1.24622300e-01},rateIgrBrlens{all}_mean=3.063878,length_median=5.59741900e-02,effectivebrlenIgrBrlens{all}_95%HPD={0.063368,0.214584}],3:855.0[&height_mean=3.27989415e-08,prob(percent)=100,height_median=3.00000000e-08,height_95%HPD={0.04318884166200884,32.71632537610931},prob=1.00000000e+00,length_median=5.59741900e-02,effectivebrlenIgrBrlens{all}_95%HPD={0.000000,0.081212},length_mean=6.14887527e-02,effectivebrlenIgrBrlens{all}_median=0.034986,rateIgrBrlens{all}_95%HPD={0.000001,1.947538},effectivebrlenIgrBrlens{all}_mean=0.038097,rateIgrBrlens{all}_median=0.612017,length_95%HPD={8.52443000e-03,1.24622300e-01},rateIgrBrlens{all}_mean=0.788959]):343.0[&prob(percent)=100,height_95%HPD={589.957618808955,1191.7507483667098},prob=1.00000000e+00,height_median=5.59742500e-02,height_mean=6.14887855e-02,length_mean=7.66928770e-02,effectivebrlenIgrBrlens{all}_median=0.141866,rateIgrBrlens{all}_95%HPD={0.452625,7.206937},effectivebrlenIgrBrlens{all}_mean=0.149173,rateIgrBrlens{all}_median=2.044881,length_95%HPD={5.07033000e-03,1.64033400e-01},rateIgrBrlens{all}_mean=2.868234,length_median=6.88557700e-02,effectivebrlenIgrBrlens{all}_95%HPD={0.056117,0.254148}],10:1198.0[&prob(percent)=100,height_95%HPD={0.04318884166200884,32.71632537610931},prob=1.00000000e+00,height_median=3.00000000e-08,height_mean=3.28528370e-08,length_mean=1.19264974e-01,effectivebrlenIgrBrlens{all}_median=0.123484,rateIgrBrlens{all}_95%HPD={0.377464,2.419773},effectivebrlenIgrBrlens{all}_mean=0.129623,rateIgrBrlens{all}_median=1.099039,length_95%HPD={3.38330400e-02,2.11733200e-01},rateIgrBrlens{all}_mean=1.242975,length_median=1.12747100e-01,effectivebrlenIgrBrlens{all}_95%HPD={0.059145,0.217524}]):202.0[&height_95%HPD={937.287622533149,1520.277481206138},prob=5.22596987e-01,height_median=1.12974200e-01,height_mean=1.18560310e-01,prob(percent)=52,effectivebrlenIgrBrlens{all}_mean=0.042800,rateIgrBrlens{all}_median=1.021792,rateIgrBrlens{all}_95%HPD={0.000001,4.952790},length_95%HPD={2.89472700e-04,9.91041400e-02},rateIgrBrlens{all}_mean=1.663882,length_median=3.48817400e-02,effectivebrlenIgrBrlens{all}_95%HPD={0.000000,0.097290},length_mean=4.11541469e-02,effectivebrlenIgrBrlens{all}_median=0.038736],7:1400.0[&prob(percent)=100,height_95%HPD={0.04318884166200884,32.71632537610931},prob=1.00000000e+00,height_median=3.00000000e-08,height_mean=3.20992574e-08,length_mean=1.38134703e-01,effectivebrlenIgrBrlens{all}_median=0.079843,rateIgrBrlens{all}_95%HPD={0.149689,1.502997},effectivebrlenIgrBrlens{all}_mean=0.083256,rateIgrBrlens{all}_median=0.611798,length_95%HPD={4.09203900e-02,2.46119400e-01},rateIgrBrlens{all}_mean=0.695900,length_median=1.31371100e-01,effectivebrlenIgrBrlens{all}_95%HPD={0.025139,0.147498}]):460.0[&height_95%HPD={1141.635020562015,1710.3571199181285},prob=9.99733369e-01,height_median=1.54372050e-01,height_mean=1.62279600e-01,prob(percent)=100,effectivebrlenIgrBrlens{all}_mean=0.108245,rateIgrBrlens{all}_median=1.466327,rateIgrBrlens{all}_95%HPD={0.277572,4.921209},length_95%HPD={8.65014400e-03,1.69074100e-01},rateIgrBrlens{all}_mean=2.023573,length_median=6.98330800e-02,effectivebrlenIgrBrlens{all}_95%HPD={0.041809,0.188898},length_mean=7.81507952e-02,effectivebrlenIgrBrlens{all}_median=0.103747]):248.0[&prob=1.00000000e+00,height_median=2.28325930e-01,height_mean=2.40463183e-01,prob(percent)=100,height_95%HPD={1568.416021156557,2187.312896105662},length_95%HPD={6.38531000e-05,6.91623400e-02},rateIgrBrlens{all}_mean=0.266697,length_median=1.67867800e-02,effectivebrlenIgrBrlens{all}_95%HPD={0.000000,0.020461},length_mean=2.37916090e-02,effectivebrlenIgrBrlens{all}_median=0.001067,rateIgrBrlens{all}_95%HPD={0.000001,1.065448},effectivebrlenIgrBrlens{all}_mean=0.004592,rateIgrBrlens{all}_median=0.056635],(6:1259.0[&height_mean=3.18088148e-08,prob(percent)=100,height_95%HPD={0.057687456538340426,31.38813971633505},height_median=2.50000000e-08,prob=1.00000000e+00,length_median=1.70097300e-01,effectivebrlenIgrBrlens{all}_95%HPD={0.048142,0.166260},rateIgrBrlens{all}_mean=0.685918,length_mean=1.83111171e-01,effectivebrlenIgrBrlens{all}_median=0.101734,rateIgrBrlens{all}_95%HPD={0.162952,1.357049},effectivebrlenIgrBrlens{all}_mean=0.105285,rateIgrBrlens{all}_median=0.607155,length_95%HPD={4.98488900e-02,3.44320400e-01}],8:1259.0[&prob=1.00000000e+00,height_median=2.60000000e-08,height_mean=3.19047754e-08,prob(percent)=100,height_95%HPD={0.05905238252677162,31.66965373067053},length_95%HPD={4.82562400e-02,3.36996100e-01},rateIgrBrlens{all}_mean=0.379397,rateIgrBrlens{all}_median=0.336130,length_median=1.69265100e-01,effectivebrlenIgrBrlens{all}_95%HPD={0.017334,0.106009},length_mean=1.81377378e-01,effectivebrlenIgrBrlens{all}_median=0.056440,rateIgrBrlens{all}_95%HPD={0.076820,0.781559},effectivebrlenIgrBrlens{all}_mean=0.059509]):849.0[&height_mean=1.67467754e-01,prob(percent)=85,height_95%HPD={1006.3242132469182,1583.882554762827},height_median=1.57341490e-01,prob=8.45087322e-01,length_median=8.97698800e-02,effectivebrlenIgrBrlens{all}_95%HPD={0.000000,0.054083},rateIgrBrlens{all}_mean=0.215105,length_mean=1.00290056e-01,effectivebrlenIgrBrlens{all}_median=0.014701,rateIgrBrlens{all}_95%HPD={0.000001,0.590173},effectivebrlenIgrBrlens{all}_mean=0.019354,rateIgrBrlens{all}_median=0.159540,length_95%HPD={1.64572400e-03,2.22996100e-01}])[&height_95%HPD={1748.006609125074,2492.23601256655},prob=1.00000000e+00,height_median=2.55569167e-01,height_mean=2.69741531e-01,prob(percent)=100,length_mean=0.00000000e+00,effectivebrlenIgrBrlens{all}_mean=1.000000,length_95%HPD={0.00000000e+00,0.00000000e+00},effectivebrlenIgrBrlens{all}_95%HPD={1.000000,1.000000},rateIgrBrlens{all}_mean=-nan,rateIgrBrlens{all}_median=inf,length_median=0.00000000e+00,rateIgrBrlens{all}_95%HPD={inf,inf},effectivebrlenIgrBrlens{all}_median=1.000000];
END;
