# Supplementary material for: A test of Generalized Bayesian dating: A new linguistic dating method
Source: PLoS One. 2020 Aug 12;15(8):e0236522. doi: 10.1371/journal.pone.0236522 (PMC7423060; doi:10.1371/journal.pone.0236522)
Supplement: S2 File — Python code for extracting median tree lengths for each constraint, generation of consensus trees, RevBayes code for performing Gamma regression and linear regression, and Python code for predicting ages. Age annotated consensus tree files for all the families. (ZIP) [file pone.0236522.s002.zip › S2 Supporting Information/Consensus_Trees_Ages/Siouan.dendropy.con.tre]

#NEXUS

BEGIN TAXA;
    DIMENSIONS NTAX=11;
    TAXLABELS
        ASSINIBOINE
        DAKOTA
        LAKHOTA
        LAKOTA
        CROW
        HIDATSA
        'OMAHA-PONCA'
        OSAGE
        WINNEBAGO
        MANDAN
        QUAPAW
  ;
END;

BEGIN TREES;
        Translate
             1 ASSINIBOINE,
             2 DAKOTA,
             3 LAKHOTA,
             4 LAKOTA,
             5 CROW,
             6 HIDATSA,
             7 'OMAHA-PONCA',
             8 OSAGE,
             9 WINNEBAGO,
             10 MANDAN,
             11 QUAPAW
             ;
    TREE 1 = [&R] ((5:1274.0[&prob(percent)=100,height_95%HPD={0.04318884166200884,32.71632537610931},prob=1.00000000e+00,height_median=3.00000000e-08,height_mean=4.01192641e-08,length_mean=1.82077148e-01,effectivebrlenIgrBrlens{all}_median=0.220090,rateIgrBrlens{all}_95%HPD={0.542662,2.514091},effectivebrlenIgrBrlens{all}_mean=0.227412,rateIgrBrlens{all}_median=1.221454,length_95%HPD={7.19186200e-02,3.09360600e-01},rateIgrBrlens{all}_mean=1.386252,effectivebrlenIgrBrlens{all}_95%HPD={0.116953,0.350236},length_median=1.75290200e-01],6:1274.0[&height_mean=4.01267298e-08,prob(percent)=100,height_median=3.00000000e-08,height_95%HPD={0.04318884166200884,32.71632537610931},prob=1.00000000e+00,length_median=1.75290200e-01,effectivebrlenIgrBrlens{all}_95%HPD={0.055641,0.269458},length_mean=1.82070622e-01,effectivebrlenIgrBrlens{all}_median=0.153834,rateIgrBrlens{all}_95%HPD={0.323382,1.593622},effectivebrlenIgrBrlens{all}_mean=0.157480,rateIgrBrlens{all}_median=0.874964,length_95%HPD={7.19186200e-02,3.09244800e-01},rateIgrBrlens{all}_mean=0.916606]):1074.0[&prob(percent)=100,height_95%HPD={1016.727838159382,1594.9905518395603},prob=9.99200107e-01,height_median=1.75249700e-01,height_mean=1.81887748e-01,length_mean=2.29293172e-01,effectivebrlenIgrBrlens{all}_median=0.228202,rateIgrBrlens{all}_95%HPD={0.429366,1.998645},effectivebrlenIgrBrlens{all}_mean=0.238264,rateIgrBrlens{all}_median=1.035058,length_95%HPD={7.24538400e-02,4.21038700e-01},rateIgrBrlens{all}_mean=1.132000,effectivebrlenIgrBrlens{all}_95%HPD={0.074879,0.412555},length_median=2.17994100e-01],(((1:1034.0[&height_95%HPD={0.04318884166200884,32.71632537610931},prob=1.00000000e+00,height_median=3.00000000e-08,height_mean=3.90601267e-08,prob(percent)=100,effectivebrlenIgrBrlens{all}_mean=0.043161,effectivebrlenIgrBrlens{all}_median=0.042131,rateIgrBrlens{all}_median=0.671723,length_95%HPD={2.70125600e-02,1.15284800e-01},rateIgrBrlens{all}_mean=0.721814,rateIgrBrlens{all}_95%HPD={0.231681,1.334426},length_median=6.18423700e-02,effectivebrlenIgrBrlens{all}_95%HPD={0.019488,0.067667},length_mean=6.64937068e-02],((2:661.0[&prob(percent)=100,height_95%HPD={0.047499080602177994,33.91994144526636},prob=1.00000000e+00,height_median=3.50000000e-08,height_mean=3.91871497e-08,length_mean=2.92122223e-02,effectivebrlenIgrBrlens{all}_median=0.055338,rateIgrBrlens{all}_95%HPD={0.579820,5.434555},effectivebrlenIgrBrlens{all}_mean=0.056542,rateIgrBrlens{all}_median=2.020833,length_95%HPD={5.65154200e-03,5.67893600e-02},rateIgrBrlens{all}_mean=2.482268,length_median=2.70962200e-02,effectivebrlenIgrBrlens{all}_95%HPD={0.031983,0.082051}],4:661.0[&prob=1.00000000e+00,prob(percent)=100,height_95%HPD={0.047499080602177994,33.91994144526636},height_median=3.50000000e-08,height_mean=3.91871497e-08,length_mean=2.92122223e-02,effectivebrlenIgrBrlens{all}_median=0.021782,rateIgrBrlens{all}_95%HPD={0.164705,2.164043},effectivebrlenIgrBrlens{all}_mean=0.022546,rateIgrBrlens{all}_median=0.804929,length_95%HPD={5.65154200e-03,5.67893600e-02},rateIgrBrlens{all}_mean=0.965901,effectivebrlenIgrBrlens{all}_95%HPD={0.007384,0.039287},length_median=2.70962200e-02]):210.0[&height_95%HPD={418.948620658778,1010.4561371457661},prob=1.00000000e+00,height_median=2.70962200e-02,height_mean=2.92122615e-02,prob(percent)=100,effectivebrlenIgrBrlens{all}_mean=0.024681,rateIgrBrlens{all}_median=1.285667,length_95%HPD={1.18542800e-03,4.80574500e-02},rateIgrBrlens{all}_mean=1.993339,effectivebrlenIgrBrlens{all}_median=0.023591,length_median=1.77948900e-02,effectivebrlenIgrBrlens{all}_95%HPD={0.007855,0.043606},rateIgrBrlens{all}_95%HPD={0.162966,5.296541},length_mean=2.08526142e-02],3:871.0[&prob(percent)=100,height_95%HPD={0.046656945753056386,33.68120276420418},prob=1.00000000e+00,height_median=3.40000000e-08,height_mean=3.92146794e-08,length_mean=5.00648365e-02,effectivebrlenIgrBrlens{all}_median=0.016242,rateIgrBrlens{all}_95%HPD={0.054775,0.810605},effectivebrlenIgrBrlens{all}_mean=0.017225,rateIgrBrlens{all}_median=0.346769,length_95%HPD={1.82994800e-02,8.88290900e-02},rateIgrBrlens{all}_mean=0.384398,effectivebrlenIgrBrlens{all}_95%HPD={0.003606,0.033836},length_median=4.65854600e-02]):162.0[&height_95%HPD={603.4640210676947,1204.6369022236852},prob=1.00000000e+00,height_median=4.65854900e-02,height_mean=5.00648757e-02,prob(percent)=100,effectivebrlenIgrBrlens{all}_mean=0.006572,rateIgrBrlens{all}_median=0.275424,length_95%HPD={1.64145100e-04,4.32532400e-02},rateIgrBrlens{all}_mean=0.551567,effectivebrlenIgrBrlens{all}_median=0.003941,length_median=1.28033200e-02,effectivebrlenIgrBrlens{all}_95%HPD={0.000000,0.021821},rateIgrBrlens{all}_95%HPD={0.000001,1.903943},length_mean=1.64288702e-02]):712.0[&prob=1.00000000e+00,height_median=6.18424400e-02,height_mean=6.64937459e-02,prob(percent)=100,height_95%HPD={765.8225559607719,1359.7395814267456},length_95%HPD={5.35500400e-02,2.40055000e-01},rateIgrBrlens{all}_mean=1.323167,length_median=1.36211900e-01,effectivebrlenIgrBrlens{all}_95%HPD={0.092555,0.248986},length_mean=1.40505770e-01,effectivebrlenIgrBrlens{all}_median=0.161728,rateIgrBrlens{all}_median=1.182896,rateIgrBrlens{all}_95%HPD={0.520778,2.398401},effectivebrlenIgrBrlens{all}_mean=0.165732],((7:1072.0[&height_95%HPD={0.029603483019690038,34.12976276746649},prob=1.00000000e+00,height_median=3.60000001e-08,height_mean=3.95679123e-08,prob(percent)=100,effectivebrlenIgrBrlens{all}_mean=0.112126,rateIgrBrlens{all}_median=1.382881,length_95%HPD={2.38140800e-02,1.41882800e-01},rateIgrBrlens{all}_mean=1.615479,length_median=7.81298800e-02,effectivebrlenIgrBrlens{all}_95%HPD={0.065154,0.161796},effectivebrlenIgrBrlens{all}_median=0.110004,length_mean=8.15361726e-02,rateIgrBrlens{all}_95%HPD={0.554153,3.252742}],(8:828.0[&prob=1.00000000e+00,height_median=3.99999999e-08,height_mean=3.95376896e-08,prob(percent)=100,height_95%HPD={0.0316944658457402,34.97423762284089},length_95%HPD={1.35660400e-02,1.07936900e-01},rateIgrBrlens{all}_mean=1.255333,rateIgrBrlens{all}_median=1.094795,length_median=5.24792700e-02,effectivebrlenIgrBrlens{all}_95%HPD={0.029480,0.090765},length_mean=5.66455348e-02,effectivebrlenIgrBrlens{all}_median=0.057644,rateIgrBrlens{all}_95%HPD={0.317415,2.473223},effectivebrlenIgrBrlens{all}_mean=0.059110],11:828.0[&prob=1.00000000e+00,height_median=3.94000000e-08,height_mean=3.94702986e-08,prob(percent)=100,height_95%HPD={0.0313856828537264,34.851828620668456},length_95%HPD={1.38527200e-02,1.01979400e-01},rateIgrBrlens{all}_mean=0.575225,rateIgrBrlens{all}_median=0.509026,length_median=5.02805800e-02,effectivebrlenIgrBrlens{all}_95%HPD={0.006025,0.050347},length_mean=5.40840560e-02,effectivebrlenIgrBrlens{all}_median=0.025593,rateIgrBrlens{all}_95%HPD={0.062401,1.190850},effectivebrlenIgrBrlens{all}_mean=0.026887]):244.0[&height_mean=5.09250020e-02,prob(percent)=76,height_95%HPD={562.3358868947082,1166.0345881641954},height_median=4.79417200e-02,prob=7.58832156e-01,length_median=3.37701000e-02,effectivebrlenIgrBrlens{all}_95%HPD={0.000000,0.050126},rateIgrBrlens{all}_mean=0.649934,length_mean=3.76305417e-02,effectivebrlenIgrBrlens{all}_median=0.018891,rateIgrBrlens{all}_95%HPD={0.000001,1.613348},effectivebrlenIgrBrlens{all}_mean=0.021008,rateIgrBrlens{all}_median=0.525429,length_95%HPD={7.12152300e-04,8.21588400e-02}]):368.0[&prob(percent)=100,height_95%HPD={796.5672929435968,1390.0654854479913},prob=1.00000000e+00,height_median=8.23752000e-02,height_mean=8.63039878e-02,length_mean=1.03087480e-01,effectivebrlenIgrBrlens{all}_median=0.097144,rateIgrBrlens{all}_95%HPD={0.322573,2.140894},effectivebrlenIgrBrlens{all}_mean=0.099609,rateIgrBrlens{all}_median=0.988737,length_95%HPD={2.55243000e-02,1.89266700e-01},rateIgrBrlens{all}_mean=1.136091,length_median=9.78193200e-02,effectivebrlenIgrBrlens{all}_95%HPD={0.041568,0.163516}],9:1440.0[&height_mean=3.98263432e-08,prob(percent)=100,height_95%HPD={0.04580527202041792,33.447752648610034},height_median=3.30000000e-08,prob=1.00000000e+00,length_median=1.86787900e-01,effectivebrlenIgrBrlens{all}_95%HPD={0.093054,0.243030},rateIgrBrlens{all}_mean=0.868177,length_mean=1.93612278e-01,effectivebrlenIgrBrlens{all}_median=0.155996,rateIgrBrlens{all}_95%HPD={0.403819,1.382445},effectivebrlenIgrBrlens{all}_mean=0.160154,rateIgrBrlens{all}_median=0.843873,length_95%HPD={9.87358600e-02,2.96851700e-01}]):305.0[&prob(percent)=52,height_95%HPD={1190.196687940599,1756.2170110366471},prob=5.18064258e-01,height_median=1.73847630e-01,height_mean=1.80419421e-01,length_mean=4.32274317e-02,effectivebrlenIgrBrlens{all}_median=0.021195,rateIgrBrlens{all}_95%HPD={0.000001,1.879199},effectivebrlenIgrBrlens{all}_mean=0.027698,rateIgrBrlens{all}_median=0.568009,length_95%HPD={2.42075000e-04,1.09743100e-01},rateIgrBrlens{all}_mean=0.728098,length_median=3.50387800e-02,effectivebrlenIgrBrlens{all}_95%HPD={0.000000,0.077729}]):304.0[&height_95%HPD={1476.344053427214,2064.0297103198004},prob=1.00000000e+00,height_median=2.13656930e-01,height_mean=2.20793444e-01,prob(percent)=100,effectivebrlenIgrBrlens{all}_mean=0.163200,rateIgrBrlens{all}_median=1.007105,rateIgrBrlens{all}_95%HPD={0.211376,2.169579},length_95%HPD={3.34181000e-02,3.14465500e-01},rateIgrBrlens{all}_mean=1.136777,length_median=1.52947600e-01,effectivebrlenIgrBrlens{all}_95%HPD={0.034132,0.302595},length_mean=1.62290434e-01,effectivebrlenIgrBrlens{all}_median=0.156616],10:2050.0[&height_95%HPD={0.04318884166200884,32.71632537610931},prob=1.00000000e+00,height_median=3.00000000e-08,height_mean=3.91354886e-08,prob(percent)=100,effectivebrlenIgrBrlens{all}_mean=0.334536,rateIgrBrlens{all}_median=0.918298,rateIgrBrlens{all}_95%HPD={0.528222,1.371986},length_95%HPD={2.06880900e-01,5.49177900e-01},rateIgrBrlens{all}_mean=0.937263,length_median=3.53791900e-01,effectivebrlenIgrBrlens{all}_95%HPD={0.173761,0.506909},length_mean=3.64991867e-01,effectivebrlenIgrBrlens{all}_median=0.323145]):298.0[&prob=5.41927743e-01,height_median=3.45374400e-01,height_mean=3.55656817e-01,prob(percent)=54,height_95%HPD={1730.1707154415408,2440.326924335897},length_95%HPD={3.30525100e-04,2.27787600e-01},rateIgrBrlens{all}_mean=0.997975,rateIgrBrlens{all}_median=0.880482,length_median=8.34891100e-02,effectivebrlenIgrBrlens{all}_95%HPD={0.000000,0.223931},length_mean=9.71750264e-02,effectivebrlenIgrBrlens{all}_median=0.076215,rateIgrBrlens{all}_95%HPD={0.000002,2.076201},effectivebrlenIgrBrlens{all}_mean=0.089435])[&prob(percent)=100,height_95%HPD={1920.950062558177,2832.9100070683903},prob=1.00000000e+00,height_median=4.28324130e-01,height_mean=4.42241520e-01,length_95%HPD={0.00000000e+00,0.00000000e+00},rateIgrBrlens{all}_mean=-nan,rateIgrBrlens{all}_median=inf,length_median=0.00000000e+00,effectivebrlenIgrBrlens{all}_95%HPD={1.000000,1.000000},length_mean=0.00000000e+00,effectivebrlenIgrBrlens{all}_median=1.000000,rateIgrBrlens{all}_95%HPD={inf,inf},effectivebrlenIgrBrlens{all}_mean=1.000000];
END;
