# Supplementary material for: A test of Generalized Bayesian dating: A new linguistic dating method
Source: PLoS One. 2020 Aug 12;15(8):e0236522. doi: 10.1371/journal.pone.0236522 (PMC7423060; doi:10.1371/journal.pone.0236522)
Supplement: S2 File — Python code for extracting median tree lengths for each constraint, generation of consensus trees, RevBayes code for performing Gamma regression and linear regression, and Python code for predicting ages. Age annotated consensus tree files for all the families. (ZIP) [file pone.0236522.s002.zip › S2 Supporting Information/Consensus_Trees_Ages/East_Strickland.dendropy.con.tre]

#NEXUS

BEGIN TAXA;
    DIMENSIONS NTAX=7;
    TAXLABELS
        HONIBO
        KUBO
        ODOODEE
        OIBAE
        SAMO
        AGALA
        GEBUSI
  ;
END;

BEGIN TREES;
        Translate
             1 HONIBO,
             2 KUBO,
             3 ODOODEE,
             4 OIBAE,
             5 SAMO,
             6 AGALA,
             7 GEBUSI
             ;
    TREE 1 = [&R] (1:1857.0[&height_95%HPD={0.04318884166200884,32.71632537610931},prob=1.00000000e+00,height_median=3.00000000e-08,height_mean=3.29212105e-08,prob(percent)=100,effectivebrlenIgrBrlens{all}_mean=0.023616,rateIgrBrlens{all}_median=0.140083,length_95%HPD={2.14029600e-02,3.33024900e-01},rateIgrBrlens{all}_mean=0.195793,length_median=1.42332100e-01,effectivebrlenIgrBrlens{all}_95%HPD={0.000000,0.053996},effectivebrlenIgrBrlens{all}_median=0.021124,length_mean=1.59511618e-01,rateIgrBrlens{all}_95%HPD={0.000001,0.543455}],3:1857.0[&prob(percent)=100,height_95%HPD={0.04318884157316771,32.71632535081046},prob=1.00000000e+00,height_median=2.99999999e-08,height_mean=3.28181443e-08,length_mean=2.38344751e-01,effectivebrlenIgrBrlens{all}_median=0.302687,rateIgrBrlens{all}_95%HPD={0.110405,6.762824},effectivebrlenIgrBrlens{all}_mean=0.321973,rateIgrBrlens{all}_median=1.562888,length_95%HPD={1.33023500e-02,5.49250300e-01},rateIgrBrlens{all}_mean=2.341890,effectivebrlenIgrBrlens{all}_95%HPD={0.120220,0.563128},length_median=2.06281400e-01],4:1857.0[&height_mean=3.28753766e-08,prob(percent)=100,height_median=2.99999999e-08,height_95%HPD={0.04318884157316771,32.71632535081046},prob=1.00000000e+00,length_median=1.38978800e-01,effectivebrlenIgrBrlens{all}_95%HPD={0.024462,0.265375},length_mean=1.64671705e-01,effectivebrlenIgrBrlens{all}_median=0.138400,rateIgrBrlens{all}_95%HPD={0.033237,4.001074},effectivebrlenIgrBrlens{all}_mean=0.144736,rateIgrBrlens{all}_median=0.971364,length_95%HPD={7.80498100e-03,3.78636400e-01},rateIgrBrlens{all}_mean=1.445983],7:1857.0[&prob=1.00000000e+00,height_median=2.99999999e-08,height_mean=3.28211972e-08,prob(percent)=100,height_95%HPD={0.04318884157316771,32.71632535081046},length_95%HPD={1.87179200e-02,3.62633900e-01},rateIgrBrlens{all}_mean=0.729062,length_median=1.45031900e-01,effectivebrlenIgrBrlens{all}_95%HPD={0.025066,0.147217},length_mean=1.65811256e-01,effectivebrlenIgrBrlens{all}_median=0.074295,rateIgrBrlens{all}_95%HPD={0.036821,2.006871},effectivebrlenIgrBrlens{all}_mean=0.079253,rateIgrBrlens{all}_median=0.510331],((2:856.0[&height_95%HPD={0.04318884166200884,32.71632537610931},prob=1.00000000e+00,height_median=3.00000000e-08,height_mean=3.25445541e-08,prob(percent)=100,effectivebrlenIgrBrlens{all}_median=0.006390,effectivebrlenIgrBrlens{all}_mean=0.014666,rateIgrBrlens{all}_median=0.097587,rateIgrBrlens{all}_95%HPD={0.000001,0.986769},length_95%HPD={2.73011400e-03,1.95983900e-01},rateIgrBrlens{all}_mean=0.247442,length_median=5.62711900e-02,effectivebrlenIgrBrlens{all}_95%HPD={0.000000,0.055775},length_mean=7.44871864e-02],6:856.0[&prob(percent)=100,height_95%HPD={0.04318884166200884,32.71632537610931},prob=1.00000000e+00,height_median=3.00000000e-08,height_mean=3.25269564e-08,length_mean=7.50353586e-02,effectivebrlenIgrBrlens{all}_median=0.265121,rateIgrBrlens{all}_95%HPD={0.463673,19.252810},effectivebrlenIgrBrlens{all}_95%HPD={0.136361,0.452432},effectivebrlenIgrBrlens{all}_mean=0.279039,rateIgrBrlens{all}_median=4.761847,length_95%HPD={2.73011400e-03,1.99592700e-01},rateIgrBrlens{all}_mean=6.845283,length_median=5.62711900e-02]):384.0[&height_95%HPD={591.5570937085618,1193.358257878666},prob=9.92934275e-01,height_median=5.60074360e-02,height_mean=7.29332647e-02,prob(percent)=99,effectivebrlenIgrBrlens{all}_mean=0.173527,effectivebrlenIgrBrlens{all}_median=0.167656,rateIgrBrlens{all}_median=2.240812,length_95%HPD={2.20935400e-03,2.86953800e-01},rateIgrBrlens{all}_mean=3.923867,rateIgrBrlens{all}_95%HPD={0.000297,11.760252},length_median=7.53279100e-02,effectivebrlenIgrBrlens{all}_95%HPD={0.059169,0.313364},length_mean=1.03346236e-01],5:1240.0[&prob(percent)=100,height_95%HPD={0.04318884157316771,32.71632535081046},prob=1.00000000e+00,height_median=2.99999999e-08,height_mean=3.24199573e-08,length_mean=1.57306133e-01,effectivebrlenIgrBrlens{all}_median=0.023708,rateIgrBrlens{all}_95%HPD={0.000001,0.574060},effectivebrlenIgrBrlens{all}_95%HPD={0.000000,0.069826},effectivebrlenIgrBrlens{all}_mean=0.027876,rateIgrBrlens{all}_median=0.160360,length_95%HPD={2.21847100e-02,3.44515200e-01},rateIgrBrlens{all}_mean=0.209848,length_median=1.36250600e-01]):617.0[&height_95%HPD={986.6965239492796,1566.1892056510758},prob=7.90561258e-01,height_median=1.18687300e-01,height_mean=1.38100827e-01,prob(percent)=79,effectivebrlenIgrBrlens{all}_median=0.083676,effectivebrlenIgrBrlens{all}_mean=0.083708,rateIgrBrlens{all}_median=0.993565,rateIgrBrlens{all}_95%HPD={0.000002,5.836635},length_95%HPD={9.94682200e-04,2.48150800e-01},rateIgrBrlens{all}_mean=1.754136,length_median=7.65271300e-02,effectivebrlenIgrBrlens{all}_95%HPD={0.000000,0.158880},length_mean=9.70733540e-02])[&height_mean=3.60081624e-01,prob(percent)=100,height_95%HPD={1563.3755248170824,2181.374893844552},height_median=3.32842120e-01,prob=1.00000000e+00,effectivebrlenIgrBrlens{all}_mean=1.000000,rateIgrBrlens{all}_median=inf,effectivebrlenIgrBrlens{all}_median=1.000000,length_95%HPD={0.00000000e+00,0.00000000e+00},rateIgrBrlens{all}_mean=-nan,rateIgrBrlens{all}_95%HPD={inf,inf},length_median=0.00000000e+00,effectivebrlenIgrBrlens{all}_95%HPD={1.000000,1.000000},length_mean=0.00000000e+00];
END;
