# Supplementary material for: A test of Generalized Bayesian dating: A new linguistic dating method
Source: PLoS One. 2020 Aug 12;15(8):e0236522. doi: 10.1371/journal.pone.0236522 (PMC7423060; doi:10.1371/journal.pone.0236522)
Supplement: S2 File — Python code for extracting median tree lengths for each constraint, generation of consensus trees, RevBayes code for performing Gamma regression and linear regression, and Python code for predicting ages. Age annotated consensus tree files for all the families. (ZIP) [file pone.0236522.s002.zip › S2 Supporting Information/Consensus_Trees_Ages/Sko.dendropy.con.tre]

#NEXUS

BEGIN TAXA;
    DIMENSIONS NTAX=14;
    TAXLABELS
        ISAKA
        'POKO_RAWO'
        SUMARARU
        WOMO
        BARUPU
        POO
        RAMO
        SUMO
        DUMO
        DUSUR
        LEITRE
        SKOU
        TUMAWO
        WUTUNG
  ;
END;

BEGIN TREES;
        Translate
             1 ISAKA,
             2 'POKO_RAWO',
             3 SUMARARU,
             4 WOMO,
             5 BARUPU,
             6 POO,
             7 RAMO,
             8 SUMO,
             9 DUMO,
             10 DUSUR,
             11 LEITRE,
             12 SKOU,
             13 TUMAWO,
             14 WUTUNG
             ;
    TREE 1 = [&R] (1:3038.0[&prob=1.00000000e+00,height_95%HPD={0.05919390829133208,36.85388549414603},height_median=5.00000000e-08,height_mean=8.85386842e-08,prob(percent)=100,length_median=8.76747500e-01,effectivebrlenIgrBrlens{all}_95%HPD={0.364793,1.548635},rateIgrBrlens{all}_mean=0.946389,length_mean=9.37579104e-01,effectivebrlenIgrBrlens{all}_median=0.833433,rateIgrBrlens{all}_95%HPD={0.641747,1.214112},effectivebrlenIgrBrlens{all}_mean=0.889350,rateIgrBrlens{all}_median=0.962376,length_95%HPD={4.64277800e-01,1.53709600e+00}],(((2:1518.0[&prob(percent)=100,height_95%HPD={0.04121461213160204,38.45908844928156},prob=1.00000000e+00,height_median=6.00000000e-08,height_mean=8.98764525e-08,length_mean=2.48677633e-01,effectivebrlenIgrBrlens{all}_median=0.280708,rateIgrBrlens{all}_95%HPD={0.665186,2.352259},effectivebrlenIgrBrlens{all}_mean=0.295026,rateIgrBrlens{all}_median=1.109658,effectivebrlenIgrBrlens{all}_95%HPD={0.151802,0.473395},length_95%HPD={9.97014300e-02,4.07420500e-01},rateIgrBrlens{all}_mean=1.281523,length_median=2.40762300e-01],(3:1043.0[&height_95%HPD={0.041214612087105626,38.45908843409297},prob=1.00000000e+00,height_median=5.99999999e-08,height_mean=8.94815718e-08,prob(percent)=100,effectivebrlenIgrBrlens{all}_mean=0.083394,rateIgrBrlens{all}_median=0.846170,length_95%HPD={3.65418100e-02,1.80847000e-01},rateIgrBrlens{all}_mean=0.850809,length_median=9.95640900e-02,effectivebrlenIgrBrlens{all}_95%HPD={0.014047,0.145541},effectivebrlenIgrBrlens{all}_median=0.081488,length_mean=1.03973785e-01,rateIgrBrlens{all}_95%HPD={0.171270,1.456022}],4:1043.0[&prob(percent)=100,height_95%HPD={0.041214612087105626,38.45908843409297},prob=1.00000000e+00,height_median=5.99999999e-08,height_mean=8.94530423e-08,length_mean=1.04342997e-01,effectivebrlenIgrBrlens{all}_median=0.112970,rateIgrBrlens{all}_95%HPD={0.422256,2.436667},effectivebrlenIgrBrlens{all}_mean=0.118484,rateIgrBrlens{all}_median=1.096217,length_95%HPD={3.52173500e-02,1.80877600e-01},rateIgrBrlens{all}_mean=1.275824,effectivebrlenIgrBrlens{all}_95%HPD={0.054805,0.191862},length_median=9.96132900e-02]):475.0[&height_95%HPD={769.4645036116558,1364.0113680375996},prob=9.69604053e-01,height_median=9.89304290e-02,height_mean=1.02724811e-01,prob(percent)=97,effectivebrlenIgrBrlens{all}_mean=0.143894,rateIgrBrlens{all}_median=0.964208,length_95%HPD={2.92831100e-02,2.89824200e-01},rateIgrBrlens{all}_mean=1.009867,length_median=1.41891800e-01,effectivebrlenIgrBrlens{all}_95%HPD={0.000000,0.271051},effectivebrlenIgrBrlens{all}_median=0.137264,length_mean=1.49651665e-01,rateIgrBrlens{all}_95%HPD={0.227127,1.800570}]):736.0[&prob=1.00000000e+00,height_median=2.41289100e-01,height_mean=2.49844960e-01,prob(percent)=100,height_95%HPD={1257.0506403255024,1821.561394090293},length_95%HPD={1.17401500e-01,7.79706800e-01},rateIgrBrlens{all}_mean=1.178703,length_median=3.91347700e-01,effectivebrlenIgrBrlens{all}_95%HPD={0.150910,0.850896},length_mean=4.20722112e-01,effectivebrlenIgrBrlens{all}_median=0.441397,rateIgrBrlens{all}_95%HPD={0.691458,1.833887},rateIgrBrlens{all}_median=1.078689,effectivebrlenIgrBrlens{all}_mean=0.473155],((5:858.0[&height_95%HPD={0.04121461213160204,38.45908844928156},prob=1.00000000e+00,height_median=6.00000000e-08,height_mean=9.01359259e-08,prob(percent)=100,effectivebrlenIgrBrlens{all}_mean=0.060807,rateIgrBrlens{all}_median=1.028633,rateIgrBrlens{all}_95%HPD={0.288677,2.061274},length_95%HPD={1.93703000e-02,1.15804300e-01},rateIgrBrlens{all}_mean=1.123919,length_median=5.68999800e-02,effectivebrlenIgrBrlens{all}_95%HPD={0.030081,0.096440},length_mean=6.14229220e-02,effectivebrlenIgrBrlens{all}_median=0.058730],6:858.0[&prob(percent)=100,height_95%HPD={0.04121461213160204,38.45908844928156},prob=1.00000000e+00,height_median=6.00000000e-08,height_mean=9.02682149e-08,length_mean=6.20632771e-02,effectivebrlenIgrBrlens{all}_median=0.054036,rateIgrBrlens{all}_95%HPD={0.196890,1.940957},effectivebrlenIgrBrlens{all}_mean=0.055827,rateIgrBrlens{all}_median=0.956376,length_95%HPD={1.63437200e-02,1.15795900e-01},rateIgrBrlens{all}_mean=1.034605,length_median=5.69416400e-02,effectivebrlenIgrBrlens{all}_95%HPD={0.024829,0.087493}]):394.0[&height_95%HPD={594.7004802217931,1196.8524009829525},prob=9.40407946e-01,height_median=5.57560000e-02,height_mean=5.91414419e-02,prob(percent)=94,effectivebrlenIgrBrlens{all}_mean=0.036926,rateIgrBrlens{all}_median=0.952035,rateIgrBrlens{all}_95%HPD={0.000005,2.414039},length_95%HPD={3.59349600e-03,8.80231700e-02},rateIgrBrlens{all}_mean=1.142106,length_median=3.65874500e-02,effectivebrlenIgrBrlens{all}_95%HPD={0.004101,0.071191},length_mean=4.11281781e-02,effectivebrlenIgrBrlens{all}_median=0.035160],7:1252.0[&prob(percent)=100,height_95%HPD={0.04121461213160204,38.45908844928156},prob=1.00000000e+00,height_median=6.00000000e-08,height_mean=9.01392454e-08,length_mean=9.02886151e-02,effectivebrlenIgrBrlens{all}_median=0.064185,rateIgrBrlens{all}_95%HPD={0.219335,1.289622},effectivebrlenIgrBrlens{all}_mean=0.065723,rateIgrBrlens{all}_median=0.768249,length_95%HPD={3.64864100e-02,1.53230700e-01},rateIgrBrlens{all}_mean=0.791592,length_median=8.59809500e-02,effectivebrlenIgrBrlens{all}_95%HPD={0.028292,0.105131}],8:1252.0[&height_mean=8.97858779e-08,prob(percent)=100,height_95%HPD={0.04121461213160204,38.45908844928156},height_median=6.00000000e-08,prob=1.00000000e+00,length_median=9.92462000e-02,effectivebrlenIgrBrlens{all}_95%HPD={0.058123,0.160684},rateIgrBrlens{all}_mean=1.170668,length_mean=1.03660643e-01,effectivebrlenIgrBrlens{all}_median=0.104192,rateIgrBrlens{all}_95%HPD={0.344155,2.190149},effectivebrlenIgrBrlens{all}_mean=0.107240,rateIgrBrlens{all}_median=1.039247,length_95%HPD={3.73704400e-02,1.79683400e-01}]):1002.0[&prob(percent)=100,height_95%HPD={1002.0321802106172,1580.3572088949616},prob=9.99866684e-01,height_median=1.11519900e-01,height_mean=1.18210171e-01,length_mean=5.21695492e-01,effectivebrlenIgrBrlens{all}_median=0.473346,rateIgrBrlens{all}_95%HPD={0.598760,1.379020},effectivebrlenIgrBrlens{all}_mean=0.500311,rateIgrBrlens{all}_median=0.967657,length_95%HPD={2.16390700e-01,9.03581900e-01},rateIgrBrlens{all}_mean=0.969331,length_median=4.94726200e-01,effectivebrlenIgrBrlens{all}_95%HPD={0.172005,0.876116}]):526.0[&height_95%HPD={1864.4421582000325,2706.5027768486325},prob=6.57778963e-01,height_median=5.81314610e-01,height_mean=6.07747453e-01,prob(percent)=66,effectivebrlenIgrBrlens{all}_mean=0.210600,rateIgrBrlens{all}_median=1.006561,rateIgrBrlens{all}_95%HPD={0.000001,1.848207},length_95%HPD={8.95056200e-04,4.88874300e-01},rateIgrBrlens{all}_mean=1.093511,length_median=1.72492900e-01,effectivebrlenIgrBrlens{all}_95%HPD={0.000000,0.507897},length_mean=2.02580991e-01,effectivebrlenIgrBrlens{all}_median=0.177868],(((9:677.0[&prob=1.00000000e+00,height_median=5.99999999e-08,height_mean=9.03680443e-08,prob(percent)=100,height_95%HPD={0.041214612087105626,38.45908843409297},length_95%HPD={6.14242200e-03,6.52646600e-02},rateIgrBrlens{all}_mean=1.307834,length_median=2.91060500e-02,effectivebrlenIgrBrlens{all}_95%HPD={0.013584,0.059026},rateIgrBrlens{all}_median=1.063487,length_mean=3.24032903e-02,effectivebrlenIgrBrlens{all}_median=0.032213,rateIgrBrlens{all}_95%HPD={0.161082,2.918222},effectivebrlenIgrBrlens{all}_mean=0.033617],10:677.0[&prob=1.00000000e+00,height_median=5.99999999e-08,height_mean=9.03689775e-08,prob(percent)=100,height_95%HPD={0.041214612087105626,38.45908843409297},length_95%HPD={6.17484900e-03,6.52646600e-02},rateIgrBrlens{all}_mean=0.662989,length_median=2.91096600e-02,effectivebrlenIgrBrlens{all}_95%HPD={0.000000,0.036989},rateIgrBrlens{all}_median=0.607921,length_mean=3.24004021e-02,effectivebrlenIgrBrlens{all}_median=0.018034,rateIgrBrlens{all}_95%HPD={0.000001,1.399618},effectivebrlenIgrBrlens{all}_mean=0.018500]):419.0[&height_mean=3.23946004e-02,prob(percent)=100,height_95%HPD={433.474194811864,1026.5288587309203},prob=9.99466738e-01,height_median=2.90961600e-02,length_median=7.00738500e-02,effectivebrlenIgrBrlens{all}_95%HPD={0.022130,0.114762},length_mean=7.50736555e-02,effectivebrlenIgrBrlens{all}_median=0.065160,rateIgrBrlens{all}_95%HPD={0.288523,1.930127},rateIgrBrlens{all}_mean=1.017150,effectivebrlenIgrBrlens{all}_mean=0.067505,rateIgrBrlens{all}_median=0.936657,length_95%HPD={1.67266900e-02,1.38169500e-01}],11:1096.0[&height_median=5.99999999e-08,height_mean=8.96312092e-08,prob(percent)=100,height_95%HPD={0.041214612087105626,38.45908843409297},prob=1.00000000e+00,length_median=1.01174500e-01,effectivebrlenIgrBrlens{all}_95%HPD={0.051660,0.162418},length_mean=1.07432452e-01,effectivebrlenIgrBrlens{all}_median=0.099421,rateIgrBrlens{all}_95%HPD={0.373935,1.712906},rateIgrBrlens{all}_mean=1.029435,effectivebrlenIgrBrlens{all}_mean=0.102682,rateIgrBrlens{all}_median=0.985530,length_95%HPD={4.84417100e-02,1.83822300e-01}]):621.0[&prob(percent)=99,height_95%HPD={821.8111873330738,1413.0029226360468},prob=9.94267431e-01,height_median=1.00860850e-01,height_mean=1.06667629e-01,length_mean=1.21236724e-01,effectivebrlenIgrBrlens{all}_median=0.111834,rateIgrBrlens{all}_95%HPD={0.207462,1.873525},effectivebrlenIgrBrlens{all}_mean=0.116253,rateIgrBrlens{all}_median=0.969138,effectivebrlenIgrBrlens{all}_95%HPD={0.027897,0.213030},length_95%HPD={3.46646100e-02,2.27513800e-01},rateIgrBrlens{all}_mean=1.037949,length_median=1.14379700e-01],((12:807.0[&prob(percent)=100,height_95%HPD={0.04121461213160204,38.45908844928156},prob=1.00000000e+00,height_median=6.00000000e-08,height_mean=8.97863285e-08,length_mean=5.09688170e-02,effectivebrlenIgrBrlens{all}_median=0.036398,rateIgrBrlens{all}_95%HPD={0.000014,1.546477},effectivebrlenIgrBrlens{all}_mean=0.036973,rateIgrBrlens{all}_median=0.766339,length_95%HPD={1.03836500e-02,9.24733500e-02},rateIgrBrlens{all}_mean=0.815817,effectivebrlenIgrBrlens{all}_95%HPD={0.000000,0.066952},length_median=4.79528100e-02],13:807.0[&prob(percent)=100,height_95%HPD={0.04121461213160204,38.45908844928156},prob=1.00000000e+00,height_median=6.00000000e-08,height_mean=8.97863285e-08,length_mean=5.09688170e-02,effectivebrlenIgrBrlens{all}_median=0.054007,rateIgrBrlens{all}_95%HPD={0.298537,2.853049},effectivebrlenIgrBrlens{all}_mean=0.056485,rateIgrBrlens{all}_median=1.082444,length_95%HPD={1.03836500e-02,9.24733500e-02},rateIgrBrlens{all}_mean=1.340358,length_median=4.79528100e-02,effectivebrlenIgrBrlens{all}_95%HPD={0.023377,0.094408}]):565.0[&height_95%HPD={547.00417847247,1150.238339230949},prob=1.00000000e+00,height_median=4.79528800e-02,height_mean=5.09689068e-02,prob(percent)=100,effectivebrlenIgrBrlens{all}_mean=0.155694,rateIgrBrlens{all}_median=1.015835,length_95%HPD={5.32743400e-02,2.65095000e-01},rateIgrBrlens{all}_mean=1.092390,length_median=1.45837900e-01,effectivebrlenIgrBrlens{all}_95%HPD={0.071617,0.259420},effectivebrlenIgrBrlens{all}_median=0.149230,length_mean=1.52862100e-01,rateIgrBrlens{all}_95%HPD={0.465233,1.865665}],14:1372.0[&height_95%HPD={0.04121461213160204,38.45908844928156},prob=1.00000000e+00,height_median=6.00000000e-08,height_mean=8.95219464e-08,prob(percent)=100,effectivebrlenIgrBrlens{all}_mean=0.197124,rateIgrBrlens{all}_median=0.991485,rateIgrBrlens{all}_95%HPD={0.515299,1.540901},length_95%HPD={9.52338700e-02,3.13873700e-01},rateIgrBrlens{all}_mean=1.013981,length_median=1.94146500e-01,effectivebrlenIgrBrlens{all}_95%HPD={0.103323,0.302943},length_mean=2.01227344e-01,effectivebrlenIgrBrlens{all}_median=0.190730]):345.0[&prob=5.95120651e-01,height_median=1.80790620e-01,height_mean=1.87499213e-01,prob(percent)=60,height_95%HPD={1126.2144264184765,1697.7892906361308},length_95%HPD={1.07503600e-04,1.28289300e-01},rateIgrBrlens{all}_mean=1.031269,length_median=4.62842000e-02,effectivebrlenIgrBrlens{all}_95%HPD={0.000000,0.126000},length_mean=5.42672535e-02,effectivebrlenIgrBrlens{all}_median=0.042165,rateIgrBrlens{all}_95%HPD={0.000001,2.238034},effectivebrlenIgrBrlens{all}_mean=0.049561,rateIgrBrlens{all}_median=0.890091]):1063.0[&height_mean=2.42010589e-01,prob(percent)=100,height_median=2.32261300e-01,height_95%HPD={1451.9021346633822,2033.3164144098596},prob=1.00000000e+00,length_median=4.90661200e-01,effectivebrlenIgrBrlens{all}_95%HPD={0.198207,0.967862},length_mean=5.24869046e-01,effectivebrlenIgrBrlens{all}_median=0.505310,rateIgrBrlens{all}_95%HPD={0.625020,1.499945},effectivebrlenIgrBrlens{all}_mean=0.542469,rateIgrBrlens{all}_median=1.019334,length_95%HPD={1.82192600e-01,9.24493900e-01},rateIgrBrlens{all}_mean=1.057177]):257.0[&prob(percent)=100,height_95%HPD={2190.024733767917,3511.8931436080366},prob=1.00000000e+00,height_median=7.71889500e-01,height_mean=8.10068379e-01,length_mean=1.27510814e-01,effectivebrlenIgrBrlens{all}_median=0.072271,rateIgrBrlens{all}_95%HPD={0.000001,1.824079},effectivebrlenIgrBrlens{all}_mean=0.121878,rateIgrBrlens{all}_median=0.912755,length_95%HPD={2.91413000e-04,3.98991300e-01},rateIgrBrlens{all}_mean=0.955745,effectivebrlenIgrBrlens{all}_95%HPD={0.000000,0.396504},length_median=8.05938100e-02])[&prob=1.00000000e+00,height_median=8.76747610e-01,height_mean=9.37579192e-01,prob(percent)=100,height_95%HPD={2296.44196424225,3904.5167723203117},length_mean=0.00000000e+00,effectivebrlenIgrBrlens{all}_median=1.000000,rateIgrBrlens{all}_95%HPD={inf,inf},effectivebrlenIgrBrlens{all}_mean=1.000000,rateIgrBrlens{all}_median=inf,length_95%HPD={0.00000000e+00,0.00000000e+00},rateIgrBrlens{all}_mean=-nan,length_median=0.00000000e+00,effectivebrlenIgrBrlens{all}_95%HPD={1.000000,1.000000}];
END;
