# Supplementary material for: A test of Generalized Bayesian dating: A new linguistic dating method
Source: PLoS One. 2020 Aug 12;15(8):e0236522. doi: 10.1371/journal.pone.0236522 (PMC7423060; doi:10.1371/journal.pone.0236522)
Supplement: S2 File — Python code for extracting median tree lengths for each constraint, generation of consensus trees, RevBayes code for performing Gamma regression and linear regression, and Python code for predicting ages. Age annotated consensus tree files for all the families. (ZIP) [file pone.0236522.s002.zip › S2 Supporting Information/Consensus_Trees_Ages/Salishan.dendropy.con.tre]

#NEXUS

BEGIN TAXA;
    DIMENSIONS NTAX=23;
    TAXLABELS
        COWICHAN
        MUSQUEAM
        SECHELT
        SQUAMISH
        STOLO
        SAANICH
        'SALISH_STRAITS'
        SAMISH
        SONGISH
        SLIAMMON
        'COEUR_DALENE'
        'KALISPEL_PEND_DOREILLE'
        'MONTANA_SALISH'
        SPOKANE
        'BELLA_COOLA'
        LUSHOOTSEED
        'PUGET_SALISH'
        'COLUMBIA_WENATCHI'
        LILLOOET
        'OKANAGAN_COLVILLE'
        SHUSWAP
        THOMPSON
        COWLITZ
  ;
END;

BEGIN TREES;
        Translate
             1 COWICHAN,
             2 MUSQUEAM,
             3 SECHELT,
             4 SQUAMISH,
             5 STOLO,
             6 SAANICH,
             7 'SALISH_STRAITS',
             8 SAMISH,
             9 SONGISH,
             10 SLIAMMON,
             11 'COEUR_DALENE',
             12 'KALISPEL_PEND_DOREILLE',
             13 'MONTANA_SALISH',
             14 SPOKANE,
             15 'BELLA_COOLA',
             16 LUSHOOTSEED,
             17 'PUGET_SALISH',
             18 'COLUMBIA_WENATCHI',
             19 LILLOOET,
             20 'OKANAGAN_COLVILLE',
             21 SHUSWAP,
             22 THOMPSON,
             23 COWLITZ
             ;
    TREE 1 = [&R] (15:2810.0[&height_mean=5.07426610e-08,prob(percent)=100,height_95%HPD={0.05919390829133208,36.85388549414603},height_median=5.00000000e-08,prob=1.00000000e+00,length_median=3.75198100e-01,effectivebrlenIgrBrlens{all}_95%HPD={0.235362,0.488875},rateIgrBrlens{all}_mean=0.956680,length_mean=3.80847909e-01,effectivebrlenIgrBrlens{all}_median=0.350139,rateIgrBrlens{all}_95%HPD={0.552770,1.366762},effectivebrlenIgrBrlens{all}_mean=0.355304,rateIgrBrlens{all}_median=0.933632,length_95%HPD={2.44062600e-01,5.23235300e-01}],(((11:1298.0[&height_mean=5.02222530e-08,height_95%HPD={0.059193908218273576,36.8538854770581},prob=1.00000000e+00,prob(percent)=100,height_median=4.99999999e-08,length_mean=1.39855777e-01,rateIgrBrlens{all}_mean=1.241838,effectivebrlenIgrBrlens{all}_mean=0.165694,effectivebrlenIgrBrlens{all}_95%HPD={0.113448,0.226085},length_median=1.37098400e-01,length_95%HPD={7.76279200e-02,2.03381300e-01},effectivebrlenIgrBrlens{all}_median=0.163463,rateIgrBrlens{all}_95%HPD={0.668946,1.887402},rateIgrBrlens{all}_median=1.191367],((12:777.0[&prob=1.00000000e+00,height_median=4.80000000e-08,height_mean=5.02531023e-08,prob(percent)=100,height_95%HPD={0.057721337490039014,36.506748866412266},length_95%HPD={1.16869700e-02,8.36788200e-02},rateIgrBrlens{all}_mean=2.160549,length_median=4.33669600e-02,effectivebrlenIgrBrlens{all}_95%HPD={0.055414,0.109279},length_mean=4.57597758e-02,effectivebrlenIgrBrlens{all}_median=0.080678,rateIgrBrlens{all}_95%HPD={0.655262,4.291626},effectivebrlenIgrBrlens{all}_mean=0.081715,rateIgrBrlens{all}_median=1.861323],14:777.0[&prob=1.00000000e+00,height_median=4.80000000e-08,height_mean=5.02200267e-08,prob(percent)=100,height_95%HPD={0.057721337490039014,36.506748866412266},length_95%HPD={1.05365900e-02,8.08154700e-02},rateIgrBrlens{all}_mean=1.013124,length_median=4.23988300e-02,effectivebrlenIgrBrlens{all}_95%HPD={0.020137,0.057008},length_mean=4.46892421e-02,effectivebrlenIgrBrlens{all}_median=0.037059,rateIgrBrlens{all}_95%HPD={0.257174,2.089034},effectivebrlenIgrBrlens{all}_mean=0.037732,rateIgrBrlens{all}_median=0.878103]):182.0[&height_mean=4.15895099e-02,prob(percent)=67,height_median=3.91844470e-02,height_95%HPD={513.6914061430916,1115.322804611258},prob=6.69244101e-01,length_median=1.65776900e-02,effectivebrlenIgrBrlens{all}_95%HPD={0.000000,0.031328},length_mean=1.95315888e-02,effectivebrlenIgrBrlens{all}_median=0.012048,rateIgrBrlens{all}_95%HPD={0.000001,3.089928},effectivebrlenIgrBrlens{all}_mean=0.013306,rateIgrBrlens{all}_median=0.629211,length_95%HPD={2.89067500e-04,4.66318900e-02},rateIgrBrlens{all}_mean=1.019123],13:959.0[&height_mean=5.01860312e-08,prob(percent)=100,height_median=4.90000000e-08,height_95%HPD={0.05846049979834581,36.68167778668754},prob=1.00000000e+00,length_median=5.38822200e-02,effectivebrlenIgrBrlens{all}_95%HPD={0.014993,0.058315},length_mean=5.59619698e-02,effectivebrlenIgrBrlens{all}_median=0.036739,rateIgrBrlens{all}_95%HPD={0.146665,1.677943},effectivebrlenIgrBrlens{all}_mean=0.037187,rateIgrBrlens{all}_median=0.668622,length_95%HPD={1.84200700e-02,9.86118900e-02},rateIgrBrlens{all}_mean=0.788021]):339.0[&prob(percent)=100,height_95%HPD={693.8685843309004,1291.9274702073371},prob=1.00000000e+00,height_median=5.83035140e-02,height_mean=6.06298996e-02,length_mean=7.92368234e-02,effectivebrlenIgrBrlens{all}_median=0.108368,rateIgrBrlens{all}_95%HPD={0.560395,3.443680},effectivebrlenIgrBrlens{all}_mean=0.110382,rateIgrBrlens{all}_median=1.402680,length_95%HPD={2.00013100e-02,1.39676100e-01},rateIgrBrlens{all}_mean=1.672216,length_median=7.77893500e-02,effectivebrlenIgrBrlens{all}_95%HPD={0.065785,0.161143}]):332.0[&height_95%HPD={1044.7752105805305,1622.0473741740361},prob=9.65471270e-01,height_median=1.36351838e-01,height_mean=1.38762541e-01,prob(percent)=97,effectivebrlenIgrBrlens{all}_mean=0.049831,rateIgrBrlens{all}_median=1.096546,length_95%HPD={3.59998800e-03,9.70771800e-02},rateIgrBrlens{all}_mean=1.459458,length_median=4.29378200e-02,effectivebrlenIgrBrlens{all}_95%HPD={0.010751,0.089323},effectivebrlenIgrBrlens{all}_median=0.048379,length_mean=4.68902827e-02,rateIgrBrlens{all}_95%HPD={0.000008,3.518319}],(18:1104.0[&height_mean=5.06243861e-08,prob(percent)=100,height_95%HPD={0.059193908218273576,36.8538854770581},height_median=4.99999999e-08,prob=1.00000000e+00,length_median=1.16709500e-01,effectivebrlenIgrBrlens{all}_95%HPD={0.130429,0.244706},rateIgrBrlens{all}_mean=1.756258,length_mean=1.17607381e-01,effectivebrlenIgrBrlens{all}_median=0.184957,rateIgrBrlens{all}_95%HPD={0.776712,3.104452},effectivebrlenIgrBrlens{all}_mean=0.187228,rateIgrBrlens{all}_median=1.591793,length_95%HPD={4.89307800e-02,1.84629000e-01}],20:1104.0[&height_mean=5.05891908e-08,prob(percent)=100,height_95%HPD={0.059193908218273576,36.8538854770581},height_median=4.99999999e-08,prob=1.00000000e+00,length_median=1.16854400e-01,effectivebrlenIgrBrlens{all}_95%HPD={0.035158,0.113609},rateIgrBrlens{all}_mean=0.672661,length_mean=1.17883208e-01,effectivebrlenIgrBrlens{all}_median=0.072482,rateIgrBrlens{all}_95%HPD={0.294212,1.167588},effectivebrlenIgrBrlens{all}_mean=0.073814,rateIgrBrlens{all}_median=0.629289,length_95%HPD={4.89307800e-02,1.85726100e-01}]):526.0[&prob(percent)=99,height_95%HPD={828.8338725389368,1419.849958662808},prob=9.88534862e-01,height_median=1.16518900e-01,height_mean=1.17229042e-01,length_mean=6.79116483e-02,effectivebrlenIgrBrlens{all}_median=0.048968,effectivebrlenIgrBrlens{all}_95%HPD={0.010808,0.090423},rateIgrBrlens{all}_95%HPD={0.162846,2.156123},effectivebrlenIgrBrlens{all}_mean=0.049975,rateIgrBrlens{all}_median=0.750122,length_95%HPD={7.29630300e-03,1.34629100e-01},rateIgrBrlens{all}_mean=0.949001,length_median=6.36844300e-02]):278.0[&height_95%HPD={1375.0621345408683,1947.1399714087515},prob=1.00000000e+00,height_median=1.83828470e-01,height_mean=1.85733856e-01,prob(percent)=100,effectivebrlenIgrBrlens{all}_mean=0.012628,rateIgrBrlens{all}_median=0.379302,rateIgrBrlens{all}_95%HPD={0.000001,2.261050},length_95%HPD={3.82270900e-04,6.15568200e-02},rateIgrBrlens{all}_mean=0.689101,length_median=1.90835400e-02,effectivebrlenIgrBrlens{all}_95%HPD={0.000000,0.039410},length_mean=2.36532920e-02,effectivebrlenIgrBrlens{all}_median=0.008598],((19:836.0[&height_95%HPD={0.059193908218273576,36.8538854770581},prob=1.00000000e+00,height_median=4.99999999e-08,height_mean=4.99696441e-08,prob(percent)=100,effectivebrlenIgrBrlens{all}_mean=0.152013,rateIgrBrlens{all}_median=2.837390,effectivebrlenIgrBrlens{all}_median=0.150794,length_95%HPD={9.25623400e-03,1.03335300e-01},rateIgrBrlens{all}_mean=3.692291,rateIgrBrlens{all}_95%HPD={0.962492,8.465379},length_median=5.27662500e-02,effectivebrlenIgrBrlens{all}_95%HPD={0.112708,0.195793},length_mean=5.49848878e-02],22:836.0[&height_95%HPD={0.059193908218273576,36.8538854770581},prob=1.00000000e+00,height_median=4.99999999e-08,height_mean=4.99696441e-08,prob(percent)=100,effectivebrlenIgrBrlens{all}_mean=0.014577,rateIgrBrlens{all}_median=0.250197,length_95%HPD={9.25623400e-03,1.03335300e-01},rateIgrBrlens{all}_mean=0.291916,effectivebrlenIgrBrlens{all}_median=0.013448,length_median=5.27662500e-02,effectivebrlenIgrBrlens{all}_95%HPD={0.000000,0.030972},rateIgrBrlens{all}_95%HPD={0.000001,0.637720},length_mean=5.49848878e-02]):395.0[&prob=1.00000000e+00,height_median=5.27662900e-02,height_mean=5.49849378e-02,prob(percent)=100,height_95%HPD={575.3358708338583,1178.8986365974542},length_95%HPD={2.16523300e-02,1.47414500e-01},rateIgrBrlens{all}_mean=1.001195,length_median=7.83532900e-02,effectivebrlenIgrBrlens{all}_95%HPD={0.036246,0.101217},rateIgrBrlens{all}_median=0.848767,length_mean=8.11780623e-02,effectivebrlenIgrBrlens{all}_median=0.066646,rateIgrBrlens{all}_95%HPD={0.308493,1.993577},effectivebrlenIgrBrlens{all}_mean=0.067632],21:1231.0[&prob=1.00000000e+00,height_median=4.99999999e-08,height_mean=5.00748300e-08,prob(percent)=100,height_95%HPD={0.059193908218273576,36.8538854770581},length_95%HPD={6.77950000e-02,2.01962100e-01},rateIgrBrlens{all}_mean=0.702428,length_median=1.34459000e-01,effectivebrlenIgrBrlens{all}_95%HPD={0.057394,0.124857},length_mean=1.36162950e-01,effectivebrlenIgrBrlens{all}_median=0.089413,rateIgrBrlens{all}_95%HPD={0.339410,1.114713},rateIgrBrlens{all}_median=0.667621,effectivebrlenIgrBrlens{all}_mean=0.090253]):677.0[&height_mean=1.36163000e-01,height_median=1.34459095e-01,prob(percent)=100,height_95%HPD={980.3142174090118,1559.8124374710426},prob=1.00000000e+00,length_median=6.99590700e-02,effectivebrlenIgrBrlens{all}_95%HPD={0.005285,0.074994},length_mean=7.32241475e-02,effectivebrlenIgrBrlens{all}_median=0.038519,rateIgrBrlens{all}_95%HPD={0.000004,1.425364},rateIgrBrlens{all}_mean=0.667536,effectivebrlenIgrBrlens{all}_mean=0.039363,rateIgrBrlens{all}_median=0.535792,length_95%HPD={7.87292500e-03,1.39617700e-01}]):902.0[&prob(percent)=100,height_95%HPD={1617.8024533128626,2255.486499643735},prob=1.00000000e+00,height_median=2.05832470e-01,height_mean=2.09387148e-01,length_mean=1.81793784e-01,effectivebrlenIgrBrlens{all}_median=0.180811,effectivebrlenIgrBrlens{all}_95%HPD={0.080752,0.290002},effectivebrlenIgrBrlens{all}_mean=0.183538,length_95%HPD={5.66653100e-02,3.09079200e-01},rateIgrBrlens{all}_median=1.015390,rateIgrBrlens{all}_95%HPD={0.385685,2.090007},length_median=1.78927500e-01,rateIgrBrlens{all}_mean=1.132980],((((((1:923.0[&prob=1.00000000e+00,height_median=4.90000001e-08,prob(percent)=100,height_95%HPD={0.05846049987197157,36.6816778040427},height_mean=5.00118731e-08,length_mean=5.42420391e-02,effectivebrlenIgrBrlens{all}_95%HPD={0.008269,0.038071},rateIgrBrlens{all}_95%HPD={0.084940,1.043718},length_median=5.25554400e-02,effectivebrlenIgrBrlens{all}_median=0.021218,rateIgrBrlens{all}_mean=0.481876,rateIgrBrlens{all}_median=0.398442,length_95%HPD={1.61789700e-02,9.10987500e-02},effectivebrlenIgrBrlens{all}_mean=0.022133],(2:712.0[&height_95%HPD={0.057721337490039014,36.506748866412266},height_mean=5.00470551e-08,height_median=4.80000000e-08,prob=1.00000000e+00,prob(percent)=100,effectivebrlenIgrBrlens{all}_mean=0.012192,effectivebrlenIgrBrlens{all}_median=0.011520,length_95%HPD={6.72700900e-03,6.55664300e-02},length_median=3.25669100e-02,rateIgrBrlens{all}_median=0.356094,length_mean=3.43818599e-02,effectivebrlenIgrBrlens{all}_95%HPD={0.002228,0.023333},rateIgrBrlens{all}_95%HPD={0.046396,0.991493},rateIgrBrlens{all}_mean=0.431391],5:712.0[&height_median=4.80000000e-08,height_95%HPD={0.057721337490039014,36.506748866412266},prob(percent)=100,height_mean=5.00438822e-08,prob=1.00000000e+00,length_mean=3.76974600e-02,length_95%HPD={4.71632400e-03,7.54978200e-02},effectivebrlenIgrBrlens{all}_median=0.099936,length_median=3.43324200e-02,rateIgrBrlens{all}_95%HPD={0.740589,7.905852},effectivebrlenIgrBrlens{all}_mean=0.100575,rateIgrBrlens{all}_mean=3.617446,rateIgrBrlens{all}_median=2.892039,effectivebrlenIgrBrlens{all}_95%HPD={0.072757,0.131614}]):211.0[&height_mean=3.36405355e-02,prob(percent)=87,prob=8.68150913e-01,height_95%HPD={462.91439457021295,1060.1348694191547},height_median=3.18599210e-02,effectivebrlenIgrBrlens{all}_mean=0.014555,length_95%HPD={5.34965900e-04,5.12293300e-02},rateIgrBrlens{all}_median=0.656312,effectivebrlenIgrBrlens{all}_median=0.013943,effectivebrlenIgrBrlens{all}_95%HPD={0.000000,0.027035},length_median=2.04719700e-02,rateIgrBrlens{all}_mean=1.049033,rateIgrBrlens{all}_95%HPD={0.000002,2.822532},length_mean=2.31963686e-02]):404.0[&height_95%HPD={651.7681290923816,1251.9983064272383},height_median=5.57852380e-02,prob(percent)=99,height_mean=5.76134339e-02,prob=9.90401280e-01,length_mean=5.76404408e-02,effectivebrlenIgrBrlens{all}_median=0.039275,effectivebrlenIgrBrlens{all}_mean=0.040173,rateIgrBrlens{all}_median=0.700163,rateIgrBrlens{all}_95%HPD={0.142919,1.985252},rateIgrBrlens{all}_mean=0.885006,length_median=5.57321400e-02,length_95%HPD={9.79778800e-03,1.08697100e-01},effectivebrlenIgrBrlens{all}_95%HPD={0.013130,0.069284}],(((6:543.0[&prob=1.00000000e+00,height_median=4.70000000e-08,height_95%HPD={0.05697625491113777,36.32899767153945},prob(percent)=100,height_mean=5.01228810e-08,length_median=1.54551600e-02,length_mean=1.70707330e-02,effectivebrlenIgrBrlens{all}_95%HPD={0.003831,0.019721},rateIgrBrlens{all}_median=0.709597,rateIgrBrlens{all}_95%HPD={0.134195,2.207677},effectivebrlenIgrBrlens{all}_median=0.011029,effectivebrlenIgrBrlens{all}_mean=0.011483,length_95%HPD={2.83239500e-03,3.52827800e-02},rateIgrBrlens{all}_mean=0.910716],7:543.0[&prob=1.00000000e+00,prob(percent)=100,height_95%HPD={0.05697625491113777,36.32899767153945},height_mean=5.01228810e-08,height_median=4.70000000e-08,effectivebrlenIgrBrlens{all}_median=0.009486,effectivebrlenIgrBrlens{all}_95%HPD={0.002724,0.017774},rateIgrBrlens{all}_mean=0.784242,rateIgrBrlens{all}_95%HPD={0.106007,1.879616},length_mean=1.70707330e-02,effectivebrlenIgrBrlens{all}_mean=0.010026,rateIgrBrlens{all}_median=0.615569,length_95%HPD={2.83239500e-03,3.52827800e-02},length_median=1.54551600e-02]):217.0[&height_mean=1.70707832e-02,prob=1.00000000e+00,height_median=1.54552300e-02,prob(percent)=100,height_95%HPD={305.16944582694885,872.2051820582593},effectivebrlenIgrBrlens{all}_median=0.030157,effectivebrlenIgrBrlens{all}_mean=0.030712,effectivebrlenIgrBrlens{all}_95%HPD={0.016518,0.045597},rateIgrBrlens{all}_mean=2.572437,length_mean=2.03452436e-02,length_median=1.80804000e-02,length_95%HPD={8.44558100e-04,4.43026600e-02},rateIgrBrlens{all}_median=1.689539,rateIgrBrlens{all}_95%HPD={0.258665,7.699635}],9:760.0[&height_mean=5.01188548e-08,height_median=4.76000001e-08,height_95%HPD={0.0574240245652061,36.43599293519814},prob=1.00000000e+00,prob(percent)=100,effectivebrlenIgrBrlens{all}_median=0.017770,effectivebrlenIgrBrlens{all}_95%HPD={0.007956,0.030146},rateIgrBrlens{all}_mean=0.659906,length_mean=3.33371500e-02,rateIgrBrlens{all}_95%HPD={0.162087,1.395060},length_median=3.15173700e-02,effectivebrlenIgrBrlens{all}_mean=0.018361,rateIgrBrlens{all}_median=0.566001,length_95%HPD={9.92149400e-03,6.06928000e-02}]):148.0[&height_95%HPD={496.50020913513396,1098.066687827074},height_mean=3.30021412e-02,height_median=3.13332180e-02,prob(percent)=66,prob=6.62445007e-01,effectivebrlenIgrBrlens{all}_median=0.009181,effectivebrlenIgrBrlens{all}_95%HPD={0.000000,0.020302},rateIgrBrlens{all}_mean=1.124645,rateIgrBrlens{all}_95%HPD={0.000001,3.270993},length_95%HPD={4.38741700e-04,3.50039800e-02},effectivebrlenIgrBrlens{all}_mean=0.009738,rateIgrBrlens{all}_median=0.675461,length_mean=1.47629131e-02,length_median=1.24312600e-02],8:908.0[&height_95%HPD={0.05846049979834581,36.68167778668754},height_median=4.90000000e-08,prob(percent)=100,height_mean=5.01808772e-08,prob=1.00000000e+00,length_95%HPD={1.14364500e-02,7.63766300e-02},length_median=4.03975300e-02,length_mean=4.24476383e-02,effectivebrlenIgrBrlens{all}_mean=0.015702,rateIgrBrlens{all}_95%HPD={0.043690,1.138340},rateIgrBrlens{all}_mean=0.461636,rateIgrBrlens{all}_median=0.366189,effectivebrlenIgrBrlens{all}_95%HPD={0.003460,0.028717},effectivebrlenIgrBrlens{all}_median=0.015279]):419.0[&prob=1.00000000e+00,height_95%HPD={637.4241616928061,1238.3454890703727},height_mean=4.78647746e-02,height_median=4.55718100e-02,prob(percent)=100,rateIgrBrlens{all}_mean=2.270675,rateIgrBrlens{all}_median=1.722524,effectivebrlenIgrBrlens{all}_mean=0.114372,length_mean=6.74826055e-02,length_95%HPD={1.46509600e-02,1.24699500e-01},effectivebrlenIgrBrlens{all}_95%HPD={0.073881,0.153772},length_median=6.57513700e-02,rateIgrBrlens{all}_95%HPD={0.667934,4.483445},effectivebrlenIgrBrlens{all}_median=0.113049]):201.0[&prob(percent)=97,height_95%HPD={1075.7219888486643,1651.6851026805516},prob=9.71203839e-01,height_mean=1.14503415e-01,height_median=1.12482156e-01,length_median=4.16590300e-02,effectivebrlenIgrBrlens{all}_mean=0.044529,rateIgrBrlens{all}_95%HPD={0.000008,3.310194},length_mean=4.53962193e-02,length_95%HPD={2.71618700e-03,9.24711500e-02},effectivebrlenIgrBrlens{all}_95%HPD={0.008398,0.081950},effectivebrlenIgrBrlens{all}_median=0.043441,rateIgrBrlens{all}_median=1.000962,rateIgrBrlens{all}_mean=1.357589],4:1528.0[&height_mean=4.98029676e-08,prob(percent)=100,height_median=4.99999999e-08,height_95%HPD={0.059193908218273576,36.8538854770581},prob=1.00000000e+00,effectivebrlenIgrBrlens{all}_median=0.123909,length_median=1.55972100e-01,effectivebrlenIgrBrlens{all}_mean=0.125498,length_mean=1.58260803e-01,length_95%HPD={9.81321500e-02,2.24667800e-01},effectivebrlenIgrBrlens{all}_95%HPD={0.083537,0.170895},rateIgrBrlens{all}_mean=0.823992,rateIgrBrlens{all}_median=0.798804,rateIgrBrlens{all}_95%HPD={0.440106,1.223566}]):281.0[&prob(percent)=97,height_mean=1.58415831e-01,prob=9.67604319e-01,height_median=1.55967930e-01,height_95%HPD={1268.1280079433136,1834.2009577108772},length_mean=5.75941057e-02,effectivebrlenIgrBrlens{all}_median=0.048930,rateIgrBrlens{all}_95%HPD={0.000338,2.601614},length_median=5.41196400e-02,effectivebrlenIgrBrlens{all}_95%HPD={0.008183,0.094154},rateIgrBrlens{all}_median=0.884435,length_95%HPD={4.95013000e-03,1.13834400e-01},rateIgrBrlens{all}_mean=1.138430,effectivebrlenIgrBrlens{all}_mean=0.050430],(3:1057.0[&height_95%HPD={0.057721337490039014,36.506748866412266},prob(percent)=100,height_mean=4.91814691e-08,prob=1.00000000e+00,height_median=4.80000000e-08,effectivebrlenIgrBrlens{all}_mean=0.068048,rateIgrBrlens{all}_median=0.647485,length_mean=1.06143841e-01,effectivebrlenIgrBrlens{all}_median=0.067071,rateIgrBrlens{all}_95%HPD={0.253138,1.281713},rateIgrBrlens{all}_mean=0.705528,length_median=1.03282300e-01,effectivebrlenIgrBrlens{all}_95%HPD={0.031920,0.104340},length_95%HPD={4.17266700e-02,1.76254500e-01}],10:1057.0[&height_95%HPD={0.05772133741582964,36.50674884878001},height_median=4.79999999e-08,height_mean=4.91734702e-08,prob(percent)=100,prob=1.00000000e+00,effectivebrlenIgrBrlens{all}_mean=0.124343,length_median=1.03282300e-01,length_95%HPD={4.17266700e-02,1.76254500e-01},effectivebrlenIgrBrlens{all}_median=0.122997,effectivebrlenIgrBrlens{all}_95%HPD={0.082389,0.170386},rateIgrBrlens{all}_mean=1.313250,rateIgrBrlens{all}_median=1.191558,rateIgrBrlens{all}_95%HPD={0.497281,2.407628},length_mean=1.06147043e-01]):752.0[&prob=9.99866684e-01,prob(percent)=100,height_mean=1.06142399e-01,height_median=1.03282443e-01,height_95%HPD={782.7930510253677,1376.1564863972242},effectivebrlenIgrBrlens{all}_median=0.071315,effectivebrlenIgrBrlens{all}_mean=0.073188,rateIgrBrlens{all}_95%HPD={0.198408,1.515432},rateIgrBrlens{all}_median=0.677943,length_mean=1.07748574e-01,length_median=1.05371000e-01,length_95%HPD={3.12317600e-02,1.89009200e-01},rateIgrBrlens{all}_mean=0.782417,effectivebrlenIgrBrlens{all}_95%HPD={0.025444,0.121899}]):194.0[&height_95%HPD={1529.5701033930038,2133.0183507547576},prob=7.61765098e-01,height_median=2.08331570e-01,height_mean=2.11021322e-01,prob(percent)=76,effectivebrlenIgrBrlens{all}_mean=0.035556,rateIgrBrlens{all}_median=0.615501,effectivebrlenIgrBrlens{all}_median=0.031815,length_95%HPD={6.18102800e-04,1.22203000e-01},rateIgrBrlens{all}_mean=0.793810,rateIgrBrlens{all}_95%HPD={0.000002,1.916308},length_median=4.84551500e-02,effectivebrlenIgrBrlens{all}_95%HPD={0.000000,0.083154},length_mean=5.43749595e-02],(16:665.0[&height_95%HPD={0.05919390829133208,36.85388549414603},prob(percent)=100,height_mean=5.00548140e-08,prob=1.00000000e+00,height_median=5.00000000e-08,length_mean=3.03401472e-02,length_median=2.75975100e-02,rateIgrBrlens{all}_mean=0.880165,length_95%HPD={3.97306700e-03,6.10098700e-02},effectivebrlenIgrBrlens{all}_mean=0.020278,rateIgrBrlens{all}_median=0.643627,rateIgrBrlens{all}_95%HPD={0.000002,2.395151},effectivebrlenIgrBrlens{all}_95%HPD={0.000000,0.041579},effectivebrlenIgrBrlens{all}_median=0.019196],17:665.0[&height_median=5.00000000e-08,height_mean=5.00548140e-08,prob=1.00000000e+00,height_95%HPD={0.05919390829133208,36.85388549414603},prob(percent)=100,length_95%HPD={3.97306700e-03,6.10098700e-02},rateIgrBrlens{all}_mean=1.197831,rateIgrBrlens{all}_median=0.874751,rateIgrBrlens{all}_95%HPD={0.000173,3.240222},effectivebrlenIgrBrlens{all}_median=0.026343,effectivebrlenIgrBrlens{all}_mean=0.026354,length_median=2.75975100e-02,effectivebrlenIgrBrlens{all}_95%HPD={0.000004,0.046905},length_mean=3.03401472e-02]):1338.0[&height_median=2.75975260e-02,height_mean=3.03401973e-02,prob(percent)=100,height_95%HPD={415.82080489720437,1007.791366157642},prob=1.00000000e+00,rateIgrBrlens{all}_95%HPD={0.893892,2.526720},length_median=2.21070100e-01,length_mean=2.22950192e-01,effectivebrlenIgrBrlens{all}_median=0.341244,effectivebrlenIgrBrlens{all}_95%HPD={0.244827,0.464138},rateIgrBrlens{all}_mean=1.635335,rateIgrBrlens{all}_median=1.542610,effectivebrlenIgrBrlens{all}_mean=0.347914,length_95%HPD={1.24724300e-01,3.23559100e-01}]):170.0[&prob(percent)=100,height_mean=2.59759187e-01,height_median=2.55992480e-01,height_95%HPD={1693.7242244284457,2377.6600713803864},prob=1.00000000e+00,length_median=3.84988700e-02,length_mean=4.64971876e-02,rateIgrBrlens{all}_mean=0.926157,rateIgrBrlens{all}_median=0.699234,effectivebrlenIgrBrlens{all}_median=0.031353,effectivebrlenIgrBrlens{all}_mean=0.036675,effectivebrlenIgrBrlens{all}_95%HPD={0.000000,0.095183},rateIgrBrlens{all}_95%HPD={0.000001,2.501042},length_95%HPD={2.50910300e-04,1.15287400e-01}],23:2173.0[&height_95%HPD={0.05919390829133208,36.85388549414603},prob=1.00000000e+00,height_median=5.00000000e-08,height_mean=4.92338622e-08,prob(percent)=100,effectivebrlenIgrBrlens{all}_mean=0.250471,rateIgrBrlens{all}_median=0.817498,length_95%HPD={2.05368600e-01,4.18964200e-01},rateIgrBrlens{all}_mean=0.840746,length_median=2.99704800e-01,effectivebrlenIgrBrlens{all}_95%HPD={0.167097,0.346247},effectivebrlenIgrBrlens{all}_median=0.246805,length_mean=3.05622551e-01,rateIgrBrlens{all}_95%HPD={0.490456,1.237032}]):637.0[&prob=9.48406879e-01,height_median=2.97691610e-01,height_mean=3.02650151e-01,prob(percent)=95,height_95%HPD={1814.4982082750364,2599.939022277388},length_95%HPD={5.16248400e-03,2.03878100e-01},rateIgrBrlens{all}_mean=1.106786,length_median=1.00009000e-01,effectivebrlenIgrBrlens{all}_95%HPD={0.000000,0.183442},length_mean=1.05724926e-01,effectivebrlenIgrBrlens{all}_median=0.095261,rateIgrBrlens{all}_95%HPD={0.000006,2.314778},rateIgrBrlens{all}_median=0.932519,effectivebrlenIgrBrlens{all}_mean=0.098988])[&prob(percent)=100,height_95%HPD={2202.4724684148573,3554.3888844438616},prob=1.00000000e+00,height_median=4.29080740e-01,height_mean=4.34711234e-01,length_95%HPD={0.00000000e+00,0.00000000e+00},rateIgrBrlens{all}_mean=-nan,length_median=0.00000000e+00,effectivebrlenIgrBrlens{all}_95%HPD={1.000000,1.000000},length_mean=0.00000000e+00,effectivebrlenIgrBrlens{all}_median=1.000000,rateIgrBrlens{all}_95%HPD={inf,inf},effectivebrlenIgrBrlens{all}_mean=1.000000,rateIgrBrlens{all}_median=inf];
END;
