# Supplementary material for: A test of Generalized Bayesian dating: A new linguistic dating method
Source: PLoS One. 2020 Aug 12;15(8):e0236522. doi: 10.1371/journal.pone.0236522 (PMC7423060; doi:10.1371/journal.pone.0236522)
Supplement: S2 File — Python code for extracting median tree lengths for each constraint, generation of consensus trees, RevBayes code for performing Gamma regression and linear regression, and Python code for predicting ages. Age annotated consensus tree files for all the families. (ZIP) [file pone.0236522.s002.zip › S2 Supporting Information/Consensus_Trees_Ages/Uto-Aztecan.dendropy.con.tre]

#NEXUS

BEGIN TAXA;
    DIMENSIONS NTAX=67;
    TAXLABELS
        'NAHUATL_BUENOS_AIRES_ALAMO'
        'NAHUATL_CHICONTEPEC'
        'NAHUATL_CHILACACHAPA_CUETZALA_DEL_PROGRESO'
        'NAHUATL_COATEPEC_COSTALES'
        'NAHUATL_COATEPEC_COSTALES_TELEOLOAPAN'
        'NAHUATL_PAJAPAN'
        'NAHUATL_SAN_AGUSTIN_DE_BUENAVENTURA'
        'NAHUATL_SAN_BERNARDINO_TEOTITLAN_DEL_CAMINO'
        'NAHUATL_SAN_PEDRO_TLALCUAPAN_SANTA_ANA_CHIAUTEMPAN'
        'NAHUATL_STA_MA_COAPAN'
        'NAHUATL_XILOCUAUTLA_HUAUCHINANGO'
        'POCHUTLA_NAHUATL'
        LUISENO
        'EL_NAYAR_CORA'
        HUICHOL
        'NORTHERN_PAIUTE'
        'NORTHERN_PAIUTE_BANNOCK'
        PANAMINT
        TUMPISA
        'UTE_SOUTHERN_PAIUTE'
        'WESTERN_MONO'
        GUARIJIO
        WARIHIO
        'NORTHERN_TEPEHUAN'
        'HIGHLAND_PUEBLA_NAHUATL'
        'NAHUATL_ACATLAN'
        'NAHUATL_ATLACHOLOAYA_XOCHITEPEC'
        'NAHUATL_ATLIACA_TIXTLA'
        'NAHUATL_COXCATLAN'
        'NAHUATL_CUACUILA_HUAUCHINANGO'
        'NAHUATL_CUENTEPEC_TEMIXCO'
        'NAHUATL_DEL_NORTE_DEL_ESTADO_DE_PUEBLA'
        'NAHUATL_HUATLATLAUCA'
        'NAHUATL_HUITZILTEPEC_ZUMPANGO_DEL_RIO'
        'NAHUATL_MECAYAPAN'
        'NAHUATL_POMARO_AQUILA'
        'NAHUATL_RAFAEL_DELGADO'
        'NAHUATL_SAN_AGUSTIN_OAPAN'
        'NAHUATL_SAN_JOSE_MIAHUATLAN'
        'NAHUATL_SAN_MIGUEL_AYOTLA'
        'NAHUATL_SAN_PABLO_ZOQUITLAN'
        'NAHUATL_SIERRA_DE_ZACAPOAXTLA'
        'NAHUATL_TEPOTZTLAN'
        'NAHUATL_ZITLALA'
        PIPIL
        'TABASCO_NAHUATL_CUPILCO'
        'TETELCINGO_NAHUATL'
        CAHUILLA
        TUBATULABAL
        HOPI
        COMANCHE
        KAWAIISU
        SHOSHONI
        'SOUTHERN_PAIUTE'
        'UTE_1'
        'UTE_2'
        'CENTRAL_TARAHUMARA'
        HUARIJIO
        'PIMA_BAJO'
        'SOUTHERN_TEPEHUAN'
        'TOHONO_OODHAM'
        MAYO
        'MAYO_LOS_CAPOMOS'
        YAQUI
        'YAQUI_2'
        'LOWER_PIMA'
        'UPPER_PIMA'
  ;
END;

BEGIN TREES;
        Translate
             1 'NAHUATL_BUENOS_AIRES_ALAMO',
             2 'NAHUATL_CHICONTEPEC',
             3 'NAHUATL_CHILACACHAPA_CUETZALA_DEL_PROGRESO',
             4 'NAHUATL_COATEPEC_COSTALES',
             5 'NAHUATL_COATEPEC_COSTALES_TELEOLOAPAN',
             6 'NAHUATL_PAJAPAN',
             7 'NAHUATL_SAN_AGUSTIN_DE_BUENAVENTURA',
             8 'NAHUATL_SAN_BERNARDINO_TEOTITLAN_DEL_CAMINO',
             9 'NAHUATL_SAN_PEDRO_TLALCUAPAN_SANTA_ANA_CHIAUTEMPAN',
             10 'NAHUATL_STA_MA_COAPAN',
             11 'NAHUATL_XILOCUAUTLA_HUAUCHINANGO',
             12 'POCHUTLA_NAHUATL',
             13 LUISENO,
             14 'EL_NAYAR_CORA',
             15 HUICHOL,
             16 'NORTHERN_PAIUTE',
             17 'NORTHERN_PAIUTE_BANNOCK',
             18 PANAMINT,
             19 TUMPISA,
             20 'UTE_SOUTHERN_PAIUTE',
             21 'WESTERN_MONO',
             22 GUARIJIO,
             23 WARIHIO,
             24 'NORTHERN_TEPEHUAN',
             25 'HIGHLAND_PUEBLA_NAHUATL',
             26 'NAHUATL_ACATLAN',
             27 'NAHUATL_ATLACHOLOAYA_XOCHITEPEC',
             28 'NAHUATL_ATLIACA_TIXTLA',
             29 'NAHUATL_COXCATLAN',
             30 'NAHUATL_CUACUILA_HUAUCHINANGO',
             31 'NAHUATL_CUENTEPEC_TEMIXCO',
             32 'NAHUATL_DEL_NORTE_DEL_ESTADO_DE_PUEBLA',
             33 'NAHUATL_HUATLATLAUCA',
             34 'NAHUATL_HUITZILTEPEC_ZUMPANGO_DEL_RIO',
             35 'NAHUATL_MECAYAPAN',
             36 'NAHUATL_POMARO_AQUILA',
             37 'NAHUATL_RAFAEL_DELGADO',
             38 'NAHUATL_SAN_AGUSTIN_OAPAN',
             39 'NAHUATL_SAN_JOSE_MIAHUATLAN',
             40 'NAHUATL_SAN_MIGUEL_AYOTLA',
             41 'NAHUATL_SAN_PABLO_ZOQUITLAN',
             42 'NAHUATL_SIERRA_DE_ZACAPOAXTLA',
             43 'NAHUATL_TEPOTZTLAN',
             44 'NAHUATL_ZITLALA',
             45 PIPIL,
             46 'TABASCO_NAHUATL_CUPILCO',
             47 'TETELCINGO_NAHUATL',
             48 CAHUILLA,
             49 TUBATULABAL,
             50 HOPI,
             51 COMANCHE,
             52 KAWAIISU,
             53 SHOSHONI,
             54 'SOUTHERN_PAIUTE',
             55 'UTE_1',
             56 'UTE_2',
             57 'CENTRAL_TARAHUMARA',
             58 HUARIJIO,
             59 'PIMA_BAJO',
             60 'SOUTHERN_TEPEHUAN',
             61 'TOHONO_OODHAM',
             62 MAYO,
             63 'MAYO_LOS_CAPOMOS',
             64 YAQUI,
             65 'YAQUI_2',
             66 'LOWER_PIMA',
             67 'UPPER_PIMA'
             ;
    TREE 1 = [&R] (((((13:1093.0[&height_mean=4.43461512e-08,height_median=4.19999999e-08,prob(percent)=100,height_95%HPD={0.03271217093499707,35.37234289013051},prob=1.00000000e+00,length_median=1.13379700e-01,effectivebrlenIgrBrlens{all}_95%HPD={0.085213,0.177306},length_mean=1.14644050e-01,effectivebrlenIgrBrlens{all}_median=0.129706,rateIgrBrlens{all}_95%HPD={0.698603,1.776495},effectivebrlenIgrBrlens{all}_mean=0.131320,rateIgrBrlens{all}_median=1.143138,rateIgrBrlens{all}_mean=1.189310,length_95%HPD={7.10297600e-02,1.68908800e-01}],48:1093.0[&height_mean=4.43187548e-08,prob(percent)=100,height_median=4.19999999e-08,height_95%HPD={0.03271217093499707,35.37234289013051},prob=1.00000000e+00,length_median=1.13557900e-01,effectivebrlenIgrBrlens{all}_95%HPD={0.078100,0.163197},length_mean=1.14738393e-01,effectivebrlenIgrBrlens{all}_median=0.116432,rateIgrBrlens{all}_95%HPD={0.639027,1.566406},effectivebrlenIgrBrlens{all}_mean=0.117662,rateIgrBrlens{all}_median=1.027572,length_95%HPD={6.79497400e-02,1.66072500e-01},rateIgrBrlens{all}_mean=1.061489]):296.0[&prob(percent)=98,height_95%HPD={817.7883108828755,1409.3522202779507},prob=9.83202240e-01,height_median=1.13022440e-01,height_mean=1.14166434e-01,length_mean=5.66244800e-02,effectivebrlenIgrBrlens{all}_median=0.053730,rateIgrBrlens{all}_95%HPD={0.351608,2.145103},effectivebrlenIgrBrlens{all}_mean=0.055651,rateIgrBrlens{all}_median=0.987129,length_95%HPD={1.08822800e-02,1.07562200e-01},rateIgrBrlens{all}_mean=1.109864,effectivebrlenIgrBrlens{all}_95%HPD={0.012014,0.102107},length_median=5.45075800e-02],49:1389.0[&prob(percent)=100,height_95%HPD={0.032712170985449825,35.37234290966811},prob=1.00000000e+00,height_median=4.20000000e-08,height_mean=4.50461912e-08,length_mean=1.70236867e-01,effectivebrlenIgrBrlens{all}_median=0.185461,rateIgrBrlens{all}_95%HPD={0.756204,1.555323},effectivebrlenIgrBrlens{all}_mean=0.187042,rateIgrBrlens{all}_median=1.092482,length_95%HPD={1.18262400e-01,2.28411500e-01},rateIgrBrlens{all}_mean=1.120374,length_median=1.69233000e-01,effectivebrlenIgrBrlens{all}_95%HPD={0.133288,0.244568}]):720.0[&height_95%HPD={1131.6497073516891,1702.0197263783868},height_median=1.69342500e-01,height_mean=1.70492250e-01,prob=1.00000000e+00,prob(percent)=100,length_mean=6.08243270e-02,effectivebrlenIgrBrlens{all}_median=0.060722,rateIgrBrlens{all}_95%HPD={0.456024,2.152548},effectivebrlenIgrBrlens{all}_mean=0.062723,effectivebrlenIgrBrlens{all}_95%HPD={0.020320,0.107708},rateIgrBrlens{all}_median=1.031166,length_95%HPD={1.51809400e-02,1.10664500e-01},rateIgrBrlens{all}_mean=1.143086,length_median=5.86606200e-02],(((16:741.0[&prob=1.00000000e+00,height_median=4.20000000e-08,height_mean=4.44220077e-08,prob(percent)=100,height_95%HPD={0.032712170985449825,35.37234290966811},length_95%HPD={1.20394700e-02,6.23270100e-02},rateIgrBrlens{all}_mean=0.589344,length_median=3.54682600e-02,effectivebrlenIgrBrlens{all}_95%HPD={0.003930,0.036261},length_mean=3.65688660e-02,effectivebrlenIgrBrlens{all}_median=0.019182,rateIgrBrlens{all}_95%HPD={0.130827,1.157037},effectivebrlenIgrBrlens{all}_mean=0.019887,rateIgrBrlens{all}_median=0.526079],21:741.0[&prob=1.00000000e+00,height_median=4.20000000e-08,height_mean=4.44630689e-08,prob(percent)=100,height_95%HPD={0.032712170985449825,35.37234290966811},length_95%HPD={9.51017800e-03,8.01320300e-02},rateIgrBrlens{all}_mean=1.935570,length_median=3.94123400e-02,effectivebrlenIgrBrlens{all}_95%HPD={0.045838,0.093300},length_mean=4.32560372e-02,effectivebrlenIgrBrlens{all}_median=0.067523,rateIgrBrlens{all}_95%HPD={0.606610,4.005215},effectivebrlenIgrBrlens{all}_mean=0.068247,rateIgrBrlens{all}_median=1.721707]):233.0[&height_mean=3.62438883e-02,prob(percent)=79,height_median=3.51600820e-02,height_95%HPD={488.9092175104497,1089.0183676682634},prob=7.86028530e-01,length_median=2.80057900e-02,effectivebrlenIgrBrlens{all}_95%HPD={0.009470,0.043072},length_mean=2.97197696e-02,effectivebrlenIgrBrlens{all}_median=0.025022,rateIgrBrlens{all}_95%HPD={0.263007,2.714998},effectivebrlenIgrBrlens{all}_mean=0.025827,rateIgrBrlens{all}_median=0.875975,length_95%HPD={3.54009800e-03,5.69534700e-02},rateIgrBrlens{all}_mean=1.132456],17:974.0[&height_mean=4.43682816e-08,prob(percent)=100,height_median=4.20000000e-08,height_95%HPD={0.032712170985449825,35.37234290966811},prob=1.00000000e+00,length_median=6.03995400e-02,effectivebrlenIgrBrlens{all}_95%HPD={0.034405,0.076093},length_mean=5.99270790e-02,effectivebrlenIgrBrlens{all}_median=0.052878,rateIgrBrlens{all}_95%HPD={0.367682,2.202786},effectivebrlenIgrBrlens{all}_mean=0.053513,rateIgrBrlens{all}_median=0.867192,length_95%HPD={1.99204400e-02,9.69079800e-02},rateIgrBrlens{all}_mean=1.033528]):786.0[&prob(percent)=100,height_95%HPD={709.4553339772617,1307.5027442748649},prob=1.00000000e+00,height_median=6.58555120e-02,height_mean=6.66190424e-02,length_mean=5.43862349e-02,effectivebrlenIgrBrlens{all}_median=0.042965,rateIgrBrlens{all}_95%HPD={0.299296,1.606749},effectivebrlenIgrBrlens{all}_mean=0.043546,rateIgrBrlens{all}_median=0.809259,length_95%HPD={1.70543100e-02,9.06743200e-02},rateIgrBrlens{all}_mean=0.890269,length_median=5.33923000e-02,effectivebrlenIgrBrlens{all}_95%HPD={0.020089,0.067284}],((18:734.0[&prob(percent)=100,height_95%HPD={0.032712170985449825,35.37234290966811},prob=1.00000000e+00,height_median=4.20000000e-08,height_mean=4.43864631e-08,length_mean=3.69260166e-02,effectivebrlenIgrBrlens{all}_median=0.035187,rateIgrBrlens{all}_95%HPD={0.417140,2.168516},effectivebrlenIgrBrlens{all}_95%HPD={0.019525,0.051921},effectivebrlenIgrBrlens{all}_mean=0.035684,rateIgrBrlens{all}_median=0.967191,length_95%HPD={1.24827800e-02,5.98466500e-02},rateIgrBrlens{all}_mean=1.094512,length_median=3.64329600e-02],19:734.0[&prob(percent)=100,height_95%HPD={0.032712170985449825,35.37234290966811},prob=1.00000000e+00,height_median=4.20000000e-08,height_mean=4.43864631e-08,length_mean=3.69260166e-02,effectivebrlenIgrBrlens{all}_median=0.031361,rateIgrBrlens{all}_95%HPD={0.372283,1.828492},effectivebrlenIgrBrlens{all}_mean=0.032018,effectivebrlenIgrBrlens{all}_95%HPD={0.016665,0.048780},rateIgrBrlens{all}_median=0.851769,length_95%HPD={1.24827800e-02,5.98466500e-02},rateIgrBrlens{all}_mean=0.977978,length_median=3.64329600e-02]):414.0[&height_95%HPD={482.6361380779499,1081.9482045906761},prob=1.00000000e+00,height_median=3.64329800e-02,height_mean=3.69260609e-02,prob(percent)=100,effectivebrlenIgrBrlens{all}_mean=0.037826,rateIgrBrlens{all}_median=0.859248,effectivebrlenIgrBrlens{all}_median=0.036969,length_95%HPD={1.35998000e-02,7.73733500e-02},rateIgrBrlens{all}_mean=0.990010,rateIgrBrlens{all}_95%HPD={0.348618,1.976353},length_median=4.30059000e-02,effectivebrlenIgrBrlens{all}_95%HPD={0.018145,0.059131},length_mean=4.41513045e-02],(51:889.0[&height_median=4.20000000e-08,height_mean=4.42799333e-08,prob(percent)=100,height_95%HPD={0.032712170985449825,35.37234290966811},prob=1.00000000e+00,length_median=6.32386400e-02,effectivebrlenIgrBrlens{all}_95%HPD={0.063617,0.120104},length_mean=6.41720642e-02,effectivebrlenIgrBrlens{all}_median=0.089623,rateIgrBrlens{all}_95%HPD={0.865690,2.364415},rateIgrBrlens{all}_mean=1.494305,effectivebrlenIgrBrlens{all}_mean=0.090638,rateIgrBrlens{all}_median=1.427454,length_95%HPD={3.39578000e-02,9.69108100e-02}],53:889.0[&height_mean=4.43591734e-08,height_median=4.20000001e-08,prob(percent)=100,height_95%HPD={0.032712171035902696,35.372342929205765},prob=1.00000000e+00,length_median=6.25640000e-02,effectivebrlenIgrBrlens{all}_95%HPD={0.039303,0.089874},length_mean=6.33445501e-02,effectivebrlenIgrBrlens{all}_median=0.063446,rateIgrBrlens{all}_95%HPD={0.520910,1.663329},effectivebrlenIgrBrlens{all}_mean=0.063994,rateIgrBrlens{all}_median=1.020771,rateIgrBrlens{all}_mean=1.063348,length_95%HPD={3.39578000e-02,9.44021800e-02}]):259.0[&prob(percent)=87,height_95%HPD={621.2686747236099,1222.52188519739},prob=8.72550327e-01,height_median=6.13742730e-02,height_mean=6.19602738e-02,length_mean=2.06670665e-02,effectivebrlenIgrBrlens{all}_median=0.018282,rateIgrBrlens{all}_95%HPD={0.000016,3.279591},effectivebrlenIgrBrlens{all}_mean=0.019146,rateIgrBrlens{all}_median=0.913780,effectivebrlenIgrBrlens{all}_95%HPD={0.000000,0.037071},length_95%HPD={6.02912300e-04,4.34100200e-02},rateIgrBrlens{all}_mean=1.254791,length_median=1.89995300e-02]):612.0[&height_95%HPD={889.8643212780132,1478.3064286684828},prob=1.00000000e+00,height_median=8.14702900e-02,height_mean=8.25054488e-02,prob(percent)=100,effectivebrlenIgrBrlens{all}_mean=0.043667,rateIgrBrlens{all}_median=1.123338,length_95%HPD={7.58030000e-03,7.28892500e-02},rateIgrBrlens{all}_mean=1.376857,effectivebrlenIgrBrlens{all}_median=0.042905,length_median=3.90644800e-02,effectivebrlenIgrBrlens{all}_95%HPD={0.019097,0.068245},rateIgrBrlens{all}_95%HPD={0.372368,2.843124},length_mean=4.01063567e-02],(20:1255.0[&height_mean=4.43296361e-08,height_median=4.29999999e-08,prob(percent)=100,height_95%HPD={0.0332146057627208,35.56595748749486},prob=1.00000000e+00,length_median=7.85698600e-02,effectivebrlenIgrBrlens{all}_95%HPD={0.025557,0.061374},length_mean=7.86145045e-02,effectivebrlenIgrBrlens{all}_median=0.041524,rateIgrBrlens{all}_95%HPD={0.288391,0.849514},effectivebrlenIgrBrlens{all}_mean=0.042214,rateIgrBrlens{all}_median=0.535255,rateIgrBrlens{all}_mean=0.556078,length_95%HPD={4.50917900e-02,1.10915200e-01}],52:1255.0[&height_mean=4.45733761e-08,prob(percent)=100,height_median=4.30000000e-08,height_95%HPD={0.033214605812757175,35.56595750668259},prob=1.00000000e+00,length_median=7.76522400e-02,effectivebrlenIgrBrlens{all}_95%HPD={0.081818,0.147611},length_mean=7.88189302e-02,effectivebrlenIgrBrlens{all}_median=0.114556,rateIgrBrlens{all}_95%HPD={0.865619,2.406715},effectivebrlenIgrBrlens{all}_mean=0.115597,rateIgrBrlens{all}_median=1.452035,length_95%HPD={3.91720600e-02,1.15403100e-01},rateIgrBrlens{all}_mean=1.554291],54:1255.0[&height_mean=4.43411137e-08,prob(percent)=100,height_median=4.30000000e-08,height_95%HPD={0.033214605812757175,35.56595750668259},prob=1.00000000e+00,length_median=6.95325000e-02,effectivebrlenIgrBrlens{all}_95%HPD={0.039271,0.083352},length_mean=6.99882499e-02,effectivebrlenIgrBrlens{all}_median=0.059675,rateIgrBrlens{all}_95%HPD={0.526140,1.373949},effectivebrlenIgrBrlens{all}_mean=0.060450,rateIgrBrlens{all}_median=0.851965,length_95%HPD={3.97320300e-02,9.87401800e-02},rateIgrBrlens{all}_mean=0.896740],(55:781.0[&height_95%HPD={0.033214605812757175,35.56595750668259},prob=1.00000000e+00,height_median=4.30000000e-08,height_mean=4.44457558e-08,prob(percent)=100,effectivebrlenIgrBrlens{all}_median=0.068908,effectivebrlenIgrBrlens{all}_mean=0.069718,rateIgrBrlens{all}_median=1.586550,rateIgrBrlens{all}_95%HPD={0.759288,2.920708},length_95%HPD={1.87762100e-02,6.94375900e-02},rateIgrBrlens{all}_mean=1.717022,length_median=4.35826100e-02,effectivebrlenIgrBrlens{all}_95%HPD={0.047073,0.095617},length_mean=4.43843161e-02],56:781.0[&height_95%HPD={0.033214605812757175,35.56595750668259},prob=1.00000000e+00,height_median=4.30000000e-08,height_mean=4.44457558e-08,prob(percent)=100,effectivebrlenIgrBrlens{all}_mean=0.057281,rateIgrBrlens{all}_median=1.330258,effectivebrlenIgrBrlens{all}_median=0.056762,length_95%HPD={1.87762100e-02,6.94375900e-02},rateIgrBrlens{all}_mean=1.410724,rateIgrBrlens{all}_95%HPD={0.565802,2.353292},length_median=4.35826100e-02,effectivebrlenIgrBrlens{all}_95%HPD={0.034515,0.077746},length_mean=4.43843161e-02]):474.0[&prob=1.00000000e+00,height_median=4.35826740e-02,height_mean=4.43843606e-02,prob(percent)=100,height_95%HPD={517.4614254147486,1119.5310189769675},length_95%HPD={4.78603500e-03,4.74142700e-02},rateIgrBrlens{all}_mean=1.909425,length_median=2.39214100e-02,effectivebrlenIgrBrlens{all}_95%HPD={0.017953,0.059070},rateIgrBrlens{all}_median=1.548725,length_mean=2.51038293e-02,effectivebrlenIgrBrlens{all}_median=0.037316,rateIgrBrlens{all}_95%HPD={0.428846,4.173079},effectivebrlenIgrBrlens{all}_mean=0.037982]):505.0[&height_mean=9.01373986e-02,prob(percent)=100,height_95%HPD={1003.2956494078211,1581.59778886672},height_median=8.92949710e-02,prob=1.00000000e+00,length_median=3.15005200e-02,effectivebrlenIgrBrlens{all}_95%HPD={0.008664,0.053833},rateIgrBrlens{all}_mean=1.142686,length_mean=3.29869392e-02,effectivebrlenIgrBrlens{all}_median=0.030955,rateIgrBrlens{all}_95%HPD={0.286650,2.552738},effectivebrlenIgrBrlens{all}_mean=0.031517,rateIgrBrlens{all}_median=0.957527,length_95%HPD={6.39251400e-03,6.17507200e-02}]):349.0[&prob(percent)=100,height_95%HPD={1496.9486901687233,2087.683097707247},prob=1.00000000e+00,height_median=1.32052900e-01,height_mean=1.33001464e-01,length_mean=9.69317459e-02,effectivebrlenIgrBrlens{all}_median=0.110076,effectivebrlenIgrBrlens{all}_95%HPD={0.066774,0.162654},rateIgrBrlens{all}_95%HPD={0.638093,1.868879},effectivebrlenIgrBrlens{all}_mean=0.111571,rateIgrBrlens{all}_median=1.162061,length_95%HPD={4.50802500e-02,1.49208500e-01},rateIgrBrlens{all}_mean=1.211876,length_median=9.50006900e-02]):148.0[&height_95%HPD={1749.3942718872495,2494.306157845192},prob=9.56939075e-01,height_median=2.27970600e-01,height_mean=2.29743633e-01,prob(percent)=96,effectivebrlenIgrBrlens{all}_mean=0.053094,rateIgrBrlens{all}_median=1.130554,rateIgrBrlens{all}_95%HPD={0.290743,2.747880},length_95%HPD={7.44609500e-03,9.28058100e-02},rateIgrBrlens{all}_mean=1.328486,length_median=4.57565400e-02,effectivebrlenIgrBrlens{all}_95%HPD={0.013714,0.097793},length_mean=4.77752698e-02,effectivebrlenIgrBrlens{all}_median=0.051567],50:2257.0[&height_95%HPD={0.032712170985449825,35.37234290966811},prob=1.00000000e+00,height_median=4.20000000e-08,height_mean=4.46380723e-08,prob(percent)=100,effectivebrlenIgrBrlens{all}_mean=0.229126,effectivebrlenIgrBrlens{all}_median=0.226433,rateIgrBrlens{all}_median=0.828198,length_95%HPD={2.12493200e-01,3.43715800e-01},rateIgrBrlens{all}_mean=0.838419,rateIgrBrlens{all}_95%HPD={0.579682,1.099686},length_median=2.74702700e-01,effectivebrlenIgrBrlens{all}_95%HPD={0.165245,0.302991},length_mean=2.75573899e-01]):1062.0[&prob=1.00000000e+00,height_median=2.75675641e-01,height_mean=2.77111888e-01,prob(percent)=100,height_95%HPD={1865.7610871411605,2710.297411116239},length_95%HPD={5.31500100e-05,7.22580600e-02},rateIgrBrlens{all}_mean=0.913544,rateIgrBrlens{all}_median=0.719229,length_median=2.65257700e-02,effectivebrlenIgrBrlens{all}_95%HPD={0.000000,0.061003},length_mean=3.06176474e-02,effectivebrlenIgrBrlens{all}_median=0.020519,rateIgrBrlens{all}_95%HPD={0.000002,2.082928},effectivebrlenIgrBrlens{all}_mean=0.024119],(24:1225.0[&prob(percent)=100,height_95%HPD={0.0316944658970675,34.9742376431245},prob=1.00000000e+00,height_median=4.00000000e-08,height_mean=4.38219157e-08,length_mean=7.98349886e-02,effectivebrlenIgrBrlens{all}_median=0.039257,rateIgrBrlens{all}_95%HPD={0.196325,0.827592},effectivebrlenIgrBrlens{all}_95%HPD={0.013604,0.063903},effectivebrlenIgrBrlens{all}_mean=0.040030,rateIgrBrlens{all}_median=0.496271,length_95%HPD={4.91367000e-02,1.10389400e-01},rateIgrBrlens{all}_mean=0.512418,length_median=7.87770900e-02],((((59:623.0[&prob(percent)=100,height_95%HPD={0.032712170985449825,35.37234290966811},prob=1.00000000e+00,height_median=4.20000000e-08,height_mean=4.38994121e-08,length_mean=2.36282755e-02,effectivebrlenIgrBrlens{all}_median=0.063608,rateIgrBrlens{all}_95%HPD={1.068932,6.925759},effectivebrlenIgrBrlens{all}_mean=0.064669,rateIgrBrlens{all}_median=2.779116,length_95%HPD={6.58690000e-03,4.16146200e-02},rateIgrBrlens{all}_mean=3.282745,length_median=2.30164100e-02,effectivebrlenIgrBrlens{all}_95%HPD={0.041565,0.091419}],61:623.0[&prob(percent)=100,height_95%HPD={0.032712170985449825,35.37234290966811},prob=1.00000000e+00,height_median=4.20000000e-08,height_mean=4.38863072e-08,length_mean=2.30027136e-02,effectivebrlenIgrBrlens{all}_median=0.038698,rateIgrBrlens{all}_95%HPD={0.613018,4.064234},effectivebrlenIgrBrlens{all}_mean=0.039229,rateIgrBrlens{all}_median=1.718542,length_95%HPD={6.49002700e-03,3.84917500e-02},rateIgrBrlens{all}_mean=1.977276,length_median=2.27628100e-02,effectivebrlenIgrBrlens{all}_95%HPD={0.019101,0.061546}]):173.0[&height_95%HPD={378.09367331150366,963.1812519211827},prob=9.57738968e-01,height_median=2.26261460e-02,height_mean=2.28589361e-02,prob(percent)=96,effectivebrlenIgrBrlens{all}_mean=0.034412,rateIgrBrlens{all}_median=2.865394,rateIgrBrlens{all}_95%HPD={0.757310,10.286663},length_95%HPD={1.11665200e-03,2.48994300e-02},rateIgrBrlens{all}_mean=4.073049,length_median=1.16025100e-02,effectivebrlenIgrBrlens{all}_95%HPD={0.015159,0.054057},length_mean=1.24199241e-02,effectivebrlenIgrBrlens{all}_median=0.033826],67:796.0[&height_95%HPD={0.032712170985449825,35.37234290966811},prob=1.00000000e+00,height_median=4.20000000e-08,height_mean=4.38807612e-08,prob(percent)=100,effectivebrlenIgrBrlens{all}_mean=0.037713,rateIgrBrlens{all}_median=1.062149,rateIgrBrlens{all}_95%HPD={0.492033,1.869294},length_95%HPD={1.64409700e-02,5.20417700e-02},rateIgrBrlens{all}_mean=1.141679,length_median=3.45132900e-02,effectivebrlenIgrBrlens{all}_95%HPD={0.019451,0.057387},length_mean=3.48931244e-02,effectivebrlenIgrBrlens{all}_median=0.037102]):153.0[&prob=9.98933476e-01,height_median=3.50363270e-02,height_mean=3.55132379e-02,prob(percent)=100,height_95%HPD={530.8850205798899,1134.1730961233802},length_95%HPD={1.09641200e-03,2.66806400e-02},rateIgrBrlens{all}_mean=3.468612,rateIgrBrlens{all}_median=2.527788,length_median=1.17673400e-02,effectivebrlenIgrBrlens{all}_95%HPD={0.011549,0.049449},length_mean=1.28542495e-02,effectivebrlenIgrBrlens{all}_median=0.029851,rateIgrBrlens{all}_95%HPD={0.463000,8.966372},effectivebrlenIgrBrlens{all}_mean=0.030608],66:949.0[&prob=1.00000000e+00,height_median=4.20000000e-08,height_mean=4.38823210e-08,prob(percent)=100,height_95%HPD={0.032712170985449825,35.37234290966811},length_95%HPD={2.97213100e-02,6.79336000e-02},rateIgrBrlens{all}_mean=0.600883,rateIgrBrlens{all}_median=0.578118,length_median=4.77301300e-02,effectivebrlenIgrBrlens{all}_95%HPD={0.013918,0.043266},length_mean=4.83562718e-02,effectivebrlenIgrBrlens{all}_median=0.027784,rateIgrBrlens{all}_95%HPD={0.267073,0.961405},effectivebrlenIgrBrlens{all}_mean=0.028151]):120.0[&height_mean=4.83679166e-02,prob(percent)=100,height_95%HPD={679.4794048603708,1279.6137332161395},height_median=4.77346680e-02,prob=1.00000000e+00,length_median=6.40665700e-03,effectivebrlenIgrBrlens{all}_95%HPD={0.000000,0.015824},rateIgrBrlens{all}_mean=1.097025,length_mean=7.86118368e-03,effectivebrlenIgrBrlens{all}_median=0.005138,rateIgrBrlens{all}_95%HPD={0.000001,3.547886},effectivebrlenIgrBrlens{all}_mean=0.006047,rateIgrBrlens{all}_median=0.653335,length_95%HPD={1.89884900e-04,1.97013600e-02}],60:1069.0[&height_mean=4.38767218e-08,prob(percent)=100,height_95%HPD={0.03169446594839486,34.97423766340815},height_median=4.00000001e-08,prob=1.00000000e+00,length_median=5.55225900e-02,effectivebrlenIgrBrlens{all}_95%HPD={0.022952,0.058476},rateIgrBrlens{all}_mean=0.728255,length_mean=5.62154034e-02,effectivebrlenIgrBrlens{all}_median=0.039275,rateIgrBrlens{all}_95%HPD={0.377228,1.136169},effectivebrlenIgrBrlens{all}_mean=0.039795,rateIgrBrlens{all}_median=0.705936,length_95%HPD={3.66112600e-02,7.84328200e-02}]):156.0[&prob(percent)=100,height_95%HPD={794.3634323001781,1387.9723644187686},prob=9.97866951e-01,height_median=5.55112510e-02,height_mean=5.62056219e-02,length_mean=2.36742332e-02,effectivebrlenIgrBrlens{all}_median=0.035685,effectivebrlenIgrBrlens{all}_95%HPD={0.012651,0.062361},rateIgrBrlens{all}_95%HPD={0.273246,5.278590},effectivebrlenIgrBrlens{all}_mean=0.036310,rateIgrBrlens{all}_median=1.580971,length_95%HPD={1.55262900e-03,4.75060400e-02},rateIgrBrlens{all}_mean=2.140815,length_median=2.17221300e-02]):2094.0[&height_95%HPD={973.4454835978611,1554.2946147352502},prob=1.00000000e+00,height_median=7.87873480e-02,height_mean=7.98569848e-02,prob(percent)=100,effectivebrlenIgrBrlens{all}_mean=0.227176,rateIgrBrlens{all}_median=0.972984,rateIgrBrlens{all}_95%HPD={0.676551,1.353306},length_95%HPD={1.65040500e-01,3.15217500e-01},rateIgrBrlens{all}_mean=0.983814,length_median=2.32264500e-01,effectivebrlenIgrBrlens{all}_95%HPD={0.155029,0.301930},length_mean=2.34509684e-01,effectivebrlenIgrBrlens{all}_median=0.224406],(((((1:857.0[&prob=1.00000000e+00,height_median=4.20000000e-08,height_mean=4.44324650e-08,prob(percent)=100,height_95%HPD={0.032712170985449825,35.37234290966811},length_95%HPD={1.30977800e-02,6.43540400e-02},rateIgrBrlens{all}_mean=1.746358,length_median=3.50644900e-02,effectivebrlenIgrBrlens{all}_95%HPD={0.034854,0.078774},length_mean=3.67358454e-02,effectivebrlenIgrBrlens{all}_median=0.055682,rateIgrBrlens{all}_95%HPD={0.710647,3.185870},rateIgrBrlens{all}_median=1.580228,effectivebrlenIgrBrlens{all}_mean=0.056488],2:857.0[&height_95%HPD={0.032712171035902696,35.372342929205765},prob=1.00000000e+00,height_median=4.20000001e-08,height_mean=4.44880576e-08,prob(percent)=100,effectivebrlenIgrBrlens{all}_mean=0.026569,rateIgrBrlens{all}_median=0.643141,length_95%HPD={1.70339000e-02,6.60680800e-02},rateIgrBrlens{all}_mean=0.705025,length_median=3.99407600e-02,effectivebrlenIgrBrlens{all}_95%HPD={0.011452,0.042946},effectivebrlenIgrBrlens{all}_median=0.025927,length_mean=4.06738236e-02,rateIgrBrlens{all}_95%HPD={0.260856,1.292022}],29:857.0[&height_95%HPD={0.032712170985449825,35.37234290966811},prob=1.00000000e+00,height_median=4.20000000e-08,height_mean=4.44160805e-08,prob(percent)=100,effectivebrlenIgrBrlens{all}_mean=0.038017,rateIgrBrlens{all}_median=0.968483,length_95%HPD={1.46942500e-02,6.56514100e-02},rateIgrBrlens{all}_mean=1.058539,length_median=3.82104600e-02,effectivebrlenIgrBrlens{all}_95%HPD={0.018891,0.058475},effectivebrlenIgrBrlens{all}_median=0.037065,length_mean=3.94156780e-02,rateIgrBrlens{all}_95%HPD={0.425543,1.843480}]):1021.0[&prob=1.00000000e+00,height_median=4.85848126e-02,height_mean=4.91754175e-02,prob(percent)=100,height_95%HPD={593.1901121316461,1195.1728254314144},length_95%HPD={8.87333500e-03,5.65840100e-02},rateIgrBrlens{all}_mean=1.092189,length_median=3.23554600e-02,effectivebrlenIgrBrlens{all}_95%HPD={0.014907,0.050328},length_mean=3.30869256e-02,effectivebrlenIgrBrlens{all}_median=0.030866,rateIgrBrlens{all}_95%HPD={0.288711,2.053290},effectivebrlenIgrBrlens{all}_mean=0.031510,rateIgrBrlens{all}_median=0.956721],(((6:725.0[&height_mean=4.45105039e-08,prob(percent)=100,height_95%HPD={0.032863339593295925,35.43079569469443},height_median=4.23000000e-08,prob=1.00000000e+00,length_median=3.51747900e-02,effectivebrlenIgrBrlens{all}_95%HPD={0.036142,0.079286},rateIgrBrlens{all}_mean=1.731293,length_mean=3.58542552e-02,effectivebrlenIgrBrlens{all}_median=0.056628,rateIgrBrlens{all}_95%HPD={0.817256,2.920369},effectivebrlenIgrBrlens{all}_mean=0.057286,rateIgrBrlens{all}_median=1.607444,length_95%HPD={1.54302400e-02,5.52915800e-02}],35:725.0[&height_mean=4.45105039e-08,prob(percent)=100,height_95%HPD={0.032863339593295925,35.43079569469443},prob=1.00000000e+00,height_median=4.23000000e-08,length_median=3.51747900e-02,effectivebrlenIgrBrlens{all}_95%HPD={0.025949,0.064949},length_mean=3.58542552e-02,effectivebrlenIgrBrlens{all}_median=0.044108,rateIgrBrlens{all}_mean=1.346103,rateIgrBrlens{all}_95%HPD={0.627702,2.357057},effectivebrlenIgrBrlens{all}_mean=0.044807,rateIgrBrlens{all}_median=1.261600,length_95%HPD={1.54302400e-02,5.52915800e-02}]):211.0[&prob(percent)=100,height_95%HPD={471.23513377999484,1069.5442667286393},prob=1.00000000e+00,height_median=3.51748148e-02,height_mean=3.58542997e-02,length_mean=2.02118355e-02,effectivebrlenIgrBrlens{all}_median=0.026548,rateIgrBrlens{all}_95%HPD={0.257095,4.212810},effectivebrlenIgrBrlens{all}_95%HPD={0.011470,0.044827},effectivebrlenIgrBrlens{all}_mean=0.027344,rateIgrBrlens{all}_median=1.381519,length_95%HPD={2.90690500e-03,3.87029700e-02},rateIgrBrlens{all}_mean=1.809872,length_median=1.93590300e-02],46:936.0[&prob(percent)=100,height_95%HPD={0.032712171035902696,35.372342929205765},prob=1.00000000e+00,height_median=4.20000001e-08,height_mean=4.44228223e-08,length_mean=5.60660908e-02,effectivebrlenIgrBrlens{all}_median=0.041935,rateIgrBrlens{all}_95%HPD={0.424897,1.181297},effectivebrlenIgrBrlens{all}_95%HPD={0.026072,0.060972},effectivebrlenIgrBrlens{all}_mean=0.042727,rateIgrBrlens{all}_median=0.748641,length_95%HPD={3.28653200e-02,7.60975500e-02},rateIgrBrlens{all}_mean=0.784461,length_median=5.59428600e-02]):270.0[&prob=1.00000000e+00,height_median=5.59429090e-02,height_mean=5.60661352e-02,height_95%HPD={662.2214870852326,1262.7943321084078},prob(percent)=100,length_mean=1.26522682e-02,rateIgrBrlens{all}_mean=0.943530,rateIgrBrlens{all}_median=0.664317,length_95%HPD={3.25325600e-04,2.80137600e-02},effectivebrlenIgrBrlens{all}_95%HPD={0.000000,0.020398},effectivebrlenIgrBrlens{all}_mean=0.009013,effectivebrlenIgrBrlens{all}_median=0.008283,rateIgrBrlens{all}_95%HPD={0.000001,2.556240},length_median=1.13577500e-02],((25:704.0[&height_95%HPD={0.032712171035902696,35.372342929205765},prob(percent)=100,height_mean=4.45114638e-08,height_median=4.20000001e-08,prob=1.00000000e+00,length_median=3.05629300e-02,length_mean=3.09499610e-02,length_95%HPD={1.28858800e-02,5.18372900e-02},effectivebrlenIgrBrlens{all}_mean=0.030507,rateIgrBrlens{all}_mean=1.095352,effectivebrlenIgrBrlens{all}_median=0.029950,effectivebrlenIgrBrlens{all}_95%HPD={0.014142,0.047800},rateIgrBrlens{all}_95%HPD={0.371513,2.104936},rateIgrBrlens{all}_median=0.978760],45:704.0[&height_median=4.20000001e-08,height_95%HPD={0.032712171035902696,35.372342929205765},prob=1.00000000e+00,prob(percent)=100,height_mean=4.45020517e-08,length_mean=3.63376813e-02,length_median=3.43686500e-02,rateIgrBrlens{all}_median=2.043102,rateIgrBrlens{all}_95%HPD={1.083938,4.619445},length_95%HPD={1.29623100e-02,6.44749300e-02},effectivebrlenIgrBrlens{all}_mean=0.074146,rateIgrBrlens{all}_mean=2.378965,effectivebrlenIgrBrlens{all}_median=0.073218,effectivebrlenIgrBrlens{all}_95%HPD={0.048500,0.099662}]):182.0[&prob(percent)=77,height_mean=3.12139776e-02,height_median=3.08166120e-02,height_95%HPD={456.01737304932817,1052.6998183533367},prob=7.71897080e-01,effectivebrlenIgrBrlens{all}_median=0.019339,effectivebrlenIgrBrlens{all}_95%HPD={0.006992,0.033145},rateIgrBrlens{all}_mean=1.666343,rateIgrBrlens{all}_median=1.230938,length_95%HPD={1.51380500e-03,3.18314200e-02},effectivebrlenIgrBrlens{all}_mean=0.020006,length_median=1.53090200e-02,rateIgrBrlens{all}_95%HPD={0.261393,4.243989},length_mean=1.63566377e-02],42:886.0[&prob=1.00000000e+00,height_median=4.22000000e-08,height_mean=4.44354473e-08,prob(percent)=100,height_95%HPD={0.032812992142607474,35.41134691063228},length_95%HPD={1.80892900e-02,6.78063800e-02},rateIgrBrlens{all}_mean=0.861704,length_median=4.41805700e-02,effectivebrlenIgrBrlens{all}_95%HPD={0.018129,0.050578},length_mean=4.35726865e-02,effectivebrlenIgrBrlens{all}_median=0.034024,rateIgrBrlens{all}_95%HPD={0.367967,1.510392},effectivebrlenIgrBrlens{all}_mean=0.034431,rateIgrBrlens{all}_median=0.777651]):320.0[&height_mean=4.87421814e-02,prob(percent)=98,height_median=4.88639560e-02,height_95%HPD={617.9076354573757,1219.4206479528184},prob=9.83335555e-01,length_median=1.87787200e-02,effectivebrlenIgrBrlens{all}_95%HPD={0.004228,0.039459},length_mean=2.01099157e-02,effectivebrlenIgrBrlens{all}_median=0.021873,rateIgrBrlens{all}_95%HPD={0.146842,3.045697},effectivebrlenIgrBrlens{all}_mean=0.022151,rateIgrBrlens{all}_median=1.121507,rateIgrBrlens{all}_mean=1.388849,length_95%HPD={1.58825200e-03,3.90241200e-02}]):672.0[&prob(percent)=100,height_95%HPD={947.8224155054057,1530.5181555540416},prob=1.00000000e+00,height_median=6.86098420e-02,height_mean=6.88040881e-02,length_mean=1.86527525e-02,effectivebrlenIgrBrlens{all}_median=0.027160,rateIgrBrlens{all}_95%HPD={0.463262,4.514738},effectivebrlenIgrBrlens{all}_mean=0.027679,rateIgrBrlens{all}_median=1.528798,length_95%HPD={2.40400100e-03,3.54672700e-02},rateIgrBrlens{all}_mean=1.971490,effectivebrlenIgrBrlens{all}_95%HPD={0.014391,0.041827},length_median=1.76023200e-02],((8:718.0[&height_mean=4.44927486e-08,prob(percent)=100,height_median=4.29999999e-08,height_95%HPD={0.0332146057627208,35.56595748749486},prob=1.00000000e+00,length_median=3.42970100e-02,effectivebrlenIgrBrlens{all}_95%HPD={0.021046,0.055090},length_mean=3.53743293e-02,effectivebrlenIgrBrlens{all}_median=0.036446,rateIgrBrlens{all}_95%HPD={0.485688,2.012781},effectivebrlenIgrBrlens{all}_mean=0.037191,rateIgrBrlens{all}_median=1.066572,length_95%HPD={1.45269700e-02,5.83162600e-02},rateIgrBrlens{all}_mean=1.147739],37:718.0[&height_mean=4.44736045e-08,prob(percent)=100,height_95%HPD={0.0332146057627208,35.56595748749486},height_median=4.29999999e-08,prob=1.00000000e+00,length_median=3.43875900e-02,effectivebrlenIgrBrlens{all}_95%HPD={0.016785,0.048502},rateIgrBrlens{all}_mean=0.984600,length_mean=3.55236541e-02,effectivebrlenIgrBrlens{all}_median=0.031290,rateIgrBrlens{all}_95%HPD={0.381361,1.698490},effectivebrlenIgrBrlens{all}_mean=0.031897,rateIgrBrlens{all}_median=0.911073,length_95%HPD={1.45269700e-02,5.86799600e-02}]):187.0[&prob(percent)=86,height_95%HPD={470.0566040328231,1067.991310597981},prob=8.64018131e-01,height_median=3.32103760e-02,height_mean=3.40778045e-02,length_mean=1.59920653e-02,effectivebrlenIgrBrlens{all}_median=0.008824,rateIgrBrlens{all}_95%HPD={0.000002,1.940206},effectivebrlenIgrBrlens{all}_mean=0.009576,rateIgrBrlens{all}_median=0.569900,length_95%HPD={5.27397900e-04,3.34363300e-02},rateIgrBrlens{all}_mean=0.750412,length_median=1.47706100e-02,effectivebrlenIgrBrlens{all}_95%HPD={0.000000,0.020594}],10:905.0[&prob(percent)=100,height_95%HPD={0.03301413104361751,35.488930953666234},prob=1.00000000e+00,height_median=4.26000000e-08,height_mean=4.44302226e-08,length_mean=4.87738646e-02,effectivebrlenIgrBrlens{all}_median=0.041189,effectivebrlenIgrBrlens{all}_95%HPD={0.026022,0.059868},rateIgrBrlens{all}_95%HPD={0.477218,1.527494},effectivebrlenIgrBrlens{all}_mean=0.041894,rateIgrBrlens{all}_median=0.852371,length_95%HPD={2.65027000e-02,7.08310600e-02},rateIgrBrlens{all}_mean=0.905248,length_median=4.85983800e-02]):973.0[&height_95%HPD={634.7748014842459,1235.2108015600072},prob=9.93334222e-01,height_median=4.95308840e-02,height_mean=4.97357365e-02,prob(percent)=99,effectivebrlenIgrBrlens{all}_mean=0.018978,rateIgrBrlens{all}_median=0.669603,rateIgrBrlens{all}_95%HPD={0.197234,1.828880},length_95%HPD={5.73517700e-03,5.06584600e-02},rateIgrBrlens{all}_mean=0.825161,length_median=2.70246400e-02,effectivebrlenIgrBrlens{all}_95%HPD={0.006398,0.032318},length_mean=2.77641087e-02,effectivebrlenIgrBrlens{all}_median=0.018411],((26:693.0[&height_95%HPD={0.03311445091908823,35.52751333985949},prob=1.00000000e+00,height_median=4.28000000e-08,height_mean=4.43808866e-08,prob(percent)=100,effectivebrlenIgrBrlens{all}_mean=0.046637,rateIgrBrlens{all}_median=1.487725,length_95%HPD={1.26804400e-02,5.25979900e-02},effectivebrlenIgrBrlens{all}_median=0.046113,rateIgrBrlens{all}_mean=1.633527,rateIgrBrlens{all}_95%HPD={0.699634,2.866796},length_median=3.10030700e-02,effectivebrlenIgrBrlens{all}_95%HPD={0.028466,0.065288},length_mean=3.18041702e-02],44:693.0[&height_95%HPD={0.03311445091908823,35.52751333985949},prob=1.00000000e+00,height_median=4.28000000e-08,height_mean=4.43931916e-08,prob(percent)=100,effectivebrlenIgrBrlens{all}_mean=0.023651,rateIgrBrlens{all}_median=0.734148,length_95%HPD={1.21938200e-02,5.18403300e-02},rateIgrBrlens{all}_mean=0.812222,effectivebrlenIgrBrlens{all}_median=0.023079,length_median=3.10415400e-02,effectivebrlenIgrBrlens{all}_95%HPD={0.010258,0.036592},rateIgrBrlens{all}_95%HPD={0.265903,1.431062},length_mean=3.18427368e-02]):337.0[&prob=9.28276230e-01,height_median=3.06018720e-02,height_mean=3.12842799e-02,prob(percent)=93,height_95%HPD={447.17504192246264,1042.974803239412},length_95%HPD={9.66932100e-04,3.25346300e-02},rateIgrBrlens{all}_mean=1.019173,length_median=1.47076300e-02,effectivebrlenIgrBrlens{all}_95%HPD={0.000000,0.022737},rateIgrBrlens{all}_median=0.773506,length_mean=1.58605162e-02,effectivebrlenIgrBrlens{all}_median=0.011579,rateIgrBrlens{all}_95%HPD={0.000010,2.549134},effectivebrlenIgrBrlens{all}_mean=0.012059],(28:834.0[&prob(percent)=100,height_95%HPD={0.0332146057627208,35.56595748749486},prob=1.00000000e+00,height_median=4.29999999e-08,height_mean=4.44104426e-08,length_mean=4.22509455e-02,effectivebrlenIgrBrlens{all}_median=0.045533,rateIgrBrlens{all}_95%HPD={0.570637,1.961481},effectivebrlenIgrBrlens{all}_mean=0.046179,rateIgrBrlens{all}_median=1.070175,length_95%HPD={2.08062800e-02,6.52295900e-02},rateIgrBrlens{all}_mean=1.173732,effectivebrlenIgrBrlens{all}_95%HPD={0.028822,0.063932},length_median=4.16923200e-02],(34:617.0[&prob=1.00000000e+00,height_median=4.29999999e-08,height_mean=4.43980843e-08,prob(percent)=100,height_95%HPD={0.0332146057627208,35.56595748749486},length_95%HPD={6.52629400e-03,3.98945300e-02},rateIgrBrlens{all}_mean=0.970233,length_median=2.22522500e-02,effectivebrlenIgrBrlens{all}_95%HPD={0.008127,0.031030},length_mean=2.31748321e-02,effectivebrlenIgrBrlens{all}_median=0.018835,rateIgrBrlens{all}_95%HPD={0.260132,1.932484},effectivebrlenIgrBrlens{all}_mean=0.019449,rateIgrBrlens{all}_median=0.835853],38:617.0[&prob=1.00000000e+00,height_median=4.29999999e-08,height_mean=4.43995774e-08,prob(percent)=100,height_95%HPD={0.0332146057627208,35.56595748749486},length_95%HPD={6.52629400e-03,3.98256700e-02},rateIgrBrlens{all}_mean=1.117960,rateIgrBrlens{all}_median=0.969796,length_median=2.22303100e-02,effectivebrlenIgrBrlens{all}_95%HPD={0.009894,0.034293},length_mean=2.31529930e-02,effectivebrlenIgrBrlens{all}_median=0.021826,rateIgrBrlens{all}_95%HPD={0.303497,2.265518},effectivebrlenIgrBrlens{all}_mean=0.022298]):217.0[&height_mean=2.31062652e-02,prob(percent)=99,height_median=2.21930570e-02,height_95%HPD={373.1378224704617,957.0728188029609},prob=9.93867484e-01,length_median=1.88449400e-02,rateIgrBrlens{all}_mean=0.962928,length_mean=1.98337057e-02,rateIgrBrlens{all}_95%HPD={0.100740,2.183678},effectivebrlenIgrBrlens{all}_median=0.013973,effectivebrlenIgrBrlens{all}_mean=0.014584,effectivebrlenIgrBrlens{all}_95%HPD={0.003723,0.026538},rateIgrBrlens{all}_median=0.744883,length_95%HPD={2.63893100e-03,3.89039500e-02}]):196.0[&height_95%HPD={571.5666376123448,1175.1914316100922},height_median=3.94167840e-02,height_mean=3.96511607e-02,prob(percent)=53,prob=5.34195441e-01,effectivebrlenIgrBrlens{all}_mean=0.006258,rateIgrBrlens{all}_mean=0.714167,rateIgrBrlens{all}_median=0.511077,rateIgrBrlens{all}_95%HPD={0.000003,2.003496},length_mean=1.12009624e-02,length_median=9.96899100e-03,effectivebrlenIgrBrlens{all}_median=0.005559,length_95%HPD={2.80762600e-04,2.46800600e-02},effectivebrlenIgrBrlens{all}_95%HPD={0.000000,0.015138}]):848.0[&height_mean=5.10987954e-02,prob=1.00000000e+00,height_95%HPD={762.4258137437319,1356.9305779252247},height_median=5.04810920e-02,prob(percent)=100,effectivebrlenIgrBrlens{all}_median=0.026660,rateIgrBrlens{all}_median=1.027474,rateIgrBrlens{all}_95%HPD={0.389835,2.746398},length_median=2.53709500e-02,length_95%HPD={6.03438200e-03,4.73038900e-02},effectivebrlenIgrBrlens{all}_mean=0.027261,effectivebrlenIgrBrlens{all}_95%HPD={0.013094,0.042826},length_mean=2.60265331e-02,rateIgrBrlens{all}_mean=1.296545],(30:1078.0[&height_median=4.20000000e-08,height_95%HPD={0.032712170985449825,35.37234290966811},height_mean=4.44221397e-08,prob=1.00000000e+00,prob(percent)=100,length_median=6.54030600e-02,rateIgrBrlens{all}_mean=0.681290,length_95%HPD={3.67565300e-02,9.55345100e-02},effectivebrlenIgrBrlens{all}_95%HPD={0.024701,0.059850},effectivebrlenIgrBrlens{all}_median=0.041722,rateIgrBrlens{all}_median=0.638665,length_mean=6.53623051e-02,effectivebrlenIgrBrlens{all}_mean=0.042168,rateIgrBrlens{all}_95%HPD={0.345064,1.119253}],(33:923.0[&prob=1.00000000e+00,height_95%HPD={0.03296390896082211,35.469587589070926},prob(percent)=100,height_median=4.25000001e-08,height_mean=4.44758419e-08,effectivebrlenIgrBrlens{all}_mean=0.048740,rateIgrBrlens{all}_median=0.844406,effectivebrlenIgrBrlens{all}_median=0.048211,length_95%HPD={3.17891900e-02,8.41452500e-02},rateIgrBrlens{all}_mean=0.892050,rateIgrBrlens{all}_95%HPD={0.389149,1.354981},length_median=5.69816100e-02,effectivebrlenIgrBrlens{all}_95%HPD={0.029685,0.069365},length_mean=5.72337789e-02],(39:638.0[&height_mean=4.44569644e-08,height_median=4.21000000e-08,prob(percent)=100,height_95%HPD={0.03276260265168788,35.39186269859623},prob=1.00000000e+00,length_median=2.44528600e-02,effectivebrlenIgrBrlens{all}_95%HPD={0.005716,0.029962},length_mean=2.52517366e-02,effectivebrlenIgrBrlens{all}_median=0.016279,rateIgrBrlens{all}_95%HPD={0.176172,1.584390},rateIgrBrlens{all}_mean=0.756128,effectivebrlenIgrBrlens{all}_mean=0.016775,rateIgrBrlens{all}_median=0.661345,length_95%HPD={8.13664400e-03,4.47714700e-02}],41:638.0[&height_mean=4.44569644e-08,height_median=4.21000000e-08,prob(percent)=100,height_95%HPD={0.03276260265168788,35.39186269859623},prob=1.00000000e+00,length_median=2.44528600e-02,effectivebrlenIgrBrlens{all}_95%HPD={0.023252,0.057116},length_mean=2.52517366e-02,effectivebrlenIgrBrlens{all}_median=0.039403,rateIgrBrlens{all}_95%HPD={0.628242,3.692648},effectivebrlenIgrBrlens{all}_mean=0.040152,rateIgrBrlens{all}_median=1.619554,rateIgrBrlens{all}_mean=1.869153,length_95%HPD={8.13664400e-03,4.47714700e-02}]):285.0[&prob(percent)=100,height_95%HPD={382.6418453063,969.850977495449},prob=1.00000000e+00,height_median=2.44529230e-02,height_mean=2.52517810e-02,length_mean=3.49138720e-02,effectivebrlenIgrBrlens{all}_median=0.034000,rateIgrBrlens{all}_95%HPD={0.410024,2.311839},effectivebrlenIgrBrlens{all}_mean=0.034804,rateIgrBrlens{all}_median=1.015714,effectivebrlenIgrBrlens{all}_95%HPD={0.017333,0.052903},length_95%HPD={9.32213300e-03,6.07868200e-02},rateIgrBrlens{all}_mean=1.167443,length_median=3.39977100e-02]):155.0[&prob=5.92321024e-01,prob(percent)=59,height_median=5.68366450e-02,height_mean=5.69974124e-02,height_95%HPD={650.5950695930059,1250.8076801581253},rateIgrBrlens{all}_95%HPD={0.000001,1.740555},effectivebrlenIgrBrlens{all}_95%HPD={0.000000,0.019969},rateIgrBrlens{all}_mean=0.660871,rateIgrBrlens{all}_median=0.471615,length_mean=1.50026591e-02,length_median=1.29439000e-02,length_95%HPD={1.84039600e-04,3.49570400e-02},effectivebrlenIgrBrlens{all}_mean=0.008000,effectivebrlenIgrBrlens{all}_median=0.006848]):800.0[&prob=1.00000000e+00,prob(percent)=100,height_95%HPD={803.2874807674574,1396.2344833794673},height_median=6.95663400e-02,height_mean=6.98099077e-02,effectivebrlenIgrBrlens{all}_mean=0.004503,effectivebrlenIgrBrlens{all}_95%HPD={0.000000,0.012427},rateIgrBrlens{all}_median=0.258176,length_mean=1.41749423e-02,effectivebrlenIgrBrlens{all}_median=0.003650,length_median=1.18165900e-02,rateIgrBrlens{all}_mean=0.374297,length_95%HPD={6.99207400e-05,3.49890400e-02},rateIgrBrlens{all}_95%HPD={0.000001,1.058962}]):415.0[&height_mean=9.47168687e-02,prob(percent)=100,prob=1.00000000e+00,height_95%HPD={1595.6598813401824,2221.1496134482145},height_median=9.42969010e-02,rateIgrBrlens{all}_mean=0.278632,rateIgrBrlens{all}_95%HPD={0.000001,1.095150},length_95%HPD={3.03984500e-05,1.30462800e-02},effectivebrlenIgrBrlens{all}_median=0.000355,effectivebrlenIgrBrlens{all}_mean=0.001083,effectivebrlenIgrBrlens{all}_95%HPD={0.000000,0.004612},length_mean=5.04847588e-03,length_median=3.90194900e-03,rateIgrBrlens{all}_median=0.083274],((((3:842.0[&height_mean=4.45600653e-08,height_median=4.29999999e-08,height_95%HPD={0.0332146057627208,35.56595748749486},prob=1.00000000e+00,prob(percent)=100,length_mean=4.36685777e-02,length_median=4.32742100e-02,length_95%HPD={2.38949400e-02,6.43699400e-02},effectivebrlenIgrBrlens{all}_mean=0.028105,rateIgrBrlens{all}_mean=0.675584,effectivebrlenIgrBrlens{all}_95%HPD={0.014380,0.043792},rateIgrBrlens{all}_95%HPD={0.314079,1.129404},effectivebrlenIgrBrlens{all}_median=0.027296,rateIgrBrlens{all}_median=0.633320],(4:613.0[&height_mean=4.44678510e-08,prob(percent)=100,height_95%HPD={0.03316454887350426,35.546752610214334},height_median=4.28999999e-08,prob=1.00000000e+00,length_median=2.18804600e-02,effectivebrlenIgrBrlens{all}_95%HPD={0.011077,0.036690},rateIgrBrlens{all}_mean=1.312447,length_mean=2.23714486e-02,effectivebrlenIgrBrlens{all}_median=0.023220,rateIgrBrlens{all}_95%HPD={0.340731,2.758097},effectivebrlenIgrBrlens{all}_mean=0.023687,rateIgrBrlens{all}_median=1.056424,length_95%HPD={4.78177500e-03,3.91414700e-02}],5:613.0[&prob=1.00000000e+00,height_median=4.28999999e-08,height_mean=4.44678510e-08,prob(percent)=100,height_95%HPD={0.03316454887350426,35.546752610214334},length_95%HPD={4.78177500e-03,3.91414700e-02},rateIgrBrlens{all}_mean=1.205688,rateIgrBrlens{all}_median=0.954744,length_median=2.18804600e-02,effectivebrlenIgrBrlens{all}_95%HPD={0.009484,0.035887},length_mean=2.23714486e-02,effectivebrlenIgrBrlens{all}_median=0.021329,rateIgrBrlens{all}_95%HPD={0.342988,2.673780},effectivebrlenIgrBrlens{all}_mean=0.021996]):229.0[&height_mean=2.23714931e-02,prob(percent)=100,height_95%HPD={370.1476936559752,953.4860104608983},height_median=2.18804690e-02,prob=1.00000000e+00,length_median=2.07204500e-02,effectivebrlenIgrBrlens{all}_95%HPD={0.010240,0.037711},rateIgrBrlens{all}_mean=1.489924,length_mean=2.12981953e-02,effectivebrlenIgrBrlens{all}_median=0.023390,rateIgrBrlens{all}_95%HPD={0.345962,3.491081},effectivebrlenIgrBrlens{all}_mean=0.023894,rateIgrBrlens{all}_median=1.134469,length_95%HPD={3.52496600e-03,4.01917000e-02}]):274.0[&prob(percent)=100,height_95%HPD={576.6106878580408,1179.7777505011065},prob=9.99866684e-01,height_median=4.32742710e-02,height_mean=4.36667889e-02,length_mean=2.85375440e-02,effectivebrlenIgrBrlens{all}_median=0.021895,rateIgrBrlens{all}_95%HPD={0.258956,1.947942},effectivebrlenIgrBrlens{all}_mean=0.022432,rateIgrBrlens{all}_median=0.797525,length_95%HPD={4.54238900e-03,5.02733800e-02},rateIgrBrlens{all}_mean=0.953944,length_median=2.77481900e-02,effectivebrlenIgrBrlens{all}_95%HPD={0.008897,0.037099}],(27:720.0[&prob=1.00000000e+00,height_median=4.20000000e-08,height_mean=4.43669444e-08,prob(percent)=100,height_95%HPD={0.032712170985449825,35.37234290966811},length_95%HPD={1.38465100e-02,5.86415500e-02},rateIgrBrlens{all}_mean=1.469199,length_median=3.45602300e-02,effectivebrlenIgrBrlens{all}_95%HPD={0.029571,0.066495},rateIgrBrlens{all}_median=1.347845,length_mean=3.57474664e-02,effectivebrlenIgrBrlens{all}_median=0.046626,rateIgrBrlens{all}_95%HPD={0.596088,2.598433},effectivebrlenIgrBrlens{all}_mean=0.047202],31:720.0[&prob=1.00000000e+00,height_median=4.20000000e-08,height_mean=4.43669444e-08,prob(percent)=100,height_95%HPD={0.032712170985449825,35.37234290966811},length_95%HPD={1.38465100e-02,5.86415500e-02},rateIgrBrlens{all}_mean=0.730538,length_median=3.45602300e-02,effectivebrlenIgrBrlens{all}_95%HPD={0.010551,0.038470},rateIgrBrlens{all}_median=0.668455,length_mean=3.57474664e-02,effectivebrlenIgrBrlens{all}_median=0.023283,rateIgrBrlens{all}_95%HPD={0.218033,1.343559},effectivebrlenIgrBrlens{all}_mean=0.023808]):396.0[&height_mean=3.57475108e-02,prob(percent)=100,height_95%HPD={471.39831422242867,1069.602945164685},prob=1.00000000e+00,height_median=3.45602386e-02,length_median=3.63015200e-02,effectivebrlenIgrBrlens{all}_95%HPD={0.018416,0.052428},rateIgrBrlens{all}_mean=1.098346,length_mean=3.64548510e-02,effectivebrlenIgrBrlens{all}_median=0.034699,rateIgrBrlens{all}_95%HPD={0.436847,2.130049},effectivebrlenIgrBrlens{all}_mean=0.035434,rateIgrBrlens{all}_median=0.959097,length_95%HPD={1.24486600e-02,5.91250800e-02}]):186.0[&prob(percent)=100,height_95%HPD={842.2744893120458,1432.3168029473165},prob=1.00000000e+00,height_median=7.20431630e-02,height_mean=7.22034278e-02,length_mean=6.55558302e-03,effectivebrlenIgrBrlens{all}_median=0.000534,rateIgrBrlens{all}_95%HPD={0.000001,0.750749},effectivebrlenIgrBrlens{all}_95%HPD={0.000000,0.005061},effectivebrlenIgrBrlens{all}_mean=0.001266,rateIgrBrlens{all}_median=0.098807,length_95%HPD={2.98881700e-05,1.72434200e-02},rateIgrBrlens{all}_mean=0.220319,length_median=5.07409600e-03],(7:824.0[&height_95%HPD={0.032712170985449825,35.37234290966811},prob=1.00000000e+00,height_median=4.20000000e-08,height_mean=4.44874683e-08,prob(percent)=100,effectivebrlenIgrBrlens{all}_mean=0.074136,rateIgrBrlens{all}_median=1.448195,length_95%HPD={2.57994300e-02,7.49644900e-02},effectivebrlenIgrBrlens{all}_median=0.073071,rateIgrBrlens{all}_mean=1.553000,rateIgrBrlens{all}_95%HPD={0.804738,2.512916},length_median=5.07739900e-02,effectivebrlenIgrBrlens{all}_95%HPD={0.050476,0.098808},length_mean=5.07924049e-02],36:824.0[&height_95%HPD={0.032712170985449825,35.37234290966811},prob=1.00000000e+00,height_median=4.20000000e-08,height_mean=4.44880016e-08,prob(percent)=100,effectivebrlenIgrBrlens{all}_mean=0.053743,rateIgrBrlens{all}_median=1.048304,length_95%HPD={2.57994300e-02,7.49644900e-02},rateIgrBrlens{all}_mean=1.116040,effectivebrlenIgrBrlens{all}_median=0.052846,length_median=5.07739900e-02,effectivebrlenIgrBrlens{all}_95%HPD={0.031628,0.076139},rateIgrBrlens{all}_95%HPD={0.543947,1.788943},length_mean=5.07903623e-02]):478.0[&prob=9.99733369e-01,height_median=5.07727270e-02,height_mean=5.07893651e-02,prob(percent)=100,height_95%HPD={560.0299346694801,1163.7944453761588},length_95%HPD={7.06757500e-03,5.16558700e-02},rateIgrBrlens{all}_mean=1.405188,length_median=2.69061400e-02,effectivebrlenIgrBrlens{all}_95%HPD={0.014717,0.053374},rateIgrBrlens{all}_median=1.210801,length_mean=2.79760634e-02,effectivebrlenIgrBrlens{all}_median=0.032387,rateIgrBrlens{all}_95%HPD={0.433421,2.825183},effectivebrlenIgrBrlens{all}_mean=0.033166]):405.0[&height_mean=7.87610534e-02,prob(percent)=100,height_95%HPD={1048.662140075322,1625.4527549671166},prob=1.00000000e+00,height_median=7.84536390e-02,length_median=1.23365300e-02,effectivebrlenIgrBrlens{all}_95%HPD={0.000000,0.018878},length_mean=1.35556284e-02,effectivebrlenIgrBrlens{all}_median=0.008869,rateIgrBrlens{all}_95%HPD={0.000004,2.436597},rateIgrBrlens{all}_mean=0.923173,effectivebrlenIgrBrlens{all}_mean=0.009290,rateIgrBrlens{all}_median=0.675300,length_95%HPD={6.88431700e-04,2.87515400e-02}],(9:1355.0[&prob(percent)=100,height_95%HPD={0.03281299219297599,35.41134693009877},prob=1.00000000e+00,height_median=4.22000001e-08,height_mean=4.44706919e-08,length_mean=5.88929263e-02,effectivebrlenIgrBrlens{all}_median=0.042320,rateIgrBrlens{all}_95%HPD={0.372352,1.228521},effectivebrlenIgrBrlens{all}_mean=0.043051,rateIgrBrlens{all}_median=0.726612,effectivebrlenIgrBrlens{all}_95%HPD={0.026816,0.062577},length_95%HPD={3.00551100e-02,8.89153000e-02},rateIgrBrlens{all}_mean=0.772495,length_median=5.85344400e-02],11:1355.0[&prob(percent)=100,height_95%HPD={0.033214605812757175,35.56595750668259},prob=1.00000000e+00,height_median=4.30000000e-08,height_mean=4.45171937e-08,length_mean=5.60155787e-02,effectivebrlenIgrBrlens{all}_median=0.050311,rateIgrBrlens{all}_95%HPD={0.491656,1.621197},effectivebrlenIgrBrlens{all}_mean=0.051187,rateIgrBrlens{all}_median=0.925952,length_95%HPD={2.37208900e-02,8.65985400e-02},rateIgrBrlens{all}_mean=0.980842,effectivebrlenIgrBrlens{all}_95%HPD={0.029437,0.072857},length_median=5.56189100e-02],12:1355.0[&prob(percent)=100,height_95%HPD={0.0332146057627208,35.56595748749486},prob=1.00000000e+00,height_median=4.29999999e-08,height_mean=4.45226383e-08,length_mean=6.93799542e-02,effectivebrlenIgrBrlens{all}_median=0.137142,rateIgrBrlens{all}_95%HPD={1.297188,3.418039},effectivebrlenIgrBrlens{all}_mean=0.138281,rateIgrBrlens{all}_median=1.969265,length_95%HPD={3.77935400e-02,9.96757100e-02},rateIgrBrlens{all}_mean=2.104904,effectivebrlenIgrBrlens{all}_95%HPD={0.099827,0.177990},length_median=6.99950000e-02],32:1355.0[&prob(percent)=100,height_95%HPD={0.03316454897365908,35.546752648658426},prob=1.00000000e+00,height_median=4.29000001e-08,height_mean=4.44955006e-08,length_mean=6.91325225e-02,effectivebrlenIgrBrlens{all}_median=0.064738,rateIgrBrlens{all}_95%HPD={0.561442,1.448023},effectivebrlenIgrBrlens{all}_mean=0.065299,rateIgrBrlens{all}_median=0.936978,length_95%HPD={4.09610900e-02,9.57344800e-02},rateIgrBrlens{all}_mean=0.978433,length_median=6.95664700e-02,effectivebrlenIgrBrlens{all}_95%HPD={0.043245,0.088366}],40:1355.0[&prob(percent)=100,height_95%HPD={0.0332146057627208,35.56595748749486},prob=1.00000000e+00,height_median=4.29999999e-08,height_mean=4.44795614e-08,length_mean=5.10690845e-02,effectivebrlenIgrBrlens{all}_median=0.043693,rateIgrBrlens{all}_95%HPD={0.422375,1.543402},effectivebrlenIgrBrlens{all}_mean=0.044539,rateIgrBrlens{all}_median=0.873737,length_95%HPD={2.27184200e-02,8.10657200e-02},rateIgrBrlens{all}_mean=0.933008,length_median=5.02025200e-02,effectivebrlenIgrBrlens{all}_95%HPD={0.024840,0.065817}],43:1355.0[&prob(percent)=100,height_95%HPD={0.0332146057627208,35.56595748749486},prob=1.00000000e+00,height_median=4.29999999e-08,height_mean=4.45419171e-08,length_mean=5.68422015e-02,effectivebrlenIgrBrlens{all}_median=0.031747,effectivebrlenIgrBrlens{all}_95%HPD={0.013819,0.051600},rateIgrBrlens{all}_95%HPD={0.246930,0.967078},effectivebrlenIgrBrlens{all}_mean=0.031896,rateIgrBrlens{all}_median=0.551174,length_95%HPD={2.86881800e-02,8.73670700e-02},rateIgrBrlens{all}_mean=0.582893,length_median=5.65256900e-02],47:1355.0[&prob(percent)=100,height_95%HPD={0.0332146057627208,35.56595748749486},prob=1.00000000e+00,height_median=4.29999999e-08,height_mean=4.45279163e-08,length_mean=5.88270916e-02,effectivebrlenIgrBrlens{all}_median=0.082885,rateIgrBrlens{all}_95%HPD={0.782186,2.402218},effectivebrlenIgrBrlens{all}_95%HPD={0.057319,0.108542},effectivebrlenIgrBrlens{all}_mean=0.083205,rateIgrBrlens{all}_median=1.403544,length_95%HPD={2.94723200e-02,8.75329700e-02},rateIgrBrlens{all}_mean=1.505480,length_median=5.87764100e-02]):352.0[&height_95%HPD={1106.9930001844252,1680.4471425832041},prob=1.00000000e+00,height_median=8.43270940e-02,height_mean=8.44575344e-02,prob(percent)=100,effectivebrlenIgrBrlens{all}_mean=0.001520,effectivebrlenIgrBrlens{all}_median=0.000743,rateIgrBrlens{all}_median=0.109816,length_95%HPD={7.54067900e-05,2.08853300e-02},rateIgrBrlens{all}_mean=0.224448,rateIgrBrlens{all}_95%HPD={0.000001,0.746695},length_median=6.15681800e-03,effectivebrlenIgrBrlens{all}_95%HPD={0.000000,0.005584},length_mean=7.85914749e-03]):586.0[&prob=1.00000000e+00,height_median=9.19300660e-02,height_mean=9.23166819e-02,prob(percent)=100,height_95%HPD={1442.6226054126885,2021.8226878905555},length_95%HPD={8.00602600e-05,1.95883000e-02},rateIgrBrlens{all}_mean=0.320680,rateIgrBrlens{all}_median=0.153168,length_median=5.90297400e-03,effectivebrlenIgrBrlens{all}_95%HPD={0.000000,0.007138},length_mean=7.44866271e-03,effectivebrlenIgrBrlens{all}_median=0.001028,rateIgrBrlens{all}_95%HPD={0.000001,1.027899},effectivebrlenIgrBrlens{all}_mean=0.001976]):171.0[&height_mean=9.97653446e-02,prob(percent)=100,height_95%HPD={1895.3636089497566,2765.9071688476347},height_median=9.92371700e-02,prob=1.00000000e+00,length_median=1.16729700e-01,effectivebrlenIgrBrlens{all}_95%HPD={0.155579,0.282047},rateIgrBrlens{all}_mean=1.917567,length_mean=1.18425944e-01,effectivebrlenIgrBrlens{all}_median=0.215995,rateIgrBrlens{all}_95%HPD={1.195580,2.852154},effectivebrlenIgrBrlens{all}_mean=0.218151,rateIgrBrlens{all}_median=1.857668,length_95%HPD={7.10800400e-02,1.70395000e-01}],(14:1038.0[&height_95%HPD={0.031797030306443305,35.0147272086471},prob=1.00000000e+00,height_median=4.01999999e-08,height_mean=4.39392721e-08,prob(percent)=100,effectivebrlenIgrBrlens{all}_mean=0.103469,rateIgrBrlens{all}_median=1.041303,effectivebrlenIgrBrlens{all}_median=0.102343,length_95%HPD={5.13252800e-02,1.46008200e-01},rateIgrBrlens{all}_mean=1.099226,rateIgrBrlens{all}_95%HPD={0.576625,1.730287},length_median=9.79350300e-02,effectivebrlenIgrBrlens{all}_95%HPD={0.062750,0.146345},length_mean=9.89648596e-02],15:1038.0[&height_95%HPD={0.031797030306443305,35.0147272086471},prob=1.00000000e+00,height_median=4.01999999e-08,height_mean=4.39392721e-08,prob(percent)=100,effectivebrlenIgrBrlens{all}_mean=0.089058,rateIgrBrlens{all}_median=0.901828,effectivebrlenIgrBrlens{all}_median=0.087920,length_95%HPD={5.13252800e-02,1.46008200e-01},rateIgrBrlens{all}_mean=0.943250,rateIgrBrlens{all}_95%HPD={0.464639,1.463411},length_median=9.79350300e-02,effectivebrlenIgrBrlens{all}_95%HPD={0.052939,0.129659},length_mean=9.89648596e-02]):1426.0[&prob=1.00000000e+00,height_median=9.79350780e-02,height_mean=9.89649035e-02,prob(percent)=100,height_95%HPD={763.3104229923965,1357.9164018061974},length_95%HPD={6.12820500e-02,1.79534800e-01},rateIgrBrlens{all}_mean=0.898953,length_median=1.18782700e-01,effectivebrlenIgrBrlens{all}_95%HPD={0.056214,0.151756},rateIgrBrlens{all}_median=0.866284,length_mean=1.19226385e-01,effectivebrlenIgrBrlens{all}_median=0.102007,rateIgrBrlens{all}_95%HPD={0.543514,1.372821},effectivebrlenIgrBrlens{all}_mean=0.103316]):237.0[&height_mean=2.18191289e-01,prob(percent)=100,height_95%HPD={2006.3387693220166,3015.6354890082584},prob=1.00000000e+00,height_median=2.17026750e-01,length_median=2.01885100e-02,effectivebrlenIgrBrlens{all}_95%HPD={0.000000,0.051609},rateIgrBrlens{all}_mean=1.264928,length_mean=2.30399699e-02,effectivebrlenIgrBrlens{all}_median=0.020946,rateIgrBrlens{all}_95%HPD={0.000001,3.152039},effectivebrlenIgrBrlens{all}_mean=0.022986,rateIgrBrlens{all}_median=0.940593,length_95%HPD={1.49851400e-04,5.30320500e-02}],(((22:975.0[&height_95%HPD={0.032712170985449825,35.37234290966811},prob=1.00000000e+00,height_median=4.20000000e-08,height_mean=4.42846914e-08,prob(percent)=100,effectivebrlenIgrBrlens{all}_mean=0.041956,rateIgrBrlens{all}_median=0.796386,length_95%HPD={2.09145800e-02,8.87797500e-02},rateIgrBrlens{all}_mean=0.878475,length_median=5.26150500e-02,effectivebrlenIgrBrlens{all}_95%HPD={0.024285,0.062209},effectivebrlenIgrBrlens{all}_median=0.041194,length_mean=5.34639431e-02,rateIgrBrlens{all}_95%HPD={0.313605,1.597038}],(23:780.0[&height_mean=4.42927970e-08,prob(percent)=100,height_median=4.20000000e-08,height_95%HPD={0.032712170985449825,35.37234290966811},prob=1.00000000e+00,length_median=3.92724000e-02,effectivebrlenIgrBrlens{all}_95%HPD={0.023805,0.060546},length_mean=4.05160424e-02,effectivebrlenIgrBrlens{all}_median=0.041167,rateIgrBrlens{all}_95%HPD={0.389641,2.040077},effectivebrlenIgrBrlens{all}_mean=0.041587,rateIgrBrlens{all}_median=1.051834,length_95%HPD={1.39403000e-02,6.75508800e-02},rateIgrBrlens{all}_mean=1.153383],58:780.0[&height_mean=4.43173004e-08,prob(percent)=100,height_95%HPD={0.032712170985449825,35.37234290966811},height_median=4.20000000e-08,prob=1.00000000e+00,length_median=4.76430600e-02,effectivebrlenIgrBrlens{all}_95%HPD={0.026098,0.065127},rateIgrBrlens{all}_mean=1.071990,length_mean=4.95307537e-02,effectivebrlenIgrBrlens{all}_median=0.044509,rateIgrBrlens{all}_95%HPD={0.316975,2.130352},effectivebrlenIgrBrlens{all}_mean=0.045174,rateIgrBrlens{all}_median=0.944353,length_95%HPD={1.48005200e-02,8.61151500e-02}]):195.0[&prob(percent)=62,height_95%HPD={516.6891686962244,1118.6686126932716},prob=6.22450340e-01,height_median=3.91209600e-02,height_mean=4.02921157e-02,length_mean=2.60523033e-02,effectivebrlenIgrBrlens{all}_median=0.020594,rateIgrBrlens{all}_95%HPD={0.104872,2.403274},effectivebrlenIgrBrlens{all}_mean=0.021117,rateIgrBrlens{all}_median=0.834462,length_95%HPD={2.96809500e-03,5.18725200e-02},rateIgrBrlens{all}_mean=1.108956,length_median=2.43924400e-02,effectivebrlenIgrBrlens{all}_95%HPD={0.005405,0.038082}]):182.0[&height_95%HPD={710.8500226606332,1308.8324688454534},prob=7.37634982e-01,height_median=6.13795400e-02,height_mean=6.23618906e-02,prob(percent)=74,effectivebrlenIgrBrlens{all}_mean=0.014814,rateIgrBrlens{all}_median=0.561647,rateIgrBrlens{all}_95%HPD={0.000014,1.697560},length_95%HPD={3.97479700e-04,5.26801500e-02},rateIgrBrlens{all}_mean=0.758518,length_median=2.26867000e-02,effectivebrlenIgrBrlens{all}_95%HPD={0.000000,0.031335},length_mean=2.49428941e-02,effectivebrlenIgrBrlens{all}_median=0.013845],57:1157.0[&height_95%HPD={0.03271217093499707,35.37234289013051},prob=1.00000000e+00,height_median=4.19999999e-08,height_mean=4.41785455e-08,prob(percent)=100,effectivebrlenIgrBrlens{all}_mean=0.090547,rateIgrBrlens{all}_median=1.118848,rateIgrBrlens{all}_95%HPD={0.609204,2.124874},length_95%HPD={3.81786000e-02,1.19277900e-01},rateIgrBrlens{all}_mean=1.222033,length_median=8.00373900e-02,effectivebrlenIgrBrlens{all}_95%HPD={0.062737,0.118702},length_mean=8.01505089e-02,effectivebrlenIgrBrlens{all}_median=0.089829]):399.0[&prob=1.00000000e+00,height_median=8.31830600e-02,height_mean=8.45822140e-02,prob(percent)=100,height_95%HPD={900.1691396040096,1487.7928502537875},length_95%HPD={4.59887900e-02,1.57581500e-01},rateIgrBrlens{all}_mean=0.915563,rateIgrBrlens{all}_median=0.861647,length_median=9.92118900e-02,effectivebrlenIgrBrlens{all}_95%HPD={0.050532,0.126266},length_mean=1.00810243e-01,effectivebrlenIgrBrlens{all}_median=0.085430,rateIgrBrlens{all}_95%HPD={0.483295,1.484852},effectivebrlenIgrBrlens{all}_mean=0.086818],((62:658.0[&prob=1.00000000e+00,height_median=4.29000000e-08,height_mean=4.47032969e-08,prob(percent)=100,height_95%HPD={0.03316454892358164,35.546752629436355},length_95%HPD={3.07588700e-03,3.88890300e-02},rateIgrBrlens{all}_mean=1.458444,length_median=1.82334300e-02,effectivebrlenIgrBrlens{all}_95%HPD={0.009863,0.031979},rateIgrBrlens{all}_median=1.141433,length_mean=1.97182459e-02,effectivebrlenIgrBrlens{all}_median=0.020407,rateIgrBrlens{all}_95%HPD={0.298780,3.502564},effectivebrlenIgrBrlens{all}_mean=0.020904],63:658.0[&prob=1.00000000e+00,height_median=4.29999999e-08,height_mean=4.47415051e-08,prob(percent)=100,height_95%HPD={0.0332146057627208,35.56595748749486},length_95%HPD={2.94820100e-03,3.15770900e-02},rateIgrBrlens{all}_mean=0.668552,length_median=1.53810700e-02,effectivebrlenIgrBrlens{all}_95%HPD={0.001525,0.016960},rateIgrBrlens{all}_median=0.529005,length_mean=1.63487196e-02,effectivebrlenIgrBrlens{all}_median=0.008325,rateIgrBrlens{all}_95%HPD={0.039666,1.547878},effectivebrlenIgrBrlens{all}_mean=0.008800],65:658.0[&prob=1.00000000e+00,height_median=4.20000001e-08,height_mean=4.47713892e-08,prob(percent)=100,height_95%HPD={0.032712171035902696,35.372342929205765},length_95%HPD={3.61487000e-03,3.97720600e-02},rateIgrBrlens{all}_mean=1.362973,length_median=1.99688300e-02,effectivebrlenIgrBrlens{all}_95%HPD={0.010000,0.032488},length_mean=2.10248482e-02,effectivebrlenIgrBrlens{all}_median=0.021107,rateIgrBrlens{all}_median=1.046287,rateIgrBrlens{all}_95%HPD={0.289342,3.264382},effectivebrlenIgrBrlens{all}_mean=0.021556]):216.0[&height_median=2.56409650e-02,height_mean=2.64184078e-02,prob(percent)=98,height_95%HPD={416.33938343489393,1007.1051747286103},prob=9.78402880e-01,length_median=1.98888600e-02,effectivebrlenIgrBrlens{all}_95%HPD={0.005480,0.034517},length_mean=2.13729625e-02,effectivebrlenIgrBrlens{all}_median=0.019457,rateIgrBrlens{all}_95%HPD={0.193542,3.244839},rateIgrBrlens{all}_mean=1.355456,effectivebrlenIgrBrlens{all}_mean=0.019985,rateIgrBrlens{all}_median=0.955425,length_95%HPD={1.48391300e-03,4.32236100e-02}],64:874.0[&height_mean=4.46875443e-08,height_median=4.20000000e-08,prob(percent)=100,height_95%HPD={0.032712170985449825,35.37234290966811},prob=1.00000000e+00,length_median=4.61935600e-02,effectivebrlenIgrBrlens{all}_95%HPD={0.012406,0.044110},length_mean=4.73154237e-02,effectivebrlenIgrBrlens{all}_median=0.026856,rateIgrBrlens{all}_95%HPD={0.216229,1.110061},effectivebrlenIgrBrlens{all}_mean=0.027508,rateIgrBrlens{all}_median=0.571953,rateIgrBrlens{all}_mean=0.632016,length_95%HPD={2.26495500e-02,7.31643100e-02}]):682.0[&prob(percent)=100,height_95%HPD={605.8173708834631,1207.0777828944574},prob=1.00000000e+00,height_median=4.65022310e-02,height_mean=4.76847963e-02,length_mean=1.38055322e-01,effectivebrlenIgrBrlens{all}_median=0.109255,rateIgrBrlens{all}_95%HPD={0.520852,1.182096},effectivebrlenIgrBrlens{all}_mean=0.110641,rateIgrBrlens{all}_median=0.801905,effectivebrlenIgrBrlens{all}_95%HPD={0.068478,0.153328},length_95%HPD={7.98538600e-02,1.94757400e-01},rateIgrBrlens{all}_mean=0.823443,length_median=1.36565300e-01]):1145.0[&height_95%HPD={1294.4940970682899,1861.4823512000926},prob=9.53339555e-01,height_median=1.82102383e-01,height_mean=1.83548128e-01,prob(percent)=95,effectivebrlenIgrBrlens{all}_mean=0.036723,rateIgrBrlens{all}_median=0.624095,length_95%HPD={1.37823100e-03,1.10750400e-01},rateIgrBrlens{all}_mean=0.681500,effectivebrlenIgrBrlens{all}_median=0.035533,length_median=5.62538500e-02,effectivebrlenIgrBrlens{all}_95%HPD={0.000003,0.071320},rateIgrBrlens{all}_95%HPD={0.036455,1.252630},length_mean=5.86629701e-02]):618.0[&prob=9.95200640e-01,height_median=2.39753787e-01,height_mean=2.41557062e-01,prob(percent)=100,height_95%HPD={2158.5229234560466,3397.407183041303},length_95%HPD={2.07541600e-02,1.28966700e-01},rateIgrBrlens{all}_mean=1.050225,length_median=6.94894400e-02,effectivebrlenIgrBrlens{all}_95%HPD={0.021093,0.116325},rateIgrBrlens{all}_median=0.953702,length_mean=7.17704411e-02,effectivebrlenIgrBrlens{all}_median=0.067893,rateIgrBrlens{all}_95%HPD={0.402392,1.965833},effectivebrlenIgrBrlens{all}_mean=0.068910])[&prob(percent)=100,height_95%HPD={2435.225102840519,4384.600248151482},prob=1.00000000e+00,height_median=3.27666410e-01,height_mean=3.30134070e-01,length_95%HPD={0.00000000e+00,0.00000000e+00},rateIgrBrlens{all}_mean=-nan,length_median=0.00000000e+00,effectivebrlenIgrBrlens{all}_95%HPD={1.000000,1.000000},length_mean=0.00000000e+00,effectivebrlenIgrBrlens{all}_median=1.000000,rateIgrBrlens{all}_95%HPD={inf,inf},rateIgrBrlens{all}_median=inf,effectivebrlenIgrBrlens{all}_mean=1.000000];
END;
