# Supplementary material for: A test of Generalized Bayesian dating: A new linguistic dating method
Source: PLoS One. 2020 Aug 12;15(8):e0236522. doi: 10.1371/journal.pone.0236522 (PMC7423060; doi:10.1371/journal.pone.0236522)
Supplement: S2 File — Python code for extracting median tree lengths for each constraint, generation of consensus trees, RevBayes code for performing Gamma regression and linear regression, and Python code for predicting ages. Age annotated consensus tree files for all the families. (ZIP) [file pone.0236522.s002.zip › S2 Supporting Information/Consensus_Trees_Ages/Ndu.dendropy.con.tre]

#NEXUS

BEGIN TAXA;
    DIMENSIONS NTAX=9;
    TAXLABELS
        BOIKIN
        KWUSAUN
        MANAMBU
        MAPRIK
        NGALA
        NYAURA
        WOSERA
        YELOGU
        YENGORU
  ;
END;

BEGIN TREES;
        Translate
             1 BOIKIN,
             2 KWUSAUN,
             3 MANAMBU,
             4 MAPRIK,
             5 NGALA,
             6 NYAURA,
             7 WOSERA,
             8 YELOGU,
             9 YENGORU
             ;
    TREE 1 = [&R] ((((1:673.0[&prob(percent)=100,height_95%HPD={0.04318884166200884,32.71632537610931},height_median=3.00000000e-08,height_mean=3.18909519e-08,prob=1.00000000e+00,length_mean=3.27557205e-02,effectivebrlenIgrBrlens{all}_median=0.003781,rateIgrBrlens{all}_mean=0.206810,rateIgrBrlens{all}_median=0.125866,rateIgrBrlens{all}_95%HPD={0.000001,0.651975},length_median=2.82038800e-02,length_95%HPD={2.99346400e-03,7.46266700e-02},effectivebrlenIgrBrlens{all}_mean=0.005294,effectivebrlenIgrBrlens{all}_95%HPD={0.000000,0.015821}],9:673.0[&prob=1.00000000e+00,height_mean=3.19413452e-08,height_95%HPD={0.04318884166200884,32.71632537610931},height_median=3.00000000e-08,prob(percent)=100,length_mean=3.37919470e-02,effectivebrlenIgrBrlens{all}_median=0.056475,effectivebrlenIgrBrlens{all}_95%HPD={0.028506,0.094311},rateIgrBrlens{all}_95%HPD={0.213075,7.164351},length_median=2.86448800e-02,length_95%HPD={3.19053400e-03,7.86772700e-02},rateIgrBrlens{all}_mean=2.707793,rateIgrBrlens{all}_median=1.987398,effectivebrlenIgrBrlens{all}_mean=0.058573]):323.0[&height_mean=3.25687762e-02,prob=9.72003733e-01,height_median=2.80402920e-02,prob(percent)=97,height_95%HPD={428.70624629732527,1021.1569248870445},length_mean=5.01737370e-02,length_95%HPD={1.14628600e-03,1.12441600e-01},length_median=4.30290200e-02,effectivebrlenIgrBrlens{all}_95%HPD={0.009878,0.080145},rateIgrBrlens{all}_mean=1.358227,rateIgrBrlens{all}_median=0.937522,rateIgrBrlens{all}_95%HPD={0.000002,3.608828},effectivebrlenIgrBrlens{all}_mean=0.043265,effectivebrlenIgrBrlens{all}_median=0.041499],2:996.0[&height_mean=3.19665151e-08,prob=1.00000000e+00,height_median=3.00000000e-08,height_95%HPD={0.04318884166200884,32.71632537610931},prob(percent)=100,length_mean=8.14023973e-02,length_95%HPD={1.50061600e-02,1.61607200e-01},effectivebrlenIgrBrlens{all}_mean=0.033017,length_median=7.36651700e-02,rateIgrBrlens{all}_mean=0.520006,rateIgrBrlens{all}_median=0.400758,rateIgrBrlens{all}_95%HPD={0.034495,1.181149},effectivebrlenIgrBrlens{all}_median=0.030526,effectivebrlenIgrBrlens{all}_95%HPD={0.005704,0.066084}]):430.0[&height_95%HPD={718.5485571637219,1315.1975238724585},height_mean=8.23192054e-02,prob=9.94267431e-01,prob(percent)=99,height_median=7.44472700e-02,length_mean=1.23726771e-01,length_95%HPD={1.45682300e-02,2.43702200e-01},length_median=1.16334200e-01,rateIgrBrlens{all}_mean=1.140028,rateIgrBrlens{all}_95%HPD={0.130875,2.666821},effectivebrlenIgrBrlens{all}_mean=0.109807,rateIgrBrlens{all}_median=0.894925,effectivebrlenIgrBrlens{all}_median=0.104361,effectivebrlenIgrBrlens{all}_95%HPD={0.024333,0.199444}],5:1426.0[&height_median=2.70000000e-08,prob=1.00000000e+00,height_95%HPD={0.06039627003582664,31.953950297783692},height_mean=3.18209479e-08,prob(percent)=100,length_95%HPD={7.96440100e-02,3.56009800e-01},effectivebrlenIgrBrlens{all}_mean=0.305123,rateIgrBrlens{all}_95%HPD={0.663858,2.858704},effectivebrlenIgrBrlens{all}_95%HPD={0.151407,0.473357},rateIgrBrlens{all}_mean=1.627642,rateIgrBrlens{all}_median=1.482862,length_mean=2.05496969e-01,effectivebrlenIgrBrlens{all}_median=0.291295,length_median=1.95302100e-01]):536.0[&height_95%HPD={1168.3418528479015,1734.5746735613188},prob=1.00000000e+00,prob(percent)=100,height_mean=2.05677555e-01,height_median=1.95355640e-01,effectivebrlenIgrBrlens{all}_mean=0.033357,length_95%HPD={5.21303000e-04,1.42287100e-01},rateIgrBrlens{all}_mean=0.861021,length_mean=5.30374352e-02,effectivebrlenIgrBrlens{all}_median=0.023500,rateIgrBrlens{all}_median=0.500329,rateIgrBrlens{all}_95%HPD={0.000001,2.747804},length_median=4.06546700e-02,effectivebrlenIgrBrlens{all}_95%HPD={0.000000,0.099256}],((3:1181.0[&prob=1.00000000e+00,height_95%HPD={0.04318884157316771,32.71632535081046},prob(percent)=100,height_median=2.99999999e-08,height_mean=3.18453939e-08,length_mean=1.51934446e-01,effectivebrlenIgrBrlens{all}_median=0.124368,length_median=1.39893800e-01,length_95%HPD={4.02007100e-02,2.86140400e-01},rateIgrBrlens{all}_median=0.887965,rateIgrBrlens{all}_95%HPD={0.300296,1.916760},rateIgrBrlens{all}_mean=0.993098,effectivebrlenIgrBrlens{all}_mean=0.129454,effectivebrlenIgrBrlens{all}_95%HPD={0.063730,0.207299}],6:1181.0[&height_95%HPD={0.04318884157316771,32.71632535081046},prob=1.00000000e+00,prob(percent)=100,height_mean=3.19842421e-08,height_median=2.99999999e-08,length_mean=1.53718622e-01,length_median=1.42177100e-01,effectivebrlenIgrBrlens{all}_mean=0.102656,rateIgrBrlens{all}_95%HPD={0.183647,1.465137},rateIgrBrlens{all}_median=0.697862,effectivebrlenIgrBrlens{all}_95%HPD={0.043616,0.163887},rateIgrBrlens{all}_mean=0.776608,effectivebrlenIgrBrlens{all}_median=0.099081,length_95%HPD={4.50474800e-02,2.94229900e-01}]):363.0[&height_mean=1.33761171e-01,prob(percent)=64,prob=6.39248100e-01,height_95%HPD={925.195613370313,1509.6471664741457},height_median=1.25527130e-01,length_median=4.91567000e-02,length_95%HPD={2.92538900e-04,1.53335100e-01},rateIgrBrlens{all}_median=0.311512,effectivebrlenIgrBrlens{all}_mean=0.021428,rateIgrBrlens{all}_mean=0.471693,effectivebrlenIgrBrlens{all}_median=0.016833,effectivebrlenIgrBrlens{all}_95%HPD={0.000000,0.060961},rateIgrBrlens{all}_95%HPD={0.000001,1.346135},length_mean=6.09129170e-02],(4:1022.0[&height_95%HPD={0.04318884166200884,32.71632537610931},prob(percent)=100,height_mean=3.20670311e-08,height_median=3.00000000e-08,prob=1.00000000e+00,length_95%HPD={9.19359400e-03,1.40702200e-01},rateIgrBrlens{all}_mean=0.442546,length_mean=6.69854223e-02,effectivebrlenIgrBrlens{all}_median=0.018405,effectivebrlenIgrBrlens{all}_95%HPD={0.000000,0.045707},rateIgrBrlens{all}_median=0.290373,length_median=5.94147000e-02,rateIgrBrlens{all}_95%HPD={0.000001,1.330362},effectivebrlenIgrBrlens{all}_mean=0.020192],(7:809.0[&height_mean=3.17770164e-08,height_median=3.00000000e-08,prob(percent)=100,height_95%HPD={0.04318884166200884,32.71632537610931},prob=1.00000000e+00,length_median=3.97444800e-02,effectivebrlenIgrBrlens{all}_95%HPD={0.000000,0.044061},length_mean=4.51224827e-02,effectivebrlenIgrBrlens{all}_median=0.016618,rateIgrBrlens{all}_95%HPD={0.000001,1.427457},effectivebrlenIgrBrlens{all}_mean=0.018740,rateIgrBrlens{all}_median=0.390715,rateIgrBrlens{all}_mean=0.525931,length_95%HPD={3.96496100e-03,9.53876500e-02}],8:809.0[&prob=1.00000000e+00,height_median=3.00000000e-08,height_mean=3.19100520e-08,prob(percent)=100,height_95%HPD={0.04318884166200884,32.71632537610931},length_95%HPD={2.77222500e-03,1.41035000e-01},rateIgrBrlens{all}_mean=3.815127,length_median=5.63053300e-02,effectivebrlenIgrBrlens{all}_95%HPD={0.074202,0.220272},length_mean=6.40742593e-02,effectivebrlenIgrBrlens{all}_median=0.140097,rateIgrBrlens{all}_95%HPD={0.496400,10.864307},rateIgrBrlens{all}_median=2.510080,effectivebrlenIgrBrlens{all}_mean=0.144417]):213.0[&height_mean=4.26290497e-02,height_median=3.71212300e-02,prob(percent)=58,height_95%HPD={546.9536955552556,1150.0969110598278},prob=5.84055459e-01,length_median=3.12757000e-02,effectivebrlenIgrBrlens{all}_95%HPD={0.000000,0.060724},length_mean=3.82414862e-02,effectivebrlenIgrBrlens{all}_median=0.029062,rateIgrBrlens{all}_95%HPD={0.000001,4.118764},effectivebrlenIgrBrlens{all}_mean=0.030485,rateIgrBrlens{all}_median=0.833439,rateIgrBrlens{all}_mean=1.371543,length_95%HPD={9.25004300e-04,9.47581100e-02}]):522.0[&prob(percent)=100,height_95%HPD={753.2740336516291,1348.4682942376924},prob=9.98533529e-01,height_median=8.00046500e-02,height_mean=8.66398830e-02,length_mean=1.00909461e-01,effectivebrlenIgrBrlens{all}_median=0.072483,rateIgrBrlens{all}_95%HPD={0.112908,2.535074},effectivebrlenIgrBrlens{all}_mean=0.075456,rateIgrBrlens{all}_median=0.799542,effectivebrlenIgrBrlens{all}_95%HPD={0.024447,0.136821},length_95%HPD={8.80585300e-03,2.15497300e-01},rateIgrBrlens{all}_mean=1.065599,length_median=9.03615900e-02]):418.0[&height_95%HPD={1294.7965953201162,1861.8121405901074},prob=7.69230769e-01,height_median=1.74485780e-01,height_mean=1.85062908e-01,prob(percent)=77,effectivebrlenIgrBrlens{all}_mean=0.047370,rateIgrBrlens{all}_median=0.513909,length_95%HPD={1.39109800e-03,1.94496900e-01},rateIgrBrlens{all}_mean=0.680932,effectivebrlenIgrBrlens{all}_median=0.040804,length_median=7.53327200e-02,effectivebrlenIgrBrlens{all}_95%HPD={0.000000,0.118393},rateIgrBrlens{all}_95%HPD={0.000001,1.714928},length_mean=8.61534171e-02])[&height_mean=2.69276769e-01,height_median=2.54299260e-01,prob(percent)=100,height_95%HPD={1668.770261096809,2332.7851662556427},prob=1.00000000e+00,effectivebrlenIgrBrlens{all}_mean=1.000000,rateIgrBrlens{all}_median=inf,length_95%HPD={0.00000000e+00,0.00000000e+00},rateIgrBrlens{all}_mean=-nan,effectivebrlenIgrBrlens{all}_median=1.000000,length_median=0.00000000e+00,effectivebrlenIgrBrlens{all}_95%HPD={1.000000,1.000000},rateIgrBrlens{all}_95%HPD={inf,inf},length_mean=0.00000000e+00];
END;
