# Supplementary material for: A test of Generalized Bayesian dating: A new linguistic dating method
Source: PLoS One. 2020 Aug 12;15(8):e0236522. doi: 10.1371/journal.pone.0236522 (PMC7423060; doi:10.1371/journal.pone.0236522)
Supplement: S2 File — Python code for extracting median tree lengths for each constraint, generation of consensus trees, RevBayes code for performing Gamma regression and linear regression, and Python code for predicting ages. Age annotated consensus tree files for all the families. (ZIP) [file pone.0236522.s002.zip › S2 Supporting Information/Consensus_Trees_Ages/Western_Daly.dendropy.con.tre]

#NEXUS

BEGIN TAXA;
    DIMENSIONS NTAX=9;
    TAXLABELS
        MARAMANADJI
        MARENGAR
        MARIDAN
        MARITHIEL
        MARITYABEN
        MARRIAMMU
        AMI
        MANDA
        MARANUNGGU
  ;
END;

BEGIN TREES;
        Translate
             1 MARAMANADJI,
             2 MARENGAR,
             3 MARIDAN,
             4 MARITHIEL,
             5 MARITYABEN,
             6 MARRIAMMU,
             7 AMI,
             8 MANDA,
             9 MARANUNGGU
             ;
    TREE 1 = [&R] (((7:770.0[&height_mean=3.56057086e-08,prob(percent)=100,height_median=2.00000001e-08,height_95%HPD={0.03362819688183911,29.79054496535957},prob=1.00000000e+00,length_median=4.03944300e-02,effectivebrlenIgrBrlens{all}_95%HPD={0.000000,0.030638},length_mean=5.09878224e-02,effectivebrlenIgrBrlens{all}_median=0.003208,rateIgrBrlens{all}_95%HPD={0.000001,0.743657},effectivebrlenIgrBrlens{all}_mean=0.007912,rateIgrBrlens{all}_median=0.071868,length_95%HPD={2.38403500e-03,1.27826800e-01},rateIgrBrlens{all}_mean=0.188634],8:770.0[&prob=1.00000000e+00,height_median=2.00000000e-08,height_mean=3.55079749e-08,prob(percent)=100,height_95%HPD={0.03362819677807734,29.790544930325048},length_95%HPD={2.70747100e-03,1.51291200e-01},rateIgrBrlens{all}_mean=2.662942,rateIgrBrlens{all}_median=1.772494,length_median=4.30066400e-02,effectivebrlenIgrBrlens{all}_95%HPD={0.023830,0.142904},length_mean=5.68653773e-02,effectivebrlenIgrBrlens{all}_median=0.076323,rateIgrBrlens{all}_95%HPD={0.000007,7.547137},effectivebrlenIgrBrlens{all}_mean=0.079221]):440.0[&height_mean=4.86611455e-02,prob(percent)=89,height_median=3.90091100e-02,height_95%HPD={506.86543860507606,1108.6981917169487},prob=8.94280763e-01,length_median=8.99082200e-02,effectivebrlenIgrBrlens{all}_95%HPD={0.000000,0.222544},length_mean=1.06169906e-01,effectivebrlenIgrBrlens{all}_median=0.109878,rateIgrBrlens{all}_95%HPD={0.000001,5.193043},effectivebrlenIgrBrlens{all}_mean=0.114572,rateIgrBrlens{all}_median=1.112680,length_95%HPD={2.98462000e-03,2.49338000e-01},rateIgrBrlens{all}_mean=1.783295],9:1210.0[&prob=1.00000000e+00,height_median=2.00000000e-08,height_mean=3.59190001e-08,prob(percent)=100,height_95%HPD={0.03362819677807734,29.790544930325048},length_95%HPD={1.08425100e-02,3.09178400e-01},rateIgrBrlens{all}_mean=1.113840,rateIgrBrlens{all}_median=0.579329,length_median=1.28918400e-01,effectivebrlenIgrBrlens{all}_95%HPD={0.000000,0.229641},length_mean=1.45193624e-01,effectivebrlenIgrBrlens{all}_median=0.084312,rateIgrBrlens{all}_95%HPD={0.000008,3.834023},effectivebrlenIgrBrlens{all}_mean=0.098417]):839.0[&height_mean=1.50857240e-01,prob(percent)=99,height_median=1.34186680e-01,height_95%HPD={951.694758587324,1534.0261300348295},prob=9.92934275e-01,length_median=3.51932900e-01,effectivebrlenIgrBrlens{all}_95%HPD={0.000000,0.969494},length_mean=4.04428876e-01,effectivebrlenIgrBrlens{all}_median=0.371929,rateIgrBrlens{all}_95%HPD={0.000014,2.770163},effectivebrlenIgrBrlens{all}_mean=0.429918,rateIgrBrlens{all}_median=1.014129,length_95%HPD={3.09349000e-02,8.84455100e-01},rateIgrBrlens{all}_mean=1.257674],((1:948.0[&height_95%HPD={0.03362819677807734,29.790544930325048},prob=1.00000000e+00,prob(percent)=100,height_mean=3.46363312e-08,height_median=2.00000000e-08,length_mean=1.07766088e-01,length_95%HPD={2.89068700e-03,2.69503300e-01},effectivebrlenIgrBrlens{all}_median=0.140268,length_median=8.97557400e-02,rateIgrBrlens{all}_95%HPD={0.013282,9.831086},rateIgrBrlens{all}_median=1.623888,effectivebrlenIgrBrlens{all}_mean=0.143454,rateIgrBrlens{all}_mean=2.968180,effectivebrlenIgrBrlens{all}_95%HPD={0.027010,0.252480}],3:948.0[&height_median=2.00000000e-08,height_mean=3.45708466e-08,prob(percent)=100,height_95%HPD={0.03362819677807734,29.790544930325048},prob=1.00000000e+00,length_median=6.09831800e-02,effectivebrlenIgrBrlens{all}_95%HPD={0.000000,0.021831},length_mean=7.11786881e-02,effectivebrlenIgrBrlens{all}_median=0.002685,rateIgrBrlens{all}_95%HPD={0.000001,0.356497},rateIgrBrlens{all}_mean=0.095258,effectivebrlenIgrBrlens{all}_mean=0.005866,rateIgrBrlens{all}_median=0.041807,length_95%HPD={5.12021700e-03,1.62509600e-01}]):345.0[&prob(percent)=53,height_95%HPD={678.1630755517714,1278.3378204185678},prob=5.30195974e-01,height_median=4.66682400e-02,height_mean=5.76745174e-02,length_mean=7.66697772e-02,effectivebrlenIgrBrlens{all}_median=0.029306,rateIgrBrlens{all}_95%HPD={0.000001,2.407587},effectivebrlenIgrBrlens{all}_mean=0.031271,rateIgrBrlens{all}_median=0.367225,effectivebrlenIgrBrlens{all}_95%HPD={0.000000,0.075321},length_95%HPD={1.79458700e-03,1.91022100e-01},rateIgrBrlens{all}_mean=0.728714,length_median=6.24699800e-02],(2:854.0[&height_95%HPD={0.03362819688183911,29.79054496535957},prob=1.00000000e+00,height_median=2.00000001e-08,height_mean=3.50155126e-08,prob(percent)=100,effectivebrlenIgrBrlens{all}_mean=0.077175,rateIgrBrlens{all}_median=1.847597,length_95%HPD={9.35949400e-04,1.48301000e-01},rateIgrBrlens{all}_mean=2.836021,effectivebrlenIgrBrlens{all}_median=0.073451,length_median=4.01816400e-02,effectivebrlenIgrBrlens{all}_95%HPD={0.031952,0.130823},rateIgrBrlens{all}_95%HPD={0.003395,8.365699},length_mean=5.38464522e-02],4:854.0[&prob(percent)=100,height_95%HPD={0.02139081277148621,30.380615501677294},prob=1.00000000e+00,height_median=2.18000000e-08,height_mean=3.49924237e-08,length_mean=2.84450233e-02,effectivebrlenIgrBrlens{all}_median=0.000243,rateIgrBrlens{all}_95%HPD={0.000001,0.309798},effectivebrlenIgrBrlens{all}_mean=0.001441,rateIgrBrlens{all}_median=0.011059,length_95%HPD={6.84113400e-04,7.85851200e-02},rateIgrBrlens{all}_mean=0.071284,effectivebrlenIgrBrlens{all}_95%HPD={0.000000,0.007051},length_median=2.07828600e-02],5:854.0[&height_mean=3.48297627e-08,height_median=2.00000001e-08,prob(percent)=100,height_95%HPD={0.03362819688183911,29.79054496535957},prob=1.00000000e+00,length_median=3.02732100e-02,effectivebrlenIgrBrlens{all}_95%HPD={0.001426,0.035231},length_mean=4.03041639e-02,effectivebrlenIgrBrlens{all}_median=0.014227,rateIgrBrlens{all}_95%HPD={0.000121,2.306763},effectivebrlenIgrBrlens{all}_mean=0.016244,rateIgrBrlens{all}_median=0.470825,rateIgrBrlens{all}_mean=0.774236,length_95%HPD={6.97598500e-04,1.07028800e-01}],6:854.0[&prob=1.00000000e+00,height_median=2.20000000e-08,height_mean=3.49445701e-08,prob(percent)=100,height_95%HPD={0.05345391212180961,30.476615659636938},length_95%HPD={3.75243400e-04,7.46271000e-02},rateIgrBrlens{all}_mean=0.065681,length_median=2.03496000e-02,effectivebrlenIgrBrlens{all}_95%HPD={0.000000,0.006313},length_mean=2.75773288e-02,effectivebrlenIgrBrlens{all}_median=0.000211,rateIgrBrlens{all}_95%HPD={0.000001,0.294332},effectivebrlenIgrBrlens{all}_mean=0.001293,rateIgrBrlens{all}_median=0.010212]):439.0[&height_mean=6.10343344e-02,height_median=5.10111100e-02,prob(percent)=88,height_95%HPD={588.9824119898987,1190.7704956277469},prob=8.82948940e-01,length_median=4.09361600e-02,effectivebrlenIgrBrlens{all}_95%HPD={0.000000,0.084206},length_mean=5.30967356e-02,effectivebrlenIgrBrlens{all}_median=0.041635,rateIgrBrlens{all}_95%HPD={0.000001,5.739717},effectivebrlenIgrBrlens{all}_mean=0.042377,rateIgrBrlens{all}_median=0.954577,rateIgrBrlens{all}_mean=1.774278,length_95%HPD={5.69697100e-04,1.38876500e-01}]):756.0[&prob(percent)=99,height_95%HPD={1038.3893154643004,1616.279695168368},prob=9.90001333e-01,height_median=1.36226540e-01,height_mean=1.53319197e-01,length_mean=4.03202131e-01,effectivebrlenIgrBrlens{all}_median=0.370821,rateIgrBrlens{all}_95%HPD={0.000003,2.752214},effectivebrlenIgrBrlens{all}_mean=0.429780,rateIgrBrlens{all}_median=1.011397,length_95%HPD={2.57100400e-02,8.72163800e-01},rateIgrBrlens{all}_mean=1.248370,effectivebrlenIgrBrlens{all}_95%HPD={0.000000,0.963555},length_median=3.49126900e-01])[&prob=1.00000000e+00,height_median=4.96663307e-01,height_mean=5.54716972e-01,prob(percent)=100,height_95%HPD={1729.5918430983616,2439.4192688278135},length_mean=0.00000000e+00,effectivebrlenIgrBrlens{all}_median=1.000000,rateIgrBrlens{all}_95%HPD={inf,inf},effectivebrlenIgrBrlens{all}_mean=1.000000,rateIgrBrlens{all}_median=inf,length_95%HPD={0.00000000e+00,0.00000000e+00},rateIgrBrlens{all}_mean=-nan,effectivebrlenIgrBrlens{all}_95%HPD={1.000000,1.000000},length_median=0.00000000e+00];
END;
