# Supplementary material for: A test of Generalized Bayesian dating: A new linguistic dating method
Source: PLoS One. 2020 Aug 12;15(8):e0236522. doi: 10.1371/journal.pone.0236522 (PMC7423060; doi:10.1371/journal.pone.0236522)
Supplement: S2 File — Python code for extracting median tree lengths for each constraint, generation of consensus trees, RevBayes code for performing Gamma regression and linear regression, and Python code for predicting ages. Age annotated consensus tree files for all the families. (ZIP) [file pone.0236522.s002.zip › S2 Supporting Information/Consensus_Trees_Ages/Mayan.dendropy.con.tre]

#NEXUS

BEGIN TAXA;
    DIMENSIONS NTAX=105;
    TAXLABELS
        'ACATECO_SAN_MIGUEL_ACATAN'
        AGUACATEC
        'AGUACATECO_AGUACATAN'
        'CENTRAL_QUICHE'
        'CENTRAL_QUICHE_SANTA_MARIA_CHIQUIMULA'
        CHORTI
        'CHORTI_JOCOTAN'
        CHUJ
        'CHUJ_SAN_MATEO_IXTATAN'
        'EASTERN_KEKCHI_CAHABON'
        'EASTERN_QUICHE_RABINAL'
        HUASTEC
        ITZAJ
        'IXIL_CHAJUL'
        JACALTEC
        'JACALTECO_WESTERN'
        KEKCHI
        KICHE
        'KICHEE_ALDEA_ARGUETA_SOLOLA'
        'KICHEE_CHICHICASTENANGO'
        'KICHEE_CANTEL'
        'KICHEE_CUBULCO'
        'KICHEE_CUNEN_1'
        'KICHEE_CUNEN_2'
        'KICHEE_JOYABAJ_1'
        'KICHEE_JOYABAJ_2'
        'KICHEE_MOMOSTENANGO'
        'KICHEE_NAHUALA_1'
        'KICHEE_NAHUALA_2'
        'KICHEE_RABINAL'
        'KICHEE_SAMAYAC_1'
        'KICHEE_SAMAYAC_2'
        'KICHEE_SAN_ANTONIO_ILOTENANGO'
        'KICHEE_SAN_JOSE_CHIQUILAJA_QUETZ'
        'KICHEE_SAN_MIGUEL_CHICAJ'
        'KICHEE_SANTA_CLARA_LA_LAGUNA'
        'KICHEE_SANTA_CRUZ_DE_EL_QUICHE'
        'KICHEE_SANTA_LUCIA_UTATLAN'
        'KICHEE_SANTA_MARIA_CHIQUIMULA_1'
        'KICHEE_SANTA_MARIA_CHIQUIMULA_2'
        'KICHEE_TOTONICAPAN_1'
        'KICHEE_TOTONICAPAN_2'
        'KICHEE_ZACUALPA'
        'KICHEE_ZUNIL'
        'MAM_CABRICAN'
        'MAM_SAN_ILDEFONSO_IXTAHUACAN'
        'MAM_SAN_PEDRO_NECTA'
        'MAM_SAN_RAFAEL_PETZAL'
        'MAM_SAN_SEBASTIAN_H'
        'MAM_TACANA_1'
        'MAM_TODOS_SANTOS_CUCHUMATAN_3'
        'MAYA_YUCATAN'
        'MAYA_YUCATECA'
        MOPAN
        'MOPAN_SAN_LUIS_PETEN'
        'NORTHERN_CAKCHIQUEL_SAN_MARTIN_JILOTEPEQUE'
        'NORTHERN_CAKCHIQUEL_TECPAN'
        'NORTHERN_MAM_SAN_ILDEFONSO_IXTAHUACAN'
        'POCOMAM_EASTERN'
        'POCOMAM_SAN_LUIS_JILOTEPEQUE'
        'POQOMCHI_WESTERN'
        QUICHE
        'SACAPULTECO_SACAPULAS_CENTRO'
        SIPAKAPENSE
        'SOUTHERN_CAKCHIQUEL_SAN_ANDRES_ITZAPA'
        'TECO_TECTITAN'
        TOJOLABAL
        'TZUTUJIL_SAN_JUAN_LA_LAGUNA'
        'TZUTUJIL_SANTIAGO_ATITLAN'
        'TZUTUJIL_WESTERN'
        USPANTEKO
        'WESTERN_CAKCHIQUEL_PATZUN'
        'WESTERN_KEKCHI_SAN_JUAN_CHAMELCO'
        'WESTERN_POCOMAM_SAN_CRISTOBAL_VERAPAZ'
        'WESTERN_QUICHE_MOMOSTENANGO'
        'WESTERN_QUICHE_SANTA_CATARINA_IXTAHUACAN'
        'WESTERN_QUICHE_TOTONICAPAN'
        'CHOL_TILA'
        'CHOL_TUMBALA'
        'TZELTAL_OXCHUC'
        'TZELTAL_BACHAJON'
        'TZOTZIL_SAN_ANDRES'
        'JAKALTEKO_EASTERN'
        'MAM_CAJOLA'
        'MAM_CONSEPCION_CHIQUIRICHAPA'
        'MAM_NORTHERN'
        'MAM_SAN_GASPAR_IXCHIL'
        'MAM_SAN_JUAN_ATITLAN'
        'MAM_SAN_JUAN_OSTUNCALCO'
        'MAM_SAN_MARTIN_SACATEPEQUEZ'
        'MAM_SAN_MIGUEL_SIGUILA'
        'MAM_SANTA_BARBARA'
        'MAM_SANTIAGO_CHIMALTENANGO'
        'MAM_TACANA_3'
        'MAM_TECTITAN'
        'MAM_TODOS_SANTOS_CUCHUMATAN_2'
        'QANJOBAL_SANTA_EULALIA'
        'SOUTHERN_MAM_SAN_JUAN_OSTUNCALCO'
        'HUASTEC_VERACRUZ'
        'MAM_TODOS_SANTOS_CUCHUMATAN_1'
        'ZINACANTAN_TZOTZIL'
        'CHONTAL_TABASCO'
        'MAM_TACANA_2'
        MOCHO
        LACANDON
  ;
END;

BEGIN TREES;
        Translate
             1 'ACATECO_SAN_MIGUEL_ACATAN',
             2 AGUACATEC,
             3 'AGUACATECO_AGUACATAN',
             4 'CENTRAL_QUICHE',
             5 'CENTRAL_QUICHE_SANTA_MARIA_CHIQUIMULA',
             6 CHORTI,
             7 'CHORTI_JOCOTAN',
             8 CHUJ,
             9 'CHUJ_SAN_MATEO_IXTATAN',
             10 'EASTERN_KEKCHI_CAHABON',
             11 'EASTERN_QUICHE_RABINAL',
             12 HUASTEC,
             13 ITZAJ,
             14 'IXIL_CHAJUL',
             15 JACALTEC,
             16 'JACALTECO_WESTERN',
             17 KEKCHI,
             18 KICHE,
             19 'KICHEE_ALDEA_ARGUETA_SOLOLA',
             20 'KICHEE_CHICHICASTENANGO',
             21 'KICHEE_CANTEL',
             22 'KICHEE_CUBULCO',
             23 'KICHEE_CUNEN_1',
             24 'KICHEE_CUNEN_2',
             25 'KICHEE_JOYABAJ_1',
             26 'KICHEE_JOYABAJ_2',
             27 'KICHEE_MOMOSTENANGO',
             28 'KICHEE_NAHUALA_1',
             29 'KICHEE_NAHUALA_2',
             30 'KICHEE_RABINAL',
             31 'KICHEE_SAMAYAC_1',
             32 'KICHEE_SAMAYAC_2',
             33 'KICHEE_SAN_ANTONIO_ILOTENANGO',
             34 'KICHEE_SAN_JOSE_CHIQUILAJA_QUETZ',
             35 'KICHEE_SAN_MIGUEL_CHICAJ',
             36 'KICHEE_SANTA_CLARA_LA_LAGUNA',
             37 'KICHEE_SANTA_CRUZ_DE_EL_QUICHE',
             38 'KICHEE_SANTA_LUCIA_UTATLAN',
             39 'KICHEE_SANTA_MARIA_CHIQUIMULA_1',
             40 'KICHEE_SANTA_MARIA_CHIQUIMULA_2',
             41 'KICHEE_TOTONICAPAN_1',
             42 'KICHEE_TOTONICAPAN_2',
             43 'KICHEE_ZACUALPA',
             44 'KICHEE_ZUNIL',
             45 'MAM_CABRICAN',
             46 'MAM_SAN_ILDEFONSO_IXTAHUACAN',
             47 'MAM_SAN_PEDRO_NECTA',
             48 'MAM_SAN_RAFAEL_PETZAL',
             49 'MAM_SAN_SEBASTIAN_H',
             50 'MAM_TACANA_1',
             51 'MAM_TODOS_SANTOS_CUCHUMATAN_3',
             52 'MAYA_YUCATAN',
             53 'MAYA_YUCATECA',
             54 MOPAN,
             55 'MOPAN_SAN_LUIS_PETEN',
             56 'NORTHERN_CAKCHIQUEL_SAN_MARTIN_JILOTEPEQUE',
             57 'NORTHERN_CAKCHIQUEL_TECPAN',
             58 'NORTHERN_MAM_SAN_ILDEFONSO_IXTAHUACAN',
             59 'POCOMAM_EASTERN',
             60 'POCOMAM_SAN_LUIS_JILOTEPEQUE',
             61 'POQOMCHI_WESTERN',
             62 QUICHE,
             63 'SACAPULTECO_SACAPULAS_CENTRO',
             64 SIPAKAPENSE,
             65 'SOUTHERN_CAKCHIQUEL_SAN_ANDRES_ITZAPA',
             66 'TECO_TECTITAN',
             67 TOJOLABAL,
             68 'TZUTUJIL_SAN_JUAN_LA_LAGUNA',
             69 'TZUTUJIL_SANTIAGO_ATITLAN',
             70 'TZUTUJIL_WESTERN',
             71 USPANTEKO,
             72 'WESTERN_CAKCHIQUEL_PATZUN',
             73 'WESTERN_KEKCHI_SAN_JUAN_CHAMELCO',
             74 'WESTERN_POCOMAM_SAN_CRISTOBAL_VERAPAZ',
             75 'WESTERN_QUICHE_MOMOSTENANGO',
             76 'WESTERN_QUICHE_SANTA_CATARINA_IXTAHUACAN',
             77 'WESTERN_QUICHE_TOTONICAPAN',
             78 'CHOL_TILA',
             79 'CHOL_TUMBALA',
             80 'TZELTAL_OXCHUC',
             81 'TZELTAL_BACHAJON',
             82 'TZOTZIL_SAN_ANDRES',
             83 'JAKALTEKO_EASTERN',
             84 'MAM_CAJOLA',
             85 'MAM_CONSEPCION_CHIQUIRICHAPA',
             86 'MAM_NORTHERN',
             87 'MAM_SAN_GASPAR_IXCHIL',
             88 'MAM_SAN_JUAN_ATITLAN',
             89 'MAM_SAN_JUAN_OSTUNCALCO',
             90 'MAM_SAN_MARTIN_SACATEPEQUEZ',
             91 'MAM_SAN_MIGUEL_SIGUILA',
             92 'MAM_SANTA_BARBARA',
             93 'MAM_SANTIAGO_CHIMALTENANGO',
             94 'MAM_TACANA_3',
             95 'MAM_TECTITAN',
             96 'MAM_TODOS_SANTOS_CUCHUMATAN_2',
             97 'QANJOBAL_SANTA_EULALIA',
             98 'SOUTHERN_MAM_SAN_JUAN_OSTUNCALCO',
             99 'HUASTEC_VERACRUZ',
             100 'MAM_TODOS_SANTOS_CUCHUMATAN_1',
             101 'ZINACANTAN_TZOTZIL',
             102 'CHONTAL_TABASCO',
             103 'MAM_TACANA_2',
             104 MOCHO,
             105 LACANDON
             ;
    TREE 1 = [&R] ((12:822.0[&height_mean=4.33949238e-08,prob(percent)=100,height_median=4.00000000e-08,height_95%HPD={0.0316944658970675,34.9742376431245},prob=1.00000000e+00,length_median=5.03178500e-02,effectivebrlenIgrBrlens{all}_95%HPD={0.006542,0.071544},length_mean=5.17700121e-02,effectivebrlenIgrBrlens{all}_median=0.037352,rateIgrBrlens{all}_95%HPD={0.187870,1.524040},effectivebrlenIgrBrlens{all}_mean=0.038823,rateIgrBrlens{all}_median=0.736365,length_95%HPD={1.84894300e-02,9.19124800e-02},rateIgrBrlens{all}_mean=0.799734],99:822.0[&height_mean=4.33949238e-08,prob(percent)=100,height_95%HPD={0.0316944658970675,34.9742376431245},height_median=4.00000000e-08,prob=1.00000000e+00,length_median=5.03178500e-02,effectivebrlenIgrBrlens{all}_95%HPD={0.035682,0.105334},rateIgrBrlens{all}_mean=1.598825,length_mean=5.17700121e-02,effectivebrlenIgrBrlens{all}_median=0.069582,rateIgrBrlens{all}_95%HPD={0.493269,3.181576},effectivebrlenIgrBrlens{all}_mean=0.070502,rateIgrBrlens{all}_median=1.391306,length_95%HPD={1.84894300e-02,9.19124800e-02}]):2591.0[&prob(percent)=100,height_95%HPD={558.4872800145246,1162.1664747329658},prob=1.00000000e+00,height_median=5.03178500e-02,height_mean=5.17700555e-02,length_mean=3.70456921e-01,effectivebrlenIgrBrlens{all}_median=0.368689,rateIgrBrlens{all}_95%HPD={0.721586,1.396979},effectivebrlenIgrBrlens{all}_mean=0.374614,rateIgrBrlens{all}_median=1.014190,length_95%HPD={2.45315100e-01,5.05006700e-01},rateIgrBrlens{all}_mean=1.024732,length_median=3.64317500e-01,effectivebrlenIgrBrlens{all}_95%HPD={0.243492,0.512471}],(((((((1:643.0[&height_95%HPD={0.032712170985449825,35.37234290966811},prob=1.00000000e+00,height_median=4.20000000e-08,height_mean=4.37223821e-08,prob(percent)=100,effectivebrlenIgrBrlens{all}_mean=0.036556,rateIgrBrlens{all}_median=1.446006,length_95%HPD={7.27777500e-03,4.54478900e-02},rateIgrBrlens{all}_mean=1.691840,length_median=2.50724600e-02,effectivebrlenIgrBrlens{all}_95%HPD={0.020908,0.054938},effectivebrlenIgrBrlens{all}_median=0.035871,length_mean=2.58082638e-02,rateIgrBrlens{all}_95%HPD={0.469659,3.377546}],97:643.0[&height_95%HPD={0.032712170985449825,35.37234290966811},prob=1.00000000e+00,height_median=4.20000000e-08,height_mean=4.37223821e-08,prob(percent)=100,effectivebrlenIgrBrlens{all}_mean=0.018837,rateIgrBrlens{all}_median=0.723633,rateIgrBrlens{all}_95%HPD={0.214737,1.750377},length_95%HPD={7.27777500e-03,4.54478900e-02},rateIgrBrlens{all}_mean=0.829143,length_median=2.50724600e-02,effectivebrlenIgrBrlens{all}_95%HPD={0.005428,0.032805},length_mean=2.58082638e-02,effectivebrlenIgrBrlens{all}_median=0.018073]):406.0[&prob=1.00000000e+00,height_median=2.50725310e-02,height_mean=2.58083075e-02,prob(percent)=100,height_95%HPD={394.24581842979484,982.6880491345149},length_95%HPD={1.26384600e-02,6.57781900e-02},rateIgrBrlens{all}_mean=1.305060,length_median=3.83754200e-02,effectivebrlenIgrBrlens{all}_95%HPD={0.021466,0.070282},length_mean=3.92243500e-02,effectivebrlenIgrBrlens{all}_median=0.044583,rateIgrBrlens{all}_95%HPD={0.463721,2.486024},effectivebrlenIgrBrlens{all}_mean=0.045551,rateIgrBrlens{all}_median=1.166026],((15:615.0[&prob=1.00000000e+00,height_median=4.28000000e-08,height_mean=4.37042358e-08,prob(percent)=100,height_95%HPD={0.03311445091908823,35.52751333985949},length_95%HPD={7.26232300e-03,4.19163500e-02},rateIgrBrlens{all}_mean=1.401721,length_median=2.16932400e-02,effectivebrlenIgrBrlens{all}_95%HPD={0.013431,0.044631},rateIgrBrlens{all}_median=1.216037,length_mean=2.32976400e-02,effectivebrlenIgrBrlens{all}_median=0.027270,rateIgrBrlens{all}_95%HPD={0.463682,2.789329},effectivebrlenIgrBrlens{all}_mean=0.028072],83:615.0[&prob=1.00000000e+00,height_median=4.29000000e-08,height_mean=4.37099471e-08,prob(percent)=100,height_95%HPD={0.03316454892358164,35.546752629436355},length_95%HPD={6.55723300e-03,4.44141400e-02},rateIgrBrlens{all}_mean=4.067455,length_median=2.23272500e-02,effectivebrlenIgrBrlens{all}_95%HPD={0.054793,0.111216},rateIgrBrlens{all}_median=3.633260,length_mean=2.43404279e-02,effectivebrlenIgrBrlens{all}_median=0.081987,rateIgrBrlens{all}_95%HPD={1.407220,7.809113},effectivebrlenIgrBrlens{all}_mean=0.083088]):148.0[&height_mean=2.27110784e-02,prob(percent)=87,height_95%HPD={371.2260915910492,954.7132596187307},prob=8.69561353e-01,height_median=2.10997660e-02,length_median=7.70709900e-03,effectivebrlenIgrBrlens{all}_95%HPD={0.000000,0.022772},rateIgrBrlens{all}_mean=2.083642,length_mean=8.76126071e-03,effectivebrlenIgrBrlens{all}_median=0.011273,rateIgrBrlens{all}_95%HPD={0.000001,5.740839},effectivebrlenIgrBrlens{all}_mean=0.011850,rateIgrBrlens{all}_median=1.394811,length_95%HPD={3.94959300e-04,1.96936800e-02}],16:763.0[&height_mean=4.36554424e-08,prob(percent)=100,height_95%HPD={0.032712170985449825,35.37234290966811},prob=1.00000000e+00,height_median=4.20000000e-08,length_median=2.96817500e-02,effectivebrlenIgrBrlens{all}_95%HPD={0.000000,0.016031},length_mean=3.07134447e-02,effectivebrlenIgrBrlens{all}_median=0.006444,rateIgrBrlens{all}_95%HPD={0.012035,0.536768},rateIgrBrlens{all}_mean=0.244775,effectivebrlenIgrBrlens{all}_mean=0.007296,rateIgrBrlens{all}_median=0.215763,length_95%HPD={1.18642100e-02,5.22680900e-02}]):286.0[&prob(percent)=100,height_95%HPD={501.00833441195584,1103.0038705994277},prob=9.96711257e-01,height_median=3.09479200e-02,height_mean=3.20885049e-02,length_mean=3.30060824e-02,effectivebrlenIgrBrlens{all}_median=0.028016,rateIgrBrlens{all}_95%HPD={0.250638,2.062800},effectivebrlenIgrBrlens{all}_mean=0.028709,effectivebrlenIgrBrlens{all}_95%HPD={0.008507,0.049392},rateIgrBrlens{all}_median=0.869062,length_95%HPD={7.63390700e-03,5.97906000e-02},rateIgrBrlens{all}_mean=1.008050,length_median=3.19140300e-02]):146.0[&height_95%HPD={773.0392155340065,1367.255610029104},prob=1.00000000e+00,height_median=6.40865370e-02,height_mean=6.50593038e-02,prob(percent)=100,effectivebrlenIgrBrlens{all}_mean=0.009825,rateIgrBrlens{all}_median=0.584641,effectivebrlenIgrBrlens{all}_median=0.008173,length_95%HPD={1.09122100e-04,3.57640100e-02},rateIgrBrlens{all}_mean=0.904084,rateIgrBrlens{all}_95%HPD={0.000001,2.411135},length_median=1.23940200e-02,effectivebrlenIgrBrlens{all}_95%HPD={0.000000,0.025560},length_mean=1.46939296e-02],104:1195.0[&height_95%HPD={0.03169446594839486,34.97423766340815},prob=1.00000000e+00,height_median=4.00000001e-08,height_mean=4.36659811e-08,prob(percent)=100,effectivebrlenIgrBrlens{all}_mean=0.074691,rateIgrBrlens{all}_median=0.942862,effectivebrlenIgrBrlens{all}_median=0.073245,length_95%HPD={4.95467200e-02,1.12987000e-01},rateIgrBrlens{all}_mean=0.966314,rateIgrBrlens{all}_95%HPD={0.520023,1.443387},length_median=7.86109800e-02,effectivebrlenIgrBrlens{all}_95%HPD={0.046165,0.106480},length_mean=7.97531897e-02]):423.0[&prob=1.00000000e+00,height_median=7.86110210e-02,height_mean=7.97532334e-02,prob(percent)=100,height_95%HPD={936.2457020148223,1519.3949947502304},length_95%HPD={4.07681700e-02,1.34096900e-01},rateIgrBrlens{all}_mean=1.114522,length_median=8.44222300e-02,effectivebrlenIgrBrlens{all}_95%HPD={0.053257,0.130971},rateIgrBrlens{all}_median=1.055602,length_mean=8.55488871e-02,effectivebrlenIgrBrlens{all}_median=0.088678,rateIgrBrlens{all}_95%HPD={0.572822,1.733918},effectivebrlenIgrBrlens{all}_mean=0.090119],((8:668.0[&height_95%HPD={0.03169446594839486,34.97423766340815},prob=1.00000000e+00,height_median=4.00000001e-08,height_mean=4.36233305e-08,prob(percent)=100,effectivebrlenIgrBrlens{all}_mean=0.037570,rateIgrBrlens{all}_median=1.327700,length_95%HPD={6.56654400e-03,5.31656700e-02},rateIgrBrlens{all}_mean=1.629288,effectivebrlenIgrBrlens{all}_median=0.036970,length_median=2.78702300e-02,effectivebrlenIgrBrlens{all}_95%HPD={0.019753,0.055893},rateIgrBrlens{all}_95%HPD={0.458532,3.700156},length_mean=2.90370524e-02],9:668.0[&prob(percent)=100,height_95%HPD={0.03169446594839486,34.97423766340815},prob=1.00000000e+00,height_median=4.00000001e-08,height_mean=4.36233305e-08,length_mean=2.90370524e-02,effectivebrlenIgrBrlens{all}_median=0.013499,rateIgrBrlens{all}_95%HPD={0.044317,1.193082},effectivebrlenIgrBrlens{all}_mean=0.014313,rateIgrBrlens{all}_median=0.475469,length_95%HPD={6.56654400e-03,5.31656700e-02},rateIgrBrlens{all}_mean=0.543083,effectivebrlenIgrBrlens{all}_95%HPD={0.000473,0.028288},length_median=2.78702300e-02]):523.0[&height_95%HPD={424.5674550028291,1016.7981117505021},prob=1.00000000e+00,height_median=2.78702400e-02,height_mean=2.90370960e-02,prob(percent)=100,effectivebrlenIgrBrlens{all}_mean=0.068947,rateIgrBrlens{all}_median=0.662823,length_95%HPD={5.63728000e-02,1.51992900e-01},rateIgrBrlens{all}_mean=0.687948,effectivebrlenIgrBrlens{all}_median=0.067795,length_median=1.02323900e-01,effectivebrlenIgrBrlens{all}_95%HPD={0.036827,0.103048},rateIgrBrlens{all}_95%HPD={0.395838,1.052271},length_mean=1.03268544e-01],67:1191.0[&height_95%HPD={0.03220550441231669,35.17515481540731},prob=1.00000000e+00,height_median=4.10000000e-08,height_mean=4.39848256e-08,prob(percent)=100,effectivebrlenIgrBrlens{all}_mean=0.135331,rateIgrBrlens{all}_median=1.020857,length_95%HPD={8.63185900e-02,1.78959500e-01},rateIgrBrlens{all}_mean=1.046813,length_median=1.31517600e-01,effectivebrlenIgrBrlens{all}_95%HPD={0.094163,0.180326},effectivebrlenIgrBrlens{all}_median=0.134034,length_mean=1.32305596e-01,rateIgrBrlens{all}_95%HPD={0.672335,1.499113}]):427.0[&prob=1.00000000e+00,height_median=1.31517655e-01,height_mean=1.32305640e-01,prob(percent)=100,height_95%HPD={934.6351316876074,1518.4009284495369},length_95%HPD={3.74959700e-04,7.33738800e-02},rateIgrBrlens{all}_mean=0.563899,length_median=2.95513100e-02,effectivebrlenIgrBrlens{all}_95%HPD={0.000000,0.041864},length_mean=3.29964805e-02,effectivebrlenIgrBrlens{all}_median=0.014931,rateIgrBrlens{all}_95%HPD={0.000002,1.259812},rateIgrBrlens{all}_median=0.474390,effectivebrlenIgrBrlens{all}_mean=0.017166]):464.0[&height_mean=1.65302120e-01,height_median=1.64029590e-01,prob(percent)=100,height_95%HPD={1364.2457225197888,1934.9011179916583},prob=1.00000000e+00,length_median=3.80257900e-02,effectivebrlenIgrBrlens{all}_95%HPD={0.000000,0.051280},length_mean=4.01129810e-02,effectivebrlenIgrBrlens{all}_median=0.021983,rateIgrBrlens{all}_95%HPD={0.000009,1.336577},effectivebrlenIgrBrlens{all}_mean=0.023827,rateIgrBrlens{all}_median=0.566882,rateIgrBrlens{all}_mean=0.652464,length_95%HPD={4.73706900e-04,8.09979200e-02}],(((6:741.0[&prob(percent)=100,height_95%HPD={0.03220550446319956,35.17515483530988},prob=1.00000000e+00,height_median=4.10000001e-08,height_mean=4.37732252e-08,length_mean=3.85432985e-02,effectivebrlenIgrBrlens{all}_median=0.061220,rateIgrBrlens{all}_95%HPD={0.718455,3.613148},effectivebrlenIgrBrlens{all}_mean=0.061907,rateIgrBrlens{all}_median=1.637856,length_95%HPD={1.25612400e-02,6.54713900e-02},rateIgrBrlens{all}_mean=1.849152,length_median=3.74951000e-02,effectivebrlenIgrBrlens{all}_95%HPD={0.037720,0.086104}],7:741.0[&height_mean=4.37732252e-08,prob(percent)=100,height_95%HPD={0.03220550446319956,35.17515483530988},height_median=4.10000001e-08,prob=1.00000000e+00,length_median=3.74951000e-02,effectivebrlenIgrBrlens{all}_95%HPD={0.011746,0.049427},rateIgrBrlens{all}_mean=0.879642,length_mean=3.85432985e-02,effectivebrlenIgrBrlens{all}_median=0.029835,rateIgrBrlens{all}_95%HPD={0.309708,1.673004},effectivebrlenIgrBrlens{all}_mean=0.030640,rateIgrBrlens{all}_median=0.797154,length_95%HPD={1.25612400e-02,6.54713900e-02}]):504.0[&prob(percent)=100,height_95%HPD={489.2693142128968,1089.370858992027},prob=1.00000000e+00,height_median=3.74951300e-02,height_mean=3.85433423e-02,length_mean=5.64061919e-02,effectivebrlenIgrBrlens{all}_median=0.069102,rateIgrBrlens{all}_95%HPD={0.645059,2.324309},effectivebrlenIgrBrlens{all}_mean=0.070256,rateIgrBrlens{all}_median=1.258989,length_95%HPD={2.44525100e-02,9.13715900e-02},rateIgrBrlens{all}_mean=1.350564,length_median=5.52787000e-02,effectivebrlenIgrBrlens{all}_95%HPD={0.038991,0.101883}],((78:685.0[&prob(percent)=100,height_95%HPD={0.032712170985449825,35.37234290966811},prob=1.00000000e+00,height_median=4.20000000e-08,height_mean=4.37881712e-08,length_mean=3.08046388e-02,effectivebrlenIgrBrlens{all}_median=0.027713,rateIgrBrlens{all}_95%HPD={0.350426,2.027434},effectivebrlenIgrBrlens{all}_95%HPD={0.013456,0.045086},effectivebrlenIgrBrlens{all}_mean=0.028557,rateIgrBrlens{all}_median=0.933474,length_95%HPD={9.51177900e-03,5.24913700e-02},rateIgrBrlens{all}_mean=1.051282,length_median=2.99212400e-02],79:685.0[&prob(percent)=100,height_95%HPD={0.032712170985449825,35.37234290966811},prob=1.00000000e+00,height_median=4.20000000e-08,height_mean=4.37881712e-08,length_mean=3.08046388e-02,effectivebrlenIgrBrlens{all}_median=0.036484,rateIgrBrlens{all}_95%HPD={0.442349,2.644406},effectivebrlenIgrBrlens{all}_mean=0.037192,rateIgrBrlens{all}_median=1.218682,effectivebrlenIgrBrlens{all}_95%HPD={0.019851,0.056050},length_95%HPD={9.51177900e-03,5.24913700e-02},rateIgrBrlens{all}_mean=1.381363,length_median=2.99212400e-02]):335.0[&height_95%HPD={439.2042156159166,1033.0732793022125},prob=1.00000000e+00,height_median=2.99212960e-02,height_mean=3.08046826e-02,prob(percent)=100,effectivebrlenIgrBrlens{all}_mean=0.061493,rateIgrBrlens{all}_median=1.267201,effectivebrlenIgrBrlens{all}_median=0.060431,length_95%HPD={1.75866300e-02,8.18823100e-02},rateIgrBrlens{all}_mean=1.424805,rateIgrBrlens{all}_95%HPD={0.563090,2.508265},length_median=4.78011500e-02,effectivebrlenIgrBrlens{all}_95%HPD={0.033666,0.090649},length_mean=4.85745618e-02],102:1020.0[&height_95%HPD={0.032712170985449825,35.37234290966811},prob=1.00000000e+00,height_median=4.20000000e-08,height_mean=4.38182587e-08,prob(percent)=100,effectivebrlenIgrBrlens{all}_mean=0.068199,rateIgrBrlens{all}_median=0.861413,length_95%HPD={4.84158100e-02,1.12734200e-01},rateIgrBrlens{all}_mean=0.885733,effectivebrlenIgrBrlens{all}_median=0.067245,length_median=7.83988100e-02,effectivebrlenIgrBrlens{all}_95%HPD={0.040633,0.096829},rateIgrBrlens{all}_95%HPD={0.519627,1.347702},length_mean=7.93792006e-02]):225.0[&prob=1.00000000e+00,height_median=7.83988372e-02,height_mean=7.93792444e-02,prob(percent)=100,height_95%HPD={752.1916194267652,1347.6386371090714},length_95%HPD={8.75310100e-05,3.87726200e-02},rateIgrBrlens{all}_mean=0.744793,length_median=1.29879300e-02,effectivebrlenIgrBrlens{all}_95%HPD={0.000000,0.027903},rateIgrBrlens{all}_median=0.522923,length_mean=1.55702898e-02,effectivebrlenIgrBrlens{all}_median=0.007880,rateIgrBrlens{all}_95%HPD={0.000001,2.120465},effectivebrlenIgrBrlens{all}_mean=0.009917]):343.0[&height_mean=9.49495342e-02,prob(percent)=100,height_95%HPD={994.0250555512164,1572.2332774485603},prob=1.00000000e+00,height_median=9.37143900e-02,length_median=6.69756700e-02,effectivebrlenIgrBrlens{all}_95%HPD={0.046871,0.126914},length_mean=6.80182742e-02,effectivebrlenIgrBrlens{all}_median=0.083799,rateIgrBrlens{all}_95%HPD={0.633652,2.497618},rateIgrBrlens{all}_mean=1.378397,effectivebrlenIgrBrlens{all}_mean=0.085199,rateIgrBrlens{all}_median=1.238923,length_95%HPD={2.70252800e-02,1.12352700e-01}],((80:650.0[&height_mean=4.36927754e-08,height_median=4.10000000e-08,prob(percent)=100,height_95%HPD={0.03220550441231669,35.17515481540731},prob=1.00000000e+00,length_median=2.58314000e-02,effectivebrlenIgrBrlens{all}_95%HPD={0.019425,0.051573},length_mean=2.66241444e-02,effectivebrlenIgrBrlens{all}_median=0.034420,rateIgrBrlens{all}_95%HPD={0.483336,3.576467},effectivebrlenIgrBrlens{all}_mean=0.035133,rateIgrBrlens{all}_median=1.329466,rateIgrBrlens{all}_mean=1.626271,length_95%HPD={6.18137200e-03,4.74290300e-02}],81:650.0[&height_mean=4.36903533e-08,prob(percent)=100,height_median=4.10000000e-08,height_95%HPD={0.03220550441231669,35.17515481540731},prob=1.00000000e+00,length_median=2.58020900e-02,effectivebrlenIgrBrlens{all}_95%HPD={0.001542,0.023595},length_mean=2.65927576e-02,effectivebrlenIgrBrlens{all}_median=0.011310,rateIgrBrlens{all}_95%HPD={0.068426,1.075876},effectivebrlenIgrBrlens{all}_mean=0.011916,rateIgrBrlens{all}_median=0.441649,length_95%HPD={6.18221200e-03,4.73001300e-02},rateIgrBrlens{all}_mean=0.500092]):306.0[&prob(percent)=99,height_95%HPD={400.6991532896925,990.0093311358469},prob=9.85111773e-01,height_median=2.56858310e-02,height_mean=2.64097002e-02,length_mean=2.72754662e-02,effectivebrlenIgrBrlens{all}_median=0.013901,rateIgrBrlens{all}_95%HPD={0.066946,1.486679},effectivebrlenIgrBrlens{all}_mean=0.014751,rateIgrBrlens{all}_median=0.532135,length_95%HPD={3.85166000e-03,5.31232400e-02},rateIgrBrlens{all}_mean=0.657210,effectivebrlenIgrBrlens{all}_95%HPD={0.000896,0.028754},length_median=2.61565800e-02],(82:649.0[&prob=1.00000000e+00,height_median=4.10000000e-08,height_mean=4.36417377e-08,prob(percent)=100,height_95%HPD={0.03220550441231669,35.17515481540731},length_95%HPD={8.46207800e-03,4.65502300e-02},rateIgrBrlens{all}_mean=1.098098,rateIgrBrlens{all}_median=0.956156,length_median=2.57525000e-02,effectivebrlenIgrBrlens{all}_95%HPD={0.012367,0.039680},length_mean=2.65151723e-02,effectivebrlenIgrBrlens{all}_median=0.024307,rateIgrBrlens{all}_95%HPD={0.352645,2.193745},effectivebrlenIgrBrlens{all}_mean=0.024935],101:649.0[&prob=1.00000000e+00,height_median=4.10000000e-08,height_mean=4.36417377e-08,prob(percent)=100,height_95%HPD={0.03220550441231669,35.17515481540731},length_95%HPD={8.46207800e-03,4.65502300e-02},rateIgrBrlens{all}_mean=1.440562,rateIgrBrlens{all}_median=1.219938,length_median=2.57525000e-02,effectivebrlenIgrBrlens{all}_95%HPD={0.017843,0.048114},length_mean=2.65151723e-02,effectivebrlenIgrBrlens{all}_median=0.031876,rateIgrBrlens{all}_95%HPD={0.481895,2.899201},effectivebrlenIgrBrlens{all}_mean=0.032505]):307.0[&height_mean=2.65152159e-02,prob(percent)=100,height_95%HPD={400.19237560308443,989.3555887475638},height_median=2.57525205e-02,prob=1.00000000e+00,length_median=2.55963500e-02,effectivebrlenIgrBrlens{all}_95%HPD={0.012037,0.045149},rateIgrBrlens{all}_mean=1.375869,length_mean=2.69080880e-02,effectivebrlenIgrBrlens{all}_median=0.027048,rateIgrBrlens{all}_95%HPD={0.334109,3.042048},effectivebrlenIgrBrlens{all}_mean=0.027801,rateIgrBrlens{all}_median=1.049347,length_95%HPD={3.61371600e-03,5.12969600e-02}]):632.0[&prob(percent)=100,height_95%HPD={690.8153351009692,1289.2303648469806},prob=1.00000000e+00,height_median=5.30032400e-02,height_mean=5.35324512e-02,length_mean=1.09435357e-01,effectivebrlenIgrBrlens{all}_median=0.091103,rateIgrBrlens{all}_95%HPD={0.485403,1.325061},effectivebrlenIgrBrlens{all}_mean=0.092350,rateIgrBrlens{all}_median=0.842158,length_95%HPD={6.16273000e-02,1.56170400e-01},rateIgrBrlens{all}_mean=0.870471,length_median=1.08990600e-01,effectivebrlenIgrBrlens{all}_95%HPD={0.054626,0.132157}]):494.0[&height_95%HPD={1345.3887570092002,1913.5174231651029},prob=1.00000000e+00,height_median=1.62418564e-01,height_mean=1.62967808e-01,prob(percent)=100,effectivebrlenIgrBrlens{all}_mean=0.039205,rateIgrBrlens{all}_median=0.950262,rateIgrBrlens{all}_95%HPD={0.285029,2.234061},length_95%HPD={8.58451200e-03,8.19044800e-02},rateIgrBrlens{all}_mean=1.101976,length_median=4.03843300e-02,effectivebrlenIgrBrlens{all}_95%HPD={0.011154,0.069724},length_mean=4.24472931e-02,effectivebrlenIgrBrlens{all}_median=0.037757]):1063.0[&prob=1.00000000e+00,height_median=2.04614522e-01,height_mean=2.05415101e-01,prob(percent)=100,height_95%HPD={1758.850888762896,2489.1415395883355},length_95%HPD={3.14466200e-05,5.30284900e-02},rateIgrBrlens{all}_mean=0.498208,length_median=1.61270500e-02,effectivebrlenIgrBrlens{all}_95%HPD={0.000000,0.028564},length_mean=2.02268781e-02,effectivebrlenIgrBrlens{all}_median=0.006775,rateIgrBrlens{all}_95%HPD={0.000001,1.365156},effectivebrlenIgrBrlens{all}_mean=0.009494,rateIgrBrlens{all}_median=0.374005],((((2:742.0[&height_95%HPD={0.03220550441231669,35.17515481540731},prob=1.00000000e+00,height_median=4.10000000e-08,height_mean=4.34540234e-08,prob(percent)=100,effectivebrlenIgrBrlens{all}_mean=0.033633,rateIgrBrlens{all}_median=0.856832,effectivebrlenIgrBrlens{all}_median=0.032850,length_95%HPD={1.46887700e-02,6.73924700e-02},rateIgrBrlens{all}_mean=0.959379,rateIgrBrlens{all}_95%HPD={0.302529,1.770827},length_median=3.76817200e-02,effectivebrlenIgrBrlens{all}_95%HPD={0.014948,0.053636},length_mean=3.90565944e-02],3:742.0[&prob(percent)=100,height_95%HPD={0.03220550441231669,35.17515481540731},prob=1.00000000e+00,height_median=4.10000000e-08,height_mean=4.34540234e-08,length_mean=3.90565944e-02,effectivebrlenIgrBrlens{all}_median=0.040069,rateIgrBrlens{all}_95%HPD={0.363353,2.262244},effectivebrlenIgrBrlens{all}_mean=0.040781,rateIgrBrlens{all}_median=1.039667,effectivebrlenIgrBrlens{all}_95%HPD={0.021766,0.061874},length_95%HPD={1.46887700e-02,6.73924700e-02},rateIgrBrlens{all}_mean=1.187985,length_median=3.76817200e-02]):419.0[&height_95%HPD={490.0692486724328,1090.5191900246812},prob=1.00000000e+00,height_median=3.76817440e-02,height_mean=3.90566378e-02,prob(percent)=100,effectivebrlenIgrBrlens{all}_mean=0.066590,rateIgrBrlens{all}_median=0.857873,effectivebrlenIgrBrlens{all}_median=0.065484,length_95%HPD={3.68156000e-02,1.17477000e-01},rateIgrBrlens{all}_mean=0.900980,rateIgrBrlens{all}_95%HPD={0.453143,1.420374},length_median=7.70951100e-02,effectivebrlenIgrBrlens{all}_95%HPD={0.036825,0.099314},length_mean=7.76577449e-02],14:1161.0[&height_95%HPD={0.03169446594839486,34.97423766340815},prob=1.00000000e+00,height_median=4.00000001e-08,height_mean=4.36784134e-08,prob(percent)=100,effectivebrlenIgrBrlens{all}_mean=0.094346,rateIgrBrlens{all}_median=0.802024,length_95%HPD={7.91369700e-02,1.55792800e-01},rateIgrBrlens{all}_mean=0.822037,effectivebrlenIgrBrlens{all}_median=0.092967,length_median=1.16455300e-01,effectivebrlenIgrBrlens{all}_95%HPD={0.060318,0.131105},rateIgrBrlens{all}_95%HPD={0.510388,1.156798},length_mean=1.16714339e-01]):912.0[&prob=1.00000000e+00,height_median=1.16455324e-01,height_mean=1.16714383e-01,prob(percent)=100,height_95%HPD={902.6945161476144,1489.9641779999954},length_95%HPD={2.86070300e-04,5.54284800e-02},rateIgrBrlens{all}_mean=0.575502,length_median=2.25190500e-02,effectivebrlenIgrBrlens{all}_95%HPD={0.000000,0.029747},rateIgrBrlens{all}_median=0.469532,length_mean=2.50806409e-02,effectivebrlenIgrBrlens{all}_median=0.011106,rateIgrBrlens{all}_95%HPD={0.000001,1.390817},effectivebrlenIgrBrlens{all}_mean=0.012554],(((45:804.0[&prob(percent)=100,height_95%HPD={0.0332146057627208,35.56595748749486},prob=1.00000000e+00,height_median=4.29999999e-08,height_mean=4.35465535e-08,length_mean=4.91584505e-02,effectivebrlenIgrBrlens{all}_median=0.057492,rateIgrBrlens{all}_95%HPD={0.569327,2.772098},effectivebrlenIgrBrlens{all}_mean=0.058477,rateIgrBrlens{all}_median=1.191991,length_95%HPD={1.51846600e-02,8.64743900e-02},rateIgrBrlens{all}_mean=1.382452,length_median=4.73862900e-02,effectivebrlenIgrBrlens{all}_95%HPD={0.036625,0.083020}],49:804.0[&prob(percent)=100,height_95%HPD={0.033214605812757175,35.56595750668259},prob=1.00000000e+00,height_median=4.30000000e-08,height_mean=4.35501422e-08,length_mean=4.72449992e-02,effectivebrlenIgrBrlens{all}_median=0.027932,rateIgrBrlens{all}_95%HPD={0.294618,1.095125},effectivebrlenIgrBrlens{all}_mean=0.028476,rateIgrBrlens{all}_median=0.597166,length_95%HPD={1.97216000e-02,7.38276200e-02},rateIgrBrlens{all}_mean=0.634315,length_median=4.73171700e-02,effectivebrlenIgrBrlens{all}_95%HPD={0.011674,0.046042}]):1006.0[&height_95%HPD={544.0220500672176,1147.35853456611},prob=5.55130883e-01,height_median=4.22633160e-02,height_mean=4.23850222e-02,prob(percent)=56,effectivebrlenIgrBrlens{all}_mean=0.012842,rateIgrBrlens{all}_median=0.514910,rateIgrBrlens{all}_95%HPD={0.000001,1.373891},length_95%HPD={1.50753900e-03,4.89562400e-02},rateIgrBrlens{all}_mean=0.622772,length_median=2.36115700e-02,effectivebrlenIgrBrlens{all}_95%HPD={0.000000,0.025405},length_mean=2.47938074e-02,effectivebrlenIgrBrlens{all}_median=0.012195],((((46:540.0[&height_95%HPD={0.0332146057627208,35.56595748749486},prob=1.00000000e+00,height_median=4.29999999e-08,height_mean=4.35343919e-08,prob(percent)=100,effectivebrlenIgrBrlens{all}_mean=0.014857,rateIgrBrlens{all}_median=0.949642,length_95%HPD={4.83630100e-03,2.93074400e-02},rateIgrBrlens{all}_mean=1.108773,effectivebrlenIgrBrlens{all}_median=0.014319,length_median=1.52025800e-02,effectivebrlenIgrBrlens{all}_95%HPD={0.005933,0.024527},rateIgrBrlens{all}_95%HPD={0.254968,2.314128},length_mean=1.59008295e-02],88:540.0[&height_95%HPD={0.0332146057627208,35.56595748749486},prob=1.00000000e+00,height_median=4.29999999e-08,height_mean=4.35343919e-08,prob(percent)=100,effectivebrlenIgrBrlens{all}_mean=0.017199,rateIgrBrlens{all}_median=1.116006,length_95%HPD={4.83630100e-03,2.93074400e-02},rateIgrBrlens{all}_mean=1.294233,effectivebrlenIgrBrlens{all}_median=0.016689,length_median=1.52025800e-02,effectivebrlenIgrBrlens{all}_95%HPD={0.007501,0.026962},rateIgrBrlens{all}_95%HPD={0.331181,2.628631},length_mean=1.59008295e-02]):219.0[&prob=1.00000000e+00,height_median=1.52026450e-02,height_mean=1.59008730e-02,prob(percent)=100,height_95%HPD={300.1563815616806,866.8427084425988},length_95%HPD={2.39292600e-03,3.24243300e-02},rateIgrBrlens{all}_mean=1.412839,length_median=1.69248400e-02,effectivebrlenIgrBrlens{all}_95%HPD={0.007278,0.031715},length_mean=1.75776203e-02,effectivebrlenIgrBrlens{all}_median=0.018665,rateIgrBrlens{all}_median=1.092242,rateIgrBrlens{all}_95%HPD={0.254913,3.138742},effectivebrlenIgrBrlens{all}_mean=0.019227],48:759.0[&prob=1.00000000e+00,height_median=4.29999999e-08,height_mean=4.35328902e-08,prob(percent)=100,height_95%HPD={0.0332146057627208,35.56595748749486},length_95%HPD={1.55457100e-02,5.02675700e-02},rateIgrBrlens{all}_mean=0.965217,length_median=3.28007500e-02,effectivebrlenIgrBrlens{all}_95%HPD={0.016411,0.044747},length_mean=3.29499840e-02,effectivebrlenIgrBrlens{all}_median=0.029214,rateIgrBrlens{all}_95%HPD={0.417789,1.615952},rateIgrBrlens{all}_median=0.903657,effectivebrlenIgrBrlens{all}_mean=0.029866]):242.0[&height_mean=3.15605627e-02,height_median=3.13950820e-02,prob(percent)=52,height_95%HPD={495.2876385417853,1096.9095959233548},prob=5.15754855e-01,length_median=7.62639100e-03,effectivebrlenIgrBrlens{all}_95%HPD={0.000000,0.009852},length_mean=8.79531164e-03,effectivebrlenIgrBrlens{all}_median=0.003300,rateIgrBrlens{all}_95%HPD={0.000001,1.860576},effectivebrlenIgrBrlens{all}_mean=0.003917,rateIgrBrlens{all}_median=0.391995,rateIgrBrlens{all}_mean=0.608781,length_95%HPD={2.40649900e-04,2.02580300e-02}],51:1001.0[&height_mean=4.35401485e-08,height_median=4.30000000e-08,prob(percent)=100,height_95%HPD={0.033214605812757175,35.56595750668259},prob=1.00000000e+00,length_median=3.34729400e-02,effectivebrlenIgrBrlens{all}_95%HPD={0.016389,0.044565},length_mean=3.35902394e-02,effectivebrlenIgrBrlens{all}_median=0.029694,rateIgrBrlens{all}_95%HPD={0.442062,1.650766},effectivebrlenIgrBrlens{all}_mean=0.030341,rateIgrBrlens{all}_median=0.893662,rateIgrBrlens{all}_mean=0.956759,length_95%HPD={1.66674300e-02,5.10331500e-02}],(96:607.0[&height_95%HPD={0.0332146057627208,35.56595748749486},prob=1.00000000e+00,height_median=4.29999999e-08,height_mean=4.35428053e-08,prob(percent)=100,effectivebrlenIgrBrlens{all}_mean=0.022772,rateIgrBrlens{all}_median=1.045857,rateIgrBrlens{all}_95%HPD={0.380906,2.511915},length_95%HPD={7.57996800e-03,3.76030500e-02},rateIgrBrlens{all}_mean=1.188532,length_median=2.12296100e-02,effectivebrlenIgrBrlens{all}_95%HPD={0.008245,0.037871},length_mean=2.17279562e-02,effectivebrlenIgrBrlens{all}_median=0.022064],100:607.0[&height_95%HPD={0.0332146057627208,35.56595748749486},prob=1.00000000e+00,height_median=4.29999999e-08,height_mean=4.35432275e-08,prob(percent)=100,effectivebrlenIgrBrlens{all}_mean=0.065145,rateIgrBrlens{all}_median=3.046168,rateIgrBrlens{all}_95%HPD={1.317546,6.720443},length_95%HPD={7.47460300e-03,3.74895700e-02},rateIgrBrlens{all}_mean=3.536446,length_median=2.12296100e-02,effectivebrlenIgrBrlens{all}_95%HPD={0.042467,0.087627},length_mean=2.17270311e-02,effectivebrlenIgrBrlens{all}_median=0.064323]):394.0[&prob=9.99466690e-01,height_median=2.12278760e-02,height_mean=2.17234478e-02,prob(percent)=100,height_95%HPD={364.1985188949028,946.2438301945053},length_95%HPD={1.70755300e-03,2.67163900e-02},rateIgrBrlens{all}_mean=2.844498,rateIgrBrlens{all}_median=2.194351,length_median=1.28602400e-02,effectivebrlenIgrBrlens{all}_95%HPD={0.012764,0.045807},length_mean=1.37160518e-02,effectivebrlenIgrBrlens{all}_median=0.028480,rateIgrBrlens{all}_95%HPD={0.550182,7.291448},effectivebrlenIgrBrlens{all}_mean=0.029045]):246.0[&height_mean=4.15587035e-02,prob(percent)=94,height_median=4.12449910e-02,height_95%HPD={729.7749283831205,1326.5615874645448},prob=9.40091551e-01,length_median=9.94003800e-03,effectivebrlenIgrBrlens{all}_95%HPD={0.003970,0.024361},length_mean=1.10575987e-02,effectivebrlenIgrBrlens{all}_median=0.012913,rateIgrBrlens{all}_95%HPD={0.168418,4.424161},effectivebrlenIgrBrlens{all}_mean=0.013395,rateIgrBrlens{all}_median=1.284365,length_95%HPD={5.93462000e-04,2.33323500e-02},rateIgrBrlens{all}_mean=1.783757],47:1247.0[&height_mean=4.35670966e-08,prob(percent)=100,height_95%HPD={0.033214605812757175,35.56595750668259},height_median=4.30000000e-08,prob=1.00000000e+00,length_median=5.00417800e-02,effectivebrlenIgrBrlens{all}_95%HPD={0.017278,0.047813},rateIgrBrlens{all}_mean=0.678172,length_mean=4.99594783e-02,effectivebrlenIgrBrlens{all}_median=0.031757,rateIgrBrlens{all}_95%HPD={0.334772,1.147410},effectivebrlenIgrBrlens{all}_mean=0.032475,rateIgrBrlens{all}_median=0.636505,length_95%HPD={2.80517600e-02,7.08819800e-02}],(58:769.0[&height_95%HPD={0.033214605812757175,35.56595750668259},prob=1.00000000e+00,height_median=4.30000000e-08,height_mean=4.35032448e-08,prob(percent)=100,effectivebrlenIgrBrlens{all}_mean=0.048053,rateIgrBrlens{all}_median=1.149682,effectivebrlenIgrBrlens{all}_median=0.047315,length_95%HPD={1.90849900e-02,6.34750300e-02},rateIgrBrlens{all}_mean=1.227094,rateIgrBrlens{all}_95%HPD={0.609167,2.005475},length_median=4.13708700e-02,effectivebrlenIgrBrlens{all}_95%HPD={0.026582,0.069232},length_mean=4.15843110e-02],86:769.0[&height_95%HPD={0.033214605812757175,35.56595750668259},prob=1.00000000e+00,height_median=4.30000000e-08,height_mean=4.35349892e-08,prob(percent)=100,effectivebrlenIgrBrlens{all}_mean=0.062141,rateIgrBrlens{all}_median=1.480098,length_95%HPD={2.08534000e-02,6.67338400e-02},effectivebrlenIgrBrlens{all}_median=0.061413,rateIgrBrlens{all}_mean=1.563639,rateIgrBrlens{all}_95%HPD={0.744391,2.518710},length_median=4.20380800e-02,effectivebrlenIgrBrlens{all}_95%HPD={0.039593,0.084924},length_mean=4.25820183e-02]):478.0[&prob=6.14994889e-01,height_median=3.84429570e-02,height_mean=3.87933249e-02,prob(percent)=61,height_95%HPD={506.88953637007756,1108.725076160958},length_95%HPD={1.66104700e-04,2.73238100e-02},rateIgrBrlens{all}_mean=1.019749,length_median=1.04739500e-02,effectivebrlenIgrBrlens{all}_95%HPD={0.000000,0.023509},rateIgrBrlens{all}_median=0.711213,length_mean=1.18562769e-02,effectivebrlenIgrBrlens{all}_median=0.008592,rateIgrBrlens{all}_95%HPD={0.000001,2.909952},effectivebrlenIgrBrlens{all}_mean=0.009602]):563.0[&height_mean=5.63885768e-02,prob(percent)=100,height_95%HPD={995.3151079187935,1573.8620431118686},prob=9.99688903e-01,height_median=5.58997200e-02,length_median=1.14091600e-02,effectivebrlenIgrBrlens{all}_95%HPD={0.005705,0.024975},rateIgrBrlens{all}_mean=1.687771,length_mean=1.24561283e-02,effectivebrlenIgrBrlens{all}_median=0.014039,rateIgrBrlens{all}_95%HPD={0.237218,4.151498},effectivebrlenIgrBrlens{all}_mean=0.014602,rateIgrBrlens{all}_median=1.228698,length_95%HPD={9.14392000e-04,2.53689700e-02}],((50:647.0[&height_mean=4.34638087e-08,height_median=4.23000002e-08,prob(percent)=100,height_95%HPD={0.032863339693948876,35.43079573355668},prob=1.00000000e+00,length_median=2.49361800e-02,effectivebrlenIgrBrlens{all}_95%HPD={0.010357,0.040433},length_mean=2.61594835e-02,effectivebrlenIgrBrlens{all}_median=0.024284,rateIgrBrlens{all}_95%HPD={0.349594,2.148238},effectivebrlenIgrBrlens{all}_mean=0.024958,rateIgrBrlens{all}_median=0.959818,rateIgrBrlens{all}_mean=1.081476,length_95%HPD={7.52674600e-03,4.54833800e-02}],103:647.0[&height_mean=4.34930339e-08,height_median=4.29999999e-08,prob(percent)=100,height_95%HPD={0.0332146057627208,35.56595748749486},prob=1.00000000e+00,length_median=2.61285200e-02,effectivebrlenIgrBrlens{all}_95%HPD={0.018233,0.053704},length_mean=2.77062525e-02,effectivebrlenIgrBrlens{all}_median=0.034463,rateIgrBrlens{all}_95%HPD={0.480710,2.930854},effectivebrlenIgrBrlens{all}_mean=0.035324,rateIgrBrlens{all}_median=1.312089,rateIgrBrlens{all}_mean=1.489558,length_95%HPD={7.74680800e-03,5.02850200e-02}]):276.0[&prob(percent)=66,height_95%HPD={398.45105171039773,987.3645788086046},prob=6.55659748e-01,height_median=2.25486080e-02,height_mean=2.32724359e-02,length_mean=1.30592168e-02,effectivebrlenIgrBrlens{all}_median=0.010517,rateIgrBrlens{all}_95%HPD={0.000001,3.149601},effectivebrlenIgrBrlens{all}_mean=0.011126,rateIgrBrlens{all}_median=0.827961,length_95%HPD={4.13157200e-04,2.79023800e-02},rateIgrBrlens{all}_mean=1.209994,effectivebrlenIgrBrlens{all}_95%HPD={0.000000,0.022471},length_median=1.18633800e-02],94:923.0[&prob(percent)=100,height_95%HPD={0.03311445091908823,35.52751333985949},prob=1.00000000e+00,height_median=4.28000000e-08,height_mean=4.35325939e-08,length_mean=4.15938435e-02,effectivebrlenIgrBrlens{all}_median=0.046516,rateIgrBrlens{all}_95%HPD={0.558678,2.148232},effectivebrlenIgrBrlens{all}_mean=0.047218,rateIgrBrlens{all}_median=1.145858,length_95%HPD={1.80732800e-02,6.73798100e-02},rateIgrBrlens{all}_mean=1.238414,effectivebrlenIgrBrlens{all}_95%HPD={0.026837,0.067498},length_median=4.08049800e-02],95:923.0[&prob(percent)=100,height_95%HPD={0.0332146057627208,35.56595748749486},prob=1.00000000e+00,height_median=4.29999999e-08,height_mean=4.35397471e-08,length_mean=3.72490811e-02,effectivebrlenIgrBrlens{all}_median=0.037902,rateIgrBrlens{all}_95%HPD={0.422725,2.053894},effectivebrlenIgrBrlens{all}_mean=0.038676,rateIgrBrlens{all}_median=1.036071,length_95%HPD={1.51399800e-02,6.22284000e-02},rateIgrBrlens{all}_mean=1.150248,length_median=3.61576800e-02,effectivebrlenIgrBrlens{all}_95%HPD={0.021845,0.057651}]):887.0[&height_95%HPD={650.6070818963598,1250.822230144167},prob=9.99288920e-01,height_median=4.66937900e-02,height_mean=4.76205963e-02,prob(percent)=100,effectivebrlenIgrBrlens{all}_mean=0.028486,rateIgrBrlens{all}_median=1.136859,length_95%HPD={4.63155200e-03,4.82660800e-02},rateIgrBrlens{all}_mean=1.429168,length_median=2.46455800e-02,effectivebrlenIgrBrlens{all}_95%HPD={0.010233,0.047322},effectivebrlenIgrBrlens{all}_median=0.027795,length_mean=2.56982034e-02,rateIgrBrlens{all}_95%HPD={0.330605,3.249303}],((((84:533.0[&height_95%HPD={0.033214605812757175,35.56595750668259},prob=1.00000000e+00,height_median=4.30000000e-08,height_mean=4.35722146e-08,prob(percent)=100,effectivebrlenIgrBrlens{all}_mean=0.006264,rateIgrBrlens{all}_median=0.390651,effectivebrlenIgrBrlens{all}_median=0.005731,length_95%HPD={3.08482700e-03,2.80024600e-02},rateIgrBrlens{all}_mean=0.471613,rateIgrBrlens{all}_95%HPD={0.000029,1.052737},length_median=1.44338800e-02,effectivebrlenIgrBrlens{all}_95%HPD={0.000474,0.013270},length_mean=1.52361249e-02],91:533.0[&height_95%HPD={0.033214605812757175,35.56595750668259},prob=1.00000000e+00,height_median=4.30000000e-08,height_mean=4.35808969e-08,prob(percent)=100,effectivebrlenIgrBrlens{all}_mean=0.022831,rateIgrBrlens{all}_median=1.481656,length_95%HPD={3.02757300e-03,3.02484300e-02},rateIgrBrlens{all}_mean=1.828236,effectivebrlenIgrBrlens{all}_median=0.022367,length_median=1.47964100e-02,effectivebrlenIgrBrlens{all}_95%HPD={0.011579,0.036151},rateIgrBrlens{all}_95%HPD={0.479237,4.244091},length_mean=1.58118572e-02]):193.0[&prob=8.96937914e-01,height_median=1.41353150e-02,height_mean=1.48088401e-02,prob(percent)=90,height_95%HPD={296.37124229916276,860.893096477412},length_95%HPD={1.02396600e-03,2.76426600e-02},rateIgrBrlens{all}_mean=0.714067,length_median=1.24864400e-02,effectivebrlenIgrBrlens{all}_95%HPD={0.000000,0.015895},rateIgrBrlens{all}_median=0.521038,length_mean=1.34981414e-02,effectivebrlenIgrBrlens{all}_median=0.006684,rateIgrBrlens{all}_95%HPD={0.000003,1.766058},effectivebrlenIgrBrlens{all}_mean=0.007383],85:726.0[&prob=1.00000000e+00,height_median=4.30000000e-08,height_mean=4.35544958e-08,prob(percent)=100,height_95%HPD={0.033214605812757175,35.56595750668259},length_95%HPD={1.09921300e-02,5.09597500e-02},rateIgrBrlens{all}_mean=1.752828,length_median=2.90008900e-02,effectivebrlenIgrBrlens{all}_95%HPD={0.029684,0.064203},length_mean=3.00322941e-02,effectivebrlenIgrBrlens{all}_median=0.045877,rateIgrBrlens{all}_median=1.581431,rateIgrBrlens{all}_95%HPD={0.667002,3.186160},effectivebrlenIgrBrlens{all}_mean=0.046551]):129.0[&height_median=2.65426190e-02,height_mean=2.70599255e-02,prob(percent)=54,height_95%HPD={472.4410577482916,1070.7575010543644},prob=5.36376161e-01,length_median=8.97149900e-03,effectivebrlenIgrBrlens{all}_95%HPD={0.000000,0.015261},length_mean=1.04436221e-02,effectivebrlenIgrBrlens{all}_median=0.005734,rateIgrBrlens{all}_95%HPD={0.000001,2.351964},rateIgrBrlens{all}_mean=0.820286,effectivebrlenIgrBrlens{all}_mean=0.006398,rateIgrBrlens{all}_median=0.571316,length_95%HPD={1.09468900e-04,2.46282100e-02}],98:855.0[&prob=1.00000000e+00,height_median=4.30000000e-08,height_95%HPD={0.033214605812757175,35.56595750668259},prob(percent)=100,height_mean=4.35739172e-08,length_95%HPD={1.07958500e-02,5.86894900e-02},effectivebrlenIgrBrlens{all}_95%HPD={0.017458,0.047893},rateIgrBrlens{all}_mean=1.095456,effectivebrlenIgrBrlens{all}_mean=0.032122,rateIgrBrlens{all}_median=0.977635,length_mean=3.35816651e-02,effectivebrlenIgrBrlens{all}_median=0.031425,rateIgrBrlens{all}_95%HPD={0.376120,2.142186},length_median=3.27939500e-02]):170.0[&height_mean=3.44626606e-02,prob=7.11212835e-01,height_median=3.39064600e-02,height_95%HPD={591.398935250652,1193.1980323557236},prob(percent)=71,length_median=1.08878600e-02,effectivebrlenIgrBrlens{all}_95%HPD={0.000000,0.018510},effectivebrlenIgrBrlens{all}_median=0.008269,length_95%HPD={2.91089200e-04,2.59243700e-02},rateIgrBrlens{all}_mean=1.009263,effectivebrlenIgrBrlens{all}_mean=0.008837,rateIgrBrlens{all}_median=0.709066,length_mean=1.21162005e-02,rateIgrBrlens{all}_95%HPD={0.000001,2.706572}],(89:619.0[&height_95%HPD={0.0332146057627208,35.56595748749486},height_median=4.29999999e-08,prob(percent)=100,height_mean=4.35878543e-08,prob=1.00000000e+00,effectivebrlenIgrBrlens{all}_mean=0.016934,rateIgrBrlens{all}_median=0.731742,length_mean=2.29684991e-02,effectivebrlenIgrBrlens{all}_median=0.016447,rateIgrBrlens{all}_95%HPD={0.253517,1.716434},length_median=2.24265200e-02,effectivebrlenIgrBrlens{all}_95%HPD={0.006659,0.028142},length_95%HPD={7.52612300e-03,3.94190600e-02},rateIgrBrlens{all}_mean=0.846674],90:619.0[&height_95%HPD={0.0332146057627208,35.56595748749486},height_median=4.29999999e-08,prob(percent)=100,height_mean=4.35878543e-08,prob=1.00000000e+00,effectivebrlenIgrBrlens{all}_mean=0.033560,rateIgrBrlens{all}_mean=1.697965,length_mean=2.29684991e-02,effectivebrlenIgrBrlens{all}_median=0.032895,effectivebrlenIgrBrlens{all}_95%HPD={0.019050,0.049344},length_median=2.24265200e-02,rateIgrBrlens{all}_95%HPD={0.565789,3.413773},length_95%HPD={7.52612300e-03,3.94190600e-02},rateIgrBrlens{all}_median=1.484472]):406.0[&height_mean=2.29685427e-02,prob(percent)=100,height_median=2.24266080e-02,height_95%HPD={374.93094017753185,959.0175945819368},prob=1.00000000e+00,length_median=2.07509500e-02,effectivebrlenIgrBrlens{all}_95%HPD={0.010107,0.036724},length_mean=2.16386659e-02,effectivebrlenIgrBrlens{all}_median=0.022054,rateIgrBrlens{all}_95%HPD={0.298521,2.995838},effectivebrlenIgrBrlens{all}_mean=0.022736,rateIgrBrlens{all}_median=1.064158,length_95%HPD={4.04786900e-03,4.06902700e-02},rateIgrBrlens{all}_mean=1.354094]):785.0[&prob(percent)=95,height_95%HPD={757.1721697248915,1352.166983390328},prob=9.54935336e-01,height_median=4.64164290e-02,height_mean=4.69034302e-02,length_mean=1.55099880e-02,effectivebrlenIgrBrlens{all}_median=0.013184,rateIgrBrlens{all}_95%HPD={0.000123,3.220578},effectivebrlenIgrBrlens{all}_mean=0.013884,rateIgrBrlens{all}_median=0.910192,length_95%HPD={6.40810500e-04,3.24750900e-02},rateIgrBrlens{all}_mean=1.280482,effectivebrlenIgrBrlens{all}_95%HPD={0.002595,0.026377},length_median=1.40086900e-02],((87:667.0[&prob(percent)=100,height_95%HPD={0.0332146057627208,35.56595748749486},prob=1.00000000e+00,height_median=4.29999999e-08,height_mean=4.35237421e-08,length_mean=2.90168714e-02,effectivebrlenIgrBrlens{all}_median=0.021900,effectivebrlenIgrBrlens{all}_95%HPD={0.009930,0.037765},rateIgrBrlens{all}_95%HPD={0.315755,1.631577},effectivebrlenIgrBrlens{all}_mean=0.022741,rateIgrBrlens{all}_median=0.784929,length_95%HPD={1.00819300e-02,5.01827700e-02},rateIgrBrlens{all}_mean=0.870064,length_median=2.78068400e-02],93:667.0[&prob(percent)=100,height_95%HPD={0.0332146057627208,35.56595748749486},prob=1.00000000e+00,height_median=4.29999999e-08,height_mean=4.35383183e-08,length_mean=2.85951727e-02,effectivebrlenIgrBrlens{all}_median=0.033136,rateIgrBrlens{all}_95%HPD={0.483885,2.409913},effectivebrlenIgrBrlens{all}_95%HPD={0.018188,0.050450},effectivebrlenIgrBrlens{all}_mean=0.033807,rateIgrBrlens{all}_median=1.198684,length_95%HPD={1.02846200e-02,4.79563100e-02},rateIgrBrlens{all}_mean=1.325115,length_median=2.77021800e-02]):205.0[&height_95%HPD={423.69243926677865,1015.8793365565391},prob=9.32625217e-01,height_median=2.71301720e-02,height_mean=2.79042375e-02,prob(percent)=93,effectivebrlenIgrBrlens{all}_mean=0.014460,effectivebrlenIgrBrlens{all}_median=0.013830,rateIgrBrlens{all}_median=0.736829,length_95%HPD={1.17554300e-03,3.98700400e-02},rateIgrBrlens{all}_mean=0.942409,rateIgrBrlens{all}_95%HPD={0.000001,2.148668},length_median=1.81614100e-02,effectivebrlenIgrBrlens{all}_95%HPD={0.000000,0.027310},length_mean=1.96176712e-02],92:872.0[&height_95%HPD={0.0332146057627208,35.56595748749486},prob=1.00000000e+00,height_median=4.29999999e-08,height_mean=4.35227461e-08,prob(percent)=100,effectivebrlenIgrBrlens{all}_mean=0.037527,rateIgrBrlens{all}_median=0.819727,effectivebrlenIgrBrlens{all}_median=0.036913,length_95%HPD={2.27285000e-02,7.02707000e-02},rateIgrBrlens{all}_mean=0.867311,rateIgrBrlens{all}_95%HPD={0.376208,1.381299},length_median=4.51917800e-02,effectivebrlenIgrBrlens{all}_95%HPD={0.020916,0.056055},length_mean=4.57217584e-02]):938.0[&prob=6.47971201e-01,height_median=4.43976740e-02,height_mean=4.48586071e-02,prob(percent)=65,height_95%HPD={604.1774277070366,1205.4208573249125},length_95%HPD={2.58268000e-04,3.39137700e-02},rateIgrBrlens{all}_mean=0.718943,rateIgrBrlens{all}_median=0.523334,length_median=1.41258000e-02,effectivebrlenIgrBrlens{all}_95%HPD={0.000000,0.019843},length_mean=1.56827162e-02,effectivebrlenIgrBrlens{all}_median=0.007937,rateIgrBrlens{all}_95%HPD={0.000001,1.867117},effectivebrlenIgrBrlens{all}_mean=0.008787]):82.0[&height_mean=8.18639011e-02,prob(percent)=100,height_95%HPD={1530.697587883782,2134.459379573968},height_median=8.11788950e-02,prob=1.00000000e+00,length_95%HPD={8.09266200e-04,4.89609600e-02},rateIgrBrlens{all}_mean=3.426907,length_median=2.45330200e-02,effectivebrlenIgrBrlens{all}_95%HPD={0.030582,0.089339},rateIgrBrlens{all}_95%HPD={0.716147,7.965090},length_mean=2.58122845e-02,effectivebrlenIgrBrlens{all}_median=0.058435,rateIgrBrlens{all}_median=2.411177,effectivebrlenIgrBrlens{all}_mean=0.059525],66:1892.0[&height_95%HPD={0.03169446594839486,34.97423766340815},prob=1.00000000e+00,height_mean=4.37459495e-08,height_median=4.00000001e-08,prob(percent)=100,effectivebrlenIgrBrlens{all}_mean=0.075059,effectivebrlenIgrBrlens{all}_median=0.073857,length_95%HPD={8.08440000e-02,1.38701600e-01},rateIgrBrlens{all}_mean=0.705443,rateIgrBrlens{all}_95%HPD={0.423401,0.995389},length_median=1.06878400e-01,length_mean=1.07676142e-01,effectivebrlenIgrBrlens{all}_95%HPD={0.046776,0.105940},rateIgrBrlens{all}_median=0.690313]):181.0[&height_median=1.06878460e-01,height_95%HPD={1607.6707058690347,2239.1717287859947},prob(percent)=100,prob=1.00000000e+00,height_mean=1.07676186e-01,length_mean=3.41188380e-02,length_median=3.27731300e-02,effectivebrlenIgrBrlens{all}_median=0.054669,rateIgrBrlens{all}_mean=2.021655,rateIgrBrlens{all}_median=1.685113,rateIgrBrlens{all}_95%HPD={0.633932,4.077600},effectivebrlenIgrBrlens{all}_mean=0.056153,effectivebrlenIgrBrlens{all}_95%HPD={0.028229,0.087423},length_95%HPD={7.20187900e-03,6.12688200e-02}]):672.0[&prob(percent)=100,height_mean=1.41795024e-01,height_95%HPD={1747.6592018780077,2471.744097635312},height_median=1.40983854e-01,prob=1.00000000e+00,effectivebrlenIgrBrlens{all}_95%HPD={0.000000,0.034976},rateIgrBrlens{all}_median=0.808533,rateIgrBrlens{all}_95%HPD={0.000062,2.418538},effectivebrlenIgrBrlens{all}_median=0.016637,length_95%HPD={1.14344200e-03,4.54246700e-02},length_median=1.98720900e-02,length_mean=2.17360788e-02,effectivebrlenIgrBrlens{all}_mean=0.017727,rateIgrBrlens{all}_mean=1.052017],((((((((4:693.0[&height_95%HPD={0.033214605812757175,35.56595750668259},height_median=4.30000000e-08,prob(percent)=100,prob=1.00000000e+00,height_mean=4.35449838e-08,effectivebrlenIgrBrlens{all}_median=0.038210,rateIgrBrlens{all}_median=1.702711,rateIgrBrlens{all}_95%HPD={0.576813,7.285587},length_mean=2.37660830e-02,effectivebrlenIgrBrlens{all}_mean=0.038847,length_median=2.20563700e-02,rateIgrBrlens{all}_mean=2.468964,length_95%HPD={2.93545400e-03,4.88923500e-02},effectivebrlenIgrBrlens{all}_95%HPD={0.023360,0.055532}],(5:505.0[&height_median=4.30000000e-08,height_95%HPD={0.033214605812757175,35.56595750668259},prob(percent)=100,height_mean=4.35182845e-08,prob=1.00000000e+00,rateIgrBrlens{all}_mean=1.320432,effectivebrlenIgrBrlens{all}_median=0.007782,rateIgrBrlens{all}_95%HPD={0.088804,3.692477},length_mean=1.09106916e-02,length_95%HPD={4.89225100e-04,2.50901000e-02},effectivebrlenIgrBrlens{all}_mean=0.008248,rateIgrBrlens{all}_median=0.825583,length_median=9.39023000e-03,effectivebrlenIgrBrlens{all}_95%HPD={0.002179,0.014910}],75:505.0[&prob=1.00000000e+00,height_95%HPD={0.033214605812757175,35.56595750668259},height_median=4.30000000e-08,height_mean=4.35229688e-08,prob(percent)=100,effectivebrlenIgrBrlens{all}_95%HPD={0.000000,0.003798},rateIgrBrlens{all}_median=0.080811,rateIgrBrlens{all}_95%HPD={0.000001,0.550704},length_95%HPD={3.00504500e-04,1.55510900e-02},rateIgrBrlens{all}_mean=0.156725,effectivebrlenIgrBrlens{all}_median=0.000526,length_median=6.11701300e-03,length_mean=7.01743140e-03,effectivebrlenIgrBrlens{all}_mean=0.001053],77:505.0[&height_95%HPD={0.0332146057627208,35.56595748749486},prob=1.00000000e+00,height_median=4.29999999e-08,height_mean=4.35281574e-08,prob(percent)=100,effectivebrlenIgrBrlens{all}_mean=0.003606,rateIgrBrlens{all}_median=0.322594,length_95%HPD={7.21113100e-04,2.45233800e-02},rateIgrBrlens{all}_mean=0.537050,effectivebrlenIgrBrlens{all}_median=0.003178,length_median=9.63253600e-03,effectivebrlenIgrBrlens{all}_95%HPD={0.000000,0.008161},rateIgrBrlens{all}_95%HPD={0.000065,1.704335},length_mean=1.09810980e-02]):188.0[&prob=6.12106129e-01,height_median=1.30648860e-02,height_mean=1.40664752e-02,prob(percent)=61,height_95%HPD={280.9870313443223,838.1980149148815},length_95%HPD={2.50885200e-04,3.66808000e-02},rateIgrBrlens{all}_mean=0.257885,length_median=1.48339200e-02,effectivebrlenIgrBrlens{all}_95%HPD={0.000000,0.010393},rateIgrBrlens{all}_median=0.196601,length_mean=1.64974199e-02,effectivebrlenIgrBrlens{all}_median=0.003169,rateIgrBrlens{all}_95%HPD={0.000001,0.669217},effectivebrlenIgrBrlens{all}_mean=0.003901]):165.0[&height_mean=2.33824751e-02,prob(percent)=69,height_95%HPD={447.12991847289203,1042.9291422247175},prob=6.93302520e-01,height_median=2.20330590e-02,length_median=1.61291000e-02,effectivebrlenIgrBrlens{all}_95%HPD={0.000000,0.011552},length_mean=1.78300817e-02,effectivebrlenIgrBrlens{all}_median=0.004322,rateIgrBrlens{all}_95%HPD={0.000001,0.865349},rateIgrBrlens{all}_mean=0.342075,effectivebrlenIgrBrlens{all}_mean=0.004948,rateIgrBrlens{all}_median=0.258082,length_95%HPD={5.53486500e-04,3.82743900e-02}],76:858.0[&height_median=4.30000000e-08,height_mean=4.35331117e-08,prob(percent)=100,height_95%HPD={0.033214605812757175,35.56595750668259},prob=1.00000000e+00,length_median=3.55211700e-02,effectivebrlenIgrBrlens{all}_95%HPD={0.015887,0.044835},length_mean=3.65636393e-02,effectivebrlenIgrBrlens{all}_median=0.029374,rateIgrBrlens{all}_95%HPD={0.362271,1.766032},rateIgrBrlens{all}_mean=0.924699,effectivebrlenIgrBrlens{all}_mean=0.029863,rateIgrBrlens{all}_median=0.824171,length_95%HPD={1.31742100e-02,6.26489700e-02}]):141.0[&prob(percent)=51,height_95%HPD={594.3117257582664,1196.420276834677},prob=5.14154926e-01,height_median=3.63232114e-02,height_mean=3.71527580e-02,length_mean=1.63412175e-02,effectivebrlenIgrBrlens{all}_median=0.003274,rateIgrBrlens{all}_95%HPD={0.000001,0.772320},effectivebrlenIgrBrlens{all}_mean=0.004156,rateIgrBrlens{all}_median=0.209253,effectivebrlenIgrBrlens{all}_95%HPD={0.000000,0.011353},length_95%HPD={2.74886200e-04,3.71792300e-02},rateIgrBrlens{all}_mean=0.281090,length_median=1.43835100e-02],11:999.0[&prob(percent)=100,height_95%HPD={0.033214605812757175,35.56595750668259},prob=1.00000000e+00,height_median=4.30000000e-08,height_mean=4.35394963e-08,length_mean=4.82669867e-02,effectivebrlenIgrBrlens{all}_median=0.029737,rateIgrBrlens{all}_95%HPD={0.288809,1.286215},effectivebrlenIgrBrlens{all}_mean=0.030263,rateIgrBrlens{all}_median=0.632742,effectivebrlenIgrBrlens{all}_95%HPD={0.017564,0.044866},length_95%HPD={2.02549800e-02,7.81556500e-02},rateIgrBrlens{all}_mean=0.695763,length_median=4.76556300e-02]):780.0[&height_95%HPD={728.2350122703987,1324.9683451666715},prob=6.39171592e-01,height_median=4.83950430e-02,height_mean=4.86049678e-02,prob(percent)=64,effectivebrlenIgrBrlens{all}_mean=0.003631,rateIgrBrlens{all}_median=0.160142,length_95%HPD={4.80243600e-04,3.79680000e-02},rateIgrBrlens{all}_mean=0.210929,effectivebrlenIgrBrlens{all}_median=0.002805,length_median=1.70121200e-02,effectivebrlenIgrBrlens{all}_95%HPD={0.000000,0.010114},rateIgrBrlens{all}_95%HPD={0.000001,0.547416},length_mean=1.82472397e-02],(18:1634.0[&height_mean=4.35099231e-08,height_median=4.30000000e-08,prob(percent)=100,height_95%HPD={0.033214605812757175,35.56595750668259},prob=1.00000000e+00,length_median=5.90603200e-02,effectivebrlenIgrBrlens{all}_95%HPD={0.031067,0.072736},length_mean=5.73619267e-02,effectivebrlenIgrBrlens{all}_median=0.051143,rateIgrBrlens{all}_95%HPD={0.409432,1.763190},effectivebrlenIgrBrlens{all}_mean=0.051650,rateIgrBrlens{all}_median=0.867115,rateIgrBrlens{all}_mean=0.969872,length_95%HPD={2.90665500e-02,7.98559400e-02}],(((19:802.0[&height_95%HPD={0.0332146057627208,35.56595748749486},prob=1.00000000e+00,height_median=4.29999999e-08,height_mean=4.35159135e-08,prob(percent)=100,effectivebrlenIgrBrlens{all}_mean=0.010120,effectivebrlenIgrBrlens{all}_median=0.009619,rateIgrBrlens{all}_median=0.509697,length_95%HPD={7.68485700e-03,3.14374100e-02},rateIgrBrlens{all}_mean=0.575854,rateIgrBrlens{all}_95%HPD={0.130030,1.184420},length_median=1.93835300e-02,effectivebrlenIgrBrlens{all}_95%HPD={0.003057,0.018191},length_mean=1.95267409e-02],20:802.0[&height_95%HPD={0.0332146057627208,35.56595748749486},prob=1.00000000e+00,height_median=4.29999999e-08,height_mean=4.35166446e-08,prob(percent)=100,effectivebrlenIgrBrlens{all}_mean=0.019739,rateIgrBrlens{all}_median=1.286145,effectivebrlenIgrBrlens{all}_median=0.019271,length_95%HPD={5.10058200e-03,2.67429900e-02},rateIgrBrlens{all}_mean=1.428947,rateIgrBrlens{all}_95%HPD={0.428243,2.848024},length_median=1.52096700e-02,effectivebrlenIgrBrlens{all}_95%HPD={0.008139,0.032107},length_mean=1.56778545e-02],22:802.0[&height_95%HPD={0.033214605812757175,35.56595750668259},prob=1.00000000e+00,height_median=4.30000000e-08,height_mean=4.35214612e-08,prob(percent)=100,effectivebrlenIgrBrlens{all}_mean=0.040765,rateIgrBrlens{all}_median=2.366539,effectivebrlenIgrBrlens{all}_median=0.039977,length_95%HPD={5.21140000e-03,3.22093900e-02},rateIgrBrlens{all}_mean=2.676106,rateIgrBrlens{all}_95%HPD={0.796379,5.273297},length_median=1.68965400e-02,effectivebrlenIgrBrlens{all}_95%HPD={0.021821,0.059895},length_mean=1.79046248e-02],(30:452.0[&height_mean=4.35176366e-08,height_median=4.30000000e-08,prob(percent)=100,height_95%HPD={0.033214605812757175,35.56595750668259},prob=1.00000000e+00,length_median=8.64847800e-03,effectivebrlenIgrBrlens{all}_95%HPD={0.000000,0.033293},length_mean=9.48648036e-03,effectivebrlenIgrBrlens{all}_median=0.006862,rateIgrBrlens{all}_95%HPD={0.000018,3.925385},effectivebrlenIgrBrlens{all}_mean=0.011184,rateIgrBrlens{all}_median=0.874444,rateIgrBrlens{all}_mean=1.268875,length_95%HPD={9.25207300e-04,1.96059400e-02}],35:452.0[&height_mean=4.35160731e-08,prob(percent)=100,height_median=4.30000000e-08,height_95%HPD={0.033214605812757175,35.56595750668259},prob=1.00000000e+00,length_median=9.72926000e-03,effectivebrlenIgrBrlens{all}_95%HPD={0.017695,0.056802},length_mean=1.48918159e-02,effectivebrlenIgrBrlens{all}_median=0.034607,rateIgrBrlens{all}_95%HPD={0.524901,13.953523},effectivebrlenIgrBrlens{all}_mean=0.035903,rateIgrBrlens{all}_median=3.259234,rateIgrBrlens{all}_mean=4.645885,length_95%HPD={8.83476500e-04,4.47899700e-02}]):350.0[&prob(percent)=75,height_95%HPD={236.74496788365292,776.9441338837768},prob=7.54410915e-01,height_median=7.76437200e-03,height_mean=8.48281280e-03,length_mean=8.48596998e-03,effectivebrlenIgrBrlens{all}_median=0.021948,rateIgrBrlens{all}_95%HPD={0.578354,9.353813},effectivebrlenIgrBrlens{all}_mean=0.022531,rateIgrBrlens{all}_median=2.824986,length_95%HPD={9.70510800e-04,1.77153300e-02},rateIgrBrlens{all}_mean=3.739747,effectivebrlenIgrBrlens{all}_95%HPD={0.007436,0.038052},length_median=7.65757200e-03],38:802.0[&prob(percent)=100,height_95%HPD={0.0332146057627208,35.56595748749486},prob=1.00000000e+00,height_median=4.29999999e-08,height_mean=4.34772623e-08,length_mean=1.67592460e-02,effectivebrlenIgrBrlens{all}_median=0.015855,rateIgrBrlens{all}_95%HPD={0.315092,2.170637},effectivebrlenIgrBrlens{all}_mean=0.016345,rateIgrBrlens{all}_median=0.974672,length_95%HPD={5.91032800e-03,2.84223000e-02},rateIgrBrlens{all}_mean=1.097235,effectivebrlenIgrBrlens{all}_95%HPD={0.006234,0.026417},length_median=1.63819500e-02]):723.0[&height_95%HPD={536.1079469808757,1139.4833274454563},prob=5.00155549e-01,height_median=2.35870310e-02,height_mean=2.39392460e-02,prob(percent)=50,effectivebrlenIgrBrlens{all}_mean=0.004895,rateIgrBrlens{all}_median=1.093374,length_95%HPD={1.80497600e-04,1.06277900e-02},rateIgrBrlens{all}_mean=1.803064,length_median=4.05304500e-03,effectivebrlenIgrBrlens{all}_95%HPD={0.000162,0.010125},effectivebrlenIgrBrlens{all}_median=0.004439,length_mean=4.68066688e-03,rateIgrBrlens{all}_95%HPD={0.000004,5.271547}],((21:605.0[&height_95%HPD={0.033214605812757175,35.56595750668259},prob=1.00000000e+00,height_median=4.30000000e-08,height_mean=4.35427812e-08,prob(percent)=100,effectivebrlenIgrBrlens{all}_mean=0.008828,rateIgrBrlens{all}_median=0.450549,rateIgrBrlens{all}_95%HPD={0.106712,1.016922},length_95%HPD={6.19951800e-03,3.23051800e-02},rateIgrBrlens{all}_mean=0.495940,length_median=1.86920600e-02,effectivebrlenIgrBrlens{all}_95%HPD={0.001630,0.017301},length_mean=1.91402557e-02,effectivebrlenIgrBrlens{all}_median=0.008210],(34:387.0[&height_mean=4.34984134e-08,prob(percent)=100,height_95%HPD={0.0332146057627208,35.56595748749486},prob=1.00000000e+00,height_median=4.29999999e-08,length_median=5.92313600e-03,effectivebrlenIgrBrlens{all}_95%HPD={0.006292,0.025269},rateIgrBrlens{all}_mean=3.618987,length_mean=6.62419575e-03,effectivebrlenIgrBrlens{all}_median=0.014999,rateIgrBrlens{all}_95%HPD={0.441423,9.268394},effectivebrlenIgrBrlens{all}_mean=0.015535,rateIgrBrlens{all}_median=2.601617,length_95%HPD={5.77409900e-04,1.43982800e-02}],44:387.0[&height_mean=4.34984134e-08,prob(percent)=100,height_95%HPD={0.0332146057627208,35.56595748749486},prob=1.00000000e+00,height_median=4.29999999e-08,length_median=5.92313600e-03,effectivebrlenIgrBrlens{all}_95%HPD={0.000000,0.006717},length_mean=6.62419575e-03,effectivebrlenIgrBrlens{all}_median=0.000921,rateIgrBrlens{all}_95%HPD={0.000001,1.018801},rateIgrBrlens{all}_mean=0.291255,effectivebrlenIgrBrlens{all}_mean=0.001847,rateIgrBrlens{all}_median=0.146692,length_95%HPD={5.77409900e-04,1.43982800e-02}]):218.0[&prob(percent)=100,height_95%HPD={180.10331083499395,692.4727145995588},prob=1.00000000e+00,height_median=5.92317900e-03,height_mean=6.62423925e-03,length_mean=1.20194930e-02,effectivebrlenIgrBrlens{all}_median=0.020203,rateIgrBrlens{all}_95%HPD={0.435039,6.541444},effectivebrlenIgrBrlens{all}_mean=0.020730,effectivebrlenIgrBrlens{all}_95%HPD={0.009826,0.032950},rateIgrBrlens{all}_median=1.753470,length_95%HPD={1.55549800e-03,2.38300400e-02},rateIgrBrlens{all}_mean=2.582319,length_median=1.14843300e-02]):168.0[&height_95%HPD={362.42112593064843,944.0250418511487},prob=7.17034798e-01,height_median=1.68739140e-02,height_mean=1.73535002e-02,prob(percent)=72,effectivebrlenIgrBrlens{all}_mean=0.006567,rateIgrBrlens{all}_median=0.587031,effectivebrlenIgrBrlens{all}_median=0.005594,length_95%HPD={1.94749200e-04,2.01090400e-02},rateIgrBrlens{all}_mean=0.925021,rateIgrBrlens{all}_95%HPD={0.000002,2.618277},length_median=8.57863300e-03,effectivebrlenIgrBrlens{all}_95%HPD={0.000000,0.016836},length_mean=9.36216788e-03],(31:456.0[&height_median=4.30000000e-08,height_mean=4.34708835e-08,prob(percent)=100,height_95%HPD={0.033214605812757175,35.56595750668259},prob=1.00000000e+00,length_median=9.44759600e-03,effectivebrlenIgrBrlens{all}_95%HPD={0.015545,0.047358},length_mean=1.02572980e-02,effectivebrlenIgrBrlens{all}_median=0.030162,rateIgrBrlens{all}_95%HPD={0.749611,10.779887},rateIgrBrlens{all}_mean=4.226052,effectivebrlenIgrBrlens{all}_mean=0.030661,rateIgrBrlens{all}_median=3.200461,length_95%HPD={1.56880300e-03,2.13021700e-02}],32:456.0[&height_mean=4.34708835e-08,height_median=4.30000000e-08,prob(percent)=100,height_95%HPD={0.033214605812757175,35.56595750668259},prob=1.00000000e+00,length_median=9.44759600e-03,effectivebrlenIgrBrlens{all}_95%HPD={0.000000,0.014273},length_mean=1.02572980e-02,effectivebrlenIgrBrlens{all}_median=0.005493,rateIgrBrlens{all}_95%HPD={0.000001,1.905860},effectivebrlenIgrBrlens{all}_mean=0.006196,rateIgrBrlens{all}_median=0.545546,rateIgrBrlens{all}_mean=0.738645,length_95%HPD={1.56880300e-03,2.13021700e-02}]):317.0[&prob(percent)=100,height_95%HPD={240.7977622979214,782.5476045816538},prob=1.00000000e+00,height_median=9.44764500e-03,height_mean=1.02573414e-02,length_mean=1.60128655e-02,effectivebrlenIgrBrlens{all}_median=0.060219,rateIgrBrlens{all}_95%HPD={1.223697,11.657027},effectivebrlenIgrBrlens{all}_mean=0.061057,rateIgrBrlens{all}_median=3.974931,effectivebrlenIgrBrlens{all}_95%HPD={0.038761,0.085561},length_95%HPD={2.72855700e-03,3.06299900e-02},rateIgrBrlens{all}_mean=5.250548,length_median=1.51253200e-02]):752.0[&height_95%HPD={510.39399721948064,1112.445549319424},prob=8.11386161e-01,height_median=2.61138732e-02,height_mean=2.66065411e-02,prob(percent)=81,effectivebrlenIgrBrlens{all}_mean=0.008832,rateIgrBrlens{all}_median=1.285536,length_95%HPD={1.61324400e-04,1.54173700e-02},rateIgrBrlens{all}_mean=2.173268,effectivebrlenIgrBrlens{all}_median=0.008201,length_median=6.28355200e-03,effectivebrlenIgrBrlens{all}_95%HPD={0.001732,0.017199},rateIgrBrlens{all}_95%HPD={0.146575,6.366719},length_mean=7.06414283e-03],(23:571.0[&height_mean=4.34504426e-08,height_median=4.29999999e-08,prob(percent)=100,height_95%HPD={0.0332146057627208,35.56595748749486},prob=1.00000000e+00,length_median=1.77950700e-02,effectivebrlenIgrBrlens{all}_95%HPD={0.011140,0.038153},length_mean=1.87755202e-02,effectivebrlenIgrBrlens{all}_median=0.023949,rateIgrBrlens{all}_95%HPD={0.417535,3.331250},effectivebrlenIgrBrlens{all}_mean=0.024641,rateIgrBrlens{all}_median=1.372430,rateIgrBrlens{all}_mean=1.632492,length_95%HPD={4.64377500e-03,3.57654500e-02}],24:571.0[&height_mean=4.34504426e-08,prob(percent)=100,height_median=4.29999999e-08,height_95%HPD={0.0332146057627208,35.56595748749486},prob=1.00000000e+00,length_median=1.77950700e-02,effectivebrlenIgrBrlens{all}_95%HPD={0.006344,0.029455},length_mean=1.87755202e-02,effectivebrlenIgrBrlens{all}_median=0.016703,rateIgrBrlens{all}_95%HPD={0.192812,2.435154},effectivebrlenIgrBrlens{all}_mean=0.017244,rateIgrBrlens{all}_median=0.908735,length_95%HPD={4.64377500e-03,3.57654500e-02},rateIgrBrlens{all}_mean=1.118225]):954.0[&prob(percent)=100,height_95%HPD={323.4740000907485,898.0611907822445},prob=1.00000000e+00,height_median=1.77951641e-02,height_mean=1.87755636e-02,length_mean=2.12267815e-02,effectivebrlenIgrBrlens{all}_median=0.025826,rateIgrBrlens{all}_95%HPD={0.324297,3.748062},effectivebrlenIgrBrlens{all}_mean=0.026327,rateIgrBrlens{all}_median=1.271560,length_95%HPD={3.78167000e-03,3.99130000e-02},rateIgrBrlens{all}_mean=1.731860,effectivebrlenIgrBrlens{all}_95%HPD={0.011297,0.042153},length_median=2.07224500e-02],25:1525.0[&prob(percent)=100,height_95%HPD={0.033214605812757175,35.56595750668259},prob=1.00000000e+00,height_median=4.30000000e-08,height_mean=4.35072543e-08,length_mean=2.51569144e-02,effectivebrlenIgrBrlens{all}_median=0.030617,rateIgrBrlens{all}_95%HPD={0.345523,4.014160},effectivebrlenIgrBrlens{all}_mean=0.030758,rateIgrBrlens{all}_median=1.204139,length_95%HPD={3.81857700e-03,4.91578000e-02},rateIgrBrlens{all}_mean=1.635515,length_median=2.31682400e-02,effectivebrlenIgrBrlens{all}_95%HPD={0.011324,0.050512}],((26:610.0[&prob(percent)=100,height_95%HPD={0.0332146057627208,35.56595748749486},prob=1.00000000e+00,height_median=4.29999999e-08,height_mean=4.34956486e-08,effectivebrlenIgrBrlens{all}_median=0.030905,length_mean=2.25036240e-02,length_95%HPD={7.65577400e-03,3.89687000e-02},rateIgrBrlens{all}_mean=1.638676,rateIgrBrlens{all}_median=1.426587,rateIgrBrlens{all}_95%HPD={0.598420,3.112135},effectivebrlenIgrBrlens{all}_95%HPD={0.017328,0.047845},length_median=2.19590900e-02,effectivebrlenIgrBrlens{all}_mean=0.031609],33:610.0[&prob(percent)=100,height_mean=4.34936194e-08,height_median=4.29999999e-08,prob=1.00000000e+00,height_95%HPD={0.0332146057627208,35.56595748749486},effectivebrlenIgrBrlens{all}_median=0.027082,length_mean=2.15278044e-02,length_95%HPD={6.93087800e-03,3.64391800e-02},effectivebrlenIgrBrlens{all}_95%HPD={0.013342,0.042402},rateIgrBrlens{all}_mean=1.475298,rateIgrBrlens{all}_median=1.289687,rateIgrBrlens{all}_95%HPD={0.521083,2.873598},length_median=2.10470200e-02,effectivebrlenIgrBrlens{all}_mean=0.027654]):142.0[&prob(percent)=67,height_95%HPD={366.41158932464214,949.1987094179798},prob=6.68370295e-01,height_mean=1.98872136e-02,height_median=1.93998120e-02,length_mean=8.86130906e-03,length_median=7.89185700e-03,length_95%HPD={1.68825200e-04,1.95272400e-02},rateIgrBrlens{all}_mean=1.133801,rateIgrBrlens{all}_median=0.760699,rateIgrBrlens{all}_95%HPD={0.000001,3.225734},effectivebrlenIgrBrlens{all}_median=0.006627,effectivebrlenIgrBrlens{all}_95%HPD={0.000000,0.016335},effectivebrlenIgrBrlens{all}_mean=0.007189],43:752.0[&prob(percent)=100,prob=1.00000000e+00,height_mean=4.34780285e-08,height_median=4.29999999e-08,height_95%HPD={0.0332146057627208,35.56595748749486},effectivebrlenIgrBrlens{all}_95%HPD={0.008737,0.031992},rateIgrBrlens{all}_median=0.715986,rateIgrBrlens{all}_95%HPD={0.309455,1.429264},length_median=2.71317200e-02,effectivebrlenIgrBrlens{all}_mean=0.019787,length_95%HPD={1.14480700e-02,4.28241100e-02},effectivebrlenIgrBrlens{all}_median=0.019210,rateIgrBrlens{all}_mean=0.779383,length_mean=2.73667723e-02]):773.0[&prob=8.32007466e-01,height_median=2.84349000e-02,height_mean=2.87123811e-02,prob(percent)=83,height_95%HPD={498.6703799010325,1100.1944254547757},length_95%HPD={7.14427100e-04,2.54490800e-02},rateIgrBrlens{all}_mean=1.223258,length_median=1.19983300e-02,effectivebrlenIgrBrlens{all}_95%HPD={0.000000,0.020218},rateIgrBrlens{all}_median=0.837907,length_mean=1.27340090e-02,effectivebrlenIgrBrlens{all}_median=0.010225,rateIgrBrlens{all}_95%HPD={0.000057,3.147353},effectivebrlenIgrBrlens{all}_mean=0.010766],(27:550.0[&prob(percent)=100,height_95%HPD={0.0332146057627208,35.56595748749486},prob=1.00000000e+00,height_median=4.29999999e-08,height_mean=4.34725212e-08,length_mean=1.55913850e-02,effectivebrlenIgrBrlens{all}_median=0.005357,rateIgrBrlens{all}_95%HPD={0.000001,1.109658},effectivebrlenIgrBrlens{all}_mean=0.006953,rateIgrBrlens{all}_median=0.353063,effectivebrlenIgrBrlens{all}_95%HPD={0.000000,0.018060},length_95%HPD={1.29310800e-03,3.06574600e-02},rateIgrBrlens{all}_mean=0.423872,length_median=1.47435500e-02],42:550.0[&prob(percent)=100,height_95%HPD={0.033214605812757175,35.56595750668259},prob=1.00000000e+00,height_median=4.30000000e-08,height_mean=4.35014350e-08,length_mean=1.98447898e-02,effectivebrlenIgrBrlens{all}_median=0.032738,rateIgrBrlens{all}_95%HPD={0.453746,8.476598},effectivebrlenIgrBrlens{all}_mean=0.033366,rateIgrBrlens{all}_median=1.852064,length_95%HPD={1.29393500e-03,4.25236700e-02},rateIgrBrlens{all}_mean=3.018151,effectivebrlenIgrBrlens{all}_95%HPD={0.018928,0.048718},length_median=1.72701200e-02]):975.0[&height_95%HPD={310.465894343481,879.2261584681602},prob=5.54286476e-01,height_median=1.04172543e-02,height_mean=1.10372310e-02,prob(percent)=55,effectivebrlenIgrBrlens{all}_mean=0.011969,rateIgrBrlens{all}_median=0.884629,length_95%HPD={1.68289800e-03,2.54833500e-02},rateIgrBrlens{all}_mean=1.207688,effectivebrlenIgrBrlens{all}_median=0.011494,length_median=1.29361000e-02,effectivebrlenIgrBrlens{all}_95%HPD={0.003780,0.021142},rateIgrBrlens{all}_95%HPD={0.251710,3.065325},length_mean=1.35155438e-02],((28:565.0[&height_95%HPD={0.033214605812757175,35.56595750668259},prob=1.00000000e+00,height_median=4.30000000e-08,height_mean=4.35170419e-08,prob(percent)=100,effectivebrlenIgrBrlens{all}_mean=0.027451,rateIgrBrlens{all}_median=1.563206,rateIgrBrlens{all}_95%HPD={0.480377,3.906795},length_95%HPD={4.60373800e-03,3.19029600e-02},rateIgrBrlens{all}_mean=1.883591,length_median=1.71899800e-02,effectivebrlenIgrBrlens{all}_95%HPD={0.015270,0.040970},length_mean=1.77082490e-02,effectivebrlenIgrBrlens{all}_median=0.026897],36:565.0[&height_95%HPD={0.033214605812757175,35.56595750668259},prob=1.00000000e+00,height_median=4.30000000e-08,height_mean=4.35163935e-08,prob(percent)=100,effectivebrlenIgrBrlens{all}_mean=0.014750,rateIgrBrlens{all}_median=0.825948,rateIgrBrlens{all}_95%HPD={0.204445,2.085666},length_95%HPD={4.59884900e-03,3.26458500e-02},rateIgrBrlens{all}_mean=0.984258,length_median=1.73500800e-02,effectivebrlenIgrBrlens{all}_95%HPD={0.005582,0.025253},length_mean=1.79578416e-02,effectivebrlenIgrBrlens{all}_median=0.014245]):146.0[&prob=9.53424292e-01,height_median=1.70252680e-02,height_mean=1.75366035e-02,prob(percent)=95,height_95%HPD={319.619960317184,892.6251175586603},length_95%HPD={4.91812200e-04,2.30771300e-02},rateIgrBrlens{all}_mean=1.120915,rateIgrBrlens{all}_median=0.765344,length_median=1.02699300e-02,effectivebrlenIgrBrlens{all}_95%HPD={0.000000,0.016622},length_mean=1.11234881e-02,effectivebrlenIgrBrlens{all}_median=0.007925,rateIgrBrlens{all}_95%HPD={0.000031,3.224435},effectivebrlenIgrBrlens{all}_mean=0.008516],29:711.0[&prob=1.00000000e+00,height_median=4.30000000e-08,height_mean=4.35038265e-08,prob(percent)=100,height_95%HPD={0.033214605812757175,35.56595750668259},length_95%HPD={4.52552800e-03,3.82929000e-02},rateIgrBrlens{all}_mean=0.629506,rateIgrBrlens{all}_median=0.574611,length_median=2.17572400e-02,effectivebrlenIgrBrlens{all}_95%HPD={0.000976,0.025955},length_mean=2.21194130e-02,effectivebrlenIgrBrlens{all}_median=0.012888,rateIgrBrlens{all}_95%HPD={0.087053,1.275775},effectivebrlenIgrBrlens{all}_mean=0.013188]):814.0[&height_mean=2.65480709e-02,prob(percent)=58,height_95%HPD={461.7853128590039,1058.9830468356295},height_median=2.61826020e-02,prob=5.81529710e-01,length_median=1.30414200e-02,effectivebrlenIgrBrlens{all}_95%HPD={0.001741,0.019503},rateIgrBrlens{all}_mean=0.983200,length_mean=1.39459869e-02,effectivebrlenIgrBrlens{all}_median=0.009549,rateIgrBrlens{all}_95%HPD={0.107171,2.548121},effectivebrlenIgrBrlens{all}_mean=0.010066,rateIgrBrlens{all}_median=0.725474,length_95%HPD={1.25617500e-03,2.79151500e-02}],(37:560.0[&height_95%HPD={0.033214605812757175,35.56595750668259},prob=1.00000000e+00,height_median=4.30000000e-08,height_mean=4.35201204e-08,prob(percent)=100,effectivebrlenIgrBrlens{all}_mean=0.011331,rateIgrBrlens{all}_median=0.636826,effectivebrlenIgrBrlens{all}_median=0.010704,length_95%HPD={4.22650800e-03,3.24185100e-02},rateIgrBrlens{all}_mean=0.753727,rateIgrBrlens{all}_95%HPD={0.115898,1.634522},length_median=1.68388200e-02,effectivebrlenIgrBrlens{all}_95%HPD={0.002476,0.020861},length_mean=1.76058600e-02],40:560.0[&height_95%HPD={0.033214605812757175,35.56595750668259},prob=1.00000000e+00,height_median=4.30000000e-08,height_mean=4.35225959e-08,prob(percent)=100,effectivebrlenIgrBrlens{all}_mean=0.014607,rateIgrBrlens{all}_median=0.835819,effectivebrlenIgrBrlens{all}_median=0.014034,length_95%HPD={4.18804100e-03,3.22723000e-02},rateIgrBrlens{all}_mean=1.009348,rateIgrBrlens{all}_95%HPD={0.220858,2.288289},length_median=1.68380700e-02,effectivebrlenIgrBrlens{all}_95%HPD={0.005169,0.024593},length_mean=1.75782098e-02]):965.0[&prob=9.87422781e-01,height_median=1.67371570e-02,height_mean=1.74547939e-02,prob(percent)=99,height_95%HPD={315.66236008838007,887.4759740409586},length_95%HPD={3.57778300e-03,3.73327400e-02},rateIgrBrlens{all}_mean=0.660968,length_median=1.99057900e-02,effectivebrlenIgrBrlens{all}_95%HPD={0.001691,0.021442},rateIgrBrlens{all}_median=0.537900,length_mean=2.03755272e-02,effectivebrlenIgrBrlens{all}_median=0.010642,rateIgrBrlens{all}_95%HPD={0.076785,1.494599},effectivebrlenIgrBrlens{all}_mean=0.011138],39:1525.0[&prob=1.00000000e+00,height_median=4.29999999e-08,height_mean=4.35082912e-08,prob(percent)=100,height_95%HPD={0.0332146057627208,35.56595748749486},length_95%HPD={8.59168100e-03,3.64695200e-02},rateIgrBrlens{all}_mean=0.594688,length_median=2.24838500e-02,effectivebrlenIgrBrlens{all}_95%HPD={0.004392,0.020754},rateIgrBrlens{all}_median=0.528538,length_mean=2.24085090e-02,effectivebrlenIgrBrlens{all}_median=0.011497,rateIgrBrlens{all}_95%HPD={0.164768,1.245076},effectivebrlenIgrBrlens{all}_mean=0.011985],41:1525.0[&prob=1.00000000e+00,height_median=4.29999999e-08,height_mean=4.34540580e-08,prob(percent)=100,height_95%HPD={0.0332146057627208,35.56595748749486},length_95%HPD={1.52983100e-02,4.23735800e-02},rateIgrBrlens{all}_mean=0.411408,length_median=2.91872200e-02,effectivebrlenIgrBrlens{all}_95%HPD={0.003393,0.020764},length_mean=2.90203432e-02,effectivebrlenIgrBrlens{all}_median=0.010989,rateIgrBrlens{all}_median=0.385217,rateIgrBrlens{all}_95%HPD={0.132153,0.770633},effectivebrlenIgrBrlens{all}_mean=0.011529]):55.0[&height_median=4.97197630e-02,height_mean=5.01222951e-02,prob(percent)=100,height_95%HPD={1266.0109814607679,1831.8629096056516},prob=9.98088974e-01,length_median=5.84543900e-03,effectivebrlenIgrBrlens{all}_95%HPD={0.008770,0.040828},length_mean=6.51105947e-03,effectivebrlenIgrBrlens{all}_median=0.023093,rateIgrBrlens{all}_95%HPD={0.518594,17.669113},rateIgrBrlens{all}_mean=6.063409,effectivebrlenIgrBrlens{all}_mean=0.023820,rateIgrBrlens{all}_median=3.887952,length_95%HPD={3.65212900e-04,1.41019600e-02}],62:1580.0[&height_mean=4.34935394e-08,height_median=4.30000000e-08,prob(percent)=100,height_95%HPD={0.033214605812757175,35.56595750668259},prob=1.00000000e+00,length_median=5.62395100e-02,effectivebrlenIgrBrlens{all}_95%HPD={0.022450,0.066081},length_mean=5.65897610e-02,effectivebrlenIgrBrlens{all}_median=0.043340,rateIgrBrlens{all}_95%HPD={0.407076,1.213440},effectivebrlenIgrBrlens{all}_mean=0.044177,rateIgrBrlens{all}_median=0.765879,rateIgrBrlens{all}_mean=0.789083,length_95%HPD={4.20547200e-02,7.12834800e-02}]):54.0[&prob(percent)=100,height_95%HPD={1331.8341557941176,1899.5843941697792},prob=9.99955558e-01,height_median=5.62567260e-02,height_mean=5.66354471e-02,length_mean=7.47969519e-03,effectivebrlenIgrBrlens{all}_median=0.024284,rateIgrBrlens{all}_95%HPD={0.652919,13.814184},effectivebrlenIgrBrlens{all}_mean=0.025208,rateIgrBrlens{all}_median=3.709769,effectivebrlenIgrBrlens{all}_95%HPD={0.009250,0.042495},length_95%HPD={7.01200700e-04,1.66431600e-02},rateIgrBrlens{all}_mean=5.160136,length_median=6.55825900e-03]):145.0[&height_95%HPD={1379.4873733039838,1951.3140026832198},prob=6.15528199e-01,height_median=6.16704380e-02,height_mean=6.21364622e-02,prob(percent)=62,effectivebrlenIgrBrlens{all}_mean=0.010703,rateIgrBrlens{all}_median=1.927510,length_95%HPD={1.36787700e-04,1.30456800e-02},rateIgrBrlens{all}_mean=3.088004,effectivebrlenIgrBrlens{all}_median=0.010049,length_median=4.88013900e-03,effectivebrlenIgrBrlens{all}_95%HPD={0.000000,0.021780},rateIgrBrlens{all}_95%HPD={0.000001,9.044571},length_mean=5.66416172e-03]):176.0[&prob=1.00000000e+00,height_median=6.82853780e-02,height_mean=6.87545964e-02,prob(percent)=100,height_95%HPD={1515.5821562143178,2112.23115791843},length_95%HPD={2.26189400e-05,1.04815100e-02},rateIgrBrlens{all}_mean=0.239997,length_median=3.04136600e-03,effectivebrlenIgrBrlens{all}_95%HPD={0.000000,0.003850},rateIgrBrlens{all}_median=0.058239,length_mean=3.95516085e-03,effectivebrlenIgrBrlens{all}_median=0.000193,rateIgrBrlens{all}_95%HPD={0.000001,0.979025},effectivebrlenIgrBrlens{all}_mean=0.000838],((((((56:418.0[&height_95%HPD={0.033214605812757175,35.56595750668259},prob(percent)=100,height_median=4.30000000e-08,height_mean=4.35148727e-08,prob=1.00000000e+00,rateIgrBrlens{all}_95%HPD={0.541392,6.494091},length_median=7.39875500e-03,rateIgrBrlens{all}_median=2.084172,length_mean=7.92304044e-03,effectivebrlenIgrBrlens{all}_median=0.015218,length_95%HPD={1.02227700e-03,1.52895700e-02},effectivebrlenIgrBrlens{all}_95%HPD={0.006762,0.024919},rateIgrBrlens{all}_mean=2.694472,effectivebrlenIgrBrlens{all}_mean=0.015672],57:418.0[&height_95%HPD={0.033214605812757175,35.56595750668259},height_median=4.30000000e-08,height_mean=4.35154282e-08,prob(percent)=100,prob=1.00000000e+00,effectivebrlenIgrBrlens{all}_median=0.005259,effectivebrlenIgrBrlens{all}_95%HPD={0.001006,0.011327},rateIgrBrlens{all}_mean=0.947565,rateIgrBrlens{all}_median=0.717070,length_mean=7.92269633e-03,length_median=7.39849300e-03,length_95%HPD={1.02227700e-03,1.52895700e-02},rateIgrBrlens{all}_95%HPD={0.083905,2.307305},effectivebrlenIgrBrlens{all}_mean=0.005691]):147.0[&prob=9.99422248e-01,height_median=7.39714700e-03,height_mean=7.92137709e-03,prob(percent)=100,height_95%HPD={205.17754952661687,732.3417658826845},rateIgrBrlens{all}_median=1.055006,effectivebrlenIgrBrlens{all}_median=0.006358,effectivebrlenIgrBrlens{all}_95%HPD={0.001290,0.013232},rateIgrBrlens{all}_mean=1.756593,rateIgrBrlens{all}_95%HPD={0.113820,4.976743},length_mean=6.53300820e-03,length_95%HPD={2.17492400e-04,1.40353800e-02},length_median=5.88726800e-03,effectivebrlenIgrBrlens{all}_mean=0.006826],72:565.0[&height_95%HPD={0.033214605812757175,35.56595750668259},prob=1.00000000e+00,height_median=4.30000000e-08,height_mean=4.34955602e-08,prob(percent)=100,effectivebrlenIgrBrlens{all}_median=0.006273,length_95%HPD={4.90085500e-03,2.43746500e-02},effectivebrlenIgrBrlens{all}_mean=0.006760,effectivebrlenIgrBrlens{all}_95%HPD={0.001669,0.013102},length_median=1.39896500e-02,rateIgrBrlens{all}_mean=0.521415,rateIgrBrlens{all}_median=0.445352,length_mean=1.44376795e-02,rateIgrBrlens{all}_95%HPD={0.113343,1.135511}]):139.0[&height_median=1.39756830e-02,prob=9.95022443e-01,height_95%HPD={320.2325474173222,893.4341377486552},height_mean=1.44193934e-02,prob(percent)=100,rateIgrBrlens{all}_95%HPD={0.087650,3.906027},length_median=7.76609900e-03,rateIgrBrlens{all}_mean=1.424242,rateIgrBrlens{all}_median=0.985956,effectivebrlenIgrBrlens{all}_median=0.007656,effectivebrlenIgrBrlens{all}_mean=0.008118,length_95%HPD={5.88132900e-04,1.79267300e-02},effectivebrlenIgrBrlens{all}_95%HPD={0.001468,0.015592},length_mean=8.54304967e-03],65:704.0[&prob=1.00000000e+00,height_95%HPD={0.033214605812757175,35.56595750668259},height_median=4.30000000e-08,height_mean=4.35402502e-08,prob(percent)=100,rateIgrBrlens{all}_median=0.678321,rateIgrBrlens{all}_95%HPD={0.249635,1.335954},effectivebrlenIgrBrlens{all}_median=0.015189,effectivebrlenIgrBrlens{all}_mean=0.015695,length_95%HPD={1.14670600e-02,3.63223200e-02},length_median=2.24950900e-02,length_mean=2.29018075e-02,effectivebrlenIgrBrlens{all}_95%HPD={0.006843,0.025296},rateIgrBrlens{all}_mean=0.734301]):209.0[&prob=9.94178037e-01,height_median=2.24970040e-02,prob(percent)=99,height_mean=2.29103673e-02,height_95%HPD={456.0287871243305,1052.7139303227152},rateIgrBrlens{all}_mean=1.389419,rateIgrBrlens{all}_95%HPD={0.100077,3.429863},effectivebrlenIgrBrlens{all}_median=0.008833,effectivebrlenIgrBrlens{all}_95%HPD={0.001702,0.018911},rateIgrBrlens{all}_median=0.913184,effectivebrlenIgrBrlens{all}_mean=0.009552,length_95%HPD={1.10270700e-03,2.25752900e-02},length_median=9.71568700e-03,length_mean=1.06141101e-02],(68:634.0[&prob(percent)=100,height_95%HPD={0.033214605812757175,35.56595750668259},height_median=4.30000000e-08,height_mean=4.34686210e-08,prob=1.00000000e+00,length_95%HPD={3.89338200e-03,2.77954400e-02},effectivebrlenIgrBrlens{all}_mean=0.009123,effectivebrlenIgrBrlens{all}_median=0.008683,effectivebrlenIgrBrlens{all}_95%HPD={0.002891,0.015816},length_mean=1.54545952e-02,rateIgrBrlens{all}_mean=0.704719,rateIgrBrlens{all}_median=0.584752,rateIgrBrlens{all}_95%HPD={0.134985,1.529938},length_median=1.49734700e-02],69:634.0[&height_95%HPD={0.033214605812757175,35.56595750668259},height_mean=4.34735416e-08,height_median=4.30000000e-08,prob(percent)=100,prob=1.00000000e+00,rateIgrBrlens{all}_median=1.147297,rateIgrBrlens{all}_95%HPD={0.335567,2.671733},length_median=1.59328500e-02,length_95%HPD={4.52129400e-03,2.88758500e-02},effectivebrlenIgrBrlens{all}_median=0.017823,effectivebrlenIgrBrlens{all}_mean=0.018307,effectivebrlenIgrBrlens{all}_95%HPD={0.008916,0.028065},rateIgrBrlens{all}_mean=1.334205,length_mean=1.64507410e-02],70:634.0[&height_median=4.30000000e-08,height_95%HPD={0.033214605812757175,35.56595750668259},prob(percent)=100,prob=1.00000000e+00,height_mean=4.34889734e-08,length_mean=1.76711027e-02,rateIgrBrlens{all}_95%HPD={0.716077,4.677646},effectivebrlenIgrBrlens{all}_median=0.032165,effectivebrlenIgrBrlens{all}_95%HPD={0.020282,0.046478},rateIgrBrlens{all}_mean=2.245341,rateIgrBrlens{all}_median=1.879633,length_95%HPD={4.99520000e-03,3.13274500e-02},effectivebrlenIgrBrlens{all}_mean=0.032708,length_median=1.72434300e-02]):279.0[&prob=9.93466957e-01,height_95%HPD={379.7638642775257,966.3396380176824},height_median=1.94579400e-02,height_mean=1.98409282e-02,prob(percent)=99,rateIgrBrlens{all}_mean=1.506499,rateIgrBrlens{all}_median=1.134054,rateIgrBrlens{all}_95%HPD={0.216130,3.669247},effectivebrlenIgrBrlens{all}_95%HPD={0.005427,0.026306},effectivebrlenIgrBrlens{all}_mean=0.015365,effectivebrlenIgrBrlens{all}_median=0.014856,length_95%HPD={1.83886100e-03,2.67375100e-02},length_mean=1.37485661e-02,length_median=1.29327000e-02]):143.0[&height_95%HPD={642.7222657310454,1243.3732553331088},prob(percent)=100,prob=1.00000000e+00,height_mean=3.36186871e-02,height_median=3.29508820e-02,effectivebrlenIgrBrlens{all}_95%HPD={0.024880,0.062299},rateIgrBrlens{all}_mean=2.915292,rateIgrBrlens{all}_median=2.263823,rateIgrBrlens{all}_95%HPD={0.676033,6.221429},effectivebrlenIgrBrlens{all}_median=0.042300,effectivebrlenIgrBrlens{all}_mean=0.042987,length_median=1.85203900e-02,length_95%HPD={2.98064800e-03,3.56387800e-02},length_mean=1.92616814e-02],63:1056.0[&prob(percent)=100,height_95%HPD={0.0332146057627208,35.56595748749486},height_median=4.29999999e-08,height_mean=4.35312426e-08,prob=1.00000000e+00,effectivebrlenIgrBrlens{all}_95%HPD={0.016344,0.046278},rateIgrBrlens{all}_mean=0.632498,rateIgrBrlens{all}_median=0.603289,rateIgrBrlens{all}_95%HPD={0.301421,0.990783},effectivebrlenIgrBrlens{all}_mean=0.031491,length_mean=5.15754901e-02,length_median=5.12807100e-02,length_95%HPD={3.08364100e-02,7.43173700e-02},effectivebrlenIgrBrlens{all}_median=0.030913]):105.0[&prob(percent)=52,height_median=5.00059690e-02,prob=5.23754500e-01,height_mean=5.02769459e-02,height_95%HPD={780.9902605703223,1374.3583863506976},effectivebrlenIgrBrlens{all}_mean=0.006955,rateIgrBrlens{all}_mean=1.001665,rateIgrBrlens{all}_95%HPD={0.000002,2.940062},rateIgrBrlens{all}_median=0.657247,length_mean=9.90335093e-03,length_median=8.65296200e-03,length_95%HPD={2.43753900e-04,2.28589200e-02},effectivebrlenIgrBrlens{all}_median=0.006246,effectivebrlenIgrBrlens{all}_95%HPD={0.000000,0.015977}],64:1161.0[&height_median=4.29999999e-08,height_95%HPD={0.0332146057627208,35.56595748749486},height_mean=4.35230510e-08,prob(percent)=100,prob=1.00000000e+00,length_mean=5.49324014e-02,length_95%HPD={3.08254400e-02,7.63307600e-02},effectivebrlenIgrBrlens{all}_median=0.033604,effectivebrlenIgrBrlens{all}_95%HPD={0.018572,0.050400},rateIgrBrlens{all}_median=0.621315,rateIgrBrlens{all}_95%HPD={0.338381,1.035317},effectivebrlenIgrBrlens{all}_mean=0.034387,length_median=5.51898800e-02,rateIgrBrlens{all}_mean=0.648814]):794.0[&prob(percent)=97,prob=9.68223635e-01,height_95%HPD={903.5319313116684,1490.6120780387243},height_mean=5.94871028e-02,height_median=5.92890550e-02,length_95%HPD={9.03861400e-04,2.80649900e-02},rateIgrBrlens{all}_mean=0.727467,effectivebrlenIgrBrlens{all}_median=0.006579,rateIgrBrlens{all}_median=0.537101,effectivebrlenIgrBrlens{all}_95%HPD={0.000000,0.015430},length_mean=1.33259632e-02,length_median=1.21605700e-02,rateIgrBrlens{all}_95%HPD={0.000002,1.884788},effectivebrlenIgrBrlens{all}_mean=0.007261]):55.0[&height_mean=7.28569655e-02,prob(percent)=100,height_median=7.23679130e-02,prob=1.00000000e+00,height_95%HPD={1662.737761958437,2323.640411491764},rateIgrBrlens{all}_mean=2.757056,effectivebrlenIgrBrlens{all}_mean=0.026047,length_95%HPD={9.65247800e-04,3.06043900e-02},length_mean=1.46889075e-02,effectivebrlenIgrBrlens{all}_median=0.025274,rateIgrBrlens{all}_median=1.826181,rateIgrBrlens{all}_95%HPD={0.453494,7.199419},length_median=1.34981800e-02,effectivebrlenIgrBrlens{all}_95%HPD={0.009200,0.044186}],71:2010.0[&height_95%HPD={0.03271217093499707,35.37234289013051},height_median=4.19999999e-08,prob=1.00000000e+00,height_mean=4.35308600e-08,prob(percent)=100,length_mean=8.75458295e-02,effectivebrlenIgrBrlens{all}_mean=0.054471,effectivebrlenIgrBrlens{all}_median=0.053586,length_median=8.67834400e-02,effectivebrlenIgrBrlens{all}_95%HPD={0.031829,0.078069},rateIgrBrlens{all}_95%HPD={0.365910,0.937256},length_95%HPD={6.49374800e-02,1.10613900e-01},rateIgrBrlens{all}_median=0.608468,rateIgrBrlens{all}_mean=0.629671]):108.0[&height_95%HPD={1702.3030779312903,2390.4149155442396},height_median=8.67834900e-02,prob=1.00000000e+00,height_mean=8.75458730e-02,prob(percent)=100,effectivebrlenIgrBrlens{all}_95%HPD={0.027380,0.077221},rateIgrBrlens{all}_mean=1.900861,effectivebrlenIgrBrlens{all}_mean=0.051636,length_95%HPD={7.53342000e-03,5.98557400e-02},effectivebrlenIgrBrlens{all}_median=0.050639,rateIgrBrlens{all}_median=1.575046,rateIgrBrlens{all}_95%HPD={0.629749,3.725596},length_mean=3.33163581e-02,length_median=3.22870600e-02],((59:347.0[&height_95%HPD={0.033214605812757175,35.56595750668259},height_median=4.30000000e-08,height_mean=4.36178823e-08,prob(percent)=100,prob=1.00000000e+00,length_mean=5.08281028e-03,length_median=4.33996100e-03,effectivebrlenIgrBrlens{all}_95%HPD={0.000185,0.007807},rateIgrBrlens{all}_95%HPD={0.000002,3.433232},effectivebrlenIgrBrlens{all}_median=0.003178,length_95%HPD={3.60743000e-04,1.17122500e-02},rateIgrBrlens{all}_median=0.717856,effectivebrlenIgrBrlens{all}_mean=0.003576,rateIgrBrlens{all}_mean=1.152742],60:347.0[&height_95%HPD={0.033214605812757175,35.56595750668259},height_mean=4.36178823e-08,prob=1.00000000e+00,height_median=4.30000000e-08,prob(percent)=100,length_median=4.33996100e-03,effectivebrlenIgrBrlens{all}_95%HPD={0.000000,0.003678},length_mean=5.08281028e-03,length_95%HPD={3.60743000e-04,1.17122500e-02},rateIgrBrlens{all}_mean=0.205429,rateIgrBrlens{all}_median=0.082979,rateIgrBrlens{all}_95%HPD={0.000001,0.787552},effectivebrlenIgrBrlens{all}_median=0.000392,effectivebrlenIgrBrlens{all}_mean=0.000930]):497.0[&prob(percent)=100,height_95%HPD={152.8675488611054,644.8328580381117},height_median=4.34001000e-03,height_mean=5.08285389e-03,prob=1.00000000e+00,effectivebrlenIgrBrlens{all}_mean=0.070054,effectivebrlenIgrBrlens{all}_median=0.069150,effectivebrlenIgrBrlens{all}_95%HPD={0.046469,0.096200},rateIgrBrlens{all}_mean=1.662886,length_mean=4.70795755e-02,length_95%HPD={1.79022500e-02,7.82266200e-02},rateIgrBrlens{all}_median=1.538244,length_median=4.54854000e-02,rateIgrBrlens{all}_95%HPD={0.671748,3.013882}],(61:352.0[&prob(percent)=100,height_95%HPD={0.033214605812757175,35.56595750668259},height_mean=4.36015586e-08,height_median=4.30000000e-08,prob=1.00000000e+00,length_median=4.55254700e-03,effectivebrlenIgrBrlens{all}_mean=0.001276,rateIgrBrlens{all}_95%HPD={0.000001,1.156733},length_mean=5.33192393e-03,length_95%HPD={2.02693300e-04,1.21599700e-02},rateIgrBrlens{all}_mean=0.325240,rateIgrBrlens{all}_median=0.164853,effectivebrlenIgrBrlens{all}_95%HPD={0.000000,0.004147},effectivebrlenIgrBrlens{all}_median=0.000805],74:352.0[&height_95%HPD={0.033214605812757175,35.56595750668259},height_mean=4.36015586e-08,height_median=4.30000000e-08,prob(percent)=100,prob=1.00000000e+00,length_mean=5.33192393e-03,length_median=4.55254700e-03,effectivebrlenIgrBrlens{all}_mean=0.001064,rateIgrBrlens{all}_mean=0.269314,length_95%HPD={2.02693300e-04,1.21599700e-02},effectivebrlenIgrBrlens{all}_95%HPD={0.000000,0.003574},effectivebrlenIgrBrlens{all}_median=0.000621,rateIgrBrlens{all}_95%HPD={0.000001,1.035489},rateIgrBrlens{all}_median=0.124140]):492.0[&height_mean=5.33196753e-03,prob(percent)=100,height_95%HPD={157.01141351324145,652.0315195294639},height_median=4.55260000e-03,prob=1.00000000e+00,length_median=4.52370800e-02,effectivebrlenIgrBrlens{all}_95%HPD={0.004952,0.035898},rateIgrBrlens{all}_mean=0.432704,length_mean=4.68304619e-02,effectivebrlenIgrBrlens{all}_median=0.018356,rateIgrBrlens{all}_95%HPD={0.127006,0.798562},effectivebrlenIgrBrlens{all}_mean=0.019230,rateIgrBrlens{all}_median=0.404292,length_95%HPD={1.74427400e-02,7.81656400e-02}]):1274.0[&prob(percent)=100,height_95%HPD={578.5923347510196,1181.8586745191217},prob=1.00000000e+00,height_median=5.07271190e-02,height_mean=5.21624294e-02,length_mean=6.80237450e-02,effectivebrlenIgrBrlens{all}_median=0.038272,rateIgrBrlens{all}_95%HPD={0.260476,1.009194},effectivebrlenIgrBrlens{all}_mean=0.039394,rateIgrBrlens{all}_median=0.573223,length_95%HPD={3.05414000e-02,1.07567900e-01},rateIgrBrlens{all}_mean=0.607295,length_median=6.76462500e-02,effectivebrlenIgrBrlens{all}_95%HPD={0.015956,0.064955}]):99.0[&height_95%HPD={1757.8457845585904,2508.3865893683474},prob=9.15959291e-01,height_median=1.18738652e-01,height_mean=1.19694556e-01,prob(percent)=92,effectivebrlenIgrBrlens{all}_mean=0.021406,rateIgrBrlens{all}_median=0.814917,rateIgrBrlens{all}_95%HPD={0.000063,2.292125},length_95%HPD={1.02678100e-03,5.25293400e-02},rateIgrBrlens{all}_mean=1.011557,length_median=2.42801100e-02,effectivebrlenIgrBrlens{all}_95%HPD={0.000000,0.042848},length_mean=2.58656777e-02,effectivebrlenIgrBrlens{all}_median=0.020190],(10:729.0[&height_mean=4.35472139e-08,prob(percent)=100,height_95%HPD={0.032205504361433816,35.1751547955047},height_median=4.09999999e-08,prob=1.00000000e+00,length_median=2.43006000e-02,rateIgrBrlens{all}_95%HPD={0.112762,2.401353},effectivebrlenIgrBrlens{all}_mean=0.020638,rateIgrBrlens{all}_median=0.818620,length_95%HPD={5.81576000e-03,4.50319000e-02},effectivebrlenIgrBrlens{all}_median=0.020362,effectivebrlenIgrBrlens{all}_95%HPD={0.006539,0.034802},rateIgrBrlens{all}_mean=1.026923,length_mean=2.52265219e-02],(17:580.0[&height_median=4.10000001e-08,prob(percent)=100,height_mean=4.35863735e-08,prob=1.00000000e+00,height_95%HPD={0.03220550446319956,35.17515483530988},length_mean=2.07426827e-02,effectivebrlenIgrBrlens{all}_mean=0.020621,length_median=1.96767200e-02,length_95%HPD={4.43986500e-03,3.86663100e-02},effectivebrlenIgrBrlens{all}_median=0.020171,rateIgrBrlens{all}_median=1.041839,effectivebrlenIgrBrlens{all}_95%HPD={0.008702,0.032966},rateIgrBrlens{all}_mean=1.248104,rateIgrBrlens{all}_95%HPD={0.220896,2.742581}],73:580.0[&height_median=4.10000001e-08,height_mean=4.35476908e-08,height_95%HPD={0.03220550446319956,35.17515483530988},prob(percent)=100,prob=1.00000000e+00,effectivebrlenIgrBrlens{all}_95%HPD={0.005927,0.026034},rateIgrBrlens{all}_median=0.835093,rateIgrBrlens{all}_95%HPD={0.217106,2.129673},length_mean=1.84880730e-02,effectivebrlenIgrBrlens{all}_median=0.014663,effectivebrlenIgrBrlens{all}_mean=0.015294,length_95%HPD={4.16658600e-03,3.39375800e-02},length_median=1.76288400e-02,rateIgrBrlens{all}_mean=1.004011]):149.0[&height_95%HPD={336.8061798900556,913.5789477715116},height_median=1.68542050e-02,prob=6.36149504e-01,prob(percent)=64,height_mean=1.76370456e-02,rateIgrBrlens{all}_median=0.723778,effectivebrlenIgrBrlens{all}_median=0.008104,effectivebrlenIgrBrlens{all}_95%HPD={0.000000,0.020435},rateIgrBrlens{all}_mean=1.045976,rateIgrBrlens{all}_95%HPD={0.000001,3.011089},effectivebrlenIgrBrlens{all}_mean=0.008832,length_95%HPD={2.60576100e-04,2.54863500e-02},length_median=9.86035200e-03,length_mean=1.12555704e-02]):1488.0[&prob=1.00000000e+00,height_95%HPD={474.8554955102167,1073.7062781210682},prob(percent)=100,height_mean=2.83247284e-02,height_median=2.73550200e-02,length_95%HPD={7.63685000e-02,1.52098700e-01},rateIgrBrlens{all}_95%HPD={0.722852,1.590631},rateIgrBrlens{all}_median=1.101373,length_mean=1.15427513e-01,effectivebrlenIgrBrlens{all}_median=0.126246,effectivebrlenIgrBrlens{all}_95%HPD={0.086249,0.170011},rateIgrBrlens{all}_mean=1.131462,effectivebrlenIgrBrlens{all}_mean=0.127894,length_median=1.14973800e-01]):528.0[&prob=1.00000000e+00,height_mean=1.44679980e-01,height_median=1.43934020e-01,height_95%HPD={1840.8879130245996,2655.6208864604628},prob(percent)=100,length_median=1.66239200e-02,length_mean=1.88511226e-02,rateIgrBrlens{all}_95%HPD={0.000001,2.303976},effectivebrlenIgrBrlens{all}_median=0.012602,effectivebrlenIgrBrlens{all}_mean=0.013860,rateIgrBrlens{all}_mean=0.928761,rateIgrBrlens{all}_median=0.698577,length_95%HPD={2.42967700e-04,4.23854600e-02},effectivebrlenIgrBrlens{all}_95%HPD={0.000000,0.031339}]):400.0[&height_95%HPD={2171.5595637446686,3455.0261223354296},prob(percent)=100,height_mean=1.63531102e-01,height_median=1.62387570e-01,prob=1.00000000e+00,effectivebrlenIgrBrlens{all}_mean=0.105728,rateIgrBrlens{all}_median=1.457934,rateIgrBrlens{all}_95%HPD={0.611225,2.778633},length_mean=7.43927843e-02,effectivebrlenIgrBrlens{all}_median=0.104260,effectivebrlenIgrBrlens{all}_95%HPD={0.062770,0.150655},length_95%HPD={2.87827500e-02,1.25786300e-01},rateIgrBrlens{all}_mean=1.583220,length_median=7.16398400e-02]):139.0[&height_median=2.24915855e-01,height_mean=2.26879862e-01,prob=6.60015110e-01,height_95%HPD={2360.2590884161223,4093.410335106426},prob(percent)=66,length_mean=3.76974012e-02,rateIgrBrlens{all}_95%HPD={0.000004,2.458318},rateIgrBrlens{all}_median=0.905577,effectivebrlenIgrBrlens{all}_mean=0.034898,effectivebrlenIgrBrlens{all}_median=0.032578,effectivebrlenIgrBrlens{all}_95%HPD={0.000000,0.071675},rateIgrBrlens{all}_mean=1.113220,length_95%HPD={5.25578700e-04,7.97325200e-02},length_median=3.42530800e-02],((13:976.0[&prob=1.00000000e+00,height_median=4.00000001e-08,height_mean=4.39568961e-08,prob(percent)=100,height_95%HPD={0.03169446594839486,34.97423766340815},length_95%HPD={4.61649000e-02,1.13993100e-01},rateIgrBrlens{all}_mean=1.020397,length_median=7.90974800e-02,effectivebrlenIgrBrlens{all}_95%HPD={0.052252,0.108944},length_mean=8.00606149e-02,effectivebrlenIgrBrlens{all}_median=0.077725,rateIgrBrlens{all}_95%HPD={0.564758,1.491606},rateIgrBrlens{all}_median=0.995520,effectivebrlenIgrBrlens{all}_mean=0.078721],(54:407.0[&prob(percent)=100,height_95%HPD={0.032712170985449825,35.37234290966811},prob=1.00000000e+00,height_median=4.20000000e-08,height_mean=4.39118848e-08,length_mean=7.64223402e-03,effectivebrlenIgrBrlens{all}_median=0.001896,rateIgrBrlens{all}_95%HPD={0.000001,1.169044},effectivebrlenIgrBrlens{all}_mean=0.002452,rateIgrBrlens{all}_median=0.258657,length_95%HPD={1.03754400e-03,1.62545100e-02},rateIgrBrlens{all}_mean=0.392888,effectivebrlenIgrBrlens{all}_95%HPD={0.000000,0.006779},length_median=6.85205300e-03],55:407.0[&prob(percent)=100,height_95%HPD={0.032712170985449825,35.37234290966811},prob=1.00000000e+00,height_median=4.20000000e-08,height_mean=4.39118848e-08,length_mean=7.64223402e-03,effectivebrlenIgrBrlens{all}_median=0.005445,rateIgrBrlens{all}_95%HPD={0.004786,3.014245},effectivebrlenIgrBrlens{all}_mean=0.005765,rateIgrBrlens{all}_median=0.769106,length_95%HPD={1.03754400e-03,1.62545100e-02},rateIgrBrlens{all}_mean=1.091098,length_median=6.85205300e-03,effectivebrlenIgrBrlens{all}_95%HPD={0.000622,0.011257}]):569.0[&height_95%HPD={194.27563886110602,716.73275650988},prob=1.00000000e+00,height_median=6.85215500e-03,height_mean=7.64227793e-03,prob(percent)=100,effectivebrlenIgrBrlens{all}_mean=0.092792,rateIgrBrlens{all}_median=1.283889,length_95%HPD={4.00884100e-02,1.07982900e-01},rateIgrBrlens{all}_mean=1.345412,length_median=7.16072300e-02,effectivebrlenIgrBrlens{all}_95%HPD={0.061075,0.124857},effectivebrlenIgrBrlens{all}_median=0.091570,length_mean=7.24183809e-02,rateIgrBrlens{all}_95%HPD={0.772382,2.068677}]):394.0[&prob=1.00000000e+00,height_median=7.90975100e-02,height_mean=8.00606588e-02,prob(percent)=100,height_95%HPD={711.9119706683415,1309.9438176845897},length_95%HPD={4.19842200e-04,4.01886200e-02},rateIgrBrlens{all}_mean=0.940583,length_median=1.64994500e-02,effectivebrlenIgrBrlens{all}_95%HPD={0.000000,0.028821},length_mean=1.83957718e-02,effectivebrlenIgrBrlens{all}_median=0.012476,rateIgrBrlens{all}_95%HPD={0.000001,2.327709},effectivebrlenIgrBrlens{all}_mean=0.013388,rateIgrBrlens{all}_median=0.692971],((52:934.0[&prob=1.00000000e+00,height_median=4.10000001e-08,height_mean=4.39356162e-08,prob(percent)=100,height_95%HPD={0.03220550446319956,35.17515483530988},length_95%HPD={3.96524200e-02,1.06149600e-01},rateIgrBrlens{all}_mean=0.529997,rateIgrBrlens{all}_median=0.514405,length_median=7.19383600e-02,effectivebrlenIgrBrlens{all}_95%HPD={0.017698,0.056899},length_mean=7.26762834e-02,effectivebrlenIgrBrlens{all}_median=0.036758,rateIgrBrlens{all}_95%HPD={0.267568,0.820091},effectivebrlenIgrBrlens{all}_mean=0.037397],53:934.0[&prob=1.00000000e+00,height_median=4.10000001e-08,height_mean=4.39767397e-08,prob(percent)=100,height_95%HPD={0.03220550446319956,35.17515483530988},length_95%HPD={4.03470800e-02,1.08889000e-01},rateIgrBrlens{all}_mean=1.402902,rateIgrBrlens{all}_median=1.342415,length_median=7.27546300e-02,effectivebrlenIgrBrlens{all}_95%HPD={0.067900,0.128976},length_mean=7.36224607e-02,effectivebrlenIgrBrlens{all}_median=0.097043,rateIgrBrlens{all}_95%HPD={0.765615,2.160723},effectivebrlenIgrBrlens{all}_mean=0.098104]):185.0[&height_mean=6.92159646e-02,prob(percent)=63,height_95%HPD={660.1280158511591,1260.766670936175},height_median=6.82237590e-02,prob=6.26727701e-01,length_median=1.57621700e-02,effectivebrlenIgrBrlens{all}_95%HPD={0.000000,0.021553},rateIgrBrlens{all}_mean=0.545063,length_mean=1.82633799e-02,effectivebrlenIgrBrlens{all}_median=0.006769,rateIgrBrlens{all}_95%HPD={0.000001,1.306078},effectivebrlenIgrBrlens{all}_mean=0.008228,rateIgrBrlens{all}_median=0.401143,length_95%HPD={2.33681000e-04,4.22137300e-02}],105:1119.0[&height_mean=4.39186330e-08,prob(percent)=100,height_95%HPD={0.03220550441231669,35.17515481540731},prob=1.00000000e+00,height_median=4.10000000e-08,length_median=8.21306400e-02,effectivebrlenIgrBrlens{all}_95%HPD={0.080544,0.156823},length_mean=8.26738398e-02,effectivebrlenIgrBrlens{all}_median=0.114899,rateIgrBrlens{all}_mean=1.458744,rateIgrBrlens{all}_95%HPD={0.900968,2.197393},effectivebrlenIgrBrlens{all}_mean=0.116398,rateIgrBrlens{all}_median=1.411023,length_95%HPD={4.89673200e-02,1.16574400e-01}]):251.0[&prob(percent)=100,height_95%HPD={845.0544761764804,1435.0900880929612},prob=1.00000000e+00,height_median=8.58018080e-02,height_mean=8.65172805e-02,length_mean=1.19391502e-02,effectivebrlenIgrBrlens{all}_median=0.002557,rateIgrBrlens{all}_95%HPD={0.000001,1.253111},effectivebrlenIgrBrlens{all}_95%HPD={0.000000,0.014961},effectivebrlenIgrBrlens{all}_mean=0.004375,rateIgrBrlens{all}_median=0.250893,length_95%HPD={8.03370400e-05,3.17928400e-02},rateIgrBrlens{all}_mean=0.411189,length_median=9.23852800e-03]):1914.0[&height_95%HPD={1122.8482519209063,1694.2890164787937},prob=1.00000000e+00,height_median=9.74494800e-02,height_mean=9.84564306e-02,prob(percent)=100,effectivebrlenIgrBrlens{all}_median=0.139800,effectivebrlenIgrBrlens{all}_mean=0.141926,rateIgrBrlens{all}_median=0.934952,rateIgrBrlens{all}_95%HPD={0.570463,1.538281},length_95%HPD={8.65518900e-02,2.17038000e-01},rateIgrBrlens{all}_mean=0.970532,length_median=1.50730600e-01,effectivebrlenIgrBrlens{all}_95%HPD={0.087697,0.198957},length_mean=1.51895899e-01]):129.0[&prob=1.00000000e+00,height_median=2.60569755e-01,height_mean=2.62975245e-01,prob(percent)=100,height_95%HPD={2419.070429002571,4325.367774625822},length_95%HPD={4.40210400e-02,2.89467500e-01},rateIgrBrlens{all}_mean=1.014582,rateIgrBrlens{all}_median=0.976110,length_median=1.53498900e-01,effectivebrlenIgrBrlens{all}_95%HPD={0.034094,0.286625},length_mean=1.59251732e-01,effectivebrlenIgrBrlens{all}_median=0.151115,rateIgrBrlens{all}_95%HPD={0.509611,1.600540},effectivebrlenIgrBrlens{all}_mean=0.156741])[&prob(percent)=100,height_95%HPD={2485.7954198123184,4553.479750313525},prob=1.00000000e+00,height_median=4.16093540e-01,height_mean=4.22226977e-01,length_95%HPD={0.00000000e+00,0.00000000e+00},rateIgrBrlens{all}_mean=-nan,length_median=0.00000000e+00,effectivebrlenIgrBrlens{all}_95%HPD={1.000000,1.000000},rateIgrBrlens{all}_median=inf,length_mean=0.00000000e+00,effectivebrlenIgrBrlens{all}_median=1.000000,rateIgrBrlens{all}_95%HPD={inf,inf},effectivebrlenIgrBrlens{all}_mean=1.000000];
END;
