# Supplementary material for: A test of Generalized Bayesian dating: A new linguistic dating method
Source: PLoS One. 2020 Aug 12;15(8):e0236522. doi: 10.1371/journal.pone.0236522 (PMC7423060; doi:10.1371/journal.pone.0236522)
Supplement: S2 File — Python code for extracting median tree lengths for each constraint, generation of consensus trees, RevBayes code for performing Gamma regression and linear regression, and Python code for predicting ages. Age annotated consensus tree files for all the families. (ZIP) [file pone.0236522.s002.zip › S2 Supporting Information/Consensus_Trees_Ages/Japonic.dendropy.con.tre]

#NEXUS

BEGIN TAXA;
    DIMENSIONS NTAX=31;
    TAXLABELS
        'AKAJIMA_OKINAWAN'
        'FUKUSATO_MIYAKO'
        'HATERUMA_YAEYAMA'
        'HIGA_OKINAWAN'
        'IZENA_KUNIGAMI'
        'JAPANESE_2'
        'JAPANESE_KYOTO'
        'KABIRA_YAEYAMA'
        'KAMIKATETSU_KIKAI'
        'KOHAMA_YAEYAMA'
        'KOMI_YAEYAMA'
        'KUNINAKA_MIYAKO'
        'KUROSHIMA_YAEYAMA'
        MIYAKO
        NAHA
        'NISHIHARA_MIYAKO'
        'NORTHERN_AMAMI_OSHIMA'
        'SANI_AMAMI'
        SHURI
        'TAKETOMI_YAEYAMA'
        TOKUWASE
        'UEHARA_YAEYAMA'
        YAEYAMA
        'YAMAZATO_OKINAWAN'
        YONAGUNI
        YONAMINE
        YORON
        JAPANESE
        'TOKYO_JAPANESE'
        'AZA_IRABU_MIYAKO'
        'TAKARAJIMA_JAPANESE'
  ;
END;

BEGIN TREES;
        Translate
             1 'AKAJIMA_OKINAWAN',
             2 'FUKUSATO_MIYAKO',
             3 'HATERUMA_YAEYAMA',
             4 'HIGA_OKINAWAN',
             5 'IZENA_KUNIGAMI',
             6 'JAPANESE_2',
             7 'JAPANESE_KYOTO',
             8 'KABIRA_YAEYAMA',
             9 'KAMIKATETSU_KIKAI',
             10 'KOHAMA_YAEYAMA',
             11 'KOMI_YAEYAMA',
             12 'KUNINAKA_MIYAKO',
             13 'KUROSHIMA_YAEYAMA',
             14 MIYAKO,
             15 NAHA,
             16 'NISHIHARA_MIYAKO',
             17 'NORTHERN_AMAMI_OSHIMA',
             18 'SANI_AMAMI',
             19 SHURI,
             20 'TAKETOMI_YAEYAMA',
             21 TOKUWASE,
             22 'UEHARA_YAEYAMA',
             23 YAEYAMA,
             24 'YAMAZATO_OKINAWAN',
             25 YONAGUNI,
             26 YONAMINE,
             27 YORON,
             28 JAPANESE,
             29 'TOKYO_JAPANESE',
             30 'AZA_IRABU_MIYAKO',
             31 'TAKARAJIMA_JAPANESE'
             ;
    TREE 1 = [&R] (((6:999.0[&prob(percent)=100,height_95%HPD={0.046656945753056386,33.68120276420418},prob=1.00000000e+00,height_median=3.40000000e-08,height_mean=3.72122050e-08,length_mean=7.33665169e-02,effectivebrlenIgrBrlens{all}_median=0.105771,effectivebrlenIgrBrlens{all}_95%HPD={0.066350,0.154438},rateIgrBrlens{all}_95%HPD={0.597660,2.902983},effectivebrlenIgrBrlens{all}_mean=0.107734,rateIgrBrlens{all}_median=1.499568,length_95%HPD={2.60254800e-02,1.22510100e-01},rateIgrBrlens{all}_mean=1.642061,length_median=7.08097700e-02],(7:726.0[&height_95%HPD={0.047499080602177994,33.91994144526636},prob=1.00000000e+00,height_median=3.50000000e-08,height_mean=3.73119144e-08,prob(percent)=100,effectivebrlenIgrBrlens{all}_mean=0.022795,rateIgrBrlens{all}_median=0.612401,effectivebrlenIgrBrlens{all}_median=0.021610,length_95%HPD={8.08738300e-03,7.29341400e-02},rateIgrBrlens{all}_mean=0.728515,rateIgrBrlens{all}_95%HPD={0.133520,1.600573},length_median=3.54734900e-02,effectivebrlenIgrBrlens{all}_95%HPD={0.006720,0.040811},length_mean=3.81433103e-02],29:726.0[&height_95%HPD={0.047499080602177994,33.91994144526636},prob=1.00000000e+00,height_median=3.50000000e-08,height_mean=3.72972764e-08,prob(percent)=100,effectivebrlenIgrBrlens{all}_mean=0.026122,rateIgrBrlens{all}_median=0.705787,length_95%HPD={8.81321700e-03,7.08273800e-02},effectivebrlenIgrBrlens{all}_median=0.025099,rateIgrBrlens{all}_mean=0.848973,rateIgrBrlens{all}_95%HPD={0.148804,1.788299},length_median=3.52926300e-02,effectivebrlenIgrBrlens{all}_95%HPD={0.009002,0.044447},length_mean=3.74674646e-02]):273.0[&prob=9.26143181e-01,height_median=3.44012230e-02,height_mean=3.65141685e-02,prob(percent)=93,height_95%HPD={472.5997343822656,1070.9170112530257},length_95%HPD={2.90345300e-03,7.54185200e-02},rateIgrBrlens{all}_mean=0.552845,length_median=3.42374900e-02,effectivebrlenIgrBrlens{all}_95%HPD={0.000000,0.033738},rateIgrBrlens{all}_median=0.418027,length_mean=3.69899557e-02,effectivebrlenIgrBrlens{all}_median=0.014516,rateIgrBrlens{all}_95%HPD={0.000001,1.301514},effectivebrlenIgrBrlens{all}_mean=0.016063]):277.0[&height_mean=6.89441361e-02,prob(percent)=57,height_95%HPD={728.4094167783252,1325.1388413147013},prob=5.74190108e-01,height_median=6.69834500e-02,length_median=2.41820700e-02,effectivebrlenIgrBrlens{all}_95%HPD={0.000000,0.037598},rateIgrBrlens{all}_mean=0.707999,length_mean=2.81351875e-02,effectivebrlenIgrBrlens{all}_median=0.013408,rateIgrBrlens{all}_95%HPD={0.000001,1.873693},effectivebrlenIgrBrlens{all}_mean=0.015316,rateIgrBrlens{all}_median=0.489825,length_95%HPD={1.46769900e-04,6.59583300e-02}],28:1276.0[&height_mean=3.69092201e-08,prob(percent)=100,height_95%HPD={0.04580527202041792,33.447752648610034},prob=1.00000000e+00,height_median=3.30000000e-08,length_median=7.41649700e-02,effectivebrlenIgrBrlens{all}_95%HPD={0.038665,0.126215},length_mean=7.67803681e-02,effectivebrlenIgrBrlens{all}_median=0.080607,rateIgrBrlens{all}_95%HPD={0.390315,2.276484},rateIgrBrlens{all}_mean=1.213082,effectivebrlenIgrBrlens{all}_mean=0.082261,rateIgrBrlens{all}_median=1.076473,length_95%HPD={2.47372100e-02,1.31843800e-01}],31:1276.0[&height_mean=3.69074337e-08,height_median=3.30000000e-08,prob(percent)=100,height_95%HPD={0.04580527202041792,33.447752648610034},prob=1.00000000e+00,length_median=7.90563200e-02,effectivebrlenIgrBrlens{all}_95%HPD={0.061053,0.161403},length_mean=8.22054159e-02,effectivebrlenIgrBrlens{all}_median=0.107149,rateIgrBrlens{all}_95%HPD={0.487514,3.071216},rateIgrBrlens{all}_mean=1.557666,effectivebrlenIgrBrlens{all}_mean=0.109202,rateIgrBrlens{all}_median=1.363497,length_95%HPD={2.46788200e-02,1.43430500e-01}]):1334.0[&prob(percent)=100,height_95%HPD={1017.5298744949573,1595.331617579243},prob=1.00000000e+00,height_median=1.00598612e-01,height_mean=1.03789291e-01,length_mean=1.48098515e-01,effectivebrlenIgrBrlens{all}_median=0.162296,rateIgrBrlens{all}_95%HPD={0.426430,2.380280},effectivebrlenIgrBrlens{all}_mean=0.164133,rateIgrBrlens{all}_median=1.111733,effectivebrlenIgrBrlens{all}_95%HPD={0.083575,0.257908},length_95%HPD={5.51375600e-02,2.44265900e-01},rateIgrBrlens{all}_mean=1.237692,length_median=1.43546800e-01],(((((1:859.0[&height_95%HPD={0.03117890696029199,34.7694249388393},prob=1.00000000e+00,height_median=3.90000000e-08,height_mean=3.71368564e-08,prob(percent)=100,effectivebrlenIgrBrlens{all}_95%HPD={0.019360,0.062605},rateIgrBrlens{all}_mean=0.697398,effectivebrlenIgrBrlens{all}_median=0.037581,rateIgrBrlens{all}_median=0.622571,effectivebrlenIgrBrlens{all}_mean=0.038650,length_median=6.08214100e-02,rateIgrBrlens{all}_95%HPD={0.220342,1.351553},length_95%HPD={1.82580700e-02,1.15444100e-01},length_mean=6.41292861e-02],4:859.0[&height_95%HPD={0.0316944658457402,34.97423762284089},height_median=3.99999999e-08,prob=1.00000000e+00,prob(percent)=100,height_mean=3.74514905e-08,effectivebrlenIgrBrlens{all}_mean=0.030841,effectivebrlenIgrBrlens{all}_median=0.030753,effectivebrlenIgrBrlens{all}_95%HPD={0.004664,0.055782},rateIgrBrlens{all}_mean=0.627959,rateIgrBrlens{all}_95%HPD={0.047106,1.280640},length_mean=5.44197180e-02,length_median=5.31630500e-02,rateIgrBrlens{all}_median=0.567834,length_95%HPD={1.53586600e-02,9.47399200e-02}]):353.0[&prob=5.93387548e-01,height_95%HPD={594.9977783233794,1197.1621405196831},height_median=5.11917970e-02,height_mean=5.26085430e-02,prob(percent)=59,effectivebrlenIgrBrlens{all}_mean=0.009222,length_95%HPD={5.97239400e-05,6.51033100e-02},length_mean=2.82002791e-02,effectivebrlenIgrBrlens{all}_median=0.006938,rateIgrBrlens{all}_mean=0.414654,rateIgrBrlens{all}_median=0.272793,rateIgrBrlens{all}_95%HPD={0.000001,1.113375},length_median=2.47804800e-02,effectivebrlenIgrBrlens{all}_95%HPD={0.000000,0.026076}],(((15:413.0[&height_median=3.80000000e-08,height_95%HPD={0.030658670123986174,34.56053831406346},height_mean=3.74012958e-08,prob=1.00000000e+00,prob(percent)=100,rateIgrBrlens{all}_95%HPD={0.000001,0.923147},effectivebrlenIgrBrlens{all}_median=0.000663,effectivebrlenIgrBrlens{all}_mean=0.001567,effectivebrlenIgrBrlens{all}_95%HPD={0.000000,0.006068},rateIgrBrlens{all}_mean=0.226711,length_mean=8.34927586e-03,length_95%HPD={5.93684500e-04,1.87775000e-02},rateIgrBrlens{all}_median=0.085335,length_median=7.13455500e-03],19:413.0[&height_mean=3.74012958e-08,height_median=3.80000000e-08,prob(percent)=100,height_95%HPD={0.030658670123986174,34.56053831406346},prob=1.00000000e+00,length_median=7.13455500e-03,effectivebrlenIgrBrlens{all}_95%HPD={0.000000,0.010665},length_mean=8.34927586e-03,effectivebrlenIgrBrlens{all}_median=0.003698,rateIgrBrlens{all}_95%HPD={0.000001,2.438887},effectivebrlenIgrBrlens{all}_mean=0.004384,rateIgrBrlens{all}_median=0.499010,rateIgrBrlens{all}_mean=0.808268,length_95%HPD={5.93684500e-04,1.87775000e-02}]):282.0[&prob(percent)=100,height_95%HPD={201.5796815641225,726.597481390201},prob=1.00000000e+00,height_median=7.13470500e-03,height_mean=8.34931326e-03,length_mean=2.16659140e-02,effectivebrlenIgrBrlens{all}_median=0.029992,rateIgrBrlens{all}_95%HPD={0.271724,5.332784},effectivebrlenIgrBrlens{all}_mean=0.031110,rateIgrBrlens{all}_median=1.483051,effectivebrlenIgrBrlens{all}_95%HPD={0.010839,0.052288},length_95%HPD={2.60168500e-03,4.46286200e-02},rateIgrBrlens{all}_mean=2.092043,length_median=2.01467300e-02],26:695.0[&prob(percent)=100,height_95%HPD={0.03117890696029199,34.7694249388393},prob=1.00000000e+00,height_median=3.90000000e-08,height_mean=3.74241195e-08,length_mean=3.00151899e-02,effectivebrlenIgrBrlens{all}_median=0.035005,rateIgrBrlens{all}_95%HPD={0.370486,3.046818},effectivebrlenIgrBrlens{all}_mean=0.036298,rateIgrBrlens{all}_median=1.221269,length_95%HPD={7.69334500e-03,5.35323200e-02},rateIgrBrlens{all}_mean=1.425092,effectivebrlenIgrBrlens{all}_95%HPD={0.014361,0.060343},length_median=2.82171000e-02]):220.0[&height_95%HPD={448.91304238754356,1044.8180433655052},prob=1.00000000e+00,height_median=2.82171350e-02,height_mean=3.00152273e-02,prob(percent)=100,effectivebrlenIgrBrlens{all}_mean=0.047020,rateIgrBrlens{all}_median=2.021731,length_95%HPD={2.17482900e-03,5.67563800e-02},rateIgrBrlens{all}_mean=2.916802,effectivebrlenIgrBrlens{all}_median=0.045232,length_median=2.22092800e-02,effectivebrlenIgrBrlens{all}_95%HPD={0.020139,0.076229},rateIgrBrlens{all}_95%HPD={0.443111,7.436618},length_mean=2.52461776e-02],24:915.0[&height_95%HPD={0.0316944658970675,34.9742376431245},prob=1.00000000e+00,height_median=4.00000000e-08,height_mean=3.74733796e-08,prob(percent)=100,effectivebrlenIgrBrlens{all}_mean=0.025141,rateIgrBrlens{all}_median=0.454688,length_95%HPD={2.20177900e-02,9.04762900e-02},rateIgrBrlens{all}_mean=0.496665,length_median=5.16351700e-02,effectivebrlenIgrBrlens{all}_95%HPD={0.003460,0.049451},effectivebrlenIgrBrlens{all}_median=0.023179,length_mean=5.37313622e-02,rateIgrBrlens{all}_95%HPD={0.098747,0.999395}]):297.0[&prob=9.57872284e-01,height_median=5.13113340e-02,height_mean=5.33522581e-02,prob(percent)=96,height_95%HPD={644.2167530354353,1244.5130322640496},length_95%HPD={1.83783200e-03,6.83431000e-02},rateIgrBrlens{all}_mean=1.689741,length_median=2.90507900e-02,effectivebrlenIgrBrlens{all}_95%HPD={0.012253,0.064177},length_mean=3.20482492e-02,effectivebrlenIgrBrlens{all}_median=0.035010,rateIgrBrlens{all}_95%HPD={0.000001,4.457084},rateIgrBrlens{all}_median=1.173246,effectivebrlenIgrBrlens{all}_mean=0.036008]):180.0[&height_mean=8.10880945e-02,height_median=7.92359800e-02,prob(percent)=73,height_95%HPD={955.9454925543184,1537.5956595829887},prob=7.32702306e-01,length_median=3.93922000e-02,effectivebrlenIgrBrlens{all}_95%HPD={0.003966,0.048083},length_mean=4.16557516e-02,effectivebrlenIgrBrlens{all}_median=0.023924,rateIgrBrlens{all}_95%HPD={0.055258,1.743117},effectivebrlenIgrBrlens{all}_mean=0.025259,rateIgrBrlens{all}_median=0.607771,rateIgrBrlens{all}_mean=0.775365,length_95%HPD={2.54398100e-03,7.89907200e-02}],5:1392.0[&prob=1.00000000e+00,height_median=3.40000000e-08,height_mean=3.68554179e-08,prob(percent)=100,height_95%HPD={0.046656945753056386,33.68120276420418},length_95%HPD={1.71522700e-02,1.64743500e-01},rateIgrBrlens{all}_mean=1.240467,length_median=1.10455000e-01,effectivebrlenIgrBrlens{all}_95%HPD={0.058073,0.137339},length_mean=1.03632996e-01,effectivebrlenIgrBrlens{all}_median=0.094558,rateIgrBrlens{all}_95%HPD={0.365703,3.331530},rateIgrBrlens{all}_median=0.873138,effectivebrlenIgrBrlens{all}_mean=0.096423]):383.0[&height_95%HPD={1133.2727566341769,1703.3315494436158},prob(percent)=100,height_mean=1.19402837e-01,prob=1.00000000e+00,height_median=1.17842713e-01,length_mean=2.22012855e-02,length_median=1.65971800e-02,rateIgrBrlens{all}_95%HPD={0.000001,0.951012},effectivebrlenIgrBrlens{all}_median=0.003096,effectivebrlenIgrBrlens{all}_mean=0.006033,effectivebrlenIgrBrlens{all}_95%HPD={0.000000,0.022197},rateIgrBrlens{all}_mean=0.292792,rateIgrBrlens{all}_median=0.173398,length_95%HPD={1.11388800e-04,6.01235700e-02}],((9:1181.0[&prob(percent)=100,height_mean=3.76660539e-08,height_95%HPD={0.03013358811371389,34.347386249919964},prob=1.00000000e+00,height_median=3.70000000e-08,effectivebrlenIgrBrlens{all}_95%HPD={0.033310,0.105575},rateIgrBrlens{all}_mean=0.705696,rateIgrBrlens{all}_median=0.669995,rateIgrBrlens{all}_95%HPD={0.303219,1.143843},length_mean=1.02179002e-01,length_95%HPD={5.42645700e-02,1.56281100e-01},effectivebrlenIgrBrlens{all}_median=0.067134,length_median=9.98847700e-02,effectivebrlenIgrBrlens{all}_mean=0.068762],(17:952.0[&height_95%HPD={0.03117890696029199,34.7694249388393},prob=1.00000000e+00,prob(percent)=100,height_mean=3.74282856e-08,height_median=3.90000000e-08,effectivebrlenIgrBrlens{all}_median=0.182976,effectivebrlenIgrBrlens{all}_95%HPD={0.116584,0.263209},rateIgrBrlens{all}_mean=4.210575,rateIgrBrlens{all}_median=3.216043,length_95%HPD={8.84173100e-03,1.01605500e-01},length_mean=5.79593312e-02,length_median=5.71079600e-02,rateIgrBrlens{all}_95%HPD={1.086981,10.218712},effectivebrlenIgrBrlens{all}_mean=0.187010],18:952.0[&height_median=3.99999999e-08,prob(percent)=100,height_95%HPD={0.0316944658457402,34.97423762284089},height_mean=3.75374190e-08,prob=1.00000000e+00,length_mean=4.95016537e-02,effectivebrlenIgrBrlens{all}_median=0.053562,rateIgrBrlens{all}_95%HPD={0.368478,2.661146},effectivebrlenIgrBrlens{all}_95%HPD={0.023672,0.089226},effectivebrlenIgrBrlens{all}_mean=0.054426,rateIgrBrlens{all}_median=1.105408,length_95%HPD={1.40766700e-02,8.71465400e-02},rateIgrBrlens{all}_mean=1.274356,length_median=4.78249800e-02],21:952.0[&prob(percent)=100,height_95%HPD={0.03117890696029199,34.7694249388393},prob=1.00000000e+00,height_median=3.90000000e-08,height_mean=3.74439248e-08,length_mean=4.91785713e-02,effectivebrlenIgrBrlens{all}_median=0.035786,rateIgrBrlens{all}_95%HPD={0.000075,1.716615},effectivebrlenIgrBrlens{all}_mean=0.036417,effectivebrlenIgrBrlens{all}_95%HPD={0.004759,0.066087},rateIgrBrlens{all}_median=0.728633,length_95%HPD={1.24288800e-02,8.78685100e-02},rateIgrBrlens{all}_mean=0.831666,length_median=4.78760300e-02]):229.0[&height_95%HPD={686.9661835343643,1286.4634886883377},prob=1.00000000e+00,height_median=6.54108700e-02,height_mean=6.67078543e-02,prob(percent)=100,effectivebrlenIgrBrlens{all}_mean=0.053623,rateIgrBrlens{all}_median=1.681274,effectivebrlenIgrBrlens{all}_median=0.052252,length_95%HPD={1.87757400e-03,7.04327500e-02},rateIgrBrlens{all}_mean=2.338722,rateIgrBrlens{all}_95%HPD={0.199855,5.798523},length_median=3.02647500e-02,effectivebrlenIgrBrlens{all}_95%HPD={0.012557,0.093074},length_mean=3.34500475e-02]):175.0[&prob=6.89108119e-01,height_median=9.52844270e-02,height_mean=9.67719324e-02,prob(percent)=69,height_95%HPD={926.8126847329879,1511.0572764558274},length_95%HPD={3.32673000e-04,5.81598900e-02},rateIgrBrlens{all}_mean=1.091554,rateIgrBrlens{all}_median=0.767259,length_median=2.29934400e-02,effectivebrlenIgrBrlens{all}_95%HPD={0.000000,0.046656},length_mean=2.58670306e-02,effectivebrlenIgrBrlens{all}_median=0.018924,rateIgrBrlens{all}_95%HPD={0.000001,3.012796},effectivebrlenIgrBrlens{all}_mean=0.020683],27:1356.0[&prob=1.00000000e+00,height_median=3.40000000e-08,height_mean=3.75459232e-08,prob(percent)=100,height_95%HPD={0.046656945753056386,33.68120276420418},length_95%HPD={6.65463600e-02,1.68927000e-01},rateIgrBrlens{all}_mean=0.882572,length_median=1.14741800e-01,effectivebrlenIgrBrlens{all}_95%HPD={0.056946,0.144192},rateIgrBrlens{all}_median=0.837258,length_mean=1.16250822e-01,effectivebrlenIgrBrlens{all}_median=0.096560,rateIgrBrlens{all}_95%HPD={0.435362,1.388066},effectivebrlenIgrBrlens{all}_mean=0.098476]):419.0[&height_mean=1.21736443e-01,prob(percent)=100,height_95%HPD={1108.6003357637276,1681.653576400778},prob=1.00000000e+00,height_median=1.19498400e-01,length_median=1.62363300e-02,effectivebrlenIgrBrlens{all}_95%HPD={0.000000,0.026555},length_mean=1.98676791e-02,effectivebrlenIgrBrlens{all}_median=0.006386,rateIgrBrlens{all}_mean=0.525110,rateIgrBrlens{all}_95%HPD={0.000001,1.657090},effectivebrlenIgrBrlens{all}_mean=0.008787,rateIgrBrlens{all}_median=0.340246,length_95%HPD={1.61587400e-04,5.07561900e-02}]):638.0[&prob(percent)=100,height_95%HPD={1510.9801955163302,2106.3729649151505},prob=1.00000000e+00,height_median=1.38593408e-01,height_mean=1.41604122e-01,length_mean=7.24103462e-02,effectivebrlenIgrBrlens{all}_median=0.043076,rateIgrBrlens{all}_95%HPD={0.000003,1.439994},effectivebrlenIgrBrlens{all}_95%HPD={0.000000,0.088365},effectivebrlenIgrBrlens{all}_mean=0.045133,rateIgrBrlens{all}_median=0.611190,length_95%HPD={9.11531500e-03,1.38423500e-01},rateIgrBrlens{all}_mean=0.697371,length_median=6.96243200e-02],((((2:767.0[&height_mean=3.76832609e-08,height_median=3.80000000e-08,prob(percent)=100,height_95%HPD={0.030658670123986174,34.56053831406346},prob=1.00000000e+00,length_median=4.06780400e-02,effectivebrlenIgrBrlens{all}_95%HPD={0.019331,0.067610},length_mean=4.25932108e-02,effectivebrlenIgrBrlens{all}_median=0.041900,rateIgrBrlens{all}_95%HPD={0.325251,2.349277},effectivebrlenIgrBrlens{all}_mean=0.043172,rateIgrBrlens{all}_median=1.032719,rateIgrBrlens{all}_mean=1.202165,length_95%HPD={1.27651600e-02,7.75211900e-02}],14:767.0[&height_mean=3.76832342e-08,prob(percent)=100,height_median=3.80000000e-08,height_95%HPD={0.030658670123986174,34.56053831406346},prob=1.00000000e+00,length_median=4.20860700e-02,effectivebrlenIgrBrlens{all}_95%HPD={0.019047,0.067218},length_mean=4.44435967e-02,effectivebrlenIgrBrlens{all}_median=0.040823,rateIgrBrlens{all}_95%HPD={0.317589,2.318724},effectivebrlenIgrBrlens{all}_mean=0.042220,rateIgrBrlens{all}_median=0.966314,length_95%HPD={1.29205300e-02,8.19495400e-02},rateIgrBrlens{all}_mean=1.142907]):262.0[&prob(percent)=76,height_95%HPD={504.98956792283155,1106.6305280699964},prob=7.56432476e-01,height_median=3.80318100e-02,height_mean=3.96576334e-02,length_mean=2.26344596e-02,effectivebrlenIgrBrlens{all}_median=0.012895,rateIgrBrlens{all}_95%HPD={0.000001,2.482809},effectivebrlenIgrBrlens{all}_mean=0.014361,rateIgrBrlens{all}_median=0.589336,length_95%HPD={7.99307000e-05,5.15946800e-02},rateIgrBrlens{all}_mean=0.888485,effectivebrlenIgrBrlens{all}_95%HPD={0.000000,0.033366},length_median=1.95452700e-02],(12:713.0[&prob=1.00000000e+00,height_median=3.80000000e-08,height_mean=3.76846207e-08,prob(percent)=100,height_95%HPD={0.030658670123986174,34.56053831406346},length_95%HPD={8.78799300e-03,6.62302300e-02},rateIgrBrlens{all}_mean=1.479448,rateIgrBrlens{all}_median=1.239344,length_median=3.37019300e-02,effectivebrlenIgrBrlens{all}_95%HPD={0.019404,0.068504},length_mean=3.54331471e-02,effectivebrlenIgrBrlens{all}_median=0.041672,rateIgrBrlens{all}_95%HPD={0.374421,3.077833},effectivebrlenIgrBrlens{all}_mean=0.043178],30:713.0[&prob=1.00000000e+00,height_median=3.80000000e-08,height_mean=3.76995654e-08,prob(percent)=100,height_95%HPD={0.030658670123986174,34.56053831406346},length_95%HPD={8.06077700e-03,6.53637100e-02},rateIgrBrlens{all}_mean=1.578020,rateIgrBrlens{all}_median=1.324896,length_median=3.36535300e-02,effectivebrlenIgrBrlens{all}_95%HPD={0.022139,0.072530},length_mean=3.54206920e-02,effectivebrlenIgrBrlens{all}_median=0.044918,rateIgrBrlens{all}_95%HPD={0.388225,3.306153},effectivebrlenIgrBrlens{all}_mean=0.046234]):316.0[&height_mean=3.50751617e-02,prob(percent)=98,height_95%HPD={462.04439307317654,1059.539055422767},height_median=3.32818242e-02,prob=9.80535929e-01,length_median=2.16583900e-02,effectivebrlenIgrBrlens{all}_95%HPD={0.002119,0.047938},rateIgrBrlens{all}_mean=1.455368,length_mean=2.44733572e-02,effectivebrlenIgrBrlens{all}_median=0.022995,rateIgrBrlens{all}_95%HPD={0.000003,3.716409},effectivebrlenIgrBrlens{all}_mean=0.024241,rateIgrBrlens{all}_median=1.012648,length_95%HPD={1.46123300e-03,5.28168100e-02}]):171.0[&prob(percent)=89,height_95%HPD={761.4122780184671,1356.1479131878339},prob=8.86681776e-01,height_median=5.85209960e-02,height_mean=6.01803824e-02,length_mean=2.60837304e-02,effectivebrlenIgrBrlens{all}_median=0.032335,rateIgrBrlens{all}_95%HPD={0.000001,5.117936},effectivebrlenIgrBrlens{all}_mean=0.033436,rateIgrBrlens{all}_median=1.302331,length_95%HPD={2.02668500e-03,5.66592700e-02},rateIgrBrlens{all}_mean=1.888689,length_median=2.32695600e-02,effectivebrlenIgrBrlens{all}_95%HPD={0.000000,0.061391}],16:1200.0[&prob(percent)=100,height_95%HPD={0.03013358811371389,34.347386249919964},prob=1.00000000e+00,height_median=3.70000000e-08,height_mean=3.74039781e-08,length_mean=8.36270357e-02,effectivebrlenIgrBrlens{all}_median=0.044446,effectivebrlenIgrBrlens{all}_95%HPD={0.013928,0.083576},rateIgrBrlens{all}_95%HPD={0.104677,1.256225},effectivebrlenIgrBrlens{all}_mean=0.046634,rateIgrBrlens{all}_median=0.523032,length_95%HPD={4.14263700e-02,1.32670000e-01},rateIgrBrlens{all}_mean=0.607594,length_median=8.15970800e-02]):733.0[&height_95%HPD={941.7718942590691,1524.5118347686132},prob=1.00000000e+00,height_median=8.41033800e-02,height_mean=8.62493418e-02,prob(percent)=100,effectivebrlenIgrBrlens{all}_mean=0.100745,rateIgrBrlens{all}_median=1.178865,rateIgrBrlens{all}_95%HPD={0.430649,2.332398},length_95%HPD={2.71493300e-02,1.45709800e-01},rateIgrBrlens{all}_mean=1.297870,length_median=8.35930700e-02,effectivebrlenIgrBrlens{all}_95%HPD={0.040156,0.166402},length_mean=8.62341248e-02,effectivebrlenIgrBrlens{all}_median=0.099199],((((3:898.0[&prob(percent)=100,height_95%HPD={0.03117890696029199,34.7694249388393},prob=1.00000000e+00,height_median=3.90000000e-08,height_mean=3.74461498e-08,length_mean=6.42671069e-02,effectivebrlenIgrBrlens{all}_median=0.111576,rateIgrBrlens{all}_95%HPD={0.798917,4.220591},effectivebrlenIgrBrlens{all}_mean=0.113982,rateIgrBrlens{all}_median=1.772786,effectivebrlenIgrBrlens{all}_95%HPD={0.066168,0.169524},length_95%HPD={2.09784600e-02,1.08847700e-01},rateIgrBrlens{all}_mean=2.047274,length_median=6.24229600e-02],11:898.0[&prob(percent)=100,height_95%HPD={0.030658670123986174,34.56053831406346},prob=1.00000000e+00,height_median=3.80000000e-08,height_mean=3.74834289e-08,length_mean=6.90200824e-02,effectivebrlenIgrBrlens{all}_median=0.066175,rateIgrBrlens{all}_95%HPD={0.370151,2.098637},effectivebrlenIgrBrlens{all}_mean=0.068202,rateIgrBrlens{all}_median=0.983550,length_95%HPD={2.17290800e-02,1.20089200e-01},rateIgrBrlens{all}_mean=1.111069,effectivebrlenIgrBrlens{all}_95%HPD={0.029481,0.114898},length_median=6.68562100e-02]):379.0[&height_95%HPD={626.9877965367054,1227.8365623496236},prob=7.81229169e-01,height_median=6.14024180e-02,height_mean=6.30336451e-02,prob(percent)=78,effectivebrlenIgrBrlens{all}_mean=0.032572,rateIgrBrlens{all}_median=0.987327,length_95%HPD={1.31988100e-03,6.95121400e-02},rateIgrBrlens{all}_mean=1.373126,effectivebrlenIgrBrlens{all}_median=0.030926,length_median=2.92077700e-02,effectivebrlenIgrBrlens{all}_95%HPD={0.000000,0.064543},rateIgrBrlens{all}_95%HPD={0.000002,3.545076},length_mean=3.25443535e-02],((8:778.0[&prob(percent)=100,height_95%HPD={0.03117890696029199,34.7694249388393},prob=1.00000000e+00,height_median=3.90000000e-08,height_mean=3.76188402e-08,length_mean=5.18043650e-02,effectivebrlenIgrBrlens{all}_median=0.063190,rateIgrBrlens{all}_95%HPD={0.323434,3.625285},effectivebrlenIgrBrlens{all}_mean=0.064091,rateIgrBrlens{all}_median=1.345661,length_95%HPD={8.64123200e-03,1.03693900e-01},rateIgrBrlens{all}_mean=1.635714,length_median=4.68258400e-02,effectivebrlenIgrBrlens{all}_95%HPD={0.030621,0.098219}],23:778.0[&prob(percent)=100,height_95%HPD={0.03117890696029199,34.7694249388393},prob=1.00000000e+00,height_median=3.90000000e-08,height_mean=3.75096547e-08,length_mean=4.18370092e-02,effectivebrlenIgrBrlens{all}_median=0.022111,rateIgrBrlens{all}_95%HPD={0.028967,1.355638},effectivebrlenIgrBrlens{all}_mean=0.023461,rateIgrBrlens{all}_median=0.557923,length_95%HPD={1.10933600e-02,7.92569800e-02},rateIgrBrlens{all}_mean=0.641618,length_median=3.93039100e-02,effectivebrlenIgrBrlens{all}_95%HPD={0.002555,0.046713}]):205.0[&height_95%HPD={514.7356767826382,1116.542053639785},prob=6.15917878e-01,height_median=3.80159350e-02,height_mean=4.00824472e-02,prob(percent)=62,effectivebrlenIgrBrlens{all}_mean=0.022492,rateIgrBrlens{all}_median=0.752193,rateIgrBrlens{all}_95%HPD={0.000002,2.704877},length_95%HPD={9.48321000e-04,6.31681300e-02},rateIgrBrlens{all}_mean=1.025081,length_median=2.65324900e-02,effectivebrlenIgrBrlens{all}_95%HPD={0.000000,0.046221},length_mean=2.94922200e-02,effectivebrlenIgrBrlens{all}_median=0.021044],10:983.0[&height_95%HPD={0.03117890696029199,34.7694249388393},prob=1.00000000e+00,height_median=3.90000000e-08,height_mean=3.74709492e-08,prob(percent)=100,rateIgrBrlens{all}_median=1.406154,rateIgrBrlens{all}_95%HPD={0.465686,3.765777},length_95%HPD={1.25898500e-02,1.01087500e-01},effectivebrlenIgrBrlens{all}_95%HPD={0.041486,0.121696},rateIgrBrlens{all}_mean=1.714799,effectivebrlenIgrBrlens{all}_median=0.078878,length_median=5.48785000e-02,length_mean=5.70216480e-02,effectivebrlenIgrBrlens{all}_mean=0.080315]):294.0[&height_median=6.34766670e-02,prob(percent)=79,height_95%HPD={717.5843135457638,1315.3485210962099},height_mean=6.65724531e-02,prob=7.88294894e-01,effectivebrlenIgrBrlens{all}_mean=0.027840,effectivebrlenIgrBrlens{all}_95%HPD={0.000000,0.057497},rateIgrBrlens{all}_mean=1.277721,rateIgrBrlens{all}_median=0.892747,length_mean=3.12865348e-02,length_median=2.77204000e-02,length_95%HPD={1.35505700e-03,6.81726100e-02},rateIgrBrlens{all}_95%HPD={0.000002,3.430963},effectivebrlenIgrBrlens{all}_median=0.026743]):257.0[&height_mean=9.30357358e-02,prob(percent)=85,prob=8.47886948e-01,height_95%HPD={1018.1503979452301,1595.9893032473356},height_median=9.10538000e-02,effectivebrlenIgrBrlens{all}_95%HPD={0.000000,0.086051},rateIgrBrlens{all}_95%HPD={0.000002,6.269529},effectivebrlenIgrBrlens{all}_mean=0.048545,effectivebrlenIgrBrlens{all}_median=0.048068,length_95%HPD={8.56260400e-04,6.87335700e-02},rateIgrBrlens{all}_mean=2.260073,length_mean=3.16258740e-02,length_median=2.83650200e-02,rateIgrBrlens{all}_median=1.575336],(13:988.0[&height_95%HPD={0.030658670123986174,34.56053831406346},prob(percent)=100,height_mean=3.73646221e-08,height_median=3.80000000e-08,prob=1.00000000e+00,effectivebrlenIgrBrlens{all}_mean=0.066650,length_95%HPD={1.44680000e-02,1.07972500e-01},effectivebrlenIgrBrlens{all}_95%HPD={0.036995,0.098956},length_median=6.00551700e-02,length_mean=6.22549168e-02,rateIgrBrlens{all}_median=1.067991,rateIgrBrlens{all}_mean=1.282927,rateIgrBrlens{all}_95%HPD={0.406080,2.638856},effectivebrlenIgrBrlens{all}_median=0.065123],20:988.0[&prob(percent)=100,height_95%HPD={0.030658670123986174,34.56053831406346},prob=1.00000000e+00,height_median=3.80000000e-08,height_mean=3.72917384e-08,effectivebrlenIgrBrlens{all}_mean=0.054481,rateIgrBrlens{all}_median=0.929372,effectivebrlenIgrBrlens{all}_median=0.053471,length_95%HPD={1.40792700e-02,1.20346200e-01},rateIgrBrlens{all}_mean=1.099374,rateIgrBrlens{all}_95%HPD={0.212815,2.319889},length_median=5.63235600e-02,effectivebrlenIgrBrlens{all}_95%HPD={0.024734,0.086354},length_mean=6.12617891e-02],22:988.0[&height_95%HPD={0.030658670123986174,34.56053831406346},prob=1.00000000e+00,height_median=3.80000000e-08,height_mean=3.73139221e-08,prob(percent)=100,effectivebrlenIgrBrlens{all}_mean=0.024412,rateIgrBrlens{all}_median=0.424141,length_95%HPD={1.38390300e-02,1.01075900e-01},effectivebrlenIgrBrlens{all}_median=0.022968,rateIgrBrlens{all}_mean=0.499188,rateIgrBrlens{all}_95%HPD={0.082376,1.055520},length_median=5.37772000e-02,effectivebrlenIgrBrlens{all}_95%HPD={0.004831,0.045492},length_mean=5.60375933e-02]):546.0[&prob=7.24436742e-01,height_median=6.83655800e-02,height_mean=6.99242528e-02,prob(percent)=72,height_95%HPD={717.5105327842161,1314.740822963591},length_95%HPD={1.66216300e-03,9.73501200e-02},rateIgrBrlens{all}_mean=0.528119,length_median=4.58048800e-02,effectivebrlenIgrBrlens{all}_95%HPD={0.000000,0.051738},rateIgrBrlens{all}_median=0.429130,length_mean=4.80392863e-02,effectivebrlenIgrBrlens{all}_median=0.020487,rateIgrBrlens{all}_95%HPD={0.000002,1.242748},effectivebrlenIgrBrlens{all}_mean=0.022756]):138.0[&height_mean=1.22245935e-01,prob(percent)=63,height_95%HPD={1272.740848928331,1839.0180171945153},prob=6.34582056e-01,height_median=1.20740756e-01,length_median=3.09514100e-02,effectivebrlenIgrBrlens{all}_95%HPD={0.000000,0.053595},rateIgrBrlens{all}_mean=1.040951,length_mean=3.44439565e-02,effectivebrlenIgrBrlens{all}_median=0.023877,rateIgrBrlens{all}_95%HPD={0.000003,2.721313},effectivebrlenIgrBrlens{all}_mean=0.025973,rateIgrBrlens{all}_median=0.758419,length_95%HPD={1.25597600e-03,7.30402300e-02}],25:1672.0[&height_mean=3.75218144e-08,prob(percent)=100,height_95%HPD={0.047499080602177994,33.91994144526636},prob=1.00000000e+00,height_median=3.50000000e-08,length_median=1.36260800e-01,effectivebrlenIgrBrlens{all}_95%HPD={0.078641,0.187117},length_mean=1.27181191e-01,effectivebrlenIgrBrlens{all}_median=0.130636,rateIgrBrlens{all}_95%HPD={0.417528,3.599096},rateIgrBrlens{all}_mean=1.389950,effectivebrlenIgrBrlens{all}_mean=0.132753,rateIgrBrlens{all}_median=0.968517,length_95%HPD={2.48222800e-02,2.06626100e-01}]):261.0[&prob(percent)=100,height_95%HPD={1409.8823927464457,1984.0858675296438},prob=1.00000000e+00,height_median=1.48736320e-01,height_mean=1.51480204e-01,length_mean=2.10032624e-02,effectivebrlenIgrBrlens{all}_median=0.004720,rateIgrBrlens{all}_95%HPD={0.000001,1.394152},effectivebrlenIgrBrlens{all}_mean=0.008336,effectivebrlenIgrBrlens{all}_95%HPD={0.000000,0.028588},rateIgrBrlens{all}_median=0.263918,length_95%HPD={8.96990500e-05,5.67318600e-02},rateIgrBrlens{all}_mean=0.432085,length_median=1.59644900e-02]):480.0[&height_95%HPD={1634.125875280424,2284.841703909734},prob=1.00000000e+00,height_median=1.69406220e-01,height_mean=1.72483467e-01,prob(percent)=100,effectivebrlenIgrBrlens{all}_mean=0.059609,rateIgrBrlens{all}_median=0.930980,effectivebrlenIgrBrlens{all}_median=0.048139,length_95%HPD={7.85332500e-04,1.48126000e-01},rateIgrBrlens{all}_mean=1.207299,rateIgrBrlens{all}_95%HPD={0.000001,2.989795},length_median=4.96435500e-02,effectivebrlenIgrBrlens{all}_95%HPD={0.000000,0.152314},length_mean=6.00903494e-02]):197.0[&prob=6.18050927e-01,height_median=2.09935387e-01,height_mean=2.13402280e-01,prob(percent)=62,height_95%HPD={1971.8872144014733,2939.07348083826},length_95%HPD={1.81666100e-03,1.37323300e-01},rateIgrBrlens{all}_mean=1.008034,rateIgrBrlens{all}_median=0.822033,length_median=5.73582600e-02,effectivebrlenIgrBrlens{all}_95%HPD={0.000000,0.128427},length_mean=6.27725077e-02,effectivebrlenIgrBrlens{all}_median=0.050489,rateIgrBrlens{all}_95%HPD={0.000007,2.311787},effectivebrlenIgrBrlens{all}_mean=0.055697])[&prob(percent)=100,height_95%HPD={2098.7699133186775,3245.374696323917},prob=1.00000000e+00,height_median=2.66753970e-01,height_mean=2.72293692e-01,length_95%HPD={0.00000000e+00,0.00000000e+00},rateIgrBrlens{all}_mean=-nan,length_median=0.00000000e+00,effectivebrlenIgrBrlens{all}_95%HPD={1.000000,1.000000},rateIgrBrlens{all}_median=inf,length_mean=0.00000000e+00,effectivebrlenIgrBrlens{all}_median=1.000000,rateIgrBrlens{all}_95%HPD={inf,inf},effectivebrlenIgrBrlens{all}_mean=1.000000];
END;
