# Supplementary material for: A test of Generalized Bayesian dating: A new linguistic dating method
Source: PLoS One. 2020 Aug 12;15(8):e0236522. doi: 10.1371/journal.pone.0236522 (PMC7423060; doi:10.1371/journal.pone.0236522)
Supplement: S2 File — Python code for extracting median tree lengths for each constraint, generation of consensus trees, RevBayes code for performing Gamma regression and linear regression, and Python code for predicting ages. Age annotated consensus tree files for all the families. (ZIP) [file pone.0236522.s002.zip › S2 Supporting Information/Consensus_Trees_Ages/Pomoan.dendropy.con.tre]

#NEXUS

BEGIN TAXA;
    DIMENSIONS NTAX=6;
    TAXLABELS
        'POMO_CENTRAL'
        KASHAYA
        'POMO_NORTHERN'
        'SOUTHEASTERN_POMO'
        'POMO_EASTERN'
        'SOUTHERN_POMO'
  ;
END;

BEGIN TREES;
        Translate
             1 'POMO_CENTRAL',
             2 KASHAYA,
             3 'POMO_NORTHERN',
             4 'SOUTHEASTERN_POMO',
             5 'POMO_EASTERN',
             6 'SOUTHERN_POMO'
             ;
    TREE 1 = [&R] (4:1593.0[&prob=1.00000000e+00,height_median=9.99999999e-09,height_mean=2.10994801e-08,prob(percent)=100,height_95%HPD={0.012911690979148037,25.308970317762363},length_95%HPD={2.06479600e-02,3.87335300e-01},rateIgrBrlens{all}_mean=0.872895,length_median=1.50963900e-01,effectivebrlenIgrBrlens{all}_95%HPD={0.026851,0.226368},length_mean=1.74703861e-01,effectivebrlenIgrBrlens{all}_median=0.104095,rateIgrBrlens{all}_median=0.711911,rateIgrBrlens{all}_95%HPD={0.002051,1.985779},effectivebrlenIgrBrlens{all}_mean=0.114530],5:1593.0[&height_95%HPD={0.012911690979148037,25.308970317762363},prob=1.00000000e+00,height_median=9.99999999e-09,height_mean=2.10872417e-08,prob(percent)=100,effectivebrlenIgrBrlens{all}_mean=0.072459,rateIgrBrlens{all}_median=0.465385,length_95%HPD={2.45180800e-02,3.54545000e-01},rateIgrBrlens{all}_mean=0.561490,effectivebrlenIgrBrlens{all}_median=0.064836,length_median=1.42500400e-01,effectivebrlenIgrBrlens{all}_95%HPD={0.009486,0.146075},rateIgrBrlens{all}_95%HPD={0.047308,1.286118},length_mean=1.63374606e-01],((1:905.0[&prob(percent)=100,height_95%HPD={0.012911690979148037,25.308970317762363},prob=1.00000000e+00,height_median=9.99999999e-09,height_mean=2.05618051e-08,length_median=6.59304200e-02,rateIgrBrlens{all}_95%HPD={0.000001,0.439949},rateIgrBrlens{all}_median=0.062510,effectivebrlenIgrBrlens{all}_95%HPD={0.000000,0.025048},length_95%HPD={4.87109700e-03,1.87582800e-01},effectivebrlenIgrBrlens{all}_mean=0.007472,effectivebrlenIgrBrlens{all}_median=0.004570,rateIgrBrlens{all}_mean=0.123492,length_mean=7.89980042e-02],3:905.0[&prob=1.00000000e+00,height_median=9.99999999e-09,height_mean=2.05683909e-08,prob(percent)=100,height_95%HPD={0.012911690979148037,25.308970317762363},length_95%HPD={3.39711300e-03,1.82144800e-01},rateIgrBrlens{all}_mean=0.643848,length_median=6.55245600e-02,effectivebrlenIgrBrlens{all}_95%HPD={0.003130,0.062812},rateIgrBrlens{all}_median=0.427491,length_mean=7.83041137e-02,effectivebrlenIgrBrlens{all}_median=0.028508,rateIgrBrlens{all}_95%HPD={0.000001,1.831634},effectivebrlenIgrBrlens{all}_mean=0.031051]):341.0[&height_mean=6.81397986e-02,prob(percent)=72,height_95%HPD={633.3791591182948,1233.830413053549},prob=7.16437808e-01,height_median=5.65595000e-02,length_median=5.66026800e-02,effectivebrlenIgrBrlens{all}_95%HPD={0.000000,0.033095},length_mean=7.35783361e-02,effectivebrlenIgrBrlens{all}_median=0.003142,rateIgrBrlens{all}_95%HPD={0.000001,0.480351},rateIgrBrlens{all}_mean=0.128033,effectivebrlenIgrBrlens{all}_mean=0.008194,rateIgrBrlens{all}_median=0.051455,length_95%HPD={1.76460400e-04,1.90907700e-01}],(2:745.0[&prob(percent)=100,height_95%HPD={0.012911690979148037,25.308970317762363},prob=1.00000000e+00,height_median=9.99999999e-09,height_mean=2.05477403e-08,length_mean=4.67699982e-02,effectivebrlenIgrBrlens{all}_median=0.049697,rateIgrBrlens{all}_95%HPD={0.000001,5.914496},effectivebrlenIgrBrlens{all}_mean=0.053670,rateIgrBrlens{all}_median=1.221389,effectivebrlenIgrBrlens{all}_95%HPD={0.000000,0.117515},length_95%HPD={2.42101200e-03,1.16166800e-01},rateIgrBrlens{all}_mean=1.926741,length_median=3.77891800e-02],6:745.0[&height_mean=2.05477403e-08,height_median=9.99999999e-09,prob(percent)=100,height_95%HPD={0.012911690979148037,25.308970317762363},prob=1.00000000e+00,length_median=3.77891800e-02,effectivebrlenIgrBrlens{all}_95%HPD={0.000000,0.080494},length_mean=4.67699982e-02,effectivebrlenIgrBrlens{all}_median=0.016698,rateIgrBrlens{all}_95%HPD={0.000001,3.010605},effectivebrlenIgrBrlens{all}_mean=0.025034,rateIgrBrlens{all}_median=0.387343,rateIgrBrlens{all}_mean=0.821371,length_95%HPD={2.42101200e-03,1.16166800e-01}]):501.0[&prob(percent)=100,height_95%HPD={490.69654954077726,1091.2032564108126},prob=1.00000000e+00,height_median=3.77892300e-02,height_mean=4.67700188e-02,length_mean=7.98967786e-02,effectivebrlenIgrBrlens{all}_median=0.247057,rateIgrBrlens{all}_95%HPD={0.615671,16.494330},effectivebrlenIgrBrlens{all}_mean=0.283745,rateIgrBrlens{all}_median=3.853379,effectivebrlenIgrBrlens{all}_95%HPD={0.073947,0.580739},length_95%HPD={3.09288400e-03,1.95273800e-01},rateIgrBrlens{all}_mean=5.801455,length_median=6.43036500e-02]):347.0[&height_95%HPD={992.3602043924775,1570.4223274993012},prob=1.00000000e+00,height_median=1.17690600e-01,height_mean=1.36063965e-01,prob(percent)=100,effectivebrlenIgrBrlens{all}_mean=0.014905,rateIgrBrlens{all}_median=0.174181,length_95%HPD={4.59001500e-04,1.52940300e-01},rateIgrBrlens{all}_mean=0.411641,effectivebrlenIgrBrlens{all}_median=0.008689,length_median=4.20195900e-02,effectivebrlenIgrBrlens{all}_95%HPD={0.000000,0.049585},rateIgrBrlens{all}_95%HPD={0.000001,1.521494},length_mean=5.61334617e-02])[&height_median=1.98765610e-01,height_mean=2.23334062e-01,prob(percent)=100,height_95%HPD={1346.8869737990806,1915.3736055527836},prob=1.00000000e+00,effectivebrlenIgrBrlens{all}_mean=1.000000,rateIgrBrlens{all}_median=inf,length_95%HPD={0.00000000e+00,0.00000000e+00},rateIgrBrlens{all}_mean=-nan,effectivebrlenIgrBrlens{all}_median=1.000000,length_median=0.00000000e+00,effectivebrlenIgrBrlens{all}_95%HPD={1.000000,1.000000},rateIgrBrlens{all}_95%HPD={inf,inf},length_mean=0.00000000e+00];
END;
