# Supplementary material for: A test of Generalized Bayesian dating: A new linguistic dating method
Source: PLoS One. 2020 Aug 12;15(8):e0236522. doi: 10.1371/journal.pone.0236522 (PMC7423060; doi:10.1371/journal.pone.0236522)
Supplement: S2 File — Python code for extracting median tree lengths for each constraint, generation of consensus trees, RevBayes code for performing Gamma regression and linear regression, and Python code for predicting ages. Age annotated consensus tree files for all the families. (ZIP) [file pone.0236522.s002.zip › S2 Supporting Information/Consensus_Trees_Ages/Tai-Kadai.dendropy.con.tre]

#NEXUS

BEGIN TAXA;
    DIMENSIONS NTAX=139;
    TAXLABELS
        'BAODING_HLAI'
        'LI_BAODING'
        'LI_TONGSHI'
        'DONGMEN_MULAM'
        'DONGYING_LINGAO'
        'LINCHENG_LINGAO'
        'LUOCHENG_MULAO'
        MAONAN
        MULAO
        'ONG_BE'
        'XIANAN_MAONAN'
        'CA_HA_GELAO'
        'GELAO_LAOZHAI'
        'GELAO_QIAOSHANG'
        'GELAO_WANZI'
        'NA_KHE_GELAO'
        'PHO_BANG_GELAO'
        'TA_MIT_LAHA'
        'FANGCUN_MAK'
        'LALIU_MAK_2'
        'HONGFENG_GELAO'
        'JINXIU_LAKKIA'
        LAKKJA
        'MULAO_KADAI'
        'SHIDONG_BIAO'
        JIAMAO
        'BAHA_BUYANG'
        BUYANG
        CUN
        'ECUN_BAHA_BUYANG'
        'JINCHANG_WHITE_LACHI'
        LACHI
        'LANGJIA_BUYANG'
        PAHA
        PUBIAO
        'WHITE_LACHI'
        YERONG
        'BLACK_THAI'
        'BLACK_TAI_2'
        DEHONG
        'DEHONG_TAI_NUEA'
        DIOI
        'FUSUI_CENTRAL_HONGSHUIHE_ZHUANG'
        'GUIGANG_CENTRAL_HONGSHUIHE_ZHUANG'
        'HAWYIENGZ_ZHUANG'
        'JINGHONG_TAI_LUE'
        'JINGHONG_TAI_LUE_2'
        'JINPING_TAI'
        'KHORAT_THAI'
        'LAIBIN_CENTRAL_HONGSHUIHE_ZHUANG'
        'LAMPANG_THAI'
        LAO
        LAOTIEN
        'LIANSHAN_CENTRAL_HONGSHUIHE_ZHUANG'
        'LONGAN_CENTRAL_HONGSHUIHE_ZHUANG'
        LU
        'LUE_CHIENG_HUNG'
        'LUE_MUONG_YONG'
        'LVCHUN_TAI'
        'MAGUAN_TAI'
        'MANGSHI_TAI'
        'MENGLIAN_TAI'
        'NINGMING_YONGNAN_ZHUANG'
        'NORTHERN_SHAN'
        NUNG
        'QINZHOU_CENTRAL_HONGSHUIHE_ZHUANG'
        SAEK
        'SAEK_2'
        SHAN
        'SHAN_2'
        'SHAN_3'
        'SHAN_4'
        'SHANGLIN_CENTRAL_HONGSHUIHE_ZHUANG'
        'SHANGSI_YONGNAN_ZHUANG'
        SIAMESE
        'SONGKHLA_THAI'
        TAI
        'TAI_CHIENGMAI'
        'TAI_DAENG'
        'TAI_KHUEN'
        'TAI_LEI_PING'
        'TAI_LUNGCHOW'
        'TAI_LUNGMING'
        'TAI_NING_MING'
        'TAI_NONG_KHAI'
        'TAI_PING_SIANG'
        'TAI_PO_AI'
        'TAI_WESTERN_NUNG'
        'TAI_WUMING'
        'TAIYANG_AI_CHAM_2'
        TAY
        THO
        THAI
        'THAI_2'
        'THAI_3'
        'WANGMO_BOUYEI'
        'WHITE_THAI'
        'WHITE_THAI_2'
        'WUDING_TAI'
        'WUMING_YONGBEI_ZHUANG'
        'WUMING_ZHUANG'
        YANG
        YAY
        'YONGNAN_CENTRAL_HONGSHUIHE_ZHUANG'
        'YUANJIANG_TAI'
        'YUANYANG_TAI'
        'ZHUANG_NORTHERN'
        'ZHUANG_SOUTHERN'
        'LONGZHOU_ZHUANG'
        CHADONG
        'CHADONG_2'
        'KAM_ZHANGLU'
        'SANDONG_SUI'
        'SHUIQING_SUI'
        'SOUTHERN_DONG'
        SUI
        'TEN_2'
        'TIANZHU_SHIDONG_NORTHERN_DONG'
        'ZHANGLU_DONG'
        'GREEN_GELAO'
        'JUDU_GELAO'
        LAHA
        'NIUPO_GELAO'
        'ZHENFENG_GELAO'
        'LUNG_CHOW'
        'LUNG_MING'
        'PO_AI'
        'SAEK_3'
        'SIAMESE_2'
        'WHITE_THAI_3'
        'YAY_2'
        KAM
        'SUI_JUNG_CHIANG'
        'SUI_LI_NGAM'
        TEN
        'LALIU_MAK'
        MAK
        'TAIYANG_AI_CHAM'
        'WU_MING'
  ;
END;

BEGIN TREES;
        Translate
             1 'BAODING_HLAI',
             2 'LI_BAODING',
             3 'LI_TONGSHI',
             4 'DONGMEN_MULAM',
             5 'DONGYING_LINGAO',
             6 'LINCHENG_LINGAO',
             7 'LUOCHENG_MULAO',
             8 MAONAN,
             9 MULAO,
             10 'ONG_BE',
             11 'XIANAN_MAONAN',
             12 'CA_HA_GELAO',
             13 'GELAO_LAOZHAI',
             14 'GELAO_QIAOSHANG',
             15 'GELAO_WANZI',
             16 'NA_KHE_GELAO',
             17 'PHO_BANG_GELAO',
             18 'TA_MIT_LAHA',
             19 'FANGCUN_MAK',
             20 'LALIU_MAK_2',
             21 'HONGFENG_GELAO',
             22 'JINXIU_LAKKIA',
             23 LAKKJA,
             24 'MULAO_KADAI',
             25 'SHIDONG_BIAO',
             26 JIAMAO,
             27 'BAHA_BUYANG',
             28 BUYANG,
             29 CUN,
             30 'ECUN_BAHA_BUYANG',
             31 'JINCHANG_WHITE_LACHI',
             32 LACHI,
             33 'LANGJIA_BUYANG',
             34 PAHA,
             35 PUBIAO,
             36 'WHITE_LACHI',
             37 YERONG,
             38 'BLACK_THAI',
             39 'BLACK_TAI_2',
             40 DEHONG,
             41 'DEHONG_TAI_NUEA',
             42 DIOI,
             43 'FUSUI_CENTRAL_HONGSHUIHE_ZHUANG',
             44 'GUIGANG_CENTRAL_HONGSHUIHE_ZHUANG',
             45 'HAWYIENGZ_ZHUANG',
             46 'JINGHONG_TAI_LUE',
             47 'JINGHONG_TAI_LUE_2',
             48 'JINPING_TAI',
             49 'KHORAT_THAI',
             50 'LAIBIN_CENTRAL_HONGSHUIHE_ZHUANG',
             51 'LAMPANG_THAI',
             52 LAO,
             53 LAOTIEN,
             54 'LIANSHAN_CENTRAL_HONGSHUIHE_ZHUANG',
             55 'LONGAN_CENTRAL_HONGSHUIHE_ZHUANG',
             56 LU,
             57 'LUE_CHIENG_HUNG',
             58 'LUE_MUONG_YONG',
             59 'LVCHUN_TAI',
             60 'MAGUAN_TAI',
             61 'MANGSHI_TAI',
             62 'MENGLIAN_TAI',
             63 'NINGMING_YONGNAN_ZHUANG',
             64 'NORTHERN_SHAN',
             65 NUNG,
             66 'QINZHOU_CENTRAL_HONGSHUIHE_ZHUANG',
             67 SAEK,
             68 'SAEK_2',
             69 SHAN,
             70 'SHAN_2',
             71 'SHAN_3',
             72 'SHAN_4',
             73 'SHANGLIN_CENTRAL_HONGSHUIHE_ZHUANG',
             74 'SHANGSI_YONGNAN_ZHUANG',
             75 SIAMESE,
             76 'SONGKHLA_THAI',
             77 TAI,
             78 'TAI_CHIENGMAI',
             79 'TAI_DAENG',
             80 'TAI_KHUEN',
             81 'TAI_LEI_PING',
             82 'TAI_LUNGCHOW',
             83 'TAI_LUNGMING',
             84 'TAI_NING_MING',
             85 'TAI_NONG_KHAI',
             86 'TAI_PING_SIANG',
             87 'TAI_PO_AI',
             88 'TAI_WESTERN_NUNG',
             89 'TAI_WUMING',
             90 'TAIYANG_AI_CHAM_2',
             91 TAY,
             92 THO,
             93 THAI,
             94 'THAI_2',
             95 'THAI_3',
             96 'WANGMO_BOUYEI',
             97 'WHITE_THAI',
             98 'WHITE_THAI_2',
             99 'WUDING_TAI',
             100 'WUMING_YONGBEI_ZHUANG',
             101 'WUMING_ZHUANG',
             102 YANG,
             103 YAY,
             104 'YONGNAN_CENTRAL_HONGSHUIHE_ZHUANG',
             105 'YUANJIANG_TAI',
             106 'YUANYANG_TAI',
             107 'ZHUANG_NORTHERN',
             108 'ZHUANG_SOUTHERN',
             109 'LONGZHOU_ZHUANG',
             110 CHADONG,
             111 'CHADONG_2',
             112 'KAM_ZHANGLU',
             113 'SANDONG_SUI',
             114 'SHUIQING_SUI',
             115 'SOUTHERN_DONG',
             116 SUI,
             117 'TEN_2',
             118 'TIANZHU_SHIDONG_NORTHERN_DONG',
             119 'ZHANGLU_DONG',
             120 'GREEN_GELAO',
             121 'JUDU_GELAO',
             122 LAHA,
             123 'NIUPO_GELAO',
             124 'ZHENFENG_GELAO',
             125 'LUNG_CHOW',
             126 'LUNG_MING',
             127 'PO_AI',
             128 'SAEK_3',
             129 'SIAMESE_2',
             130 'WHITE_THAI_3',
             131 'YAY_2',
             132 KAM,
             133 'SUI_JUNG_CHIANG',
             134 'SUI_LI_NGAM',
             135 TEN,
             136 'LALIU_MAK',
             137 MAK,
             138 'TAIYANG_AI_CHAM',
             139 'WU_MING'
             ;
    TREE 1 = [&R] (((((((((12:692.0[&height_95%HPD={0.06866844843660218,39.01964879198033},prob=1.00000000e+00,height_median=6.36000001e-08,height_mean=7.00498773e-08,prob(percent)=100,effectivebrlenIgrBrlens{all}_mean=0.072186,effectivebrlenIgrBrlens{all}_median=0.070520,rateIgrBrlens{all}_median=2.224682,length_95%HPD={1.33513300e-03,6.48799600e-02},rateIgrBrlens{all}_mean=3.925327,rateIgrBrlens{all}_95%HPD={0.558650,12.003956},length_median=3.09331500e-02,effectivebrlenIgrBrlens{all}_95%HPD={0.037737,0.109199},length_mean=3.31566767e-02],17:692.0[&height_95%HPD={0.06866844843660218,39.01964879198033},prob=1.00000000e+00,height_median=6.36000001e-08,height_mean=7.00498773e-08,prob(percent)=100,effectivebrlenIgrBrlens{all}_mean=0.028146,rateIgrBrlens{all}_median=0.818655,effectivebrlenIgrBrlens{all}_median=0.027332,length_95%HPD={1.33513300e-03,6.48799600e-02},rateIgrBrlens{all}_mean=1.157298,rateIgrBrlens{all}_95%HPD={0.000001,2.997607},length_median=3.09331500e-02,effectivebrlenIgrBrlens{all}_95%HPD={0.000000,0.055018},length_mean=3.31566767e-02]):343.0[&prob=1.00000000e+00,height_median=3.09332160e-02,height_mean=3.31567468e-02,prob(percent)=100,height_95%HPD={446.3432098451047,1042.0634447032132},length_95%HPD={5.53820900e-03,9.93275900e-02},rateIgrBrlens{all}_mean=6.140985,rateIgrBrlens{all}_median=4.473324,length_median=4.93136500e-02,effectivebrlenIgrBrlens{all}_95%HPD={0.140493,0.311754},length_mean=5.17954898e-02,effectivebrlenIgrBrlens{all}_median=0.218719,rateIgrBrlens{all}_95%HPD={1.358075,15.255407},effectivebrlenIgrBrlens{all}_mean=0.222160],13:1035.0[&prob=1.00000000e+00,height_median=6.50000000e-08,height_mean=7.02763562e-08,prob(percent)=100,height_95%HPD={0.06959736402198818,39.21495877236607},length_95%HPD={3.28986000e-02,1.35306500e-01},rateIgrBrlens{all}_mean=0.427720,length_median=8.36922100e-02,effectivebrlenIgrBrlens{all}_95%HPD={0.000882,0.070642},rateIgrBrlens{all}_median=0.391190,length_mean=8.49544397e-02,effectivebrlenIgrBrlens{all}_median=0.032822,rateIgrBrlens{all}_95%HPD={0.030902,0.905187},effectivebrlenIgrBrlens{all}_mean=0.034851]):366.0[&height_mean=8.49354176e-02,prob(percent)=100,height_95%HPD={769.4614545564147,1363.9699151779394},prob=9.99555575e-01,height_median=8.36829270e-02,length_median=6.24229900e-02,effectivebrlenIgrBrlens{all}_95%HPD={0.029343,0.164295},length_mean=6.56339031e-02,effectivebrlenIgrBrlens{all}_median=0.088971,rateIgrBrlens{all}_mean=1.715454,rateIgrBrlens{all}_95%HPD={0.289546,3.701802},effectivebrlenIgrBrlens{all}_mean=0.091841,rateIgrBrlens{all}_median=1.447527,length_95%HPD={1.22993600e-02,1.26679000e-01}],(121:820.0[&height_95%HPD={0.07025619076200873,39.35249008401716},prob=1.00000000e+00,height_median=6.60000000e-08,height_mean=7.02047953e-08,prob(percent)=100,effectivebrlenIgrBrlens{all}_mean=0.109768,rateIgrBrlens{all}_median=2.111956,length_95%HPD={1.05735300e-02,9.87078000e-02},rateIgrBrlens{all}_mean=2.765208,effectivebrlenIgrBrlens{all}_median=0.108338,length_median=5.02669500e-02,effectivebrlenIgrBrlens{all}_95%HPD={0.056298,0.165535},rateIgrBrlens{all}_95%HPD={0.634300,7.095369},length_mean=5.25694105e-02],123:820.0[&height_95%HPD={0.07025619076200873,39.35249008401716},prob=1.00000000e+00,height_median=6.60000000e-08,height_mean=7.02047953e-08,prob(percent)=100,effectivebrlenIgrBrlens{all}_mean=0.046929,rateIgrBrlens{all}_median=0.851810,length_95%HPD={1.05735300e-02,9.87078000e-02},rateIgrBrlens{all}_mean=1.062075,effectivebrlenIgrBrlens{all}_median=0.045374,length_median=5.02669500e-02,effectivebrlenIgrBrlens{all}_95%HPD={0.000000,0.089452},rateIgrBrlens{all}_95%HPD={0.000002,2.478613},length_mean=5.25694105e-02]):581.0[&prob=1.00000000e+00,height_median=5.02670170e-02,height_mean=5.25694807e-02,prob(percent)=100,height_95%HPD={558.2451005125437,1161.9144455851228},length_95%HPD={4.18904100e-02,1.77270800e-01},rateIgrBrlens{all}_mean=2.008901,length_median=1.05515400e-01,effectivebrlenIgrBrlens{all}_95%HPD={0.114264,0.281429},length_mean=1.07218052e-01,effectivebrlenIgrBrlens{all}_median=0.187997,rateIgrBrlens{all}_95%HPD={0.830200,3.751700},rateIgrBrlens{all}_median=1.816259,effectivebrlenIgrBrlens{all}_mean=0.192517]):222.0[&height_mean=1.49724377e-01,height_median=1.48642721e-01,prob(percent)=66,height_95%HPD={1146.4423045371336,1714.2999193025316},prob=6.62548331e-01,length_median=2.91147700e-02,effectivebrlenIgrBrlens{all}_95%HPD={0.000000,0.089200},length_mean=3.27719847e-02,effectivebrlenIgrBrlens{all}_median=0.042557,rateIgrBrlens{all}_95%HPD={0.000001,5.495265},rateIgrBrlens{all}_mean=1.993135,effectivebrlenIgrBrlens{all}_mean=0.044453,rateIgrBrlens{all}_median=1.346566,length_95%HPD={1.10040000e-03,7.23269600e-02}],(15:778.0[&height_95%HPD={0.07156248913309074,39.622804523165215},prob=1.00000000e+00,height_median=6.80000000e-08,height_mean=6.99162655e-08,prob(percent)=100,effectivebrlenIgrBrlens{all}_mean=0.016411,rateIgrBrlens{all}_median=0.337962,length_95%HPD={6.82273200e-03,9.05928700e-02},rateIgrBrlens{all}_mean=0.444050,length_median=4.32635500e-02,effectivebrlenIgrBrlens{all}_95%HPD={0.000000,0.035312},effectivebrlenIgrBrlens{all}_median=0.015017,length_mean=4.59253836e-02,rateIgrBrlens{all}_95%HPD={0.000001,1.137477}],120:778.0[&height_95%HPD={0.07156248913309074,39.622804523165215},prob=1.00000000e+00,height_median=6.80000000e-08,height_mean=6.99162655e-08,prob(percent)=100,effectivebrlenIgrBrlens{all}_mean=0.055019,rateIgrBrlens{all}_median=1.221139,length_95%HPD={6.82273200e-03,9.05928700e-02},rateIgrBrlens{all}_mean=1.715285,length_median=4.32635500e-02,effectivebrlenIgrBrlens{all}_95%HPD={0.027316,0.084960},effectivebrlenIgrBrlens{all}_median=0.053892,length_mean=4.59253836e-02,rateIgrBrlens{all}_95%HPD={0.278951,4.417790}]):845.0[&prob=1.00000000e+00,height_median=4.32636510e-02,height_mean=4.59254535e-02,prob(percent)=100,height_95%HPD={515.4862445643438,1117.5422515036387},length_95%HPD={5.06205200e-02,1.92949400e-01},rateIgrBrlens{all}_mean=0.795549,length_median=1.25507100e-01,effectivebrlenIgrBrlens{all}_95%HPD={0.038987,0.146284},length_mean=1.25194076e-01,effectivebrlenIgrBrlens{all}_median=0.089748,rateIgrBrlens{all}_95%HPD={0.276668,1.473044},effectivebrlenIgrBrlens{all}_mean=0.091777,rateIgrBrlens{all}_median=0.724495]):507.0[&height_mean=1.82664005e-01,prob(percent)=100,height_median=1.82127010e-01,height_95%HPD={1369.699184425739,1941.1970987490097},prob=1.00000000e+00,length_median=2.54122700e-02,effectivebrlenIgrBrlens{all}_95%HPD={0.000000,0.053229},length_mean=2.95516194e-02,effectivebrlenIgrBrlens{all}_median=0.015166,rateIgrBrlens{all}_95%HPD={0.000002,2.491515},effectivebrlenIgrBrlens{all}_mean=0.019286,rateIgrBrlens{all}_median=0.526818,rateIgrBrlens{all}_mean=0.851915,length_95%HPD={3.85526100e-04,6.89104600e-02}],((14:1521.0[&height_mean=6.99738269e-08,prob(percent)=100,height_95%HPD={0.07221011491235547,39.75566986981236},height_median=6.90000000e-08,prob=1.00000000e+00,length_median=1.72594200e-01,effectivebrlenIgrBrlens{all}_95%HPD={0.109995,0.293361},rateIgrBrlens{all}_mean=1.151570,length_mean=1.73941196e-01,effectivebrlenIgrBrlens{all}_median=0.190072,rateIgrBrlens{all}_95%HPD={0.601778,1.753169},effectivebrlenIgrBrlens{all}_mean=0.196119,rateIgrBrlens{all}_median=1.107706,length_95%HPD={1.17746200e-01,2.34342400e-01}],((16:1069.0[&height_mean=6.97994925e-08,prob(percent)=100,height_95%HPD={0.07025619076200873,39.35249008401716},prob=1.00000000e+00,height_median=6.60000000e-08,length_median=1.05920300e-01,effectivebrlenIgrBrlens{all}_95%HPD={0.130010,0.325314},length_mean=1.06677769e-01,effectivebrlenIgrBrlens{all}_median=0.216759,rateIgrBrlens{all}_95%HPD={0.914174,3.917466},rateIgrBrlens{all}_mean=2.265900,effectivebrlenIgrBrlens{all}_mean=0.221276,rateIgrBrlens{all}_median=2.078116,length_95%HPD={4.64416400e-02,1.68966700e-01}],21:1069.0[&height_mean=6.97917710e-08,height_median=6.60000000e-08,prob(percent)=100,height_95%HPD={0.07025619076200873,39.35249008401716},prob=1.00000000e+00,length_median=1.07654800e-01,effectivebrlenIgrBrlens{all}_95%HPD={0.152724,0.360407},length_mean=1.08666702e-01,effectivebrlenIgrBrlens{all}_median=0.250251,rateIgrBrlens{all}_95%HPD={1.072025,4.372114},rateIgrBrlens{all}_mean=2.568159,effectivebrlenIgrBrlens{all}_mean=0.254902,rateIgrBrlens{all}_median=2.318720,length_95%HPD={4.63187000e-02,1.71569600e-01}]):239.0[&prob(percent)=77,height_95%HPD={794.7861835871878,1388.4301823941491},prob=7.71565708e-01,height_median=1.01293993e-01,height_mean=1.01726965e-01,length_mean=3.71020138e-02,effectivebrlenIgrBrlens{all}_median=0.064623,rateIgrBrlens{all}_95%HPD={0.000001,6.852313},effectivebrlenIgrBrlens{all}_mean=0.067446,rateIgrBrlens{all}_median=1.749766,effectivebrlenIgrBrlens{all}_95%HPD={0.000000,0.140076},length_95%HPD={2.07749400e-03,8.14400700e-02},rateIgrBrlens{all}_mean=2.544237,length_median=3.32700700e-02],124:1308.0[&prob(percent)=100,height_95%HPD={0.07156248919803496,39.622804536526836},prob=1.00000000e+00,height_median=6.80000001e-08,height_mean=7.00103613e-08,length_mean=1.33178529e-01,effectivebrlenIgrBrlens{all}_median=0.177193,rateIgrBrlens{all}_95%HPD={0.656010,2.222054},effectivebrlenIgrBrlens{all}_mean=0.180135,rateIgrBrlens{all}_median=1.351734,effectivebrlenIgrBrlens{all}_95%HPD={0.101322,0.261116},length_95%HPD={7.05954900e-02,1.92622300e-01},rateIgrBrlens{all}_mean=1.415412,length_median=1.33050600e-01]):213.0[&height_95%HPD={1055.4735941341082,1631.2628782472282},prob=9.61823919e-01,height_median=1.37561156e-01,height_mean=1.37882058e-01,prob(percent)=96,effectivebrlenIgrBrlens{all}_mean=0.071333,rateIgrBrlens{all}_median=1.988700,length_95%HPD={2.15093000e-03,7.93842100e-02},rateIgrBrlens{all}_mean=2.761515,effectivebrlenIgrBrlens{all}_median=0.068089,length_median=3.30313100e-02,effectivebrlenIgrBrlens{all}_95%HPD={0.000000,0.134959},rateIgrBrlens{all}_95%HPD={0.000019,7.407048},length_mean=3.69259198e-02]):163.0[&prob=1.00000000e+00,height_median=1.73346904e-01,height_mean=1.74835864e-01,prob(percent)=100,height_95%HPD={1260.682831907852,1826.0571414140286},length_95%HPD={8.49249800e-05,3.60474800e-02},rateIgrBrlens{all}_mean=0.240484,length_median=1.03911600e-02,effectivebrlenIgrBrlens{all}_95%HPD={0.000000,0.012028},rateIgrBrlens{all}_median=0.067035,length_mean=1.35607174e-02,effectivebrlenIgrBrlens{all}_median=0.000730,rateIgrBrlens{all}_95%HPD={0.000001,0.944834},effectivebrlenIgrBrlens{all}_mean=0.002711],24:1684.0[&prob=1.00000000e+00,height_median=6.99999999e-08,height_mean=6.97492636e-08,prob(percent)=100,height_95%HPD={0.0728541566869676,39.88985920498692},length_mean=1.88396511e-01,effectivebrlenIgrBrlens{all}_median=0.393994,length_median=1.86727500e-01,rateIgrBrlens{all}_95%HPD={1.289593,3.045143},length_95%HPD={1.34570900e-01,2.46847300e-01},effectivebrlenIgrBrlens{all}_95%HPD={0.267033,0.542391},rateIgrBrlens{all}_mean=2.159576,rateIgrBrlens{all}_median=2.101792,effectivebrlenIgrBrlens{all}_mean=0.399271]):446.0[&height_mean=1.88396581e-01,height_median=1.86727500e-01,height_95%HPD={1419.1283694124463,1995.1982196628494},prob=1.00000000e+00,prob(percent)=100,length_mean=2.38190434e-02,length_95%HPD={4.12884300e-04,5.54620100e-02},effectivebrlenIgrBrlens{all}_median=0.024043,length_median=2.02910000e-02,effectivebrlenIgrBrlens{all}_95%HPD={0.000000,0.058523},effectivebrlenIgrBrlens{all}_mean=0.026429,rateIgrBrlens{all}_median=1.083903,rateIgrBrlens{all}_95%HPD={0.000135,5.363078},rateIgrBrlens{all}_mean=1.806422]):220.0[&height_95%HPD={1766.0506820858961,2524.9306165534094},height_mean=2.12215624e-01,height_median=2.10369233e-01,prob(percent)=100,prob=1.00000000e+00,length_mean=2.52902440e-02,effectivebrlenIgrBrlens{all}_mean=0.074086,length_95%HPD={1.13300800e-03,5.76486900e-02},length_median=2.17994900e-02,rateIgrBrlens{all}_mean=4.381988,rateIgrBrlens{all}_median=2.997358,rateIgrBrlens{all}_95%HPD={0.000001,12.191541},effectivebrlenIgrBrlens{all}_median=0.071301,effectivebrlenIgrBrlens{all}_95%HPD={0.000000,0.142483}],((31:1076.0[&prob=1.00000000e+00,height_95%HPD={0.07091120631743283,39.48842468106273},height_median=6.70000000e-08,height_mean=7.00765824e-08,prob(percent)=100,rateIgrBrlens{all}_95%HPD={0.768251,3.655049},rateIgrBrlens{all}_median=1.758961,effectivebrlenIgrBrlens{all}_median=0.181845,effectivebrlenIgrBrlens{all}_mean=0.185288,length_95%HPD={3.28418400e-02,1.82045400e-01},effectivebrlenIgrBrlens{all}_95%HPD={0.112666,0.267203},length_mean=1.07998929e-01,rateIgrBrlens{all}_mean=1.968646,length_median=1.06328800e-01],32:1076.0[&height_median=6.69999999e-08,height_mean=6.99123359e-08,prob=1.00000000e+00,prob(percent)=100,height_95%HPD={0.07091120625211907,39.48842466754769},length_median=1.11598300e-01,effectivebrlenIgrBrlens{all}_mean=0.112836,length_95%HPD={3.80731100e-02,1.94740200e-01},length_mean=1.13094788e-01,rateIgrBrlens{all}_mean=1.126099,rateIgrBrlens{all}_95%HPD={0.385848,2.115779},effectivebrlenIgrBrlens{all}_median=0.109047,rateIgrBrlens{all}_median=0.994213,effectivebrlenIgrBrlens{all}_95%HPD={0.051204,0.182573}]):238.0[&prob(percent)=53,height_mean=9.72595782e-02,prob=5.25843296e-01,height_95%HPD={802.3674640008313,1395.4776959025533},height_median=9.64619500e-02,rateIgrBrlens{all}_mean=1.284425,rateIgrBrlens{all}_median=0.946005,rateIgrBrlens{all}_95%HPD={0.000005,3.376628},effectivebrlenIgrBrlens{all}_95%HPD={0.000000,0.099004},length_median=4.16149500e-02,length_95%HPD={1.43947400e-03,1.00429600e-01},effectivebrlenIgrBrlens{all}_mean=0.046034,length_mean=4.64055849e-02,effectivebrlenIgrBrlens{all}_median=0.043336],36:1314.0[&prob=1.00000000e+00,height_mean=6.99813222e-08,height_95%HPD={0.07156248919803496,39.622804536526836},height_median=6.80000001e-08,prob(percent)=100,rateIgrBrlens{all}_mean=1.187869,rateIgrBrlens{all}_95%HPD={0.392971,2.167243},effectivebrlenIgrBrlens{all}_median=0.132021,effectivebrlenIgrBrlens{all}_mean=0.134441,effectivebrlenIgrBrlens{all}_95%HPD={0.074731,0.198847},rateIgrBrlens{all}_median=1.053356,length_mean=1.26243473e-01,length_median=1.25528300e-01,length_95%HPD={4.91825300e-02,2.03515700e-01}]):1036.0[&prob=1.00000000e+00,height_95%HPD={1064.7698610122366,1640.6807980177862},height_median=1.42498391e-01,height_mean=1.43654445e-01,prob(percent)=100,rateIgrBrlens{all}_95%HPD={0.203790,2.979936},effectivebrlenIgrBrlens{all}_mean=0.115252,effectivebrlenIgrBrlens{all}_median=0.112118,rateIgrBrlens{all}_median=1.209805,length_mean=9.38514235e-02,length_median=9.19687100e-02,rateIgrBrlens{all}_mean=1.427801,effectivebrlenIgrBrlens{all}_95%HPD={0.023889,0.209934},length_95%HPD={2.36956600e-02,1.69687200e-01}]):371.0[&prob(percent)=100,prob=1.00000000e+00,height_median=2.34336534e-01,height_mean=2.37505868e-01,height_95%HPD={1920.675156683462,2835.4989281781122},length_mean=4.02707772e-02,rateIgrBrlens{all}_95%HPD={2.631218,29.615668},rateIgrBrlens{all}_mean=12.475817,length_95%HPD={3.87315800e-03,8.51721900e-02},effectivebrlenIgrBrlens{all}_median=0.340067,effectivebrlenIgrBrlens{all}_mean=0.344719,effectivebrlenIgrBrlens{all}_95%HPD={0.222165,0.476172},rateIgrBrlens{all}_median=9.674182,length_median=3.52594700e-02],((18:1422.0[&height_mean=7.00146554e-08,height_95%HPD={0.0728541566869676,39.88985920498692},prob(percent)=100,prob=1.00000000e+00,height_median=6.99999999e-08,length_95%HPD={6.40053300e-02,2.70071000e-01},rateIgrBrlens{all}_95%HPD={1.242185,4.933560},effectivebrlenIgrBrlens{all}_mean=0.437527,length_median=1.70989100e-01,effectivebrlenIgrBrlens{all}_95%HPD={0.292928,0.588604},rateIgrBrlens{all}_median=2.533925,length_mean=1.72139101e-01,rateIgrBrlens{all}_mean=2.802581,effectivebrlenIgrBrlens{all}_median=0.429202],((27:722.0[&height_95%HPD={0.06959736402198818,39.21495877236607},prob(percent)=100,height_mean=7.02626163e-08,height_median=6.50000000e-08,prob=1.00000000e+00,effectivebrlenIgrBrlens{all}_95%HPD={0.055369,0.135066},length_95%HPD={4.73867800e-03,7.78309000e-02},effectivebrlenIgrBrlens{all}_median=0.092356,rateIgrBrlens{all}_95%HPD={0.757268,8.311614},effectivebrlenIgrBrlens{all}_mean=0.093964,length_median=3.49345200e-02,rateIgrBrlens{all}_mean=3.488325,rateIgrBrlens{all}_median=2.665229,length_mean=3.84925678e-02],34:722.0[&prob=1.00000000e+00,height_mean=7.02626163e-08,height_95%HPD={0.06959736402198818,39.21495877236607},height_median=6.50000000e-08,prob(percent)=100,length_95%HPD={4.73867800e-03,7.78309000e-02},rateIgrBrlens{all}_mean=0.451150,effectivebrlenIgrBrlens{all}_median=0.012838,length_mean=3.84925678e-02,rateIgrBrlens{all}_median=0.350169,effectivebrlenIgrBrlens{all}_mean=0.014488,effectivebrlenIgrBrlens{all}_95%HPD={0.000000,0.033419},length_median=3.49345200e-02,rateIgrBrlens{all}_95%HPD={0.000002,1.233143}]):395.0[&prob(percent)=100,height_mean=3.84926381e-02,prob=1.00000000e+00,height_median=3.49346220e-02,height_95%HPD={472.31438767969036,1070.7410944694354},length_mean=7.01930460e-02,rateIgrBrlens{all}_median=1.134721,rateIgrBrlens{all}_95%HPD={0.336516,3.741500},length_median=6.70709200e-02,length_95%HPD={1.04443300e-02,1.33467800e-01},rateIgrBrlens{all}_mean=1.490242,effectivebrlenIgrBrlens{all}_mean=0.079525,effectivebrlenIgrBrlens{all}_95%HPD={0.036657,0.125295},effectivebrlenIgrBrlens{all}_median=0.078075],122:1117.0[&height_mean=7.00519013e-08,prob=1.00000000e+00,height_median=6.70000000e-08,height_95%HPD={0.07091120631743283,39.48842468106273},prob(percent)=100,length_median=1.04710600e-01,effectivebrlenIgrBrlens{all}_95%HPD={0.034226,0.120325},length_95%HPD={4.14542900e-02,1.74400200e-01},rateIgrBrlens{all}_mean=0.752287,rateIgrBrlens{all}_95%HPD={0.239261,1.389911},effectivebrlenIgrBrlens{all}_mean=0.073499,rateIgrBrlens{all}_median=0.683785,effectivebrlenIgrBrlens{all}_median=0.071908,length_mean=1.07213048e-01]):305.0[&prob(percent)=86,height_mean=1.05470933e-01,prob=8.55873072e-01,height_median=1.03156832e-01,height_95%HPD={843.3275203020114,1433.4036353487693},length_mean=7.39287203e-02,effectivebrlenIgrBrlens{all}_median=0.045065,rateIgrBrlens{all}_95%HPD={0.000003,1.765097},length_median=6.97062200e-02,effectivebrlenIgrBrlens{all}_95%HPD={0.000000,0.104131},length_95%HPD={1.36985600e-03,1.49396600e-01},rateIgrBrlens{all}_mean=0.781369,rateIgrBrlens{all}_median=0.621245,effectivebrlenIgrBrlens{all}_mean=0.048431]):416.0[&prob=8.63783832e-01,height_95%HPD={1165.4382594280942,1731.990726685389},height_median=1.67473000e-01,prob(percent)=86,height_mean=1.69920609e-01,length_median=6.36937200e-02,effectivebrlenIgrBrlens{all}_95%HPD={0.011477,0.132790},effectivebrlenIgrBrlens{all}_median=0.069918,rateIgrBrlens{all}_95%HPD={0.104794,3.349987},rateIgrBrlens{all}_mean=1.395249,length_95%HPD={5.85862000e-03,1.39433800e-01},effectivebrlenIgrBrlens{all}_mean=0.071424,rateIgrBrlens{all}_median=1.065897,length_mean=6.83901532e-02],(30:1311.0[&height_95%HPD={0.0722101149769377,39.755669883024474},prob=1.00000000e+00,height_median=6.90000001e-08,height_mean=6.97345434e-08,prob(percent)=100,effectivebrlenIgrBrlens{all}_mean=0.175433,rateIgrBrlens{all}_median=0.963129,length_95%HPD={9.75289100e-02,2.67976100e-01},rateIgrBrlens{all}_mean=1.025929,effectivebrlenIgrBrlens{all}_median=0.173458,length_median=1.82519600e-01,effectivebrlenIgrBrlens{all}_95%HPD={0.116073,0.239422},rateIgrBrlens{all}_95%HPD={0.535577,1.667649},length_mean=1.82285499e-01],33:1311.0[&height_95%HPD={0.07285415675119483,39.889859218490024},prob=1.00000000e+00,height_median=7.00000000e-08,height_mean=7.02785445e-08,prob(percent)=100,effectivebrlenIgrBrlens{all}_mean=0.042776,rateIgrBrlens{all}_median=0.210068,length_95%HPD={9.58326600e-02,2.94723800e-01},rateIgrBrlens{all}_mean=0.226141,length_median=1.99887400e-01,effectivebrlenIgrBrlens{all}_95%HPD={0.017485,0.069887},effectivebrlenIgrBrlens{all}_median=0.041421,length_mean=1.98901539e-01,rateIgrBrlens{all}_95%HPD={0.095889,0.388965}]):527.0[&prob=6.05750856e-01,height_median=1.74465371e-01,height_mean=1.75407369e-01,prob(percent)=61,height_95%HPD={1059.0290467714942,1634.5328897268496},length_95%HPD={3.40814700e-03,1.61902200e-01},rateIgrBrlens{all}_mean=0.226629,length_median=7.70000300e-02,effectivebrlenIgrBrlens{all}_95%HPD={0.000000,0.032626},length_mean=8.18212717e-02,effectivebrlenIgrBrlens{all}_median=0.014109,rateIgrBrlens{all}_95%HPD={0.000001,0.509319},rateIgrBrlens{all}_median=0.179192,effectivebrlenIgrBrlens{all}_mean=0.015349]):883.0[&height_mean=2.53064013e-01,height_median=2.50734210e-01,prob(percent)=100,height_95%HPD={1553.423460457792,2164.7922583941395},prob=1.00000000e+00,length_median=1.85990600e-02,effectivebrlenIgrBrlens{all}_95%HPD={0.000000,0.006876},length_mean=2.47126329e-02,effectivebrlenIgrBrlens{all}_median=0.000670,rateIgrBrlens{all}_95%HPD={0.000001,0.278583},effectivebrlenIgrBrlens{all}_mean=0.001733,rateIgrBrlens{all}_median=0.032086,rateIgrBrlens{all}_mean=0.075747,length_95%HPD={2.70117800e-04,6.63392400e-02}]):202.0[&prob(percent)=100,height_95%HPD={2169.3716843984953,3430.7694234638534},prob=1.00000000e+00,height_median=2.73777436e-01,height_mean=2.77776646e-01,length_mean=1.00704231e-02,effectivebrlenIgrBrlens{all}_median=0.000101,rateIgrBrlens{all}_95%HPD={0.000001,0.347999},effectivebrlenIgrBrlens{all}_mean=0.000684,rateIgrBrlens{all}_median=0.012781,effectivebrlenIgrBrlens{all}_95%HPD={0.000000,0.003410},length_95%HPD={7.09874500e-05,2.62967300e-02},rateIgrBrlens{all}_mean=0.077778,length_median=7.76603100e-03],((28:1298.0[&prob(percent)=100,height_median=6.99999999e-08,height_mean=6.99746802e-08,height_95%HPD={0.0728541566869676,39.88985920498692},prob=1.00000000e+00,length_mean=1.91540652e-01,length_median=1.90557400e-01,length_95%HPD={9.29192600e-02,2.90285200e-01},rateIgrBrlens{all}_95%HPD={0.067265,0.364739},effectivebrlenIgrBrlens{all}_95%HPD={0.009401,0.070443},rateIgrBrlens{all}_mean=0.207520,rateIgrBrlens{all}_median=0.195537,effectivebrlenIgrBrlens{all}_median=0.036969,effectivebrlenIgrBrlens{all}_mean=0.039003],37:1298.0[&height_median=6.99999999e-08,prob(percent)=100,height_mean=6.99704227e-08,prob=1.00000000e+00,height_95%HPD={0.0728541566869676,39.88985920498692},length_mean=1.83300321e-01,effectivebrlenIgrBrlens{all}_mean=0.306401,rateIgrBrlens{all}_95%HPD={0.932865,2.880609},length_median=1.81511800e-01,effectivebrlenIgrBrlens{all}_95%HPD={0.217707,0.402202},rateIgrBrlens{all}_mean=1.788106,rateIgrBrlens{all}_median=1.685896,effectivebrlenIgrBrlens{all}_median=0.303042,length_95%HPD={9.16741800e-02,2.79470800e-01}]):305.0[&height_95%HPD={1046.24892552253,1623.5196317477807},height_median=1.72550350e-01,prob=6.68636949e-01,prob(percent)=67,height_mean=1.73882682e-01,length_mean=7.82895807e-02,length_median=7.39499700e-02,effectivebrlenIgrBrlens{all}_median=0.017208,effectivebrlenIgrBrlens{all}_mean=0.018344,rateIgrBrlens{all}_mean=0.269829,rateIgrBrlens{all}_median=0.220601,rateIgrBrlens{all}_95%HPD={0.000001,0.602696},effectivebrlenIgrBrlens{all}_95%HPD={0.000000,0.038711},length_95%HPD={1.15197500e-03,1.55602000e-01}],35:1603.0[&height_95%HPD={0.07285415675119483,39.889859218490024},height_mean=7.02008657e-08,prob=1.00000000e+00,height_median=7.00000000e-08,prob(percent)=100,length_mean=2.30644385e-01,effectivebrlenIgrBrlens{all}_mean=0.188060,rateIgrBrlens{all}_median=0.815729,rateIgrBrlens{all}_95%HPD={0.491258,1.301958},length_95%HPD={1.25745600e-01,3.36752700e-01},rateIgrBrlens{all}_mean=0.850512,effectivebrlenIgrBrlens{all}_95%HPD={0.117371,0.262810},length_median=2.32807500e-01,effectivebrlenIgrBrlens{all}_median=0.186550]):1320.0[&prob=1.00000000e+00,height_median=2.47994810e-01,height_mean=2.48891271e-01,prob(percent)=100,height_95%HPD={1350.8305988175748,1920.1834029877355},length_95%HPD={4.25388900e-04,1.01906200e-01},rateIgrBrlens{all}_mean=0.095321,rateIgrBrlens{all}_median=0.058527,length_median=3.04826000e-02,effectivebrlenIgrBrlens{all}_95%HPD={0.000000,0.012470},length_mean=3.89557981e-02,effectivebrlenIgrBrlens{all}_median=0.001982,rateIgrBrlens{all}_95%HPD={0.000001,0.308592},effectivebrlenIgrBrlens{all}_mean=0.003561]):1653.0[&height_mean=2.87847069e-01,prob(percent)=100,height_median=2.83934028e-01,height_95%HPD={2255.036928351492,3732.488836844851},prob=1.00000000e+00,length_median=2.11278100e-01,effectivebrlenIgrBrlens{all}_95%HPD={0.086384,0.332012},length_mean=2.16427575e-01,effectivebrlenIgrBrlens{all}_median=0.213252,rateIgrBrlens{all}_95%HPD={0.322786,2.020418},effectivebrlenIgrBrlens{all}_mean=0.213786,rateIgrBrlens{all}_median=0.980857,length_95%HPD={9.82553200e-02,3.45781300e-01},rateIgrBrlens{all}_mean=1.089883],((((1:946.0[&prob=1.00000000e+00,height_median=6.80000001e-08,height_mean=7.00274508e-08,prob(percent)=100,height_95%HPD={0.07156248919803496,39.622804536526836},length_95%HPD={2.27714900e-02,1.15482400e-01},rateIgrBrlens{all}_mean=0.753752,length_median=6.78322600e-02,effectivebrlenIgrBrlens{all}_95%HPD={0.020949,0.073516},rateIgrBrlens{all}_median=0.679288,length_mean=6.98771354e-02,effectivebrlenIgrBrlens{all}_median=0.045677,rateIgrBrlens{all}_95%HPD={0.198627,1.474580},effectivebrlenIgrBrlens{all}_mean=0.046578],(2:579.0[&height_mean=7.00127892e-08,height_median=6.80000000e-08,prob(percent)=100,height_95%HPD={0.07156248913309074,39.622804523165215},prob=1.00000000e+00,length_median=1.86438500e-02,effectivebrlenIgrBrlens{all}_95%HPD={0.000000,0.006212},length_mean=2.15013121e-02,effectivebrlenIgrBrlens{all}_median=0.000799,rateIgrBrlens{all}_95%HPD={0.000001,0.300473},effectivebrlenIgrBrlens{all}_mean=0.001663,rateIgrBrlens{all}_median=0.040324,rateIgrBrlens{all}_mean=0.082607,length_95%HPD={2.68465500e-03,4.78522800e-02}],3:579.0[&prob=1.00000000e+00,height_median=6.80000000e-08,height_mean=7.00120781e-08,prob(percent)=100,height_95%HPD={0.07156248913309074,39.622804523165215},length_95%HPD={2.69581800e-03,4.78759500e-02},rateIgrBrlens{all}_mean=3.414260,length_median=1.86438500e-02,effectivebrlenIgrBrlens{all}_95%HPD={0.028970,0.066857},length_mean=2.15041570e-02,effectivebrlenIgrBrlens{all}_median=0.046936,rateIgrBrlens{all}_95%HPD={0.556920,8.665626},rateIgrBrlens{all}_median=2.518706,effectivebrlenIgrBrlens{all}_mean=0.047937]):367.0[&height_mean=2.14933718e-02,height_median=1.86438990e-02,prob(percent)=100,height_95%HPD={336.73031381515034,913.4682832539303},prob=9.99733345e-01,length_median=4.56968300e-02,effectivebrlenIgrBrlens{all}_95%HPD={0.009350,0.058400},length_mean=4.82692108e-02,effectivebrlenIgrBrlens{all}_median=0.032593,rateIgrBrlens{all}_95%HPD={0.073721,2.134117},effectivebrlenIgrBrlens{all}_mean=0.033223,rateIgrBrlens{all}_median=0.706008,rateIgrBrlens{all}_mean=0.895011,length_95%HPD={7.67151900e-03,9.12842500e-02}]):341.0[&prob(percent)=96,height_95%HPD={678.3268532581592,1278.4900629255637},prob=9.64490467e-01,height_median=6.72604600e-02,height_mean=6.93122997e-02,length_mean=7.59145442e-02,effectivebrlenIgrBrlens{all}_median=0.042122,rateIgrBrlens{all}_95%HPD={0.000002,1.626457},effectivebrlenIgrBrlens{all}_mean=0.044121,rateIgrBrlens{all}_median=0.571561,effectivebrlenIgrBrlens{all}_95%HPD={0.000000,0.084518},length_95%HPD={5.56329200e-03,1.51511900e-01},rateIgrBrlens{all}_mean=0.708046,length_median=7.12240700e-02],29:1287.0[&prob(percent)=100,height_95%HPD={0.07221011491235547,39.75566986981236},prob=1.00000000e+00,height_median=6.90000000e-08,height_mean=6.98026786e-08,length_mean=1.42724526e-01,effectivebrlenIgrBrlens{all}_median=0.218019,rateIgrBrlens{all}_95%HPD={0.759130,3.166424},effectivebrlenIgrBrlens{all}_mean=0.220590,rateIgrBrlens{all}_median=1.523777,length_95%HPD={5.85825900e-02,2.28504300e-01},rateIgrBrlens{all}_mean=1.729562,effectivebrlenIgrBrlens{all}_95%HPD={0.150152,0.293902},length_median=1.40826400e-01]):360.0[&height_95%HPD={1031.2504592228324,1608.9368734960335},prob=1.00000000e+00,height_median=1.40946740e-01,height_mean=1.43354395e-01,prob(percent)=100,effectivebrlenIgrBrlens{all}_mean=0.106180,rateIgrBrlens{all}_median=0.905564,length_95%HPD={2.23735700e-02,2.17996900e-01},rateIgrBrlens{all}_mean=1.074258,effectivebrlenIgrBrlens{all}_median=0.103753,length_median=1.13789900e-01,effectivebrlenIgrBrlens{all}_95%HPD={0.035633,0.183717},rateIgrBrlens{all}_95%HPD={0.225131,2.305625},length_mean=1.18210666e-01],26:1647.0[&height_95%HPD={0.07285415675119483,39.889859218490024},prob=1.00000000e+00,height_median=7.00000000e-08,height_mean=7.03108826e-08,prob(percent)=100,effectivebrlenIgrBrlens{all}_mean=0.238647,rateIgrBrlens{all}_median=0.914777,length_95%HPD={1.56883700e-01,3.76200500e-01},rateIgrBrlens{all}_mean=0.948038,length_median=2.57579200e-01,effectivebrlenIgrBrlens{all}_95%HPD={0.155315,0.324285},effectivebrlenIgrBrlens{all}_median=0.235036,length_mean=2.61564990e-01,rateIgrBrlens{all}_95%HPD={0.481780,1.386416}]):2396.0[&prob=1.00000000e+00,height_median=2.57579240e-01,height_mean=2.61565061e-01,prob(percent)=100,height_95%HPD={1387.9275911180998,1961.0644173403284},length_95%HPD={3.91940800e-02,2.68110000e-01},rateIgrBrlens{all}_mean=0.960261,length_median=1.49137100e-01,effectivebrlenIgrBrlens{all}_95%HPD={0.057579,0.197514},length_mean=1.52342932e-01,effectivebrlenIgrBrlens{all}_median=0.121885,rateIgrBrlens{all}_95%HPD={0.273448,1.957447},rateIgrBrlens{all}_median=0.830753,effectivebrlenIgrBrlens{all}_mean=0.124608],(((((4:770.0[&height_mean=7.00312435e-08,prob(percent)=100,height_95%HPD={0.07156248919803496,39.622804536526836},prob=1.00000000e+00,height_median=6.80000001e-08,length_median=2.78247600e-02,effectivebrlenIgrBrlens{all}_95%HPD={0.010429,0.038549},length_mean=3.06191100e-02,effectivebrlenIgrBrlens{all}_median=0.022738,rateIgrBrlens{all}_mean=1.074662,rateIgrBrlens{all}_95%HPD={0.169237,2.623743},effectivebrlenIgrBrlens{all}_mean=0.023533,rateIgrBrlens{all}_median=0.822123,length_95%HPD={3.44580000e-03,6.15045700e-02}],7:770.0[&prob=1.00000000e+00,height_median=6.80000001e-08,height_mean=7.00712991e-08,prob(percent)=100,height_95%HPD={0.07156248919803496,39.622804536526836},length_95%HPD={4.70453000e-03,6.86207900e-02},rateIgrBrlens{all}_mean=1.237516,length_median=3.06353300e-02,effectivebrlenIgrBrlens{all}_95%HPD={0.014706,0.044177},rateIgrBrlens{all}_median=0.945377,length_mean=3.37492051e-02,effectivebrlenIgrBrlens{all}_median=0.028486,rateIgrBrlens{all}_95%HPD={0.161274,3.211412},effectivebrlenIgrBrlens{all}_mean=0.028907],9:770.0[&height_95%HPD={0.07156248926297919,39.62280454988844},prob=1.00000000e+00,height_median=6.80000002e-08,height_mean=7.00544589e-08,prob(percent)=100,effectivebrlenIgrBrlens{all}_mean=0.010013,rateIgrBrlens{all}_median=0.374923,effectivebrlenIgrBrlens{all}_median=0.009486,length_95%HPD={4.43997600e-03,5.66089800e-02},rateIgrBrlens{all}_mean=0.485687,rateIgrBrlens{all}_95%HPD={0.005088,1.239973},length_median=2.52710600e-02,effectivebrlenIgrBrlens{all}_95%HPD={0.001926,0.019801},length_mean=2.78601727e-02]):789.0[&prob=1.00000000e+00,height_95%HPD={507.64480489328827,1109.5943557071532},prob(percent)=100,height_mean=4.15791259e-02,height_median=3.93665550e-02,effectivebrlenIgrBrlens{all}_median=0.135695,rateIgrBrlens{all}_median=1.109693,length_95%HPD={5.88125800e-02,1.87162400e-01},effectivebrlenIgrBrlens{all}_mean=0.137359,rateIgrBrlens{all}_mean=1.195966,length_mean=1.24108934e-01,effectivebrlenIgrBrlens{all}_95%HPD={0.095455,0.184626},rateIgrBrlens{all}_95%HPD={0.643004,1.978822},length_median=1.23936200e-01],((((112:648.0[&height_95%HPD={0.06959736402198818,39.21495877236607},height_median=6.50000000e-08,prob=1.00000000e+00,prob(percent)=100,height_mean=6.99042509e-08,length_mean=2.77471455e-02,length_median=2.55575400e-02,effectivebrlenIgrBrlens{all}_median=0.005088,rateIgrBrlens{all}_95%HPD={0.000001,0.961102},effectivebrlenIgrBrlens{all}_mean=0.007347,effectivebrlenIgrBrlens{all}_95%HPD={0.000000,0.022969},rateIgrBrlens{all}_mean=0.303063,rateIgrBrlens{all}_median=0.193802,length_95%HPD={3.03287200e-03,5.63890000e-02}],132:648.0[&height_median=6.50000000e-08,height_mean=6.99084063e-08,prob(percent)=100,prob=1.00000000e+00,height_95%HPD={0.06959736402198818,39.21495877236607},rateIgrBrlens{all}_mean=4.259534,rateIgrBrlens{all}_95%HPD={0.910925,12.196056},rateIgrBrlens{all}_median=2.999534,length_95%HPD={2.85589300e-03,5.89787200e-02},effectivebrlenIgrBrlens{all}_mean=0.079157,effectivebrlenIgrBrlens{all}_median=0.077717,effectivebrlenIgrBrlens{all}_95%HPD={0.050338,0.111105},length_mean=2.83140539e-02,length_median=2.58175000e-02]):252.0[&prob(percent)=96,height_mean=2.71572096e-02,height_median=2.51805200e-02,height_95%HPD={399.67916685216386,988.6931468573473},prob=9.62801653e-01,length_median=2.63369400e-02,effectivebrlenIgrBrlens{all}_mean=0.024986,effectivebrlenIgrBrlens{all}_95%HPD={0.006160,0.045508},effectivebrlenIgrBrlens{all}_median=0.024450,rateIgrBrlens{all}_95%HPD={0.004309,3.506509},length_mean=2.85069165e-02,length_95%HPD={4.93712000e-04,5.76818900e-02},rateIgrBrlens{all}_median=0.911193,rateIgrBrlens{all}_mean=1.488658],119:900.0[&height_mean=6.99384192e-08,prob(percent)=100,height_95%HPD={0.06959736402198818,39.21495877236607},height_median=6.50000000e-08,prob=1.00000000e+00,length_median=5.29940600e-02,effectivebrlenIgrBrlens{all}_95%HPD={0.013483,0.045868},rateIgrBrlens{all}_mean=0.609060,length_mean=5.41435056e-02,effectivebrlenIgrBrlens{all}_median=0.028104,rateIgrBrlens{all}_95%HPD={0.147974,1.258760},effectivebrlenIgrBrlens{all}_mean=0.028796,rateIgrBrlens{all}_median=0.531405,length_95%HPD={1.69552000e-02,8.91963900e-02}]):212.0[&prob(percent)=86,height_95%HPD={631.7584190629747,1232.2435987193064},prob=8.63294965e-01,height_median=5.29712100e-02,height_mean=5.41405296e-02,length_mean=3.08796169e-02,effectivebrlenIgrBrlens{all}_median=0.013402,rateIgrBrlens{all}_95%HPD={0.000001,1.885003},effectivebrlenIgrBrlens{all}_mean=0.014304,rateIgrBrlens{all}_median=0.440176,length_95%HPD={1.15870500e-03,6.64757600e-02},rateIgrBrlens{all}_mean=0.718320,length_median=2.78785300e-02,effectivebrlenIgrBrlens{all}_95%HPD={0.000000,0.030564}],118:1112.0[&prob(percent)=100,height_95%HPD={0.07025619076200873,39.35249008401716},prob=1.00000000e+00,height_median=6.60000000e-08,height_mean=6.99252998e-08,length_mean=8.07806881e-02,effectivebrlenIgrBrlens{all}_median=0.113017,effectivebrlenIgrBrlens{all}_95%HPD={0.079017,0.155680},rateIgrBrlens{all}_95%HPD={0.653839,2.855872},effectivebrlenIgrBrlens{all}_mean=0.114577,rateIgrBrlens{all}_median=1.399481,length_95%HPD={3.50830000e-02,1.29366400e-01},rateIgrBrlens{all}_mean=1.602196,length_median=8.05054000e-02]):172.0[&height_95%HPD={839.5060511961436,1429.7532624728494},prob=1.00000000e+00,height_median=8.23224140e-02,height_mean=8.33015605e-02,prob(percent)=100,effectivebrlenIgrBrlens{all}_median=0.004015,effectivebrlenIgrBrlens{all}_95%HPD={0.000000,0.019791},rateIgrBrlens{all}_mean=0.351208,rateIgrBrlens{all}_median=0.190223,rateIgrBrlens{all}_95%HPD={0.000001,1.132795},length_95%HPD={1.98911800e-04,5.50066700e-02},effectivebrlenIgrBrlens{all}_mean=0.006175,length_median=1.78040100e-02,length_mean=2.19021229e-02],115:1284.0[&prob(percent)=100,prob=1.00000000e+00,height_mean=6.97895280e-08,height_95%HPD={0.07156248919803496,39.622804536526836},height_median=6.80000001e-08,rateIgrBrlens{all}_95%HPD={0.611873,1.817467},effectivebrlenIgrBrlens{all}_mean=0.113656,effectivebrlenIgrBrlens{all}_95%HPD={0.075004,0.155845},rateIgrBrlens{all}_mean=1.135979,rateIgrBrlens{all}_median=1.082188,length_mean=1.05203614e-01,length_95%HPD={6.13479500e-02,1.54999600e-01},length_median=1.03801500e-01,effectivebrlenIgrBrlens{all}_median=0.111857]):275.0[&prob=1.00000000e+00,height_mean=1.05203683e-01,prob(percent)=100,height_95%HPD={1028.9786984598163,1606.8844597567559},height_median=1.03801579e-01,rateIgrBrlens{all}_mean=1.109348,rateIgrBrlens{all}_median=0.953148,rateIgrBrlens{all}_95%HPD={0.274207,2.277781},length_mean=6.04843770e-02,length_95%HPD={1.43088300e-02,1.09294900e-01},length_median=5.81649100e-02,effectivebrlenIgrBrlens{all}_mean=0.055424,effectivebrlenIgrBrlens{all}_95%HPD={0.024508,0.088758},effectivebrlenIgrBrlens{all}_median=0.054089]):665.0[&height_95%HPD={1297.491760316432,1864.0500997051195},height_mean=1.65688060e-01,prob(percent)=100,height_median=1.65274851e-01,prob=1.00000000e+00,effectivebrlenIgrBrlens{all}_mean=0.012473,length_median=2.77593700e-02,length_95%HPD={8.97569500e-04,7.24481700e-02},effectivebrlenIgrBrlens{all}_95%HPD={0.000000,0.028358},rateIgrBrlens{all}_mean=0.581186,rateIgrBrlens{all}_median=0.367818,rateIgrBrlens{all}_95%HPD={0.000002,1.512426},effectivebrlenIgrBrlens{all}_median=0.011412,length_mean=3.18528412e-02],(((((8:615.0[&prob(percent)=100,height_95%HPD={0.06959736402198818,39.21495877236607},prob=1.00000000e+00,height_median=6.50000000e-08,height_mean=6.98418208e-08,length_mean=2.44239630e-02,effectivebrlenIgrBrlens{all}_median=0.017282,rateIgrBrlens{all}_95%HPD={0.106706,2.613056},effectivebrlenIgrBrlens{all}_mean=0.017949,rateIgrBrlens{all}_median=0.760928,length_95%HPD={4.21727600e-03,5.01906900e-02},rateIgrBrlens{all}_mean=1.025772,effectivebrlenIgrBrlens{all}_95%HPD={0.005641,0.032171},length_median=2.21786100e-02],11:615.0[&prob(percent)=100,height_95%HPD={0.06959736402198818,39.21495877236607},prob=1.00000000e+00,height_median=6.50000000e-08,height_mean=6.98418208e-08,length_mean=2.44239630e-02,effectivebrlenIgrBrlens{all}_median=0.008308,rateIgrBrlens{all}_95%HPD={0.000002,1.274672},effectivebrlenIgrBrlens{all}_mean=0.009123,rateIgrBrlens{all}_median=0.351802,length_95%HPD={4.21727600e-03,5.01906900e-02},rateIgrBrlens{all}_mean=0.466012,effectivebrlenIgrBrlens{all}_95%HPD={0.000000,0.020041},length_median=2.21786100e-02]):391.0[&height_95%HPD={372.620252206531,956.4120971815157},prob=1.00000000e+00,height_median=2.21787440e-02,height_mean=2.44240328e-02,prob(percent)=100,effectivebrlenIgrBrlens{all}_mean=0.059530,rateIgrBrlens{all}_median=1.204702,length_95%HPD={8.39015400e-03,9.06947200e-02},rateIgrBrlens{all}_mean=1.488891,length_median=4.87118200e-02,effectivebrlenIgrBrlens{all}_95%HPD={0.030849,0.091972},effectivebrlenIgrBrlens{all}_median=0.058116,length_mean=5.03932404e-02,rateIgrBrlens{all}_95%HPD={0.302491,3.402121}],(110:542.0[&height_mean=6.97671130e-08,prob(percent)=100,height_median=6.50000000e-08,height_95%HPD={0.06959736402198818,39.21495877236607},prob=1.00000000e+00,length_median=1.54086100e-02,effectivebrlenIgrBrlens{all}_95%HPD={0.000000,0.007014},length_mean=1.71375218e-02,effectivebrlenIgrBrlens{all}_median=0.000710,rateIgrBrlens{all}_95%HPD={0.000001,0.392925},effectivebrlenIgrBrlens{all}_mean=0.001730,rateIgrBrlens{all}_median=0.044213,length_95%HPD={2.12330700e-03,3.52185500e-02},rateIgrBrlens{all}_mean=0.103985],111:542.0[&height_mean=6.97671130e-08,prob(percent)=100,height_95%HPD={0.06959736402198818,39.21495877236607},height_median=6.50000000e-08,prob=1.00000000e+00,length_median=1.54086100e-02,effectivebrlenIgrBrlens{all}_95%HPD={0.030834,0.074648},rateIgrBrlens{all}_mean=4.232449,length_mean=1.71375218e-02,effectivebrlenIgrBrlens{all}_median=0.049438,rateIgrBrlens{all}_95%HPD={0.919374,11.303538},effectivebrlenIgrBrlens{all}_mean=0.050623,rateIgrBrlens{all}_median=3.270181,length_95%HPD={2.12330700e-03,3.52185500e-02}]):464.0[&prob(percent)=100,height_95%HPD={304.6975110280887,871.7210685105515},prob=1.00000000e+00,height_median=1.54086700e-02,height_mean=1.71375916e-02,length_mean=5.76796816e-02,effectivebrlenIgrBrlens{all}_median=0.116430,rateIgrBrlens{all}_95%HPD={0.854335,4.840168},effectivebrlenIgrBrlens{all}_mean=0.118277,rateIgrBrlens{all}_median=2.099227,length_95%HPD={1.79715700e-02,9.89694400e-02},rateIgrBrlens{all}_mean=2.404112,length_median=5.58065300e-02,effectivebrlenIgrBrlens{all}_95%HPD={0.071205,0.166888}]):363.0[&height_95%HPD={736.1571945090736,1332.5966987299444},prob=1.00000000e+00,height_median=7.32032700e-02,height_mean=7.48172732e-02,prob(percent)=100,effectivebrlenIgrBrlens{all}_mean=0.013846,rateIgrBrlens{all}_median=0.514502,rateIgrBrlens{all}_95%HPD={0.000001,2.695165},length_95%HPD={1.63256000e-04,5.36180100e-02},rateIgrBrlens{all}_mean=0.856091,length_median=1.95127600e-02,effectivebrlenIgrBrlens{all}_95%HPD={0.000000,0.035772},length_mean=2.26710745e-02,effectivebrlenIgrBrlens{all}_median=0.012066],((((19:533.0[&height_95%HPD={0.06959736402198818,39.21495877236607},prob=1.00000000e+00,height_median=6.50000000e-08,height_mean=6.99128590e-08,prob(percent)=100,effectivebrlenIgrBrlens{all}_mean=0.017563,rateIgrBrlens{all}_median=1.215899,length_95%HPD={1.24447300e-03,3.10729400e-02},rateIgrBrlens{all}_mean=1.734202,effectivebrlenIgrBrlens{all}_median=0.016633,length_median=1.29326400e-02,effectivebrlenIgrBrlens{all}_95%HPD={0.000000,0.035046},rateIgrBrlens{all}_95%HPD={0.000001,4.968513},length_mean=1.43477923e-02],137:533.0[&height_95%HPD={0.06959736402198818,39.21495877236607},prob=1.00000000e+00,height_median=6.50000000e-08,height_mean=6.99261028e-08,prob(percent)=100,effectivebrlenIgrBrlens{all}_mean=0.123227,rateIgrBrlens{all}_median=7.385865,length_95%HPD={1.24447300e-03,4.71532900e-02},rateIgrBrlens{all}_mean=10.498875,effectivebrlenIgrBrlens{all}_median=0.121661,length_median=1.64633800e-02,effectivebrlenIgrBrlens{all}_95%HPD={0.086481,0.164504},rateIgrBrlens{all}_95%HPD={0.997428,28.961668},length_mean=2.04154560e-02]):143.0[&prob=6.45260211e-01,height_median=1.25367790e-02,height_mean=1.37693055e-02,prob(percent)=65,height_95%HPD={295.21649933090254,860.2173159011841},length_95%HPD={3.26751900e-04,2.18978200e-02},rateIgrBrlens{all}_mean=2.495381,length_median=9.00341500e-03,effectivebrlenIgrBrlens{all}_95%HPD={0.001172,0.028525},length_mean=1.00283126e-02,effectivebrlenIgrBrlens{all}_median=0.013333,rateIgrBrlens{all}_median=1.496683,rateIgrBrlens{all}_95%HPD={0.000005,6.855885},effectivebrlenIgrBrlens{all}_mean=0.014191],20:676.0[&prob=1.00000000e+00,height_median=6.50000000e-08,height_mean=6.99440620e-08,prob(percent)=100,height_95%HPD={0.06959736402198818,39.21495877236607},length_95%HPD={3.73060700e-03,4.08576900e-02},rateIgrBrlens{all}_mean=0.361596,length_median=1.94586900e-02,effectivebrlenIgrBrlens{all}_95%HPD={0.000000,0.013151},length_mean=2.07894688e-02,effectivebrlenIgrBrlens{all}_median=0.005487,rateIgrBrlens{all}_95%HPD={0.000001,0.978216},rateIgrBrlens{all}_median=0.275778,effectivebrlenIgrBrlens{all}_mean=0.006069]):145.0[&height_mean=2.43617802e-02,height_median=2.28452900e-02,prob(percent)=75,height_95%HPD={432.09048958803373,1025.0714853632971},prob=7.47700102e-01,length_median=1.05052800e-02,effectivebrlenIgrBrlens{all}_95%HPD={0.000000,0.024652},length_mean=1.20164013e-02,effectivebrlenIgrBrlens{all}_median=0.013842,rateIgrBrlens{all}_95%HPD={0.000001,6.413985},effectivebrlenIgrBrlens{all}_mean=0.013857,rateIgrBrlens{all}_median=1.199713,rateIgrBrlens{all}_mean=2.100984,length_95%HPD={3.16292300e-04,2.75351900e-02}],136:821.0[&height_mean=6.99082947e-08,height_median=6.50000000e-08,prob(percent)=100,height_95%HPD={0.06959736402198818,39.21495877236607},prob=1.00000000e+00,length_median=3.25507000e-02,effectivebrlenIgrBrlens{all}_95%HPD={0.000000,0.009685},length_mean=3.36690832e-02,effectivebrlenIgrBrlens{all}_median=0.002602,rateIgrBrlens{all}_95%HPD={0.000001,0.307604},effectivebrlenIgrBrlens{all}_mean=0.003450,rateIgrBrlens{all}_median=0.079773,rateIgrBrlens{all}_mean=0.108238,length_95%HPD={1.02543100e-02,5.94462900e-02}]):216.0[&prob(percent)=99,height_95%HPD={559.1488840366952,1162.8547083636051},prob=9.86933914e-01,height_median=3.54489710e-02,height_mean=3.67797853e-02,length_mean=2.30364255e-02,effectivebrlenIgrBrlens{all}_median=0.023442,rateIgrBrlens{all}_95%HPD={0.191924,4.992759},effectivebrlenIgrBrlens{all}_mean=0.024196,rateIgrBrlens{all}_median=1.097834,length_95%HPD={1.59877200e-03,4.85210300e-02},rateIgrBrlens{all}_mean=1.677773,effectivebrlenIgrBrlens{all}_95%HPD={0.009688,0.040158},length_median=2.10828800e-02],(90:561.0[&prob=1.00000000e+00,height_median=6.50000000e-08,height_mean=6.99277472e-08,prob(percent)=100,height_95%HPD={0.06959736402198818,39.21495877236607},length_95%HPD={2.28996100e-03,3.90179500e-02},rateIgrBrlens{all}_mean=0.331074,length_median=1.70567000e-02,effectivebrlenIgrBrlens{all}_95%HPD={0.000000,0.010841},length_mean=1.87014091e-02,effectivebrlenIgrBrlens{all}_median=0.003883,rateIgrBrlens{all}_95%HPD={0.000001,0.982552},effectivebrlenIgrBrlens{all}_mean=0.004530,rateIgrBrlens{all}_median=0.213129],138:561.0[&prob=1.00000000e+00,height_median=6.50000000e-08,height_mean=6.99277472e-08,prob(percent)=100,height_95%HPD={0.06959736402198818,39.21495877236607},length_95%HPD={2.28996100e-03,3.90179500e-02},rateIgrBrlens{all}_mean=0.428521,rateIgrBrlens{all}_median=0.283615,length_median=1.70567000e-02,effectivebrlenIgrBrlens{all}_95%HPD={0.000000,0.012289},length_mean=1.87014091e-02,effectivebrlenIgrBrlens{all}_median=0.004975,rateIgrBrlens{all}_95%HPD={0.000001,1.237539},effectivebrlenIgrBrlens{all}_mean=0.005624]):476.0[&height_mean=1.87014791e-02,prob(percent)=100,height_median=1.70567390e-02,height_95%HPD={317.55890182594214,890.035095294134},prob=1.00000000e+00,length_median=3.99537400e-02,effectivebrlenIgrBrlens{all}_95%HPD={0.008206,0.037582},length_mean=4.10146561e-02,effectivebrlenIgrBrlens{all}_median=0.021194,rateIgrBrlens{all}_95%HPD={0.146546,1.385229},effectivebrlenIgrBrlens{all}_mean=0.021934,rateIgrBrlens{all}_median=0.530854,length_95%HPD={1.17248700e-02,7.26388100e-02},rateIgrBrlens{all}_mean=0.632337]):332.0[&prob(percent)=100,height_95%HPD={763.6730151786742,1358.2265137751726},prob=1.00000000e+00,height_median=5.90651720e-02,height_mean=6.00982574e-02,length_mean=3.95822497e-02,effectivebrlenIgrBrlens{all}_median=0.068150,rateIgrBrlens{all}_95%HPD={0.536260,6.298381},effectivebrlenIgrBrlens{all}_mean=0.069746,rateIgrBrlens{all}_median=1.813208,length_95%HPD={6.33952300e-03,7.64725400e-02},rateIgrBrlens{all}_mean=2.418921,length_median=3.78558500e-02,effectivebrlenIgrBrlens{all}_95%HPD={0.038034,0.102812}]):338.0[&height_95%HPD={1123.2059226943918,1694.6084707020573},prob=9.31603040e-01,height_median=9.64601900e-02,height_mean=9.80685871e-02,prob(percent)=93,effectivebrlenIgrBrlens{all}_mean=0.033436,length_95%HPD={8.85835000e-04,5.33664400e-02},length_median=2.08685000e-02,effectivebrlenIgrBrlens{all}_95%HPD={0.011211,0.057791},rateIgrBrlens{all}_median=1.502683,rateIgrBrlens{all}_95%HPD={0.194418,6.697507},effectivebrlenIgrBrlens{all}_median=0.032485,length_mean=2.38691829e-02,rateIgrBrlens{all}_mean=2.340029],(113:860.0[&prob=1.00000000e+00,prob(percent)=100,height_95%HPD={0.06959736408806422,39.2149587862005},height_mean=6.99496605e-08,height_median=6.50000001e-08,rateIgrBrlens{all}_95%HPD={0.510679,2.966755},rateIgrBrlens{all}_median=1.276954,effectivebrlenIgrBrlens{all}_mean=0.073225,effectivebrlenIgrBrlens{all}_95%HPD={0.049223,0.101500},rateIgrBrlens{all}_mean=1.473082,length_mean=5.79744497e-02,length_95%HPD={1.64345800e-02,9.69448500e-02},length_median=5.69087200e-02,effectivebrlenIgrBrlens{all}_median=0.072584],114:860.0[&prob(percent)=100,height_95%HPD={0.06966342049389831,39.22878498824648},height_mean=6.99344434e-08,height_median=6.51000000e-08,prob=1.00000000e+00,effectivebrlenIgrBrlens{all}_median=0.024765,rateIgrBrlens{all}_median=0.427351,rateIgrBrlens{all}_95%HPD={0.116611,1.076551},rateIgrBrlens{all}_mean=0.499765,length_95%HPD={1.67363400e-02,1.00228500e-01},effectivebrlenIgrBrlens{all}_mean=0.025573,length_median=5.78015400e-02,effectivebrlenIgrBrlens{all}_95%HPD={0.009041,0.043427},length_mean=5.92940070e-02]):847.0[&prob=9.35202880e-01,prob(percent)=94,height_mean=5.73681968e-02,height_median=5.64917850e-02,height_95%HPD={593.8791713370314,1195.9246983304083},effectivebrlenIgrBrlens{all}_95%HPD={0.002192,0.033084},rateIgrBrlens{all}_mean=0.524597,rateIgrBrlens{all}_median=0.367672,rateIgrBrlens{all}_95%HPD={0.000074,1.372916},effectivebrlenIgrBrlens{all}_median=0.015514,length_median=4.09939900e-02,length_95%HPD={3.57102300e-03,8.85768700e-02},effectivebrlenIgrBrlens{all}_mean=0.016425,length_mean=4.37804309e-02],(116:961.0[&prob=1.00000000e+00,height_median=6.60000000e-08,prob(percent)=100,height_mean=6.98830470e-08,height_95%HPD={0.07025619076200873,39.35249008401716},length_95%HPD={2.17988400e-02,1.29859700e-01},rateIgrBrlens{all}_mean=0.229090,length_median=6.97245200e-02,effectivebrlenIgrBrlens{all}_95%HPD={0.000001,0.031469},rateIgrBrlens{all}_median=0.205995,length_mean=7.25970608e-02,effectivebrlenIgrBrlens{all}_median=0.014859,rateIgrBrlens{all}_95%HPD={0.000155,0.469236},effectivebrlenIgrBrlens{all}_mean=0.015695],(133:554.0[&prob(percent)=100,height_95%HPD={0.07025619076200873,39.35249008401716},prob=1.00000000e+00,height_median=6.60000000e-08,height_mean=6.98543847e-08,length_mean=1.84642909e-02,effectivebrlenIgrBrlens{all}_median=0.005205,rateIgrBrlens{all}_95%HPD={0.000001,1.351369},effectivebrlenIgrBrlens{all}_mean=0.006142,rateIgrBrlens{all}_median=0.292597,effectivebrlenIgrBrlens{all}_95%HPD={0.000000,0.015392},length_95%HPD={2.35991700e-03,4.01584800e-02},rateIgrBrlens{all}_mean=0.448344,length_median=1.64644100e-02],134:554.0[&prob(percent)=100,height_95%HPD={0.07025619076200873,39.35249008401716},prob=1.00000000e+00,height_median=6.60000000e-08,height_mean=6.98543847e-08,length_mean=1.84642909e-02,effectivebrlenIgrBrlens{all}_median=0.006440,rateIgrBrlens{all}_95%HPD={0.000001,1.659593},effectivebrlenIgrBrlens{all}_mean=0.007335,rateIgrBrlens{all}_median=0.366505,length_95%HPD={2.35991700e-03,4.01584800e-02},rateIgrBrlens{all}_mean=0.559380,effectivebrlenIgrBrlens{all}_95%HPD={0.000000,0.017032},length_median=1.64644100e-02]):407.0[&height_95%HPD={314.5731661589854,885.215022397031},prob=1.00000000e+00,height_median=1.64644800e-02,height_mean=1.84643608e-02,prob(percent)=100,effectivebrlenIgrBrlens{all}_mean=0.063268,rateIgrBrlens{all}_median=1.141411,length_95%HPD={5.28666800e-03,1.30363800e-01},rateIgrBrlens{all}_mean=1.786100,effectivebrlenIgrBrlens{all}_median=0.062058,length_median=5.49324900e-02,effectivebrlenIgrBrlens{all}_95%HPD={0.035129,0.092498},rateIgrBrlens{all}_95%HPD={0.209216,4.022079},length_mean=6.08685387e-02]):746.0[&prob=7.37033910e-01,height_median=6.16550000e-02,height_mean=6.50178334e-02,prob(percent)=74,height_95%HPD={696.8535243966329,1294.5563136831834},length_95%HPD={6.85875500e-04,9.90849800e-02},rateIgrBrlens{all}_mean=0.335414,length_median=4.59447600e-02,effectivebrlenIgrBrlens{all}_95%HPD={0.000000,0.029378},length_mean=4.87108000e-02,effectivebrlenIgrBrlens{all}_median=0.011254,rateIgrBrlens{all}_95%HPD={0.000001,0.890932},rateIgrBrlens{all}_median=0.226587,effectivebrlenIgrBrlens{all}_mean=0.012511]):152.0[&height_mean=1.34079539e-01,height_median=1.33250760e-01,prob(percent)=100,height_95%HPD={1443.2526828069897,2022.544285992724},prob=1.00000000e+00,length_median=1.45310900e-02,effectivebrlenIgrBrlens{all}_95%HPD={0.000000,0.015794},length_mean=1.84601783e-02,effectivebrlenIgrBrlens{all}_median=0.001912,rateIgrBrlens{all}_95%HPD={0.000001,1.032741},rateIgrBrlens{all}_mean=0.278195,effectivebrlenIgrBrlens{all}_mean=0.004239,rateIgrBrlens{all}_median=0.114806,length_95%HPD={3.19189700e-04,4.75301900e-02}],(117:893.0[&height_95%HPD={0.07130241903077683,39.56923654333296},prob=1.00000000e+00,height_median=6.76000000e-08,height_mean=6.96485210e-08,prob(percent)=100,effectivebrlenIgrBrlens{all}_mean=0.045240,rateIgrBrlens{all}_median=0.691575,length_95%HPD={1.95476800e-02,1.19712400e-01},rateIgrBrlens{all}_mean=0.809426,length_median=6.37958200e-02,effectivebrlenIgrBrlens{all}_95%HPD={0.020552,0.072905},effectivebrlenIgrBrlens{all}_median=0.043988,length_mean=6.61131059e-02,rateIgrBrlens{all}_95%HPD={0.256912,1.697511}],135:893.0[&height_95%HPD={0.0714975267113861,39.60943535601403},prob=1.00000000e+00,height_median=6.79000001e-08,height_mean=6.96597205e-08,prob(percent)=100,effectivebrlenIgrBrlens{all}_mean=0.040060,rateIgrBrlens{all}_median=0.619797,length_95%HPD={1.95239800e-02,1.19678700e-01},rateIgrBrlens{all}_mean=0.707714,length_median=6.37958200e-02,effectivebrlenIgrBrlens{all}_95%HPD={0.013838,0.068397},effectivebrlenIgrBrlens{all}_median=0.038655,length_mean=6.61077631e-02,rateIgrBrlens{all}_95%HPD={0.155204,1.419289}]):966.0[&prob=9.99600018e-01,height_median=6.37884700e-02,height_mean=6.60811310e-02,prob(percent)=100,height_95%HPD={622.5847685092402,1223.6585670875104},length_95%HPD={2.59929000e-02,1.45192800e-01},rateIgrBrlens{all}_mean=0.549152,length_median=8.52212400e-02,effectivebrlenIgrBrlens{all}_95%HPD={0.016042,0.071193},length_mean=8.64685947e-02,effectivebrlenIgrBrlens{all}_median=0.041380,rateIgrBrlens{all}_95%HPD={0.146573,1.032813},effectivebrlenIgrBrlens{all}_mean=0.042471,rateIgrBrlens{all}_median=0.491135]):365.0[&height_mean=1.52549308e-01,height_median=1.51192249e-01,prob(percent)=100,height_95%HPD={1569.288459226366,2188.712519045989},prob=1.00000000e+00,length_median=4.14557800e-02,effectivebrlenIgrBrlens{all}_95%HPD={0.000000,0.042541},length_mean=4.49915934e-02,effectivebrlenIgrBrlens{all}_median=0.018488,rateIgrBrlens{all}_95%HPD={0.000001,1.659540},effectivebrlenIgrBrlens{all}_mean=0.019670,rateIgrBrlens{all}_median=0.408799,rateIgrBrlens{all}_mean=0.586867,length_95%HPD={1.03861300e-03,9.41408200e-02}]):261.0[&prob(percent)=100,height_95%HPD={1848.5127601079257,2668.812838506347},prob=1.00000000e+00,height_median=1.96388560e-01,height_mean=1.97540902e-01,length_mean=9.73498632e-02,effectivebrlenIgrBrlens{all}_median=0.078517,rateIgrBrlens{all}_95%HPD={0.224769,2.240623},effectivebrlenIgrBrlens{all}_mean=0.080901,rateIgrBrlens{all}_median=0.833674,length_95%HPD={1.92987300e-02,1.77191000e-01},rateIgrBrlens{all}_mean=1.017309,effectivebrlenIgrBrlens{all}_95%HPD={0.027769,0.139009},length_median=9.48769700e-02],((22:697.0[&prob(percent)=100,height_95%HPD={0.07285415675119483,39.889859218490024},prob=1.00000000e+00,height_median=7.00000000e-08,height_mean=6.98779108e-08,length_mean=3.40843463e-02,effectivebrlenIgrBrlens{all}_median=0.018344,rateIgrBrlens{all}_95%HPD={0.000007,2.025943},effectivebrlenIgrBrlens{all}_mean=0.019146,rateIgrBrlens{all}_median=0.534729,length_95%HPD={3.01792000e-03,6.87492800e-02},rateIgrBrlens{all}_mean=0.729260,length_median=3.15731400e-02,effectivebrlenIgrBrlens{all}_95%HPD={0.000000,0.039876}],23:697.0[&prob(percent)=100,height_95%HPD={0.07285415675119483,39.889859218490024},prob=1.00000000e+00,height_median=7.00000000e-08,height_mean=6.98779108e-08,length_mean=3.40843463e-02,effectivebrlenIgrBrlens{all}_median=0.027402,effectivebrlenIgrBrlens{all}_95%HPD={0.005469,0.052751},rateIgrBrlens{all}_95%HPD={0.102993,3.778383},effectivebrlenIgrBrlens{all}_mean=0.028704,rateIgrBrlens{all}_median=0.844752,length_95%HPD={3.01792000e-03,6.87492800e-02},rateIgrBrlens{all}_mean=1.406912,length_median=3.15731400e-02]):737.0[&height_95%HPD={448.2599006158314,1044.5998525768362},prob=1.00000000e+00,height_median=3.15732990e-02,height_mean=3.40844161e-02,prob(percent)=100,effectivebrlenIgrBrlens{all}_mean=0.292624,rateIgrBrlens{all}_median=1.460658,rateIgrBrlens{all}_95%HPD={0.829502,2.406129},length_95%HPD={1.04823800e-01,3.01959400e-01},rateIgrBrlens{all}_mean=1.529915,length_median=1.99151500e-01,effectivebrlenIgrBrlens{all}_95%HPD={0.174114,0.422826},length_mean=2.00110979e-01,effectivebrlenIgrBrlens{all}_median=0.288319],25:1434.0[&height_95%HPD={0.07285415675119483,39.889859218490024},prob=1.00000000e+00,height_median=7.00000000e-08,height_mean=6.95317039e-08,prob(percent)=100,effectivebrlenIgrBrlens{all}_median=0.342153,effectivebrlenIgrBrlens{all}_mean=0.346222,rateIgrBrlens{all}_median=1.467608,rateIgrBrlens{all}_95%HPD={0.799900,2.284951},length_95%HPD={1.36086700e-01,3.30499400e-01},rateIgrBrlens{all}_mean=1.528169,length_median=2.32660600e-01,effectivebrlenIgrBrlens{all}_95%HPD={0.215144,0.491893},length_mean=2.34195325e-01]):1051.0[&prob=1.00000000e+00,height_median=2.32660640e-01,height_mean=2.34195395e-01,prob(percent)=100,height_95%HPD={1182.9567453221805,1749.256871664538},length_95%HPD={9.56390900e-04,1.33638400e-01},rateIgrBrlens{all}_mean=1.392025,rateIgrBrlens{all}_median=1.035250,length_median=5.49126100e-02,effectivebrlenIgrBrlens{all}_95%HPD={0.000000,0.148049},length_mean=6.06953698e-02,effectivebrlenIgrBrlens{all}_median=0.063808,rateIgrBrlens{all}_95%HPD={0.000002,3.583574},effectivebrlenIgrBrlens{all}_mean=0.067250]):1421.0[&height_mean=2.94890765e-01,prob(percent)=100,height_95%HPD={2014.6195877514606,3043.089609255411},height_median=2.92052880e-01,prob=1.00000000e+00,length_median=8.06302000e-02,effectivebrlenIgrBrlens{all}_95%HPD={0.043874,0.158493},rateIgrBrlens{all}_mean=1.546606,length_mean=8.44909712e-02,effectivebrlenIgrBrlens{all}_median=0.096594,rateIgrBrlens{all}_95%HPD={0.376032,3.718250},effectivebrlenIgrBrlens{all}_mean=0.099020,rateIgrBrlens{all}_median=1.175254,length_95%HPD={1.17453100e-02,1.60949100e-01}],(((5:724.0[&prob(percent)=100,height_95%HPD={0.07285415675119483,39.889859218490024},prob=1.00000000e+00,height_median=7.00000000e-08,height_mean=6.99317959e-08,length_mean=3.91721065e-02,effectivebrlenIgrBrlens{all}_median=0.014930,rateIgrBrlens{all}_95%HPD={0.000067,1.331346},effectivebrlenIgrBrlens{all}_mean=0.015426,rateIgrBrlens{all}_median=0.392653,effectivebrlenIgrBrlens{all}_95%HPD={0.002079,0.029523},length_95%HPD={7.13629400e-03,7.78979900e-02},rateIgrBrlens{all}_mean=0.527375,length_median=3.63072900e-02],6:724.0[&height_median=7.00000000e-08,height_mean=6.99639589e-08,prob(percent)=100,height_95%HPD={0.07285415675119483,39.889859218490024},prob=1.00000000e+00,length_median=3.42771200e-02,effectivebrlenIgrBrlens{all}_95%HPD={0.017561,0.055869},length_mean=3.69032294e-02,effectivebrlenIgrBrlens{all}_median=0.035332,rateIgrBrlens{all}_95%HPD={0.238702,3.219413},rateIgrBrlens{all}_mean=1.319229,effectivebrlenIgrBrlens{all}_mean=0.036075,rateIgrBrlens{all}_median=1.030736,length_95%HPD={6.38831100e-03,7.27553800e-02}]):265.0[&prob(percent)=84,height_95%HPD={472.0049509420578,1070.3189496673542},prob=8.43695836e-01,height_median=3.38673500e-02,height_mean=3.61656865e-02,length_mean=3.90337348e-02,effectivebrlenIgrBrlens{all}_median=0.015423,rateIgrBrlens{all}_95%HPD={0.000001,1.812497},effectivebrlenIgrBrlens{all}_mean=0.016462,rateIgrBrlens{all}_median=0.422858,effectivebrlenIgrBrlens{all}_95%HPD={0.000000,0.034301},length_95%HPD={1.18451600e-03,8.81184500e-02},rateIgrBrlens{all}_mean=0.634973,length_median=3.41498500e-02],10:989.0[&prob(percent)=100,height_95%HPD={0.07285415675119483,39.889859218490024},prob=1.00000000e+00,height_median=7.00000000e-08,height_mean=7.00174854e-08,length_mean=6.94004376e-02,effectivebrlenIgrBrlens{all}_median=0.052567,rateIgrBrlens{all}_95%HPD={0.222269,2.411877},effectivebrlenIgrBrlens{all}_mean=0.053054,rateIgrBrlens{all}_median=0.772687,effectivebrlenIgrBrlens{all}_95%HPD={0.026442,0.079466},length_95%HPD={1.36837000e-02,1.28433000e-01},rateIgrBrlens{all}_mean=1.000809,length_median=6.67114200e-02]):2481.0[&height_95%HPD={714.1270318448063,1311.1352829755676},prob=1.00000000e+00,height_median=6.92646800e-02,height_mean=7.25401671e-02,prob(percent)=100,effectivebrlenIgrBrlens{all}_mean=0.162020,rateIgrBrlens{all}_median=0.625368,length_95%HPD={1.60636200e-01,3.59124400e-01},rateIgrBrlens{all}_mean=0.657923,effectivebrlenIgrBrlens{all}_median=0.160255,length_median=2.51823000e-01,effectivebrlenIgrBrlens{all}_95%HPD={0.104447,0.220896},rateIgrBrlens{all}_95%HPD={0.365535,0.989249},length_mean=2.54447235e-01],((((((((38:864.0[&height_95%HPD={0.06893464483443439,39.075787001045114},prob=1.00000000e+00,height_median=6.40000001e-08,height_mean=6.99529910e-08,prob(percent)=100,effectivebrlenIgrBrlens{all}_mean=0.022156,rateIgrBrlens{all}_median=0.375945,length_95%HPD={1.31997300e-02,1.01299600e-01},rateIgrBrlens{all}_mean=0.456093,effectivebrlenIgrBrlens{all}_median=0.021232,length_median=5.80098600e-02,effectivebrlenIgrBrlens{all}_95%HPD={0.009227,0.038055},rateIgrBrlens{all}_95%HPD={0.114004,0.988931},length_mean=5.86564938e-02],39:864.0[&height_95%HPD={0.06893464483443439,39.075787001045114},prob=1.00000000e+00,height_median=6.40000001e-08,height_mean=6.99769237e-08,prob(percent)=100,effectivebrlenIgrBrlens{all}_mean=0.014674,rateIgrBrlens{all}_median=0.250643,length_95%HPD={1.49266900e-02,1.02468200e-01},rateIgrBrlens{all}_mean=0.292855,effectivebrlenIgrBrlens{all}_median=0.014124,length_median=5.82224400e-02,effectivebrlenIgrBrlens{all}_95%HPD={0.004649,0.025932},rateIgrBrlens{all}_95%HPD={0.067358,0.647659},length_mean=5.87841340e-02]):396.0[&prob=7.65388205e-01,height_median=5.15342820e-02,height_mean=5.23721810e-02,prob(percent)=77,height_95%HPD={597.8315927167364,1199.429089664111},length_95%HPD={3.81142800e-04,7.41987400e-02},rateIgrBrlens{all}_mean=0.106235,length_median=3.03397800e-02,effectivebrlenIgrBrlens{all}_95%HPD={0.000000,0.010741},length_mean=3.37578626e-02,effectivebrlenIgrBrlens{all}_median=0.002005,rateIgrBrlens{all}_median=0.063457,rateIgrBrlens{all}_95%HPD={0.000001,0.313984},effectivebrlenIgrBrlens{all}_mean=0.003254],((48:847.0[&prob=1.00000000e+00,height_median=6.40000001e-08,height_mean=7.00368935e-08,prob(percent)=100,height_95%HPD={0.06893464483443439,39.075787001045114},length_95%HPD={1.28859100e-02,7.12385900e-02},length_median=3.97341400e-02,rateIgrBrlens{all}_95%HPD={1.017945,5.489280},length_mean=4.10895677e-02,effectivebrlenIgrBrlens{all}_median=0.101011,rateIgrBrlens{all}_mean=2.888411,rateIgrBrlens{all}_median=2.524122,effectivebrlenIgrBrlens{all}_mean=0.101862,effectivebrlenIgrBrlens{all}_95%HPD={0.072692,0.134293}],98:847.0[&prob=1.00000000e+00,height_median=6.40000001e-08,height_95%HPD={0.06893464483443439,39.075787001045114},height_mean=6.99969068e-08,prob(percent)=100,rateIgrBrlens{all}_95%HPD={0.095201,1.166121},rateIgrBrlens{all}_median=0.454203,length_95%HPD={1.18535400e-02,7.27278100e-02},effectivebrlenIgrBrlens{all}_mean=0.018684,effectivebrlenIgrBrlens{all}_median=0.017984,effectivebrlenIgrBrlens{all}_95%HPD={0.003506,0.034494},length_mean=4.04931224e-02,rateIgrBrlens{all}_mean=0.529313,length_median=3.90124400e-02],130:847.0[&height_95%HPD={0.06893464483443439,39.075787001045114},prob=1.00000000e+00,prob(percent)=100,height_median=6.40000001e-08,height_mean=7.00001427e-08,effectivebrlenIgrBrlens{all}_95%HPD={0.033799,0.094440},rateIgrBrlens{all}_mean=2.412890,rateIgrBrlens{all}_median=1.986432,length_mean=3.24370677e-02,length_median=3.13786300e-02,length_95%HPD={7.70076000e-03,5.82527200e-02},rateIgrBrlens{all}_95%HPD={0.712588,5.046543},effectivebrlenIgrBrlens{all}_mean=0.063976,effectivebrlenIgrBrlens{all}_median=0.063284]):152.0[&height_mean=4.31797235e-02,height_95%HPD={585.1634132015789,1187.5748843132715},prob=5.77929870e-01,prob(percent)=58,height_median=4.26779730e-02,length_95%HPD={5.48827900e-04,4.30675600e-02},effectivebrlenIgrBrlens{all}_median=0.014274,effectivebrlenIgrBrlens{all}_95%HPD={0.002030,0.029410},rateIgrBrlens{all}_mean=1.339218,length_mean=1.96048305e-02,length_median=1.73398200e-02,rateIgrBrlens{all}_median=0.802882,rateIgrBrlens{all}_95%HPD={0.000001,3.915884},effectivebrlenIgrBrlens{all}_mean=0.014975],97:999.0[&height_mean=7.00357566e-08,height_95%HPD={0.0694651341611474,39.18725707246267},prob(percent)=100,height_median=6.47999999e-08,prob=1.00000000e+00,length_median=4.89264800e-02,effectivebrlenIgrBrlens{all}_95%HPD={0.003179,0.055471},rateIgrBrlens{all}_mean=0.700185,length_mean=4.85973588e-02,effectivebrlenIgrBrlens{all}_median=0.031139,rateIgrBrlens{all}_95%HPD={0.014470,1.389818},effectivebrlenIgrBrlens{all}_mean=0.030321,rateIgrBrlens{all}_median=0.621425,length_95%HPD={8.60798600e-03,8.89384800e-02}]):261.0[&prob(percent)=100,height_95%HPD={729.4820604828777,1326.2560638072582},prob=1.00000000e+00,height_median=6.10036729e-02,height_mean=6.22003726e-02,length_mean=2.08878547e-02,effectivebrlenIgrBrlens{all}_median=0.010666,effectivebrlenIgrBrlens{all}_95%HPD={0.000000,0.023162},rateIgrBrlens{all}_95%HPD={0.000001,2.465952},effectivebrlenIgrBrlens{all}_mean=0.011344,rateIgrBrlens{all}_median=0.545817,length_95%HPD={4.44201000e-04,4.68751700e-02},rateIgrBrlens{all}_mean=0.916806,length_median=1.83882300e-02]):1058.0[&height_95%HPD={1009.0091048774037,1586.7136735004763},prob=1.00000000e+00,height_median=8.45065120e-02,height_mean=8.60282801e-02,prob(percent)=100,effectivebrlenIgrBrlens{all}_mean=0.021849,rateIgrBrlens{all}_median=0.366730,rateIgrBrlens{all}_95%HPD={0.113587,0.882514},length_95%HPD={1.95344300e-02,1.02073900e-01},rateIgrBrlens{all}_mean=0.419068,length_median=5.90977400e-02,effectivebrlenIgrBrlens{all}_95%HPD={0.008380,0.037256},length_mean=5.98807295e-02,effectivebrlenIgrBrlens{all}_median=0.021134],(((((40:1077.0[&height_mean=6.98752900e-08,height_median=6.40000001e-08,prob(percent)=100,height_95%HPD={0.06893464483443439,39.075787001045114},prob=1.00000000e+00,length_median=6.89788500e-02,effectivebrlenIgrBrlens{all}_95%HPD={0.047866,0.098028},length_mean=6.95935404e-02,effectivebrlenIgrBrlens{all}_median=0.071481,rateIgrBrlens{all}_95%HPD={0.568614,1.750167},effectivebrlenIgrBrlens{all}_mean=0.072231,rateIgrBrlens{all}_median=1.033966,rateIgrBrlens{all}_mean=1.101284,length_95%HPD={3.78606100e-02,1.03060200e-01}],((41:608.0[&height_mean=6.98907604e-08,prob(percent)=100,height_95%HPD={0.0689346447679652,39.07578698704441},height_median=6.40000000e-08,prob=1.00000000e+00,length_median=2.14562500e-02,effectivebrlenIgrBrlens{all}_95%HPD={0.005320,0.023648},rateIgrBrlens{all}_mean=0.817809,length_mean=2.26437178e-02,effectivebrlenIgrBrlens{all}_median=0.013329,rateIgrBrlens{all}_95%HPD={0.118121,2.129666},effectivebrlenIgrBrlens{all}_mean=0.013953,rateIgrBrlens{all}_median=0.629938,length_95%HPD={4.59676900e-03,4.37252200e-02}],61:608.0[&height_mean=6.98907604e-08,prob(percent)=100,height_95%HPD={0.0689346447679652,39.07578698704441},height_median=6.40000000e-08,prob=1.00000000e+00,length_median=2.14562500e-02,effectivebrlenIgrBrlens{all}_95%HPD={0.004644,0.023454},rateIgrBrlens{all}_mean=0.798355,length_mean=2.26437178e-02,effectivebrlenIgrBrlens{all}_median=0.013254,rateIgrBrlens{all}_95%HPD={0.133171,1.960189},effectivebrlenIgrBrlens{all}_mean=0.013783,rateIgrBrlens{all}_median=0.613724,length_95%HPD={4.59676900e-03,4.37252200e-02}]):295.0[&prob(percent)=100,height_95%HPD={366.03383855357583,948.69263137195},prob=1.00000000e+00,height_median=2.14563370e-02,height_mean=2.26437877e-02,length_mean=3.31807201e-02,effectivebrlenIgrBrlens{all}_median=0.038297,effectivebrlenIgrBrlens{all}_95%HPD={0.017622,0.059914},rateIgrBrlens{all}_95%HPD={0.274400,3.642923},effectivebrlenIgrBrlens{all}_mean=0.039005,rateIgrBrlens{all}_median=1.199333,length_95%HPD={5.22039500e-03,6.20251700e-02},rateIgrBrlens{all}_mean=1.530361,length_median=3.19690000e-02],62:903.0[&prob(percent)=100,height_95%HPD={0.06893464483443439,39.075787001045114},prob=1.00000000e+00,height_median=6.40000001e-08,height_mean=6.98830808e-08,length_mean=5.81912507e-02,effectivebrlenIgrBrlens{all}_median=0.085803,rateIgrBrlens{all}_95%HPD={0.781955,2.954319},effectivebrlenIgrBrlens{all}_95%HPD={0.058238,0.116966},effectivebrlenIgrBrlens{all}_mean=0.086670,rateIgrBrlens{all}_median=1.513734,length_95%HPD={2.50970100e-02,9.37413500e-02},rateIgrBrlens{all}_mean=1.643808,length_median=5.71187800e-02]):174.0[&height_95%HPD={634.6506431960869,1235.060825772153},prob=7.25434425e-01,height_median=5.29313760e-02,height_mean=5.36951917e-02,prob(percent)=73,effectivebrlenIgrBrlens{all}_mean=0.017197,effectivebrlenIgrBrlens{all}_median=0.016742,rateIgrBrlens{all}_median=0.832243,length_95%HPD={4.90581600e-04,4.64304600e-02},rateIgrBrlens{all}_mean=1.280355,rateIgrBrlens{all}_95%HPD={0.000001,3.794663},length_median=1.74722600e-02,effectivebrlenIgrBrlens{all}_95%HPD={0.000000,0.035627},length_mean=2.00829839e-02]):365.0[&prob=9.93333630e-01,height_median=7.29839650e-02,height_mean=7.34448552e-02,prob(percent)=99,height_95%HPD={803.6638215554786,1396.4779559180377},length_95%HPD={1.67091800e-03,5.39045400e-02},rateIgrBrlens{all}_mean=1.635639,rateIgrBrlens{all}_median=1.061448,length_median=2.35129500e-02,effectivebrlenIgrBrlens{all}_95%HPD={0.004742,0.050242},length_mean=2.56939955e-02,effectivebrlenIgrBrlens{all}_median=0.026126,rateIgrBrlens{all}_95%HPD={0.000002,4.673255},effectivebrlenIgrBrlens{all}_mean=0.026930],((64:697.0[&prob=1.00000000e+00,height_median=6.40000001e-08,height_mean=6.99414235e-08,prob(percent)=100,height_95%HPD={0.06893464483443439,39.075787001045114},length_95%HPD={3.14326600e-03,5.93819100e-02},rateIgrBrlens{all}_mean=0.678309,length_median=3.16800200e-02,effectivebrlenIgrBrlens{all}_95%HPD={0.004972,0.029141},rateIgrBrlens{all}_median=0.502601,length_mean=3.24939309e-02,effectivebrlenIgrBrlens{all}_median=0.015960,rateIgrBrlens{all}_95%HPD={0.093489,1.714438},effectivebrlenIgrBrlens{all}_mean=0.016543],72:697.0[&prob=1.00000000e+00,height_median=6.40000001e-08,height_mean=6.99414235e-08,prob(percent)=100,height_95%HPD={0.06893464483443439,39.075787001045114},length_95%HPD={3.14326600e-03,5.93819100e-02},rateIgrBrlens{all}_mean=1.585114,length_median=3.16800200e-02,effectivebrlenIgrBrlens{all}_95%HPD={0.020784,0.053087},length_mean=3.24939309e-02,effectivebrlenIgrBrlens{all}_median=0.036001,rateIgrBrlens{all}_95%HPD={0.329357,3.785697},rateIgrBrlens{all}_median=1.166583,effectivebrlenIgrBrlens{all}_mean=0.036546]):408.0[&height_mean=3.24940008e-02,height_median=3.16800449e-02,prob(percent)=100,height_95%HPD={449.12846274528806,1045.5015890387683},prob=1.00000000e+00,length_median=3.48043700e-02,effectivebrlenIgrBrlens{all}_95%HPD={0.015236,0.049399},length_mean=3.58288364e-02,effectivebrlenIgrBrlens{all}_median=0.030877,rateIgrBrlens{all}_95%HPD={0.214625,2.800978},rateIgrBrlens{all}_mean=1.166937,effectivebrlenIgrBrlens{all}_mean=0.031669,rateIgrBrlens{all}_median=0.900829,length_95%HPD={6.23917600e-03,6.62249100e-02}],(69:854.0[&height_95%HPD={0.0689346447679652,39.07578698704441},prob=1.00000000e+00,height_median=6.40000000e-08,height_mean=6.99088729e-08,prob(percent)=100,effectivebrlenIgrBrlens{all}_mean=0.050479,rateIgrBrlens{all}_median=1.098587,length_95%HPD={1.21214200e-02,8.20901500e-02},rateIgrBrlens{all}_mean=1.301819,length_median=4.55107900e-02,effectivebrlenIgrBrlens{all}_95%HPD={0.027279,0.073622},effectivebrlenIgrBrlens{all}_median=0.049652,length_mean=4.70471369e-02,rateIgrBrlens{all}_95%HPD={0.340713,2.831294}],(70:611.0[&height_mean=6.99397676e-08,prob(percent)=100,height_median=6.40000001e-08,height_95%HPD={0.06893464483443439,39.075787001045114},prob=1.00000000e+00,length_median=2.12091500e-02,effectivebrlenIgrBrlens{all}_95%HPD={0.000000,0.009900},length_mean=2.31249783e-02,effectivebrlenIgrBrlens{all}_median=0.001263,rateIgrBrlens{all}_95%HPD={0.000001,0.403051},effectivebrlenIgrBrlens{all}_mean=0.002660,rateIgrBrlens{all}_median=0.056877,length_95%HPD={2.59470100e-03,4.81834000e-02},rateIgrBrlens{all}_mean=0.113495],71:611.0[&height_mean=6.99283925e-08,prob(percent)=100,height_95%HPD={0.06893464483443439,39.075787001045114},height_median=6.40000001e-08,prob=1.00000000e+00,length_median=2.21883800e-02,effectivebrlenIgrBrlens{all}_95%HPD={0.056733,0.115916},rateIgrBrlens{all}_mean=5.435963,length_mean=2.48115221e-02,effectivebrlenIgrBrlens{all}_median=0.084421,rateIgrBrlens{all}_95%HPD={1.010222,14.478353},effectivebrlenIgrBrlens{all}_mean=0.085398,rateIgrBrlens{all}_median=3.768520,length_95%HPD={1.73496800e-03,5.37546000e-02}]):243.0[&prob(percent)=84,height_95%HPD={368.6138713416657,951.8116035000743},prob=8.43740278e-01,height_median=1.96634480e-02,height_mean=2.15978563e-02,length_mean=2.54948075e-02,effectivebrlenIgrBrlens{all}_median=0.014144,rateIgrBrlens{all}_95%HPD={0.000001,2.295735},effectivebrlenIgrBrlens{all}_mean=0.014913,rateIgrBrlens{all}_median=0.550498,length_95%HPD={1.39023900e-03,5.36925000e-02},rateIgrBrlens{all}_mean=0.773942,length_median=2.34528700e-02,effectivebrlenIgrBrlens{all}_95%HPD={0.000000,0.032960}]):251.0[&height_95%HPD={591.0706908640416,1192.8685849589665},prob=8.19519132e-01,height_median=4.44989750e-02,height_mean=4.51323550e-02,prob(percent)=82,effectivebrlenIgrBrlens{all}_mean=0.015706,rateIgrBrlens{all}_median=0.579528,rateIgrBrlens{all}_95%HPD={0.000001,2.315312},length_95%HPD={1.47263000e-03,5.60650100e-02},rateIgrBrlens{all}_mean=0.854681,length_median=2.44443200e-02,effectivebrlenIgrBrlens{all}_95%HPD={0.000000,0.031258},length_mean=2.67454742e-02,effectivebrlenIgrBrlens{all}_median=0.014847]):337.0[&prob=9.99422248e-01,height_median=7.19815960e-02,height_mean=7.14936807e-02,prob(percent)=100,height_95%HPD={832.9295154184616,1423.7463853081747},length_95%HPD={2.79213500e-03,5.70823700e-02},rateIgrBrlens{all}_mean=2.012478,length_median=2.54918800e-02,effectivebrlenIgrBrlens{all}_95%HPD={0.014579,0.058523},length_mean=2.75475582e-02,effectivebrlenIgrBrlens{all}_median=0.035739,rateIgrBrlens{all}_95%HPD={0.247368,5.477736},effectivebrlenIgrBrlens{all}_mean=0.036467,rateIgrBrlens{all}_median=1.434618]):216.0[&height_mean=9.91047393e-02,prob(percent)=100,height_median=9.85746100e-02,height_95%HPD={1191.7215812045094,1757.4747189491202},prob=1.00000000e+00,length_median=7.24759700e-03,effectivebrlenIgrBrlens{all}_95%HPD={0.000000,0.006229},length_mean=9.24030064e-03,effectivebrlenIgrBrlens{all}_median=0.000235,rateIgrBrlens{all}_95%HPD={0.000001,0.772307},effectivebrlenIgrBrlens{all}_mean=0.001307,rateIgrBrlens{all}_median=0.030718,length_95%HPD={4.04763200e-05,2.43358900e-02},rateIgrBrlens{all}_mean=0.179361],((59:701.0[&height_mean=6.99189938e-08,prob(percent)=100,height_95%HPD={0.0689346447679652,39.07578698704441},height_median=6.40000000e-08,prob=1.00000000e+00,length_median=3.21822000e-02,effectivebrlenIgrBrlens{all}_95%HPD={0.064104,0.126049},rateIgrBrlens{all}_mean=3.401049,length_mean=3.48282430e-02,effectivebrlenIgrBrlens{all}_median=0.091775,rateIgrBrlens{all}_95%HPD={1.030212,7.152325},effectivebrlenIgrBrlens{all}_mean=0.092892,rateIgrBrlens{all}_median=2.862687,length_95%HPD={8.99076400e-03,6.87516800e-02}],99:701.0[&height_mean=6.99181494e-08,prob(percent)=100,height_95%HPD={0.0689346447679652,39.07578698704441},prob=1.00000000e+00,height_median=6.40000000e-08,length_median=3.21897600e-02,effectivebrlenIgrBrlens{all}_95%HPD={0.003013,0.037007},rateIgrBrlens{all}_mean=0.686116,length_mean=3.48405392e-02,effectivebrlenIgrBrlens{all}_median=0.018730,rateIgrBrlens{all}_95%HPD={0.000120,1.479761},effectivebrlenIgrBrlens{all}_mean=0.019418,rateIgrBrlens{all}_median=0.559082,length_95%HPD={8.97915700e-03,6.87620300e-02}]):350.0[&prob(percent)=100,height_95%HPD={454.24849096436606,1050.6007889005832},prob=9.99155593e-01,height_median=3.21791110e-02,height_mean=3.48267526e-02,length_mean=2.83124396e-02,effectivebrlenIgrBrlens{all}_median=0.030388,rateIgrBrlens{all}_95%HPD={0.218923,5.285839},effectivebrlenIgrBrlens{all}_95%HPD={0.011854,0.051963},effectivebrlenIgrBrlens{all}_mean=0.031226,rateIgrBrlens{all}_median=1.124236,length_95%HPD={1.76740200e-03,5.73892600e-02},rateIgrBrlens{all}_mean=1.789714,length_median=2.63557800e-02],60:1051.0[&prob(percent)=100,height_95%HPD={0.06893464483443439,39.075787001045114},prob=1.00000000e+00,height_median=6.40000001e-08,height_mean=6.99235802e-08,length_mean=5.90987093e-02,effectivebrlenIgrBrlens{all}_median=0.039202,rateIgrBrlens{all}_95%HPD={0.230664,1.561134},effectivebrlenIgrBrlens{all}_mean=0.039971,effectivebrlenIgrBrlens{all}_95%HPD={0.020471,0.060365},rateIgrBrlens{all}_median=0.671844,length_95%HPD={1.80827800e-02,9.72982500e-02},rateIgrBrlens{all}_mean=0.780920,length_median=5.83800100e-02],105:1051.0[&prob(percent)=100,height_95%HPD={0.06893464483443439,39.075787001045114},prob=1.00000000e+00,height_median=6.40000001e-08,height_mean=6.99035429e-08,length_mean=5.54225313e-02,effectivebrlenIgrBrlens{all}_median=0.052460,rateIgrBrlens{all}_95%HPD={0.365806,2.232497},effectivebrlenIgrBrlens{all}_mean=0.053318,rateIgrBrlens{all}_median=0.955441,effectivebrlenIgrBrlens{all}_95%HPD={0.030996,0.075765},length_95%HPD={1.73192500e-02,9.15353100e-02},rateIgrBrlens{all}_mean=1.123704,length_median=5.46079500e-02]):607.0[&height_95%HPD={776.4540661288435,1370.488764402207},prob=1.00000000e+00,height_median=7.19162510e-02,height_mean=7.25843172e-02,prob(percent)=100,effectivebrlenIgrBrlens{all}_mean=0.048279,rateIgrBrlens{all}_median=1.396372,effectivebrlenIgrBrlens{all}_median=0.047552,length_95%HPD={3.55444400e-03,6.66940600e-02},rateIgrBrlens{all}_mean=2.095326,rateIgrBrlens{all}_95%HPD={0.397612,5.479906},length_median=3.40340000e-02,effectivebrlenIgrBrlens{all}_95%HPD={0.023758,0.073886},length_mean=3.49298865e-02]):178.0[&prob=8.44762455e-01,height_median=1.06174582e-01,height_mean=1.06922353e-01,prob(percent)=84,height_95%HPD={1398.088818673212,1971.3777545827613},length_95%HPD={5.23946200e-04,3.14947200e-02},rateIgrBrlens{all}_mean=1.552516,length_median=1.20453400e-02,effectivebrlenIgrBrlens{all}_95%HPD={0.000000,0.030631},rateIgrBrlens{all}_median=1.021730,length_mean=1.38347260e-02,effectivebrlenIgrBrlens{all}_median=0.012844,rateIgrBrlens{all}_95%HPD={0.000001,4.719359},effectivebrlenIgrBrlens{all}_mean=0.014002],((51:863.0[&prob=1.00000000e+00,height_median=6.40000002e-08,height_mean=7.00634083e-08,prob(percent)=100,height_95%HPD={0.06893464490090383,39.07578701504583},length_95%HPD={2.12376000e-02,1.10083200e-01},rateIgrBrlens{all}_mean=1.611482,length_median=6.26105000e-02,effectivebrlenIgrBrlens{all}_95%HPD={0.060521,0.120819},length_mean=6.40573147e-02,effectivebrlenIgrBrlens{all}_median=0.087654,rateIgrBrlens{all}_95%HPD={0.670402,3.054312},rateIgrBrlens{all}_median=1.388476,effectivebrlenIgrBrlens{all}_mean=0.088797],80:863.0[&prob=1.00000000e+00,height_median=6.40000000e-08,height_mean=6.99391347e-08,prob(percent)=100,height_95%HPD={0.0689346447679652,39.07578698704441},length_95%HPD={1.67503700e-02,9.77331900e-02},rateIgrBrlens{all}_mean=1.415970,length_median=5.34957200e-02,effectivebrlenIgrBrlens{all}_95%HPD={0.040953,0.093828},length_mean=5.54389420e-02,effectivebrlenIgrBrlens{all}_median=0.065600,rateIgrBrlens{all}_95%HPD={0.481868,2.773067},effectivebrlenIgrBrlens{all}_mean=0.066442,rateIgrBrlens{all}_median=1.232457]):196.0[&height_mean=5.37875815e-02,height_median=5.22133520e-02,prob(percent)=54,height_95%HPD={597.5254730478272,1199.1156025687976},prob=5.36820586e-01,length_median=2.41456400e-02,effectivebrlenIgrBrlens{all}_95%HPD={0.000000,0.033210},length_mean=2.74679362e-02,effectivebrlenIgrBrlens{all}_median=0.014430,rateIgrBrlens{all}_95%HPD={0.000001,2.185121},effectivebrlenIgrBrlens{all}_mean=0.015324,rateIgrBrlens{all}_median=0.523221,rateIgrBrlens{all}_mean=0.775995,length_95%HPD={1.05248400e-03,6.23719900e-02}],78:1059.0[&height_mean=6.99264375e-08,prob(percent)=100,height_median=6.40000001e-08,height_95%HPD={0.06893464483443439,39.075787001045114},prob=1.00000000e+00,length_median=6.75335000e-02,effectivebrlenIgrBrlens{all}_95%HPD={0.019536,0.062228},length_mean=6.80634987e-02,effectivebrlenIgrBrlens{all}_median=0.039252,rateIgrBrlens{all}_95%HPD={0.201587,1.425474},effectivebrlenIgrBrlens{all}_mean=0.039975,rateIgrBrlens{all}_median=0.592757,length_95%HPD={1.97504200e-02,1.15117900e-01},rateIgrBrlens{all}_mean=0.684577]):777.0[&prob(percent)=100,height_95%HPD={783.8217303769115,1377.202094062901},prob=1.00000000e+00,height_median=8.05381210e-02,height_mean=8.09235353e-02,length_mean=3.78704364e-02,effectivebrlenIgrBrlens{all}_median=0.014350,rateIgrBrlens{all}_95%HPD={0.000007,1.303604},effectivebrlenIgrBrlens{all}_mean=0.014994,rateIgrBrlens{all}_median=0.381355,length_95%HPD={6.96739000e-04,7.63270800e-02},rateIgrBrlens{all}_mean=0.522219,effectivebrlenIgrBrlens{all}_95%HPD={0.000000,0.030797},length_median=3.55825000e-02]):297.0[&height_95%HPD={1551.5658848222454,2162.6201818159125},prob=1.00000000e+00,height_median=1.19290356e-01,height_mean=1.20439386e-01,prob(percent)=100,effectivebrlenIgrBrlens{all}_mean=0.000764,rateIgrBrlens{all}_median=0.013635,length_95%HPD={3.32889400e-05,1.97289600e-02},rateIgrBrlens{all}_mean=0.146753,length_median=5.86766400e-03,effectivebrlenIgrBrlens{all}_95%HPD={0.000000,0.003893},effectivebrlenIgrBrlens{all}_median=0.000082,length_mean=7.51094059e-03,rateIgrBrlens{all}_95%HPD={0.000001,0.633742}],((((46:692.0[&height_95%HPD={0.0689346447679652,39.07578698704441},prob=1.00000000e+00,height_median=6.40000000e-08,height_mean=6.99131403e-08,prob(percent)=100,effectivebrlenIgrBrlens{all}_mean=0.027250,rateIgrBrlens{all}_median=0.871880,effectivebrlenIgrBrlens{all}_median=0.026702,length_95%HPD={8.65209900e-03,6.11736800e-02},rateIgrBrlens{all}_mean=1.030890,rateIgrBrlens{all}_95%HPD={0.254252,2.316081},length_median=3.09492700e-02,effectivebrlenIgrBrlens{all}_95%HPD={0.013338,0.041300},length_mean=3.28584902e-02],47:692.0[&height_95%HPD={0.0689346447679652,39.07578698704441},prob=1.00000000e+00,height_median=6.40000000e-08,height_mean=6.99131403e-08,prob(percent)=100,effectivebrlenIgrBrlens{all}_mean=0.017852,rateIgrBrlens{all}_median=0.543664,length_95%HPD={8.65209900e-03,6.11736800e-02},effectivebrlenIgrBrlens{all}_median=0.017256,rateIgrBrlens{all}_mean=0.667957,rateIgrBrlens{all}_95%HPD={0.148220,1.523513},length_median=3.09492700e-02,effectivebrlenIgrBrlens{all}_95%HPD={0.006285,0.029545},length_mean=3.28584902e-02]):478.0[&prob=1.00000000e+00,height_median=3.09493200e-02,height_mean=3.28585601e-02,prob(percent)=100,height_95%HPD={446.45162195933636,1042.2053638920452},length_95%HPD={1.21785400e-02,8.32573600e-02},rateIgrBrlens{all}_mean=1.337042,length_median=4.65507800e-02,effectivebrlenIgrBrlens{all}_95%HPD={0.027592,0.073089},rateIgrBrlens{all}_median=1.041575,length_mean=4.69152378e-02,effectivebrlenIgrBrlens{all}_median=0.049123,rateIgrBrlens{all}_95%HPD={0.383310,2.875418},effectivebrlenIgrBrlens{all}_mean=0.050044],((56:684.0[&prob=1.00000000e+00,height_median=6.40000001e-08,height_mean=6.99996965e-08,prob(percent)=100,height_95%HPD={0.06893464483443439,39.075787001045114},length_95%HPD={4.48252800e-03,5.75567000e-02},rateIgrBrlens{all}_mean=1.916820,length_median=2.99893900e-02,effectivebrlenIgrBrlens{all}_95%HPD={0.026468,0.066859},length_mean=3.14513173e-02,effectivebrlenIgrBrlens{all}_median=0.045642,rateIgrBrlens{all}_95%HPD={0.561578,4.490577},rateIgrBrlens{all}_median=1.533231,effectivebrlenIgrBrlens{all}_mean=0.046398],102:684.0[&prob=1.00000000e+00,prob(percent)=100,height_95%HPD={0.06893464483443439,39.075787001045114},height_median=6.40000001e-08,height_mean=6.99997276e-08,rateIgrBrlens{all}_95%HPD={0.272879,3.047982},effectivebrlenIgrBrlens{all}_mean=0.032358,effectivebrlenIgrBrlens{all}_median=0.031547,length_median=2.99869700e-02,length_95%HPD={4.53436500e-03,5.76269100e-02},length_mean=3.14610161e-02,effectivebrlenIgrBrlens{all}_95%HPD={0.014296,0.050235},rateIgrBrlens{all}_median=1.067405,rateIgrBrlens{all}_mean=1.339568]):251.0[&prob=9.94133594e-01,height_mean=3.13617284e-02,height_95%HPD={439.7529159406589,1033.6468295924972},height_median=2.99277720e-02,prob(percent)=99,rateIgrBrlens{all}_95%HPD={0.000241,3.525848},effectivebrlenIgrBrlens{all}_median=0.025686,effectivebrlenIgrBrlens{all}_mean=0.026511,effectivebrlenIgrBrlens{all}_95%HPD={0.006293,0.047811},rateIgrBrlens{all}_mean=1.616210,length_mean=2.64225885e-02,length_median=2.42177600e-02,rateIgrBrlens{all}_median=1.041371,length_95%HPD={2.26868500e-03,5.51147400e-02}],(57:389.0[&height_95%HPD={0.0689346447679652,39.07578698704441},height_mean=6.99008653e-08,prob=1.00000000e+00,height_median=6.40000000e-08,prob(percent)=100,effectivebrlenIgrBrlens{all}_median=0.000037,length_95%HPD={3.41757700e-04,1.73252100e-02},effectivebrlenIgrBrlens{all}_mean=0.000291,effectivebrlenIgrBrlens{all}_95%HPD={0.000000,0.001487},length_mean=7.26821185e-03,length_median=6.08374000e-03,rateIgrBrlens{all}_mean=0.048705,rateIgrBrlens{all}_median=0.006086,rateIgrBrlens{all}_95%HPD={0.000001,0.230294}],58:389.0[&height_mean=6.99008653e-08,height_95%HPD={0.0689346447679652,39.07578698704441},prob(percent)=100,height_median=6.40000000e-08,prob=1.00000000e+00,length_mean=7.26821185e-03,effectivebrlenIgrBrlens{all}_mean=0.000296,rateIgrBrlens{all}_median=0.004694,rateIgrBrlens{all}_95%HPD={0.000001,0.236364},length_95%HPD={3.41757700e-04,1.73252100e-02},rateIgrBrlens{all}_mean=0.053011,effectivebrlenIgrBrlens{all}_95%HPD={0.000000,0.001474},length_median=6.08374000e-03,effectivebrlenIgrBrlens{all}_median=0.000028]):546.0[&prob=1.00000000e+00,height_median=6.08382000e-03,height_mean=7.26828175e-03,prob(percent)=100,height_95%HPD={182.63479429767574,696.9318865697461},length_95%HPD={1.78962800e-02,8.80650500e-02},rateIgrBrlens{all}_mean=1.301499,rateIgrBrlens{all}_median=1.137890,length_median=4.93655900e-02,effectivebrlenIgrBrlens{all}_95%HPD={0.033736,0.081913},length_mean=5.07253325e-02,effectivebrlenIgrBrlens{all}_median=0.056301,rateIgrBrlens{all}_95%HPD={0.402026,2.492850},effectivebrlenIgrBrlens{all}_mean=0.057221]):235.0[&height_mean=5.65538191e-02,prob(percent)=94,height_median=5.56577099e-02,height_95%HPD={662.3865654952393,1262.9540867717483},prob=9.39736012e-01,length_median=2.17146200e-02,effectivebrlenIgrBrlens{all}_95%HPD={0.000000,0.037346},length_mean=2.38150597e-02,effectivebrlenIgrBrlens{all}_median=0.019658,rateIgrBrlens{all}_95%HPD={0.000005,3.369113},effectivebrlenIgrBrlens{all}_mean=0.020355,rateIgrBrlens{all}_median=0.851052,length_95%HPD={2.29899100e-03,4.94830400e-02},rateIgrBrlens{all}_mean=1.249601]):128.0[&prob(percent)=100,height_95%HPD={914.9486076290841,1500.3714877850996},prob=1.00000000e+00,height_median=7.93091320e-02,height_mean=8.07751434e-02,length_mean=9.55631711e-03,effectivebrlenIgrBrlens{all}_median=0.000094,rateIgrBrlens{all}_95%HPD={0.000001,0.374879},effectivebrlenIgrBrlens{all}_mean=0.000675,rateIgrBrlens{all}_median=0.011746,length_95%HPD={1.12760200e-04,2.39938100e-02},rateIgrBrlens{all}_mean=0.085838,length_median=7.74948500e-03,effectivebrlenIgrBrlens{all}_95%HPD={0.000000,0.003418}],106:1298.0[&prob(percent)=100,height_95%HPD={0.06959736395591241,39.21495875853166},prob=1.00000000e+00,height_median=6.49999999e-08,height_mean=6.98054202e-08,length_mean=8.95474476e-02,effectivebrlenIgrBrlens{all}_median=0.052954,rateIgrBrlens{all}_95%HPD={0.305337,0.987560},effectivebrlenIgrBrlens{all}_mean=0.053938,rateIgrBrlens{all}_median=0.601285,length_95%HPD={5.36259800e-02,1.27195200e-01},rateIgrBrlens{all}_mean=0.625472,length_median=8.84600900e-02,effectivebrlenIgrBrlens{all}_95%HPD={0.030163,0.078506}]):159.0[&height_95%HPD={1046.2941855937634,1623.5691607043411},prob=9.52224346e-01,height_median=8.86185060e-02,height_mean=8.98273621e-02,prob(percent)=95,effectivebrlenIgrBrlens{all}_mean=0.021169,rateIgrBrlens{all}_median=0.739443,rateIgrBrlens{all}_95%HPD={0.000002,2.943834},length_95%HPD={1.72586700e-03,6.03270100e-02},rateIgrBrlens{all}_mean=1.105331,length_median=2.67351500e-02,effectivebrlenIgrBrlens{all}_95%HPD={0.003402,0.040288},length_mean=2.91419427e-02,effectivebrlenIgrBrlens{all}_median=0.020708],79:1457.0[&height_95%HPD={0.07156248913309074,39.622804523165215},prob=1.00000000e+00,height_median=6.80000000e-08,height_mean=7.01399600e-08,prob(percent)=100,effectivebrlenIgrBrlens{all}_mean=0.126069,rateIgrBrlens{all}_median=1.069268,rateIgrBrlens{all}_95%HPD={0.618667,1.589955},length_95%HPD={7.93008700e-02,1.61039400e-01},rateIgrBrlens{all}_mean=1.100489,length_median=1.18242200e-01,effectivebrlenIgrBrlens{all}_95%HPD={0.092547,0.161486},length_mean=1.18366061e-01,effectivebrlenIgrBrlens{all}_median=0.124958]):676.0[&prob=6.08150749e-01,height_median=1.12783713e-01,height_mean=1.12850750e-01,prob(percent)=61,height_95%HPD={1206.461897751252,1770.9713220961878},length_95%HPD={2.01130300e-04,4.48757400e-02},rateIgrBrlens{all}_mean=0.479092,rateIgrBrlens{all}_median=0.204472,length_median=1.47598500e-02,effectivebrlenIgrBrlens{all}_95%HPD={0.000000,0.023463},length_mean=1.79096954e-02,effectivebrlenIgrBrlens{all}_median=0.003340,rateIgrBrlens{all}_95%HPD={0.000001,1.790287},effectivebrlenIgrBrlens{all}_mean=0.006501]):185.0[&height_mean=1.31290185e-01,prob(percent)=99,height_median=1.29847604e-01,height_95%HPD={1767.8271007523385,2529.792031055139},prob=9.90000444e-01,length_median=1.28168200e-02,effectivebrlenIgrBrlens{all}_95%HPD={0.009876,0.049108},length_mean=1.47557063e-02,effectivebrlenIgrBrlens{all}_median=0.027799,rateIgrBrlens{all}_95%HPD={0.308589,11.350713},effectivebrlenIgrBrlens{all}_mean=0.028413,rateIgrBrlens{all}_median=2.131578,length_95%HPD={3.84458600e-04,3.39818400e-02},rateIgrBrlens{all}_mean=3.443622]):321.0[&prob(percent)=100,height_95%HPD={1905.621097036228,2795.376610903398},prob=1.00000000e+00,height_median=1.44118916e-01,height_mean=1.46109408e-01,length_mean=7.69820156e-03,effectivebrlenIgrBrlens{all}_median=0.000074,rateIgrBrlens{all}_95%HPD={0.000001,0.444707},effectivebrlenIgrBrlens{all}_mean=0.000599,rateIgrBrlens{all}_median=0.011729,length_95%HPD={1.38050400e-04,1.94907100e-02},rateIgrBrlens{all}_mean=0.108938,length_median=6.16413500e-03,effectivebrlenIgrBrlens{all}_95%HPD={0.000000,0.003087}],(((42:778.0[&prob=1.00000000e+00,height_median=6.40000002e-08,height_mean=6.98974536e-08,prob(percent)=100,height_95%HPD={0.06893464490090383,39.07578701504583},length_95%HPD={8.18329900e-03,8.14767000e-02},rateIgrBrlens{all}_mean=1.456337,length_median=4.32865300e-02,effectivebrlenIgrBrlens{all}_95%HPD={0.026513,0.076652},rateIgrBrlens{all}_median=1.167230,length_mean=4.50257043e-02,effectivebrlenIgrBrlens{all}_median=0.049850,rateIgrBrlens{all}_95%HPD={0.372960,3.469166},effectivebrlenIgrBrlens{all}_mean=0.051003],87:778.0[&prob=1.00000000e+00,height_median=6.40000002e-08,height_mean=6.98974536e-08,prob(percent)=100,height_95%HPD={0.06893464490090383,39.07578701504583},length_95%HPD={8.18329900e-03,8.14767000e-02},rateIgrBrlens{all}_mean=0.735721,length_median=4.32865300e-02,effectivebrlenIgrBrlens{all}_95%HPD={0.006907,0.048316},rateIgrBrlens{all}_median=0.585877,length_mean=4.50257043e-02,effectivebrlenIgrBrlens{all}_median=0.025690,rateIgrBrlens{all}_95%HPD={0.100597,1.656862},effectivebrlenIgrBrlens{all}_mean=0.026625]):379.0[&height_mean=4.50257742e-02,prob(percent)=100,height_95%HPD={515.6287380586352,1117.6757535324953},prob=1.00000000e+00,height_median=4.32866180e-02,length_median=6.30632800e-02,effectivebrlenIgrBrlens{all}_95%HPD={0.027313,0.084072},length_mean=6.38444115e-02,effectivebrlenIgrBrlens{all}_median=0.054310,rateIgrBrlens{all}_95%HPD={0.324582,2.433791},rateIgrBrlens{all}_mean=1.104283,effectivebrlenIgrBrlens{all}_mean=0.055399,rateIgrBrlens{all}_median=0.876803,length_95%HPD={1.31985100e-02,1.13691300e-01}],53:1157.0[&height_mean=7.01529114e-08,height_median=6.70000001e-08,prob(percent)=100,height_95%HPD={0.07091120638274646,39.48842469457778},prob=1.00000000e+00,length_median=1.17283200e-01,effectivebrlenIgrBrlens{all}_95%HPD={0.039508,0.096647},length_mean=1.16162527e-01,effectivebrlenIgrBrlens{all}_median=0.067110,rateIgrBrlens{all}_95%HPD={0.304592,0.964744},rateIgrBrlens{all}_mean=0.616292,effectivebrlenIgrBrlens{all}_mean=0.067901,rateIgrBrlens{all}_median=0.585655,length_95%HPD={6.10207100e-02,1.73097000e-01}]):585.0[&prob(percent)=59,height_95%HPD={900.5645779680093,1488.0136501708032},prob=5.91618150e-01,height_median=1.03293919e-01,height_mean=1.03098279e-01,length_mean=3.53693005e-02,effectivebrlenIgrBrlens{all}_median=0.008438,rateIgrBrlens{all}_95%HPD={0.000001,0.946183},effectivebrlenIgrBrlens{all}_mean=0.009959,rateIgrBrlens{all}_median=0.244087,effectivebrlenIgrBrlens{all}_95%HPD={0.000000,0.025182},length_95%HPD={8.24121900e-04,7.63979300e-02},rateIgrBrlens{all}_mean=0.357464,length_median=3.22359300e-02],((((49:771.0[&prob(percent)=100,height_95%HPD={0.06893464483443439,39.075787001045114},prob=1.00000000e+00,height_median=6.40000001e-08,height_mean=6.99607534e-08,length_mean=2.82082808e-02,effectivebrlenIgrBrlens{all}_median=0.018764,rateIgrBrlens{all}_95%HPD={0.160683,1.891419},effectivebrlenIgrBrlens{all}_mean=0.019503,rateIgrBrlens{all}_median=0.683666,length_95%HPD={7.08740900e-03,5.12731500e-02},rateIgrBrlens{all}_mean=0.878456,length_median=2.72959500e-02,effectivebrlenIgrBrlens{all}_95%HPD={0.007614,0.033629}],77:771.0[&prob(percent)=100,height_95%HPD={0.06959736395591241,39.21495875853166},prob=1.00000000e+00,height_median=6.49999999e-08,height_mean=7.00581770e-08,length_mean=4.65224019e-02,effectivebrlenIgrBrlens{all}_median=0.067931,effectivebrlenIgrBrlens{all}_95%HPD={0.039715,0.101797},rateIgrBrlens{all}_95%HPD={0.377057,6.508903},effectivebrlenIgrBrlens{all}_mean=0.069122,rateIgrBrlens{all}_median=2.021023,length_95%HPD={4.29901300e-03,1.18317700e-01},rateIgrBrlens{all}_mean=2.542504,length_median=3.17835800e-02],93:771.0[&prob(percent)=100,height_95%HPD={0.06893464483443439,39.075787001045114},prob=1.00000000e+00,height_median=6.40000001e-08,height_mean=6.99882629e-08,length_mean=2.61374850e-02,effectivebrlenIgrBrlens{all}_median=0.043689,rateIgrBrlens{all}_95%HPD={0.571977,4.995270},effectivebrlenIgrBrlens{all}_95%HPD={0.022850,0.067010},effectivebrlenIgrBrlens{all}_mean=0.044186,rateIgrBrlens{all}_median=1.728825,length_95%HPD={4.47276000e-03,4.78195500e-02},rateIgrBrlens{all}_mean=2.209529,length_median=2.49906400e-02]):360.0[&height_95%HPD={508.76064353388745,1110.5168294494686},prob=6.91080396e-01,height_median=3.36172140e-02,height_mean=3.43775326e-02,prob(percent)=69,effectivebrlenIgrBrlens{all}_median=0.030408,effectivebrlenIgrBrlens{all}_mean=0.031135,rateIgrBrlens{all}_median=1.743134,rateIgrBrlens{all}_95%HPD={0.262599,7.806002},length_95%HPD={7.30657600e-04,4.03822000e-02},rateIgrBrlens{all}_mean=2.855222,length_median=1.71952300e-02,effectivebrlenIgrBrlens{all}_95%HPD={0.014953,0.047570},length_mean=1.89108583e-02],76:1131.0[&height_95%HPD={0.06900109430285216,39.08977928688493},prob=1.00000000e+00,height_median=6.41000001e-08,height_mean=7.00168389e-08,prob(percent)=100,effectivebrlenIgrBrlens{all}_mean=0.041064,rateIgrBrlens{all}_median=0.974841,effectivebrlenIgrBrlens{all}_median=0.040361,length_95%HPD={1.36401700e-02,6.90068400e-02},rateIgrBrlens{all}_mean=1.097559,rateIgrBrlens{all}_95%HPD={0.450692,2.095446},length_median=4.15984000e-02,effectivebrlenIgrBrlens{all}_95%HPD={0.023298,0.062054},length_mean=4.21301285e-02],94:1131.0[&height_95%HPD={0.0695973638898364,39.21495874469723},prob=1.00000000e+00,height_median=6.49999998e-08,height_mean=7.00079398e-08,prob(percent)=100,effectivebrlenIgrBrlens{all}_mean=0.149952,rateIgrBrlens{all}_median=3.282097,length_95%HPD={1.78393800e-02,7.99041800e-02},effectivebrlenIgrBrlens{all}_median=0.148436,rateIgrBrlens{all}_mean=3.684856,rateIgrBrlens{all}_95%HPD={1.398684,6.400806},length_median=4.52882300e-02,effectivebrlenIgrBrlens{all}_95%HPD={0.111803,0.192571},length_mean=4.66433917e-02],129:1131.0[&height_95%HPD={0.06893464483443439,39.075787001045114},prob=1.00000000e+00,height_median=6.40000001e-08,height_mean=7.00625365e-08,prob(percent)=100,effectivebrlenIgrBrlens{all}_mean=0.033234,rateIgrBrlens{all}_median=0.530461,length_95%HPD={2.08826600e-02,9.40776000e-02},rateIgrBrlens{all}_mean=0.614830,effectivebrlenIgrBrlens{all}_median=0.032565,length_median=6.22527500e-02,effectivebrlenIgrBrlens{all}_95%HPD={0.014553,0.051055},rateIgrBrlens{all}_95%HPD={0.177324,1.265124},length_mean=6.14284567e-02]):188.0[&prob=6.85658415e-01,height_median=6.65995836e-02,height_mean=6.76585482e-02,prob(percent)=69,height_95%HPD={876.1694289925599,1466.0033863073152},length_95%HPD={1.38143100e-03,4.31081100e-02},rateIgrBrlens{all}_mean=2.113043,length_median=1.63510500e-02,effectivebrlenIgrBrlens{all}_95%HPD={0.003351,0.049564},rateIgrBrlens{all}_median=1.464170,length_mean=1.89682987e-02,effectivebrlenIgrBrlens{all}_median=0.025098,rateIgrBrlens{all}_95%HPD={0.000002,5.739635},effectivebrlenIgrBrlens{all}_mean=0.025928],(52:767.0[&prob(percent)=100,height_95%HPD={0.06893464483443439,39.075787001045114},prob=1.00000000e+00,height_median=6.40000001e-08,height_mean=7.00309783e-08,length_mean=4.32266227e-02,effectivebrlenIgrBrlens{all}_median=0.025230,rateIgrBrlens{all}_95%HPD={0.208085,1.388621},effectivebrlenIgrBrlens{all}_mean=0.025836,rateIgrBrlens{all}_median=0.616617,length_95%HPD={1.14886300e-02,7.54612400e-02},rateIgrBrlens{all}_mean=0.696905,effectivebrlenIgrBrlens{all}_95%HPD={0.012553,0.039739},length_median=4.15110700e-02],95:767.0[&prob(percent)=100,height_95%HPD={0.06893464483443439,39.075787001045114},prob=1.00000000e+00,height_median=6.40000001e-08,height_mean=7.00327782e-08,length_mean=4.32268611e-02,effectivebrlenIgrBrlens{all}_median=0.041361,rateIgrBrlens{all}_95%HPD={0.320767,2.206972},effectivebrlenIgrBrlens{all}_mean=0.042042,rateIgrBrlens{all}_median=1.005098,length_95%HPD={1.14886300e-02,7.54633000e-02},rateIgrBrlens{all}_mean=1.141759,effectivebrlenIgrBrlens{all}_95%HPD={0.026472,0.060361},length_median=4.15116000e-02]):552.0[&height_95%HPD={505.7069222723191,1107.4049643182445},prob=9.99200036e-01,height_median=4.15111350e-02,height_mean=4.32150453e-02,prob(percent)=100,effectivebrlenIgrBrlens{all}_mean=0.018980,rateIgrBrlens{all}_median=0.464109,length_95%HPD={6.63420200e-03,7.58108200e-02},rateIgrBrlens{all}_mean=0.612831,length_median=3.94618400e-02,effectivebrlenIgrBrlens{all}_95%HPD={0.004484,0.034326},effectivebrlenIgrBrlens{all}_median=0.018422,length_mean=4.06085431e-02,rateIgrBrlens{all}_95%HPD={0.005715,1.485968}]):156.0[&prob=7.37744989e-01,height_median=8.52767120e-02,height_mean=8.64761131e-02,prob(percent)=74,height_95%HPD={1070.645276932886,1646.4551624942387},length_95%HPD={2.80243800e-04,4.53374500e-02},rateIgrBrlens{all}_mean=2.074991,length_median=1.75582900e-02,effectivebrlenIgrBrlens{all}_95%HPD={0.005962,0.041607},length_mean=2.01152482e-02,effectivebrlenIgrBrlens{all}_median=0.022670,rateIgrBrlens{all}_95%HPD={0.000004,5.611919},rateIgrBrlens{all}_median=1.239143,effectivebrlenIgrBrlens{all}_mean=0.023133],(75:668.0[&prob(percent)=100,height_95%HPD={0.0695973638898364,39.21495874469723},prob=1.00000000e+00,height_median=6.49999998e-08,height_mean=6.99194437e-08,length_mean=3.00260741e-02,effectivebrlenIgrBrlens{all}_median=0.008156,rateIgrBrlens{all}_95%HPD={0.018996,1.018648},effectivebrlenIgrBrlens{all}_mean=0.008557,rateIgrBrlens{all}_median=0.281867,length_95%HPD={3.50204600e-03,5.89961200e-02},rateIgrBrlens{all}_mean=0.390058,length_median=2.80441600e-02,effectivebrlenIgrBrlens{all}_95%HPD={0.001010,0.016846}],85:668.0[&prob(percent)=100,height_95%HPD={0.0695973638898364,39.21495874469723},prob=1.00000000e+00,height_median=6.49999998e-08,height_mean=6.99194437e-08,length_mean=3.00260741e-02,effectivebrlenIgrBrlens{all}_median=0.008623,rateIgrBrlens{all}_95%HPD={0.033810,1.217011},effectivebrlenIgrBrlens{all}_mean=0.009255,rateIgrBrlens{all}_median=0.308084,length_95%HPD={3.50204600e-03,5.89961200e-02},rateIgrBrlens{all}_mean=0.428432,length_median=2.80441600e-02,effectivebrlenIgrBrlens{all}_95%HPD={0.002012,0.018126}]):807.0[&height_95%HPD={425.8791868368996,1018.1734526232248},prob=1.00000000e+00,height_median=2.80442010e-02,height_mean=3.00261440e-02,prob(percent)=100,effectivebrlenIgrBrlens{all}_mean=0.020897,rateIgrBrlens{all}_median=0.279856,rateIgrBrlens{all}_95%HPD={0.098183,0.593664},length_95%HPD={3.07822400e-02,1.16004700e-01},rateIgrBrlens{all}_mean=0.315213,length_median=7.30210000e-02,effectivebrlenIgrBrlens{all}_95%HPD={0.008575,0.034329},length_mean=7.31014174e-02,effectivebrlenIgrBrlens{all}_median=0.020261]):267.0[&prob=8.55873072e-01,height_median=1.05998874e-01,height_mean=1.06711738e-01,prob(percent)=86,height_95%HPD={1222.7157260952504,1786.9124328172165},length_95%HPD={2.20695600e-03,5.80446600e-02},rateIgrBrlens{all}_mean=1.173995,length_median=2.56798400e-02,effectivebrlenIgrBrlens{all}_95%HPD={0.004876,0.039040},length_mean=2.79930630e-02,effectivebrlenIgrBrlens{all}_median=0.021203,rateIgrBrlens{all}_95%HPD={0.000002,3.088155},effectivebrlenIgrBrlens{all}_mean=0.021480,rateIgrBrlens{all}_median=0.782921]):897.0[&height_mean=1.39969880e-01,prob(percent)=100,height_median=1.38514642e-01,height_95%HPD={1474.0738530373305,2061.132140261897},prob=1.00000000e+00,length_median=1.10408400e-02,effectivebrlenIgrBrlens{all}_95%HPD={0.000000,0.006429},length_mean=1.38377301e-02,effectivebrlenIgrBrlens{all}_median=0.000382,rateIgrBrlens{all}_95%HPD={0.000001,0.504435},effectivebrlenIgrBrlens{all}_mean=0.001472,rateIgrBrlens{all}_median=0.034459,length_95%HPD={1.00783700e-04,3.51308500e-02},rateIgrBrlens{all}_mean=0.127516]):81.0[&prob(percent)=100,height_95%HPD={2121.5040120651815,3298.4594332681413},prob=1.00000000e+00,height_median=1.51661616e-01,height_mean=1.53807610e-01,length_mean=8.73739346e-03,effectivebrlenIgrBrlens{all}_median=0.000341,rateIgrBrlens{all}_95%HPD={0.000001,1.101461},effectivebrlenIgrBrlens{all}_mean=0.001694,rateIgrBrlens{all}_median=0.046818,length_95%HPD={2.15098400e-04,2.22512500e-02},rateIgrBrlens{all}_mean=0.261867,effectivebrlenIgrBrlens{all}_95%HPD={0.000000,0.007490},length_median=7.00727400e-03],(91:998.0[&prob=1.00000000e+00,height_median=6.60000001e-08,height_mean=6.99619030e-08,prob(percent)=100,height_95%HPD={0.07025619082769961,39.352490097689774},length_95%HPD={3.44947600e-02,1.48633600e-01},rateIgrBrlens{all}_mean=1.382842,rateIgrBrlens{all}_median=1.250782,length_median=8.77668000e-02,effectivebrlenIgrBrlens{all}_95%HPD={0.073283,0.147720},length_mean=8.92459192e-02,effectivebrlenIgrBrlens{all}_median=0.108540,rateIgrBrlens{all}_95%HPD={0.621671,2.457484},effectivebrlenIgrBrlens{all}_mean=0.109875],92:998.0[&prob=1.00000000e+00,height_median=6.60000000e-08,height_mean=6.99749069e-08,prob(percent)=100,height_95%HPD={0.07025619076200873,39.35249008401716},length_95%HPD={3.52685400e-02,1.48598100e-01},rateIgrBrlens{all}_mean=0.422081,rateIgrBrlens{all}_median=0.385495,length_median=8.77668000e-02,effectivebrlenIgrBrlens{all}_95%HPD={0.011606,0.060099},length_mean=8.91558669e-02,effectivebrlenIgrBrlens{all}_median=0.033191,rateIgrBrlens{all}_95%HPD={0.125745,0.779109},effectivebrlenIgrBrlens{all}_mean=0.034567]):1722.0[&height_mean=8.85528029e-02,prob(percent)=99,height_95%HPD={727.8896231732512,1324.6306403884882},height_median=8.74060950e-02,prob=9.91111506e-01,length_median=7.33443300e-02,effectivebrlenIgrBrlens{all}_95%HPD={0.006561,0.057137},rateIgrBrlens{all}_mean=0.516977,length_mean=7.40578572e-02,effectivebrlenIgrBrlens{all}_median=0.030986,rateIgrBrlens{all}_95%HPD={0.071532,1.196805},effectivebrlenIgrBrlens{all}_mean=0.031882,rateIgrBrlens{all}_median=0.429146,length_95%HPD={1.28262000e-02,1.32345500e-01}]):54.0[&prob(percent)=100,height_95%HPD={2168.8586399613046,3429.0839915806573},prob=1.00000000e+00,height_median=1.60390032e-01,height_mean=1.62656112e-01,length_mean=1.28941911e-02,effectivebrlenIgrBrlens{all}_median=0.004210,rateIgrBrlens{all}_95%HPD={0.000001,2.221740},effectivebrlenIgrBrlens{all}_mean=0.005606,rateIgrBrlens{all}_median=0.327465,length_95%HPD={2.71170700e-04,3.09089400e-02},rateIgrBrlens{all}_mean=0.638032,length_median=1.06797100e-02,effectivebrlenIgrBrlens{all}_95%HPD={0.000000,0.016338}],88:2774.0[&prob(percent)=100,height_95%HPD={0.0728541566869676,39.88985920498692},prob=1.00000000e+00,height_median=6.99999999e-08,height_mean=7.01184032e-08,length_mean=1.75550233e-01,effectivebrlenIgrBrlens{all}_median=0.050645,effectivebrlenIgrBrlens{all}_95%HPD={0.030132,0.074785},rateIgrBrlens{all}_95%HPD={0.175477,0.442739},effectivebrlenIgrBrlens{all}_mean=0.051845,rateIgrBrlens{all}_median=0.288476,length_95%HPD={1.37421000e-01,2.18227800e-01},rateIgrBrlens{all}_mean=0.298675,length_median=1.73319200e-01]):69.0[&height_95%HPD={2187.3974936755385,3502.851741687632},prob=1.00000000e+00,height_median=1.73319210e-01,height_mean=1.75550303e-01,prob(percent)=100,effectivebrlenIgrBrlens{all}_mean=0.050754,rateIgrBrlens{all}_median=1.404414,rateIgrBrlens{all}_95%HPD={0.321433,4.431982},length_95%HPD={5.37816500e-03,7.19711700e-02},rateIgrBrlens{all}_mean=1.835866,length_median=3.44409000e-02,effectivebrlenIgrBrlens{all}_95%HPD={0.019225,0.083878},length_mean=3.68864627e-02,effectivebrlenIgrBrlens{all}_median=0.050142],65:2843.0[&height_95%HPD={0.07285415675119483,39.889859218490024},prob=1.00000000e+00,height_median=7.00000000e-08,height_mean=7.02350647e-08,prob(percent)=100,effectivebrlenIgrBrlens{all}_mean=0.090941,effectivebrlenIgrBrlens{all}_median=0.089448,rateIgrBrlens{all}_median=0.422770,length_95%HPD={1.66348800e-01,2.66915100e-01},rateIgrBrlens{all}_mean=0.434036,rateIgrBrlens{all}_95%HPD={0.271048,0.623509},length_median=2.10991800e-01,effectivebrlenIgrBrlens{all}_95%HPD={0.059883,0.126124},length_mean=2.12436695e-01]):523.0[&prob=1.00000000e+00,height_median=2.10991880e-01,height_mean=2.12436766e-01,prob(percent)=100,height_95%HPD={2224.1936574989113,3613.266175295781},length_95%HPD={1.61296400e-04,3.77436700e-02},rateIgrBrlens{all}_mean=0.122922,rateIgrBrlens{all}_median=0.033642,length_median=1.12841300e-02,effectivebrlenIgrBrlens{all}_95%HPD={0.000000,0.006808},length_mean=1.45619490e-02,effectivebrlenIgrBrlens{all}_median=0.000400,rateIgrBrlens{all}_95%HPD={0.000001,0.503032},effectivebrlenIgrBrlens{all}_mean=0.001529],(((((43:728.0[&prob(percent)=100,height_95%HPD={0.0689346447679652,39.07578698704441},prob=1.00000000e+00,height_median=6.40000000e-08,height_mean=6.97765410e-08,length_mean=3.84312393e-02,effectivebrlenIgrBrlens{all}_median=0.030852,rateIgrBrlens{all}_95%HPD={0.186189,3.195814},effectivebrlenIgrBrlens{all}_mean=0.031650,rateIgrBrlens{all}_median=0.848757,length_95%HPD={1.15437000e-03,7.34798800e-02},rateIgrBrlens{all}_mean=1.313461,effectivebrlenIgrBrlens{all}_95%HPD={0.015753,0.049587},length_median=3.60278200e-02],55:728.0[&prob(percent)=100,height_95%HPD={0.0689346447679652,39.07578698704441},prob=1.00000000e+00,height_median=6.40000000e-08,height_mean=6.97647678e-08,length_mean=3.75420983e-02,effectivebrlenIgrBrlens{all}_median=0.025658,rateIgrBrlens{all}_95%HPD={0.181881,2.224208},effectivebrlenIgrBrlens{all}_mean=0.026494,rateIgrBrlens{all}_median=0.722709,length_95%HPD={5.87887200e-03,7.34988100e-02},rateIgrBrlens{all}_mean=1.047124,length_median=3.56086400e-02,effectivebrlenIgrBrlens{all}_95%HPD={0.011501,0.042834}]):317.0[&height_95%HPD={479.0199082463305,1077.9633182151028},prob=9.47513444e-01,height_median=3.48643300e-02,height_mean=3.66178229e-02,prob(percent)=95,effectivebrlenIgrBrlens{all}_mean=0.010719,rateIgrBrlens{all}_median=0.350612,length_95%HPD={1.83703600e-03,6.40546700e-02},rateIgrBrlens{all}_mean=0.527214,length_median=2.77106700e-02,effectivebrlenIgrBrlens{all}_95%HPD={0.000000,0.021634},effectivebrlenIgrBrlens{all}_median=0.009915,length_mean=3.03437756e-02,rateIgrBrlens{all}_95%HPD={0.000002,1.459834}],(66:738.0[&height_mean=6.98397911e-08,prob(percent)=100,height_95%HPD={0.0689346447679652,39.07578698704441},height_median=6.40000000e-08,prob=1.00000000e+00,length_median=3.69328200e-02,effectivebrlenIgrBrlens{all}_95%HPD={0.020043,0.057619},rateIgrBrlens{all}_mean=1.166606,length_mean=3.89743850e-02,effectivebrlenIgrBrlens{all}_median=0.037107,rateIgrBrlens{all}_95%HPD={0.365411,2.476941},effectivebrlenIgrBrlens{all}_mean=0.038031,rateIgrBrlens{all}_median=1.020802,length_95%HPD={1.04538300e-02,7.06262300e-02}],104:738.0[&height_mean=6.98304360e-08,prob(percent)=100,height_95%HPD={0.0689346447679652,39.07578698704441},height_median=6.40000000e-08,prob=1.00000000e+00,length_mean=3.97379237e-02,rateIgrBrlens{all}_mean=1.219320,rateIgrBrlens{all}_median=1.045885,rateIgrBrlens{all}_95%HPD={0.348336,2.446986},effectivebrlenIgrBrlens{all}_mean=0.040494,length_95%HPD={1.06537800e-02,7.23749900e-02},effectivebrlenIgrBrlens{all}_median=0.039732,effectivebrlenIgrBrlens{all}_95%HPD={0.021631,0.060978},length_median=3.76137500e-02]):307.0[&height_median=3.66942150e-02,height_mean=3.86138088e-02,prob(percent)=94,prob=9.39824897e-01,height_95%HPD={487.92821499456727,1087.9756389272789},effectivebrlenIgrBrlens{all}_median=0.012891,rateIgrBrlens{all}_mean=0.729298,length_95%HPD={1.46473800e-03,6.22278200e-02},rateIgrBrlens{all}_95%HPD={0.000010,2.031788},length_median=2.63554200e-02,effectivebrlenIgrBrlens{all}_95%HPD={0.000000,0.025827},rateIgrBrlens{all}_median=0.479366,effectivebrlenIgrBrlens{all}_mean=0.013586,length_mean=2.91095857e-02]):776.0[&height_95%HPD={770.0963579656785,1364.530658234947},prob(percent)=100,prob=1.00000000e+00,height_median=6.63244420e-02,height_mean=6.81824769e-02,length_95%HPD={8.67772400e-03,1.02398000e-01},rateIgrBrlens{all}_median=0.906669,length_mean=5.57375700e-02,effectivebrlenIgrBrlens{all}_median=0.051002,length_median=5.58025600e-02,rateIgrBrlens{all}_95%HPD={0.297755,3.361042},effectivebrlenIgrBrlens{all}_mean=0.051870,rateIgrBrlens{all}_mean=1.309227,effectivebrlenIgrBrlens{all}_95%HPD={0.030146,0.075765}],((((44:622.0[&prob=1.00000000e+00,prob(percent)=100,height_95%HPD={0.0689346447679652,39.07578698704441},height_median=6.40000000e-08,height_mean=6.98285152e-08,effectivebrlenIgrBrlens{all}_median=0.014474,rateIgrBrlens{all}_mean=0.830910,effectivebrlenIgrBrlens{all}_95%HPD={0.005947,0.025605},length_mean=2.48221383e-02,length_95%HPD={4.39678200e-03,4.98854500e-02},effectivebrlenIgrBrlens{all}_mean=0.015026,rateIgrBrlens{all}_95%HPD={0.147612,2.183919},length_median=2.28879600e-02,rateIgrBrlens{all}_median=0.633844],50:622.0[&height_95%HPD={0.0689346447679652,39.07578698704441},prob=1.00000000e+00,height_median=6.40000000e-08,height_mean=6.98281552e-08,prob(percent)=100,effectivebrlenIgrBrlens{all}_mean=0.006688,rateIgrBrlens{all}_median=0.267197,length_95%HPD={4.33854200e-03,5.01289100e-02},rateIgrBrlens{all}_mean=0.348724,length_median=2.29446900e-02,effectivebrlenIgrBrlens{all}_95%HPD={0.000680,0.013895},effectivebrlenIgrBrlens{all}_median=0.006158,length_mean=2.48923950e-02,rateIgrBrlens{all}_95%HPD={0.015016,0.877003}]):342.0[&prob=9.92355895e-01,height_median=2.28158440e-02,height_mean=2.47600076e-02,prob(percent)=99,height_95%HPD={370.90128507538043,956.0228061006112},length_95%HPD={2.60905600e-03,5.87671800e-02},rateIgrBrlens{all}_mean=0.524468,length_median=2.81916600e-02,effectivebrlenIgrBrlens{all}_95%HPD={0.001926,0.020936},length_mean=2.98507884e-02,effectivebrlenIgrBrlens{all}_median=0.010010,rateIgrBrlens{all}_95%HPD={0.018980,1.374871},rateIgrBrlens{all}_median=0.358888,effectivebrlenIgrBrlens{all}_mean=0.010683],(54:706.0[&prob(percent)=100,height_95%HPD={0.0689346447679652,39.07578698704441},prob=1.00000000e+00,height_median=6.40000000e-08,height_mean=6.98006053e-08,length_mean=3.54321601e-02,effectivebrlenIgrBrlens{all}_median=0.086518,rateIgrBrlens{all}_95%HPD={0.932680,7.143424},effectivebrlenIgrBrlens{all}_mean=0.087545,rateIgrBrlens{all}_median=2.574212,length_95%HPD={7.93602200e-03,6.95799300e-02},rateIgrBrlens{all}_mean=3.180658,length_median=3.30442100e-02,effectivebrlenIgrBrlens{all}_95%HPD={0.059120,0.119185}],73:706.0[&prob(percent)=100,height_95%HPD={0.0689346447679652,39.07578698704441},prob=1.00000000e+00,height_median=6.40000000e-08,height_mean=6.98219244e-08,length_mean=3.44155957e-02,effectivebrlenIgrBrlens{all}_median=0.020124,rateIgrBrlens{all}_95%HPD={0.161174,1.688645},effectivebrlenIgrBrlens{all}_mean=0.020936,rateIgrBrlens{all}_median=0.619820,length_95%HPD={7.35017500e-03,6.50252600e-02},rateIgrBrlens{all}_mean=0.741626,length_median=3.24732100e-02,effectivebrlenIgrBrlens{all}_95%HPD={0.007563,0.037041}]):258.0[&height_95%HPD={458.19714782501,1055.0068441637682},prob=9.34180703e-01,height_median=3.17306730e-02,height_mean=3.36330326e-02,prob(percent)=93,effectivebrlenIgrBrlens{all}_mean=0.013486,rateIgrBrlens{all}_median=0.643127,rateIgrBrlens{all}_95%HPD={0.000010,2.817689},length_95%HPD={1.51875500e-03,4.54140000e-02},rateIgrBrlens{all}_mean=0.960815,length_median=1.97775800e-02,effectivebrlenIgrBrlens{all}_95%HPD={0.001634,0.026350},length_mean=2.16136492e-02,effectivebrlenIgrBrlens{all}_median=0.012834]):381.0[&prob=9.81423048e-01,height_median=5.39880600e-02,height_mean=5.55839140e-02,prob(percent)=98,height_95%HPD={700.4377642958603,1298.485361984459},length_95%HPD={6.88266000e-04,5.82037900e-02},rateIgrBrlens{all}_mean=0.892730,length_median=2.44727700e-02,effectivebrlenIgrBrlens{all}_95%HPD={0.001174,0.029886},length_mean=2.71479377e-02,effectivebrlenIgrBrlens{all}_median=0.014384,rateIgrBrlens{all}_95%HPD={0.000003,2.499825},effectivebrlenIgrBrlens{all}_mean=0.015117,rateIgrBrlens{all}_median=0.584448],45:1345.0[&prob=1.00000000e+00,height_median=6.50000000e-08,height_mean=6.96743154e-08,prob(percent)=100,height_95%HPD={0.06959736402198818,39.21495877236607},length_95%HPD={3.67435000e-02,1.32283200e-01},rateIgrBrlens{all}_mean=0.681037,rateIgrBrlens{all}_median=0.610021,length_median=8.37302900e-02,effectivebrlenIgrBrlens{all}_95%HPD={0.031471,0.071425},length_mean=8.42629209e-02,effectivebrlenIgrBrlens{all}_median=0.051112,rateIgrBrlens{all}_95%HPD={0.274642,1.225833},effectivebrlenIgrBrlens{all}_mean=0.051696],96:1345.0[&prob=1.00000000e+00,height_median=6.49999999e-08,height_mean=6.98751780e-08,prob(percent)=100,height_95%HPD={0.06959736395591241,39.21495875853166},length_95%HPD={1.77042400e-02,1.25174600e-01},rateIgrBrlens{all}_mean=0.949565,rateIgrBrlens{all}_median=0.760906,length_median=7.71944400e-02,effectivebrlenIgrBrlens{all}_95%HPD={0.035982,0.082813},length_mean=7.58686220e-02,effectivebrlenIgrBrlens{all}_median=0.057963,rateIgrBrlens{all}_95%HPD={0.365779,2.184960},effectivebrlenIgrBrlens{all}_mean=0.058407],107:1345.0[&prob=1.00000000e+00,height_median=6.40000000e-08,height_mean=6.98141527e-08,prob(percent)=100,height_95%HPD={0.0689346447679652,39.07578698704441},length_95%HPD={1.80934500e-02,1.12674100e-01},rateIgrBrlens{all}_mean=1.423093,length_median=6.68417500e-02,effectivebrlenIgrBrlens{all}_95%HPD={0.051902,0.106609},rateIgrBrlens{all}_median=1.169732,length_mean=6.66819590e-02,effectivebrlenIgrBrlens{all}_median=0.077758,rateIgrBrlens{all}_95%HPD={0.451389,3.097388},effectivebrlenIgrBrlens{all}_mean=0.078653]):279.0[&height_mean=9.62323521e-02,prob(percent)=57,height_95%HPD={1097.6431150542094,1671.955131133356},height_median=9.52511400e-02,prob=5.65041554e-01,length_median=2.83054800e-02,effectivebrlenIgrBrlens{all}_95%HPD={0.000000,0.028921},rateIgrBrlens{all}_mean=0.604794,length_mean=3.11431336e-02,effectivebrlenIgrBrlens{all}_median=0.014706,rateIgrBrlens{all}_95%HPD={0.000001,1.631896},effectivebrlenIgrBrlens{all}_mean=0.014530,rateIgrBrlens{all}_median=0.445784,length_95%HPD={8.70221500e-04,6.59513300e-02}],(((67:451.0[&height_95%HPD={0.06893464483443439,39.075787001045114},prob=1.00000000e+00,height_median=6.40000001e-08,height_mean=6.98924195e-08,prob(percent)=100,effectivebrlenIgrBrlens{all}_mean=0.038193,rateIgrBrlens{all}_median=3.986239,length_95%HPD={5.26597400e-04,2.54176400e-02},rateIgrBrlens{all}_mean=6.163492,effectivebrlenIgrBrlens{all}_median=0.037373,length_median=9.22282700e-03,effectivebrlenIgrBrlens{all}_95%HPD={0.019463,0.058287},rateIgrBrlens{all}_95%HPD={0.562060,17.400343},length_mean=1.10072275e-02],128:451.0[&height_95%HPD={0.06893464483443439,39.075787001045114},prob=1.00000000e+00,height_median=6.40000001e-08,height_mean=6.98924195e-08,prob(percent)=100,effectivebrlenIgrBrlens{all}_mean=0.000998,rateIgrBrlens{all}_median=0.021415,length_95%HPD={5.26597400e-04,2.54176400e-02},rateIgrBrlens{all}_mean=0.107573,length_median=9.22282700e-03,effectivebrlenIgrBrlens{all}_95%HPD={0.000000,0.004771},effectivebrlenIgrBrlens{all}_median=0.000203,length_mean=1.10072275e-02,rateIgrBrlens{all}_95%HPD={0.000001,0.458200}]):236.0[&prob=1.00000000e+00,height_median=9.22290300e-03,height_mean=1.10072974e-02,prob(percent)=100,height_95%HPD={237.17382204777448,777.5999828165748},length_95%HPD={5.74117100e-04,3.83281200e-02},rateIgrBrlens{all}_mean=6.136977,length_median=1.52233600e-02,effectivebrlenIgrBrlens{all}_95%HPD={0.034406,0.083696},length_mean=1.74860440e-02,effectivebrlenIgrBrlens{all}_median=0.057822,rateIgrBrlens{all}_95%HPD={0.769344,17.882170},rateIgrBrlens{all}_median=3.757813,effectivebrlenIgrBrlens{all}_mean=0.058574],68:687.0[&prob=1.00000000e+00,height_median=6.40000000e-08,height_mean=6.98674428e-08,prob(percent)=100,height_95%HPD={0.0689346447679652,39.07578698704441},length_95%HPD={5.81840300e-03,5.18992900e-02},rateIgrBrlens{all}_mean=0.178974,length_median=2.69091900e-02,effectivebrlenIgrBrlens{all}_95%HPD={0.000000,0.016121},length_mean=2.84932716e-02,effectivebrlenIgrBrlens{all}_median=0.003231,rateIgrBrlens{all}_95%HPD={0.000001,0.567156},effectivebrlenIgrBrlens{all}_mean=0.004988,rateIgrBrlens{all}_median=0.117962]):381.0[&height_mean=2.84933415e-02,height_median=2.69092900e-02,prob(percent)=100,height_95%HPD={442.2128944667779,1036.348065709543},prob=1.00000000e+00,length_median=3.24689400e-02,effectivebrlenIgrBrlens{all}_95%HPD={0.035119,0.094703},length_mean=3.57078792e-02,effectivebrlenIgrBrlens{all}_median=0.063856,rateIgrBrlens{all}_95%HPD={0.467012,8.494241},effectivebrlenIgrBrlens{all}_mean=0.064623,rateIgrBrlens{all}_median=1.943483,rateIgrBrlens{all}_mean=2.946552,length_95%HPD={3.38725600e-03,7.37093400e-02}],(103:787.0[&height_95%HPD={0.0689346447679652,39.07578698704441},prob=1.00000000e+00,height_median=6.40000000e-08,height_mean=6.98543856e-08,prob(percent)=100,effectivebrlenIgrBrlens{all}_mean=0.005513,rateIgrBrlens{all}_median=0.109646,rateIgrBrlens{all}_95%HPD={0.000008,0.401658},length_95%HPD={1.17732600e-02,6.63107100e-02},rateIgrBrlens{all}_mean=0.147340,length_median=3.73340500e-02,effectivebrlenIgrBrlens{all}_95%HPD={0.000000,0.015477},length_mean=3.88304749e-02,effectivebrlenIgrBrlens{all}_median=0.004253],(127:522.0[&height_mean=6.98458526e-08,prob(percent)=100,height_95%HPD={0.0689346447679652,39.07578698704441},height_median=6.40000000e-08,prob=1.00000000e+00,length_median=1.39115300e-02,effectivebrlenIgrBrlens{all}_95%HPD={0.027445,0.071444},rateIgrBrlens{all}_mean=5.136777,length_mean=1.55875205e-02,effectivebrlenIgrBrlens{all}_median=0.047608,rateIgrBrlens{all}_95%HPD={0.862478,15.190359},effectivebrlenIgrBrlens{all}_mean=0.048738,rateIgrBrlens{all}_median=3.433792,length_95%HPD={1.54710900e-03,3.39739600e-02}],131:522.0[&height_mean=6.98458526e-08,prob(percent)=100,height_95%HPD={0.0689346447679652,39.07578698704441},prob=1.00000000e+00,height_median=6.40000000e-08,length_median=1.39115300e-02,effectivebrlenIgrBrlens{all}_95%HPD={0.000000,0.008017},rateIgrBrlens{all}_mean=0.140944,length_mean=1.55875205e-02,effectivebrlenIgrBrlens{all}_median=0.000774,rateIgrBrlens{all}_95%HPD={0.000001,0.530296},effectivebrlenIgrBrlens{all}_mean=0.002023,rateIgrBrlens{all}_median=0.052123,length_95%HPD={1.54710900e-03,3.39739600e-02}]):265.0[&prob(percent)=100,height_95%HPD={289.13089486096186,850.5990046486703},prob=1.00000000e+00,height_median=1.39116090e-02,height_mean=1.55875903e-02,length_mean=2.70371318e-02,effectivebrlenIgrBrlens{all}_median=0.050978,rateIgrBrlens{all}_95%HPD={0.409519,10.459666},effectivebrlenIgrBrlens{all}_95%HPD={0.029410,0.075817},effectivebrlenIgrBrlens{all}_mean=0.051905,rateIgrBrlens{all}_median=2.150778,length_95%HPD={7.10543100e-04,5.89851200e-02},rateIgrBrlens{all}_mean=3.502513,length_median=2.39848400e-02]):281.0[&height_95%HPD={522.677575408188,1125.4158892803673},prob=7.57566330e-01,height_median=3.61521030e-02,height_mean=3.72886266e-02,prob(percent)=76,effectivebrlenIgrBrlens{all}_mean=0.015122,effectivebrlenIgrBrlens{all}_median=0.014086,rateIgrBrlens{all}_median=0.397797,length_95%HPD={1.77798000e-03,7.11537300e-02},rateIgrBrlens{all}_mean=0.529196,rateIgrBrlens{all}_95%HPD={0.000001,1.491730},length_median=3.09201200e-02,effectivebrlenIgrBrlens{all}_95%HPD={0.000000,0.035461},length_mean=3.38719902e-02]):556.0[&prob=1.00000000e+00,height_median=6.75283150e-02,height_mean=6.85746049e-02,prob(percent)=100,height_95%HPD={794.0086112827214,1387.6390074593542},length_95%HPD={1.37219800e-02,9.82436900e-02},rateIgrBrlens{all}_mean=2.236829,rateIgrBrlens{all}_median=1.792647,length_median=5.25071700e-02,effectivebrlenIgrBrlens{all}_95%HPD={0.045741,0.137533},length_mean=5.43994579e-02,effectivebrlenIgrBrlens{all}_median=0.096466,rateIgrBrlens{all}_95%HPD={0.458261,5.030505},effectivebrlenIgrBrlens{all}_mean=0.095362]):197.0[&height_mean=1.18140314e-01,prob(percent)=52,height_95%HPD={1367.8956149733497,1939.6904107235698},height_median=1.17007820e-01,prob=5.24465579e-01,length_median=1.78533600e-02,effectivebrlenIgrBrlens{all}_95%HPD={0.000000,0.026454},rateIgrBrlens{all}_mean=0.831861,length_mean=2.06537836e-02,effectivebrlenIgrBrlens{all}_median=0.012283,rateIgrBrlens{all}_95%HPD={0.000001,2.407659},effectivebrlenIgrBrlens{all}_mean=0.012229,rateIgrBrlens{all}_median=0.548667,length_95%HPD={3.75168200e-04,4.89060000e-02}]):276.0[&prob(percent)=100,height_95%HPD={1539.859969488808,2146.978068883812},prob=1.00000000e+00,height_median=1.39201701e-01,height_mean=1.40008944e-01,length_mean=1.14608710e-02,effectivebrlenIgrBrlens{all}_median=0.000213,rateIgrBrlens{all}_95%HPD={0.000001,0.468574},effectivebrlenIgrBrlens{all}_mean=0.001052,rateIgrBrlens{all}_median=0.023079,length_95%HPD={9.04604500e-05,3.00785400e-02},rateIgrBrlens{all}_mean=0.125890,length_median=8.93606100e-03,effectivebrlenIgrBrlens{all}_95%HPD={0.000000,0.004852}],((63:842.0[&prob(percent)=100,height_95%HPD={0.0689346447679652,39.07578698704441},prob=1.00000000e+00,height_median=6.40000000e-08,height_mean=6.99120244e-08,length_mean=5.68938725e-02,effectivebrlenIgrBrlens{all}_median=0.050820,rateIgrBrlens{all}_95%HPD={0.282947,2.502612},effectivebrlenIgrBrlens{all}_mean=0.052047,effectivebrlenIgrBrlens{all}_95%HPD={0.023655,0.081402},rateIgrBrlens{all}_median=0.931333,length_95%HPD={1.38056500e-02,1.05266400e-01},rateIgrBrlens{all}_mean=1.124313,length_median=5.40392100e-02],74:842.0[&prob(percent)=100,height_95%HPD={0.0689346447679652,39.07578698704441},prob=1.00000000e+00,height_median=6.40000000e-08,height_mean=6.99120244e-08,length_mean=5.68938725e-02,effectivebrlenIgrBrlens{all}_median=0.073395,rateIgrBrlens{all}_95%HPD={0.506997,3.961275},effectivebrlenIgrBrlens{all}_mean=0.074299,rateIgrBrlens{all}_median=1.349773,effectivebrlenIgrBrlens{all}_95%HPD={0.044179,0.104473},length_95%HPD={1.38056500e-02,1.05266400e-01},rateIgrBrlens{all}_mean=1.654138,length_median=5.40392100e-02]):556.0[&height_95%HPD={577.4657262962269,1180.6725324950148},prob=1.00000000e+00,height_median=5.40393550e-02,height_mean=5.68939424e-02,prob(percent)=100,effectivebrlenIgrBrlens{all}_mean=0.052045,rateIgrBrlens{all}_median=0.824680,effectivebrlenIgrBrlens{all}_median=0.050879,length_95%HPD={9.69147000e-03,1.18077800e-01},rateIgrBrlens{all}_mean=1.128765,rateIgrBrlens{all}_95%HPD={0.222355,2.809144},length_median=6.22140000e-02,effectivebrlenIgrBrlens{all}_95%HPD={0.023815,0.083239},length_mean=6.36603097e-02],(((89:679.0[&height_mean=6.98827990e-08,prob(percent)=100,height_median=6.40000001e-08,height_95%HPD={0.06893464483443439,39.075787001045114},prob=1.00000000e+00,length_median=2.92953400e-02,effectivebrlenIgrBrlens{all}_95%HPD={0.005949,0.060544},length_mean=3.25330566e-02,effectivebrlenIgrBrlens{all}_median=0.031743,rateIgrBrlens{all}_95%HPD={0.084231,3.610337},effectivebrlenIgrBrlens{all}_mean=0.032742,rateIgrBrlens{all}_median=1.059167,length_95%HPD={3.32955800e-03,6.90270100e-02},rateIgrBrlens{all}_mean=1.408646],139:679.0[&height_mean=6.98827990e-08,prob(percent)=100,height_median=6.40000001e-08,height_95%HPD={0.06893464483443439,39.075787001045114},prob=1.00000000e+00,length_median=2.92953400e-02,effectivebrlenIgrBrlens{all}_95%HPD={0.035115,0.097916},length_mean=3.25330566e-02,effectivebrlenIgrBrlens{all}_median=0.063717,rateIgrBrlens{all}_95%HPD={0.635157,6.619888},effectivebrlenIgrBrlens{all}_mean=0.065161,rateIgrBrlens{all}_median=2.122872,length_95%HPD={3.32955800e-03,6.90270100e-02},rateIgrBrlens{all}_mean=2.780153]):259.0[&prob(percent)=100,height_95%HPD={434.9773053196071,1028.0497070146757},prob=1.00000000e+00,height_median=2.92954200e-02,height_mean=3.25331264e-02,length_mean=4.15100884e-02,effectivebrlenIgrBrlens{all}_median=0.091176,rateIgrBrlens{all}_95%HPD={0.298618,8.953131},effectivebrlenIgrBrlens{all}_mean=0.092074,rateIgrBrlens{all}_median=2.790141,length_95%HPD={4.60133600e-03,1.00373900e-01},rateIgrBrlens{all}_mean=3.616623,length_median=3.38748700e-02,effectivebrlenIgrBrlens{all}_95%HPD={0.049431,0.140583}],100:938.0[&prob(percent)=100,height_95%HPD={0.0689346447679652,39.07578698704441},prob=1.00000000e+00,height_median=6.40000000e-08,height_mean=6.97917853e-08,length_mean=5.62753370e-02,effectivebrlenIgrBrlens{all}_median=0.026274,rateIgrBrlens{all}_95%HPD={0.050852,1.403977},effectivebrlenIgrBrlens{all}_mean=0.029260,rateIgrBrlens{all}_median=0.470015,length_95%HPD={2.24862000e-02,9.81004600e-02},rateIgrBrlens{all}_mean=0.607373,length_median=5.42858900e-02,effectivebrlenIgrBrlens{all}_95%HPD={0.004350,0.059064}]):190.0[&height_95%HPD={664.8761743603723,1265.7049197097786},prob=7.46500156e-01,height_median=5.48339200e-02,height_mean=5.69238180e-02,prob(percent)=75,effectivebrlenIgrBrlens{all}_mean=0.027628,rateIgrBrlens{all}_median=1.018846,rateIgrBrlens{all}_95%HPD={0.000002,3.973245},length_95%HPD={1.70928000e-03,5.99528600e-02},rateIgrBrlens{all}_mean=1.511402,length_median=2.49791000e-02,effectivebrlenIgrBrlens{all}_95%HPD={0.006579,0.051067},length_mean=2.78015038e-02,effectivebrlenIgrBrlens{all}_median=0.027062],101:1128.0[&height_95%HPD={0.06959736395591241,39.21495875853166},prob=1.00000000e+00,height_median=6.49999999e-08,height_mean=6.96514004e-08,prob(percent)=100,effectivebrlenIgrBrlens{all}_mean=0.018973,rateIgrBrlens{all}_median=0.239554,rateIgrBrlens{all}_95%HPD={0.065020,0.570106},length_95%HPD={2.96283400e-02,1.28602300e-01},rateIgrBrlens{all}_mean=0.280719,length_median=7.68742400e-02,effectivebrlenIgrBrlens{all}_95%HPD={0.006339,0.033119},length_mean=7.68250943e-02,effectivebrlenIgrBrlens{all}_median=0.018353]):270.0[&prob=8.14674903e-01,height_median=8.43293410e-02,height_mean=8.52613603e-02,prob(percent)=81,height_95%HPD={855.7142564052031,1445.2592990575206},length_95%HPD={4.69132900e-03,8.77143700e-02},rateIgrBrlens{all}_mean=0.564765,rateIgrBrlens{all}_median=0.442123,length_median=4.16882400e-02,effectivebrlenIgrBrlens{all}_95%HPD={0.003584,0.035750},length_mean=4.46566715e-02,effectivebrlenIgrBrlens{all}_median=0.018708,rateIgrBrlens{all}_95%HPD={0.039295,1.357642},effectivebrlenIgrBrlens{all}_mean=0.019393]):699.0[&height_mean=1.31365479e-01,prob(percent)=100,height_median=1.30517505e-01,height_95%HPD={1143.4587237465391,1711.9628255738924},prob=1.00000000e+00,length_median=1.61214800e-02,effectivebrlenIgrBrlens{all}_95%HPD={0.000000,0.011195},length_mean=2.01043357e-02,effectivebrlenIgrBrlens{all}_median=0.001171,rateIgrBrlens{all}_95%HPD={0.000001,0.562651},effectivebrlenIgrBrlens{all}_mean=0.002813,rateIgrBrlens{all}_median=0.065584,length_95%HPD={1.76272500e-04,5.12933000e-02},rateIgrBrlens{all}_mean=0.153042]):304.0[&prob(percent)=100,height_95%HPD={1770.9712259543019,2510.062403179773},prob=1.00000000e+00,height_median=1.50590089e-01,height_mean=1.51469815e-01,length_mean=5.50139007e-02,effectivebrlenIgrBrlens{all}_median=0.079145,rateIgrBrlens{all}_95%HPD={0.517698,4.780663},effectivebrlenIgrBrlens{all}_mean=0.079991,rateIgrBrlens{all}_median=1.474369,length_95%HPD={7.43393900e-03,9.88168800e-02},rateIgrBrlens{all}_mean=1.909097,length_median=5.32818900e-02,effectivebrlenIgrBrlens{all}_95%HPD={0.048359,0.113251}],(((((81:709.0[&prob=1.00000000e+00,height_median=6.50000000e-08,height_mean=7.02021408e-08,prob(percent)=100,height_95%HPD={0.06959736402198818,39.21495877236607},length_95%HPD={5.91428400e-03,4.61947400e-02},rateIgrBrlens{all}_mean=0.320806,length_median=2.15259700e-02,effectivebrlenIgrBrlens{all}_95%HPD={0.000700,0.012995},length_mean=2.36257461e-02,effectivebrlenIgrBrlens{all}_median=0.005599,rateIgrBrlens{all}_median=0.252671,rateIgrBrlens{all}_95%HPD={0.012898,0.822363},effectivebrlenIgrBrlens{all}_mean=0.006197],(83:565.0[&prob(percent)=100,height_95%HPD={0.06999312196223122,39.29767158793644},prob=1.00000000e+00,height_median=6.56000001e-08,height_mean=7.02395049e-08,length_mean=2.30948960e-02,effectivebrlenIgrBrlens{all}_median=0.015220,rateIgrBrlens{all}_95%HPD={0.095796,3.407891},effectivebrlenIgrBrlens{all}_mean=0.015890,rateIgrBrlens{all}_median=0.817477,length_95%HPD={1.50841200e-03,6.09985100e-02},rateIgrBrlens{all}_mean=1.199186,effectivebrlenIgrBrlens{all}_95%HPD={0.005753,0.028000},length_median=1.73479800e-02],84:565.0[&prob(percent)=100,height_95%HPD={0.07019048084442471,39.33880949890369},prob=1.00000000e+00,height_median=6.58999999e-08,height_mean=7.02664504e-08,length_mean=2.39041787e-02,effectivebrlenIgrBrlens{all}_median=0.047706,rateIgrBrlens{all}_95%HPD={0.370615,10.332242},effectivebrlenIgrBrlens{all}_mean=0.048429,rateIgrBrlens{all}_median=2.748841,length_95%HPD={1.53696900e-03,6.52938500e-02},rateIgrBrlens{all}_mean=3.768144,length_median=1.73694600e-02,effectivebrlenIgrBrlens{all}_95%HPD={0.030087,0.067642}]):144.0[&height_95%HPD={320.42933795158945,893.6946847954731},prob=9.64134927e-01,height_median=1.67998990e-02,height_mean=2.19770828e-02,prob(percent)=96,effectivebrlenIgrBrlens{all}_mean=0.013105,rateIgrBrlens{all}_median=1.244225,length_95%HPD={1.38328600e-04,4.29652800e-02},rateIgrBrlens{all}_mean=2.268952,length_median=1.02257000e-02,effectivebrlenIgrBrlens{all}_95%HPD={0.003002,0.025241},effectivebrlenIgrBrlens{all}_median=0.012592,length_mean=1.43730643e-02,rateIgrBrlens{all}_95%HPD={0.004780,7.007516}]):103.0[&prob=5.57975201e-01,height_median=2.01347350e-02,height_mean=2.17119117e-02,prob(percent)=56,height_95%HPD={461.4511733471177,1058.5689962299891},length_95%HPD={7.88844800e-05,2.06077200e-02},rateIgrBrlens{all}_mean=0.829552,length_median=7.28714900e-03,effectivebrlenIgrBrlens{all}_95%HPD={0.000000,0.008952},length_mean=8.63141927e-03,effectivebrlenIgrBrlens{all}_median=0.003465,rateIgrBrlens{all}_95%HPD={0.000001,2.709836},effectivebrlenIgrBrlens{all}_mean=0.003951,rateIgrBrlens{all}_median=0.453722],86:812.0[&prob=1.00000000e+00,height_median=6.50000000e-08,height_mean=7.02320910e-08,prob(percent)=100,height_95%HPD={0.06959736402198818,39.21495877236607},length_95%HPD={3.43245500e-03,4.79772200e-02},rateIgrBrlens{all}_mean=0.064030,length_median=2.40599600e-02,effectivebrlenIgrBrlens{all}_95%HPD={0.000000,0.004937},length_mean=2.51346032e-02,effectivebrlenIgrBrlens{all}_median=0.000866,rateIgrBrlens{all}_95%HPD={0.000001,0.215500},effectivebrlenIgrBrlens{all}_mean=0.001459,rateIgrBrlens{all}_median=0.034865]):138.0[&height_mean=3.09819780e-02,prob(percent)=71,height_median=2.92672480e-02,height_95%HPD={551.7272681781326,1155.1108766705859},prob=7.11168393e-01,length_median=1.54585100e-02,effectivebrlenIgrBrlens{all}_95%HPD={0.003237,0.022848},length_mean=1.80540141e-02,effectivebrlenIgrBrlens{all}_median=0.012318,rateIgrBrlens{all}_95%HPD={0.081290,3.851268},effectivebrlenIgrBrlens{all}_mean=0.012773,rateIgrBrlens{all}_median=0.794948,length_95%HPD={2.13728100e-04,4.14937000e-02},rateIgrBrlens{all}_mean=1.458030],82:950.0[&height_mean=7.02076641e-08,prob(percent)=100,height_median=6.50000000e-08,height_95%HPD={0.06959736402198818,39.21495877236607},prob=1.00000000e+00,length_median=3.91628600e-02,effectivebrlenIgrBrlens{all}_95%HPD={0.000000,0.020168},length_mean=3.91631272e-02,effectivebrlenIgrBrlens{all}_median=0.006457,rateIgrBrlens{all}_95%HPD={0.000001,1.822905},effectivebrlenIgrBrlens{all}_mean=0.007787,rateIgrBrlens{all}_median=0.139508,length_95%HPD={1.63630500e-03,7.45142100e-02},rateIgrBrlens{all}_mean=0.409430]):279.0[&prob(percent)=84,height_95%HPD={686.1711069612777,1285.9952842931223},prob=8.42451447e-01,height_median=4.85664300e-02,height_mean=5.15716796e-02,length_mean=5.69514802e-02,effectivebrlenIgrBrlens{all}_median=0.034258,rateIgrBrlens{all}_95%HPD={0.061725,2.216916},effectivebrlenIgrBrlens{all}_mean=0.035322,rateIgrBrlens{all}_median=0.621881,length_95%HPD={6.07192100e-03,1.15579300e-01},rateIgrBrlens{all}_mean=0.875353,length_median=5.31298500e-02,effectivebrlenIgrBrlens{all}_95%HPD={0.008438,0.062880}],(125:640.0[&prob=1.00000000e+00,height_median=6.60000000e-08,height_mean=7.02725990e-08,prob(percent)=100,height_95%HPD={0.07025619076200873,39.35249008401716},length_95%HPD={1.38972000e-03,6.39227700e-02},rateIgrBrlens{all}_mean=0.226576,rateIgrBrlens{all}_median=0.129365,length_median=2.48297800e-02,effectivebrlenIgrBrlens{all}_95%HPD={0.000000,0.024098},length_mean=2.83608319e-02,effectivebrlenIgrBrlens{all}_median=0.003289,rateIgrBrlens{all}_95%HPD={0.000001,0.787292},effectivebrlenIgrBrlens{all}_mean=0.006433],126:640.0[&prob=1.00000000e+00,height_median=6.60000000e-08,height_mean=7.02725990e-08,prob(percent)=100,height_95%HPD={0.07025619076200873,39.35249008401716},length_95%HPD={1.38972000e-03,6.39227700e-02},rateIgrBrlens{all}_mean=3.470995,length_median=2.48297800e-02,effectivebrlenIgrBrlens{all}_95%HPD={0.025888,0.074279},rateIgrBrlens{all}_median=1.933625,length_mean=2.83608319e-02,effectivebrlenIgrBrlens{all}_median=0.048328,rateIgrBrlens{all}_95%HPD={0.252521,11.432213},effectivebrlenIgrBrlens{all}_mean=0.049027]):589.0[&height_mean=2.83609022e-02,prob(percent)=100,height_95%HPD={392.23063659857246,980.1812383253389},height_median=2.48298500e-02,prob=1.00000000e+00,length_median=6.23325900e-02,effectivebrlenIgrBrlens{all}_95%HPD={0.025017,0.093403},rateIgrBrlens{all}_mean=3.138027,length_mean=6.32214273e-02,effectivebrlenIgrBrlens{all}_median=0.057540,rateIgrBrlens{all}_95%HPD={0.181638,14.845842},effectivebrlenIgrBrlens{all}_mean=0.058530,rateIgrBrlens{all}_median=0.865378,length_95%HPD={8.24672200e-04,1.26284400e-01}]):299.0[&prob(percent)=92,height_95%HPD={979.2178944116642,1558.9921477956043},prob=9.15381539e-01,height_median=9.59585610e-02,height_mean=9.95946540e-02,length_mean=7.13465111e-02,effectivebrlenIgrBrlens{all}_median=0.036380,effectivebrlenIgrBrlens{all}_95%HPD={0.004635,0.077674},rateIgrBrlens{all}_95%HPD={0.032028,1.611778},effectivebrlenIgrBrlens{all}_mean=0.038690,rateIgrBrlens{all}_median=0.542564,length_95%HPD={8.62072900e-03,1.41141200e-01},rateIgrBrlens{all}_mean=0.677245,length_median=6.69412900e-02],(108:816.0[&prob=1.00000000e+00,height_median=6.79999999e-08,height_mean=6.98900871e-08,prob(percent)=100,height_95%HPD={0.07156248906814652,39.622804509803615},length_95%HPD={9.70572900e-03,9.68802000e-02},rateIgrBrlens{all}_mean=0.755142,length_median=4.95673000e-02,effectivebrlenIgrBrlens{all}_95%HPD={0.014196,0.047634},rateIgrBrlens{all}_median=0.603096,length_mean=5.20753904e-02,effectivebrlenIgrBrlens{all}_median=0.029656,rateIgrBrlens{all}_95%HPD={0.177485,1.843351},effectivebrlenIgrBrlens{all}_mean=0.030414],109:816.0[&prob=1.00000000e+00,height_median=6.79999999e-08,height_mean=6.98900871e-08,prob(percent)=100,height_95%HPD={0.07156248906814652,39.622804509803615},length_95%HPD={9.70572900e-03,9.68802000e-02},rateIgrBrlens{all}_mean=0.985874,length_median=4.95673000e-02,effectivebrlenIgrBrlens{all}_95%HPD={0.021921,0.058354},rateIgrBrlens{all}_median=0.780434,length_mean=5.20753904e-02,effectivebrlenIgrBrlens{all}_median=0.039040,rateIgrBrlens{all}_95%HPD={0.193314,2.349749},effectivebrlenIgrBrlens{all}_mean=0.039516]):712.0[&height_mean=5.20754603e-02,prob(percent)=100,height_95%HPD={554.295879516828,1157.9688971181142},prob=1.00000000e+00,height_median=4.95673580e-02,length_median=1.09347300e-01,effectivebrlenIgrBrlens{all}_95%HPD={0.037194,0.102705},length_mean=1.09429871e-01,effectivebrlenIgrBrlens{all}_median=0.068065,rateIgrBrlens{all}_95%HPD={0.264418,1.356930},rateIgrBrlens{all}_mean=0.709556,effectivebrlenIgrBrlens{all}_mean=0.068910,rateIgrBrlens{all}_median=0.628918,length_95%HPD={3.72153000e-02,1.78670300e-01}]):873.0[&prob(percent)=81,height_95%HPD={1268.7085273391265,1834.8076354378006},prob=8.06808586e-01,height_median=1.58085914e-01,height_mean=1.58860801e-01,length_mean=5.16337001e-02,effectivebrlenIgrBrlens{all}_median=0.016513,rateIgrBrlens{all}_95%HPD={0.000002,1.142624},effectivebrlenIgrBrlens{all}_95%HPD={0.000000,0.036360},effectivebrlenIgrBrlens{all}_mean=0.017362,rateIgrBrlens{all}_median=0.313322,length_95%HPD={1.78191100e-03,1.05392100e-01},rateIgrBrlens{all}_mean=0.444788,length_median=4.86196200e-02]):965.0[&height_95%HPD={1965.0618137580136,2922.1560439769187},prob=1.00000000e+00,height_median=2.09418047e-01,height_mean=2.11292722e-01,prob(percent)=100,effectivebrlenIgrBrlens{all}_mean=0.001412,rateIgrBrlens{all}_median=0.028701,effectivebrlenIgrBrlens{all}_median=0.000378,length_95%HPD={4.21391400e-05,4.07161000e-02},rateIgrBrlens{all}_mean=0.165522,rateIgrBrlens{all}_95%HPD={0.000001,0.398837},length_median=1.21786800e-02,effectivebrlenIgrBrlens{all}_95%HPD={0.000000,0.006377},length_mean=1.57059931e-02]):104.0[&prob=1.00000000e+00,height_median=2.25058891e-01,height_mean=2.26998715e-01,prob(percent)=100,height_95%HPD={2455.2896866532474,4463.65491004821},length_95%HPD={1.84645000e-02,1.78492600e-01},rateIgrBrlens{all}_mean=1.147021,length_median=9.68627200e-02,effectivebrlenIgrBrlens{all}_95%HPD={0.045546,0.142099},rateIgrBrlens{all}_median=0.965900,length_mean=9.99886875e-02,effectivebrlenIgrBrlens{all}_median=0.091685,rateIgrBrlens{all}_95%HPD={0.380331,2.542135},effectivebrlenIgrBrlens{all}_mean=0.093186]):436.0[&height_mean=3.26987402e-01,prob(percent)=100,height_95%HPD={2520.4435230380445,4663.263373189494},height_median=3.24039600e-01,prob=1.00000000e+00,length_median=4.67423100e-02,effectivebrlenIgrBrlens{all}_95%HPD={0.000000,0.056126},rateIgrBrlens{all}_mean=0.477304,length_mean=5.23943340e-02,effectivebrlenIgrBrlens{all}_median=0.017684,rateIgrBrlens{all}_95%HPD={0.000001,1.278476},effectivebrlenIgrBrlens{all}_mean=0.021293,rateIgrBrlens{all}_median=0.346894,length_95%HPD={3.85307500e-04,1.18259700e-01}]):137.0[&prob(percent)=100,height_95%HPD={2679.5762376133307,5416.657660184468},prob=1.00000000e+00,height_median=3.76390764e-01,height_mean=3.79381736e-01,length_mean=3.21409175e-02,effectivebrlenIgrBrlens{all}_median=0.007200,effectivebrlenIgrBrlens{all}_95%HPD={0.000000,0.038669},rateIgrBrlens{all}_95%HPD={0.000001,1.405400},effectivebrlenIgrBrlens{all}_mean=0.011805,rateIgrBrlens{all}_median=0.243505,length_95%HPD={2.39741300e-04,8.47773600e-02},rateIgrBrlens{all}_mean=0.432522,length_median=2.51064600e-02]):533.0[&height_95%HPD={2742.238086292293,5673.670487145258},prob=8.90271543e-01,height_median=4.05219410e-01,height_mean=4.08590766e-01,prob(percent)=89,effectivebrlenIgrBrlens{all}_mean=0.092882,rateIgrBrlens{all}_median=0.815986,rateIgrBrlens{all}_95%HPD={0.000011,2.220432},length_95%HPD={3.16614200e-03,2.10592300e-01},rateIgrBrlens{all}_mean=0.999996,length_median=9.95959800e-02,effectivebrlenIgrBrlens{all}_95%HPD={0.000000,0.199415},length_mean=1.05128781e-01,effectivebrlenIgrBrlens{all}_median=0.087297])[&height_mean=5.08342326e-01,prob(percent)=100,height_95%HPD={2901.3533823056364,6644.7760743266135},height_median=5.02840346e-01,prob=1.00000000e+00,effectivebrlenIgrBrlens{all}_mean=1.000000,effectivebrlenIgrBrlens{all}_median=1.000000,rateIgrBrlens{all}_median=inf,length_95%HPD={0.00000000e+00,0.00000000e+00},rateIgrBrlens{all}_mean=-nan,rateIgrBrlens{all}_95%HPD={inf,inf},length_median=0.00000000e+00,effectivebrlenIgrBrlens{all}_95%HPD={1.000000,1.000000},length_mean=0.00000000e+00];
END;
