# Supplementary material for: A test of Generalized Bayesian dating: A new linguistic dating method
Source: PLoS One. 2020 Aug 12;15(8):e0236522. doi: 10.1371/journal.pone.0236522 (PMC7423060; doi:10.1371/journal.pone.0236522)
Supplement: S2 File — Python code for extracting median tree lengths for each constraint, generation of consensus trees, RevBayes code for performing Gamma regression and linear regression, and Python code for predicting ages. Age annotated consensus tree files for all the families. (ZIP) [file pone.0236522.s002.zip › S2 Supporting Information/Consensus_Trees_Ages/Kxa.dendropy.con.tre]

#NEXUS

BEGIN TAXA;
    DIMENSIONS NTAX=7;
    TAXLABELS
        'HOAN_HUC'
        HOAN
        JUHOAN
        KAUEN
        KUNG
        'KUNG_EKOKA'
        'O_KUNG'
  ;
END;

BEGIN TREES;
        Translate
             1 'HOAN_HUC',
             2 HOAN,
             3 JUHOAN,
             4 KAUEN,
             5 KUNG,
             6 'KUNG_EKOKA',
             7 'O_KUNG'
             ;
    TREE 1 = [&R] (((3:1021.0[&prob=1.00000000e+00,height_median=4.00000000e-08,height_mean=1.02155926e-07,prob(percent)=100,height_95%HPD={0.0316944658970675,34.9742376431245},length_95%HPD={3.04801000e-03,2.86385500e-01},rateIgrBrlens{all}_mean=4.633940,length_median=9.34840800e-02,effectivebrlenIgrBrlens{all}_95%HPD={0.169328,0.473440},rateIgrBrlens{all}_median=3.229210,length_mean=1.17127087e-01,effectivebrlenIgrBrlens{all}_median=0.301702,rateIgrBrlens{all}_95%HPD={0.335762,12.192311},effectivebrlenIgrBrlens{all}_mean=0.313527],4:1021.0[&height_95%HPD={0.0316944658970675,34.9742376431245},prob=1.00000000e+00,height_median=4.00000000e-08,height_mean=1.02126330e-07,prob(percent)=100,effectivebrlenIgrBrlens{all}_mean=0.018465,rateIgrBrlens{all}_median=0.105663,length_95%HPD={6.90221500e-03,2.68287000e-01},effectivebrlenIgrBrlens{all}_median=0.010552,rateIgrBrlens{all}_mean=0.185829,rateIgrBrlens{all}_95%HPD={0.000001,0.625753},length_median=9.34271500e-02,effectivebrlenIgrBrlens{all}_95%HPD={0.000000,0.063418},length_mean=1.12572054e-01]):737.0[&prob=9.62271697e-01,height_median=9.04831200e-02,height_mean=1.07685892e-01,prob(percent)=96,height_95%HPD={753.6469862426933,1348.7479315438802},length_95%HPD={6.45321300e-03,3.30144800e-01},rateIgrBrlens{all}_mean=1.189716,length_median=1.27566800e-01,effectivebrlenIgrBrlens{all}_95%HPD={0.000000,0.195459},rateIgrBrlens{all}_median=0.821772,length_mean=1.47566297e-01,effectivebrlenIgrBrlens{all}_median=0.108340,rateIgrBrlens{all}_95%HPD={0.000001,3.198366},effectivebrlenIgrBrlens{all}_mean=0.111830],5:1758.0[&height_95%HPD={0.0316944658970675,34.9742376431245},prob=1.00000000e+00,height_median=4.00000000e-08,height_mean=1.02198374e-07,prob(percent)=100,effectivebrlenIgrBrlens{all}_mean=0.086298,rateIgrBrlens{all}_median=0.438134,effectivebrlenIgrBrlens{all}_median=0.081839,length_95%HPD={3.84621400e-02,4.06548100e-01},rateIgrBrlens{all}_mean=0.524147,rateIgrBrlens{all}_95%HPD={0.039264,1.164017},length_median=1.85490100e-01,effectivebrlenIgrBrlens{all}_95%HPD={0.020539,0.161667},length_mean=2.04950330e-01],6:1758.0[&prob(percent)=100,height_95%HPD={0.0316944658970675,34.9742376431245},prob=1.00000000e+00,height_median=4.00000000e-08,height_mean=1.02227676e-07,length_mean=2.30001122e-01,effectivebrlenIgrBrlens{all}_median=0.278224,rateIgrBrlens{all}_95%HPD={0.188192,4.596351},effectivebrlenIgrBrlens{all}_mean=0.293172,rateIgrBrlens{all}_median=1.406601,effectivebrlenIgrBrlens{all}_95%HPD={0.123193,0.505763},length_95%HPD={2.56865300e-02,5.00871900e-01},rateIgrBrlens{all}_mean=1.840406,length_median=2.01489000e-01],7:1758.0[&height_mean=1.02161632e-07,height_median=4.00000000e-08,prob(percent)=100,height_95%HPD={0.0316944658970675,34.9742376431245},prob=1.00000000e+00,length_median=1.80351700e-01,effectivebrlenIgrBrlens{all}_95%HPD={0.000000,0.198339},length_mean=1.99809000e-01,effectivebrlenIgrBrlens{all}_median=0.110746,rateIgrBrlens{all}_95%HPD={0.000006,1.663029},rateIgrBrlens{all}_mean=0.713618,effectivebrlenIgrBrlens{all}_mean=0.112856,rateIgrBrlens{all}_median=0.595928,length_95%HPD={3.01658300e-02,4.12589900e-01}]):904.0[&prob(percent)=100,height_95%HPD={1495.3163018210664,2085.666190604018},prob=1.00000000e+00,height_median=3.07845700e-01,height_mean=3.33733363e-01,length_mean=9.57149375e-01,effectivebrlenIgrBrlens{all}_median=0.881981,rateIgrBrlens{all}_95%HPD={0.262718,2.482250},effectivebrlenIgrBrlens{all}_mean=1.042145,rateIgrBrlens{all}_median=1.048674,effectivebrlenIgrBrlens{all}_95%HPD={0.000001,2.417061},length_95%HPD={7.33464500e-02,2.17013800e+00},rateIgrBrlens{all}_mean=1.180395,length_median=8.07656200e-01],(1:999.0[&height_95%HPD={0.03362819698560093,29.790545000394115},prob=1.00000000e+00,height_median=2.00000002e-08,height_mean=1.07997974e-07,prob(percent)=100,effectivebrlenIgrBrlens{all}_mean=0.072939,rateIgrBrlens{all}_median=0.749990,length_95%HPD={8.68702500e-03,2.44834200e-01},rateIgrBrlens{all}_mean=1.133914,effectivebrlenIgrBrlens{all}_median=0.074148,length_median=8.76473200e-02,effectivebrlenIgrBrlens{all}_95%HPD={0.000000,0.136611},rateIgrBrlens{all}_95%HPD={0.000001,3.448884},length_mean=1.04959090e-01],2:999.0[&prob(percent)=100,height_95%HPD={0.03362819698560093,29.790545000394115},prob=1.00000000e+00,height_median=2.00000002e-08,height_mean=1.07997974e-07,length_mean=1.04959090e-01,effectivebrlenIgrBrlens{all}_median=0.031531,rateIgrBrlens{all}_95%HPD={0.000001,1.865388},effectivebrlenIgrBrlens{all}_mean=0.041251,rateIgrBrlens{all}_median=0.306616,length_95%HPD={8.68702500e-03,2.44834200e-01},rateIgrBrlens{all}_mean=0.581441,effectivebrlenIgrBrlens{all}_95%HPD={0.000000,0.114006},length_median=8.76473200e-02]):1664.0[&height_95%HPD={727.4417938175354,1324.1298466073106},prob=1.00000000e+00,height_median=8.76475600e-02,height_mean=1.04959198e-01,prob(percent)=100,effectivebrlenIgrBrlens{all}_mean=1.299271,rateIgrBrlens{all}_median=1.067682,length_95%HPD={2.36211500e-01,2.45948200e+00},rateIgrBrlens{all}_mean=1.173817,effectivebrlenIgrBrlens{all}_median=1.136417,length_median=1.03626600e+00,effectivebrlenIgrBrlens{all}_95%HPD={0.171611,2.762846},rateIgrBrlens{all}_95%HPD={0.372447,2.189815},length_mean=1.18592354e+00])[&height_mean=1.29088274e+00,height_median=1.13771740e+00,prob(percent)=100,height_95%HPD={2137.382439008327,3336.5882505152517},prob=1.00000000e+00,effectivebrlenIgrBrlens{all}_mean=1.000000,rateIgrBrlens{all}_median=inf,length_95%HPD={0.00000000e+00,0.00000000e+00},rateIgrBrlens{all}_mean=-nan,length_median=0.00000000e+00,effectivebrlenIgrBrlens{all}_95%HPD={1.000000,1.000000},effectivebrlenIgrBrlens{all}_median=1.000000,length_mean=0.00000000e+00,rateIgrBrlens{all}_95%HPD={inf,inf}];
END;
