# Supplementary material for: A test of Generalized Bayesian dating: A new linguistic dating method
Source: PLoS One. 2020 Aug 12;15(8):e0236522. doi: 10.1371/journal.pone.0236522 (PMC7423060; doi:10.1371/journal.pone.0236522)
Supplement: S2 File — Python code for extracting median tree lengths for each constraint, generation of consensus trees, RevBayes code for performing Gamma regression and linear regression, and Python code for predicting ages. Age annotated consensus tree files for all the families. (ZIP) [file pone.0236522.s002.zip › S2 Supporting Information/Consensus_Trees_Ages/Lengua-Mascoy.dendropy.con.tre]

#NEXUS

BEGIN TAXA;
    DIMENSIONS NTAX=4;
    TAXLABELS
        'LENGUA_2'
        'SANAPANA_ANGAITE'
        'SANAPANA_ENLHET'
        LENGUA
  ;
END;

BEGIN TREES;
        Translate
             1 'LENGUA_2',
             2 'SANAPANA_ANGAITE',
             3 'SANAPANA_ENLHET',
             4 LENGUA
             ;
    TREE 1 = [&R] (3:2091.0[&prob(percent)=100,height_95%HPD={0.0,0.0},prob=1.00000000e+00,height_median=0.00000000e+00,height_mean=4.83482202e-08,length_mean=7.08287728e-01,effectivebrlenIgrBrlens{all}_median=0.558519,rateIgrBrlens{all}_95%HPD={0.273092,2.179262},effectivebrlenIgrBrlens{all}_mean=0.733843,rateIgrBrlens{all}_median=1.015026,effectivebrlenIgrBrlens{all}_95%HPD={0.067542,1.866818},length_95%HPD={7.88002600e-02,1.80523100e+00},rateIgrBrlens{all}_mean=1.148973,length_median=5.47114500e-01],((1:1082.0[&height_mean=4.80779629e-08,prob(percent)=100,height_median=2.22044605e-16,height_95%HPD={1.4229412205758748e-07,0.40838912810133504},prob=1.00000000e+00,length_median=1.08252500e-01,effectivebrlenIgrBrlens{all}_95%HPD={0.000000,0.169893},length_mean=1.30785311e-01,effectivebrlenIgrBrlens{all}_median=0.055662,rateIgrBrlens{all}_95%HPD={0.000002,1.321561},effectivebrlenIgrBrlens{all}_mean=0.068310,rateIgrBrlens{all}_median=0.530561,length_95%HPD={1.10937900e-02,2.91556700e-01},rateIgrBrlens{all}_mean=0.603276],4:1082.0[&prob(percent)=100,height_95%HPD={1.4229412205758748e-07,0.40838912810133504},prob=1.00000000e+00,height_median=2.22044605e-16,height_mean=4.82588988e-08,length_mean=1.33994230e-01,length_95%HPD={1.42432700e-02,3.13323700e-01},rateIgrBrlens{all}_mean=1.470410,rateIgrBrlens{all}_median=1.130898,effectivebrlenIgrBrlens{all}_95%HPD={0.040018,0.281281},effectivebrlenIgrBrlens{all}_median=0.127656,length_median=1.09354400e-01,rateIgrBrlens{all}_95%HPD={0.202276,3.488835},effectivebrlenIgrBrlens{all}_mean=0.143931]):430.0[&height_mean=1.24208532e-01,prob(percent)=91,height_95%HPD={801.823482018587,1394.9835875793588},height_median=1.04144510e-01,prob=9.14678043e-01,length_median=1.23884400e-01,effectivebrlenIgrBrlens{all}_95%HPD={0.000000,0.324453},rateIgrBrlens{all}_mean=1.088787,length_mean=1.52950953e-01,effectivebrlenIgrBrlens{all}_median=0.109372,rateIgrBrlens{all}_95%HPD={0.000001,2.508855},effectivebrlenIgrBrlens{all}_mean=0.132775,rateIgrBrlens{all}_median=0.884925,length_95%HPD={5.38669000e-03,3.80053800e-01}],2:1512.0[&prob=1.00000000e+00,height_median=5.55111512e-17,height_mean=4.80113052e-08,prob(percent)=100,height_95%HPD={5.796777703216916e-08,0.295294056132932},length_95%HPD={5.86418500e-02,5.68453600e-01},rateIgrBrlens{all}_mean=0.928203,length_median=2.27740700e-01,effectivebrlenIgrBrlens{all}_95%HPD={0.019749,0.484379},rateIgrBrlens{all}_median=0.832968,length_mean=2.65344839e-01,effectivebrlenIgrBrlens{all}_median=0.185762,rateIgrBrlens{all}_95%HPD={0.083411,1.977045},effectivebrlenIgrBrlens{all}_mean=0.217469]):579.0[&height_mean=2.69275662e-01,prob(percent)=92,height_95%HPD={1246.255371035599,1810.704724240671},height_median=2.32339020e-01,prob=9.24676710e-01,length_median=3.25972300e-01,effectivebrlenIgrBrlens{all}_95%HPD={0.000000,1.436540},rateIgrBrlens{all}_mean=1.039938,length_mean=4.74786257e-01,effectivebrlenIgrBrlens{all}_median=0.310314,rateIgrBrlens{all}_95%HPD={0.000002,1.961121},effectivebrlenIgrBrlens{all}_mean=0.466309,rateIgrBrlens{all}_median=0.957023,length_95%HPD={2.28377600e-03,1.39599600e+00}])[&height_95%HPD={1760.6955721338684,2493.5470853235465},prob=1.00000000e+00,height_median=5.53238330e-01,height_mean=7.16337034e-01,prob(percent)=100,length_median=0.00000000e+00,effectivebrlenIgrBrlens{all}_95%HPD={1.000000,1.000000},rateIgrBrlens{all}_mean=-nan,length_mean=0.00000000e+00,effectivebrlenIgrBrlens{all}_median=1.000000,rateIgrBrlens{all}_95%HPD={inf,inf},effectivebrlenIgrBrlens{all}_mean=1.000000,rateIgrBrlens{all}_median=inf,length_95%HPD={0.00000000e+00,0.00000000e+00}];
END;
