# Supplementary material for: A test of Generalized Bayesian dating: A new linguistic dating method
Source: PLoS One. 2020 Aug 12;15(8):e0236522. doi: 10.1371/journal.pone.0236522 (PMC7423060; doi:10.1371/journal.pone.0236522)
Supplement: S2 File — Python code for extracting median tree lengths for each constraint, generation of consensus trees, RevBayes code for performing Gamma regression and linear regression, and Python code for predicting ages. Age annotated consensus tree files for all the families. (ZIP) [file pone.0236522.s002.zip › S2 Supporting Information/Consensus_Trees_Ages/Khoe-Kwadi.dendropy.con.tre]

#NEXUS

BEGIN TAXA;
    DIMENSIONS NTAX=10;
    TAXLABELS
        GWI
        GXANA
        KHOEKHOEGOWAB
        KHWE
        'MASARWA_TATI'
        NAMA
        'NAMA_2'
        NARON
        KXOE
        NARO
  ;
END;

BEGIN TREES;
        Translate
             1 GWI,
             2 GXANA,
             3 KHOEKHOEGOWAB,
             4 KHWE,
             5 'MASARWA_TATI',
             6 NAMA,
             7 'NAMA_2',
             8 NARON,
             9 KXOE,
             10 NARO
             ;
    TREE 1 = [&R] (((3:902.0[&height_mean=3.79958939e-08,height_median=3.00000000e-08,prob(percent)=100,height_95%HPD={0.04318884166200884,32.71632537610931},prob=1.00000000e+00,length_median=6.53721500e-02,effectivebrlenIgrBrlens{all}_95%HPD={0.019793,0.093743},length_mean=7.36587267e-02,effectivebrlenIgrBrlens{all}_median=0.054070,rateIgrBrlens{all}_95%HPD={0.104178,2.786726},effectivebrlenIgrBrlens{all}_mean=0.055591,rateIgrBrlens{all}_median=0.814403,rateIgrBrlens{all}_mean=1.074749,length_95%HPD={8.96051600e-03,1.58574100e-01}],7:902.0[&prob=1.00000000e+00,height_median=3.00000000e-08,height_mean=3.81084122e-08,prob(percent)=100,height_95%HPD={0.04318884166200884,32.71632537610931},length_95%HPD={8.66082600e-03,1.58574100e-01},rateIgrBrlens{all}_mean=2.350514,length_median=6.53113600e-02,effectivebrlenIgrBrlens{all}_95%HPD={0.072665,0.171176},length_mean=7.37004332e-02,effectivebrlenIgrBrlens{all}_median=0.116740,rateIgrBrlens{all}_95%HPD={0.453751,5.665361},rateIgrBrlens{all}_median=1.769066,effectivebrlenIgrBrlens{all}_mean=0.118762]):329.0[&height_mean=7.29710571e-02,height_median=6.49159400e-02,prob(percent)=99,height_95%HPD={631.702938425043,1232.1972001656711},prob=9.88668178e-01,length_median=5.80850600e-02,effectivebrlenIgrBrlens{all}_95%HPD={0.036785,0.141357},length_mean=6.80144460e-02,effectivebrlenIgrBrlens{all}_median=0.086500,rateIgrBrlens{all}_95%HPD={0.112166,6.444525},effectivebrlenIgrBrlens{all}_mean=0.087541,rateIgrBrlens{all}_median=1.457436,rateIgrBrlens{all}_mean=2.241907,length_95%HPD={3.47484000e-03,1.57544700e-01}],6:1231.0[&prob=1.00000000e+00,height_median=3.00000000e-08,height_mean=3.81192108e-08,prob(percent)=100,height_95%HPD={0.04318884166200884,32.71632537610931},length_95%HPD={3.34564800e-02,2.71360600e-01},rateIgrBrlens{all}_mean=0.179214,length_median=1.28920700e-01,effectivebrlenIgrBrlens{all}_95%HPD={0.000000,0.062367},length_mean=1.40679412e-01,effectivebrlenIgrBrlens{all}_median=0.016274,rateIgrBrlens{all}_95%HPD={0.000001,0.504718},rateIgrBrlens{all}_median=0.121681,effectivebrlenIgrBrlens{all}_mean=0.021865]):1021.0[&height_mean=1.41167223e-01,height_median=1.29412030e-01,prob(percent)=100,height_95%HPD={979.3220031612017,1559.0820338039603},prob=1.00000000e+00,length_median=2.78983200e-01,effectivebrlenIgrBrlens{all}_95%HPD={0.072850,0.557165},length_mean=2.95096978e-01,effectivebrlenIgrBrlens{all}_median=0.314378,rateIgrBrlens{all}_95%HPD={0.053830,3.105671},effectivebrlenIgrBrlens{all}_mean=0.315073,rateIgrBrlens{all}_median=1.062525,rateIgrBrlens{all}_mean=1.335536,length_95%HPD={6.09498500e-02,5.52159100e-01}],((((1:672.0[&prob=1.00000000e+00,height_median=3.50000000e-08,height_mean=3.83903213e-08,prob(percent)=100,height_95%HPD={0.047499080602177994,33.91994144526636},length_95%HPD={2.48670000e-03,8.20807900e-02},rateIgrBrlens{all}_mean=0.821724,rateIgrBrlens{all}_median=0.550737,length_median=2.83611900e-02,effectivebrlenIgrBrlens{all}_95%HPD={0.004292,0.029982},length_mean=3.43276431e-02,effectivebrlenIgrBrlens{all}_median=0.015794,rateIgrBrlens{all}_95%HPD={0.000002,2.336773},effectivebrlenIgrBrlens{all}_mean=0.016556],2:672.0[&height_95%HPD={0.047499080602177994,33.91994144526636},prob=1.00000000e+00,height_median=3.50000000e-08,height_mean=3.83903213e-08,prob(percent)=100,effectivebrlenIgrBrlens{all}_median=0.000711,effectivebrlenIgrBrlens{all}_mean=0.002361,rateIgrBrlens{all}_median=0.023787,rateIgrBrlens{all}_95%HPD={0.000001,0.386223},length_95%HPD={2.48670000e-03,8.20807900e-02},rateIgrBrlens{all}_mean=0.090270,length_median=2.83611900e-02,effectivebrlenIgrBrlens{all}_95%HPD={0.000000,0.009784},length_mean=3.43276431e-02]):598.0[&prob=1.00000000e+00,height_median=2.83611910e-02,height_mean=3.43276815e-02,prob(percent)=100,height_95%HPD={428.2596309874254,1020.6632650506722},length_95%HPD={1.50884400e-02,2.19715100e-01},rateIgrBrlens{all}_mean=2.693959,rateIgrBrlens{all}_median=2.042610,length_median=1.00865000e-01,effectivebrlenIgrBrlens{all}_95%HPD={0.135325,0.283612},length_mean=1.08961935e-01,effectivebrlenIgrBrlens{all}_median=0.206036,rateIgrBrlens{all}_95%HPD={0.509413,6.715159},effectivebrlenIgrBrlens{all}_mean=0.209436],(8:870.0[&height_mean=3.85931476e-08,prob(percent)=100,height_95%HPD={0.046656945753056386,33.68120276420418},prob=1.00000000e+00,height_median=3.40000000e-08,length_median=5.91318000e-02,effectivebrlenIgrBrlens{all}_95%HPD={0.128851,0.263570},length_mean=6.79339465e-02,effectivebrlenIgrBrlens{all}_median=0.193162,rateIgrBrlens{all}_mean=4.760170,rateIgrBrlens{all}_95%HPD={0.588473,13.143423},effectivebrlenIgrBrlens{all}_mean=0.195517,rateIgrBrlens{all}_median=3.279573,length_95%HPD={4.01461900e-03,1.51010300e-01}],10:870.0[&prob=1.00000000e+00,height_median=3.49999999e-08,height_mean=3.86860552e-08,height_95%HPD={0.04749908051842874,33.919941421652005},prob(percent)=100,length_95%HPD={4.01461900e-03,1.50854200e-01},rateIgrBrlens{all}_mean=0.129728,length_median=5.91938500e-02,effectivebrlenIgrBrlens{all}_95%HPD={0.000000,0.026098},length_mean=6.79250533e-02,effectivebrlenIgrBrlens{all}_median=0.004827,rateIgrBrlens{all}_95%HPD={0.000001,0.432611},effectivebrlenIgrBrlens{all}_mean=0.007865,rateIgrBrlens{all}_median=0.076959]):400.0[&height_mean=6.53801064e-02,prob(percent)=94,height_median=5.74257800e-02,height_95%HPD={602.809402882888,1204.081766122642},prob=9.40407946e-01,length_median=7.24309700e-02,effectivebrlenIgrBrlens{all}_95%HPD={0.000000,0.075013},length_mean=8.12117405e-02,effectivebrlenIgrBrlens{all}_median=0.037441,rateIgrBrlens{all}_95%HPD={0.000001,1.863701},effectivebrlenIgrBrlens{all}_mean=0.038864,rateIgrBrlens{all}_median=0.489800,length_95%HPD={2.94240300e-03,1.75509300e-01},rateIgrBrlens{all}_mean=0.698116]):357.0[&prob(percent)=100,height_95%HPD={1016.4817419224429,1594.7660686273211},prob=1.00000000e+00,height_median=1.35936390e-01,height_mean=1.45313792e-01,length_mean=5.74020665e-02,effectivebrlenIgrBrlens{all}_median=0.023372,rateIgrBrlens{all}_95%HPD={0.000001,2.436648},effectivebrlenIgrBrlens{all}_mean=0.027285,rateIgrBrlens{all}_median=0.415294,length_95%HPD={1.09942500e-03,1.43372200e-01},rateIgrBrlens{all}_mean=0.723768,effectivebrlenIgrBrlens{all}_95%HPD={0.000000,0.070740},length_median=4.65291500e-02],(4:1093.0[&height_95%HPD={0.04318884166200884,32.71632537610931},prob=1.00000000e+00,height_median=3.00000000e-08,height_mean=3.85612452e-08,prob(percent)=100,effectivebrlenIgrBrlens{all}_mean=0.022171,rateIgrBrlens{all}_median=0.179594,rateIgrBrlens{all}_95%HPD={0.000001,0.549689},length_95%HPD={1.76778900e-02,2.50571500e-01},rateIgrBrlens{all}_mean=0.225435,length_median=1.13016700e-01,effectivebrlenIgrBrlens{all}_95%HPD={0.000000,0.046128},length_mean=1.22712488e-01,effectivebrlenIgrBrlens{all}_median=0.020486],9:1093.0[&prob(percent)=100,height_95%HPD={0.04318884166200884,32.71632537610931},prob=1.00000000e+00,height_median=3.00000000e-08,height_mean=3.85787228e-08,length_mean=1.23899179e-01,effectivebrlenIgrBrlens{all}_median=0.124085,rateIgrBrlens{all}_95%HPD={0.176503,3.186450},effectivebrlenIgrBrlens{all}_mean=0.127194,rateIgrBrlens{all}_median=1.101265,length_95%HPD={1.81843700e-02,2.54119300e-01},rateIgrBrlens{all}_mean=1.405202,length_median=1.13665800e-01,effectivebrlenIgrBrlens{all}_95%HPD={0.074502,0.186199}]):535.0[&height_95%HPD={817.3740451697829,1408.9932061755464},prob=8.53219571e-01,height_median=1.03490000e-01,height_mean=1.12423141e-01,prob(percent)=85,effectivebrlenIgrBrlens{all}_mean=0.021838,rateIgrBrlens{all}_median=0.184284,rateIgrBrlens{all}_95%HPD={0.000001,0.831922},length_95%HPD={6.75590500e-04,2.17230500e-01},rateIgrBrlens{all}_mean=0.289077,length_median=8.54506700e-02,effectivebrlenIgrBrlens{all}_95%HPD={0.000000,0.060478},length_mean=9.62481478e-02,effectivebrlenIgrBrlens{all}_median=0.017294]):224.0[&prob=1.00000000e+00,height_median=1.95121110e-01,height_mean=2.08137492e-01,prob(percent)=100,height_95%HPD={1369.159492992907,1941.0424654853311},length_95%HPD={1.25633300e-04,1.84484300e-01},rateIgrBrlens{all}_mean=0.337224,length_median=5.40048300e-02,effectivebrlenIgrBrlens{all}_95%HPD={0.000000,0.067918},length_mean=6.93701555e-02,effectivebrlenIgrBrlens{all}_median=0.008729,rateIgrBrlens{all}_95%HPD={0.000001,1.161714},effectivebrlenIgrBrlens{all}_mean=0.018448,rateIgrBrlens{all}_median=0.144936],5:1852.0[&height_95%HPD={0.04318884166200884,32.71632537610931},prob=1.00000000e+00,height_median=3.00000000e-08,height_mean=3.81393414e-08,prob(percent)=100,effectivebrlenIgrBrlens{all}_mean=0.272505,rateIgrBrlens{all}_median=1.027477,rateIgrBrlens{all}_95%HPD={0.305831,1.951118},length_95%HPD={1.13703900e-01,5.05238100e-01},rateIgrBrlens{all}_mean=1.079068,length_median=2.64597000e-01,effectivebrlenIgrBrlens{all}_95%HPD={0.161181,0.391423},length_mean=2.85932436e-01,effectivebrlenIgrBrlens{all}_median=0.268585]):400.0[&prob=8.42820957e-01,height_median=2.50066340e-01,height_mean=2.66565898e-01,prob(percent)=84,height_95%HPD={1559.3167764631303,2175.297833718697},length_95%HPD={2.83787500e-03,4.11008700e-01},rateIgrBrlens{all}_mean=1.076024,length_median=1.73104600e-01,effectivebrlenIgrBrlens{all}_95%HPD={0.000000,0.380819},length_mean=1.91313345e-01,effectivebrlenIgrBrlens{all}_median=0.148348,rateIgrBrlens{all}_95%HPD={0.000001,2.768559},effectivebrlenIgrBrlens{all}_mean=0.165232,rateIgrBrlens{all}_median=0.776730])[&prob(percent)=100,height_95%HPD={1859.6025314185986,2699.73913629591},prob=1.00000000e+00,height_median=4.28064900e-01,height_mean=4.49661713e-01,length_95%HPD={0.00000000e+00,0.00000000e+00},rateIgrBrlens{all}_mean=-nan,rateIgrBrlens{all}_median=inf,length_median=0.00000000e+00,effectivebrlenIgrBrlens{all}_95%HPD={1.000000,1.000000},length_mean=0.00000000e+00,effectivebrlenIgrBrlens{all}_median=1.000000,rateIgrBrlens{all}_95%HPD={inf,inf},effectivebrlenIgrBrlens{all}_mean=1.000000];
END;
