# Supplementary material for: A test of Generalized Bayesian dating: A new linguistic dating method
Source: PLoS One. 2020 Aug 12;15(8):e0236522. doi: 10.1371/journal.pone.0236522 (PMC7423060; doi:10.1371/journal.pone.0236522)
Supplement: S2 File — Python code for extracting median tree lengths for each constraint, generation of consensus trees, RevBayes code for performing Gamma regression and linear regression, and Python code for predicting ages. Age annotated consensus tree files for all the families. (ZIP) [file pone.0236522.s002.zip › S2 Supporting Information/Consensus_Trees_Ages/Yanomamic.dendropy.con.tre]

#NEXUS

BEGIN TAXA;
    DIMENSIONS NTAX=9;
    TAXLABELS
        NINAM
        SANIMA
        SHIRISHANA
        'YANAM_2'
        YANOMAM
        YANOMAME
        YANOMAMI
        SANUMA
        YANAM
  ;
END;

BEGIN TREES;
        Translate
             1 NINAM,
             2 SANIMA,
             3 SHIRISHANA,
             4 'YANAM_2',
             5 YANOMAM,
             6 YANOMAME,
             7 YANOMAMI,
             8 SANUMA,
             9 YANAM
             ;
    TREE 1 = [&R] ((((1:797.0[&height_mean=4.11759365e-08,prob(percent)=100,height_95%HPD={0.029603482966422116,34.12976274547331},prob=1.00000000e+00,height_median=3.60000000e-08,length_median=4.60579300e-02,effectivebrlenIgrBrlens{all}_95%HPD={0.000000,0.016493},length_mean=5.62225887e-02,effectivebrlenIgrBrlens{all}_median=0.000968,rateIgrBrlens{all}_95%HPD={0.000001,0.314804},rateIgrBrlens{all}_mean=0.077241,effectivebrlenIgrBrlens{all}_mean=0.003720,rateIgrBrlens{all}_median=0.019540,length_95%HPD={3.83772200e-03,1.37838900e-01}],3:797.0[&prob=1.00000000e+00,height_median=3.60000000e-08,height_mean=4.11759365e-08,prob(percent)=100,height_95%HPD={0.029603482966422116,34.12976274547331},length_95%HPD={3.83772200e-03,1.37838900e-01},length_median=4.60579300e-02,effectivebrlenIgrBrlens{all}_median=0.083792,rateIgrBrlens{all}_95%HPD={0.201690,7.504911},length_mean=5.62225887e-02,effectivebrlenIgrBrlens{all}_mean=0.087356,effectivebrlenIgrBrlens{all}_95%HPD={0.042029,0.139125},rateIgrBrlens{all}_median=1.825316,rateIgrBrlens{all}_mean=2.681873]):734.0[&prob=1.00000000e+00,height_95%HPD={531.5281449874988,1134.949013392061},height_mean=5.62226299e-02,prob(percent)=100,height_median=4.60579400e-02,effectivebrlenIgrBrlens{all}_mean=0.276500,rateIgrBrlens{all}_median=1.788703,length_95%HPD={1.00110400e-02,3.32821900e-01},rateIgrBrlens{all}_mean=2.840773,rateIgrBrlens{all}_95%HPD={0.273687,7.468050},length_mean=1.58814254e-01,length_median=1.46198500e-01,effectivebrlenIgrBrlens{all}_95%HPD={0.120644,0.459765},effectivebrlenIgrBrlens{all}_median=0.262316],(4:1152.0[&prob=1.00000000e+00,height_median=3.00000000e-08,height_mean=4.13201173e-08,prob(percent)=100,height_95%HPD={0.04318884166200884,32.71632537610931},length_95%HPD={1.16715500e-02,3.02303600e-01},rateIgrBrlens{all}_mean=0.271307,length_median=1.30492100e-01,effectivebrlenIgrBrlens{all}_95%HPD={0.000000,0.098518},length_mean=1.44676814e-01,effectivebrlenIgrBrlens{all}_median=0.026686,rateIgrBrlens{all}_95%HPD={0.000001,0.800542},rateIgrBrlens{all}_median=0.188862,effectivebrlenIgrBrlens{all}_mean=0.034474],9:1152.0[&height_95%HPD={0.04318884166200884,32.71632537610931},prob=1.00000000e+00,height_median=3.00000000e-08,height_mean=4.09758166e-08,prob(percent)=100,effectivebrlenIgrBrlens{all}_mean=0.334963,rateIgrBrlens{all}_median=2.447112,length_95%HPD={1.22425800e-02,3.11467400e-01},rateIgrBrlens{all}_mean=3.477950,effectivebrlenIgrBrlens{all}_median=0.321707,length_median=1.31959600e-01,effectivebrlenIgrBrlens{all}_95%HPD={0.174952,0.517369},rateIgrBrlens{all}_95%HPD={0.485804,9.391016},length_mean=1.46897832e-01]):380.0[&prob=7.02972937e-01,height_median=1.13661530e-01,height_mean=1.25610023e-01,prob(percent)=70,height_95%HPD={892.6917059550333,1480.8445953585247},length_95%HPD={4.64258000e-04,2.63289800e-01},rateIgrBrlens{all}_mean=0.616781,length_median=9.43304100e-02,effectivebrlenIgrBrlens{all}_95%HPD={0.000000,0.138053},length_mean=1.10939175e-01,effectivebrlenIgrBrlens{all}_median=0.040760,rateIgrBrlens{all}_median=0.380457,rateIgrBrlens{all}_95%HPD={0.000001,1.747456},effectivebrlenIgrBrlens{all}_mean=0.050080]):518.0[&height_median=2.16275870e-01,height_mean=2.32482999e-01,prob(percent)=100,height_95%HPD={1270.2343139985005,1836.5435163844652},prob=9.99600053e-01,length_median=1.61509500e-01,effectivebrlenIgrBrlens{all}_95%HPD={0.082068,0.433361},length_mean=1.77851247e-01,effectivebrlenIgrBrlens{all}_median=0.230615,rateIgrBrlens{all}_95%HPD={0.239151,5.528631},rateIgrBrlens{all}_mean=2.142717,effectivebrlenIgrBrlens{all}_mean=0.245188,rateIgrBrlens{all}_median=1.427196,length_95%HPD={8.97959600e-03,3.75559000e-01}],(5:1350.0[&prob(percent)=100,height_95%HPD={0.04318884166200884,32.71632537610931},prob=1.00000000e+00,height_median=3.00000000e-08,height_mean=4.09461405e-08,length_mean=1.61320811e-01,effectivebrlenIgrBrlens{all}_median=0.080458,rateIgrBrlens{all}_95%HPD={0.000018,2.513813},effectivebrlenIgrBrlens{all}_mean=0.082924,rateIgrBrlens{all}_median=0.519773,length_95%HPD={1.21387000e-02,3.35003900e-01},rateIgrBrlens{all}_mean=0.868508,effectivebrlenIgrBrlens{all}_95%HPD={0.016189,0.157326},length_median=1.48171500e-01],(6:1009.0[&height_95%HPD={0.04407166902756879,32.96613760463682},prob=1.00000000e+00,height_median=3.10000000e-08,height_mean=4.15173310e-08,prob(percent)=100,effectivebrlenIgrBrlens{all}_mean=0.011659,rateIgrBrlens{all}_median=0.064508,length_95%HPD={7.37349100e-03,2.15019100e-01},rateIgrBrlens{all}_mean=0.134723,length_median=8.16578600e-02,effectivebrlenIgrBrlens{all}_95%HPD={0.000000,0.042839},effectivebrlenIgrBrlens{all}_median=0.005636,length_mean=9.48965166e-02,rateIgrBrlens{all}_95%HPD={0.000001,0.488337}],7:1010.0[&prob(percent)=100,height_95%HPD={0.04318884166200884,32.71632537610931},prob=1.00000000e+00,height_median=3.00000000e-08,height_mean=4.15902680e-08,length_mean=1.20642053e-01,effectivebrlenIgrBrlens{all}_median=0.271338,rateIgrBrlens{all}_95%HPD={0.409721,10.994245},effectivebrlenIgrBrlens{all}_mean=0.281668,rateIgrBrlens{all}_median=2.776412,length_95%HPD={6.67885200e-03,2.88940800e-01},rateIgrBrlens{all}_mean=3.990117,length_median=9.92263000e-02,effectivebrlenIgrBrlens{all}_95%HPD={0.153059,0.421895}]):340.0[&height_95%HPD={741.2790061236936,1337.597583781259},prob=6.80175977e-01,height_median=7.68473500e-02,height_mean=8.90973218e-02,prob(percent)=68,effectivebrlenIgrBrlens{all}_mean=0.044774,rateIgrBrlens{all}_median=0.415384,length_95%HPD={1.13779700e-03,2.34896300e-01},rateIgrBrlens{all}_mean=0.666705,length_median=8.48091800e-02,effectivebrlenIgrBrlens{all}_95%HPD={0.000000,0.101977},effectivebrlenIgrBrlens{all}_median=0.041152,length_mean=1.00676414e-01,rateIgrBrlens{all}_95%HPD={0.000001,2.059041}]):700.0[&prob=1.00000000e+00,height_median=1.76117270e-01,height_mean=1.91173156e-01,prob(percent)=100,height_95%HPD={1092.7182676908421,1666.6218588575166},length_95%HPD={1.74564200e-02,4.58598300e-01},rateIgrBrlens{all}_mean=0.648901,length_median=2.00019800e-01,effectivebrlenIgrBrlens{all}_95%HPD={0.000000,0.231674},length_mean=2.19127016e-01,effectivebrlenIgrBrlens{all}_median=0.099088,rateIgrBrlens{all}_95%HPD={0.000007,1.558242},effectivebrlenIgrBrlens{all}_mean=0.109790,rateIgrBrlens{all}_median=0.494111]):309.0[&height_mean=4.10310214e-01,prob(percent)=100,height_median=3.87455163e-01,height_95%HPD={1730.1771540550187,2440.3376062240504},prob=1.00000000e+00,length_median=8.97291000e-02,effectivebrlenIgrBrlens{all}_95%HPD={0.000000,0.226649},length_mean=1.15881098e-01,effectivebrlenIgrBrlens{all}_median=0.037622,rateIgrBrlens{all}_95%HPD={0.000001,2.478014},effectivebrlenIgrBrlens{all}_mean=0.066787,rateIgrBrlens{all}_median=0.362695,rateIgrBrlens{all}_mean=0.755532,length_95%HPD={1.41200600e-03,3.06420000e-01}],(2:1070.0[&prob(percent)=100,height_95%HPD={0.04318884166200884,32.71632537610931},prob=1.00000000e+00,height_median=3.00000000e-08,height_mean=4.11580323e-08,length_mean=1.26057516e-01,effectivebrlenIgrBrlens{all}_median=0.010077,rateIgrBrlens{all}_95%HPD={0.000001,0.582382},effectivebrlenIgrBrlens{all}_mean=0.018693,rateIgrBrlens{all}_median=0.088583,length_95%HPD={1.19621400e-02,2.93191000e-01},rateIgrBrlens{all}_mean=0.162624,length_median=1.06563800e-01,effectivebrlenIgrBrlens{all}_95%HPD={0.000000,0.065667}],8:1070.0[&height_mean=4.10767098e-08,prob(percent)=100,height_median=3.00000000e-08,height_95%HPD={0.04318884166200884,32.71632537610931},prob=1.00000000e+00,length_median=1.06563800e-01,effectivebrlenIgrBrlens{all}_95%HPD={0.098088,0.315396},length_mean=1.26398908e-01,effectivebrlenIgrBrlens{all}_median=0.189899,rateIgrBrlens{all}_95%HPD={0.246657,6.765756},effectivebrlenIgrBrlens{all}_mean=0.198929,rateIgrBrlens{all}_median=1.779613,length_95%HPD={1.19621400e-02,2.93811400e-01},rateIgrBrlens{all}_mean=2.503044]):1289.0[&prob(percent)=100,height_95%HPD={794.0393156221838,1387.6678571343},prob=9.97467004e-01,height_median=1.06341420e-01,height_mean=1.25397136e-01,length_mean=4.01159152e-01,effectivebrlenIgrBrlens{all}_median=0.235543,rateIgrBrlens{all}_95%HPD={0.056917,1.429748},effectivebrlenIgrBrlens{all}_mean=0.246142,rateIgrBrlens{all}_median=0.620182,length_95%HPD={1.08896400e-01,7.41642000e-01},rateIgrBrlens{all}_mean=0.693512,length_median=3.75777500e-01,effectivebrlenIgrBrlens{all}_95%HPD={0.035955,0.472564}])[&prob=1.00000000e+00,height_median=4.98768070e-01,height_mean=5.26551230e-01,prob(percent)=100,height_95%HPD={1926.4267611231612,2847.3428712865743},length_mean=0.00000000e+00,effectivebrlenIgrBrlens{all}_median=1.000000,rateIgrBrlens{all}_95%HPD={inf,inf},effectivebrlenIgrBrlens{all}_mean=1.000000,rateIgrBrlens{all}_median=inf,length_95%HPD={0.00000000e+00,0.00000000e+00},rateIgrBrlens{all}_mean=-nan,length_median=0.00000000e+00,effectivebrlenIgrBrlens{all}_95%HPD={1.000000,1.000000}];
END;
