# Supplementary material for: A test of Generalized Bayesian dating: A new linguistic dating method
Source: PLoS One. 2020 Aug 12;15(8):e0236522. doi: 10.1371/journal.pone.0236522 (PMC7423060; doi:10.1371/journal.pone.0236522)
Supplement: S2 File — Python code for extracting median tree lengths for each constraint, generation of consensus trees, RevBayes code for performing Gamma regression and linear regression, and Python code for predicting ages. Age annotated consensus tree files for all the families. (ZIP) [file pone.0236522.s002.zip › S2 Supporting Information/Consensus_Trees_Ages/Atlantic-Congo.dendropy.con.tre]

#NEXUS

BEGIN TAXA;
    DIMENSIONS NTAX=265;
    TAXLABELS
        'BALI_NIGERIA'
        GOUNDO
        BURAK
        DOOHWAAYAAYO
        FALI
        KARANG
        'KWA_NIGERIA'
        LONGTO
        MBUM
        MOMI
        PANGSENG
        'YAG_DII'
        'SAMBA_LEKO'
        TULA
        YANDANG
        MBULE
        BABUNGO
        VIYA
        DIRIKU
        'YAKA_yaf'
        WANDJI
        MPUONO
        BABONG
        BAKUERI
        BANKON
        KOL
        NGBINDA
        HLUBI
        'DENYA_BITIEKU'
        FWE
        KILUBA
        'KWANGA_1'
        SHIYEYI
        ABUA
        ANAANG
        BAKPINKA
        OKOBO
        EFAI
        ETEBI
        ENWANG
        IBUORO
        KIONG
        UBAGHARA
        LEYIGHA
        NKUKOLI
        OBOLO
        'OLULUMO_IKOM'
        ARIGIDI
        IGALA
        YORUBA
        AUCHI
        'DEGEMA_2'
        EHUEUN
        EPIE
        IKPESHI
        OKPAMHERI
        URHOBO
        UHAMI
        BANGANDU
        'GBAYA_MBODOMO'
        NGBAKA
        'BULI_GHANA'
        PAASAAL
        BOMU
        DYAN
        'SENOUFO_TAGWANA'
        PANA
        KOROMFE
        'KULANGO_BOUNA'
        LORHON
        VIEMO
        IDOMA
        IGEDE
        EKPEYE
        'IGBO_ONITSHA'
        HONE
        IZORA
        CICIPU
        CISHINGINI
        DUKA
        ROR
        'LARU_NIGERIA'
        PONGU
        RESHE
        TSUVADI
        BAKWE
        KLAO
        KRUMAN
        ANII
        ADIOUKROU
        AHANTE
        AHLO
        ANIMERE
        AVIKAM
        DANGME
        DWANG
        IKPANA
        LIKPE
        SIDEME
        TEGBO
        'TWI_ASANTE'
        'BAGA_MADURI'
        MANSOANKA
        MMANI
        'FULFULDE_ADAMAWA'
        BIAFADA
        'FULFULDE_MAASINA'
        FULFULDE
        FULA
        LEHAR
        'NDUT_FALOR'
        SAFEN
        'SERER_SINE'
        'WOLOF_GAMBIAN'
        GADE
        GBARI
        IGBIRRA
        NUPE
        AKE
        IDU
        CARA
        NDUN
        GANANG
        FYEM
        HASHA
        HYAM
        TAHOSS
        JILI
        KULU
        KUTEB
        TAPSHIN
        LUFU
        RUKUL
        TESU
        TORO
        YUKUBEN
        'MONO_CONGO'
        'BANDA_YANGERE'
        MA
        MONDO
        GEME
        KPATILI
        NGBUGU
        NGBANDI
        LONGUDA
        TUPURI
        AKUNNU
        NSENGA
        BANGALA
        CHINGONI
        BUNGU
        NYUNGWE
        LEGA
        ISANZU
        SHONA
        KIMATENGO
        KINDAMBA
        MBUGWE
        BIJOGO
        GOKANA
        TEE
        ORING
        BAATONUM
        'EASTERN_KARABORO'
        'MAMARA_SENOUFO'
        NATIORO
        'SENUFO_SICITE'
        GREBO
        ADANGBE
        AJAGBE
        LARTEH
        FONGBE
        BALANTA
        BANDIAL
        'DIOLA_KASA'
        KERAK
        JOLA
        'MANJACA_COSTA_DE_BAIXO'
        ANIB
        MADA
        NINKA
        TYAP
        BAI
        ESAN
        KISI
        'BAINOUNK_GUJAHER'
        'EAST_LIMBA'
        KRIM
        SHERBRO
        BUA
        DONG
        NALU
        BASARI
        BEDIK
        DAY
        NAKI
        BUBE
        'DIDA_LAKOTA'
        'BETE_DALOA'
        AKPAFU
        MUNDANG
        'BATU_ANWE'
        BOKI
        ESIMBI
        LOPA
        ATTIE
        SHALL
        GALKE
        AMASI
        'AMBELE_2'
        'DE_WUNGTSE'
        'B25_KOTA_2'
        BANKALA
        TUNEN
        'C24_KOYO_ZWE'
        NONI
        'LOKELE_YEPOLOMA'
        'HAUT_KENYANG'
        IPULO
        'KONJA_NDUNG'
        LABIR
        'LENGOLA_2'
        MBE
        MUNDANI
        NDEMLI
        NIZAA
        'TIV_2'
        'TUKI_2'
        TWUMWU
        'DIDA_YOCOBOUE'
        'SENUFO_CEBAARA'
        'BAN_OGOI'
        NYALI
        'SAMBA_DAGA'
        OGBRONUAGUM
        GBEYA
        'KARA_BODOE'
        MANZA
        EGA
        'NGBAKA_PENDI'
        KALI
        KO
        BURU
        MBRE
        NYABWA
        AYERE
        'A51_BAFIA_TUMI_TINGON'
        'A72a_EWONDO'
        BILE
        LELA
        IMPFONDO
        BENDEGHE
        EKPARABONG
        YANGKAM
        SEKIYANI
        'BON_GULA'
        'CINDA_1'
        KPAN
        BADA
        PE
        NEYO
        GBI
        'ENYA_KIBOMBO'
        'GBAYA_BOZOUM'
        CEFO
  ;
END;

BEGIN TREES;
        Translate
             1 'BALI_NIGERIA',
             2 GOUNDO,
             3 BURAK,
             4 DOOHWAAYAAYO,
             5 FALI,
             6 KARANG,
             7 'KWA_NIGERIA',
             8 LONGTO,
             9 MBUM,
             10 MOMI,
             11 PANGSENG,
             12 'YAG_DII',
             13 'SAMBA_LEKO',
             14 TULA,
             15 YANDANG,
             16 MBULE,
             17 BABUNGO,
             18 VIYA,
             19 DIRIKU,
             20 'YAKA_yaf',
             21 WANDJI,
             22 MPUONO,
             23 BABONG,
             24 BAKUERI,
             25 BANKON,
             26 KOL,
             27 NGBINDA,
             28 HLUBI,
             29 'DENYA_BITIEKU',
             30 FWE,
             31 KILUBA,
             32 'KWANGA_1',
             33 SHIYEYI,
             34 ABUA,
             35 ANAANG,
             36 BAKPINKA,
             37 OKOBO,
             38 EFAI,
             39 ETEBI,
             40 ENWANG,
             41 IBUORO,
             42 KIONG,
             43 UBAGHARA,
             44 LEYIGHA,
             45 NKUKOLI,
             46 OBOLO,
             47 'OLULUMO_IKOM',
             48 ARIGIDI,
             49 IGALA,
             50 YORUBA,
             51 AUCHI,
             52 'DEGEMA_2',
             53 EHUEUN,
             54 EPIE,
             55 IKPESHI,
             56 OKPAMHERI,
             57 URHOBO,
             58 UHAMI,
             59 BANGANDU,
             60 'GBAYA_MBODOMO',
             61 NGBAKA,
             62 'BULI_GHANA',
             63 PAASAAL,
             64 BOMU,
             65 DYAN,
             66 'SENOUFO_TAGWANA',
             67 PANA,
             68 KOROMFE,
             69 'KULANGO_BOUNA',
             70 LORHON,
             71 VIEMO,
             72 IDOMA,
             73 IGEDE,
             74 EKPEYE,
             75 'IGBO_ONITSHA',
             76 HONE,
             77 IZORA,
             78 CICIPU,
             79 CISHINGINI,
             80 DUKA,
             81 ROR,
             82 'LARU_NIGERIA',
             83 PONGU,
             84 RESHE,
             85 TSUVADI,
             86 BAKWE,
             87 KLAO,
             88 KRUMAN,
             89 ANII,
             90 ADIOUKROU,
             91 AHANTE,
             92 AHLO,
             93 ANIMERE,
             94 AVIKAM,
             95 DANGME,
             96 DWANG,
             97 IKPANA,
             98 LIKPE,
             99 SIDEME,
             100 TEGBO,
             101 'TWI_ASANTE',
             102 'BAGA_MADURI',
             103 MANSOANKA,
             104 MMANI,
             105 'FULFULDE_ADAMAWA',
             106 BIAFADA,
             107 'FULFULDE_MAASINA',
             108 FULFULDE,
             109 FULA,
             110 LEHAR,
             111 'NDUT_FALOR',
             112 SAFEN,
             113 'SERER_SINE',
             114 'WOLOF_GAMBIAN',
             115 GADE,
             116 GBARI,
             117 IGBIRRA,
             118 NUPE,
             119 AKE,
             120 IDU,
             121 CARA,
             122 NDUN,
             123 GANANG,
             124 FYEM,
             125 HASHA,
             126 HYAM,
             127 TAHOSS,
             128 JILI,
             129 KULU,
             130 KUTEB,
             131 TAPSHIN,
             132 LUFU,
             133 RUKUL,
             134 TESU,
             135 TORO,
             136 YUKUBEN,
             137 'MONO_CONGO',
             138 'BANDA_YANGERE',
             139 MA,
             140 MONDO,
             141 GEME,
             142 KPATILI,
             143 NGBUGU,
             144 NGBANDI,
             145 LONGUDA,
             146 TUPURI,
             147 AKUNNU,
             148 NSENGA,
             149 BANGALA,
             150 CHINGONI,
             151 BUNGU,
             152 NYUNGWE,
             153 LEGA,
             154 ISANZU,
             155 SHONA,
             156 KIMATENGO,
             157 KINDAMBA,
             158 MBUGWE,
             159 BIJOGO,
             160 GOKANA,
             161 TEE,
             162 ORING,
             163 BAATONUM,
             164 'EASTERN_KARABORO',
             165 'MAMARA_SENOUFO',
             166 NATIORO,
             167 'SENUFO_SICITE',
             168 GREBO,
             169 ADANGBE,
             170 AJAGBE,
             171 LARTEH,
             172 FONGBE,
             173 BALANTA,
             174 BANDIAL,
             175 'DIOLA_KASA',
             176 KERAK,
             177 JOLA,
             178 'MANJACA_COSTA_DE_BAIXO',
             179 ANIB,
             180 MADA,
             181 NINKA,
             182 TYAP,
             183 BAI,
             184 ESAN,
             185 KISI,
             186 'BAINOUNK_GUJAHER',
             187 'EAST_LIMBA',
             188 KRIM,
             189 SHERBRO,
             190 BUA,
             191 DONG,
             192 NALU,
             193 BASARI,
             194 BEDIK,
             195 DAY,
             196 NAKI,
             197 BUBE,
             198 'DIDA_LAKOTA',
             199 'BETE_DALOA',
             200 AKPAFU,
             201 MUNDANG,
             202 'BATU_ANWE',
             203 BOKI,
             204 ESIMBI,
             205 LOPA,
             206 ATTIE,
             207 SHALL,
             208 GALKE,
             209 AMASI,
             210 'AMBELE_2',
             211 'DE_WUNGTSE',
             212 'B25_KOTA_2',
             213 BANKALA,
             214 TUNEN,
             215 'C24_KOYO_ZWE',
             216 NONI,
             217 'LOKELE_YEPOLOMA',
             218 'HAUT_KENYANG',
             219 IPULO,
             220 'KONJA_NDUNG',
             221 LABIR,
             222 'LENGOLA_2',
             223 MBE,
             224 MUNDANI,
             225 NDEMLI,
             226 NIZAA,
             227 'TIV_2',
             228 'TUKI_2',
             229 TWUMWU,
             230 'DIDA_YOCOBOUE',
             231 'SENUFO_CEBAARA',
             232 'BAN_OGOI',
             233 NYALI,
             234 'SAMBA_DAGA',
             235 OGBRONUAGUM,
             236 GBEYA,
             237 'KARA_BODOE',
             238 MANZA,
             239 EGA,
             240 'NGBAKA_PENDI',
             241 KALI,
             242 KO,
             243 BURU,
             244 MBRE,
             245 NYABWA,
             246 AYERE,
             247 'A51_BAFIA_TUMI_TINGON',
             248 'A72a_EWONDO',
             249 BILE,
             250 LELA,
             251 IMPFONDO,
             252 BENDEGHE,
             253 EKPARABONG,
             254 YANGKAM,
             255 SEKIYANI,
             256 'BON_GULA',
             257 'CINDA_1',
             258 KPAN,
             259 BADA,
             260 PE,
             261 NEYO,
             262 GBI,
             263 'ENYA_KIBOMBO',
             264 'GBAYA_BOZOUM',
             265 CEFO
             ;
    TREE 1 = [&R] ((((((((105:573.0[&prob=1.00000000e+00,height_mean=5.07586384e-08,height_median=5.05000000e-08,prob(percent)=100,height_95%HPD={0.059558504698480244,36.938998944983915},length_95%HPD={8.13407900e-03,3.00660800e-02},length_median=1.79856600e-02,rateIgrBrlens{all}_95%HPD={0.587785,2.136995},rateIgrBrlens{all}_median=1.219873,length_mean=1.84992986e-02,effectivebrlenIgrBrlens{all}_median=0.021792,effectivebrlenIgrBrlens{all}_95%HPD={0.013856,0.030769},rateIgrBrlens{all}_mean=1.301631,effectivebrlenIgrBrlens{all}_mean=0.022066],109:573.0[&height_median=5.05000000e-08,height_mean=5.07583762e-08,height_95%HPD={0.059558504698480244,36.938998944983915},prob=1.00000000e+00,prob(percent)=100,rateIgrBrlens{all}_mean=0.824967,effectivebrlenIgrBrlens{all}_median=0.013784,length_median=1.79856600e-02,effectivebrlenIgrBrlens{all}_95%HPD={0.007102,0.021254},effectivebrlenIgrBrlens{all}_mean=0.014078,length_95%HPD={8.13407900e-03,3.00660800e-02},rateIgrBrlens{all}_median=0.764103,rateIgrBrlens{all}_95%HPD={0.325338,1.418908},length_mean=1.84982527e-02]):194.0[&height_mean=1.84886598e-02,height_median=1.79844182e-02,prob(percent)=100,height_95%HPD={325.2327860172575,900.2826178585979},prob=9.99622231e-01,rateIgrBrlens{all}_mean=1.219521,rateIgrBrlens{all}_median=1.052931,rateIgrBrlens{all}_95%HPD={0.307872,2.476124},length_mean=1.51452038e-02,effectivebrlenIgrBrlens{all}_mean=0.015525,effectivebrlenIgrBrlens{all}_median=0.015397,effectivebrlenIgrBrlens{all}_95%HPD={0.006862,0.024703},length_median=1.45594100e-02,length_95%HPD={3.88347600e-03,2.75948600e-02}],108:767.0[&height_median=5.07000000e-08,height_95%HPD={0.0597039559220919,36.97286312319616},prob=1.00000000e+00,height_mean=5.07641212e-08,prob(percent)=100,effectivebrlenIgrBrlens{all}_mean=0.032220,rateIgrBrlens{all}_mean=1.027070,length_mean=3.28065452e-02,length_95%HPD={1.93387100e-02,4.68123100e-02},effectivebrlenIgrBrlens{all}_95%HPD={0.023427,0.042454},length_median=3.21004200e-02,rateIgrBrlens{all}_95%HPD={0.498793,1.543767},effectivebrlenIgrBrlens{all}_median=0.032003,rateIgrBrlens{all}_median=0.986960]):137.0[&height_mean=3.17029767e-02,prob(percent)=65,height_median=3.11766909e-02,height_95%HPD={504.60034981283115,1106.2150787781222},prob=6.52652163e-01,length_median=1.02802700e-02,effectivebrlenIgrBrlens{all}_95%HPD={0.000843,0.022324},length_mean=1.10788909e-02,effectivebrlenIgrBrlens{all}_median=0.012031,rateIgrBrlens{all}_95%HPD={0.004727,3.167698},effectivebrlenIgrBrlens{all}_mean=0.012254,rateIgrBrlens{all}_median=1.102308,length_95%HPD={8.32671500e-04,2.17727900e-02},rateIgrBrlens{all}_mean=1.389005],107:904.0[&height_mean=5.07845159e-08,prob(percent)=100,height_median=5.08000000e-08,height_95%HPD={0.05977659913708791,36.98975674455497},prob=1.00000000e+00,length_median=3.87423800e-02,effectivebrlenIgrBrlens{all}_95%HPD={0.020318,0.046718},length_mean=3.90789920e-02,effectivebrlenIgrBrlens{all}_median=0.033935,rateIgrBrlens{all}_95%HPD={0.388327,1.581343},effectivebrlenIgrBrlens{all}_mean=0.033950,rateIgrBrlens{all}_median=0.865670,length_95%HPD={2.15717100e-02,5.58499800e-02},rateIgrBrlens{all}_mean=0.929453]):429.0[&prob(percent)=100,height_95%HPD={633.8430650648614,1234.2592249553659},prob=1.00000000e+00,height_median=4.14776760e-02,height_mean=4.18283919e-02,length_mean=1.13419556e-01,effectivebrlenIgrBrlens{all}_median=0.123606,rateIgrBrlens{all}_95%HPD={0.836177,1.419968},effectivebrlenIgrBrlens{all}_mean=0.124350,rateIgrBrlens{all}_median=1.092464,length_95%HPD={8.19118500e-02,1.44433800e-01},rateIgrBrlens{all}_mean=1.106676,length_median=1.13460100e-01,effectivebrlenIgrBrlens{all}_95%HPD={0.090367,0.159499}],113:1333.0[&prob(percent)=100,height_95%HPD={0.05992172152017773,37.02346749723379},prob=1.00000000e+00,height_median=5.10000000e-08,height_mean=5.10761109e-08,length_mean=1.55247897e-01,effectivebrlenIgrBrlens{all}_95%HPD={0.174486,0.273924},rateIgrBrlens{all}_95%HPD={1.170419,1.787119},effectivebrlenIgrBrlens{all}_median=0.223053,length_95%HPD={1.26230500e-01,1.84388400e-01},rateIgrBrlens{all}_mean=1.450719,rateIgrBrlens{all}_median=1.431490,length_median=1.55129700e-01,effectivebrlenIgrBrlens{all}_mean=0.224240]):614.0[&height_mean=1.55247948e-01,height_median=1.55129708e-01,prob(percent)=100,height_95%HPD={1083.073988004442,1657.7648409347955},prob=1.00000000e+00,length_95%HPD={2.76065900e-05,3.27682900e-02},rateIgrBrlens{all}_mean=1.128347,rateIgrBrlens{all}_median=0.964947,length_median=9.92113700e-03,effectivebrlenIgrBrlens{all}_mean=0.013435,effectivebrlenIgrBrlens{all}_95%HPD={0.000000,0.036905},length_mean=1.25303539e-02,effectivebrlenIgrBrlens{all}_median=0.010460,rateIgrBrlens{all}_95%HPD={0.000003,2.606724}],(106:1267.0[&prob=1.00000000e+00,height_95%HPD={0.05992172152017773,37.02346749723379},prob(percent)=100,height_median=5.10000000e-08,height_mean=5.10953183e-08,length_median=1.36335300e-01,rateIgrBrlens{all}_mean=0.962902,rateIgrBrlens{all}_95%HPD={0.747444,1.214463},length_mean=1.36056700e-01,effectivebrlenIgrBrlens{all}_mean=0.130133,effectivebrlenIgrBrlens{all}_95%HPD={0.098258,0.161799},rateIgrBrlens{all}_median=0.955780,effectivebrlenIgrBrlens{all}_median=0.129742,length_95%HPD={1.07331500e-01,1.65878600e-01}],(193:946.0[&prob(percent)=100,height_mean=5.12332930e-08,height_95%HPD={0.05992172152017773,37.02346749723379},height_median=5.10000000e-08,prob=1.00000000e+00,length_95%HPD={4.85971000e-02,1.02449600e-01},rateIgrBrlens{all}_95%HPD={0.740801,1.610508},length_median=7.50264600e-02,effectivebrlenIgrBrlens{all}_median=0.082930,effectivebrlenIgrBrlens{all}_95%HPD={0.060132,0.107227},rateIgrBrlens{all}_mean=1.140486,rateIgrBrlens{all}_median=1.104132,length_mean=7.51928385e-02,effectivebrlenIgrBrlens{all}_mean=0.083515],194:946.0[&height_95%HPD={0.05992172152017773,37.02346749723379},prob=1.00000000e+00,height_median=5.10000000e-08,height_mean=5.12332930e-08,prob(percent)=100,effectivebrlenIgrBrlens{all}_mean=0.078116,rateIgrBrlens{all}_median=1.035191,length_95%HPD={4.85971000e-02,1.02449600e-01},rateIgrBrlens{all}_mean=1.064272,effectivebrlenIgrBrlens{all}_median=0.077541,length_median=7.50264600e-02,effectivebrlenIgrBrlens{all}_95%HPD={0.055595,0.101303},rateIgrBrlens{all}_95%HPD={0.726223,1.514207},length_mean=7.51928385e-02]):321.0[&prob=1.00000000e+00,height_median=7.50265120e-02,height_mean=7.51928898e-02,prob(percent)=100,height_95%HPD={675.9611278875833,1276.2234487181631},length_95%HPD={2.92100300e-02,9.40391300e-02},rateIgrBrlens{all}_mean=1.111830,length_median=6.00769200e-02,effectivebrlenIgrBrlens{all}_95%HPD={0.037765,0.094561},rateIgrBrlens{all}_median=1.077417,length_mean=6.08638609e-02,effectivebrlenIgrBrlens{all}_median=0.064202,rateIgrBrlens{all}_95%HPD={0.643003,1.649995},effectivebrlenIgrBrlens{all}_mean=0.064793]):680.0[&height_mean=1.36056751e-01,prob(percent)=100,height_95%HPD={1012.9761663058788,1591.2307916650545},prob=1.00000000e+00,height_median=1.36335330e-01,length_median=2.64688500e-02,effectivebrlenIgrBrlens{all}_95%HPD={0.004981,0.047724},length_mean=2.78504739e-02,effectivebrlenIgrBrlens{all}_median=0.024781,rateIgrBrlens{all}_95%HPD={0.307125,1.963808},rateIgrBrlens{all}_mean=1.032199,effectivebrlenIgrBrlens{all}_mean=0.025492,rateIgrBrlens{all}_median=0.918182,length_95%HPD={3.82891800e-03,5.39644300e-02}],((110:672.0[&height_mean=5.11712393e-08,height_median=5.10000000e-08,prob(percent)=100,height_95%HPD={0.05992172152017773,37.02346749723379},prob=1.00000000e+00,length_median=2.83493300e-02,effectivebrlenIgrBrlens{all}_95%HPD={0.020012,0.042787},length_mean=2.87192531e-02,effectivebrlenIgrBrlens{all}_median=0.030732,rateIgrBrlens{all}_95%HPD={0.608480,1.902961},effectivebrlenIgrBrlens{all}_mean=0.031056,rateIgrBrlens{all}_median=1.084485,rateIgrBrlens{all}_mean=1.150632,length_95%HPD={1.44153500e-02,4.32336800e-02}],112:672.0[&height_mean=5.11712393e-08,prob(percent)=100,height_median=5.10000000e-08,height_95%HPD={0.05992172152017773,37.02346749723379},prob=1.00000000e+00,length_median=2.83493300e-02,effectivebrlenIgrBrlens{all}_95%HPD={0.014410,0.036364},length_mean=2.87192531e-02,effectivebrlenIgrBrlens{all}_median=0.024832,rateIgrBrlens{all}_95%HPD={0.457781,1.548797},effectivebrlenIgrBrlens{all}_mean=0.025263,rateIgrBrlens{all}_median=0.870153,length_95%HPD={1.44153500e-02,4.32336800e-02},rateIgrBrlens{all}_mean=0.933385]):261.0[&prob(percent)=100,height_95%HPD={428.1708215351789,1020.5705151236182},prob=1.00000000e+00,height_median=2.83493630e-02,height_mean=2.87193043e-02,length_mean=2.99042692e-02,effectivebrlenIgrBrlens{all}_median=0.029233,rateIgrBrlens{all}_95%HPD={0.491824,1.966486},effectivebrlenIgrBrlens{all}_mean=0.029674,rateIgrBrlens{all}_median=0.996699,length_95%HPD={1.02223200e-02,5.05157700e-02},rateIgrBrlens{all}_mean=1.089663,effectivebrlenIgrBrlens{all}_95%HPD={0.013736,0.046062},length_median=2.92484000e-02],111:933.0[&prob(percent)=100,height_95%HPD={0.05992172152017773,37.02346749723379},prob=1.00000000e+00,height_median=5.10000000e-08,height_mean=5.11451732e-08,length_mean=5.86235223e-02,effectivebrlenIgrBrlens{all}_median=0.049940,rateIgrBrlens{all}_95%HPD={0.510039,1.265987},effectivebrlenIgrBrlens{all}_mean=0.050513,rateIgrBrlens{all}_median=0.859778,length_95%HPD={3.86852500e-02,8.03370200e-02},rateIgrBrlens{all}_mean=0.882738,length_median=5.83335400e-02,effectivebrlenIgrBrlens{all}_95%HPD={0.032360,0.068886}]):1014.0[&height_95%HPD={659.2250709457254,1259.8911334950828},prob=1.00000000e+00,height_median=5.83336000e-02,height_mean=5.86235734e-02,prob(percent)=100,effectivebrlenIgrBrlens{all}_mean=0.087331,length_95%HPD={6.53600500e-02,1.33390900e-01},length_median=1.00175600e-01,effectivebrlenIgrBrlens{all}_95%HPD={0.059314,0.116403},rateIgrBrlens{all}_median=0.872612,rateIgrBrlens{all}_95%HPD={0.629676,1.174317},effectivebrlenIgrBrlens{all}_median=0.087115,length_mean=9.97197504e-02,rateIgrBrlens{all}_mean=0.889504],186:1947.0[&prob(percent)=100,height_mean=5.07838461e-08,height_median=5.04000000e-08,prob=1.00000000e+00,height_95%HPD={0.05948569638906368,36.9220282084826},length_mean=1.55425609e-01,effectivebrlenIgrBrlens{all}_95%HPD={0.121463,0.186136},rateIgrBrlens{all}_mean=0.983911,rateIgrBrlens{all}_median=0.980125,rateIgrBrlens{all}_95%HPD={0.772408,1.191210},length_median=1.55913300e-01,length_95%HPD={1.27512600e-01,1.82681800e-01},effectivebrlenIgrBrlens{all}_mean=0.152305,effectivebrlenIgrBrlens{all}_median=0.151310]):191.0[&height_mean=1.74107592e-01,prob(percent)=88,height_95%HPD={1655.0322113343245,2313.277482672373},height_median=1.73895706e-01,prob=8.83580365e-01,length_95%HPD={1.62768400e-03,2.96035500e-02},effectivebrlenIgrBrlens{all}_median=0.014036,length_median=1.39305300e-02,effectivebrlenIgrBrlens{all}_mean=0.014554,rateIgrBrlens{all}_mean=1.271706,rateIgrBrlens{all}_median=0.984215,rateIgrBrlens{all}_95%HPD={0.222936,2.719841},length_mean=1.47665881e-02,effectivebrlenIgrBrlens{all}_95%HPD={0.003103,0.026560}],(114:1236.0[&prob=1.00000000e+00,prob(percent)=100,height_mean=5.15161920e-08,height_95%HPD={0.05992172152017773,37.02346749723379},height_median=5.10000000e-08,length_median=1.60368500e-01,rateIgrBrlens{all}_mean=0.992879,rateIgrBrlens{all}_median=0.983444,rateIgrBrlens{all}_95%HPD={0.760160,1.212980},effectivebrlenIgrBrlens{all}_95%HPD={0.114731,0.201313},length_95%HPD={1.18784000e-01,1.98344100e-01},effectivebrlenIgrBrlens{all}_mean=0.157375,effectivebrlenIgrBrlens{all}_median=0.156053,length_mean=1.59588251e-01],192:1236.0[&prob=1.00000000e+00,height_median=5.13000000e-08,height_95%HPD={0.060138997196827436,37.073843723062424},height_mean=5.16338925e-08,prob(percent)=100,length_mean=1.60519939e-01,effectivebrlenIgrBrlens{all}_median=0.142074,rateIgrBrlens{all}_95%HPD={0.708825,1.107789},effectivebrlenIgrBrlens{all}_95%HPD={0.104276,0.181318},effectivebrlenIgrBrlens{all}_mean=0.142499,rateIgrBrlens{all}_median=0.879842,length_95%HPD={1.20695500e-01,2.00707300e-01},rateIgrBrlens{all}_mean=0.892943,length_median=1.61371800e-01]):902.0[&height_95%HPD={984.2474917309992,1563.968174249569},prob=8.33492589e-01,height_median=1.58501697e-01,height_mean=1.57252252e-01,prob(percent)=83,effectivebrlenIgrBrlens{all}_mean=0.023643,effectivebrlenIgrBrlens{all}_median=0.022063,rateIgrBrlens{all}_median=0.744018,length_95%HPD={1.83190100e-04,6.40537400e-02},rateIgrBrlens{all}_mean=0.817841,rateIgrBrlens{all}_95%HPD={0.038039,1.503114},length_median=2.89581800e-02,effectivebrlenIgrBrlens{all}_95%HPD={0.000000,0.050336},length_mean=3.08655470e-02]):352.0[&prob=1.00000000e+00,height_median=1.89006551e-01,height_mean=1.89102692e-01,prob(percent)=100,height_95%HPD={1799.874726767379,2564.339500439908},length_95%HPD={1.13442400e-04,2.56015000e-02},rateIgrBrlens{all}_mean=0.880505,rateIgrBrlens{all}_median=0.714201,length_median=1.00317700e-02,effectivebrlenIgrBrlens{all}_95%HPD={0.000000,0.019742},length_mean=1.13475971e-02,effectivebrlenIgrBrlens{all}_median=0.007700,rateIgrBrlens{all}_95%HPD={0.000126,2.138051},effectivebrlenIgrBrlens{all}_mean=0.008603],(159:1715.0[&prob(percent)=100,height_95%HPD={0.060500045334594896,37.15819164952066},prob=1.00000000e+00,height_median=5.18000000e-08,height_mean=5.15286904e-08,length_mean=1.86236937e-01,effectivebrlenIgrBrlens{all}_median=0.155103,rateIgrBrlens{all}_95%HPD={0.676812,1.015789},effectivebrlenIgrBrlens{all}_95%HPD={0.125272,0.188343},effectivebrlenIgrBrlens{all}_mean=0.155709,rateIgrBrlens{all}_median=0.832483,length_95%HPD={1.60846600e-01,2.09772200e-01},rateIgrBrlens{all}_mean=0.837955,length_median=1.86843500e-01],(173:1555.0[&prob=1.00000000e+00,height_median=5.10000000e-08,height_mean=5.10140954e-08,prob(percent)=100,height_95%HPD={0.05992172152017773,37.02346749723379},length_95%HPD={1.40901000e-01,1.98435600e-01},rateIgrBrlens{all}_mean=1.097643,length_median=1.71167000e-01,effectivebrlenIgrBrlens{all}_95%HPD={0.146055,0.227345},length_mean=1.70671721e-01,effectivebrlenIgrBrlens{all}_median=0.185953,rateIgrBrlens{all}_95%HPD={0.880161,1.319338},rateIgrBrlens{all}_median=1.097003,effectivebrlenIgrBrlens{all}_mean=0.186754],((174:1083.0[&prob=1.00000000e+00,height_median=5.10000000e-08,height_mean=5.10253407e-08,prob(percent)=100,height_95%HPD={0.05992172152017773,37.02346749723379},length_95%HPD={5.60228100e-02,1.01768200e-01},rateIgrBrlens{all}_mean=0.877101,length_median=7.79886500e-02,effectivebrlenIgrBrlens{all}_95%HPD={0.048083,0.087379},length_mean=7.83593298e-02,effectivebrlenIgrBrlens{all}_median=0.067331,rateIgrBrlens{all}_95%HPD={0.577358,1.167152},effectivebrlenIgrBrlens{all}_mean=0.067685,rateIgrBrlens{all}_median=0.857913],((175:670.0[&prob=1.00000000e+00,height_median=5.10000000e-08,height_mean=5.11652643e-08,prob(percent)=100,height_95%HPD={0.05992172152017773,37.02346749723379},length_95%HPD={1.38006200e-02,4.15678300e-02},rateIgrBrlens{all}_mean=1.152481,rateIgrBrlens{all}_median=1.098999,length_median=2.79430400e-02,effectivebrlenIgrBrlens{all}_95%HPD={0.021178,0.040624},length_mean=2.81581617e-02,effectivebrlenIgrBrlens{all}_median=0.030271,rateIgrBrlens{all}_95%HPD={0.591736,1.859663},effectivebrlenIgrBrlens{all}_mean=0.030470],176:670.0[&prob=1.00000000e+00,height_median=5.10000000e-08,height_mean=5.11648643e-08,prob(percent)=100,height_95%HPD={0.05992172152017773,37.02346749723379},length_95%HPD={1.36379700e-02,4.41243600e-02},rateIgrBrlens{all}_mean=1.736984,length_median=2.83318900e-02,effectivebrlenIgrBrlens{all}_95%HPD={0.034280,0.058898},rateIgrBrlens{all}_median=1.645711,length_mean=2.88601431e-02,effectivebrlenIgrBrlens{all}_median=0.046260,rateIgrBrlens{all}_95%HPD={0.870086,2.905307},effectivebrlenIgrBrlens{all}_mean=0.046532]):164.0[&height_mean=2.80619273e-02,prob(percent)=94,height_95%HPD={426.58117718798303,1018.9085066617444},prob=9.43823471e-01,height_median=2.78073550e-02,length_median=1.03380600e-02,effectivebrlenIgrBrlens{all}_95%HPD={0.005075,0.024428},length_mean=1.10862632e-02,effectivebrlenIgrBrlens{all}_median=0.014193,rateIgrBrlens{all}_mean=1.659660,rateIgrBrlens{all}_95%HPD={0.372740,3.721405},effectivebrlenIgrBrlens{all}_mean=0.014521,rateIgrBrlens{all}_median=1.352337,length_95%HPD={1.71014100e-03,2.19374200e-02}],177:834.0[&height_mean=5.11248985e-08,prob(percent)=100,height_95%HPD={0.05992172152017773,37.02346749723379},prob=1.00000000e+00,height_median=5.10000000e-08,length_median=3.81364900e-02,effectivebrlenIgrBrlens{all}_95%HPD={0.016902,0.040268},length_mean=3.86113273e-02,effectivebrlenIgrBrlens{all}_median=0.028054,rateIgrBrlens{all}_95%HPD={0.376978,1.199228},rateIgrBrlens{all}_mean=0.769442,effectivebrlenIgrBrlens{all}_mean=0.028483,rateIgrBrlens{all}_median=0.727073,length_95%HPD={2.35731200e-02,5.52832500e-02}]):249.0[&prob(percent)=100,height_95%HPD={570.5281053966728,1174.1923472911724},prob=1.00000000e+00,height_median=3.86936320e-02,height_mean=3.93339794e-02,length_mean=3.90254014e-02,effectivebrlenIgrBrlens{all}_median=0.049994,rateIgrBrlens{all}_95%HPD={0.650719,2.210833},effectivebrlenIgrBrlens{all}_95%HPD={0.031936,0.069832},effectivebrlenIgrBrlens{all}_mean=0.050491,rateIgrBrlens{all}_median=1.295074,length_95%HPD={1.74006800e-02,6.07548200e-02},rateIgrBrlens{all}_mean=1.391830,length_median=3.85608300e-02]):272.0[&height_95%HPD={807.4390764233767,1399.9117079331143},prob=1.00000000e+00,height_median=7.79887014e-02,height_mean=7.83593808e-02,prob(percent)=100,effectivebrlenIgrBrlens{all}_mean=0.068489,rateIgrBrlens{all}_median=1.132853,effectivebrlenIgrBrlens{all}_median=0.067657,length_95%HPD={3.03149900e-02,9.11744100e-02},rateIgrBrlens{all}_mean=1.181177,rateIgrBrlens{all}_95%HPD={0.725900,1.767482},length_median=5.99482900e-02,effectivebrlenIgrBrlens{all}_95%HPD={0.040529,0.097866},length_mean=6.03291318e-02],178:1355.0[&height_95%HPD={0.05919390829133208,36.85388549414603},prob=1.00000000e+00,height_median=5.00000000e-08,height_mean=5.06553489e-08,prob(percent)=100,effectivebrlenIgrBrlens{all}_mean=0.133991,rateIgrBrlens{all}_median=0.960813,length_95%HPD={1.07073800e-01,1.68711200e-01},effectivebrlenIgrBrlens{all}_median=0.133009,rateIgrBrlens{all}_mean=0.972012,rateIgrBrlens{all}_95%HPD={0.745365,1.201457},length_median=1.38431800e-01,effectivebrlenIgrBrlens{all}_95%HPD={0.102456,0.170219},length_mean=1.38688462e-01]):200.0[&prob=1.00000000e+00,height_median=1.38431835e-01,height_mean=1.38688513e-01,prob(percent)=100,height_95%HPD={1107.508786371552,1680.8107521762047},length_95%HPD={4.03636600e-04,6.07366200e-02},rateIgrBrlens{all}_mean=1.100209,length_median=3.09821000e-02,effectivebrlenIgrBrlens{all}_95%HPD={0.000000,0.058230},rateIgrBrlens{all}_median=0.984170,length_mean=3.19832599e-02,effectivebrlenIgrBrlens{all}_median=0.031122,rateIgrBrlens{all}_95%HPD={0.348702,2.195569},effectivebrlenIgrBrlens{all}_mean=0.031785]):160.0[&height_mean=1.70671773e-01,prob(percent)=100,height_95%HPD={1294.268034938978,1861.2137412581558},prob=1.00000000e+00,height_median=1.71167033e-01,length_median=1.31500300e-02,effectivebrlenIgrBrlens{all}_95%HPD={0.000000,0.036779},rateIgrBrlens{all}_mean=0.992189,length_mean=1.55652159e-02,effectivebrlenIgrBrlens{all}_median=0.012047,rateIgrBrlens{all}_95%HPD={0.000001,2.189770},effectivebrlenIgrBrlens{all}_mean=0.014431,rateIgrBrlens{all}_median=0.850174,length_95%HPD={6.45545400e-05,3.78693400e-02}]):775.0[&prob(percent)=100,height_95%HPD={1447.7168008588783,2028.2758320304017},prob=1.00000000e+00,height_median=1.86843547e-01,height_mean=1.86236988e-01,length_mean=1.42133010e-02,effectivebrlenIgrBrlens{all}_median=0.009297,rateIgrBrlens{all}_95%HPD={0.000002,1.711160},effectivebrlenIgrBrlens{all}_95%HPD={0.000000,0.024445},effectivebrlenIgrBrlens{all}_mean=0.010417,rateIgrBrlens{all}_median=0.689872,length_95%HPD={6.18926800e-05,3.26258500e-02},rateIgrBrlens{all}_mean=0.815604,length_median=1.24358100e-02]):3136.0[&height_95%HPD={2013.2947833397666,3045.273785725045},prob=1.00000000e+00,height_median=2.00313490e-01,height_mean=2.00450289e-01,prob(percent)=100,effectivebrlenIgrBrlens{all}_mean=0.003839,effectivebrlenIgrBrlens{all}_median=0.002783,rateIgrBrlens{all}_median=0.443967,length_95%HPD={1.69715900e-05,1.75688600e-02},rateIgrBrlens{all}_mean=0.650795,rateIgrBrlens{all}_95%HPD={0.000001,1.912047},length_median=5.40712700e-03,effectivebrlenIgrBrlens{all}_95%HPD={0.000000,0.011485},length_mean=6.77484275e-03],((((((((((1:971.0[&prob(percent)=100,height_95%HPD={0.05992172152017773,37.02346749723379},prob=1.00000000e+00,height_median=5.10000000e-08,height_mean=5.10937648e-08,length_mean=8.14788235e-02,effectivebrlenIgrBrlens{all}_median=0.077392,rateIgrBrlens{all}_95%HPD={0.666792,1.275075},effectivebrlenIgrBrlens{all}_95%HPD={0.055157,0.102503},effectivebrlenIgrBrlens{all}_mean=0.078119,rateIgrBrlens{all}_median=0.958362,length_95%HPD={5.59979800e-02,1.09236600e-01},rateIgrBrlens{all}_mean=0.974610,length_median=8.09226300e-02],15:971.0[&prob(percent)=100,height_95%HPD={0.05992172152017773,37.02346749723379},prob=1.00000000e+00,height_median=5.10000000e-08,height_mean=5.10950592e-08,length_mean=8.16383842e-02,effectivebrlenIgrBrlens{all}_median=0.085458,rateIgrBrlens{all}_95%HPD={0.765030,1.433483},effectivebrlenIgrBrlens{all}_mean=0.086348,rateIgrBrlens{all}_median=1.051235,effectivebrlenIgrBrlens{all}_95%HPD={0.062780,0.111848},length_95%HPD={5.48662300e-02,1.09236600e-01},rateIgrBrlens{all}_mean=1.077330,length_median=8.09566000e-02]):267.0[&height_95%HPD={707.3599527267984,1305.527908249202},prob=9.86378080e-01,height_median=8.07477552e-02,height_mean=8.12271017e-02,prob(percent)=99,effectivebrlenIgrBrlens{all}_mean=0.037321,rateIgrBrlens{all}_median=0.911926,effectivebrlenIgrBrlens{all}_median=0.037090,length_95%HPD={1.03402200e-02,7.01978900e-02},rateIgrBrlens{all}_mean=0.978536,rateIgrBrlens{all}_95%HPD={0.393399,1.625676},length_median=3.99449600e-02,effectivebrlenIgrBrlens{all}_95%HPD={0.010632,0.063756},length_mean=4.04343985e-02],11:1238.0[&height_95%HPD={0.05999420098486482,37.040284805285864},prob=1.00000000e+00,height_median=5.11000000e-08,height_mean=5.10525613e-08,prob(percent)=100,effectivebrlenIgrBrlens{all}_mean=0.123441,rateIgrBrlens{all}_median=1.016672,length_95%HPD={9.49253600e-02,1.45236900e-01},rateIgrBrlens{all}_mean=1.023908,effectivebrlenIgrBrlens{all}_median=0.123252,length_median=1.21808800e-01,effectivebrlenIgrBrlens{all}_95%HPD={0.095130,0.151054},rateIgrBrlens{all}_95%HPD={0.774822,1.250688},length_mean=1.21351415e-01]):493.0[&prob=1.00000000e+00,height_median=1.21893893e-01,height_mean=1.21533053e-01,prob(percent)=100,height_95%HPD={987.0993645613875,1566.7552903300905},length_95%HPD={1.83324400e-04,3.88614800e-02},rateIgrBrlens{all}_mean=0.882359,length_median=1.67602900e-02,effectivebrlenIgrBrlens{all}_95%HPD={0.000000,0.032255},rateIgrBrlens{all}_median=0.787013,length_mean=1.81539602e-02,effectivebrlenIgrBrlens{all}_median=0.013851,rateIgrBrlens{all}_95%HPD={0.000007,1.742244},effectivebrlenIgrBrlens{all}_mean=0.014853],((4:987.0[&height_95%HPD={0.05992172152017773,37.02346749723379},prob=1.00000000e+00,height_median=5.10000000e-08,height_mean=5.10363552e-08,prob(percent)=100,effectivebrlenIgrBrlens{all}_mean=0.089422,rateIgrBrlens{all}_median=1.050642,length_95%HPD={5.93517100e-02,1.12394200e-01},rateIgrBrlens{all}_mean=1.067912,length_median=8.49692300e-02,effectivebrlenIgrBrlens{all}_95%HPD={0.064004,0.115695},effectivebrlenIgrBrlens{all}_median=0.088840,length_mean=8.50831197e-02,rateIgrBrlens{all}_95%HPD={0.766683,1.456668}],10:987.0[&height_95%HPD={0.05992172152017773,37.02346749723379},prob=1.00000000e+00,height_median=5.10000000e-08,height_mean=5.10604309e-08,prob(percent)=100,effectivebrlenIgrBrlens{all}_mean=0.091826,rateIgrBrlens{all}_median=1.072380,length_95%HPD={5.88368800e-02,1.12394200e-01},rateIgrBrlens{all}_mean=1.094169,length_median=8.49752700e-02,effectivebrlenIgrBrlens{all}_95%HPD={0.065555,0.120334},effectivebrlenIgrBrlens{all}_median=0.091064,length_mean=8.51560355e-02,rateIgrBrlens{all}_95%HPD={0.765861,1.439070}]):422.0[&prob=9.17512944e-01,height_median=8.36893060e-02,height_mean=8.34171204e-02,prob(percent)=92,height_95%HPD={717.1507791943313,1314.3471718951762},length_95%HPD={2.39014900e-04,4.40653300e-02},rateIgrBrlens{all}_mean=1.090449,length_median=2.07860400e-02,effectivebrlenIgrBrlens{all}_95%HPD={0.000000,0.040697},length_mean=2.20871100e-02,effectivebrlenIgrBrlens{all}_median=0.020763,rateIgrBrlens{all}_95%HPD={0.000001,2.068224},effectivebrlenIgrBrlens{all}_mean=0.021407,rateIgrBrlens{all}_median=0.967692],(8:1168.0[&height_mean=5.11273675e-08,prob(percent)=100,height_median=5.10000000e-08,height_95%HPD={0.05992172152017773,37.02346749723379},prob=1.00000000e+00,length_median=9.82929300e-02,effectivebrlenIgrBrlens{all}_95%HPD={0.051652,0.094986},length_mean=9.74361857e-02,effectivebrlenIgrBrlens{all}_median=0.072474,rateIgrBrlens{all}_95%HPD={0.512867,0.966761},effectivebrlenIgrBrlens{all}_mean=0.072546,rateIgrBrlens{all}_median=0.743815,length_95%HPD={7.52644600e-02,1.18421100e-01},rateIgrBrlens{all}_mean=0.750226],(12:959.0[&height_95%HPD={0.05992172152017773,37.02346749723379},prob=1.00000000e+00,height_median=5.10000000e-08,height_mean=5.11166411e-08,prob(percent)=100,effectivebrlenIgrBrlens{all}_mean=0.083893,effectivebrlenIgrBrlens{all}_median=0.083568,rateIgrBrlens{all}_median=1.077987,length_95%HPD={5.51638300e-02,1.01635000e-01},rateIgrBrlens{all}_mean=1.096144,rateIgrBrlens{all}_95%HPD={0.783349,1.482858},length_median=7.76732300e-02,effectivebrlenIgrBrlens{all}_95%HPD={0.059033,0.108139},length_mean=7.76547499e-02],13:959.0[&height_95%HPD={0.05992172152017773,37.02346749723379},prob=1.00000000e+00,height_median=5.10000000e-08,height_mean=5.11157811e-08,prob(percent)=100,effectivebrlenIgrBrlens{all}_mean=0.119626,rateIgrBrlens{all}_median=1.515229,effectivebrlenIgrBrlens{all}_median=0.118532,length_95%HPD={5.39945800e-02,1.02944600e-01},rateIgrBrlens{all}_mean=1.552681,rateIgrBrlens{all}_95%HPD={1.079416,2.035910},length_median=7.84261700e-02,effectivebrlenIgrBrlens{all}_95%HPD={0.089749,0.150500},length_mean=7.85648287e-02]):209.0[&prob=9.58223151e-01,height_median=7.77213913e-02,height_mean=7.76813196e-02,prob(percent)=96,height_95%HPD={693.6383763571774,1291.716466545071},length_95%HPD={3.34947400e-03,3.98847200e-02},rateIgrBrlens{all}_mean=1.620644,rateIgrBrlens{all}_median=1.360810,length_median=1.96759700e-02,effectivebrlenIgrBrlens{all}_95%HPD={0.008389,0.049198},length_mean=2.06547331e-02,effectivebrlenIgrBrlens{all}_median=0.027344,rateIgrBrlens{all}_95%HPD={0.501921,3.201031},effectivebrlenIgrBrlens{all}_mean=0.028053]):241.0[&height_mean=9.83671308e-02,prob(percent)=100,height_95%HPD={911.7801929687269,1497.4707203452986},height_median=9.88153988e-02,prob=1.00000000e+00,length_median=5.12722900e-03,effectivebrlenIgrBrlens{all}_95%HPD={0.000000,0.014001},rateIgrBrlens{all}_mean=0.692313,length_mean=6.76809521e-03,effectivebrlenIgrBrlens{all}_median=0.002818,rateIgrBrlens{all}_95%HPD={0.000001,2.049931},effectivebrlenIgrBrlens{all}_mean=0.004362,rateIgrBrlens{all}_median=0.461816,length_95%HPD={3.63190600e-05,1.85797600e-02}]):322.0[&prob(percent)=100,height_95%HPD={1153.118764097352,1720.3370238484488},prob=1.00000000e+00,height_median=1.05956599e-01,height_mean=1.05634450e-01,length_mean=3.40525630e-02,effectivebrlenIgrBrlens{all}_median=0.040754,effectivebrlenIgrBrlens{all}_95%HPD={0.022812,0.059324},rateIgrBrlens{all}_95%HPD={0.650069,2.227039},effectivebrlenIgrBrlens{all}_mean=0.041153,rateIgrBrlens{all}_median=1.218242,length_95%HPD={1.21070800e-02,5.41753200e-02},rateIgrBrlens{all}_mean=1.312647,length_median=3.37030900e-02]):277.0[&height_95%HPD={1464.9852514743127,2049.4971665039097},prob=1.00000000e+00,height_median=1.39858110e-01,height_mean=1.39687013e-01,prob(percent)=100,effectivebrlenIgrBrlens{all}_mean=0.004582,rateIgrBrlens{all}_median=0.502145,rateIgrBrlens{all}_95%HPD={0.000001,2.021457},length_95%HPD={1.83283600e-05,1.82864700e-02},rateIgrBrlens{all}_mean=0.696199,length_median=4.91258100e-03,effectivebrlenIgrBrlens{all}_95%HPD={0.000000,0.015016},length_mean=6.57100529e-03,effectivebrlenIgrBrlens{all}_median=0.002856],(((6:775.0[&prob=1.00000000e+00,height_median=5.10000000e-08,height_mean=5.10498192e-08,prob(percent)=100,height_95%HPD={0.05992172152017773,37.02346749723379},length_95%HPD={2.15899600e-02,4.81601100e-02},rateIgrBrlens{all}_mean=0.967735,length_median=3.37741400e-02,effectivebrlenIgrBrlens{all}_95%HPD={0.022287,0.042286},rateIgrBrlens{all}_median=0.932159,length_mean=3.40479133e-02,effectivebrlenIgrBrlens{all}_median=0.031588,rateIgrBrlens{all}_95%HPD={0.585791,1.416432},effectivebrlenIgrBrlens{all}_mean=0.031821],(241:575.0[&prob(percent)=100,height_95%HPD={0.05992172152017773,37.02346749723379},prob=1.00000000e+00,height_median=5.10000000e-08,height_mean=5.10375995e-08,length_mean=1.85576989e-02,effectivebrlenIgrBrlens{all}_median=0.010224,rateIgrBrlens{all}_95%HPD={0.234466,1.103234},effectivebrlenIgrBrlens{all}_mean=0.010484,rateIgrBrlens{all}_median=0.560867,length_95%HPD={7.62877100e-03,3.09897400e-02},rateIgrBrlens{all}_mean=0.610543,effectivebrlenIgrBrlens{all}_95%HPD={0.004447,0.017431},length_median=1.81507900e-02],242:575.0[&prob(percent)=100,height_95%HPD={0.05992172152017773,37.02346749723379},prob=1.00000000e+00,height_median=5.10000000e-08,height_mean=5.10380217e-08,length_mean=1.85593220e-02,effectivebrlenIgrBrlens{all}_median=0.029090,rateIgrBrlens{all}_95%HPD={0.724739,3.154717},effectivebrlenIgrBrlens{all}_mean=0.029387,rateIgrBrlens{all}_median=1.624765,length_95%HPD={7.62160300e-03,3.09931900e-02},rateIgrBrlens{all}_mean=1.769584,effectivebrlenIgrBrlens{all}_95%HPD={0.019925,0.039136},length_median=1.81507900e-02]):200.0[&height_95%HPD={326.6112486553901,901.8982704634118},prob=9.99622231e-01,height_median=1.81508380e-02,height_mean=1.85531409e-02,prob(percent)=100,effectivebrlenIgrBrlens{all}_mean=0.013004,rateIgrBrlens{all}_median=0.836944,length_95%HPD={3.33267100e-03,2.81496400e-02},rateIgrBrlens{all}_mean=1.003577,length_median=1.50464500e-02,effectivebrlenIgrBrlens{all}_95%HPD={0.004737,0.021629},effectivebrlenIgrBrlens{all}_median=0.012714,length_mean=1.54963535e-02,rateIgrBrlens{all}_95%HPD={0.295662,2.051923}]):140.0[&prob=1.00000000e+00,height_median=3.37776172e-02,height_mean=3.40501577e-02,prob(percent)=100,height_95%HPD={511.6508721940153,1113.434516684422},length_95%HPD={6.50540200e-05,2.06210600e-02},rateIgrBrlens{all}_mean=0.904018,length_median=8.31707300e-03,effectivebrlenIgrBrlens{all}_95%HPD={0.000000,0.013948},length_mean=9.30541946e-03,effectivebrlenIgrBrlens{all}_median=0.005824,rateIgrBrlens{all}_95%HPD={0.000006,2.209087},rateIgrBrlens{all}_median=0.644622,effectivebrlenIgrBrlens{all}_mean=0.006305],9:915.0[&height_95%HPD={0.05992172152017773,37.02346749723379},prob=1.00000000e+00,height_median=5.10000000e-08,height_mean=5.10675079e-08,prob(percent)=100,effectivebrlenIgrBrlens{all}_mean=0.045242,rateIgrBrlens{all}_median=1.043329,length_95%HPD={2.85816100e-02,5.75608200e-02},rateIgrBrlens{all}_mean=1.070848,length_median=4.29456900e-02,effectivebrlenIgrBrlens{all}_95%HPD={0.032052,0.058445},effectivebrlenIgrBrlens{all}_median=0.044889,length_mean=4.33555261e-02,rateIgrBrlens{all}_95%HPD={0.695842,1.552163}]):388.0[&prob=1.00000000e+00,height_median=4.29457270e-02,height_mean=4.33555772e-02,prob(percent)=100,height_95%HPD={644.0312627418698,1244.3191344345908},length_95%HPD={1.43141700e-02,5.10859000e-02},rateIgrBrlens{all}_mean=1.038195,length_median=3.23846200e-02,effectivebrlenIgrBrlens{all}_95%HPD={0.017756,0.045332},length_mean=3.25726131e-02,effectivebrlenIgrBrlens{all}_median=0.031112,rateIgrBrlens{all}_95%HPD={0.507664,1.719096},rateIgrBrlens{all}_median=0.961334,effectivebrlenIgrBrlens{all}_mean=0.031486],((146:881.0[&prob=1.00000000e+00,height_median=5.10000000e-08,height_mean=5.10738164e-08,prob(percent)=100,height_95%HPD={0.05992172152017773,37.02346749723379},length_95%HPD={4.04305600e-02,8.30755900e-02},rateIgrBrlens{all}_mean=1.330129,rateIgrBrlens{all}_median=1.302108,length_median=6.14639700e-02,effectivebrlenIgrBrlens{all}_95%HPD={0.059180,0.102779},length_mean=6.14205291e-02,effectivebrlenIgrBrlens{all}_median=0.079335,rateIgrBrlens{all}_95%HPD={0.935673,1.835167},effectivebrlenIgrBrlens{all}_mean=0.079799],201:881.0[&prob=1.00000000e+00,height_median=5.10000000e-08,height_mean=5.10757992e-08,prob(percent)=100,height_95%HPD={0.05992172152017773,37.02346749723379},length_95%HPD={4.04722700e-02,8.24926200e-02},rateIgrBrlens{all}_mean=1.094306,rateIgrBrlens{all}_median=1.071560,length_median=6.11018700e-02,effectivebrlenIgrBrlens{all}_95%HPD={0.045644,0.087313},length_mean=6.10335980e-02,effectivebrlenIgrBrlens{all}_median=0.065176,rateIgrBrlens{all}_95%HPD={0.699378,1.470645},effectivebrlenIgrBrlens{all}_mean=0.065484]):169.0[&height_mean=5.86116377e-02,prob(percent)=72,height_95%HPD={613.8706388083615,1215.331495311069},height_median=5.85815480e-02,prob=7.23628364e-01,length_median=1.07562300e-02,effectivebrlenIgrBrlens{all}_95%HPD={0.000000,0.026479},rateIgrBrlens{all}_mean=1.213895,length_mean=1.18298891e-02,effectivebrlenIgrBrlens{all}_median=0.011855,rateIgrBrlens{all}_95%HPD={0.000001,2.780115},effectivebrlenIgrBrlens{all}_mean=0.012414,rateIgrBrlens{all}_median=0.991162,length_95%HPD={7.33578100e-05,2.58352500e-02}],208:1050.0[&height_mean=5.10782020e-08,prob(percent)=100,height_95%HPD={0.05992172152017773,37.02346749723379},height_median=5.10000000e-08,prob=1.00000000e+00,length_median=6.88418300e-02,effectivebrlenIgrBrlens{all}_95%HPD={0.038446,0.069990},rateIgrBrlens{all}_mean=0.794600,length_mean=6.89702792e-02,effectivebrlenIgrBrlens{all}_median=0.053899,rateIgrBrlens{all}_95%HPD={0.539670,1.042188},effectivebrlenIgrBrlens{all}_mean=0.054097,rateIgrBrlens{all}_median=0.784466,length_95%HPD={4.95473500e-02,8.67069400e-02}]):253.0[&prob(percent)=100,height_95%HPD={773.624471553102,1367.8555960144379},prob=1.00000000e+00,height_median=7.03117510e-02,height_mean=7.06047855e-02,length_mean=5.32340475e-03,effectivebrlenIgrBrlens{all}_median=0.001562,effectivebrlenIgrBrlens{all}_95%HPD={0.000000,0.008071},rateIgrBrlens{all}_95%HPD={0.000001,1.572689},effectivebrlenIgrBrlens{all}_mean=0.002493,rateIgrBrlens{all}_median=0.340315,length_95%HPD={5.03971000e-05,1.40339100e-02},rateIgrBrlens{all}_mean=0.516669,length_median=4.16084900e-03]):705.0[&height_95%HPD={1049.894869216428,1626.6323392278155},prob=1.00000000e+00,height_median=7.56593700e-02,height_mean=7.59281903e-02,prob(percent)=100,effectivebrlenIgrBrlens{all}_mean=0.077209,effectivebrlenIgrBrlens{all}_median=0.076699,length_95%HPD={4.84660700e-02,9.14273700e-02},length_median=7.01694300e-02,rateIgrBrlens{all}_mean=1.118243,rateIgrBrlens{all}_median=1.104207,rateIgrBrlens{all}_95%HPD={0.733185,1.495815},length_mean=7.02724590e-02,effectivebrlenIgrBrlens{all}_95%HPD={0.056760,0.099071}]):393.0[&height_95%HPD={1700.641888142825,2387.51519734008},height_median=1.46042761e-01,prob(percent)=99,height_mean=1.46114324e-01,prob=9.91022422e-01,length_mean=1.64763339e-02,length_median=1.57011200e-02,length_95%HPD={2.64669200e-03,3.12182200e-02},effectivebrlenIgrBrlens{all}_95%HPD={0.006331,0.031789},rateIgrBrlens{all}_median=1.153805,effectivebrlenIgrBrlens{all}_median=0.018653,rateIgrBrlens{all}_mean=1.395674,effectivebrlenIgrBrlens{all}_mean=0.018901,rateIgrBrlens{all}_95%HPD={0.395161,2.944305}],(((137:788.0[&height_median=5.10000000e-08,height_95%HPD={0.05992172152017773,37.02346749723379},height_mean=5.10722596e-08,prob(percent)=100,prob=1.00000000e+00,rateIgrBrlens{all}_mean=1.204528,rateIgrBrlens{all}_median=1.126002,rateIgrBrlens{all}_95%HPD={0.599455,2.082992},length_mean=3.33138960e-02,length_median=3.29290000e-02,length_95%HPD={1.46179700e-02,4.95269900e-02},effectivebrlenIgrBrlens{all}_mean=0.037230,effectivebrlenIgrBrlens{all}_median=0.036931,effectivebrlenIgrBrlens{all}_95%HPD={0.026670,0.048590}],(143:616.0[&prob(percent)=100,height_95%HPD={0.05992172152017773,37.02346749723379},height_median=5.10000000e-08,prob=1.00000000e+00,height_mean=5.10694521e-08,length_median=2.25495300e-02,effectivebrlenIgrBrlens{all}_95%HPD={0.027578,0.050113},rateIgrBrlens{all}_mean=1.785095,rateIgrBrlens{all}_median=1.697186,rateIgrBrlens{all}_95%HPD={0.563708,3.174174},effectivebrlenIgrBrlens{all}_mean=0.038567,length_mean=2.56301033e-02,length_95%HPD={8.96787500e-03,5.22855500e-02},effectivebrlenIgrBrlens{all}_median=0.038331],262:616.0[&prob=1.00000000e+00,height_median=5.10000000e-08,height_mean=5.11096052e-08,prob(percent)=100,height_95%HPD={0.05992172152017773,37.02346749723379},length_95%HPD={1.02101800e-02,3.54516400e-02},rateIgrBrlens{all}_mean=0.593607,length_median=2.18388200e-02,effectivebrlenIgrBrlens{all}_95%HPD={0.005533,0.020020},length_mean=2.22791938e-02,effectivebrlenIgrBrlens{all}_median=0.012211,rateIgrBrlens{all}_95%HPD={0.261263,1.005133},effectivebrlenIgrBrlens{all}_mean=0.012514,rateIgrBrlens{all}_median=0.559492]):172.0[&height_mean=2.11577412e-02,prob(percent)=82,height_median=2.07901800e-02,height_95%HPD={372.748867545076,956.5763284266878},prob=8.17626275e-01,length_median=1.19950600e-02,effectivebrlenIgrBrlens{all}_95%HPD={0.003423,0.020874},length_mean=1.26583705e-02,effectivebrlenIgrBrlens{all}_median=0.011747,rateIgrBrlens{all}_95%HPD={0.265592,2.632811},effectivebrlenIgrBrlens{all}_mean=0.012036,rateIgrBrlens{all}_median=0.964929,rateIgrBrlens{all}_mean=1.180449,length_95%HPD={1.86620000e-03,2.41599200e-02}]):123.0[&prob(percent)=54,height_95%HPD={522.8164704851556,1125.6871479944655},prob=5.44299016e-01,height_median=3.25295563e-02,height_mean=3.27666307e-02,length_mean=9.12446509e-03,effectivebrlenIgrBrlens{all}_median=0.008246,rateIgrBrlens{all}_95%HPD={0.000007,2.793181},effectivebrlenIgrBrlens{all}_mean=0.008594,rateIgrBrlens{all}_median=0.919492,length_95%HPD={2.42592400e-04,1.89158800e-02},rateIgrBrlens{all}_mean=1.231168,effectivebrlenIgrBrlens{all}_95%HPD={0.000000,0.016931},length_median=8.43086200e-03],138:911.0[&prob(percent)=100,height_95%HPD={0.05992172152017773,37.02346749723379},prob=1.00000000e+00,height_median=5.10000000e-08,height_mean=5.10941816e-08,length_mean=3.67401308e-02,effectivebrlenIgrBrlens{all}_median=0.029078,rateIgrBrlens{all}_95%HPD={0.385929,1.556191},effectivebrlenIgrBrlens{all}_mean=0.029221,rateIgrBrlens{all}_median=0.788364,length_95%HPD={1.61464100e-02,5.38623300e-02},rateIgrBrlens{all}_mean=0.864837,effectivebrlenIgrBrlens{all}_95%HPD={0.018540,0.040105},length_median=3.71606900e-02]):800.0[&height_95%HPD={641.3727663786158,1242.2138136113524},prob=1.00000000e+00,height_median=4.23330109e-02,height_mean=4.26402021e-02,prob(percent)=100,effectivebrlenIgrBrlens{all}_mean=0.085880,rateIgrBrlens{all}_median=0.976009,length_95%HPD={6.29639900e-02,1.12913100e-01},rateIgrBrlens{all}_mean=0.990366,length_median=8.77372900e-02,effectivebrlenIgrBrlens{all}_95%HPD={0.063600,0.107927},effectivebrlenIgrBrlens{all}_median=0.085407,length_mean=8.78324594e-02,rateIgrBrlens{all}_95%HPD={0.741748,1.283953}],((139:1256.0[&height_95%HPD={0.0597039559220919,36.97286312319616},prob=1.00000000e+00,height_median=5.07000000e-08,height_mean=5.08787427e-08,prob(percent)=100,effectivebrlenIgrBrlens{all}_mean=0.111532,rateIgrBrlens{all}_median=0.971307,rateIgrBrlens{all}_95%HPD={0.743905,1.216256},length_95%HPD={9.00412100e-02,1.38092400e-01},rateIgrBrlens{all}_mean=0.982311,length_median=1.14147600e-01,effectivebrlenIgrBrlens{all}_95%HPD={0.087268,0.135177},length_mean=1.14352832e-01,effectivebrlenIgrBrlens{all}_median=0.111268],(140:1061.0[&height_mean=5.09277721e-08,prob(percent)=100,height_95%HPD={0.05992172152017773,37.02346749723379},prob=1.00000000e+00,height_median=5.10000000e-08,length_median=1.04933700e-01,effectivebrlenIgrBrlens{all}_95%HPD={0.069040,0.120993},rateIgrBrlens{all}_mean=0.913457,length_mean=1.04484584e-01,effectivebrlenIgrBrlens{all}_median=0.094423,rateIgrBrlens{all}_95%HPD={0.676075,1.144778},effectivebrlenIgrBrlens{all}_mean=0.094619,rateIgrBrlens{all}_median=0.900643,length_95%HPD={7.54099200e-02,1.31472500e-01}],183:1061.0[&height_mean=5.08176177e-08,prob(percent)=100,height_95%HPD={0.05977659913708791,36.98975674455497},prob=1.00000000e+00,height_median=5.08000000e-08,length_median=1.03505200e-01,effectivebrlenIgrBrlens{all}_95%HPD={0.085434,0.141626},length_mean=1.03172758e-01,effectivebrlenIgrBrlens{all}_median=0.111970,rateIgrBrlens{all}_95%HPD={0.859596,1.458391},rateIgrBrlens{all}_mean=1.102681,effectivebrlenIgrBrlens{all}_mean=0.112543,rateIgrBrlens{all}_median=1.081733,length_95%HPD={7.54488100e-02,1.29764800e-01}]):195.0[&prob(percent)=69,height_95%HPD={785.2916913079166,1378.5453747806177},prob=6.90429102e-01,height_median=1.00177973e-01,height_mean=1.00122958e-01,length_mean=1.70662256e-02,effectivebrlenIgrBrlens{all}_median=0.012445,rateIgrBrlens{all}_95%HPD={0.000004,1.915972},effectivebrlenIgrBrlens{all}_mean=0.013709,effectivebrlenIgrBrlens{all}_95%HPD={0.000000,0.031367},rateIgrBrlens{all}_median=0.766559,length_95%HPD={1.66318200e-04,3.86705000e-02},rateIgrBrlens{all}_mean=0.896799,length_median=1.52956700e-02]):264.0[&height_95%HPD={1004.4111645261256,1582.344470460226},prob=1.00000000e+00,height_median=1.16306949e-01,height_mean=1.16870599e-01,prob(percent)=100,effectivebrlenIgrBrlens{all}_mean=0.002265,rateIgrBrlens{all}_median=0.281165,effectivebrlenIgrBrlens{all}_median=0.001251,length_95%HPD={2.24388000e-05,1.49383900e-02},rateIgrBrlens{all}_mean=0.432689,rateIgrBrlens{all}_95%HPD={0.000001,1.245327},length_median=3.99314800e-03,effectivebrlenIgrBrlens{all}_95%HPD={0.000000,0.007955},length_mean=5.36283693e-03],(141:1048.0[&height_median=5.10000000e-08,height_mean=5.10983697e-08,prob(percent)=100,height_95%HPD={0.05992172152017773,37.02346749723379},prob=1.00000000e+00,length_median=8.19090700e-02,effectivebrlenIgrBrlens{all}_95%HPD={0.067803,0.113775},length_mean=8.19671914e-02,effectivebrlenIgrBrlens{all}_median=0.090525,rateIgrBrlens{all}_95%HPD={0.795722,1.461412},rateIgrBrlens{all}_mean=1.125510,effectivebrlenIgrBrlens{all}_mean=0.090960,rateIgrBrlens{all}_median=1.112103,length_95%HPD={6.01291700e-02,1.05708400e-01}],(142:744.0[&height_95%HPD={0.05992172152017773,37.02346749723379},prob=1.00000000e+00,height_median=5.10000000e-08,height_mean=5.10503930e-08,prob(percent)=100,effectivebrlenIgrBrlens{all}_mean=0.036210,rateIgrBrlens{all}_median=0.948659,length_95%HPD={2.14486100e-02,5.42093600e-02},rateIgrBrlens{all}_mean=0.979198,length_median=3.79991200e-02,effectivebrlenIgrBrlens{all}_95%HPD={0.023618,0.049869},effectivebrlenIgrBrlens{all}_median=0.035792,length_mean=3.84093378e-02,rateIgrBrlens{all}_95%HPD={0.545022,1.469087}],144:744.0[&height_95%HPD={0.05992172152017773,37.02346749723379},prob=1.00000000e+00,height_median=5.10000000e-08,height_mean=5.10503930e-08,prob(percent)=100,effectivebrlenIgrBrlens{all}_mean=0.038979,rateIgrBrlens{all}_median=1.018540,length_95%HPD={2.14486100e-02,5.42093600e-02},rateIgrBrlens{all}_mean=1.055620,length_median=3.79991200e-02,effectivebrlenIgrBrlens{all}_95%HPD={0.026140,0.052911},effectivebrlenIgrBrlens{all}_median=0.038737,length_mean=3.84093378e-02,rateIgrBrlens{all}_95%HPD={0.577257,1.577704}]):304.0[&prob=1.00000000e+00,height_median=3.79991600e-02,height_mean=3.84093889e-02,prob(percent)=100,height_95%HPD={491.9192517373836,1092.4808994563618},length_95%HPD={1.93156100e-02,6.67109600e-02},rateIgrBrlens{all}_mean=1.044126,length_median=4.32143400e-02,effectivebrlenIgrBrlens{all}_95%HPD={0.024392,0.063742},length_mean=4.35578536e-02,effectivebrlenIgrBrlens{all}_median=0.042806,rateIgrBrlens{all}_95%HPD={0.566375,1.636811},effectivebrlenIgrBrlens{all}_mean=0.043276,rateIgrBrlens{all}_median=0.994047]):472.0[&height_mean=8.19672425e-02,height_median=8.19091300e-02,prob(percent)=100,height_95%HPD={771.7176283681553,1365.9753959016264},prob=1.00000000e+00,length_median=4.05018500e-02,effectivebrlenIgrBrlens{all}_95%HPD={0.022228,0.065321},length_mean=4.10074978e-02,effectivebrlenIgrBrlens{all}_median=0.042857,rateIgrBrlens{all}_95%HPD={0.559145,1.771306},effectivebrlenIgrBrlens{all}_mean=0.043084,rateIgrBrlens{all}_median=1.063404,rateIgrBrlens{all}_mean=1.120178,length_95%HPD={1.63690700e-02,6.68843700e-02}]):191.0[&prob(percent)=72,height_95%HPD={1258.4891044583967,1823.3082910469916},prob=7.20583987e-01,height_median=1.20388127e-01,height_mean=1.21002582e-01,length_mean=1.24170563e-02,effectivebrlenIgrBrlens{all}_median=0.009353,rateIgrBrlens{all}_95%HPD={0.000011,2.320259},effectivebrlenIgrBrlens{all}_mean=0.010129,rateIgrBrlens{all}_median=0.789729,length_95%HPD={1.13800800e-04,2.75159200e-02},rateIgrBrlens{all}_mean=0.980645,effectivebrlenIgrBrlens{all}_95%HPD={0.000000,0.022195},length_median=1.09823200e-02]):690.0[&height_95%HPD={1445.055486814016,2024.3685569950878},prob=1.00000000e+00,height_median=1.32275605e-01,height_mean=1.32630579e-01,prob(percent)=100,effectivebrlenIgrBrlens{all}_mean=0.028952,rateIgrBrlens{all}_median=0.972935,length_95%HPD={1.09016900e-02,4.90650900e-02},rateIgrBrlens{all}_mean=1.041344,effectivebrlenIgrBrlens{all}_median=0.028798,length_median=2.95012000e-02,effectivebrlenIgrBrlens{all}_95%HPD={0.013836,0.044771},rateIgrBrlens{all}_95%HPD={0.490424,1.695650},length_mean=2.98909249e-02]):332.0[&prob=1.00000000e+00,height_median=1.62431687e-01,height_mean=1.62593996e-01,prob(percent)=100,height_95%HPD={1963.3598077165836,2919.416075025225},length_95%HPD={1.09684700e-06,9.62912600e-03},rateIgrBrlens{all}_mean=0.439502,length_median=2.57815000e-03,effectivebrlenIgrBrlens{all}_95%HPD={0.000000,0.005337},length_mean=3.50579370e-03,effectivebrlenIgrBrlens{all}_median=0.000754,rateIgrBrlens{all}_median=0.251850,rateIgrBrlens{all}_95%HPD={0.000001,1.495264},effectivebrlenIgrBrlens{all}_mean=0.001468],(((2:1266.0[&height_mean=5.11207176e-08,prob(percent)=100,height_median=5.10000000e-08,height_95%HPD={0.05992172152017773,37.02346749723379},prob=1.00000000e+00,length_median=1.16414200e-01,effectivebrlenIgrBrlens{all}_95%HPD={0.092593,0.164803},length_mean=1.16255087e-01,effectivebrlenIgrBrlens{all}_median=0.126757,rateIgrBrlens{all}_95%HPD={0.840753,1.394791},effectivebrlenIgrBrlens{all}_mean=0.127926,rateIgrBrlens{all}_median=1.092984,length_95%HPD={8.36878700e-02,1.50372600e-01},rateIgrBrlens{all}_mean=1.111003],(190:1056.0[&height_95%HPD={0.05992172152017773,37.02346749723379},prob=1.00000000e+00,height_median=5.10000000e-08,height_mean=5.12674554e-08,prob(percent)=100,effectivebrlenIgrBrlens{all}_mean=0.103510,effectivebrlenIgrBrlens{all}_median=0.102707,rateIgrBrlens{all}_median=1.004691,length_95%HPD={7.19570900e-02,1.32031400e-01},rateIgrBrlens{all}_mean=1.020928,rateIgrBrlens{all}_95%HPD={0.769349,1.344549},length_median=1.02017100e-01,effectivebrlenIgrBrlens{all}_95%HPD={0.073200,0.135115},length_mean=1.02502517e-01],195:1056.0[&height_95%HPD={0.05992172152017773,37.02346749723379},prob=1.00000000e+00,height_median=5.10000000e-08,height_mean=5.13318658e-08,prob(percent)=100,effectivebrlenIgrBrlens{all}_mean=0.116439,rateIgrBrlens{all}_median=1.114856,effectivebrlenIgrBrlens{all}_median=0.115729,length_95%HPD={7.20112000e-02,1.34875100e-01},rateIgrBrlens{all}_mean=1.131224,rateIgrBrlens{all}_95%HPD={0.807153,1.472065},length_median=1.03865400e-01,effectivebrlenIgrBrlens{all}_95%HPD={0.086009,0.150111},length_mean=1.04249603e-01]):210.0[&prob=6.55363214e-01,height_median=9.91868844e-02,height_mean=9.94318380e-02,prob(percent)=66,height_95%HPD={781.5997361870228,1374.80451453121},length_95%HPD={2.31910100e-04,5.24317200e-02},rateIgrBrlens{all}_mean=1.102073,rateIgrBrlens{all}_median=0.979175,length_median=2.33926600e-02,effectivebrlenIgrBrlens{all}_95%HPD={0.000000,0.051292},length_mean=2.51472966e-02,effectivebrlenIgrBrlens{all}_median=0.024082,rateIgrBrlens{all}_95%HPD={0.000001,2.072862},effectivebrlenIgrBrlens{all}_mean=0.025404]):191.0[&height_mean=1.19675257e-01,prob(percent)=84,height_95%HPD={1014.4714525123815,1592.862611409026},height_median=1.19557500e-01,prob=8.40781316e-01,length_median=2.58926800e-02,effectivebrlenIgrBrlens{all}_95%HPD={0.000000,0.052084},rateIgrBrlens{all}_mean=1.173776,length_mean=2.67208212e-02,effectivebrlenIgrBrlens{all}_median=0.028344,rateIgrBrlens{all}_95%HPD={0.227656,2.292993},effectivebrlenIgrBrlens{all}_mean=0.028759,rateIgrBrlens{all}_median=1.061465,length_95%HPD={9.57132600e-04,5.06360300e-02}],256:1457.0[&height_mean=5.11905373e-08,prob(percent)=100,height_95%HPD={0.05992172152017773,37.02346749723379},prob=1.00000000e+00,height_median=5.10000000e-08,length_median=1.44262000e-01,effectivebrlenIgrBrlens{all}_95%HPD={0.114616,0.184263},length_mean=1.43273061e-01,effectivebrlenIgrBrlens{all}_median=0.147678,rateIgrBrlens{all}_mean=1.038160,rateIgrBrlens{all}_95%HPD={0.808774,1.235496},effectivebrlenIgrBrlens{all}_mean=0.148206,rateIgrBrlens{all}_median=1.032675,length_95%HPD={1.13503700e-01,1.70193400e-01}]):354.0[&prob(percent)=100,height_95%HPD={1205.44435618552,1770.2832508198385},prob=1.00000000e+00,height_median=1.45912561e-01,height_mean=1.45617156e-01,length_mean=1.42917360e-02,effectivebrlenIgrBrlens{all}_median=0.011923,rateIgrBrlens{all}_95%HPD={0.000002,2.294804},effectivebrlenIgrBrlens{all}_95%HPD={0.000000,0.032418},effectivebrlenIgrBrlens{all}_mean=0.013420,rateIgrBrlens{all}_median=0.883157,length_95%HPD={4.16490700e-05,3.31462300e-02},rateIgrBrlens{all}_mean=1.001746,length_median=1.24782200e-02],(((59:839.0[&prob=1.00000000e+00,height_median=5.10000000e-08,height_mean=5.11115733e-08,prob(percent)=100,height_95%HPD={0.05992172152017773,37.02346749723379},length_95%HPD={2.96580700e-02,5.36441600e-02},rateIgrBrlens{all}_mean=1.469104,length_median=4.10484900e-02,effectivebrlenIgrBrlens{all}_95%HPD={0.045539,0.074322},length_mean=4.14550931e-02,effectivebrlenIgrBrlens{all}_median=0.059304,rateIgrBrlens{all}_95%HPD={0.967714,1.979048},rateIgrBrlens{all}_median=1.440066,effectivebrlenIgrBrlens{all}_mean=0.059617],((236:401.0[&prob=1.00000000e+00,height_median=5.10000000e-08,height_mean=5.11552124e-08,prob(percent)=100,height_95%HPD={0.05992172152017773,37.02346749723379},length_95%HPD={1.39063800e-03,1.33538100e-02},rateIgrBrlens{all}_mean=0.606864,rateIgrBrlens{all}_median=0.493797,length_median=6.58769500e-03,effectivebrlenIgrBrlens{all}_95%HPD={0.000370,0.007394},length_mean=7.04203154e-03,effectivebrlenIgrBrlens{all}_median=0.003365,rateIgrBrlens{all}_95%HPD={0.049613,1.420495},effectivebrlenIgrBrlens{all}_mean=0.003630],264:401.0[&prob=1.00000000e+00,height_median=5.10000000e-08,height_mean=5.11552124e-08,prob(percent)=100,height_95%HPD={0.05992172152017773,37.02346749723379},length_95%HPD={1.39063800e-03,1.33538100e-02},rateIgrBrlens{all}_mean=1.882603,rateIgrBrlens{all}_median=1.547883,length_median=6.58769500e-03,effectivebrlenIgrBrlens{all}_95%HPD={0.005360,0.016022},length_mean=7.04203154e-03,effectivebrlenIgrBrlens{all}_median=0.010299,rateIgrBrlens{all}_95%HPD={0.450760,4.169115},effectivebrlenIgrBrlens{all}_mean=0.010564]):211.0[&height_mean=7.04208269e-03,prob(percent)=100,height_95%HPD={190.46195949321208,710.3100642046818},height_median=6.58774130e-03,prob=1.00000000e+00,length_median=1.16395200e-02,effectivebrlenIgrBrlens{all}_95%HPD={0.008705,0.022424},rateIgrBrlens{all}_mean=1.533242,length_mean=1.20568960e-02,effectivebrlenIgrBrlens{all}_median=0.014689,rateIgrBrlens{all}_95%HPD={0.453368,3.362670},effectivebrlenIgrBrlens{all}_mean=0.014982,rateIgrBrlens{all}_median=1.276076,length_95%HPD={2.40965000e-03,2.17197600e-02}],237:612.0[&height_mean=5.11490392e-08,prob(percent)=100,height_95%HPD={0.05992172152017773,37.02346749723379},height_median=5.10000000e-08,prob=1.00000000e+00,length_median=1.87096300e-02,effectivebrlenIgrBrlens{all}_95%HPD={0.003918,0.015033},rateIgrBrlens{all}_mean=0.520640,length_mean=1.90989275e-02,effectivebrlenIgrBrlens{all}_median=0.009150,rateIgrBrlens{all}_95%HPD={0.215824,0.944371},effectivebrlenIgrBrlens{all}_mean=0.009414,rateIgrBrlens{all}_median=0.484830,length_95%HPD={9.21303600e-03,2.90704400e-02}]):227.0[&prob(percent)=100,height_95%HPD={369.1628088855654,952.3634382363086},prob=1.00000000e+00,height_median=1.87096630e-02,height_mean=1.90989787e-02,length_mean=2.23561655e-02,effectivebrlenIgrBrlens{all}_median=0.018754,effectivebrlenIgrBrlens{all}_95%HPD={0.010780,0.027690},rateIgrBrlens{all}_95%HPD={0.396847,1.618009},effectivebrlenIgrBrlens{all}_mean=0.019024,rateIgrBrlens{all}_median=0.854016,length_95%HPD={8.78064400e-03,3.58033000e-02},rateIgrBrlens{all}_mean=0.930973,length_median=2.20035900e-02]):221.0[&height_95%HPD={577.5305258682808,1180.7134953042935},prob=1.00000000e+00,height_median=4.10485350e-02,height_mean=4.14551442e-02,prob(percent)=100,effectivebrlenIgrBrlens{all}_mean=0.000563,rateIgrBrlens{all}_median=0.088165,rateIgrBrlens{all}_95%HPD={0.000001,0.896853},length_95%HPD={3.65936600e-06,7.25597100e-03},rateIgrBrlens{all}_mean=0.240962,length_median=1.93247200e-03,effectivebrlenIgrBrlens{all}_95%HPD={0.000000,0.002365},length_mean=2.61472056e-03,effectivebrlenIgrBrlens{all}_median=0.000190],(60:809.0[&height_mean=5.11547174e-08,prob(percent)=100,height_95%HPD={0.05992172152017773,37.02346749723379},prob=1.00000000e+00,height_median=5.10000000e-08,length_median=3.91491500e-02,effectivebrlenIgrBrlens{all}_95%HPD={0.027565,0.049415},rateIgrBrlens{all}_mean=0.987304,length_mean=3.94951850e-02,effectivebrlenIgrBrlens{all}_median=0.037815,rateIgrBrlens{all}_95%HPD={0.644254,1.414080},effectivebrlenIgrBrlens{all}_mean=0.038114,rateIgrBrlens{all}_median=0.968645,length_95%HPD={2.75040500e-02,5.25943500e-02}],(61:574.0[&height_95%HPD={0.05992172152017773,37.02346749723379},prob=1.00000000e+00,height_median=5.10000000e-08,height_mean=5.11640505e-08,prob(percent)=100,effectivebrlenIgrBrlens{all}_mean=0.031653,rateIgrBrlens{all}_median=1.759946,length_95%HPD={8.22647900e-03,2.96851700e-02},rateIgrBrlens{all}_mean=1.911279,effectivebrlenIgrBrlens{all}_median=0.031489,length_median=1.80649600e-02,effectivebrlenIgrBrlens{all}_95%HPD={0.022433,0.041024},rateIgrBrlens{all}_95%HPD={0.895147,3.499616},length_mean=1.83503904e-02],238:574.0[&height_95%HPD={0.05992172152017773,37.02346749723379},prob=1.00000000e+00,height_median=5.10000000e-08,height_mean=5.11640505e-08,prob(percent)=100,effectivebrlenIgrBrlens{all}_mean=0.008905,rateIgrBrlens{all}_median=0.475099,length_95%HPD={8.22647900e-03,2.96851700e-02},rateIgrBrlens{all}_mean=0.516710,effectivebrlenIgrBrlens{all}_median=0.008643,length_median=1.80649600e-02,effectivebrlenIgrBrlens{all}_95%HPD={0.003152,0.015368},rateIgrBrlens{all}_95%HPD={0.191818,0.955981},length_mean=1.83503904e-02]):235.0[&prob=1.00000000e+00,height_median=1.80650120e-02,height_mean=1.83504416e-02,prob(percent)=100,height_95%HPD={325.98161976112766,901.2134750536368},length_95%HPD={8.16345400e-03,3.44781800e-02},rateIgrBrlens{all}_mean=0.972217,length_median=2.08211000e-02,effectivebrlenIgrBrlens{all}_95%HPD={0.010541,0.027014},length_mean=2.11447945e-02,effectivebrlenIgrBrlens{all}_median=0.018482,rateIgrBrlens{all}_median=0.884648,rateIgrBrlens{all}_95%HPD={0.418570,1.649731},effectivebrlenIgrBrlens{all}_mean=0.018749]):251.0[&height_median=3.91491960e-02,height_mean=3.94952361e-02,prob(percent)=100,height_95%HPD={547.1095043055392,1150.2086245520209},prob=1.00000000e+00,length_median=3.57203400e-03,effectivebrlenIgrBrlens{all}_95%HPD={0.000000,0.005159},length_mean=4.57462862e-03,effectivebrlenIgrBrlens{all}_median=0.001050,rateIgrBrlens{all}_95%HPD={0.000001,1.316120},rateIgrBrlens{all}_mean=0.414478,effectivebrlenIgrBrlens{all}_mean=0.001627,rateIgrBrlens{all}_median=0.258031,length_95%HPD={4.38608200e-05,1.20125300e-02}]):256.0[&prob(percent)=100,height_95%HPD={784.5344876167682,1377.874992554472},prob=1.00000000e+00,height_median=4.35157030e-02,height_mean=4.40698648e-02,length_mean=6.73554345e-02,effectivebrlenIgrBrlens{all}_median=0.079981,rateIgrBrlens{all}_95%HPD={0.818924,1.688742},effectivebrlenIgrBrlens{all}_mean=0.080498,rateIgrBrlens{all}_median=1.188713,effectivebrlenIgrBrlens{all}_95%HPD={0.057249,0.105461},length_95%HPD={4.04965800e-02,9.44549800e-02},rateIgrBrlens{all}_mean=1.230447,length_median=6.69881700e-02],240:1316.0[&prob(percent)=100,height_95%HPD={0.05992172152017773,37.02346749723379},prob=1.00000000e+00,height_median=5.10000000e-08,height_mean=5.13329215e-08,length_mean=1.11426020e-01,effectivebrlenIgrBrlens{all}_median=0.085167,rateIgrBrlens{all}_95%HPD={0.558659,0.997609},effectivebrlenIgrBrlens{all}_mean=0.085738,rateIgrBrlens{all}_median=0.765895,effectivebrlenIgrBrlens{all}_95%HPD={0.061361,0.110858},length_95%HPD={8.40803800e-02,1.38920500e-01},rateIgrBrlens{all}_mean=0.775363,length_median=1.11013900e-01]):495.0[&height_95%HPD={1066.3411058443528,1642.1465416727071},prob=9.99844448e-01,height_median=1.11007707e-01,height_mean=1.11418593e-01,prob(percent)=100,effectivebrlenIgrBrlens{all}_mean=0.041752,rateIgrBrlens{all}_median=0.879102,length_95%HPD={1.97120800e-02,7.61992000e-02},rateIgrBrlens{all}_mean=0.914171,effectivebrlenIgrBrlens{all}_median=0.041652,length_median=4.77176300e-02,effectivebrlenIgrBrlens{all}_95%HPD={0.019677,0.064809},rateIgrBrlens{all}_95%HPD={0.488608,1.405197},length_mean=4.78381171e-02]):922.0[&prob=6.01919957e-01,height_median=1.57075986e-01,height_mean=1.56905869e-01,prob(percent)=60,height_95%HPD={1531.6567044523601,2135.484801573558},length_95%HPD={3.16463000e-05,2.23386400e-02},rateIgrBrlens{all}_mean=0.779828,length_median=7.70439400e-03,effectivebrlenIgrBrlens{all}_95%HPD={0.000000,0.017534},rateIgrBrlens{all}_median=0.636449,length_mean=9.20829536e-03,effectivebrlenIgrBrlens{all}_median=0.005375,rateIgrBrlens{all}_95%HPD={0.000001,1.941919},effectivebrlenIgrBrlens{all}_mean=0.006595]):119.0[&height_median=1.65929084e-01,height_95%HPD={2163.7752748209114,3435.3756835903537},height_mean=1.66155621e-01,prob=7.12361948e-01,prob(percent)=71,rateIgrBrlens{all}_median=1.039866,rateIgrBrlens{all}_95%HPD={0.000003,3.058552},length_median=9.07990200e-03,effectivebrlenIgrBrlens{all}_median=0.010019,effectivebrlenIgrBrlens{all}_mean=0.010157,effectivebrlenIgrBrlens{all}_95%HPD={0.000000,0.018689},length_95%HPD={3.81256600e-04,2.01934900e-02},rateIgrBrlens{all}_mean=1.295494,length_mean=9.77729904e-03],(66:1248.0[&height_median=5.10000000e-08,height_mean=5.11483959e-08,height_95%HPD={0.05992172152017773,37.02346749723379},prob(percent)=100,prob=1.00000000e+00,rateIgrBrlens{all}_median=0.707870,rateIgrBrlens{all}_95%HPD={0.486072,0.929503},length_median=9.42632600e-02,length_95%HPD={7.02590100e-02,1.19420900e-01},effectivebrlenIgrBrlens{all}_mean=0.067247,effectivebrlenIgrBrlens{all}_median=0.066907,rateIgrBrlens{all}_mean=0.717147,effectivebrlenIgrBrlens{all}_95%HPD={0.045005,0.087579},length_mean=9.46338841e-02],(164:1068.0[&height_median=5.10000000e-08,height_95%HPD={0.05992172152017773,37.02346749723379},prob=1.00000000e+00,prob(percent)=100,height_mean=5.11161544e-08,length_95%HPD={4.93846800e-02,9.08056600e-02},effectivebrlenIgrBrlens{all}_mean=0.068004,length_median=6.85477300e-02,effectivebrlenIgrBrlens{all}_median=0.067451,rateIgrBrlens{all}_95%HPD={0.624074,1.350876},length_mean=6.89793278e-02,effectivebrlenIgrBrlens{all}_95%HPD={0.048290,0.088815},rateIgrBrlens{all}_median=0.983354,rateIgrBrlens{all}_mean=1.004131],((165:689.0[&prob=1.00000000e+00,height_mean=5.11092972e-08,height_median=5.10000000e-08,height_95%HPD={0.05992172152017773,37.02346749723379},prob(percent)=100,length_median=3.04246800e-02,effectivebrlenIgrBrlens{all}_95%HPD={0.019286,0.042004},rateIgrBrlens{all}_mean=1.032485,length_mean=3.05720163e-02,effectivebrlenIgrBrlens{all}_median=0.029466,rateIgrBrlens{all}_95%HPD={0.564064,1.611339},effectivebrlenIgrBrlens{all}_mean=0.029824,rateIgrBrlens{all}_median=0.972543,length_95%HPD={1.57200100e-02,4.62353400e-02}],167:689.0[&height_mean=5.11074295e-08,prob(percent)=100,height_95%HPD={0.05992172152017773,37.02346749723379},prob=1.00000000e+00,height_median=5.10000000e-08,length_median=3.04268100e-02,effectivebrlenIgrBrlens{all}_95%HPD={0.030058,0.055292},length_mean=3.05935640e-02,effectivebrlenIgrBrlens{all}_median=0.041956,rateIgrBrlens{all}_mean=1.481399,rateIgrBrlens{all}_95%HPD={0.768049,2.389999},effectivebrlenIgrBrlens{all}_mean=0.042359,rateIgrBrlens{all}_median=1.388241,length_95%HPD={1.52455000e-02,4.59208800e-02}]):191.0[&prob(percent)=99,height_95%HPD={443.22996698402187,1037.568105508219},prob=9.93733473e-01,height_median=3.03641140e-02,height_mean=3.05108408e-02,length_mean=1.59253217e-02,effectivebrlenIgrBrlens{all}_median=0.016619,rateIgrBrlens{all}_95%HPD={0.315450,2.811281},effectivebrlenIgrBrlens{all}_95%HPD={0.004740,0.029648},effectivebrlenIgrBrlens{all}_mean=0.017018,rateIgrBrlens{all}_median=1.069030,length_95%HPD={2.26738000e-03,3.06240200e-02},rateIgrBrlens{all}_mean=1.351692,length_median=1.51738600e-02],231:880.0[&prob(percent)=100,height_95%HPD={0.05992172152017773,37.02346749723379},prob=1.00000000e+00,height_median=5.10000000e-08,height_mean=5.11487863e-08,length_mean=4.63909279e-02,effectivebrlenIgrBrlens{all}_median=0.046900,rateIgrBrlens{all}_95%HPD={0.631628,1.474177},effectivebrlenIgrBrlens{all}_95%HPD={0.033109,0.061994},effectivebrlenIgrBrlens{all}_mean=0.047087,rateIgrBrlens{all}_median=1.021294,length_95%HPD={3.02323800e-02,6.19774500e-02},rateIgrBrlens{all}_mean=1.042339,length_median=4.60103400e-02]):188.0[&height_95%HPD={612.0588894656945,1213.2146864278834},prob=9.98511144e-01,height_median=4.60314980e-02,height_mean=4.64134544e-02,prob(percent)=100,length_mean=2.25851189e-02,length_95%HPD={4.96569700e-03,4.03813800e-02},length_median=2.19221800e-02,effectivebrlenIgrBrlens{all}_95%HPD={0.010402,0.044529},effectivebrlenIgrBrlens{all}_mean=0.027031,rateIgrBrlens{all}_mean=1.394860,rateIgrBrlens{all}_median=1.202857,effectivebrlenIgrBrlens{all}_median=0.026645,rateIgrBrlens{all}_95%HPD={0.428637,2.642286}]):180.0[&prob=9.98422257e-01,height_mean=6.89693666e-02,prob(percent)=100,height_95%HPD={792.9590334040042,1386.63536985382},height_median=6.85293550e-02,effectivebrlenIgrBrlens{all}_median=0.029840,rateIgrBrlens{all}_95%HPD={0.457352,2.619621},length_mean=2.56966795e-02,effectivebrlenIgrBrlens{all}_mean=0.030559,length_median=2.46589300e-02,rateIgrBrlens{all}_median=1.199173,length_95%HPD={6.03978700e-03,4.79028900e-02},rateIgrBrlens{all}_mean=1.369700,effectivebrlenIgrBrlens{all}_95%HPD={0.010817,0.051233}]):1604.0[&prob=1.00000000e+00,prob(percent)=100,height_mean=9.46472743e-02,height_median=9.42669630e-02,height_95%HPD={996.8940077546249,1575.626708366579},length_median=7.65943000e-02,effectivebrlenIgrBrlens{all}_mean=0.070843,effectivebrlenIgrBrlens{all}_95%HPD={0.047512,0.093596},rateIgrBrlens{all}_mean=0.947595,rateIgrBrlens{all}_median=0.919494,rateIgrBrlens{all}_95%HPD={0.655933,1.304465},length_mean=7.64163237e-02,effectivebrlenIgrBrlens{all}_median=0.070616,length_95%HPD={4.62224500e-02,1.04475300e-01}]):503.0[&height_median=1.71635440e-01,prob=6.37319171e-01,height_mean=1.71605430e-01,prob(percent)=64,height_95%HPD={2227.47529501759,3625.961034620666},rateIgrBrlens{all}_95%HPD={0.000001,2.997147},effectivebrlenIgrBrlens{all}_mean=0.007418,length_median=6.97463900e-03,effectivebrlenIgrBrlens{all}_95%HPD={0.000000,0.015543},rateIgrBrlens{all}_median=0.914651,effectivebrlenIgrBrlens{all}_median=0.007227,length_95%HPD={8.49753000e-05,1.73740700e-02},rateIgrBrlens{all}_mean=1.172725,length_mean=7.79829595e-03],(((3:1403.0[&height_95%HPD={0.05992172152017773,37.02346749723379},prob=1.00000000e+00,height_median=5.10000000e-08,height_mean=5.11122686e-08,prob(percent)=100,effectivebrlenIgrBrlens{all}_mean=0.115036,rateIgrBrlens{all}_median=1.027911,length_95%HPD={7.71668900e-02,1.46878400e-01},rateIgrBrlens{all}_mean=1.048533,effectivebrlenIgrBrlens{all}_median=0.114278,length_median=1.10474000e-01,effectivebrlenIgrBrlens{all}_95%HPD={0.081047,0.149559},rateIgrBrlens{all}_95%HPD={0.778980,1.355779},length_mean=1.11019785e-01],7:1403.0[&prob(percent)=100,height_95%HPD={0.05992172152017773,37.02346749723379},prob=1.00000000e+00,height_median=5.10000000e-08,height_mean=5.09203664e-08,length_mean=1.13826440e-01,effectivebrlenIgrBrlens{all}_median=0.100899,rateIgrBrlens{all}_95%HPD={0.691817,1.152943},effectivebrlenIgrBrlens{all}_mean=0.101117,rateIgrBrlens{all}_median=0.889792,effectivebrlenIgrBrlens{all}_95%HPD={0.071431,0.129230},length_95%HPD={8.00753900e-02,1.48228800e-01},rateIgrBrlens{all}_mean=0.897193,length_median=1.14061900e-01],14:1403.0[&prob(percent)=100,height_95%HPD={0.05992172152017773,37.02346749723379},prob=1.00000000e+00,height_median=5.10000000e-08,height_mean=5.10934376e-08,length_mean=1.21071875e-01,effectivebrlenIgrBrlens{all}_median=0.125221,rateIgrBrlens{all}_95%HPD={0.769935,1.307810},effectivebrlenIgrBrlens{all}_mean=0.125368,rateIgrBrlens{all}_median=1.024657,length_95%HPD={8.63811100e-02,1.58109100e-01},rateIgrBrlens{all}_mean=1.046206,effectivebrlenIgrBrlens{all}_95%HPD={0.091641,0.161434},length_median=1.20806600e-01],145:1403.0[&prob(percent)=100,height_95%HPD={0.05948569638906368,36.9220282084826},prob=1.00000000e+00,height_median=5.04000000e-08,height_mean=5.07906515e-08,length_mean=1.18494438e-01,effectivebrlenIgrBrlens{all}_median=0.115150,rateIgrBrlens{all}_95%HPD={0.726327,1.273134},effectivebrlenIgrBrlens{all}_mean=0.116112,rateIgrBrlens{all}_median=0.982639,length_95%HPD={8.36664500e-02,1.53955200e-01},rateIgrBrlens{all}_mean=0.991234,effectivebrlenIgrBrlens{all}_95%HPD={0.082996,0.150117},length_median=1.18198700e-01]):685.0[&height_95%HPD={1146.6600480041366,1714.4739206823176},prob=1.00000000e+00,height_median=1.35250173e-01,height_mean=1.35331427e-01,prob(percent)=100,effectivebrlenIgrBrlens{all}_mean=0.023962,rateIgrBrlens{all}_median=0.811703,length_95%HPD={3.58062800e-03,5.43186400e-02},rateIgrBrlens{all}_mean=0.897625,length_median=2.87829200e-02,effectivebrlenIgrBrlens{all}_95%HPD={0.003837,0.043654},effectivebrlenIgrBrlens{all}_median=0.023864,length_mean=2.94097938e-02,rateIgrBrlens{all}_95%HPD={0.273236,1.702162}],((62:1342.0[&height_95%HPD={0.0597039559220919,36.97286312319616},prob=1.00000000e+00,height_median=5.07000000e-08,height_mean=5.09291653e-08,prob(percent)=100,effectivebrlenIgrBrlens{all}_mean=0.131073,rateIgrBrlens{all}_median=0.972450,rateIgrBrlens{all}_95%HPD={0.762292,1.190710},length_95%HPD={1.03790800e-01,1.63627600e-01},rateIgrBrlens{all}_mean=0.982435,length_median=1.34784600e-01,effectivebrlenIgrBrlens{all}_95%HPD={0.100628,0.161898},length_mean=1.34218011e-01,effectivebrlenIgrBrlens{all}_median=0.130754],64:1342.0[&height_95%HPD={0.05992172152017773,37.02346749723379},prob=1.00000000e+00,height_median=5.10000000e-08,height_mean=5.10510848e-08,prob(percent)=100,effectivebrlenIgrBrlens{all}_median=0.120933,effectivebrlenIgrBrlens{all}_mean=0.121314,rateIgrBrlens{all}_median=0.888653,rateIgrBrlens{all}_95%HPD={0.726886,1.117995},length_95%HPD={1.05871000e-01,1.65114300e-01},rateIgrBrlens{all}_mean=0.894075,length_median=1.37106700e-01,effectivebrlenIgrBrlens{all}_95%HPD={0.093557,0.149035},length_mean=1.36446024e-01],68:1342.0[&height_95%HPD={0.05992172152017773,37.02346749723379},prob=1.00000000e+00,height_median=5.10000000e-08,height_mean=5.11395573e-08,prob(percent)=100,effectivebrlenIgrBrlens{all}_mean=0.155926,rateIgrBrlens{all}_median=1.143324,effectivebrlenIgrBrlens{all}_median=0.155315,length_95%HPD={1.03531000e-01,1.65652000e-01},rateIgrBrlens{all}_mean=1.162096,rateIgrBrlens{all}_95%HPD={0.917808,1.451502},length_median=1.36123000e-01,effectivebrlenIgrBrlens{all}_95%HPD={0.123828,0.190302},length_mean=1.35364521e-01]):459.0[&prob=1.00000000e+00,height_median=1.46324366e-01,height_mean=1.46138344e-01,prob(percent)=100,height_95%HPD={1083.580678006578,1658.3855187944023},length_95%HPD={1.97193700e-04,3.15288800e-02},rateIgrBrlens{all}_mean=0.800014,length_median=1.27638500e-02,effectivebrlenIgrBrlens{all}_95%HPD={0.000000,0.022056},rateIgrBrlens{all}_median=0.667862,length_mean=1.42890519e-02,effectivebrlenIgrBrlens{all}_median=0.008932,rateIgrBrlens{all}_95%HPD={0.001032,1.746265},effectivebrlenIgrBrlens{all}_mean=0.009884],(63:1450.0[&prob(percent)=100,height_95%HPD={0.060283577426007436,37.10730228855651},prob=1.00000000e+00,height_median=5.15000000e-08,height_mean=5.16814210e-08,length_mean=1.34663395e-01,effectivebrlenIgrBrlens{all}_median=0.189313,rateIgrBrlens{all}_95%HPD={1.106754,1.780426},effectivebrlenIgrBrlens{all}_mean=0.190046,rateIgrBrlens{all}_median=1.391572,effectivebrlenIgrBrlens{all}_95%HPD={0.146158,0.234332},length_95%HPD={9.85973400e-02,1.66541000e-01},rateIgrBrlens{all}_mean=1.425919,length_median=1.35717100e-01],(65:1265.0[&prob=1.00000000e+00,height_median=5.10000000e-08,height_mean=5.12336312e-08,prob(percent)=100,height_95%HPD={0.05992172152017773,37.02346749723379},length_95%HPD={8.54184500e-02,1.45307700e-01},rateIgrBrlens{all}_mean=0.832934,length_median=1.16767800e-01,effectivebrlenIgrBrlens{all}_95%HPD={0.071786,0.122287},length_mean=1.16392502e-01,effectivebrlenIgrBrlens{all}_median=0.095600,rateIgrBrlens{all}_95%HPD={0.626818,1.069829},rateIgrBrlens{all}_median=0.817945,effectivebrlenIgrBrlens{all}_mean=0.096045],(67:1047.0[&prob(percent)=100,height_95%HPD={0.05992172152017773,37.02346749723379},prob=1.00000000e+00,height_median=5.10000000e-08,height_mean=5.10018906e-08,length_mean=1.00993003e-01,effectivebrlenIgrBrlens{all}_median=0.104378,rateIgrBrlens{all}_95%HPD={0.800883,1.370746},effectivebrlenIgrBrlens{all}_mean=0.105305,rateIgrBrlens{all}_median=1.032922,length_95%HPD={7.07669100e-02,1.32238800e-01},rateIgrBrlens{all}_mean=1.056228,length_median=1.00420900e-01,effectivebrlenIgrBrlens{all}_95%HPD={0.077320,0.134060}],163:1047.0[&prob(percent)=100,height_95%HPD={0.05992172152017773,37.02346749723379},prob=1.00000000e+00,height_median=5.10000000e-08,height_mean=5.09575662e-08,length_mean=1.00714487e-01,effectivebrlenIgrBrlens{all}_median=0.087420,rateIgrBrlens{all}_95%HPD={0.610503,1.141284},effectivebrlenIgrBrlens{all}_mean=0.088114,rateIgrBrlens{all}_median=0.875027,length_95%HPD={7.09969200e-02,1.32043900e-01},rateIgrBrlens{all}_mean=0.884334,length_median=1.00214000e-01,effectivebrlenIgrBrlens{all}_95%HPD={0.060080,0.116595}]):218.0[&height_95%HPD={770.8253286022057,1365.170020056528},prob=8.52069954e-01,height_median=9.91381300e-02,height_mean=9.96038293e-02,prob(percent)=85,effectivebrlenIgrBrlens{all}_mean=0.022719,rateIgrBrlens{all}_median=0.807236,rateIgrBrlens{all}_95%HPD={0.177804,1.708226},length_95%HPD={1.49670400e-03,5.68275200e-02},rateIgrBrlens{all}_mean=0.878008,length_median=2.66976300e-02,effectivebrlenIgrBrlens{all}_95%HPD={0.000000,0.044299},length_mean=2.83195802e-02,effectivebrlenIgrBrlens{all}_median=0.021705]):185.0[&prob=5.38454701e-01,height_median=1.16280629e-01,height_mean=1.16472421e-01,prob(percent)=54,height_95%HPD={1012.336778230297,1590.5393763325678},length_95%HPD={1.01661800e-03,5.79799900e-02},rateIgrBrlens{all}_mean=0.729633,length_median=2.94419800e-02,effectivebrlenIgrBrlens{all}_95%HPD={0.000000,0.041093},length_mean=3.02615521e-02,effectivebrlenIgrBrlens{all}_median=0.020711,rateIgrBrlens{all}_95%HPD={0.101081,1.351761},effectivebrlenIgrBrlens{all}_mean=0.021148,rateIgrBrlens{all}_median=0.680921]):351.0[&height_mean=1.42465413e-01,prob(percent)=100,height_median=1.42829270e-01,height_95%HPD={1201.9844920294731,1767.516578718144},prob=1.00000000e+00,length_median=1.62995000e-02,effectivebrlenIgrBrlens{all}_95%HPD={0.000000,0.029656},length_mean=1.77183781e-02,effectivebrlenIgrBrlens{all}_median=0.013760,rateIgrBrlens{all}_95%HPD={0.000001,1.899412},effectivebrlenIgrBrlens{all}_mean=0.014346,rateIgrBrlens{all}_median=0.782802,length_95%HPD={9.37741100e-05,3.77232600e-02},rateIgrBrlens{all}_mean=0.914923]):287.0[&prob(percent)=61,height_95%HPD={1523.7705605330134,2125.376378220794},prob=6.10941979e-01,height_median=1.58098346e-01,height_mean=1.57878786e-01,length_mean=8.66909937e-03,effectivebrlenIgrBrlens{all}_median=0.004254,rateIgrBrlens{all}_95%HPD={0.000001,1.758045},effectivebrlenIgrBrlens{all}_mean=0.005224,rateIgrBrlens{all}_median=0.526486,length_95%HPD={3.78292600e-05,2.18670900e-02},rateIgrBrlens{all}_mean=0.676819,effectivebrlenIgrBrlens{all}_95%HPD={0.000000,0.013993},length_median=7.21475900e-03]):286.0[&height_95%HPD={1762.8135395123932,2496.922146392228},prob=1.00000000e+00,height_median=1.66424577e-01,height_mean=1.66462600e-01,prob(percent)=100,effectivebrlenIgrBrlens{all}_mean=0.001134,rateIgrBrlens{all}_median=0.158175,length_95%HPD={1.40126600e-05,1.11005500e-02},rateIgrBrlens{all}_mean=0.298747,length_median=2.93389700e-03,effectivebrlenIgrBrlens{all}_95%HPD={0.000000,0.004296},effectivebrlenIgrBrlens{all}_median=0.000525,length_mean=3.96566399e-03,rateIgrBrlens{all}_95%HPD={0.000001,1.039610}],((((69:878.0[&height_95%HPD={0.05992172152017773,37.02346749723379},prob=1.00000000e+00,height_median=5.10000000e-08,height_mean=5.11052887e-08,prob(percent)=100,effectivebrlenIgrBrlens{all}_mean=0.064649,rateIgrBrlens{all}_median=1.059254,effectivebrlenIgrBrlens{all}_median=0.064368,length_95%HPD={3.98222600e-02,8.65937600e-02},rateIgrBrlens{all}_mean=1.078816,rateIgrBrlens{all}_95%HPD={0.694234,1.517053},length_median=6.06341600e-02,effectivebrlenIgrBrlens{all}_95%HPD={0.044231,0.087486},length_mean=6.14241956e-02],70:878.0[&height_95%HPD={0.05992172152017773,37.02346749723379},prob=1.00000000e+00,height_median=5.10000000e-08,height_mean=5.11048665e-08,prob(percent)=100,effectivebrlenIgrBrlens{all}_mean=0.065564,rateIgrBrlens{all}_median=1.071144,length_95%HPD={3.98222600e-02,8.65937600e-02},effectivebrlenIgrBrlens{all}_median=0.064871,rateIgrBrlens{all}_mean=1.094518,rateIgrBrlens{all}_95%HPD={0.713603,1.553341},length_median=6.06341600e-02,effectivebrlenIgrBrlens{all}_95%HPD={0.044465,0.088506},length_mean=6.14243822e-02]):309.0[&prob=9.99977778e-01,height_median=6.06342010e-02,height_mean=6.14233821e-02,prob(percent)=100,height_95%HPD={610.1086928019657,1211.3500456322374},length_95%HPD={2.00748300e-02,8.36467500e-02},rateIgrBrlens{all}_mean=1.151709,length_median=5.14641900e-02,effectivebrlenIgrBrlens{all}_95%HPD={0.025954,0.087617},rateIgrBrlens{all}_median=1.100257,length_mean=5.18885719e-02,effectivebrlenIgrBrlens{all}_median=0.056858,rateIgrBrlens{all}_95%HPD={0.567719,1.761428},effectivebrlenIgrBrlens{all}_mean=0.056950],265:1187.0[&prob=1.00000000e+00,height_median=5.10000000e-08,height_mean=5.10131324e-08,prob(percent)=100,height_95%HPD={0.05992172152017773,37.02346749723379},length_95%HPD={8.43906700e-02,1.46080300e-01},rateIgrBrlens{all}_mean=1.094147,length_median=1.14076900e-01,effectivebrlenIgrBrlens{all}_95%HPD={0.092312,0.156557},rateIgrBrlens{all}_median=1.079998,length_mean=1.14428567e-01,effectivebrlenIgrBrlens{all}_median=0.123274,rateIgrBrlens{all}_95%HPD={0.821989,1.414439},effectivebrlenIgrBrlens{all}_mean=0.123872]):176.0[&height_mean=1.09785296e-01,prob(percent)=63,height_95%HPD={932.8186144193255,1517.1394624877046},prob=6.26230528e-01,height_median=1.09730437e-01,length_median=1.73914000e-02,effectivebrlenIgrBrlens{all}_95%HPD={0.000000,0.043079},length_mean=1.94361990e-02,effectivebrlenIgrBrlens{all}_median=0.017600,rateIgrBrlens{all}_95%HPD={0.000037,2.224099},rateIgrBrlens{all}_mean=1.087844,effectivebrlenIgrBrlens{all}_mean=0.019146,rateIgrBrlens{all}_median=0.939599,length_95%HPD={1.27831200e-04,4.34766500e-02}],71:1363.0[&height_mean=5.11680762e-08,height_median=5.10000000e-08,prob(percent)=100,height_95%HPD={0.05992172152017773,37.02346749723379},prob=1.00000000e+00,length_median=1.22927300e-01,effectivebrlenIgrBrlens{all}_95%HPD={0.076748,0.132149},length_mean=1.23103854e-01,effectivebrlenIgrBrlens{all}_median=0.104243,rateIgrBrlens{all}_95%HPD={0.650712,1.087435},rateIgrBrlens{all}_mean=0.855415,effectivebrlenIgrBrlens{all}_mean=0.104552,rateIgrBrlens{all}_median=0.844502,length_95%HPD={9.38679900e-02,1.52405900e-01}]):199.0[&prob(percent)=98,height_95%HPD={1116.4950084009406,1688.7494921195864},prob=9.78911580e-01,height_median=1.27451905e-01,height_mean=1.27715286e-01,length_mean=3.71165789e-02,effectivebrlenIgrBrlens{all}_median=0.033757,rateIgrBrlens{all}_95%HPD={0.465006,1.707822},effectivebrlenIgrBrlens{all}_mean=0.033968,rateIgrBrlens{all}_median=0.911264,effectivebrlenIgrBrlens{all}_95%HPD={0.013932,0.055248},length_95%HPD={1.08993400e-02,6.43429700e-02},rateIgrBrlens{all}_mean=1.002690,length_median=3.67307600e-02],166:1562.0[&prob(percent)=100,height_95%HPD={0.05992172152017773,37.02346749723379},prob=1.00000000e+00,height_median=5.10000000e-08,height_mean=5.11770920e-08,length_mean=1.64103005e-01,effectivebrlenIgrBrlens{all}_median=0.128540,rateIgrBrlens{all}_95%HPD={0.642816,0.942033},effectivebrlenIgrBrlens{all}_mean=0.128417,rateIgrBrlens{all}_median=0.782408,effectivebrlenIgrBrlens{all}_95%HPD={0.101438,0.153333},length_95%HPD={1.41285000e-01,1.87207800e-01},rateIgrBrlens{all}_mean=0.784197,length_median=1.65196900e-01]):812.0[&height_95%HPD={1299.9968489352902,1867.0711004663685},prob=6.10608653e-01,height_median=1.61374740e-01,height_mean=1.61001721e-01,prob(percent)=61,effectivebrlenIgrBrlens{all}_mean=0.006098,rateIgrBrlens{all}_median=0.492773,length_95%HPD={5.40630600e-05,2.68196000e-02},rateIgrBrlens{all}_mean=0.591927,effectivebrlenIgrBrlens{all}_median=0.004758,length_median=9.07883400e-03,effectivebrlenIgrBrlens{all}_95%HPD={0.000000,0.016692},rateIgrBrlens{all}_95%HPD={0.000001,1.391580},length_mean=1.09251240e-02]):981.0[&prob=1.00000000e+00,height_median=1.72352684e-01,height_mean=1.72341183e-01,prob(percent)=100,height_95%HPD={1948.9434724786333,2883.055697196259},length_95%HPD={1.85358700e-05,1.55135300e-02},rateIgrBrlens{all}_mean=0.301020,length_median=4.36491600e-03,effectivebrlenIgrBrlens{all}_95%HPD={0.000000,0.005895},rateIgrBrlens{all}_median=0.216151,length_mean=5.70659946e-03,effectivebrlenIgrBrlens{all}_median=0.001041,rateIgrBrlens{all}_95%HPD={0.000001,0.892406},effectivebrlenIgrBrlens{all}_mean=0.001739]):1932.0[&height_mean=1.80128806e-01,prob(percent)=100,height_95%HPD={2453.0161701165207,4446.56639291404},prob=1.00000000e+00,height_median=1.79802815e-01,length_median=3.83630300e-03,effectivebrlenIgrBrlens{all}_95%HPD={0.000000,0.006081},length_mean=4.87813615e-03,effectivebrlenIgrBrlens{all}_median=0.001282,rateIgrBrlens{all}_95%HPD={0.000001,1.271096},rateIgrBrlens{all}_mean=0.447324,effectivebrlenIgrBrlens{all}_mean=0.001919,rateIgrBrlens{all}_median=0.291420,length_95%HPD={1.21498600e-05,1.27200900e-02}],((5:1169.0[&prob=1.00000000e+00,height_median=5.10000000e-08,height_mean=5.12132406e-08,prob(percent)=100,height_95%HPD={0.05992172152017773,37.02346749723379},length_95%HPD={9.88484900e-02,1.95236100e-01},rateIgrBrlens{all}_mean=0.915074,length_median=1.38723500e-01,effectivebrlenIgrBrlens{all}_95%HPD={0.090896,0.171615},length_mean=1.41838273e-01,effectivebrlenIgrBrlens{all}_median=0.126264,rateIgrBrlens{all}_95%HPD={0.676224,1.164676},rateIgrBrlens{all}_median=0.905159,effectivebrlenIgrBrlens{all}_mean=0.128286],239:1169.0[&prob=1.00000000e+00,height_median=5.10000000e-08,height_mean=5.11319271e-08,prob(percent)=100,height_95%HPD={0.05992172152017773,37.02346749723379},length_95%HPD={9.96882500e-02,1.73676900e-01},rateIgrBrlens{all}_mean=0.787977,length_median=1.36090700e-01,effectivebrlenIgrBrlens{all}_95%HPD={0.075055,0.138941},length_mean=1.36121363e-01,effectivebrlenIgrBrlens{all}_median=0.106078,rateIgrBrlens{all}_95%HPD={0.597023,0.985127},effectivebrlenIgrBrlens{all}_mean=0.106679,rateIgrBrlens{all}_median=0.786762]):1273.0[&height_mean=1.30581138e-01,prob(percent)=62,height_median=1.30855854e-01,height_95%HPD={913.1332185736844,1498.7551001205577},prob=6.20475101e-01,length_median=3.62678200e-02,effectivebrlenIgrBrlens{all}_95%HPD={0.001606,0.047437},length_mean=3.72678745e-02,effectivebrlenIgrBrlens{all}_median=0.024758,rateIgrBrlens{all}_95%HPD={0.273980,1.225439},effectivebrlenIgrBrlens{all}_mean=0.025448,rateIgrBrlens{all}_median=0.682719,rateIgrBrlens{all}_mean=0.720418,length_95%HPD={3.91467000e-03,6.96145500e-02}],(((((89:950.0[&height_95%HPD={0.05992172152017773,37.02346749723379},prob=1.00000000e+00,height_median=5.10000000e-08,height_mean=5.10666714e-08,prob(percent)=100,effectivebrlenIgrBrlens{all}_mean=0.097957,rateIgrBrlens{all}_median=1.274037,effectivebrlenIgrBrlens{all}_median=0.097059,length_95%HPD={5.06545400e-02,1.03618300e-01},rateIgrBrlens{all}_mean=1.298535,rateIgrBrlens{all}_95%HPD={0.871397,1.723898},length_median=7.60718300e-02,effectivebrlenIgrBrlens{all}_95%HPD={0.068684,0.126952},length_mean=7.68923164e-02],200:950.0[&height_95%HPD={0.05992172152017773,37.02346749723379},prob=1.00000000e+00,height_median=5.10000000e-08,height_mean=5.10552881e-08,prob(percent)=100,effectivebrlenIgrBrlens{all}_mean=0.079974,rateIgrBrlens{all}_median=1.046991,length_95%HPD={5.08576800e-02,1.01845600e-01},rateIgrBrlens{all}_mean=1.060823,effectivebrlenIgrBrlens{all}_median=0.079173,length_median=7.58495500e-02,effectivebrlenIgrBrlens{all}_95%HPD={0.053754,0.107929},rateIgrBrlens{all}_95%HPD={0.743686,1.419354},length_mean=7.64493126e-02]):361.0[&prob=9.57578720e-01,height_median=7.54696958e-02,height_mean=7.59683026e-02,prob(percent)=96,height_95%HPD={682.0721885208937,1282.2159678320013},length_95%HPD={3.37829000e-03,5.04193600e-02},rateIgrBrlens{all}_mean=1.352670,length_median=2.57018200e-02,effectivebrlenIgrBrlens{all}_95%HPD={0.007142,0.057192},rateIgrBrlens{all}_median=1.209363,length_mean=2.67735651e-02,effectivebrlenIgrBrlens{all}_median=0.031483,rateIgrBrlens{all}_95%HPD={0.505503,2.686930},effectivebrlenIgrBrlens{all}_mean=0.032096],97:1311.0[&prob=1.00000000e+00,height_median=5.10000000e-08,height_mean=5.07827268e-08,prob(percent)=100,height_95%HPD={0.05992172152017773,37.02346749723379},length_95%HPD={7.42529200e-02,1.26123800e-01},rateIgrBrlens{all}_mean=0.861992,length_median=9.96038800e-02,effectivebrlenIgrBrlens{all}_95%HPD={0.062682,0.108944},length_mean=9.97360155e-02,effectivebrlenIgrBrlens{all}_median=0.084684,rateIgrBrlens{all}_median=0.853546,rateIgrBrlens{all}_95%HPD={0.642097,1.090682},effectivebrlenIgrBrlens{all}_mean=0.085234],98:1311.0[&prob=1.00000000e+00,height_median=5.10000000e-08,height_mean=5.10404115e-08,prob(percent)=100,height_95%HPD={0.05992172152017773,37.02346749723379},length_95%HPD={7.70143500e-02,1.31843500e-01},rateIgrBrlens{all}_mean=0.916333,length_median=1.04474600e-01,effectivebrlenIgrBrlens{all}_95%HPD={0.069541,0.121611},length_mean=1.04198826e-01,effectivebrlenIgrBrlens{all}_median=0.093775,rateIgrBrlens{all}_95%HPD={0.673798,1.152610},rateIgrBrlens{all}_median=0.903041,effectivebrlenIgrBrlens{all}_mean=0.094598]):514.0[&height_mean=1.11705290e-01,height_median=1.11456640e-01,prob(percent)=100,height_95%HPD={1057.561193414682,1633.0879465219703},prob=1.00000000e+00,length_median=1.46940500e-02,effectivebrlenIgrBrlens{all}_95%HPD={0.000000,0.027063},length_mean=1.61587679e-02,effectivebrlenIgrBrlens{all}_median=0.011843,rateIgrBrlens{all}_95%HPD={0.000130,1.953194},effectivebrlenIgrBrlens{all}_mean=0.012651,rateIgrBrlens{all}_median=0.764706,rateIgrBrlens{all}_mean=0.901274,length_95%HPD={1.26929300e-04,3.52628400e-02}],((92:1122.0[&height_mean=5.11255929e-08,prob(percent)=100,height_median=5.10000000e-08,height_95%HPD={0.05992172152017773,37.02346749723379},prob=1.00000000e+00,length_median=9.30695800e-02,effectivebrlenIgrBrlens{all}_95%HPD={0.063905,0.106614},length_mean=9.33300097e-02,effectivebrlenIgrBrlens{all}_median=0.084485,rateIgrBrlens{all}_95%HPD={0.660905,1.183721},effectivebrlenIgrBrlens{all}_mean=0.085111,rateIgrBrlens{all}_median=0.912846,length_95%HPD={6.79498100e-02,1.18260400e-01},rateIgrBrlens{all}_mean=0.923653],(99:869.0[&height_95%HPD={0.05992172152017773,37.02346749723379},prob=1.00000000e+00,height_median=5.10000000e-08,height_mean=5.10399876e-08,prob(percent)=100,effectivebrlenIgrBrlens{all}_median=0.061605,effectivebrlenIgrBrlens{all}_mean=0.062037,rateIgrBrlens{all}_median=1.052575,rateIgrBrlens{all}_95%HPD={0.677433,1.541365},length_95%HPD={3.75881900e-02,8.11214300e-02},rateIgrBrlens{all}_mean=1.075536,length_median=5.89952400e-02,effectivebrlenIgrBrlens{all}_95%HPD={0.044342,0.080999},length_mean=5.93584574e-02],100:869.0[&height_95%HPD={0.05992172152017773,37.02346749723379},prob=1.00000000e+00,height_median=5.10000000e-08,height_mean=5.10474319e-08,prob(percent)=100,effectivebrlenIgrBrlens{all}_mean=0.055650,rateIgrBrlens{all}_median=0.937303,effectivebrlenIgrBrlens{all}_median=0.055032,length_95%HPD={3.77456600e-02,8.10954100e-02},rateIgrBrlens{all}_mean=0.962952,rateIgrBrlens{all}_95%HPD={0.631281,1.401376},length_median=5.89772600e-02,effectivebrlenIgrBrlens{all}_95%HPD={0.038450,0.074073},length_mean=5.93155739e-02]):253.0[&prob=9.97200062e-01,height_median=5.89517891e-02,height_mean=5.92874941e-02,prob(percent)=100,height_95%HPD={602.0389806280174,1203.3420200512774},length_95%HPD={8.49539800e-03,5.92550600e-02},rateIgrBrlens{all}_mean=0.976151,length_median=3.31336500e-02,effectivebrlenIgrBrlens{all}_95%HPD={0.011903,0.048723},rateIgrBrlens{all}_median=0.892992,length_mean=3.41466745e-02,effectivebrlenIgrBrlens{all}_median=0.029872,rateIgrBrlens{all}_95%HPD={0.415309,1.690463},effectivebrlenIgrBrlens{all}_mean=0.030316]):204.0[&height_mean=9.31678422e-02,prob(percent)=99,height_95%HPD={846.2004355420378,1436.1590991834123},height_median=9.29413424e-02,prob=9.88622475e-01,length_median=2.81718500e-02,effectivebrlenIgrBrlens{all}_95%HPD={0.004871,0.042376},rateIgrBrlens{all}_mean=0.922281,length_mean=2.88584242e-02,effectivebrlenIgrBrlens{all}_median=0.023189,rateIgrBrlens{all}_95%HPD={0.294405,1.716430},effectivebrlenIgrBrlens{all}_mean=0.023670,rateIgrBrlens{all}_median=0.822471,length_95%HPD={4.26585400e-03,5.31870700e-02}],93:1326.0[&height_mean=5.10009001e-08,prob(percent)=100,height_95%HPD={0.05992172152017773,37.02346749723379},prob=1.00000000e+00,height_median=5.10000000e-08,length_median=1.21618500e-01,effectivebrlenIgrBrlens{all}_95%HPD={0.113725,0.173862},rateIgrBrlens{all}_mean=1.187194,length_mean=1.21882800e-01,effectivebrlenIgrBrlens{all}_median=0.142922,rateIgrBrlens{all}_95%HPD={0.942403,1.498988},effectivebrlenIgrBrlens{all}_mean=0.143792,rateIgrBrlens{all}_median=1.174234,length_95%HPD={9.75554400e-02,1.47603100e-01}]):499.0[&prob(percent)=100,height_95%HPD={1076.3987097756528,1652.3848741164818},prob=1.00000000e+00,height_median=1.21670164e-01,height_mean=1.21963848e-01,length_mean=9.06954515e-03,effectivebrlenIgrBrlens{all}_median=0.004152,rateIgrBrlens{all}_95%HPD={0.000001,1.811076},effectivebrlenIgrBrlens{all}_95%HPD={0.000000,0.017909},effectivebrlenIgrBrlens{all}_mean=0.005878,rateIgrBrlens{all}_median=0.523633,length_95%HPD={2.62873000e-05,2.47048200e-02},rateIgrBrlens{all}_mean=0.682640,length_median=6.90356500e-03],((169:564.0[&prob(percent)=100,height_95%HPD={0.05992172152017773,37.02346749723379},prob=1.00000000e+00,height_median=5.10000000e-08,height_mean=5.10947214e-08,length_mean=1.77443597e-02,effectivebrlenIgrBrlens{all}_median=0.024022,rateIgrBrlens{all}_95%HPD={0.568792,2.789568},effectivebrlenIgrBrlens{all}_mean=0.024285,rateIgrBrlens{all}_median=1.387128,effectivebrlenIgrBrlens{all}_95%HPD={0.015062,0.034064},length_95%HPD={6.96824600e-03,2.96489000e-02},rateIgrBrlens{all}_mean=1.528268,length_median=1.71850400e-02],170:564.0[&prob(percent)=100,height_95%HPD={0.05992172152017773,37.02346749723379},prob=1.00000000e+00,height_median=5.10000000e-08,height_mean=5.10947214e-08,length_mean=1.77443597e-02,effectivebrlenIgrBrlens{all}_median=0.012940,rateIgrBrlens{all}_95%HPD={0.305582,1.453218},effectivebrlenIgrBrlens{all}_mean=0.013278,rateIgrBrlens{all}_median=0.747828,length_95%HPD={6.96824600e-03,2.96489000e-02},rateIgrBrlens{all}_mean=0.813280,effectivebrlenIgrBrlens{all}_95%HPD={0.005650,0.021136},length_median=1.71850400e-02]):258.0[&height_95%HPD={318.80031231403103,891.5962146529579},prob=1.00000000e+00,height_median=1.71850900e-02,height_mean=1.77444108e-02,prob(percent)=100,effectivebrlenIgrBrlens{all}_mean=0.029253,rateIgrBrlens{all}_median=1.197168,length_95%HPD={7.94521700e-03,4.02667900e-02},rateIgrBrlens{all}_mean=1.326328,effectivebrlenIgrBrlens{all}_median=0.028852,length_median=2.42596400e-02,effectivebrlenIgrBrlens{all}_95%HPD={0.015886,0.042899},rateIgrBrlens{all}_95%HPD={0.568989,2.444601},length_mean=2.46299635e-02],172:822.0[&height_95%HPD={0.05992172152017773,37.02346749723379},prob=1.00000000e+00,height_median=5.10000000e-08,height_mean=5.11103655e-08,prob(percent)=100,effectivebrlenIgrBrlens{all}_mean=0.033047,rateIgrBrlens{all}_median=0.777064,length_95%HPD={2.43560100e-02,5.86092500e-02},rateIgrBrlens{all}_mean=0.806277,length_median=4.20203900e-02,effectivebrlenIgrBrlens{all}_95%HPD={0.019426,0.046458},effectivebrlenIgrBrlens{all}_median=0.032626,length_mean=4.23743232e-02,rateIgrBrlens{all}_95%HPD={0.427454,1.244230}]):1003.0[&prob=1.00000000e+00,height_median=4.20204360e-02,height_mean=4.23743743e-02,prob(percent)=100,height_95%HPD={558.5215497099655,1162.202133792754},length_95%HPD={5.95812200e-02,1.15653300e-01},rateIgrBrlens{all}_mean=1.084872,length_median=8.66101900e-02,effectivebrlenIgrBrlens{all}_95%HPD={0.068027,0.118480},length_mean=8.68330251e-02,effectivebrlenIgrBrlens{all}_median=0.091900,rateIgrBrlens{all}_95%HPD={0.763757,1.429963},rateIgrBrlens{all}_median=1.069994,effectivebrlenIgrBrlens{all}_mean=0.092608]):94.0[&height_mean=1.33565691e-01,height_median=1.33275064e-01,prob(percent)=56,height_95%HPD={1541.8095271698978,2149.968174174292},prob=5.55898758e-01,length_median=1.36749200e-02,effectivebrlenIgrBrlens{all}_95%HPD={0.000000,0.023770},length_mean=1.48339782e-02,effectivebrlenIgrBrlens{all}_median=0.011848,rateIgrBrlens{all}_95%HPD={0.000001,1.994478},effectivebrlenIgrBrlens{all}_mean=0.012290,rateIgrBrlens{all}_median=0.824478,rateIgrBrlens{all}_mean=0.969010,length_95%HPD={2.52325900e-04,3.07181600e-02}],95:1919.0[&height_mean=5.12312540e-08,height_median=5.10000000e-08,prob(percent)=100,height_95%HPD={0.05992172152017773,37.02346749723379},prob=1.00000000e+00,length_median=1.39262000e-01,effectivebrlenIgrBrlens{all}_95%HPD={0.091244,0.155091},length_mean=1.37888928e-01,effectivebrlenIgrBrlens{all}_median=0.122481,rateIgrBrlens{all}_95%HPD={0.707824,1.132432},effectivebrlenIgrBrlens{all}_mean=0.123118,rateIgrBrlens{all}_median=0.882487,rateIgrBrlens{all}_mean=0.898170,length_95%HPD={1.05131300e-01,1.67277900e-01}]):394.0[&prob(percent)=66,height_95%HPD={1622.8251961203614,2266.3000708056334},prob=6.57852048e-01,height_median=1.42579810e-01,height_mean=1.42678554e-01,length_mean=1.42619275e-02,effectivebrlenIgrBrlens{all}_median=0.010058,rateIgrBrlens{all}_95%HPD={0.000001,1.902993},effectivebrlenIgrBrlens{all}_mean=0.010662,rateIgrBrlens{all}_median=0.715262,length_95%HPD={1.22589500e-04,3.01525100e-02},rateIgrBrlens{all}_mean=0.859503,effectivebrlenIgrBrlens{all}_95%HPD={0.000000,0.022654},length_median=1.32577700e-02],((90:1251.0[&prob(percent)=100,height_95%HPD={0.05992172152017773,37.02346749723379},prob=1.00000000e+00,height_median=5.10000000e-08,height_mean=5.09922929e-08,length_mean=1.22107611e-01,effectivebrlenIgrBrlens{all}_median=0.152423,rateIgrBrlens{all}_95%HPD={0.963782,1.612228},effectivebrlenIgrBrlens{all}_mean=0.153752,rateIgrBrlens{all}_median=1.249782,length_95%HPD={8.94592200e-02,1.55008200e-01},rateIgrBrlens{all}_mean=1.267724,length_median=1.22221500e-01,effectivebrlenIgrBrlens{all}_95%HPD={0.109457,0.201490}],(94:998.0[&prob=1.00000000e+00,height_median=5.10000000e-08,height_mean=5.11000019e-08,prob(percent)=100,height_95%HPD={0.05992172152017773,37.02346749723379},length_95%HPD={5.75978200e-02,1.19622800e-01},rateIgrBrlens{all}_mean=1.104830,rateIgrBrlens{all}_median=1.082339,length_median=8.77931700e-02,effectivebrlenIgrBrlens{all}_95%HPD={0.062471,0.133052},length_mean=8.84829385e-02,effectivebrlenIgrBrlens{all}_median=0.095130,rateIgrBrlens{all}_95%HPD={0.740668,1.476233},effectivebrlenIgrBrlens{all}_mean=0.096508],206:998.0[&prob=1.00000000e+00,height_median=5.10000000e-08,height_mean=5.10771657e-08,prob(percent)=100,height_95%HPD={0.05992172152017773,37.02346749723379},length_95%HPD={5.83459600e-02,1.19104500e-01},rateIgrBrlens{all}_mean=1.256545,length_median=8.76119400e-02,effectivebrlenIgrBrlens{all}_95%HPD={0.074829,0.146290},rateIgrBrlens{all}_median=1.234553,length_mean=8.81874008e-02,effectivebrlenIgrBrlens{all}_median=0.108074,rateIgrBrlens{all}_95%HPD={0.903265,1.675122},effectivebrlenIgrBrlens{all}_mean=0.109222]):253.0[&height_mean=8.70597917e-02,prob(percent)=93,height_95%HPD={727.6298475663611,1324.3444328994458},prob=9.33290371e-01,height_median=8.67085780e-02,length_median=3.56668000e-02,effectivebrlenIgrBrlens{all}_95%HPD={0.006346,0.087437},length_mean=3.66054814e-02,effectivebrlenIgrBrlens{all}_median=0.044538,rateIgrBrlens{all}_mean=1.329296,rateIgrBrlens{all}_95%HPD={0.417987,2.269018},effectivebrlenIgrBrlens{all}_mean=0.045785,rateIgrBrlens{all}_median=1.239054,length_95%HPD={4.48195700e-03,6.86407700e-02}]):431.0[&prob(percent)=84,height_95%HPD={998.5047580126356,1577.0580687789575},prob=8.38736917e-01,height_median=1.19802587e-01,height_mean=1.19745324e-01,length_mean=2.18067653e-02,effectivebrlenIgrBrlens{all}_median=0.030245,rateIgrBrlens{all}_95%HPD={0.000016,3.305071},effectivebrlenIgrBrlens{all}_95%HPD={0.000000,0.059608},effectivebrlenIgrBrlens{all}_mean=0.031091,rateIgrBrlens{all}_median=1.406606,length_95%HPD={3.75896100e-04,4.39281800e-02},rateIgrBrlens{all}_mean=1.635750,length_median=2.05487900e-02],(91:1345.0[&prob=1.00000000e+00,height_median=5.12000000e-08,height_mean=5.12744966e-08,prob(percent)=100,height_95%HPD={0.06006662616155643,37.05707685150367},length_95%HPD={1.00114400e-01,1.48347700e-01},rateIgrBrlens{all}_mean=0.840435,length_median=1.24844800e-01,effectivebrlenIgrBrlens{all}_95%HPD={0.081847,0.126586},rateIgrBrlens{all}_median=0.837626,length_mean=1.24767640e-01,effectivebrlenIgrBrlens{all}_median=0.103666,rateIgrBrlens{all}_95%HPD={0.641052,1.023495},effectivebrlenIgrBrlens{all}_mean=0.104239],((96:912.0[&prob=1.00000000e+00,height_median=5.10000000e-08,height_mean=5.10244666e-08,prob(percent)=100,height_95%HPD={0.05992172152017773,37.02346749723379},length_95%HPD={4.42283200e-02,9.26456400e-02},rateIgrBrlens{all}_mean=1.039852,length_median=6.76273200e-02,effectivebrlenIgrBrlens{all}_95%HPD={0.049677,0.091145},length_mean=6.81611482e-02,effectivebrlenIgrBrlens{all}_median=0.068651,rateIgrBrlens{all}_95%HPD={0.672472,1.426852},effectivebrlenIgrBrlens{all}_mean=0.069215,rateIgrBrlens{all}_median=1.005279],171:912.0[&prob=1.00000000e+00,height_median=5.10000000e-08,height_mean=5.10206423e-08,prob(percent)=100,height_95%HPD={0.05992172152017773,37.02346749723379},length_95%HPD={4.42283200e-02,9.26539500e-02},rateIgrBrlens{all}_mean=1.170496,length_median=6.76214200e-02,effectivebrlenIgrBrlens{all}_95%HPD={0.056050,0.098803},length_mean=6.81556796e-02,effectivebrlenIgrBrlens{all}_median=0.077078,rateIgrBrlens{all}_95%HPD={0.735075,1.631073},effectivebrlenIgrBrlens{all}_mean=0.077568,rateIgrBrlens{all}_median=1.130954]):230.0[&height_mean=6.80048294e-02,prob(percent)=99,height_median=6.75141140e-02,height_95%HPD={642.0931947976179,1242.7460267582355},prob=9.91777960e-01,length_median=2.67002000e-02,effectivebrlenIgrBrlens{all}_95%HPD={0.009056,0.048492},length_mean=2.76794540e-02,effectivebrlenIgrBrlens{all}_median=0.028363,rateIgrBrlens{all}_95%HPD={0.446709,2.162284},effectivebrlenIgrBrlens{all}_mean=0.028775,rateIgrBrlens{all}_median=1.049804,length_95%HPD={5.43359100e-03,5.04048600e-02},rateIgrBrlens{all}_mean=1.171895],101:1142.0[&height_mean=5.11304131e-08,prob(percent)=100,height_median=5.10000000e-08,height_95%HPD={0.05992172152017773,37.02346749723379},prob=1.00000000e+00,length_median=9.49672900e-02,effectivebrlenIgrBrlens{all}_95%HPD={0.056638,0.098174},length_mean=9.53778736e-02,effectivebrlenIgrBrlens{all}_median=0.076681,rateIgrBrlens{all}_95%HPD={0.593891,1.061719},effectivebrlenIgrBrlens{all}_mean=0.076990,rateIgrBrlens{all}_median=0.812624,length_95%HPD={7.11813500e-02,1.20306400e-01},rateIgrBrlens{all}_mean=0.815478]):203.0[&prob(percent)=99,height_95%HPD={885.8379534932063,1474.5937264987917},prob=9.85644763e-01,height_median=9.49536017e-02,height_mean=9.53259087e-02,length_mean=2.97533411e-02,effectivebrlenIgrBrlens{all}_median=0.024273,rateIgrBrlens{all}_95%HPD={0.330328,1.602704},effectivebrlenIgrBrlens{all}_mean=0.024750,rateIgrBrlens{all}_median=0.841796,length_95%HPD={7.26753000e-03,5.38167100e-02},rateIgrBrlens{all}_mean=0.906478,length_median=2.88873400e-02,effectivebrlenIgrBrlens{all}_95%HPD={0.007848,0.042896}]):337.0[&height_95%HPD={1086.901677284511,1661.514337937508},prob=1.00000000e+00,height_median=1.24927811e-01,height_mean=1.24981816e-01,prob(percent)=100,effectivebrlenIgrBrlens{all}_mean=0.009293,rateIgrBrlens{all}_median=0.561943,length_95%HPD={2.07945100e-04,3.57885400e-02},rateIgrBrlens{all}_mean=0.680634,length_median=1.36677800e-02,effectivebrlenIgrBrlens{all}_95%HPD={0.000000,0.022304},effectivebrlenIgrBrlens{all}_median=0.008174,length_mean=1.54465353e-02,rateIgrBrlens{all}_95%HPD={0.000004,1.497207}]):631.0[&prob=1.00000000e+00,height_median=1.41894466e-01,height_mean=1.42032192e-01,prob(percent)=100,height_95%HPD={1417.9625553422572,1993.1603384952139},length_95%HPD={7.01993300e-05,2.67510100e-02},rateIgrBrlens{all}_mean=0.977780,length_median=1.05988700e-02,effectivebrlenIgrBrlens{all}_95%HPD={0.000000,0.022755},length_mean=1.18734742e-02,effectivebrlenIgrBrlens{all}_median=0.009390,rateIgrBrlens{all}_95%HPD={0.000001,2.310914},effectivebrlenIgrBrlens{all}_mean=0.010100,rateIgrBrlens{all}_median=0.782601]):129.0[&height_mean=1.56858636e-01,height_median=1.56758580e-01,prob(percent)=100,height_95%HPD={1902.1917569929096,2788.3594444513124},prob=1.00000000e+00,length_median=9.87395900e-03,effectivebrlenIgrBrlens{all}_95%HPD={0.000000,0.021795},length_mean=1.14962991e-02,effectivebrlenIgrBrlens{all}_median=0.008015,rateIgrBrlens{all}_95%HPD={0.000001,2.140571},effectivebrlenIgrBrlens{all}_mean=0.009053,rateIgrBrlens{all}_median=0.732385,rateIgrBrlens{all}_mean=0.959243,length_95%HPD={2.75080100e-05,2.74386700e-02}]):2845.0[&prob(percent)=59,height_95%HPD={1997.5818258721224,2987.2479928502057},prob=5.94720117e-01,height_median=1.66982128e-01,height_mean=1.66731429e-01,length_mean=1.78858708e-02,effectivebrlenIgrBrlens{all}_median=0.012094,rateIgrBrlens{all}_95%HPD={0.186794,1.615586},effectivebrlenIgrBrlens{all}_mean=0.012335,rateIgrBrlens{all}_median=0.690000,length_95%HPD={2.20859500e-03,3.44246100e-02},rateIgrBrlens{all}_mean=0.796101,effectivebrlenIgrBrlens{all}_95%HPD={0.002217,0.023231},length_median=1.70789500e-02],(((((((((16:977.0[&prob=1.00000000e+00,height_median=5.10000000e-08,height_mean=5.11194149e-08,prob(percent)=100,height_95%HPD={0.05992172152017773,37.02346749723379},length_95%HPD={5.64800300e-02,1.07747600e-01},rateIgrBrlens{all}_mean=1.146119,length_median=8.23573700e-02,effectivebrlenIgrBrlens{all}_95%HPD={0.063728,0.124314},length_mean=8.25592294e-02,effectivebrlenIgrBrlens{all}_median=0.092495,rateIgrBrlens{all}_95%HPD={0.790833,1.501143},effectivebrlenIgrBrlens{all}_mean=0.093465,rateIgrBrlens{all}_median=1.125761],214:977.0[&prob=1.00000000e+00,height_median=5.10000000e-08,height_mean=5.11175372e-08,prob(percent)=100,height_95%HPD={0.05992172152017773,37.02346749723379},length_95%HPD={5.65220400e-02,1.07887200e-01},rateIgrBrlens{all}_mean=1.338683,length_median=8.23521100e-02,effectivebrlenIgrBrlens{all}_95%HPD={0.076526,0.142956},length_mean=8.25613985e-02,effectivebrlenIgrBrlens{all}_median=0.107522,rateIgrBrlens{all}_95%HPD={0.954546,1.807552},effectivebrlenIgrBrlens{all}_mean=0.108824,rateIgrBrlens{all}_median=1.322413]):252.0[&height_mean=8.24144890e-02,prob(percent)=99,height_median=8.22709817e-02,height_95%HPD={711.9273324908313,1309.8315697542976},prob=9.94822337e-01,length_median=3.47718100e-02,effectivebrlenIgrBrlens{all}_95%HPD={0.017682,0.078622},length_mean=3.54168790e-02,effectivebrlenIgrBrlens{all}_median=0.048158,rateIgrBrlens{all}_95%HPD={0.614977,2.585026},effectivebrlenIgrBrlens{all}_mean=0.048357,rateIgrBrlens{all}_median=1.373169,length_95%HPD={1.01131300e-02,6.19228000e-02},rateIgrBrlens{all}_mean=1.486727],228:1229.0[&height_mean=5.07352745e-08,prob(percent)=100,height_median=5.05000000e-08,height_95%HPD={0.059558504698480244,36.938998944983915},prob=1.00000000e+00,length_median=1.17507900e-01,effectivebrlenIgrBrlens{all}_95%HPD={0.082416,0.132458},length_mean=1.17765901e-01,effectivebrlenIgrBrlens{all}_median=0.105608,rateIgrBrlens{all}_95%HPD={0.700293,1.103810},effectivebrlenIgrBrlens{all}_mean=0.105872,rateIgrBrlens{all}_median=0.898200,length_95%HPD={9.60220100e-02,1.40324000e-01},rateIgrBrlens{all}_mean=0.902919]):714.0[&prob(percent)=100,height_95%HPD={978.4163456355209,1558.351130197905},prob=1.00000000e+00,height_median=1.17556546e-01,height_mean=1.17821783e-01,length_mean=9.13648720e-03,effectivebrlenIgrBrlens{all}_median=0.005611,rateIgrBrlens{all}_95%HPD={0.000002,2.223861},effectivebrlenIgrBrlens{all}_mean=0.007473,rateIgrBrlens{all}_median=0.672223,length_95%HPD={5.65898500e-05,2.38612800e-02},rateIgrBrlens{all}_mean=0.848816,length_median=7.27308200e-03,effectivebrlenIgrBrlens{all}_95%HPD={0.000000,0.021668}],((18:1642.0[&prob(percent)=100,height_95%HPD={0.05992172152017773,37.02346749723379},prob=1.00000000e+00,height_median=5.10000000e-08,height_mean=5.12182934e-08,length_mean=1.00666708e-01,effectivebrlenIgrBrlens{all}_median=0.061017,rateIgrBrlens{all}_95%HPD={0.450644,0.775803},effectivebrlenIgrBrlens{all}_95%HPD={0.044533,0.077426},effectivebrlenIgrBrlens{all}_mean=0.061207,rateIgrBrlens{all}_median=0.605452,length_95%HPD={8.14754000e-02,1.19517400e-01},rateIgrBrlens{all}_mean=0.610663,length_median=1.01147900e-01],((((23:1070.0[&prob(percent)=100,height_95%HPD={0.05992172152017773,37.02346749723379},prob=1.00000000e+00,height_median=5.10000000e-08,height_mean=5.11788844e-08,length_mean=6.66393217e-02,effectivebrlenIgrBrlens{all}_median=0.063058,rateIgrBrlens{all}_95%HPD={0.688788,1.281011},effectivebrlenIgrBrlens{all}_mean=0.063334,rateIgrBrlens{all}_median=0.952560,length_95%HPD={4.67121900e-02,8.59500600e-02},rateIgrBrlens{all}_mean=0.962744,effectivebrlenIgrBrlens{all}_95%HPD={0.043908,0.082185},length_median=6.66727200e-02],247:1070.0[&prob(percent)=100,height_95%HPD={0.05992172152017773,37.02346749723379},prob=1.00000000e+00,height_median=5.10000000e-08,height_mean=5.11709335e-08,length_mean=7.21390811e-02,effectivebrlenIgrBrlens{all}_median=0.104412,rateIgrBrlens{all}_95%HPD={1.067442,1.995679},effectivebrlenIgrBrlens{all}_mean=0.104912,rateIgrBrlens{all}_median=1.437533,length_95%HPD={4.75479000e-02,9.57960600e-02},rateIgrBrlens{all}_mean=1.485259,length_median=7.21751300e-02,effectivebrlenIgrBrlens{all}_95%HPD={0.078932,0.130604}],255:1070.0[&prob(percent)=100,height_95%HPD={0.05992172152017773,37.02346749723379},prob=1.00000000e+00,height_median=5.10000000e-08,height_mean=5.11413960e-08,length_mean=7.48728030e-02,effectivebrlenIgrBrlens{all}_median=0.088453,rateIgrBrlens{all}_95%HPD={0.873429,1.600034},effectivebrlenIgrBrlens{all}_mean=0.088847,rateIgrBrlens{all}_median=1.188250,length_95%HPD={5.33219600e-02,9.62743900e-02},rateIgrBrlens{all}_mean=1.204932,length_median=7.50900500e-02,effectivebrlenIgrBrlens{all}_95%HPD={0.067918,0.111902}]):293.0[&height_95%HPD={795.5592450927459,1389.28208683131},prob=5.80675985e-01,height_median=7.37062458e-02,height_mean=7.36606525e-02,prob(percent)=58,effectivebrlenIgrBrlens{all}_mean=0.013131,rateIgrBrlens{all}_median=1.224017,rateIgrBrlens{all}_95%HPD={0.000001,3.615750},length_95%HPD={4.19751100e-04,2.30781800e-02},rateIgrBrlens{all}_mean=1.602638,length_median=9.78485600e-03,effectivebrlenIgrBrlens{all}_95%HPD={0.000000,0.024929},length_mean=1.08038984e-02,effectivebrlenIgrBrlens{all}_median=0.012718],(25:1023.0[&height_mean=5.11607303e-08,prob(percent)=100,height_95%HPD={0.05992172152017773,37.02346749723379},height_median=5.10000000e-08,prob=1.00000000e+00,length_median=6.66708800e-02,effectivebrlenIgrBrlens{all}_95%HPD={0.054658,0.093988},rateIgrBrlens{all}_mean=1.119852,length_mean=6.63878598e-02,effectivebrlenIgrBrlens{all}_median=0.072479,rateIgrBrlens{all}_95%HPD={0.775565,1.536291},effectivebrlenIgrBrlens{all}_mean=0.073047,rateIgrBrlens{all}_median=1.091936,length_95%HPD={4.77241700e-02,8.56909400e-02}],(26:838.0[&height_95%HPD={0.05992172152017773,37.02346749723379},prob=1.00000000e+00,height_median=5.10000000e-08,height_mean=5.11293147e-08,prob(percent)=100,effectivebrlenIgrBrlens{all}_mean=0.088485,rateIgrBrlens{all}_median=1.626516,effectivebrlenIgrBrlens{all}_median=0.088060,length_95%HPD={3.50175700e-02,7.41016800e-02},rateIgrBrlens{all}_mean=1.672876,rateIgrBrlens{all}_95%HPD={1.163245,2.371072},length_median=5.37104800e-02,effectivebrlenIgrBrlens{all}_95%HPD={0.067827,0.112052},length_mean=5.43553848e-02],248:838.0[&height_95%HPD={0.05992172152017773,37.02346749723379},prob=1.00000000e+00,height_median=5.10000000e-08,height_mean=5.11256808e-08,prob(percent)=100,effectivebrlenIgrBrlens{all}_mean=0.053957,rateIgrBrlens{all}_median=1.016586,length_95%HPD={3.57328100e-02,6.99567100e-02},rateIgrBrlens{all}_mean=1.040086,effectivebrlenIgrBrlens{all}_median=0.053518,length_median=5.26351500e-02,effectivebrlenIgrBrlens{all}_95%HPD={0.036076,0.073367},rateIgrBrlens{all}_95%HPD={0.656070,1.458203},length_mean=5.28370782e-02]):185.0[&prob=8.68358481e-01,height_median=5.23359860e-02,height_mean=5.25056019e-02,prob(percent)=87,height_95%HPD={576.8252246364191,1180.0561791819507},length_95%HPD={1.24411600e-03,3.02586100e-02},rateIgrBrlens{all}_mean=1.669075,length_median=1.50256100e-02,effectivebrlenIgrBrlens{all}_95%HPD={0.004174,0.039319},rateIgrBrlens{all}_median=1.362743,length_mean=1.57453191e-02,effectivebrlenIgrBrlens{all}_median=0.020758,rateIgrBrlens{all}_95%HPD={0.365554,3.635005},effectivebrlenIgrBrlens{all}_mean=0.021252]):340.0[&height_mean=6.78679958e-02,prob(percent)=98,height_95%HPD={756.1092454097072,1351.1106901341775},prob=9.84355903e-01,height_median=6.78648070e-02,length_median=1.53905300e-02,effectivebrlenIgrBrlens{all}_95%HPD={0.007366,0.040744},length_mean=1.61481021e-02,effectivebrlenIgrBrlens{all}_median=0.023803,rateIgrBrlens{all}_95%HPD={0.479647,3.777699},rateIgrBrlens{all}_mean=1.786763,effectivebrlenIgrBrlens{all}_mean=0.024172,rateIgrBrlens{all}_median=1.525949,length_95%HPD={2.42033500e-03,3.02660100e-02}]):96.0[&prob(percent)=63,height_95%HPD={1116.5262414017168,1688.7760054547716},prob=6.29808226e-01,height_median=8.42816550e-02,height_mean=8.43698673e-02,length_mean=9.37580733e-03,effectivebrlenIgrBrlens{all}_median=0.017077,rateIgrBrlens{all}_95%HPD={0.000084,5.916560},effectivebrlenIgrBrlens{all}_95%HPD={0.002522,0.033629},effectivebrlenIgrBrlens{all}_mean=0.017507,rateIgrBrlens{all}_median=1.899451,length_95%HPD={5.05003500e-04,1.95310100e-02},rateIgrBrlens{all}_mean=2.473710,length_median=8.59551100e-03],24:1459.0[&prob(percent)=100,height_95%HPD={0.05992172152017773,37.02346749723379},prob=1.00000000e+00,height_median=5.10000000e-08,height_mean=5.10937841e-08,length_mean=8.15772765e-02,effectivebrlenIgrBrlens{all}_median=0.086812,rateIgrBrlens{all}_95%HPD={0.790048,1.430226},effectivebrlenIgrBrlens{all}_mean=0.087364,rateIgrBrlens{all}_median=1.063860,effectivebrlenIgrBrlens{all}_95%HPD={0.064943,0.112313},length_95%HPD={5.46188900e-02,1.06845000e-01},rateIgrBrlens{all}_mean=1.090135,length_median=8.28174300e-02]):93.0[&height_95%HPD={1207.871526885904,1772.1600277953853},prob=5.67187396e-01,height_median=9.02982080e-02,height_mean=9.05109044e-02,prob(percent)=57,effectivebrlenIgrBrlens{all}_mean=0.015104,rateIgrBrlens{all}_median=1.717968,length_95%HPD={1.50683900e-04,1.86030900e-02},effectivebrlenIgrBrlens{all}_median=0.015018,rateIgrBrlens{all}_mean=2.239167,rateIgrBrlens{all}_95%HPD={0.000001,5.457280},length_median=7.65165200e-03,effectivebrlenIgrBrlens{all}_95%HPD={0.000000,0.030071},length_mean=8.51217591e-03],212:1552.0[&height_95%HPD={0.05992172152017773,37.02346749723379},prob=1.00000000e+00,height_median=5.10000000e-08,height_mean=5.11238990e-08,prob(percent)=100,effectivebrlenIgrBrlens{all}_mean=0.097520,rateIgrBrlens{all}_median=1.063158,length_95%HPD={6.66980000e-02,1.13288700e-01},rateIgrBrlens{all}_mean=1.077123,effectivebrlenIgrBrlens{all}_median=0.097325,length_median=9.20822900e-02,effectivebrlenIgrBrlens{all}_95%HPD={0.071764,0.121234},rateIgrBrlens{all}_95%HPD={0.774419,1.353012},length_mean=9.13863758e-02]):90.0[&prob=7.33583698e-01,height_median=9.52913361e-02,height_mean=9.55348350e-02,prob(percent)=73,height_95%HPD={1292.7672036990468,1859.782585196631},length_95%HPD={1.82632500e-04,1.60064800e-02},rateIgrBrlens{all}_mean=2.612349,length_median=6.56720500e-03,effectivebrlenIgrBrlens{all}_95%HPD={0.000000,0.023281},rateIgrBrlens{all}_median=1.711554,length_mean=7.29070408e-03,effectivebrlenIgrBrlens{all}_median=0.012464,rateIgrBrlens{all}_95%HPD={0.000001,6.451098},effectivebrlenIgrBrlens{all}_mean=0.012631]):82.0[&height_mean=1.03041301e-01,prob(percent)=100,height_95%HPD={1384.74938056157,1957.709984600275},prob=1.00000000e+00,height_median=1.02980311e-01,length_median=2.34303100e-03,effectivebrlenIgrBrlens{all}_95%HPD={0.000000,0.005099},length_mean=3.12744543e-03,effectivebrlenIgrBrlens{all}_median=0.000628,rateIgrBrlens{all}_95%HPD={0.000001,1.569357},rateIgrBrlens{all}_mean=0.472619,effectivebrlenIgrBrlens{all}_mean=0.001355,rateIgrBrlens{all}_median=0.240565,length_95%HPD={1.48411600e-05,8.62400300e-03}],197:1724.0[&height_mean=5.12063490e-08,height_median=5.10000000e-08,prob(percent)=100,height_95%HPD={0.05992172152017773,37.02346749723379},prob=1.00000000e+00,length_median=1.06058600e-01,effectivebrlenIgrBrlens{all}_95%HPD={0.044223,0.074755},length_mean=1.06168094e-01,effectivebrlenIgrBrlens{all}_median=0.059075,rateIgrBrlens{all}_95%HPD={0.418607,0.698490},rateIgrBrlens{all}_mean=0.559942,effectivebrlenIgrBrlens{all}_mean=0.059283,rateIgrBrlens{all}_median=0.558091,length_95%HPD={8.93012800e-02,1.22102100e-01}]):219.0[&prob(percent)=100,height_95%HPD={1456.52442479147,2039.6635237530384},prob=9.96288971e-01,height_median=1.06029223e-01,height_mean=1.06139608e-01,length_mean=1.95824677e-02,effectivebrlenIgrBrlens{all}_median=0.018927,rateIgrBrlens{all}_95%HPD={0.332186,2.288195},effectivebrlenIgrBrlens{all}_mean=0.019527,rateIgrBrlens{all}_median=1.004155,effectivebrlenIgrBrlens{all}_95%HPD={0.004849,0.034961},length_95%HPD={3.13308800e-03,3.64014600e-02},rateIgrBrlens{all}_mean=1.142855,length_median=1.87952800e-02]):803.0[&height_95%HPD={1653.5107991549532,2309.7370107501283},prob=7.98360036e-01,height_median=1.24498632e-01,height_mean=1.24500830e-01,prob(percent)=80,effectivebrlenIgrBrlens{all}_mean=0.012865,rateIgrBrlens{all}_median=1.054246,effectivebrlenIgrBrlens{all}_median=0.012577,length_95%HPD={4.60021900e-04,2.45451500e-02},rateIgrBrlens{all}_mean=1.321115,rateIgrBrlens{all}_95%HPD={0.000001,3.021728},length_median=1.10975800e-02,effectivebrlenIgrBrlens{all}_95%HPD={0.000000,0.023610},length_mean=1.20302402e-02],((((((19:761.0[&height_95%HPD={0.05992172152017773,37.02346749723379},prob=1.00000000e+00,height_median=5.10000000e-08,height_mean=5.10788400e-08,prob(percent)=100,effectivebrlenIgrBrlens{all}_mean=0.049313,effectivebrlenIgrBrlens{all}_median=0.049058,rateIgrBrlens{all}_median=1.258838,length_95%HPD={2.35586200e-02,5.60423400e-02},rateIgrBrlens{all}_mean=1.308899,rateIgrBrlens{all}_95%HPD={0.784638,1.923068},length_median=3.89836900e-02,effectivebrlenIgrBrlens{all}_95%HPD={0.035841,0.063504},length_mean=3.92115166e-02],32:761.0[&height_95%HPD={0.05992172152017773,37.02346749723379},prob=1.00000000e+00,height_median=5.10000000e-08,height_mean=5.10844266e-08,prob(percent)=100,effectivebrlenIgrBrlens{all}_mean=0.035993,rateIgrBrlens{all}_median=0.844726,effectivebrlenIgrBrlens{all}_median=0.035492,length_95%HPD={2.39705300e-02,6.30541600e-02},rateIgrBrlens{all}_mean=0.880146,rateIgrBrlens{all}_95%HPD={0.523526,1.295619},length_median=4.19768700e-02,effectivebrlenIgrBrlens{all}_95%HPD={0.023392,0.049108},length_mean=4.25703678e-02]):170.0[&prob=6.97895602e-01,height_median=3.84242106e-02,height_mean=3.87115982e-02,prob(percent)=70,height_95%HPD={497.9506201838407,1099.5832208054658},length_95%HPD={1.49447100e-03,2.68799500e-02},rateIgrBrlens{all}_mean=1.155985,rateIgrBrlens{all}_median=0.967932,length_median=1.33468400e-02,effectivebrlenIgrBrlens{all}_95%HPD={0.002911,0.024667},length_mean=1.40479121e-02,effectivebrlenIgrBrlens{all}_median=0.013179,rateIgrBrlens{all}_95%HPD={0.241821,2.540395},effectivebrlenIgrBrlens{all}_mean=0.013437],33:931.0[&prob=1.00000000e+00,height_median=5.10000000e-08,height_mean=5.10698024e-08,prob(percent)=100,height_95%HPD={0.05992172152017773,37.02346749723379},length_95%HPD={2.82682600e-02,6.79067100e-02},rateIgrBrlens{all}_mean=1.078240,length_median=4.91732900e-02,effectivebrlenIgrBrlens{all}_95%HPD={0.035586,0.067293},rateIgrBrlens{all}_median=1.049710,length_mean=4.89255885e-02,effectivebrlenIgrBrlens{all}_median=0.050688,rateIgrBrlens{all}_95%HPD={0.679768,1.560012},effectivebrlenIgrBrlens{all}_mean=0.051049]):188.0[&height_mean=5.24638316e-02,prob(percent)=100,height_95%HPD={658.0624089149106,1258.496134863064},prob=9.99955557e-01,height_median=5.23409618e-02,length_median=2.29741700e-02,effectivebrlenIgrBrlens{all}_95%HPD={0.011881,0.038496},length_mean=2.35711433e-02,effectivebrlenIgrBrlens{all}_median=0.024709,rateIgrBrlens{all}_mean=1.203999,rateIgrBrlens{all}_95%HPD={0.431741,2.244076},effectivebrlenIgrBrlens{all}_mean=0.024965,rateIgrBrlens{all}_median=1.069426,length_95%HPD={6.28783100e-03,4.08086400e-02}],31:1119.0[&height_mean=5.10603404e-08,prob(percent)=100,height_95%HPD={0.05992172152017773,37.02346749723379},prob=1.00000000e+00,height_median=5.10000000e-08,length_median=7.59538000e-02,effectivebrlenIgrBrlens{all}_95%HPD={0.034362,0.058368},length_mean=7.60341545e-02,effectivebrlenIgrBrlens{all}_median=0.045916,rateIgrBrlens{all}_95%HPD={0.458025,0.812555},rateIgrBrlens{all}_mean=0.613192,effectivebrlenIgrBrlens{all}_mean=0.046187,rateIgrBrlens{all}_median=0.606109,length_95%HPD={5.81747000e-02,9.35556300e-02}]):574.0[&prob(percent)=100,height_95%HPD={844.7641250876408,1434.7948083373742},prob=1.00000000e+00,height_median=7.59538490e-02,height_mean=7.60346793e-02,length_mean=2.98542208e-02,effectivebrlenIgrBrlens{all}_median=0.019131,rateIgrBrlens{all}_95%HPD={0.308705,1.170268},effectivebrlenIgrBrlens{all}_95%HPD={0.009255,0.030524},effectivebrlenIgrBrlens{all}_mean=0.019391,rateIgrBrlens{all}_median=0.649526,length_95%HPD={1.06108200e-02,4.84952600e-02},rateIgrBrlens{all}_mean=0.700490,length_median=2.95131100e-02],((20:1039.0[&prob(percent)=100,height_95%HPD={0.05992172152017773,37.02346749723379},prob=1.00000000e+00,height_median=5.10000000e-08,height_mean=5.11604184e-08,length_mean=6.39742968e-02,effectivebrlenIgrBrlens{all}_median=0.062256,rateIgrBrlens{all}_95%HPD={0.646989,1.337123},effectivebrlenIgrBrlens{all}_mean=0.062484,rateIgrBrlens{all}_median=0.975242,length_95%HPD={4.21056900e-02,8.47453900e-02},rateIgrBrlens{all}_mean=0.999807,effectivebrlenIgrBrlens{all}_95%HPD={0.047033,0.078682},length_median=6.42665400e-02],(21:866.0[&prob=1.00000000e+00,height_median=5.10000000e-08,height_mean=5.11572585e-08,prob(percent)=100,height_95%HPD={0.05992172152017773,37.02346749723379},length_95%HPD={3.56996600e-02,7.32187900e-02},rateIgrBrlens{all}_mean=0.977699,length_median=5.51929800e-02,effectivebrlenIgrBrlens{all}_95%HPD={0.036401,0.068172},length_mean=5.51578263e-02,effectivebrlenIgrBrlens{all}_median=0.052584,rateIgrBrlens{all}_95%HPD={0.617590,1.363822},effectivebrlenIgrBrlens{all}_mean=0.052712,rateIgrBrlens{all}_median=0.965007],22:866.0[&prob=1.00000000e+00,height_median=5.10000000e-08,height_mean=5.11354723e-08,prob(percent)=100,height_95%HPD={0.05992172152017773,37.02346749723379},length_95%HPD={3.64936600e-02,8.47434000e-02},rateIgrBrlens{all}_mean=1.224242,rateIgrBrlens{all}_median=1.179986,length_median=6.15258500e-02,effectivebrlenIgrBrlens{all}_95%HPD={0.053977,0.092610},length_mean=6.14159803e-02,effectivebrlenIgrBrlens{all}_median=0.072324,rateIgrBrlens{all}_95%HPD={0.813723,1.719342},effectivebrlenIgrBrlens{all}_mean=0.072689]):173.0[&height_mean=5.35150864e-02,prob(percent)=55,height_median=5.35802037e-02,height_95%HPD={599.1713810916074,1200.6363899941607},prob=5.49454457e-01,length_median=1.51701900e-02,effectivebrlenIgrBrlens{all}_95%HPD={0.001753,0.028251},length_mean=1.61428863e-02,effectivebrlenIgrBrlens{all}_median=0.014731,rateIgrBrlens{all}_95%HPD={0.226941,2.371511},effectivebrlenIgrBrlens{all}_mean=0.015052,rateIgrBrlens{all}_median=0.931850,length_95%HPD={1.60529000e-03,3.20766200e-02},rateIgrBrlens{all}_mean=1.091337]):411.0[&prob(percent)=100,height_95%HPD={763.8437881364019,1358.3725432224073},prob=9.98355592e-01,height_median=7.02966280e-02,height_mean=7.03335171e-02,length_mean=2.29577065e-02,effectivebrlenIgrBrlens{all}_median=0.021880,rateIgrBrlens{all}_95%HPD={0.435140,1.998232},effectivebrlenIgrBrlens{all}_mean=0.022155,rateIgrBrlens{all}_median=0.969541,length_95%HPD={6.01985600e-03,3.94654100e-02},rateIgrBrlens{all}_mean=1.087617,length_median=2.25077600e-02,effectivebrlenIgrBrlens{all}_95%HPD={0.009761,0.034767}],((149:929.0[&prob(percent)=100,height_95%HPD={0.05992172152017773,37.02346749723379},prob=1.00000000e+00,height_median=5.10000000e-08,height_mean=5.11285171e-08,length_mean=6.95353644e-02,effectivebrlenIgrBrlens{all}_median=0.077283,rateIgrBrlens{all}_95%HPD={0.826610,1.510845},effectivebrlenIgrBrlens{all}_95%HPD={0.059456,0.096857},effectivebrlenIgrBrlens{all}_mean=0.077602,rateIgrBrlens{all}_median=1.112470,length_95%HPD={4.99843700e-02,8.88307800e-02},rateIgrBrlens{all}_mean=1.133681,length_median=6.97841500e-02],217:929.0[&prob(percent)=100,height_95%HPD={0.05992172152017773,37.02346749723379},prob=1.00000000e+00,height_median=5.10000000e-08,height_mean=5.11404329e-08,length_mean=7.26945556e-02,effectivebrlenIgrBrlens{all}_median=0.072349,rateIgrBrlens{all}_95%HPD={0.712523,1.331727},effectivebrlenIgrBrlens{all}_95%HPD={0.052732,0.091438},effectivebrlenIgrBrlens{all}_mean=0.072765,rateIgrBrlens{all}_median=0.991236,length_95%HPD={5.03701900e-02,9.55407800e-02},rateIgrBrlens{all}_mean=1.018193,length_median=7.28007200e-02]):243.0[&height_95%HPD={656.2550810117352,1256.9558808404274},prob=5.01455523e-01,height_median=6.67867910e-02,height_mean=6.65201101e-02,prob(percent)=50,effectivebrlenIgrBrlens{all}_mean=0.010261,rateIgrBrlens{all}_median=0.797782,effectivebrlenIgrBrlens{all}_median=0.009608,length_95%HPD={1.09711200e-04,2.69979500e-02},rateIgrBrlens{all}_mean=0.958221,rateIgrBrlens{all}_95%HPD={0.000004,2.269317},length_median=1.08650900e-02,effectivebrlenIgrBrlens{all}_95%HPD={0.000000,0.022641},length_mean=1.20807653e-02],(215:816.0[&height_mean=5.10363294e-08,height_median=5.10000000e-08,prob(percent)=100,height_95%HPD={0.05992172152017773,37.02346749723379},prob=1.00000000e+00,length_median=4.92678500e-02,effectivebrlenIgrBrlens{all}_95%HPD={0.041363,0.073434},length_mean=4.95696516e-02,effectivebrlenIgrBrlens{all}_median=0.056754,rateIgrBrlens{all}_95%HPD={0.780113,1.621851},rateIgrBrlens{all}_mean=1.180187,effectivebrlenIgrBrlens{all}_mean=0.057095,rateIgrBrlens{all}_median=1.154557,length_95%HPD={3.25530900e-02,6.68843300e-02}],251:816.0[&height_mean=5.10364161e-08,height_median=5.10000000e-08,prob(percent)=100,height_95%HPD={0.05992172152017773,37.02346749723379},prob=1.00000000e+00,length_median=4.92678500e-02,effectivebrlenIgrBrlens{all}_95%HPD={0.037141,0.068764},length_mean=4.95625073e-02,effectivebrlenIgrBrlens{all}_median=0.052257,rateIgrBrlens{all}_95%HPD={0.707158,1.491056},effectivebrlenIgrBrlens{all}_mean=0.052586,rateIgrBrlens{all}_median=1.055764,rateIgrBrlens{all}_mean=1.084077,length_95%HPD={3.22242500e-02,6.65279600e-02}]):356.0[&prob(percent)=100,height_95%HPD={553.7994617197337,1157.4176654444952},prob=9.99288905e-01,height_median=4.92646670e-02,height_mean=4.95579961e-02,length_mean=2.53667396e-02,effectivebrlenIgrBrlens{all}_median=0.027619,rateIgrBrlens{all}_95%HPD={0.522856,2.388076},effectivebrlenIgrBrlens{all}_mean=0.027909,rateIgrBrlens{all}_median=1.110194,effectivebrlenIgrBrlens{all}_95%HPD={0.012120,0.043404},length_95%HPD={6.57199100e-03,4.46935000e-02},rateIgrBrlens{all}_mean=1.279198,length_median=2.49706400e-02]):278.0[&height_95%HPD={916.3780244159813,1501.4602737585983},prob=9.63956357e-01,height_median=7.89944349e-02,height_mean=7.89238183e-02,prob(percent)=96,effectivebrlenIgrBrlens{all}_mean=0.015479,rateIgrBrlens{all}_median=1.085737,length_95%HPD={1.19960800e-03,2.83783500e-02},rateIgrBrlens{all}_mean=1.291108,effectivebrlenIgrBrlens{all}_median=0.015262,length_median=1.37404800e-02,effectivebrlenIgrBrlens{all}_95%HPD={0.003355,0.028204},rateIgrBrlens{all}_95%HPD={0.240143,2.873608},length_mean=1.45377733e-02]):243.0[&prob=9.94644563e-01,height_median=9.34128128e-02,height_mean=9.34398404e-02,prob(percent)=99,height_95%HPD={1202.1067770115187,1767.6056011145115},length_95%HPD={1.49083100e-03,2.47437500e-02},rateIgrBrlens{all}_mean=1.378783,length_median=1.16078000e-02,effectivebrlenIgrBrlens{all}_95%HPD={0.004212,0.022457},rateIgrBrlens{all}_median=1.062596,length_mean=1.24733342e-02,effectivebrlenIgrBrlens{all}_median=0.012888,rateIgrBrlens{all}_95%HPD={0.302849,3.165347},effectivebrlenIgrBrlens{all}_mean=0.013123]):490.0[&height_mean=1.05924228e-01,prob(percent)=100,height_95%HPD={1426.278405457903,2003.497294719688},prob=1.00000000e+00,height_median=1.05660458e-01,length_median=2.44232100e-03,effectivebrlenIgrBrlens{all}_95%HPD={0.000000,0.003262},length_mean=3.29977989e-03,effectivebrlenIgrBrlens{all}_median=0.000375,rateIgrBrlens{all}_95%HPD={0.000001,0.963049},rateIgrBrlens{all}_mean=0.285066,effectivebrlenIgrBrlens{all}_mean=0.000845,rateIgrBrlens{all}_median=0.133803,length_95%HPD={3.67087000e-05,9.14342200e-03}],((28:935.0[&height_mean=5.10831057e-08,height_median=5.10000000e-08,prob(percent)=100,height_95%HPD={0.05992172152017773,37.02346749723379},prob=1.00000000e+00,length_median=7.36817000e-02,effectivebrlenIgrBrlens{all}_95%HPD={0.072118,0.114765},length_mean=7.36387210e-02,effectivebrlenIgrBrlens{all}_median=0.093006,rateIgrBrlens{all}_95%HPD={0.949395,1.774061},effectivebrlenIgrBrlens{all}_mean=0.093472,rateIgrBrlens{all}_median=1.268163,rateIgrBrlens{all}_mean=1.294957,length_95%HPD={4.98888400e-02,9.63006800e-02}],30:935.0[&height_mean=5.10862079e-08,prob(percent)=100,height_median=5.10000000e-08,height_95%HPD={0.05992172152017773,37.02346749723379},prob=1.00000000e+00,length_median=7.14310700e-02,effectivebrlenIgrBrlens{all}_95%HPD={0.038852,0.073311},length_mean=7.14897853e-02,effectivebrlenIgrBrlens{all}_median=0.054268,rateIgrBrlens{all}_95%HPD={0.540859,1.045493},effectivebrlenIgrBrlens{all}_mean=0.054676,rateIgrBrlens{all}_median=0.762751,length_95%HPD={4.98888400e-02,9.28294100e-02},rateIgrBrlens{all}_mean=0.775001]):793.0[&prob(percent)=77,height_95%HPD={661.045766977884,1261.6559610250542},prob=7.69849559e-01,height_median=7.08833060e-02,height_mean=7.08889691e-02,length_mean=1.93670803e-02,effectivebrlenIgrBrlens{all}_median=0.015704,rateIgrBrlens{all}_95%HPD={0.194874,2.095595},effectivebrlenIgrBrlens{all}_mean=0.016067,rateIgrBrlens{all}_median=0.836688,length_95%HPD={1.18956700e-03,3.81131500e-02},rateIgrBrlens{all}_mean=0.959288,effectivebrlenIgrBrlens{all}_95%HPD={0.000000,0.029020},length_median=1.84171900e-02],(148:947.0[&prob=1.00000000e+00,height_median=5.10000000e-08,height_mean=5.10873176e-08,prob(percent)=100,height_95%HPD={0.05992172152017773,37.02346749723379},length_95%HPD={4.01324700e-02,7.37111000e-02},rateIgrBrlens{all}_mean=0.784037,rateIgrBrlens{all}_median=0.771036,length_median=5.70102400e-02,effectivebrlenIgrBrlens{all}_95%HPD={0.031558,0.056381},length_mean=5.67793012e-02,effectivebrlenIgrBrlens{all}_median=0.043429,rateIgrBrlens{all}_95%HPD={0.517306,1.047086},effectivebrlenIgrBrlens{all}_mean=0.043727],(152:739.0[&prob(percent)=100,height_95%HPD={0.05992172152017773,37.02346749723379},prob=1.00000000e+00,height_median=5.10000000e-08,height_mean=5.11360432e-08,length_mean=3.71643729e-02,effectivebrlenIgrBrlens{all}_median=0.036626,rateIgrBrlens{all}_95%HPD={0.574806,1.540702},effectivebrlenIgrBrlens{all}_95%HPD={0.025344,0.048553},effectivebrlenIgrBrlens{all}_mean=0.036988,rateIgrBrlens{all}_median=0.985072,length_95%HPD={2.11645500e-02,5.28672000e-02},rateIgrBrlens{all}_mean=1.036617,length_median=3.72005000e-02],155:739.0[&prob(percent)=100,height_95%HPD={0.05992172152017773,37.02346749723379},prob=1.00000000e+00,height_median=5.10000000e-08,height_mean=5.11350254e-08,length_mean=3.71942749e-02,effectivebrlenIgrBrlens{all}_median=0.045060,rateIgrBrlens{all}_95%HPD={0.728064,1.917214},effectivebrlenIgrBrlens{all}_mean=0.045398,effectivebrlenIgrBrlens{all}_95%HPD={0.033101,0.058484},rateIgrBrlens{all}_median=1.215858,length_95%HPD={2.11601100e-02,5.30351500e-02},rateIgrBrlens{all}_mean=1.274455,length_median=3.72140300e-02]):208.0[&height_95%HPD={487.3749882702288,1087.3440584141395},prob=9.97533388e-01,height_median=3.71868390e-02,height_mean=3.71455091e-02,prob(percent)=100,effectivebrlenIgrBrlens{all}_mean=0.021365,rateIgrBrlens{all}_median=1.093325,effectivebrlenIgrBrlens{all}_median=0.021061,length_95%HPD={4.06794800e-03,3.57222500e-02},rateIgrBrlens{all}_mean=1.398509,rateIgrBrlens{all}_95%HPD={0.379162,2.565434},length_median=1.91593500e-02,effectivebrlenIgrBrlens{all}_95%HPD={0.010344,0.033505},length_mean=1.96734476e-02]):781.0[&prob=9.98622253e-01,height_median=5.70178635e-02,height_mean=5.67955616e-02,prob(percent)=100,height_95%HPD={677.8373633254076,1278.0349933809705},length_95%HPD={6.09780600e-03,4.08666500e-02},rateIgrBrlens{all}_mean=0.988598,rateIgrBrlens{all}_median=0.870868,length_median=2.26454400e-02,effectivebrlenIgrBrlens{all}_95%HPD={0.008451,0.031396},length_mean=2.30439219e-02,effectivebrlenIgrBrlens{all}_median=0.019619,rateIgrBrlens{all}_95%HPD={0.361981,1.859723},effectivebrlenIgrBrlens{all}_mean=0.019918],((150:727.0[&prob=1.00000000e+00,height_median=5.10000000e-08,height_mean=5.11219685e-08,prob(percent)=100,height_95%HPD={0.05992172152017773,37.02346749723379},length_95%HPD={2.02438600e-02,5.07594200e-02},rateIgrBrlens{all}_mean=1.128100,length_median=3.55418400e-02,effectivebrlenIgrBrlens{all}_95%HPD={0.028142,0.049631},length_mean=3.56952621e-02,effectivebrlenIgrBrlens{all}_median=0.038081,rateIgrBrlens{all}_95%HPD={0.687450,1.707442},rateIgrBrlens{all}_median=1.077603,effectivebrlenIgrBrlens{all}_mean=0.038454],156:727.0[&prob=1.00000000e+00,height_median=5.10000000e-08,height_mean=5.11251611e-08,prob(percent)=100,height_95%HPD={0.05992172152017773,37.02346749723379},length_95%HPD={2.02508300e-02,5.10135200e-02},rateIgrBrlens{all}_mean=0.971435,length_median=3.56007100e-02,effectivebrlenIgrBrlens{all}_95%HPD={0.023572,0.043934},length_mean=3.57673280e-02,effectivebrlenIgrBrlens{all}_median=0.033114,rateIgrBrlens{all}_95%HPD={0.569325,1.485919},rateIgrBrlens{all}_median=0.931214,effectivebrlenIgrBrlens{all}_mean=0.033309]):179.0[&height_mean=3.53069104e-02,height_median=3.52650019e-02,prob(percent)=93,height_95%HPD={473.82941232479135,1072.354019222934},prob=9.27823826e-01,length_median=1.31217800e-02,effectivebrlenIgrBrlens{all}_95%HPD={0.001237,0.021574},length_mean=1.37998990e-02,effectivebrlenIgrBrlens{all}_median=0.011084,rateIgrBrlens{all}_95%HPD={0.002641,2.122211},effectivebrlenIgrBrlens{all}_mean=0.011343,rateIgrBrlens{all}_median=0.815969,rateIgrBrlens{all}_mean=0.989675,length_95%HPD={1.63229300e-03,2.72592600e-02}],157:906.0[&height_mean=5.10846154e-08,height_median=5.10000000e-08,prob(percent)=100,height_95%HPD={0.05992172152017773,37.02346749723379},prob=1.00000000e+00,length_median=4.84603800e-02,effectivebrlenIgrBrlens{all}_95%HPD={0.046629,0.075927},length_mean=4.83282471e-02,effectivebrlenIgrBrlens{all}_median=0.061451,rateIgrBrlens{all}_95%HPD={0.803849,1.899897},effectivebrlenIgrBrlens{all}_mean=0.061643,rateIgrBrlens{all}_median=1.265333,rateIgrBrlens{all}_mean=1.316880,length_95%HPD={3.16468400e-02,6.53572300e-02}]):822.0[&prob(percent)=100,height_95%HPD={636.3356262665252,1237.0952365441856},prob=1.00000000e+00,height_median=4.87411634e-02,height_mean=4.87421443e-02,length_mean=3.34192265e-02,effectivebrlenIgrBrlens{all}_median=0.041622,rateIgrBrlens{all}_95%HPD={0.746080,2.321369},effectivebrlenIgrBrlens{all}_mean=0.041886,rateIgrBrlens{all}_median=1.263000,length_95%HPD={1.45439700e-02,5.26052400e-02},rateIgrBrlens{all}_mean=1.353277,effectivebrlenIgrBrlens{all}_95%HPD={0.026880,0.056780},length_median=3.30526100e-02],(((151:744.0[&prob=1.00000000e+00,height_median=5.10000000e-08,height_mean=5.11645788e-08,prob(percent)=100,height_95%HPD={0.05992172152017773,37.02346749723379},length_95%HPD={2.27721300e-02,5.45067800e-02},rateIgrBrlens{all}_mean=1.173382,rateIgrBrlens{all}_median=1.138909,length_median=3.79929000e-02,effectivebrlenIgrBrlens{all}_95%HPD={0.031561,0.055386},length_mean=3.83184176e-02,effectivebrlenIgrBrlens{all}_median=0.042866,rateIgrBrlens{all}_95%HPD={0.692606,1.738708},effectivebrlenIgrBrlens{all}_mean=0.043067],154:744.0[&prob=1.00000000e+00,height_median=5.10000000e-08,height_mean=5.11667321e-08,prob(percent)=100,height_95%HPD={0.05992172152017773,37.02346749723379},length_95%HPD={2.27846100e-02,5.44932400e-02},rateIgrBrlens{all}_mean=0.932526,rateIgrBrlens{all}_median=0.902993,length_median=3.79890400e-02,effectivebrlenIgrBrlens{all}_95%HPD={0.023976,0.045521},length_mean=3.83079227e-02,effectivebrlenIgrBrlens{all}_median=0.034148,rateIgrBrlens{all}_95%HPD={0.565205,1.403819},effectivebrlenIgrBrlens{all}_mean=0.034388]):207.0[&height_mean=3.82418239e-02,prob(percent)=100,height_95%HPD={491.87185520398646,1092.4306892463142},height_median=3.79627386e-02,prob=9.96444523e-01,length_median=1.88881700e-02,effectivebrlenIgrBrlens{all}_95%HPD={0.006975,0.027706},rateIgrBrlens{all}_mean=1.011618,length_mean=1.93278206e-02,effectivebrlenIgrBrlens{all}_median=0.016361,rateIgrBrlens{all}_95%HPD={0.312840,2.039228},effectivebrlenIgrBrlens{all}_mean=0.016653,rateIgrBrlens{all}_median=0.853638,length_95%HPD={3.71250300e-03,3.43162100e-02}],158:951.0[&height_mean=5.11569464e-08,prob(percent)=100,height_95%HPD={0.05992172152017773,37.02346749723379},prob=1.00000000e+00,height_median=5.10000000e-08,length_median=5.75311100e-02,effectivebrlenIgrBrlens{all}_95%HPD={0.045455,0.074048},length_mean=5.75612300e-02,effectivebrlenIgrBrlens{all}_median=0.058849,rateIgrBrlens{all}_mean=1.048281,rateIgrBrlens{all}_95%HPD={0.724269,1.414778},effectivebrlenIgrBrlens{all}_mean=0.059205,rateIgrBrlens{all}_median=1.022016,length_95%HPD={4.02850900e-02,7.43362100e-02}]):285.0[&prob(percent)=99,height_95%HPD={686.0931912938117,1285.9493813348126},prob=9.92911269e-01,height_median=5.74629111e-02,height_mean=5.74487111e-02,length_mean=1.93665019e-02,effectivebrlenIgrBrlens{all}_median=0.016967,rateIgrBrlens{all}_95%HPD={0.314962,2.040551},effectivebrlenIgrBrlens{all}_95%HPD={0.005838,0.029040},effectivebrlenIgrBrlens{all}_mean=0.017195,rateIgrBrlens{all}_median=0.889255,length_95%HPD={3.82207000e-03,3.56734200e-02},rateIgrBrlens{all}_mean=1.032036,length_median=1.86701500e-02],(153:915.0[&prob=1.00000000e+00,height_median=5.10000000e-08,height_mean=5.11036790e-08,prob(percent)=100,height_95%HPD={0.05992172152017773,37.02346749723379},length_95%HPD={4.60930900e-02,9.00891400e-02},rateIgrBrlens{all}_mean=1.112593,length_median=6.81177700e-02,effectivebrlenIgrBrlens{all}_95%HPD={0.056578,0.093562},rateIgrBrlens{all}_median=1.090609,length_mean=6.82434301e-02,effectivebrlenIgrBrlens{all}_median=0.073995,rateIgrBrlens{all}_95%HPD={0.791926,1.461929},effectivebrlenIgrBrlens{all}_mean=0.074485],263:915.0[&prob=1.00000000e+00,height_median=5.10000000e-08,height_mean=5.11016275e-08,prob(percent)=100,height_95%HPD={0.05992172152017773,37.02346749723379},length_95%HPD={4.61126700e-02,9.28645400e-02},rateIgrBrlens{all}_mean=0.852934,length_median=6.84212100e-02,effectivebrlenIgrBrlens{all}_95%HPD={0.041703,0.074950},length_mean=6.88073864e-02,effectivebrlenIgrBrlens{all}_median=0.057080,rateIgrBrlens{all}_95%HPD={0.591529,1.130020},rateIgrBrlens{all}_median=0.839138,effectivebrlenIgrBrlens{all}_mean=0.057612]):321.0[&height_mean=6.63666054e-02,height_median=6.60301779e-02,prob(percent)=82,height_95%HPD={644.3402768327413,1244.64214069092},prob=8.18848470e-01,length_median=1.41667500e-02,effectivebrlenIgrBrlens{all}_95%HPD={0.000000,0.022344},length_mean=1.52835274e-02,effectivebrlenIgrBrlens{all}_median=0.010868,rateIgrBrlens{all}_95%HPD={0.000002,1.931065},rateIgrBrlens{all}_mean=0.884746,effectivebrlenIgrBrlens{all}_mean=0.011307,rateIgrBrlens{all}_median=0.726151,length_95%HPD={3.01115200e-04,3.18220800e-02}]):492.0[&prob(percent)=73,height_95%HPD={984.306917966304,1564.023559401201},prob=7.25294993e-01,height_median=7.78321332e-02,height_mean=7.77110001e-02,length_mean=1.58402233e-02,effectivebrlenIgrBrlens{all}_median=0.012342,rateIgrBrlens{all}_95%HPD={0.180553,2.045913},effectivebrlenIgrBrlens{all}_mean=0.012506,rateIgrBrlens{all}_median=0.785387,effectivebrlenIgrBrlens{all}_95%HPD={0.002453,0.023247},length_95%HPD={1.60826800e-03,3.09023400e-02},rateIgrBrlens{all}_mean=0.949450,length_median=1.50614700e-02]):455.0[&height_95%HPD={1458.3211800557863,2042.1625980677106},prob=1.00000000e+00,height_median=9.97168080e-02,height_mean=9.97576406e-02,prob(percent)=100,effectivebrlenIgrBrlens{all}_mean=0.007710,rateIgrBrlens{all}_median=0.806074,effectivebrlenIgrBrlens{all}_median=0.007453,length_95%HPD={3.05479600e-04,1.99418800e-02},rateIgrBrlens{all}_mean=1.020134,rateIgrBrlens{all}_95%HPD={0.000236,2.494604},length_median=8.66311200e-03,effectivebrlenIgrBrlens{all}_95%HPD={0.000000,0.014926},length_mean=9.46448508e-03]):144.0[&prob=9.99155574e-01,height_median=1.08909136e-01,height_mean=1.09219819e-01,prob(percent)=100,height_95%HPD={1821.285012709486,2614.211271826024},length_95%HPD={4.80510600e-03,3.28121900e-02},rateIgrBrlens{all}_mean=1.179489,length_median=1.74003500e-02,effectivebrlenIgrBrlens{all}_95%HPD={0.007706,0.030945},rateIgrBrlens{all}_median=1.048002,length_mean=1.80041215e-02,effectivebrlenIgrBrlens{all}_median=0.018420,rateIgrBrlens{all}_95%HPD={0.441306,2.328694},effectivebrlenIgrBrlens{all}_mean=0.018665],(27:1203.0[&prob(percent)=100,height_95%HPD={0.05992172152017773,37.02346749723379},prob=1.00000000e+00,height_median=5.10000000e-08,height_mean=5.09855481e-08,length_mean=1.19285086e-01,effectivebrlenIgrBrlens{all}_median=0.123110,rateIgrBrlens{all}_95%HPD={0.805886,1.279397},effectivebrlenIgrBrlens{all}_mean=0.123336,rateIgrBrlens{all}_median=1.037529,effectivebrlenIgrBrlens{all}_95%HPD={0.095416,0.150093},length_95%HPD={9.19888000e-02,1.45384700e-01},rateIgrBrlens{all}_mean=1.041420,length_median=1.19856000e-01],(222:878.0[&prob=1.00000000e+00,height_median=5.10000000e-08,height_mean=5.11144830e-08,prob(percent)=100,height_95%HPD={0.05992172152017773,37.02346749723379},length_95%HPD={3.94103600e-02,8.56800300e-02},rateIgrBrlens{all}_mean=0.896861,length_median=6.05979900e-02,effectivebrlenIgrBrlens{all}_95%HPD={0.036350,0.070878},length_mean=6.12815488e-02,effectivebrlenIgrBrlens{all}_median=0.052938,rateIgrBrlens{all}_95%HPD={0.553437,1.258227},effectivebrlenIgrBrlens{all}_mean=0.053459,rateIgrBrlens{all}_median=0.873191],233:878.0[&prob=1.00000000e+00,height_median=5.10000000e-08,height_mean=5.11135941e-08,prob(percent)=100,height_95%HPD={0.05992172152017773,37.02346749723379},length_95%HPD={3.94103600e-02,8.56800300e-02},rateIgrBrlens{all}_mean=1.006680,length_median=6.05979900e-02,effectivebrlenIgrBrlens{all}_95%HPD={0.042835,0.078294},length_mean=6.12813580e-02,effectivebrlenIgrBrlens{all}_median=0.059284,rateIgrBrlens{all}_95%HPD={0.617566,1.421803},effectivebrlenIgrBrlens{all}_mean=0.059815,rateIgrBrlens{all}_median=0.980909]):325.0[&height_mean=6.12807306e-02,prob(percent)=100,height_median=6.05980370e-02,height_95%HPD={609.9155583693016,1211.175867848487},prob=9.99977778e-01,length_median=5.73041100e-02,effectivebrlenIgrBrlens{all}_95%HPD={0.026144,0.071748},length_mean=5.74754744e-02,effectivebrlenIgrBrlens{all}_median=0.049399,rateIgrBrlens{all}_95%HPD={0.517782,1.326196},effectivebrlenIgrBrlens{all}_mean=0.049283,rateIgrBrlens{all}_median=0.858196,length_95%HPD={2.59236300e-02,8.77524200e-02},rateIgrBrlens{all}_mean=0.892258]):1124.0[&prob(percent)=61,height_95%HPD={945.5499090783998,1528.159573317911},prob=6.11008644e-01,height_median=1.13211112e-01,height_mean=1.12984729e-01,length_mean=1.58540281e-02,effectivebrlenIgrBrlens{all}_median=0.010561,rateIgrBrlens{all}_95%HPD={0.000001,1.766524},effectivebrlenIgrBrlens{all}_mean=0.011772,rateIgrBrlens{all}_median=0.693289,length_95%HPD={6.97772500e-05,3.54682200e-02},rateIgrBrlens{all}_mean=0.798976,effectivebrlenIgrBrlens{all}_95%HPD={0.000000,0.027441},length_median=1.42132500e-02]):419.0[&height_95%HPD={1903.9646013721344,2800.0914154885268},prob=6.63096376e-01,height_median=1.26976600e-01,height_mean=1.27313406e-01,prob(percent)=66,effectivebrlenIgrBrlens{all}_mean=0.008197,rateIgrBrlens{all}_median=0.782990,length_95%HPD={8.37372700e-05,2.09954400e-02},rateIgrBrlens{all}_mean=1.030260,length_median=9.55173200e-03,effectivebrlenIgrBrlens{all}_95%HPD={0.000000,0.016676},effectivebrlenIgrBrlens{all}_median=0.007773,length_mean=1.03010059e-02,rateIgrBrlens{all}_95%HPD={0.000001,2.341930}]):84.0[&prob=1.00000000e+00,height_median=1.38400756e-01,height_mean=1.38778178e-01,prob(percent)=100,height_95%HPD={2171.749831571554,3455.5883046638473},length_95%HPD={8.48712300e-05,1.67612500e-02},rateIgrBrlens{all}_mean=1.140985,length_median=5.77540100e-03,effectivebrlenIgrBrlens{all}_95%HPD={0.000000,0.016402},length_mean=6.87483602e-03,effectivebrlenIgrBrlens{all}_median=0.005097,rateIgrBrlens{all}_95%HPD={0.000002,3.112288},rateIgrBrlens{all}_median=0.779973,effectivebrlenIgrBrlens{all}_mean=0.006172],(((213:678.0[&prob(percent)=100,height_95%HPD={0.05992172152017773,37.02346749723379},prob=1.00000000e+00,height_median=5.10000000e-08,height_mean=5.11311561e-08,length_mean=2.97114815e-02,effectivebrlenIgrBrlens{all}_median=0.031183,effectivebrlenIgrBrlens{all}_95%HPD={0.020260,0.042636},rateIgrBrlens{all}_95%HPD={0.590461,1.771331},effectivebrlenIgrBrlens{all}_mean=0.031471,rateIgrBrlens{all}_median=1.055670,length_95%HPD={1.53856700e-02,4.42277200e-02},rateIgrBrlens{all}_mean=1.123170,length_median=2.91139800e-02],259:678.0[&prob(percent)=100,height_95%HPD={0.05992172152017773,37.02346749723379},prob=1.00000000e+00,height_median=5.10000000e-08,height_mean=5.11299850e-08,length_mean=2.97728342e-02,effectivebrlenIgrBrlens{all}_median=0.028125,rateIgrBrlens{all}_95%HPD={0.531847,1.627270},effectivebrlenIgrBrlens{all}_95%HPD={0.018339,0.039946},effectivebrlenIgrBrlens{all}_mean=0.028459,rateIgrBrlens{all}_median=0.966098,length_95%HPD={1.59419100e-02,4.50853600e-02},rateIgrBrlens{all}_mean=1.011027,length_median=2.91582700e-02]):209.0[&height_95%HPD={433.70112697915397,1026.7586620886107},prob=9.94377903e-01,height_median=2.91045240e-02,height_mean=2.96917663e-02,prob(percent)=99,effectivebrlenIgrBrlens{all}_median=0.016761,effectivebrlenIgrBrlens{all}_mean=0.017096,rateIgrBrlens{all}_median=0.903029,rateIgrBrlens{all}_95%HPD={0.274578,2.126942},length_95%HPD={4.25796200e-03,3.56450400e-02},rateIgrBrlens{all}_mean=1.073206,length_median=1.83446400e-02,effectivebrlenIgrBrlens{all}_95%HPD={0.006396,0.028004},length_mean=1.90530865e-02],221:887.0[&height_95%HPD={0.05992172152017773,37.02346749723379},prob=1.00000000e+00,height_median=5.10000000e-08,height_mean=5.11135576e-08,prob(percent)=100,effectivebrlenIgrBrlens{all}_mean=0.048758,rateIgrBrlens{all}_median=0.995936,effectivebrlenIgrBrlens{all}_median=0.048277,length_95%HPD={3.11466900e-02,6.77888900e-02},rateIgrBrlens{all}_mean=1.036320,rateIgrBrlens{all}_95%HPD={0.606660,1.484662},length_median=4.82696000e-02,effectivebrlenIgrBrlens{all}_95%HPD={0.034843,0.062638},length_mean=4.85347651e-02]):181.0[&prob=9.78644919e-01,height_median=4.81506701e-02,height_mean=4.84385762e-02,prob(percent)=98,height_95%HPD={619.041843577765,1220.355496944931},length_95%HPD={3.90265300e-03,3.89401300e-02},rateIgrBrlens{all}_mean=1.126345,length_median=1.95712000e-02,effectivebrlenIgrBrlens{all}_95%HPD={0.005520,0.034956},rateIgrBrlens{all}_median=0.970818,length_mean=2.03782383e-02,effectivebrlenIgrBrlens{all}_median=0.019410,rateIgrBrlens{all}_95%HPD={0.336237,2.331121},effectivebrlenIgrBrlens{all}_mean=0.019680],249:1068.0[&prob=1.00000000e+00,height_median=5.10000000e-08,height_mean=5.11243941e-08,prob(percent)=100,height_95%HPD={0.05992172152017773,37.02346749723379},length_95%HPD={4.75881400e-02,8.93809700e-02},rateIgrBrlens{all}_mean=1.013636,length_median=6.82840200e-02,effectivebrlenIgrBrlens{all}_95%HPD={0.049753,0.086673},rateIgrBrlens{all}_median=0.992963,length_mean=6.85189590e-02,effectivebrlenIgrBrlens{all}_median=0.067827,rateIgrBrlens{all}_95%HPD={0.666459,1.396502},effectivebrlenIgrBrlens{all}_mean=0.068086]):1762.0[&height_mean=6.86821310e-02,prob(percent)=100,height_95%HPD={793.3927985006828,1386.9656876643448},prob=1.00000000e+00,height_median=6.83885510e-02,length_median=7.66329800e-02,effectivebrlenIgrBrlens{all}_95%HPD={0.062864,0.109675},rateIgrBrlens{all}_mean=1.136277,length_mean=7.66201724e-02,effectivebrlenIgrBrlens{all}_median=0.085264,rateIgrBrlens{all}_95%HPD={0.819405,1.512502},effectivebrlenIgrBrlens{all}_mean=0.085852,rateIgrBrlens{all}_median=1.121781,length_95%HPD={5.35924100e-02,9.81170200e-02}]):437.0[&prob(percent)=83,height_95%HPD={2219.915126900813,3592.8968306270776},prob=8.31937068e-01,height_median=1.44964917e-01,height_mean=1.45177673e-01,length_mean=1.22915786e-02,effectivebrlenIgrBrlens{all}_median=0.016051,rateIgrBrlens{all}_95%HPD={0.000004,3.332523},effectivebrlenIgrBrlens{all}_95%HPD={0.000000,0.027685},effectivebrlenIgrBrlens{all}_mean=0.015750,rateIgrBrlens{all}_median=1.254702,length_95%HPD={3.48760200e-04,2.41746000e-02},rateIgrBrlens{all}_mean=1.578767,length_median=1.17413400e-02],(((((((17:995.0[&prob=1.00000000e+00,height_median=5.10000000e-08,height_mean=5.11627190e-08,prob(percent)=100,height_95%HPD={0.05992172152017773,37.02346749723379},length_95%HPD={3.77358900e-02,8.14468200e-02},rateIgrBrlens{all}_mean=1.364421,rateIgrBrlens{all}_median=1.315508,length_median=5.98124100e-02,effectivebrlenIgrBrlens{all}_95%HPD={0.058733,0.101836},length_mean=5.99276845e-02,effectivebrlenIgrBrlens{all}_median=0.078634,rateIgrBrlens{all}_95%HPD={0.890345,1.928218},effectivebrlenIgrBrlens{all}_mean=0.079376],(211:823.0[&prob(percent)=100,height_95%HPD={0.05992172152017773,37.02346749723379},prob=1.00000000e+00,height_median=5.10000000e-08,height_mean=5.11239536e-08,length_mean=5.23423154e-02,effectivebrlenIgrBrlens{all}_median=0.082127,rateIgrBrlens{all}_95%HPD={1.065031,2.338445},effectivebrlenIgrBrlens{all}_95%HPD={0.060596,0.107409},effectivebrlenIgrBrlens{all}_mean=0.082857,rateIgrBrlens{all}_median=1.578399,length_95%HPD={3.22809500e-02,7.52867900e-02},rateIgrBrlens{all}_mean=1.638905,length_median=5.16586200e-02],224:823.0[&prob(percent)=100,height_95%HPD={0.05992172152017773,37.02346749723379},prob=1.00000000e+00,height_median=5.10000000e-08,height_mean=5.11362614e-08,length_mean=4.97706410e-02,effectivebrlenIgrBrlens{all}_median=0.048098,rateIgrBrlens{all}_95%HPD={0.566570,1.419082},effectivebrlenIgrBrlens{all}_mean=0.048717,rateIgrBrlens{all}_median=0.979368,effectivebrlenIgrBrlens{all}_95%HPD={0.030887,0.067823},length_95%HPD={3.25520300e-02,7.00380900e-02},rateIgrBrlens{all}_mean=1.002596,length_median=4.93185400e-02]):172.0[&height_95%HPD={559.2985835607952,1163.0103768125723},prob=7.05384325e-01,height_median=4.83959160e-02,height_mean=4.87345299e-02,prob(percent)=71,effectivebrlenIgrBrlens{all}_mean=0.017496,rateIgrBrlens{all}_median=1.262741,effectivebrlenIgrBrlens{all}_median=0.016958,length_95%HPD={1.11266100e-03,2.79192900e-02},rateIgrBrlens{all}_mean=1.514021,rateIgrBrlens{all}_95%HPD={0.147966,3.497153},length_median=1.30113500e-02,effectivebrlenIgrBrlens{all}_95%HPD={0.000000,0.032479},length_mean=1.38593061e-02]):149.0[&prob=9.24646119e-01,height_median=6.17126720e-02,height_mean=6.19796367e-02,prob(percent)=92,height_95%HPD={719.0905957916642,1315.6631683763605},length_95%HPD={1.63196500e-03,2.69266600e-02},rateIgrBrlens{all}_mean=2.026938,length_median=1.26158800e-02,effectivebrlenIgrBrlens{all}_95%HPD={0.005389,0.038796},rateIgrBrlens{all}_median=1.641634,length_mean=1.34947242e-02,effectivebrlenIgrBrlens{all}_median=0.021341,rateIgrBrlens{all}_95%HPD={0.384383,4.577007},effectivebrlenIgrBrlens{all}_mean=0.021820],209:1144.0[&prob=1.00000000e+00,height_median=5.10000000e-08,height_mean=5.11805997e-08,prob(percent)=100,height_95%HPD={0.05992172152017773,37.02346749723379},length_95%HPD={5.17464900e-02,9.26981200e-02},rateIgrBrlens{all}_mean=1.081904,length_median=7.14790800e-02,effectivebrlenIgrBrlens{all}_95%HPD={0.055088,0.096893},rateIgrBrlens{all}_median=1.061495,length_mean=7.14903641e-02,effectivebrlenIgrBrlens{all}_median=0.075420,rateIgrBrlens{all}_95%HPD={0.753860,1.448964},effectivebrlenIgrBrlens{all}_mean=0.076071]):124.0[&height_mean=7.28415802e-02,prob(percent)=71,height_95%HPD={885.4251681548697,1474.4095389263123},prob=7.06539855e-01,height_median=7.24863305e-02,length_median=9.09642700e-03,effectivebrlenIgrBrlens{all}_95%HPD={0.000000,0.025983},length_mean=1.00326455e-02,effectivebrlenIgrBrlens{all}_median=0.012834,rateIgrBrlens{all}_95%HPD={0.001716,4.009907},rateIgrBrlens{all}_mean=1.737137,effectivebrlenIgrBrlens{all}_mean=0.013359,rateIgrBrlens{all}_median=1.293449,length_95%HPD={4.78453500e-04,2.14381900e-02}],225:1268.0[&height_mean=5.11398282e-08,height_median=5.10000000e-08,prob(percent)=100,height_95%HPD={0.05992172152017773,37.02346749723379},prob=1.00000000e+00,length_median=7.96796000e-02,effectivebrlenIgrBrlens{all}_95%HPD={0.041176,0.080943},length_mean=7.91871037e-02,effectivebrlenIgrBrlens{all}_median=0.059959,rateIgrBrlens{all}_95%HPD={0.525179,1.044697},rateIgrBrlens{all}_mean=0.771813,effectivebrlenIgrBrlens{all}_mean=0.060366,rateIgrBrlens{all}_median=0.760705,length_95%HPD={5.74018600e-02,1.02026500e-01}]):115.0[&prob(percent)=100,height_95%HPD={1013.1818948272452,1591.4714150495931},prob=1.00000000e+00,height_median=8.26074040e-02,height_mean=8.27041787e-02,length_mean=8.76216611e-03,effectivebrlenIgrBrlens{all}_median=0.007405,rateIgrBrlens{all}_95%HPD={0.000049,3.008805},effectivebrlenIgrBrlens{all}_mean=0.008269,rateIgrBrlens{all}_median=0.871093,effectivebrlenIgrBrlens{all}_95%HPD={0.000000,0.019299},length_95%HPD={1.32130800e-04,2.02513500e-02},rateIgrBrlens{all}_mean=1.217495,length_median=7.60605700e-03],210:1383.0[&prob(percent)=100,height_95%HPD={0.05992172152017773,37.02346749723379},prob=1.00000000e+00,height_median=5.10000000e-08,height_mean=5.10477425e-08,length_mean=9.14662937e-02,effectivebrlenIgrBrlens{all}_median=0.077322,rateIgrBrlens{all}_95%HPD={0.606159,1.088172},effectivebrlenIgrBrlens{all}_mean=0.077947,rateIgrBrlens{all}_median=0.853880,effectivebrlenIgrBrlens{all}_95%HPD={0.057438,0.098712},length_95%HPD={7.25795800e-02,1.09972200e-01},rateIgrBrlens{all}_mean=0.858124,length_median=9.13944900e-02]):120.0[&height_95%HPD={1126.4562551949352,1697.2781190829635},prob=1.00000000e+00,height_median=9.13945473e-02,height_mean=9.14663448e-02,prob(percent)=100,effectivebrlenIgrBrlens{all}_mean=0.019137,rateIgrBrlens{all}_median=1.006359,length_95%HPD={3.30268500e-04,3.92965900e-02},rateIgrBrlens{all}_mean=1.182782,effectivebrlenIgrBrlens{all}_median=0.018076,length_median=1.68636300e-02,effectivebrlenIgrBrlens{all}_95%HPD={0.000000,0.038638},rateIgrBrlens{all}_95%HPD={0.000164,2.333758},length_mean=1.85636024e-02],216:1503.0[&height_95%HPD={0.05992172152017773,37.02346749723379},prob=1.00000000e+00,height_median=5.10000000e-08,height_mean=5.10911114e-08,prob(percent)=100,effectivebrlenIgrBrlens{all}_mean=0.093018,rateIgrBrlens{all}_median=0.916982,length_95%HPD={7.04710900e-02,1.27452400e-01},rateIgrBrlens{all}_mean=0.928626,effectivebrlenIgrBrlens{all}_median=0.093307,length_median=1.02239700e-01,effectivebrlenIgrBrlens{all}_95%HPD={0.063972,0.119414},rateIgrBrlens{all}_95%HPD={0.677957,1.150357},length_mean=1.00988402e-01]):414.0[&prob=6.84362570e-01,height_median=1.05150313e-01,height_mean=1.05355919e-01,prob(percent)=68,height_95%HPD={1242.9644495870432,1806.8371059406113},length_95%HPD={3.39141900e-03,4.23036100e-02},rateIgrBrlens{all}_mean=1.162249,length_median=2.13307100e-02,effectivebrlenIgrBrlens{all}_95%HPD={0.004796,0.042520},length_mean=2.21428248e-02,effectivebrlenIgrBrlens{all}_median=0.022695,rateIgrBrlens{all}_median=1.044859,rateIgrBrlens{all}_95%HPD={0.333303,2.328869},effectivebrlenIgrBrlens{all}_mean=0.022992],(((29:817.0[&prob(percent)=100,height_95%HPD={0.05992172152017773,37.02346749723379},prob=1.00000000e+00,height_median=5.10000000e-08,height_mean=5.11257975e-08,length_mean=4.97117460e-02,effectivebrlenIgrBrlens{all}_median=0.043075,rateIgrBrlens{all}_95%HPD={0.542235,1.368402},effectivebrlenIgrBrlens{all}_mean=0.043644,rateIgrBrlens{all}_median=0.865851,length_95%HPD={2.99045600e-02,6.96212300e-02},rateIgrBrlens{all}_mean=0.905426,length_median=4.95434100e-02,effectivebrlenIgrBrlens{all}_95%HPD={0.026550,0.060305}],218:817.0[&prob(percent)=100,height_95%HPD={0.05992172152017773,37.02346749723379},prob=1.00000000e+00,height_median=5.10000000e-08,height_mean=5.11257975e-08,length_mean=4.97117460e-02,effectivebrlenIgrBrlens{all}_median=0.060054,effectivebrlenIgrBrlens{all}_95%HPD={0.042267,0.079002},rateIgrBrlens{all}_95%HPD={0.706378,1.768318},effectivebrlenIgrBrlens{all}_mean=0.060523,rateIgrBrlens{all}_median=1.214351,length_95%HPD={2.99045600e-02,6.96212300e-02},rateIgrBrlens{all}_mean=1.258713,length_median=4.95434100e-02]):529.0[&height_95%HPD={554.1758568622561,1157.8457179286484},prob=1.00000000e+00,height_median=4.95434785e-02,height_mean=4.97117971e-02,prob(percent)=100,effectivebrlenIgrBrlens{all}_mean=0.057576,rateIgrBrlens{all}_median=1.079645,rateIgrBrlens{all}_95%HPD={0.656401,1.589411},length_95%HPD={2.82317800e-02,7.99480300e-02},rateIgrBrlens{all}_mean=1.109657,length_median=5.35551500e-02,effectivebrlenIgrBrlens{all}_95%HPD={0.033530,0.081583},length_mean=5.37198193e-02,effectivebrlenIgrBrlens{all}_median=0.057001],(223:1131.0[&height_mean=5.09219878e-08,prob(percent)=100,height_95%HPD={0.05992172152017773,37.02346749723379},prob=1.00000000e+00,height_median=5.10000000e-08,length_median=9.57986500e-02,effectivebrlenIgrBrlens{all}_95%HPD={0.067582,0.119063},rateIgrBrlens{all}_mean=0.973025,length_mean=9.58034335e-02,effectivebrlenIgrBrlens{all}_median=0.091689,rateIgrBrlens{all}_95%HPD={0.720013,1.255725},effectivebrlenIgrBrlens{all}_mean=0.092525,rateIgrBrlens{all}_median=0.964393,length_95%HPD={7.43090400e-02,1.17964300e-01}],(252:871.0[&height_95%HPD={0.05992172152017773,37.02346749723379},prob=1.00000000e+00,height_median=5.10000000e-08,height_mean=5.11218722e-08,prob(percent)=100,effectivebrlenIgrBrlens{all}_mean=0.056247,rateIgrBrlens{all}_median=0.949761,length_95%HPD={3.93418900e-02,7.99927500e-02},rateIgrBrlens{all}_mean=0.961351,effectivebrlenIgrBrlens{all}_median=0.055677,length_median=5.92928300e-02,effectivebrlenIgrBrlens{all}_95%HPD={0.037742,0.075870},rateIgrBrlens{all}_95%HPD={0.599815,1.328535},length_mean=5.97096587e-02],253:871.0[&height_95%HPD={0.05992172152017773,37.02346749723379},prob=1.00000000e+00,height_median=5.10000000e-08,height_mean=5.11212123e-08,prob(percent)=100,effectivebrlenIgrBrlens{all}_mean=0.070173,rateIgrBrlens{all}_median=1.172500,length_95%HPD={3.93418900e-02,7.99927500e-02},rateIgrBrlens{all}_mean=1.202659,effectivebrlenIgrBrlens{all}_median=0.069640,length_median=5.92928300e-02,effectivebrlenIgrBrlens{all}_95%HPD={0.050099,0.089681},rateIgrBrlens{all}_95%HPD={0.782293,1.638283},length_mean=5.97115047e-02]):260.0[&prob=9.99266683e-01,height_median=5.92866250e-02,height_mean=5.96992343e-02,prob(percent)=100,height_95%HPD={603.496198931648,1204.6717931203575},length_95%HPD={1.41832000e-02,5.96480100e-02},rateIgrBrlens{all}_mean=1.144643,length_median=3.55923800e-02,effectivebrlenIgrBrlens{all}_95%HPD={0.017611,0.059608},length_mean=3.61217759e-02,effectivebrlenIgrBrlens{all}_median=0.038554,rateIgrBrlens{all}_median=1.076720,rateIgrBrlens{all}_95%HPD={0.570150,1.921407},effectivebrlenIgrBrlens{all}_mean=0.038779]):215.0[&height_median=9.58015618e-02,height_mean=9.58083555e-02,prob(percent)=100,height_95%HPD={875.5250465517852,1465.43913549382},prob=1.00000000e+00,length_median=9.17423200e-03,effectivebrlenIgrBrlens{all}_95%HPD={0.000000,0.023904},length_mean=1.12593527e-02,effectivebrlenIgrBrlens{all}_median=0.006908,rateIgrBrlens{all}_95%HPD={0.000002,1.991823},rateIgrBrlens{all}_mean=0.834318,effectivebrlenIgrBrlens{all}_mean=0.008742,rateIgrBrlens{all}_median=0.682690,length_95%HPD={5.41891100e-05,2.85626000e-02}]):124.0[&prob(percent)=59,height_95%HPD={1097.9366408486464,1672.127354857001},prob=5.92609053e-01,height_median=1.04359679e-01,height_mean=1.04433353e-01,length_mean=1.62312815e-02,effectivebrlenIgrBrlens{all}_median=0.014754,rateIgrBrlens{all}_95%HPD={0.000001,2.224230},effectivebrlenIgrBrlens{all}_mean=0.015314,rateIgrBrlens{all}_median=0.920176,effectivebrlenIgrBrlens{all}_95%HPD={0.000000,0.031326},length_95%HPD={1.19695200e-04,3.37199100e-02},rateIgrBrlens{all}_mean=1.058955,length_median=1.50698000e-02],196:1470.0[&prob(percent)=100,height_95%HPD={0.05992172152017773,37.02346749723379},prob=1.00000000e+00,height_median=5.10000000e-08,height_mean=5.09408253e-08,length_mean=1.02405106e-01,effectivebrlenIgrBrlens{all}_median=0.105736,rateIgrBrlens{all}_95%HPD={0.777846,1.376600},effectivebrlenIgrBrlens{all}_mean=0.106418,rateIgrBrlens{all}_median=1.033992,effectivebrlenIgrBrlens{all}_95%HPD={0.074622,0.138846},length_95%HPD={6.90180500e-02,1.34089500e-01},rateIgrBrlens{all}_mean=1.052090,length_median=1.03467300e-01]):447.0[&height_95%HPD={1216.5469123803891,1780.763914358153},prob=5.83209262e-01,height_median=1.11719726e-01,height_mean=1.12090435e-01,prob(percent)=58,effectivebrlenIgrBrlens{all}_mean=0.017338,rateIgrBrlens{all}_median=0.984496,length_95%HPD={2.62740500e-04,3.46571500e-02},rateIgrBrlens{all}_mean=1.140275,effectivebrlenIgrBrlens{all}_median=0.016721,length_median=1.65091900e-02,effectivebrlenIgrBrlens{all}_95%HPD={0.000000,0.033631},rateIgrBrlens{all}_95%HPD={0.000001,2.427912},length_mean=1.73920365e-02]):240.0[&prob=8.84691451e-01,height_median=1.27908139e-01,height_mean=1.28104960e-01,prob(percent)=88,height_95%HPD={1621.004043952664,2263.354817789926},length_95%HPD={1.24235100e-03,2.97443700e-02},rateIgrBrlens{all}_mean=1.304206,length_median=1.38251000e-02,effectivebrlenIgrBrlens{all}_95%HPD={0.001948,0.030294},rateIgrBrlens{all}_median=1.040972,length_mean=1.47581084e-02,effectivebrlenIgrBrlens{all}_median=0.015012,rateIgrBrlens{all}_95%HPD={0.184216,2.844744},effectivebrlenIgrBrlens{all}_mean=0.015609],((202:1202.0[&prob=1.00000000e+00,height_median=5.10000000e-08,height_mean=5.10850399e-08,prob(percent)=100,height_95%HPD={0.05992172152017773,37.02346749723379},length_95%HPD={6.45082900e-02,1.02011900e-01},rateIgrBrlens{all}_mean=0.867582,length_median=8.26407600e-02,effectivebrlenIgrBrlens{all}_95%HPD={0.052129,0.090348},length_mean=8.26582380e-02,effectivebrlenIgrBrlens{all}_median=0.070697,rateIgrBrlens{all}_95%HPD={0.612927,1.111290},effectivebrlenIgrBrlens{all}_mean=0.071085,rateIgrBrlens{all}_median=0.857607],((204:880.0[&prob=1.00000000e+00,height_median=5.10000000e-08,height_mean=5.11077427e-08,prob(percent)=100,height_95%HPD={0.05992172152017773,37.02346749723379},length_95%HPD={3.91721500e-02,8.45898000e-02},rateIgrBrlens{all}_mean=1.264693,rateIgrBrlens{all}_median=1.237473,length_median=6.17474400e-02,effectivebrlenIgrBrlens{all}_95%HPD={0.054795,0.100830},length_mean=6.22540330e-02,effectivebrlenIgrBrlens{all}_median=0.076551,rateIgrBrlens{all}_95%HPD={0.848305,1.730555},effectivebrlenIgrBrlens{all}_mean=0.076991],219:880.0[&prob=1.00000000e+00,height_median=5.10000000e-08,height_mean=5.11323508e-08,prob(percent)=100,height_95%HPD={0.05992172152017773,37.02346749723379},length_95%HPD={3.91147300e-02,8.17416000e-02},rateIgrBrlens{all}_mean=1.308343,rateIgrBrlens{all}_median=1.284647,length_median=6.03875600e-02,effectivebrlenIgrBrlens{all}_95%HPD={0.055246,0.101580},length_mean=6.07669643e-02,effectivebrlenIgrBrlens{all}_median=0.077154,rateIgrBrlens{all}_95%HPD={0.874057,1.814463},effectivebrlenIgrBrlens{all}_mean=0.077754]):171.0[&height_mean=5.88864392e-02,prob(percent)=69,height_95%HPD={612.3035330169126,1213.489242816275},height_median=5.86330376e-02,prob=6.93940135e-01,length_median=1.19087900e-02,effectivebrlenIgrBrlens{all}_95%HPD={0.000000,0.032179},rateIgrBrlens{all}_mean=1.385422,length_mean=1.30862663e-02,effectivebrlenIgrBrlens{all}_median=0.014545,rateIgrBrlens{all}_95%HPD={0.000001,3.212563},effectivebrlenIgrBrlens{all}_mean=0.015334,rateIgrBrlens{all}_median=1.123409,length_95%HPD={2.40765000e-04,2.84844600e-02}],227:1051.0[&height_mean=5.11300456e-08,prob(percent)=100,height_95%HPD={0.05992172152017773,37.02346749723379},prob=1.00000000e+00,height_median=5.10000000e-08,length_median=6.89010000e-02,effectivebrlenIgrBrlens{all}_95%HPD={0.056418,0.098791},length_mean=6.90335024e-02,effectivebrlenIgrBrlens{all}_median=0.076643,rateIgrBrlens{all}_mean=1.135622,rateIgrBrlens{all}_95%HPD={0.794226,1.517367},effectivebrlenIgrBrlens{all}_mean=0.077140,rateIgrBrlens{all}_median=1.111957,length_95%HPD={4.89859400e-02,9.03559700e-02}]):151.0[&prob(percent)=93,height_95%HPD={775.0497809517384,1369.1177199303393},prob=9.30157108e-01,height_median=7.07188750e-02,height_mean=7.08958342e-02,length_mean=1.22319125e-02,effectivebrlenIgrBrlens{all}_median=0.015249,rateIgrBrlens{all}_95%HPD={0.000005,3.700749},effectivebrlenIgrBrlens{all}_95%HPD={0.001903,0.029176},effectivebrlenIgrBrlens{all}_mean=0.015590,rateIgrBrlens{all}_median=1.287277,length_95%HPD={8.10805100e-04,2.46712400e-02},rateIgrBrlens{all}_mean=1.591264,length_median=1.13812200e-02]):115.0[&height_95%HPD={942.8332664145338,1525.6453781788948},prob=1.00000000e+00,height_median=8.30858910e-02,height_mean=8.32056271e-02,prob(percent)=100,effectivebrlenIgrBrlens{all}_median=0.000672,effectivebrlenIgrBrlens{all}_mean=0.001439,rateIgrBrlens{all}_median=0.232610,rateIgrBrlens{all}_95%HPD={0.000001,1.607371},length_95%HPD={1.55722900e-05,9.74520300e-03},rateIgrBrlens{all}_mean=0.497180,length_median=2.63959100e-03,effectivebrlenIgrBrlens{all}_95%HPD={0.000000,0.005372},length_mean=3.52323092e-03],243:1317.0[&height_95%HPD={0.05992172152017773,37.02346749723379},prob=1.00000000e+00,height_median=5.10000000e-08,height_mean=5.10915443e-08,prob(percent)=100,effectivebrlenIgrBrlens{all}_mean=0.055981,rateIgrBrlens{all}_median=0.639505,effectivebrlenIgrBrlens{all}_median=0.055607,length_95%HPD={6.89963100e-02,1.05523900e-01},rateIgrBrlens{all}_mean=0.649368,rateIgrBrlens{all}_95%HPD={0.466450,0.872486},length_median=8.66641500e-02,effectivebrlenIgrBrlens{all}_95%HPD={0.039827,0.074092},length_mean=8.67288069e-02]):840.0[&prob=1.00000000e+00,height_median=8.66642110e-02,height_mean=8.67288580e-02,prob(percent)=100,height_95%HPD={1066.464034896986,1642.261180716206},length_95%HPD={2.88478500e-02,7.92027000e-02},rateIgrBrlens{all}_mean=0.962475,length_median=5.36401600e-02,effectivebrlenIgrBrlens{all}_95%HPD={0.029276,0.070419},rateIgrBrlens{all}_median=0.928410,length_mean=5.37588599e-02,effectivebrlenIgrBrlens{all}_median=0.049743,rateIgrBrlens{all}_95%HPD={0.590179,1.392306},effectivebrlenIgrBrlens{all}_mean=0.050030]):1110.0[&height_mean=1.41687619e-01,prob(percent)=84,height_95%HPD={1800.3166527792337,2575.7751475710365},height_median=1.41528857e-01,prob=8.42403502e-01,length_median=1.57227000e-02,effectivebrlenIgrBrlens{all}_95%HPD={0.002126,0.030907},rateIgrBrlens{all}_mean=1.183852,length_mean=1.63817917e-02,effectivebrlenIgrBrlens{all}_median=0.016656,rateIgrBrlens{all}_95%HPD={0.172117,2.442029},effectivebrlenIgrBrlens{all}_mean=0.016814,rateIgrBrlens{all}_median=1.019242,length_95%HPD={1.65784600e-03,3.12772300e-02}],203:3267.0[&height_mean=5.12240573e-08,prob(percent)=100,height_95%HPD={0.05992172152017773,37.02346749723379},prob=1.00000000e+00,height_median=5.10000000e-08,length_median=1.51304700e-01,effectivebrlenIgrBrlens{all}_95%HPD={0.108870,0.166204},rateIgrBrlens{all}_mean=0.902397,length_mean=1.50148509e-01,effectivebrlenIgrBrlens{all}_median=0.134294,rateIgrBrlens{all}_95%HPD={0.725668,1.113165},effectivebrlenIgrBrlens{all}_mean=0.135079,rateIgrBrlens{all}_median=0.889251,length_95%HPD={1.26976600e-01,1.70772400e-01}]):140.0[&prob(percent)=100,height_95%HPD={2436.9023476100624,4321.28779204673},prob=1.00000000e+00,height_median=1.60936521e-01,height_mean=1.61064224e-01,length_mean=3.51630453e-03,effectivebrlenIgrBrlens{all}_median=0.001054,rateIgrBrlens{all}_95%HPD={0.000001,2.072410},effectivebrlenIgrBrlens{all}_95%HPD={0.000000,0.007248},effectivebrlenIgrBrlens{all}_mean=0.002035,rateIgrBrlens{all}_median=0.355613,length_95%HPD={1.47323900e-05,9.58503000e-03},rateIgrBrlens{all}_mean=0.654605,length_median=2.66785200e-03],((191:957.0[&prob(percent)=100,height_95%HPD={0.05992172152017773,37.02346749723379},prob=1.00000000e+00,height_median=5.10000000e-08,height_mean=5.10977650e-08,length_mean=7.80353881e-02,effectivebrlenIgrBrlens{all}_median=0.084930,rateIgrBrlens{all}_95%HPD={0.758141,1.554594},effectivebrlenIgrBrlens{all}_mean=0.085533,rateIgrBrlens{all}_median=1.096883,effectivebrlenIgrBrlens{all}_95%HPD={0.061882,0.110159},length_95%HPD={5.11560900e-02,1.03936800e-01},rateIgrBrlens{all}_mean=1.120921,length_median=7.76231400e-02],234:957.0[&prob(percent)=100,height_95%HPD={0.05992172152017773,37.02346749723379},prob=1.00000000e+00,height_median=5.10000000e-08,height_mean=5.10977650e-08,length_mean=7.80353881e-02,effectivebrlenIgrBrlens{all}_median=0.068564,rateIgrBrlens{all}_95%HPD={0.615447,1.238509},effectivebrlenIgrBrlens{all}_mean=0.069271,rateIgrBrlens{all}_median=0.884184,length_95%HPD={5.11560900e-02,1.03936800e-01},rateIgrBrlens{all}_mean=0.902838,effectivebrlenIgrBrlens{all}_95%HPD={0.047042,0.092669},length_median=7.76231400e-02]):628.0[&height_95%HPD={691.4550991330065,1289.7475069620598},prob=1.00000000e+00,height_median=7.76231908e-02,height_mean=7.80354392e-02,prob(percent)=100,effectivebrlenIgrBrlens{all}_mean=0.059695,rateIgrBrlens{all}_median=0.933542,length_95%HPD={3.01642600e-02,9.62333400e-02},rateIgrBrlens{all}_mean=0.959757,effectivebrlenIgrBrlens{all}_median=0.059462,length_median=6.39097000e-02,effectivebrlenIgrBrlens{all}_95%HPD={0.032997,0.087926},rateIgrBrlens{all}_95%HPD={0.596902,1.361064},length_mean=6.40840720e-02],220:1585.0[&height_95%HPD={0.05992172152017773,37.02346749723379},prob=1.00000000e+00,height_median=5.10000000e-08,height_mean=5.11771192e-08,prob(percent)=100,effectivebrlenIgrBrlens{all}_mean=0.170185,rateIgrBrlens{all}_median=1.170708,length_95%HPD={1.15919200e-01,1.70181500e-01},rateIgrBrlens{all}_mean=1.180397,length_median=1.46607000e-01,effectivebrlenIgrBrlens{all}_95%HPD={0.135428,0.207539},effectivebrlenIgrBrlens{all}_median=0.170026,length_mean=1.44863896e-01,rateIgrBrlens{all}_95%HPD={0.957070,1.415956}],226:1585.0[&height_95%HPD={0.05992172152017773,37.02346749723379},prob=1.00000000e+00,height_median=5.10000000e-08,height_mean=5.11339317e-08,prob(percent)=100,effectivebrlenIgrBrlens{all}_mean=0.122751,rateIgrBrlens{all}_median=0.892092,length_95%HPD={1.09248500e-01,1.65974200e-01},rateIgrBrlens{all}_mean=0.894834,length_median=1.38368600e-01,effectivebrlenIgrBrlens{all}_95%HPD={0.092886,0.152592},effectivebrlenIgrBrlens{all}_median=0.122459,length_mean=1.37709679e-01,rateIgrBrlens{all}_95%HPD={0.727556,1.089540}],229:1585.0[&height_95%HPD={0.05992172152017773,37.02346749723379},prob=1.00000000e+00,height_median=5.10000000e-08,height_mean=5.09888198e-08,prob(percent)=100,effectivebrlenIgrBrlens{all}_mean=0.193325,rateIgrBrlens{all}_median=1.277174,rateIgrBrlens{all}_95%HPD={1.044263,1.537802},length_95%HPD={1.26181600e-01,1.72758200e-01},rateIgrBrlens{all}_mean=1.286360,length_median=1.52277000e-01,effectivebrlenIgrBrlens{all}_95%HPD={0.155561,0.233283},length_mean=1.50764683e-01,effectivebrlenIgrBrlens{all}_median=0.192687]):1822.0[&prob=1.00000000e+00,height_median=1.58201379e-01,height_mean=1.57934626e-01,prob(percent)=100,height_95%HPD={1341.9699669029685,1910.4035116532602},length_95%HPD={2.86033700e-05,1.77838200e-02},rateIgrBrlens{all}_mean=0.660048,length_median=5.12239700e-03,effectivebrlenIgrBrlens{all}_95%HPD={0.000000,0.012957},length_mean=6.64590222e-03,effectivebrlenIgrBrlens{all}_median=0.002552,rateIgrBrlens{all}_95%HPD={0.000001,1.826920},effectivebrlenIgrBrlens{all}_mean=0.003993,rateIgrBrlens{all}_median=0.452092]):846.0[&height_mean=1.64580528e-01,prob(percent)=100,height_median=1.64442794e-01,height_95%HPD={2483.2315396771937,4542.797025464389},prob=1.00000000e+00,length_median=7.93339700e-03,effectivebrlenIgrBrlens{all}_95%HPD={0.003214,0.018805},length_mean=8.39826274e-03,effectivebrlenIgrBrlens{all}_median=0.010772,rateIgrBrlens{all}_95%HPD={0.330937,4.103987},effectivebrlenIgrBrlens{all}_mean=0.011089,rateIgrBrlens{all}_median=1.354949,length_95%HPD={9.50334400e-04,1.63564800e-02},rateIgrBrlens{all}_mean=1.740296],((48:1154.0[&height_mean=5.11216401e-08,prob(percent)=100,height_95%HPD={0.05992172152017773,37.02346749723379},height_median=5.10000000e-08,prob=1.00000000e+00,length_median=8.56529300e-02,effectivebrlenIgrBrlens{all}_95%HPD={0.059546,0.103469},rateIgrBrlens{all}_mean=0.952412,length_mean=8.60901389e-02,effectivebrlenIgrBrlens{all}_median=0.080301,rateIgrBrlens{all}_95%HPD={0.645797,1.239487},effectivebrlenIgrBrlens{all}_mean=0.080895,rateIgrBrlens{all}_median=0.934114,length_95%HPD={6.20989700e-02,1.11829400e-01}],((49:726.0[&height_median=5.10000000e-08,height_mean=5.11002117e-08,prob(percent)=100,height_95%HPD={0.05992172152017773,37.02346749723379},prob=1.00000000e+00,length_median=3.54027000e-02,effectivebrlenIgrBrlens{all}_95%HPD={0.024480,0.048113},length_mean=3.59926214e-02,effectivebrlenIgrBrlens{all}_median=0.035219,rateIgrBrlens{all}_95%HPD={0.566777,1.606627},rateIgrBrlens{all}_mean=1.041002,effectivebrlenIgrBrlens{all}_mean=0.035620,rateIgrBrlens{all}_median=0.997508,length_95%HPD={1.99167600e-02,5.28523800e-02}],50:726.0[&height_mean=5.11003451e-08,height_median=5.10000000e-08,prob(percent)=100,height_95%HPD={0.05992172152017773,37.02346749723379},prob=1.00000000e+00,length_median=3.54027000e-02,effectivebrlenIgrBrlens{all}_95%HPD={0.026495,0.050684},length_mean=3.59926847e-02,effectivebrlenIgrBrlens{all}_median=0.038071,rateIgrBrlens{all}_95%HPD={0.649924,1.701067},effectivebrlenIgrBrlens{all}_mean=0.038352,rateIgrBrlens{all}_median=1.093919,rateIgrBrlens{all}_mean=1.118055,length_95%HPD={1.99167600e-02,5.28523800e-02}]):226.0[&prob(percent)=100,height_95%HPD={472.72820543732155,1071.0461353667033},prob=9.99933335e-01,height_median=3.54007460e-02,height_mean=3.59920334e-02,length_mean=2.37209079e-02,effectivebrlenIgrBrlens{all}_median=0.022852,rateIgrBrlens{all}_95%HPD={0.362962,2.011027},effectivebrlenIgrBrlens{all}_mean=0.023167,rateIgrBrlens{all}_median=0.994662,effectivebrlenIgrBrlens{all}_95%HPD={0.009807,0.037190},length_95%HPD={6.24084900e-03,4.21654700e-02},rateIgrBrlens{all}_mean=1.116732,length_median=2.29693100e-02],246:952.0[&prob(percent)=100,height_95%HPD={0.05992172152017773,37.02346749723379},prob=1.00000000e+00,height_median=5.10000000e-08,height_mean=5.10920075e-08,length_mean=5.96996656e-02,effectivebrlenIgrBrlens{all}_median=0.054062,rateIgrBrlens{all}_95%HPD={0.611771,1.316607},effectivebrlenIgrBrlens{all}_mean=0.054544,rateIgrBrlens{all}_median=0.908387,length_95%HPD={4.07754900e-02,8.02812700e-02},rateIgrBrlens{all}_mean=0.935240,effectivebrlenIgrBrlens{all}_95%HPD={0.038988,0.070003},length_median=5.93156300e-02]):202.0[&height_95%HPD={687.5656815474762,1286.817571288248},prob=9.98244483e-01,height_median=5.92981730e-02,height_mean=5.96784390e-02,prob(percent)=100,effectivebrlenIgrBrlens{all}_mean=0.024252,rateIgrBrlens{all}_median=0.933463,length_95%HPD={5.62423500e-03,4.80364500e-02},rateIgrBrlens{all}_mean=1.041273,effectivebrlenIgrBrlens{all}_median=0.023782,length_median=2.54435100e-02,effectivebrlenIgrBrlens{all}_95%HPD={0.008167,0.040547},rateIgrBrlens{all}_95%HPD={0.348405,1.952439},length_mean=2.64393498e-02]):2110.0[&prob=1.00000000e+00,height_median=8.56601320e-02,height_mean=8.61077974e-02,prob(percent)=100,height_95%HPD={896.4975786666633,1484.5471352635636},length_95%HPD={1.38861700e-02,8.41866300e-02},rateIgrBrlens{all}_mean=0.927704,length_median=4.77686900e-02,effectivebrlenIgrBrlens{all}_95%HPD={0.017171,0.068544},length_mean=4.87469544e-02,effectivebrlenIgrBrlens{all}_median=0.041941,rateIgrBrlens{all}_95%HPD={0.455659,1.469221},rateIgrBrlens{all}_median=0.867915,effectivebrlenIgrBrlens{all}_mean=0.042243],((((((51:853.0[&prob=1.00000000e+00,height_median=5.10000000e-08,height_mean=5.10736273e-08,prob(percent)=100,height_95%HPD={0.05992172152017773,37.02346749723379},length_95%HPD={3.62952600e-02,7.59829600e-02},rateIgrBrlens{all}_mean=1.038329,length_median=5.57998800e-02,effectivebrlenIgrBrlens{all}_95%HPD={0.037458,0.077662},rateIgrBrlens{all}_median=1.011581,length_mean=5.59286134e-02,effectivebrlenIgrBrlens{all}_median=0.056346,rateIgrBrlens{all}_95%HPD={0.678387,1.426550},effectivebrlenIgrBrlens{all}_mean=0.056977],184:853.0[&prob=1.00000000e+00,height_median=5.10000000e-08,height_mean=5.10794202e-08,prob(percent)=100,height_95%HPD={0.05992172152017773,37.02346749723379},length_95%HPD={3.62986900e-02,7.68427000e-02},rateIgrBrlens{all}_mean=1.293484,length_median=5.59393900e-02,effectivebrlenIgrBrlens{all}_95%HPD={0.051327,0.092963},rateIgrBrlens{all}_median=1.255941,length_mean=5.61394901e-02,effectivebrlenIgrBrlens{all}_median=0.070364,rateIgrBrlens{all}_95%HPD={0.805345,1.756388},effectivebrlenIgrBrlens{all}_mean=0.070815]):185.0[&height_mean=5.48936941e-02,prob(percent)=91,height_95%HPD={589.3930250926583,1191.1833326793617},prob=9.05779872e-01,height_median=5.47636251e-02,length_median=1.46734400e-02,effectivebrlenIgrBrlens{all}_95%HPD={0.000000,0.029167},length_mean=1.55469795e-02,effectivebrlenIgrBrlens{all}_median=0.015099,rateIgrBrlens{all}_95%HPD={0.000002,2.390315},rateIgrBrlens{all}_mean=1.204567,effectivebrlenIgrBrlens{all}_mean=0.015549,rateIgrBrlens{all}_median=0.997940,length_95%HPD={6.84053900e-04,3.10861700e-02}],55:1038.0[&height_mean=5.11220860e-08,height_median=5.10000000e-08,prob(percent)=100,height_95%HPD={0.05992172152017773,37.02346749723379},prob=1.00000000e+00,length_median=6.96454400e-02,effectivebrlenIgrBrlens{all}_95%HPD={0.056637,0.091915},length_mean=6.98272332e-02,effectivebrlenIgrBrlens{all}_median=0.073677,rateIgrBrlens{all}_95%HPD={0.756227,1.359447},rateIgrBrlens{all}_mean=1.074734,effectivebrlenIgrBrlens{all}_mean=0.074244,rateIgrBrlens{all}_median=1.058614,length_95%HPD={5.32064000e-02,8.56232000e-02}]):246.0[&prob(percent)=100,height_95%HPD={763.6618542411228,1358.2169693698263},prob=1.00000000e+00,height_median=7.01468057e-02,height_mean=7.04052035e-02,length_mean=3.43721147e-03,effectivebrlenIgrBrlens{all}_median=0.000587,rateIgrBrlens{all}_95%HPD={0.000001,1.433029},effectivebrlenIgrBrlens{all}_mean=0.001278,rateIgrBrlens{all}_median=0.208025,effectivebrlenIgrBrlens{all}_95%HPD={0.000000,0.004803},length_95%HPD={2.48918700e-05,9.49952900e-03},rateIgrBrlens{all}_mean=0.416513,length_median=2.53708800e-03],((53:702.0[&prob(percent)=100,height_95%HPD={0.05992172152017773,37.02346749723379},prob=1.00000000e+00,height_median=5.10000000e-08,height_mean=5.11242092e-08,length_mean=3.27832342e-02,effectivebrlenIgrBrlens{all}_median=0.054208,rateIgrBrlens{all}_95%HPD={0.953396,2.898105},effectivebrlenIgrBrlens{all}_mean=0.054681,rateIgrBrlens{all}_median=1.665072,length_95%HPD={1.68436000e-02,5.07203700e-02},rateIgrBrlens{all}_mean=1.781517,effectivebrlenIgrBrlens{all}_95%HPD={0.037881,0.072212},length_median=3.22264100e-02],58:702.0[&prob(percent)=100,height_95%HPD={0.05992172152017773,37.02346749723379},prob=1.00000000e+00,height_median=5.10000000e-08,height_mean=5.11242092e-08,length_mean=3.27832342e-02,effectivebrlenIgrBrlens{all}_median=0.026312,rateIgrBrlens{all}_95%HPD={0.425573,1.359019},effectivebrlenIgrBrlens{all}_mean=0.026822,rateIgrBrlens{all}_median=0.820974,length_95%HPD={1.68436000e-02,5.07203700e-02},rateIgrBrlens{all}_mean=0.854617,length_median=3.22264100e-02,effectivebrlenIgrBrlens{all}_95%HPD={0.013746,0.040402}]):234.0[&height_95%HPD={454.52840147722804,1050.9049451655503},prob=1.00000000e+00,height_median=3.22264760e-02,height_mean=3.27832854e-02,prob(percent)=100,effectivebrlenIgrBrlens{all}_mean=0.033637,rateIgrBrlens{all}_median=1.381809,length_95%HPD={7.17386400e-03,4.17049200e-02},rateIgrBrlens{all}_mean=1.535585,length_median=2.40390900e-02,effectivebrlenIgrBrlens{all}_95%HPD={0.017327,0.051944},effectivebrlenIgrBrlens{all}_median=0.033004,length_mean=2.46106785e-02,rateIgrBrlens{all}_95%HPD={0.636697,2.877240}],56:936.0[&height_95%HPD={0.05992172152017773,37.02346749723379},prob=1.00000000e+00,height_median=5.10000000e-08,height_mean=5.11174093e-08,prob(percent)=100,effectivebrlenIgrBrlens{all}_mean=0.042603,rateIgrBrlens{all}_median=0.738046,rateIgrBrlens{all}_95%HPD={0.468183,1.018897},length_95%HPD={3.93874300e-02,7.62407800e-02},rateIgrBrlens{all}_mean=0.749226,length_median=5.71792000e-02,effectivebrlenIgrBrlens{all}_95%HPD={0.026010,0.060696},length_mean=5.73939128e-02,effectivebrlenIgrBrlens{all}_median=0.041993]):348.0[&prob=1.00000000e+00,height_median=5.71792570e-02,height_mean=5.73939639e-02,prob(percent)=100,height_95%HPD={662.2643088594123,1262.8357747723649},length_95%HPD={1.40461400e-03,3.29597600e-02},rateIgrBrlens{all}_mean=1.057345,length_median=1.55209900e-02,effectivebrlenIgrBrlens{all}_95%HPD={0.000192,0.028338},length_mean=1.64355770e-02,effectivebrlenIgrBrlens{all}_median=0.014557,rateIgrBrlens{all}_95%HPD={0.189620,2.305647},effectivebrlenIgrBrlens{all}_mean=0.014991,rateIgrBrlens{all}_median=0.898613]):171.0[&height_mean=7.37148719e-02,prob(percent)=99,height_median=7.34173904e-02,height_95%HPD={1025.8168653724526,1603.8159528263357},prob=9.85578098e-01,length_median=1.31722400e-02,effectivebrlenIgrBrlens{all}_95%HPD={0.002824,0.028760},length_mean=1.40248454e-02,effectivebrlenIgrBrlens{all}_median=0.015129,rateIgrBrlens{all}_95%HPD={0.169206,2.941746},effectivebrlenIgrBrlens{all}_mean=0.015503,rateIgrBrlens{all}_median=1.093914,length_95%HPD={1.26710400e-03,2.73531300e-02},rateIgrBrlens{all}_mean=1.353791],(52:841.0[&height_95%HPD={0.05992172152017773,37.02346749723379},prob=1.00000000e+00,height_median=5.10000000e-08,height_mean=5.11641228e-08,prob(percent)=100,effectivebrlenIgrBrlens{all}_mean=0.063450,rateIgrBrlens{all}_median=1.172917,rateIgrBrlens{all}_95%HPD={0.810674,1.608115},length_95%HPD={3.60186000e-02,7.23421300e-02},rateIgrBrlens{all}_mean=1.198609,length_median=5.37699600e-02,effectivebrlenIgrBrlens{all}_95%HPD={0.048696,0.079881},length_mean=5.41888928e-02,effectivebrlenIgrBrlens{all}_median=0.063072],54:841.0[&height_95%HPD={0.05992172152017773,37.02346749723379},prob=1.00000000e+00,height_median=5.10000000e-08,height_mean=5.11641228e-08,prob(percent)=100,effectivebrlenIgrBrlens{all}_median=0.044523,effectivebrlenIgrBrlens{all}_mean=0.044672,rateIgrBrlens{all}_median=0.819684,rateIgrBrlens{all}_95%HPD={0.539484,1.179517},length_95%HPD={3.60186000e-02,7.23421300e-02},rateIgrBrlens{all}_mean=0.843938,length_median=5.37699600e-02,effectivebrlenIgrBrlens{all}_95%HPD={0.031470,0.059226},length_mean=5.41888928e-02]):614.0[&prob=1.00000000e+00,height_median=5.37700200e-02,height_mean=5.41889439e-02,prob(percent)=100,height_95%HPD={576.0296983732813,1179.276741396234},length_95%HPD={1.45799700e-02,5.38831700e-02},rateIgrBrlens{all}_mean=0.985324,rateIgrBrlens{all}_median=0.918334,length_median=3.32275700e-02,effectivebrlenIgrBrlens{all}_95%HPD={0.016814,0.045613},length_mean=3.36760311e-02,effectivebrlenIgrBrlens{all}_median=0.030595,rateIgrBrlens{all}_95%HPD={0.467921,1.595343},effectivebrlenIgrBrlens{all}_mean=0.031009]):107.0[&height_mean=8.75288128e-02,prob(percent)=95,height_95%HPD={1202.304793051749,1767.3515058106877},height_median=8.71613498e-02,prob=9.45734539e-01,length_median=1.39835300e-02,effectivebrlenIgrBrlens{all}_95%HPD={0.002714,0.030027},rateIgrBrlens{all}_mean=1.299585,length_mean=1.49623329e-02,effectivebrlenIgrBrlens{all}_median=0.015841,rateIgrBrlens{all}_95%HPD={0.239429,2.794122},effectivebrlenIgrBrlens{all}_mean=0.016249,rateIgrBrlens{all}_median=1.088115,length_95%HPD={1.48956000e-03,2.99160300e-02}],57:1562.0[&height_mean=5.08654792e-08,prob(percent)=100,height_95%HPD={0.05992172152017773,37.02346749723379},height_median=5.10000000e-08,prob=1.00000000e+00,length_median=1.01358600e-01,effectivebrlenIgrBrlens{all}_95%HPD={0.072293,0.114549},rateIgrBrlens{all}_mean=0.927618,length_mean=1.01717069e-01,effectivebrlenIgrBrlens{all}_median=0.093194,rateIgrBrlens{all}_95%HPD={0.689636,1.153652},effectivebrlenIgrBrlens{all}_mean=0.093617,rateIgrBrlens{all}_median=0.919789,length_95%HPD={8.10946000e-02,1.22172300e-01}]):126.0[&prob(percent)=100,height_95%HPD={1300.005691638714,1867.0824095529097},prob=1.00000000e+00,height_median=1.01710822e-01,height_mean=1.02168189e-01,length_mean=2.75955602e-02,effectivebrlenIgrBrlens{all}_median=0.030098,effectivebrlenIgrBrlens{all}_95%HPD={0.012709,0.049825},rateIgrBrlens{all}_95%HPD={0.446677,2.339698},effectivebrlenIgrBrlens{all}_mean=0.030588,rateIgrBrlens{all}_median=1.112862,length_95%HPD={6.76773700e-03,4.84399500e-02},rateIgrBrlens{all}_mean=1.241430,length_median=2.68973600e-02],147:1688.0[&prob(percent)=100,height_95%HPD={0.06021131423657177,37.09058550666719},prob=1.00000000e+00,height_median=5.14000000e-08,height_mean=5.13308490e-08,length_mean=1.29763698e-01,effectivebrlenIgrBrlens{all}_median=0.117905,rateIgrBrlens{all}_95%HPD={0.717158,1.128333},effectivebrlenIgrBrlens{all}_95%HPD={0.093395,0.143413},effectivebrlenIgrBrlens{all}_mean=0.118352,rateIgrBrlens{all}_median=0.912012,length_95%HPD={1.06038000e-01,1.52657400e-01},rateIgrBrlens{all}_mean=0.917129,length_median=1.29443600e-01]):1576.0[&height_95%HPD={1421.3785451266508,1997.8086949957283},prob=1.00000000e+00,height_median=1.29443657e-01,height_mean=1.29763749e-01,prob(percent)=100,effectivebrlenIgrBrlens{all}_mean=0.011423,effectivebrlenIgrBrlens{all}_median=0.010521,rateIgrBrlens{all}_median=0.770785,length_95%HPD={1.34763400e-04,3.22527100e-02},rateIgrBrlens{all}_mean=0.969201,rateIgrBrlens{all}_95%HPD={0.000170,2.164866},length_median=1.23837200e-02,effectivebrlenIgrBrlens{all}_95%HPD={0.000000,0.025492},length_mean=1.41103058e-02],(72:1015.0[&height_mean=5.09430843e-08,prob(percent)=100,height_95%HPD={0.05992172152017773,37.02346749723379},prob=1.00000000e+00,height_median=5.10000000e-08,length_median=9.57296000e-02,effectivebrlenIgrBrlens{all}_95%HPD={0.061423,0.131976},length_mean=1.01023795e-01,effectivebrlenIgrBrlens{all}_median=0.092491,rateIgrBrlens{all}_95%HPD={0.703829,1.346443},rateIgrBrlens{all}_mean=0.965243,effectivebrlenIgrBrlens{all}_mean=0.094479,rateIgrBrlens{all}_median=0.942597,length_95%HPD={5.85111900e-02,1.53436700e-01}],73:1015.0[&height_median=5.10000000e-08,height_mean=5.11975284e-08,prob(percent)=100,height_95%HPD={0.05992172152017773,37.02346749723379},prob=1.00000000e+00,length_median=8.80101200e-02,effectivebrlenIgrBrlens{all}_95%HPD={0.051014,0.102360},length_mean=8.81830297e-02,effectivebrlenIgrBrlens{all}_median=0.075434,rateIgrBrlens{all}_95%HPD={0.624419,1.151084},rateIgrBrlens{all}_mean=0.873538,effectivebrlenIgrBrlens{all}_mean=0.076036,rateIgrBrlens{all}_median=0.856219,length_95%HPD={5.85990900e-02,1.17851400e-01}]):2249.0[&prob(percent)=60,height_95%HPD={748.018841784167,1344.0433016149163},prob=5.98897802e-01,height_median=8.26478890e-02,height_mean=8.30080014e-02,length_mean=2.96971555e-02,effectivebrlenIgrBrlens{all}_median=0.022322,rateIgrBrlens{all}_95%HPD={0.296050,1.585535},effectivebrlenIgrBrlens{all}_mean=0.022892,rateIgrBrlens{all}_median=0.773113,effectivebrlenIgrBrlens{all}_95%HPD={0.002336,0.043567},length_95%HPD={2.95257300e-03,5.74345300e-02},rateIgrBrlens{all}_mean=0.838918,length_median=2.85154800e-02],(76:1226.0[&prob=1.00000000e+00,height_median=5.10000000e-08,height_mean=5.11263985e-08,prob(percent)=100,height_95%HPD={0.05992172152017773,37.02346749723379},length_95%HPD={8.63723800e-02,1.41787900e-01},rateIgrBrlens{all}_mean=1.001868,length_median=1.14778200e-01,effectivebrlenIgrBrlens{all}_95%HPD={0.087352,0.142263},length_mean=1.14758690e-01,effectivebrlenIgrBrlens{all}_median=0.113667,rateIgrBrlens{all}_95%HPD={0.772437,1.241787},rateIgrBrlens{all}_median=0.991820,effectivebrlenIgrBrlens{all}_mean=0.114105],(130:986.0[&prob(percent)=100,height_95%HPD={0.05992172152017773,37.02346749723379},prob=1.00000000e+00,height_median=5.10000000e-08,height_mean=5.11108350e-08,length_mean=8.50673587e-02,effectivebrlenIgrBrlens{all}_median=0.063718,rateIgrBrlens{all}_95%HPD={0.523839,1.023683},effectivebrlenIgrBrlens{all}_mean=0.064848,rateIgrBrlens{all}_median=0.760983,length_95%HPD={5.47455300e-02,1.14229100e-01},rateIgrBrlens{all}_mean=0.770451,length_median=8.44731300e-02,effectivebrlenIgrBrlens{all}_95%HPD={0.039524,0.090843}],258:986.0[&prob(percent)=100,height_95%HPD={0.05992172152017773,37.02346749723379},prob=1.00000000e+00,height_median=5.10000000e-08,height_mean=5.12118192e-08,length_mean=8.51318626e-02,effectivebrlenIgrBrlens{all}_median=0.104921,rateIgrBrlens{all}_95%HPD={0.895825,1.727701},effectivebrlenIgrBrlens{all}_mean=0.105950,rateIgrBrlens{all}_median=1.235507,length_95%HPD={5.57215000e-02,1.15921100e-01},rateIgrBrlens{all}_mean=1.271059,length_median=8.44829800e-02,effectivebrlenIgrBrlens{all}_95%HPD={0.074640,0.135633}]):240.0[&height_95%HPD={715.2576395124,1312.5293625818106},prob=9.35423657e-01,height_median=8.33424058e-02,height_mean=8.37441877e-02,prob(percent)=94,effectivebrlenIgrBrlens{all}_mean=0.028529,rateIgrBrlens{all}_median=0.881678,rateIgrBrlens{all}_95%HPD={0.251781,1.736677},length_95%HPD={3.13724200e-03,6.09300800e-02},rateIgrBrlens{all}_mean=0.960117,length_median=3.09780500e-02,effectivebrlenIgrBrlens{all}_95%HPD={0.001567,0.052372},length_mean=3.20813022e-02,effectivebrlenIgrBrlens{all}_median=0.028053]):2038.0[&prob=1.00000000e+00,height_median=1.15242367e-01,height_mean=1.15459800e-01,prob(percent)=100,height_95%HPD={975.7191243776294,1556.2346635275258},length_95%HPD={6.75130200e-04,4.28116400e-02},rateIgrBrlens{all}_mean=0.881815,length_median=1.93109700e-02,effectivebrlenIgrBrlens{all}_95%HPD={0.000001,0.032956},length_mean=2.07559230e-02,effectivebrlenIgrBrlens{all}_median=0.015664,rateIgrBrlens{all}_95%HPD={0.093663,1.817790},effectivebrlenIgrBrlens{all}_mean=0.016363,rateIgrBrlens{all}_median=0.776318],(((77:1248.0[&prob(percent)=100,height_95%HPD={0.05992172152017773,37.02346749723379},prob=1.00000000e+00,height_median=5.10000000e-08,height_mean=5.12635682e-08,length_mean=1.16128135e-01,effectivebrlenIgrBrlens{all}_median=0.105150,rateIgrBrlens{all}_95%HPD={0.706168,1.136852},effectivebrlenIgrBrlens{all}_95%HPD={0.082148,0.131219},effectivebrlenIgrBrlens{all}_mean=0.105469,rateIgrBrlens{all}_median=0.901678,length_95%HPD={9.24680100e-02,1.39467900e-01},rateIgrBrlens{all}_mean=0.912820,length_median=1.16266600e-01],(78:975.0[&prob=1.00000000e+00,height_median=5.10000000e-08,height_mean=5.10699716e-08,prob(percent)=100,height_95%HPD={0.05992172152017773,37.02346749723379},length_95%HPD={4.60391500e-02,8.65594300e-02},rateIgrBrlens{all}_mean=0.997284,length_median=6.54761700e-02,effectivebrlenIgrBrlens{all}_95%HPD={0.046855,0.082192},length_mean=6.59020348e-02,effectivebrlenIgrBrlens{all}_median=0.063817,rateIgrBrlens{all}_95%HPD={0.660682,1.375406},rateIgrBrlens{all}_median=0.975568,effectivebrlenIgrBrlens{all}_mean=0.064423],(79:711.0[&prob(percent)=100,height_95%HPD={0.05992172152017773,37.02346749723379},prob=1.00000000e+00,height_median=5.10000000e-08,height_mean=5.11235482e-08,length_mean=3.36181574e-02,effectivebrlenIgrBrlens{all}_median=0.051187,rateIgrBrlens{all}_95%HPD={0.926121,2.593811},effectivebrlenIgrBrlens{all}_mean=0.051416,rateIgrBrlens{all}_median=1.527902,length_95%HPD={1.85531100e-02,5.07592800e-02},rateIgrBrlens{all}_mean=1.626488,effectivebrlenIgrBrlens{all}_95%HPD={0.037715,0.064981},length_median=3.33646500e-02],85:711.0[&prob(percent)=100,height_95%HPD={0.05992172152017773,37.02346749723379},prob=1.00000000e+00,height_median=5.10000000e-08,height_mean=5.11235482e-08,length_mean=3.36181574e-02,effectivebrlenIgrBrlens{all}_median=0.024232,rateIgrBrlens{all}_95%HPD={0.370231,1.194930},effectivebrlenIgrBrlens{all}_mean=0.024406,rateIgrBrlens{all}_median=0.729912,length_95%HPD={1.85531100e-02,5.07592800e-02},rateIgrBrlens{all}_mean=0.760872,length_median=3.33646500e-02,effectivebrlenIgrBrlens{all}_95%HPD={0.013359,0.035223}]):264.0[&height_95%HPD={462.3366799232841,1059.5387858226031},prob=1.00000000e+00,height_median=3.33647020e-02,height_mean=3.36182086e-02,prob(percent)=100,effectivebrlenIgrBrlens{all}_mean=0.034230,rateIgrBrlens{all}_median=1.060874,length_95%HPD={1.11891300e-02,5.11350000e-02},rateIgrBrlens{all}_mean=1.150858,length_median=3.18826400e-02,effectivebrlenIgrBrlens{all}_95%HPD={0.018177,0.049971},effectivebrlenIgrBrlens{all}_median=0.033951,length_mean=3.22838773e-02,rateIgrBrlens{all}_95%HPD={0.485759,1.969523}]):273.0[&prob=1.00000000e+00,height_median=6.54762171e-02,height_mean=6.59020858e-02,prob(percent)=100,height_95%HPD={711.2111845029735,1309.2105119278792},length_95%HPD={2.59715400e-02,7.76080700e-02},rateIgrBrlens{all}_mean=1.181800,length_median=5.05597900e-02,effectivebrlenIgrBrlens{all}_95%HPD={0.035515,0.081517},length_mean=5.09680736e-02,effectivebrlenIgrBrlens{all}_median=0.057012,rateIgrBrlens{all}_95%HPD={0.684629,1.775097},effectivebrlenIgrBrlens{all}_mean=0.057553,rateIgrBrlens{all}_median=1.135570]):420.0[&height_mean=1.14197123e-01,prob(percent)=82,height_median=1.14244078e-01,height_95%HPD={995.8930194309137,1574.620877892896},prob=8.22826159e-01,length_median=1.48132700e-02,effectivebrlenIgrBrlens{all}_95%HPD={0.000000,0.027982},length_mean=1.60333263e-02,effectivebrlenIgrBrlens{all}_median=0.012709,rateIgrBrlens{all}_95%HPD={0.000022,2.132836},effectivebrlenIgrBrlens{all}_mean=0.013435,rateIgrBrlens{all}_median=0.814812,rateIgrBrlens{all}_mean=0.984616,length_95%HPD={1.76623700e-04,3.38585900e-02}],(((80:736.0[&height_95%HPD={0.05992172152017773,37.02346749723379},prob=1.00000000e+00,height_median=5.10000000e-08,height_mean=5.10467092e-08,prob(percent)=100,effectivebrlenIgrBrlens{all}_median=0.031821,effectivebrlenIgrBrlens{all}_mean=0.032084,rateIgrBrlens{all}_median=0.858077,rateIgrBrlens{all}_95%HPD={0.418564,1.419823},length_95%HPD={2.04228700e-02,5.54037900e-02},rateIgrBrlens{all}_mean=0.902347,length_median=3.67202200e-02,effectivebrlenIgrBrlens{all}_95%HPD={0.018211,0.046942},length_mean=3.71656671e-02],81:736.0[&height_95%HPD={0.05992172152017773,37.02346749723379},prob=1.00000000e+00,height_median=5.10000000e-08,height_mean=5.10467092e-08,prob(percent)=100,effectivebrlenIgrBrlens{all}_mean=0.047831,rateIgrBrlens{all}_median=1.317598,effectivebrlenIgrBrlens{all}_median=0.047371,length_95%HPD={2.04228700e-02,5.54037900e-02},rateIgrBrlens{all}_mean=1.353045,rateIgrBrlens{all}_95%HPD={0.750649,2.103655},length_median=3.67202200e-02,effectivebrlenIgrBrlens{all}_95%HPD={0.032798,0.064033},length_mean=3.71656671e-02]):301.0[&prob=1.00000000e+00,height_median=3.67202757e-02,height_mean=3.71657181e-02,prob(percent)=100,height_95%HPD={484.4120572386779,1083.8313244235158},length_95%HPD={1.99011600e-02,6.63274600e-02},rateIgrBrlens{all}_mean=1.165738,length_median=4.24354200e-02,effectivebrlenIgrBrlens{all}_95%HPD={0.028449,0.067146},rateIgrBrlens{all}_median=1.097391,length_mean=4.27942469e-02,effectivebrlenIgrBrlens{all}_median=0.046586,rateIgrBrlens{all}_95%HPD={0.675026,1.822442},effectivebrlenIgrBrlens{all}_mean=0.047031],250:1037.0[&prob=1.00000000e+00,height_median=5.10000000e-08,height_mean=5.11158855e-08,prob(percent)=100,height_95%HPD={0.05992172152017773,37.02346749723379},length_95%HPD={5.83929200e-02,1.02052900e-01},rateIgrBrlens{all}_mean=1.042543,length_median=7.95981900e-02,effectivebrlenIgrBrlens{all}_95%HPD={0.060822,0.104308},rateIgrBrlens{all}_median=1.033497,length_mean=7.99599139e-02,effectivebrlenIgrBrlens{all}_median=0.081950,rateIgrBrlens{all}_95%HPD={0.761563,1.378318},effectivebrlenIgrBrlens{all}_mean=0.082338]):284.0[&height_mean=7.99599650e-02,prob(percent)=100,height_95%HPD={762.5699350979796,1357.2828516497063},prob=1.00000000e+00,height_median=7.95982389e-02,length_median=2.35961500e-02,effectivebrlenIgrBrlens{all}_95%HPD={0.005584,0.043670},rateIgrBrlens{all}_mean=1.129259,length_mean=2.43477685e-02,effectivebrlenIgrBrlens{all}_median=0.023759,rateIgrBrlens{all}_95%HPD={0.332456,2.258383},effectivebrlenIgrBrlens{all}_mean=0.024195,rateIgrBrlens{all}_median=0.994059,length_95%HPD={3.58874300e-03,4.53300800e-02}],(83:913.0[&height_95%HPD={0.05992172152017773,37.02346749723379},prob=1.00000000e+00,height_median=5.10000000e-08,height_mean=5.10266052e-08,prob(percent)=100,effectivebrlenIgrBrlens{all}_mean=0.085331,rateIgrBrlens{all}_median=1.255659,length_95%HPD={4.39044400e-02,9.23799800e-02},rateIgrBrlens{all}_mean=1.295478,effectivebrlenIgrBrlens{all}_median=0.084584,length_median=6.77150600e-02,effectivebrlenIgrBrlens{all}_95%HPD={0.062571,0.111292},rateIgrBrlens{all}_95%HPD={0.846096,1.864733},length_mean=6.76615268e-02],257:913.0[&height_95%HPD={0.05992172152017773,37.02346749723379},prob=1.00000000e+00,height_median=5.10000000e-08,height_mean=5.10269163e-08,prob(percent)=100,effectivebrlenIgrBrlens{all}_mean=0.064758,rateIgrBrlens{all}_median=0.952896,length_95%HPD={4.39090900e-02,9.23799800e-02},rateIgrBrlens{all}_mean=0.976361,effectivebrlenIgrBrlens{all}_median=0.064292,length_median=6.77150600e-02,effectivebrlenIgrBrlens{all}_95%HPD={0.041146,0.086198},rateIgrBrlens{all}_95%HPD={0.589015,1.333083},length_mean=6.76611657e-02]):408.0[&prob=9.99955557e-01,height_median=6.77146026e-02,height_mean=6.76598545e-02,prob(percent)=100,height_95%HPD={642.471783150553,1243.2628388219791},length_95%HPD={1.24064000e-02,6.20158000e-02},rateIgrBrlens{all}_mean=1.201420,length_median=3.57031600e-02,effectivebrlenIgrBrlens{all}_95%HPD={0.019165,0.062636},length_mean=3.66482343e-02,effectivebrlenIgrBrlens{all}_median=0.040171,rateIgrBrlens{all}_median=1.121309,rateIgrBrlens{all}_95%HPD={0.568372,2.029619},effectivebrlenIgrBrlens{all}_mean=0.040618]):347.0[&height_median=1.04092524e-01,height_mean=1.04307182e-01,prob(percent)=100,height_95%HPD={1071.9979351093527,1647.8238395620892},prob=9.99933335e-01,length_median=2.41637200e-02,effectivebrlenIgrBrlens{all}_95%HPD={0.011288,0.045830},length_mean=2.48355841e-02,effectivebrlenIgrBrlens{all}_median=0.028003,rateIgrBrlens{all}_95%HPD={0.486374,2.347144},rateIgrBrlens{all}_mean=1.285519,effectivebrlenIgrBrlens{all}_mean=0.028558,rateIgrBrlens{all}_median=1.146424,length_95%HPD={6.65909800e-03,4.35877000e-02}]):203.0[&prob(percent)=100,height_95%HPD={1404.8165944042637,1978.862997519156},prob=1.00000000e+00,height_median=1.30013133e-01,height_mean=1.30241896e-01,length_mean=4.04016411e-03,effectivebrlenIgrBrlens{all}_median=0.000838,rateIgrBrlens{all}_95%HPD={0.000001,1.472360},effectivebrlenIgrBrlens{all}_mean=0.001725,rateIgrBrlens{all}_median=0.254596,effectivebrlenIgrBrlens{all}_95%HPD={0.000000,0.006320},length_95%HPD={1.92220800e-05,1.13018700e-02},rateIgrBrlens{all}_mean=0.476161,length_median=3.02470800e-03],((82:885.0[&prob(percent)=100,height_95%HPD={0.05992172152017773,37.02346749723379},prob=1.00000000e+00,height_median=5.10000000e-08,height_mean=5.10563214e-08,length_mean=6.22190964e-02,effectivebrlenIgrBrlens{all}_median=0.072537,rateIgrBrlens{all}_95%HPD={0.763014,1.745223},effectivebrlenIgrBrlens{all}_mean=0.072961,rateIgrBrlens{all}_median=1.175493,length_95%HPD={3.69599500e-02,8.54377600e-02},rateIgrBrlens{all}_mean=1.211353,effectivebrlenIgrBrlens{all}_95%HPD={0.052808,0.094684},length_median=6.20680200e-02],205:885.0[&prob(percent)=100,height_95%HPD={0.05992172152017773,37.02346749723379},prob=1.00000000e+00,height_median=5.10000000e-08,height_mean=5.10563214e-08,length_mean=6.22190964e-02,effectivebrlenIgrBrlens{all}_median=0.062003,rateIgrBrlens{all}_95%HPD={0.640258,1.461924},effectivebrlenIgrBrlens{all}_mean=0.062395,rateIgrBrlens{all}_median=1.002800,length_95%HPD={3.69599500e-02,8.54377600e-02},rateIgrBrlens{all}_mean=1.032560,length_median=6.20680200e-02,effectivebrlenIgrBrlens{all}_95%HPD={0.041970,0.082031}]):263.0[&height_95%HPD={617.5241699450856,1218.9873753551835},prob=1.00000000e+00,height_median=6.20680710e-02,height_mean=6.22191474e-02,prob(percent)=100,effectivebrlenIgrBrlens{all}_mean=0.040134,rateIgrBrlens{all}_median=1.080487,length_95%HPD={1.17156800e-02,6.48540800e-02},rateIgrBrlens{all}_mean=1.180974,length_median=3.65819500e-02,effectivebrlenIgrBrlens{all}_95%HPD={0.018452,0.063061},effectivebrlenIgrBrlens{all}_median=0.039525,length_mean=3.73871942e-02,rateIgrBrlens{all}_95%HPD={0.557554,2.077193}],84:1148.0[&height_95%HPD={0.05992172152017773,37.02346749723379},prob=1.00000000e+00,height_median=5.10000000e-08,height_mean=5.09273687e-08,prob(percent)=100,effectivebrlenIgrBrlens{all}_mean=0.084612,rateIgrBrlens{all}_median=0.849577,rateIgrBrlens{all}_95%HPD={0.649918,1.102858},length_95%HPD={7.39407800e-02,1.25041400e-01},rateIgrBrlens{all}_mean=0.856535,length_median=9.96145400e-02,effectivebrlenIgrBrlens{all}_95%HPD={0.061365,0.107334},length_mean=9.96062907e-02,effectivebrlenIgrBrlens{all}_median=0.084088]):723.0[&prob=1.00000000e+00,height_median=9.96146012e-02,height_mean=9.96063416e-02,prob(percent)=100,height_95%HPD={889.3200652831898,1477.8174206972458},length_95%HPD={8.10637300e-03,6.13305800e-02},rateIgrBrlens{all}_mean=0.963639,length_median=3.39362600e-02,effectivebrlenIgrBrlens{all}_95%HPD={0.010316,0.053473},length_mean=3.46757181e-02,effectivebrlenIgrBrlens{all}_median=0.030662,rateIgrBrlens{all}_95%HPD={0.446420,1.653980},effectivebrlenIgrBrlens{all}_mean=0.031017,rateIgrBrlens{all}_median=0.891564]):1393.0[&height_mean=1.34282060e-01,prob(percent)=100,height_median=1.34057351e-01,height_95%HPD={1590.72253171112,2213.806383680233},prob=1.00000000e+00,length_median=2.02105000e-02,effectivebrlenIgrBrlens{all}_95%HPD={0.009172,0.035479},length_mean=2.07990334e-02,effectivebrlenIgrBrlens{all}_median=0.021945,rateIgrBrlens{all}_95%HPD={0.435584,2.450755},effectivebrlenIgrBrlens{all}_mean=0.022147,rateIgrBrlens{all}_median=1.074037,length_95%HPD={4.20123600e-03,3.73833200e-02},rateIgrBrlens{all}_mean=1.251509],(115:1198.0[&height_95%HPD={0.05992172152017773,37.02346749723379},prob=1.00000000e+00,height_median=5.10000000e-08,height_mean=5.11453455e-08,prob(percent)=100,effectivebrlenIgrBrlens{all}_mean=0.087950,rateIgrBrlens{all}_median=1.003958,rateIgrBrlens{all}_95%HPD={0.750615,1.266946},length_95%HPD={6.69779700e-02,1.09187600e-01},rateIgrBrlens{all}_mean=1.013716,length_median=8.72111000e-02,effectivebrlenIgrBrlens{all}_95%HPD={0.068267,0.110048},length_mean=8.75178839e-02,effectivebrlenIgrBrlens{all}_median=0.087426],((116:767.0[&height_95%HPD={0.05992172152017773,37.02346749723379},prob=1.00000000e+00,height_median=5.10000000e-08,height_mean=5.11171303e-08,prob(percent)=100,effectivebrlenIgrBrlens{all}_mean=0.047356,rateIgrBrlens{all}_median=1.137709,effectivebrlenIgrBrlens{all}_median=0.047022,length_95%HPD={2.40523900e-02,6.06182600e-02},rateIgrBrlens{all}_mean=1.181332,rateIgrBrlens{all}_95%HPD={0.720310,1.846945},length_median=4.13900800e-02,effectivebrlenIgrBrlens{all}_95%HPD={0.031937,0.062916},length_mean=4.17529270e-02],118:767.0[&height_95%HPD={0.05992172152017773,37.02346749723379},prob=1.00000000e+00,height_median=5.10000000e-08,height_mean=5.11171303e-08,prob(percent)=100,effectivebrlenIgrBrlens{all}_mean=0.043547,rateIgrBrlens{all}_median=1.044076,length_95%HPD={2.40523900e-02,6.06182600e-02},rateIgrBrlens{all}_mean=1.082478,effectivebrlenIgrBrlens{all}_median=0.043074,length_median=4.13900800e-02,effectivebrlenIgrBrlens{all}_95%HPD={0.029127,0.060646},rateIgrBrlens{all}_95%HPD={0.584535,1.568390},length_mean=4.17529270e-02]):278.0[&prob=1.00000000e+00,height_median=4.13901360e-02,height_mean=4.17529781e-02,prob(percent)=100,height_95%HPD={505.03652958882515,1106.684690823222},length_95%HPD={1.70294500e-02,5.95128600e-02},rateIgrBrlens{all}_mean=1.277165,length_median=3.75214500e-02,effectivebrlenIgrBrlens{all}_95%HPD={0.026844,0.064187},rateIgrBrlens{all}_median=1.197742,length_mean=3.78698891e-02,effectivebrlenIgrBrlens{all}_median=0.044900,rateIgrBrlens{all}_95%HPD={0.680581,2.097458},effectivebrlenIgrBrlens{all}_mean=0.045408],117:1045.0[&prob=1.00000000e+00,height_median=5.10000000e-08,height_mean=5.10738868e-08,prob(percent)=100,height_95%HPD={0.05992172152017773,37.02346749723379},length_95%HPD={5.79029400e-02,9.97934600e-02},rateIgrBrlens{all}_mean=0.800530,length_median=7.96698900e-02,effectivebrlenIgrBrlens{all}_95%HPD={0.044746,0.082018},length_mean=7.96228161e-02,effectivebrlenIgrBrlens{all}_median=0.062398,rateIgrBrlens{all}_95%HPD={0.555221,1.058166},rateIgrBrlens{all}_median=0.783577,effectivebrlenIgrBrlens{all}_mean=0.063069]):153.0[&height_mean=7.96228672e-02,height_median=7.96699405e-02,prob(percent)=100,height_95%HPD={769.6073743553296,1364.0818571879386},prob=1.00000000e+00,length_median=7.36978900e-03,effectivebrlenIgrBrlens{all}_95%HPD={0.000000,0.016872},length_mean=9.23810998e-03,effectivebrlenIgrBrlens{all}_median=0.004253,rateIgrBrlens{all}_95%HPD={0.000001,1.835507},rateIgrBrlens{all}_mean=0.712932,effectivebrlenIgrBrlens{all}_mean=0.005776,rateIgrBrlens{all}_median=0.526985,length_95%HPD={2.73301400e-05,2.42017000e-02}]):2066.0[&prob(percent)=84,height_95%HPD={938.7405146745084,1521.7940149973003},prob=8.44625675e-01,height_median=8.72410660e-02,height_mean=8.75578019e-02,length_mean=2.62465641e-02,effectivebrlenIgrBrlens{all}_median=0.020464,rateIgrBrlens{all}_95%HPD={0.105941,1.801170},effectivebrlenIgrBrlens{all}_mean=0.021911,rateIgrBrlens{all}_median=0.829494,effectivebrlenIgrBrlens{all}_95%HPD={0.000000,0.044176},length_95%HPD={6.21406600e-04,5.47271400e-02},rateIgrBrlens{all}_mean=0.916608,length_median=2.39487100e-02],((((119:1257.0[&prob(percent)=100,height_95%HPD={0.05992172152017773,37.02346749723379},prob=1.00000000e+00,height_median=5.10000000e-08,height_mean=5.11906798e-08,length_mean=1.07695484e-01,effectivebrlenIgrBrlens{all}_median=0.113577,rateIgrBrlens{all}_95%HPD={0.809374,1.319435},effectivebrlenIgrBrlens{all}_mean=0.114179,rateIgrBrlens{all}_median=1.059429,length_95%HPD={8.13113800e-02,1.36768400e-01},rateIgrBrlens{all}_mean=1.071198,length_median=1.06817500e-01,effectivebrlenIgrBrlens{all}_95%HPD={0.087825,0.140501}],(125:1058.0[&prob=1.00000000e+00,height_median=5.10000000e-08,height_mean=5.11630368e-08,prob(percent)=100,height_95%HPD={0.05992172152017773,37.02346749723379},length_95%HPD={6.04291800e-02,1.06461500e-01},rateIgrBrlens{all}_mean=1.005391,length_median=8.40900300e-02,effectivebrlenIgrBrlens{all}_95%HPD={0.064480,0.105355},rateIgrBrlens{all}_median=0.991728,length_mean=8.42638711e-02,effectivebrlenIgrBrlens{all}_median=0.083094,rateIgrBrlens{all}_95%HPD={0.730070,1.299048},effectivebrlenIgrBrlens{all}_mean=0.083636],(134:755.0[&prob(percent)=100,height_95%HPD={0.05992172152017773,37.02346749723379},prob=1.00000000e+00,height_median=5.10000000e-08,height_mean=5.11142379e-08,length_mean=3.97444991e-02,effectivebrlenIgrBrlens{all}_median=0.038724,rateIgrBrlens{all}_95%HPD={0.542676,1.546288},effectivebrlenIgrBrlens{all}_mean=0.039133,rateIgrBrlens{all}_median=0.980893,effectivebrlenIgrBrlens{all}_95%HPD={0.026678,0.053527},length_95%HPD={2.21188400e-02,5.72332500e-02},rateIgrBrlens{all}_mean=1.029475,length_median=3.95618400e-02],135:755.0[&prob(percent)=100,height_95%HPD={0.05992172152017773,37.02346749723379},prob=1.00000000e+00,height_median=5.10000000e-08,height_mean=5.11142379e-08,length_mean=3.97444991e-02,effectivebrlenIgrBrlens{all}_median=0.038315,rateIgrBrlens{all}_95%HPD={0.575079,1.583820},effectivebrlenIgrBrlens{all}_mean=0.038769,rateIgrBrlens{all}_median=0.983620,effectivebrlenIgrBrlens{all}_95%HPD={0.025999,0.052843},length_95%HPD={2.21188400e-02,5.72332500e-02},rateIgrBrlens{all}_mean=1.020806,length_median=3.95618400e-02]):303.0[&height_95%HPD={492.2699654197771,1093.8175917231206},prob=1.00000000e+00,height_median=3.95618981e-02,height_mean=3.97445502e-02,prob(percent)=100,effectivebrlenIgrBrlens{all}_mean=0.043561,rateIgrBrlens{all}_median=0.987505,length_95%HPD={1.89261500e-02,6.89802900e-02},rateIgrBrlens{all}_mean=1.042891,effectivebrlenIgrBrlens{all}_median=0.043031,length_median=4.39923500e-02,effectivebrlenIgrBrlens{all}_95%HPD={0.026261,0.062828},rateIgrBrlens{all}_95%HPD={0.562051,1.671811},length_mean=4.45193721e-02]):199.0[&prob=1.00000000e+00,height_median=8.40900773e-02,height_mean=8.42639223e-02,prob(percent)=100,height_95%HPD={783.9133318531049,1377.4250469717226},length_95%HPD={2.05887100e-03,5.03828700e-02},rateIgrBrlens{all}_mean=0.925061,length_median=2.42463900e-02,effectivebrlenIgrBrlens{all}_95%HPD={0.001645,0.040652},rateIgrBrlens{all}_median=0.838474,length_mean=2.55390548e-02,effectivebrlenIgrBrlens{all}_median=0.020966,rateIgrBrlens{all}_95%HPD={0.301899,1.818853},effectivebrlenIgrBrlens{all}_mean=0.021455]):149.0[&height_mean=1.04441468e-01,prob(percent)=50,height_95%HPD={1004.9129923738187,1582.7900535365359},prob=5.03899913e-01,height_median=1.04111538e-01,length_median=1.45228300e-02,effectivebrlenIgrBrlens{all}_95%HPD={0.000000,0.026021},length_mean=1.57042166e-02,effectivebrlenIgrBrlens{all}_median=0.011471,rateIgrBrlens{all}_95%HPD={0.000087,1.897947},rateIgrBrlens{all}_mean=0.864290,effectivebrlenIgrBrlens{all}_mean=0.012173,rateIgrBrlens{all}_median=0.750337,length_95%HPD={1.19197300e-04,3.29605200e-02}],128:1406.0[&height_median=5.09000000e-08,height_mean=5.09616958e-08,prob(percent)=100,height_95%HPD={0.059849187620235264,37.00662483969873},prob=1.00000000e+00,length_median=1.14142900e-01,effectivebrlenIgrBrlens{all}_95%HPD={0.080171,0.129290},length_mean=1.13243843e-01,effectivebrlenIgrBrlens{all}_median=0.104367,rateIgrBrlens{all}_95%HPD={0.704725,1.164142},rateIgrBrlens{all}_mean=0.930062,effectivebrlenIgrBrlens{all}_mean=0.104438,rateIgrBrlens{all}_median=0.923710,length_95%HPD={8.49177400e-02,1.39242800e-01}]):123.0[&prob(percent)=100,height_95%HPD={1150.2068310432253,1717.6306607602455},prob=1.00000000e+00,height_median=1.20301152e-01,height_mean=1.20081325e-01,length_mean=9.11869359e-03,effectivebrlenIgrBrlens{all}_median=0.003710,rateIgrBrlens{all}_95%HPD={0.000002,1.564964},effectivebrlenIgrBrlens{all}_mean=0.005064,rateIgrBrlens{all}_median=0.461693,effectivebrlenIgrBrlens{all}_95%HPD={0.000000,0.014955},length_95%HPD={3.62629800e-05,2.43038400e-02},rateIgrBrlens{all}_mean=0.614682,length_median=7.15793200e-03],122:1529.0[&prob(percent)=100,height_95%HPD={0.05992172152017773,37.02346749723379},prob=1.00000000e+00,height_median=5.10000000e-08,height_mean=5.11565356e-08,length_mean=1.17002855e-01,effectivebrlenIgrBrlens{all}_median=0.112385,rateIgrBrlens{all}_95%HPD={0.754554,1.184920},effectivebrlenIgrBrlens{all}_mean=0.112396,rateIgrBrlens{all}_median=0.951139,effectivebrlenIgrBrlens{all}_95%HPD={0.086246,0.136309},length_95%HPD={8.61628700e-02,1.42708400e-01},rateIgrBrlens{all}_mean=0.969334,length_median=1.19007700e-01]):873.0[&height_95%HPD={1268.8151964295064,1834.926542701476},prob=5.11477523e-01,height_median=1.22026150e-01,height_mean=1.21925963e-01,prob(percent)=51,effectivebrlenIgrBrlens{all}_mean=0.009634,rateIgrBrlens{all}_median=0.670419,length_95%HPD={4.45187200e-04,2.96886000e-02},rateIgrBrlens{all}_mean=0.849998,effectivebrlenIgrBrlens{all}_median=0.009021,length_median=1.30967800e-02,effectivebrlenIgrBrlens{all}_95%HPD={0.000000,0.019303},rateIgrBrlens{all}_95%HPD={0.000010,1.833142},length_mean=1.41377548e-02],(((120:997.0[&height_mean=5.09774815e-08,prob(percent)=100,height_median=5.10000000e-08,height_95%HPD={0.05992172152017773,37.02346749723379},prob=1.00000000e+00,length_median=8.72523500e-02,effectivebrlenIgrBrlens{all}_95%HPD={0.056692,0.100748},length_mean=8.73901240e-02,effectivebrlenIgrBrlens{all}_median=0.077670,rateIgrBrlens{all}_95%HPD={0.680533,1.173251},effectivebrlenIgrBrlens{all}_mean=0.078349,rateIgrBrlens{all}_median=0.891298,length_95%HPD={6.26905500e-02,1.11938100e-01},rateIgrBrlens{all}_mean=0.905827],126:997.0[&height_mean=5.09930589e-08,prob(percent)=100,height_95%HPD={0.05992172152017773,37.02346749723379},height_median=5.10000000e-08,prob=1.00000000e+00,length_median=8.72564900e-02,effectivebrlenIgrBrlens{all}_95%HPD={0.071236,0.118923},rateIgrBrlens{all}_mean=1.097311,length_mean=8.73913160e-02,effectivebrlenIgrBrlens{all}_median=0.094101,rateIgrBrlens{all}_95%HPD={0.804687,1.416187},effectivebrlenIgrBrlens{all}_mean=0.094698,rateIgrBrlens{all}_median=1.081172,length_95%HPD={6.25899500e-02,1.11914200e-01}]):372.0[&prob(percent)=99,height_95%HPD={725.9818430406051,1322.6005363950467},prob=9.85111442e-01,height_median=8.70472990e-02,height_mean=8.70610788e-02,length_mean=2.73823748e-02,effectivebrlenIgrBrlens{all}_median=0.022878,rateIgrBrlens{all}_95%HPD={0.315122,1.740790},effectivebrlenIgrBrlens{all}_mean=0.023128,rateIgrBrlens{all}_median=0.851118,length_95%HPD={5.30740000e-03,5.15573300e-02},rateIgrBrlens{all}_mean=0.942939,length_median=2.67316600e-02,effectivebrlenIgrBrlens{all}_95%HPD={0.004472,0.040682}],(179:1028.0[&prob=1.00000000e+00,height_median=5.10000000e-08,height_mean=5.10386735e-08,prob(percent)=100,height_95%HPD={0.05992172152017773,37.02346749723379},length_95%HPD={5.55151300e-02,9.42460200e-02},rateIgrBrlens{all}_mean=0.626604,rateIgrBrlens{all}_median=0.617475,length_median=7.37803700e-02,effectivebrlenIgrBrlens{all}_95%HPD={0.031096,0.061491},length_mean=7.42966091e-02,effectivebrlenIgrBrlens{all}_median=0.045716,rateIgrBrlens{all}_95%HPD={0.430874,0.836652},effectivebrlenIgrBrlens{all}_mean=0.046118],(180:780.0[&prob(percent)=100,height_95%HPD={0.05992172152017773,37.02346749723379},prob=1.00000000e+00,height_median=5.10000000e-08,height_mean=5.12101119e-08,length_mean=4.36289263e-02,effectivebrlenIgrBrlens{all}_median=0.067182,rateIgrBrlens{all}_95%HPD={0.959725,2.326904},effectivebrlenIgrBrlens{all}_mean=0.067580,rateIgrBrlens{all}_median=1.534304,effectivebrlenIgrBrlens{all}_95%HPD={0.050733,0.085037},length_95%HPD={2.68961100e-02,6.08029500e-02},rateIgrBrlens{all}_mean=1.610269,length_median=4.34294800e-02],181:780.0[&prob(percent)=100,height_95%HPD={0.05992172152017773,37.02346749723379},prob=1.00000000e+00,height_median=5.10000000e-08,height_mean=5.12101119e-08,length_mean=4.36289263e-02,effectivebrlenIgrBrlens{all}_median=0.042599,rateIgrBrlens{all}_95%HPD={0.591389,1.456394},effectivebrlenIgrBrlens{all}_mean=0.042843,rateIgrBrlens{all}_median=0.989800,effectivebrlenIgrBrlens{all}_95%HPD={0.028102,0.057559},length_95%HPD={2.68961100e-02,6.08029500e-02},rateIgrBrlens{all}_mean=1.012471,length_median=4.34294800e-02]):248.0[&height_95%HPD={516.5143234384484,1118.5049884244056},prob=1.00000000e+00,height_median=4.34295240e-02,height_mean=4.36289775e-02,prob(percent)=100,effectivebrlenIgrBrlens{all}_mean=0.047528,rateIgrBrlens{all}_median=1.560605,length_95%HPD={1.17252000e-02,5.07410300e-02},rateIgrBrlens{all}_mean=1.825418,effectivebrlenIgrBrlens{all}_median=0.047043,length_median=3.01047400e-02,effectivebrlenIgrBrlens{all}_95%HPD={0.029411,0.064668},rateIgrBrlens{all}_95%HPD={0.793734,3.058236},length_mean=3.06676826e-02]):341.0[&prob=1.00000000e+00,height_median=7.37804241e-02,height_mean=7.42966601e-02,prob(percent)=100,height_95%HPD={760.1274372630502,1354.9637555150807},length_95%HPD={1.92947100e-02,6.06625500e-02},rateIgrBrlens{all}_mean=1.015689,length_median=3.97397900e-02,effectivebrlenIgrBrlens{all}_95%HPD={0.023360,0.053657},rateIgrBrlens{all}_median=0.965672,length_mean=4.00291179e-02,effectivebrlenIgrBrlens{all}_median=0.038160,rateIgrBrlens{all}_95%HPD={0.579898,1.598655},effectivebrlenIgrBrlens{all}_mean=0.038519]):766.0[&height_mean=1.14405145e-01,prob(percent)=100,height_95%HPD={1121.9185965983038,1693.4682661672641},prob=1.00000000e+00,height_median=1.14286611e-01,length_median=3.72014400e-03,effectivebrlenIgrBrlens{all}_95%HPD={0.000000,0.007321},length_mean=5.01910033e-03,effectivebrlenIgrBrlens{all}_median=0.001132,rateIgrBrlens{all}_95%HPD={0.000001,1.350347},rateIgrBrlens{all}_mean=0.445493,effectivebrlenIgrBrlens{all}_mean=0.002082,rateIgrBrlens{all}_median=0.268439,length_95%HPD={1.90726200e-05,1.39466900e-02}],(((121:1038.0[&height_95%HPD={0.05992172152017773,37.02346749723379},prob=1.00000000e+00,height_median=5.10000000e-08,height_mean=5.11305477e-08,prob(percent)=100,rateIgrBrlens{all}_median=1.054667,rateIgrBrlens{all}_95%HPD={0.807340,1.384986},rateIgrBrlens{all}_mean=1.068373,effectivebrlenIgrBrlens{all}_median=0.080285,effectivebrlenIgrBrlens{all}_mean=0.080387,length_median=7.58757500e-02,length_95%HPD={5.94309500e-02,9.33487100e-02},effectivebrlenIgrBrlens{all}_95%HPD={0.061952,0.099363},length_mean=7.59672225e-02],(123:790.0[&height_median=5.10000000e-08,prob(percent)=100,prob=1.00000000e+00,height_95%HPD={0.05992172152017773,37.02346749723379},height_mean=5.10726601e-08,rateIgrBrlens{all}_mean=0.737806,rateIgrBrlens{all}_median=0.713019,rateIgrBrlens{all}_95%HPD={0.372072,1.084834},effectivebrlenIgrBrlens{all}_95%HPD={0.016541,0.050369},length_95%HPD={2.52448700e-02,6.40500000e-02},length_median=4.49524200e-02,effectivebrlenIgrBrlens{all}_median=0.031790,effectivebrlenIgrBrlens{all}_mean=0.032537,length_mean=4.49982340e-02],182:790.0[&height_mean=5.10726601e-08,prob(percent)=100,height_median=5.10000000e-08,prob=1.00000000e+00,height_95%HPD={0.05992172152017773,37.02346749723379},length_median=4.49524200e-02,effectivebrlenIgrBrlens{all}_median=0.091878,effectivebrlenIgrBrlens{all}_mean=0.092496,length_95%HPD={2.52448700e-02,6.40500000e-02},effectivebrlenIgrBrlens{all}_95%HPD={0.068550,0.116151},rateIgrBrlens{all}_mean=2.158031,length_mean=4.49982340e-02,rateIgrBrlens{all}_95%HPD={1.227277,3.300652},rateIgrBrlens{all}_median=2.055982]):248.0[&height_95%HPD={524.3418205162711,1127.2106233311886},height_median=4.49524840e-02,height_mean=4.49982850e-02,prob=1.00000000e+00,prob(percent)=100,effectivebrlenIgrBrlens{all}_median=0.043214,length_median=3.03039400e-02,effectivebrlenIgrBrlens{all}_mean=0.043571,length_95%HPD={1.23550300e-02,5.03424700e-02},effectivebrlenIgrBrlens{all}_95%HPD={0.024558,0.063811},rateIgrBrlens{all}_95%HPD={0.830666,2.563318},length_mean=3.09689886e-02,rateIgrBrlens{all}_mean=1.522131,rateIgrBrlens{all}_median=1.416475]):138.0[&prob(percent)=100,height_median=7.58757980e-02,height_95%HPD={763.711129146476,1358.2591068313914},height_mean=7.59672737e-02,prob=1.00000000e+00,rateIgrBrlens{all}_mean=0.621384,rateIgrBrlens{all}_median=0.349851,effectivebrlenIgrBrlens{all}_median=0.001325,effectivebrlenIgrBrlens{all}_95%HPD={0.000000,0.008805},length_95%HPD={2.38977600e-05,1.19259700e-02},length_mean=4.34328311e-03,length_median=3.27384000e-03,rateIgrBrlens{all}_95%HPD={0.000001,2.018179},effectivebrlenIgrBrlens{all}_mean=0.002463],127:1176.0[&prob=1.00000000e+00,height_95%HPD={0.05992172152017773,37.02346749723379},height_median=5.10000000e-08,prob(percent)=100,height_mean=5.11080789e-08,length_median=8.02781000e-02,length_95%HPD={6.33912700e-02,9.70532100e-02},length_mean=8.02753209e-02,effectivebrlenIgrBrlens{all}_median=0.068015,rateIgrBrlens{all}_95%HPD={0.623756,1.091705},rateIgrBrlens{all}_median=0.847235,rateIgrBrlens{all}_mean=0.856116,effectivebrlenIgrBrlens{all}_mean=0.068219,effectivebrlenIgrBrlens{all}_95%HPD={0.050882,0.087121}]):328.0[&prob=9.92911269e-01,height_mean=8.02406269e-02,prob(percent)=99,height_median=8.02594370e-02,height_95%HPD={921.0424171924532,1505.763524530493},length_mean=1.93930504e-02,effectivebrlenIgrBrlens{all}_mean=0.019864,length_95%HPD={3.14650700e-03,3.55494900e-02},length_median=1.86616500e-02,rateIgrBrlens{all}_95%HPD={0.385203,2.330352},effectivebrlenIgrBrlens{all}_median=0.019484,rateIgrBrlens{all}_mean=1.175686,effectivebrlenIgrBrlens{all}_95%HPD={0.006404,0.034681},rateIgrBrlens{all}_median=1.035040],((124:925.0[&height_mean=5.10209782e-08,prob(percent)=100,height_median=5.10000000e-08,height_95%HPD={0.05992172152017773,37.02346749723379},prob=1.00000000e+00,length_mean=7.04041860e-02,length_95%HPD={4.93483900e-02,9.34390900e-02},rateIgrBrlens{all}_95%HPD={0.609615,1.132199},length_median=7.03934900e-02,effectivebrlenIgrBrlens{all}_95%HPD={0.040961,0.077971},effectivebrlenIgrBrlens{all}_median=0.058374,rateIgrBrlens{all}_median=0.838333,rateIgrBrlens{all}_mean=0.848976,effectivebrlenIgrBrlens{all}_mean=0.059002],207:925.0[&height_median=5.10000000e-08,prob(percent)=100,height_mean=5.10463621e-08,prob=1.00000000e+00,height_95%HPD={0.05992172152017773,37.02346749723379},effectivebrlenIgrBrlens{all}_mean=0.079302,length_95%HPD={4.70080700e-02,9.32304800e-02},rateIgrBrlens{all}_mean=1.140565,length_median=7.05974600e-02,effectivebrlenIgrBrlens{all}_95%HPD={0.057833,0.099955},length_mean=7.08368255e-02,rateIgrBrlens{all}_median=1.118439,effectivebrlenIgrBrlens{all}_median=0.078676,rateIgrBrlens{all}_95%HPD={0.792624,1.504824}]):216.0[&prob(percent)=95,prob=9.51845515e-01,height_mean=7.00140861e-02,height_95%HPD={654.3617984543017,1254.7223707728422},height_median=7.00734170e-02,effectivebrlenIgrBrlens{all}_95%HPD={0.002905,0.035711},rateIgrBrlens{all}_median=0.820140,length_mean=2.36338280e-02,length_median=2.26922600e-02,effectivebrlenIgrBrlens{all}_median=0.018858,rateIgrBrlens{all}_mean=0.924137,rateIgrBrlens{all}_95%HPD={0.217597,1.814066},effectivebrlenIgrBrlens{all}_mean=0.019327,length_95%HPD={2.52171800e-03,4.48289700e-02}],133:1141.0[&height_mean=5.11545630e-08,height_95%HPD={0.05992172152017773,37.02346749723379},prob(percent)=100,height_median=5.10000000e-08,prob=1.00000000e+00,length_mean=9.27231882e-02,effectivebrlenIgrBrlens{all}_median=0.097861,effectivebrlenIgrBrlens{all}_mean=0.098430,length_95%HPD={6.89351000e-02,1.16125400e-01},rateIgrBrlens{all}_mean=1.072869,rateIgrBrlens{all}_95%HPD={0.794579,1.370590},length_median=9.26758700e-02,effectivebrlenIgrBrlens{all}_95%HPD={0.075343,0.122074},rateIgrBrlens{all}_median=1.058435]):363.0[&prob=6.00764427e-01,height_median=9.01228360e-02,height_95%HPD={884.9285976617119,1473.7750768857252},prob(percent)=60,height_mean=8.99548572e-02,effectivebrlenIgrBrlens{all}_95%HPD={0.000000,0.020446},rateIgrBrlens{all}_median=0.707922,rateIgrBrlens{all}_95%HPD={0.000002,1.927433},effectivebrlenIgrBrlens{all}_median=0.008072,length_95%HPD={1.24703900e-04,2.71970300e-02},length_mean=1.21850276e-02,rateIgrBrlens{all}_mean=0.880998,length_median=1.07423500e-02,effectivebrlenIgrBrlens{all}_mean=0.009002]):631.0[&height_mean=1.01732608e-01,height_median=1.01844670e-01,prob(percent)=77,height_95%HPD={1243.523774452666,1807.410775969938},prob=7.66249639e-01,length_mean=1.40187612e-02,length_95%HPD={1.87080000e-04,2.80543500e-02},effectivebrlenIgrBrlens{all}_median=0.012995,rateIgrBrlens{all}_mean=1.196025,rateIgrBrlens{all}_median=0.933268,length_median=1.31084800e-02,effectivebrlenIgrBrlens{all}_mean=0.013200,effectivebrlenIgrBrlens{all}_95%HPD={0.000000,0.024230},rateIgrBrlens{all}_95%HPD={0.000001,2.590945}],(129:1131.0[&height_95%HPD={0.05992172152017773,37.02346749723379},height_mean=5.10745274e-08,height_median=5.10000000e-08,prob(percent)=100,prob=1.00000000e+00,length_95%HPD={6.36029900e-02,1.13593600e-01},effectivebrlenIgrBrlens{all}_95%HPD={0.063766,0.110889},rateIgrBrlens{all}_median=0.998541,rateIgrBrlens{all}_mean=1.009443,length_mean=8.76733818e-02,effectivebrlenIgrBrlens{all}_mean=0.087550,rateIgrBrlens{all}_95%HPD={0.758597,1.290642},length_median=8.76558600e-02,effectivebrlenIgrBrlens{all}_median=0.087112],(132:926.0[&height_95%HPD={0.05992172152017773,37.02346749723379},height_median=5.10000000e-08,prob(percent)=100,height_mean=5.10291944e-08,prob=1.00000000e+00,length_95%HPD={4.67832000e-02,9.52933600e-02},rateIgrBrlens{all}_mean=1.150590,rateIgrBrlens{all}_median=1.125911,rateIgrBrlens{all}_95%HPD={0.768262,1.533122},length_mean=7.05434651e-02,effectivebrlenIgrBrlens{all}_median=0.078822,length_median=6.99242100e-02,effectivebrlenIgrBrlens{all}_95%HPD={0.057099,0.103901},effectivebrlenIgrBrlens{all}_mean=0.079659],136:926.0[&prob(percent)=100,height_median=5.10000000e-08,height_95%HPD={0.05992172152017773,37.02346749723379},prob=1.00000000e+00,height_mean=5.10555465e-08,effectivebrlenIgrBrlens{all}_median=0.070988,rateIgrBrlens{all}_median=0.992723,length_mean=7.22316434e-02,effectivebrlenIgrBrlens{all}_95%HPD={0.049454,0.097046},rateIgrBrlens{all}_95%HPD={0.686237,1.368283},length_95%HPD={4.61821200e-02,9.91952200e-02},length_median=7.13370600e-02,rateIgrBrlens{all}_mean=1.014637,effectivebrlenIgrBrlens{all}_mean=0.071973]):205.0[&prob(percent)=80,prob=8.02671052e-01,height_mean=6.86140030e-02,height_median=6.82373380e-02,height_95%HPD={654.929037149853,1255.3194986716405},effectivebrlenIgrBrlens{all}_median=0.020919,rateIgrBrlens{all}_median=0.957822,length_mean=2.23895214e-02,length_95%HPD={6.25367200e-04,4.35732200e-02},effectivebrlenIgrBrlens{all}_mean=0.021503,effectivebrlenIgrBrlens{all}_95%HPD={0.000000,0.039784},rateIgrBrlens{all}_95%HPD={0.000063,2.039824},length_median=2.11845500e-02,rateIgrBrlens{all}_mean=1.082278]):1004.0[&prob(percent)=96,height_mean=8.98705278e-02,prob=9.59378680e-01,height_median=8.95520307e-02,height_95%HPD={875.713252713678,1465.6039579021854},rateIgrBrlens{all}_95%HPD={0.323206,1.940532},length_mean=2.39783903e-02,length_95%HPD={2.96905900e-03,4.47829600e-02},rateIgrBrlens{all}_mean=1.042193,rateIgrBrlens{all}_median=0.940274,effectivebrlenIgrBrlens{all}_median=0.021848,effectivebrlenIgrBrlens{all}_mean=0.022154,length_median=2.29877500e-02,effectivebrlenIgrBrlens{all}_95%HPD={0.004910,0.039123}],(131:1096.0[&height_mean=5.10989156e-08,prob=1.00000000e+00,prob(percent)=100,height_95%HPD={0.05992172152017773,37.02346749723379},height_median=5.10000000e-08,length_95%HPD={4.94433600e-02,9.95997200e-02},effectivebrlenIgrBrlens{all}_mean=0.068011,rateIgrBrlens{all}_median=0.889719,rateIgrBrlens{all}_95%HPD={0.639196,1.226283},effectivebrlenIgrBrlens{all}_95%HPD={0.048670,0.088038},length_mean=7.56454130e-02,effectivebrlenIgrBrlens{all}_median=0.067821,rateIgrBrlens{all}_mean=0.914693,length_median=7.64871400e-02],(254:921.0[&height_95%HPD={0.05992172152017773,37.02346749723379},height_median=5.10000000e-08,height_mean=5.11471336e-08,prob=1.00000000e+00,prob(percent)=100,length_mean=6.71024950e-02,effectivebrlenIgrBrlens{all}_95%HPD={0.064113,0.107171},effectivebrlenIgrBrlens{all}_median=0.084514,effectivebrlenIgrBrlens{all}_mean=0.085101,length_95%HPD={4.32328100e-02,8.80601800e-02},rateIgrBrlens{all}_median=1.259550,rateIgrBrlens{all}_95%HPD={0.871508,1.814164},length_median=6.72106800e-02,rateIgrBrlens{all}_mean=1.298612],260:921.0[&height_median=5.10000000e-08,height_95%HPD={0.05992172152017773,37.02346749723379},height_mean=5.11244381e-08,prob=1.00000000e+00,prob(percent)=100,length_mean=7.15262384e-02,length_95%HPD={4.73261800e-02,9.71183700e-02},effectivebrlenIgrBrlens{all}_95%HPD={0.048509,0.090605},effectivebrlenIgrBrlens{all}_mean=0.069497,rateIgrBrlens{all}_mean=0.990773,rateIgrBrlens{all}_median=0.966968,length_median=7.18495800e-02,rateIgrBrlens{all}_95%HPD={0.674894,1.340861},effectivebrlenIgrBrlens{all}_median=0.069328]):175.0[&height_95%HPD={648.8540801168854,1249.0331373408044},height_median=6.60156243e-02,prob=5.96497856e-01,prob(percent)=60,height_mean=6.59082995e-02,effectivebrlenIgrBrlens{all}_mean=0.014911,length_95%HPD={1.05266000e-04,3.16525200e-02},length_median=1.35185700e-02,effectivebrlenIgrBrlens{all}_95%HPD={0.000000,0.030125},effectivebrlenIgrBrlens{all}_median=0.014398,rateIgrBrlens{all}_mean=1.168453,rateIgrBrlens{all}_median=0.972383,rateIgrBrlens{all}_95%HPD={0.000001,2.654307},length_mean=1.48380713e-02]):1039.0[&height_mean=8.06851270e-02,height_median=8.07047810e-02,prob(percent)=100,height_95%HPD={821.1742736120877,1412.3727557421607},prob=1.00000000e+00,length_mean=2.67433770e-02,effectivebrlenIgrBrlens{all}_mean=0.025951,length_95%HPD={7.75076400e-03,4.68939700e-02},length_median=2.59542400e-02,effectivebrlenIgrBrlens{all}_95%HPD={0.010082,0.042034},rateIgrBrlens{all}_95%HPD={0.432171,1.830768},rateIgrBrlens{all}_mean=1.059298,rateIgrBrlens{all}_median=0.978847,effectivebrlenIgrBrlens{all}_median=0.025685]):267.0[&height_median=1.23507470e-01,height_mean=1.23739865e-01,height_95%HPD={1768.4018651167682,2530.913935145365},prob(percent)=61,prob=6.14297460e-01,length_median=1.03712500e-02,rateIgrBrlens{all}_mean=1.045613,rateIgrBrlens{all}_median=0.851650,length_mean=1.11166878e-02,effectivebrlenIgrBrlens{all}_median=0.009226,length_95%HPD={4.21238200e-04,2.24176600e-02},effectivebrlenIgrBrlens{all}_mean=0.009443,rateIgrBrlens{all}_95%HPD={0.000014,2.333771},effectivebrlenIgrBrlens{all}_95%HPD={0.000000,0.017185}]):862.0[&height_mean=1.36672622e-01,height_95%HPD={1964.922975060553,2921.5760360813238},prob(percent)=100,prob=1.00000000e+00,height_median=1.36367369e-01,effectivebrlenIgrBrlens{all}_median=0.002720,effectivebrlenIgrBrlens{all}_95%HPD={0.000000,0.011332},rateIgrBrlens{all}_95%HPD={0.000001,1.917784},length_95%HPD={6.55988400e-06,1.83684500e-02},length_median=5.30165500e-03,rateIgrBrlens{all}_median=0.446992,effectivebrlenIgrBrlens{all}_mean=0.003798,rateIgrBrlens{all}_mean=0.673909,length_mean=6.83500346e-03]):989.0[&prob=5.20655097e-01,height_95%HPD={2435.2533995746016,4314.907494051611},height_mean=1.59347949e-01,height_median=1.59264816e-01,prob(percent)=52,effectivebrlenIgrBrlens{all}_median=0.011132,effectivebrlenIgrBrlens{all}_mean=0.011281,effectivebrlenIgrBrlens{all}_95%HPD={0.003303,0.020340},rateIgrBrlens{all}_mean=0.922269,rateIgrBrlens{all}_95%HPD={0.242016,1.997766},length_mean=1.43035428e-02,length_median=1.37345200e-02,rateIgrBrlens{all}_median=0.793989,length_95%HPD={2.47844400e-03,2.68644000e-02}]):211.0[&prob=5.39810226e-01,prob(percent)=54,height_95%HPD={2822.6727277178916,6066.800939584983},height_median=1.73745394e-01,height_mean=1.73759696e-01,rateIgrBrlens{all}_median=1.270526,rateIgrBrlens{all}_95%HPD={0.000003,3.972829},effectivebrlenIgrBrlens{all}_median=0.008797,length_median=6.64370400e-03,effectivebrlenIgrBrlens{all}_95%HPD={0.001674,0.016243},rateIgrBrlens{all}_mean=1.657363,length_mean=7.31769945e-03,length_95%HPD={6.76769500e-04,1.54096400e-02},effectivebrlenIgrBrlens{all}_mean=0.008950],(((34:879.0[&height_95%HPD={0.05992172152017773,37.02346749723379},height_mean=5.09545551e-08,height_median=5.10000000e-08,prob(percent)=100,prob=1.00000000e+00,length_mean=6.09116665e-02,length_median=6.07586300e-02,length_95%HPD={3.51023400e-02,8.60417000e-02},effectivebrlenIgrBrlens{all}_95%HPD={0.057594,0.104994},effectivebrlenIgrBrlens{all}_median=0.079317,rateIgrBrlens{all}_median=1.311004,rateIgrBrlens{all}_95%HPD={0.817370,2.009924},rateIgrBrlens{all}_mean=1.371288,effectivebrlenIgrBrlens{all}_mean=0.080119],235:879.0[&prob(percent)=100,height_mean=5.09545551e-08,height_median=5.10000000e-08,height_95%HPD={0.05992172152017773,37.02346749723379},prob=1.00000000e+00,effectivebrlenIgrBrlens{all}_95%HPD={0.032867,0.076055},rateIgrBrlens{all}_95%HPD={0.530419,1.283810},length_median=6.07586300e-02,effectivebrlenIgrBrlens{all}_mean=0.052380,effectivebrlenIgrBrlens{all}_median=0.051610,length_95%HPD={3.51023400e-02,8.60417000e-02},rateIgrBrlens{all}_mean=0.883062,length_mean=6.09116665e-02,rateIgrBrlens{all}_median=0.857653]):446.0[&height_95%HPD={610.7729036847552,1211.9488328714067},height_mean=6.09117175e-02,height_median=6.07586889e-02,prob=1.00000000e+00,prob(percent)=100,length_95%HPD={3.46936000e-02,1.06566200e-01},length_median=6.78813500e-02,rateIgrBrlens{all}_95%HPD={0.755711,1.692436},length_mean=6.90339143e-02,effectivebrlenIgrBrlens{all}_median=0.076343,effectivebrlenIgrBrlens{all}_95%HPD={0.044989,0.112795},rateIgrBrlens{all}_mean=1.165066,rateIgrBrlens{all}_median=1.119980,effectivebrlenIgrBrlens{all}_mean=0.077619],((160:707.0[&prob=1.00000000e+00,height_95%HPD={0.05992172152017773,37.02346749723379},height_median=5.10000000e-08,height_mean=5.10097379e-08,prob(percent)=100,rateIgrBrlens{all}_95%HPD={0.527614,1.473972},effectivebrlenIgrBrlens{all}_mean=0.030094,effectivebrlenIgrBrlens{all}_median=0.029792,effectivebrlenIgrBrlens{all}_95%HPD={0.019141,0.042198},rateIgrBrlens{all}_mean=0.943163,length_mean=3.35125336e-02,length_median=3.28811300e-02,rateIgrBrlens{all}_median=0.898985,length_95%HPD={1.83145700e-02,5.06729500e-02}],161:707.0[&height_mean=5.10059775e-08,height_median=5.10000000e-08,height_95%HPD={0.05992172152017773,37.02346749723379},prob=1.00000000e+00,prob(percent)=100,effectivebrlenIgrBrlens{all}_mean=0.036637,effectivebrlenIgrBrlens{all}_median=0.036315,effectivebrlenIgrBrlens{all}_95%HPD={0.024506,0.048278},rateIgrBrlens{all}_mean=1.156126,rateIgrBrlens{all}_median=1.108361,length_mean=3.35078216e-02,length_median=3.28341500e-02,rateIgrBrlens{all}_95%HPD={0.613015,1.798443},length_95%HPD={1.83145700e-02,5.08138200e-02}]):177.0[&prob=8.79113797e-01,height_95%HPD={458.87564424859704,1055.6613069972357},height_median=3.20685190e-02,prob(percent)=88,height_mean=3.26188773e-02,rateIgrBrlens{all}_95%HPD={0.000064,2.291962},rateIgrBrlens{all}_median=0.808106,effectivebrlenIgrBrlens{all}_mean=0.011581,effectivebrlenIgrBrlens{all}_median=0.011165,effectivebrlenIgrBrlens{all}_95%HPD={0.000000,0.021904},rateIgrBrlens{all}_mean=1.023252,length_median=1.30466100e-02,length_mean=1.39030817e-02,length_95%HPD={5.35240100e-04,2.78853100e-02}],232:884.0[&height_mean=5.10435645e-08,height_95%HPD={0.05992172152017773,37.02346749723379},height_median=5.10000000e-08,prob(percent)=100,prob=1.00000000e+00,length_95%HPD={2.71378400e-02,6.41758600e-02},effectivebrlenIgrBrlens{all}_mean=0.037071,rateIgrBrlens{all}_median=0.813013,length_mean=4.53424534e-02,length_median=4.50709700e-02,rateIgrBrlens{all}_mean=0.852253,effectivebrlenIgrBrlens{all}_median=0.036773,effectivebrlenIgrBrlens{all}_95%HPD={0.024243,0.050257},rateIgrBrlens{all}_95%HPD={0.437376,1.318743}]):441.0[&height_mean=4.61227346e-02,prob=1.00000000e+00,height_median=4.57832580e-02,height_95%HPD={614.9619841296093,1216.2948535305488},prob(percent)=100,effectivebrlenIgrBrlens{all}_95%HPD={0.043758,0.097722},rateIgrBrlens{all}_mean=0.889697,rateIgrBrlens{all}_median=0.872538,rateIgrBrlens{all}_95%HPD={0.612300,1.212296},effectivebrlenIgrBrlens{all}_median=0.069681,effectivebrlenIgrBrlens{all}_mean=0.070319,length_mean=8.02892730e-02,length_95%HPD={5.01190800e-02,1.12567300e-01},length_median=7.96675200e-02]):738.0[&prob=7.82049288e-01,height_median=1.24248113e-01,height_95%HPD={1075.3917751489187,1651.1839584364309},prob(percent)=78,height_mean=1.24336978e-01,length_median=2.28348300e-02,effectivebrlenIgrBrlens{all}_mean=0.020834,effectivebrlenIgrBrlens{all}_median=0.020400,rateIgrBrlens{all}_median=0.867381,rateIgrBrlens{all}_95%HPD={0.111491,1.977909},length_95%HPD={8.63962600e-04,4.82319500e-02},effectivebrlenIgrBrlens{all}_95%HPD={0.000000,0.040016},rateIgrBrlens{all}_mean=0.961380,length_mean=2.39992436e-02],(((((35:562.0[&height_95%HPD={0.05992172152017773,37.02346749723379},height_median=5.10000000e-08,prob=1.00000000e+00,prob(percent)=100,height_mean=5.11264466e-08,effectivebrlenIgrBrlens{all}_median=0.015604,rateIgrBrlens{all}_mean=0.996042,rateIgrBrlens{all}_median=0.899860,rateIgrBrlens{all}_95%HPD={0.436096,1.779401},length_mean=1.74676050e-02,effectivebrlenIgrBrlens{all}_mean=0.015826,length_median=1.70206400e-02,length_95%HPD={7.87059100e-03,2.87030900e-02},effectivebrlenIgrBrlens{all}_95%HPD={0.009744,0.022642}],41:562.0[&height_mean=5.11264466e-08,prob(percent)=100,height_95%HPD={0.05992172152017773,37.02346749723379},height_median=5.10000000e-08,prob=1.00000000e+00,length_median=1.70206400e-02,effectivebrlenIgrBrlens{all}_95%HPD={0.009493,0.023114},rateIgrBrlens{all}_mean=1.030992,length_mean=1.74676050e-02,effectivebrlenIgrBrlens{all}_median=0.016314,rateIgrBrlens{all}_95%HPD={0.431720,1.726116},effectivebrlenIgrBrlens{all}_mean=0.016534,rateIgrBrlens{all}_median=0.969178,length_95%HPD={7.87059100e-03,2.87030900e-02}]):253.0[&prob(percent)=100,height_95%HPD={317.20929436415423,889.5948446169452},prob=1.00000000e+00,height_median=1.70206834e-02,height_mean=1.74676562e-02,length_mean=1.49813797e-02,effectivebrlenIgrBrlens{all}_median=0.013552,effectivebrlenIgrBrlens{all}_95%HPD={0.007244,0.020416},rateIgrBrlens{all}_95%HPD={0.370270,2.083466},effectivebrlenIgrBrlens{all}_mean=0.013709,rateIgrBrlens{all}_median=0.932192,length_95%HPD={4.02662800e-03,2.61962400e-02},rateIgrBrlens{all}_mean=1.069200,length_median=1.45014600e-02],(38:573.0[&prob=1.00000000e+00,height_median=5.10000000e-08,height_mean=5.10397819e-08,prob(percent)=100,height_95%HPD={0.05992172152017773,37.02346749723379},length_95%HPD={8.94194800e-03,2.77564700e-02},rateIgrBrlens{all}_mean=1.093860,length_median=1.80463200e-02,effectivebrlenIgrBrlens{all}_95%HPD={0.011958,0.025840},rateIgrBrlens{all}_median=1.024570,length_mean=1.82990525e-02,effectivebrlenIgrBrlens{all}_median=0.018553,rateIgrBrlens{all}_95%HPD={0.490436,1.778652},effectivebrlenIgrBrlens{all}_mean=0.018745],39:573.0[&prob=1.00000000e+00,height_median=5.10000000e-08,height_mean=5.10397819e-08,prob(percent)=100,height_95%HPD={0.05992172152017773,37.02346749723379},length_95%HPD={8.94194800e-03,2.77564700e-02},rateIgrBrlens{all}_mean=0.761835,length_median=1.80463200e-02,effectivebrlenIgrBrlens{all}_95%HPD={0.007446,0.019167},rateIgrBrlens{all}_median=0.720165,length_mean=1.82990525e-02,effectivebrlenIgrBrlens{all}_median=0.012924,rateIgrBrlens{all}_95%HPD={0.349067,1.262069},effectivebrlenIgrBrlens{all}_mean=0.013111]):242.0[&height_mean=1.82991035e-02,prob(percent)=100,height_95%HPD={325.79516457857534,900.9886303567671},prob=1.00000000e+00,height_median=1.80463690e-02,length_median=1.37794400e-02,effectivebrlenIgrBrlens{all}_95%HPD={0.004165,0.016555},length_mean=1.41499323e-02,effectivebrlenIgrBrlens{all}_median=0.010047,rateIgrBrlens{all}_95%HPD={0.251160,1.720944},rateIgrBrlens{all}_mean=0.863399,effectivebrlenIgrBrlens{all}_mean=0.010243,rateIgrBrlens{all}_median=0.730008,length_95%HPD={3.36700400e-03,2.56922000e-02}]):161.0[&prob(percent)=100,height_95%HPD={553.453753082022,1157.0606140349394},prob=1.00000000e+00,height_median=3.21117170e-02,height_mean=3.24490358e-02,length_mean=6.21757684e-03,effectivebrlenIgrBrlens{all}_median=0.002617,rateIgrBrlens{all}_95%HPD={0.000001,1.697772},effectivebrlenIgrBrlens{all}_95%HPD={0.000000,0.007549},effectivebrlenIgrBrlens{all}_mean=0.003042,rateIgrBrlens{all}_median=0.438052,length_95%HPD={8.52884900e-05,1.45792200e-02},rateIgrBrlens{all}_mean=0.616159,length_median=5.35154400e-03],(37:621.0[&prob=1.00000000e+00,height_mean=5.10820985e-08,prob(percent)=100,height_95%HPD={0.05992172152017773,37.02346749723379},height_median=5.10000000e-08,rateIgrBrlens{all}_mean=1.598702,effectivebrlenIgrBrlens{all}_mean=0.034504,length_95%HPD={1.25525600e-02,3.44356800e-02},effectivebrlenIgrBrlens{all}_95%HPD={0.024782,0.044526},rateIgrBrlens{all}_median=1.520491,length_mean=2.29990496e-02,effectivebrlenIgrBrlens{all}_median=0.034201,length_median=2.26632900e-02,rateIgrBrlens{all}_95%HPD={0.846630,2.460837}],40:621.0[&prob=1.00000000e+00,height_mean=5.10816118e-08,prob(percent)=100,height_median=5.10000000e-08,height_95%HPD={0.05992172152017773,37.02346749723379},rateIgrBrlens{all}_mean=0.595017,rateIgrBrlens{all}_median=0.564147,length_95%HPD={1.25525600e-02,3.44356800e-02},effectivebrlenIgrBrlens{all}_95%HPD={0.006558,0.019913},rateIgrBrlens{all}_95%HPD={0.274558,0.979275},length_mean=2.29969664e-02,length_median=2.26632900e-02,effectivebrlenIgrBrlens{all}_mean=0.013082,effectivebrlenIgrBrlens{all}_median=0.012850]):355.0[&prob(percent)=100,prob=9.99666674e-01,height_mean=2.29907284e-02,height_median=2.26623817e-02,height_95%HPD={376.96465754515486,961.6357685437554},effectivebrlenIgrBrlens{all}_mean=0.013043,effectivebrlenIgrBrlens{all}_95%HPD={0.005894,0.019939},rateIgrBrlens{all}_95%HPD={0.300267,1.859446},rateIgrBrlens{all}_mean=0.975537,length_mean=1.56750612e-02,effectivebrlenIgrBrlens{all}_median=0.012821,rateIgrBrlens{all}_median=0.839839,length_95%HPD={4.62632600e-03,2.82252600e-02},length_median=1.51462400e-02]):217.0[&prob=1.00000000e+00,prob(percent)=100,height_95%HPD={711.5413861987162,1309.5560752681897},height_median=3.82028910e-02,height_mean=3.86691780e-02,rateIgrBrlens{all}_mean=1.018037,rateIgrBrlens{all}_95%HPD={0.529626,1.514265},length_mean=4.46722731e-02,effectivebrlenIgrBrlens{all}_mean=0.043391,effectivebrlenIgrBrlens{all}_95%HPD={0.026079,0.060694},rateIgrBrlens{all}_median=0.968622,effectivebrlenIgrBrlens{all}_median=0.042947,length_median=4.42204600e-02,length_95%HPD={2.14039200e-02,6.71181500e-02}],46:1193.0[&prob(percent)=100,height_95%HPD={0.05992172152017773,37.02346749723379},prob=1.00000000e+00,height_median=5.10000000e-08,height_mean=5.11037069e-08,length_mean=8.33414000e-02,effectivebrlenIgrBrlens{all}_median=0.078859,rateIgrBrlens{all}_95%HPD={0.693447,1.281599},effectivebrlenIgrBrlens{all}_mean=0.079421,rateIgrBrlens{all}_median=0.940564,length_95%HPD={6.12961400e-02,1.06731300e-01},rateIgrBrlens{all}_mean=0.966275,effectivebrlenIgrBrlens{all}_95%HPD={0.059604,0.099184},length_median=8.29509800e-02]):618.0[&height_95%HPD={934.7213636242252,1518.218122823219},prob=1.00000000e+00,height_median=8.29510340e-02,height_mean=8.33414512e-02,prob(percent)=100,effectivebrlenIgrBrlens{all}_mean=0.038779,rateIgrBrlens{all}_median=0.904925,length_95%HPD={1.76869500e-02,6.68566600e-02},rateIgrBrlens{all}_mean=0.960727,effectivebrlenIgrBrlens{all}_median=0.038604,length_median=4.26136800e-02,effectivebrlenIgrBrlens{all}_95%HPD={0.020521,0.057943},rateIgrBrlens{all}_95%HPD={0.497682,1.507996},length_mean=4.26216194e-02],((36:1043.0[&height_95%HPD={0.05992172152017773,37.02346749723379},prob=1.00000000e+00,height_median=5.10000000e-08,height_mean=5.11380621e-08,prob(percent)=100,effectivebrlenIgrBrlens{all}_mean=0.093817,rateIgrBrlens{all}_median=0.950193,rateIgrBrlens{all}_95%HPD={0.743503,1.294531},length_95%HPD={6.85815200e-02,1.25329900e-01},rateIgrBrlens{all}_mean=0.966361,length_median=9.89447400e-02,effectivebrlenIgrBrlens{all}_95%HPD={0.068473,0.117385},length_mean=9.82839497e-02,effectivebrlenIgrBrlens{all}_median=0.093573],42:1043.0[&height_95%HPD={0.05992172152017773,37.02346749723379},prob=1.00000000e+00,height_median=5.10000000e-08,height_mean=5.09067468e-08,prob(percent)=100,effectivebrlenIgrBrlens{all}_mean=0.099548,rateIgrBrlens{all}_median=0.987921,rateIgrBrlens{all}_95%HPD={0.766409,1.344383},length_95%HPD={6.90926500e-02,1.27867900e-01},rateIgrBrlens{all}_mean=1.018173,length_median=9.97490500e-02,effectivebrlenIgrBrlens{all}_95%HPD={0.073668,0.124270},length_mean=9.91537239e-02,effectivebrlenIgrBrlens{all}_median=0.099327]):505.0[&prob=6.65429657e-01,height_median=9.40713075e-02,height_mean=9.35606186e-02,prob(percent)=67,height_95%HPD={768.568003113928,1362.9917026537328},length_95%HPD={2.28106700e-04,4.08080900e-02},rateIgrBrlens{all}_mean=0.867486,rateIgrBrlens{all}_median=0.718915,length_median=1.62532600e-02,effectivebrlenIgrBrlens{all}_95%HPD={0.000000,0.030178},length_mean=1.81607799e-02,effectivebrlenIgrBrlens{all}_median=0.012810,rateIgrBrlens{all}_95%HPD={0.000003,1.800650},effectivebrlenIgrBrlens{all}_mean=0.013781],((43:897.0[&prob=1.00000000e+00,height_median=5.10000000e-08,height_mean=5.11101114e-08,prob(percent)=100,height_95%HPD={0.05992172152017773,37.02346749723379},length_95%HPD={4.29820700e-02,8.91216100e-02},rateIgrBrlens{all}_mean=0.692742,length_median=6.45280500e-02,effectivebrlenIgrBrlens{all}_95%HPD={0.027690,0.062462},rateIgrBrlens{all}_median=0.677874,length_mean=6.47095717e-02,effectivebrlenIgrBrlens{all}_median=0.043350,rateIgrBrlens{all}_95%HPD={0.433560,0.956195},effectivebrlenIgrBrlens{all}_mean=0.044114],162:897.0[&prob=1.00000000e+00,height_median=5.10000000e-08,height_mean=5.11166413e-08,prob(percent)=100,height_95%HPD={0.05992172152017773,37.02346749723379},length_95%HPD={4.26091300e-02,8.91224500e-02},rateIgrBrlens{all}_mean=1.531853,length_median=6.45249100e-02,effectivebrlenIgrBrlens{all}_95%HPD={0.075199,0.119874},rateIgrBrlens{all}_median=1.489855,length_mean=6.47396019e-02,effectivebrlenIgrBrlens{all}_median=0.095949,rateIgrBrlens{all}_95%HPD={1.077324,2.142787},effectivebrlenIgrBrlens{all}_mean=0.096574]):409.0[&height_mean=6.42510435e-02,prob(percent)=98,height_95%HPD={626.3991326600058,1227.3621476807125},prob=9.78600476e-01,height_median=6.42693550e-02,length_median=2.21047100e-02,effectivebrlenIgrBrlens{all}_95%HPD={0.004821,0.035723},length_mean=2.29750837e-02,effectivebrlenIgrBrlens{all}_median=0.019496,rateIgrBrlens{all}_95%HPD={0.227132,1.956453},rateIgrBrlens{all}_mean=0.988585,effectivebrlenIgrBrlens{all}_mean=0.019824,rateIgrBrlens{all}_median=0.853366,length_95%HPD={3.44380800e-03,4.33660000e-02}],((44:899.0[&height_mean=5.10741602e-08,height_median=5.10000000e-08,prob(percent)=100,height_95%HPD={0.05992172152017773,37.02346749723379},prob=1.00000000e+00,length_median=6.50028500e-02,effectivebrlenIgrBrlens{all}_95%HPD={0.053658,0.090912},length_mean=6.49945872e-02,effectivebrlenIgrBrlens{all}_median=0.070440,rateIgrBrlens{all}_95%HPD={0.767677,1.541778},effectivebrlenIgrBrlens{all}_mean=0.071008,rateIgrBrlens{all}_median=1.091803,rateIgrBrlens{all}_mean=1.116891,length_95%HPD={4.40032300e-02,8.69150500e-02}],45:899.0[&height_mean=5.10689368e-08,prob(percent)=100,height_median=5.10000000e-08,height_95%HPD={0.05992172152017773,37.02346749723379},prob=1.00000000e+00,length_median=6.49218000e-02,effectivebrlenIgrBrlens{all}_95%HPD={0.047840,0.083599},length_mean=6.49307600e-02,effectivebrlenIgrBrlens{all}_median=0.064466,rateIgrBrlens{all}_95%HPD={0.712862,1.412512},effectivebrlenIgrBrlens{all}_mean=0.064875,rateIgrBrlens{all}_median=0.991696,length_95%HPD={4.37407800e-02,8.69232500e-02},rateIgrBrlens{all}_mean=1.019487]):175.0[&prob(percent)=69,height_95%HPD={628.6030661889993,1229.188281893112},prob=6.90695762e-01,height_median=6.25771371e-02,height_mean=6.24507323e-02,length_mean=1.37561067e-02,effectivebrlenIgrBrlens{all}_median=0.010491,rateIgrBrlens{all}_95%HPD={0.000066,1.951023},effectivebrlenIgrBrlens{all}_mean=0.011026,rateIgrBrlens{all}_median=0.774876,length_95%HPD={4.23630000e-04,2.90400700e-02},rateIgrBrlens{all}_mean=0.924549,effectivebrlenIgrBrlens{all}_95%HPD={0.000000,0.022676},length_median=1.25572700e-02],47:1074.0[&prob(percent)=100,height_95%HPD={0.05992172152017773,37.02346749723379},prob=1.00000000e+00,height_median=5.10000000e-08,height_mean=5.10815867e-08,length_mean=7.32859335e-02,effectivebrlenIgrBrlens{all}_median=0.078076,rateIgrBrlens{all}_95%HPD={0.776986,1.453429},effectivebrlenIgrBrlens{all}_mean=0.078613,rateIgrBrlens{all}_median=1.079042,length_95%HPD={5.26866900e-02,9.43140000e-02},rateIgrBrlens{all}_mean=1.091407,length_median=7.32999700e-02,effectivebrlenIgrBrlens{all}_95%HPD={0.060898,0.097277}]):232.0[&height_95%HPD={798.0820564767994,1391.333045031622},prob=1.00000000e+00,height_median=7.55662729e-02,height_mean=7.56420340e-02,prob(percent)=100,effectivebrlenIgrBrlens{all}_mean=0.008629,rateIgrBrlens{all}_median=0.722665,length_95%HPD={1.85444100e-04,2.52963500e-02},rateIgrBrlens{all}_mean=0.909073,length_median=1.02864300e-02,effectivebrlenIgrBrlens{all}_95%HPD={0.000000,0.018629},effectivebrlenIgrBrlens{all}_median=0.008051,length_mean=1.15053203e-02,rateIgrBrlens{all}_95%HPD={0.000102,2.107088}]):242.0[&prob=1.00000000e+00,height_median=8.70260407e-02,height_mean=8.72687771e-02,prob(percent)=100,height_95%HPD={1051.8721995844278,1628.2340701408982},length_95%HPD={4.98357500e-03,4.16499500e-02},rateIgrBrlens{all}_mean=1.095339,length_median=2.14714100e-02,effectivebrlenIgrBrlens{all}_95%HPD={0.007421,0.036888},length_mean=2.20782214e-02,effectivebrlenIgrBrlens{all}_median=0.020999,rateIgrBrlens{all}_95%HPD={0.330951,2.179924},effectivebrlenIgrBrlens{all}_mean=0.021296,rateIgrBrlens{all}_median=0.971805]):263.0[&height_mean=1.12260220e-01,height_median=1.12164266e-01,prob(percent)=100,height_95%HPD={1281.1921706187984,1848.1181877541082},prob=1.00000000e+00,length_median=1.38085300e-02,effectivebrlenIgrBrlens{all}_95%HPD={0.000000,0.022893},length_mean=1.48658407e-02,effectivebrlenIgrBrlens{all}_median=0.011139,rateIgrBrlens{all}_95%HPD={0.000001,1.885397},effectivebrlenIgrBrlens{all}_mean=0.011513,rateIgrBrlens{all}_median=0.760485,rateIgrBrlens{all}_mean=0.879371,length_95%HPD={4.41616700e-05,3.06809700e-02}]):252.0[&prob(percent)=91,height_95%HPD={1531.246405634209,2134.999851429889},prob=9.13446368e-01,height_median=1.26423188e-01,height_mean=1.26392289e-01,length_mean=2.09244278e-02,effectivebrlenIgrBrlens{all}_median=0.016406,rateIgrBrlens{all}_95%HPD={0.282968,1.833361},effectivebrlenIgrBrlens{all}_mean=0.016780,rateIgrBrlens{all}_median=0.813146,length_95%HPD={3.49097200e-03,4.03107600e-02},rateIgrBrlens{all}_mean=0.907551,effectivebrlenIgrBrlens{all}_95%HPD={0.003575,0.030905},length_median=1.99928200e-02]):2401.0[&height_95%HPD={1740.6145278206243,2458.4788854274916},prob=1.00000000e+00,height_median=1.48728076e-01,height_mean=1.49147228e-01,prob(percent)=100,effectivebrlenIgrBrlens{all}_mean=0.017392,rateIgrBrlens{all}_median=0.780240,length_95%HPD={1.37572800e-04,4.14511700e-02},rateIgrBrlens{all}_mean=0.860047,effectivebrlenIgrBrlens{all}_median=0.017332,length_median=2.14148300e-02,effectivebrlenIgrBrlens{all}_95%HPD={0.000000,0.031194},rateIgrBrlens{all}_95%HPD={0.000001,1.627641},length_mean=2.19928255e-02],(74:920.0[&height_mean=5.10611503e-08,prob(percent)=100,height_median=5.10000000e-08,height_95%HPD={0.05992172152017773,37.02346749723379},prob=1.00000000e+00,length_median=6.94168200e-02,effectivebrlenIgrBrlens{all}_95%HPD={0.049507,0.091613},length_mean=7.00786192e-02,effectivebrlenIgrBrlens{all}_median=0.069386,rateIgrBrlens{all}_95%HPD={0.654347,1.411287},effectivebrlenIgrBrlens{all}_mean=0.070138,rateIgrBrlens{all}_median=1.004946,length_95%HPD={4.41108700e-02,9.56837100e-02},rateIgrBrlens{all}_mean=1.027078],75:920.0[&height_mean=5.10611503e-08,prob(percent)=100,height_median=5.10000000e-08,height_95%HPD={0.05992172152017773,37.02346749723379},prob=1.00000000e+00,length_median=6.94168200e-02,effectivebrlenIgrBrlens{all}_95%HPD={0.037801,0.078425},length_mean=7.00786192e-02,effectivebrlenIgrBrlens{all}_median=0.057217,rateIgrBrlens{all}_95%HPD={0.533361,1.195780},effectivebrlenIgrBrlens{all}_mean=0.057679,rateIgrBrlens{all}_median=0.823278,length_95%HPD={4.41108700e-02,9.56837100e-02},rateIgrBrlens{all}_mean=0.841845]):3544.0[&prob(percent)=100,height_95%HPD={648.3747301945965,1248.5882408325328},prob=1.00000000e+00,height_median=6.94168770e-02,height_mean=7.00786702e-02,length_mean=1.02391608e-01,effectivebrlenIgrBrlens{all}_median=0.084141,rateIgrBrlens{all}_95%HPD={0.585526,1.114540},effectivebrlenIgrBrlens{all}_mean=0.084496,rateIgrBrlens{all}_median=0.825979,length_95%HPD={6.82653200e-02,1.34869700e-01},rateIgrBrlens{all}_mean=0.838298,length_median=1.03155900e-01,effectivebrlenIgrBrlens{all}_95%HPD={0.060123,0.111579}]):823.0[&height_95%HPD={2846.509709756542,6413.4612163097445},prob=1.00000000e+00,height_median=1.82398140e-01,height_mean=1.82518115e-01,prob(percent)=100,effectivebrlenIgrBrlens{all}_mean=0.008323,rateIgrBrlens{all}_median=0.971849,length_95%HPD={4.76918300e-04,1.77719500e-02},rateIgrBrlens{all}_mean=1.254648,length_median=7.88938000e-03,effectivebrlenIgrBrlens{all}_95%HPD={0.000000,0.015111},effectivebrlenIgrBrlens{all}_median=0.008177,length_mean=8.57548599e-03,rateIgrBrlens{all}_95%HPD={0.000001,2.986260}]):71.0[&prob=6.67585165e-01,height_median=1.92590105e-01,height_mean=1.92672173e-01,prob(percent)=67,height_95%HPD={3290.396248784415,8164.463909642763},length_95%HPD={4.43620100e-04,1.69132600e-02},rateIgrBrlens{all}_mean=1.121246,length_median=7.50442400e-03,effectivebrlenIgrBrlens{all}_95%HPD={0.001035,0.012507},length_mean=8.18317001e-03,effectivebrlenIgrBrlens{all}_median=0.006181,rateIgrBrlens{all}_95%HPD={0.110005,2.734728},effectivebrlenIgrBrlens{all}_mean=0.006496,rateIgrBrlens{all}_median=0.801792],(((86:1180.0[&prob(percent)=100,height_95%HPD={0.05992172152017773,37.02346749723379},prob=1.00000000e+00,height_median=5.10000000e-08,height_mean=5.11590783e-08,length_mean=8.72958100e-02,effectivebrlenIgrBrlens{all}_median=0.074825,rateIgrBrlens{all}_95%HPD={0.639490,1.160390},effectivebrlenIgrBrlens{all}_95%HPD={0.056631,0.095434},effectivebrlenIgrBrlens{all}_mean=0.075520,rateIgrBrlens{all}_median=0.869302,length_95%HPD={6.53142100e-02,1.09376800e-01},rateIgrBrlens{all}_mean=0.875414,length_median=8.69596700e-02],((198:832.0[&prob(percent)=100,height_95%HPD={0.05992172152017773,37.02346749723379},prob=1.00000000e+00,height_median=5.10000000e-08,height_mean=5.11437846e-08,length_mean=3.91169642e-02,effectivebrlenIgrBrlens{all}_median=0.036200,rateIgrBrlens{all}_95%HPD={0.577816,1.451088},effectivebrlenIgrBrlens{all}_mean=0.036526,rateIgrBrlens{all}_median=0.941460,effectivebrlenIgrBrlens{all}_95%HPD={0.025006,0.048467},length_95%HPD={2.44642500e-02,5.34703300e-02},rateIgrBrlens{all}_mean=0.965787,length_median=3.91802500e-02],(230:653.0[&prob=1.00000000e+00,height_median=5.10000000e-08,height_mean=5.11425624e-08,prob(percent)=100,height_95%HPD={0.05992172152017773,37.02346749723379},length_95%HPD={1.31506700e-02,3.97893800e-02},rateIgrBrlens{all}_mean=1.323365,length_median=2.62371100e-02,effectivebrlenIgrBrlens{all}_95%HPD={0.021877,0.044670},length_mean=2.64281648e-02,effectivebrlenIgrBrlens{all}_median=0.032427,rateIgrBrlens{all}_95%HPD={0.659834,2.170496},effectivebrlenIgrBrlens{all}_mean=0.032750,rateIgrBrlens{all}_median=1.242503],261:653.0[&prob=1.00000000e+00,height_median=5.10000000e-08,height_mean=5.11439691e-08,prob(percent)=100,height_95%HPD={0.05992172152017773,37.02346749723379},length_95%HPD={1.31372100e-02,3.92397400e-02},rateIgrBrlens{all}_mean=1.111830,length_median=2.61024200e-02,effectivebrlenIgrBrlens{all}_95%HPD={0.016665,0.038335},length_mean=2.62645622e-02,effectivebrlenIgrBrlens{all}_median=0.027241,rateIgrBrlens{all}_95%HPD={0.528899,1.783720},effectivebrlenIgrBrlens{all}_mean=0.027531,rateIgrBrlens{all}_median=1.047073]):179.0[&height_mean=2.62520946e-02,prob(percent)=98,height_median=2.60962036e-02,height_95%HPD={403.4728412614386,993.5804040134324},prob=9.83155930e-01,length_median=1.25524800e-02,effectivebrlenIgrBrlens{all}_95%HPD={0.005031,0.023584},length_mean=1.30726092e-02,effectivebrlenIgrBrlens{all}_median=0.014024,rateIgrBrlens{all}_95%HPD={0.315412,3.199438},effectivebrlenIgrBrlens{all}_mean=0.014286,rateIgrBrlens{all}_median=1.114102,length_95%HPD={1.81106400e-03,2.49332200e-02},rateIgrBrlens{all}_mean=1.407658]):120.0[&prob(percent)=100,height_95%HPD={568.9148696531632,1172.506021459865},prob=1.00000000e+00,height_median=3.92655314e-02,height_mean=3.92806404e-02,length_mean=5.45121267e-03,effectivebrlenIgrBrlens{all}_median=0.002402,rateIgrBrlens{all}_95%HPD={0.000001,2.185330},effectivebrlenIgrBrlens{all}_mean=0.003364,rateIgrBrlens{all}_median=0.495860,length_95%HPD={3.92053500e-05,1.38129900e-02},rateIgrBrlens{all}_mean=0.727151,effectivebrlenIgrBrlens{all}_95%HPD={0.000000,0.009923},length_median=4.38482000e-03],199:952.0[&prob(percent)=100,height_95%HPD={0.05992172152017773,37.02346749723379},prob=1.00000000e+00,height_median=5.10000000e-08,height_mean=5.11189014e-08,length_mean=4.47318019e-02,effectivebrlenIgrBrlens{all}_median=0.041654,rateIgrBrlens{all}_95%HPD={0.633755,1.401965},effectivebrlenIgrBrlens{all}_mean=0.041988,rateIgrBrlens{all}_median=0.927725,length_95%HPD={2.96442400e-02,5.95339900e-02},rateIgrBrlens{all}_mean=0.961850,length_median=4.44871100e-02,effectivebrlenIgrBrlens{all}_95%HPD={0.029726,0.055166}]):228.0[&height_95%HPD={687.2554197671435,1286.6337218432982},prob=1.00000000e+00,height_median=4.44871587e-02,height_mean=4.47318530e-02,prob(percent)=100,effectivebrlenIgrBrlens{all}_mean=0.053582,rateIgrBrlens{all}_median=1.264581,length_95%HPD={2.06613900e-02,6.58542000e-02},rateIgrBrlens{all}_mean=1.343189,length_median=4.22904500e-02,effectivebrlenIgrBrlens{all}_95%HPD={0.034980,0.073008},effectivebrlenIgrBrlens{all}_median=0.053188,length_mean=4.25640082e-02,rateIgrBrlens{all}_95%HPD={0.760241,2.227250}]):296.0[&prob=1.00000000e+00,height_median=8.69597180e-02,height_mean=8.72958612e-02,prob(percent)=100,height_95%HPD={925.615797560718,1510.0057885442427},length_95%HPD={1.23881100e-04,3.05833100e-02},rateIgrBrlens{all}_mean=0.955640,length_median=1.35384900e-02,effectivebrlenIgrBrlens{all}_95%HPD={0.000000,0.024371},length_mean=1.47183960e-02,effectivebrlenIgrBrlens{all}_median=0.011542,rateIgrBrlens{all}_95%HPD={0.000002,2.036741},effectivebrlenIgrBrlens{all}_mean=0.012091,rateIgrBrlens{all}_median=0.809843],((87:707.0[&prob=1.00000000e+00,height_median=5.10000000e-08,height_mean=5.11424082e-08,prob(percent)=100,height_95%HPD={0.05992172152017773,37.02346749723379},length_95%HPD={1.72854300e-02,5.01108800e-02},rateIgrBrlens{all}_mean=1.135877,rateIgrBrlens{all}_median=1.078492,length_median=3.28673300e-02,effectivebrlenIgrBrlens{all}_95%HPD={0.023933,0.049183},length_mean=3.33722095e-02,effectivebrlenIgrBrlens{all}_median=0.035528,rateIgrBrlens{all}_95%HPD={0.612952,1.810326},effectivebrlenIgrBrlens{all}_mean=0.035893],245:707.0[&prob=1.00000000e+00,height_median=5.10000000e-08,height_mean=5.11427126e-08,prob(percent)=100,height_95%HPD={0.05992172152017773,37.02346749723379},length_95%HPD={1.72055200e-02,5.00122100e-02},rateIgrBrlens{all}_mean=0.876527,rateIgrBrlens{all}_median=0.847070,length_median=3.28673300e-02,effectivebrlenIgrBrlens{all}_95%HPD={0.016813,0.040001},length_mean=3.33759637e-02,effectivebrlenIgrBrlens{all}_median=0.027483,rateIgrBrlens{all}_95%HPD={0.458449,1.396347},effectivebrlenIgrBrlens{all}_mean=0.027776]):344.0[&height_mean=3.33500747e-02,prob(percent)=100,height_95%HPD={458.94204566912885,1055.7253261506717},height_median=3.28526716e-02,prob=9.98177818e-01,length_mean=2.42625941e-02,effectivebrlenIgrBrlens{all}_median=0.019745,length_median=2.35575000e-02,rateIgrBrlens{all}_95%HPD={0.318047,1.739235},effectivebrlenIgrBrlens{all}_mean=0.020142,length_95%HPD={6.18969900e-03,4.36494500e-02},rateIgrBrlens{all}_mean=0.933141,rateIgrBrlens{all}_median=0.841893,effectivebrlenIgrBrlens{all}_95%HPD={0.007186,0.033573}],88:1051.0[&height_95%HPD={0.05992172152017773,37.02346749723379},height_median=5.10000000e-08,height_mean=5.11392063e-08,prob=1.00000000e+00,prob(percent)=100,rateIgrBrlens{all}_median=0.959826,rateIgrBrlens{all}_95%HPD={0.643193,1.352316},rateIgrBrlens{all}_mean=0.980477,effectivebrlenIgrBrlens{all}_median=0.054151,length_median=5.66965600e-02,effectivebrlenIgrBrlens{all}_mean=0.054638,effectivebrlenIgrBrlens{all}_95%HPD={0.038754,0.071864},length_mean=5.70485471e-02,length_95%HPD={3.65417600e-02,7.72128100e-02}],168:1051.0[&prob=1.00000000e+00,prob(percent)=100,height_95%HPD={0.05992172152017773,37.02346749723379},height_median=5.10000000e-08,height_mean=5.11421215e-08,effectivebrlenIgrBrlens{all}_95%HPD={0.037014,0.069060},rateIgrBrlens{all}_mean=0.945090,rateIgrBrlens{all}_median=0.929540,rateIgrBrlens{all}_95%HPD={0.615348,1.341599},effectivebrlenIgrBrlens{all}_mean=0.052659,length_mean=5.70783189e-02,length_median=5.68671100e-02,length_95%HPD={3.65563600e-02,7.75326500e-02},effectivebrlenIgrBrlens{all}_median=0.052231]):425.0[&prob=1.00000000e+00,height_mean=6.37381151e-02,height_median=6.31335920e-02,prob(percent)=100,height_95%HPD={774.8875526707467,1368.9635164419617},effectivebrlenIgrBrlens{all}_median=0.029294,rateIgrBrlens{all}_mean=0.829212,rateIgrBrlens{all}_median=0.771499,rateIgrBrlens{all}_95%HPD={0.390933,1.377612},length_mean=3.82761420e-02,effectivebrlenIgrBrlens{all}_mean=0.029656,length_median=3.78714300e-02,length_95%HPD={1.51702600e-02,6.12887200e-02},effectivebrlenIgrBrlens{all}_95%HPD={0.014342,0.046201}]):183.0[&prob=1.00000000e+00,prob(percent)=100,height_95%HPD={1223.2169034764484,1787.2526796000789},height_mean=1.02014257e-01,height_median=1.01569890e-01,effectivebrlenIgrBrlens{all}_mean=0.047012,rateIgrBrlens{all}_median=0.873558,effectivebrlenIgrBrlens{all}_median=0.045845,length_95%HPD={1.85924300e-02,8.97533700e-02},rateIgrBrlens{all}_mean=0.922124,rateIgrBrlens{all}_95%HPD={0.499692,1.434085},length_median=5.28083600e-02,effectivebrlenIgrBrlens{all}_95%HPD={0.021718,0.073557},length_mean=5.40639484e-02],244:1659.0[&height_95%HPD={0.05992172152017773,37.02346749723379},prob=1.00000000e+00,height_median=5.10000000e-08,height_mean=5.11473647e-08,prob(percent)=100,effectivebrlenIgrBrlens{all}_mean=0.150306,rateIgrBrlens{all}_median=0.952610,effectivebrlenIgrBrlens{all}_median=0.149351,length_95%HPD={1.15804100e-01,2.03002600e-01},rateIgrBrlens{all}_mean=0.955534,rateIgrBrlens{all}_95%HPD={0.757398,1.179679},length_median=1.58259200e-01,effectivebrlenIgrBrlens{all}_95%HPD={0.112706,0.190981},length_mean=1.58493898e-01]):3699.0[&prob=6.93629030e-01,height_median=1.60464290e-01,height_mean=1.60615556e-01,prob(percent)=69,height_95%HPD={1398.167748445376,1971.4598900992698},length_95%HPD={7.00272700e-03,7.19212500e-02},rateIgrBrlens{all}_mean=0.765238,length_median=3.87035600e-02,effectivebrlenIgrBrlens{all}_95%HPD={0.004347,0.050956},rateIgrBrlens{all}_median=0.705471,length_mean=3.89033808e-02,effectivebrlenIgrBrlens{all}_median=0.027703,rateIgrBrlens{all}_95%HPD={0.325707,1.331826},effectivebrlenIgrBrlens{all}_mean=0.027842]):268.0[&height_mean=2.00060868e-01,prob(percent)=100,height_95%HPD={3317.665572455309,8318.334593881316},prob=1.00000000e+00,height_median=1.99891465e-01,length_median=5.86272400e-03,effectivebrlenIgrBrlens{all}_95%HPD={0.000000,0.011509},rateIgrBrlens{all}_mean=0.643002,length_mean=6.97480192e-03,effectivebrlenIgrBrlens{all}_median=0.003015,rateIgrBrlens{all}_95%HPD={0.000001,1.803710},effectivebrlenIgrBrlens{all}_mean=0.004053,rateIgrBrlens{all}_median=0.465416,length_95%HPD={2.21092100e-05,1.70541100e-02}],(((102:1417.0[&height_95%HPD={0.05992172152017773,37.02346749723379},prob=1.00000000e+00,height_median=5.10000000e-08,height_mean=5.12056659e-08,prob(percent)=100,effectivebrlenIgrBrlens{all}_mean=0.193748,rateIgrBrlens{all}_median=1.208626,length_95%HPD={1.28008200e-01,1.97756000e-01},rateIgrBrlens{all}_mean=1.215281,length_median=1.59447000e-01,effectivebrlenIgrBrlens{all}_95%HPD={0.153350,0.238458},effectivebrlenIgrBrlens{all}_median=0.192191,length_mean=1.60409155e-01,rateIgrBrlens{all}_95%HPD={0.981083,1.510781}],(((104:640.0[&height_mean=5.10426333e-08,prob(percent)=100,height_95%HPD={0.05992172152017773,37.02346749723379},height_median=5.10000000e-08,prob=1.00000000e+00,length_median=2.47777200e-02,effectivebrlenIgrBrlens{all}_95%HPD={0.011585,0.030696},rateIgrBrlens{all}_mean=0.897090,length_mean=2.52303199e-02,effectivebrlenIgrBrlens{all}_median=0.020758,rateIgrBrlens{all}_95%HPD={0.390858,1.487854},effectivebrlenIgrBrlens{all}_mean=0.021102,rateIgrBrlens{all}_median=0.848881,length_95%HPD={1.18106500e-02,3.99255900e-02}],189:640.0[&height_mean=5.10425889e-08,prob(percent)=100,height_95%HPD={0.05992172152017773,37.02346749723379},prob=1.00000000e+00,height_median=5.10000000e-08,length_median=2.47777200e-02,effectivebrlenIgrBrlens{all}_95%HPD={0.009314,0.027393},rateIgrBrlens{all}_mean=0.776692,length_mean=2.52303555e-02,effectivebrlenIgrBrlens{all}_median=0.017896,rateIgrBrlens{all}_95%HPD={0.303757,1.316730},effectivebrlenIgrBrlens{all}_mean=0.018225,rateIgrBrlens{all}_median=0.721344,length_95%HPD={1.18106500e-02,3.99260600e-02}]):300.0[&prob(percent)=100,height_95%HPD={391.84113637022494,979.6682411547098},prob=9.99844448e-01,height_median=2.47770150e-02,height_mean=2.52281157e-02,length_mean=3.67911649e-02,effectivebrlenIgrBrlens{all}_median=0.023710,rateIgrBrlens{all}_95%HPD={0.321620,1.144548},effectivebrlenIgrBrlens{all}_95%HPD={0.009031,0.038363},effectivebrlenIgrBrlens{all}_mean=0.024133,rateIgrBrlens{all}_median=0.649020,length_95%HPD={1.40994600e-02,5.88929500e-02},rateIgrBrlens{all}_mean=0.692546,length_median=3.63114500e-02],185:940.0[&prob(percent)=100,height_95%HPD={0.05992172152017773,37.02346749723379},prob=1.00000000e+00,height_median=5.10000000e-08,height_mean=5.10433222e-08,length_mean=6.20149850e-02,effectivebrlenIgrBrlens{all}_median=0.104497,rateIgrBrlens{all}_95%HPD={1.151954,2.389292},effectivebrlenIgrBrlens{all}_mean=0.105257,effectivebrlenIgrBrlens{all}_95%HPD={0.081628,0.129312},rateIgrBrlens{all}_median=1.705331,length_95%HPD={4.15122600e-02,8.37902800e-02},rateIgrBrlens{all}_mean=1.743896,length_median=6.14416400e-02]):164.0[&height_95%HPD={669.7668940551014,1270.4515920678627},prob=1.00000000e+00,height_median=6.14416840e-02,height_mean=6.20166254e-02,prob(percent)=100,effectivebrlenIgrBrlens{all}_mean=0.011739,rateIgrBrlens{all}_median=0.871454,effectivebrlenIgrBrlens{all}_median=0.011180,length_95%HPD={5.31158000e-04,2.81088100e-02},rateIgrBrlens{all}_mean=1.117405,rateIgrBrlens{all}_95%HPD={0.012465,2.593908},length_median=1.18780100e-02,effectivebrlenIgrBrlens{all}_95%HPD={0.000001,0.023322},length_mean=1.30659362e-02],188:1104.0[&height_95%HPD={0.05992172152017773,37.02346749723379},prob=1.00000000e+00,height_median=5.10000000e-08,height_mean=5.10623357e-08,prob(percent)=100,effectivebrlenIgrBrlens{all}_mean=0.049094,rateIgrBrlens{all}_median=0.656535,effectivebrlenIgrBrlens{all}_median=0.048750,length_95%HPD={5.32947200e-02,9.74454000e-02},rateIgrBrlens{all}_mean=0.663122,rateIgrBrlens{all}_95%HPD={0.417261,0.897316},length_median=7.44459500e-02,effectivebrlenIgrBrlens{all}_95%HPD={0.032423,0.066056},length_mean=7.50825105e-02]):313.0[&prob=1.00000000e+00,height_median=7.44460049e-02,height_mean=7.50825616e-02,prob(percent)=100,height_95%HPD={828.5390338669818,1419.553147857119},length_95%HPD={5.00574700e-02,1.25841400e-01},rateIgrBrlens{all}_mean=0.791785,length_median=8.42235100e-02,effectivebrlenIgrBrlens{all}_95%HPD={0.038323,0.097129},rateIgrBrlens{all}_median=0.780582,length_mean=8.53266450e-02,effectivebrlenIgrBrlens{all}_median=0.065692,rateIgrBrlens{all}_95%HPD={0.508814,1.074539},effectivebrlenIgrBrlens{all}_mean=0.066364]):172.0[&height_mean=1.60409207e-01,prob(percent)=100,height_95%HPD={1159.6084419457818,1726.5074861253338},prob=1.00000000e+00,height_median=1.59447097e-01,length_median=1.03147700e-02,effectivebrlenIgrBrlens{all}_95%HPD={0.000000,0.026579},length_mean=1.32381381e-02,effectivebrlenIgrBrlens{all}_median=0.006750,rateIgrBrlens{all}_mean=0.720050,rateIgrBrlens{all}_95%HPD={0.000001,1.741462},effectivebrlenIgrBrlens{all}_mean=0.009164,rateIgrBrlens{all}_median=0.608150,length_95%HPD={7.15316300e-05,3.50776200e-02}],103:1589.0[&height_mean=5.11734455e-08,prob(percent)=100,height_95%HPD={0.05992172152017773,37.02346749723379},prob=1.00000000e+00,height_median=5.10000000e-08,length_median=1.74124700e-01,effectivebrlenIgrBrlens{all}_95%HPD={0.130440,0.210112},length_mean=1.75516014e-01,effectivebrlenIgrBrlens{all}_median=0.169090,rateIgrBrlens{all}_95%HPD={0.778163,1.179411},rateIgrBrlens{all}_mean=0.974969,effectivebrlenIgrBrlens{all}_mean=0.170296,rateIgrBrlens{all}_median=0.974893,length_95%HPD={1.39945000e-01,2.16162300e-01}]):154.0[&prob(percent)=53,height_95%HPD={1346.5734338449522,1914.8339473096994},prob=5.32521500e-01,height_median=1.68707107e-01,height_mean=1.70017042e-01,length_mean=2.03943358e-02,effectivebrlenIgrBrlens{all}_median=0.013124,rateIgrBrlens{all}_95%HPD={0.000092,1.650337},effectivebrlenIgrBrlens{all}_95%HPD={0.000000,0.037673},effectivebrlenIgrBrlens{all}_mean=0.015333,rateIgrBrlens{all}_median=0.704626,length_95%HPD={1.14996300e-04,4.78833800e-02},rateIgrBrlens{all}_mean=0.802368,length_median=1.76752000e-02],187:1743.0[&height_mean=5.13385027e-08,height_median=5.10000000e-08,prob=1.00000000e+00,height_95%HPD={0.05992172152017773,37.02346749723379},prob(percent)=100,length_mean=1.82801385e-01,effectivebrlenIgrBrlens{all}_median=0.178846,rateIgrBrlens{all}_95%HPD={0.789920,1.208933},effectivebrlenIgrBrlens{all}_mean=0.179988,length_95%HPD={1.42486700e-01,2.25162800e-01},rateIgrBrlens{all}_mean=0.990186,effectivebrlenIgrBrlens{all}_95%HPD={0.138338,0.223177},rateIgrBrlens{all}_median=0.982735,length_median=1.81408600e-01]):3883.0[&prob=8.26603853e-01,prob(percent)=83,height_mean=1.83934895e-01,height_median=1.83756453e-01,height_95%HPD={1474.122056594652,2061.208720982334},length_mean=2.51756354e-02,length_95%HPD={4.40440700e-04,4.83868500e-02},rateIgrBrlens{all}_mean=0.868721,effectivebrlenIgrBrlens{all}_mean=0.019549,length_median=2.42046700e-02,rateIgrBrlens{all}_95%HPD={0.176942,1.781706},rateIgrBrlens{all}_median=0.761326,effectivebrlenIgrBrlens{all}_median=0.018989,effectivebrlenIgrBrlens{all}_95%HPD={0.000000,0.036726}])[&prob(percent)=100,height_median=2.12822448e-01,prob=1.00000000e+00,height_95%HPD={3398.9802409347762,8871.828905268465},height_mean=2.13782654e-01,effectivebrlenIgrBrlens{all}_median=1.000000,rateIgrBrlens{all}_median=inf,rateIgrBrlens{all}_95%HPD={inf,inf},length_median=0.00000000e+00,effectivebrlenIgrBrlens{all}_95%HPD={1.000000,1.000000},length_mean=0.00000000e+00,length_95%HPD={0.00000000e+00,0.00000000e+00},rateIgrBrlens{all}_mean=-nan,effectivebrlenIgrBrlens{all}_mean=1.000000];
END;
