# Supplementary material for: A test of Generalized Bayesian dating: A new linguistic dating method
Source: PLoS One. 2020 Aug 12;15(8):e0236522. doi: 10.1371/journal.pone.0236522 (PMC7423060; doi:10.1371/journal.pone.0236522)
Supplement: S2 File — Python code for extracting median tree lengths for each constraint, generation of consensus trees, RevBayes code for performing Gamma regression and linear regression, and Python code for predicting ages. Age annotated consensus tree files for all the families. (ZIP) [file pone.0236522.s002.zip › S2 Supporting Information/Consensus_Trees_Ages/Tucanoan.dendropy.con.tre]

#NEXUS

BEGIN TAXA;
    DIMENSIONS NTAX=30;
    TAXLABELS
        BARA
        BARASANO
        CARAPANA
        CUBEO
        'CUBEO_2'
        DESANO
        'DESANO_2'
        GUANANO
        KOREGUAJE
        KOREGUAYE
        MACUNA
        OREJON
        'OREJON_2'
        PIRATAPUYO
        'PIRATAPUYO_2'
        SECOYA
        'SECOYA_2'
        SIONA
        SIRIANO
        TANIMUCA
        'TANIMUCA_RETUARA'
        TATUYO
        TUCANO
        'TUCANO_2'
        TUYUCA
        'TUYUCA_2'
        WAIMAHA
        'WAIMAHA_2'
        WANANO
        YURUTI
  ;
END;

BEGIN TREES;
        Translate
             1 BARA,
             2 BARASANO,
             3 CARAPANA,
             4 CUBEO,
             5 'CUBEO_2',
             6 DESANO,
             7 'DESANO_2',
             8 GUANANO,
             9 KOREGUAJE,
             10 KOREGUAYE,
             11 MACUNA,
             12 OREJON,
             13 'OREJON_2',
             14 PIRATAPUYO,
             15 'PIRATAPUYO_2',
             16 SECOYA,
             17 'SECOYA_2',
             18 SIONA,
             19 SIRIANO,
             20 TANIMUCA,
             21 'TANIMUCA_RETUARA',
             22 TATUYO,
             23 TUCANO,
             24 'TUCANO_2',
             25 TUYUCA,
             26 'TUYUCA_2',
             27 WAIMAHA,
             28 'WAIMAHA_2',
             29 WANANO,
             30 YURUTI
             ;
    TREE 1 = [&R] ((((((((1:754.0[&prob(percent)=100,height_95%HPD={0.03220550441231669,35.17515481540731},prob=1.00000000e+00,height_median=4.10000000e-08,height_mean=4.45770897e-08,length_mean=4.40766985e-02,effectivebrlenIgrBrlens{all}_median=0.008641,effectivebrlenIgrBrlens{all}_95%HPD={0.000000,0.022841},rateIgrBrlens{all}_95%HPD={0.000001,0.763688},effectivebrlenIgrBrlens{all}_mean=0.009712,rateIgrBrlens{all}_median=0.200166,length_95%HPD={3.97922300e-03,8.68259700e-02},rateIgrBrlens{all}_mean=0.272362,length_median=4.11900800e-02],28:754.0[&prob(percent)=100,height_95%HPD={0.03220550441231669,35.17515481540731},prob=1.00000000e+00,height_median=4.10000000e-08,height_mean=4.46982602e-08,length_mean=4.09512111e-02,effectivebrlenIgrBrlens{all}_median=0.069931,rateIgrBrlens{all}_95%HPD={0.504953,7.095256},effectivebrlenIgrBrlens{all}_95%HPD={0.040219,0.107981},effectivebrlenIgrBrlens{all}_mean=0.071900,rateIgrBrlens{all}_median=1.861889,length_95%HPD={3.56150200e-03,8.26781900e-02},rateIgrBrlens{all}_mean=2.624347,length_median=3.74870300e-02]):238.0[&height_95%HPD={501.2341490322871,1102.8439199337015},prob=7.00173310e-01,height_median=3.60927900e-02,height_mean=3.95910973e-02,prob(percent)=70,effectivebrlenIgrBrlens{all}_median=0.024184,effectivebrlenIgrBrlens{all}_mean=0.023436,rateIgrBrlens{all}_median=0.482199,rateIgrBrlens{all}_95%HPD={0.000001,1.839093},length_95%HPD={7.60461500e-04,1.02292700e-01},rateIgrBrlens{all}_mean=0.688293,length_median=4.28998800e-02,effectivebrlenIgrBrlens{all}_95%HPD={0.000000,0.045007},length_mean=4.69626708e-02],27:992.0[&height_95%HPD={0.03220550441231669,35.17515481540731},prob=1.00000000e+00,height_median=4.10000000e-08,height_mean=4.48108666e-08,prob(percent)=100,effectivebrlenIgrBrlens{all}_mean=0.025999,rateIgrBrlens{all}_median=0.481501,effectivebrlenIgrBrlens{all}_median=0.024837,length_95%HPD={8.38131500e-03,1.07571100e-01},rateIgrBrlens{all}_mean=0.603475,rateIgrBrlens{all}_95%HPD={0.073488,1.505149},length_median=5.04866000e-02,effectivebrlenIgrBrlens{all}_95%HPD={0.004799,0.049159},length_mean=5.47156315e-02]):220.0[&prob=5.89521397e-01,height_median=5.96393100e-02,height_mean=6.28291593e-02,prob(percent)=59,height_95%HPD={715.3394142074653,1312.2719156322291},length_95%HPD={3.48810000e-03,9.12680500e-02},rateIgrBrlens{all}_mean=0.691890,length_median=4.35761500e-02,effectivebrlenIgrBrlens{all}_95%HPD={0.000000,0.044714},rateIgrBrlens{all}_median=0.517368,length_mean=4.59944357e-02,effectivebrlenIgrBrlens{all}_median=0.024431,rateIgrBrlens{all}_95%HPD={0.000002,1.796464},effectivebrlenIgrBrlens{all}_mean=0.024198],22:1212.0[&prob=1.00000000e+00,height_median=4.00000001e-08,height_mean=4.47385962e-08,prob(percent)=100,height_95%HPD={0.03169446594839486,34.97423766340815},length_95%HPD={1.69868000e-02,1.53390900e-01},rateIgrBrlens{all}_mean=1.425260,length_median=8.86332300e-02,effectivebrlenIgrBrlens{all}_95%HPD={0.058533,0.136629},rateIgrBrlens{all}_median=1.119328,length_mean=8.79058262e-02,effectivebrlenIgrBrlens{all}_median=0.096399,rateIgrBrlens{all}_95%HPD={0.441215,3.179733},effectivebrlenIgrBrlens{all}_mean=0.098297]):225.0[&height_mean=1.06038994e-01,prob(percent)=100,height_95%HPD={955.9200653606605,1537.5793512373173},prob=1.00000000e+00,height_median=1.03890295e-01,length_median=1.75029000e-02,effectivebrlenIgrBrlens{all}_95%HPD={0.000000,0.008170},rateIgrBrlens{all}_mean=0.106693,length_mean=2.19548723e-02,effectivebrlenIgrBrlens{all}_median=0.000532,rateIgrBrlens{all}_95%HPD={0.000001,0.419890},effectivebrlenIgrBrlens{all}_mean=0.001893,rateIgrBrlens{all}_median=0.028347,length_95%HPD={3.89457400e-05,5.64334500e-02}],(23:840.0[&height_95%HPD={0.0316944658970675,34.9742376431245},prob=1.00000000e+00,height_median=4.00000000e-08,height_mean=4.42607986e-08,prob(percent)=100,effectivebrlenIgrBrlens{all}_mean=0.020152,rateIgrBrlens{all}_median=0.347119,length_95%HPD={3.93950100e-03,1.09845600e-01},rateIgrBrlens{all}_mean=0.450549,effectivebrlenIgrBrlens{all}_median=0.019091,length_median=5.34415000e-02,effectivebrlenIgrBrlens{all}_95%HPD={0.000000,0.041940},rateIgrBrlens{all}_95%HPD={0.000001,1.082428},length_mean=5.61453883e-02],24:840.0[&height_95%HPD={0.0316944658970675,34.9742376431245},prob=1.00000000e+00,height_median=4.00000000e-08,height_mean=4.42607986e-08,prob(percent)=100,effectivebrlenIgrBrlens{all}_mean=0.104838,rateIgrBrlens{all}_median=1.946880,length_95%HPD={3.93950100e-03,1.09845600e-01},rateIgrBrlens{all}_mean=2.860629,effectivebrlenIgrBrlens{all}_median=0.102985,length_median=5.34415000e-02,effectivebrlenIgrBrlens{all}_95%HPD={0.064497,0.150385},rateIgrBrlens{all}_95%HPD={0.567301,7.218012},length_mean=5.61453883e-02]):597.0[&prob=1.00000000e+00,height_median=5.34415240e-02,height_mean=5.61454326e-02,prob(percent)=100,height_95%HPD={578.3758498201724,1181.4222890509213},length_95%HPD={1.36404400e-02,1.37908000e-01},rateIgrBrlens{all}_mean=0.841959,length_median=6.79505500e-02,effectivebrlenIgrBrlens{all}_95%HPD={0.018974,0.077584},length_mean=7.18484338e-02,effectivebrlenIgrBrlens{all}_median=0.045874,rateIgrBrlens{all}_median=0.657138,rateIgrBrlens{all}_95%HPD={0.153845,1.850792},effectivebrlenIgrBrlens{all}_mean=0.046956]):437.0[&height_median=1.25490383e-01,height_mean=1.27993866e-01,prob(percent)=100,height_95%HPD={1184.7309061212568,1751.0460148776972},prob=1.00000000e+00,length_median=1.50455000e-02,effectivebrlenIgrBrlens{all}_95%HPD={0.000000,0.003873},length_mean=1.95359857e-02,effectivebrlenIgrBrlens{all}_median=0.000192,rateIgrBrlens{all}_95%HPD={0.000001,0.216595},rateIgrBrlens{all}_mean=0.051637,effectivebrlenIgrBrlens{all}_mean=0.000851,rateIgrBrlens{all}_median=0.012288,length_95%HPD={1.00517300e-04,5.19671100e-02}],((3:1170.0[&prob=1.00000000e+00,height_median=4.00000000e-08,height_mean=4.42546460e-08,prob(percent)=100,height_95%HPD={0.0316944658970675,34.9742376431245},length_95%HPD={4.85635700e-02,1.57121300e-01},rateIgrBrlens{all}_mean=0.887356,length_median=9.70638900e-02,effectivebrlenIgrBrlens{all}_95%HPD={0.049933,0.114193},length_mean=9.91676870e-02,effectivebrlenIgrBrlens{all}_median=0.079840,rateIgrBrlens{all}_95%HPD={0.341466,1.499942},effectivebrlenIgrBrlens{all}_mean=0.081336,rateIgrBrlens{all}_median=0.824054],((25:723.0[&prob=1.00000000e+00,height_median=4.10000000e-08,height_mean=4.45311558e-08,prob(percent)=100,height_95%HPD={0.03220550441231669,35.17515481540731},length_95%HPD={5.59455100e-03,7.50112100e-02},rateIgrBrlens{all}_mean=0.269870,rateIgrBrlens{all}_median=0.200182,length_median=3.25443800e-02,effectivebrlenIgrBrlens{all}_95%HPD={0.000000,0.017481},length_mean=3.58174034e-02,effectivebrlenIgrBrlens{all}_median=0.006860,rateIgrBrlens{all}_95%HPD={0.000001,0.718693},effectivebrlenIgrBrlens{all}_mean=0.007639],30:723.0[&prob=1.00000000e+00,height_median=4.00000001e-08,height_mean=4.44044127e-08,prob(percent)=100,height_95%HPD={0.03169446594839486,34.97423766340815},length_95%HPD={6.05370100e-03,8.62921100e-02},rateIgrBrlens{all}_mean=1.124906,rateIgrBrlens{all}_median=0.862452,length_median=3.73450900e-02,effectivebrlenIgrBrlens{all}_95%HPD={0.017147,0.053461},length_mean=4.15327812e-02,effectivebrlenIgrBrlens{all}_median=0.032432,rateIgrBrlens{all}_95%HPD={0.192079,2.754325},effectivebrlenIgrBrlens{all}_mean=0.033444]):210.0[&height_mean=3.44137458e-02,prob(percent)=62,height_95%HPD={472.3854714616217,1070.8202893997523},height_median=3.15709090e-02,prob=6.22050393e-01,length_median=2.50529700e-02,effectivebrlenIgrBrlens{all}_95%HPD={0.000000,0.014400},rateIgrBrlens{all}_mean=0.289434,length_mean=2.90243183e-02,effectivebrlenIgrBrlens{all}_median=0.004483,rateIgrBrlens{all}_95%HPD={0.000001,0.849548},effectivebrlenIgrBrlens{all}_mean=0.005409,rateIgrBrlens{all}_median=0.155605,length_95%HPD={2.29245700e-04,6.52517100e-02}],26:933.0[&height_mean=4.44654046e-08,prob(percent)=100,height_95%HPD={0.03169446594839486,34.97423766340815},prob=1.00000000e+00,height_median=4.00000001e-08,length_median=4.93878400e-02,effectivebrlenIgrBrlens{all}_95%HPD={0.008442,0.039612},length_mean=5.22290983e-02,effectivebrlenIgrBrlens{all}_median=0.021721,rateIgrBrlens{all}_mean=0.630992,rateIgrBrlens{all}_95%HPD={0.091026,1.623813},effectivebrlenIgrBrlens{all}_mean=0.022788,rateIgrBrlens{all}_median=0.446102,length_95%HPD={5.64209900e-03,1.01803600e-01}]):237.0[&prob(percent)=100,height_95%HPD={659.3339184487226,1259.9967083966314},prob=1.00000000e+00,height_median=5.87871070e-02,height_mean=6.12303080e-02,length_mean=3.79374232e-02,effectivebrlenIgrBrlens{all}_median=0.004326,rateIgrBrlens{all}_95%HPD={0.000001,0.599276},effectivebrlenIgrBrlens{all}_95%HPD={0.000000,0.018797},effectivebrlenIgrBrlens{all}_mean=0.006151,rateIgrBrlens{all}_median=0.119248,length_95%HPD={1.38043500e-03,8.35272300e-02},rateIgrBrlens{all}_mean=0.188995,length_median=3.38152500e-02]):305.0[&height_95%HPD={913.8494516876885,1499.4346701410666},prob=1.00000000e+00,height_median=9.70639200e-02,height_mean=9.91677313e-02,prob(percent)=100,effectivebrlenIgrBrlens{all}_median=0.000640,effectivebrlenIgrBrlens{all}_mean=0.001812,rateIgrBrlens{all}_median=0.027543,rateIgrBrlens{all}_95%HPD={0.000001,0.293782},length_95%HPD={4.63705300e-04,6.94321200e-02},rateIgrBrlens{all}_mean=0.078163,length_median=2.23522600e-02,effectivebrlenIgrBrlens{all}_95%HPD={0.000000,0.007342},length_mean=2.75092455e-02],((8:688.0[&prob=1.00000000e+00,height_95%HPD={0.03169446594839486,34.97423766340815},prob(percent)=100,height_median=4.00000001e-08,height_mean=4.44057552e-08,effectivebrlenIgrBrlens{all}_95%HPD={0.005590,0.063606},rateIgrBrlens{all}_mean=1.353381,rateIgrBrlens{all}_median=1.032439,effectivebrlenIgrBrlens{all}_median=0.032141,length_median=3.02966200e-02,length_95%HPD={3.84860800e-03,6.53235200e-02},effectivebrlenIgrBrlens{all}_mean=0.033284,rateIgrBrlens{all}_95%HPD={0.000001,3.430447},length_mean=3.31457772e-02],29:688.0[&height_median=4.00000001e-08,height_mean=4.44057552e-08,prob(percent)=100,prob=1.00000000e+00,height_95%HPD={0.03169446594839486,34.97423766340815},length_mean=3.31457772e-02,effectivebrlenIgrBrlens{all}_mean=0.036221,length_95%HPD={3.84860800e-03,6.53235200e-02},length_median=3.02966200e-02,rateIgrBrlens{all}_95%HPD={0.103415,3.992502},effectivebrlenIgrBrlens{all}_median=0.034797,effectivebrlenIgrBrlens{all}_95%HPD={0.010182,0.063523},rateIgrBrlens{all}_median=1.147638,rateIgrBrlens{all}_mean=1.581710]):327.0[&height_95%HPD={442.27421421294383,1036.4152969915456},height_mean=3.31458216e-02,height_median=3.02966700e-02,prob(percent)=100,prob=1.00000000e+00,length_95%HPD={1.48512800e-03,7.27685200e-02},effectivebrlenIgrBrlens{all}_mean=0.061583,effectivebrlenIgrBrlens{all}_median=0.060066,rateIgrBrlens{all}_median=1.971088,length_mean=3.48583814e-02,effectivebrlenIgrBrlens{all}_95%HPD={0.032369,0.095174},rateIgrBrlens{all}_95%HPD={0.438069,7.411002},rateIgrBrlens{all}_mean=2.766486,length_median=3.09445800e-02],(14:648.0[&height_95%HPD={0.03169446594839486,34.97423766340815},height_median=4.00000001e-08,prob(percent)=100,prob=1.00000000e+00,height_mean=4.44221264e-08,effectivebrlenIgrBrlens{all}_mean=0.004802,effectivebrlenIgrBrlens{all}_median=0.002892,effectivebrlenIgrBrlens{all}_95%HPD={0.000000,0.015832},rateIgrBrlens{all}_mean=0.181965,length_median=2.58161800e-02,length_mean=2.99119793e-02,rateIgrBrlens{all}_median=0.100576,rateIgrBrlens{all}_95%HPD={0.000001,0.598282},length_95%HPD={2.43773400e-03,6.71988100e-02}],15:648.0[&height_mean=4.44344287e-08,prob(percent)=100,height_median=4.00000001e-08,height_95%HPD={0.03169446594839486,34.97423766340815},prob=1.00000000e+00,length_median=2.54692300e-02,effectivebrlenIgrBrlens{all}_95%HPD={0.002583,0.029362},length_mean=2.93133467e-02,effectivebrlenIgrBrlens{all}_median=0.013823,rateIgrBrlens{all}_median=0.538566,effectivebrlenIgrBrlens{all}_mean=0.014664,rateIgrBrlens{all}_95%HPD={0.000001,2.185567},length_95%HPD={2.46576100e-03,6.52384200e-02},rateIgrBrlens{all}_mean=0.796326]):367.0[&height_95%HPD={399.3248479400922,988.2442062482254},prob(percent)=91,height_mean=2.71461636e-02,prob=9.05745901e-01,height_median=2.38112540e-02,effectivebrlenIgrBrlens{all}_mean=0.015082,rateIgrBrlens{all}_median=0.311395,length_mean=4.32816056e-02,effectivebrlenIgrBrlens{all}_median=0.013537,rateIgrBrlens{all}_95%HPD={0.000001,1.115500},rateIgrBrlens{all}_mean=0.412892,length_median=4.09822300e-02,effectivebrlenIgrBrlens{all}_95%HPD={0.000000,0.036033},length_95%HPD={3.03688700e-03,8.56213500e-02}]):460.0[&prob=1.00000000e+00,height_median=6.70701320e-02,height_95%HPD={748.1617227209806,1344.1464337571965},prob(percent)=100,height_mean=6.96254855e-02,length_95%HPD={9.62208200e-03,1.07333100e-01},rateIgrBrlens{all}_mean=1.491199,effectivebrlenIgrBrlens{all}_mean=0.066339,rateIgrBrlens{all}_median=1.209854,length_mean=5.70514913e-02,effectivebrlenIgrBrlens{all}_median=0.064766,rateIgrBrlens{all}_95%HPD={0.339125,3.375298},effectivebrlenIgrBrlens{all}_95%HPD={0.033550,0.100580},length_median=5.38122400e-02]):399.0[&height_mean=1.26676977e-01,prob=1.00000000e+00,height_median=1.23454780e-01,height_95%HPD={1221.1730852394787,1785.5167940223564},prob(percent)=100,length_median=1.63711500e-02,effectivebrlenIgrBrlens{all}_median=0.000260,effectivebrlenIgrBrlens{all}_95%HPD={0.000000,0.004563},rateIgrBrlens{all}_median=0.015339,length_95%HPD={1.48168600e-04,5.41844400e-02},effectivebrlenIgrBrlens{all}_mean=0.000995,rateIgrBrlens{all}_95%HPD={0.000001,0.249135},length_mean=2.08528752e-02,rateIgrBrlens{all}_mean=0.065879]):388.0[&prob(percent)=100,prob=1.00000000e+00,height_median=1.44070160e-01,height_95%HPD={1593.112998224929,2217.2087768520246},height_mean=1.47529852e-01,length_median=5.08031700e-02,effectivebrlenIgrBrlens{all}_95%HPD={0.000000,0.033039},rateIgrBrlens{all}_mean=0.268694,rateIgrBrlens{all}_95%HPD={0.000001,0.752639},length_mean=5.61941109e-02,effectivebrlenIgrBrlens{all}_mean=0.012186,rateIgrBrlens{all}_median=0.175361,length_95%HPD={9.31706200e-04,1.20471000e-01},effectivebrlenIgrBrlens{all}_median=0.009924],((2:949.0[&height_95%HPD={0.0316944658970675,34.9742376431245},prob(percent)=100,prob=1.00000000e+00,height_median=4.00000000e-08,height_mean=4.49390121e-08,effectivebrlenIgrBrlens{all}_median=0.055758,rateIgrBrlens{all}_median=0.733124,length_mean=7.94817404e-02,length_median=7.57294400e-02,rateIgrBrlens{all}_95%HPD={0.184614,1.945835},effectivebrlenIgrBrlens{all}_mean=0.057235,rateIgrBrlens{all}_mean=0.899630,length_95%HPD={1.52852500e-02,1.42537400e-01},effectivebrlenIgrBrlens{all}_95%HPD={0.028691,0.088191}],11:949.0[&height_mean=4.49443448e-08,prob(percent)=100,prob=1.00000000e+00,height_95%HPD={0.0316944658970675,34.9742376431245},height_median=4.00000000e-08,length_mean=7.94839537e-02,effectivebrlenIgrBrlens{all}_median=0.051330,rateIgrBrlens{all}_95%HPD={0.162378,1.760507},effectivebrlenIgrBrlens{all}_mean=0.052584,rateIgrBrlens{all}_median=0.676893,length_95%HPD={1.52852500e-02,1.42537400e-01},rateIgrBrlens{all}_mean=0.827883,length_median=7.57294400e-02,effectivebrlenIgrBrlens{all}_95%HPD={0.025843,0.083281}]):664.0[&prob=9.99866684e-01,prob(percent)=100,height_mean=7.94788953e-02,height_95%HPD={679.5991245120873,1279.7431038719185},height_median=7.57294400e-02,rateIgrBrlens{all}_median=0.446009,rateIgrBrlens{all}_95%HPD={0.133766,1.153409},length_mean=1.07853778e-01,effectivebrlenIgrBrlens{all}_median=0.047435,length_95%HPD={2.73094200e-02,1.89615000e-01},rateIgrBrlens{all}_mean=0.535557,effectivebrlenIgrBrlens{all}_95%HPD={0.017417,0.080325},length_median=1.04849000e-01,effectivebrlenIgrBrlens{all}_mean=0.048834],((4:705.0[&prob(percent)=100,height_95%HPD={0.03169446594839486,34.97423766340815},prob=1.00000000e+00,height_median=4.00000001e-08,height_mean=4.52719957e-08,length_mean=3.77014775e-02,effectivebrlenIgrBrlens{all}_median=0.003603,rateIgrBrlens{all}_95%HPD={0.000001,0.681982},effectivebrlenIgrBrlens{all}_95%HPD={0.000000,0.025607},effectivebrlenIgrBrlens{all}_mean=0.007006,rateIgrBrlens{all}_median=0.104122,length_95%HPD={1.52455800e-03,8.35444000e-02},rateIgrBrlens{all}_mean=0.197984,length_median=3.25856500e-02],5:705.0[&height_mean=4.52719957e-08,prob(percent)=100,height_95%HPD={0.03169446594839486,34.97423766340815},prob=1.00000000e+00,height_median=4.00000001e-08,length_median=3.25856500e-02,effectivebrlenIgrBrlens{all}_95%HPD={0.113320,0.245426},rateIgrBrlens{all}_mean=7.817654,length_mean=3.77014775e-02,effectivebrlenIgrBrlens{all}_median=0.172619,rateIgrBrlens{all}_95%HPD={1.103603,22.477571},effectivebrlenIgrBrlens{all}_mean=0.176603,rateIgrBrlens{all}_median=5.471336,length_95%HPD={1.52455800e-03,8.35444000e-02}]):645.0[&prob(percent)=100,height_95%HPD={457.00772778862324,1053.858195726654},prob=1.00000000e+00,height_median=3.25856500e-02,height_mean=3.77015228e-02,length_mean=1.25576683e-01,effectivebrlenIgrBrlens{all}_median=0.329883,rateIgrBrlens{all}_95%HPD={1.248090,5.845784},effectivebrlenIgrBrlens{all}_95%HPD={0.213046,0.474207},effectivebrlenIgrBrlens{all}_mean=0.336152,rateIgrBrlens{all}_median=2.688268,length_95%HPD={4.78345900e-02,2.08677400e-01},rateIgrBrlens{all}_mean=3.015638,length_median=1.23100700e-01],((6:686.0[&height_mean=4.44304546e-08,height_median=4.00000000e-08,prob(percent)=100,height_95%HPD={0.0316944658970675,34.9742376431245},prob=1.00000000e+00,length_median=2.30633900e-02,effectivebrlenIgrBrlens{all}_95%HPD={0.000000,0.013491},length_mean=2.64753149e-02,effectivebrlenIgrBrlens{all}_median=0.001661,rateIgrBrlens{all}_95%HPD={0.000001,0.550525},rateIgrBrlens{all}_mean=0.149024,effectivebrlenIgrBrlens{all}_mean=0.003539,rateIgrBrlens{all}_median=0.068262,length_95%HPD={1.82582800e-03,5.86986800e-02}],7:686.0[&prob=1.00000000e+00,height_median=4.00000000e-08,height_mean=4.45429596e-08,prob(percent)=100,height_95%HPD={0.0316944658970675,34.9742376431245},length_95%HPD={2.08466900e-03,9.34304800e-02},rateIgrBrlens{all}_mean=3.743394,length_median=3.71859000e-02,effectivebrlenIgrBrlens{all}_95%HPD={0.037846,0.129526},length_mean=4.19837896e-02,effectivebrlenIgrBrlens{all}_median=0.083157,rateIgrBrlens{all}_median=2.186647,rateIgrBrlens{all}_95%HPD={0.295793,11.605381},effectivebrlenIgrBrlens{all}_mean=0.084033]):199.0[&height_median=2.23516600e-02,height_mean=2.56349683e-02,prob(percent)=50,height_95%HPD={440.86654504098203,1034.8742813369356},prob=5.03666178e-01,length_median=2.67124100e-02,effectivebrlenIgrBrlens{all}_95%HPD={0.000000,0.050650},length_mean=3.06661362e-02,effectivebrlenIgrBrlens{all}_median=0.020887,rateIgrBrlens{all}_95%HPD={0.000002,3.653010},rateIgrBrlens{all}_mean=1.119271,effectivebrlenIgrBrlens{all}_mean=0.022347,rateIgrBrlens{all}_median=0.679529,length_95%HPD={1.58129100e-03,7.01496900e-02}],19:885.0[&height_mean=4.44495587e-08,height_median=4.00000000e-08,prob(percent)=100,height_95%HPD={0.0316944658970675,34.9742376431245},prob=1.00000000e+00,length_median=3.71646400e-02,effectivebrlenIgrBrlens{all}_95%HPD={0.010850,0.079455},length_mean=4.15941596e-02,effectivebrlenIgrBrlens{all}_median=0.046662,rateIgrBrlens{all}_95%HPD={0.004367,6.016261},effectivebrlenIgrBrlens{all}_mean=0.046232,rateIgrBrlens{all}_median=1.209544,rateIgrBrlens{all}_mean=2.010737,length_95%HPD={3.38743100e-03,9.12960400e-02}]):465.0[&prob(percent)=100,height_95%HPD={617.5016760193646,1218.9608781182123},prob=1.00000000e+00,height_median=5.40870300e-02,height_mean=5.77559807e-02,length_mean=1.05522225e-01,effectivebrlenIgrBrlens{all}_median=0.231350,rateIgrBrlens{all}_95%HPD={0.934505,4.748548},effectivebrlenIgrBrlens{all}_mean=0.234575,rateIgrBrlens{all}_median=2.243782,effectivebrlenIgrBrlens{all}_95%HPD={0.144249,0.336585},length_95%HPD={2.91829100e-02,1.78840400e-01},rateIgrBrlens{all}_mean=2.611289,length_median=1.02439600e-01]):263.0[&height_95%HPD={1093.923895971028,1667.7276641304484},prob=1.00000000e+00,height_median=1.60616846e-01,height_mean=1.63278206e-01,prob(percent)=100,effectivebrlenIgrBrlens{all}_mean=0.015068,rateIgrBrlens{all}_median=0.279861,length_95%HPD={3.88282000e-04,6.30912200e-02},rateIgrBrlens{all}_mean=0.786462,effectivebrlenIgrBrlens{all}_median=0.005836,length_median=1.89684800e-02,effectivebrlenIgrBrlens{all}_95%HPD={0.000000,0.058927},rateIgrBrlens{all}_95%HPD={0.000001,2.862286},length_mean=2.40429791e-02]):649.0[&prob=1.00000000e+00,height_median=1.83417111e-01,height_mean=1.87323398e-01,prob(percent)=100,height_95%HPD={1360.2863243167437,1929.5427000332227},length_95%HPD={1.24344100e-04,5.67499600e-02},rateIgrBrlens{all}_mean=0.213443,length_median=1.56366900e-02,effectivebrlenIgrBrlens{all}_95%HPD={0.000000,0.015740},rateIgrBrlens{all}_median=0.056909,length_mean=2.08368597e-02,effectivebrlenIgrBrlens{all}_median=0.000989,rateIgrBrlens{all}_95%HPD={0.000001,0.886122},effectivebrlenIgrBrlens{all}_mean=0.003572]):165.0[&height_mean=2.04070080e-01,prob(percent)=87,height_95%HPD={1870.3278639256928,2717.7653734226333},prob=8.71350487e-01,height_median=2.00079820e-01,length_median=8.97791200e-02,effectivebrlenIgrBrlens{all}_95%HPD={0.000000,0.169299},length_mean=9.81590305e-02,effectivebrlenIgrBrlens{all}_median=0.074554,rateIgrBrlens{all}_95%HPD={0.000002,2.446849},rateIgrBrlens{all}_mean=0.979521,effectivebrlenIgrBrlens{all}_mean=0.079092,rateIgrBrlens{all}_median=0.765885,length_95%HPD={2.21113000e-03,2.01600000e-01}],(20:708.0[&height_95%HPD={0.0316944658970675,34.9742376431245},prob=1.00000000e+00,height_median=4.00000000e-08,height_mean=4.40879789e-08,prob(percent)=100,effectivebrlenIgrBrlens{all}_mean=0.008596,rateIgrBrlens{all}_median=0.140107,length_95%HPD={1.59619600e-03,8.34808400e-02},rateIgrBrlens{all}_mean=0.265149,effectivebrlenIgrBrlens{all}_median=0.005170,length_median=3.29110600e-02,effectivebrlenIgrBrlens{all}_95%HPD={0.000000,0.028705},rateIgrBrlens{all}_95%HPD={0.000001,0.911108},length_mean=3.74123772e-02],21:708.0[&height_95%HPD={0.0316944658970675,34.9742376431245},prob=1.00000000e+00,height_median=4.00000000e-08,height_mean=4.40879789e-08,prob(percent)=100,effectivebrlenIgrBrlens{all}_mean=0.042639,rateIgrBrlens{all}_median=1.236403,length_95%HPD={1.59619600e-03,8.34808400e-02},rateIgrBrlens{all}_mean=2.024010,length_median=3.29110600e-02,effectivebrlenIgrBrlens{all}_95%HPD={0.016706,0.072633},effectivebrlenIgrBrlens{all}_median=0.041587,length_mean=3.74123772e-02,rateIgrBrlens{all}_95%HPD={0.064072,5.890083}]):1719.0[&prob=1.00000000e+00,height_median=3.29110600e-02,height_mean=3.74124213e-02,prob(percent)=100,height_95%HPD={459.24158468303864,1056.0140518175767},length_95%HPD={1.17644200e-01,4.00573100e-01},rateIgrBrlens{all}_mean=1.205724,length_median=2.47298600e-01,effectivebrlenIgrBrlens{all}_95%HPD={0.154974,0.419999},length_mean=2.51427292e-01,effectivebrlenIgrBrlens{all}_median=0.269721,rateIgrBrlens{all}_95%HPD={0.497361,2.451660},rateIgrBrlens{all}_median=1.074931,effectivebrlenIgrBrlens{all}_mean=0.275005]):356.0[&height_mean=2.94106346e-01,height_median=2.86087040e-01,prob(percent)=100,height_95%HPD={1990.6400193559891,2968.004301379097},prob=1.00000000e+00,length_median=1.54531900e-01,effectivebrlenIgrBrlens{all}_95%HPD={0.000000,0.340056},length_mean=1.67154917e-01,effectivebrlenIgrBrlens{all}_median=0.149691,rateIgrBrlens{all}_95%HPD={0.000001,2.711768},effectivebrlenIgrBrlens{all}_mean=0.160018,rateIgrBrlens{all}_median=0.875278,rateIgrBrlens{all}_mean=1.158661,length_95%HPD={5.80117400e-04,3.39827300e-01}],(((9:704.0[&prob(percent)=100,height_95%HPD={0.0316944658970675,34.9742376431245},prob=1.00000000e+00,height_median=4.00000000e-08,height_mean=4.37389855e-08,length_mean=3.70425179e-02,effectivebrlenIgrBrlens{all}_median=0.067356,rateIgrBrlens{all}_95%HPD={0.423601,7.571146},effectivebrlenIgrBrlens{all}_mean=0.068816,rateIgrBrlens{all}_median=2.083325,length_95%HPD={3.08898000e-03,8.16442800e-02},rateIgrBrlens{all}_mean=2.809824,length_median=3.24227700e-02,effectivebrlenIgrBrlens{all}_95%HPD={0.037832,0.100953}],10:704.0[&prob(percent)=100,height_95%HPD={0.0316944658970675,34.9742376431245},prob=1.00000000e+00,height_median=4.00000000e-08,height_mean=4.37389855e-08,length_mean=3.70425179e-02,effectivebrlenIgrBrlens{all}_median=0.002771,effectivebrlenIgrBrlens{all}_95%HPD={0.000000,0.015041},rateIgrBrlens{all}_95%HPD={0.000001,0.451304},effectivebrlenIgrBrlens{all}_mean=0.004543,rateIgrBrlens{all}_median=0.077241,length_95%HPD={3.08898000e-03,8.16442800e-02},rateIgrBrlens{all}_mean=0.133890,length_median=3.24227700e-02]):622.0[&height_95%HPD={455.7571203170177,1052.3780063108588},prob=1.00000000e+00,height_median=3.24227700e-02,height_mean=3.70425616e-02,prob(percent)=100,effectivebrlenIgrBrlens{all}_mean=0.044340,rateIgrBrlens{all}_median=0.534417,rateIgrBrlens{all}_95%HPD={0.151294,1.377056},length_95%HPD={1.97318000e-02,1.52876900e-01},rateIgrBrlens{all}_mean=0.657615,length_median=8.05886600e-02,effectivebrlenIgrBrlens{all}_95%HPD={0.019431,0.071248},length_mean=8.31180055e-02,effectivebrlenIgrBrlens{all}_median=0.042930],((16:791.0[&height_95%HPD={0.0316944658970675,34.9742376431245},prob=1.00000000e+00,height_median=4.00000000e-08,height_mean=4.35503573e-08,prob(percent)=100,effectivebrlenIgrBrlens{all}_mean=0.025850,rateIgrBrlens{all}_median=0.519536,effectivebrlenIgrBrlens{all}_median=0.024523,length_95%HPD={8.05540900e-03,9.45785100e-02},rateIgrBrlens{all}_mean=0.645304,rateIgrBrlens{all}_95%HPD={0.000001,1.594802},length_median=4.50546100e-02,effectivebrlenIgrBrlens{all}_95%HPD={0.000000,0.052191},length_mean=4.82297913e-02],17:791.0[&height_95%HPD={0.0316944658970675,34.9742376431245},prob=1.00000000e+00,height_median=4.00000000e-08,height_mean=4.35360925e-08,prob(percent)=100,effectivebrlenIgrBrlens{all}_mean=0.110675,rateIgrBrlens{all}_median=2.368859,length_95%HPD={8.05540900e-03,9.45410700e-02},rateIgrBrlens{all}_mean=3.116706,effectivebrlenIgrBrlens{all}_median=0.108471,length_median=4.50561800e-02,effectivebrlenIgrBrlens{all}_95%HPD={0.064525,0.157195},rateIgrBrlens{all}_95%HPD={0.769266,6.936643},length_mean=4.82314749e-02]):312.0[&prob=9.98933476e-01,height_median=4.50465380e-02,height_mean=4.81842403e-02,prob(percent)=100,height_95%HPD={524.9553724866,1127.7909653711445},length_95%HPD={4.39352000e-03,1.07459800e-01},rateIgrBrlens{all}_mean=1.282662,length_median=4.69449000e-02,effectivebrlenIgrBrlens{all}_95%HPD={0.013220,0.081344},rateIgrBrlens{all}_median=0.915898,length_mean=5.13427202e-02,effectivebrlenIgrBrlens{all}_median=0.043774,rateIgrBrlens{all}_95%HPD={0.106907,3.315037},effectivebrlenIgrBrlens{all}_mean=0.045077],18:1103.0[&prob=1.00000000e+00,height_median=4.00000000e-08,height_mean=4.35954179e-08,prob(percent)=100,height_95%HPD={0.0316944658970675,34.9742376431245},length_95%HPD={4.18045300e-02,1.65834200e-01},rateIgrBrlens{all}_mean=0.822091,length_median=9.59067500e-02,effectivebrlenIgrBrlens{all}_95%HPD={0.041388,0.107479},length_mean=9.95046161e-02,effectivebrlenIgrBrlens{all}_median=0.072102,rateIgrBrlens{all}_95%HPD={0.319584,1.472473},rateIgrBrlens{all}_median=0.767609,effectivebrlenIgrBrlens{all}_mean=0.073834]):223.0[&height_mean=9.95326174e-02,height_median=9.59707700e-02,prob(percent)=100,height_95%HPD={827.498853265941,1418.5114396253496},prob=1.00000000e+00,length_median=1.57557300e-02,effectivebrlenIgrBrlens{all}_95%HPD={0.000000,0.010297},length_mean=2.06279496e-02,effectivebrlenIgrBrlens{all}_median=0.000649,rateIgrBrlens{all}_95%HPD={0.000001,0.576274},rateIgrBrlens{all}_mean=0.139440,effectivebrlenIgrBrlens{all}_mean=0.002328,rateIgrBrlens{all}_median=0.036664,length_95%HPD={2.10947600e-04,5.43855600e-02}]):229.0[&prob(percent)=100,height_95%HPD={1076.6108044798768,1652.5942829055832},prob=1.00000000e+00,height_median=1.16074692e-01,height_mean=1.20160567e-01,length_mean=3.31552267e-02,effectivebrlenIgrBrlens{all}_median=0.003180,rateIgrBrlens{all}_95%HPD={0.000001,0.993977},effectivebrlenIgrBrlens{all}_mean=0.007798,rateIgrBrlens{all}_median=0.113378,effectivebrlenIgrBrlens{all}_95%HPD={0.000000,0.030512},length_95%HPD={2.76429300e-04,9.04746400e-02},rateIgrBrlens{all}_mean=0.281745,length_median=2.55630300e-02],(12:857.0[&prob=1.00000000e+00,height_median=4.00000000e-08,height_mean=4.37638222e-08,prob(percent)=100,height_95%HPD={0.0316944658970675,34.9742376431245},length_95%HPD={1.00753400e-02,1.17128200e-01},rateIgrBrlens{all}_mean=0.979658,length_median=5.66646500e-02,effectivebrlenIgrBrlens{all}_95%HPD={0.014851,0.079536},length_mean=6.08291359e-02,effectivebrlenIgrBrlens{all}_median=0.044521,rateIgrBrlens{all}_95%HPD={0.115411,2.289038},rateIgrBrlens{all}_median=0.777892,effectivebrlenIgrBrlens{all}_mean=0.045818],13:857.0[&prob=1.00000000e+00,height_median=4.00000000e-08,height_mean=4.37638222e-08,prob(percent)=100,height_95%HPD={0.0316944658970675,34.9742376431245},length_95%HPD={1.00753400e-02,1.17128200e-01},rateIgrBrlens{all}_mean=1.327914,length_median=5.66646500e-02,effectivebrlenIgrBrlens{all}_95%HPD={0.026729,0.099590},length_mean=6.08291359e-02,effectivebrlenIgrBrlens{all}_median=0.059670,rateIgrBrlens{all}_95%HPD={0.255298,3.092890},effectivebrlenIgrBrlens{all}_mean=0.061718,rateIgrBrlens{all}_median=1.056030]):698.0[&height_mean=6.08291797e-02,height_median=5.66646740e-02,prob(percent)=100,height_95%HPD={593.4645468834018,1195.47814750605},prob=1.00000000e+00,length_median=8.77709000e-02,effectivebrlenIgrBrlens{all}_95%HPD={0.042269,0.128271},length_mean=9.24876450e-02,effectivebrlenIgrBrlens{all}_median=0.079283,rateIgrBrlens{all}_95%HPD={0.246040,2.337630},effectivebrlenIgrBrlens{all}_mean=0.081247,rateIgrBrlens{all}_median=0.914062,rateIgrBrlens{all}_mean=1.120861,length_95%HPD={1.96473800e-02,1.73658500e-01}]):1228.0[&prob(percent)=100,height_95%HPD={1293.3932820111995,1860.1742717285524},prob=9.99866684e-01,height_median=1.47702902e-01,height_mean=1.53298128e-01,length_mean=3.07986529e-01,effectivebrlenIgrBrlens{all}_median=0.308233,rateIgrBrlens{all}_95%HPD={0.385328,2.148126},effectivebrlenIgrBrlens{all}_mean=0.315260,rateIgrBrlens{all}_median=1.008957,length_95%HPD={1.30601800e-01,5.14005600e-01},rateIgrBrlens{all}_mean=1.116253,effectivebrlenIgrBrlens{all}_95%HPD={0.118746,0.522325},length_median=3.00515600e-01])[&prob=1.00000000e+00,height_median=4.50460370e-01,height_mean=4.61262294e-01,prob(percent)=100,height_95%HPD={2190.7433815869235,3514.317683556923},length_mean=0.00000000e+00,effectivebrlenIgrBrlens{all}_median=1.000000,effectivebrlenIgrBrlens{all}_mean=1.000000,length_95%HPD={0.00000000e+00,0.00000000e+00},rateIgrBrlens{all}_mean=-nan,rateIgrBrlens{all}_95%HPD={inf,inf},effectivebrlenIgrBrlens{all}_95%HPD={1.000000,1.000000},length_median=0.00000000e+00,rateIgrBrlens{all}_median=inf];
END;
