# Supplementary material for: A test of Generalized Bayesian dating: A new linguistic dating method
Source: PLoS One. 2020 Aug 12;15(8):e0236522. doi: 10.1371/journal.pone.0236522 (PMC7423060; doi:10.1371/journal.pone.0236522)
Supplement: S2 File — Python code for extracting median tree lengths for each constraint, generation of consensus trees, RevBayes code for performing Gamma regression and linear regression, and Python code for predicting ages. Age annotated consensus tree files for all the families. (ZIP) [file pone.0236522.s002.zip › S2 Supporting Information/Consensus_Trees_Ages/Dogon.dendropy.con.tre]

#NEXUS

BEGIN TAXA;
    DIMENSIONS NTAX=15;
    TAXLABELS
        'AMPARI_PA'
        'ANA_TINGA'
        BUNOGE
        DOGON
        'DOGON_BONDUM_DOM'
        'DOGON_JAMSAY'
        'DOGON_TORO_TEGU_IWRA'
        'DOGON_TORO_TEGU_NEMGUENE'
        'DOGON_TORO_TEGU_PIRINGUA'
        'NYAMBEENGGE_2'
        'TEBUL_URE'
        'TIRANIGE_DIGA_DOGON'
        YANDA
        'WALO_KUMBE'
        'NYAMBEENGGE_1'
  ;
END;

BEGIN TREES;
        Translate
             1 'AMPARI_PA',
             2 'ANA_TINGA',
             3 BUNOGE,
             4 DOGON,
             5 'DOGON_BONDUM_DOM',
             6 'DOGON_JAMSAY',
             7 'DOGON_TORO_TEGU_IWRA',
             8 'DOGON_TORO_TEGU_NEMGUENE',
             9 'DOGON_TORO_TEGU_PIRINGUA',
             10 'NYAMBEENGGE_2',
             11 'TEBUL_URE',
             12 'TIRANIGE_DIGA_DOGON',
             13 YANDA,
             14 'WALO_KUMBE',
             15 'NYAMBEENGGE_1'
             ;
    TREE 1 = [&R] (((4:1718.0[&prob=1.00000000e+00,height_median=5.00000001e-08,height_mean=5.97948780e-08,prob(percent)=100,height_95%HPD={0.059193908364390584,36.85388551123397},length_95%HPD={1.39349400e-01,4.33728800e-01},rateIgrBrlens{all}_mean=1.051866,length_median=2.61589800e-01,effectivebrlenIgrBrlens{all}_95%HPD={0.139141,0.426471},rateIgrBrlens{all}_median=1.014640,length_mean=2.73855895e-01,effectivebrlenIgrBrlens{all}_median=0.267465,rateIgrBrlens{all}_95%HPD={0.527229,1.636554},effectivebrlenIgrBrlens{all}_mean=0.277284],(6:1409.0[&height_median=5.00000001e-08,height_mean=5.96644487e-08,prob(percent)=100,height_95%HPD={0.059193908364390584,36.85388551123397},prob=1.00000000e+00,length_median=1.45378400e-01,effectivebrlenIgrBrlens{all}_95%HPD={0.079459,0.254585},length_mean=1.51038732e-01,effectivebrlenIgrBrlens{all}_median=0.153337,rateIgrBrlens{all}_95%HPD={0.366252,2.358079},rateIgrBrlens{all}_mean=1.202327,effectivebrlenIgrBrlens{all}_mean=0.159037,rateIgrBrlens{all}_median=1.054941,length_95%HPD={4.90277000e-02,2.63023700e-01}],((7:727.0[&prob=1.00000000e+00,height_median=5.00000000e-08,height_mean=5.96274937e-08,prob(percent)=100,height_95%HPD={0.05919390829133208,36.85388549414603},length_95%HPD={6.49384400e-03,8.39609500e-02},rateIgrBrlens{all}_mean=0.891057,length_median=3.55305900e-02,effectivebrlenIgrBrlens{all}_95%HPD={0.005013,0.051310},length_mean=4.01827621e-02,effectivebrlenIgrBrlens{all}_median=0.026510,rateIgrBrlens{all}_95%HPD={0.063650,2.134141},effectivebrlenIgrBrlens{all}_mean=0.027671,rateIgrBrlens{all}_median=0.724807],9:727.0[&height_95%HPD={0.05919390829133208,36.85388549414603},prob=1.00000000e+00,height_median=5.00000000e-08,height_mean=5.96208279e-08,prob(percent)=100,effectivebrlenIgrBrlens{all}_mean=0.027110,rateIgrBrlens{all}_median=0.709284,length_95%HPD={6.49384400e-03,8.39609500e-02},rateIgrBrlens{all}_mean=0.859046,length_median=3.55303100e-02,effectivebrlenIgrBrlens{all}_95%HPD={0.004813,0.051408},effectivebrlenIgrBrlens{all}_median=0.025374,length_mean=4.01780846e-02,rateIgrBrlens{all}_95%HPD={0.065210,1.985651}]):443.0[&prob=9.99200107e-01,height_median=3.55280900e-02,height_mean=4.01341481e-02,prob(percent)=100,height_95%HPD={473.56297001804893,1072.0124997999237},effectivebrlenIgrBrlens{all}_median=0.090642,rateIgrBrlens{all}_95%HPD={0.167513,2.423811},effectivebrlenIgrBrlens{all}_95%HPD={0.030373,0.165150},rateIgrBrlens{all}_mean=1.164206,length_mean=9.66005899e-02,effectivebrlenIgrBrlens{all}_mean=0.094010,length_median=9.01309100e-02,rateIgrBrlens{all}_median=0.993580,length_95%HPD={2.26933100e-02,1.85446800e-01}],8:1170.0[&prob(percent)=100,height_95%HPD={0.059193908364390584,36.85388551123397},prob=1.00000000e+00,height_mean=5.94669511e-08,height_median=5.00000001e-08,length_mean=1.20453160e-01,effectivebrlenIgrBrlens{all}_median=0.101270,rateIgrBrlens{all}_95%HPD={0.280037,1.626743},effectivebrlenIgrBrlens{all}_mean=0.104655,rateIgrBrlens{all}_median=0.896609,length_median=1.14298800e-01,effectivebrlenIgrBrlens{all}_95%HPD={0.041767,0.178914},length_95%HPD={4.58317300e-02,2.06843800e-01},rateIgrBrlens{all}_mean=0.938750]):239.0[&prob=5.80455939e-01,height_mean=1.20054624e-01,height_median=1.13778060e-01,prob(percent)=58,height_95%HPD={914.272287552254,1499.7352263938687},length_median=4.83678600e-02,effectivebrlenIgrBrlens{all}_95%HPD={0.000000,0.109068},length_mean=5.50103340e-02,effectivebrlenIgrBrlens{all}_median=0.041546,rateIgrBrlens{all}_95%HPD={0.000002,2.414428},effectivebrlenIgrBrlens{all}_mean=0.047010,rateIgrBrlens{all}_median=0.828392,length_95%HPD={1.03417500e-03,1.22034300e-01},rateIgrBrlens{all}_mean=1.006362]):309.0[&prob(percent)=100,height_95%HPD={1152.4240940789882,1719.6908750045577},prob=1.00000000e+00,height_median=1.61893060e-01,height_mean=1.69996617e-01,length_mean=1.05830111e-01,effectivebrlenIgrBrlens{all}_median=0.090709,rateIgrBrlens{all}_95%HPD={0.000004,2.199917},effectivebrlenIgrBrlens{all}_mean=0.097093,rateIgrBrlens{all}_median=0.914312,length_95%HPD={6.85936200e-04,2.27007900e-01},rateIgrBrlens{all}_mean=1.075809,effectivebrlenIgrBrlens{all}_95%HPD={0.000000,0.203045},length_median=9.54001300e-02]):318.0[&height_95%HPD={1452.026861414329,2033.4783952151151},prob=8.92147714e-01,height_median=2.57798710e-01,height_mean=2.68529104e-01,prob(percent)=89,effectivebrlenIgrBrlens{all}_mean=0.147232,rateIgrBrlens{all}_median=0.984146,length_95%HPD={2.91841700e-03,3.19785400e-01},rateIgrBrlens{all}_mean=1.134966,length_median=1.33084600e-01,effectivebrlenIgrBrlens{all}_95%HPD={0.000000,0.307084},effectivebrlenIgrBrlens{all}_median=0.134941,length_mean=1.48621305e-01,rateIgrBrlens{all}_95%HPD={0.000001,2.194992}],14:2036.0[&height_95%HPD={0.059193908364390584,36.85388551123397},prob=1.00000000e+00,height_median=5.00000001e-08,height_mean=5.90119291e-08,prob(percent)=100,effectivebrlenIgrBrlens{all}_mean=0.414525,rateIgrBrlens{all}_median=1.023248,length_95%HPD={1.90320600e-01,6.42844100e-01},rateIgrBrlens{all}_mean=1.071471,length_median=3.86598200e-01,effectivebrlenIgrBrlens{all}_95%HPD={0.222595,0.644533},effectivebrlenIgrBrlens{all}_median=0.398132,length_mean=4.03760370e-01,rateIgrBrlens{all}_95%HPD={0.531971,1.636654}]):849.0[&prob=9.29876017e-01,height_median=3.83499500e-01,height_mean=3.98350427e-01,prob(percent)=93,height_95%HPD={1722.9615717140027,2425.455967206961},length_95%HPD={7.64732400e-03,3.95926100e-01},rateIgrBrlens{all}_mean=1.170851,length_median=1.84309300e-01,effectivebrlenIgrBrlens{all}_95%HPD={0.000000,0.409837},length_mean=1.97840942e-01,effectivebrlenIgrBrlens{all}_median=0.195007,rateIgrBrlens{all}_95%HPD={0.165763,2.375899},effectivebrlenIgrBrlens{all}_mean=0.206470,rateIgrBrlens{all}_median=1.012523],(((1:1466.0[&height_mean=5.99912678e-08,prob(percent)=100,height_95%HPD={0.039867691828930164,37.9944740243974},height_median=5.70000001e-08,prob=1.00000000e+00,length_median=1.76439900e-01,effectivebrlenIgrBrlens{all}_95%HPD={0.100443,0.284151},rateIgrBrlens{all}_mean=1.086425,length_mean=1.82917073e-01,effectivebrlenIgrBrlens{all}_median=0.181144,rateIgrBrlens{all}_95%HPD={0.440588,1.815672},effectivebrlenIgrBrlens{all}_mean=0.186530,rateIgrBrlens{all}_median=1.008796,length_95%HPD={8.57612800e-02,2.90581600e-01}],(3:1177.0[&prob(percent)=100,height_95%HPD={0.059193908364390584,36.85388551123397},prob=1.00000000e+00,height_median=5.00000001e-08,height_mean=5.93265111e-08,length_mean=1.01670091e-01,effectivebrlenIgrBrlens{all}_median=0.147516,rateIgrBrlens{all}_95%HPD={0.496083,3.765310},effectivebrlenIgrBrlens{all}_mean=0.152272,effectivebrlenIgrBrlens{all}_95%HPD={0.083054,0.229588},rateIgrBrlens{all}_median=1.489470,length_95%HPD={2.60985600e-02,1.82689100e-01},rateIgrBrlens{all}_mean=1.809077,length_median=9.77222200e-02],(10:926.0[&prob=1.00000000e+00,height_median=5.00000000e-08,height_mean=5.90548407e-08,prob(percent)=100,height_95%HPD={0.05919390829133208,36.85388549414603},length_95%HPD={1.71082900e-02,1.42028100e-01},rateIgrBrlens{all}_mean=1.425967,length_median=7.24944900e-02,effectivebrlenIgrBrlens{all}_95%HPD={0.042246,0.140547},length_mean=7.72108139e-02,effectivebrlenIgrBrlens{all}_median=0.088360,rateIgrBrlens{all}_median=1.196916,rateIgrBrlens{all}_95%HPD={0.349725,2.915742},effectivebrlenIgrBrlens{all}_mean=0.090735],15:926.0[&prob=1.00000000e+00,height_median=5.00000000e-08,height_mean=5.91657112e-08,prob(percent)=100,height_95%HPD={0.05919390829133208,36.85388549414603},length_95%HPD={1.80281400e-02,1.34202600e-01},rateIgrBrlens{all}_mean=0.573879,length_median=6.86650500e-02,effectivebrlenIgrBrlens{all}_95%HPD={0.004322,0.076189},length_mean=7.25020238e-02,effectivebrlenIgrBrlens{all}_median=0.035178,rateIgrBrlens{all}_95%HPD={0.022202,1.176214},rateIgrBrlens{all}_median=0.517930,effectivebrlenIgrBrlens{all}_mean=0.037326]):251.0[&height_mean=6.77523007e-02,height_median=6.48144500e-02,prob(percent)=66,height_95%HPD={654.7156370344168,1255.0798140402546},prob=6.58978803e-01,length_median=4.10793200e-02,effectivebrlenIgrBrlens{all}_95%HPD={0.000000,0.073839},length_mean=4.63737324e-02,effectivebrlenIgrBrlens{all}_median=0.025890,rateIgrBrlens{all}_95%HPD={0.000001,1.842362},effectivebrlenIgrBrlens{all}_mean=0.029961,rateIgrBrlens{all}_median=0.626788,rateIgrBrlens{all}_mean=0.759807,length_95%HPD={1.70586200e-04,1.05814700e-01}]):290.0[&prob(percent)=95,height_95%HPD={921.5793631077829,1506.28274384309},prob=9.53606186e-01,height_median=1.04598550e-01,height_mean=1.08623335e-01,length_mean=7.73740003e-02,effectivebrlenIgrBrlens{all}_median=0.074802,rateIgrBrlens{all}_95%HPD={0.000001,2.764898},effectivebrlenIgrBrlens{all}_mean=0.079075,rateIgrBrlens{all}_median=1.013872,effectivebrlenIgrBrlens{all}_95%HPD={0.000000,0.151706},length_95%HPD={5.00034100e-03,1.56903400e-01},rateIgrBrlens{all}_mean=1.233811,length_median=7.09381800e-02]):278.0[&height_95%HPD={1215.480396126745,1779.9322061503863},prob=8.84548727e-01,height_median=1.74194800e-01,height_mean=1.80133921e-01,prob(percent)=88,effectivebrlenIgrBrlens{all}_mean=0.101334,rateIgrBrlens{all}_median=1.063099,length_95%HPD={1.64540300e-03,1.98307800e-01},rateIgrBrlens{all}_mean=1.318925,effectivebrlenIgrBrlens{all}_median=0.092603,length_median=8.22555600e-02,effectivebrlenIgrBrlens{all}_95%HPD={0.000000,0.217382},rateIgrBrlens{all}_95%HPD={0.000001,2.895779},length_mean=9.21927625e-02],12:1745.0[&height_95%HPD={0.059193908364390584,36.85388551123397},prob=1.00000000e+00,height_median=5.00000001e-08,height_mean=5.91734036e-08,prob(percent)=100,effectivebrlenIgrBrlens{all}_mean=0.262966,rateIgrBrlens{all}_median=0.991575,length_95%HPD={1.34137700e-01,4.14664400e-01},rateIgrBrlens{all}_mean=1.044411,effectivebrlenIgrBrlens{all}_median=0.253441,length_median=2.54589900e-01,effectivebrlenIgrBrlens{all}_95%HPD={0.133650,0.409823},rateIgrBrlens{all}_95%HPD={0.470413,1.695843},length_mean=2.64450349e-01]):582.0[&prob=1.00000000e+00,height_median=2.57943940e-01,height_mean=2.68292875e-01,prob(percent)=100,height_95%HPD={1475.2709863990265,2063.1477804787646},length_95%HPD={4.45813100e-02,4.41214700e-01},rateIgrBrlens{all}_mean=1.391690,length_median=2.08015200e-01,effectivebrlenIgrBrlens{all}_95%HPD={0.093784,0.499799},length_mean=2.27206841e-01,effectivebrlenIgrBrlens{all}_median=0.261034,rateIgrBrlens{all}_95%HPD={0.426615,2.717025},rateIgrBrlens{all}_median=1.199341,effectivebrlenIgrBrlens{all}_mean=0.275396],((2:1294.0[&height_95%HPD={0.05919390829133208,36.85388549414603},prob=1.00000000e+00,height_median=5.00000000e-08,height_mean=5.84358886e-08,prob(percent)=100,effectivebrlenIgrBrlens{all}_mean=0.136660,rateIgrBrlens{all}_median=0.982091,length_95%HPD={3.35429700e-02,2.99079700e-01},rateIgrBrlens{all}_mean=1.139201,length_median=1.39160500e-01,effectivebrlenIgrBrlens{all}_95%HPD={0.060937,0.217655},effectivebrlenIgrBrlens{all}_median=0.133207,length_mean=1.52259600e-01,rateIgrBrlens{all}_95%HPD={0.119462,2.363178}],11:1294.0[&height_95%HPD={0.05919390829133208,36.85388549414603},prob=1.00000000e+00,height_median=5.00000000e-08,height_mean=5.91464205e-08,prob(percent)=100,effectivebrlenIgrBrlens{all}_mean=0.146594,rateIgrBrlens{all}_median=1.133872,rateIgrBrlens{all}_95%HPD={0.382000,2.825262},length_95%HPD={3.45583200e-02,2.30766900e-01},rateIgrBrlens{all}_mean=1.352986,length_median=1.23727600e-01,effectivebrlenIgrBrlens{all}_95%HPD={0.071892,0.228493},length_mean=1.29220794e-01,effectivebrlenIgrBrlens{all}_median=0.143050],13:1294.0[&height_95%HPD={0.059193908364390584,36.85388551123397},prob=1.00000000e+00,height_median=5.00000001e-08,height_mean=5.89501400e-08,prob(percent)=100,effectivebrlenIgrBrlens{all}_mean=0.066135,rateIgrBrlens{all}_median=0.614815,rateIgrBrlens{all}_95%HPD={0.070515,1.234703},length_95%HPD={3.27827000e-02,2.02690900e-01},rateIgrBrlens{all}_mean=0.654220,length_median=1.04633800e-01,effectivebrlenIgrBrlens{all}_95%HPD={0.010627,0.122672},length_mean=1.10720876e-01,effectivebrlenIgrBrlens{all}_median=0.064248]):334.0[&prob=7.36968404e-01,height_median=1.52050240e-01,height_mean=1.58222540e-01,prob(percent)=74,height_95%HPD={1040.0476891673084,1617.4219359564745},length_95%HPD={3.69655800e-03,2.23465100e-01},rateIgrBrlens{all}_mean=0.886608,rateIgrBrlens{all}_median=0.824135,length_median=1.04898300e-01,effectivebrlenIgrBrlens{all}_95%HPD={0.000000,0.187333},length_mean=1.12169782e-01,effectivebrlenIgrBrlens{all}_median=0.085717,rateIgrBrlens{all}_95%HPD={0.000001,1.665437},effectivebrlenIgrBrlens{all}_mean=0.091013],5:1628.0[&height_95%HPD={0.059193908364390584,36.85388551123397},prob=1.00000000e+00,height_median=5.00000001e-08,height_mean=5.90935209e-08,prob(percent)=100,effectivebrlenIgrBrlens{all}_mean=0.242272,rateIgrBrlens{all}_median=0.980225,rateIgrBrlens{all}_95%HPD={0.417300,2.554223},length_95%HPD={6.77007100e-02,4.08067200e-01},rateIgrBrlens{all}_mean=1.184831,length_median=2.36415500e-01,effectivebrlenIgrBrlens{all}_95%HPD={0.130419,0.374850},length_mean=2.40308166e-01,effectivebrlenIgrBrlens{all}_median=0.234421]):699.0[&prob=1.00000000e+00,height_median=2.53636500e-01,height_mean=2.62596975e-01,prob(percent)=100,height_95%HPD={1372.5707607599493,1944.436538156625},length_95%HPD={9.00386600e-03,3.91111100e-01},rateIgrBrlens{all}_mean=0.753716,rateIgrBrlens{all}_median=0.734201,length_median=1.93649100e-01,effectivebrlenIgrBrlens{all}_95%HPD={0.000000,0.303933},length_mean=2.03470324e-01,effectivebrlenIgrBrlens{all}_median=0.137497,rateIgrBrlens{all}_95%HPD={0.101524,1.390855},effectivebrlenIgrBrlens{all}_mean=0.147975]):558.0[&height_mean=4.52704266e-01,prob(percent)=75,height_median=4.41253650e-01,height_95%HPD={1904.3628277044493,2800.812114732745},prob=7.45767231e-01,length_median=1.57220700e-01,effectivebrlenIgrBrlens{all}_95%HPD={0.000000,0.350205},length_mean=1.69702079e-01,effectivebrlenIgrBrlens{all}_median=0.155183,rateIgrBrlens{all}_95%HPD={0.000002,2.045647},effectivebrlenIgrBrlens{all}_mean=0.167178,rateIgrBrlens{all}_median=0.966548,length_95%HPD={5.30577300e-03,3.49879500e-01},rateIgrBrlens{all}_mean=1.070301])[&height_95%HPD={2243.021235587135,3676.80429860809},prob=1.00000000e+00,height_median=6.09522500e-01,height_mean=6.26935650e-01,prob(percent)=100,length_median=0.00000000e+00,effectivebrlenIgrBrlens{all}_95%HPD={1.000000,1.000000},rateIgrBrlens{all}_mean=-nan,length_mean=0.00000000e+00,effectivebrlenIgrBrlens{all}_median=1.000000,rateIgrBrlens{all}_95%HPD={inf,inf},effectivebrlenIgrBrlens{all}_mean=1.000000,rateIgrBrlens{all}_median=inf,length_95%HPD={0.00000000e+00,0.00000000e+00}];
END;
