# Supplementary material for: A test of Generalized Bayesian dating: A new linguistic dating method
Source: PLoS One. 2020 Aug 12;15(8):e0236522. doi: 10.1371/journal.pone.0236522 (PMC7423060; doi:10.1371/journal.pone.0236522)
Supplement: S2 File — Python code for extracting median tree lengths for each constraint, generation of consensus trees, RevBayes code for performing Gamma regression and linear regression, and Python code for predicting ages. Age annotated consensus tree files for all the families. (ZIP) [file pone.0236522.s002.zip › S2 Supporting Information/Consensus_Trees_Ages/Sino-Tibetan.dendropy.con.tre]

#NEXUS

BEGIN TAXA;
    DIMENSIONS NTAX=272;
    TAXLABELS
        'DASHI_BAI'
        'EGA_BAI'
        'ENQI_BAI'
        'ERYUAN_BAI'
        'GONGXING_BAI'
        'HEDIAN_BAI'
        'HEQING_BAI'
        'JIANCHUAN_BAI'
        'JIANCHUAN_BAI_2'
        'JINDING_BAI'
        'JINDUN_BAI'
        'JINMAN_BAI'
        'LANPING_BAI'
        'LONGMEN_BAI'
        'LUOBENZHUO_BAI'
        'LUOBENZHUO_BAI_2'
        'MAZHELONG_BAI'
        'QILIQIAO_BAI'
        'QILIQIAO_BAI_2'
        'SHI_BAI'
        'TUOLUO_BAI'
        'XIANGYUN_BAI'
        'XISHAN_BAI'
        'YUNLONG_BAI'
        'ZHAOZHUANG_BAI'
        'ZHOUCHENG_BAI_2'
        'ZHOUCHENG_BAI'
        'NORTHERN_BAIMA'
        'SOUTHERN_BAIMA'
        'WUJIAO_BAIMA'
        CHANTYAL
        'CHORBAT_BALTI'
        DZONGKHA
        'EASTERN_BALTI'
        'EASTERN_TAMANG'
        GHACHOK
        GURUNG
        'GURUNG_WESTERN'
        'HELAMBU_SHERPA'
        'JAD_INDIA'
        JIREL
        KAGATE
        KAIKE
        'KARGIL_BALTI'
        'KHAPALU_BALTI'
        'KHARMANG_BALTI'
        KYIRONG
        LADAKHI
        'LHASA_TIBETAN'
        LHOMI
        LOWA
        MANANGE
        'MAQU_TIBETAN'
        'MARPHATAN_THAKALI'
        PURIK
        RGYALTHANG
        'RONDU_BALTI'
        SHERPA
        'SHIGAR_BALTI'
        'SKARDU_BALTI'
        TAMANG
        TANGBE
        THAKALI
        'TIBETAN_CENTRAL'
        'TIBETAN_LHASA'
        'TIBETAN_WRITTEN'
        'WESTERN_BALTI'
        'WESTERN_TAMANG'
        'A_TONG'
        DEURI
        ACHANG
        AKHA
        BIYUE
        'CAIYUAN_BIYO'
        DAFANG
        'DAZHAI_HANI'
        ENU
        'GELANGHE_AKHA'
        JINO
        KADUO
        KATSO
        LAHU
        'LAHU_2'
        LALO
        'LASHI_2'
        LISU
        'LISU_2'
        'MOJIANG_HONI'
        MPI
        NANJIANG
        'NUOSU_YI'
        NUSU
        PHUNOI
        'SANI_YI'
        'SHUIGUI_HONI'
        XIANDAO
        XIDE
        'YANGON_BURMESE'
        ZAIWA
        CANTONESE
        'CHAOYANG_CHINESE'
        DUNGAN
        'FUZHOU_CHINESE'
        HAKKA
        'SUZHOU_WU'
        'THONG_BOI'
        'YONGAN_CHINESE'
        XIANG
        DHAMMAI
        MIJI
        DHIMAL
        'IDU_MISHMI'
        JINGPHO
        'JINGPHO_2'
        'AMRI_KARBI'
        HMAR
        KARBI
        MOSHANG
        'NAGA_LOTHA'
        'NAGA_MAO'
        'NAGA_MARING'
        'NAGA_RENGMA'
        'NAGA_SOUTHERN_RENGMA'
        'NAGA_SUMI'
        LEPCHA
        ATHPARE
        BANTAWA
        BUJHYAL
        CAMLING
        CHEPANG
        CHHINTANGE
        JERUNG
        KHAM
        'KHAM_TAKALE'
        LIMBU
        MAGAR
        'MAGAR_2'
        'MEWA_KHOLA_LIMBU'
        PUMA
        'TAKA_KHAM'
        TILUNG
        WAMBULE
        YAKHA
        NAXI
        'NAXI_2'
        CHANG
        'CHANG_2'
        'NAGA_CHANG'
        'NAGA_NOCTE'
        'NAGA_PHOM'
        NOCTE
        ANONG
        DRUNG
        'NUNG_CHINA'
        RAWANG
        'QIANG_LONGXI'
        'QIANG_MIANCHI'
        'QIANG_PUXI'
        'QIANG_YADU'
        STODSDE
        ZHABA
        RAJI
        RAUTE
        JIARONG
        'JIARONG_2'
        'ADI_GALO'
        APATANI
        ASHING
        'BANGNI_NYISHI'
        BENGNI
        BOKAR
        'DOUYU_BANGNI'
        GALO
        MISING
        NISHING
        NISI
        'NISI_TAGIN'
        'NORTHERN_TUJIA'
        CHAUDANGSI
        'KHWOPA_NEWAR'
        BUNAN
        KANASHI
        KINNAURI
        'RANG_PAS'
        RONGPO
        TINANI
        BISU
        'AMOY_MINNAN_CHINESE'
        'DONGSHAN_CHINESE'
        'PUTIAN_CHINESE'
        'BWE_KAREN'
        'KAREN_GEBA'
        'KAREN_PWO_EASTERN'
        'KAREN_PWO_WESTERN'
        'KAREN_SGAW'
        HRANGKHOL
        'NAGA_TANGKHUL'
        BAHING
        HAYU
        SUNWAR
        'SUNWAR_2'
        THANGMI
        THULUNG
        'NAGA_WANCHO'
        'MAWO_QIANG'
        KAMAN
        BUGUN
        SHERDUKPEN
        PUROIK
        SULUNG
        TSHANGLA
        'BODO_INDIA'
        DIMASA
        GARO
        'KOK_BOROK_2'
        KACHARI
        RIANG
        'TIPPERA_TONGPAI'
        TIWA
        USUI
        WANANG
        DUMI
        'DUMI_2'
        KHALING
        KULUNG
        'JINXING_BAI'
        'HAINAN_MINNAN_CHINESE'
        'KUNMING_MANDARIN'
        MANDARIN
        'MANDARIN_2'
        'KAYAH_WESTERN'
        'KAREN_PAO'
        'KAREN_YINBAW'
        'KAREN_YINTALE'
        'CHIN_HAKA'
        'CHIN_TEDIM'
        'CHIN_THADO'
        KOIRENG
        'LAKHER_MARA'
        LUSHAI
        MEITEI
        'CHIN_SIYIN'
        'CHIN_ZYPHE'
        CHOTHE
        'NAGA_TARAO'
        'NAGA_CHOKRI'
        'NAGA_LIANGMAI'
        'NAGA_MARAM'
        'NAGA_MZIEME'
        'NAGA_SANGTAM'
        'NAGA_YIMCHUNGRU'
        'NAGA_ZEME'
        'JIULONG_PUMI'
        TARAON
        'KAREN_MANUMANAW'
        'NAGA_POCHURI'
        'NAGA_THANGAL'
        DARMIYA
        'DOLAKHA_NEWAR'
        BURMESE
        'NAGA_KONYAK'
        RABHA
        KONYAK
        PHOM
        WANCHO
        BYANSI
        LASHI
        MARU
        PELA
        'KAYAH_LI_EASTERN'
        KAYAN
        'NAGA_AO'
  ;
END;

BEGIN TREES;
        Translate
             1 'DASHI_BAI',
             2 'EGA_BAI',
             3 'ENQI_BAI',
             4 'ERYUAN_BAI',
             5 'GONGXING_BAI',
             6 'HEDIAN_BAI',
             7 'HEQING_BAI',
             8 'JIANCHUAN_BAI',
             9 'JIANCHUAN_BAI_2',
             10 'JINDING_BAI',
             11 'JINDUN_BAI',
             12 'JINMAN_BAI',
             13 'LANPING_BAI',
             14 'LONGMEN_BAI',
             15 'LUOBENZHUO_BAI',
             16 'LUOBENZHUO_BAI_2',
             17 'MAZHELONG_BAI',
             18 'QILIQIAO_BAI',
             19 'QILIQIAO_BAI_2',
             20 'SHI_BAI',
             21 'TUOLUO_BAI',
             22 'XIANGYUN_BAI',
             23 'XISHAN_BAI',
             24 'YUNLONG_BAI',
             25 'ZHAOZHUANG_BAI',
             26 'ZHOUCHENG_BAI_2',
             27 'ZHOUCHENG_BAI',
             28 'NORTHERN_BAIMA',
             29 'SOUTHERN_BAIMA',
             30 'WUJIAO_BAIMA',
             31 CHANTYAL,
             32 'CHORBAT_BALTI',
             33 DZONGKHA,
             34 'EASTERN_BALTI',
             35 'EASTERN_TAMANG',
             36 GHACHOK,
             37 GURUNG,
             38 'GURUNG_WESTERN',
             39 'HELAMBU_SHERPA',
             40 'JAD_INDIA',
             41 JIREL,
             42 KAGATE,
             43 KAIKE,
             44 'KARGIL_BALTI',
             45 'KHAPALU_BALTI',
             46 'KHARMANG_BALTI',
             47 KYIRONG,
             48 LADAKHI,
             49 'LHASA_TIBETAN',
             50 LHOMI,
             51 LOWA,
             52 MANANGE,
             53 'MAQU_TIBETAN',
             54 'MARPHATAN_THAKALI',
             55 PURIK,
             56 RGYALTHANG,
             57 'RONDU_BALTI',
             58 SHERPA,
             59 'SHIGAR_BALTI',
             60 'SKARDU_BALTI',
             61 TAMANG,
             62 TANGBE,
             63 THAKALI,
             64 'TIBETAN_CENTRAL',
             65 'TIBETAN_LHASA',
             66 'TIBETAN_WRITTEN',
             67 'WESTERN_BALTI',
             68 'WESTERN_TAMANG',
             69 'A_TONG',
             70 DEURI,
             71 ACHANG,
             72 AKHA,
             73 BIYUE,
             74 'CAIYUAN_BIYO',
             75 DAFANG,
             76 'DAZHAI_HANI',
             77 ENU,
             78 'GELANGHE_AKHA',
             79 JINO,
             80 KADUO,
             81 KATSO,
             82 LAHU,
             83 'LAHU_2',
             84 LALO,
             85 'LASHI_2',
             86 LISU,
             87 'LISU_2',
             88 'MOJIANG_HONI',
             89 MPI,
             90 NANJIANG,
             91 'NUOSU_YI',
             92 NUSU,
             93 PHUNOI,
             94 'SANI_YI',
             95 'SHUIGUI_HONI',
             96 XIANDAO,
             97 XIDE,
             98 'YANGON_BURMESE',
             99 ZAIWA,
             100 CANTONESE,
             101 'CHAOYANG_CHINESE',
             102 DUNGAN,
             103 'FUZHOU_CHINESE',
             104 HAKKA,
             105 'SUZHOU_WU',
             106 'THONG_BOI',
             107 'YONGAN_CHINESE',
             108 XIANG,
             109 DHAMMAI,
             110 MIJI,
             111 DHIMAL,
             112 'IDU_MISHMI',
             113 JINGPHO,
             114 'JINGPHO_2',
             115 'AMRI_KARBI',
             116 HMAR,
             117 KARBI,
             118 MOSHANG,
             119 'NAGA_LOTHA',
             120 'NAGA_MAO',
             121 'NAGA_MARING',
             122 'NAGA_RENGMA',
             123 'NAGA_SOUTHERN_RENGMA',
             124 'NAGA_SUMI',
             125 LEPCHA,
             126 ATHPARE,
             127 BANTAWA,
             128 BUJHYAL,
             129 CAMLING,
             130 CHEPANG,
             131 CHHINTANGE,
             132 JERUNG,
             133 KHAM,
             134 'KHAM_TAKALE',
             135 LIMBU,
             136 MAGAR,
             137 'MAGAR_2',
             138 'MEWA_KHOLA_LIMBU',
             139 PUMA,
             140 'TAKA_KHAM',
             141 TILUNG,
             142 WAMBULE,
             143 YAKHA,
             144 NAXI,
             145 'NAXI_2',
             146 CHANG,
             147 'CHANG_2',
             148 'NAGA_CHANG',
             149 'NAGA_NOCTE',
             150 'NAGA_PHOM',
             151 NOCTE,
             152 ANONG,
             153 DRUNG,
             154 'NUNG_CHINA',
             155 RAWANG,
             156 'QIANG_LONGXI',
             157 'QIANG_MIANCHI',
             158 'QIANG_PUXI',
             159 'QIANG_YADU',
             160 STODSDE,
             161 ZHABA,
             162 RAJI,
             163 RAUTE,
             164 JIARONG,
             165 'JIARONG_2',
             166 'ADI_GALO',
             167 APATANI,
             168 ASHING,
             169 'BANGNI_NYISHI',
             170 BENGNI,
             171 BOKAR,
             172 'DOUYU_BANGNI',
             173 GALO,
             174 MISING,
             175 NISHING,
             176 NISI,
             177 'NISI_TAGIN',
             178 'NORTHERN_TUJIA',
             179 CHAUDANGSI,
             180 'KHWOPA_NEWAR',
             181 BUNAN,
             182 KANASHI,
             183 KINNAURI,
             184 'RANG_PAS',
             185 RONGPO,
             186 TINANI,
             187 BISU,
             188 'AMOY_MINNAN_CHINESE',
             189 'DONGSHAN_CHINESE',
             190 'PUTIAN_CHINESE',
             191 'BWE_KAREN',
             192 'KAREN_GEBA',
             193 'KAREN_PWO_EASTERN',
             194 'KAREN_PWO_WESTERN',
             195 'KAREN_SGAW',
             196 HRANGKHOL,
             197 'NAGA_TANGKHUL',
             198 BAHING,
             199 HAYU,
             200 SUNWAR,
             201 'SUNWAR_2',
             202 THANGMI,
             203 THULUNG,
             204 'NAGA_WANCHO',
             205 'MAWO_QIANG',
             206 KAMAN,
             207 BUGUN,
             208 SHERDUKPEN,
             209 PUROIK,
             210 SULUNG,
             211 TSHANGLA,
             212 'BODO_INDIA',
             213 DIMASA,
             214 GARO,
             215 'KOK_BOROK_2',
             216 KACHARI,
             217 RIANG,
             218 'TIPPERA_TONGPAI',
             219 TIWA,
             220 USUI,
             221 WANANG,
             222 DUMI,
             223 'DUMI_2',
             224 KHALING,
             225 KULUNG,
             226 'JINXING_BAI',
             227 'HAINAN_MINNAN_CHINESE',
             228 'KUNMING_MANDARIN',
             229 MANDARIN,
             230 'MANDARIN_2',
             231 'KAYAH_WESTERN',
             232 'KAREN_PAO',
             233 'KAREN_YINBAW',
             234 'KAREN_YINTALE',
             235 'CHIN_HAKA',
             236 'CHIN_TEDIM',
             237 'CHIN_THADO',
             238 KOIRENG,
             239 'LAKHER_MARA',
             240 LUSHAI,
             241 MEITEI,
             242 'CHIN_SIYIN',
             243 'CHIN_ZYPHE',
             244 CHOTHE,
             245 'NAGA_TARAO',
             246 'NAGA_CHOKRI',
             247 'NAGA_LIANGMAI',
             248 'NAGA_MARAM',
             249 'NAGA_MZIEME',
             250 'NAGA_SANGTAM',
             251 'NAGA_YIMCHUNGRU',
             252 'NAGA_ZEME',
             253 'JIULONG_PUMI',
             254 TARAON,
             255 'KAREN_MANUMANAW',
             256 'NAGA_POCHURI',
             257 'NAGA_THANGAL',
             258 DARMIYA,
             259 'DOLAKHA_NEWAR',
             260 BURMESE,
             261 'NAGA_KONYAK',
             262 RABHA,
             263 KONYAK,
             264 PHOM,
             265 WANCHO,
             266 BYANSI,
             267 LASHI,
             268 MARU,
             269 PELA,
             270 'KAYAH_LI_EASTERN',
             271 KAYAN,
             272 'NAGA_AO'
             ;
    TREE 1 = [&R] ((((((((((((28:593.0[&prob(percent)=100,height_95%HPD={0.05846049979834581,36.68167778668754},prob=1.00000000e+00,height_median=4.90000000e-08,height_mean=4.89272538e-08,length_mean=2.06136135e-02,effectivebrlenIgrBrlens{all}_median=0.033486,rateIgrBrlens{all}_95%HPD={0.689654,3.978399},effectivebrlenIgrBrlens{all}_95%HPD={0.021822,0.045282},effectivebrlenIgrBrlens{all}_mean=0.033826,rateIgrBrlens{all}_median=1.672061,length_95%HPD={5.98892500e-03,3.48914100e-02},rateIgrBrlens{all}_mean=1.941469,length_median=2.01084200e-02],30:593.0[&prob(percent)=100,height_95%HPD={0.05846049979834581,36.68167778668754},prob=1.00000000e+00,height_median=4.90000000e-08,height_mean=4.89143403e-08,length_mean=2.00268531e-02,effectivebrlenIgrBrlens{all}_median=0.030492,rateIgrBrlens{all}_95%HPD={0.617514,3.360635},effectivebrlenIgrBrlens{all}_95%HPD={0.019854,0.042413},effectivebrlenIgrBrlens{all}_mean=0.030892,rateIgrBrlens{all}_median=1.579199,length_95%HPD={5.98892500e-03,3.33218200e-02},rateIgrBrlens{all}_mean=1.797021,length_median=1.95830300e-02]):154.0[&height_95%HPD={338.0069825132546,917.7221757064051},prob=9.00091109e-01,height_median=1.93907730e-02,height_mean=1.97931977e-02,prob(percent)=90,effectivebrlenIgrBrlens{all}_mean=0.011858,rateIgrBrlens{all}_median=1.248540,effectivebrlenIgrBrlens{all}_median=0.011557,length_95%HPD={6.39005300e-04,2.10839200e-02},rateIgrBrlens{all}_mean=1.722003,rateIgrBrlens{all}_95%HPD={0.000056,4.501733},length_median=8.86807300e-03,effectivebrlenIgrBrlens{all}_95%HPD={0.001602,0.022681},length_mean=9.84630577e-03],29:747.0[&height_95%HPD={0.05846049979834581,36.68167778668754},prob=1.00000000e+00,height_median=4.90000000e-08,height_mean=4.89498087e-08,prob(percent)=100,effectivebrlenIgrBrlens{all}_mean=0.028322,rateIgrBrlens{all}_median=0.975823,length_95%HPD={1.39253200e-02,4.62794900e-02},effectivebrlenIgrBrlens{all}_median=0.027885,rateIgrBrlens{all}_mean=1.077669,rateIgrBrlens{all}_95%HPD={0.419757,2.074553},length_median=2.82587100e-02,effectivebrlenIgrBrlens{all}_95%HPD={0.016167,0.040958},length_mean=2.88391703e-02]):206.0[&prob=1.00000000e+00,height_median=2.89582470e-02,height_mean=2.95264898e-02,prob(percent)=100,height_95%HPD={494.8246458574067,1095.7949203662583},length_95%HPD={4.26357200e-03,4.81301100e-02},rateIgrBrlens{all}_mean=3.461652,length_median=2.33997100e-02,effectivebrlenIgrBrlens{all}_95%HPD={0.044185,0.088078},rateIgrBrlens{all}_median=2.723068,length_mean=2.51331225e-02,effectivebrlenIgrBrlens{all}_median=0.064264,rateIgrBrlens{all}_95%HPD={1.166371,8.926357},effectivebrlenIgrBrlens{all}_mean=0.065026],56:953.0[&prob=1.00000000e+00,height_median=4.90000000e-08,height_mean=4.89700420e-08,prob(percent)=100,height_95%HPD={0.05846049979834581,36.68167778668754},length_95%HPD={2.76137200e-02,8.32379600e-02},rateIgrBrlens{all}_mean=0.924325,length_median=5.31102600e-02,effectivebrlenIgrBrlens{all}_95%HPD={0.028290,0.066044},rateIgrBrlens{all}_median=0.864242,length_mean=5.46567372e-02,effectivebrlenIgrBrlens{all}_median=0.046404,rateIgrBrlens{all}_95%HPD={0.427672,1.520190},effectivebrlenIgrBrlens{all}_mean=0.047112]):910.0[&height_mean=5.46537680e-02,prob(percent)=100,height_95%HPD={687.9963949536985,1287.1164722394874},prob=9.99511122e-01,height_median=5.31083922e-02,length_median=2.08488300e-02,effectivebrlenIgrBrlens{all}_95%HPD={0.017912,0.061029},length_mean=2.27608154e-02,effectivebrlenIgrBrlens{all}_median=0.039320,rateIgrBrlens{all}_95%HPD={0.494155,6.459478},rateIgrBrlens{all}_mean=2.577044,effectivebrlenIgrBrlens{all}_mean=0.039621,rateIgrBrlens{all}_median=1.871988,length_95%HPD={1.55883300e-03,4.72500000e-02}],((((((((32:486.0[&height_mean=4.89409837e-08,prob(percent)=100,height_95%HPD={0.058453136927311175,36.67994213116111},prob=1.00000000e+00,height_median=4.89900000e-08,length_median=9.11859700e-03,effectivebrlenIgrBrlens{all}_95%HPD={0.000000,0.003629},length_mean=9.47141564e-03,effectivebrlenIgrBrlens{all}_median=0.000963,rateIgrBrlens{all}_95%HPD={0.000017,0.385605},rateIgrBrlens{all}_mean=0.138986,effectivebrlenIgrBrlens{all}_mean=0.001289,rateIgrBrlens{all}_median=0.102872,length_95%HPD={3.97851000e-03,1.55231300e-02}],(44:345.0[&height_95%HPD={0.05838684517196913,36.664308971823665},prob=1.00000000e+00,height_median=4.89000000e-08,height_mean=4.89302393e-08,prob(percent)=100,effectivebrlenIgrBrlens{all}_mean=0.006023,rateIgrBrlens{all}_median=1.366523,length_95%HPD={6.26150200e-04,9.18274000e-03},rateIgrBrlens{all}_mean=1.755421,effectivebrlenIgrBrlens{all}_median=0.005729,length_median=4.28478800e-03,effectivebrlenIgrBrlens{all}_95%HPD={0.001875,0.010409},rateIgrBrlens{all}_95%HPD={0.253644,4.241427},length_mean=4.64288100e-03],46:345.0[&height_95%HPD={0.05838684517196913,36.664308971823665},prob=1.00000000e+00,height_median=4.89000000e-08,height_mean=4.89302393e-08,prob(percent)=100,effectivebrlenIgrBrlens{all}_mean=0.001172,rateIgrBrlens{all}_median=0.199484,length_95%HPD={6.26150200e-04,9.18274000e-03},rateIgrBrlens{all}_mean=0.290651,length_median=4.28478800e-03,effectivebrlenIgrBrlens{all}_95%HPD={0.000000,0.003233},effectivebrlenIgrBrlens{all}_median=0.000909,length_mean=4.64288100e-03,rateIgrBrlens{all}_95%HPD={0.000001,0.870090}]):141.0[&prob=1.00000000e+00,height_median=4.28485400e-03,height_mean=4.64292993e-03,prob(percent)=100,height_95%HPD={151.8757839624703,642.920422062544},length_95%HPD={5.41919500e-04,1.10635300e-02},rateIgrBrlens{all}_mean=1.527641,length_median=4.94682500e-03,effectivebrlenIgrBrlens{all}_95%HPD={0.001581,0.009973},length_mean=5.37913561e-03,effectivebrlenIgrBrlens{all}_median=0.005228,rateIgrBrlens{all}_95%HPD={0.105889,4.056365},rateIgrBrlens{all}_median=1.062917,effectivebrlenIgrBrlens{all}_mean=0.005514]):149.0[&height_mean=8.60540132e-03,height_median=8.24622200e-03,prob(percent)=52,height_95%HPD={266.2549737365677,817.680309823009},prob=5.15277438e-01,length_median=2.62301100e-03,effectivebrlenIgrBrlens{all}_95%HPD={0.000000,0.001821},length_mean=3.15075407e-03,effectivebrlenIgrBrlens{all}_median=0.000107,rateIgrBrlens{all}_95%HPD={0.000001,0.599371},effectivebrlenIgrBrlens{all}_mean=0.000405,rateIgrBrlens{all}_median=0.039546,rateIgrBrlens{all}_mean=0.149159,length_95%HPD={8.23014500e-05,7.83740200e-03}],(45:466.0[&height_95%HPD={0.058313132924932884,36.646912868361625},prob=1.00000000e+00,height_median=4.88000001e-08,height_mean=4.89358727e-08,prob(percent)=100,effectivebrlenIgrBrlens{all}_mean=0.001438,rateIgrBrlens{all}_mean=0.274738,rateIgrBrlens{all}_median=0.200257,rateIgrBrlens{all}_95%HPD={0.000003,0.766070},length_95%HPD={1.79461300e-03,1.05505900e-02},length_median=5.78288000e-03,effectivebrlenIgrBrlens{all}_95%HPD={0.000000,0.003692},effectivebrlenIgrBrlens{all}_median=0.001163,length_mean=5.97157675e-03],(57:313.0[&prob(percent)=100,prob=1.00000000e+00,height_mean=4.89290318e-08,height_95%HPD={0.0583131328511916,36.646912850951814},height_median=4.88000000e-08,effectivebrlenIgrBrlens{all}_mean=0.003782,effectivebrlenIgrBrlens{all}_95%HPD={0.000665,0.007298},length_95%HPD={6.14624700e-04,6.92045100e-03},length_mean=3.51370914e-03,length_median=3.26047200e-03,rateIgrBrlens{all}_mean=1.407593,rateIgrBrlens{all}_95%HPD={0.143403,3.567354},effectivebrlenIgrBrlens{all}_median=0.003481,rateIgrBrlens{all}_median=1.060575],59:313.0[&height_mean=4.89273325e-08,height_median=4.88000000e-08,height_95%HPD={0.0583131328511916,36.646912850951814},prob=1.00000000e+00,prob(percent)=100,length_mean=3.50873797e-03,rateIgrBrlens{all}_95%HPD={0.077481,3.414339},rateIgrBrlens{all}_median=1.013806,effectivebrlenIgrBrlens{all}_median=0.003318,length_95%HPD={5.73701500e-04,6.83120100e-03},effectivebrlenIgrBrlens{all}_95%HPD={0.000650,0.007128},rateIgrBrlens{all}_mean=1.341989,effectivebrlenIgrBrlens{all}_mean=0.003601,length_median=3.25950400e-03]):153.0[&height_95%HPD={135.21025555658872,607.1990184167281},height_mean=3.44109905e-03,height_median=3.21159180e-03,prob=9.61200862e-01,prob(percent)=96,length_median=2.27497800e-03,rateIgrBrlens{all}_95%HPD={0.000001,4.419361},effectivebrlenIgrBrlens{all}_median=0.001905,effectivebrlenIgrBrlens{all}_95%HPD={0.000000,0.004978},rateIgrBrlens{all}_mean=1.454627,rateIgrBrlens{all}_median=0.806561,length_95%HPD={5.92562100e-05,5.73614300e-03},length_mean=2.58747831e-03,effectivebrlenIgrBrlens{all}_mean=0.002180],60:466.0[&prob=1.00000000e+00,prob(percent)=100,height_mean=4.89379733e-08,height_median=4.89000000e-08,height_95%HPD={0.05838684517196913,36.664308971823665},length_median=5.56861800e-03,rateIgrBrlens{all}_mean=0.812350,rateIgrBrlens{all}_median=0.661239,effectivebrlenIgrBrlens{all}_median=0.003659,effectivebrlenIgrBrlens{all}_95%HPD={0.000829,0.007550},rateIgrBrlens{all}_95%HPD={0.092150,1.882372},effectivebrlenIgrBrlens{all}_mean=0.003936,length_mean=5.79242009e-03,length_95%HPD={1.74451200e-03,1.04346900e-02}]):169.0[&height_mean=7.36315549e-03,height_95%HPD={248.2618367667986,793.2598189844178},prob=1.00000000e+00,height_median=7.18783770e-03,prob(percent)=100,length_95%HPD={1.66486400e-04,8.01971600e-03},effectivebrlenIgrBrlens{all}_median=0.007640,effectivebrlenIgrBrlens{all}_95%HPD={0.003140,0.013190},rateIgrBrlens{all}_mean=3.879279,length_mean=3.50598184e-03,length_median=3.01437400e-03,rateIgrBrlens{all}_median=2.512956,rateIgrBrlens{all}_95%HPD={0.389853,11.275305},effectivebrlenIgrBrlens{all}_mean=0.007896]):83.0[&height_median=1.13992055e-02,height_95%HPD={380.7615496460708,967.5620503332673},prob=1.00000000e+00,height_mean=1.18714178e-02,prob(percent)=100,effectivebrlenIgrBrlens{all}_mean=0.047619,effectivebrlenIgrBrlens{all}_median=0.047182,effectivebrlenIgrBrlens{all}_95%HPD={0.033917,0.062354},rateIgrBrlens{all}_mean=12.227129,length_mean=6.37265487e-03,length_median=5.51644900e-03,rateIgrBrlens{all}_median=8.643028,rateIgrBrlens{all}_95%HPD={1.920546,34.472214},length_95%HPD={4.39723500e-04,1.41496600e-02}],34:718.0[&height_95%HPD={0.05846049972471995,36.68167776933233},prob(percent)=100,height_mean=4.89340625e-08,height_median=4.89999999e-08,prob=1.00000000e+00,length_95%HPD={4.60880700e-03,2.41321900e-02},effectivebrlenIgrBrlens{all}_95%HPD={0.000014,0.005042},rateIgrBrlens{all}_mean=0.172924,rateIgrBrlens{all}_median=0.125153,rateIgrBrlens{all}_95%HPD={0.000552,0.454029},length_mean=1.48603545e-02,effectivebrlenIgrBrlens{all}_mean=0.002153,length_median=1.47540700e-02,effectivebrlenIgrBrlens{all}_median=0.001857]):73.0[&prob=6.58496478e-01,height_mean=1.62512120e-02,prob(percent)=66,height_95%HPD={470.0736772440259,1068.0075509759226},height_median=1.58962140e-02,length_median=3.56044900e-03,effectivebrlenIgrBrlens{all}_95%HPD={0.000000,0.005948},rateIgrBrlens{all}_mean=1.099943,length_mean=4.11530011e-03,effectivebrlenIgrBrlens{all}_median=0.002648,rateIgrBrlens{all}_95%HPD={0.000006,3.287961},effectivebrlenIgrBrlens{all}_mean=0.002855,rateIgrBrlens{all}_median=0.706752,length_95%HPD={2.38221400e-04,9.25708600e-03}],67:791.0[&height_mean=4.89444465e-08,prob(percent)=100,height_95%HPD={0.05846049979834581,36.68167778668754},prob=1.00000000e+00,height_median=4.90000000e-08,length_median=1.78355500e-02,effectivebrlenIgrBrlens{all}_95%HPD={0.003206,0.012135},length_mean=1.75466510e-02,effectivebrlenIgrBrlens{all}_median=0.007245,rateIgrBrlens{all}_mean=0.532837,rateIgrBrlens{all}_95%HPD={0.132141,1.146082},effectivebrlenIgrBrlens{all}_mean=0.007463,rateIgrBrlens{all}_median=0.412473,length_95%HPD={4.61001100e-03,2.84018000e-02}]):110.0[&prob(percent)=100,height_95%HPD={524.879629474492,1127.7193426797953},prob=1.00000000e+00,height_median=2.04968839e-02,height_mean=2.09775974e-02,length_mean=1.01676468e-02,effectivebrlenIgrBrlens{all}_median=0.017160,rateIgrBrlens{all}_95%HPD={0.493154,6.334661},effectivebrlenIgrBrlens{all}_95%HPD={0.009995,0.025493},effectivebrlenIgrBrlens{all}_mean=0.017353,rateIgrBrlens{all}_median=1.840712,length_95%HPD={1.14106900e-03,2.06227000e-02},rateIgrBrlens{all}_mean=2.497425,length_median=9.38636800e-03],55:901.0[&prob(percent)=100,height_95%HPD={0.05846049979834581,36.68167778668754},prob=1.00000000e+00,height_median=4.90000000e-08,height_mean=4.89337172e-08,length_mean=3.11451953e-02,effectivebrlenIgrBrlens{all}_median=0.014494,rateIgrBrlens{all}_95%HPD={0.212743,0.797663},effectivebrlenIgrBrlens{all}_95%HPD={0.007539,0.021771},effectivebrlenIgrBrlens{all}_mean=0.014723,rateIgrBrlens{all}_median=0.466864,length_95%HPD={1.73522500e-02,4.32199200e-02},rateIgrBrlens{all}_mean=0.492259,length_median=3.09991200e-02]):119.0[&height_95%HPD={631.1790048153103,1231.7589187409715},prob=1.00000000e+00,height_median=3.09991551e-02,height_mean=3.11452442e-02,prob(percent)=100,effectivebrlenIgrBrlens{all}_mean=0.010965,rateIgrBrlens{all}_median=0.873377,effectivebrlenIgrBrlens{all}_median=0.010757,length_95%HPD={1.71402900e-03,2.55342100e-02},rateIgrBrlens{all}_mean=1.149895,rateIgrBrlens{all}_95%HPD={0.133855,2.698521},length_median=1.21361400e-02,effectivebrlenIgrBrlens{all}_95%HPD={0.002941,0.019476},length_mean=1.28183685e-02],48:1020.0[&height_95%HPD={0.05846049972471995,36.68167776933233},prob=1.00000000e+00,height_median=4.89999999e-08,height_mean=4.89523368e-08,prob(percent)=100,effectivebrlenIgrBrlens{all}_mean=0.048591,rateIgrBrlens{all}_median=1.113043,effectivebrlenIgrBrlens{all}_median=0.048134,length_95%HPD={2.86927100e-02,5.94045300e-02},rateIgrBrlens{all}_mean=1.136504,rateIgrBrlens{all}_95%HPD={0.692157,1.600865},length_median=4.35292600e-02,effectivebrlenIgrBrlens{all}_95%HPD={0.034666,0.063846},length_mean=4.39635637e-02]):95.0[&prob=1.00000000e+00,height_median=4.35293129e-02,height_mean=4.39636127e-02,prob(percent)=100,height_95%HPD={752.3516316828793,1347.784350028901},length_95%HPD={9.70667600e-05,1.84300000e-02},rateIgrBrlens{all}_mean=0.640074,length_median=5.85833000e-03,effectivebrlenIgrBrlens{all}_95%HPD={0.000000,0.012323},rateIgrBrlens{all}_median=0.411059,length_mean=7.22782119e-03,effectivebrlenIgrBrlens{all}_median=0.002884,rateIgrBrlens{all}_95%HPD={0.000001,2.015815},effectivebrlenIgrBrlens{all}_mean=0.004079],66:1115.0[&prob=1.00000000e+00,height_median=4.90000000e-08,height_mean=4.89444953e-08,prob(percent)=100,height_95%HPD={0.05846049979834581,36.68167778668754},length_95%HPD={3.15169500e-02,6.60072700e-02},rateIgrBrlens{all}_mean=0.819201,length_median=4.80202000e-02,effectivebrlenIgrBrlens{all}_95%HPD={0.026504,0.050612},rateIgrBrlens{all}_median=0.797043,length_mean=4.82667465e-02,effectivebrlenIgrBrlens{all}_median=0.038196,rateIgrBrlens{all}_95%HPD={0.480212,1.144303},effectivebrlenIgrBrlens{all}_mean=0.038463]):175.0[&height_mean=4.96391478e-02,prob(percent)=70,height_95%HPD={840.9021998600001,1430.837195103789},prob=7.04695451e-01,height_median=4.91930280e-02,length_median=9.70322900e-03,effectivebrlenIgrBrlens{all}_95%HPD={0.000000,0.016149},length_mean=1.08393133e-02,effectivebrlenIgrBrlens{all}_median=0.008045,rateIgrBrlens{all}_95%HPD={0.000289,2.948284},rateIgrBrlens{all}_mean=1.198891,effectivebrlenIgrBrlens{all}_mean=0.008408,rateIgrBrlens{all}_median=0.773002,length_95%HPD={2.75565300e-04,2.35433700e-02}],40:1290.0[&height_mean=4.89246153e-08,height_median=4.90000000e-08,prob(percent)=100,height_95%HPD={0.05846049979834581,36.68167778668754},prob=1.00000000e+00,length_median=5.49178500e-02,effectivebrlenIgrBrlens{all}_95%HPD={0.034581,0.069763},length_mean=5.49379337e-02,effectivebrlenIgrBrlens{all}_median=0.051248,rateIgrBrlens{all}_95%HPD={0.565208,1.421664},rateIgrBrlens{all}_mean=0.980723,effectivebrlenIgrBrlens{all}_mean=0.051719,rateIgrBrlens{all}_median=0.955713,length_95%HPD={3.15169500e-02,7.84204000e-02}],53:1290.0[&height_mean=4.89382009e-08,height_median=4.90000000e-08,prob(percent)=100,height_95%HPD={0.05846049979834581,36.68167778668754},prob=1.00000000e+00,length_median=5.98632000e-02,effectivebrlenIgrBrlens{all}_95%HPD={0.046521,0.080565},length_mean=6.00525439e-02,effectivebrlenIgrBrlens{all}_median=0.063146,rateIgrBrlens{all}_95%HPD={0.702300,1.574513},effectivebrlenIgrBrlens{all}_mean=0.063491,rateIgrBrlens{all}_median=1.061693,rateIgrBrlens{all}_mean=1.087346,length_95%HPD={3.98180600e-02,8.06552400e-02}]):573.0[&prob(percent)=93,height_95%HPD={1033.636671494264,1611.539965585713},prob=9.25601653e-01,height_median=6.35162070e-02,height_mean=6.39810975e-02,length_mean=1.27573350e-02,effectivebrlenIgrBrlens{all}_median=0.010881,rateIgrBrlens{all}_95%HPD={0.062393,3.461293},effectivebrlenIgrBrlens{all}_mean=0.011207,rateIgrBrlens{all}_median=0.899540,effectivebrlenIgrBrlens{all}_95%HPD={0.002426,0.020302},length_95%HPD={9.46681000e-04,2.64977200e-02},rateIgrBrlens{all}_mean=1.290177,length_median=1.17295900e-02],(33:968.0[&height_mean=4.89894367e-08,prob(percent)=100,height_95%HPD={0.05846049979834581,36.68167778668754},prob=1.00000000e+00,height_median=4.90000000e-08,effectivebrlenIgrBrlens{all}_median=0.035799,effectivebrlenIgrBrlens{all}_95%HPD={0.021669,0.051245},rateIgrBrlens{all}_mean=0.774314,rateIgrBrlens{all}_median=0.721192,length_mean=4.93869616e-02,length_median=4.92308200e-02,length_95%HPD={2.57388500e-02,7.19559600e-02},rateIgrBrlens{all}_95%HPD={0.367324,1.343010},effectivebrlenIgrBrlens{all}_mean=0.035914],((49:555.0[&height_median=4.90000000e-08,height_mean=4.89916857e-08,height_95%HPD={0.05846049979834581,36.68167778668754},prob(percent)=100,prob=1.00000000e+00,effectivebrlenIgrBrlens{all}_median=0.010014,effectivebrlenIgrBrlens{all}_mean=0.010227,effectivebrlenIgrBrlens{all}_95%HPD={0.004753,0.015761},rateIgrBrlens{all}_mean=0.707818,length_mean=1.72123517e-02,length_median=1.64572300e-02,length_95%HPD={4.00447200e-03,3.01451300e-02},rateIgrBrlens{all}_median=0.602861,rateIgrBrlens{all}_95%HPD={0.203593,1.516247}],65:555.0[&height_95%HPD={0.05846049979834581,36.68167778668754},prob=1.00000000e+00,prob(percent)=100,height_mean=4.89916857e-08,height_median=4.90000000e-08,effectivebrlenIgrBrlens{all}_mean=0.013025,length_95%HPD={4.00447200e-03,3.01451300e-02},length_median=1.64572300e-02,rateIgrBrlens{all}_95%HPD={0.270868,1.865935},effectivebrlenIgrBrlens{all}_95%HPD={0.006970,0.019377},effectivebrlenIgrBrlens{all}_median=0.012727,rateIgrBrlens{all}_median=0.785762,rateIgrBrlens{all}_mean=0.906426,length_mean=1.72123517e-02]):252.0[&prob(percent)=100,height_median=1.64572831e-02,height_mean=1.72124007e-02,prob=1.00000000e+00,height_95%HPD={314.4965150314864,885.1220303561375},length_median=2.29869700e-02,effectivebrlenIgrBrlens{all}_95%HPD={0.005392,0.020146},rateIgrBrlens{all}_mean=0.641815,length_mean=2.38891504e-02,effectivebrlenIgrBrlens{all}_median=0.012460,rateIgrBrlens{all}_95%HPD={0.148799,1.300121},effectivebrlenIgrBrlens{all}_mean=0.012707,rateIgrBrlens{all}_median=0.534845,length_95%HPD={4.54354700e-03,4.27353200e-02}],64:807.0[&height_mean=4.90089838e-08,prob(percent)=100,height_95%HPD={0.05846049979834581,36.68167778668754},prob=1.00000000e+00,height_median=4.90000000e-08,length_median=3.97201100e-02,effectivebrlenIgrBrlens{all}_95%HPD={0.027759,0.051511},length_mean=4.03751517e-02,effectivebrlenIgrBrlens{all}_median=0.039430,rateIgrBrlens{all}_mean=1.038673,rateIgrBrlens{all}_95%HPD={0.566926,1.592830},effectivebrlenIgrBrlens{all}_mean=0.039624,rateIgrBrlens{all}_median=0.986779,length_95%HPD={2.24116100e-02,5.94184900e-02}]):161.0[&prob(percent)=76,height_95%HPD={546.2055549002679,1149.5073609480041},prob=7.56694296e-01,height_median=3.92680223e-02,height_mean=3.98431722e-02,length_mean=1.71794290e-02,effectivebrlenIgrBrlens{all}_median=0.007040,rateIgrBrlens{all}_95%HPD={0.000014,1.319147},effectivebrlenIgrBrlens{all}_95%HPD={0.000000,0.015638},effectivebrlenIgrBrlens{all}_mean=0.007535,rateIgrBrlens{all}_median=0.434230,length_95%HPD={3.43582800e-04,3.65683900e-02},rateIgrBrlens{all}_mean=0.558709,length_median=1.56605900e-02]):895.0[&height_95%HPD={702.3035562182291,1300.9657218794393},prob=6.42985711e-01,height_median=4.87919930e-02,height_mean=4.91799695e-02,prob(percent)=64,effectivebrlenIgrBrlens{all}_median=0.010509,effectivebrlenIgrBrlens{all}_mean=0.010624,rateIgrBrlens{all}_median=0.495226,rateIgrBrlens{all}_95%HPD={0.001174,1.416560},length_95%HPD={2.42919300e-03,4.08192500e-02},rateIgrBrlens{all}_mean=0.609887,length_median=2.07242400e-02,effectivebrlenIgrBrlens{all}_95%HPD={0.000000,0.018797},length_mean=2.12977401e-02],((((39:639.0[&height_95%HPD={0.05846049979834581,36.68167778668754},prob=1.00000000e+00,height_median=4.90000000e-08,height_mean=4.90293958e-08,prob(percent)=100,effectivebrlenIgrBrlens{all}_mean=0.028104,rateIgrBrlens{all}_median=1.146375,length_95%HPD={8.74490600e-03,4.05104800e-02},rateIgrBrlens{all}_mean=1.295795,length_median=2.46016100e-02,effectivebrlenIgrBrlens{all}_95%HPD={0.019077,0.038072},effectivebrlenIgrBrlens{all}_median=0.027943,length_mean=2.47707550e-02,rateIgrBrlens{all}_95%HPD={0.522380,2.476138}],42:639.0[&height_95%HPD={0.05846049979834581,36.68167778668754},prob=1.00000000e+00,height_median=4.90000000e-08,height_mean=4.90293958e-08,prob(percent)=100,effectivebrlenIgrBrlens{all}_mean=0.022645,rateIgrBrlens{all}_median=0.916556,length_95%HPD={8.74490600e-03,4.05104800e-02},rateIgrBrlens{all}_mean=1.037819,length_median=2.46016100e-02,effectivebrlenIgrBrlens{all}_95%HPD={0.014267,0.031587},effectivebrlenIgrBrlens{all}_median=0.022450,length_mean=2.47707550e-02,rateIgrBrlens{all}_95%HPD={0.416751,1.905125}]):203.0[&prob=1.00000000e+00,height_median=2.46016520e-02,height_mean=2.47708040e-02,prob(percent)=100,height_95%HPD={383.65103869690324,971.1623180105732},length_95%HPD={2.26763300e-03,3.40821900e-02},rateIgrBrlens{all}_mean=1.137475,length_median=1.66087300e-02,effectivebrlenIgrBrlens{all}_95%HPD={0.007442,0.023961},length_mean=1.76564735e-02,effectivebrlenIgrBrlens{all}_median=0.015134,rateIgrBrlens{all}_95%HPD={0.243862,2.582252},effectivebrlenIgrBrlens{all}_mean=0.015378,rateIgrBrlens{all}_median=0.896938],47:842.0[&prob=1.00000000e+00,height_median=4.90000000e-08,height_mean=4.89662839e-08,prob(percent)=100,height_95%HPD={0.05846049979834581,36.68167778668754},length_95%HPD={2.51253500e-02,6.10037600e-02},rateIgrBrlens{all}_mean=0.944684,length_median=4.20009200e-02,effectivebrlenIgrBrlens{all}_95%HPD={0.026528,0.050737},length_mean=4.24272286e-02,effectivebrlenIgrBrlens{all}_median=0.038001,rateIgrBrlens{all}_95%HPD={0.512321,1.422314},effectivebrlenIgrBrlens{all}_mean=0.038391,rateIgrBrlens{all}_median=0.906918]):133.0[&height_mean=4.24272775e-02,prob(percent)=100,height_median=4.20009700e-02,height_95%HPD={576.7649303667636,1179.936681157716},prob=1.00000000e+00,length_median=7.57275700e-03,effectivebrlenIgrBrlens{all}_95%HPD={0.000000,0.009193},length_mean=8.99135185e-03,effectivebrlenIgrBrlens{all}_median=0.002850,rateIgrBrlens{all}_95%HPD={0.000001,1.550417},effectivebrlenIgrBrlens{all}_mean=0.003464,rateIgrBrlens{all}_median=0.319855,length_95%HPD={1.25162700e-04,2.18969500e-02},rateIgrBrlens{all}_mean=0.522542],51:975.0[&height_mean=4.89963594e-08,prob(percent)=100,height_median=4.90000000e-08,height_95%HPD={0.05846049979834581,36.68167778668754},prob=1.00000000e+00,length_median=4.85261600e-02,effectivebrlenIgrBrlens{all}_95%HPD={0.017360,0.034759},length_mean=4.90973571e-02,effectivebrlenIgrBrlens{all}_median=0.025918,rateIgrBrlens{all}_95%HPD={0.322732,0.805921},effectivebrlenIgrBrlens{all}_mean=0.026166,rateIgrBrlens{all}_median=0.525270,length_95%HPD={3.20507600e-02,6.66108600e-02},rateIgrBrlens{all}_mean=0.548166]):229.0[&prob(percent)=61,height_95%HPD={710.8256055859965,1308.8069074903246},prob=6.09808671e-01,height_median=4.77580663e-02,height_mean=4.82914059e-02,length_mean=1.04887281e-02,effectivebrlenIgrBrlens{all}_median=0.002523,rateIgrBrlens{all}_95%HPD={0.000002,1.097215},effectivebrlenIgrBrlens{all}_mean=0.002996,rateIgrBrlens{all}_median=0.252712,length_95%HPD={2.63661900e-04,2.39920900e-02},rateIgrBrlens{all}_mean=0.388756,length_median=9.20767100e-03,effectivebrlenIgrBrlens{all}_95%HPD={0.000000,0.007494}],((41:714.0[&prob(percent)=100,height_95%HPD={0.05846049979834581,36.68167778668754},prob=1.00000000e+00,height_median=4.90000000e-08,height_mean=4.89379774e-08,length_mean=3.40680989e-02,effectivebrlenIgrBrlens{all}_median=0.037655,rateIgrBrlens{all}_95%HPD={0.603701,2.008046},effectivebrlenIgrBrlens{all}_95%HPD={0.025647,0.050121},effectivebrlenIgrBrlens{all}_mean=0.037888,rateIgrBrlens{all}_median=1.120765,length_95%HPD={1.66044500e-02,5.32243700e-02},rateIgrBrlens{all}_mean=1.201332,length_median=3.35724800e-02],58:714.0[&prob(percent)=100,height_95%HPD={0.05846049972471995,36.68167776933233},prob=1.00000000e+00,height_median=4.89999999e-08,height_mean=4.89192294e-08,length_mean=3.45416778e-02,effectivebrlenIgrBrlens{all}_median=0.047729,rateIgrBrlens{all}_95%HPD={0.760573,2.461193},effectivebrlenIgrBrlens{all}_mean=0.048155,effectivebrlenIgrBrlens{all}_95%HPD={0.034770,0.062860},rateIgrBrlens{all}_median=1.402065,length_95%HPD={1.66033300e-02,5.36092300e-02},rateIgrBrlens{all}_mean=1.508107,length_median=3.40157800e-02]):140.0[&height_95%HPD={462.87382669830663,1060.4740540363384},prob=5.46410080e-01,height_median=3.17939620e-02,height_mean=3.22615770e-02,prob(percent)=55,effectivebrlenIgrBrlens{all}_mean=0.004562,rateIgrBrlens{all}_median=0.435639,effectivebrlenIgrBrlens{all}_median=0.003655,length_95%HPD={9.98888800e-05,2.09720900e-02},rateIgrBrlens{all}_mean=0.660428,rateIgrBrlens{all}_95%HPD={0.000001,2.000047},length_median=7.32718300e-03,effectivebrlenIgrBrlens{all}_95%HPD={0.000000,0.012415},length_mean=8.69962016e-03],50:854.0[&height_95%HPD={0.05846049979834581,36.68167778668754},prob=1.00000000e+00,height_median=4.90000000e-08,height_mean=4.89767310e-08,prob(percent)=100,effectivebrlenIgrBrlens{all}_mean=0.042392,rateIgrBrlens{all}_median=1.135539,effectivebrlenIgrBrlens{all}_median=0.041967,length_95%HPD={1.98310300e-02,5.72416100e-02},rateIgrBrlens{all}_mean=1.197954,rateIgrBrlens{all}_95%HPD={0.606305,1.908745},length_median=3.70519900e-02,effectivebrlenIgrBrlens{all}_95%HPD={0.029603,0.056250},length_mean=3.76765290e-02]):350.0[&prob=9.99244461e-01,height_median=3.98225308e-02,height_mean=4.04289786e-02,prob(percent)=100,height_95%HPD={590.0090360230156,1191.8024090138565},length_95%HPD={1.39612900e-03,3.02580900e-02},rateIgrBrlens{all}_mean=1.164932,length_median=1.34889400e-02,effectivebrlenIgrBrlens{all}_95%HPD={0.004801,0.021035},rateIgrBrlens{all}_median=0.905223,length_mean=1.47533500e-02,effectivebrlenIgrBrlens{all}_median=0.012178,rateIgrBrlens{all}_95%HPD={0.216252,2.874127},effectivebrlenIgrBrlens{all}_mean=0.012505]):659.0[&height_mean=5.81371071e-02,prob(percent)=100,height_95%HPD={945.8198458336926,1528.4713586307935},prob=1.00000000e+00,height_median=5.77816850e-02,length_median=1.46149200e-02,effectivebrlenIgrBrlens{all}_95%HPD={0.000586,0.012654},length_mean=1.57302681e-02,effectivebrlenIgrBrlens{all}_median=0.006304,rateIgrBrlens{all}_mean=0.568645,rateIgrBrlens{all}_95%HPD={0.001653,1.331926},effectivebrlenIgrBrlens{all}_mean=0.006588,rateIgrBrlens{all}_median=0.422339,length_95%HPD={1.49428300e-03,3.20248700e-02}]):99.0[&prob(percent)=100,height_95%HPD={1570.7786761931384,2191.608246770236},prob=1.00000000e+00,height_median=8.87568680e-02,height_mean=9.04041408e-02,length_mean=3.82605859e-02,effectivebrlenIgrBrlens{all}_median=0.051248,rateIgrBrlens{all}_95%HPD={0.662951,2.606102},effectivebrlenIgrBrlens{all}_95%HPD={0.032543,0.071028},effectivebrlenIgrBrlens{all}_mean=0.051436,rateIgrBrlens{all}_median=1.358179,length_95%HPD={1.37364000e-02,6.23654700e-02},rateIgrBrlens{all}_mean=1.495099,length_median=3.79009900e-02],184:1962.0[&prob(percent)=100,height_95%HPD={0.05846049979834581,36.68167778668754},prob=1.00000000e+00,height_median=4.90000000e-08,height_mean=4.90945535e-08,length_mean=1.28664678e-01,effectivebrlenIgrBrlens{all}_median=0.149068,rateIgrBrlens{all}_95%HPD={0.895050,1.505473},effectivebrlenIgrBrlens{all}_95%HPD={0.117976,0.187079},effectivebrlenIgrBrlens{all}_mean=0.150321,rateIgrBrlens{all}_median=1.163188,length_95%HPD={1.05773700e-01,1.50448100e-01},rateIgrBrlens{all}_mean=1.176106,length_median=1.28461900e-01]):75.0[&height_95%HPD={1669.6245156461518,2334.0819471974164},prob=1.00000000e+00,height_median=1.28461935e-01,height_mean=1.28664727e-01,prob(percent)=100,effectivebrlenIgrBrlens{all}_mean=0.001291,rateIgrBrlens{all}_median=0.115402,effectivebrlenIgrBrlens{all}_median=0.000497,length_95%HPD={3.07849900e-05,1.38547500e-02},rateIgrBrlens{all}_mean=0.302961,rateIgrBrlens{all}_95%HPD={0.000001,1.022892},length_median=3.83588000e-03,effectivebrlenIgrBrlens{all}_95%HPD={0.000000,0.005301},length_mean=5.08590417e-03],211:2037.0[&height_95%HPD={0.05846049979834581,36.68167778668754},prob=1.00000000e+00,height_median=4.90000000e-08,height_mean=4.91920888e-08,prob(percent)=100,effectivebrlenIgrBrlens{all}_mean=0.110204,rateIgrBrlens{all}_median=0.818049,length_95%HPD={1.10203600e-01,1.55024900e-01},effectivebrlenIgrBrlens{all}_median=0.109231,rateIgrBrlens{all}_mean=0.829061,rateIgrBrlens{all}_95%HPD={0.617910,1.037731},length_median=1.33413900e-01,effectivebrlenIgrBrlens{all}_95%HPD={0.086980,0.135785},length_mean=1.33750582e-01]):523.0[&prob=1.00000000e+00,height_median=1.33413982e-01,height_mean=1.33750631e-01,prob(percent)=100,height_95%HPD={1723.9150196014232,2427.3677980728594},length_95%HPD={1.53850900e-05,1.40119900e-02},rateIgrBrlens{all}_mean=0.203560,length_median=3.79615800e-03,effectivebrlenIgrBrlens{all}_95%HPD={0.000000,0.004108},rateIgrBrlens{all}_median=0.078272,length_mean=5.11182677e-03,effectivebrlenIgrBrlens{all}_median=0.000314,rateIgrBrlens{all}_95%HPD={0.000001,0.693135},effectivebrlenIgrBrlens{all}_mean=0.000967],(((((((31:623.0[&prob(percent)=100,height_95%HPD={0.05846049972471995,36.68167776933233},prob=1.00000000e+00,height_median=4.89999999e-08,height_mean=4.88943439e-08,length_mean=2.33039253e-02,effectivebrlenIgrBrlens{all}_median=0.084473,rateIgrBrlens{all}_95%HPD={1.829673,9.200251},effectivebrlenIgrBrlens{all}_95%HPD={0.065483,0.103421},effectivebrlenIgrBrlens{all}_mean=0.084763,rateIgrBrlens{all}_median=3.681167,length_95%HPD={7.07568700e-03,3.97726700e-02},rateIgrBrlens{all}_mean=4.316136,length_median=2.29384800e-02],54:623.0[&prob(percent)=100,height_95%HPD={0.05838684517196913,36.664308971823665},prob=1.00000000e+00,height_median=4.89000000e-08,height_mean=4.88876005e-08,length_mean=2.32354719e-02,effectivebrlenIgrBrlens{all}_median=0.011025,rateIgrBrlens{all}_95%HPD={0.115641,1.114152},effectivebrlenIgrBrlens{all}_mean=0.011505,effectivebrlenIgrBrlens{all}_95%HPD={0.002823,0.021192},rateIgrBrlens{all}_median=0.491261,length_95%HPD={7.08438900e-03,3.94883600e-02},rateIgrBrlens{all}_mean=0.546532,length_median=2.28606100e-02]):189.0[&height_95%HPD={370.76789145435333,955.8773624084226},prob=9.82378169e-01,height_median=2.26672240e-02,height_mean=2.30518933e-02,prob(percent)=98,effectivebrlenIgrBrlens{all}_mean=0.013720,rateIgrBrlens{all}_median=0.949731,effectivebrlenIgrBrlens{all}_median=0.013453,length_95%HPD={1.55380700e-03,3.01653400e-02},rateIgrBrlens{all}_mean=1.242456,rateIgrBrlens{all}_95%HPD={0.196556,3.369856},length_median=1.40431500e-02,effectivebrlenIgrBrlens{all}_95%HPD={0.003161,0.024386},length_mean=1.49560560e-02],63:812.0[&height_95%HPD={0.05846049972471995,36.68167776933233},prob=1.00000000e+00,height_median=4.89999999e-08,height_mean=4.89217322e-08,prob(percent)=100,effectivebrlenIgrBrlens{all}_mean=0.027737,rateIgrBrlens{all}_median=0.729839,effectivebrlenIgrBrlens{all}_median=0.027379,length_95%HPD={2.32380200e-02,5.36755800e-02},rateIgrBrlens{all}_mean=0.762293,rateIgrBrlens{all}_95%HPD={0.424516,1.168081},length_median=3.74864500e-02,effectivebrlenIgrBrlens{all}_95%HPD={0.017877,0.037838},length_mean=3.79048245e-02]):185.0[&prob=1.00000000e+00,height_median=3.75764204e-02,height_mean=3.80196274e-02,prob(percent)=100,height_95%HPD={550.547120110851,1153.8747033227487},length_95%HPD={5.39371900e-05,1.50194500e-02},rateIgrBrlens{all}_mean=0.272916,length_median=4.52313100e-03,effectivebrlenIgrBrlens{all}_95%HPD={0.000000,0.005077},rateIgrBrlens{all}_median=0.121854,length_mean=5.73938853e-03,effectivebrlenIgrBrlens{all}_median=0.000596,rateIgrBrlens{all}_95%HPD={0.000001,1.001642},effectivebrlenIgrBrlens{all}_mean=0.001333],((36:515.0[&prob=1.00000000e+00,height_median=4.90000000e-08,height_mean=4.89517129e-08,prob(percent)=100,height_95%HPD={0.05846049979834581,36.68167778668754},length_95%HPD={3.67723600e-03,2.76689100e-02},rateIgrBrlens{all}_mean=4.260626,length_median=1.39211500e-02,effectivebrlenIgrBrlens{all}_95%HPD={0.037447,0.064427},length_mean=1.49830294e-02,effectivebrlenIgrBrlens{all}_median=0.050572,rateIgrBrlens{all}_95%HPD={1.304994,9.054824},rateIgrBrlens{all}_median=3.702862,effectivebrlenIgrBrlens{all}_mean=0.050986],37:515.0[&prob=1.00000000e+00,height_median=4.90000000e-08,height_mean=4.89590596e-08,prob(percent)=100,height_95%HPD={0.05846049979834581,36.68167778668754},length_95%HPD={3.67723600e-03,2.35803000e-02},rateIgrBrlens{all}_mean=0.639183,length_median=1.26578100e-02,effectivebrlenIgrBrlens{all}_95%HPD={0.001305,0.014102},length_mean=1.34244880e-02,effectivebrlenIgrBrlens{all}_median=0.007366,rateIgrBrlens{all}_95%HPD={0.063664,1.399800},effectivebrlenIgrBrlens{all}_mean=0.007586,rateIgrBrlens{all}_median=0.552935]):126.0[&height_mean=1.23435651e-02,height_median=1.14071304e-02,prob(percent)=68,height_95%HPD={289.41430038106955,849.4871729070783},prob=6.75273883e-01,length_median=5.94957700e-03,effectivebrlenIgrBrlens{all}_95%HPD={0.000000,0.012199},length_mean=6.75104544e-03,effectivebrlenIgrBrlens{all}_median=0.005013,rateIgrBrlens{all}_95%HPD={0.000001,3.340453},effectivebrlenIgrBrlens{all}_mean=0.005489,rateIgrBrlens{all}_median=0.775854,rateIgrBrlens{all}_mean=1.139951,length_95%HPD={2.48953200e-04,1.51537400e-02}],38:641.0[&height_mean=4.89462299e-08,prob(percent)=100,height_median=4.90000000e-08,height_95%HPD={0.05846049979834581,36.68167778668754},prob=1.00000000e+00,length_median=1.71472700e-02,effectivebrlenIgrBrlens{all}_95%HPD={0.006775,0.022373},length_mean=1.77762838e-02,effectivebrlenIgrBrlens{all}_median=0.014258,rateIgrBrlens{all}_95%HPD={0.281012,1.809202},effectivebrlenIgrBrlens{all}_mean=0.014528,rateIgrBrlens{all}_median=0.829917,length_95%HPD={7.22403300e-03,3.00698100e-02},rateIgrBrlens{all}_mean=0.924305]):356.0[&prob(percent)=100,height_95%HPD={392.29137584052114,980.2612141379493},prob=1.00000000e+00,height_median=1.92936780e-02,height_mean=1.97488919e-02,length_mean=2.40396590e-02,effectivebrlenIgrBrlens{all}_median=0.058309,rateIgrBrlens{all}_95%HPD={1.205780,4.790284},effectivebrlenIgrBrlens{all}_mean=0.058833,rateIgrBrlens{all}_median=2.546901,length_95%HPD={1.00918300e-02,4.03726000e-02},rateIgrBrlens{all}_mean=2.753373,effectivebrlenIgrBrlens{all}_95%HPD={0.043104,0.075081},length_median=2.30800900e-02]):104.0[&height_95%HPD={726.1661916991078,1322.793251994982},prob=9.07113175e-01,height_median=4.27579070e-02,height_mean=4.33764454e-02,prob(percent)=91,effectivebrlenIgrBrlens{all}_mean=0.005891,rateIgrBrlens{all}_median=0.756849,length_95%HPD={1.74065600e-04,1.66473200e-02},rateIgrBrlens{all}_mean=1.178676,length_median=6.97901300e-03,effectivebrlenIgrBrlens{all}_95%HPD={0.000000,0.011507},effectivebrlenIgrBrlens{all}_median=0.005595,length_mean=7.77169380e-03,rateIgrBrlens{all}_95%HPD={0.000080,3.203108}],52:1101.0[&height_95%HPD={0.05846049979834581,36.68167778668754},prob=1.00000000e+00,height_median=4.90000000e-08,height_mean=4.89427295e-08,prob(percent)=100,effectivebrlenIgrBrlens{all}_mean=0.048881,rateIgrBrlens{all}_median=0.967570,length_95%HPD={3.60523000e-02,6.63293100e-02},rateIgrBrlens{all}_mean=0.987964,length_median=5.01931400e-02,effectivebrlenIgrBrlens{all}_95%HPD={0.036634,0.062090},effectivebrlenIgrBrlens{all}_median=0.048482,length_mean=5.05723214e-02,rateIgrBrlens{all}_95%HPD={0.645755,1.350821}]):90.0[&prob=1.00000000e+00,height_median=5.05915670e-02,height_mean=5.10748082e-02,prob(percent)=100,height_95%HPD={825.5021690590033,1416.6527745676483},length_95%HPD={1.20172000e-05,1.03342400e-02},rateIgrBrlens{all}_mean=0.290551,length_median=3.12173600e-03,effectivebrlenIgrBrlens{all}_95%HPD={0.000000,0.003974},length_mean=3.97584596e-03,effectivebrlenIgrBrlens{all}_median=0.000331,rateIgrBrlens{all}_95%HPD={0.000001,1.092961},effectivebrlenIgrBrlens{all}_mean=0.000973,rateIgrBrlens{all}_median=0.095955],62:1191.0[&prob=1.00000000e+00,height_median=4.90000000e-08,height_mean=4.89174613e-08,prob(percent)=100,height_95%HPD={0.05846049979834581,36.68167778668754},length_95%HPD={3.97661000e-02,7.11622300e-02},rateIgrBrlens{all}_mean=0.526409,length_median=5.46496200e-02,effectivebrlenIgrBrlens{all}_95%HPD={0.019141,0.038784},length_mean=5.51260500e-02,effectivebrlenIgrBrlens{all}_median=0.028217,rateIgrBrlens{all}_95%HPD={0.331339,0.750160},effectivebrlenIgrBrlens{all}_mean=0.028529,rateIgrBrlens{all}_median=0.520561]):197.0[&height_mean=5.48848065e-02,prob(percent)=97,height_median=5.44624820e-02,height_95%HPD={934.5888324990099,1518.3582133065947},prob=9.74333904e-01,length_median=1.55475200e-02,effectivebrlenIgrBrlens{all}_95%HPD={0.004244,0.028439},length_mean=1.64998535e-02,effectivebrlenIgrBrlens{all}_median=0.015658,rateIgrBrlens{all}_95%HPD={0.000704,3.119047},effectivebrlenIgrBrlens{all}_mean=0.015931,rateIgrBrlens{all}_median=0.983945,length_95%HPD={1.27777300e-03,3.26207600e-02},rateIgrBrlens{all}_mean=1.328116],(35:881.0[&height_95%HPD={0.05846049979834581,36.68167778668754},prob=1.00000000e+00,height_median=4.90000000e-08,height_mean=4.89224812e-08,prob(percent)=100,effectivebrlenIgrBrlens{all}_mean=0.048027,rateIgrBrlens{all}_median=1.078769,rateIgrBrlens{all}_95%HPD={0.548741,2.169915},length_95%HPD={1.80398700e-02,6.83445900e-02},rateIgrBrlens{all}_mean=1.198665,length_median=4.51530200e-02,effectivebrlenIgrBrlens{all}_95%HPD={0.033018,0.063304},length_mean=4.44800600e-02,effectivebrlenIgrBrlens{all}_median=0.047652],(61:676.0[&height_mean=4.89410630e-08,prob(percent)=100,height_95%HPD={0.05846049979834581,36.68167778668754},prob=1.00000000e+00,height_median=4.90000000e-08,length_median=3.03222100e-02,effectivebrlenIgrBrlens{all}_95%HPD={0.017384,0.042032},length_mean=3.14915660e-02,effectivebrlenIgrBrlens{all}_median=0.029136,rateIgrBrlens{all}_mean=1.059270,rateIgrBrlens{all}_95%HPD={0.413391,2.001877},effectivebrlenIgrBrlens{all}_mean=0.029449,rateIgrBrlens{all}_median=0.943956,length_95%HPD={1.15740600e-02,5.37102600e-02}],68:676.0[&height_mean=4.89539272e-08,prob(percent)=100,height_95%HPD={0.05846049979834581,36.68167778668754},prob=1.00000000e+00,height_median=4.90000000e-08,length_median=2.75178200e-02,effectivebrlenIgrBrlens{all}_95%HPD={0.015690,0.040622},length_mean=2.83847672e-02,effectivebrlenIgrBrlens{all}_median=0.027095,rateIgrBrlens{all}_95%HPD={0.452780,1.957492},rateIgrBrlens{all}_mean=1.073888,effectivebrlenIgrBrlens{all}_mean=0.027491,rateIgrBrlens{all}_median=0.993098,length_95%HPD={1.16660000e-02,4.72392600e-02}]):205.0[&prob(percent)=79,height_95%HPD={432.030108664375,1024.9994780747477},prob=7.91026866e-01,height_median=2.77203650e-02,height_mean=2.84332920e-02,length_mean=2.03490872e-02,effectivebrlenIgrBrlens{all}_median=0.015149,rateIgrBrlens{all}_95%HPD={0.188757,2.192312},effectivebrlenIgrBrlens{all}_95%HPD={0.005072,0.026424},effectivebrlenIgrBrlens{all}_mean=0.015531,rateIgrBrlens{all}_median=0.764024,length_95%HPD={3.27577300e-03,3.96066700e-02},rateIgrBrlens{all}_mean=1.053896,length_median=1.94635300e-02]):507.0[&height_95%HPD={612.9972545532337,1214.377191436467},prob=1.00000000e+00,height_median=4.70850390e-02,height_mean=4.75896715e-02,prob(percent)=100,effectivebrlenIgrBrlens{all}_mean=0.019233,rateIgrBrlens{all}_median=0.827238,effectivebrlenIgrBrlens{all}_median=0.018701,length_95%HPD={4.62505900e-03,4.35453800e-02},rateIgrBrlens{all}_mean=1.003698,rateIgrBrlens{all}_95%HPD={0.246371,2.244052},length_median=2.26562400e-02,effectivebrlenIgrBrlens{all}_95%HPD={0.006501,0.032404},length_mean=2.35044616e-02]):169.0[&prob=1.00000000e+00,height_median=7.07331430e-02,height_mean=7.12353532e-02,prob(percent)=100,height_95%HPD={1131.0992449659225,1701.5685056094646},length_95%HPD={2.30735600e-02,7.92972100e-02},rateIgrBrlens{all}_mean=1.572904,length_median=5.11635200e-02,effectivebrlenIgrBrlens{all}_95%HPD={0.050474,0.097472},rateIgrBrlens{all}_median=1.437543,length_mean=5.09958972e-02,effectivebrlenIgrBrlens{all}_median=0.073187,rateIgrBrlens{all}_95%HPD={0.820272,2.561066},effectivebrlenIgrBrlens{all}_mean=0.073704],43:1557.0[&prob=1.00000000e+00,height_median=4.90000000e-08,height_mean=4.89922841e-08,prob(percent)=100,height_95%HPD={0.05846049979834581,36.68167778668754},length_95%HPD={9.53283300e-02,1.48501800e-01},rateIgrBrlens{all}_mean=0.671452,length_median=1.22384700e-01,effectivebrlenIgrBrlens{all}_95%HPD={0.058291,0.104210},rateIgrBrlens{all}_median=0.663097,length_mean=1.22231201e-01,effectivebrlenIgrBrlens{all}_median=0.080989,rateIgrBrlens{all}_95%HPD={0.506258,0.866050},effectivebrlenIgrBrlens{all}_mean=0.081594]):1003.0[&height_mean=1.22231250e-01,prob(percent)=100,height_95%HPD={1310.1842622076613,1877.239646920182},prob=1.00000000e+00,height_median=1.22384730e-01,length_median=1.71513000e-02,effectivebrlenIgrBrlens{all}_95%HPD={0.000000,0.028215},rateIgrBrlens{all}_mean=0.771788,length_mean=1.89433722e-02,effectivebrlenIgrBrlens{all}_median=0.011970,rateIgrBrlens{all}_95%HPD={0.000001,1.952152},effectivebrlenIgrBrlens{all}_mean=0.012753,rateIgrBrlens{all}_median=0.626953,length_95%HPD={7.91015500e-05,4.16940100e-02}],(((((179:675.0[&height_95%HPD={0.05846049979834581,36.68167778668754},prob=1.00000000e+00,height_median=4.90000000e-08,height_mean=4.90215650e-08,prob(percent)=100,effectivebrlenIgrBrlens{all}_mean=0.042500,rateIgrBrlens{all}_median=1.477209,rateIgrBrlens{all}_95%HPD={0.685243,2.775754},length_95%HPD={1.22509100e-02,4.52736200e-02},rateIgrBrlens{all}_mean=1.618914,length_median=2.87676600e-02,effectivebrlenIgrBrlens{all}_95%HPD={0.028537,0.057163},length_mean=2.89402658e-02,effectivebrlenIgrBrlens{all}_median=0.042124],266:675.0[&height_95%HPD={0.05846049979834581,36.68167778668754},prob=1.00000000e+00,height_median=4.90000000e-08,height_mean=4.90216317e-08,prob(percent)=100,effectivebrlenIgrBrlens{all}_mean=0.024755,rateIgrBrlens{all}_median=0.864783,rateIgrBrlens{all}_95%HPD={0.357290,1.702944},length_95%HPD={1.22509100e-02,4.52736200e-02},rateIgrBrlens{all}_mean=0.934575,length_median=2.87676600e-02,effectivebrlenIgrBrlens{all}_95%HPD={0.012661,0.037949},length_mean=2.89403760e-02,effectivebrlenIgrBrlens{all}_median=0.024309]):245.0[&prob=9.99977778e-01,height_median=2.87677090e-02,height_mean=2.89399369e-02,prob(percent)=100,height_95%HPD={431.0117527662446,1023.8238257489191},length_95%HPD={5.91617800e-03,4.75656800e-02},rateIgrBrlens{all}_mean=1.412335,rateIgrBrlens{all}_median=1.143876,length_median=2.59279100e-02,effectivebrlenIgrBrlens{all}_95%HPD={0.014746,0.046800},length_mean=2.63846374e-02,effectivebrlenIgrBrlens{all}_median=0.029657,rateIgrBrlens{all}_95%HPD={0.463925,2.937119},effectivebrlenIgrBrlens{all}_mean=0.030133],258:920.0[&prob=1.00000000e+00,height_median=4.90000000e-08,height_mean=4.89363003e-08,prob(percent)=100,height_95%HPD={0.05846049979834581,36.68167778668754},length_95%HPD={3.51232000e-02,7.70527200e-02},rateIgrBrlens{all}_mean=1.171930,rateIgrBrlens{all}_median=1.126222,length_median=5.51139200e-02,effectivebrlenIgrBrlens{all}_95%HPD={0.043815,0.082301},length_mean=5.53243170e-02,effectivebrlenIgrBrlens{all}_median=0.061940,rateIgrBrlens{all}_95%HPD={0.642099,1.705701},effectivebrlenIgrBrlens{all}_mean=0.062527]):169.0[&height_mean=5.53244760e-02,prob(percent)=100,height_95%HPD={647.8316823048941,1248.084018794766},height_median=5.51139820e-02,prob=1.00000000e+00,length_median=1.49515400e-02,effectivebrlenIgrBrlens{all}_95%HPD={0.000000,0.030031},rateIgrBrlens{all}_mean=1.285488,length_mean=1.63151017e-02,effectivebrlenIgrBrlens{all}_median=0.015159,rateIgrBrlens{all}_95%HPD={0.000008,3.239536},effectivebrlenIgrBrlens{all}_mean=0.015644,rateIgrBrlens{all}_median=0.929213,length_95%HPD={4.65942400e-04,3.43266800e-02}],185:1089.0[&height_mean=4.89452521e-08,prob(percent)=100,height_95%HPD={0.05846049979834581,36.68167778668754},height_median=4.90000000e-08,prob=1.00000000e+00,length_median=7.14884500e-02,effectivebrlenIgrBrlens{all}_95%HPD={0.056088,0.098026},rateIgrBrlens{all}_mean=1.088323,length_mean=7.16441431e-02,effectivebrlenIgrBrlens{all}_median=0.075693,rateIgrBrlens{all}_95%HPD={0.714577,1.503366},effectivebrlenIgrBrlens{all}_mean=0.076272,rateIgrBrlens{all}_median=1.061250,length_95%HPD={4.98970000e-02,9.33965400e-02}]):173.0[&prob(percent)=100,height_95%HPD={814.2119569778012,1405.9407397468703},prob=9.99222240e-01,height_median=7.14758910e-02,height_mean=7.16281931e-02,length_mean=2.31205832e-02,effectivebrlenIgrBrlens{all}_median=0.025023,effectivebrlenIgrBrlens{all}_95%HPD={0.009914,0.041220},rateIgrBrlens{all}_95%HPD={0.325747,3.132544},effectivebrlenIgrBrlens{all}_mean=0.025493,rateIgrBrlens{all}_median=1.138088,length_95%HPD={3.33062300e-03,4.35929900e-02},rateIgrBrlens{all}_mean=1.390861,length_median=2.19639300e-02],181:1262.0[&prob(percent)=100,height_95%HPD={0.05846049979834581,36.68167778668754},prob=1.00000000e+00,height_median=4.90000000e-08,height_mean=4.91468920e-08,length_mean=9.47408335e-02,effectivebrlenIgrBrlens{all}_median=0.058267,rateIgrBrlens{all}_95%HPD={0.417136,0.819807},effectivebrlenIgrBrlens{all}_95%HPD={0.042624,0.076032},effectivebrlenIgrBrlens{all}_mean=0.058782,rateIgrBrlens{all}_median=0.617700,length_95%HPD={7.22044700e-02,1.16630600e-01},rateIgrBrlens{all}_mean=0.626897,length_median=9.48737600e-02]):237.0[&height_95%HPD={1009.7877486641845,1587.7004840328032},prob=1.00000000e+00,height_median=9.48799960e-02,height_mean=9.47480889e-02,prob(percent)=100,effectivebrlenIgrBrlens{all}_mean=0.003669,effectivebrlenIgrBrlens{all}_median=0.002409,rateIgrBrlens{all}_median=0.273703,length_95%HPD={4.61037900e-05,2.55179500e-02},rateIgrBrlens{all}_mean=0.431646,rateIgrBrlens{all}_95%HPD={0.000001,1.287568},length_median=7.59761100e-03,effectivebrlenIgrBrlens{all}_95%HPD={0.000000,0.011495},length_mean=9.66549467e-03],((182:722.0[&height_95%HPD={0.05846049979834581,36.68167778668754},prob=1.00000000e+00,height_median=4.90000000e-08,height_mean=4.90096935e-08,prob(percent)=100,effectivebrlenIgrBrlens{all}_mean=0.043353,rateIgrBrlens{all}_median=1.242375,length_95%HPD={1.26932600e-02,5.70594900e-02},rateIgrBrlens{all}_mean=1.382021,effectivebrlenIgrBrlens{all}_median=0.042783,length_median=3.48826100e-02,effectivebrlenIgrBrlens{all}_95%HPD={0.027647,0.060975},rateIgrBrlens{all}_95%HPD={0.510023,2.572395},length_mean=3.52838825e-02],183:722.0[&height_95%HPD={0.05846049979834581,36.68167778668754},prob=1.00000000e+00,height_median=4.90000000e-08,height_mean=4.90096935e-08,prob(percent)=100,effectivebrlenIgrBrlens{all}_mean=0.037717,length_95%HPD={1.26932600e-02,5.70594900e-02},effectivebrlenIgrBrlens{all}_median=0.037239,length_median=3.48826100e-02,effectivebrlenIgrBrlens{all}_95%HPD={0.022201,0.053404},rateIgrBrlens{all}_mean=1.193850,rateIgrBrlens{all}_median=1.079205,rateIgrBrlens{all}_95%HPD={0.512452,2.235369},length_mean=3.52838825e-02]):284.0[&height_95%HPD={471.9530022360387,1070.3383786909271},prob=1.00000000e+00,height_median=3.48826620e-02,height_mean=3.52839315e-02,prob(percent)=100,rateIgrBrlens{all}_mean=1.347212,rateIgrBrlens{all}_median=1.199856,length_median=3.66607100e-02,effectivebrlenIgrBrlens{all}_median=0.043835,effectivebrlenIgrBrlens{all}_95%HPD={0.025381,0.062021},length_mean=3.70590088e-02,effectivebrlenIgrBrlens{all}_mean=0.044113,rateIgrBrlens{all}_95%HPD={0.528657,2.435396},length_95%HPD={1.39218700e-02,6.31797500e-02}],186:1006.0[&height_median=4.90000000e-08,prob(percent)=100,height_95%HPD={0.05846049979834581,36.68167778668754},height_mean=4.89243399e-08,prob=1.00000000e+00,length_median=7.25802700e-02,rateIgrBrlens{all}_median=0.987500,rateIgrBrlens{all}_95%HPD={0.650266,1.496474},length_mean=7.23428915e-02,effectivebrlenIgrBrlens{all}_median=0.070970,effectivebrlenIgrBrlens{all}_mean=0.071647,effectivebrlenIgrBrlens{all}_95%HPD={0.052582,0.094383},rateIgrBrlens{all}_mean=1.018313,length_95%HPD={4.65522400e-02,9.79600200e-02}]):493.0[&prob=1.00000000e+00,prob(percent)=100,height_mean=7.23429404e-02,height_95%HPD={734.8886845971834,1331.2851631379506},height_median=7.25803140e-02,length_median=3.14928800e-02,effectivebrlenIgrBrlens{all}_95%HPD={0.018030,0.053574},rateIgrBrlens{all}_median=1.110266,rateIgrBrlens{all}_95%HPD={0.406828,2.835818},length_95%HPD={7.54086000e-03,5.85051100e-02},effectivebrlenIgrBrlens{all}_median=0.035142,effectivebrlenIgrBrlens{all}_mean=0.035534,length_mean=3.20706432e-02,rateIgrBrlens{all}_mean=1.352252]):1061.0[&height_95%HPD={1238.4215529728087,1802.4515280033836},height_median=1.04372322e-01,prob(percent)=100,height_mean=1.04413584e-01,prob=1.00000000e+00,effectivebrlenIgrBrlens{all}_95%HPD={0.019845,0.048286},rateIgrBrlens{all}_mean=1.015521,rateIgrBrlens{all}_median=0.919484,rateIgrBrlens{all}_95%HPD={0.427919,1.887693},length_mean=3.69892787e-02,length_median=3.65715400e-02,length_95%HPD={1.28844700e-02,6.11701000e-02},effectivebrlenIgrBrlens{all}_mean=0.033623,effectivebrlenIgrBrlens{all}_median=0.033255]):59.0[&prob=1.00000000e+00,height_mean=1.45450560e-01,prob(percent)=100,height_median=1.45302868e-01,height_95%HPD={2069.522459783543,3165.5169104030433},effectivebrlenIgrBrlens{all}_median=0.018962,effectivebrlenIgrBrlens{all}_95%HPD={0.000000,0.031311},rateIgrBrlens{all}_mean=1.131929,rateIgrBrlens{all}_median=0.934960,length_mean=1.98609965e-02,length_median=1.86601200e-02,length_95%HPD={5.22087500e-04,3.95277700e-02},rateIgrBrlens{all}_95%HPD={0.000001,2.433516},effectivebrlenIgrBrlens{all}_mean=0.018550],111:2619.0[&prob(percent)=100,height_median=5.00000000e-08,prob=1.00000000e+00,height_95%HPD={0.05919390829133208,36.85388549414603},height_mean=4.93188180e-08,length_mean=1.58598498e-01,rateIgrBrlens{all}_mean=0.836001,effectivebrlenIgrBrlens{all}_95%HPD={0.095533,0.164877},length_median=1.60349500e-01,rateIgrBrlens{all}_95%HPD={0.635087,1.033676},rateIgrBrlens{all}_median=0.829258,length_95%HPD={1.15989000e-01,1.95012000e-01},effectivebrlenIgrBrlens{all}_median=0.132575,effectivebrlenIgrBrlens{all}_mean=0.131743]):640.0[&prob=5.58609809e-01,height_95%HPD={2106.164006924172,3263.208692250132},height_mean=1.60158957e-01,height_median=1.59298085e-01,prob(percent)=56,length_mean=1.41997363e-02,length_median=1.26478300e-02,length_95%HPD={2.09631300e-04,3.19144000e-02},rateIgrBrlens{all}_median=0.630413,rateIgrBrlens{all}_95%HPD={0.000001,1.902403},rateIgrBrlens{all}_mean=0.818931,effectivebrlenIgrBrlens{all}_median=0.008834,effectivebrlenIgrBrlens{all}_mean=0.009687,effectivebrlenIgrBrlens{all}_95%HPD={0.000000,0.022536}],(125:2495.0[&prob(percent)=100,height_95%HPD={0.05846049979834581,36.68167778668754},prob=1.00000000e+00,height_mean=4.92475394e-08,height_median=4.90000000e-08,length_95%HPD={1.46524400e-01,1.88260600e-01},length_median=1.65409200e-01,effectivebrlenIgrBrlens{all}_mean=0.103137,effectivebrlenIgrBrlens{all}_95%HPD={0.080184,0.127329},rateIgrBrlens{all}_mean=0.622035,rateIgrBrlens{all}_95%HPD={0.476821,0.759911},rateIgrBrlens{all}_median=0.619650,length_mean=1.66263366e-01,effectivebrlenIgrBrlens{all}_median=0.102725],((((((126:956.0[&height_mean=4.89248304e-08,prob(percent)=100,height_95%HPD={0.05846049979834581,36.68167778668754},prob=1.00000000e+00,height_median=4.90000000e-08,length_mean=5.18970807e-02,rateIgrBrlens{all}_mean=0.658839,length_median=5.19411200e-02,effectivebrlenIgrBrlens{all}_mean=0.032640,effectivebrlenIgrBrlens{all}_95%HPD={0.020646,0.045318},length_95%HPD={2.84065700e-02,7.38380500e-02},rateIgrBrlens{all}_95%HPD={0.348716,1.065153},rateIgrBrlens{all}_median=0.626534,effectivebrlenIgrBrlens{all}_median=0.032243],131:956.0[&prob=1.00000000e+00,height_median=4.90000000e-08,height_mean=4.89259884e-08,prob(percent)=100,height_95%HPD={0.05846049979834581,36.68167778668754},length_95%HPD={2.97135200e-02,7.29059500e-02},rateIgrBrlens{all}_mean=1.083796,length_median=5.09691100e-02,effectivebrlenIgrBrlens{all}_95%HPD={0.038603,0.068502},length_mean=5.11784407e-02,effectivebrlenIgrBrlens{all}_median=0.052857,rateIgrBrlens{all}_95%HPD={0.647636,1.623767},effectivebrlenIgrBrlens{all}_mean=0.053141,rateIgrBrlens{all}_median=1.031677],143:956.0[&prob=1.00000000e+00,height_median=4.90000000e-08,height_mean=4.89409907e-08,prob(percent)=100,height_95%HPD={0.05846049979834581,36.68167778668754},length_95%HPD={2.79264900e-02,7.30972700e-02},rateIgrBrlens{all}_mean=1.233149,length_median=5.17701200e-02,effectivebrlenIgrBrlens{all}_95%HPD={0.043347,0.079263},length_mean=5.16042367e-02,effectivebrlenIgrBrlens{all}_median=0.060247,rateIgrBrlens{all}_95%HPD={0.669704,1.871199},effectivebrlenIgrBrlens{all}_mean=0.060764,rateIgrBrlens{all}_median=1.161638]):213.0[&height_mean=5.75347515e-02,prob(percent)=100,height_median=5.72836148e-02,height_95%HPD={690.3102702385484,1288.8583292679461},prob=1.00000000e+00,length_median=1.94393300e-02,effectivebrlenIgrBrlens{all}_95%HPD={0.002389,0.022923},length_mean=2.05754375e-02,effectivebrlenIgrBrlens{all}_median=0.011928,rateIgrBrlens{all}_95%HPD={0.144004,1.851286},effectivebrlenIgrBrlens{all}_mean=0.012343,rateIgrBrlens{all}_median=0.597877,length_95%HPD={2.30531500e-03,4.06162200e-02},rateIgrBrlens{all}_mean=0.758512],(135:633.0[&height_95%HPD={0.05846049979834581,36.68167778668754},prob=1.00000000e+00,height_median=4.90000000e-08,height_mean=4.89015371e-08,prob(percent)=100,effectivebrlenIgrBrlens{all}_mean=0.030876,rateIgrBrlens{all}_median=1.262635,rateIgrBrlens{all}_95%HPD={0.586988,2.884731},length_95%HPD={7.88351600e-03,4.04844000e-02},rateIgrBrlens{all}_mean=1.445549,length_median=2.39594100e-02,effectivebrlenIgrBrlens{all}_95%HPD={0.020297,0.042864},length_mean=2.44756015e-02,effectivebrlenIgrBrlens{all}_median=0.030511],138:633.0[&height_95%HPD={0.05846049979834581,36.68167778668754},prob=1.00000000e+00,height_median=4.90000000e-08,height_mean=4.89015371e-08,prob(percent)=100,effectivebrlenIgrBrlens{all}_mean=0.021202,effectivebrlenIgrBrlens{all}_median=0.020933,rateIgrBrlens{all}_median=0.879614,length_95%HPD={7.88351600e-03,4.04844000e-02},rateIgrBrlens{all}_mean=0.985956,rateIgrBrlens{all}_95%HPD={0.291621,1.929672},length_median=2.39594100e-02,effectivebrlenIgrBrlens{all}_95%HPD={0.011387,0.032548},length_mean=2.44756015e-02]):536.0[&prob=1.00000000e+00,height_median=2.39594580e-02,height_mean=2.44756504e-02,prob(percent)=100,height_95%HPD={378.869141653161,965.2863394416529},length_95%HPD={3.12003200e-02,7.84524900e-02},rateIgrBrlens{all}_mean=1.322333,rateIgrBrlens{all}_median=1.277126,length_median=5.28211800e-02,effectivebrlenIgrBrlens{all}_95%HPD={0.050077,0.086044},length_mean=5.36667746e-02,effectivebrlenIgrBrlens{all}_median=0.066981,rateIgrBrlens{all}_95%HPD={0.769903,2.049743},effectivebrlenIgrBrlens{all}_mean=0.067512]):376.0[&height_mean=7.80508268e-02,prob(percent)=100,height_95%HPD={913.2156630267996,1498.8333357919455},height_median=7.77036710e-02,prob=9.96133419e-01,length_median=2.46135500e-02,effectivebrlenIgrBrlens{all}_95%HPD={0.007072,0.033606},rateIgrBrlens{all}_mean=0.973887,length_mean=2.54535655e-02,effectivebrlenIgrBrlens{all}_median=0.020028,rateIgrBrlens{all}_95%HPD={0.242931,2.083000},effectivebrlenIgrBrlens{all}_mean=0.020403,rateIgrBrlens{all}_median=0.804867,length_95%HPD={4.32442800e-03,4.66587200e-02}],((127:1044.0[&height_mean=4.89336211e-08,prob(percent)=100,height_95%HPD={0.05846049979834581,36.68167778668754},prob=1.00000000e+00,height_median=4.90000000e-08,length_median=7.42914000e-02,effectivebrlenIgrBrlens{all}_95%HPD={0.049735,0.086133},length_mean=7.41172909e-02,effectivebrlenIgrBrlens{all}_median=0.067831,rateIgrBrlens{all}_95%HPD={0.604376,1.350238},rateIgrBrlens{all}_mean=0.943520,effectivebrlenIgrBrlens{all}_mean=0.068113,rateIgrBrlens{all}_median=0.912642,length_95%HPD={4.93396400e-02,9.87888500e-02}],(129:831.0[&height_95%HPD={0.05846049979834581,36.68167778668754},prob=1.00000000e+00,height_median=4.90000000e-08,height_mean=4.88664181e-08,prob(percent)=100,effectivebrlenIgrBrlens{all}_mean=0.057872,rateIgrBrlens{all}_median=1.103767,length_95%HPD={2.90588100e-02,7.73756500e-02},rateIgrBrlens{all}_mean=1.172136,effectivebrlenIgrBrlens{all}_median=0.057469,length_median=5.19772400e-02,effectivebrlenIgrBrlens{all}_95%HPD={0.040457,0.075288},rateIgrBrlens{all}_95%HPD={0.679868,1.804723},length_mean=5.21896878e-02],139:831.0[&height_95%HPD={0.05846049979834581,36.68167778668754},prob=1.00000000e+00,height_median=4.90000000e-08,height_mean=4.88651671e-08,prob(percent)=100,effectivebrlenIgrBrlens{all}_mean=0.055394,rateIgrBrlens{all}_median=1.056104,length_95%HPD={2.90588100e-02,7.74506800e-02},rateIgrBrlens{all}_mean=1.118504,length_median=5.19987600e-02,effectivebrlenIgrBrlens{all}_95%HPD={0.038125,0.073096},effectivebrlenIgrBrlens{all}_median=0.054937,length_mean=5.22116820e-02,rateIgrBrlens{all}_95%HPD={0.633331,1.748928}]):213.0[&prob=9.88800249e-01,height_median=5.18163810e-02,height_mean=5.20164607e-02,prob(percent)=99,height_95%HPD={568.6448272691331,1172.232196685811},length_95%HPD={2.48249600e-03,4.31195600e-02},rateIgrBrlens{all}_mean=0.999006,length_median=2.09423900e-02,effectivebrlenIgrBrlens{all}_95%HPD={0.004038,0.031901},length_mean=2.22125988e-02,effectivebrlenIgrBrlens{all}_median=0.017077,rateIgrBrlens{all}_95%HPD={0.066667,2.275613},rateIgrBrlens{all}_median=0.789419,effectivebrlenIgrBrlens{all}_mean=0.017568]):153.0[&height_mean=7.42117741e-02,height_median=7.43777610e-02,prob(percent)=100,height_95%HPD={768.0573151828961,1362.599772868336},prob=1.00000000e+00,length_median=9.36308500e-03,effectivebrlenIgrBrlens{all}_95%HPD={0.000000,0.014544},length_mean=1.12293492e-02,effectivebrlenIgrBrlens{all}_median=0.003834,rateIgrBrlens{all}_95%HPD={0.000001,1.481334},effectivebrlenIgrBrlens{all}_mean=0.005083,rateIgrBrlens{all}_median=0.360487,rateIgrBrlens{all}_mean=0.521248,length_95%HPD={8.35587000e-05,2.74885600e-02}],225:1197.0[&height_mean=4.89146680e-08,height_median=4.90000000e-08,prob(percent)=100,height_95%HPD={0.05846049979834581,36.68167778668754},prob=1.00000000e+00,length_median=8.55269500e-02,effectivebrlenIgrBrlens{all}_95%HPD={0.071601,0.116129},length_mean=8.54410744e-02,effectivebrlenIgrBrlens{all}_median=0.094030,rateIgrBrlens{all}_95%HPD={0.753998,1.483841},effectivebrlenIgrBrlens{all}_mean=0.094346,rateIgrBrlens{all}_median=1.100154,rateIgrBrlens{all}_mean=1.124729,length_95%HPD={6.21064700e-02,1.09862600e-01}]):348.0[&prob(percent)=100,height_95%HPD={938.1032092720551,1521.0712102180225},prob=1.00000000e+00,height_median=8.55269980e-02,height_mean=8.54411233e-02,length_mean=1.80140290e-02,effectivebrlenIgrBrlens{all}_median=0.011094,rateIgrBrlens{all}_95%HPD={0.000001,1.999878},effectivebrlenIgrBrlens{all}_mean=0.011461,rateIgrBrlens{all}_median=0.625031,length_95%HPD={6.20410800e-04,3.70067800e-02},rateIgrBrlens{all}_mean=0.819170,effectivebrlenIgrBrlens{all}_95%HPD={0.000000,0.021927},length_median=1.66498000e-02]):549.0[&height_95%HPD={1277.3992261256376,1844.34983168916},prob=1.00000000e+00,height_median=1.03243293e-01,height_mean=1.03507756e-01,prob(percent)=100,effectivebrlenIgrBrlens{all}_mean=0.027379,rateIgrBrlens{all}_median=0.853836,length_95%HPD={9.44842700e-03,5.61429300e-02},rateIgrBrlens{all}_mean=0.986449,effectivebrlenIgrBrlens{all}_median=0.026925,length_median=3.14303000e-02,effectivebrlenIgrBrlens{all}_95%HPD={0.014543,0.041385},rateIgrBrlens{all}_95%HPD={0.337537,1.838738},length_mean=3.22040167e-02],((((132:809.0[&prob=1.00000000e+00,prob(percent)=100,height_95%HPD={0.05846049979834581,36.68167778668754},height_mean=4.90618094e-08,height_median=4.90000000e-08,length_95%HPD={2.50007500e-02,7.34596800e-02},length_median=4.80824300e-02,rateIgrBrlens{all}_95%HPD={0.619311,2.028717},rateIgrBrlens{all}_median=1.113047,effectivebrlenIgrBrlens{all}_median=0.052580,effectivebrlenIgrBrlens{all}_95%HPD={0.037585,0.069777},rateIgrBrlens{all}_mean=1.188627,effectivebrlenIgrBrlens{all}_mean=0.053129,length_mean=4.82592002e-02],142:809.0[&prob=1.00000000e+00,prob(percent)=100,height_median=4.90000000e-08,height_95%HPD={0.05846049979834581,36.68167778668754},height_mean=4.90618094e-08,rateIgrBrlens{all}_median=0.936612,rateIgrBrlens{all}_95%HPD={0.511294,1.723292},effectivebrlenIgrBrlens{all}_median=0.044676,effectivebrlenIgrBrlens{all}_95%HPD={0.030256,0.061421},rateIgrBrlens{all}_mean=1.002459,length_mean=4.82592002e-02,length_median=4.80824300e-02,effectivebrlenIgrBrlens{all}_mean=0.045051,length_95%HPD={2.50007500e-02,7.34596800e-02}]):594.0[&height_95%HPD={547.3095939326374,1150.3946052850865},height_median=4.80824780e-02,prob=1.00000000e+00,prob(percent)=100,height_mean=4.82592492e-02,rateIgrBrlens{all}_median=1.091244,effectivebrlenIgrBrlens{all}_median=0.043459,effectivebrlenIgrBrlens{all}_95%HPD={0.025646,0.062851},rateIgrBrlens{all}_mean=1.176739,rateIgrBrlens{all}_95%HPD={0.556056,2.098092},length_median=4.05127100e-02,length_95%HPD={1.67237400e-02,6.84684800e-02},effectivebrlenIgrBrlens{all}_mean=0.043966,length_mean=4.13193804e-02],((198:915.0[&prob=1.00000000e+00,height_median=4.90000000e-08,height_mean=4.89701874e-08,prob(percent)=100,height_95%HPD={0.05846049979834581,36.68167778668754},length_95%HPD={3.52623700e-02,7.90706500e-02},rateIgrBrlens{all}_mean=1.084672,length_median=5.62683800e-02,effectivebrlenIgrBrlens{all}_95%HPD={0.041941,0.077087},length_mean=5.65855147e-02,effectivebrlenIgrBrlens{all}_median=0.058897,rateIgrBrlens{all}_95%HPD={0.605276,1.576814},rateIgrBrlens{all}_median=1.058593,effectivebrlenIgrBrlens{all}_mean=0.059248],(200:646.0[&prob(percent)=100,height_95%HPD={0.05846049979834581,36.68167778668754},prob=1.00000000e+00,height_median=4.90000000e-08,height_mean=4.90371177e-08,length_mean=2.62486142e-02,effectivebrlenIgrBrlens{all}_median=0.021178,rateIgrBrlens{all}_95%HPD={0.329806,1.617399},effectivebrlenIgrBrlens{all}_mean=0.021440,rateIgrBrlens{all}_median=0.832705,length_95%HPD={1.07080900e-02,4.46481700e-02},rateIgrBrlens{all}_mean=0.902667,effectivebrlenIgrBrlens{all}_95%HPD={0.010372,0.033586},length_median=2.53938900e-02],201:646.0[&prob(percent)=100,height_95%HPD={0.05846049979834581,36.68167778668754},prob=1.00000000e+00,height_median=4.90000000e-08,height_mean=4.90371177e-08,length_mean=2.62486142e-02,effectivebrlenIgrBrlens{all}_median=0.037827,rateIgrBrlens{all}_95%HPD={0.622244,2.974336},effectivebrlenIgrBrlens{all}_mean=0.038256,rateIgrBrlens{all}_median=1.483469,length_95%HPD={1.07080900e-02,4.46481700e-02},rateIgrBrlens{all}_mean=1.646408,length_median=2.53938900e-02,effectivebrlenIgrBrlens{all}_95%HPD={0.024818,0.052436}]):269.0[&height_95%HPD={397.3520858187861,986.2566521150242},prob=1.00000000e+00,height_median=2.53939420e-02,height_mean=2.62486632e-02,prob(percent)=100,effectivebrlenIgrBrlens{all}_mean=0.039808,rateIgrBrlens{all}_median=1.342991,length_95%HPD={9.83738100e-03,5.18598600e-02},rateIgrBrlens{all}_mean=1.521393,length_median=2.93956500e-02,effectivebrlenIgrBrlens{all}_95%HPD={0.023593,0.055705},effectivebrlenIgrBrlens{all}_median=0.039354,length_mean=3.03080316e-02,rateIgrBrlens{all}_95%HPD={0.538511,2.793323}]):180.0[&prob=9.34401458e-01,height_median=5.58359530e-02,height_mean=5.61412480e-02,prob(percent)=93,height_95%HPD={644.165440825398,1244.459396839796},length_95%HPD={6.98141600e-04,3.76835100e-02},rateIgrBrlens{all}_mean=1.250943,length_median=1.74967300e-02,effectivebrlenIgrBrlens{all}_95%HPD={0.000000,0.033147},length_mean=1.87327541e-02,effectivebrlenIgrBrlens{all}_median=0.017176,rateIgrBrlens{all}_95%HPD={0.000070,3.151862},effectivebrlenIgrBrlens{all}_mean=0.017788,rateIgrBrlens{all}_median=0.931371],199:1095.0[&prob=1.00000000e+00,height_median=4.90000000e-08,height_mean=4.89604209e-08,prob(percent)=100,height_95%HPD={0.05846049979834581,36.68167778668754},length_95%HPD={4.91627600e-02,9.74858600e-02},rateIgrBrlens{all}_mean=1.784782,length_median=7.39817300e-02,effectivebrlenIgrBrlens{all}_95%HPD={0.095757,0.160345},length_mean=7.38073460e-02,effectivebrlenIgrBrlens{all}_median=0.127250,rateIgrBrlens{all}_95%HPD={1.129047,2.562281},effectivebrlenIgrBrlens{all}_mean=0.128135,rateIgrBrlens{all}_median=1.710617]):308.0[&height_mean=7.43426890e-02,prob(percent)=100,height_median=7.42821947e-02,height_95%HPD={819.1496973793011,1410.6434357521152},prob=1.00000000e+00,length_median=1.37434800e-02,effectivebrlenIgrBrlens{all}_95%HPD={0.000000,0.036125},length_mean=1.51008490e-02,effectivebrlenIgrBrlens{all}_median=0.017750,rateIgrBrlens{all}_95%HPD={0.000382,3.783676},effectivebrlenIgrBrlens{all}_mean=0.018248,rateIgrBrlens{all}_median=1.190525,length_95%HPD={7.05387900e-04,3.19905300e-02},rateIgrBrlens{all}_mean=1.500229],203:1403.0[&height_mean=4.90589772e-08,prob(percent)=100,height_median=4.90000000e-08,height_95%HPD={0.05846049979834581,36.68167778668754},prob=1.00000000e+00,length_median=8.52702700e-02,effectivebrlenIgrBrlens{all}_95%HPD={0.064510,0.108937},length_mean=8.49837320e-02,effectivebrlenIgrBrlens{all}_median=0.085918,rateIgrBrlens{all}_95%HPD={0.690240,1.435511},effectivebrlenIgrBrlens{all}_mean=0.086356,rateIgrBrlens{all}_median=1.004564,length_95%HPD={5.89355000e-02,1.10587600e-01},rateIgrBrlens{all}_mean=1.038093]):123.0[&prob(percent)=77,height_95%HPD={1146.7416926617243,1714.5449996612856},prob=7.65782983e-01,height_median=9.58761830e-02,height_mean=9.60977723e-02,length_mean=1.91741862e-02,effectivebrlenIgrBrlens{all}_median=0.028352,rateIgrBrlens{all}_95%HPD={0.405462,4.200302},effectivebrlenIgrBrlens{all}_mean=0.028618,rateIgrBrlens{all}_median=1.556706,length_95%HPD={2.42382400e-03,3.78815000e-02},rateIgrBrlens{all}_mean=1.965301,length_median=1.78359500e-02,effectivebrlenIgrBrlens{all}_95%HPD={0.012164,0.045348}],141:1526.0[&prob(percent)=100,height_95%HPD={0.05846049979834581,36.68167778668754},prob=1.00000000e+00,height_median=4.90000000e-08,height_mean=4.88164053e-08,length_mean=1.07357535e-01,effectivebrlenIgrBrlens{all}_median=0.113220,rateIgrBrlens{all}_95%HPD={0.798262,1.471697},effectivebrlenIgrBrlens{all}_mean=0.114150,rateIgrBrlens{all}_median=1.063544,length_95%HPD={7.48640200e-02,1.36971800e-01},rateIgrBrlens{all}_mean=1.081502,length_median=1.08526900e-01,effectivebrlenIgrBrlens{all}_95%HPD={0.086631,0.144128}]):174.0[&height_95%HPD={1265.933839518426,1832.0343971518157},prob=5.33988134e-01,height_median=1.08377371e-01,height_mean=1.08631001e-01,prob(percent)=53,effectivebrlenIgrBrlens{all}_mean=0.014742,rateIgrBrlens{all}_median=1.135315,rateIgrBrlens{all}_95%HPD={0.000001,4.092521},length_95%HPD={7.84830600e-05,2.74446800e-02},rateIgrBrlens{all}_mean=1.586669,length_median=1.09754200e-02,effectivebrlenIgrBrlens{all}_95%HPD={0.000000,0.031966},length_mean=1.22593137e-02,effectivebrlenIgrBrlens{all}_median=0.014109],((222:650.0[&prob=1.00000000e+00,height_95%HPD={0.05846049979834581,36.68167778668754},height_median=4.90000000e-08,height_mean=4.89931316e-08,prob(percent)=100,rateIgrBrlens{all}_median=1.192378,rateIgrBrlens{all}_95%HPD={0.482499,2.565273},length_median=2.58749500e-02,effectivebrlenIgrBrlens{all}_mean=0.030727,effectivebrlenIgrBrlens{all}_median=0.030515,effectivebrlenIgrBrlens{all}_95%HPD={0.018609,0.042729},length_95%HPD={9.91703900e-03,4.63820200e-02},rateIgrBrlens{all}_mean=1.329075,length_mean=2.65336864e-02],223:650.0[&prob=1.00000000e+00,height_mean=4.89931316e-08,height_median=4.90000000e-08,prob(percent)=100,height_95%HPD={0.05846049979834581,36.68167778668754},length_median=2.58749500e-02,rateIgrBrlens{all}_median=0.848007,rateIgrBrlens{all}_95%HPD={0.356594,1.943969},rateIgrBrlens{all}_mean=0.966835,effectivebrlenIgrBrlens{all}_median=0.022141,effectivebrlenIgrBrlens{all}_mean=0.022500,effectivebrlenIgrBrlens{all}_95%HPD={0.011445,0.034059},length_95%HPD={9.91703900e-03,4.63820200e-02},length_mean=2.65336864e-02]):290.0[&prob(percent)=100,height_mean=2.65337354e-02,prob=1.00000000e+00,height_median=2.58749900e-02,height_95%HPD={401.1577506884178,990.600580444856},effectivebrlenIgrBrlens{all}_median=0.036134,effectivebrlenIgrBrlens{all}_95%HPD={0.020707,0.053210},rateIgrBrlens{all}_mean=1.194740,effectivebrlenIgrBrlens{all}_mean=0.036586,length_mean=3.57144754e-02,length_median=3.44600900e-02,rateIgrBrlens{all}_95%HPD={0.467616,2.235031},length_95%HPD={9.99516900e-03,6.26412100e-02},rateIgrBrlens{all}_median=1.032863],224:940.0[&height_mean=4.90114423e-08,height_median=4.90000000e-08,prob(percent)=100,prob=1.00000000e+00,height_95%HPD={0.05846049979834581,36.68167778668754},rateIgrBrlens{all}_95%HPD={0.575184,1.428321},rateIgrBrlens{all}_mean=0.982292,rateIgrBrlens{all}_median=0.950843,effectivebrlenIgrBrlens{all}_95%HPD={0.040435,0.076689},effectivebrlenIgrBrlens{all}_median=0.058025,effectivebrlenIgrBrlens{all}_mean=0.058660,length_95%HPD={3.69590900e-02,8.95461700e-02},length_median=6.10103300e-02,length_mean=6.22481618e-02]):760.0[&height_mean=6.22482108e-02,prob=1.00000000e+00,prob(percent)=100,height_95%HPD={669.287550760455,1269.9906153968207},height_median=6.10103662e-02,length_median=5.41043700e-02,effectivebrlenIgrBrlens{all}_95%HPD={0.031453,0.073284},length_mean=5.38914959e-02,effectivebrlenIgrBrlens{all}_median=0.051569,rateIgrBrlens{all}_95%HPD={0.540883,1.768916},rateIgrBrlens{all}_mean=1.043751,effectivebrlenIgrBrlens{all}_mean=0.052063,rateIgrBrlens{all}_median=0.958946,length_95%HPD={2.19167700e-02,8.20478100e-02}]):394.0[&prob(percent)=100,height_95%HPD={1432.839477630825,2010.7176486451383},prob=1.00000000e+00,height_median=1.21073694e-01,height_mean=1.21095021e-01,length_mean=1.46167516e-02,effectivebrlenIgrBrlens{all}_median=0.016952,rateIgrBrlens{all}_95%HPD={0.012590,3.961514},effectivebrlenIgrBrlens{all}_mean=0.017301,effectivebrlenIgrBrlens{all}_95%HPD={0.002365,0.032297},rateIgrBrlens{all}_median=1.188501,length_95%HPD={1.02137700e-03,2.97910900e-02},rateIgrBrlens{all}_mean=1.605788,length_median=1.33812000e-02]):145.0[&height_95%HPD={1739.9156832828826,2477.078716467497},prob=1.00000000e+00,height_median=1.35583425e-01,height_mean=1.35711773e-01,prob(percent)=100,effectivebrlenIgrBrlens{all}_mean=0.017074,rateIgrBrlens{all}_median=1.115305,effectivebrlenIgrBrlens{all}_median=0.016741,length_95%HPD={3.72007600e-04,3.13206900e-02},rateIgrBrlens{all}_mean=1.579500,rateIgrBrlens{all}_95%HPD={0.212843,3.812460},length_median=1.44743800e-02,effectivebrlenIgrBrlens{all}_95%HPD={0.003626,0.029852},length_mean=1.55228388e-02],((180:794.0[&height_95%HPD={0.05846049979834581,36.68167778668754},prob=1.00000000e+00,height_median=4.90000000e-08,height_mean=4.89373310e-08,prob(percent)=100,effectivebrlenIgrBrlens{all}_mean=0.095973,rateIgrBrlens{all}_median=2.086758,length_95%HPD={2.01725600e-02,7.37480600e-02},rateIgrBrlens{all}_mean=2.256055,effectivebrlenIgrBrlens{all}_median=0.095624,length_median=4.56795700e-02,effectivebrlenIgrBrlens{all}_95%HPD={0.070905,0.120066},rateIgrBrlens{all}_95%HPD={1.151717,3.967763},length_mean=4.66438575e-02],259:794.0[&prob=1.00000000e+00,height_median=4.90000000e-08,height_95%HPD={0.05846049979834581,36.68167778668754},height_mean=4.89373310e-08,prob(percent)=100,rateIgrBrlens{all}_95%HPD={0.204875,1.010873},effectivebrlenIgrBrlens{all}_median=0.025639,effectivebrlenIgrBrlens{all}_mean=0.026022,effectivebrlenIgrBrlens{all}_95%HPD={0.010215,0.045215},rateIgrBrlens{all}_mean=0.584071,length_mean=4.66438575e-02,length_95%HPD={2.01725600e-02,7.37480600e-02},rateIgrBrlens{all}_median=0.552356,length_median=4.56795700e-02]):334.0[&prob=1.00000000e+00,height_mean=4.66439064e-02,height_95%HPD={529.3212531773866,1132.5864987843534},prob(percent)=100,height_median=4.56796170e-02,effectivebrlenIgrBrlens{all}_median=0.057751,effectivebrlenIgrBrlens{all}_95%HPD={0.033758,0.083859},rateIgrBrlens{all}_mean=1.183273,rateIgrBrlens{all}_median=1.050729,length_95%HPD={1.83367200e-02,9.14002000e-02},effectivebrlenIgrBrlens{all}_mean=0.058291,length_median=5.47778500e-02,rateIgrBrlens{all}_95%HPD={0.527082,2.154846},length_mean=5.51786866e-02],202:1128.0[&height_mean=4.90022629e-08,height_median=4.90000000e-08,prob=1.00000000e+00,height_95%HPD={0.05846049979834581,36.68167778668754},prob(percent)=100,length_median=1.01600000e-01,rateIgrBrlens{all}_mean=0.956593,rateIgrBrlens{all}_median=0.940766,rateIgrBrlens{all}_95%HPD={0.626219,1.281303},effectivebrlenIgrBrlens{all}_median=0.094831,effectivebrlenIgrBrlens{all}_mean=0.095422,effectivebrlenIgrBrlens{all}_95%HPD={0.070828,0.121431},length_95%HPD={6.73853000e-02,1.34020900e-01},length_mean=1.01822544e-01]):1111.0[&prob(percent)=100,height_mean=1.01822593e-01,height_median=1.01600043e-01,height_95%HPD={852.442492016,1442.3830521570083},prob=1.00000000e+00,effectivebrlenIgrBrlens{all}_median=0.042213,rateIgrBrlens{all}_median=0.866471,effectivebrlenIgrBrlens{all}_mean=0.042759,effectivebrlenIgrBrlens{all}_95%HPD={0.021997,0.064956},rateIgrBrlens{all}_mean=0.943745,rateIgrBrlens{all}_95%HPD={0.450051,1.671257},length_95%HPD={1.77199100e-02,8.31196200e-02},length_median=4.89747600e-02,length_mean=4.95430167e-02]):194.0[&prob(percent)=76,height_95%HPD={1859.2722701855023,2690.535983462658},prob=7.56538744e-01,height_median=1.49335932e-01,height_mean=1.50013401e-01,length_mean=1.07721084e-02,effectivebrlenIgrBrlens{all}_median=0.008073,rateIgrBrlens{all}_95%HPD={0.000001,3.207787},effectivebrlenIgrBrlens{all}_mean=0.008523,rateIgrBrlens{all}_median=0.757381,length_95%HPD={1.13131000e-04,2.30237100e-02},rateIgrBrlens{all}_mean=1.204922,effectivebrlenIgrBrlens{all}_95%HPD={0.000000,0.017750},length_median=9.72516100e-03],(((128:617.0[&prob=1.00000000e+00,height_median=4.90000000e-08,height_mean=4.88920042e-08,prob(percent)=100,height_95%HPD={0.05846049979834581,36.68167778668754},length_95%HPD={6.26395800e-03,4.18113400e-02},rateIgrBrlens{all}_mean=0.546399,rateIgrBrlens{all}_median=0.481567,length_median=2.22551600e-02,effectivebrlenIgrBrlens{all}_95%HPD={0.002482,0.020845},length_mean=2.34592470e-02,effectivebrlenIgrBrlens{all}_median=0.010968,rateIgrBrlens{all}_95%HPD={0.106434,1.129054},effectivebrlenIgrBrlens{all}_mean=0.011384],130:617.0[&prob=1.00000000e+00,height_median=4.90000000e-08,height_mean=4.88920042e-08,prob(percent)=100,height_95%HPD={0.05846049979834581,36.68167778668754},length_95%HPD={6.26395800e-03,4.18113400e-02},rateIgrBrlens{all}_mean=1.877737,rateIgrBrlens{all}_median=1.597201,length_median=2.22551600e-02,effectivebrlenIgrBrlens{all}_95%HPD={0.023232,0.048841},length_mean=2.34592470e-02,effectivebrlenIgrBrlens{all}_median=0.035791,rateIgrBrlens{all}_95%HPD={0.538553,3.941413},effectivebrlenIgrBrlens{all}_mean=0.036173]):471.0[&height_mean=2.34592959e-02,prob(percent)=100,height_95%HPD={373.452555070953,957.4171347590071},height_median=2.22552150e-02,prob=1.00000000e+00,length_median=6.23373100e-02,effectivebrlenIgrBrlens{all}_95%HPD={0.036700,0.077779},rateIgrBrlens{all}_mean=0.945611,length_mean=6.32700920e-02,effectivebrlenIgrBrlens{all}_median=0.056270,rateIgrBrlens{all}_95%HPD={0.477049,1.476666},effectivebrlenIgrBrlens{all}_mean=0.056707,rateIgrBrlens{all}_median=0.914146,length_95%HPD={3.22665800e-02,9.42719500e-02}],(136:704.0[&height_95%HPD={0.05846049979834581,36.68167778668754},prob=1.00000000e+00,height_median=4.90000000e-08,height_mean=4.89391810e-08,prob(percent)=100,effectivebrlenIgrBrlens{all}_mean=0.033005,rateIgrBrlens{all}_median=1.015577,length_95%HPD={1.36172900e-02,5.28736000e-02},effectivebrlenIgrBrlens{all}_median=0.032640,rateIgrBrlens{all}_mean=1.083337,rateIgrBrlens{all}_95%HPD={0.500179,1.948135},length_median=3.24743700e-02,effectivebrlenIgrBrlens{all}_95%HPD={0.021142,0.044939},length_mean=3.34681696e-02],137:704.0[&height_95%HPD={0.05846049979834581,36.68167778668754},prob=1.00000000e+00,height_median=4.90000000e-08,height_mean=4.89391810e-08,prob(percent)=100,effectivebrlenIgrBrlens{all}_mean=0.027445,rateIgrBrlens{all}_median=0.837549,length_95%HPD={1.36172900e-02,5.28736000e-02},rateIgrBrlens{all}_mean=0.896231,effectivebrlenIgrBrlens{all}_median=0.027225,length_median=3.24743700e-02,effectivebrlenIgrBrlens{all}_95%HPD={0.015779,0.038221},rateIgrBrlens{all}_95%HPD={0.396323,1.593949},length_mean=3.34681696e-02]):384.0[&prob=1.00000000e+00,height_median=3.24744120e-02,height_mean=3.34682186e-02,prob(percent)=100,height_95%HPD={456.06925491222904,1052.7639619807526},length_95%HPD={2.20449000e-02,8.80759800e-02},rateIgrBrlens{all}_mean=0.957345,length_median=5.24220300e-02,effectivebrlenIgrBrlens{all}_95%HPD={0.028292,0.065502},rateIgrBrlens{all}_median=0.870142,length_mean=5.32568419e-02,effectivebrlenIgrBrlens{all}_median=0.045671,rateIgrBrlens{all}_95%HPD={0.466284,1.611281},effectivebrlenIgrBrlens{all}_mean=0.046209]):283.0[&height_mean=8.67075232e-02,prob(percent)=100,height_95%HPD={812.8307429367306,1404.7364351607273},prob=9.99133353e-01,height_median=8.58157470e-02,length_median=4.34237200e-02,effectivebrlenIgrBrlens{all}_95%HPD={0.012224,0.056543},length_mean=4.43193799e-02,effectivebrlenIgrBrlens{all}_median=0.033355,rateIgrBrlens{all}_95%HPD={0.323479,1.590452},rateIgrBrlens{all}_mean=0.856722,effectivebrlenIgrBrlens{all}_mean=0.033861,rateIgrBrlens{all}_median=0.766983,length_95%HPD={1.14318700e-02,7.79298100e-02}],((133:498.0[&height_mean=4.89278137e-08,prob(percent)=100,height_median=4.90000000e-08,height_95%HPD={0.05846049979834581,36.68167778668754},prob=1.00000000e+00,length_median=1.20646300e-02,effectivebrlenIgrBrlens{all}_95%HPD={0.002328,0.012083},length_mean=1.26613197e-02,effectivebrlenIgrBrlens{all}_median=0.006737,rateIgrBrlens{all}_95%HPD={0.125272,1.511686},effectivebrlenIgrBrlens{all}_mean=0.006996,rateIgrBrlens{all}_median=0.562055,rateIgrBrlens{all}_mean=0.678294,length_95%HPD={2.03411700e-03,2.30183700e-02}],134:498.0[&height_mean=4.89413269e-08,prob(percent)=100,height_median=4.90000000e-08,height_95%HPD={0.05846049979834581,36.68167778668754},prob=1.00000000e+00,length_median=1.21980200e-02,effectivebrlenIgrBrlens{all}_95%HPD={0.006943,0.020259},length_mean=1.28640417e-02,effectivebrlenIgrBrlens{all}_median=0.013205,rateIgrBrlens{all}_95%HPD={0.257850,2.846401},effectivebrlenIgrBrlens{all}_mean=0.013443,rateIgrBrlens{all}_median=1.085865,length_95%HPD={2.03411700e-03,2.35267800e-02},rateIgrBrlens{all}_mean=1.317505]):185.0[&prob(percent)=96,height_95%HPD={276.38074649939296,831.1399118717497},prob=9.62423057e-01,height_median=1.20268670e-02,height_mean=1.25618945e-02,length_mean=1.22534916e-02,effectivebrlenIgrBrlens{all}_median=0.007897,rateIgrBrlens{all}_95%HPD={0.000022,2.227683},effectivebrlenIgrBrlens{all}_mean=0.008203,rateIgrBrlens{all}_median=0.685283,length_95%HPD={1.37348900e-03,2.53247000e-02},rateIgrBrlens{all}_mean=0.906090,effectivebrlenIgrBrlens{all}_95%HPD={0.001415,0.015964},length_median=1.12857000e-02],140:683.0[&prob(percent)=100,height_95%HPD={0.05846049979834581,36.68167778668754},prob=1.00000000e+00,height_median=4.90000000e-08,height_mean=4.89259082e-08,length_mean=2.44332453e-02,effectivebrlenIgrBrlens{all}_median=0.017675,rateIgrBrlens{all}_95%HPD={0.284313,1.668731},effectivebrlenIgrBrlens{all}_mean=0.018008,rateIgrBrlens{all}_median=0.732242,length_95%HPD={9.98874200e-03,3.99080500e-02},rateIgrBrlens{all}_mean=0.831069,length_median=2.38803000e-02,effectivebrlenIgrBrlens{all}_95%HPD={0.009369,0.027686}]):688.0[&height_95%HPD={437.504719898127,1031.421568929062},prob=1.00000000e+00,height_median=2.39933300e-02,height_mean=2.46782508e-02,prob(percent)=100,effectivebrlenIgrBrlens{all}_mean=0.118435,rateIgrBrlens{all}_median=1.111391,length_95%HPD={7.22745400e-02,1.38297800e-01},rateIgrBrlens{all}_mean=1.135870,length_median=1.06513700e-01,effectivebrlenIgrBrlens{all}_95%HPD={0.090061,0.147443},effectivebrlenIgrBrlens{all}_median=0.117520,length_mean=1.06325031e-01,rateIgrBrlens{all}_95%HPD={0.806741,1.539167}]):1062.0[&prob=1.00000000e+00,height_median=1.31254464e-01,height_mean=1.31013108e-01,prob(percent)=100,height_95%HPD={1123.6234170424539,1694.985437736694},length_95%HPD={9.12404200e-04,5.49107000e-02},rateIgrBrlens{all}_mean=0.765965,length_median=2.58749900e-02,effectivebrlenIgrBrlens{all}_95%HPD={0.000000,0.035678},length_mean=2.75102025e-02,effectivebrlenIgrBrlens{all}_median=0.018266,rateIgrBrlens{all}_95%HPD={0.000056,1.559086},effectivebrlenIgrBrlens{all}_mean=0.018624,rateIgrBrlens{all}_median=0.666450]):62.0[&height_mean=1.60375946e-01,height_median=1.59608290e-01,prob(percent)=100,height_95%HPD={1992.3630173416348,2974.802754916992},prob=1.00000000e+00,length_median=4.55677600e-03,effectivebrlenIgrBrlens{all}_95%HPD={0.000000,0.007299},length_mean=5.88746931e-03,effectivebrlenIgrBrlens{all}_median=0.001062,rateIgrBrlens{all}_95%HPD={0.000001,1.438818},effectivebrlenIgrBrlens{all}_mean=0.002080,rateIgrBrlens{all}_median=0.196203,rateIgrBrlens{all}_mean=0.389522,length_95%HPD={5.82544800e-05,1.56070600e-02}]):764.0[&prob(percent)=100,height_95%HPD={2016.989023568431,3053.8709258212843},prob=1.00000000e+00,height_median=1.65409271e-01,height_mean=1.66263415e-01,length_mean=6.35418095e-03,effectivebrlenIgrBrlens{all}_median=0.000639,rateIgrBrlens{all}_95%HPD={0.000001,0.941681},effectivebrlenIgrBrlens{all}_mean=0.001445,rateIgrBrlens{all}_median=0.117013,length_95%HPD={6.17169700e-05,1.73476200e-02},rateIgrBrlens{all}_mean=0.276188,effectivebrlenIgrBrlens{all}_95%HPD={0.000000,0.005593},length_median=4.80187500e-03]):974.0[&height_95%HPD={2432.451594396065,4306.433694622997},prob=6.79384903e-01,height_median=1.73189618e-01,height_mean=1.73713100e-01,prob(percent)=68,effectivebrlenIgrBrlens{all}_mean=0.008215,rateIgrBrlens{all}_median=0.566152,length_95%HPD={3.57261200e-04,3.10027300e-02},rateIgrBrlens{all}_mean=0.800149,effectivebrlenIgrBrlens{all}_median=0.007811,length_median=1.30378200e-02,effectivebrlenIgrBrlens{all}_95%HPD={0.000000,0.016260},rateIgrBrlens{all}_95%HPD={0.000003,2.136289},length_mean=1.44514370e-02],((((((((69:997.0[&height_95%HPD={0.05846049979834581,36.68167778668754},prob=1.00000000e+00,height_median=4.90000000e-08,height_mean=4.89065294e-08,prob(percent)=100,effectivebrlenIgrBrlens{all}_mean=0.068867,rateIgrBrlens{all}_median=1.193398,length_95%HPD={3.08738400e-02,8.23970400e-02},rateIgrBrlens{all}_mean=1.256122,effectivebrlenIgrBrlens{all}_median=0.068377,length_median=5.77071700e-02,effectivebrlenIgrBrlens{all}_95%HPD={0.051556,0.087888},rateIgrBrlens{all}_95%HPD={0.807980,1.975657},length_mean=5.76590748e-02],(221:826.0[&height_mean=4.89349983e-08,prob(percent)=100,height_median=4.90000000e-08,height_95%HPD={0.05846049979834581,36.68167778668754},prob=1.00000000e+00,length_median=4.87707600e-02,effectivebrlenIgrBrlens{all}_95%HPD={0.025160,0.053599},length_mean=4.87863346e-02,effectivebrlenIgrBrlens{all}_median=0.038730,rateIgrBrlens{all}_95%HPD={0.477501,1.348455},effectivebrlenIgrBrlens{all}_mean=0.039085,rateIgrBrlens{all}_median=0.795813,length_95%HPD={2.49051300e-02,7.06036100e-02},rateIgrBrlens{all}_mean=0.842305],262:826.0[&height_mean=4.89307224e-08,prob(percent)=100,height_median=4.90000000e-08,height_95%HPD={0.05846049979834581,36.68167778668754},prob=1.00000000e+00,length_median=5.34882200e-02,effectivebrlenIgrBrlens{all}_95%HPD={0.040717,0.073038},length_mean=5.37396642e-02,effectivebrlenIgrBrlens{all}_median=0.055482,rateIgrBrlens{all}_95%HPD={0.572364,1.777255},effectivebrlenIgrBrlens{all}_mean=0.055956,rateIgrBrlens{all}_median=1.024812,length_95%HPD={2.73659900e-02,8.18749100e-02},rateIgrBrlens{all}_mean=1.111179]):171.0[&prob(percent)=58,height_95%HPD={560.8176671547772,1164.5993979639143},prob=5.81098198e-01,height_median=4.80278335e-02,height_mean=4.78306808e-02,length_mean=1.59874555e-02,effectivebrlenIgrBrlens{all}_median=0.009223,rateIgrBrlens{all}_95%HPD={0.000002,1.870616},effectivebrlenIgrBrlens{all}_mean=0.009616,rateIgrBrlens{all}_median=0.582329,length_95%HPD={5.91848800e-04,3.40611900e-02},rateIgrBrlens{all}_mean=0.770236,length_median=1.45184100e-02,effectivebrlenIgrBrlens{all}_95%HPD={0.000000,0.019456}]):161.0[&height_95%HPD={725.9365664688419,1322.5532016881139},prob=1.00000000e+00,height_median=6.31245500e-02,height_mean=6.34475361e-02,prob(percent)=100,effectivebrlenIgrBrlens{all}_mean=0.010349,rateIgrBrlens{all}_median=0.601346,length_95%HPD={1.50924100e-04,3.48143500e-02},rateIgrBrlens{all}_mean=0.770445,length_median=1.41588900e-02,effectivebrlenIgrBrlens{all}_95%HPD={0.000000,0.023015},effectivebrlenIgrBrlens{all}_median=0.009661,length_mean=1.57932890e-02,rateIgrBrlens{all}_95%HPD={0.000001,1.918259}],214:1158.0[&height_95%HPD={0.05846049979834581,36.68167778668754},prob=1.00000000e+00,height_median=4.90000000e-08,height_mean=4.89376405e-08,prob(percent)=100,effectivebrlenIgrBrlens{all}_mean=0.087865,rateIgrBrlens{all}_median=1.113036,rateIgrBrlens{all}_95%HPD={0.747704,1.556020},length_95%HPD={5.60263200e-02,1.01055200e-01},rateIgrBrlens{all}_mean=1.136776,length_median=7.83680500e-02,effectivebrlenIgrBrlens{all}_95%HPD={0.065357,0.112109},length_mean=7.86712359e-02,effectivebrlenIgrBrlens{all}_median=0.087291]):412.0[&prob=9.26512744e-01,height_median=7.77621690e-02,height_mean=7.80385384e-02,prob(percent)=93,height_95%HPD={900.6979737826077,1488.1000451581035},length_95%HPD={2.30581300e-03,4.50735900e-02},rateIgrBrlens{all}_mean=0.945285,length_median=2.10755900e-02,effectivebrlenIgrBrlens{all}_95%HPD={0.002680,0.031812},length_mean=2.25621714e-02,effectivebrlenIgrBrlens{all}_median=0.016768,rateIgrBrlens{all}_95%HPD={0.153034,2.189885},effectivebrlenIgrBrlens{all}_mean=0.017154,rateIgrBrlens{all}_median=0.759119],(((212:608.0[&prob(percent)=100,height_95%HPD={0.05846049979834581,36.68167778668754},prob=1.00000000e+00,height_median=4.90000000e-08,height_mean=4.89409004e-08,length_mean=2.19087228e-02,effectivebrlenIgrBrlens{all}_median=0.024779,rateIgrBrlens{all}_95%HPD={0.419317,2.924343},effectivebrlenIgrBrlens{all}_95%HPD={0.013447,0.037567},effectivebrlenIgrBrlens{all}_mean=0.025180,rateIgrBrlens{all}_median=1.156380,length_95%HPD={5.53545200e-03,3.93957200e-02},rateIgrBrlens{all}_mean=1.395486,length_median=2.12862500e-02],216:608.0[&prob(percent)=100,height_95%HPD={0.05846049979834581,36.68167778668754},prob=1.00000000e+00,height_median=4.90000000e-08,height_mean=4.89409004e-08,length_mean=2.19087228e-02,effectivebrlenIgrBrlens{all}_median=0.025860,rateIgrBrlens{all}_95%HPD={0.431361,3.010191},effectivebrlenIgrBrlens{all}_mean=0.026238,rateIgrBrlens{all}_median=1.219287,effectivebrlenIgrBrlens{all}_95%HPD={0.014078,0.038189},length_95%HPD={5.53545200e-03,3.93957200e-02},rateIgrBrlens{all}_mean=1.461160,length_median=2.12862500e-02]):243.0[&height_95%HPD={364.65815015568353,946.8474667514262},prob=1.00000000e+00,height_median=2.12862979e-02,height_mean=2.19087717e-02,prob(percent)=100,effectivebrlenIgrBrlens{all}_mean=0.028103,rateIgrBrlens{all}_median=1.203195,length_95%HPD={6.06680000e-03,4.37172500e-02},effectivebrlenIgrBrlens{all}_median=0.027697,rateIgrBrlens{all}_mean=1.431689,rateIgrBrlens{all}_95%HPD={0.457450,2.959578},length_median=2.29087300e-02,effectivebrlenIgrBrlens{all}_95%HPD={0.015530,0.041881},length_mean=2.38101479e-02],213:851.0[&height_95%HPD={0.05846049979834581,36.68167778668754},prob=1.00000000e+00,height_median=4.90000000e-08,height_mean=4.88844350e-08,prob(percent)=100,effectivebrlenIgrBrlens{all}_mean=0.035241,rateIgrBrlens{all}_median=0.770676,length_95%HPD={2.48057300e-02,6.57729400e-02},rateIgrBrlens{all}_mean=0.809585,effectivebrlenIgrBrlens{all}_median=0.034810,length_median=4.54441900e-02,effectivebrlenIgrBrlens{all}_95%HPD={0.023397,0.048173},rateIgrBrlens{all}_95%HPD={0.432921,1.288227},length_mean=4.57188707e-02]):384.0[&prob=1.00000000e+00,height_median=4.54442530e-02,height_mean=4.57189196e-02,prob(percent)=100,height_95%HPD={587.0830606012426,1189.0179084765136},length_95%HPD={3.76544200e-03,4.21749700e-02},rateIgrBrlens{all}_mean=1.160742,length_median=2.21264200e-02,effectivebrlenIgrBrlens{all}_95%HPD={0.009752,0.032012},rateIgrBrlens{all}_median=0.929603,length_mean=2.28208331e-02,effectivebrlenIgrBrlens{all}_median=0.020403,rateIgrBrlens{all}_95%HPD={0.331665,2.758708},effectivebrlenIgrBrlens{all}_mean=0.020743],((215:846.0[&prob=1.00000000e+00,height_median=4.90000000e-08,height_mean=4.89134899e-08,prob(percent)=100,height_95%HPD={0.05846049979834581,36.68167778668754},length_95%HPD={2.19269600e-02,5.41818600e-02},rateIgrBrlens{all}_mean=0.551303,length_median=3.64478700e-02,effectivebrlenIgrBrlens{all}_95%HPD={0.009879,0.029567},length_mean=3.67814529e-02,effectivebrlenIgrBrlens{all}_median=0.019136,rateIgrBrlens{all}_95%HPD={0.257069,0.928845},effectivebrlenIgrBrlens{all}_mean=0.019438,rateIgrBrlens{all}_median=0.526488],((217:523.0[&prob=1.00000000e+00,height_median=4.90000000e-08,height_mean=4.88595422e-08,prob(percent)=100,height_95%HPD={0.05846049979834581,36.68167778668754},length_95%HPD={3.54470900e-03,2.62136400e-02},rateIgrBrlens{all}_mean=1.565161,rateIgrBrlens{all}_median=1.333029,length_median=1.39243000e-02,effectivebrlenIgrBrlens{all}_95%HPD={0.011026,0.027037},length_mean=1.46427929e-02,effectivebrlenIgrBrlens{all}_median=0.018577,rateIgrBrlens{all}_95%HPD={0.446918,3.303383},effectivebrlenIgrBrlens{all}_mean=0.018841],220:523.0[&prob=1.00000000e+00,height_median=4.90000000e-08,height_mean=4.88595422e-08,prob(percent)=100,height_95%HPD={0.05846049979834581,36.68167778668754},length_95%HPD={3.54470900e-03,2.62136400e-02},rateIgrBrlens{all}_mean=2.900360,rateIgrBrlens{all}_median=2.461680,length_median=1.39243000e-02,effectivebrlenIgrBrlens{all}_95%HPD={0.024695,0.045599},length_mean=1.46427929e-02,effectivebrlenIgrBrlens{all}_median=0.034462,rateIgrBrlens{all}_95%HPD={0.781158,6.118584},effectivebrlenIgrBrlens{all}_mean=0.034730]):170.0[&height_mean=1.46428418e-02,prob(percent)=100,height_95%HPD={289.2670360123484,850.8068565184918},height_median=1.39243520e-02,prob=1.00000000e+00,length_median=9.50443700e-03,effectivebrlenIgrBrlens{all}_95%HPD={0.008115,0.024553},rateIgrBrlens{all}_mean=2.325239,length_mean=1.04002474e-02,effectivebrlenIgrBrlens{all}_median=0.015676,rateIgrBrlens{all}_95%HPD={0.395767,5.601415},effectivebrlenIgrBrlens{all}_mean=0.015945,rateIgrBrlens{all}_median=1.651748,length_95%HPD={7.85486200e-04,2.10424300e-02}],218:693.0[&height_mean=4.88522468e-08,prob(percent)=100,height_95%HPD={0.05846049979834581,36.68167778668754},prob=1.00000000e+00,height_median=4.90000000e-08,length_median=2.46479800e-02,effectivebrlenIgrBrlens{all}_95%HPD={0.014313,0.032900},length_mean=2.50430403e-02,effectivebrlenIgrBrlens{all}_median=0.023130,rateIgrBrlens{all}_mean=1.025784,rateIgrBrlens{all}_95%HPD={0.430013,1.843973},effectivebrlenIgrBrlens{all}_mean=0.023448,rateIgrBrlens{all}_median=0.953307,length_95%HPD={1.14317300e-02,4.04952400e-02}]):153.0[&prob(percent)=100,height_95%HPD={447.0397466259105,1042.8378883252542},prob=1.00000000e+00,height_median=2.46480388e-02,height_mean=2.50430892e-02,length_mean=1.17384126e-02,effectivebrlenIgrBrlens{all}_median=0.017566,rateIgrBrlens{all}_95%HPD={0.426861,5.992850},effectivebrlenIgrBrlens{all}_95%HPD={0.008574,0.028010},effectivebrlenIgrBrlens{all}_mean=0.017918,rateIgrBrlens{all}_median=1.592211,length_95%HPD={1.13673600e-03,2.42173000e-02},rateIgrBrlens{all}_mean=2.244609,length_median=1.08805700e-02]):143.0[&height_95%HPD={583.2468676284378,1186.0469323089537},prob=1.00000000e+00,height_median=3.64479100e-02,height_mean=3.67815018e-02,prob(percent)=100,effectivebrlenIgrBrlens{all}_median=0.011119,effectivebrlenIgrBrlens{all}_mean=0.011554,rateIgrBrlens{all}_median=0.894352,rateIgrBrlens{all}_95%HPD={0.125108,3.667759},length_95%HPD={3.59438900e-04,2.68448200e-02},rateIgrBrlens{all}_mean=1.386978,length_median=1.19831000e-02,effectivebrlenIgrBrlens{all}_95%HPD={0.002711,0.020914},length_mean=1.30389733e-02],219:989.0[&height_95%HPD={0.05846049979834581,36.68167778668754},prob=1.00000000e+00,height_median=4.90000000e-08,height_mean=4.88728752e-08,prob(percent)=100,effectivebrlenIgrBrlens{all}_mean=0.038923,rateIgrBrlens{all}_median=0.774933,effectivebrlenIgrBrlens{all}_median=0.038571,length_95%HPD={3.22931700e-02,6.88503000e-02},rateIgrBrlens{all}_mean=0.806056,rateIgrBrlens{all}_95%HPD={0.502156,1.251143},length_median=4.93770000e-02,effectivebrlenIgrBrlens{all}_95%HPD={0.026414,0.052481},length_mean=4.98832331e-02]):246.0[&prob=9.92577943e-01,height_median=4.92875843e-02,height_mean=4.97642364e-02,prob(percent)=99,height_95%HPD={718.7430389650024,1316.0501813649582},length_95%HPD={2.42697800e-03,3.76289700e-02},rateIgrBrlens{all}_mean=1.246858,length_median=1.78639300e-02,effectivebrlenIgrBrlens{all}_95%HPD={0.006097,0.028016},rateIgrBrlens{all}_median=0.921158,length_mean=1.88593562e-02,effectivebrlenIgrBrlens{all}_median=0.016576,rateIgrBrlens{all}_95%HPD={0.240468,3.231794},effectivebrlenIgrBrlens{all}_mean=0.016900]):335.0[&height_mean=6.86027663e-02,prob(percent)=100,height_95%HPD={984.0295040057429,1563.7985843686545},height_median=6.80565000e-02,prob=1.00000000e+00,length_median=2.89476900e-02,effectivebrlenIgrBrlens{all}_95%HPD={0.018013,0.050282},rateIgrBrlens{all}_mean=1.337176,length_mean=2.96167078e-02,effectivebrlenIgrBrlens{all}_median=0.033419,rateIgrBrlens{all}_95%HPD={0.548128,2.552936},effectivebrlenIgrBrlens{all}_mean=0.033693,rateIgrBrlens{all}_median=1.152848,length_95%HPD={8.96353000e-03,5.29563300e-02}]):111.0[&prob(percent)=90,height_95%HPD={1307.555198004325,1875.2546206482418},prob=9.01713295e-01,height_median=9.84979170e-02,height_mean=9.92121132e-02,length_mean=2.08581028e-02,effectivebrlenIgrBrlens{all}_median=0.019439,effectivebrlenIgrBrlens{all}_95%HPD={0.004067,0.036915},rateIgrBrlens{all}_95%HPD={0.000004,2.612897},effectivebrlenIgrBrlens{all}_mean=0.019896,rateIgrBrlens{all}_median=0.955575,length_95%HPD={2.09278600e-03,4.11536700e-02},rateIgrBrlens{all}_mean=1.180206,length_median=1.96696000e-02],70:1681.0[&prob(percent)=100,height_95%HPD={0.05846049979834581,36.68167778668754},prob=1.00000000e+00,height_median=4.90000000e-08,height_mean=4.89659252e-08,length_mean=1.17618969e-01,effectivebrlenIgrBrlens{all}_median=0.123439,rateIgrBrlens{all}_95%HPD={0.766535,1.399326},effectivebrlenIgrBrlens{all}_95%HPD={0.096528,0.153743},effectivebrlenIgrBrlens{all}_mean=0.123953,rateIgrBrlens{all}_median=1.049136,length_95%HPD={8.57191700e-02,1.46881500e-01},rateIgrBrlens{all}_mean=1.068359,length_median=1.18080500e-01]):340.0[&height_95%HPD={1417.0879910465003,1991.8569508796672},prob=1.00000000e+00,height_median=1.18732976e-01,height_mean=1.19176920e-01,prob(percent)=100,effectivebrlenIgrBrlens{all}_mean=0.016328,effectivebrlenIgrBrlens{all}_median=0.015656,rateIgrBrlens{all}_median=0.952337,length_95%HPD={4.10980400e-04,3.64439500e-02},rateIgrBrlens{all}_mean=1.352184,rateIgrBrlens{all}_95%HPD={0.002905,3.235451},length_median=1.57470700e-02,effectivebrlenIgrBrlens{all}_95%HPD={0.000002,0.031340},length_mean=1.72319997e-02],((((146:596.0[&height_95%HPD={0.05846049979834581,36.68167778668754},prob=1.00000000e+00,height_median=4.90000000e-08,height_mean=4.90308382e-08,prob(percent)=100,effectivebrlenIgrBrlens{all}_mean=0.016439,rateIgrBrlens{all}_median=1.306706,length_95%HPD={2.64320300e-03,2.75276400e-02},rateIgrBrlens{all}_mean=1.573487,length_median=1.24779700e-02,effectivebrlenIgrBrlens{all}_95%HPD={0.008318,0.024761},effectivebrlenIgrBrlens{all}_median=0.016318,length_mean=1.38111254e-02,rateIgrBrlens{all}_95%HPD={0.301704,3.653425}],(147:466.0[&height_mean=4.90189676e-08,prob(percent)=100,height_median=4.90000000e-08,height_95%HPD={0.05846049979834581,36.68167778668754},prob=1.00000000e+00,length_median=8.71649100e-03,rateIgrBrlens{all}_95%HPD={0.000003,1.122537},length_mean=9.32961435e-03,effectivebrlenIgrBrlens{all}_95%HPD={0.000508,0.007685},effectivebrlenIgrBrlens{all}_median=0.003458,effectivebrlenIgrBrlens{all}_mean=0.003723,rateIgrBrlens{all}_median=0.385869,rateIgrBrlens{all}_mean=0.485186,length_95%HPD={2.17186200e-03,1.83835800e-02}],148:466.0[&height_median=4.90000000e-08,height_mean=4.89923348e-08,prob(percent)=100,height_95%HPD={0.05846049979834581,36.68167778668754},prob=1.00000000e+00,length_median=1.13337500e-02,length_mean=1.20258996e-02,effectivebrlenIgrBrlens{all}_median=0.006393,effectivebrlenIgrBrlens{all}_mean=0.006586,effectivebrlenIgrBrlens{all}_95%HPD={0.001139,0.011924},rateIgrBrlens{all}_95%HPD={0.006782,2.099207},rateIgrBrlens{all}_mean=0.793076,length_95%HPD={1.99181500e-03,2.37234900e-02},rateIgrBrlens{all}_median=0.577818]):130.0[&height_95%HPD={247.65044198415225,792.4033055185865},height_median=8.20829600e-03,prob(percent)=51,height_mean=8.79370121e-03,prob=5.14766339e-01,length_mean=8.98435216e-03,length_median=7.79182400e-03,length_95%HPD={3.53333900e-04,2.03954800e-02},effectivebrlenIgrBrlens{all}_95%HPD={0.000000,0.011681},effectivebrlenIgrBrlens{all}_mean=0.005186,rateIgrBrlens{all}_mean=0.754584,rateIgrBrlens{all}_median=0.555491,rateIgrBrlens{all}_95%HPD={0.000002,1.998338},effectivebrlenIgrBrlens{all}_median=0.004776]):545.0[&height_95%HPD={354.90950424545343,935.1974631020157},prob(percent)=100,height_mean=1.67941217e-02,height_median=1.58947220e-02,prob=1.00000000e+00,length_mean=7.07674335e-02,length_95%HPD={3.89957100e-02,1.02022500e-01},length_median=7.05382100e-02,rateIgrBrlens{all}_mean=1.262870,effectivebrlenIgrBrlens{all}_mean=0.085732,effectivebrlenIgrBrlens{all}_median=0.085152,rateIgrBrlens{all}_95%HPD={0.755032,1.795170},rateIgrBrlens{all}_median=1.207054,effectivebrlenIgrBrlens{all}_95%HPD={0.059529,0.112961}],((150:483.0[&prob=1.00000000e+00,prob(percent)=100,height_95%HPD={0.05846049979834581,36.68167778668754},height_mean=4.90052221e-08,height_median=4.90000000e-08,effectivebrlenIgrBrlens{all}_median=0.010006,effectivebrlenIgrBrlens{all}_95%HPD={0.002595,0.018913},rateIgrBrlens{all}_mean=1.088078,length_median=1.11077900e-02,length_95%HPD={2.26955200e-03,2.28010400e-02},length_mean=1.19101913e-02,rateIgrBrlens{all}_95%HPD={0.110787,2.543787},effectivebrlenIgrBrlens{all}_mean=0.010356,rateIgrBrlens{all}_median=0.888831],264:483.0[&height_95%HPD={0.05846049979834581,36.68167778668754},prob=1.00000000e+00,prob(percent)=100,height_mean=4.90052221e-08,height_median=4.90000000e-08,length_mean=1.19101913e-02,length_median=1.11077900e-02,effectivebrlenIgrBrlens{all}_median=0.007916,effectivebrlenIgrBrlens{all}_mean=0.008203,effectivebrlenIgrBrlens{all}_95%HPD={0.001570,0.015257},rateIgrBrlens{all}_95%HPD={0.083620,2.104784},rateIgrBrlens{all}_mean=0.867003,length_95%HPD={2.26955200e-03,2.28010400e-02},rateIgrBrlens{all}_median=0.677429]):372.0[&height_median=1.11078367e-02,height_95%HPD={259.25977471436596,809.5898035531908},height_mean=1.19102403e-02,prob=1.00000000e+00,prob(percent)=100,length_median=3.41899800e-02,length_95%HPD={1.41380300e-02,5.70755300e-02},effectivebrlenIgrBrlens{all}_mean=0.051535,effectivebrlenIgrBrlens{all}_median=0.050998,rateIgrBrlens{all}_median=1.459260,effectivebrlenIgrBrlens{all}_95%HPD={0.033078,0.071866},rateIgrBrlens{all}_mean=1.637972,length_mean=3.49216412e-02,rateIgrBrlens{all}_95%HPD={0.707197,2.965515}],(261:473.0[&height_95%HPD={0.05846049979834581,36.68167778668754},prob=1.00000000e+00,prob(percent)=100,height_mean=4.88836737e-08,height_median=4.90000000e-08,length_mean=1.10849335e-02,effectivebrlenIgrBrlens{all}_mean=0.007791,length_median=1.04920400e-02,rateIgrBrlens{all}_median=0.710783,length_95%HPD={2.20194000e-03,2.13223200e-02},rateIgrBrlens{all}_mean=0.897447,effectivebrlenIgrBrlens{all}_95%HPD={0.001775,0.014371},rateIgrBrlens{all}_95%HPD={0.115269,2.208352},effectivebrlenIgrBrlens{all}_median=0.007523],263:473.0[&prob(percent)=100,height_95%HPD={0.05846049979834581,36.68167778668754},prob=1.00000000e+00,height_median=4.90000000e-08,height_mean=4.88836737e-08,length_mean=1.10849335e-02,effectivebrlenIgrBrlens{all}_median=0.007931,rateIgrBrlens{all}_95%HPD={0.093421,2.209072},effectivebrlenIgrBrlens{all}_mean=0.008228,rateIgrBrlens{all}_median=0.745401,length_95%HPD={2.20194000e-03,2.13223200e-02},rateIgrBrlens{all}_mean=0.956458,effectivebrlenIgrBrlens{all}_95%HPD={0.002253,0.014821},length_median=1.04920400e-02]):382.0[&height_95%HPD={252.04795709435308,799.1294350004675},prob=1.00000000e+00,height_median=1.04920768e-02,height_mean=1.10849824e-02,prob(percent)=100,effectivebrlenIgrBrlens{all}_mean=0.047760,rateIgrBrlens{all}_median=1.356983,length_95%HPD={1.53402000e-02,5.74833800e-02},rateIgrBrlens{all}_mean=1.465477,effectivebrlenIgrBrlens{all}_median=0.047273,length_median=3.49839700e-02,effectivebrlenIgrBrlens{all}_95%HPD={0.030054,0.066329},rateIgrBrlens{all}_95%HPD={0.661263,2.506404},length_mean=3.57468992e-02]):286.0[&prob=1.00000000e+00,height_median=4.62651730e-02,height_mean=4.68318815e-02,prob(percent)=100,height_95%HPD={591.1041483406984,1192.9021692647557},length_95%HPD={1.02720900e-02,5.77283300e-02},rateIgrBrlens{all}_mean=1.968372,length_median=3.27510100e-02,effectivebrlenIgrBrlens{all}_95%HPD={0.033681,0.080233},length_mean=3.33474328e-02,effectivebrlenIgrBrlens{all}_median=0.055557,rateIgrBrlens{all}_median=1.656317,rateIgrBrlens{all}_95%HPD={0.697887,3.862444},effectivebrlenIgrBrlens{all}_mean=0.056176]):167.0[&height_median=7.96629930e-02,height_mean=7.97014628e-02,prob(percent)=57,height_95%HPD={884.5090784237663,1473.470158272161},prob=5.70187329e-01,length_median=1.32909500e-02,effectivebrlenIgrBrlens{all}_95%HPD={0.000000,0.032807},length_mean=1.46490890e-02,effectivebrlenIgrBrlens{all}_median=0.017609,rateIgrBrlens{all}_95%HPD={0.000004,4.384477},rateIgrBrlens{all}_mean=1.743119,effectivebrlenIgrBrlens{all}_mean=0.017999,rateIgrBrlens{all}_median=1.239036,length_95%HPD={7.28714300e-04,3.15474100e-02}],(204:617.0[&height_95%HPD={0.05846049979834581,36.68167778668754},prob=1.00000000e+00,height_median=4.90000000e-08,height_mean=4.89264916e-08,prob(percent)=100,effectivebrlenIgrBrlens{all}_mean=0.020258,rateIgrBrlens{all}_median=0.898146,length_95%HPD={5.14195300e-03,4.05028400e-02},rateIgrBrlens{all}_mean=1.056166,length_median=2.22287800e-02,effectivebrlenIgrBrlens{all}_95%HPD={0.010570,0.030813},effectivebrlenIgrBrlens{all}_median=0.019849,length_mean=2.30582204e-02,rateIgrBrlens{all}_95%HPD={0.272669,2.163889}],265:617.0[&height_95%HPD={0.05846049979834581,36.68167778668754},prob=1.00000000e+00,height_median=4.90000000e-08,height_mean=4.89264916e-08,prob(percent)=100,effectivebrlenIgrBrlens{all}_mean=0.013139,rateIgrBrlens{all}_median=0.574783,length_95%HPD={5.14195300e-03,4.05028400e-02},rateIgrBrlens{all}_mean=0.670791,length_median=2.22287800e-02,effectivebrlenIgrBrlens{all}_95%HPD={0.005043,0.021852},effectivebrlenIgrBrlens{all}_median=0.012831,length_mean=2.30582204e-02,rateIgrBrlens{all}_95%HPD={0.153088,1.433271}]):691.0[&prob=1.00000000e+00,height_median=2.22288230e-02,height_mean=2.30582694e-02,prob(percent)=100,height_95%HPD={373.03464842810445,956.9411452970054},length_95%HPD={3.35426100e-02,9.65417200e-02},rateIgrBrlens{all}_mean=0.687793,length_median=6.52863300e-02,effectivebrlenIgrBrlens{all}_95%HPD={0.023991,0.062868},length_mean=6.53647231e-02,effectivebrlenIgrBrlens{all}_median=0.042734,rateIgrBrlens{all}_95%HPD={0.376937,1.063421},effectivebrlenIgrBrlens{all}_mean=0.043208,rateIgrBrlens{all}_median=0.658451]):132.0[&height_mean=9.60233270e-02,height_median=9.61383300e-02,prob(percent)=100,height_95%HPD={1053.9396974098293,1629.9179210488926},prob=1.00000000e+00,length_median=5.69678000e-03,effectivebrlenIgrBrlens{all}_95%HPD={0.000000,0.011937},length_mean=7.38178052e-03,effectivebrlenIgrBrlens{all}_median=0.001728,rateIgrBrlens{all}_95%HPD={0.000001,1.590530},effectivebrlenIgrBrlens{all}_mean=0.003351,rateIgrBrlens{all}_median=0.274587,rateIgrBrlens{all}_mean=0.496210,length_95%HPD={4.44756300e-05,1.94870400e-02}],(149:492.0[&height_95%HPD={0.05846049979834581,36.68167778668754},prob=1.00000000e+00,height_median=4.90000000e-08,height_mean=4.90664623e-08,prob(percent)=100,effectivebrlenIgrBrlens{all}_mean=0.009599,rateIgrBrlens{all}_median=0.803135,rateIgrBrlens{all}_95%HPD={0.152146,2.472255},length_95%HPD={2.15025400e-03,2.46505600e-02},rateIgrBrlens{all}_mean=0.996575,length_median=1.17047500e-02,effectivebrlenIgrBrlens{all}_95%HPD={0.002901,0.015944},length_mean=1.25939762e-02,effectivebrlenIgrBrlens{all}_median=0.009330],151:492.0[&height_95%HPD={0.05846049979834581,36.68167778668754},prob=1.00000000e+00,height_median=4.90000000e-08,height_mean=4.90664623e-08,prob(percent)=100,effectivebrlenIgrBrlens{all}_mean=0.005071,rateIgrBrlens{all}_median=0.389513,rateIgrBrlens{all}_95%HPD={0.000017,1.234618},length_95%HPD={2.15025400e-03,2.46505600e-02},rateIgrBrlens{all}_mean=0.491448,length_median=1.17047500e-02,effectivebrlenIgrBrlens{all}_95%HPD={0.000000,0.010059},length_mean=1.25939762e-02,effectivebrlenIgrBrlens{all}_median=0.004696]):948.0[&prob=1.00000000e+00,height_median=1.17048000e-02,height_mean=1.25940253e-02,prob(percent)=100,height_95%HPD={271.3099251112405,824.4047079837459},length_95%HPD={6.46218700e-02,1.18045100e-01},rateIgrBrlens{all}_mean=0.691897,rateIgrBrlens{all}_median=0.675700,length_median=9.07567500e-02,effectivebrlenIgrBrlens{all}_95%HPD={0.044067,0.080006},length_mean=9.08110823e-02,effectivebrlenIgrBrlens{all}_median=0.061341,rateIgrBrlens{all}_95%HPD={0.458699,0.943256},effectivebrlenIgrBrlens{all}_mean=0.061808]):581.0[&height_mean=1.03405108e-01,prob(percent)=100,height_median=1.03230577e-01,height_95%HPD={1189.6823430622667,1755.9184494118786},prob=1.00000000e+00,length_median=2.83936200e-02,effectivebrlenIgrBrlens{all}_95%HPD={0.007702,0.039336},length_mean=2.93556225e-02,effectivebrlenIgrBrlens{all}_median=0.022604,rateIgrBrlens{all}_95%HPD={0.152273,1.987346},effectivebrlenIgrBrlens{all}_mean=0.022912,rateIgrBrlens{all}_median=0.792698,length_95%HPD={5.23982600e-03,5.42905800e-02},rateIgrBrlens{all}_mean=0.922442]):87.0[&prob(percent)=68,height_95%HPD={1710.5783740391116,2404.9853689203346},prob=6.77940490e-01,height_median=1.33072314e-01,height_mean=1.33476023e-01,length_mean=1.46137575e-02,effectivebrlenIgrBrlens{all}_median=0.010766,rateIgrBrlens{all}_95%HPD={0.000012,2.657695},effectivebrlenIgrBrlens{all}_mean=0.011412,rateIgrBrlens{all}_median=0.757394,length_95%HPD={4.52212000e-04,3.19478500e-02},rateIgrBrlens{all}_mean=1.049883,length_median=1.32282900e-02,effectivebrlenIgrBrlens{all}_95%HPD={0.000000,0.023589}],(113:514.0[&prob=1.00000000e+00,height_median=4.90000000e-08,height_mean=4.89011053e-08,prob(percent)=100,height_95%HPD={0.05846049979834581,36.68167778668754},length_95%HPD={1.89194700e-03,2.82833800e-02},rateIgrBrlens{all}_mean=2.393930,rateIgrBrlens{all}_median=1.593849,length_median=1.32547500e-02,effectivebrlenIgrBrlens{all}_95%HPD={0.013093,0.030867},length_mean=1.41655606e-02,effectivebrlenIgrBrlens{all}_median=0.021529,rateIgrBrlens{all}_95%HPD={0.410133,6.945409},effectivebrlenIgrBrlens{all}_mean=0.021698],114:514.0[&prob=1.00000000e+00,height_median=4.90000000e-08,height_mean=4.89011053e-08,prob(percent)=100,height_95%HPD={0.05846049979834581,36.68167778668754},length_95%HPD={1.89194700e-03,2.82833800e-02},rateIgrBrlens{all}_mean=0.440072,rateIgrBrlens{all}_median=0.345546,length_median=1.32547500e-02,effectivebrlenIgrBrlens{all}_95%HPD={0.000000,0.012193},length_mean=1.41655606e-02,effectivebrlenIgrBrlens{all}_median=0.004854,rateIgrBrlens{all}_95%HPD={0.000004,1.138624},effectivebrlenIgrBrlens{all}_mean=0.005356]):1594.0[&height_mean=1.41656095e-02,prob(percent)=100,height_95%HPD={289.03862513007573,849.0043173698924},height_median=1.32547970e-02,prob=1.00000000e+00,rateIgrBrlens{all}_95%HPD={0.691797,1.269571},length_median=1.28231500e-01,length_mean=1.28206697e-01,length_95%HPD={9.27821500e-02,1.63188500e-01},effectivebrlenIgrBrlens{all}_95%HPD={0.095211,0.149660},rateIgrBrlens{all}_mean=0.964397,rateIgrBrlens{all}_median=0.950533,effectivebrlenIgrBrlens{all}_mean=0.121703,effectivebrlenIgrBrlens{all}_median=0.121038]):202.0[&prob(percent)=100,height_mean=1.46611859e-01,height_median=1.45843782e-01,prob=1.00000000e+00,height_95%HPD={1748.9580194299886,2493.211402958786},length_median=2.36298600e-02,rateIgrBrlens{all}_median=0.896532,rateIgrBrlens{all}_95%HPD={0.243312,2.398247},rateIgrBrlens{all}_mean=1.118119,effectivebrlenIgrBrlens{all}_mean=0.022179,effectivebrlenIgrBrlens{all}_median=0.021758,length_95%HPD={3.17938100e-03,4.94710900e-02},effectivebrlenIgrBrlens{all}_95%HPD={0.006503,0.038120},length_mean=2.51171106e-02],((207:1119.0[&height_median=4.90000000e-08,height_95%HPD={0.05846049979834581,36.68167778668754},height_mean=4.89356321e-08,prob(percent)=100,prob=1.00000000e+00,effectivebrlenIgrBrlens{all}_median=0.100393,rateIgrBrlens{all}_median=0.935447,rateIgrBrlens{all}_95%HPD={0.635639,1.270747},rateIgrBrlens{all}_mean=0.951183,length_median=1.07090600e-01,length_95%HPD={7.53896200e-02,1.41035700e-01},effectivebrlenIgrBrlens{all}_mean=0.100826,effectivebrlenIgrBrlens{all}_95%HPD={0.070931,0.130651},length_mean=1.07780569e-01],(209:666.0[&prob(percent)=100,height_median=4.90000000e-08,height_95%HPD={0.05846049979834581,36.68167778668754},prob=1.00000000e+00,height_mean=4.89465105e-08,effectivebrlenIgrBrlens{all}_median=0.036468,effectivebrlenIgrBrlens{all}_mean=0.036821,effectivebrlenIgrBrlens{all}_95%HPD={0.020566,0.054412},length_mean=2.85200918e-02,rateIgrBrlens{all}_95%HPD={0.499002,2.767647},length_median=2.76797900e-02,rateIgrBrlens{all}_mean=1.459721,length_95%HPD={1.07758700e-02,4.79281700e-02},rateIgrBrlens{all}_median=1.315229],210:666.0[&prob=1.00000000e+00,prob(percent)=100,height_mean=4.89465105e-08,height_median=4.90000000e-08,height_95%HPD={0.05846049979834581,36.68167778668754},effectivebrlenIgrBrlens{all}_mean=0.027167,effectivebrlenIgrBrlens{all}_95%HPD={0.010949,0.043820},rateIgrBrlens{all}_mean=1.067349,rateIgrBrlens{all}_median=0.943133,length_mean=2.85200918e-02,effectivebrlenIgrBrlens{all}_median=0.026687,length_95%HPD={1.07758700e-02,4.79281700e-02},length_median=2.76797900e-02,rateIgrBrlens{all}_95%HPD={0.341638,2.154595}]):453.0[&prob=1.00000000e+00,height_mean=2.85201407e-02,height_median=2.76798220e-02,prob(percent)=100,height_95%HPD={416.41488370306985,1008.495273092243},effectivebrlenIgrBrlens{all}_mean=0.128322,effectivebrlenIgrBrlens{all}_95%HPD={0.094676,0.162968},rateIgrBrlens{all}_mean=1.659360,rateIgrBrlens{all}_median=1.603249,length_mean=8.08711117e-02,length_median=8.00702100e-02,effectivebrlenIgrBrlens{all}_median=0.127433,length_95%HPD={4.62296500e-02,1.17528200e-01},rateIgrBrlens{all}_95%HPD={1.011297,2.465179}]):186.0[&height_mean=1.05081355e-01,height_median=1.04670791e-01,prob(percent)=65,height_95%HPD={844.9527481295511,1434.9810723262128},prob=6.48518922e-01,effectivebrlenIgrBrlens{all}_95%HPD={0.000000,0.036993},rateIgrBrlens{all}_mean=1.099924,rateIgrBrlens{all}_median=0.844430,rateIgrBrlens{all}_95%HPD={0.000001,2.815018},effectivebrlenIgrBrlens{all}_median=0.014913,length_95%HPD={1.80667100e-04,4.10987500e-02},effectivebrlenIgrBrlens{all}_mean=0.016199,length_mean=1.79370683e-02,length_median=1.57287600e-02],208:1305.0[&height_median=4.85000000e-08,height_95%HPD={0.05809164808286609,36.59455965931088},height_mean=4.86674103e-08,prob(percent)=100,prob=1.00000000e+00,length_median=1.18190200e-01,length_95%HPD={8.22905100e-02,1.50492000e-01},effectivebrlenIgrBrlens{all}_mean=0.096289,rateIgrBrlens{all}_95%HPD={0.573337,1.118755},length_mean=1.18074070e-01,effectivebrlenIgrBrlens{all}_95%HPD={0.070150,0.123447},rateIgrBrlens{all}_median=0.806944,rateIgrBrlens{all}_mean=0.828607,effectivebrlenIgrBrlens{all}_median=0.095464]):1005.0[&height_95%HPD={1051.6700188990112,1628.25285201872},prob=1.00000000e+00,height_median=1.22201434e-01,height_mean=1.22362809e-01,prob(percent)=100,effectivebrlenIgrBrlens{all}_mean=0.042083,rateIgrBrlens{all}_median=0.919257,length_95%HPD={1.63742500e-02,7.82489200e-02},rateIgrBrlens{all}_mean=1.009120,length_median=4.48563700e-02,effectivebrlenIgrBrlens{all}_95%HPD={0.021889,0.064019},effectivebrlenIgrBrlens{all}_median=0.041713,length_mean=4.59797033e-02,rateIgrBrlens{all}_95%HPD={0.466327,1.858267}]):785.0[&prob=5.11055310e-01,height_median=1.66287906e-01,height_mean=1.66648978e-01,prob(percent)=51,height_95%HPD={1894.4308334186894,2778.5069764832933},length_95%HPD={5.95128200e-04,2.87590900e-02},rateIgrBrlens{all}_mean=0.915338,length_median=1.14915900e-02,effectivebrlenIgrBrlens{all}_95%HPD={0.000000,0.016401},length_mean=1.29243457e-02,effectivebrlenIgrBrlens{all}_median=0.007924,rateIgrBrlens{all}_95%HPD={0.000001,2.358580},rateIgrBrlens{all}_median=0.656056,effectivebrlenIgrBrlens{all}_mean=0.008372],(((((115:545.0[&prob(percent)=100,height_95%HPD={0.05846049979834581,36.68167778668754},prob=1.00000000e+00,height_median=4.90000000e-08,height_mean=4.89853781e-08,length_mean=1.63925093e-02,effectivebrlenIgrBrlens{all}_median=0.013052,rateIgrBrlens{all}_95%HPD={0.127430,2.442660},effectivebrlenIgrBrlens{all}_95%HPD={0.004943,0.023842},effectivebrlenIgrBrlens{all}_mean=0.013456,rateIgrBrlens{all}_median=0.820479,length_95%HPD={2.31473700e-03,3.04637800e-02},rateIgrBrlens{all}_mean=1.059914,length_median=1.56450600e-02],117:545.0[&prob(percent)=100,height_95%HPD={0.05846049979834581,36.68167778668754},prob=1.00000000e+00,height_median=4.90000000e-08,height_mean=4.89853781e-08,length_mean=1.63925093e-02,effectivebrlenIgrBrlens{all}_median=0.014932,rateIgrBrlens{all}_95%HPD={0.268040,2.929774},effectivebrlenIgrBrlens{all}_mean=0.015304,rateIgrBrlens{all}_median=0.950406,effectivebrlenIgrBrlens{all}_95%HPD={0.006263,0.025893},length_95%HPD={2.31473700e-03,3.04637800e-02},rateIgrBrlens{all}_mean=1.200357,length_median=1.56450600e-02]):537.0[&height_95%HPD={307.08756324965816,874.3984602239384},prob=1.00000000e+00,height_median=1.56451160e-02,height_mean=1.63925583e-02,prob(percent)=100,effectivebrlenIgrBrlens{all}_mean=0.135005,rateIgrBrlens{all}_median=1.420492,effectivebrlenIgrBrlens{all}_median=0.133581,length_95%HPD={5.19456100e-02,1.43946600e-01},rateIgrBrlens{all}_mean=1.502714,rateIgrBrlens{all}_95%HPD={0.867545,2.210099},length_median=9.10273100e-02,effectivebrlenIgrBrlens{all}_95%HPD={0.097032,0.174814},length_mean=9.51827999e-02],197:1082.0[&height_95%HPD={0.0580620771978055,36.587560453340565},prob=1.00000000e+00,height_median=4.84600000e-08,height_mean=4.86325424e-08,prob(percent)=100,effectivebrlenIgrBrlens{all}_mean=0.058689,rateIgrBrlens{all}_median=0.597728,length_95%HPD={6.68708800e-02,1.27268000e-01},rateIgrBrlens{all}_mean=0.603335,effectivebrlenIgrBrlens{all}_median=0.058742,length_median=9.85127200e-02,effectivebrlenIgrBrlens{all}_95%HPD={0.034762,0.080410},rateIgrBrlens{all}_95%HPD={0.379741,0.815957},length_mean=9.80781467e-02]):416.0[&prob=6.09786449e-01,height_median=9.37229920e-02,height_mean=9.35881271e-02,prob(percent)=61,height_95%HPD={806.504756346803,1398.8879855373036},length_95%HPD={1.23083400e-03,5.33849200e-02},rateIgrBrlens{all}_mean=0.892004,length_median=2.52977000e-02,effectivebrlenIgrBrlens{all}_95%HPD={0.000000,0.034947},rateIgrBrlens{all}_median=0.742080,length_mean=2.67663364e-02,effectivebrlenIgrBrlens{all}_median=0.019154,rateIgrBrlens{all}_95%HPD={0.000002,1.880406},effectivebrlenIgrBrlens{all}_mean=0.019486],((247:870.0[&prob=1.00000000e+00,height_median=4.90000000e-08,height_mean=4.89056854e-08,prob(percent)=100,height_95%HPD={0.05846049979834581,36.68167778668754},length_95%HPD={2.75282700e-02,7.26423700e-02},rateIgrBrlens{all}_mean=0.881776,length_median=4.91524800e-02,effectivebrlenIgrBrlens{all}_95%HPD={0.026724,0.055565},length_mean=4.92146141e-02,effectivebrlenIgrBrlens{all}_median=0.040609,rateIgrBrlens{all}_95%HPD={0.456024,1.396982},effectivebrlenIgrBrlens{all}_mean=0.041027,rateIgrBrlens{all}_median=0.836051],(249:610.0[&prob(percent)=100,height_95%HPD={0.05846049979834581,36.68167778668754},prob=1.00000000e+00,height_median=4.90000000e-08,height_mean=4.89613731e-08,length_mean=2.22342675e-02,effectivebrlenIgrBrlens{all}_median=0.024534,rateIgrBrlens{all}_95%HPD={0.432288,2.468491},effectivebrlenIgrBrlens{all}_mean=0.024856,rateIgrBrlens{all}_median=1.134813,length_95%HPD={6.41769300e-03,3.68014900e-02},rateIgrBrlens{all}_mean=1.276820,length_median=2.15282900e-02,effectivebrlenIgrBrlens{all}_95%HPD={0.014319,0.036575}],252:610.0[&prob(percent)=100,height_95%HPD={0.05846049979834581,36.68167778668754},prob=1.00000000e+00,height_median=4.90000000e-08,height_mean=4.89613731e-08,length_mean=2.22342675e-02,effectivebrlenIgrBrlens{all}_median=0.030173,effectivebrlenIgrBrlens{all}_95%HPD={0.019407,0.042963},rateIgrBrlens{all}_95%HPD={0.555891,3.044949},effectivebrlenIgrBrlens{all}_mean=0.030395,rateIgrBrlens{all}_median=1.379893,length_95%HPD={6.41769300e-03,3.68014900e-02},rateIgrBrlens{all}_mean=1.566971,length_median=2.15282900e-02]):260.0[&height_95%HPD={366.6150746759797,949.4712171916962},prob=1.00000000e+00,height_median=2.15283320e-02,height_mean=2.22343165e-02,prob(percent)=100,effectivebrlenIgrBrlens{all}_mean=0.048161,rateIgrBrlens{all}_median=1.828873,rateIgrBrlens{all}_95%HPD={0.930517,4.470463},length_95%HPD={8.62939900e-03,4.79576300e-02},rateIgrBrlens{all}_mean=2.122320,length_median=2.60529300e-02,effectivebrlenIgrBrlens{all}_95%HPD={0.032572,0.064229},length_mean=2.69803465e-02,effectivebrlenIgrBrlens{all}_median=0.047837]):298.0[&prob=1.00000000e+00,height_median=4.91525409e-02,height_mean=4.92146630e-02,prob(percent)=100,height_95%HPD={602.6392591022627,1203.938786955575},length_95%HPD={2.00188300e-03,3.75291600e-02},rateIgrBrlens{all}_mean=1.423368,rateIgrBrlens{all}_median=1.111045,length_median=1.74981100e-02,effectivebrlenIgrBrlens{all}_95%HPD={0.007384,0.032853},length_mean=1.87348008e-02,effectivebrlenIgrBrlens{all}_median=0.019661,rateIgrBrlens{all}_95%HPD={0.262524,3.661068},effectivebrlenIgrBrlens{all}_mean=0.019944],248:1168.0[&prob=1.00000000e+00,height_median=4.90000000e-08,height_mean=4.89988672e-08,prob(percent)=100,height_95%HPD={0.05846049979834581,36.68167778668754},length_95%HPD={4.14069500e-02,9.62824800e-02},rateIgrBrlens{all}_mean=1.084613,rateIgrBrlens{all}_median=1.048545,length_median=6.91153700e-02,effectivebrlenIgrBrlens{all}_95%HPD={0.053822,0.093137},length_mean=6.97127346e-02,effectivebrlenIgrBrlens{all}_median=0.072423,rateIgrBrlens{all}_95%HPD={0.631530,1.605634},effectivebrlenIgrBrlens{all}_mean=0.072818],257:1168.0[&prob=1.00000000e+00,height_median=4.90000000e-08,height_mean=4.89125147e-08,prob(percent)=100,height_95%HPD={0.05846049979834581,36.68167778668754},length_95%HPD={4.17670000e-02,9.50447300e-02},rateIgrBrlens{all}_mean=0.721724,rateIgrBrlens{all}_median=0.701863,length_median=6.92072500e-02,effectivebrlenIgrBrlens{all}_95%HPD={0.033696,0.063770},length_mean=6.93303971e-02,effectivebrlenIgrBrlens{all}_median=0.047876,rateIgrBrlens{all}_95%HPD={0.405791,1.081614},effectivebrlenIgrBrlens{all}_mean=0.048377]):330.0[&height_mean=7.62928624e-02,prob(percent)=100,height_95%HPD={911.8063659839842,1497.4955730938227},height_median=7.58024660e-02,prob=1.00000000e+00,length_median=3.87266000e-02,effectivebrlenIgrBrlens{all}_95%HPD={0.019805,0.051427},rateIgrBrlens{all}_mean=1.012009,length_mean=3.93391010e-02,effectivebrlenIgrBrlens{all}_median=0.034557,rateIgrBrlens{all}_95%HPD={0.405657,1.827696},effectivebrlenIgrBrlens{all}_mean=0.035012,rateIgrBrlens{all}_median=0.893766,length_95%HPD={1.07447400e-02,6.59469100e-02}]):704.0[&prob(percent)=54,height_95%HPD={1237.3655479402257,1801.2496498317812},prob=5.42943490e-01,height_median=1.18063298e-01,height_mean=1.18103464e-01,length_mean=1.61318688e-02,effectivebrlenIgrBrlens{all}_median=0.008182,effectivebrlenIgrBrlens{all}_95%HPD={0.000000,0.016975},rateIgrBrlens{all}_95%HPD={0.000001,1.852356},effectivebrlenIgrBrlens{all}_mean=0.008593,rateIgrBrlens{all}_median=0.528628,length_95%HPD={4.08347000e-04,3.53608700e-02},rateIgrBrlens{all}_mean=0.733953,length_median=1.43174300e-02],((119:1309.0[&prob(percent)=100,height_95%HPD={0.05846049979834581,36.68167778668754},prob=1.00000000e+00,height_median=4.90000000e-08,height_mean=4.90121215e-08,length_mean=1.09896838e-01,effectivebrlenIgrBrlens{all}_median=0.133583,rateIgrBrlens{all}_95%HPD={0.883277,1.615698},effectivebrlenIgrBrlens{all}_mean=0.134115,rateIgrBrlens{all}_median=1.203754,effectivebrlenIgrBrlens{all}_95%HPD={0.104098,0.162886},length_95%HPD={7.67532700e-02,1.39128100e-01},rateIgrBrlens{all}_mean=1.243244,length_median=1.10897500e-01],((250:860.0[&prob(percent)=100,height_95%HPD={0.05846049979834581,36.68167778668754},prob=1.00000000e+00,height_median=4.90000000e-08,height_mean=4.88949136e-08,length_mean=5.79535610e-02,effectivebrlenIgrBrlens{all}_median=0.065666,rateIgrBrlens{all}_95%HPD={0.648320,1.957902},effectivebrlenIgrBrlens{all}_mean=0.066190,rateIgrBrlens{all}_median=1.152601,length_95%HPD={2.82522600e-02,8.83073300e-02},rateIgrBrlens{all}_mean=1.213629,effectivebrlenIgrBrlens{all}_95%HPD={0.043119,0.090369},length_median=5.70889200e-02],272:860.0[&prob(percent)=100,height_95%HPD={0.05846049979834581,36.68167778668754},prob=1.00000000e+00,height_median=4.90000000e-08,height_mean=4.88933581e-08,length_mean=5.79514954e-02,effectivebrlenIgrBrlens{all}_median=0.077858,rateIgrBrlens{all}_95%HPD={0.795271,2.276190},effectivebrlenIgrBrlens{all}_mean=0.078720,rateIgrBrlens{all}_median=1.369057,length_95%HPD={2.82522600e-02,8.82704500e-02},rateIgrBrlens{all}_mean=1.445140,length_median=5.70889200e-02,effectivebrlenIgrBrlens{all}_95%HPD={0.052915,0.104705}]):270.0[&height_95%HPD={595.5099576859257,1197.681671922388},prob=9.99888891e-01,height_median=5.70800300e-02,height_mean=5.79482722e-02,prob(percent)=100,effectivebrlenIgrBrlens{all}_mean=0.050118,rateIgrBrlens{all}_median=1.222845,length_95%HPD={9.78178600e-03,7.09036300e-02},rateIgrBrlens{all}_mean=1.443817,length_median=3.99151400e-02,effectivebrlenIgrBrlens{all}_95%HPD={0.023300,0.075289},effectivebrlenIgrBrlens{all}_median=0.049710,length_mean=4.05087297e-02,rateIgrBrlens{all}_95%HPD={0.576808,2.977535}],251:1130.0[&height_95%HPD={0.05846049979834581,36.68167778668754},prob=1.00000000e+00,height_median=4.90000000e-08,height_mean=4.90922773e-08,prob(percent)=100,effectivebrlenIgrBrlens{all}_mean=0.065879,rateIgrBrlens{all}_median=0.692667,rateIgrBrlens{all}_95%HPD={0.472538,0.944686},length_95%HPD={6.57008000e-02,1.24740700e-01},rateIgrBrlens{all}_mean=0.702631,length_median=9.55120100e-02,effectivebrlenIgrBrlens{all}_95%HPD={0.045507,0.086283},length_mean=9.52249538e-02,effectivebrlenIgrBrlens{all}_median=0.065645]):179.0[&prob=7.19317349e-01,height_median=9.42898300e-02,height_mean=9.40213156e-02,prob(percent)=72,height_95%HPD={874.9650347712053,1464.9486026769453},length_95%HPD={2.96098700e-04,4.39205300e-02},rateIgrBrlens{all}_mean=0.909223,length_median=1.92280700e-02,effectivebrlenIgrBrlens{all}_95%HPD={0.000000,0.032427},length_mean=2.09109987e-02,effectivebrlenIgrBrlens{all}_median=0.014989,rateIgrBrlens{all}_95%HPD={0.000001,1.975465},effectivebrlenIgrBrlens{all}_mean=0.015605,rateIgrBrlens{all}_median=0.712685]):458.0[&height_mean=1.13872215e-01,prob(percent)=100,height_median=1.14070271e-01,height_95%HPD={1055.2823255952158,1631.119503307794},prob=1.00000000e+00,length_median=1.51121300e-02,effectivebrlenIgrBrlens{all}_95%HPD={0.000000,0.025651},length_mean=1.70818960e-02,effectivebrlenIgrBrlens{all}_median=0.011393,rateIgrBrlens{all}_95%HPD={0.000055,2.277397},effectivebrlenIgrBrlens{all}_mean=0.012114,rateIgrBrlens{all}_median=0.676916,length_95%HPD={4.88736400e-04,3.78620700e-02},rateIgrBrlens{all}_mean=0.892811],((120:1280.0[&height_mean=4.86773803e-08,prob(percent)=100,height_95%HPD={0.05846049979834581,36.68167778668754},height_median=4.90000000e-08,prob=1.00000000e+00,length_median=9.29348000e-02,effectivebrlenIgrBrlens{all}_95%HPD={0.077482,0.128847},rateIgrBrlens{all}_mean=1.118183,length_mean=9.26784961e-02,effectivebrlenIgrBrlens{all}_median=0.101147,rateIgrBrlens{all}_95%HPD={0.742501,1.498793},effectivebrlenIgrBrlens{all}_mean=0.101745,rateIgrBrlens{all}_median=1.098624,length_95%HPD={6.43560300e-02,1.19626700e-01}],(((122:546.0[&height_95%HPD={0.05846049979834581,36.68167778668754},prob=1.00000000e+00,height_median=4.90000000e-08,height_mean=4.88653065e-08,prob(percent)=100,effectivebrlenIgrBrlens{all}_mean=0.013985,rateIgrBrlens{all}_median=0.830132,length_95%HPD={4.60991200e-03,2.90533400e-02},rateIgrBrlens{all}_mean=0.998299,effectivebrlenIgrBrlens{all}_median=0.013679,length_median=1.56686700e-02,effectivebrlenIgrBrlens{all}_95%HPD={0.004075,0.024769},rateIgrBrlens{all}_95%HPD={0.132105,2.083162},length_mean=1.64529170e-02],123:546.0[&height_95%HPD={0.05846049979834581,36.68167778668754},prob=1.00000000e+00,height_median=4.90000000e-08,height_mean=4.88653065e-08,prob(percent)=100,effectivebrlenIgrBrlens{all}_mean=0.020946,rateIgrBrlens{all}_median=1.312567,length_95%HPD={4.60991200e-03,2.90533400e-02},rateIgrBrlens{all}_mean=1.542686,length_median=1.56686700e-02,effectivebrlenIgrBrlens{all}_95%HPD={0.009733,0.031534},effectivebrlenIgrBrlens{all}_median=0.020524,length_mean=1.64529170e-02,rateIgrBrlens{all}_95%HPD={0.350686,3.138333}]):417.0[&prob=1.00000000e+00,height_median=1.56687210e-02,height_mean=1.64529659e-02,prob(percent)=100,height_95%HPD={307.3252458831048,874.7160937578298},length_95%HPD={2.66092800e-02,8.18729600e-02},rateIgrBrlens{all}_mean=2.089879,length_median=5.35608000e-02,effectivebrlenIgrBrlens{all}_95%HPD={0.074243,0.141963},length_mean=5.41892360e-02,effectivebrlenIgrBrlens{all}_median=0.104804,rateIgrBrlens{all}_95%HPD={1.155370,3.318427},rateIgrBrlens{all}_median=1.952263,effectivebrlenIgrBrlens{all}_mean=0.105854],246:963.0[&prob=1.00000000e+00,height_median=4.90000000e-08,height_mean=4.89466945e-08,prob(percent)=100,height_95%HPD={0.05846049979834581,36.68167778668754},length_95%HPD={4.64296100e-02,1.04282700e-01},rateIgrBrlens{all}_mean=1.618196,length_median=7.30726000e-02,effectivebrlenIgrBrlens{all}_95%HPD={0.081569,0.156049},length_mean=7.41489748e-02,effectivebrlenIgrBrlens{all}_median=0.115386,rateIgrBrlens{all}_95%HPD={1.025998,2.304459},effectivebrlenIgrBrlens{all}_mean=0.116802,rateIgrBrlens{all}_median=1.594192]):170.0[&height_mean=6.94892385e-02,height_median=6.85393390e-02,prob(percent)=71,height_95%HPD={697.7115259252639,1295.3051399569922},prob=7.09895336e-01,length_median=1.43519900e-02,effectivebrlenIgrBrlens{all}_95%HPD={0.000000,0.051373},length_mean=1.56932002e-02,effectivebrlenIgrBrlens{all}_median=0.026784,rateIgrBrlens{all}_95%HPD={0.000001,6.220849},effectivebrlenIgrBrlens{all}_mean=0.027446,rateIgrBrlens{all}_median=1.733751,rateIgrBrlens{all}_mean=2.481240,length_95%HPD={2.52676700e-04,3.30417700e-02}],124:1133.0[&height_mean=4.89318166e-08,prob(percent)=100,height_median=4.90000000e-08,height_95%HPD={0.05846049979834581,36.68167778668754},prob=1.00000000e+00,length_median=7.87011600e-02,effectivebrlenIgrBrlens{all}_95%HPD={0.047257,0.097430},length_mean=7.92379745e-02,effectivebrlenIgrBrlens{all}_median=0.072580,rateIgrBrlens{all}_95%HPD={0.563685,1.308463},effectivebrlenIgrBrlens{all}_mean=0.073408,rateIgrBrlens{all}_median=0.930756,length_95%HPD={5.23935000e-02,1.06970700e-01},rateIgrBrlens{all}_mean=0.946476]):147.0[&prob(percent)=74,height_95%HPD={877.1002344946054,1466.8180931062489},prob=7.42405724e-01,height_median=8.18381724e-02,height_mean=8.23608981e-02,length_mean=1.36461072e-02,effectivebrlenIgrBrlens{all}_median=0.019686,rateIgrBrlens{all}_95%HPD={0.000002,5.166294},effectivebrlenIgrBrlens{all}_mean=0.020354,rateIgrBrlens{all}_median=1.493905,length_95%HPD={3.20890900e-04,2.92587400e-02},rateIgrBrlens{all}_mean=2.109174,effectivebrlenIgrBrlens{all}_95%HPD={0.000000,0.039514},length_median=1.23118900e-02]):142.0[&height_95%HPD={1021.430095446207,1599.2402256727885},prob=9.92400169e-01,height_median=9.56937220e-02,height_mean=9.61417979e-02,prob(percent)=99,effectivebrlenIgrBrlens{all}_mean=0.026295,rateIgrBrlens{all}_median=1.746818,length_95%HPD={8.16177100e-04,3.20026300e-02},rateIgrBrlens{all}_mean=2.537490,length_median=1.43684300e-02,effectivebrlenIgrBrlens{all}_95%HPD={0.008675,0.046014},effectivebrlenIgrBrlens{all}_median=0.025648,length_mean=1.55817420e-02,rateIgrBrlens{all}_95%HPD={0.305004,6.949703}],256:1422.0[&height_95%HPD={0.05846049979834581,36.68167778668754},prob=1.00000000e+00,height_median=4.90000000e-08,height_mean=4.90967138e-08,prob(percent)=100,effectivebrlenIgrBrlens{all}_mean=0.095084,rateIgrBrlens{all}_median=0.851982,length_95%HPD={8.88815900e-02,1.34948100e-01},rateIgrBrlens{all}_mean=0.859356,length_median=1.11630800e-01,effectivebrlenIgrBrlens{all}_95%HPD={0.068623,0.120954},effectivebrlenIgrBrlens{all}_median=0.094382,length_mean=1.11547063e-01,rateIgrBrlens{all}_95%HPD={0.620972,1.127945}]):345.0[&prob=1.00000000e+00,height_median=1.11671308e-01,height_mean=1.11647767e-01,prob(percent)=100,height_95%HPD={1165.3474018815805,1731.9107370866418},length_95%HPD={1.30242800e-03,3.83157900e-02},rateIgrBrlens{all}_mean=2.042234,length_median=1.79606300e-02,effectivebrlenIgrBrlens{all}_95%HPD={0.009151,0.049282},length_mean=1.93063435e-02,effectivebrlenIgrBrlens{all}_median=0.029105,rateIgrBrlens{all}_95%HPD={0.384221,5.137752},effectivebrlenIgrBrlens{all}_mean=0.029383,rateIgrBrlens{all}_median=1.587504]):435.0[&height_mean=1.30954111e-01,prob(percent)=100,height_median=1.30639708e-01,height_95%HPD={1504.7171959260615,2097.5382993853086},prob=1.00000000e+00,length_median=8.10347200e-03,effectivebrlenIgrBrlens{all}_95%HPD={0.000000,0.016611},length_mean=9.27311288e-03,effectivebrlenIgrBrlens{all}_median=0.007220,rateIgrBrlens{all}_95%HPD={0.000001,3.158908},effectivebrlenIgrBrlens{all}_mean=0.007641,rateIgrBrlens{all}_median=0.774836,rateIgrBrlens{all}_mean=1.128707,length_95%HPD={1.03523500e-04,2.11967500e-02}],(121:971.0[&height_95%HPD={0.05846049979834581,36.68167778668754},prob=1.00000000e+00,height_median=4.90000000e-08,height_mean=4.89754830e-08,prob(percent)=100,effectivebrlenIgrBrlens{all}_mean=0.051351,rateIgrBrlens{all}_median=0.620725,rateIgrBrlens{all}_95%HPD={0.395618,0.943641},length_95%HPD={4.89792500e-02,1.15045800e-01},rateIgrBrlens{all}_mean=0.648336,length_median=8.09632000e-02,effectivebrlenIgrBrlens{all}_95%HPD={0.033682,0.070407},length_mean=8.14397657e-02,effectivebrlenIgrBrlens{all}_median=0.050876],241:971.0[&height_95%HPD={0.05846049979834581,36.68167778668754},prob=1.00000000e+00,height_median=4.90000000e-08,height_mean=4.89624699e-08,prob(percent)=100,effectivebrlenIgrBrlens{all}_median=0.089397,effectivebrlenIgrBrlens{all}_95%HPD={0.067865,0.112574},rateIgrBrlens{all}_median=1.112254,length_95%HPD={4.89792500e-02,1.15045800e-01},length_median=8.09632000e-02,rateIgrBrlens{all}_mean=1.144880,rateIgrBrlens{all}_95%HPD={0.744887,1.701070},effectivebrlenIgrBrlens{all}_mean=0.089843,length_mean=8.14451659e-02]):1231.0[&prob=9.98355592e-01,height_95%HPD={707.4704965934881,1305.614069311717},prob(percent)=100,height_mean=8.14010213e-02,height_median=8.09240550e-02,effectivebrlenIgrBrlens{all}_mean=0.029054,length_95%HPD={1.18727500e-02,8.28473200e-02},effectivebrlenIgrBrlens{all}_median=0.028779,rateIgrBrlens{all}_median=0.629684,length_mean=4.62925240e-02,effectivebrlenIgrBrlens{all}_95%HPD={0.010840,0.048283},rateIgrBrlens{all}_mean=0.710853,rateIgrBrlens{all}_95%HPD={0.242590,1.342643},length_median=4.53137200e-02]):333.0[&prob=1.00000000e+00,height_median=1.44830173e-01,height_95%HPD={1833.3037524458205,2637.0607209818854},prob(percent)=100,height_mean=1.45034407e-01,length_95%HPD={6.14303200e-05,2.02260300e-02},rateIgrBrlens{all}_mean=0.548433,effectivebrlenIgrBrlens{all}_mean=0.003308,rateIgrBrlens{all}_median=0.317242,length_mean=7.93210450e-03,effectivebrlenIgrBrlens{all}_median=0.002426,rateIgrBrlens{all}_95%HPD={0.000001,1.787381},effectivebrlenIgrBrlens{all}_95%HPD={0.000000,0.009690},length_median=6.37758000e-03],(((((((116:698.0[&prob=1.00000000e+00,height_median=4.90000000e-08,prob(percent)=100,height_mean=4.89075034e-08,height_95%HPD={0.05846049979834581,36.68167778668754},length_mean=3.08006134e-02,effectivebrlenIgrBrlens{all}_median=0.025008,rateIgrBrlens{all}_median=0.829006,length_median=3.05710400e-02,effectivebrlenIgrBrlens{all}_95%HPD={0.014207,0.036875},rateIgrBrlens{all}_mean=0.867927,length_95%HPD={1.56645000e-02,4.70213200e-02},effectivebrlenIgrBrlens{all}_mean=0.025304,rateIgrBrlens{all}_95%HPD={0.427200,1.471350}],240:698.0[&height_95%HPD={0.05846049979834581,36.68167778668754},prob=1.00000000e+00,height_median=4.90000000e-08,height_mean=4.88912737e-08,prob(percent)=100,effectivebrlenIgrBrlens{all}_mean=0.040481,rateIgrBrlens{all}_median=1.243957,rateIgrBrlens{all}_95%HPD={0.708657,2.088294},length_95%HPD={1.65583700e-02,4.95011000e-02},rateIgrBrlens{all}_mean=1.308238,length_median=3.25870100e-02,effectivebrlenIgrBrlens{all}_95%HPD={0.029085,0.051980},length_mean=3.29025124e-02,effectivebrlenIgrBrlens{all}_median=0.040246]):161.0[&prob=7.61649741e-01,height_median=3.07164170e-02,height_mean=3.09344684e-02,prob(percent)=76,height_95%HPD={448.2993287092823,1044.6473823209278},length_95%HPD={2.65176700e-04,2.47871000e-02},rateIgrBrlens{all}_mean=0.822153,length_median=1.06661400e-02,effectivebrlenIgrBrlens{all}_95%HPD={0.000000,0.013010},length_mean=1.17070868e-02,effectivebrlenIgrBrlens{all}_median=0.006436,rateIgrBrlens{all}_95%HPD={0.000001,2.220278},effectivebrlenIgrBrlens{all}_mean=0.006687,rateIgrBrlens{all}_median=0.552510],196:859.0[&prob=1.00000000e+00,height_median=4.89999999e-08,height_mean=4.88979551e-08,prob(percent)=100,height_95%HPD={0.05846049972471995,36.68167776933233},length_95%HPD={2.10397600e-02,5.92232500e-02},rateIgrBrlens{all}_mean=1.903363,rateIgrBrlens{all}_median=1.772199,length_median=4.00450800e-02,effectivebrlenIgrBrlens{all}_95%HPD={0.053263,0.088618},length_mean=3.96278330e-02,effectivebrlenIgrBrlens{all}_median=0.070256,rateIgrBrlens{all}_95%HPD={1.082375,3.121254},effectivebrlenIgrBrlens{all}_mean=0.070592]):118.0[&height_mean=4.19087409e-02,prob(percent)=100,height_median=4.17271850e-02,height_95%HPD={594.7670984495002,1196.9264384848962},prob=1.00000000e+00,length_median=3.76957700e-03,length_mean=4.94060128e-03,effectivebrlenIgrBrlens{all}_mean=0.001219,effectivebrlenIgrBrlens{all}_95%HPD={0.000000,0.004719},rateIgrBrlens{all}_median=0.118554,rateIgrBrlens{all}_95%HPD={0.000001,1.057741},length_95%HPD={2.08002900e-05,1.31958100e-02},rateIgrBrlens{all}_mean=0.326916,effectivebrlenIgrBrlens{all}_median=0.000501],235:977.0[&prob(percent)=100,height_mean=4.89294189e-08,prob=1.00000000e+00,height_median=4.90000000e-08,height_95%HPD={0.05846049979834581,36.68167778668754},length_mean=4.68492933e-02,effectivebrlenIgrBrlens{all}_median=0.030468,rateIgrBrlens{all}_95%HPD={0.399569,0.958412},length_median=4.70262900e-02,effectivebrlenIgrBrlens{all}_95%HPD={0.021494,0.040701},length_95%HPD={3.16420800e-02,6.20211400e-02},rateIgrBrlens{all}_mean=0.674116,rateIgrBrlens{all}_median=0.654034,effectivebrlenIgrBrlens{all}_mean=0.030770]):108.0[&height_95%HPD={711.8361106757341,1309.7592697067334},prob(percent)=100,height_median=4.70263450e-02,height_mean=4.68493422e-02,prob=1.00000000e+00,length_95%HPD={1.92272200e-05,1.75002000e-02},rateIgrBrlens{all}_median=0.122111,length_mean=6.36883164e-03,effectivebrlenIgrBrlens{all}_mean=0.001512,rateIgrBrlens{all}_95%HPD={0.000001,0.814508},length_median=4.78637800e-03,effectivebrlenIgrBrlens{all}_95%HPD={0.000000,0.005726},effectivebrlenIgrBrlens{all}_median=0.000663,rateIgrBrlens{all}_mean=0.244595],239:1085.0[&height_95%HPD={0.05846049979834581,36.68167778668754},prob=1.00000000e+00,prob(percent)=100,height_mean=4.89245479e-08,height_median=4.90000000e-08,effectivebrlenIgrBrlens{all}_mean=0.076436,effectivebrlenIgrBrlens{all}_95%HPD={0.058726,0.093003},rateIgrBrlens{all}_median=1.445421,length_mean=5.32185643e-02,effectivebrlenIgrBrlens{all}_median=0.076208,rateIgrBrlens{all}_mean=1.473194,length_median=5.31301900e-02,rateIgrBrlens{all}_95%HPD={0.902076,1.977696},length_95%HPD={3.67862700e-02,7.04004900e-02}]):129.0[&height_95%HPD={809.9909540639325,1402.258490736235},height_median=5.31262400e-02,prob(percent)=100,height_mean=5.32163643e-02,prob=9.99888891e-01,effectivebrlenIgrBrlens{all}_mean=0.014017,rateIgrBrlens{all}_median=0.912541,rateIgrBrlens{all}_95%HPD={0.146916,2.825919},length_mean=1.58410476e-02,length_95%HPD={2.32278700e-03,3.11809100e-02},rateIgrBrlens{all}_mean=1.201689,effectivebrlenIgrBrlens{all}_95%HPD={0.005397,0.023138},length_median=1.49199900e-02,effectivebrlenIgrBrlens{all}_median=0.013765],243:1214.0[&height_95%HPD={0.05846049979834581,36.68167778668754},prob=1.00000000e+00,height_median=4.90000000e-08,height_mean=4.88968885e-08,prob(percent)=100,effectivebrlenIgrBrlens{all}_mean=0.045249,effectivebrlenIgrBrlens{all}_median=0.044981,rateIgrBrlens{all}_median=0.656097,length_95%HPD={5.11230000e-02,8.83287000e-02},rateIgrBrlens{all}_mean=0.664686,rateIgrBrlens{all}_95%HPD={0.453224,0.930026},length_median=6.87115200e-02,effectivebrlenIgrBrlens{all}_95%HPD={0.031311,0.059247},length_mean=6.90571859e-02]):176.0[&prob=1.00000000e+00,height_median=6.87115710e-02,height_mean=6.90581272e-02,prob(percent)=100,height_95%HPD={958.4547364313421,1540.1982551318522},length_95%HPD={4.90558500e-05,1.83847900e-02},rateIgrBrlens{all}_mean=0.280841,rateIgrBrlens{all}_median=0.158223,length_median=5.72802100e-03,effectivebrlenIgrBrlens{all}_95%HPD={0.000000,0.005590},length_mean=7.19794868e-03,effectivebrlenIgrBrlens{all}_median=0.001085,rateIgrBrlens{all}_95%HPD={0.000001,0.912871},effectivebrlenIgrBrlens{all}_mean=0.001715],((236:678.0[&prob=1.00000000e+00,height_median=4.90000000e-08,height_mean=4.88737383e-08,prob(percent)=100,height_95%HPD={0.05846049979834581,36.68167778668754},length_95%HPD={1.22693200e-02,4.51039500e-02},rateIgrBrlens{all}_mean=0.847157,length_median=2.83645600e-02,effectivebrlenIgrBrlens{all}_95%HPD={0.012392,0.032517},rateIgrBrlens{all}_median=0.783227,length_mean=2.87338994e-02,effectivebrlenIgrBrlens{all}_median=0.022182,rateIgrBrlens{all}_95%HPD={0.351656,1.487132},effectivebrlenIgrBrlens{all}_mean=0.022422],237:678.0[&prob=1.00000000e+00,height_median=4.90000000e-08,height_mean=4.88882911e-08,prob(percent)=100,height_95%HPD={0.05846049979834581,36.68167778668754},length_95%HPD={1.26189300e-02,4.96492100e-02},rateIgrBrlens{all}_mean=1.436472,length_median=2.97256700e-02,effectivebrlenIgrBrlens{all}_95%HPD={0.027322,0.051655},length_mean=3.04444158e-02,effectivebrlenIgrBrlens{all}_median=0.038863,rateIgrBrlens{all}_95%HPD={0.589028,2.555807},rateIgrBrlens{all}_median=1.317506,effectivebrlenIgrBrlens{all}_mean=0.039311]):151.0[&height_mean=2.78142540e-02,height_median=2.73916930e-02,prob(percent)=72,height_95%HPD={432.97019799739536,1026.0182388609837},prob=7.19228462e-01,length_median=9.50768900e-03,effectivebrlenIgrBrlens{all}_95%HPD={0.000000,0.013485},length_mean=1.06804746e-02,effectivebrlenIgrBrlens{all}_median=0.005490,rateIgrBrlens{all}_95%HPD={0.000001,2.278408},rateIgrBrlens{all}_mean=0.807795,effectivebrlenIgrBrlens{all}_mean=0.006023,rateIgrBrlens{all}_median=0.525115,length_95%HPD={1.75021200e-04,2.40583600e-02}],242:829.0[&height_mean=4.88806586e-08,height_median=4.90000000e-08,prob(percent)=100,height_95%HPD={0.05846049979834581,36.68167778668754},prob=1.00000000e+00,length_median=3.55403900e-02,effectivebrlenIgrBrlens{all}_95%HPD={0.019713,0.042634},length_mean=3.61756988e-02,effectivebrlenIgrBrlens{all}_median=0.030289,rateIgrBrlens{all}_95%HPD={0.440150,1.470020},effectivebrlenIgrBrlens{all}_mean=0.030601,rateIgrBrlens{all}_median=0.854506,rateIgrBrlens{all}_mean=0.909044,length_95%HPD={1.87428700e-02,5.68858000e-02}]):561.0[&prob(percent)=100,height_95%HPD={566.420500283765,1170.1065253572438},prob=1.00000000e+00,height_median=3.79477090e-02,height_mean=3.83660678e-02,length_mean=3.78900081e-02,effectivebrlenIgrBrlens{all}_median=0.033562,rateIgrBrlens{all}_95%HPD={0.486329,1.578964},effectivebrlenIgrBrlens{all}_mean=0.033930,rateIgrBrlens{all}_median=0.930055,effectivebrlenIgrBrlens{all}_95%HPD={0.022651,0.046289},length_95%HPD={1.79177300e-02,6.08433000e-02},rateIgrBrlens{all}_mean=0.965325,length_median=3.67036500e-02]):294.0[&height_95%HPD={1132.7566168591907,1703.1069600000335},prob=1.00000000e+00,height_median=7.56987300e-02,height_mean=7.62560759e-02,prob(percent)=100,effectivebrlenIgrBrlens{all}_mean=0.017800,rateIgrBrlens{all}_median=0.630123,length_95%HPD={6.60084000e-03,5.16320400e-02},rateIgrBrlens{all}_mean=0.721335,effectivebrlenIgrBrlens{all}_median=0.017371,length_median=2.78626400e-02,effectivebrlenIgrBrlens{all}_95%HPD={0.007862,0.028417},rateIgrBrlens{all}_95%HPD={0.218820,1.421200},length_mean=2.88369847e-02],(118:1199.0[&height_mean=4.89332218e-08,height_median=4.90000000e-08,prob(percent)=100,height_95%HPD={0.05846049979834581,36.68167778668754},prob=1.00000000e+00,length_median=9.76130100e-02,effectivebrlenIgrBrlens{all}_95%HPD={0.100517,0.160550},length_mean=9.79698813e-02,effectivebrlenIgrBrlens{all}_median=0.130003,rateIgrBrlens{all}_95%HPD={0.953661,1.787342},effectivebrlenIgrBrlens{all}_mean=0.130686,rateIgrBrlens{all}_median=1.335110,rateIgrBrlens{all}_mean=1.352837,length_95%HPD={7.47905300e-02,1.23013100e-01}],((238:755.0[&height_mean=4.89509414e-08,prob(percent)=100,height_95%HPD={0.05846049979834581,36.68167778668754},height_median=4.90000000e-08,prob=1.00000000e+00,length_median=3.95758000e-02,effectivebrlenIgrBrlens{all}_95%HPD={0.010567,0.033676},rateIgrBrlens{all}_mean=0.573249,length_mean=4.02071788e-02,effectivebrlenIgrBrlens{all}_median=0.021276,rateIgrBrlens{all}_95%HPD={0.269224,0.974226},effectivebrlenIgrBrlens{all}_mean=0.021843,rateIgrBrlens{all}_median=0.542994,length_95%HPD={1.94322400e-02,6.12118200e-02}],244:755.0[&height_mean=4.89483681e-08,prob(percent)=100,height_95%HPD={0.05846049979834581,36.68167778668754},height_median=4.90000000e-08,prob=1.00000000e+00,length_median=3.95353900e-02,effectivebrlenIgrBrlens{all}_95%HPD={0.056226,0.092278},rateIgrBrlens{all}_mean=1.975420,length_mean=4.01612019e-02,effectivebrlenIgrBrlens{all}_median=0.073409,rateIgrBrlens{all}_95%HPD={0.950662,3.271179},effectivebrlenIgrBrlens{all}_mean=0.073756,rateIgrBrlens{all}_median=1.859956,length_95%HPD={1.97701100e-02,6.14089300e-02}]):217.0[&prob(percent)=99,height_95%HPD={492.22773951134934,1093.7732742773808},prob=9.88933579e-01,height_median=3.94285200e-02,height_mean=4.00354621e-02,length_mean=2.22724559e-02,effectivebrlenIgrBrlens{all}_median=0.017945,effectivebrlenIgrBrlens{all}_95%HPD={0.005720,0.031765},rateIgrBrlens{all}_95%HPD={0.209967,2.690242},effectivebrlenIgrBrlens{all}_mean=0.018284,rateIgrBrlens{all}_median=0.820920,length_95%HPD={3.19825600e-03,4.28546100e-02},rateIgrBrlens{all}_mean=1.051679,length_median=2.12905800e-02],245:972.0[&prob(percent)=100,height_95%HPD={0.05846049979834581,36.68167778668754},prob=1.00000000e+00,height_median=4.90000000e-08,height_mean=4.89379283e-08,length_mean=6.21516951e-02,effectivebrlenIgrBrlens{all}_median=0.056922,rateIgrBrlens{all}_95%HPD={0.596457,1.401328},effectivebrlenIgrBrlens{all}_95%HPD={0.041352,0.073933},effectivebrlenIgrBrlens{all}_mean=0.057347,rateIgrBrlens{all}_median=0.920774,length_95%HPD={3.94566600e-02,8.53234900e-02},rateIgrBrlens{all}_mean=0.953971,length_median=6.20170200e-02]):227.0[&height_95%HPD={708.3918477872136,1306.5981270943269},prob=1.00000000e+00,height_median=6.21191600e-02,height_mean=6.22686938e-02,prob(percent)=100,effectivebrlenIgrBrlens{all}_median=0.031840,effectivebrlenIgrBrlens{all}_mean=0.032123,rateIgrBrlens{all}_median=0.899149,rateIgrBrlens{all}_95%HPD={0.364527,1.883453},length_95%HPD={1.14670400e-02,6.06413800e-02},rateIgrBrlens{all}_mean=1.034850,length_median=3.52238500e-02,effectivebrlenIgrBrlens{all}_95%HPD={0.015225,0.048536},length_mean=3.57012364e-02]):485.0[&prob=1.00000000e+00,height_median=9.76130690e-02,height_mean=9.79699302e-02,prob(percent)=100,height_95%HPD={939.8736139319051,1522.9180827596992},length_95%HPD={3.06656400e-05,1.88814900e-02},rateIgrBrlens{all}_mean=0.418484,rateIgrBrlens{all}_median=0.226378,length_median=5.56493100e-03,effectivebrlenIgrBrlens{all}_95%HPD={0.000000,0.010083},length_mean=7.12313038e-03,effectivebrlenIgrBrlens{all}_median=0.001416,rateIgrBrlens{all}_95%HPD={0.000001,1.458360},effectivebrlenIgrBrlens{all}_mean=0.002782]):851.0[&height_mean=1.05093061e-01,prob(percent)=100,height_95%HPD={1418.786090428511,1994.7984660171585},height_median=1.04802328e-01,prob=1.00000000e+00,length_median=4.75393100e-02,effectivebrlenIgrBrlens{all}_95%HPD={0.025728,0.056785},rateIgrBrlens{all}_mean=0.913280,length_mean=4.78734511e-02,effectivebrlenIgrBrlens{all}_median=0.040501,rateIgrBrlens{all}_95%HPD={0.459693,1.440737},effectivebrlenIgrBrlens{all}_mean=0.040906,rateIgrBrlens{all}_median=0.853500,length_95%HPD={2.21087100e-02,7.32077600e-02}]):560.0[&prob(percent)=100,height_95%HPD={2053.9098344549325,3125.4836093572944},prob=1.00000000e+00,height_median=1.52334156e-01,height_mean=1.52966512e-01,length_mean=2.18395807e-02,effectivebrlenIgrBrlens{all}_median=0.019511,rateIgrBrlens{all}_95%HPD={0.172607,2.982259},effectivebrlenIgrBrlens{all}_mean=0.019513,rateIgrBrlens{all}_median=0.915345,length_95%HPD={1.48445400e-03,4.44953800e-02},rateIgrBrlens{all}_mean=1.235032,length_median=2.01893000e-02,effectivebrlenIgrBrlens{all}_95%HPD={0.005231,0.033882}]):1138.0[&height_95%HPD={2333.984078901477,4009.768352371838},prob=6.81962623e-01,height_median=1.78477465e-01,height_mean=1.78925798e-01,prob(percent)=68,effectivebrlenIgrBrlens{all}_mean=0.009173,rateIgrBrlens{all}_median=0.705919,rateIgrBrlens{all}_95%HPD={0.000001,2.975687},length_95%HPD={2.63340500e-04,2.76585600e-02},rateIgrBrlens{all}_mean=1.071084,length_median=1.10249100e-02,effectivebrlenIgrBrlens{all}_95%HPD={0.000000,0.018437},length_mean=1.24524797e-02,effectivebrlenIgrBrlens{all}_median=0.008859],((109:526.0[&height_95%HPD={0.05846049979834581,36.68167778668754},prob=1.00000000e+00,height_median=4.90000000e-08,height_mean=4.86327237e-08,prob(percent)=100,effectivebrlenIgrBrlens{all}_mean=0.019983,rateIgrBrlens{all}_median=1.367032,effectivebrlenIgrBrlens{all}_median=0.019649,length_95%HPD={3.13016100e-03,2.77836000e-02},rateIgrBrlens{all}_mean=1.696663,rateIgrBrlens{all}_95%HPD={0.418393,3.888468},length_median=1.41289600e-02,effectivebrlenIgrBrlens{all}_95%HPD={0.010322,0.030298},length_mean=1.50325952e-02],110:526.0[&height_95%HPD={0.05846049979834581,36.68167778668754},prob=1.00000000e+00,height_median=4.90000000e-08,height_mean=4.86327237e-08,prob(percent)=100,effectivebrlenIgrBrlens{all}_mean=0.006774,rateIgrBrlens{all}_median=0.415008,length_95%HPD={3.13016100e-03,2.77836000e-02},effectivebrlenIgrBrlens{all}_median=0.006195,rateIgrBrlens{all}_mean=0.503177,rateIgrBrlens{all}_95%HPD={0.000067,1.178687},length_median=1.41289600e-02,effectivebrlenIgrBrlens{all}_95%HPD={0.000000,0.014333},length_mean=1.50325952e-02]):1466.0[&prob=1.00000000e+00,height_median=1.41290435e-02,height_mean=1.50326438e-02,prob(percent)=100,height_95%HPD={291.440682192688,854.1190948137415},length_95%HPD={7.00729300e-02,1.52123700e-01},rateIgrBrlens{all}_mean=1.336281,length_median=1.11736300e-01,effectivebrlenIgrBrlens{all}_95%HPD={0.108660,0.186467},rateIgrBrlens{all}_median=1.292043,length_mean=1.12492369e-01,effectivebrlenIgrBrlens{all}_median=0.145340,rateIgrBrlens{all}_95%HPD={0.892962,1.866117},effectivebrlenIgrBrlens{all}_mean=0.146510],(112:925.0[&prob(percent)=100,height_95%HPD={0.05846049979834581,36.68167778668754},prob=1.00000000e+00,height_median=4.90000000e-08,height_mean=4.89312646e-08,length_mean=7.10531601e-02,effectivebrlenIgrBrlens{all}_median=0.062273,rateIgrBrlens{all}_95%HPD={0.529656,1.364181},effectivebrlenIgrBrlens{all}_mean=0.062919,rateIgrBrlens{all}_median=0.888133,effectivebrlenIgrBrlens{all}_95%HPD={0.040876,0.085153},length_95%HPD={4.26860400e-02,1.02555000e-01},rateIgrBrlens{all}_mean=0.918987,length_median=7.04913500e-02],254:925.0[&prob(percent)=100,height_95%HPD={0.05846049979834581,36.68167778668754},prob=1.00000000e+00,height_median=4.90000000e-08,height_mean=4.89312646e-08,length_mean=7.10531601e-02,effectivebrlenIgrBrlens{all}_median=0.079431,rateIgrBrlens{all}_95%HPD={0.645253,1.722974},effectivebrlenIgrBrlens{all}_mean=0.080052,rateIgrBrlens{all}_median=1.132172,length_95%HPD={4.26860400e-02,1.02555000e-01},rateIgrBrlens{all}_mean=1.176913,effectivebrlenIgrBrlens{all}_95%HPD={0.057892,0.104632},length_median=7.04913500e-02]):1067.0[&height_95%HPD={654.3444773167206,1254.7107551319796},prob=1.00000000e+00,height_median=7.04914120e-02,height_mean=7.10532091e-02,prob(percent)=100,effectivebrlenIgrBrlens{all}_mean=0.048258,rateIgrBrlens{all}_median=0.965077,length_95%HPD={1.62024200e-02,8.85058300e-02},rateIgrBrlens{all}_mean=1.048059,effectivebrlenIgrBrlens{all}_median=0.047614,length_median=4.97939200e-02,effectivebrlenIgrBrlens{all}_95%HPD={0.024103,0.074944},rateIgrBrlens{all}_95%HPD={0.421650,1.768098},length_mean=5.11408919e-02],(162:998.0[&height_mean=4.87651381e-08,prob(percent)=100,height_median=4.90000000e-08,height_95%HPD={0.05846049979834581,36.68167778668754},prob=1.00000000e+00,length_median=8.76796400e-02,effectivebrlenIgrBrlens{all}_95%HPD={0.058442,0.113243},length_mean=8.81486145e-02,effectivebrlenIgrBrlens{all}_median=0.084180,rateIgrBrlens{all}_95%HPD={0.621987,1.422689},effectivebrlenIgrBrlens{all}_mean=0.084549,rateIgrBrlens{all}_median=0.960443,length_95%HPD={4.94729900e-02,1.23666800e-01},rateIgrBrlens{all}_mean=0.994740],163:998.0[&height_mean=4.87501162e-08,prob(percent)=100,height_median=4.90000000e-08,height_95%HPD={0.05846049979834581,36.68167778668754},prob=1.00000000e+00,length_median=8.77229600e-02,effectivebrlenIgrBrlens{all}_95%HPD={0.052410,0.106079},length_mean=8.82173016e-02,effectivebrlenIgrBrlens{all}_median=0.078413,rateIgrBrlens{all}_95%HPD={0.563704,1.344433},effectivebrlenIgrBrlens{all}_mean=0.079203,rateIgrBrlens{all}_median=0.884894,length_95%HPD={4.90476000e-02,1.23615400e-01},rateIgrBrlens{all}_mean=0.931048]):994.0[&prob(percent)=98,height_95%HPD={727.6255755537366,1324.3395583773515},prob=9.81422635e-01,height_median=8.73166500e-02,height_mean=8.77498306e-02,length_mean=4.93942349e-02,effectivebrlenIgrBrlens{all}_median=0.036855,rateIgrBrlens{all}_95%HPD={0.203177,1.548155},effectivebrlenIgrBrlens{all}_mean=0.037122,rateIgrBrlens{all}_median=0.752825,length_95%HPD={6.26742000e-03,9.43698700e-02},rateIgrBrlens{all}_mean=0.828305,length_median=4.76561100e-02,effectivebrlenIgrBrlens{all}_95%HPD={0.004896,0.067630}],(((((166:487.0[&prob=1.00000000e+00,height_median=4.90000000e-08,height_mean=4.89681528e-08,prob(percent)=100,height_95%HPD={0.05846049979834581,36.68167778668754},length_95%HPD={2.65684700e-03,2.17912200e-02},rateIgrBrlens{all}_mean=0.850876,length_median=1.13590900e-02,effectivebrlenIgrBrlens{all}_95%HPD={0.002525,0.014609},length_mean=1.19301719e-02,effectivebrlenIgrBrlens{all}_median=0.008127,rateIgrBrlens{all}_median=0.707983,rateIgrBrlens{all}_95%HPD={0.174561,1.937959},effectivebrlenIgrBrlens{all}_mean=0.008388],173:487.0[&prob=1.00000000e+00,height_median=4.90000000e-08,height_mean=4.89681528e-08,prob(percent)=100,height_95%HPD={0.05846049979834581,36.68167778668754},length_95%HPD={2.65684700e-03,2.17912200e-02},rateIgrBrlens{all}_mean=1.029710,length_median=1.13590900e-02,effectivebrlenIgrBrlens{all}_95%HPD={0.004034,0.016013},length_mean=1.19301719e-02,effectivebrlenIgrBrlens{all}_median=0.009654,rateIgrBrlens{all}_95%HPD={0.219179,2.393560},rateIgrBrlens{all}_median=0.859081,effectivebrlenIgrBrlens{all}_mean=0.009951]):333.0[&prob=1.00000000e+00,prob(percent)=100,height_95%HPD={266.71483754715797,818.3363603001735},height_median=1.13591368e-02,height_mean=1.19302209e-02,rateIgrBrlens{all}_95%HPD={0.738872,3.074884},rateIgrBrlens{all}_median=1.422773,effectivebrlenIgrBrlens{all}_mean=0.046241,effectivebrlenIgrBrlens{all}_median=0.045927,effectivebrlenIgrBrlens{all}_95%HPD={0.032126,0.061497},rateIgrBrlens{all}_mean=1.610896,length_mean=3.21497204e-02,length_median=3.21851600e-02,length_95%HPD={1.16961300e-02,5.02068500e-02}],169:820.0[&height_mean=4.89591552e-08,height_median=4.90000000e-08,height_95%HPD={0.05846049979834581,36.68167778668754},prob=1.00000000e+00,prob(percent)=100,rateIgrBrlens{all}_median=0.716788,rateIgrBrlens{all}_95%HPD={0.387933,1.179052},rateIgrBrlens{all}_mean=0.759099,effectivebrlenIgrBrlens{all}_median=0.032216,effectivebrlenIgrBrlens{all}_mean=0.032638,effectivebrlenIgrBrlens{all}_95%HPD={0.020358,0.045597},length_mean=4.51588077e-02,length_median=4.53037100e-02,length_95%HPD={2.44852000e-02,6.66877000e-02}]):346.0[&height_95%HPD={557.4086776504972,1161.1038960074084},prob(percent)=89,height_mean=4.36915397e-02,height_median=4.40424650e-02,prob=8.86180307e-01,rateIgrBrlens{all}_mean=1.013182,rateIgrBrlens{all}_median=0.699197,rateIgrBrlens{all}_95%HPD={0.035267,2.458069},length_median=1.43773900e-02,effectivebrlenIgrBrlens{all}_mean=0.010768,length_95%HPD={9.85049800e-04,3.16869800e-02},effectivebrlenIgrBrlens{all}_median=0.010348,effectivebrlenIgrBrlens{all}_95%HPD={0.001760,0.020382},length_mean=1.54737384e-02],(172:935.0[&prob=1.00000000e+00,height_median=4.90000000e-08,prob(percent)=100,height_mean=4.88853787e-08,height_95%HPD={0.05846049979834581,36.68167778668754},length_95%HPD={2.53770900e-02,6.13765300e-02},rateIgrBrlens{all}_95%HPD={0.797008,2.085019},effectivebrlenIgrBrlens{all}_mean=0.057299,length_median=4.28917300e-02,length_mean=4.31664636e-02,effectivebrlenIgrBrlens{all}_95%HPD={0.040302,0.074383},rateIgrBrlens{all}_median=1.333528,effectivebrlenIgrBrlens{all}_median=0.056884,rateIgrBrlens{all}_mean=1.386536],((175:627.0[&height_95%HPD={0.05846049979834581,36.68167778668754},height_mean=4.89007525e-08,prob=1.00000000e+00,height_median=4.90000000e-08,prob(percent)=100,length_mean=2.37442506e-02,length_median=2.32878800e-02,rateIgrBrlens{all}_mean=3.371881,length_95%HPD={7.82883000e-03,4.05404100e-02},effectivebrlenIgrBrlens{all}_95%HPD={0.052781,0.084460},effectivebrlenIgrBrlens{all}_mean=0.068619,rateIgrBrlens{all}_95%HPD={1.288096,6.335922},rateIgrBrlens{all}_median=2.960769,effectivebrlenIgrBrlens{all}_median=0.068191],176:627.0[&prob=1.00000000e+00,height_median=4.90000000e-08,height_95%HPD={0.05846049979834581,36.68167778668754},height_mean=4.89004081e-08,prob(percent)=100,length_95%HPD={7.77407600e-03,4.04629400e-02},length_mean=2.37427921e-02,length_median=2.32878800e-02,effectivebrlenIgrBrlens{all}_median=0.024313,effectivebrlenIgrBrlens{all}_mean=0.024812,rateIgrBrlens{all}_median=1.043106,rateIgrBrlens{all}_95%HPD={0.406752,2.333493},rateIgrBrlens{all}_mean=1.206076,effectivebrlenIgrBrlens{all}_95%HPD={0.014444,0.036683}]):172.0[&prob(percent)=100,height_mean=2.37401811e-02,height_median=2.32835210e-02,prob=9.99577787e-01,height_95%HPD={373.84234795075514,959.2532723498656},effectivebrlenIgrBrlens{all}_mean=0.020345,rateIgrBrlens{all}_median=1.751375,rateIgrBrlens{all}_95%HPD={0.413997,6.513710},length_95%HPD={1.39153800e-03,2.49443100e-02},rateIgrBrlens{all}_mean=2.489056,effectivebrlenIgrBrlens{all}_median=0.020016,length_median=1.09991900e-02,effectivebrlenIgrBrlens{all}_95%HPD={0.009015,0.031657},length_mean=1.19547839e-02],177:799.0[&prob=1.00000000e+00,height_mean=4.88749762e-08,prob(percent)=100,height_95%HPD={0.05846049979834581,36.68167778668754},height_median=4.90000000e-08,length_median=3.51728100e-02,effectivebrlenIgrBrlens{all}_95%HPD={0.009805,0.032262},length_mean=3.52723162e-02,effectivebrlenIgrBrlens{all}_median=0.020130,rateIgrBrlens{all}_95%HPD={0.280384,1.034922},rateIgrBrlens{all}_mean=0.609194,effectivebrlenIgrBrlens{all}_mean=0.020555,rateIgrBrlens{all}_median=0.571763,length_95%HPD={1.79161900e-02,5.18079300e-02}]):136.0[&prob(percent)=82,height_95%HPD={532.7514941257036,1136.363684628284},prob=8.16226306e-01,height_median=3.46048720e-02,height_mean=3.46234736e-02,length_mean=1.06604011e-02,effectivebrlenIgrBrlens{all}_median=0.009175,rateIgrBrlens{all}_95%HPD={0.000002,3.038711},effectivebrlenIgrBrlens{all}_mean=0.009752,effectivebrlenIgrBrlens{all}_95%HPD={0.000000,0.020532},rateIgrBrlens{all}_median=0.870909,length_95%HPD={3.53980600e-04,2.31223900e-02},rateIgrBrlens{all}_mean=1.180547,length_median=9.58698700e-03]):231.0[&height_95%HPD={661.2941229379815,1261.8965104911406},prob=9.65245217e-01,height_median=4.39885800e-02,height_mean=4.44005002e-02,prob(percent)=97,effectivebrlenIgrBrlens{all}_mean=0.020129,rateIgrBrlens{all}_median=1.468568,effectivebrlenIgrBrlens{all}_median=0.020005,length_95%HPD={2.78682000e-04,2.80430000e-02},rateIgrBrlens{all}_mean=2.257736,rateIgrBrlens{all}_95%HPD={0.276402,5.044491},length_median=1.29842900e-02,effectivebrlenIgrBrlens{all}_95%HPD={0.007404,0.033235},length_mean=1.40041671e-02]):90.0[&prob=1.00000000e+00,height_median=5.85780960e-02,height_mean=5.90803058e-02,prob(percent)=100,height_95%HPD={909.4669940854274,1495.3631737956387},length_95%HPD={3.07467000e-05,9.45058100e-03},rateIgrBrlens{all}_mean=0.234105,rateIgrBrlens{all}_median=0.069282,length_median=2.69882800e-03,effectivebrlenIgrBrlens{all}_95%HPD={0.000000,0.003009},length_mean=3.52257514e-03,effectivebrlenIgrBrlens{all}_median=0.000207,rateIgrBrlens{all}_95%HPD={0.000001,0.947193},effectivebrlenIgrBrlens{all}_mean=0.000694],167:1256.0[&prob=1.00000000e+00,height_median=4.90000000e-08,height_mean=4.89391836e-08,prob(percent)=100,height_95%HPD={0.05846049979834581,36.68167778668754},length_95%HPD={4.76456700e-02,7.84296800e-02},rateIgrBrlens{all}_mean=1.270653,length_median=6.22247100e-02,effectivebrlenIgrBrlens{all}_95%HPD={0.059799,0.098104},rateIgrBrlens{all}_median=1.249132,length_mean=6.26028320e-02,effectivebrlenIgrBrlens{all}_median=0.077815,rateIgrBrlens{all}_95%HPD={0.869116,1.664032},effectivebrlenIgrBrlens{all}_mean=0.078403]):213.0[&height_mean=6.26028809e-02,prob(percent)=100,height_95%HPD={1004.1843837155698,1582.1834489669468},prob=1.00000000e+00,height_median=6.22247620e-02,length_median=2.34692800e-03,effectivebrlenIgrBrlens{all}_95%HPD={0.000000,0.001795},length_mean=3.06413507e-03,effectivebrlenIgrBrlens{all}_median=0.000068,rateIgrBrlens{all}_mean=0.158262,rateIgrBrlens{all}_95%HPD={0.000001,0.596189},effectivebrlenIgrBrlens{all}_mean=0.000382,rateIgrBrlens{all}_median=0.028456,length_95%HPD={2.33901500e-05,8.02975600e-03}],(((168:625.0[&height_95%HPD={0.05846049979834581,36.68167778668754},prob=1.00000000e+00,height_median=4.90000000e-08,height_mean=4.89437647e-08,prob(percent)=100,effectivebrlenIgrBrlens{all}_mean=0.037801,rateIgrBrlens{all}_median=1.608669,length_95%HPD={1.02434400e-02,4.09102700e-02},rateIgrBrlens{all}_mean=1.770507,length_median=2.30887600e-02,effectivebrlenIgrBrlens{all}_95%HPD={0.024950,0.050548},effectivebrlenIgrBrlens{all}_median=0.037453,length_mean=2.40815289e-02,rateIgrBrlens{all}_95%HPD={0.760602,3.221359}],174:625.0[&height_95%HPD={0.05846049979834581,36.68167778668754},prob=1.00000000e+00,height_median=4.90000000e-08,height_mean=4.89437647e-08,prob(percent)=100,effectivebrlenIgrBrlens{all}_mean=0.020165,rateIgrBrlens{all}_mean=0.932468,rateIgrBrlens{all}_95%HPD={0.322807,1.805643},length_95%HPD={1.02434400e-02,4.09102700e-02},rateIgrBrlens{all}_median=0.833188,length_median=2.30887600e-02,effectivebrlenIgrBrlens{all}_95%HPD={0.010006,0.031607},effectivebrlenIgrBrlens{all}_median=0.019628,length_mean=2.40815289e-02]):241.0[&height_median=2.30888120e-02,height_mean=2.40815779e-02,height_95%HPD={372.2691977621193,957.5125501630974},prob(percent)=100,prob=1.00000000e+00,rateIgrBrlens{all}_median=1.250056,rateIgrBrlens{all}_95%HPD={0.503712,3.456924},length_median=2.42020400e-02,length_95%HPD={4.79234700e-03,4.43402100e-02},effectivebrlenIgrBrlens{all}_mean=0.030607,effectivebrlenIgrBrlens{all}_median=0.030267,rateIgrBrlens{all}_mean=1.620593,effectivebrlenIgrBrlens{all}_95%HPD={0.017321,0.045092},length_mean=2.45352398e-02],171:866.0[&height_95%HPD={0.05846049979834581,36.68167778668754},prob(percent)=100,height_mean=4.89364606e-08,height_median=4.90000000e-08,prob=1.00000000e+00,rateIgrBrlens{all}_mean=0.409457,rateIgrBrlens{all}_median=0.391234,rateIgrBrlens{all}_95%HPD={0.187462,0.651799},length_mean=4.62447408e-02,length_95%HPD={2.49583700e-02,6.67768500e-02},length_median=4.62072200e-02,effectivebrlenIgrBrlens{all}_mean=0.018158,effectivebrlenIgrBrlens{all}_95%HPD={0.009502,0.027632},effectivebrlenIgrBrlens{all}_median=0.017762]):147.0[&prob(percent)=61,height_mean=4.48125640e-02,height_95%HPD={598.8248279627711,1200.3090927133676},height_median=4.44646990e-02,prob=6.07630942e-01,rateIgrBrlens{all}_median=0.347332,rateIgrBrlens{all}_95%HPD={0.000001,1.310520},length_95%HPD={2.11528500e-04,2.93037500e-02},effectivebrlenIgrBrlens{all}_95%HPD={0.000000,0.012221},rateIgrBrlens{all}_mean=0.471808,length_mean=1.31871130e-02,length_median=1.17555100e-02,effectivebrlenIgrBrlens{all}_mean=0.005107,effectivebrlenIgrBrlens{all}_median=0.004596],170:1013.0[&prob(percent)=100,height_median=4.90000000e-08,height_95%HPD={0.05846049979834581,36.68167778668754},height_mean=4.89482808e-08,prob=1.00000000e+00,length_median=5.41088900e-02,length_95%HPD={3.22688400e-02,7.57002600e-02},effectivebrlenIgrBrlens{all}_mean=0.036366,effectivebrlenIgrBrlens{all}_95%HPD={0.024483,0.048472},effectivebrlenIgrBrlens{all}_median=0.036122,rateIgrBrlens{all}_95%HPD={0.384075,1.122015},rateIgrBrlens{all}_median=0.673785,length_mean=5.34821408e-02,rateIgrBrlens{all}_mean=0.716107]):456.0[&prob(percent)=100,height_95%HPD={743.6911018350773,1339.557828011029},prob=1.00000000e+00,height_median=5.72656720e-02,height_mean=5.74052135e-02,length_mean=8.26180246e-03,effectivebrlenIgrBrlens{all}_median=0.000617,rateIgrBrlens{all}_95%HPD={0.000001,0.511552},effectivebrlenIgrBrlens{all}_mean=0.001196,rateIgrBrlens{all}_median=0.088226,length_95%HPD={7.53204700e-05,2.23350000e-02},rateIgrBrlens{all}_mean=0.160968,length_median=6.41776800e-03,effectivebrlenIgrBrlens{all}_95%HPD={0.000000,0.004306}]):523.0[&height_95%HPD={1215.3814423587082,1779.8157696203061},prob=1.00000000e+00,height_median=6.55281950e-02,height_mean=6.56670160e-02,prob(percent)=100,effectivebrlenIgrBrlens{all}_mean=0.071753,rateIgrBrlens{all}_median=1.255303,length_95%HPD={2.64901500e-02,8.76466300e-02},rateIgrBrlens{all}_mean=1.319189,length_median=5.72272100e-02,effectivebrlenIgrBrlens{all}_95%HPD={0.044985,0.097358},effectivebrlenIgrBrlens{all}_median=0.071480,length_mean=5.75702775e-02,rateIgrBrlens{all}_95%HPD={0.667119,2.052496}],206:1992.0[&height_95%HPD={0.05846049979834581,36.68167778668754},prob=1.00000000e+00,height_median=4.90000000e-08,height_mean=4.90379886e-08,prob(percent)=100,effectivebrlenIgrBrlens{all}_mean=0.098687,rateIgrBrlens{all}_median=0.781464,rateIgrBrlens{all}_95%HPD={0.550934,1.059825},length_95%HPD={8.55504300e-02,1.67551300e-01},rateIgrBrlens{all}_mean=0.798357,length_median=1.24359300e-01,effectivebrlenIgrBrlens{all}_95%HPD={0.070413,0.128140},length_mean=1.25601599e-01,effectivebrlenIgrBrlens{all}_median=0.097668]):2241.0[&prob=7.74160574e-01,height_median=1.53059203e-01,height_mean=1.53450399e-01,prob(percent)=77,height_95%HPD={1682.717769554569,2361.27404236969},length_95%HPD={3.90807400e-03,5.28025200e-02},rateIgrBrlens{all}_mean=0.886120,length_median=2.60652900e-02,effectivebrlenIgrBrlens{all}_95%HPD={0.004278,0.036524},length_mean=2.72825013e-02,effectivebrlenIgrBrlens{all}_median=0.019886,rateIgrBrlens{all}_95%HPD={0.146639,1.888690},effectivebrlenIgrBrlens{all}_mean=0.020101,rateIgrBrlens{all}_median=0.736311]):61.0[&height_mean=1.95271122e-01,prob(percent)=96,height_median=1.94741170e-01,height_95%HPD={2814.162145439022,6030.2948294835915},prob=9.59112020e-01,length_median=1.76032700e-02,effectivebrlenIgrBrlens{all}_95%HPD={0.003908,0.033013},length_mean=1.92149599e-02,effectivebrlenIgrBrlens{all}_median=0.017988,rateIgrBrlens{all}_95%HPD={0.000063,3.768739},effectivebrlenIgrBrlens{all}_mean=0.018165,rateIgrBrlens{all}_median=0.977423,length_95%HPD={1.00104900e-03,3.98338700e-02},rateIgrBrlens{all}_mean=1.484504],((152:1080.0[&height_mean=4.90299373e-08,prob(percent)=100,height_95%HPD={0.05846049979834581,36.68167778668754},height_median=4.90000000e-08,prob=1.00000000e+00,length_median=7.77652800e-02,effectivebrlenIgrBrlens{all}_95%HPD={0.048951,0.089857},rateIgrBrlens{all}_mean=0.999322,length_mean=7.50440234e-02,effectivebrlenIgrBrlens{all}_median=0.068703,rateIgrBrlens{all}_95%HPD={0.568100,1.745303},effectivebrlenIgrBrlens{all}_mean=0.069155,rateIgrBrlens{all}_median=0.908113,length_95%HPD={3.04373100e-02,1.11230500e-01}],(153:857.0[&height_95%HPD={0.05846049979834581,36.68167778668754},prob=1.00000000e+00,height_median=4.90000000e-08,height_mean=4.90250219e-08,prob(percent)=100,effectivebrlenIgrBrlens{all}_mean=0.070130,rateIgrBrlens{all}_median=1.152598,effectivebrlenIgrBrlens{all}_median=0.069718,length_95%HPD={3.03421700e-02,9.64223500e-02},rateIgrBrlens{all}_mean=1.223230,rateIgrBrlens{all}_95%HPD={0.562156,1.923072},length_median=6.00229000e-02,effectivebrlenIgrBrlens{all}_95%HPD={0.049307,0.090443},length_mean=6.17569836e-02],154:857.0[&height_95%HPD={0.05846049979834581,36.68167778668754},prob=1.00000000e+00,height_median=4.90000000e-08,height_mean=4.89850072e-08,prob(percent)=100,effectivebrlenIgrBrlens{all}_mean=0.050411,rateIgrBrlens{all}_median=0.941148,length_95%HPD={2.86891900e-02,8.24777500e-02},rateIgrBrlens{all}_mean=0.993744,effectivebrlenIgrBrlens{all}_median=0.049906,length_median=5.32709400e-02,effectivebrlenIgrBrlens{all}_95%HPD={0.032958,0.068239},rateIgrBrlens{all}_95%HPD={0.531402,1.640721},length_mean=5.38956617e-02]):223.0[&prob=7.17272949e-01,height_median=5.42605050e-02,height_mean=5.49581278e-02,prob(percent)=72,height_95%HPD={593.378891030589,1195.3828579711324},length_95%HPD={3.96753000e-03,5.45875300e-02},rateIgrBrlens{all}_mean=1.183596,length_median=2.85210000e-02,effectivebrlenIgrBrlens{all}_95%HPD={0.011477,0.041423},rateIgrBrlens{all}_median=0.874499,length_mean=2.94843989e-02,effectivebrlenIgrBrlens{all}_median=0.025509,rateIgrBrlens{all}_95%HPD={0.347635,2.663822},effectivebrlenIgrBrlens{all}_mean=0.025952]):157.0[&height_mean=8.29053943e-02,prob(percent)=100,height_95%HPD={804.6497960827307,1397.3595639112689},prob=1.00000000e+00,height_median=8.27448920e-02,length_median=9.48590600e-03,effectivebrlenIgrBrlens{all}_95%HPD={0.000000,0.015686},length_mean=1.18256042e-02,effectivebrlenIgrBrlens{all}_median=0.004025,rateIgrBrlens{all}_95%HPD={0.000003,1.583983},rateIgrBrlens{all}_mean=0.542242,effectivebrlenIgrBrlens{all}_mean=0.005424,rateIgrBrlens{all}_median=0.372613,length_95%HPD={4.38899000e-05,2.96781000e-02}],155:1237.0[&height_median=4.90000000e-08,height_mean=4.88151179e-08,prob(percent)=100,height_95%HPD={0.05846049979834581,36.68167778668754},prob=1.00000000e+00,length_median=9.39268000e-02,effectivebrlenIgrBrlens{all}_95%HPD={0.042307,0.080837},length_mean=9.47309497e-02,effectivebrlenIgrBrlens{all}_median=0.060993,rateIgrBrlens{all}_95%HPD={0.445324,0.938827},rateIgrBrlens{all}_mean=0.663710,effectivebrlenIgrBrlens{all}_mean=0.061560,rateIgrBrlens{all}_median=0.643795,length_95%HPD={6.42487500e-02,1.26278600e-01}]):3057.0[&prob(percent)=100,height_95%HPD={986.2683244034307,1565.850811759511},prob=1.00000000e+00,height_median=9.39268290e-02,height_mean=9.47309985e-02,length_mean=1.13674014e-01,effectivebrlenIgrBrlens{all}_median=0.067233,rateIgrBrlens{all}_95%HPD={0.398690,0.886331},effectivebrlenIgrBrlens{all}_mean=0.067638,rateIgrBrlens{all}_median=0.593860,effectivebrlenIgrBrlens{all}_95%HPD={0.046339,0.089409},length_95%HPD={7.51293100e-02,1.52477500e-01},rateIgrBrlens{all}_mean=0.609534,length_median=1.13379200e-01]):765.0[&height_95%HPD={2830.0147953637725,6138.249502179937},prob=6.21852848e-01,height_median=2.06667823e-01,height_mean=2.07363563e-01,prob(percent)=62,effectivebrlenIgrBrlens{all}_mean=0.011159,rateIgrBrlens{all}_median=0.660934,length_95%HPD={4.12900500e-04,3.28170700e-02},effectivebrlenIgrBrlens{all}_median=0.010574,rateIgrBrlens{all}_mean=0.948553,rateIgrBrlens{all}_95%HPD={0.000001,2.386352},length_median=1.46996200e-02,effectivebrlenIgrBrlens{all}_95%HPD={0.000000,0.023585},length_mean=1.57875916e-02],(((((((((1:620.0[&prob=1.00000000e+00,height_median=4.90000000e-08,height_mean=4.88691049e-08,prob(percent)=100,height_95%HPD={0.05846049979834581,36.68167778668754},length_95%HPD={8.58489700e-03,3.64456200e-02},rateIgrBrlens{all}_mean=1.063095,length_median=2.25337400e-02,effectivebrlenIgrBrlens{all}_95%HPD={0.013024,0.031294},rateIgrBrlens{all}_median=0.951370,length_mean=2.28487063e-02,effectivebrlenIgrBrlens{all}_median=0.021407,rateIgrBrlens{all}_95%HPD={0.419435,2.018029},effectivebrlenIgrBrlens{all}_mean=0.021790],226:620.0[&prob=1.00000000e+00,height_median=4.90000000e-08,height_mean=4.88677494e-08,prob(percent)=100,height_95%HPD={0.05846049979834581,36.68167778668754},length_95%HPD={8.48608800e-03,3.63742900e-02},rateIgrBrlens{all}_mean=1.673119,length_median=2.25478000e-02,effectivebrlenIgrBrlens{all}_95%HPD={0.023515,0.045866},length_mean=2.28635800e-02,effectivebrlenIgrBrlens{all}_median=0.033887,rateIgrBrlens{all}_95%HPD={0.754655,3.238655},rateIgrBrlens{all}_median=1.480787,effectivebrlenIgrBrlens{all}_mean=0.034178]):189.0[&height_mean=2.28484004e-02,height_median=2.25433800e-02,prob(percent)=100,height_95%HPD={375.9135747645774,960.2110276656308},prob=9.97266727e-01,length_median=1.37976200e-02,effectivebrlenIgrBrlens{all}_95%HPD={0.004137,0.020990},length_mean=1.47667493e-02,effectivebrlenIgrBrlens{all}_median=0.012148,rateIgrBrlens{all}_95%HPD={0.185519,2.690954},rateIgrBrlens{all}_mean=1.124098,effectivebrlenIgrBrlens{all}_mean=0.012456,rateIgrBrlens{all}_median=0.869119,length_95%HPD={2.19760000e-03,2.93104900e-02}],17:809.0[&height_mean=4.88296747e-08,height_median=4.89999999e-08,prob(percent)=100,height_95%HPD={0.05846049972471995,36.68167776933233},prob=1.00000000e+00,length_median=3.73131400e-02,effectivebrlenIgrBrlens{all}_95%HPD={0.036568,0.064333},length_mean=3.75746693e-02,effectivebrlenIgrBrlens{all}_median=0.050459,rateIgrBrlens{all}_95%HPD={0.765133,2.073029},effectivebrlenIgrBrlens{all}_mean=0.050689,rateIgrBrlens{all}_median=1.348163,rateIgrBrlens{all}_mean=1.407765,length_95%HPD={2.22126100e-02,5.21429600e-02}]):670.0[&prob(percent)=100,height_95%HPD={547.3944487540284,1150.4854481096468},prob=1.00000000e+00,height_median=3.73175820e-02,height_mean=3.75904413e-02,length_mean=1.57909519e-02,effectivebrlenIgrBrlens{all}_median=0.023518,rateIgrBrlens{all}_95%HPD={0.559946,4.025838},effectivebrlenIgrBrlens{all}_mean=0.023800,rateIgrBrlens{all}_median=1.571994,effectivebrlenIgrBrlens{all}_95%HPD={0.014318,0.034276},length_95%HPD={3.48782900e-03,3.01166800e-02},rateIgrBrlens{all}_mean=1.953510,length_median=1.49756400e-02],(((((((4:484.0[&prob(percent)=100,height_mean=4.87929433e-08,height_95%HPD={0.0583131328511916,36.646912850951814},prob=1.00000000e+00,height_median=4.88000000e-08,effectivebrlenIgrBrlens{all}_95%HPD={0.011636,0.026865},length_mean=1.10110356e-02,effectivebrlenIgrBrlens{all}_median=0.018879,rateIgrBrlens{all}_median=1.788268,rateIgrBrlens{all}_95%HPD={0.585902,4.015300},effectivebrlenIgrBrlens{all}_mean=0.019201,length_median=1.07158200e-02,rateIgrBrlens{all}_mean=2.152878,length_95%HPD={3.45844500e-03,1.93718200e-02}],24:484.0[&height_median=4.88000000e-08,height_95%HPD={0.0583131328511916,36.646912850951814},prob=1.00000000e+00,height_mean=4.87912502e-08,prob(percent)=100,effectivebrlenIgrBrlens{all}_median=0.019077,length_median=1.16498100e-02,rateIgrBrlens{all}_median=1.651364,effectivebrlenIgrBrlens{all}_mean=0.019447,rateIgrBrlens{all}_95%HPD={0.640929,3.943120},rateIgrBrlens{all}_mean=1.910468,effectivebrlenIgrBrlens{all}_95%HPD={0.011888,0.027486},length_mean=1.19642806e-02,length_95%HPD={3.93444000e-03,2.09083000e-02}]):171.0[&prob=7.62871936e-01,height_95%HPD={260.116141367722,810.7841464952063},height_median=1.06762640e-02,prob(percent)=76,height_mean=1.09955656e-02,effectivebrlenIgrBrlens{all}_median=0.004045,rateIgrBrlens{all}_95%HPD={0.000002,3.636006},effectivebrlenIgrBrlens{all}_mean=0.004255,rateIgrBrlens{all}_median=0.850319,length_95%HPD={2.18540600e-04,1.10533900e-02},length_median=4.57149900e-03,effectivebrlenIgrBrlens{all}_95%HPD={0.000000,0.008142},rateIgrBrlens{all}_mean=1.297047,length_mean=5.08973437e-03],(19:462.0[&prob(percent)=100,height_95%HPD={0.05838684509828554,36.6643089544412},prob=1.00000000e+00,height_median=4.88999999e-08,height_mean=4.88067463e-08,length_mean=9.90558604e-03,effectivebrlenIgrBrlens{all}_median=0.007234,rateIgrBrlens{all}_95%HPD={0.183951,2.194283},effectivebrlenIgrBrlens{all}_mean=0.007435,rateIgrBrlens{all}_median=0.749212,length_95%HPD={1.96897300e-03,1.75992900e-02},rateIgrBrlens{all}_mean=0.937228,effectivebrlenIgrBrlens{all}_95%HPD={0.003085,0.012201},length_median=9.61899600e-03],26:462.0[&prob(percent)=100,height_95%HPD={0.05838684517196913,36.664308971823665},prob=1.00000000e+00,height_median=4.89000000e-08,height_mean=4.88004889e-08,length_mean=1.02648194e-02,effectivebrlenIgrBrlens{all}_median=0.004582,rateIgrBrlens{all}_95%HPD={0.113449,1.365659},effectivebrlenIgrBrlens{all}_mean=0.004809,rateIgrBrlens{all}_median=0.461439,length_95%HPD={2.32741900e-03,1.80807400e-02},rateIgrBrlens{all}_mean=0.565544,effectivebrlenIgrBrlens{all}_95%HPD={0.001518,0.008400},length_median=9.97555600e-03]):193.0[&height_95%HPD={244.9558266937888,788.4742391704428},prob=7.96871181e-01,height_median=9.38406600e-03,height_mean=9.70765205e-03,prob(percent)=80,effectivebrlenIgrBrlens{all}_mean=0.002353,rateIgrBrlens{all}_median=0.316461,length_95%HPD={3.70102400e-04,1.43152700e-02},rateIgrBrlens{all}_mean=0.455427,length_median=6.22246100e-03,effectivebrlenIgrBrlens{all}_95%HPD={0.000000,0.005519},effectivebrlenIgrBrlens{all}_median=0.002073,length_mean=6.80118429e-03,rateIgrBrlens{all}_95%HPD={0.000001,1.320633}]):203.0[&prob=9.13957468e-01,height_median=1.62752779e-02,height_mean=1.64649184e-02,prob(percent)=91,height_95%HPD={404.6264671488562,995.0723136749481},length_95%HPD={3.80652300e-04,1.24446800e-02},rateIgrBrlens{all}_mean=1.777387,length_median=5.25485200e-03,effectivebrlenIgrBrlens{all}_95%HPD={0.001581,0.012361},length_mean=5.83814895e-03,effectivebrlenIgrBrlens{all}_median=0.006299,rateIgrBrlens{all}_95%HPD={0.128925,5.111508},rateIgrBrlens{all}_median=1.184292,effectivebrlenIgrBrlens{all}_mean=0.006644],(7:505.0[&height_mean=4.87944320e-08,prob(percent)=100,height_median=4.89000000e-08,height_95%HPD={0.05838684517196913,36.664308971823665},prob=1.00000000e+00,length_median=1.25128200e-02,effectivebrlenIgrBrlens{all}_95%HPD={0.005869,0.018657},length_mean=1.27896521e-02,effectivebrlenIgrBrlens{all}_median=0.012122,rateIgrBrlens{all}_95%HPD={0.284232,2.314757},effectivebrlenIgrBrlens{all}_mean=0.012372,rateIgrBrlens{all}_median=0.972823,length_95%HPD={3.36737700e-03,2.17061500e-02},rateIgrBrlens{all}_mean=1.146877],8:505.0[&prob=1.00000000e+00,height_median=4.89000000e-08,height_mean=4.87940742e-08,prob(percent)=100,height_95%HPD={0.05838684517196913,36.664308971823665},length_95%HPD={3.35989400e-03,2.17111900e-02},rateIgrBrlens{all}_mean=1.199827,length_median=1.25996600e-02,effectivebrlenIgrBrlens{all}_95%HPD={0.006690,0.019871},length_mean=1.28480034e-02,effectivebrlenIgrBrlens{all}_median=0.012812,rateIgrBrlens{all}_95%HPD={0.399918,2.654027},effectivebrlenIgrBrlens{all}_mean=0.013051,rateIgrBrlens{all}_median=1.007800]):353.0[&height_mean=1.27535253e-02,prob(percent)=98,height_median=1.25070267e-02,height_95%HPD={280.84497662308536,837.980451186957},prob=9.82822604e-01,length_median=8.34125800e-03,effectivebrlenIgrBrlens{all}_95%HPD={0.001975,0.011506},length_mean=8.85131940e-03,effectivebrlenIgrBrlens{all}_median=0.006102,rateIgrBrlens{all}_95%HPD={0.131528,2.609370},effectivebrlenIgrBrlens{all}_mean=0.006392,rateIgrBrlens{all}_median=0.724960,length_95%HPD={1.10675300e-03,1.75281800e-02},rateIgrBrlens{all}_mean=1.005210],9:858.0[&prob=1.00000000e+00,height_median=4.88999999e-08,height_mean=4.87967489e-08,prob(percent)=100,height_95%HPD={0.05838684509828554,36.6643089544412},length_95%HPD={9.32589000e-03,3.83803400e-02},rateIgrBrlens{all}_mean=2.753938,length_median=2.22615600e-02,effectivebrlenIgrBrlens{all}_95%HPD={0.040538,0.070115},length_mean=2.28831845e-02,effectivebrlenIgrBrlens{all}_median=0.054335,rateIgrBrlens{all}_95%HPD={1.071645,4.959650},effectivebrlenIgrBrlens{all}_mean=0.054630,rateIgrBrlens{all}_median=2.489327]):78.0[&height_mean=2.30460756e-02,prob(percent)=76,height_median=2.29579060e-02,height_95%HPD={594.4177002555836,1196.538086456564},prob=7.59583120e-01,length_median=4.43937200e-03,effectivebrlenIgrBrlens{all}_95%HPD={0.004551,0.027208},length_mean=4.94348052e-03,effectivebrlenIgrBrlens{all}_median=0.015917,rateIgrBrlens{all}_95%HPD={0.000010,14.184993},effectivebrlenIgrBrlens{all}_mean=0.015948,rateIgrBrlens{all}_median=3.405119,length_95%HPD={3.10170000e-04,1.04884100e-02},rateIgrBrlens{all}_mean=5.115912],22:936.0[&height_mean=4.88498188e-08,prob(percent)=100,height_median=4.89999999e-08,height_95%HPD={0.05846049972471995,36.68167776933233},prob=1.00000000e+00,length_median=2.72554400e-02,effectivebrlenIgrBrlens{all}_95%HPD={0.006209,0.033824},length_mean=2.72885971e-02,effectivebrlenIgrBrlens{all}_median=0.016535,rateIgrBrlens{all}_95%HPD={0.199219,1.410446},effectivebrlenIgrBrlens{all}_mean=0.018239,rateIgrBrlens{all}_median=0.594147,length_95%HPD={1.78854600e-02,3.68330300e-02},rateIgrBrlens{all}_mean=0.694278]):89.0[&prob(percent)=100,height_95%HPD={661.7146231470246,1262.3036918388243},prob=1.00000000e+00,height_median=2.88654095e-02,height_mean=2.90592018e-02,length_mean=8.99881657e-03,effectivebrlenIgrBrlens{all}_median=0.050232,rateIgrBrlens{all}_95%HPD={1.903867,23.070290},effectivebrlenIgrBrlens{all}_mean=0.050733,rateIgrBrlens{all}_median=6.003926,length_95%HPD={4.91789500e-04,1.81701900e-02},rateIgrBrlens{all}_mean=8.881175,length_median=8.25341900e-03,effectivebrlenIgrBrlens{all}_95%HPD={0.036336,0.065672}],6:1025.0[&height_mean=4.88339570e-08,prob(percent)=100,height_median=4.89999999e-08,height_95%HPD={0.05846049972471995,36.68167776933233},prob=1.00000000e+00,length_median=3.51392800e-02,effectivebrlenIgrBrlens{all}_95%HPD={0.007811,0.035140},length_mean=3.54565660e-02,effectivebrlenIgrBrlens{all}_median=0.019381,rateIgrBrlens{all}_95%HPD={0.205712,1.113898},effectivebrlenIgrBrlens{all}_mean=0.020682,rateIgrBrlens{all}_median=0.548862,length_95%HPD={2.35339800e-02,4.73380600e-02},rateIgrBrlens{all}_mean=0.598452]):217.0[&prob(percent)=75,height_95%HPD={756.8963101885563,1351.9165540835452},prob=7.53072154e-01,height_median=3.53911320e-02,height_mean=3.58663749e-02,length_mean=6.59906496e-03,effectivebrlenIgrBrlens{all}_median=0.012436,rateIgrBrlens{all}_95%HPD={0.000009,8.171405},effectivebrlenIgrBrlens{all}_mean=0.012501,rateIgrBrlens{all}_median=2.028474,length_95%HPD={2.39941300e-04,1.44989000e-02},rateIgrBrlens{all}_mean=2.891320,length_median=5.84424900e-03,effectivebrlenIgrBrlens{all}_95%HPD={0.002411,0.023192}],((18:543.0[&prob(percent)=100,height_95%HPD={0.05846049979834581,36.68167778668754},prob=1.00000000e+00,height_median=4.90000000e-08,height_mean=4.88587721e-08,length_mean=1.60366395e-02,effectivebrlenIgrBrlens{all}_median=0.006620,rateIgrBrlens{all}_95%HPD={0.110198,0.934014},effectivebrlenIgrBrlens{all}_95%HPD={0.002393,0.011954},effectivebrlenIgrBrlens{all}_mean=0.006888,rateIgrBrlens{all}_median=0.429117,length_95%HPD={5.73227200e-03,2.81054000e-02},rateIgrBrlens{all}_mean=0.483356,length_median=1.54120500e-02],23:543.0[&prob(percent)=100,height_95%HPD={0.05846049979834581,36.68167778668754},prob=1.00000000e+00,height_median=4.90000000e-08,height_mean=4.88587721e-08,length_mean=1.60366395e-02,effectivebrlenIgrBrlens{all}_median=0.017069,rateIgrBrlens{all}_95%HPD={0.440894,2.417465},effectivebrlenIgrBrlens{all}_95%HPD={0.010657,0.025248},effectivebrlenIgrBrlens{all}_mean=0.017341,rateIgrBrlens{all}_median=1.114578,length_95%HPD={5.73227200e-03,2.81054000e-02},rateIgrBrlens{all}_mean=1.248435,length_median=1.54120500e-02]):346.0[&height_95%HPD={304.73241028876663,871.7568848387972},prob=1.00000000e+00,height_median=1.54121035e-02,height_mean=1.60366883e-02,prob(percent)=100,effectivebrlenIgrBrlens{all}_mean=0.010315,rateIgrBrlens{all}_median=0.624234,effectivebrlenIgrBrlens{all}_median=0.010062,length_95%HPD={2.97885400e-03,3.06195600e-02},rateIgrBrlens{all}_mean=0.815733,rateIgrBrlens{all}_95%HPD={0.152315,1.780153},length_median=1.64923200e-02,effectivebrlenIgrBrlens{all}_95%HPD={0.004328,0.016791},length_mean=1.67559883e-02],(20:715.0[&height_mean=4.88365209e-08,height_median=4.90000000e-08,prob(percent)=100,height_95%HPD={0.05846049979834581,36.68167778668754},prob=1.00000000e+00,length_median=2.58830300e-02,effectivebrlenIgrBrlens{all}_95%HPD={0.014421,0.031999},length_mean=2.61442058e-02,effectivebrlenIgrBrlens{all}_median=0.022402,rateIgrBrlens{all}_95%HPD={0.406662,1.499973},rateIgrBrlens{all}_mean=0.927957,effectivebrlenIgrBrlens{all}_mean=0.022712,rateIgrBrlens{all}_median=0.870622,length_95%HPD={1.34114500e-02,3.94247700e-02}],(25:555.0[&height_95%HPD={0.05840158070757664,36.66778491611845},prob=1.00000000e+00,height_median=4.89200000e-08,height_mean=4.87669091e-08,prob(percent)=100,effectivebrlenIgrBrlens{all}_mean=0.027025,rateIgrBrlens{all}_median=1.618033,length_95%HPD={6.01508000e-03,2.97120600e-02},rateIgrBrlens{all}_mean=1.904720,length_median=1.64256800e-02,effectivebrlenIgrBrlens{all}_95%HPD={0.018254,0.036123},effectivebrlenIgrBrlens{all}_median=0.026760,length_mean=1.68302950e-02,rateIgrBrlens{all}_95%HPD={0.655794,3.707685}],27:555.0[&height_95%HPD={0.05840158070757664,36.66778491611845},prob=1.00000000e+00,height_median=4.89200000e-08,height_mean=4.87683354e-08,prob(percent)=100,effectivebrlenIgrBrlens{all}_mean=0.012793,rateIgrBrlens{all}_median=0.762842,length_95%HPD={6.09323500e-03,2.98441700e-02},rateIgrBrlens{all}_mean=0.881665,length_median=1.64340500e-02,effectivebrlenIgrBrlens{all}_95%HPD={0.007070,0.019472},effectivebrlenIgrBrlens{all}_median=0.012598,length_mean=1.68372118e-02,rateIgrBrlens{all}_95%HPD={0.305743,1.700223}]):160.0[&prob=9.91733517e-01,height_median=1.63969240e-02,height_mean=1.67970440e-02,prob(percent)=99,height_95%HPD={314.0641654351074,884.5954971676775},length_95%HPD={8.15484400e-04,2.03009300e-02},rateIgrBrlens{all}_mean=1.031479,length_median=9.05808100e-03,effectivebrlenIgrBrlens{all}_95%HPD={0.001537,0.013107},length_mean=9.83165752e-03,effectivebrlenIgrBrlens{all}_median=0.006560,rateIgrBrlens{all}_95%HPD={0.094205,2.796888},effectivebrlenIgrBrlens{all}_mean=0.006926,rateIgrBrlens{all}_median=0.722350]):174.0[&height_mean=2.62162426e-02,prob(percent)=96,height_median=2.59789636e-02,height_95%HPD={466.6376158149977,1064.3255084031475},prob=9.61400858e-01,length_median=1.06030500e-02,effectivebrlenIgrBrlens{all}_95%HPD={0.002620,0.014051},length_mean=1.15794448e-02,effectivebrlenIgrBrlens{all}_median=0.007767,rateIgrBrlens{all}_95%HPD={0.170785,2.505314},effectivebrlenIgrBrlens{all}_mean=0.008029,rateIgrBrlens{all}_median=0.731590,rateIgrBrlens{all}_mean=0.953217,length_95%HPD={9.73530900e-04,2.38091100e-02}]):353.0[&prob(percent)=51,height_95%HPD={621.0689006322559,1222.3129566928892},prob=5.10099776e-01,height_median=3.43221040e-02,height_mean=3.44434511e-02,length_mean=7.12693876e-03,effectivebrlenIgrBrlens{all}_median=0.002214,rateIgrBrlens{all}_95%HPD={0.000001,1.284106},effectivebrlenIgrBrlens{all}_mean=0.002571,rateIgrBrlens{all}_median=0.311334,length_95%HPD={1.50304100e-04,1.61857700e-02},rateIgrBrlens{all}_mean=0.473953,effectivebrlenIgrBrlens{all}_95%HPD={0.000000,0.006390},length_median=6.20472500e-03]):55.0[&height_95%HPD={990.4260546138441,1569.084119218134},prob=5.33765916e-01,height_median=4.17225350e-02,height_mean=4.19646499e-02,prob(percent)=53,effectivebrlenIgrBrlens{all}_mean=0.003714,rateIgrBrlens{all}_median=0.828585,length_95%HPD={1.28495500e-04,1.02920700e-02},rateIgrBrlens{all}_mean=1.352381,effectivebrlenIgrBrlens{all}_median=0.003397,length_median=3.85547300e-03,effectivebrlenIgrBrlens{all}_95%HPD={0.000000,0.007900},rateIgrBrlens{all}_95%HPD={0.000001,3.780461},length_mean=4.52927720e-03],11:1297.0[&height_95%HPD={0.05846049979834581,36.68167778668754},prob=1.00000000e+00,height_median=4.90000000e-08,height_mean=4.88723178e-08,prob(percent)=100,effectivebrlenIgrBrlens{all}_mean=0.014652,rateIgrBrlens{all}_median=0.382027,length_95%HPD={1.75778100e-02,5.48965400e-02},rateIgrBrlens{all}_mean=0.413205,length_median=3.96400100e-02,effectivebrlenIgrBrlens{all}_95%HPD={0.008080,0.021608},effectivebrlenIgrBrlens{all}_median=0.014394,length_mean=3.80063594e-02,rateIgrBrlens{all}_95%HPD={0.170092,0.721473}]):182.0[&prob=9.13046377e-01,height_median=4.57294391e-02,height_mean=4.59936713e-02,prob(percent)=91,height_95%HPD={1043.3824969214797,1620.6438821706417},length_95%HPD={3.74830700e-04,1.44339800e-02},rateIgrBrlens{all}_mean=1.273336,length_median=5.78648600e-03,effectivebrlenIgrBrlens{all}_95%HPD={0.000690,0.010514},length_mean=6.57053376e-03,effectivebrlenIgrBrlens{all}_median=0.005234,rateIgrBrlens{all}_95%HPD={0.000004,3.538437},rateIgrBrlens{all}_median=0.864501,effectivebrlenIgrBrlens{all}_mean=0.005464],14:1479.0[&prob=1.00000000e+00,height_median=4.90000000e-08,height_mean=4.88848690e-08,prob(percent)=100,height_95%HPD={0.05846049979834581,36.68167778668754},length_95%HPD={3.28287200e-02,7.08426900e-02},rateIgrBrlens{all}_mean=0.323824,length_median=5.20787300e-02,effectivebrlenIgrBrlens{all}_95%HPD={0.009284,0.023541},length_mean=5.14509917e-02,effectivebrlenIgrBrlens{all}_median=0.015958,rateIgrBrlens{all}_95%HPD={0.167091,0.488376},effectivebrlenIgrBrlens{all}_mean=0.016184,rateIgrBrlens{all}_median=0.312441]):78.0[&height_mean=5.58655363e-02,height_median=5.53041550e-02,prob(percent)=100,height_95%HPD={1225.965916694378,1790.5230070009559},prob=1.00000000e+00,length_median=2.97217400e-03,effectivebrlenIgrBrlens{all}_95%HPD={0.000000,0.003592},length_mean=3.85707773e-03,effectivebrlenIgrBrlens{all}_median=0.000250,rateIgrBrlens{all}_95%HPD={0.000001,0.974794},effectivebrlenIgrBrlens{all}_mean=0.000841,rateIgrBrlens{all}_median=0.079138,rateIgrBrlens{all}_mean=0.247231,length_95%HPD={3.76232500e-05,1.01434100e-02}],(10:619.0[&height_95%HPD={0.05846049979834581,36.68167778668754},prob=1.00000000e+00,height_median=4.90000000e-08,height_mean=4.88634808e-08,prob(percent)=100,effectivebrlenIgrBrlens{all}_mean=0.003273,rateIgrBrlens{all}_median=0.127852,rateIgrBrlens{all}_95%HPD={0.000870,0.322905},length_95%HPD={5.42715000e-03,4.15424600e-02},rateIgrBrlens{all}_mean=0.146389,length_median=2.24663900e-02,effectivebrlenIgrBrlens{all}_95%HPD={0.000004,0.007498},length_mean=2.30745334e-02,effectivebrlenIgrBrlens{all}_median=0.002862],13:619.0[&height_95%HPD={0.05846049979834581,36.68167778668754},prob=1.00000000e+00,height_median=4.90000000e-08,height_mean=4.88634808e-08,prob(percent)=100,effectivebrlenIgrBrlens{all}_mean=0.061969,rateIgrBrlens{all}_median=2.728229,rateIgrBrlens{all}_95%HPD={1.216717,6.743610},length_95%HPD={5.42715000e-03,4.15424600e-02},rateIgrBrlens{all}_mean=3.342084,length_median=2.24663900e-02,effectivebrlenIgrBrlens{all}_95%HPD={0.046796,0.077521},length_mean=2.30745334e-02,effectivebrlenIgrBrlens{all}_median=0.061566]):938.0[&prob=1.00000000e+00,height_median=2.24664400e-02,height_mean=2.30745823e-02,prob(percent)=100,height_95%HPD={375.27412684603297,959.434589299577},length_95%HPD={1.64799400e-02,5.62869600e-02},rateIgrBrlens{all}_mean=0.422795,rateIgrBrlens{all}_median=0.384953,length_median=3.70823200e-02,effectivebrlenIgrBrlens{all}_95%HPD={0.007764,0.021915},length_mean=3.66480318e-02,effectivebrlenIgrBrlens{all}_median=0.014170,rateIgrBrlens{all}_95%HPD={0.191228,0.729724},effectivebrlenIgrBrlens{all}_mean=0.014383]):269.0[&height_mean=5.97226141e-02,prob(percent)=100,height_median=5.92077000e-02,height_95%HPD={1310.9685068624137,1877.9404599744817},prob=1.00000000e+00,length_median=3.05385400e-02,effectivebrlenIgrBrlens{all}_95%HPD={0.018109,0.051031},length_mean=3.12514805e-02,effectivebrlenIgrBrlens{all}_median=0.033842,rateIgrBrlens{all}_95%HPD={0.473489,2.264462},effectivebrlenIgrBrlens{all}_mean=0.034331,rateIgrBrlens{all}_median=1.092790,length_95%HPD={1.10077100e-02,5.37383700e-02},rateIgrBrlens{all}_mean=1.264264],(((2:870.0[&prob(percent)=100,height_95%HPD={0.05846049979834581,36.68167778668754},prob=1.00000000e+00,height_median=4.90000000e-08,height_mean=4.88381518e-08,length_mean=3.85324416e-02,effectivebrlenIgrBrlens{all}_median=0.020777,rateIgrBrlens{all}_95%HPD={0.276187,0.897634},effectivebrlenIgrBrlens{all}_mean=0.021114,effectivebrlenIgrBrlens{all}_95%HPD={0.011664,0.030416},rateIgrBrlens{all}_median=0.552689,length_95%HPD={2.22559400e-02,5.31171100e-02},rateIgrBrlens{all}_mean=0.567806,length_median=3.83577300e-02],(12:721.0[&prob=1.00000000e+00,height_median=4.90000000e-08,height_mean=4.88245010e-08,prob(percent)=100,height_95%HPD={0.05846049979834581,36.68167778668754},length_95%HPD={1.39088100e-02,4.19355000e-02},rateIgrBrlens{all}_mean=0.979364,length_median=2.70596800e-02,effectivebrlenIgrBrlens{all}_95%HPD={0.014441,0.034112},length_mean=2.71937222e-02,effectivebrlenIgrBrlens{all}_median=0.024454,rateIgrBrlens{all}_median=0.917110,rateIgrBrlens{all}_95%HPD={0.455708,1.726491},effectivebrlenIgrBrlens{all}_mean=0.024720],(15:556.0[&prob(percent)=100,height_95%HPD={0.05846049979834581,36.68167778668754},prob=1.00000000e+00,height_median=4.90000000e-08,height_mean=4.88385962e-08,length_mean=1.68395790e-02,effectivebrlenIgrBrlens{all}_median=0.013430,rateIgrBrlens{all}_95%HPD={0.244818,2.043569},effectivebrlenIgrBrlens{all}_mean=0.013879,rateIgrBrlens{all}_median=0.819627,length_95%HPD={3.43120400e-03,2.83852500e-02},rateIgrBrlens{all}_mean=0.972220,effectivebrlenIgrBrlens{all}_95%HPD={0.005234,0.023291},length_median=1.64994600e-02],16:556.0[&prob(percent)=100,height_95%HPD={0.05846049979834581,36.68167778668754},prob=1.00000000e+00,height_median=4.90000000e-08,height_mean=4.88379607e-08,length_mean=1.68417854e-02,effectivebrlenIgrBrlens{all}_median=0.062904,rateIgrBrlens{all}_95%HPD={1.591538,9.422246},effectivebrlenIgrBrlens{all}_mean=0.063328,rateIgrBrlens{all}_median=3.851062,length_95%HPD={3.43736100e-03,2.84015600e-02},rateIgrBrlens{all}_mean=4.534628,length_median=1.65001000e-02,effectivebrlenIgrBrlens{all}_95%HPD={0.047303,0.081035}]):165.0[&height_95%HPD={314.89642372335095,885.6726694379169},prob=9.98888914e-01,height_median=1.64882120e-02,height_mean=1.68340455e-02,prob(percent)=100,effectivebrlenIgrBrlens{all}_mean=0.015998,rateIgrBrlens{all}_median=1.619835,length_95%HPD={1.07906100e-03,2.12861600e-02},rateIgrBrlens{all}_mean=2.131620,length_median=9.45201500e-03,effectivebrlenIgrBrlens{all}_95%HPD={0.006045,0.026634},effectivebrlenIgrBrlens{all}_median=0.015705,length_mean=1.03660831e-02,rateIgrBrlens{all}_95%HPD={0.405582,4.917427}]):149.0[&prob=1.00000000e+00,height_median=2.70614100e-02,height_mean=2.71968220e-02,prob(percent)=100,height_95%HPD={473.0170082823379,1071.3291089545048},length_95%HPD={1.03134200e-03,2.29134200e-02},rateIgrBrlens{all}_mean=2.489341,length_median=1.04995000e-02,effectivebrlenIgrBrlens{all}_95%HPD={0.010332,0.028774},length_mean=1.13360279e-02,effectivebrlenIgrBrlens{all}_median=0.018611,rateIgrBrlens{all}_95%HPD={0.427798,6.330336},effectivebrlenIgrBrlens{all}_mean=0.018930,rateIgrBrlens{all}_median=1.773414]):143.0[&height_mean=3.85318975e-02,height_median=3.83577850e-02,prob(percent)=100,height_95%HPD={602.9238632912072,1204.1779389932642},prob=9.99955557e-01,length_median=1.24204400e-02,effectivebrlenIgrBrlens{all}_95%HPD={0.006675,0.025369},length_mean=1.35244238e-02,effectivebrlenIgrBrlens{all}_median=0.015191,rateIgrBrlens{all}_95%HPD={0.220840,4.157285},effectivebrlenIgrBrlens{all}_mean=0.015607,rateIgrBrlens{all}_median=1.224953,rateIgrBrlens{all}_mean=1.684618,length_95%HPD={9.21623400e-04,2.74676700e-02}],3:1013.0[&prob=1.00000000e+00,height_median=4.90000000e-08,height_mean=4.88209922e-08,prob(percent)=100,height_95%HPD={0.05846049979834581,36.68167778668754},length_95%HPD={3.33385300e-02,7.38969100e-02},rateIgrBrlens{all}_mean=0.556371,length_median=5.17154100e-02,effectivebrlenIgrBrlens{all}_95%HPD={0.017520,0.039311},length_mean=5.23117496e-02,effectivebrlenIgrBrlens{all}_median=0.027919,rateIgrBrlens{all}_95%HPD={0.328529,0.878760},effectivebrlenIgrBrlens{all}_mean=0.028185,rateIgrBrlens{all}_median=0.535499]):203.0[&height_mean=5.15509400e-02,prob(percent)=93,height_median=5.11136280e-02,height_95%HPD={743.7650618088575,1339.6240761196893},prob=9.27957157e-01,length_median=1.62453300e-02,effectivebrlenIgrBrlens{all}_95%HPD={0.002548,0.022953},length_mean=1.69671915e-02,effectivebrlenIgrBrlens{all}_median=0.012225,rateIgrBrlens{all}_95%HPD={0.049115,2.461725},effectivebrlenIgrBrlens{all}_mean=0.012588,rateIgrBrlens{all}_median=0.738121,rateIgrBrlens{all}_mean=0.998252,length_95%HPD={1.76377900e-03,3.32258500e-02}],(5:777.0[&prob(percent)=100,height_95%HPD={0.05846049979834581,36.68167778668754},prob=1.00000000e+00,height_median=4.90000000e-08,height_mean=4.88283129e-08,length_mean=4.35279294e-02,effectivebrlenIgrBrlens{all}_median=0.034795,rateIgrBrlens{all}_95%HPD={0.408972,1.365258},effectivebrlenIgrBrlens{all}_mean=0.035251,rateIgrBrlens{all}_median=0.817060,length_95%HPD={2.10947500e-02,6.64379900e-02},rateIgrBrlens{all}_mean=0.865484,length_median=4.29753000e-02,effectivebrlenIgrBrlens{all}_95%HPD={0.021421,0.049649}],21:777.0[&prob(percent)=100,height_95%HPD={0.05846049979834581,36.68167778668754},prob=1.00000000e+00,height_median=4.90000000e-08,height_mean=4.88285351e-08,length_mean=4.35286446e-02,effectivebrlenIgrBrlens{all}_median=0.063150,rateIgrBrlens{all}_95%HPD={0.734223,2.490313},effectivebrlenIgrBrlens{all}_mean=0.063378,rateIgrBrlens{all}_median=1.469734,length_95%HPD={2.10947500e-02,6.64379900e-02},rateIgrBrlens{all}_mean=1.572973,length_median=4.29753000e-02,effectivebrlenIgrBrlens{all}_95%HPD={0.046113,0.081292}]):439.0[&height_95%HPD={514.2219488761136,1115.8753582721952},prob=9.99933335e-01,height_median=4.29753520e-02,height_mean=4.35272969e-02,prob(percent)=100,effectivebrlenIgrBrlens{all}_mean=0.022224,rateIgrBrlens{all}_median=0.954958,rateIgrBrlens{all}_95%HPD={0.331377,2.584211},length_95%HPD={3.39833500e-03,4.38810000e-02},rateIgrBrlens{all}_mean=1.165161,length_median=2.30014100e-02,effectivebrlenIgrBrlens{all}_95%HPD={0.010220,0.035475},length_mean=2.38803341e-02,effectivebrlenIgrBrlens{all}_median=0.021707]):610.0[&prob=9.81689296e-01,height_median=6.75887980e-02,height_mean=6.79046808e-02,prob(percent)=98,height_95%HPD={964.6921032791472,1546.5840134117643},length_95%HPD={4.28747200e-03,4.31838200e-02},rateIgrBrlens{all}_mean=1.274432,length_median=2.26388600e-02,effectivebrlenIgrBrlens{all}_95%HPD={0.008327,0.038620},length_mean=2.33825180e-02,effectivebrlenIgrBrlens{all}_median=0.022509,rateIgrBrlens{all}_95%HPD={0.295617,2.757471},effectivebrlenIgrBrlens{all}_mean=0.022862,rateIgrBrlens{all}_median=0.989782]):582.0[&height_mean=9.12057555e-02,prob(percent)=100,height_median=9.06308130e-02,height_95%HPD={1542.3575441535513,2150.5501098669547},prob=1.00000000e+00,length_median=6.22499300e-02,effectivebrlenIgrBrlens{all}_95%HPD={0.071847,0.124912},length_mean=6.33514549e-02,effectivebrlenIgrBrlens{all}_median=0.096255,rateIgrBrlens{all}_95%HPD={0.882646,2.492846},effectivebrlenIgrBrlens{all}_mean=0.096813,rateIgrBrlens{all}_median=1.543387,length_95%HPD={3.34439100e-02,9.37744100e-02},rateIgrBrlens{all}_mean=1.614722],(((100:1047.0[&height_95%HPD={0.05846049979834581,36.68167778668754},prob=1.00000000e+00,height_median=4.90000000e-08,height_mean=4.87916295e-08,prob(percent)=100,effectivebrlenIgrBrlens{all}_mean=0.087142,rateIgrBrlens{all}_median=1.091278,effectivebrlenIgrBrlens{all}_median=0.086675,length_95%HPD={5.31411100e-02,1.07175900e-01},rateIgrBrlens{all}_mean=1.120560,rateIgrBrlens{all}_95%HPD={0.743299,1.597783},length_median=8.01138500e-02,effectivebrlenIgrBrlens{all}_95%HPD={0.066850,0.107384},length_mean=7.99954824e-02],(104:769.0[&height_mean=4.87978960e-08,height_median=4.90000000e-08,prob(percent)=100,height_95%HPD={0.05846049979834581,36.68167778668754},prob=1.00000000e+00,length_median=4.15929500e-02,effectivebrlenIgrBrlens{all}_95%HPD={0.015803,0.038795},length_mean=4.20876994e-02,effectivebrlenIgrBrlens{all}_median=0.026061,rateIgrBrlens{all}_95%HPD={0.257769,1.168244},rateIgrBrlens{all}_mean=0.681357,effectivebrlenIgrBrlens{all}_mean=0.026465,rateIgrBrlens{all}_median=0.628671,length_95%HPD={1.91566600e-02,6.69433500e-02}],106:769.0[&height_mean=4.87978960e-08,height_median=4.90000000e-08,prob(percent)=100,height_95%HPD={0.05846049979834581,36.68167778668754},prob=1.00000000e+00,length_median=4.15929500e-02,effectivebrlenIgrBrlens{all}_95%HPD={0.037448,0.065676},length_mean=4.20876994e-02,effectivebrlenIgrBrlens{all}_median=0.050114,rateIgrBrlens{all}_95%HPD={0.653119,2.248769},effectivebrlenIgrBrlens{all}_mean=0.050482,rateIgrBrlens{all}_median=1.217422,rateIgrBrlens{all}_mean=1.318379,length_95%HPD={1.91566600e-02,6.69433500e-02}]):278.0[&prob(percent)=100,height_95%HPD={506.20699126022913,1107.9633586681468},prob=1.00000000e+00,height_median=4.15929910e-02,height_mean=4.20877482e-02,length_mean=3.79077830e-02,effectivebrlenIgrBrlens{all}_median=0.026954,rateIgrBrlens{all}_95%HPD={0.322532,1.584240},effectivebrlenIgrBrlens{all}_mean=0.027241,rateIgrBrlens{all}_median=0.728410,effectivebrlenIgrBrlens{all}_95%HPD={0.012618,0.042093},length_95%HPD={1.25868000e-02,6.52360400e-02},rateIgrBrlens{all}_mean=0.815094,length_median=3.72973700e-02]):518.0[&height_95%HPD={770.7551442477558,1365.107447523345},prob=1.00000000e+00,height_median=8.01139050e-02,height_mean=7.99955312e-02,prob(percent)=100,effectivebrlenIgrBrlens{all}_mean=0.022988,rateIgrBrlens{all}_median=0.715515,length_95%HPD={6.96247200e-03,5.75726400e-02},rateIgrBrlens{all}_mean=0.836407,effectivebrlenIgrBrlens{all}_median=0.022547,length_median=3.12428700e-02,effectivebrlenIgrBrlens{all}_95%HPD={0.009156,0.036722},rateIgrBrlens{all}_95%HPD={0.286639,1.725248},length_mean=3.22231737e-02],((((102:761.0[&height_95%HPD={0.05846049979834581,36.68167778668754},prob=1.00000000e+00,height_median=4.90000000e-08,height_mean=4.87505146e-08,prob(percent)=100,effectivebrlenIgrBrlens{all}_mean=0.053078,rateIgrBrlens{all}_median=1.304992,rateIgrBrlens{all}_95%HPD={0.660757,2.413977},length_95%HPD={1.66468900e-02,6.36087300e-02},rateIgrBrlens{all}_mean=1.442123,length_median=4.04131400e-02,effectivebrlenIgrBrlens{all}_95%HPD={0.037756,0.070309},length_mean=4.04643863e-02,effectivebrlenIgrBrlens{all}_median=0.052648],228:761.0[&height_95%HPD={0.05846049979834581,36.68167778668754},prob=1.00000000e+00,height_median=4.90000000e-08,height_mean=4.87498382e-08,prob(percent)=100,effectivebrlenIgrBrlens{all}_median=0.048288,effectivebrlenIgrBrlens{all}_mean=0.048612,rateIgrBrlens{all}_median=1.201032,rateIgrBrlens{all}_95%HPD={0.627849,2.272168},length_95%HPD={1.70268200e-02,6.37755800e-02},rateIgrBrlens{all}_mean=1.318824,length_median=4.04128400e-02,effectivebrlenIgrBrlens{all}_95%HPD={0.033341,0.064733},length_mean=4.04492432e-02]):249.0[&prob=9.93533477e-01,height_median=4.03425560e-02,height_mean=4.03185674e-02,prob(percent)=99,height_95%HPD={497.51962553860017,1099.056982058436},length_95%HPD={2.00363000e-03,3.77095800e-02},rateIgrBrlens{all}_mean=1.287090,rateIgrBrlens{all}_median=0.992982,length_median=1.80843000e-02,effectivebrlenIgrBrlens{all}_95%HPD={0.005798,0.033110},length_mean=1.91663011e-02,effectivebrlenIgrBrlens{all}_median=0.018507,rateIgrBrlens{all}_95%HPD={0.197605,2.945710},effectivebrlenIgrBrlens{all}_mean=0.018890],(229:633.0[&prob(percent)=100,height_95%HPD={0.05846049979834581,36.68167778668754},prob=1.00000000e+00,height_median=4.90000000e-08,height_mean=4.86970016e-08,length_mean=2.48938485e-02,effectivebrlenIgrBrlens{all}_median=0.025446,rateIgrBrlens{all}_95%HPD={0.412397,2.072780},effectivebrlenIgrBrlens{all}_mean=0.025762,effectivebrlenIgrBrlens{all}_95%HPD={0.014969,0.038248},rateIgrBrlens{all}_median=1.041865,length_95%HPD={9.42838100e-03,4.10509100e-02},rateIgrBrlens{all}_mean=1.150814,length_median=2.39540600e-02],230:633.0[&prob(percent)=100,height_95%HPD={0.05846049979834581,36.68167778668754},prob=1.00000000e+00,height_median=4.90000000e-08,height_mean=4.86970016e-08,length_mean=2.48938485e-02,effectivebrlenIgrBrlens{all}_median=0.029401,rateIgrBrlens{all}_95%HPD={0.509039,2.422534},effectivebrlenIgrBrlens{all}_mean=0.029715,rateIgrBrlens{all}_median=1.210570,effectivebrlenIgrBrlens{all}_95%HPD={0.017998,0.041986},length_95%HPD={9.42838100e-03,4.10509100e-02},rateIgrBrlens{all}_mean=1.336853,length_median=2.39540600e-02]):377.0[&height_95%HPD={378.8276320465173,965.2374404445985},prob=1.00000000e+00,height_median=2.39541090e-02,height_mean=2.48938972e-02,prob(percent)=100,effectivebrlenIgrBrlens{all}_mean=0.051355,rateIgrBrlens{all}_median=1.505349,effectivebrlenIgrBrlens{all}_median=0.050900,length_95%HPD={1.34186100e-02,5.74206500e-02},rateIgrBrlens{all}_mean=1.673153,rateIgrBrlens{all}_95%HPD={0.664725,3.002966},length_median=3.41024800e-02,effectivebrlenIgrBrlens{all}_95%HPD={0.034159,0.069831},length_mean=3.45904497e-02]):164.0[&prob=1.00000000e+00,height_95%HPD={741.3461805932195,1337.643679236043},height_mean=5.95141038e-02,height_median=5.92198640e-02,prob(percent)=100,length_median=1.88327400e-02,length_mean=1.99415848e-02,rateIgrBrlens{all}_median=1.602998,effectivebrlenIgrBrlens{all}_median=0.030158,effectivebrlenIgrBrlens{all}_95%HPD={0.014611,0.047237},rateIgrBrlens{all}_mean=2.045954,rateIgrBrlens{all}_95%HPD={0.535317,4.410993},effectivebrlenIgrBrlens{all}_mean=0.030762,length_95%HPD={3.15108200e-03,3.87194800e-02}],105:1174.0[&height_95%HPD={0.05846049979834581,36.68167778668754},prob(percent)=100,height_mean=4.88354396e-08,height_median=4.90000000e-08,prob=1.00000000e+00,rateIgrBrlens{all}_mean=1.119284,rateIgrBrlens{all}_median=1.093945,rateIgrBrlens{all}_95%HPD={0.761663,1.539506},length_median=7.86251800e-02,effectivebrlenIgrBrlens{all}_mean=0.086399,length_95%HPD={5.55293700e-02,1.01300100e-01},effectivebrlenIgrBrlens{all}_median=0.085736,effectivebrlenIgrBrlens{all}_95%HPD={0.065061,0.109423},length_mean=7.86336152e-02]):138.0[&height_median=7.86438590e-02,prob(percent)=91,height_mean=7.86463565e-02,height_95%HPD={918.7656248790128,1503.6712880509117},prob=9.14135241e-01,length_median=1.25179600e-02,rateIgrBrlens{all}_median=1.311753,rateIgrBrlens{all}_95%HPD={0.005324,4.963370},effectivebrlenIgrBrlens{all}_95%HPD={0.002611,0.034744},rateIgrBrlens{all}_mean=1.953641,effectivebrlenIgrBrlens{all}_median=0.017775,effectivebrlenIgrBrlens{all}_mean=0.018395,length_mean=1.38042358e-02,length_95%HPD={6.90329600e-04,2.91386200e-02}],108:1312.0[&prob(percent)=100,height_95%HPD={0.05846049979834581,36.68167778668754},height_mean=4.87085578e-08,prob=1.00000000e+00,height_median=4.90000000e-08,length_mean=9.11110415e-02,length_median=9.11852200e-02,rateIgrBrlens{all}_mean=0.976194,rateIgrBrlens{all}_median=0.957926,rateIgrBrlens{all}_95%HPD={0.641499,1.308244},effectivebrlenIgrBrlens{all}_median=0.087162,effectivebrlenIgrBrlens{all}_95%HPD={0.065274,0.111456},length_95%HPD={6.63923200e-02,1.14149900e-01},effectivebrlenIgrBrlens{all}_mean=0.087507]):253.0[&prob=9.99866670e-01,prob(percent)=100,height_95%HPD={1058.585674965787,1634.164541473025},height_median=9.19498460e-02,height_mean=9.22162904e-02,length_mean=2.00042533e-02,effectivebrlenIgrBrlens{all}_median=0.029392,rateIgrBrlens{all}_95%HPD={0.485541,4.993800},effectivebrlenIgrBrlens{all}_mean=0.029848,rateIgrBrlens{all}_median=1.533943,effectivebrlenIgrBrlens{all}_95%HPD={0.013441,0.047229},length_95%HPD={2.64113300e-03,3.90709000e-02},rateIgrBrlens{all}_mean=2.024149,length_median=1.89880300e-02]):330.0[&height_95%HPD={1318.8250997420728,1885.9893774286304},prob=1.00000000e+00,height_median=1.12217324e-01,height_mean=1.12219987e-01,prob(percent)=100,effectivebrlenIgrBrlens{all}_mean=0.007427,rateIgrBrlens{all}_median=0.677595,length_95%HPD={1.02231100e-04,2.34798000e-02},effectivebrlenIgrBrlens{all}_median=0.006732,rateIgrBrlens{all}_mean=1.003266,rateIgrBrlens{all}_95%HPD={0.000001,2.998038},length_median=8.50134700e-03,effectivebrlenIgrBrlens{all}_95%HPD={0.000000,0.017452},length_mean=9.99578578e-03],(((((101:756.0[&height_mean=4.88533648e-08,prob(percent)=100,height_95%HPD={0.05846049979834581,36.68167778668754},height_median=4.90000000e-08,prob=1.00000000e+00,length_median=3.24625100e-02,effectivebrlenIgrBrlens{all}_95%HPD={0.015902,0.034527},rateIgrBrlens{all}_mean=0.781741,length_mean=3.30956661e-02,effectivebrlenIgrBrlens{all}_median=0.024116,rateIgrBrlens{all}_95%HPD={0.393270,1.247009},effectivebrlenIgrBrlens{all}_mean=0.024449,rateIgrBrlens{all}_median=0.738854,length_95%HPD={1.74642400e-02,4.94665000e-02}],(188:537.0[&height_95%HPD={0.05846049979834581,36.68167778668754},prob=1.00000000e+00,height_median=4.90000000e-08,height_mean=4.87747976e-08,prob(percent)=100,effectivebrlenIgrBrlens{all}_mean=0.030211,rateIgrBrlens{all}_median=2.005235,effectivebrlenIgrBrlens{all}_median=0.029946,length_95%HPD={4.08876500e-03,2.64147800e-02},rateIgrBrlens{all}_mean=2.380530,rateIgrBrlens{all}_95%HPD={0.830183,5.252535},length_median=1.49688700e-02,effectivebrlenIgrBrlens{all}_95%HPD={0.020982,0.039427},length_mean=1.53128485e-02],189:537.0[&height_95%HPD={0.05846049979834581,36.68167778668754},prob=1.00000000e+00,height_median=4.90000000e-08,height_mean=4.87747976e-08,prob(percent)=100,effectivebrlenIgrBrlens{all}_mean=0.006735,rateIgrBrlens{all}_median=0.428809,length_95%HPD={4.08876500e-03,2.64147800e-02},effectivebrlenIgrBrlens{all}_median=0.006494,rateIgrBrlens{all}_mean=0.502151,rateIgrBrlens{all}_95%HPD={0.083242,1.039304},length_median=1.49688700e-02,effectivebrlenIgrBrlens{all}_95%HPD={0.001739,0.012605},length_mean=1.53128485e-02]):219.0[&prob=1.00000000e+00,height_median=1.49689390e-02,height_mean=1.53128973e-02,prob(percent)=100,height_95%HPD={298.1674829451793,864.1583788443497},length_95%HPD={3.68552300e-03,3.26929200e-02},rateIgrBrlens{all}_mean=1.400734,length_median=1.70382200e-02,effectivebrlenIgrBrlens{all}_95%HPD={0.011162,0.028237},rateIgrBrlens{all}_median=1.108912,length_mean=1.77838438e-02,effectivebrlenIgrBrlens{all}_median=0.019150,rateIgrBrlens{all}_95%HPD={0.370922,3.052049},effectivebrlenIgrBrlens{all}_mean=0.019383]):195.0[&height_mean=3.30951544e-02,prob(percent)=100,height_95%HPD={497.3283894851035,1098.906767645391},prob=9.99822226e-01,height_median=3.24625609e-02,length_median=1.94516200e-02,effectivebrlenIgrBrlens{all}_95%HPD={0.007846,0.029570},rateIgrBrlens{all}_mean=1.192934,length_mean=2.02448987e-02,effectivebrlenIgrBrlens{all}_median=0.018346,rateIgrBrlens{all}_95%HPD={0.208559,2.570773},effectivebrlenIgrBrlens{all}_mean=0.018605,rateIgrBrlens{all}_median=0.936351,length_95%HPD={3.40252300e-03,3.81154800e-02}],227:951.0[&height_mean=4.88522195e-08,prob(percent)=100,height_95%HPD={0.05846049979834581,36.68167778668754},prob=1.00000000e+00,height_median=4.90000000e-08,length_median=5.37376100e-02,effectivebrlenIgrBrlens{all}_95%HPD={0.078696,0.124632},length_mean=5.48621272e-02,effectivebrlenIgrBrlens{all}_median=0.099989,rateIgrBrlens{all}_95%HPD={1.142244,2.650331},rateIgrBrlens{all}_mean=1.893165,effectivebrlenIgrBrlens{all}_mean=0.100595,rateIgrBrlens{all}_median=1.857046,length_95%HPD={3.57735300e-02,7.57973500e-02}]):133.0[&prob(percent)=78,height_95%HPD={686.5782356104016,1286.2350805035392},prob=7.79382680e-01,height_median=5.20025780e-02,height_mean=5.29108522e-02,length_mean=1.01106240e-02,effectivebrlenIgrBrlens{all}_median=0.008388,rateIgrBrlens{all}_95%HPD={0.000001,3.567351},effectivebrlenIgrBrlens{all}_mean=0.008936,effectivebrlenIgrBrlens{all}_95%HPD={0.000000,0.018352},rateIgrBrlens{all}_median=0.858186,length_95%HPD={3.97117500e-04,2.26853500e-02},rateIgrBrlens{all}_mean=1.297815,length_median=8.92670900e-03],190:1084.0[&prob(percent)=100,height_95%HPD={0.05846049979834581,36.68167778668754},prob=1.00000000e+00,height_median=4.90000000e-08,height_mean=4.88301453e-08,length_mean=6.09932749e-02,effectivebrlenIgrBrlens{all}_median=0.059427,rateIgrBrlens{all}_95%HPD={0.637592,1.448375},effectivebrlenIgrBrlens{all}_mean=0.059880,rateIgrBrlens{all}_median=0.993316,effectivebrlenIgrBrlens{all}_95%HPD={0.045160,0.075759},length_95%HPD={3.98897100e-02,8.25648000e-02},rateIgrBrlens{all}_mean=1.012767,length_median=6.03474800e-02]):145.0[&height_95%HPD={808.8103315428752,1401.2251879214302},prob=9.98600031e-01,height_median=6.21302433e-02,height_mean=6.29218296e-02,prob(percent)=100,effectivebrlenIgrBrlens{all}_mean=0.018373,rateIgrBrlens{all}_median=1.158649,effectivebrlenIgrBrlens{all}_median=0.017980,length_95%HPD={1.84041300e-03,3.25931700e-02},rateIgrBrlens{all}_mean=1.528416,rateIgrBrlens{all}_95%HPD={0.296683,3.897928},length_median=1.52163600e-02,effectivebrlenIgrBrlens{all}_95%HPD={0.008391,0.029081},length_mean=1.63730055e-02],103:1229.0[&height_95%HPD={0.05846049979834581,36.68167778668754},prob=1.00000000e+00,height_median=4.90000000e-08,height_mean=4.88742292e-08,prob(percent)=100,effectivebrlenIgrBrlens{all}_mean=0.041751,rateIgrBrlens{all}_median=0.525975,length_95%HPD={5.82433100e-02,1.01829600e-01},rateIgrBrlens{all}_mean=0.534093,effectivebrlenIgrBrlens{all}_median=0.041352,length_median=7.94210600e-02,effectivebrlenIgrBrlens{all}_95%HPD={0.028268,0.053966},rateIgrBrlens{all}_95%HPD={0.340910,0.722565},length_mean=7.92940337e-02]):141.0[&prob=1.00000000e+00,height_median=7.94325100e-02,height_mean=7.93180013e-02,prob(percent)=100,height_95%HPD={977.7835997010277,1557.8807703859966},length_95%HPD={1.46003200e-03,3.90235100e-02},rateIgrBrlens{all}_mean=0.815928,length_median=1.82620000e-02,effectivebrlenIgrBrlens{all}_95%HPD={0.002318,0.024295},rateIgrBrlens{all}_median=0.638096,length_mean=1.94715497e-02,effectivebrlenIgrBrlens{all}_median=0.012109,rateIgrBrlens{all}_95%HPD={0.000001,1.869061},effectivebrlenIgrBrlens{all}_mean=0.012441],107:1370.0[&prob=1.00000000e+00,height_median=4.90000000e-08,height_mean=4.87025953e-08,prob(percent)=100,height_95%HPD={0.05846049979834581,36.68167778668754},length_95%HPD={7.55886600e-02,1.22373700e-01},rateIgrBrlens{all}_mean=0.751659,length_median=9.85873700e-02,effectivebrlenIgrBrlens{all}_95%HPD={0.056898,0.090308},length_mean=9.87895022e-02,effectivebrlenIgrBrlens{all}_median=0.072881,rateIgrBrlens{all}_median=0.744445,rateIgrBrlens{all}_95%HPD={0.530310,0.968909},effectivebrlenIgrBrlens{all}_mean=0.073397]):525.0[&height_median=9.85874449e-02,height_mean=9.87895509e-02,prob(percent)=100,height_95%HPD={1123.4453444477867,1694.822287431589},prob=1.00000000e+00,length_median=2.21737900e-02,effectivebrlenIgrBrlens{all}_95%HPD={0.000000,0.023035},length_mean=2.34262218e-02,effectivebrlenIgrBrlens{all}_median=0.011426,rateIgrBrlens{all}_95%HPD={0.000499,1.331211},rateIgrBrlens{all}_mean=0.616546,effectivebrlenIgrBrlens{all}_mean=0.011925,rateIgrBrlens{all}_median=0.491429,length_95%HPD={1.03180700e-03,4.56205600e-02}]):513.0[&prob(percent)=100,height_95%HPD={1610.0001044897376,2242.9176723116902},prob=1.00000000e+00,height_median=1.21819350e-01,height_mean=1.22215773e-01,length_mean=3.24841161e-02,effectivebrlenIgrBrlens{all}_median=0.031751,rateIgrBrlens{all}_95%HPD={0.343841,2.195397},effectivebrlenIgrBrlens{all}_mean=0.032139,rateIgrBrlens{all}_median=1.009129,effectivebrlenIgrBrlens{all}_95%HPD={0.014919,0.050658},length_95%HPD={7.41969100e-03,5.79204600e-02},rateIgrBrlens{all}_mean=1.152446,length_median=3.12500300e-02]):74.0[&height_95%HPD={1969.6758357708768,2932.191066715759},prob=9.87866936e-01,height_median=1.53726080e-01,height_mean=1.54545834e-01,prob(percent)=99,effectivebrlenIgrBrlens{all}_mean=0.026078,rateIgrBrlens{all}_median=1.231151,effectivebrlenIgrBrlens{all}_median=0.025096,length_95%HPD={1.30222600e-03,4.47744500e-02},rateIgrBrlens{all}_mean=1.737882,rateIgrBrlens{all}_95%HPD={0.280800,3.987837},length_median=1.96724500e-02,effectivebrlenIgrBrlens{all}_95%HPD={0.006165,0.047353},length_mean=2.15932502e-02],178:2482.0[&height_95%HPD={0.05846049979834581,36.68167778668754},prob=1.00000000e+00,height_median=4.90000000e-08,height_mean=4.89502024e-08,prob(percent)=100,effectivebrlenIgrBrlens{all}_mean=0.132365,rateIgrBrlens{all}_median=0.749927,length_95%HPD={1.42998700e-01,2.09625400e-01},rateIgrBrlens{all}_mean=0.758802,effectivebrlenIgrBrlens{all}_median=0.131558,length_median=1.74375900e-01,effectivebrlenIgrBrlens{all}_95%HPD={0.102257,0.163406},rateIgrBrlens{all}_95%HPD={0.582492,0.969622},length_mean=1.75635431e-01]):309.0[&prob=9.68822915e-01,height_median=1.74171382e-01,height_mean=1.75356916e-01,prob(percent)=97,height_95%HPD={2012.2087566378623,3036.4781292760945},length_95%HPD={1.12098500e-03,4.65988100e-02},rateIgrBrlens{all}_mean=1.189024,length_median=2.13927900e-02,effectivebrlenIgrBrlens{all}_95%HPD={0.003326,0.039333},rateIgrBrlens{all}_median=0.907151,length_mean=2.31285891e-02,effectivebrlenIgrBrlens{all}_median=0.020073,rateIgrBrlens{all}_95%HPD={0.171283,2.754687},effectivebrlenIgrBrlens{all}_mean=0.020772],(((((191:848.0[&prob(percent)=100,height_95%HPD={0.05846049979834581,36.68167778668754},prob=1.00000000e+00,height_median=4.90000000e-08,height_mean=4.91447166e-08,length_mean=5.53135408e-02,effectivebrlenIgrBrlens{all}_median=0.064031,effectivebrlenIgrBrlens{all}_95%HPD={0.047183,0.082552},rateIgrBrlens{all}_95%HPD={0.714823,1.819378},effectivebrlenIgrBrlens{all}_mean=0.064651,rateIgrBrlens{all}_median=1.175886,length_95%HPD={3.16664200e-02,7.86625100e-02},rateIgrBrlens{all}_mean=1.222577,length_median=5.44441700e-02],192:848.0[&prob(percent)=100,height_95%HPD={0.05846049979834581,36.68167778668754},prob=1.00000000e+00,height_median=4.90000000e-08,height_mean=4.91726298e-08,length_mean=5.64025981e-02,effectivebrlenIgrBrlens{all}_median=0.083690,rateIgrBrlens{all}_95%HPD={0.957960,2.319564},effectivebrlenIgrBrlens{all}_95%HPD={0.064621,0.105594},effectivebrlenIgrBrlens{all}_mean=0.084272,rateIgrBrlens{all}_median=1.510965,length_95%HPD={3.32758900e-02,8.05555800e-02},rateIgrBrlens{all}_mean=1.559594,length_median=5.56060500e-02]):151.0[&height_95%HPD={584.9831265510807,1187.4249800204823},prob=5.03388814e-01,height_median=5.23816330e-02,height_mean=5.31580329e-02,prob(percent)=50,effectivebrlenIgrBrlens{all}_median=0.004786,effectivebrlenIgrBrlens{all}_mean=0.005976,rateIgrBrlens{all}_median=0.545569,rateIgrBrlens{all}_95%HPD={0.000001,2.262752},length_95%HPD={8.22948800e-05,2.20229800e-02},rateIgrBrlens{all}_mean=0.773902,length_median=7.73869500e-03,effectivebrlenIgrBrlens{all}_95%HPD={0.000000,0.016143},length_mean=9.17717116e-03],255:999.0[&height_95%HPD={0.05846049979834581,36.68167778668754},prob=1.00000000e+00,height_mean=4.91393403e-08,prob(percent)=100,height_median=4.90000000e-08,effectivebrlenIgrBrlens{all}_95%HPD={0.033243,0.063475},rateIgrBrlens{all}_mean=0.848208,rateIgrBrlens{all}_median=0.818462,rateIgrBrlens{all}_95%HPD={0.477255,1.248883},effectivebrlenIgrBrlens{all}_median=0.047596,effectivebrlenIgrBrlens{all}_mean=0.047910,length_median=5.80256900e-02,length_95%HPD={3.66688700e-02,8.34351000e-02},length_mean=5.86965511e-02]):274.0[&prob=1.00000000e+00,prob(percent)=100,height_median=6.17403740e-02,height_mean=6.22590077e-02,height_95%HPD={728.4116916596056,1325.141065091689},rateIgrBrlens{all}_mean=1.146147,rateIgrBrlens{all}_median=0.953304,rateIgrBrlens{all}_95%HPD={0.324803,2.521179},effectivebrlenIgrBrlens{all}_95%HPD={0.011535,0.036942},length_mean=2.54543895e-02,length_median=2.46469700e-02,length_95%HPD={4.71270100e-03,4.57427500e-02},effectivebrlenIgrBrlens{all}_mean=0.023757,effectivebrlenIgrBrlens{all}_median=0.023463],(231:893.0[&prob=1.00000000e+00,prob(percent)=100,height_mean=4.91141933e-08,height_median=4.90000000e-08,height_95%HPD={0.05846049979834581,36.68167778668754},effectivebrlenIgrBrlens{all}_median=0.053028,effectivebrlenIgrBrlens{all}_95%HPD={0.035252,0.072106},rateIgrBrlens{all}_mean=0.864522,rateIgrBrlens{all}_median=0.835639,effectivebrlenIgrBrlens{all}_mean=0.053444,length_95%HPD={3.96788000e-02,9.36656900e-02},length_median=6.36040300e-02,rateIgrBrlens{all}_95%HPD={0.501424,1.276050},length_mean=6.40786238e-02],270:893.0[&height_95%HPD={0.05846049979834581,36.68167778668754},height_median=4.90000000e-08,prob(percent)=100,height_mean=4.91094312e-08,prob=1.00000000e+00,effectivebrlenIgrBrlens{all}_95%HPD={0.063162,0.111282},rateIgrBrlens{all}_mean=1.387485,rateIgrBrlens{all}_median=1.342205,length_mean=6.40833309e-02,length_median=6.36040300e-02,length_95%HPD={3.95043600e-02,9.35352100e-02},effectivebrlenIgrBrlens{all}_mean=0.085227,rateIgrBrlens{all}_95%HPD={0.876166,2.033682},effectivebrlenIgrBrlens{all}_median=0.084156]):380.0[&height_95%HPD={621.5801897012501,1222.8493886097312},prob=9.81178196e-01,height_median=6.33611980e-02,height_mean=6.36703869e-02,prob(percent)=98,effectivebrlenIgrBrlens{all}_mean=0.018693,rateIgrBrlens{all}_median=0.768981,length_95%HPD={1.72863600e-03,4.63197800e-02},rateIgrBrlens{all}_mean=0.997652,effectivebrlenIgrBrlens{all}_median=0.018344,length_median=2.30137300e-02,effectivebrlenIgrBrlens{all}_95%HPD={0.004057,0.034677},rateIgrBrlens{all}_95%HPD={0.107232,2.357405},length_mean=2.41498877e-02]):212.0[&prob=1.00000000e+00,height_median=8.77692530e-02,height_mean=8.78393424e-02,prob(percent)=100,height_95%HPD={1016.888082708391,1595.15422976776},length_95%HPD={1.36960700e-05,1.80954700e-02},rateIgrBrlens{all}_mean=0.363854,length_median=5.18553300e-03,effectivebrlenIgrBrlens{all}_95%HPD={0.000000,0.007491},rateIgrBrlens{all}_median=0.179081,length_mean=6.75019528e-03,effectivebrlenIgrBrlens{all}_median=0.001032,rateIgrBrlens{all}_95%HPD={0.000001,1.288426},effectivebrlenIgrBrlens{all}_mean=0.002053],((233:690.0[&prob=1.00000000e+00,height_median=4.90000000e-08,height_mean=4.90492953e-08,prob(percent)=100,height_95%HPD={0.05846049979834581,36.68167778668754},length_95%HPD={1.15801400e-02,5.28433100e-02},rateIgrBrlens{all}_mean=1.655102,length_median=3.06496500e-02,effectivebrlenIgrBrlens{all}_95%HPD={0.031105,0.060273},length_mean=3.14080132e-02,effectivebrlenIgrBrlens{all}_median=0.044865,rateIgrBrlens{all}_95%HPD={0.640685,2.890146},effectivebrlenIgrBrlens{all}_mean=0.045298,rateIgrBrlens{all}_median=1.456537],271:690.0[&prob=1.00000000e+00,height_median=4.90000000e-08,height_mean=4.90492953e-08,prob(percent)=100,height_95%HPD={0.05846049979834581,36.68167778668754},length_95%HPD={1.15801400e-02,5.28433100e-02},rateIgrBrlens{all}_mean=0.861460,length_median=3.06496500e-02,effectivebrlenIgrBrlens{all}_95%HPD={0.013382,0.036094},length_mean=3.14080132e-02,effectivebrlenIgrBrlens{all}_median=0.023288,rateIgrBrlens{all}_95%HPD={0.297941,1.568016},effectivebrlenIgrBrlens{all}_mean=0.023832,rateIgrBrlens{all}_median=0.763971]):283.0[&height_mean=3.14080623e-02,prob(percent)=100,height_median=3.06497120e-02,height_95%HPD={444.779291638245,1039.765947988853},prob=1.00000000e+00,length_median=3.47617200e-02,effectivebrlenIgrBrlens{all}_95%HPD={0.023103,0.055392},length_mean=3.50913941e-02,effectivebrlenIgrBrlens{all}_median=0.039014,rateIgrBrlens{all}_95%HPD={0.526160,2.502203},effectivebrlenIgrBrlens{all}_mean=0.039562,rateIgrBrlens{all}_median=1.143992,length_95%HPD={1.12039500e-02,5.93237800e-02},rateIgrBrlens{all}_mean=1.297447],234:973.0[&height_mean=4.91087162e-08,prob(percent)=100,height_median=4.90000000e-08,height_95%HPD={0.05846049979834581,36.68167778668754},prob=1.00000000e+00,length_median=6.67361500e-02,effectivebrlenIgrBrlens{all}_95%HPD={0.032270,0.063417},length_mean=6.64994073e-02,effectivebrlenIgrBrlens{all}_median=0.047198,rateIgrBrlens{all}_95%HPD={0.449213,1.176425},effectivebrlenIgrBrlens{all}_mean=0.047654,rateIgrBrlens{all}_median=0.715259,length_95%HPD={4.09177400e-02,9.24148600e-02},rateIgrBrlens{all}_mean=0.743359]):512.0[&prob(percent)=100,height_95%HPD={703.0085552186221,1301.2359277804871},prob=1.00000000e+00,height_median=6.67361850e-02,height_mean=6.64994564e-02,length_mean=2.81168170e-02,effectivebrlenIgrBrlens{all}_median=0.018459,rateIgrBrlens{all}_95%HPD={0.207859,1.652338},effectivebrlenIgrBrlens{all}_mean=0.018812,rateIgrBrlens{all}_median=0.680562,length_95%HPD={6.15494000e-03,5.24185200e-02},rateIgrBrlens{all}_mean=0.819369,length_median=2.69384200e-02,effectivebrlenIgrBrlens{all}_95%HPD={0.007159,0.031280}]):254.0[&height_95%HPD={1224.5378520681631,1788.7847021237653},prob=9.94711229e-01,height_median=9.45234630e-02,height_mean=9.45458178e-02,prob(percent)=99,effectivebrlenIgrBrlens{all}_mean=0.014707,rateIgrBrlens{all}_median=0.701948,length_95%HPD={1.75674500e-03,4.09430200e-02},rateIgrBrlens{all}_mean=0.917287,length_median=1.98035500e-02,effectivebrlenIgrBrlens{all}_95%HPD={0.003185,0.026976},effectivebrlenIgrBrlens{all}_median=0.014216,length_mean=2.10537236e-02,rateIgrBrlens{all}_95%HPD={0.113035,2.230103}],(((193:562.0[&height_mean=4.91844532e-08,prob(percent)=100,height_95%HPD={0.05846049979834581,36.68167778668754},prob=1.00000000e+00,height_median=4.90000000e-08,length_median=1.70879900e-02,effectivebrlenIgrBrlens{all}_95%HPD={0.006139,0.023736},length_mean=1.76994316e-02,effectivebrlenIgrBrlens{all}_median=0.014192,rateIgrBrlens{all}_mean=0.997295,rateIgrBrlens{all}_95%HPD={0.236825,2.147022},effectivebrlenIgrBrlens{all}_mean=0.014516,rateIgrBrlens{all}_median=0.828951,length_95%HPD={4.00663300e-03,3.10319100e-02}],194:562.0[&height_mean=4.91844532e-08,prob(percent)=100,height_95%HPD={0.05846049979834581,36.68167778668754},prob=1.00000000e+00,height_median=4.90000000e-08,length_median=1.70879900e-02,effectivebrlenIgrBrlens{all}_95%HPD={0.006390,0.023666},length_mean=1.76994316e-02,effectivebrlenIgrBrlens{all}_median=0.013969,rateIgrBrlens{all}_95%HPD={0.200317,2.119187},rateIgrBrlens{all}_mean=0.982187,effectivebrlenIgrBrlens{all}_mean=0.014319,rateIgrBrlens{all}_median=0.812506,length_95%HPD={4.00663300e-03,3.10319100e-02}]):421.0[&prob(percent)=100,height_95%HPD={317.86197628526713,890.4165322992175},prob=1.00000000e+00,height_median=1.70880000e-02,height_mean=1.76994808e-02,length_mean=5.80962535e-02,effectivebrlenIgrBrlens{all}_median=0.060708,rateIgrBrlens{all}_95%HPD={0.617518,1.829782},effectivebrlenIgrBrlens{all}_95%HPD={0.041033,0.082730},effectivebrlenIgrBrlens{all}_mean=0.061357,rateIgrBrlens{all}_median=1.058155,length_95%HPD={3.00916100e-02,8.62089200e-02},rateIgrBrlens{all}_mean=1.120556,length_median=5.79594200e-02],232:983.0[&prob(percent)=100,height_95%HPD={0.05846049979834581,36.68167778668754},prob=1.00000000e+00,height_median=4.90000000e-08,height_mean=4.91414986e-08,length_mean=7.57956852e-02,effectivebrlenIgrBrlens{all}_median=0.091805,rateIgrBrlens{all}_95%HPD={0.782262,1.808507},effectivebrlenIgrBrlens{all}_mean=0.092456,rateIgrBrlens{all}_median=1.219174,effectivebrlenIgrBrlens{all}_95%HPD={0.070240,0.116778},length_95%HPD={4.81006100e-02,1.03334100e-01},rateIgrBrlens{all}_mean=1.258015,length_median=7.54346400e-02]):164.0[&height_95%HPD={717.6423254247967,1315.414078706349},prob=1.00000000e+00,height_median=7.54346890e-02,height_mean=7.57957343e-02,prob(percent)=100,effectivebrlenIgrBrlens{all}_mean=0.004727,rateIgrBrlens{all}_median=0.370895,effectivebrlenIgrBrlens{all}_median=0.003204,length_95%HPD={3.28383700e-05,2.47702000e-02},rateIgrBrlens{all}_mean=0.601004,rateIgrBrlens{all}_95%HPD={0.000001,1.839757},length_median=7.64881900e-03,effectivebrlenIgrBrlens{all}_95%HPD={0.000000,0.014626},length_mean=9.62299871e-03],195:1147.0[&height_95%HPD={0.05846049979834581,36.68167778668754},prob=1.00000000e+00,height_median=4.90000000e-08,height_mean=4.93153227e-08,prob(percent)=100,effectivebrlenIgrBrlens{all}_mean=0.071428,rateIgrBrlens{all}_median=0.838312,length_95%HPD={5.83691100e-02,1.12901300e-01},rateIgrBrlens{all}_mean=0.854271,effectivebrlenIgrBrlens{all}_median=0.070970,length_median=8.48968100e-02,effectivebrlenIgrBrlens{all}_95%HPD={0.049287,0.093183},rateIgrBrlens{all}_95%HPD={0.545965,1.168161},length_mean=8.53466647e-02]):592.0[&prob=9.92755717e-01,height_median=8.47634000e-02,height_mean=8.51882309e-02,prob(percent)=99,height_95%HPD={888.9742110206323,1477.506603062623},length_95%HPD={3.67060500e-03,5.70551500e-02},rateIgrBrlens{all}_mean=0.936265,length_median=2.91947800e-02,effectivebrlenIgrBrlens{all}_95%HPD={0.006929,0.039615},rateIgrBrlens{all}_median=0.778923,length_mean=3.04045299e-02,effectivebrlenIgrBrlens{all}_median=0.022682,rateIgrBrlens{all}_95%HPD={0.210167,1.979631},effectivebrlenIgrBrlens{all}_mean=0.023198]):1052.0[&height_mean=1.15646446e-01,prob(percent)=100,height_95%HPD={1471.8320534481093,2057.742123513604},prob=1.00000000e+00,height_median=1.14715852e-01,length_median=8.14968800e-02,effectivebrlenIgrBrlens{all}_95%HPD={0.051612,0.096002},length_mean=8.21364737e-02,effectivebrlenIgrBrlens{all}_median=0.073111,rateIgrBrlens{all}_95%HPD={0.509150,1.462867},rateIgrBrlens{all}_mean=0.949101,effectivebrlenIgrBrlens{all}_mean=0.073535,rateIgrBrlens{all}_median=0.896794,length_95%HPD={4.31042900e-02,1.22323400e-01}]):801.0[&prob(percent)=90,height_95%HPD={2193.9023692431665,3526.3210504400936},prob=8.99646675e-01,height_median=1.95125983e-01,height_mean=1.95821932e-01,length_mean=1.78760458e-02,effectivebrlenIgrBrlens{all}_median=0.011795,rateIgrBrlens{all}_95%HPD={0.000002,2.157417},effectivebrlenIgrBrlens{all}_mean=0.012254,effectivebrlenIgrBrlens{all}_95%HPD={0.000000,0.023602},rateIgrBrlens{all}_median=0.689257,length_95%HPD={1.06680300e-03,3.77453200e-02},rateIgrBrlens{all}_mean=0.893064,length_median=1.62823500e-02],((((((((71:607.0[&prob(percent)=100,height_95%HPD={0.05846049979834581,36.68167778668754},prob=1.00000000e+00,height_median=4.90000000e-08,height_mean=4.88206375e-08,length_mean=2.17035741e-02,effectivebrlenIgrBrlens{all}_median=0.037958,rateIgrBrlens{all}_95%HPD={0.703542,3.843964},effectivebrlenIgrBrlens{all}_95%HPD={0.024976,0.050478},effectivebrlenIgrBrlens{all}_mean=0.038191,rateIgrBrlens{all}_median=1.773706,length_95%HPD={6.75435300e-03,3.59245100e-02},rateIgrBrlens{all}_mean=2.019524,length_median=2.12686800e-02],96:607.0[&prob(percent)=100,height_95%HPD={0.05846049979834581,36.68167778668754},prob=1.00000000e+00,height_median=4.90000000e-08,height_mean=4.88206375e-08,length_mean=2.17035741e-02,effectivebrlenIgrBrlens{all}_median=0.019450,rateIgrBrlens{all}_95%HPD={0.297919,1.926937},effectivebrlenIgrBrlens{all}_mean=0.019626,rateIgrBrlens{all}_median=0.903398,effectivebrlenIgrBrlens{all}_95%HPD={0.009782,0.029362},length_95%HPD={6.75435300e-03,3.59245100e-02},rateIgrBrlens{all}_mean=1.023526,length_median=2.12686800e-02]):334.0[&height_95%HPD={364.51563931553386,946.656129721791},prob=1.00000000e+00,height_median=2.12687333e-02,height_mean=2.17036229e-02,prob(percent)=100,effectivebrlenIgrBrlens{all}_mean=0.054845,rateIgrBrlens{all}_median=1.906220,effectivebrlenIgrBrlens{all}_median=0.054425,length_95%HPD={9.77469500e-03,5.07877400e-02},rateIgrBrlens{all}_mean=2.124384,rateIgrBrlens{all}_95%HPD={0.855236,4.015690},length_median=2.85540400e-02,effectivebrlenIgrBrlens{all}_95%HPD={0.038508,0.070731},length_mean=2.96254063e-02],(85:689.0[&height_mean=4.88432663e-08,height_median=4.90000000e-08,prob(percent)=100,height_95%HPD={0.05846049979834581,36.68167778668754},prob=1.00000000e+00,length_median=3.03946700e-02,effectivebrlenIgrBrlens{all}_95%HPD={0.014498,0.034211},length_mean=3.12350774e-02,effectivebrlenIgrBrlens{all}_median=0.023989,rateIgrBrlens{all}_95%HPD={0.368589,1.418863},effectivebrlenIgrBrlens{all}_mean=0.024270,rateIgrBrlens{all}_median=0.791129,rateIgrBrlens{all}_mean=0.839015,length_95%HPD={1.47796400e-02,4.94876800e-02}],99:689.0[&height_mean=4.88478373e-08,height_median=4.90000000e-08,prob(percent)=100,height_95%HPD={0.05846049979834581,36.68167778668754},prob=1.00000000e+00,length_median=3.04079500e-02,effectivebrlenIgrBrlens{all}_95%HPD={0.025567,0.048956},length_mean=3.12233170e-02,effectivebrlenIgrBrlens{all}_median=0.036395,rateIgrBrlens{all}_95%HPD={0.613892,2.178753},effectivebrlenIgrBrlens{all}_mean=0.036785,rateIgrBrlens{all}_median=1.199285,rateIgrBrlens{all}_mean=1.277368,length_95%HPD={1.49223500e-02,4.94619500e-02}]):252.0[&prob(percent)=99,height_95%HPD={443.06052634225114,1037.3502311017762},prob=9.90000222e-01,height_median=3.03249080e-02,height_mean=3.11530183e-02,length_mean=1.70666877e-02,effectivebrlenIgrBrlens{all}_median=0.010720,rateIgrBrlens{all}_95%HPD={0.070533,1.952389},effectivebrlenIgrBrlens{all}_mean=0.011040,rateIgrBrlens{all}_median=0.664307,length_95%HPD={2.06198700e-03,3.28460700e-02},rateIgrBrlens{all}_mean=0.826651,effectivebrlenIgrBrlens{all}_95%HPD={0.002662,0.020177},length_median=1.61174300e-02]):117.0[&height_95%HPD={670.8446964655278,1271.3240033845327},prob=5.26743850e-01,height_median=4.60404110e-02,height_mean=4.69008325e-02,prob(percent)=53,effectivebrlenIgrBrlens{all}_mean=0.006111,rateIgrBrlens{all}_median=0.651482,length_95%HPD={1.21252500e-04,1.92289100e-02},rateIgrBrlens{all}_mean=0.985648,effectivebrlenIgrBrlens{all}_median=0.005487,length_median=7.22630200e-03,effectivebrlenIgrBrlens{all}_95%HPD={0.000000,0.014911},rateIgrBrlens{all}_95%HPD={0.000001,3.142480},length_mean=8.33617134e-03],267:1058.0[&height_95%HPD={0.05846049979834581,36.68167778668754},prob=1.00000000e+00,height_median=4.90000000e-08,height_mean=4.88289728e-08,prob(percent)=100,effectivebrlenIgrBrlens{all}_mean=0.065955,rateIgrBrlens{all}_median=1.259938,length_95%HPD={3.26606400e-02,7.28532000e-02},rateIgrBrlens{all}_mean=1.313143,length_median=5.16861700e-02,effectivebrlenIgrBrlens{all}_95%HPD={0.048471,0.083926},effectivebrlenIgrBrlens{all}_median=0.065579,length_mean=5.21636157e-02,rateIgrBrlens{all}_95%HPD={0.806945,1.969468}]):111.0[&prob=1.00000000e+00,height_median=5.57921900e-02,height_mean=5.61266325e-02,prob(percent)=100,height_95%HPD={783.4208211316305,1376.867427294062},length_95%HPD={6.37647700e-05,1.80285700e-02},rateIgrBrlens{all}_mean=0.864470,length_median=5.48679400e-03,effectivebrlenIgrBrlens{all}_95%HPD={0.000000,0.012449},length_mean=6.93112638e-03,effectivebrlenIgrBrlens{all}_median=0.003465,rateIgrBrlens{all}_95%HPD={0.000001,2.553501},rateIgrBrlens{all}_median=0.495013,effectivebrlenIgrBrlens{all}_mean=0.004403],268:1169.0[&prob=1.00000000e+00,height_median=4.90000000e-08,height_mean=4.88303886e-08,prob(percent)=100,height_95%HPD={0.05846049979834581,36.68167778668754},length_95%HPD={4.35687200e-02,8.35681100e-02},rateIgrBrlens{all}_mean=0.939583,length_median=6.21405500e-02,effectivebrlenIgrBrlens{all}_95%HPD={0.040352,0.073808},length_mean=6.25472475e-02,effectivebrlenIgrBrlens{all}_median=0.056811,rateIgrBrlens{all}_95%HPD={0.560115,1.305330},effectivebrlenIgrBrlens{all}_mean=0.057318,rateIgrBrlens{all}_median=0.916760]):119.0[&height_mean=6.25489015e-02,prob(percent)=95,height_median=6.21285160e-02,height_95%HPD={912.6564600066623,1498.3026215846837},prob=9.51156641e-01,length_median=1.27641100e-02,effectivebrlenIgrBrlens{all}_95%HPD={0.003541,0.027758},length_mean=1.39536471e-02,effectivebrlenIgrBrlens{all}_median=0.014732,rateIgrBrlens{all}_95%HPD={0.115767,4.272462},effectivebrlenIgrBrlens{all}_mean=0.015064,rateIgrBrlens{all}_median=1.119815,rateIgrBrlens{all}_mean=1.590729,length_95%HPD={7.36362000e-04,2.91405100e-02}],269:1288.0[&height_mean=4.88423319e-08,prob(percent)=100,height_median=4.94000000e-08,height_95%HPD={0.05875454460329428,36.750881946903924},prob=1.00000000e+00,length_median=7.53363300e-02,effectivebrlenIgrBrlens{all}_95%HPD={0.019154,0.048988},length_mean=7.57534539e-02,effectivebrlenIgrBrlens{all}_median=0.033205,rateIgrBrlens{all}_95%HPD={0.240201,0.695901},effectivebrlenIgrBrlens{all}_mean=0.033598,rateIgrBrlens{all}_median=0.437557,length_95%HPD={5.27000800e-02,9.91170900e-02},rateIgrBrlens{all}_mean=0.452089]):305.0[&prob(percent)=100,height_95%HPD={1030.9170683287591,1608.5924542003518},prob=1.00000000e+00,height_median=7.58459540e-02,height_mean=7.63957607e-02,length_mean=5.66910673e-02,effectivebrlenIgrBrlens{all}_median=0.050183,rateIgrBrlens{all}_95%HPD={0.496450,1.596076},effectivebrlenIgrBrlens{all}_mean=0.050640,rateIgrBrlens{all}_median=0.902196,length_95%HPD={2.37528500e-02,9.07798900e-02},rateIgrBrlens{all}_mean=0.969582,effectivebrlenIgrBrlens{all}_95%HPD={0.029296,0.071595},length_median=5.61993900e-02],(98:1080.0[&prob=1.00000000e+00,height_median=4.90000000e-08,height_mean=4.89285865e-08,prob(percent)=100,height_95%HPD={0.05846049979834581,36.68167778668754},length_95%HPD={7.46796500e-02,1.52987600e-01},rateIgrBrlens{all}_mean=1.196084,rateIgrBrlens{all}_median=1.177810,length_median=1.10254800e-01,effectivebrlenIgrBrlens{all}_95%HPD={0.097345,0.167326},length_mean=1.11184700e-01,effectivebrlenIgrBrlens{all}_median=0.128699,rateIgrBrlens{all}_95%HPD={0.850940,1.602898},effectivebrlenIgrBrlens{all}_mean=0.130124],260:1080.0[&prob=1.00000000e+00,height_median=4.90000000e-08,height_mean=4.89629857e-08,prob(percent)=100,height_95%HPD={0.05846049979834581,36.68167778668754},length_95%HPD={7.49264100e-02,1.44188500e-01},rateIgrBrlens{all}_mean=0.896216,rateIgrBrlens{all}_median=0.877528,length_median=1.09325800e-01,effectivebrlenIgrBrlens{all}_95%HPD={0.066271,0.124975},length_mean=1.09364628e-01,effectivebrlenIgrBrlens{all}_median=0.095694,rateIgrBrlens{all}_95%HPD={0.626334,1.215896},effectivebrlenIgrBrlens{all}_mean=0.096379]):513.0[&height_mean=1.06433166e-01,prob(percent)=83,height_95%HPD={804.650539296834,1397.3599634272634},height_median=1.06540436e-01,prob=8.31225973e-01,length_median=2.76832200e-02,effectivebrlenIgrBrlens{all}_95%HPD={0.002036,0.041066},rateIgrBrlens{all}_mean=0.871148,length_mean=2.94478285e-02,effectivebrlenIgrBrlens{all}_median=0.020670,rateIgrBrlens{all}_95%HPD={0.000024,1.863954},effectivebrlenIgrBrlens{all}_mean=0.021429,rateIgrBrlens{all}_median=0.723780,length_95%HPD={1.74568700e-03,5.79419300e-02}]):910.0[&prob(percent)=100,height_95%HPD={1349.7006415592007,1918.5055000518262},prob=1.00000000e+00,height_median=1.35876744e-01,height_mean=1.36418198e-01,length_mean=2.56258436e-02,effectivebrlenIgrBrlens{all}_median=0.015485,rateIgrBrlens{all}_95%HPD={0.000001,1.584946},effectivebrlenIgrBrlens{all}_mean=0.016131,rateIgrBrlens{all}_median=0.617916,length_95%HPD={8.14061100e-04,5.20460300e-02},rateIgrBrlens{all}_mean=0.741247,length_median=2.37629300e-02,effectivebrlenIgrBrlens{all}_95%HPD={0.000000,0.031607}],((((((((72:567.0[&prob(percent)=100,height_95%HPD={0.05846049979834581,36.68167778668754},prob=1.00000000e+00,height_median=4.90000000e-08,height_mean=4.87915758e-08,length_mean=1.83094892e-02,effectivebrlenIgrBrlens{all}_median=0.039554,rateIgrBrlens{all}_95%HPD={0.804221,5.213559},effectivebrlenIgrBrlens{all}_mean=0.039890,rateIgrBrlens{all}_median=2.240823,length_95%HPD={4.51987400e-03,3.26646800e-02},rateIgrBrlens{all}_mean=2.628158,length_median=1.75237200e-02,effectivebrlenIgrBrlens{all}_95%HPD={0.028217,0.051893}],78:567.0[&prob(percent)=100,height_95%HPD={0.05846049979834581,36.68167778668754},prob=1.00000000e+00,height_median=4.90000000e-08,height_mean=4.87926487e-08,length_mean=1.82047403e-02,effectivebrlenIgrBrlens{all}_median=0.011239,effectivebrlenIgrBrlens{all}_95%HPD={0.004586,0.019217},rateIgrBrlens{all}_95%HPD={0.176026,1.505549},effectivebrlenIgrBrlens{all}_mean=0.011519,rateIgrBrlens{all}_median=0.628560,length_95%HPD={4.50125200e-03,3.19904100e-02},rateIgrBrlens{all}_mean=0.738091,length_median=1.75024000e-02]):179.0[&height_95%HPD={321.8294789589661,895.5730580939185},prob=9.76867181e-01,height_median=1.73674560e-02,height_mean=1.80405040e-02,prob(percent)=98,effectivebrlenIgrBrlens{all}_mean=0.013829,rateIgrBrlens{all}_median=1.138656,rateIgrBrlens{all}_95%HPD={0.000155,4.795294},length_95%HPD={8.36695300e-04,2.42508400e-02},rateIgrBrlens{all}_mean=1.678464,length_median=1.16043500e-02,effectivebrlenIgrBrlens{all}_95%HPD={0.003468,0.025007},length_mean=1.23186811e-02,effectivebrlenIgrBrlens{all}_median=0.013566],76:746.0[&height_95%HPD={0.05846049972471995,36.68167776933233},prob=1.00000000e+00,height_median=4.89999999e-08,height_mean=4.87903921e-08,prob(percent)=100,effectivebrlenIgrBrlens{all}_mean=0.019670,effectivebrlenIgrBrlens{all}_median=0.019329,rateIgrBrlens{all}_median=0.638916,length_95%HPD={1.29005600e-02,4.76031500e-02},rateIgrBrlens{all}_mean=0.706482,rateIgrBrlens{all}_95%HPD={0.226169,1.224450},length_median=2.97873700e-02,effectivebrlenIgrBrlens{all}_95%HPD={0.009243,0.030258},length_mean=3.02079741e-02]):300.0[&prob=1.00000000e+00,height_median=2.99291890e-02,height_mean=3.03737349e-02,prob(percent)=100,height_95%HPD={493.1374271294503,1093.8429923106103},length_95%HPD={1.94473900e-02,7.05268900e-02},rateIgrBrlens{all}_mean=1.353593,rateIgrBrlens{all}_median=1.257601,length_median=4.14873500e-02,effectivebrlenIgrBrlens{all}_95%HPD={0.034372,0.070909},length_mean=4.25907961e-02,effectivebrlenIgrBrlens{all}_median=0.052234,rateIgrBrlens{all}_95%HPD={0.577366,2.150896},effectivebrlenIgrBrlens{all}_mean=0.052717],(88:493.0[&prob(percent)=100,height_95%HPD={0.05846049979834581,36.68167778668754},prob=1.00000000e+00,height_median=4.90000000e-08,height_mean=4.88497303e-08,length_mean=1.28176193e-02,effectivebrlenIgrBrlens{all}_median=0.003198,rateIgrBrlens{all}_95%HPD={0.000006,0.725396},effectivebrlenIgrBrlens{all}_95%HPD={0.000000,0.008150},effectivebrlenIgrBrlens{all}_mean=0.003491,rateIgrBrlens{all}_median=0.246084,length_95%HPD={2.29741800e-03,2.57722600e-02},rateIgrBrlens{all}_mean=0.301648,length_median=1.17847300e-02],95:493.0[&height_95%HPD={0.05846049979834581,36.68167778668754},height_mean=4.88497303e-08,height_median=4.90000000e-08,prob(percent)=100,prob=1.00000000e+00,length_95%HPD={2.29741800e-03,2.57722600e-02},rateIgrBrlens{all}_median=1.442853,rateIgrBrlens{all}_95%HPD={0.318364,4.267903},rateIgrBrlens{all}_mean=1.826871,effectivebrlenIgrBrlens{all}_median=0.017179,effectivebrlenIgrBrlens{all}_mean=0.017410,length_median=1.17847300e-02,effectivebrlenIgrBrlens{all}_95%HPD={0.010289,0.025170},length_mean=1.28176193e-02]):553.0[&height_median=1.17847780e-02,height_95%HPD={272.28187059478216,825.5383694217683},prob(percent)=100,height_mean=1.28176682e-02,prob=1.00000000e+00,length_median=5.89159000e-02,length_mean=5.89322638e-02,effectivebrlenIgrBrlens{all}_mean=0.057986,effectivebrlenIgrBrlens{all}_95%HPD={0.040166,0.075755},rateIgrBrlens{all}_mean=1.020406,rateIgrBrlens{all}_median=0.985531,rateIgrBrlens{all}_95%HPD={0.601568,1.495243},effectivebrlenIgrBrlens{all}_median=0.057385,length_95%HPD={3.53583200e-02,8.19548200e-02}]):401.0[&height_95%HPD={770.3641640424236,1364.7651614496697},height_median=7.06971331e-02,prob=9.11690851e-01,prob(percent)=91,height_mean=7.10008709e-02,length_mean=2.00495919e-02,effectivebrlenIgrBrlens{all}_median=0.017169,rateIgrBrlens{all}_mean=1.195172,length_95%HPD={2.12411200e-03,4.04182100e-02},rateIgrBrlens{all}_median=0.871890,rateIgrBrlens{all}_95%HPD={0.212417,2.708980},effectivebrlenIgrBrlens{all}_mean=0.017489,length_median=1.90020600e-02,effectivebrlenIgrBrlens{all}_95%HPD={0.004502,0.031238}],((((73:545.0[&prob(percent)=100,prob=1.00000000e+00,height_95%HPD={0.0583131328511916,36.646912850951814},height_mean=4.87669755e-08,height_median=4.88000000e-08,effectivebrlenIgrBrlens{all}_mean=0.011379,effectivebrlenIgrBrlens{all}_median=0.011148,rateIgrBrlens{all}_mean=0.862944,length_mean=1.63051337e-02,length_median=1.56574100e-02,effectivebrlenIgrBrlens{all}_95%HPD={0.004744,0.018181},rateIgrBrlens{all}_95%HPD={0.194929,1.963092},length_95%HPD={3.55248500e-03,2.94494800e-02},rateIgrBrlens{all}_median=0.703208],74:545.0[&prob=1.00000000e+00,height_median=4.88000000e-08,height_mean=4.87669755e-08,prob(percent)=100,height_95%HPD={0.0583131328511916,36.646912850951814},length_95%HPD={3.55248500e-03,2.94494800e-02},rateIgrBrlens{all}_mean=1.337849,rateIgrBrlens{all}_median=1.093147,length_median=1.56574100e-02,effectivebrlenIgrBrlens{all}_95%HPD={0.009617,0.025221},length_mean=1.63051337e-02,effectivebrlenIgrBrlens{all}_median=0.017314,rateIgrBrlens{all}_95%HPD={0.346788,2.846119},effectivebrlenIgrBrlens{all}_mean=0.017571]):278.0[&height_mean=1.63051824e-02,prob(percent)=100,height_median=1.56574490e-02,height_95%HPD={307.21191286767004,874.5646544196785},prob=1.00000000e+00,length_median=2.66142900e-02,effectivebrlenIgrBrlens{all}_95%HPD={0.015610,0.041847},length_mean=2.71619718e-02,effectivebrlenIgrBrlens{all}_median=0.028136,rateIgrBrlens{all}_95%HPD={0.512772,2.128116},effectivebrlenIgrBrlens{all}_mean=0.028544,rateIgrBrlens{all}_median=1.055836,length_95%HPD={9.58472800e-03,4.53818600e-02},rateIgrBrlens{all}_mean=1.174349],77:823.0[&height_mean=4.88123433e-08,prob(percent)=100,height_95%HPD={0.05846049972471995,36.68167776933233},height_median=4.89999999e-08,prob=1.00000000e+00,length_median=4.31074800e-02,effectivebrlenIgrBrlens{all}_95%HPD={0.040356,0.072139},rateIgrBrlens{all}_mean=1.347462,length_mean=4.35809202e-02,effectivebrlenIgrBrlens{all}_median=0.055457,rateIgrBrlens{all}_95%HPD={0.780168,2.175870},effectivebrlenIgrBrlens{all}_mean=0.055783,rateIgrBrlens{all}_median=1.292845,length_95%HPD={2.52594500e-02,6.29843200e-02}]):189.0[&prob(percent)=99,height_95%HPD={559.4396280423716,1163.1570260611036},prob=9.91400191e-01,height_median=4.30179260e-02,height_mean=4.35080194e-02,length_mean=1.93315518e-02,effectivebrlenIgrBrlens{all}_median=0.019508,rateIgrBrlens{all}_95%HPD={0.271038,3.123628},effectivebrlenIgrBrlens{all}_mean=0.019968,rateIgrBrlens{all}_median=1.051658,length_95%HPD={2.65078400e-03,3.69970500e-02},rateIgrBrlens{all}_mean=1.322184,length_median=1.83498800e-02,effectivebrlenIgrBrlens{all}_95%HPD={0.007238,0.033523}],80:1012.0[&prob(percent)=100,height_95%HPD={0.0583131328511916,36.646912850951814},prob=1.00000000e+00,height_median=4.88000000e-08,height_mean=4.87905661e-08,length_mean=6.25497601e-02,effectivebrlenIgrBrlens{all}_median=0.061098,effectivebrlenIgrBrlens{all}_95%HPD={0.042386,0.083227},rateIgrBrlens{all}_95%HPD={0.603368,1.499842},effectivebrlenIgrBrlens{all}_mean=0.061795,rateIgrBrlens{all}_median=0.984655,length_95%HPD={4.16694100e-02,8.45295400e-02},rateIgrBrlens{all}_mean=1.015506,length_median=6.24830300e-02]):163.0[&height_95%HPD={742.5855257169233,1338.8318198342638},prob=9.82267061e-01,height_median=6.23678950e-02,height_mean=6.25175194e-02,prob(percent)=98,effectivebrlenIgrBrlens{all}_mean=0.015882,rateIgrBrlens{all}_median=0.904557,rateIgrBrlens{all}_95%HPD={0.052839,2.915517},length_95%HPD={9.47444600e-04,3.53615200e-02},rateIgrBrlens{all}_mean=1.228142,length_median=1.66016300e-02,effectivebrlenIgrBrlens{all}_95%HPD={0.003697,0.028726},length_mean=1.77649914e-02,effectivebrlenIgrBrlens{all}_median=0.015453],89:1175.0[&height_95%HPD={0.05846049972471995,36.68167776933233},prob=1.00000000e+00,height_median=4.89999999e-08,height_mean=4.88101012e-08,prob(percent)=100,effectivebrlenIgrBrlens{all}_median=0.072365,effectivebrlenIgrBrlens{all}_mean=0.072996,rateIgrBrlens{all}_median=0.907466,rateIgrBrlens{all}_95%HPD={0.651276,1.237601},length_95%HPD={5.92641400e-02,1.01437400e-01},rateIgrBrlens{all}_mean=0.925880,length_median=7.99266800e-02,effectivebrlenIgrBrlens{all}_95%HPD={0.055009,0.092179},length_mean=8.00619797e-02]):272.0[&prob=1.00000000e+00,height_median=8.00369590e-02,height_mean=8.02532975e-02,prob(percent)=100,height_95%HPD={918.8000736539259,1503.7017905070963},length_95%HPD={7.40816200e-05,2.38004400e-02},rateIgrBrlens{all}_mean=0.568832,rateIgrBrlens{all}_median=0.391716,length_median=8.21846700e-03,effectivebrlenIgrBrlens{all}_95%HPD={0.000000,0.012743},length_mean=9.76981670e-03,effectivebrlenIgrBrlens{all}_median=0.003691,rateIgrBrlens{all}_95%HPD={0.000001,1.636709},effectivebrlenIgrBrlens{all}_mean=0.004638]):146.0[&height_mean=9.12494078e-02,prob(percent)=100,height_95%HPD={1199.081475255401,1764.635642006242},height_median=9.07434020e-02,prob=1.00000000e+00,length_median=7.49394600e-03,effectivebrlenIgrBrlens{all}_95%HPD={0.000000,0.013271},rateIgrBrlens{all}_mean=0.706156,length_mean=8.96092267e-03,effectivebrlenIgrBrlens{all}_median=0.003778,rateIgrBrlens{all}_95%HPD={0.000001,2.096710},effectivebrlenIgrBrlens{all}_mean=0.004783,rateIgrBrlens{all}_median=0.433836,length_95%HPD={1.03648900e-04,2.19517100e-02}],(93:835.0[&height_95%HPD={0.05846049979834581,36.68167778668754},prob=1.00000000e+00,height_median=4.90000000e-08,height_mean=4.88181680e-08,prob(percent)=100,effectivebrlenIgrBrlens{all}_mean=0.082790,rateIgrBrlens{all}_median=1.568696,effectivebrlenIgrBrlens{all}_median=0.082238,length_95%HPD={2.90919000e-02,7.56191100e-02},rateIgrBrlens{all}_mean=1.663381,rateIgrBrlens{all}_95%HPD={0.944089,2.585480},length_median=5.26414800e-02,effectivebrlenIgrBrlens{all}_95%HPD={0.060646,0.106830},length_mean=5.25948091e-02],187:835.0[&height_95%HPD={0.05846049979834581,36.68167778668754},prob=1.00000000e+00,height_median=4.90000000e-08,height_mean=4.88181680e-08,prob(percent)=100,effectivebrlenIgrBrlens{all}_mean=0.053353,rateIgrBrlens{all}_median=1.011705,effectivebrlenIgrBrlens{all}_median=0.052869,length_95%HPD={2.90919000e-02,7.56191100e-02},rateIgrBrlens{all}_mean=1.065478,rateIgrBrlens{all}_95%HPD={0.560483,1.646902},length_median=5.26414800e-02,effectivebrlenIgrBrlens{all}_95%HPD={0.034280,0.074491},length_mean=5.25948091e-02]):758.0[&prob=1.00000000e+00,height_median=5.26415160e-02,height_mean=5.25948580e-02,prob(percent)=100,height_95%HPD={574.7248023964182,1178.3500693574001},length_95%HPD={2.16440700e-02,7.30998500e-02},rateIgrBrlens{all}_mean=1.521574,length_median=4.72017300e-02,effectivebrlenIgrBrlens{all}_95%HPD={0.044772,0.090834},rateIgrBrlens{all}_median=1.425616,length_mean=4.76154725e-02,effectivebrlenIgrBrlens{all}_median=0.066410,rateIgrBrlens{all}_95%HPD={0.724737,2.526903},effectivebrlenIgrBrlens{all}_mean=0.067154]):85.0[&height_mean=1.00210330e-01,prob(percent)=100,height_95%HPD={1349.5747595847579,1918.3987699456204},prob=1.00000000e+00,height_median=9.98226300e-02,length_median=3.22180000e-03,effectivebrlenIgrBrlens{all}_95%HPD={0.000000,0.003673},length_mean=4.20517887e-03,effectivebrlenIgrBrlens{all}_median=0.000262,rateIgrBrlens{all}_mean=0.219385,rateIgrBrlens{all}_95%HPD={0.000001,0.843213},effectivebrlenIgrBrlens{all}_mean=0.000863,rateIgrBrlens{all}_median=0.076212,length_95%HPD={3.67468700e-05,1.13185300e-02}],79:1678.0[&height_mean=4.91054632e-08,prob(percent)=100,height_95%HPD={0.05846049979834581,36.68167778668754},prob=1.00000000e+00,height_median=4.90000000e-08,length_median=1.03920000e-01,effectivebrlenIgrBrlens{all}_95%HPD={0.039003,0.069019},length_mean=1.04415460e-01,effectivebrlenIgrBrlens{all}_median=0.053623,rateIgrBrlens{all}_95%HPD={0.359927,0.673996},rateIgrBrlens{all}_mean=0.520926,effectivebrlenIgrBrlens{all}_mean=0.053969,rateIgrBrlens{all}_median=0.516973,length_95%HPD={8.39156300e-02,1.25191400e-01}]):468.0[&prob(percent)=100,height_95%HPD={1414.6581168551595,1989.0144766107837},prob=1.00000000e+00,height_median=1.03920110e-01,height_mean=1.04415509e-01,length_mean=2.41322885e-02,effectivebrlenIgrBrlens{all}_median=0.018182,rateIgrBrlens{all}_95%HPD={0.277964,1.980145},effectivebrlenIgrBrlens{all}_95%HPD={0.007316,0.031012},effectivebrlenIgrBrlens{all}_mean=0.018588,rateIgrBrlens{all}_median=0.785020,length_95%HPD={4.89277000e-03,4.57070900e-02},rateIgrBrlens{all}_mean=0.932929,length_median=2.30955000e-02],(((((75:945.0[&prob=1.00000000e+00,height_median=4.90000000e-08,height_mean=4.88535714e-08,prob(percent)=100,height_95%HPD={0.05846049979834581,36.68167778668754},length_95%HPD={3.46212200e-02,8.05667500e-02},rateIgrBrlens{all}_mean=1.204203,rateIgrBrlens{all}_median=1.135059,length_median=6.04814700e-02,effectivebrlenIgrBrlens{all}_95%HPD={0.048242,0.091362},length_mean=6.00430029e-02,effectivebrlenIgrBrlens{all}_median=0.069124,rateIgrBrlens{all}_95%HPD={0.668875,1.804262},effectivebrlenIgrBrlens{all}_mean=0.069580],(91:688.0[&prob(percent)=100,height_95%HPD={0.05846049979834581,36.68167778668754},prob=1.00000000e+00,height_median=4.90000000e-08,height_mean=4.87931950e-08,length_mean=3.13002057e-02,effectivebrlenIgrBrlens{all}_median=0.045945,rateIgrBrlens{all}_95%HPD={0.702975,2.806342},effectivebrlenIgrBrlens{all}_95%HPD={0.029732,0.062618},effectivebrlenIgrBrlens{all}_mean=0.046282,rateIgrBrlens{all}_median=1.506613,length_95%HPD={1.46965500e-02,4.93150400e-02},rateIgrBrlens{all}_mean=1.607044,length_median=3.03862800e-02],97:688.0[&prob(percent)=100,height_95%HPD={0.05846049979834581,36.68167778668754},prob=1.00000000e+00,height_median=4.90000000e-08,height_mean=4.87931950e-08,length_mean=3.13002057e-02,effectivebrlenIgrBrlens{all}_median=0.039089,rateIgrBrlens{all}_95%HPD={0.600202,2.260908},effectivebrlenIgrBrlens{all}_95%HPD={0.025160,0.056445},effectivebrlenIgrBrlens{all}_mean=0.039653,rateIgrBrlens{all}_median=1.296620,length_95%HPD={1.46965500e-02,4.93150400e-02},rateIgrBrlens{all}_mean=1.365681,length_median=3.03862800e-02]):257.0[&height_95%HPD={442.95626772968455,1037.2161520182417},prob=1.00000000e+00,height_median=3.03863160e-02,height_mean=3.13002545e-02,prob(percent)=100,effectivebrlenIgrBrlens{all}_mean=0.051196,rateIgrBrlens{all}_median=1.753192,effectivebrlenIgrBrlens{all}_median=0.050573,length_95%HPD={5.57924400e-03,5.13154900e-02},rateIgrBrlens{all}_mean=2.334453,rateIgrBrlens{all}_95%HPD={0.646920,5.590621},length_median=2.85227100e-02,effectivebrlenIgrBrlens{all}_95%HPD={0.032691,0.071408},length_mean=2.87427972e-02]):159.0[&prob=1.00000000e+00,height_median=6.04815170e-02,height_mean=6.00430517e-02,prob(percent)=100,height_95%HPD={675.2231372895218,1275.444597737851},length_95%HPD={1.68207000e-04,2.82874400e-02},rateIgrBrlens{all}_mean=1.332062,length_median=1.09099900e-02,effectivebrlenIgrBrlens{all}_95%HPD={0.000000,0.024687},rateIgrBrlens{all}_median=0.891987,length_mean=1.24881911e-02,effectivebrlenIgrBrlens{all}_median=0.011041,rateIgrBrlens{all}_95%HPD={0.000001,3.702402},effectivebrlenIgrBrlens{all}_mean=0.011718],94:1104.0[&prob=1.00000000e+00,height_median=4.90000000e-08,height_mean=4.88343259e-08,prob(percent)=100,height_95%HPD={0.05846049979834581,36.68167778668754},length_95%HPD={4.76845900e-02,9.45870300e-02},rateIgrBrlens{all}_mean=1.204963,length_median=7.25658600e-02,effectivebrlenIgrBrlens{all}_95%HPD={0.062000,0.109429},rateIgrBrlens{all}_median=1.173616,length_mean=7.25311940e-02,effectivebrlenIgrBrlens{all}_median=0.084767,rateIgrBrlens{all}_95%HPD={0.760546,1.725650},effectivebrlenIgrBrlens{all}_mean=0.085257]):139.0[&height_mean=7.25312429e-02,prob(percent)=100,height_95%HPD={828.2774328044069,1419.3165904552977},prob=1.00000000e+00,height_median=7.25659239e-02,length_median=1.03622500e-02,effectivebrlenIgrBrlens{all}_95%HPD={0.000000,0.026344},rateIgrBrlens{all}_mean=1.405223,length_mean=1.16894383e-02,effectivebrlenIgrBrlens{all}_median=0.011806,rateIgrBrlens{all}_95%HPD={0.000001,3.677322},effectivebrlenIgrBrlens{all}_mean=0.012494,rateIgrBrlens{all}_median=1.020406,length_95%HPD={2.86685000e-04,2.58474600e-02}],81:1243.0[&height_mean=4.88380547e-08,prob(percent)=100,height_95%HPD={0.05846049979834581,36.68167778668754},prob=1.00000000e+00,height_median=4.90000000e-08,length_median=8.41727700e-02,effectivebrlenIgrBrlens{all}_95%HPD={0.060364,0.105191},length_mean=8.42206323e-02,effectivebrlenIgrBrlens{all}_median=0.082436,rateIgrBrlens{all}_95%HPD={0.675269,1.375551},rateIgrBrlens{all}_mean=1.001622,effectivebrlenIgrBrlens{all}_mean=0.082996,rateIgrBrlens{all}_median=0.986351,length_95%HPD={6.22588500e-02,1.07072100e-01}]):311.0[&prob(percent)=100,height_95%HPD={992.143935013192,1570.175687937954},prob=1.00000000e+00,height_median=8.41728110e-02,height_mean=8.42206811e-02,length_mean=1.91622609e-02,effectivebrlenIgrBrlens{all}_median=0.026631,rateIgrBrlens{all}_95%HPD={0.420759,4.294753},effectivebrlenIgrBrlens{all}_mean=0.027070,effectivebrlenIgrBrlens{all}_95%HPD={0.012535,0.042751},rateIgrBrlens{all}_median=1.472814,length_95%HPD={2.57872500e-03,3.69047400e-02},rateIgrBrlens{all}_mean=1.841242,length_median=1.80026700e-02],((84:780.0[&prob(percent)=100,height_95%HPD={0.05846049979834581,36.68167778668754},prob=1.00000000e+00,height_median=4.90000000e-08,height_mean=4.88041577e-08,length_mean=4.38166923e-02,effectivebrlenIgrBrlens{all}_median=0.057442,rateIgrBrlens{all}_95%HPD={0.685005,2.427191},effectivebrlenIgrBrlens{all}_mean=0.057901,rateIgrBrlens{all}_median=1.328291,length_95%HPD={2.00890400e-02,6.84869600e-02},rateIgrBrlens{all}_mean=1.433291,effectivebrlenIgrBrlens{all}_95%HPD={0.038783,0.077092},length_median=4.33775200e-02],90:780.0[&prob(percent)=100,height_95%HPD={0.05846049979834581,36.68167778668754},prob=1.00000000e+00,height_median=4.90000000e-08,height_mean=4.88041577e-08,length_mean=4.38166923e-02,effectivebrlenIgrBrlens{all}_median=0.035316,rateIgrBrlens{all}_95%HPD={0.394911,1.469750},effectivebrlenIgrBrlens{all}_mean=0.035908,rateIgrBrlens{all}_median=0.821127,length_95%HPD={2.00890400e-02,6.84869600e-02},rateIgrBrlens{all}_mean=0.882633,effectivebrlenIgrBrlens{all}_95%HPD={0.021551,0.051414},length_median=4.33775200e-02]):359.0[&height_95%HPD={516.1925894832924,1118.203820087644},prob=1.00000000e+00,height_median=4.33775670e-02,height_mean=4.38167411e-02,prob(percent)=100,effectivebrlenIgrBrlens{all}_mean=0.041793,rateIgrBrlens{all}_median=1.070951,length_95%HPD={1.32417900e-02,6.60625900e-02},rateIgrBrlens{all}_mean=1.191562,length_median=3.88965300e-02,effectivebrlenIgrBrlens{all}_95%HPD={0.023137,0.061918},effectivebrlenIgrBrlens{all}_median=0.041469,length_mean=3.95070469e-02,rateIgrBrlens{all}_95%HPD={0.480575,2.118774}],(86:799.0[&height_mean=4.88620675e-08,prob(percent)=100,height_median=4.90000000e-08,height_95%HPD={0.05846049979834581,36.68167778668754},prob=1.00000000e+00,length_median=4.63710400e-02,effectivebrlenIgrBrlens{all}_95%HPD={0.021332,0.050954},length_mean=4.63737457e-02,effectivebrlenIgrBrlens{all}_median=0.035503,rateIgrBrlens{all}_95%HPD={0.388002,1.410490},effectivebrlenIgrBrlens{all}_mean=0.035817,rateIgrBrlens{all}_median=0.771354,length_95%HPD={2.03045500e-02,7.04293200e-02},rateIgrBrlens{all}_mean=0.827098],87:799.0[&height_mean=4.88620675e-08,prob(percent)=100,height_95%HPD={0.05846049979834581,36.68167778668754},height_median=4.90000000e-08,prob=1.00000000e+00,length_median=4.63710400e-02,effectivebrlenIgrBrlens{all}_95%HPD={0.040124,0.073641},rateIgrBrlens{all}_mean=1.337634,length_mean=4.63737457e-02,effectivebrlenIgrBrlens{all}_median=0.056283,rateIgrBrlens{all}_95%HPD={0.653533,2.322656},effectivebrlenIgrBrlens{all}_mean=0.056730,rateIgrBrlens{all}_median=1.212536,length_95%HPD={2.03045500e-02,7.04293200e-02}]):340.0[&prob(percent)=100,height_95%HPD={532.7348186893608,1136.3483245006812},prob=1.00000000e+00,height_median=4.63710850e-02,height_mean=4.63737945e-02,length_mean=3.69499935e-02,effectivebrlenIgrBrlens{all}_median=0.028634,rateIgrBrlens{all}_95%HPD={0.336392,1.950059},effectivebrlenIgrBrlens{all}_mean=0.029072,rateIgrBrlens{all}_median=0.785718,length_95%HPD={1.02198800e-02,6.50419600e-02},rateIgrBrlens{all}_mean=0.934597,length_median=3.65083900e-02,effectivebrlenIgrBrlens{all}_95%HPD={0.014196,0.043837}]):415.0[&height_95%HPD={882.9013169028489,1471.8863485451307},prob=1.00000000e+00,height_median=8.32683750e-02,height_mean=8.33237880e-02,prob(percent)=100,effectivebrlenIgrBrlens{all}_mean=0.014109,rateIgrBrlens{all}_median=0.709769,rateIgrBrlens{all}_95%HPD={0.045506,2.192488},length_95%HPD={1.91187600e-03,3.95463900e-02},rateIgrBrlens{all}_mean=0.940297,length_median=1.89593700e-02,effectivebrlenIgrBrlens{all}_95%HPD={0.003033,0.026996},length_mean=2.00591540e-02,effectivebrlenIgrBrlens{all}_median=0.013415]):107.0[&prob=1.00000000e+00,height_median=1.03303883e-01,height_mean=1.03382942e-01,prob(percent)=100,height_95%HPD={1292.386735572367,1859.3930886751211},length_95%HPD={8.53267300e-05,1.96091100e-02},rateIgrBrlens{all}_mean=0.730253,length_median=6.31104600e-03,effectivebrlenIgrBrlens{all}_95%HPD={0.000000,0.013948},length_mean=7.74904016e-03,effectivebrlenIgrBrlens{all}_median=0.003467,rateIgrBrlens{all}_95%HPD={0.000001,2.259238},effectivebrlenIgrBrlens{all}_mean=0.004729,rateIgrBrlens{all}_median=0.459919],(82:535.0[&prob(percent)=100,height_95%HPD={0.05846049979834581,36.68167778668754},prob=1.00000000e+00,height_median=4.90000000e-08,height_mean=4.88451923e-08,length_mean=1.58147527e-02,effectivebrlenIgrBrlens{all}_median=0.015769,effectivebrlenIgrBrlens{all}_95%HPD={0.008124,0.023641},rateIgrBrlens{all}_95%HPD={0.274607,2.771995},effectivebrlenIgrBrlens{all}_mean=0.016015,rateIgrBrlens{all}_median=1.071540,length_95%HPD={3.78004800e-03,3.00673500e-02},rateIgrBrlens{all}_mean=1.278176,length_median=1.48299100e-02],83:535.0[&prob(percent)=100,height_95%HPD={0.05846049979834581,36.68167778668754},prob=1.00000000e+00,height_median=4.90000000e-08,height_mean=4.88451923e-08,length_mean=1.58147527e-02,effectivebrlenIgrBrlens{all}_median=0.006206,rateIgrBrlens{all}_95%HPD={0.000147,1.145324},effectivebrlenIgrBrlens{all}_95%HPD={0.000289,0.012887},effectivebrlenIgrBrlens{all}_mean=0.006574,rateIgrBrlens{all}_median=0.398848,length_95%HPD={3.78004800e-03,3.00673500e-02},rateIgrBrlens{all}_mean=0.490415,length_median=1.48299100e-02]):1126.0[&height_95%HPD={296.63701583511073,862.0819357584681},prob=1.00000000e+00,height_median=1.48299520e-02,height_mean=1.58148016e-02,prob(percent)=100,effectivebrlenIgrBrlens{all}_mean=0.076393,effectivebrlenIgrBrlens{all}_median=0.075788,rateIgrBrlens{all}_median=0.801668,length_95%HPD={7.00737200e-02,1.21182200e-01},rateIgrBrlens{all}_mean=0.815959,rateIgrBrlens{all}_95%HPD={0.567587,1.106976},length_median=9.50903100e-02,effectivebrlenIgrBrlens{all}_95%HPD={0.056565,0.098205},length_mean=9.50511629e-02]):485.0[&prob=9.67445168e-01,height_median=1.10937159e-01,height_mean=1.10670863e-01,prob(percent)=97,height_95%HPD={1400.5953808537718,1974.3679367815828},length_95%HPD={6.98096100e-04,3.77479200e-02},rateIgrBrlens{all}_mean=1.403734,rateIgrBrlens{all}_median=1.006916,length_median=1.76696000e-02,effectivebrlenIgrBrlens{all}_95%HPD={0.003626,0.033822},length_mean=1.89262423e-02,effectivebrlenIgrBrlens{all}_median=0.018411,rateIgrBrlens{all}_95%HPD={0.149744,3.572806},effectivebrlenIgrBrlens{all}_mean=0.018774]):73.0[&height_mean=1.28586609e-01,prob(percent)=84,height_95%HPD={1800.851492499072,2569.8655403945086},height_median=1.28124160e-01,prob=8.40403547e-01,length_median=1.53509500e-02,effectivebrlenIgrBrlens{all}_95%HPD={0.002494,0.030619},rateIgrBrlens{all}_mean=1.305266,length_mean=1.67303843e-02,effectivebrlenIgrBrlens{all}_median=0.015799,rateIgrBrlens{all}_95%HPD={0.007719,3.232861},effectivebrlenIgrBrlens{all}_mean=0.016178,rateIgrBrlens{all}_median=0.991966,length_95%HPD={9.18067400e-04,3.45409300e-02}],92:2219.0[&height_mean=4.87023988e-08,prob(percent)=100,height_95%HPD={0.05846049979834581,36.68167778668754},height_median=4.90000000e-08,prob=1.00000000e+00,length_median=1.42218300e-01,effectivebrlenIgrBrlens{all}_95%HPD={0.064554,0.108418},rateIgrBrlens{all}_mean=0.617159,length_mean=1.41749558e-01,effectivebrlenIgrBrlens{all}_median=0.085952,rateIgrBrlens{all}_95%HPD={0.451164,0.810033},effectivebrlenIgrBrlens{all}_mean=0.086655,rateIgrBrlens{all}_median=0.605764,length_95%HPD={1.12307700e-01,1.71253100e-01}]):284.0[&prob(percent)=100,height_95%HPD={1842.2852026664507,2658.2519329484867},prob=1.00000000e+00,height_median=1.43824696e-01,height_mean=1.44328619e-01,length_mean=1.77154222e-02,effectivebrlenIgrBrlens{all}_median=0.009548,effectivebrlenIgrBrlens{all}_95%HPD={0.000000,0.024804},rateIgrBrlens{all}_95%HPD={0.000001,1.785038},effectivebrlenIgrBrlens{all}_mean=0.010607,rateIgrBrlens{all}_median=0.556672,length_95%HPD={3.09796100e-04,3.91880300e-02},rateIgrBrlens{all}_mean=0.716416,length_median=1.58482300e-02]):334.0[&height_95%HPD={2019.0174051813422,3063.648541037976},prob=1.00000000e+00,height_median=1.62017934e-01,height_mean=1.62044041e-01,prob(percent)=100,effectivebrlenIgrBrlens{all}_mean=0.020856,rateIgrBrlens{all}_median=0.644517,rateIgrBrlens{all}_95%HPD={0.190617,1.550671},length_95%HPD={6.26212000e-03,6.14077600e-02},rateIgrBrlens{all}_mean=0.754394,length_median=3.12874900e-02,effectivebrlenIgrBrlens{all}_95%HPD={0.005622,0.036581},length_mean=3.25175351e-02,effectivebrlenIgrBrlens{all}_median=0.020470],((144:603.0[&height_95%HPD={0.05846049979834581,36.68167778668754},prob=1.00000000e+00,height_median=4.90000000e-08,height_mean=4.86758312e-08,prob(percent)=100,effectivebrlenIgrBrlens{all}_mean=0.026663,rateIgrBrlens{all}_median=1.266054,effectivebrlenIgrBrlens{all}_median=0.026623,length_95%HPD={5.28567300e-03,3.93761500e-02},rateIgrBrlens{all}_mean=1.567266,rateIgrBrlens{all}_95%HPD={0.378101,3.796881},length_median=2.07805100e-02,effectivebrlenIgrBrlens{all}_95%HPD={0.014445,0.040215},length_mean=2.16936416e-02],145:603.0[&height_mean=4.86758312e-08,prob(percent)=100,prob=1.00000000e+00,height_median=4.90000000e-08,height_95%HPD={0.05846049979834581,36.68167778668754},rateIgrBrlens{all}_95%HPD={0.029159,1.340479},effectivebrlenIgrBrlens{all}_95%HPD={0.000223,0.023142},rateIgrBrlens{all}_mean=0.606669,rateIgrBrlens{all}_median=0.512436,effectivebrlenIgrBrlens{all}_median=0.011033,effectivebrlenIgrBrlens{all}_mean=0.011725,length_median=2.07805100e-02,length_95%HPD={5.28567300e-03,3.93761500e-02},length_mean=2.16936416e-02]):1231.0[&prob=1.00000000e+00,prob(percent)=100,height_mean=2.16936903e-02,height_95%HPD={360.4947321125079,941.6593005379574},height_median=2.07805690e-02,length_mean=1.37902100e-01,rateIgrBrlens{all}_mean=0.949312,rateIgrBrlens{all}_median=0.932299,length_median=1.37364500e-01,effectivebrlenIgrBrlens{all}_median=0.128674,effectivebrlenIgrBrlens{all}_mean=0.129451,length_95%HPD={1.03211700e-01,1.75328500e-01},rateIgrBrlens{all}_95%HPD={0.675540,1.233355},effectivebrlenIgrBrlens{all}_95%HPD={0.096753,0.163802}],(((((156:951.0[&height_mean=4.88589171e-08,height_95%HPD={0.05846049979834581,36.68167778668754},prob=1.00000000e+00,prob(percent)=100,height_median=4.90000000e-08,length_median=5.50596700e-02,rateIgrBrlens{all}_mean=1.343067,effectivebrlenIgrBrlens{all}_mean=0.072822,length_95%HPD={3.51672300e-02,7.96004900e-02},effectivebrlenIgrBrlens{all}_95%HPD={0.051175,0.096618},rateIgrBrlens{all}_median=1.296841,rateIgrBrlens{all}_95%HPD={0.783487,1.940037},length_mean=5.60450680e-02,effectivebrlenIgrBrlens{all}_median=0.072148],(159:773.0[&prob=1.00000000e+00,prob(percent)=100,height_median=4.90000000e-08,height_mean=4.88621773e-08,height_95%HPD={0.05846049979834581,36.68167778668754},length_95%HPD={2.14261900e-02,6.82634900e-02},rateIgrBrlens{all}_mean=1.545222,length_median=4.22328800e-02,effectivebrlenIgrBrlens{all}_95%HPD={0.039368,0.083273},rateIgrBrlens{all}_median=1.437073,length_mean=4.30359482e-02,effectivebrlenIgrBrlens{all}_median=0.061080,rateIgrBrlens{all}_95%HPD={0.790532,2.595967},effectivebrlenIgrBrlens{all}_mean=0.061726],205:773.0[&prob=1.00000000e+00,height_median=4.90000000e-08,height_mean=4.88589133e-08,prob(percent)=100,height_95%HPD={0.05846049979834581,36.68167778668754},length_95%HPD={2.12710500e-02,6.82575200e-02},rateIgrBrlens{all}_mean=2.215276,length_median=4.23350800e-02,effectivebrlenIgrBrlens{all}_95%HPD={0.064399,0.113978},rateIgrBrlens{all}_median=2.048173,length_mean=4.31394654e-02,effectivebrlenIgrBrlens{all}_median=0.087471,rateIgrBrlens{all}_95%HPD={1.116255,3.683510},effectivebrlenIgrBrlens{all}_mean=0.087967]):178.0[&height_mean=4.25977458e-02,prob(percent)=96,height_95%HPD={510.23821900589854,1112.2203852132193},prob=9.55623208e-01,height_median=4.18730095e-02,length_median=1.29105200e-02,effectivebrlenIgrBrlens{all}_95%HPD={0.003423,0.041509},length_mean=1.41000618e-02,effectivebrlenIgrBrlens{all}_median=0.021314,rateIgrBrlens{all}_95%HPD={0.073070,5.439443},rateIgrBrlens{all}_mean=2.170445,effectivebrlenIgrBrlens{all}_mean=0.022054,rateIgrBrlens{all}_median=1.590747,length_95%HPD={1.01593200e-03,2.94272300e-02}]):155.0[&prob(percent)=98,height_95%HPD={686.3864946163603,1286.1221584151858},prob=9.83467034e-01,height_median=5.54389000e-02,height_mean=5.64501658e-02,length_mean=1.48748608e-02,effectivebrlenIgrBrlens{all}_median=0.027860,rateIgrBrlens{all}_95%HPD={0.543614,6.720452},effectivebrlenIgrBrlens{all}_95%HPD={0.011666,0.046522},effectivebrlenIgrBrlens{all}_mean=0.028411,rateIgrBrlens{all}_median=1.992722,length_95%HPD={9.20853000e-04,2.98545600e-02},rateIgrBrlens{all}_mean=2.721925,length_median=1.38324000e-02],157:1106.0[&prob(percent)=100,height_95%HPD={0.05846049979834581,36.68167778668754},prob=1.00000000e+00,height_median=4.90000000e-08,height_mean=4.87962703e-08,length_mean=6.89325102e-02,effectivebrlenIgrBrlens{all}_median=0.081343,rateIgrBrlens{all}_95%HPD={0.723896,1.679190},effectivebrlenIgrBrlens{all}_mean=0.081933,rateIgrBrlens{all}_median=1.200715,effectivebrlenIgrBrlens{all}_95%HPD={0.058670,0.105165},length_95%HPD={4.77613300e-02,9.30052600e-02},rateIgrBrlens{all}_mean=1.217984,length_median=6.85213000e-02]):131.0[&height_95%HPD={832.7967858353104,1423.6079736672045},prob=8.58247594e-01,height_median=6.91133170e-02,height_mean=6.97039293e-02,prob(percent)=86,effectivebrlenIgrBrlens{all}_mean=0.015311,rateIgrBrlens{all}_median=1.498718,effectivebrlenIgrBrlens{all}_median=0.014777,length_95%HPD={5.65179200e-04,2.25563500e-02},rateIgrBrlens{all}_mean=2.195466,rateIgrBrlens{all}_95%HPD={0.000239,6.336327},length_median=9.38352500e-03,effectivebrlenIgrBrlens{all}_95%HPD={0.001676,0.029734},length_mean=1.04445685e-02],158:1237.0[&height_95%HPD={0.05846049979834581,36.68167778668754},prob=1.00000000e+00,height_median=4.90000000e-08,height_mean=4.88394169e-08,prob(percent)=100,effectivebrlenIgrBrlens{all}_mean=0.031193,rateIgrBrlens{all}_median=0.398885,length_95%HPD={5.39147700e-02,1.02796400e-01},rateIgrBrlens{all}_mean=0.405996,effectivebrlenIgrBrlens{all}_median=0.030782,length_median=7.83090400e-02,effectivebrlenIgrBrlens{all}_95%HPD={0.016944,0.046279},rateIgrBrlens{all}_95%HPD={0.217736,0.614848},length_mean=7.81172542e-02]):214.0[&prob=1.00000000e+00,height_median=8.01011290e-02,height_mean=8.04117190e-02,prob(percent)=100,height_95%HPD={985.6097988979349,1565.2374950239807},length_95%HPD={4.84264300e-05,1.53084500e-02},rateIgrBrlens{all}_mean=0.336819,length_median=4.36389300e-03,effectivebrlenIgrBrlens{all}_95%HPD={0.000000,0.006438},rateIgrBrlens{all}_median=0.132597,length_mean=5.66458516e-03,effectivebrlenIgrBrlens{all}_median=0.000618,rateIgrBrlens{all}_95%HPD={0.000001,1.178149},effectivebrlenIgrBrlens{all}_mean=0.001597],(160:1007.0[&prob(percent)=100,height_95%HPD={0.05846049979834581,36.68167778668754},prob=1.00000000e+00,height_median=4.90000000e-08,height_mean=4.88318617e-08,length_mean=8.04749003e-02,effectivebrlenIgrBrlens{all}_median=0.043610,rateIgrBrlens{all}_95%HPD={0.343620,0.795856},effectivebrlenIgrBrlens{all}_mean=0.044205,rateIgrBrlens{all}_median=0.546522,length_95%HPD={5.89704900e-02,1.02035700e-01},rateIgrBrlens{all}_mean=0.556032,effectivebrlenIgrBrlens{all}_95%HPD={0.028789,0.062309},length_median=7.98521900e-02],(164:600.0[&prob=1.00000000e+00,height_median=4.90000000e-08,height_mean=4.88668610e-08,prob(percent)=100,height_95%HPD={0.05846049979834581,36.68167778668754},length_95%HPD={5.66082100e-03,3.61084800e-02},rateIgrBrlens{all}_mean=0.899803,length_median=2.04906700e-02,effectivebrlenIgrBrlens{all}_95%HPD={0.002406,0.033115},length_mean=2.09353515e-02,effectivebrlenIgrBrlens{all}_median=0.016617,rateIgrBrlens{all}_95%HPD={0.000967,1.860558},effectivebrlenIgrBrlens{all}_mean=0.017100,rateIgrBrlens{all}_median=0.786112],165:600.0[&prob=1.00000000e+00,height_median=4.90000000e-08,height_mean=4.88668610e-08,prob(percent)=100,height_95%HPD={0.05846049979834581,36.68167778668754},length_95%HPD={5.66082100e-03,3.61084800e-02},rateIgrBrlens{all}_mean=2.827641,rateIgrBrlens{all}_median=2.340680,length_median=2.04906700e-02,effectivebrlenIgrBrlens{all}_95%HPD={0.030664,0.066265},length_mean=2.09353515e-02,effectivebrlenIgrBrlens{all}_median=0.048319,rateIgrBrlens{all}_95%HPD={0.726931,6.669646},effectivebrlenIgrBrlens{all}_mean=0.048386]):407.0[&height_mean=2.09354004e-02,prob(percent)=100,height_median=2.04907100e-02,height_95%HPD={358.078157392247,938.8312596129463},prob=1.00000000e+00,length_median=5.85859000e-02,effectivebrlenIgrBrlens{all}_95%HPD={0.138970,0.222097},length_mean=5.95395487e-02,effectivebrlenIgrBrlens{all}_median=0.179222,rateIgrBrlens{all}_95%HPD={1.792351,4.624762},effectivebrlenIgrBrlens{all}_mean=0.180321,rateIgrBrlens{all}_median=3.060405,length_95%HPD={3.56449700e-02,8.32222600e-02},rateIgrBrlens{all}_mean=3.157705]):444.0[&prob(percent)=100,height_95%HPD={735.6524676652441,1332.074968658296},prob=1.00000000e+00,height_median=7.98522343e-02,height_mean=8.04749491e-02,length_mean=5.60135508e-03,effectivebrlenIgrBrlens{all}_median=0.000748,rateIgrBrlens{all}_95%HPD={0.000001,1.399245},effectivebrlenIgrBrlens{all}_mean=0.001814,rateIgrBrlens{all}_median=0.154739,length_95%HPD={4.38711800e-05,1.50838300e-02},rateIgrBrlens{all}_mean=0.386683,length_median=4.26938600e-03,effectivebrlenIgrBrlens{all}_95%HPD={0.000000,0.007129}]):242.0[&height_95%HPD={1197.8746935627578,1763.2223633638819},prob=1.00000000e+00,height_median=8.53714260e-02,height_mean=8.60763042e-02,prob(percent)=100,effectivebrlenIgrBrlens{all}_mean=0.073318,rateIgrBrlens{all}_median=1.870395,length_95%HPD={1.35233100e-02,6.45466400e-02},rateIgrBrlens{all}_mean=2.089355,length_median=3.88033300e-02,effectivebrlenIgrBrlens{all}_95%HPD={0.043963,0.101434},effectivebrlenIgrBrlens{all}_median=0.072740,length_mean=3.94243702e-02,rateIgrBrlens{all}_95%HPD={0.894974,3.782965}],161:1693.0[&height_95%HPD={0.05846049979834581,36.68167778668754},prob=1.00000000e+00,height_median=4.90000000e-08,height_mean=4.87058258e-08,prob(percent)=100,effectivebrlenIgrBrlens{all}_mean=0.121859,rateIgrBrlens{all}_median=0.991640,rateIgrBrlens{all}_95%HPD={0.685164,1.352954},length_95%HPD={8.90569100e-02,1.58744900e-01},rateIgrBrlens{all}_mean=1.010426,length_median=1.22657700e-01,effectivebrlenIgrBrlens{all}_95%HPD={0.089426,0.155107},length_mean=1.22542091e-01,effectivebrlenIgrBrlens{all}_median=0.121315],253:1693.0[&height_95%HPD={0.05846049979834581,36.68167778668754},prob=1.00000000e+00,height_median=4.90000000e-08,height_mean=4.86979727e-08,prob(percent)=100,length_95%HPD={8.50512300e-02,1.51502100e-01},effectivebrlenIgrBrlens{all}_median=0.096392,rateIgrBrlens{all}_mean=0.821583,effectivebrlenIgrBrlens{all}_mean=0.097461,length_median=1.20317100e-01,effectivebrlenIgrBrlens{all}_95%HPD={0.069783,0.128993},rateIgrBrlens{all}_95%HPD={0.570300,1.137075},length_mean=1.20107974e-01,rateIgrBrlens{all}_median=0.802305]):141.0[&height_95%HPD={1426.36058586665,2003.5718008855981},height_mean=1.31632238e-01,height_median=1.30852913e-01,prob=1.00000000e+00,prob(percent)=100,length_95%HPD={2.65529400e-03,5.55220900e-02},effectivebrlenIgrBrlens{all}_mean=0.031560,effectivebrlenIgrBrlens{all}_median=0.030740,length_median=2.62561900e-02,effectivebrlenIgrBrlens{all}_95%HPD={0.004992,0.059934},rateIgrBrlens{all}_mean=1.384999,rateIgrBrlens{all}_95%HPD={0.013900,2.915298},length_mean=2.79635519e-02,rateIgrBrlens{all}_median=1.117443]):1003.0[&height_95%HPD={1548.691648039185,2158.860853478132},prob=1.00000000e+00,height_mean=1.59595790e-01,prob(percent)=100,height_median=1.58847839e-01,effectivebrlenIgrBrlens{all}_median=0.037601,effectivebrlenIgrBrlens{all}_mean=0.037989,effectivebrlenIgrBrlens{all}_95%HPD={0.010550,0.065156},rateIgrBrlens{all}_mean=1.267231,rateIgrBrlens{all}_95%HPD={0.341575,2.591924},length_mean=3.49657861e-02,length_median=3.37365300e-02,rateIgrBrlens{all}_median=1.082209,length_95%HPD={6.86032500e-03,6.55537100e-02}]):755.0[&prob=1.00000000e+00,height_95%HPD={2223.1352610642243,3604.403858985392},height_median=1.94111345e-01,height_mean=1.94561576e-01,prob(percent)=100,rateIgrBrlens{all}_95%HPD={0.000001,1.931844},length_median=1.61980900e-02,effectivebrlenIgrBrlens{all}_median=0.010846,effectivebrlenIgrBrlens{all}_95%HPD={0.000000,0.025645},rateIgrBrlens{all}_mean=0.784178,length_mean=1.79724668e-02,effectivebrlenIgrBrlens{all}_mean=0.011607,rateIgrBrlens{all}_median=0.604887,length_95%HPD={2.95760700e-04,3.94638800e-02}]):1467.0[&prob=5.61009755e-01,height_median=2.09347236e-01,height_95%HPD={2539.8303699007774,4836.648987349199},height_mean=2.09218939e-01,prob(percent)=56,length_95%HPD={1.24455300e-04,3.04202900e-02},effectivebrlenIgrBrlens{all}_mean=0.009826,rateIgrBrlens{all}_median=0.643691,length_mean=1.38052903e-02,effectivebrlenIgrBrlens{all}_95%HPD={0.000000,0.022011},rateIgrBrlens{all}_mean=0.934535,length_median=1.22164800e-02,effectivebrlenIgrBrlens{all}_median=0.009092,rateIgrBrlens{all}_95%HPD={0.000001,2.553999}])[&height_mean=2.28718852e-01,prob(percent)=100,height_median=2.28543098e-01,height_95%HPD={3196.157050915411,7711.902012343961},prob=1.00000000e+00,effectivebrlenIgrBrlens{all}_mean=1.000000,rateIgrBrlens{all}_median=inf,rateIgrBrlens{all}_95%HPD={inf,inf},length_95%HPD={0.00000000e+00,0.00000000e+00},rateIgrBrlens{all}_mean=-nan,length_median=0.00000000e+00,effectivebrlenIgrBrlens{all}_95%HPD={1.000000,1.000000},length_mean=0.00000000e+00,effectivebrlenIgrBrlens{all}_median=1.000000];
END;
