# Supplementary material for: A test of Generalized Bayesian dating: A new linguistic dating method
Source: PLoS One. 2020 Aug 12;15(8):e0236522. doi: 10.1371/journal.pone.0236522 (PMC7423060; doi:10.1371/journal.pone.0236522)
Supplement: S2 File — Python code for extracting median tree lengths for each constraint, generation of consensus trees, RevBayes code for performing Gamma regression and linear regression, and Python code for predicting ages. Age annotated consensus tree files for all the families. (ZIP) [file pone.0236522.s002.zip › S2 Supporting Information/Consensus_Trees_Ages/Mixe-Zoque.dendropy.con.tre]

#NEXUS

BEGIN TAXA;
    DIMENSIONS NTAX=13;
    TAXLABELS
        'AYUTLA_MIXE'
        'CHIAPAS_ZOQUE'
        'LOWLAND_MIXE'
        'MARIA_CHIMALAPA'
        'MIGUEL_CHIMALAPA'
        'NORTH_HIGHLAND_MIXE'
        'OLUTA_POPOLUCA'
        'SOUTH_HIGHLAND_MIXE'
        'SAYULA_POPOLUCA'
        'SOTEAPAN_ZOQUE'
        'TEXISTEPEC_ZOQUE'
        'ZOQUE_FRANCISCO_LEON'
        'ZOQUE_RAYON'
  ;
END;

BEGIN TREES;
        Translate
             1 'AYUTLA_MIXE',
             2 'CHIAPAS_ZOQUE',
             3 'LOWLAND_MIXE',
             4 'MARIA_CHIMALAPA',
             5 'MIGUEL_CHIMALAPA',
             6 'NORTH_HIGHLAND_MIXE',
             7 'OLUTA_POPOLUCA',
             8 'SOUTH_HIGHLAND_MIXE',
             9 'SAYULA_POPOLUCA',
             10 'SOTEAPAN_ZOQUE',
             11 'TEXISTEPEC_ZOQUE',
             12 'ZOQUE_FRANCISCO_LEON',
             13 'ZOQUE_RAYON'
             ;
    TREE 1 = [&R] (((((1:687.0[&prob(percent)=100,height_95%HPD={0.05345391212180961,30.476615659636938},prob=1.00000000e+00,height_median=2.20000000e-08,height_mean=2.83992025e-08,length_mean=3.13979444e-02,effectivebrlenIgrBrlens{all}_median=0.052120,rateIgrBrlens{all}_95%HPD={0.560697,4.528904},effectivebrlenIgrBrlens{all}_95%HPD={0.026824,0.086428},effectivebrlenIgrBrlens{all}_mean=0.053927,rateIgrBrlens{all}_median=1.697514,length_95%HPD={8.11960800e-03,5.77537700e-02},rateIgrBrlens{all}_mean=2.117594,length_median=3.00351600e-02],8:687.0[&height_mean=2.83992025e-08,prob(percent)=100,height_95%HPD={0.05345391212180961,30.476615659636938},prob=1.00000000e+00,height_median=2.20000000e-08,length_median=3.00351600e-02,effectivebrlenIgrBrlens{all}_95%HPD={0.000000,0.035665},rateIgrBrlens{all}_mean=0.621997,length_mean=3.13979444e-02,effectivebrlenIgrBrlens{all}_median=0.016687,rateIgrBrlens{all}_95%HPD={0.000007,1.236407},effectivebrlenIgrBrlens{all}_mean=0.017934,rateIgrBrlens{all}_median=0.561513,length_95%HPD={8.11960800e-03,5.77537700e-02}]):322.0[&prob(percent)=100,height_95%HPD={440.13768345605405,1034.0698619659097},prob=1.00000000e+00,height_median=3.00352000e-02,height_mean=3.13979728e-02,length_mean=4.61024412e-02,effectivebrlenIgrBrlens{all}_median=0.052244,rateIgrBrlens{all}_95%HPD={0.400215,2.893191},effectivebrlenIgrBrlens{all}_95%HPD={0.023665,0.086390},effectivebrlenIgrBrlens{all}_mean=0.054174,rateIgrBrlens{all}_median=1.166744,length_95%HPD={1.03761900e-02,8.38440000e-02},rateIgrBrlens{all}_mean=1.413134,length_median=4.43900500e-02],3:1009.0[&height_mean=2.82134939e-08,prob(percent)=100,height_95%HPD={0.03362819677807734,29.790544930325048},prob=1.00000000e+00,height_median=2.00000000e-08,length_median=7.56786500e-02,effectivebrlenIgrBrlens{all}_95%HPD={0.059315,0.147719},length_mean=7.75003858e-02,effectivebrlenIgrBrlens{all}_median=0.097656,rateIgrBrlens{all}_mean=1.359931,rateIgrBrlens{all}_95%HPD={0.732209,2.257484},effectivebrlenIgrBrlens{all}_mean=0.099921,rateIgrBrlens{all}_median=1.276134,length_95%HPD={3.78790000e-02,1.19467300e-01}]):163.0[&prob(percent)=100,height_95%HPD={736.9801996479866,1333.4471002028772},prob=1.00000000e+00,height_median=7.56786930e-02,height_mean=7.75004140e-02,length_mean=1.16696484e-02,effectivebrlenIgrBrlens{all}_median=0.004744,rateIgrBrlens{all}_95%HPD={0.000001,2.312268},effectivebrlenIgrBrlens{all}_95%HPD={0.000000,0.022436},effectivebrlenIgrBrlens{all}_mean=0.007124,rateIgrBrlens{all}_median=0.484329,length_95%HPD={1.15841400e-04,3.13319800e-02},rateIgrBrlens{all}_mean=0.760684,length_median=8.74734300e-03],6:1172.0[&height_mean=2.82694385e-08,prob(percent)=100,height_95%HPD={0.03362819677807734,29.790544930325048},prob=1.00000000e+00,height_median=2.00000000e-08,length_median=8.68076800e-02,effectivebrlenIgrBrlens{all}_95%HPD={0.029829,0.095816},rateIgrBrlens{all}_mean=0.706617,length_mean=8.91700341e-02,effectivebrlenIgrBrlens{all}_median=0.059495,rateIgrBrlens{all}_95%HPD={0.323965,1.111894},effectivebrlenIgrBrlens{all}_mean=0.060831,rateIgrBrlens{all}_median=0.691325,length_95%HPD={4.77149100e-02,1.34156100e-01}]):273.0[&prob(percent)=100,height_95%HPD={914.5649356181067,1499.9489160299574},prob=1.00000000e+00,height_median=8.68077290e-02,height_mean=8.91700624e-02,length_mean=2.17638994e-02,effectivebrlenIgrBrlens{all}_median=0.012481,rateIgrBrlens{all}_95%HPD={0.000001,2.129703},effectivebrlenIgrBrlens{all}_95%HPD={0.000000,0.040817},effectivebrlenIgrBrlens{all}_mean=0.015193,rateIgrBrlens{all}_median=0.643604,length_95%HPD={8.82373200e-06,5.39090900e-02},rateIgrBrlens{all}_mean=0.843962,length_median=1.79215800e-02],(7:1017.0[&height_95%HPD={0.03362819677807734,29.790544930325048},prob=1.00000000e+00,height_median=2.00000000e-08,height_mean=2.86509585e-08,prob(percent)=100,effectivebrlenIgrBrlens{all}_mean=0.100251,rateIgrBrlens{all}_median=1.062532,effectivebrlenIgrBrlens{all}_median=0.097683,length_95%HPD={4.38068700e-02,1.51859300e-01},rateIgrBrlens{all}_mean=1.128202,rateIgrBrlens{all}_95%HPD={0.528926,1.783640},length_median=9.16676800e-02,effectivebrlenIgrBrlens{all}_95%HPD={0.054858,0.148367},length_mean=9.46792647e-02],9:1017.0[&prob(percent)=100,height_95%HPD={0.03362819677807734,29.790544930325048},prob=1.00000000e+00,height_median=2.00000000e-08,height_mean=2.84068924e-08,length_mean=9.56342912e-02,effectivebrlenIgrBrlens{all}_median=0.080259,rateIgrBrlens{all}_95%HPD={0.382235,1.449994},effectivebrlenIgrBrlens{all}_mean=0.082483,rateIgrBrlens{all}_median=0.884237,effectivebrlenIgrBrlens{all}_95%HPD={0.042932,0.125968},length_95%HPD={4.30370500e-02,1.55172100e-01},rateIgrBrlens{all}_mean=0.917815,length_median=9.23172600e-02]):428.0[&height_95%HPD={748.5516877434037,1344.427852418966},prob=6.52979603e-01,height_median=8.32818365e-02,height_mean=8.54745429e-02,prob(percent)=65,effectivebrlenIgrBrlens{all}_mean=0.021851,rateIgrBrlens{all}_median=0.754233,effectivebrlenIgrBrlens{all}_median=0.020115,length_95%HPD={3.12790400e-04,6.62400500e-02},rateIgrBrlens{all}_mean=0.899359,rateIgrBrlens{all}_95%HPD={0.000001,2.014889},length_median=2.54509900e-02,effectivebrlenIgrBrlens{all}_95%HPD={0.000000,0.049206},length_mean=2.92630059e-02]):645.0[&prob=1.00000000e+00,height_median=1.14336220e-01,height_mean=1.17595943e-01,prob(percent)=100,height_95%HPD={1192.3117442472576,1758.0501380443177},length_95%HPD={8.94840700e-02,3.16306100e-01},rateIgrBrlens{all}_mean=1.049837,length_median=1.89739200e-01,effectivebrlenIgrBrlens{all}_95%HPD={0.081002,0.319505},rateIgrBrlens{all}_median=1.006207,length_mean=1.96144574e-01,effectivebrlenIgrBrlens{all}_median=0.190616,rateIgrBrlens{all}_95%HPD={0.530533,1.642994},effectivebrlenIgrBrlens{all}_mean=0.197958],(((2:1002.0[&height_mean=2.87117464e-08,prob(percent)=100,height_median=2.00000000e-08,height_95%HPD={0.03362819677807734,29.790544930325048},prob=1.00000000e+00,length_median=6.75418300e-02,effectivebrlenIgrBrlens{all}_95%HPD={0.022690,0.076054},length_mean=7.02645832e-02,effectivebrlenIgrBrlens{all}_median=0.046532,rateIgrBrlens{all}_95%HPD={0.294436,1.207002},effectivebrlenIgrBrlens{all}_mean=0.047592,rateIgrBrlens{all}_median=0.694702,rateIgrBrlens{all}_mean=0.718325,length_95%HPD={3.62414500e-02,1.15477500e-01}],(12:776.0[&prob=1.00000000e+00,height_median=2.00000000e-08,height_95%HPD={0.03362819677807734,29.790544930325048},height_mean=2.87370497e-08,prob(percent)=100,length_mean=4.43493082e-02,rateIgrBrlens{all}_95%HPD={0.250818,1.473099},effectivebrlenIgrBrlens{all}_95%HPD={0.013589,0.058492},effectivebrlenIgrBrlens{all}_mean=0.033917,length_95%HPD={1.54163400e-02,7.69707000e-02},rateIgrBrlens{all}_median=0.783759,effectivebrlenIgrBrlens{all}_median=0.032763,rateIgrBrlens{all}_mean=0.833259,length_median=4.25333500e-02],13:776.0[&prob(percent)=100,height_95%HPD={0.03362819677807734,29.790544930325048},prob=1.00000000e+00,height_median=2.00000000e-08,height_mean=2.87487815e-08,length_mean=4.43913519e-02,effectivebrlenIgrBrlens{all}_median=0.060458,rateIgrBrlens{all}_95%HPD={0.606082,2.866183},effectivebrlenIgrBrlens{all}_mean=0.061942,rateIgrBrlens{all}_median=1.390963,effectivebrlenIgrBrlens{all}_95%HPD={0.031733,0.092193},length_95%HPD={1.53506200e-02,7.69792300e-02},rateIgrBrlens{all}_mean=1.563648,length_median=4.26092900e-02]):226.0[&height_95%HPD={511.7216355005506,1113.4947427907211},prob=9.61738435e-01,height_median=4.21704800e-02,height_mean=4.38075524e-02,prob(percent)=96,effectivebrlenIgrBrlens{all}_mean=0.023914,rateIgrBrlens{all}_median=0.902527,length_95%HPD={8.79166900e-04,5.73763500e-02},rateIgrBrlens{all}_mean=1.112917,effectivebrlenIgrBrlens{all}_median=0.022156,length_median=2.40889000e-02,effectivebrlenIgrBrlens{all}_95%HPD={0.000000,0.046756},rateIgrBrlens{all}_95%HPD={0.000002,2.490397},length_mean=2.71145388e-02]):283.0[&prob=1.00000000e+00,height_median=6.79077800e-02,height_mean=7.06302940e-02,prob(percent)=100,height_95%HPD={730.1894877443059,1326.9939719463034},length_95%HPD={1.38892100e-03,7.04590900e-02},rateIgrBrlens{all}_mean=0.762606,length_median=2.98595800e-02,effectivebrlenIgrBrlens{all}_95%HPD={0.000000,0.046767},rateIgrBrlens{all}_median=0.660948,length_mean=3.30156464e-02,effectivebrlenIgrBrlens{all}_median=0.020117,rateIgrBrlens{all}_95%HPD={0.000001,1.694731},effectivebrlenIgrBrlens{all}_mean=0.021757],(4:851.0[&height_mean=2.86206906e-08,height_median=2.00000000e-08,prob(percent)=100,height_95%HPD={0.03362819677807734,29.790544930325048},prob=1.00000000e+00,length_median=5.52919800e-02,effectivebrlenIgrBrlens{all}_95%HPD={0.030691,0.095577},length_mean=5.73136638e-02,effectivebrlenIgrBrlens{all}_median=0.060149,rateIgrBrlens{all}_95%HPD={0.462460,2.105980},effectivebrlenIgrBrlens{all}_mean=0.062209,rateIgrBrlens{all}_median=1.086302,rateIgrBrlens{all}_mean=1.191856,length_95%HPD={2.13482200e-02,9.72561900e-02}],5:851.0[&prob=1.00000000e+00,height_median=2.00000000e-08,height_mean=2.86058926e-08,prob(percent)=100,height_95%HPD={0.03362819677807734,29.790544930325048},length_95%HPD={2.13482200e-02,9.72561900e-02},rateIgrBrlens{all}_mean=1.021445,length_median=5.52972600e-02,effectivebrlenIgrBrlens{all}_95%HPD={0.027252,0.085839},length_mean=5.73134134e-02,effectivebrlenIgrBrlens{all}_median=0.052052,rateIgrBrlens{all}_95%HPD={0.359653,1.782537},rateIgrBrlens{all}_median=0.948782,effectivebrlenIgrBrlens{all}_mean=0.053628]):434.0[&height_mean=5.72622355e-02,height_median=5.52704900e-02,prob(percent)=100,height_95%HPD={586.2775153154207,1188.395044254452},prob=9.98933476e-01,length_median=4.28923800e-02,effectivebrlenIgrBrlens{all}_95%HPD={0.013435,0.076009},length_mean=4.62754494e-02,effectivebrlenIgrBrlens{all}_median=0.042049,rateIgrBrlens{all}_95%HPD={0.255358,2.238407},effectivebrlenIgrBrlens{all}_mean=0.043564,rateIgrBrlens{all}_median=0.967163,rateIgrBrlens{all}_mean=1.119180,length_95%HPD={9.64782200e-03,9.07659200e-02}]):246.0[&prob(percent)=93,height_95%HPD={1028.1622394493043,1606.1458852240373},prob=9.28542861e-01,height_median=9.85836900e-02,height_mean=1.01723023e-01,length_mean=4.75153947e-02,effectivebrlenIgrBrlens{all}_median=0.037241,rateIgrBrlens{all}_95%HPD={0.000001,1.844637},effectivebrlenIgrBrlens{all}_mean=0.039397,rateIgrBrlens{all}_median=0.826113,effectivebrlenIgrBrlens{all}_95%HPD={0.000000,0.082339},length_95%HPD={1.74088300e-03,9.84752600e-02},rateIgrBrlens{all}_mean=0.943413,length_median=4.38802200e-02],(10:816.0[&prob=1.00000000e+00,height_median=2.00000000e-08,height_mean=2.86107452e-08,prob(percent)=100,height_95%HPD={0.03362819677807734,29.790544930325048},length_95%HPD={1.46443600e-02,9.07739200e-02},rateIgrBrlens{all}_mean=0.972721,length_median=4.92173600e-02,effectivebrlenIgrBrlens{all}_95%HPD={0.014533,0.076392},length_mean=5.13579726e-02,effectivebrlenIgrBrlens{all}_median=0.043699,rateIgrBrlens{all}_95%HPD={0.239427,1.806952},effectivebrlenIgrBrlens{all}_mean=0.045018,rateIgrBrlens{all}_median=0.889572],11:816.0[&prob=1.00000000e+00,height_median=2.00000000e-08,height_mean=2.86107452e-08,prob(percent)=100,height_95%HPD={0.03362819677807734,29.790544930325048},length_95%HPD={1.46443600e-02,9.07739200e-02},rateIgrBrlens{all}_mean=1.296913,length_median=4.92173600e-02,effectivebrlenIgrBrlens{all}_95%HPD={0.025689,0.095863},length_mean=5.13579726e-02,effectivebrlenIgrBrlens{all}_median=0.056244,rateIgrBrlens{all}_95%HPD={0.367228,2.515234},effectivebrlenIgrBrlens{all}_mean=0.058474,rateIgrBrlens{all}_median=1.134335]):715.0[&height_mean=5.13580012e-02,prob(percent)=100,height_median=4.92174000e-02,height_95%HPD={553.5106800772821,1157.1194165750796},prob=1.00000000e+00,length_median=9.22582600e-02,effectivebrlenIgrBrlens{all}_95%HPD={0.047744,0.162466},length_mean=9.57890426e-02,effectivebrlenIgrBrlens{all}_median=0.098859,rateIgrBrlens{all}_95%HPD={0.493201,2.045328},effectivebrlenIgrBrlens{all}_mean=0.102842,rateIgrBrlens{all}_median=1.056991,length_95%HPD={3.62928900e-02,1.59479100e-01},rateIgrBrlens{all}_mean=1.161137]):559.0[&prob(percent)=100,height_95%HPD={1269.824753845479,1836.085102647484},prob=9.98933476e-01,height_median=1.43790600e-01,height_mean=1.48169571e-01,length_mean=1.65656610e-01,effectivebrlenIgrBrlens{all}_median=0.159985,rateIgrBrlens{all}_95%HPD={0.497368,1.743242},effectivebrlenIgrBrlens{all}_mean=0.165810,rateIgrBrlens{all}_median=0.994865,length_95%HPD={5.85863600e-02,2.82789300e-01},rateIgrBrlens{all}_mean=1.039188,effectivebrlenIgrBrlens{all}_95%HPD={0.050479,0.289483},length_median=1.60096200e-01])[&prob=1.00000000e+00,height_median=3.06543420e-01,height_mean=3.13783850e-01,prob(percent)=100,height_95%HPD={1763.3737891956218,2497.86078002646},length_mean=0.00000000e+00,effectivebrlenIgrBrlens{all}_median=1.000000,rateIgrBrlens{all}_95%HPD={inf,inf},effectivebrlenIgrBrlens{all}_mean=1.000000,rateIgrBrlens{all}_median=inf,length_95%HPD={0.00000000e+00,0.00000000e+00},rateIgrBrlens{all}_mean=-nan,length_median=0.00000000e+00,effectivebrlenIgrBrlens{all}_95%HPD={1.000000,1.000000}];
END;
