# Supplementary material for: A test of Generalized Bayesian dating: A new linguistic dating method
Source: PLoS One. 2020 Aug 12;15(8):e0236522. doi: 10.1371/journal.pone.0236522 (PMC7423060; doi:10.1371/journal.pone.0236522)
Supplement: S2 File — Python code for extracting median tree lengths for each constraint, generation of consensus trees, RevBayes code for performing Gamma regression and linear regression, and Python code for predicting ages. Age annotated consensus tree files for all the families. (ZIP) [file pone.0236522.s002.zip › S2 Supporting Information/Consensus_Trees_Ages/Huitotoan.dendropy.con.tre]

#NEXUS

BEGIN TAXA;
    DIMENSIONS NTAX=10;
    TAXLABELS
        'HUITOTO_MIKA'
        'HUITOTO_MINICA'
        'HUITOTO_MINICA_2'
        'HUITOTO_MURUI'
        'HUITOTO_MURUI_2'
        'HUITOTO_NIPODE'
        'HUITOTO_NUPODE'
        OCAINA
        'OCAINA_2'
        NONUYA
  ;
END;

BEGIN TREES;
        Translate
             1 'HUITOTO_MIKA',
             2 'HUITOTO_MINICA',
             3 'HUITOTO_MINICA_2',
             4 'HUITOTO_MURUI',
             5 'HUITOTO_MURUI_2',
             6 'HUITOTO_NIPODE',
             7 'HUITOTO_NUPODE',
             8 OCAINA,
             9 'OCAINA_2',
             10 NONUYA
             ;
    TREE 1 = [&R] (((8:956.0[&height_mean=1.56438355e-07,prob(percent)=100,height_95%HPD={0.059193908364390584,36.85388551123397},height_median=5.00000001e-08,prob=1.00000000e+00,length_median=7.72936500e-02,effectivebrlenIgrBrlens{all}_95%HPD={0.000000,0.145810},rateIgrBrlens{all}_mean=1.380751,length_mean=9.23828786e-02,effectivebrlenIgrBrlens{all}_median=0.074383,rateIgrBrlens{all}_95%HPD={0.000002,4.218095},effectivebrlenIgrBrlens{all}_mean=0.076894,rateIgrBrlens{all}_median=0.903039,length_95%HPD={6.46163300e-03,2.19665900e-01}],9:956.0[&prob=1.00000000e+00,height_median=5.00000001e-08,height_mean=1.56438355e-07,prob(percent)=100,height_95%HPD={0.059193908364390584,36.85388551123397},length_95%HPD={6.46163300e-03,2.19665900e-01},rateIgrBrlens{all}_mean=0.517829,rateIgrBrlens{all}_median=0.271168,length_median=7.72936500e-02,effectivebrlenIgrBrlens{all}_95%HPD={0.000000,0.099648},length_mean=9.23828786e-02,effectivebrlenIgrBrlens{all}_median=0.024388,rateIgrBrlens{all}_95%HPD={0.000001,1.719479},effectivebrlenIgrBrlens{all}_mean=0.033837]):1446.0[&height_mean=9.23830350e-02,prob(percent)=100,height_95%HPD={690.0875114148129,1288.6921287135613},height_median=7.72936500e-02,prob=1.00000000e+00,length_median=9.56351200e-01,effectivebrlenIgrBrlens{all}_95%HPD={0.412909,2.478724},rateIgrBrlens{all}_mean=1.397280,length_mean=1.04487763e+00,effectivebrlenIgrBrlens{all}_median=1.208809,rateIgrBrlens{all}_95%HPD={0.513322,2.472781},effectivebrlenIgrBrlens{all}_mean=1.320485,rateIgrBrlens{all}_median=1.238261,length_95%HPD={2.52277000e-01,2.00669400e+00}],10:2402.0[&height_mean=1.55722850e-07,prob(percent)=100,height_95%HPD={0.059193908218273576,36.8538854770581},height_median=4.99999999e-08,prob=1.00000000e+00,length_median=1.04727400e+00,effectivebrlenIgrBrlens{all}_95%HPD={0.511101,2.641457},rateIgrBrlens{all}_mean=1.380761,length_mean=1.13726051e+00,effectivebrlenIgrBrlens{all}_median=1.338295,rateIgrBrlens{all}_95%HPD={0.598800,2.420915},effectivebrlenIgrBrlens{all}_mean=1.453994,rateIgrBrlens{all}_median=1.244146,length_95%HPD={3.42051400e-01,2.11490100e+00}]):612.0[&prob(percent)=100,height_95%HPD={1964.8335568437492,2921.3285671616954},prob=1.00000000e+00,height_median=1.04727445e+00,height_mean=1.13726067e+00,length_mean=2.23102843e-01,effectivebrlenIgrBrlens{all}_median=0.111619,effectivebrlenIgrBrlens{all}_95%HPD={0.000000,0.654817},rateIgrBrlens{all}_95%HPD={0.000001,2.617095},effectivebrlenIgrBrlens{all}_mean=0.193458,rateIgrBrlens{all}_median=0.663682,length_95%HPD={2.14411600e-04,6.54110100e-01},rateIgrBrlens{all}_mean=0.950217,length_median=1.56256300e-01],((((1:761.0[&height_mean=1.56948367e-07,height_median=5.00000000e-08,prob(percent)=100,height_95%HPD={0.05919390829133208,36.85388549414603},prob=1.00000000e+00,length_median=4.04874500e-02,effectivebrlenIgrBrlens{all}_95%HPD={0.022841,0.136396},length_mean=4.78799909e-02,effectivebrlenIgrBrlens{all}_median=0.067262,rateIgrBrlens{all}_95%HPD={0.148781,5.820399},effectivebrlenIgrBrlens{all}_mean=0.071836,rateIgrBrlens{all}_median=1.636421,rateIgrBrlens{all}_mean=2.219015,length_95%HPD={4.46667500e-03,1.09664400e-01}],4:761.0[&prob=1.00000000e+00,height_median=5.00000000e-08,height_mean=1.56939835e-07,prob(percent)=100,height_95%HPD={0.05919390829133208,36.85388549414603},length_95%HPD={4.46667500e-03,1.09664400e-01},rateIgrBrlens{all}_mean=1.538021,length_median=4.04733200e-02,effectivebrlenIgrBrlens{all}_95%HPD={0.000000,0.099202},length_mean=4.78549704e-02,effectivebrlenIgrBrlens{all}_median=0.047802,rateIgrBrlens{all}_95%HPD={0.000001,3.994074},rateIgrBrlens{all}_median=1.155616,effectivebrlenIgrBrlens{all}_mean=0.051246]):270.0[&height_mean=4.77921228e-02,height_median=4.04531300e-02,prob(percent)=100,height_95%HPD={497.951292443699,1099.5840414667066},prob=9.97866951e-01,length_median=3.27505500e-02,effectivebrlenIgrBrlens{all}_95%HPD={0.031228,0.165938},length_mean=4.11089732e-02,effectivebrlenIgrBrlens{all}_median=0.088665,rateIgrBrlens{all}_95%HPD={0.203110,12.690967},effectivebrlenIgrBrlens{all}_mean=0.092844,rateIgrBrlens{all}_median=2.633765,rateIgrBrlens{all}_mean=4.230570,length_95%HPD={1.18857600e-03,1.02256900e-01}],5:1031.0[&prob=1.00000000e+00,height_median=5.00000001e-08,height_mean=1.56925410e-07,prob(percent)=100,height_95%HPD={0.059193908364390584,36.85388551123397},length_95%HPD={1.89017900e-02,1.84047000e-01},rateIgrBrlens{all}_mean=0.319376,length_median=7.84742800e-02,effectivebrlenIgrBrlens{all}_95%HPD={0.000000,0.059546},length_mean=8.88352262e-02,effectivebrlenIgrBrlens{all}_median=0.019012,rateIgrBrlens{all}_95%HPD={0.000001,0.925354},rateIgrBrlens{all}_median=0.231933,effectivebrlenIgrBrlens{all}_mean=0.023082]):394.0[&height_mean=8.88665541e-02,height_median=7.85075700e-02,prob(percent)=100,height_95%HPD={763.4490268777564,1357.7619335606687},prob=9.96667111e-01,length_median=3.89193300e-02,effectivebrlenIgrBrlens{all}_95%HPD={0.019382,0.116116},length_mean=4.84999159e-02,effectivebrlenIgrBrlens{all}_median=0.059572,rateIgrBrlens{all}_95%HPD={0.059993,6.891694},effectivebrlenIgrBrlens{all}_mean=0.063834,rateIgrBrlens{all}_median=1.521278,rateIgrBrlens{all}_mean=2.384229,length_95%HPD={1.61601300e-03,1.20509900e-01}],(2:1051.0[&prob(percent)=100,height_95%HPD={0.05992172152017773,37.02346749723379},prob=1.00000000e+00,height_median=5.10000000e-08,height_mean=1.56969951e-07,length_mean=1.09856824e-01,effectivebrlenIgrBrlens{all}_median=0.077009,rateIgrBrlens{all}_95%HPD={0.123702,2.595269},effectivebrlenIgrBrlens{all}_mean=0.080200,rateIgrBrlens{all}_median=0.787075,length_95%HPD={1.32241400e-02,2.34031300e-01},rateIgrBrlens{all}_mean=1.050564,effectivebrlenIgrBrlens{all}_95%HPD={0.033604,0.133034},length_median=9.80456100e-02],3:1051.0[&height_mean=1.57304239e-07,prob(percent)=100,height_median=5.50000001e-08,height_95%HPD={0.06277994430824159,37.69689269570605},prob=1.00000000e+00,length_median=1.05009600e-01,effectivebrlenIgrBrlens{all}_95%HPD={0.000000,0.023588},length_mean=1.17300141e-01,effectivebrlenIgrBrlens{all}_median=0.004898,rateIgrBrlens{all}_95%HPD={0.000001,0.260782},effectivebrlenIgrBrlens{all}_mean=0.007562,rateIgrBrlens{all}_median=0.045472,length_95%HPD={8.22667900e-03,2.48081800e-01},rateIgrBrlens{all}_mean=0.079452]):374.0[&prob(percent)=50,height_95%HPD={775.2510922097304,1369.3090523862425},prob=5.03932809e-01,height_median=7.89871300e-02,height_mean=8.91535568e-02,length_mean=6.34552716e-02,effectivebrlenIgrBrlens{all}_median=0.001031,rateIgrBrlens{all}_95%HPD={0.000001,0.227064},effectivebrlenIgrBrlens{all}_mean=0.002744,rateIgrBrlens{all}_median=0.019470,length_95%HPD={8.03089000e-04,1.68399400e-01},rateIgrBrlens{all}_mean=0.061813,effectivebrlenIgrBrlens{all}_95%HPD={0.000000,0.011403},length_median=5.01066900e-02]):270.0[&height_95%HPD={1167.4392327908981,1733.711335668052},prob=1.00000000e+00,height_median=1.39281560e-01,height_mean=1.54049449e-01,prob(percent)=100,effectivebrlenIgrBrlens{all}_mean=0.014228,rateIgrBrlens{all}_median=0.177802,length_95%HPD={3.54471800e-04,1.51486400e-01},rateIgrBrlens{all}_mean=0.472702,length_median=4.20518100e-02,effectivebrlenIgrBrlens{all}_95%HPD={0.000000,0.043615},effectivebrlenIgrBrlens{all}_median=0.009357,length_mean=5.48516484e-02,rateIgrBrlens{all}_95%HPD={0.000001,1.657183}],(6:975.0[&prob=1.00000000e+00,height_median=5.99999999e-08,height_mean=1.56931436e-07,prob(percent)=100,height_95%HPD={0.041214612087105626,38.45908843409297},length_95%HPD={6.67839100e-03,2.33458900e-01},rateIgrBrlens{all}_mean=1.337777,length_median=8.23312000e-02,effectivebrlenIgrBrlens{all}_95%HPD={0.037724,0.137258},length_mean=9.93361823e-02,effectivebrlenIgrBrlens{all}_median=0.079813,rateIgrBrlens{all}_95%HPD={0.091206,3.604993},effectivebrlenIgrBrlens{all}_mean=0.083187,rateIgrBrlens{all}_median=0.970964],7:975.0[&height_95%HPD={0.041214612087105626,38.45908843409297},prob=1.00000000e+00,height_median=5.99999999e-08,height_mean=1.57038675e-07,prob(percent)=100,effectivebrlenIgrBrlens{all}_mean=0.010317,rateIgrBrlens{all}_median=0.078008,rateIgrBrlens{all}_95%HPD={0.000001,0.440466},length_95%HPD={6.67839100e-03,2.18728400e-01},rateIgrBrlens{all}_mean=0.137657,length_median=8.18654900e-02,effectivebrlenIgrBrlens{all}_95%HPD={0.000000,0.031373},length_mean=9.63057657e-02,effectivebrlenIgrBrlens{all}_median=0.006936]):719.0[&prob=9.21877083e-01,height_median=7.66396700e-02,height_mean=8.98924581e-02,prob(percent)=92,height_95%HPD={711.4485224942096,1309.4588983520612},length_95%HPD={3.67662900e-03,2.78516200e-01},rateIgrBrlens{all}_mean=0.293035,length_median=1.05505800e-01,effectivebrlenIgrBrlens{all}_95%HPD={0.000000,0.055741},length_mean=1.22716896e-01,effectivebrlenIgrBrlens{all}_median=0.024401,rateIgrBrlens{all}_95%HPD={0.000001,0.809082},effectivebrlenIgrBrlens{all}_mean=0.025524,rateIgrBrlens{all}_median=0.209358]):1319.0[&height_mean=2.12732673e-01,prob(percent)=100,height_median=1.92076720e-01,height_95%HPD={1428.7404196142147,2006.1562899854232},prob=9.99200107e-01,length_median=1.04425100e+00,effectivebrlenIgrBrlens{all}_95%HPD={0.090220,2.195835},length_mean=1.14834097e+00,effectivebrlenIgrBrlens{all}_median=0.873635,rateIgrBrlens{all}_95%HPD={0.255246,1.524131},effectivebrlenIgrBrlens{all}_mean=0.997601,rateIgrBrlens{all}_median=0.851535,length_95%HPD={2.77142100e-01,2.30047300e+00},rateIgrBrlens{all}_mean=0.884591])[&height_95%HPD={2307.234596617454,3887.8796471010883},prob=1.00000000e+00,height_median=1.25759330e+00,height_mean=1.36042362e+00,prob(percent)=100,length_median=0.00000000e+00,effectivebrlenIgrBrlens{all}_95%HPD={1.000000,1.000000},length_mean=0.00000000e+00,effectivebrlenIgrBrlens{all}_median=1.000000,rateIgrBrlens{all}_95%HPD={inf,inf},effectivebrlenIgrBrlens{all}_mean=1.000000,rateIgrBrlens{all}_median=inf,length_95%HPD={0.00000000e+00,0.00000000e+00},rateIgrBrlens{all}_mean=-nan];
END;
