# Supplementary material for: A test of Generalized Bayesian dating: A new linguistic dating method
Source: PLoS One. 2020 Aug 12;15(8):e0236522. doi: 10.1371/journal.pone.0236522 (PMC7423060; doi:10.1371/journal.pone.0236522)
Supplement: S2 File — Python code for extracting median tree lengths for each constraint, generation of consensus trees, RevBayes code for performing Gamma regression and linear regression, and Python code for predicting ages. Age annotated consensus tree files for all the families. (ZIP) [file pone.0236522.s002.zip › S2 Supporting Information/Consensus_Trees_Ages/Cariban.dendropy.con.tre]

#NEXUS

BEGIN TAXA;
    DIMENSIONS NTAX=28;
    TAXLABELS
        AKAWAIO
        'AKAWAIO_2'
        'ARARA_DO_PARA'
        BAKAIRI
        'ENAPA_WOROMAIPU'
        HIXKARYANA
        IKPENG
        KUIKURO
        MACUSHI
        MAKUSHI
        PANARE
        PEMON
        TAUREPANG
        YABARANA
        APALAI
        CARIJONA
        'CARIJONA_2'
        KALINA
        MAQUIRITARI
        TIRIYO
        'WAIMIRI_ATROARI'
        WAIWAI
        'WAIWAI_2'
        WAYANA
        YUKPA
        'YUKPA_2'
        'YUKPA_3'
        MAPOYO
  ;
END;

BEGIN TREES;
        Translate
             1 AKAWAIO,
             2 'AKAWAIO_2',
             3 'ARARA_DO_PARA',
             4 BAKAIRI,
             5 'ENAPA_WOROMAIPU',
             6 HIXKARYANA,
             7 IKPENG,
             8 KUIKURO,
             9 MACUSHI,
             10 MAKUSHI,
             11 PANARE,
             12 PEMON,
             13 TAUREPANG,
             14 YABARANA,
             15 APALAI,
             16 CARIJONA,
             17 'CARIJONA_2',
             18 KALINA,
             19 MAQUIRITARI,
             20 TIRIYO,
             21 'WAIMIRI_ATROARI',
             22 WAIWAI,
             23 'WAIWAI_2',
             24 WAYANA,
             25 YUKPA,
             26 'YUKPA_2',
             27 'YUKPA_3',
             28 MAPOYO
             ;
    TREE 1 = [&R] (8:3002.0[&height_95%HPD={0.057721337490039014,36.506748866412266},prob=1.00000000e+00,height_median=4.80000000e-08,height_mean=4.75181536e-08,prob(percent)=100,effectivebrlenIgrBrlens{all}_mean=0.356804,effectivebrlenIgrBrlens{all}_median=0.353599,rateIgrBrlens{all}_median=1.167831,length_95%HPD={1.85580700e-01,4.71227700e-01},rateIgrBrlens{all}_mean=1.192823,rateIgrBrlens{all}_95%HPD={0.595090,1.870008},length_median=3.09041500e-01,effectivebrlenIgrBrlens{all}_95%HPD={0.230765,0.478040},length_mean=3.16247940e-01],((3:979.0[&prob(percent)=100,height_95%HPD={0.05697625491113777,36.32899767153945},prob=1.00000000e+00,height_median=4.70000000e-08,height_mean=4.76870124e-08,length_mean=8.54656854e-02,effectivebrlenIgrBrlens{all}_median=0.047829,rateIgrBrlens{all}_95%HPD={0.048038,1.312929},effectivebrlenIgrBrlens{all}_mean=0.049244,rateIgrBrlens{all}_median=0.562776,effectivebrlenIgrBrlens{all}_95%HPD={0.008677,0.093234},length_95%HPD={2.09302700e-02,1.50678300e-01},rateIgrBrlens{all}_mean=0.642375,length_median=8.29262400e-02],7:979.0[&height_median=4.70000000e-08,height_mean=4.76870124e-08,prob(percent)=100,height_95%HPD={0.05697625491113777,36.32899767153945},prob=1.00000000e+00,length_median=8.29262400e-02,effectivebrlenIgrBrlens{all}_95%HPD={0.082881,0.191787},length_mean=8.54656854e-02,effectivebrlenIgrBrlens{all}_median=0.133565,rateIgrBrlens{all}_95%HPD={0.616730,3.941373},rateIgrBrlens{all}_mean=1.932240,effectivebrlenIgrBrlens{all}_mean=0.135628,rateIgrBrlens{all}_median=1.609665,length_95%HPD={2.09302700e-02,1.50678300e-01}]):506.0[&prob(percent)=100,height_95%HPD={714.2324205696367,1311.7377967883087},prob=1.00000000e+00,height_median=8.29263000e-02,height_mean=8.54657331e-02,length_mean=1.48187950e-01,effectivebrlenIgrBrlens{all}_median=0.149687,rateIgrBrlens{all}_95%HPD={0.486967,1.999048},effectivebrlenIgrBrlens{all}_mean=0.151670,rateIgrBrlens{all}_median=1.022240,effectivebrlenIgrBrlens{all}_95%HPD={0.086856,0.220093},length_95%HPD={5.64794100e-02,2.39606900e-01},rateIgrBrlens{all}_mean=1.130737,length_median=1.46708700e-01],4:1485.0[&height_mean=4.80191015e-08,height_median=4.80000000e-08,prob(percent)=100,height_95%HPD={0.057721337490039014,36.506748866412266},prob=1.00000000e+00,length_median=2.32942300e-01,effectivebrlenIgrBrlens{all}_95%HPD={0.127192,0.260636},length_mean=2.33653635e-01,effectivebrlenIgrBrlens{all}_median=0.192867,rateIgrBrlens{all}_95%HPD={0.532652,1.260237},rateIgrBrlens{all}_mean=0.860669,effectivebrlenIgrBrlens{all}_mean=0.195447,rateIgrBrlens{all}_median=0.833357,length_95%HPD={1.44422100e-01,3.24126900e-01}]):1517.0[&prob(percent)=100,height_95%HPD={1224.4272968980795,1788.6916063130661},prob=1.00000000e+00,height_median=2.32942369e-01,height_mean=2.33653683e-01,length_mean=4.03672399e-02,effectivebrlenIgrBrlens{all}_median=0.012705,rateIgrBrlens{all}_95%HPD={0.000001,1.373895},effectivebrlenIgrBrlens{all}_mean=0.016725,rateIgrBrlens{all}_median=0.332835,effectivebrlenIgrBrlens{all}_95%HPD={0.000000,0.047239},length_95%HPD={1.41674900e-04,1.00336800e-01},rateIgrBrlens{all}_mean=0.483659,length_median=3.35593400e-02],(((1:1499.0[&height_95%HPD={0.03469781060925975,36.12677216336601},prob=1.00000000e+00,height_median=4.60000000e-08,height_mean=4.77572444e-08,prob(percent)=100,effectivebrlenIgrBrlens{all}_mean=0.097514,rateIgrBrlens{all}_median=0.711853,length_95%HPD={7.49490200e-02,2.04550600e-01},rateIgrBrlens{all}_mean=0.748479,length_median=1.35713800e-01,effectivebrlenIgrBrlens{all}_95%HPD={0.057075,0.141853},effectivebrlenIgrBrlens{all}_median=0.095439,length_mean=1.37423030e-01,rateIgrBrlens{all}_95%HPD={0.360505,1.226336}],((2:888.0[&prob(percent)=100,height_95%HPD={0.03469781060925975,36.12677216336601},prob=1.00000000e+00,height_median=4.60000000e-08,height_mean=4.74540715e-08,length_mean=6.44261990e-02,effectivebrlenIgrBrlens{all}_median=0.077219,effectivebrlenIgrBrlens{all}_95%HPD={0.046152,0.113887},rateIgrBrlens{all}_95%HPD={0.486587,2.772469},effectivebrlenIgrBrlens{all}_mean=0.078321,rateIgrBrlens{all}_median=1.220525,length_95%HPD={2.05699900e-02,1.09936100e-01},rateIgrBrlens{all}_mean=1.411091,length_median=6.27036300e-02],12:888.0[&prob=1.00000000e+00,height_95%HPD={0.03469781060925975,36.12677216336601},height_mean=4.74532716e-08,height_median=4.60000000e-08,prob(percent)=100,length_95%HPD={2.05699900e-02,1.09936100e-01},effectivebrlenIgrBrlens{all}_mean=0.060701,rateIgrBrlens{all}_median=0.955758,effectivebrlenIgrBrlens{all}_median=0.059184,rateIgrBrlens{all}_mean=1.083717,rateIgrBrlens{all}_95%HPD={0.307551,2.136410},length_median=6.27009500e-02,effectivebrlenIgrBrlens{all}_95%HPD={0.031473,0.094564},length_mean=6.44328267e-02]):440.0[&prob=9.98933476e-01,height_median=6.27036700e-02,height_mean=6.44330797e-02,prob(percent)=100,height_95%HPD={620.302151025776,1221.5729162892937},length_95%HPD={6.54213900e-03,9.59227400e-02},rateIgrBrlens{all}_mean=1.357617,length_median=4.73911300e-02,effectivebrlenIgrBrlens{all}_95%HPD={0.020987,0.085992},rateIgrBrlens{all}_median=1.044103,length_mean=5.01999606e-02,effectivebrlenIgrBrlens{all}_median=0.049947,rateIgrBrlens{all}_95%HPD={0.246419,3.211358},effectivebrlenIgrBrlens{all}_mean=0.051301],(9:1004.0[&height_median=4.60000000e-08,height_mean=4.75459392e-08,prob(percent)=100,height_95%HPD={0.03469781060925975,36.12677216336601},prob=1.00000000e+00,length_median=6.59797400e-02,effectivebrlenIgrBrlens{all}_95%HPD={0.020976,0.067189},length_mean=6.74879995e-02,effectivebrlenIgrBrlens{all}_median=0.041992,rateIgrBrlens{all}_95%HPD={0.222229,1.457426},rateIgrBrlens{all}_mean=0.724652,effectivebrlenIgrBrlens{all}_mean=0.042909,rateIgrBrlens{all}_median=0.630607,length_95%HPD={2.29884100e-02,1.12056000e-01}],(10:780.0[&height_95%HPD={0.03469781060925975,36.12677216336601},prob=1.00000000e+00,height_median=4.60000000e-08,height_mean=4.75220091e-08,prob(percent)=100,effectivebrlenIgrBrlens{all}_mean=0.025959,rateIgrBrlens{all}_median=0.578166,length_95%HPD={9.55889400e-03,8.17227900e-02},rateIgrBrlens{all}_mean=0.694227,length_median=4.22099400e-02,effectivebrlenIgrBrlens{all}_95%HPD={0.006692,0.046376},effectivebrlenIgrBrlens{all}_median=0.025114,length_mean=4.46974675e-02,rateIgrBrlens{all}_95%HPD={0.128712,1.546577}],13:780.0[&height_95%HPD={0.03469781060925975,36.12677216336601},prob=1.00000000e+00,height_median=4.60000000e-08,height_mean=4.74616704e-08,prob(percent)=100,effectivebrlenIgrBrlens{all}_mean=0.084578,rateIgrBrlens{all}_median=1.876420,length_95%HPD={7.53862100e-03,9.12472700e-02},rateIgrBrlens{all}_mean=2.274895,length_median=4.46615900e-02,effectivebrlenIgrBrlens{all}_95%HPD={0.054186,0.116607},effectivebrlenIgrBrlens{all}_median=0.083427,length_mean=4.81754723e-02,rateIgrBrlens{all}_95%HPD={0.583029,4.969078}]):224.0[&prob=8.27489668e-01,height_median=4.07338600e-02,height_mean=4.29685868e-02,prob(percent)=83,height_95%HPD={516.5532273558957,1118.5413983374515},length_95%HPD={8.23302200e-04,5.99286900e-02},rateIgrBrlens{all}_mean=0.981702,length_median=2.52815200e-02,effectivebrlenIgrBrlens{all}_95%HPD={0.000000,0.036175},length_mean=2.79982450e-02,effectivebrlenIgrBrlens{all}_median=0.017695,rateIgrBrlens{all}_95%HPD={0.000001,2.693366},effectivebrlenIgrBrlens{all}_mean=0.018434,rateIgrBrlens{all}_median=0.661601]):324.0[&height_mean=7.15726798e-02,height_median=6.92386540e-02,prob(percent)=99,height_95%HPD={733.2308650478325,1329.6113499256237},prob=9.93200907e-01,length_median=4.47735600e-02,effectivebrlenIgrBrlens{all}_95%HPD={0.008138,0.064494},length_mean=4.81300840e-02,effectivebrlenIgrBrlens{all}_median=0.034657,rateIgrBrlens{all}_95%HPD={0.073272,2.626773},effectivebrlenIgrBrlens{all}_mean=0.036006,rateIgrBrlens{all}_median=0.751243,rateIgrBrlens{all}_mean=1.033195,length_95%HPD={3.38859300e-03,9.52256400e-02}]):171.0[&prob(percent)=73,height_95%HPD={1079.0638762086012,1654.6353894532708},prob=7.34302093e-01,height_median=1.12191480e-01,height_mean=1.14388094e-01,length_mean=3.22865524e-02,effectivebrlenIgrBrlens{all}_median=0.021431,rateIgrBrlens{all}_95%HPD={0.000002,2.792101},effectivebrlenIgrBrlens{all}_mean=0.023033,rateIgrBrlens{all}_median=0.688636,length_95%HPD={6.08719800e-04,7.20787600e-02},rateIgrBrlens{all}_mean=1.032311,effectivebrlenIgrBrlens{all}_95%HPD={0.000000,0.049933},length_median=2.87444400e-02]):259.0[&height_95%HPD={1238.5986634861433,1802.6147766908916},prob=1.00000000e+00,height_median=1.41925710e-01,height_mean=1.44294963e-01,prob(percent)=100,effectivebrlenIgrBrlens{all}_mean=0.071927,rateIgrBrlens{all}_median=0.951164,length_95%HPD={1.26537300e-02,1.41769300e-01},rateIgrBrlens{all}_mean=1.163206,effectivebrlenIgrBrlens{all}_median=0.070233,length_median=7.32477500e-02,effectivebrlenIgrBrlens{all}_95%HPD={0.016781,0.129912},rateIgrBrlens{all}_95%HPD={0.132647,2.464674},length_mean=7.56248828e-02],(5:714.0[&prob=1.00000000e+00,height_median=4.90000000e-08,height_mean=4.78664431e-08,prob(percent)=100,height_95%HPD={0.05846049979834581,36.68167778668754},length_95%HPD={3.41399200e-03,7.11989500e-02},rateIgrBrlens{all}_mean=1.886617,length_median=3.37328800e-02,effectivebrlenIgrBrlens{all}_95%HPD={0.023103,0.078119},length_mean=3.65257699e-02,effectivebrlenIgrBrlens{all}_median=0.048793,rateIgrBrlens{all}_95%HPD={0.205392,4.812103},effectivebrlenIgrBrlens{all}_mean=0.049364,rateIgrBrlens{all}_median=1.406583],11:714.0[&prob=1.00000000e+00,height_median=4.90000000e-08,height_mean=4.78664431e-08,prob(percent)=100,height_95%HPD={0.05846049979834581,36.68167778668754},length_95%HPD={3.41399200e-03,7.11989500e-02},rateIgrBrlens{all}_mean=0.549789,length_median=3.37328800e-02,effectivebrlenIgrBrlens{all}_95%HPD={0.000000,0.036347},length_mean=3.65257699e-02,effectivebrlenIgrBrlens{all}_median=0.014592,rateIgrBrlens{all}_95%HPD={0.000020,1.404536},effectivebrlenIgrBrlens{all}_mean=0.016384,rateIgrBrlens{all}_median=0.418251]):1044.0[&height_mean=3.65258177e-02,prob(percent)=100,height_median=3.37329340e-02,height_95%HPD={462.4413136175188,1059.9823545518525},prob=1.00000000e+00,length_median=1.81976400e-01,effectivebrlenIgrBrlens{all}_95%HPD={0.211848,0.408422},length_mean=1.83394028e-01,effectivebrlenIgrBrlens{all}_median=0.300148,rateIgrBrlens{all}_95%HPD={1.006006,2.618031},effectivebrlenIgrBrlens{all}_mean=0.304937,rateIgrBrlens{all}_median=1.657240,length_95%HPD={1.08931200e-01,2.63884800e-01},rateIgrBrlens{all}_mean=1.729817]):276.0[&prob(percent)=100,height_95%HPD={1498.2001116005276,2088.48240708153},prob=1.00000000e+00,height_median=2.17864340e-01,height_mean=2.19919846e-01,length_mean=3.50946092e-02,effectivebrlenIgrBrlens{all}_median=0.023840,rateIgrBrlens{all}_95%HPD={0.000001,2.917543},effectivebrlenIgrBrlens{all}_mean=0.027057,rateIgrBrlens{all}_median=0.661930,length_95%HPD={4.76094100e-04,8.29851100e-02},rateIgrBrlens{all}_mean=1.018599,effectivebrlenIgrBrlens{all}_95%HPD={0.000000,0.068077},length_median=3.02544200e-02],(14:1281.0[&prob=1.00000000e+00,height_median=4.70000000e-08,height_mean=4.75395401e-08,prob(percent)=100,height_95%HPD={0.05697625491113777,36.32899767153945},length_95%HPD={9.48174300e-02,2.75168700e-01},rateIgrBrlens{all}_mean=0.942243,rateIgrBrlens{all}_median=0.898614,length_median=1.78712700e-01,effectivebrlenIgrBrlens{all}_95%HPD={0.100561,0.225926},length_mean=1.80688390e-01,effectivebrlenIgrBrlens{all}_median=0.158645,rateIgrBrlens{all}_95%HPD={0.490057,1.493694},effectivebrlenIgrBrlens{all}_mean=0.161068],28:1281.0[&prob=1.00000000e+00,height_median=4.70000000e-08,height_mean=4.76786282e-08,prob(percent)=100,height_95%HPD={0.05697625491113777,36.32899767153945},length_95%HPD={9.33383400e-02,2.73510600e-01},rateIgrBrlens{all}_mean=0.987360,rateIgrBrlens{all}_median=0.936238,length_median=1.78712700e-01,effectivebrlenIgrBrlens{all}_95%HPD={0.106010,0.234342},length_mean=1.80697892e-01,effectivebrlenIgrBrlens{all}_median=0.166577,rateIgrBrlens{all}_95%HPD={0.536262,1.581975},effectivebrlenIgrBrlens{all}_mean=0.169119]):753.0[&height_mean=1.79100520e-01,prob(percent)=98,height_95%HPD={1022.8058607635396,1600.7463040672033},height_median=1.77277410e-01,prob=9.75869884e-01,length_median=7.21395500e-02,effectivebrlenIgrBrlens{all}_95%HPD={0.000000,0.083117},rateIgrBrlens{all}_mean=0.743033,length_mean=7.64072315e-02,effectivebrlenIgrBrlens{all}_median=0.042055,rateIgrBrlens{all}_95%HPD={0.000002,1.667210},effectivebrlenIgrBrlens{all}_mean=0.044039,rateIgrBrlens{all}_median=0.577349,length_95%HPD={4.81232200e-03,1.52898400e-01}]):968.0[&prob(percent)=100,height_95%HPD={1721.6915007699654,2423.2199320584464},prob=1.00000000e+00,height_median=2.53137450e-01,height_mean=2.55498954e-01,length_mean=2.34031800e-02,effectivebrlenIgrBrlens{all}_median=0.004919,rateIgrBrlens{all}_95%HPD={0.000001,1.532822},effectivebrlenIgrBrlens{all}_mean=0.008647,rateIgrBrlens{all}_median=0.228558,length_95%HPD={6.86542300e-05,6.12592300e-02},rateIgrBrlens{all}_mean=0.456430,length_median=1.82524500e-02,effectivebrlenIgrBrlens{all}_95%HPD={0.000000,0.029158}],((6:1005.0[&height_median=4.60000000e-08,height_mean=4.74274977e-08,prob=1.00000000e+00,prob(percent)=100,height_95%HPD={0.03469781060925975,36.12677216336601},rateIgrBrlens{all}_median=0.792965,rateIgrBrlens{all}_95%HPD={0.282231,1.644213},effectivebrlenIgrBrlens{all}_mean=0.061545,effectivebrlenIgrBrlens{all}_median=0.060340,effectivebrlenIgrBrlens{all}_95%HPD={0.029753,0.095997},rateIgrBrlens{all}_mean=0.868882,length_95%HPD={3.14880900e-02,1.34934800e-01},length_mean=7.90982962e-02,length_median=7.60340700e-02],(22:681.0[&prob(percent)=100,prob=1.00000000e+00,height_median=4.60000000e-08,height_95%HPD={0.03469781060925975,36.12677216336601},height_mean=4.75706786e-08,effectivebrlenIgrBrlens{all}_median=0.019582,effectivebrlenIgrBrlens{all}_mean=0.020512,effectivebrlenIgrBrlens{all}_95%HPD={0.003126,0.039716},rateIgrBrlens{all}_mean=0.839709,length_mean=3.20298693e-02,length_median=2.94814200e-02,length_95%HPD={5.10315400e-03,6.33110000e-02},rateIgrBrlens{all}_median=0.645553,rateIgrBrlens{all}_95%HPD={0.007281,2.119347}],23:681.0[&prob=1.00000000e+00,height_mean=4.75706786e-08,height_95%HPD={0.03469781060925975,36.12677216336601},height_median=4.60000000e-08,prob(percent)=100,effectivebrlenIgrBrlens{all}_median=0.027103,length_95%HPD={5.10315400e-03,6.33110000e-02},rateIgrBrlens{all}_95%HPD={0.129828,2.772923},effectivebrlenIgrBrlens{all}_mean=0.028244,length_median=2.94814200e-02,rateIgrBrlens{all}_median=0.911956,length_mean=3.20298693e-02,rateIgrBrlens{all}_mean=1.175823,effectivebrlenIgrBrlens{all}_95%HPD={0.009158,0.050408}]):324.0[&prob=1.00000000e+00,prob(percent)=100,height_95%HPD={436.453158840521,1029.7217696049725},height_median=2.94814750e-02,height_mean=3.20299169e-02,length_mean=4.70684267e-02,length_median=4.37513300e-02,rateIgrBrlens{all}_mean=1.540035,effectivebrlenIgrBrlens{all}_mean=0.052181,rateIgrBrlens{all}_median=1.158678,length_95%HPD={6.06007400e-03,9.47712600e-02},effectivebrlenIgrBrlens{all}_95%HPD={0.020354,0.085126},rateIgrBrlens{all}_95%HPD={0.234489,3.703817},effectivebrlenIgrBrlens{all}_median=0.050792]):1255.0[&height_median=7.60340900e-02,prob=1.00000000e+00,height_95%HPD={734.4113995770686,1330.7914379781091},prob(percent)=100,height_mean=7.90983436e-02,length_mean=1.03227602e-01,effectivebrlenIgrBrlens{all}_mean=0.136141,rateIgrBrlens{all}_95%HPD={0.527916,3.304812},effectivebrlenIgrBrlens{all}_95%HPD={0.080067,0.199519},length_95%HPD={1.98642900e-02,1.88335700e-01},length_median=9.76554000e-02,rateIgrBrlens{all}_median=1.370843,rateIgrBrlens{all}_mean=1.608674,effectivebrlenIgrBrlens{all}_median=0.134313],15:2260.0[&height_95%HPD={0.05846049987197157,36.6816778040427},height_median=4.90000001e-08,prob=1.00000000e+00,height_mean=4.81747860e-08,prob(percent)=100,effectivebrlenIgrBrlens{all}_mean=0.068879,length_95%HPD={9.91081200e-02,2.42641300e-01},rateIgrBrlens{all}_median=0.400448,length_mean=1.70878216e-01,effectivebrlenIgrBrlens{all}_median=0.067887,effectivebrlenIgrBrlens{all}_95%HPD={0.033145,0.106235},rateIgrBrlens{all}_95%HPD={0.189723,0.636949},rateIgrBrlens{all}_mean=0.413164,length_median=1.68794900e-01],(((16:857.0[&height_median=4.60000000e-08,height_95%HPD={0.03469781060925975,36.12677216336601},height_mean=4.74595894e-08,prob=1.00000000e+00,prob(percent)=100,length_95%HPD={1.63179300e-02,1.06194900e-01},rateIgrBrlens{all}_mean=2.925054,rateIgrBrlens{all}_95%HPD={0.985731,5.875900},length_mean=5.89737528e-02,effectivebrlenIgrBrlens{all}_95%HPD={0.097956,0.190159},rateIgrBrlens{all}_median=2.475210,effectivebrlenIgrBrlens{all}_median=0.141119,effectivebrlenIgrBrlens{all}_mean=0.142731,length_median=5.67153100e-02],17:857.0[&prob(percent)=100,height_mean=4.74595894e-08,height_median=4.60000000e-08,height_95%HPD={0.03469781060925975,36.12677216336601},prob=1.00000000e+00,effectivebrlenIgrBrlens{all}_median=0.032560,effectivebrlenIgrBrlens{all}_95%HPD={0.006322,0.061129},rateIgrBrlens{all}_mean=0.655899,rateIgrBrlens{all}_median=0.574494,rateIgrBrlens{all}_95%HPD={0.087221,1.425985},length_median=5.67153100e-02,length_95%HPD={1.63179300e-02,1.06194900e-01},effectivebrlenIgrBrlens{all}_mean=0.033625,length_mean=5.89737528e-02]):303.0[&prob(percent)=100,prob=1.00000000e+00,height_95%HPD={593.7092121535926,1195.75029627717},height_median=5.67153400e-02,height_mean=5.89738003e-02,effectivebrlenIgrBrlens{all}_mean=0.060259,length_median=4.76497500e-02,rateIgrBrlens{all}_mean=1.682153,length_mean=5.04872101e-02,length_95%HPD={5.28938400e-03,9.82008300e-02},effectivebrlenIgrBrlens{all}_95%HPD={0.027563,0.096917},rateIgrBrlens{all}_95%HPD={0.292429,4.134433},rateIgrBrlens{all}_median=1.226626,effectivebrlenIgrBrlens{all}_median=0.058654],20:1160.0[&prob(percent)=100,height_median=4.64000000e-08,height_mean=4.75302466e-08,height_95%HPD={0.056526291233639905,36.22094798833455},prob=1.00000000e+00,length_mean=1.09460963e-01,effectivebrlenIgrBrlens{all}_median=0.056765,rateIgrBrlens{all}_95%HPD={0.234255,0.917951},length_median=1.07421600e-01,effectivebrlenIgrBrlens{all}_95%HPD={0.029898,0.086409},length_95%HPD={5.52802000e-02,1.65333900e-01},rateIgrBrlens{all}_mean=0.558923,effectivebrlenIgrBrlens{all}_mean=0.057869,rateIgrBrlens{all}_median=0.530844]):516.0[&height_95%HPD={903.8764277275828,1491.0343952226178},prob(percent)=100,height_median=1.07421660e-01,height_mean=1.09461010e-01,prob=1.00000000e+00,effectivebrlenIgrBrlens{all}_mean=0.032238,rateIgrBrlens{all}_mean=0.796493,rateIgrBrlens{all}_median=0.613116,length_mean=5.26394322e-02,effectivebrlenIgrBrlens{all}_median=0.031226,rateIgrBrlens{all}_95%HPD={0.000002,1.877545},length_median=4.90493700e-02,effectivebrlenIgrBrlens{all}_95%HPD={0.003142,0.060441},length_95%HPD={3.56460800e-03,1.05312000e-01}],18:1676.0[&height_95%HPD={0.057721337490039014,36.506748866412266},prob(percent)=100,height_median=4.80000000e-08,height_mean=4.79328196e-08,prob=1.00000000e+00,effectivebrlenIgrBrlens{all}_mean=0.153017,rateIgrBrlens{all}_median=0.996260,length_mean=1.54548293e-01,effectivebrlenIgrBrlens{all}_median=0.151599,rateIgrBrlens{all}_95%HPD={0.594111,1.721694},length_median=1.53001500e-01,effectivebrlenIgrBrlens{all}_95%HPD={0.102287,0.205790},length_95%HPD={7.19493200e-02,2.25153300e-01},rateIgrBrlens{all}_mean=1.048302],19:1676.0[&height_95%HPD={0.056976254836327775,36.32899765361969},height_median=4.69999999e-08,prob(percent)=100,height_mean=4.77195947e-08,prob=1.00000000e+00,rateIgrBrlens{all}_95%HPD={0.505324,1.582524},length_median=1.46213500e-01,effectivebrlenIgrBrlens{all}_mean=0.137424,rateIgrBrlens{all}_median=0.935032,effectivebrlenIgrBrlens{all}_95%HPD={0.087416,0.189052},effectivebrlenIgrBrlens{all}_median=0.135931,rateIgrBrlens{all}_mean=0.988156,length_95%HPD={7.19858100e-02,2.26682300e-01},length_mean=1.47841125e-01],24:1676.0[&prob(percent)=100,height_95%HPD={0.034697810560397994,36.126772145146845},prob=1.00000000e+00,height_median=4.59999999e-08,height_mean=4.72600613e-08,length_mean=1.54739246e-01,effectivebrlenIgrBrlens{all}_median=0.117686,rateIgrBrlens{all}_95%HPD={0.431330,1.268412},effectivebrlenIgrBrlens{all}_mean=0.118811,rateIgrBrlens{all}_median=0.774881,effectivebrlenIgrBrlens{all}_95%HPD={0.076593,0.163201},length_95%HPD={7.75840800e-02,2.29039100e-01},rateIgrBrlens{all}_mean=0.810665,length_median=1.54162100e-01]):584.0[&prob(percent)=100,height_mean=1.88692675e-01,prob=1.00000000e+00,height_median=1.86588314e-01,height_95%HPD={1413.7400571713615,1988.1261047709672},length_mean=1.95123261e-02,effectivebrlenIgrBrlens{all}_median=0.000921,rateIgrBrlens{all}_median=0.057905,rateIgrBrlens{all}_95%HPD={0.000001,0.510788},length_median=1.46606700e-02,effectivebrlenIgrBrlens{all}_95%HPD={0.000000,0.009164},length_95%HPD={1.30830600e-04,5.37443300e-02},rateIgrBrlens{all}_mean=0.143103,effectivebrlenIgrBrlens{all}_mean=0.002348],21:2260.0[&prob(percent)=100,height_mean=4.71501147e-08,prob=1.00000000e+00,height_median=4.70000000e-08,height_95%HPD={0.05697625491113777,36.32899767153945},length_mean=2.18496773e-01,effectivebrlenIgrBrlens{all}_median=0.245235,rateIgrBrlens{all}_95%HPD={0.639412,1.736273},length_median=2.13125700e-01,effectivebrlenIgrBrlens{all}_95%HPD={0.166710,0.326828},length_95%HPD={1.32960300e-01,3.14446800e-01},rateIgrBrlens{all}_mean=1.175316,effectivebrlenIgrBrlens{all}_mean=0.247614,rateIgrBrlens{all}_median=1.150830],((25:927.0[&prob(percent)=100,height_mean=4.77869684e-08,prob=1.00000000e+00,height_median=4.70000000e-08,height_95%HPD={0.05697625491113777,36.32899767153945},length_mean=7.83201585e-02,effectivebrlenIgrBrlens{all}_median=0.072015,rateIgrBrlens{all}_95%HPD={0.260723,2.314824},length_median=7.48479600e-02,effectivebrlenIgrBrlens{all}_95%HPD={0.033815,0.115043},length_95%HPD={1.85053900e-02,1.37855500e-01},rateIgrBrlens{all}_mean=1.113756,rateIgrBrlens{all}_median=0.967510,effectivebrlenIgrBrlens{all}_mean=0.073658],27:927.0[&prob(percent)=100,height_mean=4.77257632e-08,prob=1.00000000e+00,height_median=4.68000000e-08,height_95%HPD={0.05682651272500307,36.29309944902823},length_mean=7.03547214e-02,effectivebrlenIgrBrlens{all}_mean=0.070474,rateIgrBrlens{all}_median=1.012686,rateIgrBrlens{all}_95%HPD={0.309758,2.525693},length_median=6.69122900e-02,length_95%HPD={1.83412000e-02,1.28803600e-01},rateIgrBrlens{all}_mean=1.189319,effectivebrlenIgrBrlens{all}_95%HPD={0.033601,0.110633},effectivebrlenIgrBrlens{all}_median=0.068925]):224.0[&prob=5.89921344e-01,height_median=6.77482840e-02,height_mean=7.02158958e-02,prob(percent)=59,height_95%HPD={655.3874323895885,1255.8030058556003},length_95%HPD={7.39145500e-04,9.29305300e-02},rateIgrBrlens{all}_mean=1.007292,rateIgrBrlens{all}_median=0.679998,length_median=3.26270400e-02,effectivebrlenIgrBrlens{all}_95%HPD={0.000000,0.075708},length_mean=3.86894636e-02,effectivebrlenIgrBrlens{all}_median=0.025755,rateIgrBrlens{all}_95%HPD={0.000002,2.929361},effectivebrlenIgrBrlens{all}_mean=0.030065],26:1151.0[&prob=1.00000000e+00,height_median=4.60000000e-08,height_mean=4.77632249e-08,prob(percent)=100,height_95%HPD={0.03469781060925975,36.12677216336601},length_95%HPD={2.33415700e-02,1.69085700e-01},rateIgrBrlens{all}_mean=2.372018,rateIgrBrlens{all}_median=1.966483,length_median=8.78334300e-02,effectivebrlenIgrBrlens{all}_95%HPD={0.108704,0.250793},length_mean=9.21727422e-02,effectivebrlenIgrBrlens{all}_median=0.172318,rateIgrBrlens{all}_95%HPD={0.666097,4.967816},effectivebrlenIgrBrlens{all}_mean=0.175883]):1109.0[&height_mean=1.02149666e-01,prob(percent)=100,height_95%HPD={892.324918929482,1480.5155362095518},height_median=9.75156400e-02,prob=1.00000000e+00,length_median=1.10144300e-01,effectivebrlenIgrBrlens{all}_95%HPD={0.147800,0.359462},rateIgrBrlens{all}_mean=2.624042,length_mean=1.22857306e-01,effectivebrlenIgrBrlens{all}_median=0.250277,rateIgrBrlens{all}_95%HPD={0.506714,5.616692},effectivebrlenIgrBrlens{all}_mean=0.252797,rateIgrBrlens{all}_median=2.295415,length_95%HPD={2.26960200e-02,2.58320700e-01}]):742.0[&prob(percent)=80,height_95%HPD={1869.0345609990768,2715.617050249852},prob=8.03492868e-01,height_median=2.33768870e-01,height_mean=2.37475329e-01,length_mean=4.81168634e-02,rateIgrBrlens{all}_median=0.566341,rateIgrBrlens{all}_95%HPD={0.000007,1.958536},rateIgrBrlens{all}_mean=0.797732,length_95%HPD={3.47663100e-03,1.01046800e-01},effectivebrlenIgrBrlens{all}_95%HPD={0.002074,0.052673},length_median=4.40649400e-02,effectivebrlenIgrBrlens{all}_mean=0.026737,effectivebrlenIgrBrlens{all}_median=0.025421])[&height_mean=3.50511280e-01,height_95%HPD={2296.6550527096992,3863.336624423882},height_median=3.41706840e-01,prob=1.00000000e+00,prob(percent)=100,length_median=0.00000000e+00,length_95%HPD={0.00000000e+00,0.00000000e+00},effectivebrlenIgrBrlens{all}_mean=1.000000,effectivebrlenIgrBrlens{all}_median=1.000000,effectivebrlenIgrBrlens{all}_95%HPD={1.000000,1.000000},rateIgrBrlens{all}_95%HPD={inf,inf},rateIgrBrlens{all}_mean=-nan,rateIgrBrlens{all}_median=inf,length_mean=0.00000000e+00];
END;
