# Supplementary material for: A test of Generalized Bayesian dating: A new linguistic dating method
Source: PLoS One. 2020 Aug 12;15(8):e0236522. doi: 10.1371/journal.pone.0236522 (PMC7423060; doi:10.1371/journal.pone.0236522)
Supplement: S2 File — Python code for extracting median tree lengths for each constraint, generation of consensus trees, RevBayes code for performing Gamma regression and linear regression, and Python code for predicting ages. Age annotated consensus tree files for all the families. (ZIP) [file pone.0236522.s002.zip › S2 Supporting Information/Consensus_Trees_Ages/Eleman.dendropy.con.tre]

#NEXUS

BEGIN TAXA;
    DIMENSIONS NTAX=17;
    TAXLABELS
        AHEAVE
        KAIPI
        'KARAETA_UARIPI'
        KEURU
        'LULUITERA_UARIPI'
        'MEII2_UARIPI'
        'MURUA_STMT_UARIPI'
        OPAO
        'PETOE_UARIPI'
        OROKOLO
        'OROKOLO_2'
        SEPOE
        'SIVIRI_UARIPI'
        TOARIPI
        'TOARIPI_2'
        UARIPI
        'UARIPI_UARIPI'
  ;
END;

BEGIN TREES;
        Translate
             1 AHEAVE,
             2 KAIPI,
             3 'KARAETA_UARIPI',
             4 KEURU,
             5 'LULUITERA_UARIPI',
             6 'MEII2_UARIPI',
             7 'MURUA_STMT_UARIPI',
             8 OPAO,
             9 'PETOE_UARIPI',
             10 OROKOLO,
             11 'OROKOLO_2',
             12 SEPOE,
             13 'SIVIRI_UARIPI',
             14 TOARIPI,
             15 'TOARIPI_2',
             16 UARIPI,
             17 'UARIPI_UARIPI'
             ;
    TREE 1 = [&R] ((((1:879.0[&prob(percent)=100,height_95%HPD={0.04318884166200884,32.71632537610931},prob=1.00000000e+00,height_median=3.00000000e-08,height_mean=3.69825623e-08,length_mean=6.87783112e-02,effectivebrlenIgrBrlens{all}_median=0.065917,rateIgrBrlens{all}_95%HPD={0.200791,3.432610},effectivebrlenIgrBrlens{all}_mean=0.068934,rateIgrBrlens{all}_median=1.084700,effectivebrlenIgrBrlens{all}_95%HPD={0.024773,0.117751},length_95%HPD={5.12028200e-03,1.46041500e-01},rateIgrBrlens{all}_mean=1.441534,length_median=6.08881800e-02],4:879.0[&height_mean=3.69660312e-08,height_median=3.00000000e-08,prob(percent)=100,height_95%HPD={0.04318884166200884,32.71632537610931},prob=1.00000000e+00,length_median=6.05927600e-02,effectivebrlenIgrBrlens{all}_95%HPD={0.053600,0.176279},length_mean=6.83456046e-02,effectivebrlenIgrBrlens{all}_median=0.109315,rateIgrBrlens{all}_95%HPD={0.295386,5.702483},rateIgrBrlens{all}_mean=2.389864,effectivebrlenIgrBrlens{all}_mean=0.112883,rateIgrBrlens{all}_median=1.802793,length_95%HPD={4.94765200e-03,1.45010900e-01}]):308.0[&prob(percent)=98,height_95%HPD={610.6760360632048,1211.8615286910685},prob=9.78669511e-01,height_median=6.04632000e-02,height_mean=6.80064151e-02,length_mean=5.78804732e-02,effectivebrlenIgrBrlens{all}_median=0.051730,rateIgrBrlens{all}_95%HPD={0.000159,4.656283},effectivebrlenIgrBrlens{all}_mean=0.055082,rateIgrBrlens{all}_median=1.029172,effectivebrlenIgrBrlens{all}_95%HPD={0.009134,0.106350},length_95%HPD={2.90975000e-03,1.36938900e-01},rateIgrBrlens{all}_mean=1.593575,length_median=4.93564600e-02],8:1187.0[&height_median=3.00000000e-08,height_mean=3.72764698e-08,prob(percent)=100,height_95%HPD={0.04318884166200884,32.71632537610931},prob=1.00000000e+00,length_median=1.15293800e-01,effectivebrlenIgrBrlens{all}_95%HPD={0.034668,0.139970},length_mean=1.27402786e-01,effectivebrlenIgrBrlens{all}_median=0.080683,rateIgrBrlens{all}_95%HPD={0.142085,1.655868},rateIgrBrlens{all}_mean=0.802367,effectivebrlenIgrBrlens{all}_mean=0.083831,rateIgrBrlens{all}_median=0.686261,length_95%HPD={3.31948100e-02,2.51218700e-01}]):232.0[&prob(percent)=54,height_95%HPD={931.6410376871529,1515.8324913806334},prob=5.39394747e-01,height_median=1.03607940e-01,height_mean=1.12299011e-01,length_mean=4.95364376e-02,effectivebrlenIgrBrlens{all}_median=0.026407,rateIgrBrlens{all}_95%HPD={0.000001,3.223738},effectivebrlenIgrBrlens{all}_mean=0.029533,rateIgrBrlens{all}_median=0.554898,effectivebrlenIgrBrlens{all}_95%HPD={0.000000,0.071360},length_95%HPD={1.17697600e-03,1.20079400e-01},rateIgrBrlens{all}_mean=1.008138,length_median=4.02476800e-02],(10:638.0[&prob=1.00000000e+00,height_median=3.00000000e-08,height_mean=3.73061059e-08,prob(percent)=100,height_95%HPD={0.04318884166200884,32.71632537610931},length_mean=2.99332843e-02,effectivebrlenIgrBrlens{all}_mean=0.004962,length_median=2.44250600e-02,length_95%HPD={1.58255200e-03,7.29884700e-02},effectivebrlenIgrBrlens{all}_95%HPD={0.000000,0.014923},rateIgrBrlens{all}_mean=0.259303,rateIgrBrlens{all}_median=0.135621,rateIgrBrlens{all}_95%HPD={0.000001,0.872422},effectivebrlenIgrBrlens{all}_median=0.003526],11:638.0[&prob=1.00000000e+00,height_mean=3.73218771e-08,prob(percent)=100,height_median=3.00000000e-08,height_95%HPD={0.04318884166200884,32.71632537610931},length_median=2.44274700e-02,effectivebrlenIgrBrlens{all}_median=0.000484,effectivebrlenIgrBrlens{all}_95%HPD={0.000000,0.008575},rateIgrBrlens{all}_95%HPD={0.000001,0.356222},length_mean=2.99653853e-02,effectivebrlenIgrBrlens{all}_mean=0.001903,rateIgrBrlens{all}_mean=0.082421,rateIgrBrlens{all}_median=0.019150,length_95%HPD={1.58255200e-03,7.29884700e-02}]):781.0[&prob=9.97600320e-01,height_median=2.43819700e-02,height_mean=2.98094044e-02,prob(percent)=100,height_95%HPD={382.44882216803245,969.6041978975278},length_95%HPD={1.40578400e-02,2.21738400e-01},rateIgrBrlens{all}_mean=0.423749,length_median=1.03241100e-01,effectivebrlenIgrBrlens{all}_95%HPD={0.000000,0.073293},length_mean=1.12557146e-01,effectivebrlenIgrBrlens{all}_median=0.034041,rateIgrBrlens{all}_95%HPD={0.000003,1.080441},effectivebrlenIgrBrlens{all}_mean=0.036196,rateIgrBrlens{all}_median=0.320816]):838.0[&height_mean=1.60728076e-01,prob(percent)=97,height_median=1.50485930e-01,height_95%HPD={1160.7850383263778,1727.5924789317978},prob=9.69337422e-01,length_median=1.47983200e-01,effectivebrlenIgrBrlens{all}_95%HPD={0.000000,0.289901},length_mean=1.61479578e-01,effectivebrlenIgrBrlens{all}_median=0.150238,rateIgrBrlens{all}_95%HPD={0.000001,3.476339},effectivebrlenIgrBrlens{all}_mean=0.152019,rateIgrBrlens{all}_median=0.910189,length_95%HPD={1.74313000e-02,3.31446900e-01},rateIgrBrlens{all}_mean=1.281922],(2:1875.0[&prob(percent)=100,height_95%HPD={0.04318884166200884,32.71632537610931},prob=1.00000000e+00,height_median=3.00000000e-08,height_mean=3.76849220e-08,length_mean=2.02282925e-01,effectivebrlenIgrBrlens{all}_median=0.014661,rateIgrBrlens{all}_95%HPD={0.001381,0.215271},effectivebrlenIgrBrlens{all}_mean=0.016805,rateIgrBrlens{all}_median=0.075960,length_95%HPD={9.02439400e-02,3.30680600e-01},rateIgrBrlens{all}_mean=0.089546,length_median=1.91140900e-01,effectivebrlenIgrBrlens{all}_95%HPD={0.000202,0.038619}],((((3:730.0[&height_mean=3.77290935e-08,height_median=3.70000000e-08,prob(percent)=100,height_95%HPD={0.03013358811371389,34.347386249919964},prob=1.00000000e+00,length_median=3.56925400e-02,effectivebrlenIgrBrlens{all}_95%HPD={0.004906,0.044337},length_mean=4.02297003e-02,effectivebrlenIgrBrlens{all}_median=0.021313,rateIgrBrlens{all}_95%HPD={0.064821,2.074631},rateIgrBrlens{all}_mean=0.811099,effectivebrlenIgrBrlens{all}_mean=0.023075,rateIgrBrlens{all}_median=0.597117,length_95%HPD={4.94081800e-03,8.66169500e-02}],5:730.0[&prob=1.00000000e+00,height_median=3.70000000e-08,height_mean=3.77573830e-08,prob(percent)=100,height_95%HPD={0.03013358811371389,34.347386249919964},length_95%HPD={4.41142200e-03,8.70607800e-02},rateIgrBrlens{all}_mean=0.710194,length_median=3.61210800e-02,effectivebrlenIgrBrlens{all}_95%HPD={0.003175,0.040493},length_mean=4.07585029e-02,effectivebrlenIgrBrlens{all}_median=0.018928,rateIgrBrlens{all}_median=0.516294,rateIgrBrlens{all}_95%HPD={0.044750,1.901860},effectivebrlenIgrBrlens{all}_mean=0.020596]):574.0[&height_median=3.35357450e-02,height_mean=3.73981420e-02,prob(percent)=80,height_95%HPD={479.481377434641,1078.4957888494523},prob=8.03092921e-01,length_median=2.74022600e-02,effectivebrlenIgrBrlens{all}_95%HPD={0.000000,0.024825},length_mean=3.19414119e-02,effectivebrlenIgrBrlens{all}_median=0.007747,rateIgrBrlens{all}_95%HPD={0.000001,1.576002},rateIgrBrlens{all}_mean=0.489865,effectivebrlenIgrBrlens{all}_mean=0.009499,rateIgrBrlens{all}_median=0.264300,length_95%HPD={1.04010200e-03,7.31401200e-02}],(6:773.0[&prob(percent)=100,height_95%HPD={0.03013358811371389,34.347386249919964},prob=1.00000000e+00,height_median=3.70000000e-08,height_mean=3.76385189e-08,length_mean=4.76722295e-02,effectivebrlenIgrBrlens{all}_median=0.025829,rateIgrBrlens{all}_95%HPD={0.000023,2.279583},effectivebrlenIgrBrlens{all}_mean=0.027624,rateIgrBrlens{all}_median=0.605560,length_95%HPD={3.21522900e-03,1.02238400e-01},rateIgrBrlens{all}_mean=0.856345,effectivebrlenIgrBrlens{all}_95%HPD={0.005991,0.054887},length_median=4.20295100e-02],9:773.0[&height_mean=3.77208146e-08,prob(percent)=100,height_median=3.70000000e-08,height_95%HPD={0.03013358811371389,34.347386249919964},prob=1.00000000e+00,length_median=4.23187000e-02,effectivebrlenIgrBrlens{all}_95%HPD={0.011806,0.070918},length_mean=4.79044054e-02,effectivebrlenIgrBrlens{all}_median=0.038526,rateIgrBrlens{all}_95%HPD={0.000647,3.155062},effectivebrlenIgrBrlens{all}_mean=0.040516,rateIgrBrlens{all}_median=0.925134,rateIgrBrlens{all}_mean=1.217096,length_95%HPD={5.18943700e-03,1.01993400e-01}]):531.0[&prob(percent)=65,height_95%HPD={509.60195116044594,1111.300473797066},prob=6.51913078e-01,height_median=3.68332900e-02,height_mean=4.07479728e-02,length_mean=3.18094376e-02,effectivebrlenIgrBrlens{all}_median=0.009189,rateIgrBrlens{all}_95%HPD={0.000001,1.891135},effectivebrlenIgrBrlens{all}_mean=0.010803,rateIgrBrlens{all}_median=0.305924,length_95%HPD={9.46725000e-04,7.59116300e-02},rateIgrBrlens{all}_mean=0.561310,effectivebrlenIgrBrlens{all}_95%HPD={0.000000,0.027603},length_median=2.68566000e-02],((7:742.0[&height_mean=3.75368124e-08,prob(percent)=100,height_median=3.70000000e-08,height_95%HPD={0.03013358811371389,34.347386249919964},prob=1.00000000e+00,length_median=3.57876900e-02,effectivebrlenIgrBrlens{all}_95%HPD={0.008502,0.059601},length_mean=4.12740876e-02,effectivebrlenIgrBrlens{all}_median=0.028653,rateIgrBrlens{all}_95%HPD={0.015048,2.900606},effectivebrlenIgrBrlens{all}_mean=0.030546,rateIgrBrlens{all}_median=0.793446,length_95%HPD={3.64455900e-03,9.12576900e-02},rateIgrBrlens{all}_mean=1.090338],17:742.0[&height_mean=3.75649247e-08,prob(percent)=100,height_95%HPD={0.03013358811371389,34.347386249919964},height_median=3.70000000e-08,prob=1.00000000e+00,length_median=3.94242400e-02,effectivebrlenIgrBrlens{all}_95%HPD={0.016688,0.076258},rateIgrBrlens{all}_mean=1.468533,length_mean=4.49681128e-02,effectivebrlenIgrBrlens{all}_median=0.042363,rateIgrBrlens{all}_95%HPD={0.102197,3.847975},effectivebrlenIgrBrlens{all}_mean=0.044268,rateIgrBrlens{all}_median=1.069472,length_95%HPD={4.96430100e-03,9.90668500e-02}]):188.0[&prob(percent)=58,height_95%HPD={489.9595991433488,1090.3701485466263},prob=5.81522464e-01,height_median=3.33716500e-02,height_mean=3.76713305e-02,length_mean=2.69933360e-02,effectivebrlenIgrBrlens{all}_median=0.009094,rateIgrBrlens{all}_95%HPD={0.000001,2.366662},effectivebrlenIgrBrlens{all}_mean=0.011386,rateIgrBrlens{all}_median=0.366070,length_95%HPD={3.65765600e-04,6.66260300e-02},rateIgrBrlens{all}_mean=0.722336,length_median=2.21851800e-02,effectivebrlenIgrBrlens{all}_95%HPD={0.000000,0.031245}],13:930.0[&prob(percent)=100,height_95%HPD={0.03013358811371389,34.347386249919964},prob=1.00000000e+00,height_median=3.70000000e-08,height_mean=3.76184175e-08,length_mean=5.11789260e-02,effectivebrlenIgrBrlens{all}_median=0.029922,effectivebrlenIgrBrlens{all}_95%HPD={0.008644,0.058911},rateIgrBrlens{all}_95%HPD={0.059341,2.428296},effectivebrlenIgrBrlens{all}_mean=0.031664,rateIgrBrlens{all}_median=0.649096,length_95%HPD={5.02805400e-03,1.06771200e-01},rateIgrBrlens{all}_mean=0.889201,length_median=4.56992800e-02]):374.0[&height_95%HPD={657.3128525754406,1257.6682031003188},prob=6.48046927e-01,height_median=5.17462200e-02,height_mean=5.65094370e-02,prob(percent)=65,effectivebrlenIgrBrlens{all}_mean=0.012821,rateIgrBrlens{all}_median=0.445831,rateIgrBrlens{all}_95%HPD={0.000001,2.777859},length_95%HPD={2.82352700e-04,6.40051200e-02},rateIgrBrlens{all}_mean=0.852872,length_median=2.24203200e-02,effectivebrlenIgrBrlens{all}_95%HPD={0.000000,0.032582},length_mean=2.69076299e-02,effectivebrlenIgrBrlens{all}_median=0.011204]):184.0[&prob=1.00000000e+00,height_median=8.84223200e-02,height_mean=9.43631406e-02,prob(percent)=100,height_95%HPD={1050.8774496774743,1627.4462138918957},length_95%HPD={4.16472400e-03,1.22952700e-01},rateIgrBrlens{all}_mean=19.662103,rateIgrBrlens{all}_median=14.057697,length_median=4.01535900e-02,effectivebrlenIgrBrlens{all}_95%HPD={0.307947,0.952739},length_mean=4.97259854e-02,effectivebrlenIgrBrlens{all}_median=0.567243,rateIgrBrlens{all}_95%HPD={2.064850,54.269107},effectivebrlenIgrBrlens{all}_mean=0.600564],16:1489.0[&prob=1.00000000e+00,height_median=3.00000000e-08,height_mean=3.72397814e-08,prob(percent)=100,height_95%HPD={0.04318884166200884,32.71632537610931},length_95%HPD={6.00588400e-02,2.45521500e-01},rateIgrBrlens{all}_mean=0.386526,rateIgrBrlens{all}_median=0.297190,length_median=1.32165700e-01,effectivebrlenIgrBrlens{all}_95%HPD={0.000002,0.149222},length_mean=1.41280789e-01,effectivebrlenIgrBrlens{all}_median=0.039762,rateIgrBrlens{all}_95%HPD={0.000030,0.986157},effectivebrlenIgrBrlens{all}_mean=0.054247]):251.0[&height_mean=1.36409914e-01,prob(percent)=87,height_95%HPD={1227.184882385101,1791.224729335311},height_median=1.27835150e-01,prob=8.73350220e-01,length_median=3.63510500e-02,effectivebrlenIgrBrlens{all}_95%HPD={0.000000,0.150999},rateIgrBrlens{all}_mean=3.454901,length_mean=4.36882212e-02,effectivebrlenIgrBrlens{all}_median=0.088095,rateIgrBrlens{all}_95%HPD={0.000001,9.884262},effectivebrlenIgrBrlens{all}_mean=0.087252,rateIgrBrlens{all}_median=2.201008,length_95%HPD={9.63768200e-04,1.04247100e-01}],(12:1032.0[&height_95%HPD={0.04494365722052477,33.20983539106552},prob=1.00000000e+00,height_median=3.20000000e-08,height_mean=3.75806959e-08,prob(percent)=100,effectivebrlenIgrBrlens{all}_mean=0.047781,rateIgrBrlens{all}_median=0.529339,effectivebrlenIgrBrlens{all}_median=0.045907,length_95%HPD={2.42906500e-02,1.75146500e-01},rateIgrBrlens{all}_mean=0.621423,rateIgrBrlens{all}_95%HPD={0.124766,1.324998},length_median=8.58539900e-02,effectivebrlenIgrBrlens{all}_95%HPD={0.018830,0.080951},length_mean=9.28369852e-02],(14:651.0[&height_mean=3.73047327e-08,height_median=3.50000000e-08,prob(percent)=100,height_95%HPD={0.047499080602177994,33.91994144526636},prob=1.00000000e+00,length_median=2.59686800e-02,effectivebrlenIgrBrlens{all}_95%HPD={0.009998,0.050934},length_mean=3.06605445e-02,effectivebrlenIgrBrlens{all}_median=0.027690,rateIgrBrlens{all}_95%HPD={0.167924,4.336470},rateIgrBrlens{all}_mean=1.534312,effectivebrlenIgrBrlens{all}_mean=0.029169,rateIgrBrlens{all}_median=1.057231,length_95%HPD={2.19258900e-03,7.01210800e-02}],15:651.0[&height_mean=3.73047327e-08,height_median=3.50000000e-08,prob(percent)=100,height_95%HPD={0.047499080602177994,33.91994144526636},prob=1.00000000e+00,length_median=2.59686800e-02,effectivebrlenIgrBrlens{all}_95%HPD={0.000000,0.007585},length_mean=3.06631846e-02,effectivebrlenIgrBrlens{all}_median=0.000402,rateIgrBrlens{all}_95%HPD={0.000001,0.280471},effectivebrlenIgrBrlens{all}_mean=0.001653,rateIgrBrlens{all}_median=0.014521,rateIgrBrlens{all}_mean=0.063543,length_95%HPD={2.19258900e-03,7.01210800e-02}]):381.0[&prob(percent)=100,height_95%HPD={401.8951840763902,991.5506435359198},prob=9.99866684e-01,height_median=2.59687500e-02,height_mean=3.06530936e-02,length_mean=6.22499926e-02,effectivebrlenIgrBrlens{all}_median=0.030818,rateIgrBrlens{all}_95%HPD={0.050821,2.101887},effectivebrlenIgrBrlens{all}_mean=0.032593,rateIgrBrlens{all}_median=0.556736,effectivebrlenIgrBrlens{all}_95%HPD={0.009271,0.060775},length_95%HPD={5.47791300e-03,1.36641700e-01},rateIgrBrlens{all}_mean=0.801749,length_median=5.48202100e-02]):707.0[&height_95%HPD={764.4285198282381,1358.5571998263315},prob=9.97467004e-01,height_median=8.57594600e-02,height_mean=9.26628494e-02,prob(percent)=100,effectivebrlenIgrBrlens{all}_mean=0.037570,rateIgrBrlens{all}_median=0.453112,length_95%HPD={5.71400600e-03,1.76583600e-01},rateIgrBrlens{all}_mean=0.633502,effectivebrlenIgrBrlens{all}_median=0.035835,length_median=7.80182300e-02,effectivebrlenIgrBrlens{all}_95%HPD={0.007866,0.069218},rateIgrBrlens{all}_95%HPD={0.000003,1.583305},length_mean=8.59020462e-02]):135.0[&prob=1.00000000e+00,height_median=1.72701810e-01,height_mean=1.83221453e-01,prob(percent)=100,height_95%HPD={1472.1381806439686,2057.9572180454834},length_95%HPD={2.11514100e-04,6.04532000e-02},rateIgrBrlens{all}_mean=0.117318,length_median=1.66993600e-02,effectivebrlenIgrBrlens{all}_95%HPD={0.000000,0.009119},rateIgrBrlens{all}_median=0.016262,length_mean=2.23583271e-02,effectivebrlenIgrBrlens{all}_median=0.000289,rateIgrBrlens{all}_95%HPD={0.000001,0.513771},effectivebrlenIgrBrlens{all}_mean=0.001870]):382.0[&height_mean=1.99958615e-01,prob(percent)=91,height_95%HPD={1593.0606389061136,2217.1224567714858},prob=9.12811625e-01,height_median=1.89241470e-01,length_median=1.15617100e-01,effectivebrlenIgrBrlens{all}_95%HPD={0.000000,0.253880},length_mean=1.28682433e-01,effectivebrlenIgrBrlens{all}_median=0.101133,rateIgrBrlens{all}_95%HPD={0.000001,3.400495},rateIgrBrlens{all}_mean=1.180894,effectivebrlenIgrBrlens{all}_mean=0.110193,rateIgrBrlens{all}_median=0.768231,length_95%HPD={2.36768500e-03,2.80174000e-01}])[&height_95%HPD={1864.9140063152386,2707.4400790176705},prob=1.00000000e+00,height_median=3.07286870e-01,height_mean=3.25345636e-01,prob(percent)=100,length_median=0.00000000e+00,effectivebrlenIgrBrlens{all}_95%HPD={1.000000,1.000000},length_mean=0.00000000e+00,effectivebrlenIgrBrlens{all}_median=1.000000,rateIgrBrlens{all}_95%HPD={inf,inf},rateIgrBrlens{all}_mean=-nan,effectivebrlenIgrBrlens{all}_mean=1.000000,rateIgrBrlens{all}_median=inf,length_95%HPD={0.00000000e+00,0.00000000e+00}];
END;
