# Supplementary material for: A test of Generalized Bayesian dating: A new linguistic dating method
Source: PLoS One. 2020 Aug 12;15(8):e0236522. doi: 10.1371/journal.pone.0236522 (PMC7423060; doi:10.1371/journal.pone.0236522)
Supplement: S2 File — Python code for extracting median tree lengths for each constraint, generation of consensus trees, RevBayes code for performing Gamma regression and linear regression, and Python code for predicting ages. Age annotated consensus tree files for all the families. (ZIP) [file pone.0236522.s002.zip › S2 Supporting Information/Consensus_Trees_Ages/Chibchan.dendropy.con.tre]

#NEXUS

BEGIN TAXA;
    DIMENSIONS NTAX=21;
    TAXLABELS
        CUNA
        'KUNA_YALA_SAN_BLAS'
        BORUCA
        IKA
        KOGUI
        CHIMILA
        'BARI_COLUMBIA'
        'COLOMBIAN_BARI'
        'VENEZUELAN_BARI'
        RAMA
        BRIBRI
        TUNEBO
        'BUGLERE_MURIRE'
        GUAYMI
        'NGABERE_MOVE'
        PECH
        'MELEKU_JAIKA'
        'CABECAR_CHIRIPO'
        CABECAR
        TERIBE
        DAMANA
  ;
END;

BEGIN TREES;
        Translate
             1 CUNA,
             2 'KUNA_YALA_SAN_BLAS',
             3 BORUCA,
             4 IKA,
             5 KOGUI,
             6 CHIMILA,
             7 'BARI_COLUMBIA',
             8 'COLOMBIAN_BARI',
             9 'VENEZUELAN_BARI',
             10 RAMA,
             11 BRIBRI,
             12 TUNEBO,
             13 'BUGLERE_MURIRE',
             14 GUAYMI,
             15 'NGABERE_MOVE',
             16 PECH,
             17 'MELEKU_JAIKA',
             18 'CABECAR_CHIRIPO',
             19 CABECAR,
             20 TERIBE,
             21 DAMANA
             ;
    TREE 1 = [&R] (10:2728.0[&height_mean=4.27751140e-08,height_95%HPD={0.032001621761240925,35.0952445028899},height_median=4.06000000e-08,prob(percent)=100,prob=1.00000000e+00,length_median=2.23985200e-01,effectivebrlenIgrBrlens{all}_95%HPD={0.146905,0.280890},rateIgrBrlens{all}_95%HPD={0.679144,1.324337},effectivebrlenIgrBrlens{all}_median=0.213180,effectivebrlenIgrBrlens{all}_mean=0.213965,length_mean=2.24680538e-01,rateIgrBrlens{all}_median=0.954820,rateIgrBrlens{all}_mean=0.968748,length_95%HPD={1.46060000e-01,3.02942700e-01}],16:2728.0[&prob=1.00000000e+00,height_median=4.20000000e-08,height_mean=4.29510612e-08,prob(percent)=100,height_95%HPD={0.032712170985449825,35.37234290966811},length_95%HPD={1.46573600e-01,2.91808900e-01},rateIgrBrlens{all}_mean=0.828704,length_median=2.21716100e-01,effectivebrlenIgrBrlens{all}_95%HPD={0.118997,0.243584},rateIgrBrlens{all}_median=0.827809,length_mean=2.21654357e-01,effectivebrlenIgrBrlens{all}_median=0.181105,rateIgrBrlens{all}_95%HPD={0.546141,1.087931},effectivebrlenIgrBrlens{all}_mean=0.181483],17:2728.0[&prob=1.00000000e+00,height_median=4.20000000e-08,height_mean=4.35039435e-08,prob(percent)=100,height_95%HPD={0.032712170985449825,35.37234290966811},length_95%HPD={1.39003700e-01,3.34637400e-01},rateIgrBrlens{all}_mean=1.118721,length_median=2.30734900e-01,effectivebrlenIgrBrlens{all}_95%HPD={0.175776,0.336486},rateIgrBrlens{all}_median=1.095646,length_mean=2.34059568e-01,effectivebrlenIgrBrlens{all}_median=0.251688,rateIgrBrlens{all}_95%HPD={0.721162,1.606752},effectivebrlenIgrBrlens{all}_mean=0.253806],((((4:900.0[&height_95%HPD={0.033214605812757175,35.56595750668259},prob=1.00000000e+00,height_median=4.30000000e-08,height_mean=4.35424983e-08,prob(percent)=100,effectivebrlenIgrBrlens{all}_mean=0.104006,rateIgrBrlens{all}_median=1.556404,rateIgrBrlens{all}_95%HPD={0.786766,2.881776},length_95%HPD={3.18671700e-02,1.02285000e-01},rateIgrBrlens{all}_mean=1.703950,length_median=6.50876800e-02,effectivebrlenIgrBrlens{all}_95%HPD={0.072026,0.139743},length_mean=6.60971726e-02,effectivebrlenIgrBrlens{all}_median=0.102675],21:900.0[&height_95%HPD={0.033214605812757175,35.56595750668259},prob=1.00000000e+00,height_median=4.30000000e-08,height_mean=4.35424983e-08,prob(percent)=100,effectivebrlenIgrBrlens{all}_mean=0.050305,rateIgrBrlens{all}_median=0.762410,rateIgrBrlens{all}_95%HPD={0.325117,1.331946},length_95%HPD={3.18671700e-02,1.02285000e-01},rateIgrBrlens{all}_mean=0.802873,length_median=6.50876800e-02,effectivebrlenIgrBrlens{all}_95%HPD={0.021936,0.076847},length_mean=6.60971726e-02,effectivebrlenIgrBrlens{all}_median=0.049498]):327.0[&prob=1.00000000e+00,height_median=6.50877300e-02,height_mean=6.60972162e-02,prob(percent)=100,height_95%HPD={630.3847311338127,1231.0585316433016},length_95%HPD={1.75573200e-02,1.04492100e-01},rateIgrBrlens{all}_mean=1.274091,rateIgrBrlens{all}_median=1.119296,length_median=5.91833800e-02,effectivebrlenIgrBrlens{all}_95%HPD={0.032564,0.111784},length_mean=6.07320539e-02,effectivebrlenIgrBrlens{all}_median=0.067178,rateIgrBrlens{all}_95%HPD={0.478358,2.335492},effectivebrlenIgrBrlens{all}_mean=0.068454],5:1227.0[&height_95%HPD={0.032712170985449825,35.37234290966811},prob=1.00000000e+00,height_median=4.20000000e-08,height_mean=4.36532836e-08,prob(percent)=100,effectivebrlenIgrBrlens{all}_mean=0.136891,rateIgrBrlens{all}_median=1.076579,rateIgrBrlens{all}_95%HPD={0.686472,1.606211},length_95%HPD={8.50845600e-02,1.74397300e-01},rateIgrBrlens{all}_mean=1.106970,length_median=1.25539900e-01,effectivebrlenIgrBrlens{all}_95%HPD={0.094150,0.181173},length_mean=1.26829226e-01,effectivebrlenIgrBrlens{all}_median=0.135113]):296.0[&prob=1.00000000e+00,height_median=1.25539990e-01,height_mean=1.26829270e-01,prob(percent)=100,height_95%HPD={975.9586820638053,1556.4023914377824},length_95%HPD={2.41080600e-02,1.22972200e-01},rateIgrBrlens{all}_mean=1.375097,rateIgrBrlens{all}_median=1.248861,length_median=7.16189600e-02,effectivebrlenIgrBrlens{all}_95%HPD={0.044185,0.142726},length_mean=7.29333545e-02,effectivebrlenIgrBrlens{all}_median=0.089222,rateIgrBrlens{all}_95%HPD={0.579449,2.368597},effectivebrlenIgrBrlens{all}_mean=0.090730],6:1523.0[&height_95%HPD={0.03220550441231669,35.17515481540731},prob=1.00000000e+00,height_median=4.10000000e-08,height_mean=4.30828263e-08,prob(percent)=100,effectivebrlenIgrBrlens{all}_mean=0.206567,rateIgrBrlens{all}_median=1.029303,rateIgrBrlens{all}_95%HPD={0.723164,1.337717},length_95%HPD={1.50267000e-01,2.50892600e-01},rateIgrBrlens{all}_mean=1.044364,length_median=1.99281400e-01,effectivebrlenIgrBrlens{all}_95%HPD={0.147951,0.263064},length_mean=1.99762581e-01,effectivebrlenIgrBrlens{all}_median=0.205066]):361.0[&prob=1.00000000e+00,height_median=1.99281492e-01,height_mean=1.99762625e-01,prob(percent)=100,height_95%HPD={1260.9144141702793,1826.3458871964058},length_95%HPD={1.59971100e-04,5.85553300e-02},rateIgrBrlens{all}_mean=1.071957,rateIgrBrlens{all}_median=0.833541,length_median=2.03740200e-02,effectivebrlenIgrBrlens{all}_95%HPD={0.000000,0.054994},length_mean=2.41949999e-02,effectivebrlenIgrBrlens{all}_median=0.018785,rateIgrBrlens{all}_95%HPD={0.000001,2.685764},effectivebrlenIgrBrlens{all}_mean=0.021811],(((7:430.0[&height_mean=4.30860779e-08,prob(percent)=100,height_95%HPD={0.032712170985449825,35.37234290966811},prob=1.00000000e+00,height_median=4.20000000e-08,length_median=8.01347600e-03,effectivebrlenIgrBrlens{all}_95%HPD={0.001928,0.015145},length_mean=9.18297113e-03,effectivebrlenIgrBrlens{all}_median=0.008028,rateIgrBrlens{all}_95%HPD={0.050092,3.802322},rateIgrBrlens{all}_mean=1.399219,effectivebrlenIgrBrlens{all}_mean=0.008402,rateIgrBrlens{all}_median=0.995174,length_95%HPD={1.02876100e-03,2.05294500e-02}],8:430.0[&prob=1.00000000e+00,height_median=4.20000000e-08,height_mean=4.30860779e-08,prob(percent)=100,height_95%HPD={0.032712170985449825,35.37234290966811},length_95%HPD={1.02876100e-03,2.05294500e-02},rateIgrBrlens{all}_mean=0.370090,length_median=8.01347600e-03,effectivebrlenIgrBrlens{all}_95%HPD={0.000000,0.007805},rateIgrBrlens{all}_median=0.245713,length_mean=9.18297113e-03,effectivebrlenIgrBrlens{all}_median=0.002146,rateIgrBrlens{all}_95%HPD={0.000001,1.147467},effectivebrlenIgrBrlens{all}_mean=0.002771]):427.0[&height_mean=9.18301422e-03,prob(percent)=100,height_95%HPD={213.85576354661356,745.8213525537454},prob=1.00000000e+00,height_median=8.01350700e-03,length_median=4.43942700e-02,effectivebrlenIgrBrlens{all}_95%HPD={0.035427,0.088617},length_mean=4.54868851e-02,effectivebrlenIgrBrlens{all}_median=0.058222,rateIgrBrlens{all}_95%HPD={0.488262,2.957444},rateIgrBrlens{all}_mean=1.497446,effectivebrlenIgrBrlens{all}_mean=0.059202,rateIgrBrlens{all}_median=1.312782,length_95%HPD={1.42005200e-02,7.64651800e-02}],9:857.0[&prob=1.00000000e+00,height_median=4.12000000e-08,height_mean=4.30641341e-08,prob(percent)=100,height_95%HPD={0.03230718288103112,35.214885631650276},length_95%HPD={2.50290900e-02,8.85635900e-02},rateIgrBrlens{all}_mean=0.842728,length_median=5.29246400e-02,effectivebrlenIgrBrlens{all}_95%HPD={0.019401,0.068841},rateIgrBrlens{all}_median=0.793049,length_mean=5.46698562e-02,effectivebrlenIgrBrlens{all}_median=0.042294,rateIgrBrlens{all}_95%HPD={0.271288,1.490382},effectivebrlenIgrBrlens{all}_mean=0.042845]):529.0[&height_mean=5.46698993e-02,prob(percent)=100,height_95%HPD={593.5045484856144,1195.5226459641883},prob=1.00000000e+00,height_median=5.29246570e-02,length_median=1.40293900e-01,effectivebrlenIgrBrlens{all}_95%HPD={0.114157,0.223141},length_mean=1.40453070e-01,effectivebrlenIgrBrlens{all}_median=0.165769,rateIgrBrlens{all}_95%HPD={0.752080,1.794364},rateIgrBrlens{all}_mean=1.231882,effectivebrlenIgrBrlens{all}_mean=0.167555,rateIgrBrlens{all}_median=1.181352,length_95%HPD={8.37705400e-02,1.97979900e-01}],12:1386.0[&height_median=4.19999999e-08,height_mean=4.32751726e-08,prob(percent)=100,height_95%HPD={0.03271217093499707,35.37234289013051},prob=1.00000000e+00,length_median=1.94886300e-01,effectivebrlenIgrBrlens{all}_95%HPD={0.088342,0.180208},length_mean=1.95122926e-01,effectivebrlenIgrBrlens{all}_median=0.129374,rateIgrBrlens{all}_95%HPD={0.442099,0.906775},rateIgrBrlens{all}_mean=0.677851,effectivebrlenIgrBrlens{all}_mean=0.130869,rateIgrBrlens{all}_median=0.674785,length_95%HPD={1.40651600e-01,2.51675500e-01}]):498.0[&prob(percent)=100,height_95%HPD={1141.2322475405365,1711.7246620073136},prob=1.00000000e+00,height_median=1.94886379e-01,height_mean=1.95122970e-01,length_mean=2.88346547e-02,effectivebrlenIgrBrlens{all}_median=0.013090,rateIgrBrlens{all}_95%HPD={0.000001,1.446778},effectivebrlenIgrBrlens{all}_mean=0.016370,rateIgrBrlens{all}_median=0.510028,effectivebrlenIgrBrlens{all}_95%HPD={0.000000,0.044139},length_95%HPD={1.42650800e-04,7.05779900e-02},rateIgrBrlens{all}_mean=0.619781,length_median=2.42258200e-02]):844.0[&height_95%HPD={1599.4045127137529,2227.784731893709},prob=1.00000000e+00,height_median=2.22010050e-01,height_mean=2.23957624e-01,prob(percent)=100,effectivebrlenIgrBrlens{all}_mean=0.008443,rateIgrBrlens{all}_median=0.430754,effectivebrlenIgrBrlens{all}_median=0.006030,length_95%HPD={1.33977900e-04,4.16411200e-02},rateIgrBrlens{all}_mean=0.604051,rateIgrBrlens{all}_95%HPD={0.000001,1.694913},length_median=1.26509100e-02,effectivebrlenIgrBrlens{all}_95%HPD={0.000000,0.025503},length_mean=1.59803274e-02],(((1:778.0[&prob=1.00000000e+00,height_median=4.10000000e-08,height_mean=4.32717624e-08,prob(percent)=100,height_95%HPD={0.03220550441231669,35.17515481540731},length_95%HPD={1.54842800e-02,7.44447300e-02},rateIgrBrlens{all}_mean=1.197020,length_median=4.30068100e-02,effectivebrlenIgrBrlens{all}_95%HPD={0.024807,0.070195},length_mean=4.44302806e-02,effectivebrlenIgrBrlens{all}_median=0.046033,rateIgrBrlens{all}_95%HPD={0.377596,2.350868},effectivebrlenIgrBrlens{all}_mean=0.046701,rateIgrBrlens{all}_median=1.044362],2:778.0[&height_95%HPD={0.03220550441231669,35.17515481540731},prob=1.00000000e+00,height_median=4.10000000e-08,height_mean=4.32717624e-08,prob(percent)=100,effectivebrlenIgrBrlens{all}_mean=0.034675,rateIgrBrlens{all}_median=0.794210,length_95%HPD={1.54842800e-02,7.44447300e-02},rateIgrBrlens{all}_mean=0.866850,length_median=4.30068100e-02,effectivebrlenIgrBrlens{all}_95%HPD={0.013622,0.055857},effectivebrlenIgrBrlens{all}_median=0.034049,length_mean=4.44302806e-02,rateIgrBrlens{all}_95%HPD={0.250852,1.604940}]):751.0[&prob=1.00000000e+00,height_median=4.30068700e-02,height_mean=4.44303239e-02,prob(percent)=100,height_95%HPD={514.4027275821918,1116.1099960968677},length_95%HPD={1.06259800e-01,2.14780200e-01},rateIgrBrlens{all}_mean=1.014740,length_median=1.60429300e-01,effectivebrlenIgrBrlens{all}_95%HPD={0.105837,0.209919},length_mean=1.60194107e-01,effectivebrlenIgrBrlens{all}_median=0.158093,rateIgrBrlens{all}_95%HPD={0.646033,1.398523},effectivebrlenIgrBrlens{all}_mean=0.159407,rateIgrBrlens{all}_median=0.994100],(13:1155.0[&prob(percent)=100,height_95%HPD={0.032712170985449825,35.37234290966811},prob=1.00000000e+00,height_median=4.20000000e-08,height_mean=4.37370337e-08,length_mean=1.21531038e-01,effectivebrlenIgrBrlens{all}_median=0.090695,rateIgrBrlens{all}_95%HPD={0.399438,1.174586},effectivebrlenIgrBrlens{all}_mean=0.091981,rateIgrBrlens{all}_median=0.762406,length_95%HPD={7.04538700e-02,1.73150500e-01},rateIgrBrlens{all}_mean=0.774064,length_median=1.20376700e-01,effectivebrlenIgrBrlens{all}_95%HPD={0.045664,0.137640}],(14:649.0[&prob=1.00000000e+00,height_median=4.20000000e-08,height_mean=4.36319811e-08,prob(percent)=100,height_95%HPD={0.032712170985449825,35.37234290966811},length_95%HPD={6.90033000e-03,4.94352700e-02},rateIgrBrlens{all}_mean=1.089279,rateIgrBrlens{all}_median=0.943291,length_median=2.57671800e-02,effectivebrlenIgrBrlens{all}_95%HPD={0.006643,0.045359},length_mean=2.71571662e-02,effectivebrlenIgrBrlens{all}_median=0.024785,rateIgrBrlens{all}_95%HPD={0.165303,2.446279},effectivebrlenIgrBrlens{all}_mean=0.025257],15:649.0[&prob=1.00000000e+00,height_median=4.20000000e-08,height_mean=4.36319811e-08,prob(percent)=100,height_95%HPD={0.032712170985449825,35.37234290966811},length_95%HPD={6.90033000e-03,4.94352700e-02},rateIgrBrlens{all}_mean=1.281630,length_median=2.57671800e-02,effectivebrlenIgrBrlens{all}_95%HPD={0.010911,0.047921},rateIgrBrlens{all}_median=1.067995,length_mean=2.71571662e-02,effectivebrlenIgrBrlens{all}_median=0.027826,rateIgrBrlens{all}_95%HPD={0.268199,2.825246},effectivebrlenIgrBrlens{all}_mean=0.028641]):506.0[&height_mean=2.71572098e-02,prob(percent)=100,height_95%HPD={400.30822922867094,989.5050746137296},prob=1.00000000e+00,height_median=2.57672730e-02,length_median=9.30909900e-02,effectivebrlenIgrBrlens{all}_95%HPD={0.088363,0.197147},length_mean=9.43738722e-02,effectivebrlenIgrBrlens{all}_median=0.138041,rateIgrBrlens{all}_mean=1.602904,rateIgrBrlens{all}_95%HPD={0.816997,2.731612},effectivebrlenIgrBrlens{all}_mean=0.140576,rateIgrBrlens{all}_median=1.463707,length_95%HPD={4.31896800e-02,1.44624400e-01}]):374.0[&prob(percent)=100,height_95%HPD={895.1985941594753,1483.1180778064288},prob=1.00000000e+00,height_median=1.20376722e-01,height_mean=1.21531082e-01,length_mean=8.30933487e-02,effectivebrlenIgrBrlens{all}_median=0.087110,rateIgrBrlens{all}_95%HPD={0.517315,1.988448},effectivebrlenIgrBrlens{all}_95%HPD={0.035645,0.141486},effectivebrlenIgrBrlens{all}_mean=0.088771,rateIgrBrlens{all}_median=1.065245,length_95%HPD={2.66861300e-02,1.39562900e-01},rateIgrBrlens{all}_mean=1.155338,length_median=8.17758000e-02]):499.0[&height_95%HPD={1268.9226854418841,1835.0674754463296},prob=1.00000000e+00,height_median=2.04559430e-01,height_mean=2.04624431e-01,prob(percent)=100,effectivebrlenIgrBrlens{all}_median=0.013290,effectivebrlenIgrBrlens{all}_mean=0.016200,rateIgrBrlens{all}_median=0.627589,rateIgrBrlens{all}_95%HPD={0.000001,2.022382},length_95%HPD={9.73416600e-05,5.86677200e-02},rateIgrBrlens{all}_mean=0.793554,length_median=1.89041400e-02,effectivebrlenIgrBrlens{all}_95%HPD={0.000000,0.043401},length_mean=2.32080254e-02],(3:1621.0[&prob=1.00000000e+00,height_median=4.20000000e-08,height_mean=4.35649007e-08,prob(percent)=100,height_95%HPD={0.032712170985449825,35.37234290966811},length_95%HPD={1.55727900e-01,2.53603000e-01},rateIgrBrlens{all}_mean=0.994855,length_median=2.03401700e-01,effectivebrlenIgrBrlens{all}_95%HPD={0.145099,0.255654},rateIgrBrlens{all}_median=0.980140,length_mean=2.04433513e-01,effectivebrlenIgrBrlens{all}_median=0.199676,rateIgrBrlens{all}_95%HPD={0.728098,1.317872},effectivebrlenIgrBrlens{all}_mean=0.201516],((11:1110.0[&prob=1.00000000e+00,height_median=4.20000000e-08,height_mean=4.31889641e-08,prob(percent)=100,height_95%HPD={0.032712170985449825,35.37234290966811},length_95%HPD={5.20338700e-02,1.29166900e-01},rateIgrBrlens{all}_mean=1.130786,length_median=9.00704900e-02,effectivebrlenIgrBrlens{all}_95%HPD={0.069246,0.134345},length_mean=9.11951444e-02,effectivebrlenIgrBrlens{all}_median=0.097722,rateIgrBrlens{all}_95%HPD={0.627614,1.712527},rateIgrBrlens{all}_median=1.076344,effectivebrlenIgrBrlens{all}_mean=0.098860],(18:858.0[&prob(percent)=100,height_95%HPD={0.0332146057627208,35.56595748749486},prob=1.00000000e+00,height_median=4.29999999e-08,height_mean=4.33585149e-08,length_mean=5.82812138e-02,effectivebrlenIgrBrlens{all}_median=0.048016,rateIgrBrlens{all}_95%HPD={0.382210,1.524845},effectivebrlenIgrBrlens{all}_mean=0.048963,rateIgrBrlens{all}_median=0.849012,length_95%HPD={2.65783000e-02,9.35414000e-02},rateIgrBrlens{all}_mean=0.904266,length_median=5.69602300e-02,effectivebrlenIgrBrlens{all}_95%HPD={0.027351,0.070998}],19:858.0[&prob(percent)=100,height_95%HPD={0.0332146057627208,35.56595748749486},prob=1.00000000e+00,height_median=4.29999999e-08,height_mean=4.33291055e-08,length_mean=5.79671454e-02,effectivebrlenIgrBrlens{all}_median=0.058156,rateIgrBrlens{all}_95%HPD={0.509011,1.885231},effectivebrlenIgrBrlens{all}_mean=0.058781,rateIgrBrlens{all}_median=1.017141,length_95%HPD={2.65783000e-02,9.22941200e-02},rateIgrBrlens{all}_mean=1.096189,length_median=5.67402600e-02,effectivebrlenIgrBrlens{all}_95%HPD={0.036882,0.083146}]):252.0[&height_95%HPD={594.3603143078163,1196.4742928718201},prob=9.51873084e-01,height_median=5.61895800e-02,height_mean=5.71688079e-02,prob(percent)=95,effectivebrlenIgrBrlens{all}_mean=0.027667,rateIgrBrlens{all}_median=0.797744,rateIgrBrlens{all}_95%HPD={0.000001,1.879979},length_95%HPD={3.56737500e-03,6.87582400e-02},rateIgrBrlens{all}_mean=0.925896,length_median=3.31616700e-02,effectivebrlenIgrBrlens{all}_95%HPD={0.000000,0.050351},length_mean=3.50980082e-02,effectivebrlenIgrBrlens{all}_median=0.026858]):272.0[&prob=1.00000000e+00,height_median=9.05138500e-02,height_mean=9.18709568e-02,prob(percent)=100,height_95%HPD={834.9411670293507,1425.5910638300795},length_95%HPD={1.42444000e-02,1.07302300e-01},rateIgrBrlens{all}_mean=1.055355,length_median=5.72636600e-02,effectivebrlenIgrBrlens{all}_95%HPD={0.016134,0.095895},length_mean=5.85137564e-02,effectivebrlenIgrBrlens{all}_median=0.054068,rateIgrBrlens{all}_95%HPD={0.266518,1.997695},effectivebrlenIgrBrlens{all}_mean=0.054733,rateIgrBrlens{all}_median=0.941985],20:1382.0[&prob=1.00000000e+00,height_median=4.20000000e-08,height_mean=4.34707932e-08,prob(percent)=100,height_95%HPD={0.032712170985449825,35.37234290966811},length_95%HPD={1.02310200e-01,1.99725100e-01},rateIgrBrlens{all}_mean=1.207920,rateIgrBrlens{all}_median=1.164031,length_median=1.49706700e-01,effectivebrlenIgrBrlens{all}_95%HPD={0.128945,0.234082},length_mean=1.50430804e-01,effectivebrlenIgrBrlens{all}_median=0.175323,rateIgrBrlens{all}_95%HPD={0.794582,1.731916},effectivebrlenIgrBrlens{all}_mean=0.177833]):239.0[&height_mean=1.50160741e-01,prob(percent)=99,height_median=1.49541280e-01,height_95%HPD={1136.550027523639,1707.4362914147125},prob=9.92267698e-01,length_median=5.22764800e-02,effectivebrlenIgrBrlens{all}_95%HPD={0.014082,0.099431},length_mean=5.45060190e-02,effectivebrlenIgrBrlens{all}_median=0.055260,rateIgrBrlens{all}_95%HPD={0.352904,2.213612},effectivebrlenIgrBrlens{all}_mean=0.056800,rateIgrBrlens{all}_median=1.046616,length_95%HPD={1.06143200e-02,1.00809700e-01},rateIgrBrlens{all}_mean=1.192360]):407.0[&prob(percent)=100,height_95%HPD={1363.7859585782246,1934.7247921024061},prob=1.00000000e+00,height_median=2.03440260e-01,height_mean=2.04551129e-01,length_mean=2.32813275e-02,effectivebrlenIgrBrlens{all}_median=0.014715,rateIgrBrlens{all}_95%HPD={0.000001,2.169253},effectivebrlenIgrBrlens{all}_mean=0.017003,rateIgrBrlens{all}_median=0.673843,length_95%HPD={9.32008700e-05,5.59382500e-02},rateIgrBrlens{all}_mean=0.866229,length_median=1.94611700e-02,effectivebrlenIgrBrlens{all}_95%HPD={0.000000,0.042535}]):700.0[&height_95%HPD={1716.8462526515707,2414.9304629156936},prob=1.00000000e+00,height_median=2.26342551e-01,height_mean=2.27832456e-01,prob(percent)=100,effectivebrlenIgrBrlens{all}_mean=0.007968,rateIgrBrlens{all}_median=0.433657,length_95%HPD={5.06056900e-05,3.82380000e-02},rateIgrBrlens{all}_mean=0.646505,length_median=1.10030500e-02,effectivebrlenIgrBrlens{all}_95%HPD={0.000000,0.024586},effectivebrlenIgrBrlens{all}_median=0.005394,length_mean=1.42634819e-02,rateIgrBrlens{all}_95%HPD={0.000001,1.952512}])[&height_mean=2.71379726e-01,prob(percent)=100,height_median=2.66762841e-01,height_95%HPD={2159.828664427903,3426.2916762706973},prob=1.00000000e+00,effectivebrlenIgrBrlens{all}_mean=1.000000,rateIgrBrlens{all}_median=inf,rateIgrBrlens{all}_95%HPD={inf,inf},length_95%HPD={0.00000000e+00,0.00000000e+00},rateIgrBrlens{all}_mean=-nan,length_median=0.00000000e+00,effectivebrlenIgrBrlens{all}_95%HPD={1.000000,1.000000},length_mean=0.00000000e+00,effectivebrlenIgrBrlens{all}_median=1.000000];
END;
