# Supplementary material for: A test of Generalized Bayesian dating: A new linguistic dating method
Source: PLoS One. 2020 Aug 12;15(8):e0236522. doi: 10.1371/journal.pone.0236522 (PMC7423060; doi:10.1371/journal.pone.0236522)
Supplement: S2 File — Python code for extracting median tree lengths for each constraint, generation of consensus trees, RevBayes code for performing Gamma regression and linear regression, and Python code for predicting ages. Age annotated consensus tree files for all the families. (ZIP) [file pone.0236522.s002.zip › S2 Supporting Information/Consensus_Trees_Ages/Uralic.dendropy.con.tre]

#NEXUS

BEGIN TAXA;
    DIMENSIONS NTAX=28;
    TAXLABELS
        ESTONIAN
        'ESTONIAN_2'
        'ESTONIAN_3'
        'ESTONIAN_VORO'
        FINNISH
        INGRIAN
        KARELIAN
        VEPS
        'MEADOW_MARI'
        'TSCHEREMISSISCH_KOZMODEMJANSK'
        'TSCHEREMISSISCH_URZUM'
        ERZYA
        'MOKSCHA_MORDWINISCH'
        'KOMI_PERMYAK'
        'KOMI_ZYRIAN'
        UDMURT
        'INARI_SAAMI'
        'KILDIN_SAAMI'
        'LULE_SAAMI'
        'NORTH_SAAMI'
        'SKOLT_SAAMI'
        'SOUTH_SAAMI'
        NENETS
        SELKUP
        KHANTY
        CSANGO
        HUNGARIAN
        MANSI
  ;
END;

BEGIN TREES;
        Translate
             1 ESTONIAN,
             2 'ESTONIAN_2',
             3 'ESTONIAN_3',
             4 'ESTONIAN_VORO',
             5 FINNISH,
             6 INGRIAN,
             7 KARELIAN,
             8 VEPS,
             9 'MEADOW_MARI',
             10 'TSCHEREMISSISCH_KOZMODEMJANSK',
             11 'TSCHEREMISSISCH_URZUM',
             12 ERZYA,
             13 'MOKSCHA_MORDWINISCH',
             14 'KOMI_PERMYAK',
             15 'KOMI_ZYRIAN',
             16 UDMURT,
             17 'INARI_SAAMI',
             18 'KILDIN_SAAMI',
             19 'LULE_SAAMI',
             20 'NORTH_SAAMI',
             21 'SKOLT_SAAMI',
             22 'SOUTH_SAAMI',
             23 NENETS,
             24 SELKUP,
             25 KHANTY,
             26 CSANGO,
             27 HUNGARIAN,
             28 MANSI
             ;
    TREE 1 = [&R] ((23:1642.0[&height_95%HPD={0.041214612087105626,38.45908843409297},prob=1.00000000e+00,height_median=5.99999999e-08,height_mean=6.26871431e-08,prob(percent)=100,effectivebrlenIgrBrlens{all}_mean=0.468273,rateIgrBrlens{all}_median=1.250612,length_95%HPD={1.43663400e-01,6.29574300e-01},rateIgrBrlens{all}_mean=1.367976,length_median=3.64100700e-01,effectivebrlenIgrBrlens{all}_95%HPD={0.254894,0.702950},effectivebrlenIgrBrlens{all}_median=0.458461,length_mean=3.77501188e-01,rateIgrBrlens{all}_95%HPD={0.512095,2.366404}],24:1642.0[&height_95%HPD={0.041214612087105626,38.45908843409297},prob=1.00000000e+00,height_median=5.99999999e-08,height_mean=6.26871431e-08,prob(percent)=100,effectivebrlenIgrBrlens{all}_mean=0.357769,rateIgrBrlens{all}_median=0.954195,length_95%HPD={1.43663400e-01,6.29574300e-01},rateIgrBrlens{all}_mean=1.022197,length_median=3.64100700e-01,effectivebrlenIgrBrlens{all}_95%HPD={0.164783,0.583678},effectivebrlenIgrBrlens{all}_median=0.347354,length_mean=3.77459176e-01,rateIgrBrlens{all}_95%HPD={0.439485,1.778114}]):1752.0[&prob=9.99333422e-01,height_median=3.64060770e-01,height_mean=3.77104951e-01,prob(percent)=100,height_95%HPD={1382.9838470859552,1956.08414436237},length_95%HPD={1.76911200e-01,7.86350600e-01},rateIgrBrlens{all}_mean=1.170525,length_median=4.40699100e-01,effectivebrlenIgrBrlens{all}_95%HPD={0.170717,0.799644},length_mean=4.55020896e-01,effectivebrlenIgrBrlens{all}_median=0.480211,rateIgrBrlens{all}_95%HPD={0.350654,2.133673},effectivebrlenIgrBrlens{all}_mean=0.490637,rateIgrBrlens{all}_median=1.058040],(((((1:1116.0[&height_mean=6.32463005e-08,prob(percent)=100,height_95%HPD={0.04121461213160204,38.45908844928156},prob=1.00000000e+00,height_median=6.00000000e-08,length_median=7.18570900e-02,effectivebrlenIgrBrlens{all}_95%HPD={0.007914,0.031820},length_mean=7.47472301e-02,effectivebrlenIgrBrlens{all}_median=0.018418,rateIgrBrlens{all}_95%HPD={0.084489,0.512399},rateIgrBrlens{all}_mean=0.277599,effectivebrlenIgrBrlens{all}_mean=0.019074,rateIgrBrlens{all}_median=0.255877,length_95%HPD={3.28791500e-02,1.21190300e-01}],(5:949.0[&prob(percent)=100,height_95%HPD={0.041214612087105626,38.45908843409297},prob=1.00000000e+00,height_median=5.99999999e-08,height_mean=6.31506199e-08,length_mean=5.45630952e-02,effectivebrlenIgrBrlens{all}_median=0.040695,rateIgrBrlens{all}_95%HPD={0.272044,1.570470},effectivebrlenIgrBrlens{all}_mean=0.041598,rateIgrBrlens{all}_median=0.776909,effectivebrlenIgrBrlens{all}_95%HPD={0.021814,0.061816},length_95%HPD={2.22119200e-02,9.13656200e-02},rateIgrBrlens{all}_mean=0.852699,length_median=5.20511400e-02],(6:780.0[&height_95%HPD={0.04121461199811273,38.45908840371578},prob=1.00000000e+00,height_median=5.99999997e-08,height_mean=6.31706039e-08,prob(percent)=100,effectivebrlenIgrBrlens{all}_mean=0.120404,rateIgrBrlens{all}_median=3.942246,length_95%HPD={5.18311400e-03,6.32063300e-02},rateIgrBrlens{all}_mean=5.069204,length_median=3.02584900e-02,effectivebrlenIgrBrlens{all}_95%HPD={0.081900,0.163862},effectivebrlenIgrBrlens{all}_median=0.118779,length_mean=3.22741868e-02,rateIgrBrlens{all}_95%HPD={1.241482,11.383974}],7:780.0[&prob(percent)=100,height_95%HPD={0.04076833196839864,38.30622721348632},prob=1.00000000e+00,height_median=5.90000002e-08,height_mean=6.31755099e-08,length_mean=3.12264733e-02,effectivebrlenIgrBrlens{all}_median=0.029252,rateIgrBrlens{all}_95%HPD={0.165254,2.963919},effectivebrlenIgrBrlens{all}_mean=0.029845,rateIgrBrlens{all}_median=1.007930,length_95%HPD={3.47966300e-03,6.03753200e-02},rateIgrBrlens{all}_mean=1.298070,effectivebrlenIgrBrlens{all}_95%HPD={0.014159,0.047023},length_median=2.90924900e-02],8:780.0[&height_mean=6.31401547e-08,prob(percent)=100,height_median=5.90000002e-08,height_95%HPD={0.04076833196839864,38.30622721348632},prob=1.00000000e+00,length_median=2.75787500e-02,effectivebrlenIgrBrlens{all}_95%HPD={0.056517,0.115924},length_mean=3.00014166e-02,effectivebrlenIgrBrlens{all}_median=0.083363,rateIgrBrlens{all}_95%HPD={0.941867,8.584476},effectivebrlenIgrBrlens{all}_mean=0.084244,rateIgrBrlens{all}_median=3.029750,length_95%HPD={4.37410500e-03,5.93887100e-02},rateIgrBrlens{all}_mean=3.829754]):169.0[&prob(percent)=100,height_95%HPD={516.7333201068808,1118.7099256407816},prob=1.00000000e+00,height_median=3.71867260e-02,height_mean=3.89798987e-02,length_mean=1.55832596e-02,effectivebrlenIgrBrlens{all}_median=0.018548,rateIgrBrlens{all}_95%HPD={0.000001,6.915799},effectivebrlenIgrBrlens{all}_mean=0.019152,rateIgrBrlens{all}_median=1.364021,length_95%HPD={3.28856900e-04,3.70298500e-02},rateIgrBrlens{all}_mean=2.313608,effectivebrlenIgrBrlens{all}_95%HPD={0.004750,0.035440},length_median=1.31612600e-02]):167.0[&height_95%HPD={685.5378437697776,1285.6221023020619},prob=1.00000000e+00,height_median=5.20511440e-02,height_mean=5.45631583e-02,prob(percent)=100,effectivebrlenIgrBrlens{all}_mean=0.054582,rateIgrBrlens{all}_median=3.092574,length_95%HPD={5.77209000e-04,4.59005800e-02},rateIgrBrlens{all}_mean=4.993186,length_median=1.71271300e-02,effectivebrlenIgrBrlens{all}_95%HPD={0.031833,0.078502},effectivebrlenIgrBrlens{all}_median=0.053701,length_mean=2.01841350e-02,rateIgrBrlens{all}_95%HPD={0.597342,13.530776}]):198.0[&prob=1.00000000e+00,height_median=7.18571930e-02,height_mean=7.47472933e-02,prob(percent)=100,height_95%HPD={842.5762738654226,1432.6526536664974},length_95%HPD={1.88517200e-04,3.83651000e-02},rateIgrBrlens{all}_mean=0.465433,length_median=1.23351400e-02,effectivebrlenIgrBrlens{all}_95%HPD={0.000000,0.012864},length_mean=1.52887016e-02,effectivebrlenIgrBrlens{all}_median=0.003294,rateIgrBrlens{all}_95%HPD={0.000001,1.618827},rateIgrBrlens{all}_median=0.225862,effectivebrlenIgrBrlens{all}_mean=0.004376],(2:773.0[&prob=1.00000000e+00,height_median=6.00000000e-08,prob(percent)=100,height_mean=6.30021597e-08,height_95%HPD={0.04121461213160204,38.45908844928156},length_95%HPD={5.18307100e-03,9.44326100e-02},rateIgrBrlens{all}_mean=0.166899,length_median=4.24632600e-02,effectivebrlenIgrBrlens{all}_95%HPD={0.000000,0.012302},rateIgrBrlens{all}_median=0.128365,length_mean=4.67617108e-02,effectivebrlenIgrBrlens{all}_median=0.005540,rateIgrBrlens{all}_95%HPD={0.000002,0.425779},effectivebrlenIgrBrlens{all}_mean=0.005924],3:773.0[&height_95%HPD={0.04121461213160204,38.45908844928156},prob=1.00000000e+00,height_median=6.00000000e-08,height_mean=6.29980536e-08,prob(percent)=100,effectivebrlenIgrBrlens{all}_mean=0.012625,rateIgrBrlens{all}_median=0.283872,length_95%HPD={8.05732200e-03,9.30503900e-02},effectivebrlenIgrBrlens{all}_median=0.012095,rateIgrBrlens{all}_mean=0.383278,rateIgrBrlens{all}_95%HPD={0.044295,0.955373},length_median=4.22665700e-02,effectivebrlenIgrBrlens{all}_95%HPD={0.004259,0.021851},length_mean=4.58496434e-02]):541.0[&prob=8.94414078e-01,height_median=3.96531500e-02,height_mean=4.25123217e-02,prob(percent)=89,height_95%HPD={510.29318104560275,1112.303329068016},length_95%HPD={1.83993600e-03,9.99005700e-02},rateIgrBrlens{all}_mean=0.118946,length_median=4.66256200e-02,effectivebrlenIgrBrlens{all}_95%HPD={0.000000,0.013313},rateIgrBrlens{all}_median=0.084989,length_mean=4.96606747e-02,effectivebrlenIgrBrlens{all}_median=0.004106,rateIgrBrlens{all}_95%HPD={0.000001,0.337201},effectivebrlenIgrBrlens{all}_mean=0.005060]):214.0[&height_mean=9.14098983e-02,prob(percent)=100,height_95%HPD={1064.3470038263579,1640.1402205429083},prob=1.00000000e+00,height_median=8.81154100e-02,length_median=5.87334900e-02,effectivebrlenIgrBrlens{all}_95%HPD={0.038693,0.117028},rateIgrBrlens{all}_mean=1.843111,length_mean=6.38594352e-02,effectivebrlenIgrBrlens{all}_median=0.075476,rateIgrBrlens{all}_95%HPD={0.276509,4.676770},effectivebrlenIgrBrlens{all}_mean=0.076533,rateIgrBrlens{all}_median=1.279942,length_95%HPD={5.03025700e-03,1.29699000e-01}],4:1528.0[&prob=1.00000000e+00,height_median=6.00000000e-08,height_mean=6.31597120e-08,prob(percent)=100,height_95%HPD={0.04121461213160204,38.45908844928156},length_95%HPD={7.86666000e-02,2.41041500e-01},rateIgrBrlens{all}_mean=0.342838,length_median=1.49618400e-01,effectivebrlenIgrBrlens{all}_95%HPD={0.017669,0.088070},rateIgrBrlens{all}_median=0.318751,length_mean=1.55269270e-01,effectivebrlenIgrBrlens{all}_median=0.048613,rateIgrBrlens{all}_95%HPD={0.080543,0.635525},effectivebrlenIgrBrlens{all}_mean=0.050123]):1165.0[&height_mean=1.55269334e-01,prob(percent)=100,height_95%HPD={1268.8759510648495,1834.9995665921242},prob=1.00000000e+00,height_median=1.49618418e-01,length_median=2.08039400e-01,effectivebrlenIgrBrlens{all}_95%HPD={0.063183,0.204975},length_mean=2.12730481e-01,effectivebrlenIgrBrlens{all}_median=0.131592,rateIgrBrlens{all}_mean=0.692037,rateIgrBrlens{all}_95%HPD={0.269176,1.225618},effectivebrlenIgrBrlens{all}_mean=0.134385,rateIgrBrlens{all}_median=0.636325,length_95%HPD={8.10743900e-02,3.47598400e-01}],((9:1062.0[&prob=1.00000000e+00,height_median=6.00000000e-08,height_mean=6.24198907e-08,prob(percent)=100,height_95%HPD={0.04121461213160204,38.45908844928156},length_95%HPD={2.89979300e-02,1.73285600e-01},rateIgrBrlens{all}_mean=0.653315,length_median=9.56849800e-02,effectivebrlenIgrBrlens{all}_95%HPD={0.019580,0.096770},length_mean=9.98728155e-02,effectivebrlenIgrBrlens{all}_median=0.055775,rateIgrBrlens{all}_median=0.571856,rateIgrBrlens{all}_95%HPD={0.160637,1.378538},effectivebrlenIgrBrlens{all}_mean=0.056809],(10:622.0[&prob(percent)=100,height_95%HPD={0.04121461213160204,38.45908844928156},prob=1.00000000e+00,height_median=6.00000000e-08,height_mean=6.26067991e-08,length_mean=2.64555291e-02,effectivebrlenIgrBrlens{all}_median=0.041930,rateIgrBrlens{all}_95%HPD={0.334391,8.664956},effectivebrlenIgrBrlens{all}_mean=0.042478,rateIgrBrlens{all}_median=1.826204,length_95%HPD={1.45535200e-03,5.94365700e-02},rateIgrBrlens{all}_mean=2.806374,effectivebrlenIgrBrlens{all}_95%HPD={0.024869,0.060080},length_median=2.28537100e-02],11:622.0[&prob(percent)=100,height_95%HPD={0.04121461213160204,38.45908844928156},prob=1.00000000e+00,height_median=6.00000000e-08,height_mean=6.26067991e-08,length_mean=2.64555291e-02,effectivebrlenIgrBrlens{all}_median=0.001658,rateIgrBrlens{all}_95%HPD={0.000001,0.473640},effectivebrlenIgrBrlens{all}_mean=0.003085,rateIgrBrlens{all}_median=0.064725,length_95%HPD={1.45535200e-03,5.94365700e-02},rateIgrBrlens{all}_mean=0.131754,length_median=2.28537100e-02,effectivebrlenIgrBrlens{all}_95%HPD={0.000000,0.010825}]):440.0[&height_95%HPD={377.8022306415456,962.7861533893182},prob=1.00000000e+00,height_median=2.28538200e-02,height_mean=2.64555917e-02,prob(percent)=100,effectivebrlenIgrBrlens{all}_mean=0.075793,rateIgrBrlens{all}_median=1.071212,length_95%HPD={1.05323100e-02,1.43881400e-01},rateIgrBrlens{all}_mean=1.450044,length_median=6.83162900e-02,effectivebrlenIgrBrlens{all}_95%HPD={0.037050,0.118019},effectivebrlenIgrBrlens{all}_median=0.074252,length_mean=7.34172862e-02,rateIgrBrlens{all}_95%HPD={0.273594,3.665836}]):630.0[&prob=1.00000000e+00,height_median=9.56850270e-02,height_mean=9.98728780e-02,prob(percent)=100,height_95%HPD={787.6707314438936,1381.1983316536139},length_95%HPD={5.36049500e-02,3.50281300e-01},rateIgrBrlens{all}_mean=0.988171,length_median=1.96003200e-01,effectivebrlenIgrBrlens{all}_95%HPD={0.080710,0.273526},length_mean=2.02304659e-01,effectivebrlenIgrBrlens{all}_median=0.171725,rateIgrBrlens{all}_95%HPD={0.333850,1.861790},effectivebrlenIgrBrlens{all}_mean=0.176236,rateIgrBrlens{all}_median=0.878938],((14:623.0[&prob=1.00000000e+00,height_median=6.00000000e-08,height_mean=6.18393814e-08,prob(percent)=100,height_95%HPD={0.04121461213160204,38.45908844928156},length_median=2.29979700e-02,effectivebrlenIgrBrlens{all}_mean=0.006471,effectivebrlenIgrBrlens{all}_95%HPD={0.000000,0.020358},length_95%HPD={2.18264900e-03,5.87134500e-02},length_mean=2.65642061e-02,rateIgrBrlens{all}_median=0.161604,rateIgrBrlens{all}_95%HPD={0.000001,1.028389},rateIgrBrlens{all}_mean=0.301067,effectivebrlenIgrBrlens{all}_median=0.004350],15:623.0[&prob(percent)=100,height_mean=6.18393814e-08,height_median=6.00000000e-08,height_95%HPD={0.04121461213160204,38.45908844928156},prob=1.00000000e+00,rateIgrBrlens{all}_median=2.082324,rateIgrBrlens{all}_95%HPD={0.400657,8.028172},rateIgrBrlens{all}_mean=3.025150,effectivebrlenIgrBrlens{all}_median=0.049231,effectivebrlenIgrBrlens{all}_mean=0.049654,length_median=2.29979700e-02,effectivebrlenIgrBrlens{all}_95%HPD={0.028416,0.072723},length_95%HPD={2.18264900e-03,5.87134500e-02},length_mean=2.65642061e-02]):376.0[&prob(percent)=100,height_mean=2.65642680e-02,height_median=2.29980530e-02,prob=1.00000000e+00,height_95%HPD={371.54961871912354,956.7292772596941},length_mean=5.72868975e-02,length_95%HPD={4.57028000e-03,1.18939100e-01},rateIgrBrlens{all}_95%HPD={0.584164,10.740008},effectivebrlenIgrBrlens{all}_median=0.134809,effectivebrlenIgrBrlens{all}_95%HPD={0.085494,0.192441},rateIgrBrlens{all}_mean=3.727539,rateIgrBrlens{all}_median=2.571882,effectivebrlenIgrBrlens{all}_mean=0.136343,length_median=5.23259600e-02],16:999.0[&prob=1.00000000e+00,prob(percent)=100,height_95%HPD={0.04121461213160204,38.45908844928156},height_mean=6.18523130e-08,height_median=6.00000000e-08,effectivebrlenIgrBrlens{all}_median=0.021966,rateIgrBrlens{all}_median=0.266587,rateIgrBrlens{all}_95%HPD={0.000009,0.775735},rateIgrBrlens{all}_mean=0.321871,length_95%HPD={1.86624900e-02,1.56311000e-01},effectivebrlenIgrBrlens{all}_mean=0.025083,length_median=7.80762500e-02,effectivebrlenIgrBrlens{all}_95%HPD={0.000000,0.058717},length_mean=8.38511036e-02]):693.0[&prob=1.00000000e+00,height_median=7.80763900e-02,height_95%HPD={729.494368847745,1326.2689051079967},height_mean=8.38511655e-02,prob(percent)=100,length_mean=2.15938974e-01,effectivebrlenIgrBrlens{all}_median=0.264710,rateIgrBrlens{all}_95%HPD={0.579703,2.613891},effectivebrlenIgrBrlens{all}_95%HPD={0.162747,0.388516},effectivebrlenIgrBrlens{all}_mean=0.271099,rateIgrBrlens{all}_median=1.258904,length_95%HPD={7.22579400e-02,3.68908000e-01},rateIgrBrlens{all}_mean=1.442548,length_median=2.11106700e-01]):1001.0[&height_95%HPD={1426.5543644153236,2003.726264573405},prob=9.35875217e-01,height_median=2.90537910e-01,height_mean=2.95451960e-01,prob(percent)=94,effectivebrlenIgrBrlens{all}_mean=0.087299,effectivebrlenIgrBrlens{all}_median=0.083114,rateIgrBrlens{all}_median=0.808156,length_95%HPD={5.16360200e-03,2.22822800e-01},rateIgrBrlens{all}_mean=1.058360,rateIgrBrlens{all}_95%HPD={0.000002,2.511841},length_median=9.91137000e-02,effectivebrlenIgrBrlens{all}_95%HPD={0.000000,0.163177},length_mean=1.09042793e-01],(12:944.0[&height_mean=6.25968004e-08,prob(percent)=100,height_95%HPD={0.041214612176098446,38.45908846447015},prob=1.00000000e+00,height_median=6.00000001e-08,length_median=7.49485200e-02,effectivebrlenIgrBrlens{all}_95%HPD={0.063265,0.166900},length_mean=7.91562605e-02,effectivebrlenIgrBrlens{all}_median=0.112925,rateIgrBrlens{all}_95%HPD={0.336575,4.610062},rateIgrBrlens{all}_mean=1.929871,effectivebrlenIgrBrlens{all}_mean=0.113645,rateIgrBrlens{all}_median=1.493477,length_95%HPD={1.70907000e-02,1.51638100e-01}],13:944.0[&height_median=6.00000001e-08,height_mean=6.25968004e-08,prob(percent)=100,height_95%HPD={0.041214612176098446,38.45908846447015},prob=1.00000000e+00,length_median=7.49485200e-02,effectivebrlenIgrBrlens{all}_95%HPD={0.000000,0.077733},length_mean=7.91562605e-02,effectivebrlenIgrBrlens{all}_median=0.033209,rateIgrBrlens{all}_95%HPD={0.000002,1.259415},rateIgrBrlens{all}_mean=0.506661,effectivebrlenIgrBrlens{all}_mean=0.035593,rateIgrBrlens{all}_median=0.415379,length_95%HPD={1.70907000e-02,1.51638100e-01}]):1749.0[&prob(percent)=100,height_95%HPD={675.4591013186468,1275.736967898415},prob=1.00000000e+00,height_median=7.49486200e-02,height_mean=7.91563231e-02,length_mean=2.84907516e-01,effectivebrlenIgrBrlens{all}_median=0.308431,rateIgrBrlens{all}_95%HPD={0.567772,1.944417},effectivebrlenIgrBrlens{all}_mean=0.313458,rateIgrBrlens{all}_median=1.112564,effectivebrlenIgrBrlens{all}_95%HPD={0.183967,0.442470},length_95%HPD={1.33787700e-01,4.58281600e-01},rateIgrBrlens{all}_mean=1.183735,length_median=2.77396800e-01],((17:1227.0[&prob(percent)=100,height_95%HPD={0.04121461213160204,38.45908844928156},prob=1.00000000e+00,height_median=6.00000000e-08,height_mean=6.21309026e-08,length_mean=1.27988910e-01,effectivebrlenIgrBrlens{all}_median=0.049197,rateIgrBrlens{all}_95%HPD={0.136233,0.787387},effectivebrlenIgrBrlens{all}_mean=0.050382,rateIgrBrlens{all}_median=0.394726,length_95%HPD={5.26718200e-02,2.02047400e-01},rateIgrBrlens{all}_mean=0.429453,effectivebrlenIgrBrlens{all}_95%HPD={0.022375,0.078281},length_median=1.25687700e-01],(18:916.0[&prob=1.00000000e+00,height_median=6.00000000e-08,height_mean=6.24093988e-08,prob(percent)=100,height_95%HPD={0.04121461213160204,38.45908844928156},length_95%HPD={1.54873900e-02,1.33782800e-01},rateIgrBrlens{all}_mean=2.560519,rateIgrBrlens{all}_median=2.103857,length_median=6.87666100e-02,effectivebrlenIgrBrlens{all}_95%HPD={0.102123,0.197942},length_mean=7.25034684e-02,effectivebrlenIgrBrlens{all}_median=0.145638,rateIgrBrlens{all}_95%HPD={0.666657,5.551662},effectivebrlenIgrBrlens{all}_mean=0.147386],21:916.0[&prob=1.00000000e+00,height_median=5.99999999e-08,height_mean=6.24171311e-08,prob(percent)=100,height_95%HPD={0.041214612087105626,38.45908843409297},length_95%HPD={1.61679800e-02,1.31586300e-01},rateIgrBrlens{all}_mean=0.762323,rateIgrBrlens{all}_median=0.650077,length_median=6.85252300e-02,effectivebrlenIgrBrlens{all}_95%HPD={0.013070,0.080643},length_mean=7.18897747e-02,effectivebrlenIgrBrlens{all}_median=0.044588,rateIgrBrlens{all}_95%HPD={0.100223,1.650375},effectivebrlenIgrBrlens{all}_mean=0.045732]):311.0[&height_mean=7.16663030e-02,prob(percent)=99,height_95%HPD={645.3077629071851,1245.6345921388179},height_median=6.83761540e-02,prob=9.85735235e-01,length_median=5.27151200e-02,effectivebrlenIgrBrlens{all}_95%HPD={0.017356,0.088852},rateIgrBrlens{all}_mean=1.321443,length_mean=5.69174993e-02,effectivebrlenIgrBrlens{all}_median=0.051185,rateIgrBrlens{all}_95%HPD={0.166411,3.438449},effectivebrlenIgrBrlens{all}_mean=0.052364,rateIgrBrlens{all}_median=0.942635,length_95%HPD={5.22234500e-03,1.15626100e-01}]):385.0[&prob(percent)=100,height_95%HPD={977.0477036575608,1557.1761061736665},prob=1.00000000e+00,height_median=1.26152095e-01,height_mean=1.28615564e-01,length_mean=3.75816305e-02,effectivebrlenIgrBrlens{all}_median=0.005836,rateIgrBrlens{all}_95%HPD={0.000001,1.040112},effectivebrlenIgrBrlens{all}_mean=0.009425,rateIgrBrlens{all}_median=0.165409,length_95%HPD={7.14754500e-04,9.24449000e-02},rateIgrBrlens{all}_mean=0.323199,length_median=3.09878600e-02,effectivebrlenIgrBrlens{all}_95%HPD={0.000000,0.031242}],((19:923.0[&prob(percent)=100,height_95%HPD={0.041214612087105626,38.45908843409297},prob=1.00000000e+00,height_median=5.99999999e-08,height_mean=6.22845887e-08,length_mean=7.35111420e-02,effectivebrlenIgrBrlens{all}_median=0.046635,rateIgrBrlens{all}_95%HPD={0.162015,1.671184},effectivebrlenIgrBrlens{all}_95%HPD={0.017640,0.080354},effectivebrlenIgrBrlens{all}_mean=0.047758,rateIgrBrlens{all}_median=0.656153,length_95%HPD={1.77493200e-02,1.34788700e-01},rateIgrBrlens{all}_mean=0.782377,length_median=7.03115900e-02],22:923.0[&prob(percent)=100,height_95%HPD={0.04121461213160204,38.45908844928156},prob=1.00000000e+00,height_median=6.00000000e-08,height_mean=6.23219171e-08,length_mean=7.35278909e-02,effectivebrlenIgrBrlens{all}_median=0.179939,rateIgrBrlens{all}_95%HPD={1.062423,6.367225},effectivebrlenIgrBrlens{all}_mean=0.182215,rateIgrBrlens{all}_median=2.578525,effectivebrlenIgrBrlens{all}_95%HPD={0.130700,0.239306},length_95%HPD={1.85415100e-02,1.35862000e-01},rateIgrBrlens{all}_mean=3.075674,length_median=7.02328900e-02]):290.0[&height_95%HPD={653.2112164071807,1253.6279693149634},prob=9.88268231e-01,height_median=6.99188900e-02,height_mean=7.31408013e-02,prob(percent)=99,effectivebrlenIgrBrlens{all}_mean=0.045190,rateIgrBrlens{all}_median=0.937946,length_95%HPD={5.53187200e-03,1.08528600e-01},effectivebrlenIgrBrlens{all}_median=0.043835,rateIgrBrlens{all}_mean=1.314420,rateIgrBrlens{all}_95%HPD={0.108182,3.276323},length_median=4.54628300e-02,effectivebrlenIgrBrlens{all}_95%HPD={0.011146,0.080273},length_mean=5.05261005e-02],20:1213.0[&height_95%HPD={0.04121461213160204,38.45908844928156},prob=1.00000000e+00,height_median=6.00000000e-08,height_mean=6.21124250e-08,prob(percent)=100,effectivebrlenIgrBrlens{all}_mean=0.102665,rateIgrBrlens{all}_median=0.842794,length_95%HPD={5.75359000e-02,1.97320500e-01},rateIgrBrlens{all}_mean=0.908105,effectivebrlenIgrBrlens{all}_median=0.101030,length_median=1.20256000e-01,effectivebrlenIgrBrlens{all}_95%HPD={0.065164,0.141804},rateIgrBrlens{all}_95%HPD={0.377143,1.543382},length_mean=1.23260639e-01]):399.0[&prob=1.00000000e+00,height_median=1.20586340e-01,height_mean=1.23645136e-01,prob(percent)=100,height_95%HPD={958.5200546051088,1540.2762673780849},length_95%HPD={1.95766400e-03,9.60553700e-02},rateIgrBrlens{all}_mean=0.859302,length_median=3.70273900e-02,effectivebrlenIgrBrlens{all}_95%HPD={0.000000,0.048388},rateIgrBrlens{all}_median=0.571731,length_mean=4.25520588e-02,effectivebrlenIgrBrlens{all}_median=0.023118,rateIgrBrlens{all}_95%HPD={0.000001,2.488049},effectivebrlenIgrBrlens{all}_mean=0.024122]):1081.0[&height_mean=1.66197195e-01,prob(percent)=100,height_95%HPD={1360.1850207547466,1929.465043450314},prob=1.00000000e+00,height_median=1.62529930e-01,length_median=1.89997400e-01,effectivebrlenIgrBrlens{all}_95%HPD={0.145450,0.349278},length_mean=1.95974622e-01,effectivebrlenIgrBrlens{all}_median=0.238428,rateIgrBrlens{all}_95%HPD={0.561837,2.601164},rateIgrBrlens{all}_mean=1.425436,effectivebrlenIgrBrlens{all}_mean=0.242228,rateIgrBrlens{all}_median=1.257544,length_95%HPD={6.54036700e-02,3.41705300e-01}]):389.0[&prob(percent)=81,height_95%HPD={2154.865286681797,3386.5531980738106},prob=8.14291428e-01,height_median=4.18996030e-01,height_mean=4.27430810e-01,length_mean=1.33942915e-01,effectivebrlenIgrBrlens{all}_median=0.099236,rateIgrBrlens{all}_95%HPD={0.000001,2.172363},effectivebrlenIgrBrlens{all}_mean=0.105195,effectivebrlenIgrBrlens{all}_95%HPD={0.000000,0.213540},rateIgrBrlens{all}_median=0.768895,length_95%HPD={3.70644100e-03,2.74029400e-01},rateIgrBrlens{all}_mean=0.954011,length_median=1.24357400e-01],(25:1161.0[&prob=1.00000000e+00,height_median=6.00000001e-08,height_mean=6.36058926e-08,prob(percent)=100,height_95%HPD={0.041214612176098446,38.45908846447015},length_95%HPD={3.66058100e-02,2.49459500e-01},rateIgrBrlens{all}_mean=1.105500,length_median=1.34927000e-01,effectivebrlenIgrBrlens{all}_95%HPD={0.047719,0.227143},length_mean=1.40450217e-01,effectivebrlenIgrBrlens{all}_median=0.129636,rateIgrBrlens{all}_median=0.930085,rateIgrBrlens{all}_95%HPD={0.227332,2.336659},effectivebrlenIgrBrlens{all}_mean=0.132098],28:1161.0[&prob=1.00000000e+00,height_median=6.00000001e-08,height_mean=6.36058926e-08,prob(percent)=100,height_95%HPD={0.041214612176098446,38.45908846447015},length_95%HPD={3.66058100e-02,2.49459500e-01},rateIgrBrlens{all}_mean=1.349982,length_median=1.34927000e-01,effectivebrlenIgrBrlens{all}_95%HPD={0.061975,0.245768},length_mean=1.40450217e-01,effectivebrlenIgrBrlens{all}_median=0.156634,rateIgrBrlens{all}_95%HPD={0.347742,2.953556},rateIgrBrlens{all}_median=1.142698,effectivebrlenIgrBrlens{all}_mean=0.159254]):1921.0[&height_mean=1.40450281e-01,height_median=1.34927090e-01,prob(percent)=100,height_95%HPD={904.3563824303749,1491.2772532529973},prob=1.00000000e+00,length_median=4.35113700e-01,effectivebrlenIgrBrlens{all}_95%HPD={0.300799,0.730089},length_mean=4.45828293e-01,effectivebrlenIgrBrlens{all}_median=0.495545,rateIgrBrlens{all}_95%HPD={0.538351,2.002430},effectivebrlenIgrBrlens{all}_mean=0.504192,rateIgrBrlens{all}_median=1.134431,rateIgrBrlens{all}_mean=1.214965,length_95%HPD={1.95404600e-01,6.95723400e-01}],(26:984.0[&height_95%HPD={0.04121461213160204,38.45908844928156},prob=1.00000000e+00,height_median=6.00000000e-08,height_mean=6.16123970e-08,prob(percent)=100,effectivebrlenIgrBrlens{all}_mean=0.100948,rateIgrBrlens{all}_median=1.143563,length_95%HPD={1.92719600e-02,1.63201200e-01},rateIgrBrlens{all}_mean=1.421535,length_median=8.42947900e-02,effectivebrlenIgrBrlens{all}_95%HPD={0.034987,0.173263},effectivebrlenIgrBrlens{all}_median=0.100253,length_mean=8.96353154e-02,rateIgrBrlens{all}_95%HPD={0.158142,3.379644}],27:984.0[&height_95%HPD={0.04121461213160204,38.45908844928156},prob=1.00000000e+00,height_median=6.00000000e-08,height_mean=6.16123970e-08,prob(percent)=100,effectivebrlenIgrBrlens{all}_mean=0.061825,rateIgrBrlens{all}_median=0.660902,rateIgrBrlens{all}_95%HPD={0.000040,1.951949},length_95%HPD={1.92719600e-02,1.63201200e-01},rateIgrBrlens{all}_mean=0.804198,length_median=8.42947900e-02,effectivebrlenIgrBrlens{all}_95%HPD={0.000001,0.121296},length_mean=8.96353154e-02,effectivebrlenIgrBrlens{all}_median=0.059460]):2098.0[&prob=1.00000000e+00,height_median=8.42948300e-02,height_mean=8.96353770e-02,prob(percent)=100,height_95%HPD={714.4287642511375,1311.9538142983383},length_95%HPD={2.07162200e-01,6.71568200e-01},length_median=4.33997200e-01,length_mean=4.41462083e-01,effectivebrlenIgrBrlens{all}_median=0.458994,rateIgrBrlens{all}_mean=1.130645,rateIgrBrlens{all}_median=1.063773,rateIgrBrlens{all}_95%HPD={0.541999,1.851935},effectivebrlenIgrBrlens{all}_mean=0.469735,effectivebrlenIgrBrlens{all}_95%HPD={0.281686,0.673088}]):312.0[&height_95%HPD={2338.3398760565337,4000.0472174375773},height_median=5.98041353e-01,prob=8.56152513e-01,prob(percent)=86,height_mean=6.09986872e-01,length_mean=2.57271848e-01,length_95%HPD={4.20467000e-03,5.21581400e-01},length_median=2.39793600e-01,effectivebrlenIgrBrlens{all}_95%HPD={0.000000,0.537278},rateIgrBrlens{all}_mean=1.040525,rateIgrBrlens{all}_median=0.937498,rateIgrBrlens{all}_95%HPD={0.000004,2.038143},effectivebrlenIgrBrlens{all}_mean=0.250109,effectivebrlenIgrBrlens{all}_median=0.234501])[&height_95%HPD={2483.9241307968146,4529.107109269967},height_median=8.28137050e-01,prob(percent)=100,height_mean=8.47887343e-01,prob=1.00000000e+00,effectivebrlenIgrBrlens{all}_95%HPD={1.000000,1.000000},rateIgrBrlens{all}_median=inf,rateIgrBrlens{all}_95%HPD={inf,inf},rateIgrBrlens{all}_mean=-nan,effectivebrlenIgrBrlens{all}_median=1.000000,length_median=0.00000000e+00,length_95%HPD={0.00000000e+00,0.00000000e+00},effectivebrlenIgrBrlens{all}_mean=1.000000,length_mean=0.00000000e+00];
END;
