# Supplementary material for: A test of Generalized Bayesian dating: A new linguistic dating method
Source: PLoS One. 2020 Aug 12;15(8):e0236522. doi: 10.1371/journal.pone.0236522 (PMC7423060; doi:10.1371/journal.pone.0236522)
Supplement: S2 File — Python code for extracting median tree lengths for each constraint, generation of consensus trees, RevBayes code for performing Gamma regression and linear regression, and Python code for predicting ages. Age annotated consensus tree files for all the families. (ZIP) [file pone.0236522.s002.zip › S2 Supporting Information/Consensus_Trees_Ages/Tungusic.dendropy.con.tre]

#NEXUS

BEGIN TAXA;
    DIMENSIONS NTAX=25;
    TAXLABELS
        'AIHUI_MANCHU'
        EVEN
        'EVENKI_POLIGUS_LITERARY'
        EWEN
        'EWENKI_1'
        'EWENKI_2'
        HEZHE
        MANCHU
        'MANCHU_2'
        'MANCHU_3'
        'NANAI_CHINA'
        NEGIDAL
        'NEGIDAL_VERCHOVSKI'
        OROCH
        OROCHI
        OROQEN
        'SIBE_MANCHU'
        SOLON
        UDEHE
        UILTA
        ULCHA
        XIBE
        'KUR_URMI'
        NANAI
        'NAYKHIN_NANAI'
  ;
END;

BEGIN TREES;
        Translate
             1 'AIHUI_MANCHU',
             2 EVEN,
             3 'EVENKI_POLIGUS_LITERARY',
             4 EWEN,
             5 'EWENKI_1',
             6 'EWENKI_2',
             7 HEZHE,
             8 MANCHU,
             9 'MANCHU_2',
             10 'MANCHU_3',
             11 'NANAI_CHINA',
             12 NEGIDAL,
             13 'NEGIDAL_VERCHOVSKI',
             14 OROCH,
             15 OROCHI,
             16 OROQEN,
             17 'SIBE_MANCHU',
             18 SOLON,
             19 UDEHE,
             20 UILTA,
             21 ULCHA,
             22 XIBE,
             23 'KUR_URMI',
             24 NANAI,
             25 'NAYKHIN_NANAI'
             ;
    TREE 1 = [&R] ((1:1339.0[&prob=1.00000000e+00,height_median=3.00000000e-08,height_mean=3.73961139e-08,prob(percent)=100,height_95%HPD={0.04318884166200884,32.71632537610931},length_95%HPD={2.30615000e-02,1.73549500e-01},rateIgrBrlens{all}_mean=2.003451,length_median=8.45996200e-02,effectivebrlenIgrBrlens{all}_95%HPD={0.091229,0.202864},rateIgrBrlens{all}_95%HPD={0.593975,4.034131},length_mean=9.06154874e-02,effectivebrlenIgrBrlens{all}_median=0.142479,rateIgrBrlens{all}_median=1.683027,effectivebrlenIgrBrlens{all}_mean=0.145061],(8:862.0[&prob(percent)=100,height_mean=3.73430676e-08,prob=1.00000000e+00,height_median=3.00000001e-08,height_95%HPD={0.04318884175084997,32.716325401408135},length_mean=6.45565937e-02,rateIgrBrlens{all}_mean=2.924403,length_median=5.84007500e-02,effectivebrlenIgrBrlens{all}_95%HPD={0.081976,0.188246},rateIgrBrlens{all}_95%HPD={0.513987,7.254500},length_95%HPD={7.71240500e-03,1.33062400e-01},rateIgrBrlens{all}_median=2.219845,effectivebrlenIgrBrlens{all}_median=0.130833,effectivebrlenIgrBrlens{all}_mean=0.133132],10:861.0[&prob=1.00000000e+00,height_mean=3.73242634e-08,height_median=3.10000000e-08,prob(percent)=100,height_95%HPD={0.04407166902756879,32.96613760463682},length_95%HPD={8.41968700e-03,1.25735800e-01},rateIgrBrlens{all}_mean=0.885318,length_median=5.63745700e-02,effectivebrlenIgrBrlens{all}_95%HPD={0.009912,0.075950},length_mean=6.16233407e-02,effectivebrlenIgrBrlens{all}_median=0.039581,rateIgrBrlens{all}_95%HPD={0.087214,2.204748},effectivebrlenIgrBrlens{all}_mean=0.041178,rateIgrBrlens{all}_median=0.674556]):477.0[&height_mean=5.83600400e-02,prob(percent)=86,height_median=5.40767200e-02,height_95%HPD={594.051299054921,1196.0417648732264},prob=8.63218238e-01,length_median=4.04555900e-02,effectivebrlenIgrBrlens{all}_95%HPD={0.000000,0.069572},length_mean=4.56984372e-02,effectivebrlenIgrBrlens{all}_median=0.033662,rateIgrBrlens{all}_95%HPD={0.000001,3.722434},effectivebrlenIgrBrlens{all}_mean=0.034949,rateIgrBrlens{all}_median=0.767556,rateIgrBrlens{all}_mean=1.242794,length_95%HPD={2.02733900e-03,1.03432300e-01}],9:1338.0[&prob=1.00000000e+00,height_median=3.10000000e-08,height_mean=3.75181243e-08,prob(percent)=100,height_95%HPD={0.04407166902756879,32.96613760463682},length_95%HPD={1.49913500e-02,1.33391600e-01},rateIgrBrlens{all}_mean=0.170974,length_median=6.64540300e-02,effectivebrlenIgrBrlens{all}_95%HPD={0.000000,0.025138},length_mean=7.09809180e-02,effectivebrlenIgrBrlens{all}_median=0.009619,rateIgrBrlens{all}_95%HPD={0.000002,0.419175},effectivebrlenIgrBrlens{all}_mean=0.010897,rateIgrBrlens{all}_median=0.139671],(17:685.0[&prob(percent)=100,height_95%HPD={0.04494365730719741,33.20983541514093},prob=1.00000000e+00,height_median=3.20000001e-08,height_mean=3.72899280e-08,length_mean=3.42774967e-02,effectivebrlenIgrBrlens{all}_median=0.050950,rateIgrBrlens{all}_95%HPD={0.269768,6.379189},effectivebrlenIgrBrlens{all}_mean=0.052305,rateIgrBrlens{all}_median=1.700073,length_95%HPD={1.95367500e-03,7.47254500e-02},rateIgrBrlens{all}_mean=2.424187,length_median=2.99097100e-02,effectivebrlenIgrBrlens{all}_95%HPD={0.025640,0.080532}],22:685.0[&prob(percent)=100,height_95%HPD={0.04494365730719741,33.20983541514093},prob=1.00000000e+00,height_median=3.20000001e-08,height_mean=3.72815291e-08,length_mean=3.43133040e-02,effectivebrlenIgrBrlens{all}_median=0.008408,effectivebrlenIgrBrlens{all}_95%HPD={0.000000,0.025260},rateIgrBrlens{all}_95%HPD={0.000001,1.198257},effectivebrlenIgrBrlens{all}_mean=0.009929,rateIgrBrlens{all}_median=0.248223,length_95%HPD={1.95367500e-03,7.47254500e-02},rateIgrBrlens{all}_mean=0.385406,length_median=2.99297600e-02]):653.0[&height_95%HPD={439.19187306185654,1033.0612973315947},prob=9.96667111e-01,height_median=2.98959600e-02,height_mean=3.42260095e-02,prob(percent)=100,effectivebrlenIgrBrlens{all}_mean=0.037022,rateIgrBrlens{all}_median=0.918553,rateIgrBrlens{all}_95%HPD={0.000189,3.912940},length_95%HPD={3.81099500e-03,1.02616000e-01},rateIgrBrlens{all}_mean=1.425216,length_median=3.84304500e-02,effectivebrlenIgrBrlens{all}_95%HPD={0.011474,0.064589},length_mean=4.42978831e-02,effectivebrlenIgrBrlens{all}_median=0.035934]):1135.0[&prob=1.00000000e+00,height_median=1.21980270e-01,height_mean=1.27075230e-01,prob(percent)=100,height_95%HPD={1088.225804219748,1663.5286993074874},length_95%HPD={5.79023900e-02,3.66829400e-01},rateIgrBrlens{all}_mean=1.480894,rateIgrBrlens{all}_median=1.031933,length_median=2.00597700e-01,effectivebrlenIgrBrlens{all}_95%HPD={0.056968,0.359699},length_mean=2.05385393e-01,effectivebrlenIgrBrlens{all}_median=0.218064,rateIgrBrlens{all}_95%HPD={0.176792,3.051070},effectivebrlenIgrBrlens{all}_mean=0.218298],(((2:811.0[&height_mean=3.70290361e-08,prob(percent)=100,height_95%HPD={0.04318884175084997,32.716325401408135},prob=1.00000000e+00,height_median=3.00000001e-08,length_median=4.83474500e-02,effectivebrlenIgrBrlens{all}_95%HPD={0.000000,0.061635},length_mean=5.40427049e-02,effectivebrlenIgrBrlens{all}_median=0.030012,rateIgrBrlens{all}_95%HPD={0.000001,1.877267},rateIgrBrlens{all}_mean=0.740503,effectivebrlenIgrBrlens{all}_mean=0.031075,rateIgrBrlens{all}_median=0.573779,length_95%HPD={6.44132000e-03,1.13543600e-01}],4:811.0[&prob=1.00000000e+00,height_median=3.00000001e-08,height_mean=3.70290361e-08,prob(percent)=100,height_95%HPD={0.04318884175084997,32.716325401408135},length_95%HPD={6.44132000e-03,1.13543600e-01},rateIgrBrlens{all}_mean=2.433356,length_median=4.83474500e-02,effectivebrlenIgrBrlens{all}_95%HPD={0.048570,0.138421},rateIgrBrlens{all}_median=1.827049,length_mean=5.40427049e-02,effectivebrlenIgrBrlens{all}_median=0.089728,rateIgrBrlens{all}_95%HPD={0.386468,6.054207},effectivebrlenIgrBrlens{all}_mean=0.091651]):864.0[&height_mean=5.40427420e-02,prob(percent)=100,height_95%HPD={548.9467268975718,1152.1460492077695},prob=1.00000000e+00,height_median=4.83474900e-02,length_median=9.49060200e-02,effectivebrlenIgrBrlens{all}_95%HPD={0.120220,0.262862},length_mean=9.87708612e-02,effectivebrlenIgrBrlens{all}_median=0.186560,rateIgrBrlens{all}_95%HPD={0.724365,4.493361},rateIgrBrlens{all}_mean=2.303802,effectivebrlenIgrBrlens{all}_mean=0.189099,rateIgrBrlens{all}_median=1.949629,length_95%HPD={2.34883400e-02,1.75537500e-01}],((((3:644.0[&prob=1.00000000e+00,height_median=3.60000000e-08,height_mean=3.66033542e-08,prob(percent)=100,height_95%HPD={0.029603482966422116,34.12976274547331},length_95%HPD={2.88563300e-03,6.26323400e-02},rateIgrBrlens{all}_mean=2.019067,length_median=2.51592200e-02,effectivebrlenIgrBrlens{all}_95%HPD={0.017721,0.059980},length_mean=2.85427274e-02,effectivebrlenIgrBrlens{all}_median=0.035862,rateIgrBrlens{all}_95%HPD={0.192513,5.255948},effectivebrlenIgrBrlens{all}_mean=0.037101,rateIgrBrlens{all}_median=1.415147],5:644.0[&height_95%HPD={0.029603482966422116,34.12976274547331},prob=1.00000000e+00,height_median=3.60000000e-08,height_mean=3.66012212e-08,prob(percent)=100,effectivebrlenIgrBrlens{all}_mean=0.004098,rateIgrBrlens{all}_median=0.095860,rateIgrBrlens{all}_95%HPD={0.000001,0.547056},length_95%HPD={2.83188000e-03,6.25124900e-02},rateIgrBrlens{all}_mean=0.163131,length_median=2.51564800e-02,effectivebrlenIgrBrlens{all}_95%HPD={0.000000,0.012784},length_mean=2.85263047e-02,effectivebrlenIgrBrlens{all}_median=0.002711]):314.0[&prob=9.98933476e-01,height_median=2.51410370e-02,height_mean=2.85122699e-02,prob(percent)=100,height_95%HPD={394.93319678727903,983.4472648883773},length_95%HPD={2.81877300e-03,9.34535500e-02},rateIgrBrlens{all}_mean=0.840640,length_median=4.15789200e-02,effectivebrlenIgrBrlens{all}_95%HPD={0.007704,0.045172},length_mean=4.55825696e-02,effectivebrlenIgrBrlens{all}_median=0.024340,rateIgrBrlens{all}_95%HPD={0.122930,2.157412},effectivebrlenIgrBrlens{all}_mean=0.025471,rateIgrBrlens{all}_median=0.576335],18:958.0[&prob=1.00000000e+00,height_median=3.59999999e-08,height_mean=3.66741048e-08,prob(percent)=100,height_95%HPD={0.029603482913154247,34.12976272348012},length_95%HPD={1.94964700e-02,1.21745700e-01},rateIgrBrlens{all}_mean=0.899618,rateIgrBrlens{all}_median=0.790922,length_median=6.40338700e-02,effectivebrlenIgrBrlens{all}_95%HPD={0.027079,0.081428},length_mean=6.79988101e-02,effectivebrlenIgrBrlens{all}_median=0.051046,rateIgrBrlens{all}_95%HPD={0.231169,1.796386},effectivebrlenIgrBrlens{all}_mean=0.052317]):393.0[&height_mean=6.43107321e-02,prob(percent)=53,height_median=6.09685000e-02,height_95%HPD={693.2922952681907,1291.430717952416},prob=5.31129183e-01,length_median=2.47658300e-02,effectivebrlenIgrBrlens{all}_95%HPD={0.000000,0.024094},length_mean=2.94357950e-02,effectivebrlenIgrBrlens{all}_median=0.006351,rateIgrBrlens{all}_95%HPD={0.000001,1.086137},effectivebrlenIgrBrlens{all}_mean=0.008313,rateIgrBrlens{all}_median=0.220536,length_95%HPD={3.29638100e-04,7.06635300e-02},rateIgrBrlens{all}_mean=0.349593],((6:775.0[&height_median=3.60000000e-08,height_95%HPD={0.029603482966422116,34.12976274547331},prob=1.00000000e+00,prob(percent)=100,height_mean=3.66355233e-08,length_mean=4.82190992e-02,length_95%HPD={6.63016700e-03,9.66145200e-02},length_median=4.33687300e-02,effectivebrlenIgrBrlens{all}_95%HPD={0.017872,0.066517},rateIgrBrlens{all}_mean=1.120580,rateIgrBrlens{all}_median=0.890946,rateIgrBrlens{all}_95%HPD={0.239843,2.764837},effectivebrlenIgrBrlens{all}_mean=0.040828,effectivebrlenIgrBrlens{all}_median=0.039500],16:775.0[&prob=1.00000000e+00,height_mean=3.66277376e-08,prob(percent)=100,height_95%HPD={0.029603483019690038,34.12976276746649},height_median=3.60000001e-08,length_median=4.17678300e-02,length_mean=4.50459337e-02,rateIgrBrlens{all}_95%HPD={0.226813,2.593261},effectivebrlenIgrBrlens{all}_median=0.037837,effectivebrlenIgrBrlens{all}_95%HPD={0.017680,0.063859},rateIgrBrlens{all}_mean=1.119165,rateIgrBrlens{all}_median=0.911398,effectivebrlenIgrBrlens{all}_mean=0.038974,length_95%HPD={7.50773100e-03,8.77776800e-02}]):294.0[&height_95%HPD={511.7006181358354,1113.4768556025824},height_median=3.97674090e-02,prob=8.39221437e-01,prob(percent)=84,height_mean=4.26108725e-02,length_mean=3.33785067e-02,length_median=2.96990900e-02,rateIgrBrlens{all}_mean=0.637754,rateIgrBrlens{all}_95%HPD={0.000001,1.816085},effectivebrlenIgrBrlens{all}_median=0.013427,effectivebrlenIgrBrlens{all}_95%HPD={0.000000,0.030049},length_95%HPD={2.12409900e-03,7.27237300e-02},rateIgrBrlens{all}_median=0.433122,effectivebrlenIgrBrlens{all}_mean=0.014464],(12:678.0[&prob=1.00000000e+00,height_95%HPD={0.029603482966422116,34.12976274547331},height_median=3.60000000e-08,prob(percent)=100,height_mean=3.67659192e-08,rateIgrBrlens{all}_mean=0.289399,rateIgrBrlens{all}_95%HPD={0.000001,0.857003},length_mean=3.16931854e-02,effectivebrlenIgrBrlens{all}_mean=0.007409,length_median=2.91112600e-02,effectivebrlenIgrBrlens{all}_median=0.006219,effectivebrlenIgrBrlens{all}_95%HPD={0.000000,0.019345},rateIgrBrlens{all}_median=0.199052,length_95%HPD={4.05429000e-03,6.66802900e-02}],13:678.0[&prob=1.00000000e+00,prob(percent)=100,height_95%HPD={0.029603482966422116,34.12976274547331},height_mean=3.67659192e-08,height_median=3.60000000e-08,effectivebrlenIgrBrlens{all}_95%HPD={0.020451,0.069448},effectivebrlenIgrBrlens{all}_mean=0.043426,rateIgrBrlens{all}_mean=2.103219,rateIgrBrlens{all}_median=1.414990,effectivebrlenIgrBrlens{all}_median=0.042372,length_median=2.91112600e-02,length_95%HPD={4.05429000e-03,6.66802900e-02},rateIgrBrlens{all}_95%HPD={0.242306,5.418591},length_mean=3.16931854e-02]):391.0[&prob=1.00000000e+00,height_95%HPD={433.50153319454074,1026.556546651381},height_median=2.91113000e-02,height_mean=3.16932222e-02,prob(percent)=100,length_95%HPD={1.83141500e-03,9.03857400e-02},effectivebrlenIgrBrlens{all}_95%HPD={0.011730,0.056851},rateIgrBrlens{all}_mean=1.148381,rateIgrBrlens{all}_median=0.774923,length_mean=4.36169200e-02,effectivebrlenIgrBrlens{all}_mean=0.032060,length_median=3.99182900e-02,rateIgrBrlens{all}_95%HPD={0.117303,2.916103},effectivebrlenIgrBrlens{all}_median=0.030752]):282.0[&prob=5.68057592e-01,prob(percent)=57,height_median=6.94148900e-02,height_mean=7.22690915e-02,height_95%HPD={793.786870737554,1387.4306456116951},length_median=2.17288300e-02,rateIgrBrlens{all}_mean=0.563183,rateIgrBrlens{all}_median=0.329231,effectivebrlenIgrBrlens{all}_mean=0.008765,rateIgrBrlens{all}_95%HPD={0.000001,1.753329},length_95%HPD={8.81673300e-04,5.98525500e-02},effectivebrlenIgrBrlens{all}_95%HPD={0.000000,0.020898},length_mean=2.53104284e-02,effectivebrlenIgrBrlens{all}_median=0.007524]):142.0[&prob=7.41901080e-01,height_median=9.34103590e-02,height_95%HPD={1094.423407058395,1668.3650841605468},height_mean=9.67999426e-02,prob(percent)=74,length_mean=2.96833218e-02,length_95%HPD={1.39954000e-03,6.78738300e-02},effectivebrlenIgrBrlens{all}_median=0.014488,length_median=2.59612200e-02,rateIgrBrlens{all}_mean=0.880992,rateIgrBrlens{all}_median=0.530254,effectivebrlenIgrBrlens{all}_95%HPD={0.000000,0.030133},rateIgrBrlens{all}_95%HPD={0.000001,2.494196},effectivebrlenIgrBrlens{all}_mean=0.015217],23:1494.0[&prob=1.00000000e+00,prob(percent)=100,height_mean=3.67356166e-08,height_median=3.00000000e-08,height_95%HPD={0.04318884166200884,32.71632537610931},length_95%HPD={4.03786700e-02,1.92573600e-01},length_median=1.12700600e-01,rateIgrBrlens{all}_95%HPD={0.037358,0.629428},rateIgrBrlens{all}_median=0.205604,effectivebrlenIgrBrlens{all}_median=0.023813,effectivebrlenIgrBrlens{all}_95%HPD={0.006477,0.047370},rateIgrBrlens{all}_mean=0.258665,effectivebrlenIgrBrlens{all}_mean=0.025212,length_mean=1.14974865e-01]):181.0[&prob=1.00000000e+00,prob(percent)=100,height_mean=1.25213109e-01,height_median=1.21126776e-01,height_95%HPD={1233.7572281556872,1797.7915070459728},length_mean=2.76004946e-02,rateIgrBrlens{all}_median=0.041207,rateIgrBrlens{all}_95%HPD={0.000001,0.430610},length_95%HPD={4.73871700e-04,7.14083900e-02},effectivebrlenIgrBrlens{all}_median=0.000968,effectivebrlenIgrBrlens{all}_95%HPD={0.000000,0.011478},effectivebrlenIgrBrlens{all}_mean=0.002751,rateIgrBrlens{all}_mean=0.117925,length_median=2.17905000e-02]):497.0[&height_95%HPD={1410.0091946511786,1984.2959867838463},prob=1.00000000e+00,height_median=1.47996350e-01,prob(percent)=100,height_mean=1.52813603e-01,length_mean=6.09567284e-02,effectivebrlenIgrBrlens{all}_mean=0.040075,length_95%HPD={5.98572000e-03,1.25989400e-01},rateIgrBrlens{all}_median=0.698207,rateIgrBrlens{all}_95%HPD={0.000001,2.301332},length_median=5.56987700e-02,rateIgrBrlens{all}_mean=0.936576,effectivebrlenIgrBrlens{all}_95%HPD={0.010048,0.072401},effectivebrlenIgrBrlens{all}_median=0.038874],(((7:723.0[&height_mean=3.68218411e-08,prob(percent)=100,height_95%HPD={0.04494365722052477,33.20983539106552},prob=1.00000000e+00,height_median=3.20000000e-08,length_median=3.49882800e-02,effectivebrlenIgrBrlens{all}_95%HPD={0.000000,0.026103},rateIgrBrlens{all}_mean=0.292976,rateIgrBrlens{all}_median=0.184160,length_mean=3.94980429e-02,effectivebrlenIgrBrlens{all}_median=0.007071,effectivebrlenIgrBrlens{all}_mean=0.009319,rateIgrBrlens{all}_95%HPD={0.000001,0.906559},length_95%HPD={3.02160700e-03,8.73997700e-02}],11:723.0[&height_95%HPD={0.04494365722052477,33.20983539106552},height_median=3.20000000e-08,prob=1.00000000e+00,height_mean=3.68218411e-08,prob(percent)=100,length_mean=3.94980429e-02,effectivebrlenIgrBrlens{all}_median=0.028053,rateIgrBrlens{all}_mean=1.165133,effectivebrlenIgrBrlens{all}_95%HPD={0.007652,0.052581},rateIgrBrlens{all}_median=0.787283,effectivebrlenIgrBrlens{all}_mean=0.029379,length_95%HPD={3.02160700e-03,8.73997700e-02},rateIgrBrlens{all}_95%HPD={0.076975,3.276270},length_median=3.49882800e-02]):670.0[&height_mean=3.94980797e-02,height_95%HPD={470.00960340085214,1068.451583872249},prob(percent)=100,height_median=3.49883200e-02,prob=1.00000000e+00,rateIgrBrlens{all}_mean=0.640570,effectivebrlenIgrBrlens{all}_mean=0.058764,effectivebrlenIgrBrlens{all}_95%HPD={0.024340,0.093526},rateIgrBrlens{all}_95%HPD={0.156006,1.200436},length_mean=1.10138124e-01,length_median=1.07966100e-01,rateIgrBrlens{all}_median=0.541432,effectivebrlenIgrBrlens{all}_median=0.057103,length_95%HPD={3.47396200e-02,1.91834800e-01}],((20:741.0[&height_95%HPD={0.046656945753056386,33.68120276420418},height_mean=3.64249473e-08,height_median=3.40000000e-08,prob=1.00000000e+00,prob(percent)=100,length_mean=4.12760147e-02,length_95%HPD={4.88401800e-03,8.45470800e-02},effectivebrlenIgrBrlens{all}_median=0.075566,effectivebrlenIgrBrlens{all}_mean=0.077260,effectivebrlenIgrBrlens{all}_95%HPD={0.043178,0.113891},rateIgrBrlens{all}_mean=2.591444,rateIgrBrlens{all}_median=2.023290,rateIgrBrlens{all}_95%HPD={0.409365,6.185758},length_median=3.75343100e-02],21:741.0[&prob=1.00000000e+00,height_mean=3.64410785e-08,prob(percent)=100,height_median=3.40000000e-08,height_95%HPD={0.046656945753056386,33.68120276420418},length_median=3.75359600e-02,effectivebrlenIgrBrlens{all}_95%HPD={0.006554,0.049321},effectivebrlenIgrBrlens{all}_median=0.024880,length_95%HPD={4.81259900e-03,8.45470800e-02},effectivebrlenIgrBrlens{all}_mean=0.025888,rateIgrBrlens{all}_mean=0.845578,rateIgrBrlens{all}_95%HPD={0.032259,2.114466},length_mean=4.12856094e-02,rateIgrBrlens{all}_median=0.648917]):325.0[&height_95%HPD={489.5279068658818,1089.725792422575},prob=9.97333689e-01,height_mean=4.11695635e-02,height_median=3.74642800e-02,prob(percent)=100,effectivebrlenIgrBrlens{all}_mean=0.035836,rateIgrBrlens{all}_median=0.950969,effectivebrlenIgrBrlens{all}_median=0.034659,length_median=3.54051800e-02,rateIgrBrlens{all}_95%HPD={0.075170,4.032949},length_95%HPD={2.69804400e-03,8.37737500e-02},effectivebrlenIgrBrlens{all}_95%HPD={0.009209,0.065343},length_mean=3.94047031e-02,rateIgrBrlens{all}_mean=1.377604],(24:670.0[&prob=1.00000000e+00,height_mean=3.66282802e-08,prob(percent)=100,height_95%HPD={0.047499080602177994,33.91994144526636},height_median=3.50000000e-08,effectivebrlenIgrBrlens{all}_mean=0.003068,rateIgrBrlens{all}_95%HPD={0.000001,0.383321},length_median=2.81283500e-02,effectivebrlenIgrBrlens{all}_median=0.001445,rateIgrBrlens{all}_mean=0.104452,rateIgrBrlens{all}_median=0.048369,length_mean=3.24103935e-02,effectivebrlenIgrBrlens{all}_95%HPD={0.000000,0.011609},length_95%HPD={2.13883500e-03,7.08776400e-02}],25:670.0[&prob(percent)=100,height_median=3.50000001e-08,height_95%HPD={0.047499080685927335,33.919941468880744},height_mean=3.66683949e-08,prob=1.00000000e+00,effectivebrlenIgrBrlens{all}_median=0.085312,rateIgrBrlens{all}_mean=4.172799,length_mean=3.25749626e-02,effectivebrlenIgrBrlens{all}_mean=0.086550,length_median=2.81115000e-02,rateIgrBrlens{all}_95%HPD={0.576862,10.492901},effectivebrlenIgrBrlens{all}_95%HPD={0.053351,0.123010},length_95%HPD={2.13883500e-03,7.17147400e-02},rateIgrBrlens{all}_median=3.022387]):396.0[&height_mean=3.18049041e-02,height_median=2.75978500e-02,prob=9.79336089e-01,prob(percent)=98,height_95%HPD={426.4493027580778,1018.7704728272912},length_mean=4.92937474e-02,effectivebrlenIgrBrlens{all}_median=0.018749,rateIgrBrlens{all}_95%HPD={0.000001,1.480344},rateIgrBrlens{all}_median=0.409132,length_95%HPD={2.43704900e-03,1.00643200e-01},rateIgrBrlens{all}_mean=0.573357,length_median=4.48283700e-02,effectivebrlenIgrBrlens{all}_95%HPD={0.000000,0.044113},effectivebrlenIgrBrlens{all}_mean=0.020633]):327.0[&height_95%HPD={790.1971325194957,1383.6995956931503},height_mean=8.10201027e-02,prob(percent)=100,prob=1.00000000e+00,height_median=7.69992600e-02,rateIgrBrlens{all}_mean=1.805402,length_median=6.49136900e-02,effectivebrlenIgrBrlens{all}_median=0.090153,rateIgrBrlens{all}_median=1.381739,length_mean=6.86161008e-02,length_95%HPD={8.35887800e-03,1.30515600e-01},effectivebrlenIgrBrlens{all}_95%HPD={0.053595,0.132281},rateIgrBrlens{all}_95%HPD={0.453611,4.438444},effectivebrlenIgrBrlens{all}_mean=0.091773]):281.0[&prob=1.00000000e+00,height_mean=1.49636204e-01,height_95%HPD={1133.5991906402721,1703.5285706752636},prob(percent)=100,height_median=1.45438990e-01,length_mean=2.95256309e-02,effectivebrlenIgrBrlens{all}_median=0.002110,rateIgrBrlens{all}_95%HPD={0.000001,0.833371},effectivebrlenIgrBrlens{all}_mean=0.005372,rateIgrBrlens{all}_median=0.080688,effectivebrlenIgrBrlens{all}_95%HPD={0.000000,0.021723},length_95%HPD={1.90037800e-04,7.72797100e-02},rateIgrBrlens{all}_mean=0.226255,length_median=2.30729900e-02],((14:806.0[&prob(percent)=100,height_95%HPD={0.04580527202041792,33.447752648610034},prob=1.00000000e+00,height_median=3.30000000e-08,height_mean=3.71419317e-08,length_mean=5.61363580e-02,effectivebrlenIgrBrlens{all}_median=0.298099,rateIgrBrlens{all}_95%HPD={1.617181,18.103663},effectivebrlenIgrBrlens{all}_mean=0.304034,rateIgrBrlens{all}_median=6.040172,length_95%HPD={6.75071300e-03,1.26802500e-01},rateIgrBrlens{all}_mean=7.877142,effectivebrlenIgrBrlens{all}_95%HPD={0.202212,0.419499},length_median=4.89385300e-02],19:806.0[&prob(percent)=100,height_95%HPD={0.04580527210607537,33.44775267212315},prob=1.00000000e+00,height_median=3.30000001e-08,height_mean=3.71266938e-08,length_mean=5.16092063e-02,effectivebrlenIgrBrlens{all}_median=0.046505,rateIgrBrlens{all}_95%HPD={0.043736,3.308269},effectivebrlenIgrBrlens{all}_mean=0.050076,rateIgrBrlens{all}_median=0.972297,length_95%HPD={4.72507800e-03,1.06884400e-01},rateIgrBrlens{all}_mean=1.316828,length_median=4.64521100e-02,effectivebrlenIgrBrlens{all}_95%HPD={0.007796,0.101994}]):243.0[&height_95%HPD={545.5555468249427,1148.7756881257123},prob=9.09878683e-01,height_median=4.64521580e-02,height_mean=5.13042990e-02,prob(percent)=91,effectivebrlenIgrBrlens{all}_mean=0.051100,rateIgrBrlens{all}_median=1.657731,length_95%HPD={8.81115300e-04,7.62743300e-02},rateIgrBrlens{all}_mean=2.846724,length_median=2.87573300e-02,effectivebrlenIgrBrlens{all}_95%HPD={0.012342,0.093487},effectivebrlenIgrBrlens{all}_median=0.049749,length_mean=3.31587314e-02,rateIgrBrlens{all}_95%HPD={0.000020,8.961275}],15:1050.0[&height_95%HPD={0.04318884166200884,32.71632537610931},prob=1.00000000e+00,height_median=3.00000000e-08,height_mean=3.71804866e-08,prob(percent)=100,effectivebrlenIgrBrlens{all}_mean=0.008130,rateIgrBrlens{all}_median=0.080086,rateIgrBrlens{all}_95%HPD={0.000001,0.286606},length_95%HPD={1.47962400e-02,1.49679900e-01},rateIgrBrlens{all}_mean=0.105916,length_median=7.76972400e-02,effectivebrlenIgrBrlens{all}_95%HPD={0.000000,0.021553},length_mean=8.13118209e-02,effectivebrlenIgrBrlens{all}_median=0.006469]):625.0[&prob=1.00000000e+00,height_median=8.22101870e-02,height_mean=8.67746262e-02,prob(percent)=100,height_95%HPD={773.0419602442926,1367.2588528620463},length_95%HPD={1.90493300e-02,1.76463900e-01},rateIgrBrlens{all}_mean=0.647418,length_median=8.80015800e-02,effectivebrlenIgrBrlens{all}_95%HPD={0.020436,0.080020},length_mean=9.23872082e-02,effectivebrlenIgrBrlens{all}_median=0.047253,rateIgrBrlens{all}_95%HPD={0.153453,1.397151},effectivebrlenIgrBrlens{all}_mean=0.048244,rateIgrBrlens{all}_median=0.540404]):497.0[&height_mean=1.79161834e-01,prob(percent)=100,height_median=1.73638910e-01,height_95%HPD={1409.9388096711334,1984.1952460413988},prob=1.00000000e+00,length_median=2.54676000e-02,effectivebrlenIgrBrlens{all}_95%HPD={0.000000,0.019557},length_mean=3.26057271e-02,effectivebrlenIgrBrlens{all}_median=0.002152,rateIgrBrlens{all}_95%HPD={0.000001,0.697559},effectivebrlenIgrBrlens{all}_mean=0.005150,rateIgrBrlens{all}_median=0.076450,length_95%HPD={2.96137000e-04,8.43952300e-02},rateIgrBrlens{all}_mean=0.191041]):302.0[&prob(percent)=92,height_95%HPD={1812.6291359978275,2596.4611577163396},prob=9.17077723e-01,height_median=2.03994720e-01,height_mean=2.09389771e-01,length_mean=1.32171084e-01,effectivebrlenIgrBrlens{all}_median=0.114703,rateIgrBrlens{all}_95%HPD={0.000002,2.561905},effectivebrlenIgrBrlens{all}_mean=0.119560,rateIgrBrlens{all}_median=0.839207,length_95%HPD={8.15751500e-03,2.65758000e-01},rateIgrBrlens{all}_mean=1.051329,effectivebrlenIgrBrlens{all}_95%HPD={0.000000,0.249275},length_median=1.24751000e-01])[&prob=1.00000000e+00,height_median=3.27212330e-01,height_mean=3.35499584e-01,prob(percent)=100,height_95%HPD={2009.468585726676,3026.386405972644},length_mean=0.00000000e+00,effectivebrlenIgrBrlens{all}_median=1.000000,rateIgrBrlens{all}_95%HPD={inf,inf},effectivebrlenIgrBrlens{all}_mean=1.000000,rateIgrBrlens{all}_median=inf,length_95%HPD={0.00000000e+00,0.00000000e+00},rateIgrBrlens{all}_mean=-nan,length_median=0.00000000e+00,effectivebrlenIgrBrlens{all}_95%HPD={1.000000,1.000000}];
END;
