# Supplementary material for: A test of Generalized Bayesian dating: A new linguistic dating method
Source: PLoS One. 2020 Aug 12;15(8):e0236522. doi: 10.1371/journal.pone.0236522 (PMC7423060; doi:10.1371/journal.pone.0236522)
Supplement: S2 File — Python code for extracting median tree lengths for each constraint, generation of consensus trees, RevBayes code for performing Gamma regression and linear regression, and Python code for predicting ages. Age annotated consensus tree files for all the families. (ZIP) [file pone.0236522.s002.zip › S2 Supporting Information/Consensus_Trees_Ages/Uru-Chipaya.dendropy.con.tre]

#NEXUS

BEGIN TAXA;
    DIMENSIONS NTAX=4;
    TAXLABELS
        CHIPAYA
        'CHIPAYA_2'
        UCHUMATAQU
        'CHIPAYA_3'
  ;
END;

BEGIN TREES;
        Translate
             1 CHIPAYA,
             2 'CHIPAYA_2',
             3 UCHUMATAQU,
             4 'CHIPAYA_3'
             ;
    TREE 1 = [&R] (3:2471.0[&height_mean=8.86221704e-08,height_95%HPD={0.0,0.0},height_median=0.00000000e+00,prob=1.00000000e+00,prob(percent)=100,effectivebrlenIgrBrlens{all}_mean=1.185373,rateIgrBrlens{all}_median=1.015637,length_95%HPD={1.22595800e-01,2.56667400e+00},rateIgrBrlens{all}_mean=1.123819,length_median=9.53804400e-01,effectivebrlenIgrBrlens{all}_95%HPD={0.147873,2.708887},effectivebrlenIgrBrlens{all}_median=0.988943,length_mean=1.13638046e+00,rateIgrBrlens{all}_95%HPD={0.363769,1.947334}],(1:1647.0[&prob=1.00000000e+00,height_median=1.00000001e-08,height_mean=8.53610585e-08,prob(percent)=100,height_95%HPD={0.012911691071150798,25.3089703832433},length_95%HPD={4.77227800e-02,7.02584000e-01},rateIgrBrlens{all}_mean=1.161996,length_median=2.59152400e-01,effectivebrlenIgrBrlens{all}_95%HPD={0.054266,0.713275},length_mean=3.09050602e-01,effectivebrlenIgrBrlens{all}_median=0.264565,rateIgrBrlens{all}_95%HPD={0.201802,2.254371},effectivebrlenIgrBrlens{all}_mean=0.316677,rateIgrBrlens{all}_median=1.028680],2:1647.0[&height_95%HPD={0.01291169115478971,25.308970442771443},prob=1.00000000e+00,height_median=1.00000002e-08,height_mean=8.56551127e-08,prob(percent)=100,effectivebrlenIgrBrlens{all}_mean=0.176779,rateIgrBrlens{all}_median=0.660563,rateIgrBrlens{all}_95%HPD={0.033785,1.286851},length_95%HPD={4.18457400e-02,6.15286900e-01},rateIgrBrlens{all}_mean=0.692781,length_median=2.28869300e-01,effectivebrlenIgrBrlens{all}_95%HPD={0.000001,0.443591},length_mean=2.71856523e-01,effectivebrlenIgrBrlens{all}_median=0.138587],4:1647.0[&prob(percent)=100,height_95%HPD={0.012911690979148037,25.308970317762363},prob=1.00000000e+00,height_median=9.99999999e-09,height_mean=8.43853353e-08,length_mean=2.90785791e-01,effectivebrlenIgrBrlens{all}_median=0.247669,rateIgrBrlens{all}_95%HPD={0.268841,2.282840},effectivebrlenIgrBrlens{all}_mean=0.294681,rateIgrBrlens{all}_median=1.029885,length_95%HPD={5.04600100e-02,6.72371200e-01},rateIgrBrlens{all}_mean=1.164906,length_median=2.42803600e-01,effectivebrlenIgrBrlens{all}_95%HPD={0.065165,0.659042}]):821.0[&height_95%HPD={1379.2046041719193,1952.1805653270246},prob=9.78269564e-01,height_median=3.03119300e-01,height_mean=3.56532334e-01,prob(percent)=98,effectivebrlenIgrBrlens{all}_mean=0.813303,rateIgrBrlens{all}_median=0.998075,rateIgrBrlens{all}_95%HPD={0.205479,2.010724},length_95%HPD={1.85436700e-02,1.92881400e+00},rateIgrBrlens{all}_mean=1.073183,length_median=6.44010200e-01,effectivebrlenIgrBrlens{all}_95%HPD={0.000002,1.998927},length_mean=7.97655447e-01,effectivebrlenIgrBrlens{all}_median=0.651537])[&height_mean=1.13940810e+00,prob(percent)=100,height_median=9.54552600e-01,height_95%HPD={2005.8917130690047,3016.982515684421},prob=1.00000000e+00,effectivebrlenIgrBrlens{all}_mean=1.000000,rateIgrBrlens{all}_median=inf,rateIgrBrlens{all}_95%HPD={inf,inf},length_95%HPD={0.00000000e+00,0.00000000e+00},rateIgrBrlens{all}_mean=-nan,length_median=0.00000000e+00,effectivebrlenIgrBrlens{all}_95%HPD={1.000000,1.000000},length_mean=0.00000000e+00,effectivebrlenIgrBrlens{all}_median=1.000000];
END;
