# Supplementary material for: A test of Generalized Bayesian dating: A new linguistic dating method
Source: PLoS One. 2020 Aug 12;15(8):e0236522. doi: 10.1371/journal.pone.0236522 (PMC7423060; doi:10.1371/journal.pone.0236522)
Supplement: S2 File — Python code for extracting median tree lengths for each constraint, generation of consensus trees, RevBayes code for performing Gamma regression and linear regression, and Python code for predicting ages. Age annotated consensus tree files for all the families. (ZIP) [file pone.0236522.s002.zip › S2 Supporting Information/Consensus_Trees_Ages/Mongolic.dendropy.con.tre]

#NEXUS

BEGIN TAXA;
    DIMENSIONS NTAX=8;
    TAXLABELS
        'BURIAT_MONGOLIA'
        DAUR
        KALAQIN
        KALMYK
        MONGOLIAN
        MONGUOR
        'SANTA_MONGOLIAN'
        'TACHENG_DAGUR'
  ;
END;

BEGIN TREES;
        Translate
             1 'BURIAT_MONGOLIA',
             2 DAUR,
             3 KALAQIN,
             4 KALMYK,
             5 MONGOLIAN,
             6 MONGUOR,
             7 'SANTA_MONGOLIAN',
             8 'TACHENG_DAGUR'
             ;
    TREE 1 = [&R] (((1:1615.0[&height_95%HPD={0.0316944658970675,34.9742376431245},prob=1.00000000e+00,height_median=4.00000000e-08,height_mean=4.55223970e-08,prob(percent)=100,effectivebrlenIgrBrlens{all}_mean=0.583353,rateIgrBrlens{all}_median=2.369497,effectivebrlenIgrBrlens{all}_median=0.533974,length_95%HPD={3.99789400e-02,4.65592900e-01},rateIgrBrlens{all}_mean=2.980919,rateIgrBrlens{all}_95%HPD={0.751917,6.494132},length_median=2.25358300e-01,effectivebrlenIgrBrlens{all}_95%HPD={0.258398,1.044464},length_mean=2.42780431e-01],3:1615.0[&prob(percent)=100,height_95%HPD={0.0316944658457402,34.97423762284089},prob=1.00000000e+00,height_median=3.99999999e-08,height_mean=4.51603120e-08,length_mean=2.33506487e-01,effectivebrlenIgrBrlens{all}_median=0.088089,rateIgrBrlens{all}_95%HPD={0.000001,0.989924},effectivebrlenIgrBrlens{all}_mean=0.093074,effectivebrlenIgrBrlens{all}_95%HPD={0.000000,0.186057},rateIgrBrlens{all}_median=0.396317,length_95%HPD={4.07197700e-02,4.50015400e-01},rateIgrBrlens{all}_mean=0.452488,length_median=2.17598200e-01],5:1615.0[&height_mean=4.48780163e-08,prob(percent)=100,height_95%HPD={0.0316944658457402,34.97423762284089},prob=1.00000000e+00,height_median=3.99999999e-08,length_median=2.49515900e-01,effectivebrlenIgrBrlens{all}_95%HPD={0.150027,0.520428},length_mean=2.66491253e-01,effectivebrlenIgrBrlens{all}_median=0.306204,rateIgrBrlens{all}_95%HPD={0.459027,3.068413},rateIgrBrlens{all}_mean=1.458096,effectivebrlenIgrBrlens{all}_mean=0.322290,rateIgrBrlens{all}_median=1.222519,length_95%HPD={5.97777600e-02,4.98212100e-01}]):299.0[&prob(percent)=100,height_95%HPD={1361.619711147801,1931.1493655037114},prob=1.00000000e+00,height_median=2.84585970e-01,height_mean=3.03090575e-01,length_mean=8.94244260e-02,effectivebrlenIgrBrlens{all}_median=0.020318,rateIgrBrlens{all}_95%HPD={0.000001,1.581881},effectivebrlenIgrBrlens{all}_95%HPD={0.000000,0.101924},effectivebrlenIgrBrlens{all}_mean=0.031385,rateIgrBrlens{all}_median=0.255690,length_95%HPD={2.13977000e-04,2.43435800e-01},rateIgrBrlens{all}_mean=0.493549,length_median=6.81298700e-02],4:1914.0[&height_mean=4.47601653e-08,prob(percent)=100,height_95%HPD={0.0316944658970675,34.9742376431245},prob=1.00000000e+00,height_median=4.00000000e-08,length_median=3.68035800e-01,effectivebrlenIgrBrlens{all}_95%HPD={0.269071,0.903682},length_mean=3.92514956e-01,effectivebrlenIgrBrlens{all}_median=0.518834,rateIgrBrlens{all}_95%HPD={0.647470,2.589113},rateIgrBrlens{all}_mean=1.519884,effectivebrlenIgrBrlens{all}_mean=0.553292,rateIgrBrlens{all}_median=1.425662,length_95%HPD={1.56995100e-01,6.81636900e-01}]):654.0[&prob(percent)=100,height_95%HPD={1621.8283280132227,2262.8968985489914},prob=1.00000000e+00,height_median=3.68035870e-01,height_mean=3.92515001e-01,length_mean=8.10540154e-02,effectivebrlenIgrBrlens{all}_median=0.015428,rateIgrBrlens{all}_95%HPD={0.000001,1.878811},effectivebrlenIgrBrlens{all}_mean=0.028896,effectivebrlenIgrBrlens{all}_95%HPD={0.000000,0.099202},rateIgrBrlens{all}_median=0.221962,length_95%HPD={6.08786000e-04,2.22506800e-01},rateIgrBrlens{all}_mean=0.508420,length_median=6.11070300e-02],(2:1301.0[&height_95%HPD={0.04318884166200884,32.71632537610931},prob=1.00000000e+00,height_median=3.00000000e-08,height_mean=4.45817091e-08,prob(percent)=100,effectivebrlenIgrBrlens{all}_mean=0.075940,rateIgrBrlens{all}_median=0.376378,length_95%HPD={3.66898700e-02,4.62709100e-01},rateIgrBrlens{all}_mean=0.461877,effectivebrlenIgrBrlens{all}_median=0.071871,length_median=1.88819500e-01,effectivebrlenIgrBrlens{all}_95%HPD={0.012972,0.139833},rateIgrBrlens{all}_95%HPD={0.021675,1.079246},length_mean=2.15728819e-01],8:1301.0[&prob(percent)=100,height_95%HPD={0.04318884166200884,32.71632537610931},prob=1.00000000e+00,height_median=3.00000000e-08,height_mean=4.45925077e-08,length_mean=2.08775638e-01,effectivebrlenIgrBrlens{all}_median=0.104653,rateIgrBrlens{all}_95%HPD={0.000005,1.584835},effectivebrlenIgrBrlens{all}_mean=0.107887,rateIgrBrlens{all}_median=0.557894,effectivebrlenIgrBrlens{all}_95%HPD={0.035075,0.194650},length_95%HPD={3.73391700e-02,4.39560500e-01},rateIgrBrlens{all}_mean=0.678675,length_median=1.83993300e-01]):1268.0[&prob=8.79749367e-01,height_median=1.77983750e-01,height_mean=1.98449461e-01,height_95%HPD={1047.2294367650777,1624.4227662941623},prob(percent)=88,length_median=1.97825000e-01,rateIgrBrlens{all}_95%HPD={0.000002,0.925582},length_mean=2.16866777e-01,effectivebrlenIgrBrlens{all}_median=0.062874,effectivebrlenIgrBrlens{all}_95%HPD={0.000000,0.150866},rateIgrBrlens{all}_mean=0.381618,effectivebrlenIgrBrlens{all}_mean=0.068274,length_95%HPD={9.61712900e-03,4.50041900e-01},rateIgrBrlens{all}_median=0.304537],(6:1635.0[&height_95%HPD={0.04318884175084997,32.716325401408135},prob=1.00000000e+00,height_median=3.00000001e-08,height_mean=4.43164911e-08,prob(percent)=100,effectivebrlenIgrBrlens{all}_mean=0.269697,effectivebrlenIgrBrlens{all}_median=0.249800,rateIgrBrlens{all}_median=0.721448,length_95%HPD={7.73137100e-02,7.51322800e-01},rateIgrBrlens{all}_mean=0.888903,rateIgrBrlens{all}_95%HPD={0.141136,1.985571},length_median=3.48356800e-01,effectivebrlenIgrBrlens{all}_95%HPD={0.073866,0.513424},length_mean=3.75570083e-01],7:1635.0[&prob(percent)=100,height_95%HPD={0.04318884166200884,32.71632537610931},prob=1.00000000e+00,height_median=3.00000000e-08,height_mean=4.40134382e-08,length_mean=4.09603307e-01,effectivebrlenIgrBrlens{all}_median=0.480883,rateIgrBrlens{all}_95%HPD={0.277982,3.339281},effectivebrlenIgrBrlens{all}_95%HPD={0.212484,0.916925},effectivebrlenIgrBrlens{all}_mean=0.520257,rateIgrBrlens{all}_median=1.336144,length_95%HPD={7.69653700e-02,8.57450600e-01},rateIgrBrlens{all}_mean=1.600941,length_median=3.67604000e-01]):934.0[&height_95%HPD={1379.5451498379414,1951.3479230495177},prob=5.62058392e-01,height_median=2.98380150e-01,height_mean=3.23571514e-01,prob(percent)=56,effectivebrlenIgrBrlens{all}_median=0.095127,effectivebrlenIgrBrlens{all}_mean=0.106024,rateIgrBrlens{all}_median=0.614490,rateIgrBrlens{all}_95%HPD={0.000002,2.525151},length_95%HPD={1.21805400e-03,3.98773000e-01},rateIgrBrlens{all}_mean=0.923815,length_median=1.37839700e-01,effectivebrlenIgrBrlens{all}_95%HPD={0.000000,0.254899},length_mean=1.65602055e-01])[&height_mean=5.79655025e-01,prob(percent)=100,height_95%HPD={2077.354554724765,3181.5325155149876},height_median=5.39749270e-01,prob=1.00000000e+00,effectivebrlenIgrBrlens{all}_mean=1.000000,rateIgrBrlens{all}_median=inf,effectivebrlenIgrBrlens{all}_median=1.000000,length_95%HPD={0.00000000e+00,0.00000000e+00},rateIgrBrlens{all}_mean=-nan,rateIgrBrlens{all}_95%HPD={inf,inf},length_median=0.00000000e+00,effectivebrlenIgrBrlens{all}_95%HPD={1.000000,1.000000},length_mean=0.00000000e+00];
END;
