# Supplementary material for: A test of Generalized Bayesian dating: A new linguistic dating method
Source: PLoS One. 2020 Aug 12;15(8):e0236522. doi: 10.1371/journal.pone.0236522 (PMC7423060; doi:10.1371/journal.pone.0236522)
Supplement: S2 File — Python code for extracting median tree lengths for each constraint, generation of consensus trees, RevBayes code for performing Gamma regression and linear regression, and Python code for predicting ages. Age annotated consensus tree files for all the families. (ZIP) [file pone.0236522.s002.zip › S2 Supporting Information/Consensus_Trees_Ages/Chicham.dendropy.con.tre]

#NEXUS

BEGIN TAXA;
    DIMENSIONS NTAX=6;
    TAXLABELS
        ACHUAR
        AGUARUNA
        'AGUARUNA_2'
        HUAMBISA
        'JIVARO_SHUAR'
        SHUAR
  ;
END;

BEGIN TREES;
        Translate
             1 ACHUAR,
             2 AGUARUNA,
             3 'AGUARUNA_2',
             4 HUAMBISA,
             5 'JIVARO_SHUAR',
             6 SHUAR
             ;
    TREE 1 = [&R] (((1:1192.0[&prob=1.00000000e+00,height_median=1.99999999e-08,height_mean=6.43226770e-08,prob(percent)=100,height_95%HPD={0.033628196674315575,29.790544895290502},length_95%HPD={1.25380200e-02,6.98630000e-01},rateIgrBrlens{all}_mean=1.069598,rateIgrBrlens{all}_median=0.975386,length_median=1.44897700e-01,effectivebrlenIgrBrlens{all}_95%HPD={0.000009,0.711398},length_mean=2.27637438e-01,effectivebrlenIgrBrlens{all}_median=0.139342,rateIgrBrlens{all}_95%HPD={0.166527,2.032251},effectivebrlenIgrBrlens{all}_mean=0.226087],6:1192.0[&height_95%HPD={0.033628196674315575,29.790544895290502},prob=1.00000000e+00,height_median=1.99999999e-08,height_mean=6.45721104e-08,prob(percent)=100,effectivebrlenIgrBrlens{all}_mean=0.219709,effectivebrlenIgrBrlens{all}_median=0.135453,rateIgrBrlens{all}_median=0.981286,length_95%HPD={1.25380200e-02,6.97176600e-01},rateIgrBrlens{all}_mean=1.069761,rateIgrBrlens{all}_95%HPD={0.233933,2.098043},length_median=1.45034600e-01,effectivebrlenIgrBrlens{all}_95%HPD={0.000015,0.669814},length_mean=2.27795563e-01]):761.0[&prob=9.80935875e-01,height_median=1.43109040e-01,height_mean=2.25165180e-01,prob(percent)=98,height_95%HPD={935.108677899032,1518.887623258182},length_95%HPD={4.68300200e-03,9.79489900e-01},rateIgrBrlens{all}_mean=1.158557,rateIgrBrlens{all}_median=1.025138,length_median=2.06010500e-01,effectivebrlenIgrBrlens{all}_95%HPD={0.000011,1.029155},length_mean=3.21839892e-01,effectivebrlenIgrBrlens{all}_median=0.213344,rateIgrBrlens{all}_95%HPD={0.262051,2.213010},effectivebrlenIgrBrlens{all}_mean=0.334946],(4:1530.0[&height_mean=6.39672977e-08,prob(percent)=100,height_95%HPD={0.012911691071150798,25.3089703832433},prob=1.00000000e+00,height_median=1.00000001e-08,length_median=3.02736600e-01,effectivebrlenIgrBrlens{all}_95%HPD={0.036178,1.404476},rateIgrBrlens{all}_mean=1.055269,length_mean=4.62587514e-01,effectivebrlenIgrBrlens{all}_median=0.302703,rateIgrBrlens{all}_95%HPD={0.421779,1.760467},effectivebrlenIgrBrlens{all}_mean=0.466287,rateIgrBrlens{all}_median=0.997740,length_95%HPD={3.09785200e-02,1.37615200e+00}],5:1530.0[&prob=1.00000000e+00,height_median=1.39000000e-08,height_mean=6.54331689e-08,prob(percent)=100,height_95%HPD={0.015981765367677758,27.347168891865245},length_95%HPD={3.43821600e-02,1.27907800e+00},rateIgrBrlens{all}_mean=0.946552,length_median=2.89011300e-01,effectivebrlenIgrBrlens{all}_95%HPD={0.024619,1.248567},rateIgrBrlens{all}_median=0.936272,length_mean=4.35252071e-01,effectivebrlenIgrBrlens{all}_median=0.260488,rateIgrBrlens{all}_95%HPD={0.327811,1.502300},effectivebrlenIgrBrlens{all}_mean=0.406944]):424.0[&height_mean=4.04194095e-01,prob(percent)=63,height_95%HPD={1267.4890543463516,1833.567900954559},prob=6.25649913e-01,height_median=2.67147580e-01,length_median=1.04909800e-01,effectivebrlenIgrBrlens{all}_95%HPD={0.000000,0.551781},length_mean=1.82834464e-01,effectivebrlenIgrBrlens{all}_median=0.086093,rateIgrBrlens{all}_mean=0.922747,rateIgrBrlens{all}_95%HPD={0.000001,1.803643},effectivebrlenIgrBrlens{all}_mean=0.160126,rateIgrBrlens{all}_median=0.845636,length_95%HPD={1.34754100e-04,5.99689300e-01}]):519.0[&prob(percent)=100,height_95%HPD={1659.974496188927,2319.9407444009153},prob=1.00000000e+00,height_median=3.98150160e-01,height_mean=5.85022388e-01,length_mean=3.20307236e-01,effectivebrlenIgrBrlens{all}_median=0.194577,rateIgrBrlens{all}_95%HPD={0.000008,1.881664},effectivebrlenIgrBrlens{all}_95%HPD={0.000000,1.035633},effectivebrlenIgrBrlens{all}_mean=0.317096,rateIgrBrlens{all}_median=0.965386,length_95%HPD={5.13343100e-04,9.83471700e-01},rateIgrBrlens{all}_mean=1.030527,length_median=2.04999400e-01],(2:1578.0[&height_95%HPD={0.012911690937328581,25.3089702879983},prob=1.00000000e+00,height_median=9.99999994e-09,height_mean=6.42574190e-08,prob(percent)=100,effectivebrlenIgrBrlens{all}_mean=0.488343,rateIgrBrlens{all}_median=0.995614,effectivebrlenIgrBrlens{all}_median=0.321646,length_95%HPD={2.54756200e-02,1.42893100e+00},rateIgrBrlens{all}_mean=1.053953,rateIgrBrlens{all}_95%HPD={0.385059,1.756146},length_median=3.22578000e-01,effectivebrlenIgrBrlens{all}_95%HPD={0.035856,1.467129},length_mean=4.86576532e-01],3:1578.0[&prob(percent)=100,height_95%HPD={0.012911690937328581,25.3089702879983},prob=1.00000000e+00,height_median=9.99999994e-09,height_mean=6.42137582e-08,length_mean=4.85526645e-01,effectivebrlenIgrBrlens{all}_median=0.302071,rateIgrBrlens{all}_95%HPD={0.370656,1.723947},effectivebrlenIgrBrlens{all}_mean=0.467504,effectivebrlenIgrBrlens{all}_95%HPD={0.008696,1.391468},length_95%HPD={2.49940900e-02,1.42909400e+00},rateIgrBrlens{all}_mean=1.000285,rateIgrBrlens{all}_median=0.968366,length_median=3.22669100e-01]):895.0[&prob=9.58405546e-01,height_median=3.16301100e-01,prob(percent)=96,height_95%HPD={1328.91320872681,1896.8323238293726},height_mean=4.75196976e-01,length_mean=4.40051514e-01,effectivebrlenIgrBrlens{all}_median=0.287845,rateIgrBrlens{all}_95%HPD={0.257344,1.831980},effectivebrlenIgrBrlens{all}_mean=0.434187,rateIgrBrlens{all}_median=0.975116,length_95%HPD={2.31202900e-04,1.29925400e+00},rateIgrBrlens{all}_mean=1.012555,effectivebrlenIgrBrlens{all}_95%HPD={0.000000,1.336812},length_median=2.98433800e-01])[&prob=1.00000000e+00,height_median=6.54810560e-01,height_mean=9.10269306e-01,prob(percent)=100,height_95%HPD={2009.0821183620799,3024.1259799935497},length_mean=0.00000000e+00,effectivebrlenIgrBrlens{all}_median=1.000000,rateIgrBrlens{all}_95%HPD={inf,inf},effectivebrlenIgrBrlens{all}_mean=1.000000,rateIgrBrlens{all}_median=inf,length_95%HPD={0.00000000e+00,0.00000000e+00},rateIgrBrlens{all}_mean=-nan,effectivebrlenIgrBrlens{all}_95%HPD={1.000000,1.000000},length_median=0.00000000e+00];
END;
