# Supplementary material for: A test of Generalized Bayesian dating: A new linguistic dating method
Source: PLoS One. 2020 Aug 12;15(8):e0236522. doi: 10.1371/journal.pone.0236522 (PMC7423060; doi:10.1371/journal.pone.0236522)
Supplement: S2 File — Python code for extracting median tree lengths for each constraint, generation of consensus trees, RevBayes code for performing Gamma regression and linear regression, and Python code for predicting ages. Age annotated consensus tree files for all the families. (ZIP) [file pone.0236522.s002.zip › S2 Supporting Information/Consensus_Trees_Ages/Cochimi-Yuman.dendropy.con.tre]

#NEXUS

BEGIN TAXA;
    DIMENSIONS NTAX=11;
    TAXLABELS
        COCOPA
        DIEGUENO
        HAVASUPAI
        MARICOPA
        MOHAVE
        MOJAVE
        PAIPAI
        TIPAI
        WALAPAI
        YAVAPAI
        KILIWA
  ;
END;

BEGIN TREES;
        Translate
             1 COCOPA,
             2 DIEGUENO,
             3 HAVASUPAI,
             4 MARICOPA,
             5 MOHAVE,
             6 MOJAVE,
             7 PAIPAI,
             8 TIPAI,
             9 WALAPAI,
             10 YAVAPAI,
             11 KILIWA
             ;
    TREE 1 = [&R] ((1:1193.0[&prob(percent)=100,height_95%HPD={0.0316944658970675,34.9742376431245},prob=1.00000000e+00,height_median=4.00000000e-08,height_mean=4.12778963e-08,length_mean=1.34580219e-01,effectivebrlenIgrBrlens{all}_median=0.042909,rateIgrBrlens{all}_95%HPD={0.000001,0.962277},effectivebrlenIgrBrlens{all}_95%HPD={0.000000,0.103595},effectivebrlenIgrBrlens{all}_mean=0.047245,rateIgrBrlens{all}_median=0.334729,length_95%HPD={3.34740500e-02,2.56583600e-01},rateIgrBrlens{all}_mean=0.402925,length_median=1.24704000e-01],(2:810.0[&height_95%HPD={0.0316944658970675,34.9742376431245},prob=1.00000000e+00,height_median=4.00000000e-08,height_mean=4.10056659e-08,prob(percent)=100,effectivebrlenIgrBrlens{all}_mean=0.146309,rateIgrBrlens{all}_median=2.919463,length_95%HPD={2.42070300e-03,1.21272600e-01},rateIgrBrlens{all}_mean=4.393816,effectivebrlenIgrBrlens{all}_median=0.143297,length_median=4.82355600e-02,effectivebrlenIgrBrlens{all}_95%HPD={0.084611,0.216487},rateIgrBrlens{all}_95%HPD={0.476986,12.338887},length_mean=5.49715643e-02],8:810.0[&prob(percent)=100,height_95%HPD={0.0316944658970675,34.9742376431245},prob=1.00000000e+00,height_median=4.00000000e-08,height_mean=4.10175310e-08,length_mean=5.49427765e-02,effectivebrlenIgrBrlens{all}_median=0.008814,rateIgrBrlens{all}_95%HPD={0.000001,0.957297},effectivebrlenIgrBrlens{all}_mean=0.013045,rateIgrBrlens{all}_median=0.169630,effectivebrlenIgrBrlens{all}_95%HPD={0.000000,0.040764},length_95%HPD={2.42070300e-03,1.21127600e-01},rateIgrBrlens{all}_mean=0.287521,length_median=4.82364100e-02]):383.0[&height_95%HPD={548.2586642359238,1151.4102559904243},prob=9.96533795e-01,height_median=4.81345600e-02,height_mean=5.47478527e-02,prob(percent)=100,effectivebrlenIgrBrlens{all}_mean=0.106970,rateIgrBrlens{all}_median=1.433287,length_95%HPD={3.31364600e-03,1.76397000e-01},rateIgrBrlens{all}_mean=2.162877,effectivebrlenIgrBrlens{all}_median=0.105247,length_median=6.99469000e-02,effectivebrlenIgrBrlens{all}_95%HPD={0.034326,0.187902},rateIgrBrlens{all}_95%HPD={0.142233,6.216416},length_mean=7.99527732e-02]):1009.0[&prob=1.00000000e+00,height_median=1.24780100e-01,height_mean=1.34685444e-01,prob(percent)=100,height_95%HPD={934.2875504761947,1517.8025649013705},length_95%HPD={3.14182600e-02,3.43231700e-01},rateIgrBrlens{all}_mean=1.152513,length_median=1.62861800e-01,effectivebrlenIgrBrlens{all}_95%HPD={0.055270,0.269381},rateIgrBrlens{all}_median=0.940191,length_mean=1.75483071e-01,effectivebrlenIgrBrlens{all}_median=0.152573,rateIgrBrlens{all}_95%HPD={0.088558,2.626157},effectivebrlenIgrBrlens{all}_mean=0.155960],(4:1096.0[&height_mean=4.13465138e-08,height_median=4.00000000e-08,prob(percent)=100,height_95%HPD={0.0316944658970675,34.9742376431245},prob=1.00000000e+00,length_median=8.37840100e-02,effectivebrlenIgrBrlens{all}_95%HPD={0.021540,0.100655},length_mean=9.37483068e-02,effectivebrlenIgrBrlens{all}_median=0.057741,rateIgrBrlens{all}_95%HPD={0.094611,2.569617},effectivebrlenIgrBrlens{all}_mean=0.059193,rateIgrBrlens{all}_median=0.674927,rateIgrBrlens{all}_mean=0.933120,length_95%HPD={1.17988100e-02,1.95856700e-01}],5:1096.0[&prob=1.00000000e+00,height_median=4.00000000e-08,height_mean=4.12863618e-08,prob(percent)=100,height_95%HPD={0.0316944658970675,34.9742376431245},length_95%HPD={6.38499600e-03,2.02143300e-01},rateIgrBrlens{all}_mean=4.476372,length_median=8.03166200e-02,effectivebrlenIgrBrlens{all}_95%HPD={0.162745,0.372328},length_mean=9.20438038e-02,effectivebrlenIgrBrlens{all}_median=0.257671,rateIgrBrlens{all}_95%HPD={0.712794,11.941054},rateIgrBrlens{all}_median=3.205836,effectivebrlenIgrBrlens{all}_mean=0.263763],6:1096.0[&height_95%HPD={0.0316944658970675,34.9742376431245},prob=1.00000000e+00,height_median=4.00000000e-08,height_mean=4.15230103e-08,prob(percent)=100,effectivebrlenIgrBrlens{all}_mean=0.013254,rateIgrBrlens{all}_median=0.142167,length_95%HPD={8.44161700e-03,1.57501000e-01},rateIgrBrlens{all}_mean=0.213823,length_median=6.44738500e-02,effectivebrlenIgrBrlens{all}_95%HPD={0.000000,0.037784},effectivebrlenIgrBrlens{all}_median=0.010030,length_mean=7.27991843e-02,rateIgrBrlens{all}_95%HPD={0.000001,0.661792}]):1106.0[&prob=1.00000000e+00,height_median=1.11982370e-01,height_mean=1.22145773e-01,prob(percent)=100,height_95%HPD={820.332561726003,1411.6484798866984},length_95%HPD={3.78325800e-02,3.75097300e-01},rateIgrBrlens{all}_mean=1.238982,length_median=1.74262600e-01,effectivebrlenIgrBrlens{all}_95%HPD={0.074076,0.304270},length_mean=1.88526069e-01,effectivebrlenIgrBrlens{all}_median=0.173330,rateIgrBrlens{all}_95%HPD={0.114122,2.710469},rateIgrBrlens{all}_median=1.017345,effectivebrlenIgrBrlens{all}_mean=0.178148],(((3:712.0[&height_mean=4.18633116e-08,prob(percent)=100,height_95%HPD={0.0316944658970675,34.9742376431245},height_median=4.00000000e-08,prob=1.00000000e+00,length_median=3.35318100e-02,effectivebrlenIgrBrlens{all}_95%HPD={0.037201,0.107167},rateIgrBrlens{all}_mean=3.025487,length_mean=3.98863668e-02,effectivebrlenIgrBrlens{all}_median=0.068905,rateIgrBrlens{all}_95%HPD={0.252847,8.394857},effectivebrlenIgrBrlens{all}_mean=0.070579,rateIgrBrlens{all}_median=2.043302,length_95%HPD={3.10670800e-03,9.29419800e-02}],9:712.0[&prob=1.00000000e+00,height_median=4.00000000e-08,height_mean=4.18633116e-08,prob(percent)=100,height_95%HPD={0.0316944658970675,34.9742376431245},length_95%HPD={3.10670800e-03,9.29419800e-02},rateIgrBrlens{all}_mean=0.111201,rateIgrBrlens{all}_median=0.037593,length_median=3.35318100e-02,effectivebrlenIgrBrlens{all}_95%HPD={0.000000,0.015771},length_mean=3.98863668e-02,effectivebrlenIgrBrlens{all}_median=0.001316,rateIgrBrlens{all}_95%HPD={0.000001,0.450847},effectivebrlenIgrBrlens{all}_mean=0.003832]):626.0[&height_mean=3.98864087e-02,height_95%HPD={463.4464891652153,1060.768915625087},prob(percent)=100,height_median=3.35318200e-02,prob=1.00000000e+00,length_mean=9.55135141e-02,effectivebrlenIgrBrlens{all}_mean=0.111245,effectivebrlenIgrBrlens{all}_95%HPD={0.061418,0.171211},rateIgrBrlens{all}_median=1.235028,effectivebrlenIgrBrlens{all}_median=0.108564,rateIgrBrlens{all}_95%HPD={0.275865,4.403854},length_median=8.82427500e-02,length_95%HPD={6.89328800e-03,1.92192100e-01},rateIgrBrlens{all}_mean=1.729814],7:1338.0[&height_median=4.00000000e-08,height_mean=4.22606053e-08,prob(percent)=100,height_95%HPD={0.0316944658970675,34.9742376431245},prob=1.00000000e+00,length_median=1.33836200e-01,effectivebrlenIgrBrlens{all}_95%HPD={0.017225,0.095726},length_mean=1.41741681e-01,effectivebrlenIgrBrlens{all}_median=0.052999,rateIgrBrlens{all}_95%HPD={0.049560,1.048703},rateIgrBrlens{all}_mean=0.470482,effectivebrlenIgrBrlens{all}_mean=0.054988,rateIgrBrlens{all}_median=0.396391,length_95%HPD={3.69685400e-02,2.65749300e-01}],10:1338.0[&height_mean=4.21261565e-08,height_median=4.00000000e-08,prob(percent)=100,height_95%HPD={0.0316944658970675,34.9742376431245},prob=1.00000000e+00,length_median=1.15247500e-01,effectivebrlenIgrBrlens{all}_95%HPD={0.047315,0.149110},length_mean=1.23283983e-01,effectivebrlenIgrBrlens{all}_median=0.092390,rateIgrBrlens{all}_95%HPD={0.211089,1.929518},effectivebrlenIgrBrlens{all}_mean=0.095092,rateIgrBrlens{all}_median=0.797161,rateIgrBrlens{all}_mean=0.931362,length_95%HPD={3.32156500e-02,2.29862100e-01}]):323.0[&prob(percent)=100,height_95%HPD={1088.0648741999535,1663.2867712168184},prob=1.00000000e+00,height_median=1.58215590e-01,height_mean=1.67143314e-01,length_mean=9.31595190e-02,effectivebrlenIgrBrlens{all}_median=0.029902,rateIgrBrlens{all}_95%HPD={0.000001,1.346754},effectivebrlenIgrBrlens{all}_mean=0.035318,rateIgrBrlens{all}_median=0.323656,effectivebrlenIgrBrlens{all}_95%HPD={0.000000,0.092807},length_95%HPD={1.94980900e-03,2.14605400e-01},rateIgrBrlens{all}_mean=0.465268,length_median=8.10642400e-02],11:1661.0[&prob(percent)=100,height_95%HPD={0.0316944658970675,34.9742376431245},prob=1.00000000e+00,height_median=4.00000000e-08,height_mean=4.13523130e-08,length_mean=2.84422533e-01,effectivebrlenIgrBrlens{all}_median=0.325259,rateIgrBrlens{all}_95%HPD={0.348049,2.396687},effectivebrlenIgrBrlens{all}_mean=0.331679,rateIgrBrlens{all}_median=1.246216,length_95%HPD={1.11062900e-01,4.99716700e-01},rateIgrBrlens{all}_mean=1.320901,effectivebrlenIgrBrlens{all}_95%HPD={0.188218,0.496872},length_median=2.65432100e-01]):541.0[&height_95%HPD={1401.1686235972707,1974.9626201502253},prob=5.43394214e-01,height_median=2.26776562e-01,height_mean=2.38869818e-01,prob(percent)=54,effectivebrlenIgrBrlens{all}_mean=0.043909,rateIgrBrlens{all}_median=0.420061,length_95%HPD={3.13590800e-04,2.23433200e-01},rateIgrBrlens{all}_mean=0.659071,effectivebrlenIgrBrlens{all}_median=0.039030,length_median=7.52186500e-02,effectivebrlenIgrBrlens{all}_95%HPD={0.000000,0.110401},rateIgrBrlens{all}_95%HPD={0.000001,1.925869},length_mean=9.04421928e-02])[&height_mean=3.81793216e-01,height_median=3.63908830e-01,prob(percent)=100,height_95%HPD={1833.0183741807373,2636.620028030287},prob=1.00000000e+00,effectivebrlenIgrBrlens{all}_mean=1.000000,rateIgrBrlens{all}_median=inf,length_95%HPD={0.00000000e+00,0.00000000e+00},rateIgrBrlens{all}_mean=-nan,length_median=0.00000000e+00,effectivebrlenIgrBrlens{all}_95%HPD={1.000000,1.000000},effectivebrlenIgrBrlens{all}_median=1.000000,length_mean=0.00000000e+00,rateIgrBrlens{all}_95%HPD={inf,inf}];
END;
