# Supplementary material for: A test of Generalized Bayesian dating: A new linguistic dating method
Source: PLoS One. 2020 Aug 12;15(8):e0236522. doi: 10.1371/journal.pone.0236522 (PMC7423060; doi:10.1371/journal.pone.0236522)
Supplement: S2 File — Python code for extracting median tree lengths for each constraint, generation of consensus trees, RevBayes code for performing Gamma regression and linear regression, and Python code for predicting ages. Age annotated consensus tree files for all the families. (ZIP) [file pone.0236522.s002.zip › S2 Supporting Information/Consensus_Trees_Ages/Gunwinyguan.dendropy.con.tre]

#NEXUS

BEGIN TAXA;
    DIMENSIONS NTAX=10;
    TAXLABELS
        BUAN
        'GUNBALANG_WARLANG'
        'GUNWINGGU_MANYALLALUK_MAYALI'
        'GUNWINGGU_KUNE'
        'GUNWINGGU_KUNWINJKU'
        'GUNWINGGU_KUNINJKU'
        DJAUAN
        'GUNWINGGU_GUN_DJEIHMI'
        RAINBARNGO
        NUNGGUBUYU
  ;
END;

BEGIN TREES;
        Translate
             1 BUAN,
             2 'GUNBALANG_WARLANG',
             3 'GUNWINGGU_MANYALLALUK_MAYALI',
             4 'GUNWINGGU_KUNE',
             5 'GUNWINGGU_KUNWINJKU',
             6 'GUNWINGGU_KUNINJKU',
             7 DJAUAN,
             8 'GUNWINGGU_GUN_DJEIHMI',
             9 RAINBARNGO,
             10 NUNGGUBUYU
             ;
    TREE 1 = [&R] ((((1:1903.0[&height_mean=5.70476203e-08,prob(percent)=100,height_95%HPD={0.0316944658970675,34.9742376431245},prob=1.00000000e+00,height_median=4.00000000e-08,length_median=3.81834700e-01,effectivebrlenIgrBrlens{all}_95%HPD={0.270183,1.285824},length_mean=4.01413501e-01,effectivebrlenIgrBrlens{all}_median=0.638889,rateIgrBrlens{all}_mean=2.063993,rateIgrBrlens{all}_95%HPD={0.733197,3.929144},effectivebrlenIgrBrlens{all}_mean=0.710483,rateIgrBrlens{all}_median=1.661756,length_95%HPD={1.34302600e-01,7.32160100e-01}],((((3:724.0[&prob=1.00000000e+00,height_median=4.00000001e-08,height_mean=5.66227703e-08,prob(percent)=100,height_95%HPD={0.03169446594839486,34.97423766340815},length_95%HPD={2.12959300e-03,1.27088700e-01},rateIgrBrlens{all}_mean=2.374037,length_median=3.51111700e-02,effectivebrlenIgrBrlens{all}_95%HPD={0.035904,0.101738},length_mean=4.74388384e-02,effectivebrlenIgrBrlens{all}_median=0.063978,rateIgrBrlens{all}_95%HPD={0.157364,6.032738},effectivebrlenIgrBrlens{all}_mean=0.065958,rateIgrBrlens{all}_median=1.800912],8:724.0[&height_95%HPD={0.03169446594839486,34.97423766340815},prob=1.00000000e+00,height_median=4.00000001e-08,height_mean=5.65973070e-08,prob(percent)=100,effectivebrlenIgrBrlens{all}_mean=0.026898,rateIgrBrlens{all}_median=0.708933,length_95%HPD={1.56686400e-03,1.25145100e-01},rateIgrBrlens{all}_mean=0.958489,length_median=3.51111700e-02,effectivebrlenIgrBrlens{all}_95%HPD={0.007156,0.049861},effectivebrlenIgrBrlens{all}_median=0.025617,length_mean=4.72508730e-02,rateIgrBrlens{all}_95%HPD={0.021519,2.496456}]):246.0[&prob=9.70803893e-01,height_median=3.41890510e-02,height_mean=4.32458280e-02,prob(percent)=97,height_95%HPD={470.8174693101368,1069.1236676479446},length_95%HPD={4.48698000e-04,9.02635300e-02},rateIgrBrlens{all}_mean=2.973536,length_median=2.70059500e-02,effectivebrlenIgrBrlens{all}_95%HPD={0.018210,0.101747},length_mean=3.52268494e-02,effectivebrlenIgrBrlens{all}_median=0.052429,rateIgrBrlens{all}_95%HPD={0.000001,8.327401},effectivebrlenIgrBrlens{all}_mean=0.053046,rateIgrBrlens{all}_median=1.935213],5:970.0[&height_95%HPD={0.0316944658970675,34.9742376431245},prob=1.00000000e+00,height_median=4.00000000e-08,height_mean=5.66471804e-08,prob(percent)=100,effectivebrlenIgrBrlens{all}_mean=0.014112,rateIgrBrlens{all}_median=0.194288,length_95%HPD={1.65978200e-02,1.54510300e-01},rateIgrBrlens{all}_mean=0.238847,length_median=6.42538200e-02,effectivebrlenIgrBrlens{all}_95%HPD={0.000000,0.029499},effectivebrlenIgrBrlens{all}_median=0.012927,length_mean=7.37289360e-02,rateIgrBrlens{all}_95%HPD={0.000008,0.585452}]):216.0[&prob=9.02546327e-01,height_median=6.19259000e-02,height_mean=6.90883603e-02,prob(percent)=90,height_95%HPD={702.2939473500319,1300.6326043313197},rateIgrBrlens{all}_95%HPD={0.000002,5.702004},effectivebrlenIgrBrlens{all}_mean=0.042252,effectivebrlenIgrBrlens{all}_median=0.040566,rateIgrBrlens{all}_median=1.269733,effectivebrlenIgrBrlens{all}_95%HPD={0.013826,0.074804},length_mean=3.85560762e-02,length_median=3.16776200e-02,rateIgrBrlens{all}_mean=2.062527,length_95%HPD={1.71317400e-03,9.41179800e-02}],6:1186.0[&prob=1.00000000e+00,height_95%HPD={0.0316944658970675,34.9742376431245},height_median=4.00000000e-08,prob(percent)=100,height_mean=5.63326490e-08,effectivebrlenIgrBrlens{all}_mean=0.017660,rateIgrBrlens{all}_median=0.167176,rateIgrBrlens{all}_95%HPD={0.000001,0.513146},length_95%HPD={1.73185600e-02,2.02083600e-01},rateIgrBrlens{all}_mean=0.208680,length_median=9.32532900e-02,effectivebrlenIgrBrlens{all}_95%HPD={0.000000,0.037666},length_mean=1.02271477e-01,effectivebrlenIgrBrlens{all}_median=0.016317]):271.0[&prob=8.94414078e-01,height_median=9.70153100e-02,height_mean=1.06788280e-01,prob(percent)=89,height_95%HPD={932.0270298711055,1516.280502790413},length_95%HPD={3.54381200e-03,1.80941000e-01},rateIgrBrlens{all}_mean=2.532726,length_median=6.95882100e-02,effectivebrlenIgrBrlens{all}_95%HPD={0.048648,0.202371},length_mean=8.02434869e-02,effectivebrlenIgrBrlens{all}_median=0.119282,rateIgrBrlens{all}_95%HPD={0.159339,7.034191},effectivebrlenIgrBrlens{all}_mean=0.122379,rateIgrBrlens{all}_median=1.670665],4:1457.0[&height_95%HPD={0.0316944658970675,34.9742376431245},prob=1.00000000e+00,height_median=4.00000000e-08,height_mean=5.64934275e-08,prob(percent)=100,effectivebrlenIgrBrlens{all}_mean=0.057900,rateIgrBrlens{all}_median=0.253475,rateIgrBrlens{all}_95%HPD={0.000003,3.173663},length_95%HPD={1.62467200e-02,3.24605300e-01},rateIgrBrlens{all}_mean=0.694593,length_median=1.60007100e-01,effectivebrlenIgrBrlens{all}_95%HPD={0.000000,0.168971},length_mean=1.69871413e-01,effectivebrlenIgrBrlens{all}_median=0.043680]):446.0[&prob=9.48406879e-01,height_median=1.69342000e-01,height_mean=1.83644426e-01,prob(percent)=95,height_95%HPD={1205.597647720552,1770.4005342716698},length_95%HPD={1.23884900e-02,4.65139000e-01},rateIgrBrlens{all}_mean=1.280791,length_median=2.11993300e-01,effectivebrlenIgrBrlens{all}_95%HPD={0.000000,0.481245},length_mean=2.29413834e-01,effectivebrlenIgrBrlens{all}_median=0.222016,rateIgrBrlens{all}_95%HPD={0.000002,2.757920},effectivebrlenIgrBrlens{all}_mean=0.240236,rateIgrBrlens{all}_median=1.032451]):289.0[&height_mean=4.06915743e-01,prob(percent)=100,height_median=3.83946100e-01,height_95%HPD={1613.5723612323031,2249.051016002618},prob=1.00000000e+00,length_median=7.53035100e-02,effectivebrlenIgrBrlens{all}_95%HPD={0.000000,0.296998},length_mean=1.00836115e-01,effectivebrlenIgrBrlens{all}_median=0.056255,rateIgrBrlens{all}_95%HPD={0.000001,3.147034},effectivebrlenIgrBrlens{all}_mean=0.089522,rateIgrBrlens{all}_median=0.658851,length_95%HPD={7.41362300e-04,2.77854000e-01},rateIgrBrlens{all}_mean=1.064546],2:2192.0[&prob=1.00000000e+00,height_median=4.00000000e-08,height_mean=5.77061325e-08,prob(percent)=100,height_95%HPD={0.0316944658970675,34.9742376431245},length_95%HPD={2.17783800e-01,8.45872800e-01},rateIgrBrlens{all}_mean=1.025463,length_median=4.76157800e-01,effectivebrlenIgrBrlens{all}_95%HPD={0.228971,0.830180},length_mean=5.07751800e-01,effectivebrlenIgrBrlens{all}_median=0.463755,rateIgrBrlens{all}_95%HPD={0.444536,1.721731},effectivebrlenIgrBrlens{all}_mean=0.492606,rateIgrBrlens{all}_median=0.979407]):235.0[&height_mean=5.07751857e-01,prob(percent)=100,height_median=4.76157830e-01,height_95%HPD={1822.6629796481366,2620.9254576813332},prob=1.00000000e+00,length_median=4.61401400e-02,effectivebrlenIgrBrlens{all}_95%HPD={0.000000,0.121574},length_mean=6.72071087e-02,effectivebrlenIgrBrlens{all}_median=0.011150,rateIgrBrlens{all}_95%HPD={0.000001,1.802701},effectivebrlenIgrBrlens{all}_mean=0.030268,rateIgrBrlens{all}_median=0.232082,length_95%HPD={1.09319900e-04,1.96088700e-01},rateIgrBrlens{all}_mean=0.510046],9:2427.0[&prob=1.00000000e+00,height_median=4.00000000e-08,height_mean=5.54159712e-08,prob(percent)=100,height_95%HPD={0.0316944658970675,34.9742376431245},length_95%HPD={2.24453200e-01,9.14692300e-01},rateIgrBrlens{all}_mean=0.677482,length_median=5.15642600e-01,effectivebrlenIgrBrlens{all}_95%HPD={0.105201,0.659537},length_mean=5.48224417e-01,effectivebrlenIgrBrlens{all}_median=0.327857,rateIgrBrlens{all}_95%HPD={0.228349,1.157093},effectivebrlenIgrBrlens{all}_mean=0.357269,rateIgrBrlens{all}_median=0.651066]):438.0[&height_mean=5.34982769e-01,prob(percent)=64,height_median=5.06276810e-01,height_95%HPD={1990.742134828977,2968.2492866324856},prob=6.39781362e-01,length_median=1.51493500e-01,effectivebrlenIgrBrlens{all}_95%HPD={0.000000,0.437725},length_mean=1.84497265e-01,effectivebrlenIgrBrlens{all}_median=0.133304,rateIgrBrlens{all}_95%HPD={0.000001,2.745540},effectivebrlenIgrBrlens{all}_mean=0.164090,rateIgrBrlens{all}_median=0.797780,length_95%HPD={9.97236500e-04,4.66998200e-01},rateIgrBrlens{all}_mean=1.090864],(7:1836.0[&prob(percent)=100,height_95%HPD={0.0316944658970675,34.9742376431245},prob=1.00000000e+00,height_median=4.00000000e-08,height_mean=5.77204639e-08,length_mean=5.33901835e-01,effectivebrlenIgrBrlens{all}_median=0.453454,rateIgrBrlens{all}_95%HPD={0.306756,1.796606},effectivebrlenIgrBrlens{all}_mean=0.483644,rateIgrBrlens{all}_median=0.906298,length_95%HPD={1.40106400e-01,9.79057800e-01},rateIgrBrlens{all}_mean=0.979822,length_median=4.99515200e-01,effectivebrlenIgrBrlens{all}_95%HPD={0.129218,0.917783}],10:1836.0[&prob(percent)=100,height_95%HPD={0.0316944658970675,34.9742376431245},prob=1.00000000e+00,height_median=4.00000000e-08,height_mean=5.77110252e-08,length_mean=5.53546677e-01,effectivebrlenIgrBrlens{all}_median=0.590050,effectivebrlenIgrBrlens{all}_95%HPD={0.232312,1.170263},rateIgrBrlens{all}_95%HPD={0.389741,2.484478},effectivebrlenIgrBrlens{all}_mean=0.640753,rateIgrBrlens{all}_median=1.162135,length_95%HPD={1.38982600e-01,1.08065000e+00},rateIgrBrlens{all}_mean=1.325114,length_median=5.01345100e-01]):1029.0[&height_95%HPD={1551.2630263211843,2162.1062627552174},prob=6.11785095e-01,height_median=4.29152540e-01,height_mean=4.58676493e-01,prob(percent)=61,effectivebrlenIgrBrlens{all}_mean=0.215215,rateIgrBrlens{all}_median=0.824419,rateIgrBrlens{all}_95%HPD={0.000001,2.420622},length_95%HPD={2.15970300e-04,5.83744600e-01},rateIgrBrlens{all}_mean=1.022248,length_median=2.14881300e-01,effectivebrlenIgrBrlens{all}_95%HPD={0.000000,0.530132},length_mean=2.47756218e-01,effectivebrlenIgrBrlens{all}_median=0.186784])[&height_mean=7.57679067e-01,prob(percent)=100,height_95%HPD={2231.814213525947,3643.4082005397217},height_median=7.11860200e-01,prob=1.00000000e+00,effectivebrlenIgrBrlens{all}_median=1.000000,effectivebrlenIgrBrlens{all}_mean=1.000000,rateIgrBrlens{all}_median=inf,rateIgrBrlens{all}_95%HPD={inf,inf},length_95%HPD={0.00000000e+00,0.00000000e+00},rateIgrBrlens{all}_mean=-nan,length_median=0.00000000e+00,effectivebrlenIgrBrlens{all}_95%HPD={1.000000,1.000000},length_mean=0.00000000e+00];
END;
