# Supplementary material for: A test of Generalized Bayesian dating: A new linguistic dating method
Source: PLoS One. 2020 Aug 12;15(8):e0236522. doi: 10.1371/journal.pone.0236522 (PMC7423060; doi:10.1371/journal.pone.0236522)
Supplement: S2 File — Python code for extracting median tree lengths for each constraint, generation of consensus trees, RevBayes code for performing Gamma regression and linear regression, and Python code for predicting ages. Age annotated consensus tree files for all the families. (ZIP) [file pone.0236522.s002.zip › S2 Supporting Information/Consensus_Trees_Ages/Chocoan.dendropy.con.tre]

#NEXUS

BEGIN TAXA;
    DIMENSIONS NTAX=9;
    TAXLABELS
        CATIO
        'EMBERA_CHAMI'
        'EMBERA_DARIEN'
        'EMBERA_NORTHERN'
        'EMBERA_TADO'
        'EPENA_BASURUDO'
        'EPENA_SAIJA'
        'NORTHERN_EMBERA'
        WOUNAAN
  ;
END;

BEGIN TREES;
        Translate
             1 CATIO,
             2 'EMBERA_CHAMI',
             3 'EMBERA_DARIEN',
             4 'EMBERA_NORTHERN',
             5 'EMBERA_TADO',
             6 'EPENA_BASURUDO',
             7 'EPENA_SAIJA',
             8 'NORTHERN_EMBERA',
             9 WOUNAAN
             ;
    TREE 1 = [&R] (9:2243.0[&height_95%HPD={0.03362819688183911,29.79054496535957},prob(percent)=100,height_median=2.00000001e-08,height_mean=4.55384442e-08,prob=1.00000000e+00,length_mean=6.08601421e-01,effectivebrlenIgrBrlens{all}_median=0.622103,rateIgrBrlens{all}_mean=1.287725,effectivebrlenIgrBrlens{all}_mean=0.687620,rateIgrBrlens{all}_median=1.107393,length_median=5.46985300e-01,effectivebrlenIgrBrlens{all}_95%HPD={0.147729,1.370319},rateIgrBrlens{all}_95%HPD={0.258848,2.804041},length_95%HPD={1.34253100e-01,1.18690600e+00}],((1:1328.0[&prob=1.00000000e+00,height_median=3.00000000e-08,height_mean=4.51071857e-08,prob(percent)=100,height_95%HPD={0.04318884166200884,32.71632537610931},length_95%HPD={4.20341500e-02,2.72302900e-01},rateIgrBrlens{all}_mean=0.366718,rateIgrBrlens{all}_median=0.327108,length_median=1.31904400e-01,effectivebrlenIgrBrlens{all}_95%HPD={0.016321,0.075298},length_mean=1.44093896e-01,effectivebrlenIgrBrlens{all}_median=0.043072,rateIgrBrlens{all}_95%HPD={0.082211,0.759061},effectivebrlenIgrBrlens{all}_mean=0.044761],(3:1102.0[&height_mean=4.58568058e-08,prob(percent)=100,height_95%HPD={0.04318884166200884,32.71632537610931},prob=1.00000000e+00,height_median=3.00000000e-08,length_median=8.30322000e-02,effectivebrlenIgrBrlens{all}_95%HPD={0.000000,0.016418},length_mean=9.16471634e-02,effectivebrlenIgrBrlens{all}_median=0.002819,rateIgrBrlens{all}_mean=0.058563,rateIgrBrlens{all}_95%HPD={0.000001,0.196549},effectivebrlenIgrBrlens{all}_mean=0.004863,rateIgrBrlens{all}_median=0.032830,length_95%HPD={1.03398800e-02,1.85291000e-01}],(4:869.0[&prob(percent)=100,height_95%HPD={0.04318884166200884,32.71632537610931},prob=1.00000000e+00,height_median=3.00000000e-08,height_mean=4.58426077e-08,length_mean=6.70121460e-02,effectivebrlenIgrBrlens{all}_median=0.172832,rateIgrBrlens{all}_95%HPD={0.545577,9.531819},effectivebrlenIgrBrlens{all}_mean=0.183122,rateIgrBrlens{all}_median=2.910115,effectivebrlenIgrBrlens{all}_95%HPD={0.071495,0.313848},length_95%HPD={7.55370900e-03,1.49381200e-01},rateIgrBrlens{all}_mean=3.865719,length_median=5.82509900e-02],8:869.0[&height_median=3.00000000e-08,height_mean=4.58853753e-08,prob(percent)=100,height_95%HPD={0.04318884166200884,32.71632537610931},prob=1.00000000e+00,length_median=5.92286900e-02,effectivebrlenIgrBrlens{all}_95%HPD={0.081373,0.343086},length_mean=6.84554795e-02,effectivebrlenIgrBrlens{all}_median=0.185998,rateIgrBrlens{all}_95%HPD={0.575883,9.753557},rateIgrBrlens{all}_mean=4.079177,effectivebrlenIgrBrlens{all}_mean=0.197111,rateIgrBrlens{all}_median=3.097477,length_95%HPD={7.55370900e-03,1.51895000e-01}]):233.0[&prob(percent)=76,height_95%HPD={600.8508053663171,1202.1768169408565},prob=7.58832156e-01,height_median=5.43535800e-02,height_mean=6.14778271e-02,length_mean=3.87829547e-02,effectivebrlenIgrBrlens{all}_median=0.070925,rateIgrBrlens{all}_95%HPD={0.000001,9.812547},effectivebrlenIgrBrlens{all}_mean=0.074180,rateIgrBrlens{all}_median=2.077206,effectivebrlenIgrBrlens{all}_95%HPD={0.000000,0.149711},length_95%HPD={1.30277600e-03,9.63791100e-02},rateIgrBrlens{all}_mean=3.406507,length_median=3.12938300e-02]):226.0[&height_95%HPD={825.5446148167821,1416.6933451469047},prob=1.00000000e+00,height_median=9.28256920e-02,height_mean=1.02680014e-01,prob(percent)=100,effectivebrlenIgrBrlens{all}_mean=0.006132,rateIgrBrlens{all}_median=0.071335,length_95%HPD={3.37261100e-04,1.11374000e-01},effectivebrlenIgrBrlens{all}_median=0.002473,rateIgrBrlens{all}_mean=0.215026,rateIgrBrlens{all}_95%HPD={0.000001,0.841463},length_median=3.14887100e-02,effectivebrlenIgrBrlens{all}_95%HPD={0.000000,0.024543},length_mean=4.14139266e-02]):433.0[&prob=1.00000000e+00,height_median=1.31904440e-01,height_mean=1.44093941e-01,prob(percent)=100,height_95%HPD={1078.443295595848,1654.2166741789167},length_95%HPD={4.57467000e-04,2.02143900e-01},rateIgrBrlens{all}_mean=0.561092,length_median=7.02825300e-02,effectivebrlenIgrBrlens{all}_95%HPD={0.000000,0.077423},rateIgrBrlens{all}_median=0.327576,length_mean=8.43124000e-02,effectivebrlenIgrBrlens{all}_median=0.027571,rateIgrBrlens{all}_95%HPD={0.000001,1.667071},effectivebrlenIgrBrlens{all}_mean=0.031058],(2:1273.0[&height_median=3.00000000e-08,height_mean=4.55363125e-08,prob(percent)=100,height_95%HPD={0.04318884166200884,32.71632537610931},prob=1.00000000e+00,length_median=1.04697600e-01,effectivebrlenIgrBrlens{all}_95%HPD={0.028008,0.107860},length_mean=1.17053103e-01,effectivebrlenIgrBrlens{all}_median=0.063862,rateIgrBrlens{all}_95%HPD={0.115682,1.712620},rateIgrBrlens{all}_mean=0.756710,effectivebrlenIgrBrlens{all}_mean=0.066415,rateIgrBrlens{all}_median=0.608104,length_95%HPD={1.21257500e-02,2.37268600e-01}],(5:783.0[&prob(percent)=100,height_95%HPD={0.04318884166200884,32.71632537610931},prob=1.00000000e+00,height_median=3.00000000e-08,height_mean=4.58598960e-08,length_mean=5.21779904e-02,effectivebrlenIgrBrlens{all}_median=0.003737,rateIgrBrlens{all}_95%HPD={0.000001,0.542093},effectivebrlenIgrBrlens{all}_mean=0.006293,rateIgrBrlens{all}_median=0.077527,length_95%HPD={4.28114500e-03,1.22854100e-01},rateIgrBrlens{all}_mean=0.153592,effectivebrlenIgrBrlens{all}_95%HPD={0.000000,0.021151},length_median=4.36292500e-02],7:783.0[&height_mean=4.58095027e-08,prob(percent)=100,height_median=3.00000000e-08,height_95%HPD={0.04318884166200884,32.71632537610931},prob=1.00000000e+00,length_median=4.37279500e-02,effectivebrlenIgrBrlens{all}_95%HPD={0.030552,0.107729},length_mean=5.24248100e-02,effectivebrlenIgrBrlens{all}_median=0.065538,rateIgrBrlens{all}_95%HPD={0.165203,5.533180},effectivebrlenIgrBrlens{all}_mean=0.067867,rateIgrBrlens{all}_median=1.496364,rateIgrBrlens{all}_mean=2.156167,length_95%HPD={4.43220500e-03,1.23834400e-01}]):490.0[&prob(percent)=98,height_95%HPD={518.0543056471053,1120.212924472123},prob=9.82802293e-01,height_median=4.31465710e-02,height_mean=5.15508145e-02,length_mean=6.74810357e-02,effectivebrlenIgrBrlens{all}_median=0.023440,rateIgrBrlens{all}_95%HPD={0.000003,1.799879},effectivebrlenIgrBrlens{all}_mean=0.025308,rateIgrBrlens{all}_median=0.412763,length_95%HPD={3.77461400e-04,1.58579600e-01},rateIgrBrlens{all}_mean=0.669643,effectivebrlenIgrBrlens{all}_95%HPD={0.003432,0.052572},length_median=5.65744800e-02],6:1273.0[&height_mean=4.58635889e-08,height_median=3.00000000e-08,prob(percent)=100,height_95%HPD={0.04318884166200884,32.71632537610931},prob=1.00000000e+00,length_median=1.01634600e-01,effectivebrlenIgrBrlens{all}_95%HPD={0.018890,0.087706},length_mean=1.12802213e-01,effectivebrlenIgrBrlens{all}_median=0.049329,rateIgrBrlens{all}_95%HPD={0.077786,1.361480},effectivebrlenIgrBrlens{all}_mean=0.051739,rateIgrBrlens{all}_median=0.485129,rateIgrBrlens{all}_mean=0.601467,length_95%HPD={1.67257400e-02,2.28334200e-01}]):488.0[&prob(percent)=100,height_95%HPD={1016.2351011180834,1594.5379069580197},prob=1.00000000e+00,height_median=1.32483600e-01,height_mean=1.46071201e-01,length_mean=8.31255111e-02,effectivebrlenIgrBrlens{all}_median=0.028126,rateIgrBrlens{all}_95%HPD={0.000001,1.849221},effectivebrlenIgrBrlens{all}_mean=0.031340,rateIgrBrlens{all}_median=0.333577,length_95%HPD={2.01716800e-03,1.99957600e-01},rateIgrBrlens{all}_mean=0.568413,effectivebrlenIgrBrlens{all}_95%HPD={0.000000,0.077218},length_median=6.92792700e-02]):482.0[&height_95%HPD={1497.702335772731,2088.4938498342444},prob=9.50539928e-01,height_median=2.07987300e-01,height_mean=2.24736978e-01,prob(percent)=95,effectivebrlenIgrBrlens{all}_mean=0.414936,rateIgrBrlens{all}_median=0.962042,length_95%HPD={3.79272000e-03,9.27210200e-01},rateIgrBrlens{all}_mean=1.214243,effectivebrlenIgrBrlens{all}_median=0.347236,length_median=3.43447000e-01,effectivebrlenIgrBrlens{all}_95%HPD={0.000000,1.023203},rateIgrBrlens{all}_95%HPD={0.000001,2.749245},length_mean=4.01609967e-01])[&height_mean=6.12494206e-01,height_median=5.48830700e-01,prob(percent)=100,height_95%HPD={1859.4553762162604,2693.42855201008},prob=1.00000000e+00,effectivebrlenIgrBrlens{all}_mean=1.000000,rateIgrBrlens{all}_median=inf,length_95%HPD={0.00000000e+00,0.00000000e+00},rateIgrBrlens{all}_mean=-nan,length_median=0.00000000e+00,effectivebrlenIgrBrlens{all}_95%HPD={1.000000,1.000000},effectivebrlenIgrBrlens{all}_median=1.000000,length_mean=0.00000000e+00,rateIgrBrlens{all}_95%HPD={inf,inf}];
END;
