# Supplementary material for: A test of Generalized Bayesian dating: A new linguistic dating method
Source: PLoS One. 2020 Aug 12;15(8):e0236522. doi: 10.1371/journal.pone.0236522 (PMC7423060; doi:10.1371/journal.pone.0236522)
Supplement: S2 File — Python code for extracting median tree lengths for each constraint, generation of consensus trees, RevBayes code for performing Gamma regression and linear regression, and Python code for predicting ages. Age annotated consensus tree files for all the families. (ZIP) [file pone.0236522.s002.zip › S2 Supporting Information/Consensus_Trees_Ages/Iroquoian.dendropy.con.tre]

#NEXUS

BEGIN TAXA;
    DIMENSIONS NTAX=7;
    TAXLABELS
        CAYUGA
        MOHAWK
        ONEIDA
        ONONDAGA
        SENECA
        TUSCARORA
        CHEROKEE
  ;
END;

BEGIN TREES;
        Translate
             1 CAYUGA,
             2 MOHAWK,
             3 ONEIDA,
             4 ONONDAGA,
             5 SENECA,
             6 TUSCARORA,
             7 CHEROKEE
             ;
    TREE 1 = [&R] (7:3128.0[&prob=1.00000000e+00,height_median=1.99999999e-08,height_mean=1.64240795e-07,prob(percent)=100,height_95%HPD={0.033628196674315575,29.790544895290502},length_95%HPD={6.65714400e-01,3.63253100e+00},rateIgrBrlens{all}_mean=1.072024,rateIgrBrlens{all}_median=1.032161,length_median=1.81664000e+00,effectivebrlenIgrBrlens{all}_95%HPD={0.721474,3.801648},length_mean=1.97285340e+00,effectivebrlenIgrBrlens{all}_median=1.906793,rateIgrBrlens{all}_95%HPD={0.641680,1.488567},effectivebrlenIgrBrlens{all}_mean=2.069728],((((1:920.0[&height_95%HPD={0.041214612176098446,38.45908846447015},prob=1.00000000e+00,height_median=6.00000001e-08,height_mean=1.63930743e-07,prob(percent)=100,effectivebrlenIgrBrlens{all}_mean=0.112276,rateIgrBrlens{all}_median=1.511902,length_95%HPD={1.47198700e-02,1.71698100e-01},rateIgrBrlens{all}_mean=1.849050,effectivebrlenIgrBrlens{all}_median=0.107511,length_median=6.96098200e-02,effectivebrlenIgrBrlens{all}_95%HPD={0.055120,0.179085},rateIgrBrlens{all}_95%HPD={0.312499,3.947974},length_mean=7.98037256e-02],5:920.0[&prob(percent)=100,height_95%HPD={0.041214612176098446,38.45908846447015},prob=1.00000000e+00,height_median=6.00000001e-08,height_mean=1.63939275e-07,length_mean=7.96917813e-02,effectivebrlenIgrBrlens{all}_median=0.044391,rateIgrBrlens{all}_95%HPD={0.000005,1.654498},effectivebrlenIgrBrlens{all}_mean=0.046360,rateIgrBrlens{all}_median=0.636017,effectivebrlenIgrBrlens{all}_95%HPD={0.007979,0.088676},length_95%HPD={1.47198700e-02,1.71484200e-01},rateIgrBrlens{all}_mean=0.748729,length_median=6.95879100e-02]):316.0[&height_95%HPD={649.1446505112084,1249.3027400353358},prob=9.93334222e-01,height_median=6.93953400e-02,height_mean=7.91607673e-02,prob(percent)=99,effectivebrlenIgrBrlens{all}_mean=0.058489,rateIgrBrlens{all}_median=0.975946,length_95%HPD={1.87399100e-03,1.68689500e-01},rateIgrBrlens{all}_mean=1.338370,effectivebrlenIgrBrlens{all}_median=0.054581,length_median=5.55446500e-02,effectivebrlenIgrBrlens{all}_95%HPD={0.013152,0.110375},rateIgrBrlens{all}_95%HPD={0.061894,3.343985},length_mean=6.90032918e-02],4:1236.0[&prob(percent)=100,height_95%HPD={0.0728541564942854,39.88985916447752},prob=1.00000000e+00,height_median=6.99999996e-08,height_mean=1.64321784e-07,length_mean=1.44607282e-01,effectivebrlenIgrBrlens{all}_median=0.061965,rateIgrBrlens{all}_95%HPD={0.091603,1.000835},effectivebrlenIgrBrlens{all}_mean=0.064704,rateIgrBrlens{all}_median=0.484945,effectivebrlenIgrBrlens{all}_95%HPD={0.022274,0.112741},length_95%HPD={4.15641300e-02,2.85028400e-01},rateIgrBrlens{all}_mean=0.523814,length_median=1.27946300e-01]):398.0[&height_95%HPD={985.7779541040604,1565.3941222254125},prob=8.29489401e-01,height_median=1.20933750e-01,height_mean=1.34695076e-01,prob(percent)=83,effectivebrlenIgrBrlens{all}_mean=0.052626,rateIgrBrlens{all}_median=0.745823,length_95%HPD={1.19741100e-03,1.70014400e-01},rateIgrBrlens{all}_mean=0.991826,effectivebrlenIgrBrlens{all}_median=0.049755,length_median=6.03066300e-02,effectivebrlenIgrBrlens{all}_95%HPD={0.000000,0.112843},rateIgrBrlens{all}_95%HPD={0.000001,2.601999},length_mean=7.29604821e-02],(2:1169.0[&prob=1.00000000e+00,height_median=6.99999996e-08,height_mean=1.64046380e-07,prob(percent)=100,height_95%HPD={0.0728541564942854,39.88985916447752},length_95%HPD={3.25996300e-02,2.99614200e-01},rateIgrBrlens{all}_mean=0.713175,length_median=1.36814500e-01,effectivebrlenIgrBrlens{all}_95%HPD={0.031278,0.158325},length_mean=1.51001131e-01,effectivebrlenIgrBrlens{all}_median=0.086393,rateIgrBrlens{all}_95%HPD={0.088633,1.426048},rateIgrBrlens{all}_median=0.646254,effectivebrlenIgrBrlens{all}_mean=0.089783],3:1169.0[&height_95%HPD={0.07285415662274024,39.8898591914838},prob=1.00000000e+00,height_median=6.99999998e-08,height_mean=1.64003386e-07,prob(percent)=100,effectivebrlenIgrBrlens{all}_mean=0.151129,rateIgrBrlens{all}_median=1.053672,length_95%HPD={3.08048300e-02,3.11695700e-01},rateIgrBrlens{all}_mean=1.189304,length_median=1.38805000e-01,effectivebrlenIgrBrlens{all}_95%HPD={0.077606,0.240816},effectivebrlenIgrBrlens{all}_median=0.145077,length_mean=1.55035276e-01,rateIgrBrlens{all}_95%HPD={0.278372,2.377567}]):465.0[&prob=7.30302626e-01,height_median=1.23091910e-01,height_mean=1.33950378e-01,prob(percent)=73,height_95%HPD={914.4577161632112,1499.8527424464708},length_95%HPD={1.24496100e-03,1.85511300e-01},rateIgrBrlens{all}_mean=0.910842,length_median=5.91733200e-02,effectivebrlenIgrBrlens{all}_95%HPD={0.000000,0.106431},length_mean=7.33667055e-02,effectivebrlenIgrBrlens{all}_median=0.044084,rateIgrBrlens{all}_95%HPD={0.000002,2.492477},rateIgrBrlens{all}_median=0.668007,effectivebrlenIgrBrlens{all}_mean=0.047687]):470.0[&height_mean=2.13195337e-01,height_median=1.94753900e-01,prob(percent)=93,height_95%HPD={1380.4101045671978,1952.316043978401},prob=9.34942008e-01,length_median=2.85380600e-01,effectivebrlenIgrBrlens{all}_95%HPD={0.000000,0.588987},length_mean=3.07747193e-01,effectivebrlenIgrBrlens{all}_median=0.279783,rateIgrBrlens{all}_95%HPD={0.000004,1.989996},effectivebrlenIgrBrlens{all}_mean=0.298024,rateIgrBrlens{all}_median=0.962336,rateIgrBrlens{all}_mean=1.069607,length_95%HPD={2.22262600e-02,5.99449600e-01}],6:2104.0[&prob=1.00000000e+00,height_median=7.00000005e-08,height_mean=1.62977763e-07,prob(percent)=100,height_95%HPD={0.07285415707233175,39.88985928600566},length_95%HPD={1.35769500e-01,8.94840000e-01},rateIgrBrlens{all}_mean=1.236443,length_median=4.77289000e-01,effectivebrlenIgrBrlens{all}_95%HPD={0.222322,0.922829},length_mean=5.02353929e-01,effectivebrlenIgrBrlens{all}_median=0.501798,rateIgrBrlens{all}_95%HPD={0.337853,2.452501},rateIgrBrlens{all}_median=1.025942,effectivebrlenIgrBrlens{all}_mean=0.534417]):1022.0[&height_mean=5.11112085e-01,height_median=4.82584510e-01,prob(percent)=100,height_95%HPD={1747.7837839836045,2490.716953537383},prob=9.98800160e-01,length_median=1.31697100e+00,effectivebrlenIgrBrlens{all}_95%HPD={0.306584,3.121562},length_mean=1.46348852e+00,effectivebrlenIgrBrlens{all}_median=1.364855,rateIgrBrlens{all}_95%HPD={0.582505,1.609323},effectivebrlenIgrBrlens{all}_mean=1.515805,rateIgrBrlens{all}_median=1.023401,rateIgrBrlens{all}_mean=1.064475,length_95%HPD={3.23611800e-01,2.99283000e+00}])[&height_95%HPD={2352.060212842526,4063.5712797360748},prob=1.00000000e+00,height_median=1.81664004e+00,height_mean=1.97315669e+00,prob(percent)=100,length_median=0.00000000e+00,effectivebrlenIgrBrlens{all}_95%HPD={1.000000,1.000000},length_mean=0.00000000e+00,effectivebrlenIgrBrlens{all}_median=1.000000,rateIgrBrlens{all}_95%HPD={inf,inf},effectivebrlenIgrBrlens{all}_mean=1.000000,rateIgrBrlens{all}_median=inf,rateIgrBrlens{all}_mean=-nan,length_95%HPD={0.00000000e+00,0.00000000e+00}];
END;
