# Supplementary material for: A test of Generalized Bayesian dating: A new linguistic dating method
Source: PLoS One. 2020 Aug 12;15(8):e0236522. doi: 10.1371/journal.pone.0236522 (PMC7423060; doi:10.1371/journal.pone.0236522)
Supplement: S2 File — Python code for extracting median tree lengths for each constraint, generation of consensus trees, RevBayes code for performing Gamma regression and linear regression, and Python code for predicting ages. Age annotated consensus tree files for all the families. (ZIP) [file pone.0236522.s002.zip › S2 Supporting Information/Consensus_Trees_Ages/Anim.dendropy.con.tre]

#NEXUS

BEGIN TAXA;
    DIMENSIONS NTAX=9;
    TAXLABELS
        MINANIBAI
        'TAO_SUAMATO'
        WARKAJ
        BEGUA
        JAKAJ
        MARINDINEESCH
        ZIMAKANI
        MAKAYAM
        IPIKO
  ;
END;

BEGIN TREES;
        Translate
             1 MINANIBAI,
             2 'TAO_SUAMATO',
             3 WARKAJ,
             4 BEGUA,
             5 JAKAJ,
             6 MARINDINEESCH,
             7 ZIMAKANI,
             8 MAKAYAM,
             9 IPIKO
             ;
    TREE 1 = [&R] (8:3702.0[&height_mean=2.24550967e-07,prob(percent)=100,height_median=1.00000000e-07,height_95%HPD={0.0907916999381838,43.40778474502479},prob=1.00000000e+00,length_median=1.50287100e+00,effectivebrlenIgrBrlens{all}_95%HPD={0.404899,3.712642},length_mean=1.71423926e+00,effectivebrlenIgrBrlens{all}_median=1.525262,rateIgrBrlens{all}_95%HPD={0.509823,1.600649},effectivebrlenIgrBrlens{all}_mean=1.748637,rateIgrBrlens{all}_median=1.005987,length_95%HPD={4.41913700e-01,3.51579300e+00},rateIgrBrlens{all}_mean=1.040417],((1:1486.0[&prob=1.00000000e+00,height_median=1.20000000e-07,height_mean=2.27168231e-07,prob(percent)=100,height_95%HPD={0.10160376960996678,45.312976639403026},length_95%HPD={5.02470300e-02,6.07611100e-01},rateIgrBrlens{all}_mean=1.016532,rateIgrBrlens{all}_median=0.902427,length_median=2.74004300e-01,effectivebrlenIgrBrlens{all}_95%HPD={0.023785,0.540166},length_mean=3.03420850e-01,effectivebrlenIgrBrlens{all}_median=0.243242,rateIgrBrlens{all}_95%HPD={0.106342,2.198203},effectivebrlenIgrBrlens{all}_mean=0.265087],2:1486.0[&height_95%HPD={0.10160376960996678,45.312976639403026},prob=1.00000000e+00,height_median=1.20000000e-07,height_mean=2.27497654e-07,prob(percent)=100,effectivebrlenIgrBrlens{all}_mean=0.293758,rateIgrBrlens{all}_median=0.981678,effectivebrlenIgrBrlens{all}_median=0.269953,length_95%HPD={4.56323100e-02,6.05958100e-01},rateIgrBrlens{all}_mean=1.167609,rateIgrBrlens{all}_95%HPD={0.135303,2.519638},length_median=2.74698800e-01,effectivebrlenIgrBrlens{all}_95%HPD={0.055488,0.587159},length_mean=3.03909701e-01]):541.0[&prob=8.98946807e-01,height_median=2.65198320e-01,height_mean=2.92429447e-01,prob(percent)=90,height_95%HPD={1227.5682087114535,1791.6345919540072},length_95%HPD={3.33467100e-03,7.51648800e-01},rateIgrBrlens{all}_mean=1.201820,length_median=2.62762200e-01,effectivebrlenIgrBrlens{all}_95%HPD={0.000000,0.715901},rateIgrBrlens{all}_median=0.968145,length_mean=3.13084003e-01,effectivebrlenIgrBrlens{all}_median=0.261339,rateIgrBrlens{all}_95%HPD={0.000001,2.523659},effectivebrlenIgrBrlens{all}_mean=0.307668],9:2027.0[&height_95%HPD={0.09629196692540425,44.3981534945615},prob=1.00000000e+00,height_median=1.10000000e-07,height_mean=2.27084509e-07,prob(percent)=100,effectivebrlenIgrBrlens{all}_mean=0.518157,effectivebrlenIgrBrlens{all}_median=0.471401,rateIgrBrlens{all}_median=0.922116,length_95%HPD={1.22729000e-01,1.13859300e+00},rateIgrBrlens{all}_95%HPD={0.130923,1.925192},length_median=5.22621600e-01,rateIgrBrlens{all}_mean=0.997682,effectivebrlenIgrBrlens{all}_95%HPD={0.095521,1.058037},length_mean=5.79062915e-01]):1675.0[&height_95%HPD={1716.6739221296398,2415.6223517427857},prob=1.00000000e+00,height_median=5.35854830e-01,height_mean=5.91159593e-01,prob(percent)=100,effectivebrlenIgrBrlens{all}_mean=1.129000,rateIgrBrlens{all}_median=0.989871,length_95%HPD={5.13964100e-02,2.61172600e+00},rateIgrBrlens{all}_mean=1.051681,length_median=9.47068300e-01,effectivebrlenIgrBrlens{all}_95%HPD={0.000001,2.661564},effectivebrlenIgrBrlens{all}_median=0.933114,length_mean=1.12948929e+00,rateIgrBrlens{all}_95%HPD={0.287263,1.845213}],(((3:1795.0[&prob=1.00000000e+00,height_median=1.49999999e-07,height_mean=2.23286442e-07,prob(percent)=100,height_95%HPD={0.07461521611815541,47.69617984978772},length_95%HPD={3.76279400e-02,1.39855000e+00},rateIgrBrlens{all}_mean=1.862031,rateIgrBrlens{all}_median=1.356589,length_median=5.07585900e-01,effectivebrlenIgrBrlens{all}_95%HPD={0.225661,1.702499},length_mean=6.02711572e-01,effectivebrlenIgrBrlens{all}_median=0.744260,rateIgrBrlens{all}_95%HPD={0.469032,4.551529},effectivebrlenIgrBrlens{all}_mean=0.845191],5:1795.0[&height_95%HPD={0.17448644165145147,48.536785016350606},prob=1.00000000e+00,height_median=1.60000000e-07,height_mean=2.23665885e-07,prob(percent)=100,effectivebrlenIgrBrlens{all}_mean=0.462292,effectivebrlenIgrBrlens{all}_median=0.406730,rateIgrBrlens{all}_median=0.946299,length_95%HPD={3.63771300e-02,1.02999500e+00},rateIgrBrlens{all}_mean=1.010287,rateIgrBrlens{all}_95%HPD={0.000003,1.864178},length_median=4.34317100e-01,effectivebrlenIgrBrlens{all}_95%HPD={0.000000,1.020532},length_mean=4.89064633e-01]):397.0[&prob=5.24863352e-01,height_median=3.77847180e-01,height_mean=4.28207622e-01,prob(percent)=52,height_95%HPD={1521.6295744347499,2122.648492189257},length_95%HPD={4.66164200e-04,6.06818900e-01},rateIgrBrlens{all}_mean=1.717296,rateIgrBrlens{all}_median=1.154266,length_median=1.89141000e-01,effectivebrlenIgrBrlens{all}_95%HPD={0.000000,0.772999},length_mean=2.39188858e-01,effectivebrlenIgrBrlens{all}_median=0.250458,rateIgrBrlens{all}_95%HPD={0.000002,4.895620},effectivebrlenIgrBrlens{all}_mean=0.306830],6:2192.0[&height_95%HPD={0.07461521644038197,47.6961799281456},prob=1.00000000e+00,height_median=1.50000000e-07,height_mean=2.24911425e-07,prob(percent)=100,effectivebrlenIgrBrlens{all}_median=0.510064,effectivebrlenIgrBrlens{all}_mean=0.581797,rateIgrBrlens{all}_median=0.967791,rateIgrBrlens{all}_95%HPD={0.188606,2.111331},length_95%HPD={1.36861600e-01,1.27941400e+00},rateIgrBrlens{all}_mean=1.055414,length_median=5.37092900e-01,effectivebrlenIgrBrlens{all}_95%HPD={0.041956,1.236944},length_mean=6.03564175e-01]):643.0[&prob=9.82668977e-01,height_median=6.43091320e-01,height_mean=7.27609621e-01,prob(percent)=98,height_95%HPD={1824.9027090007826,2624.681980195319},length_95%HPD={2.85995500e-02,1.63501200e+00},rateIgrBrlens{all}_mean=1.658087,rateIgrBrlens{all}_median=1.292575,length_median=5.61221100e-01,effectivebrlenIgrBrlens{all}_95%HPD={0.069764,2.122779},length_mean=6.84173370e-01,effectivebrlenIgrBrlens{all}_median=0.795797,rateIgrBrlens{all}_95%HPD={0.441807,3.704391},effectivebrlenIgrBrlens{all}_mean=0.935755],(4:839.0[&height_mean=2.24132756e-07,prob(percent)=100,height_95%HPD={0.09629196692540425,44.3981534945615},prob=1.00000000e+00,height_median=1.10000000e-07,length_median=5.37361100e-02,effectivebrlenIgrBrlens{all}_95%HPD={0.000000,0.059087},length_mean=7.13309679e-02,effectivebrlenIgrBrlens{all}_median=0.025474,rateIgrBrlens{all}_mean=0.651042,rateIgrBrlens{all}_95%HPD={0.000001,1.957618},effectivebrlenIgrBrlens{all}_mean=0.026697,rateIgrBrlens{all}_median=0.406274,length_95%HPD={2.18258900e-03,1.87097600e-01}],7:839.0[&prob=1.00000000e+00,height_median=1.10000000e-07,height_mean=2.24132756e-07,prob(percent)=100,height_95%HPD={0.09629196692540425,44.3981534945615},length_95%HPD={2.18258900e-03,1.87097600e-01},rateIgrBrlens{all}_mean=0.581808,length_median=5.37361100e-02,effectivebrlenIgrBrlens{all}_95%HPD={0.000000,0.057759},rateIgrBrlens{all}_median=0.344017,length_mean=7.13331409e-02,effectivebrlenIgrBrlens{all}_median=0.021879,rateIgrBrlens{all}_95%HPD={0.000001,1.781264},effectivebrlenIgrBrlens{all}_mean=0.023980]):1997.0[&height_mean=7.12929380e-02,prob(percent)=100,height_95%HPD={580.0589043279672,1183.3224816730617},prob=9.99866684e-01,height_median=5.37365300e-02,length_median=1.15670500e+00,effectivebrlenIgrBrlens{all}_95%HPD={0.098214,2.740400},rateIgrBrlens{all}_mean=0.825425,length_mean=1.33406612e+00,effectivebrlenIgrBrlens{all}_median=0.947664,rateIgrBrlens{all}_95%HPD={0.256364,1.311449},effectivebrlenIgrBrlens{all}_mean=1.129498,rateIgrBrlens{all}_median=0.844592,length_95%HPD={2.54229300e-01,2.82541200e+00}]):866.0[&prob(percent)=100,height_95%HPD={2221.6167893981715,3604.05382145481},prob=1.00000000e+00,height_median=1.23185530e+00,height_mean=1.41085196e+00,length_mean=3.18924596e-01,effectivebrlenIgrBrlens{all}_median=0.171243,rateIgrBrlens{all}_95%HPD={0.000001,2.088432},effectivebrlenIgrBrlens{all}_95%HPD={0.000000,0.933875},effectivebrlenIgrBrlens{all}_mean=0.278834,rateIgrBrlens{all}_median=0.797711,length_95%HPD={5.01732800e-04,9.31357200e-01},rateIgrBrlens{all}_mean=0.884581,length_median=2.18504500e-01])[&prob=1.00000000e+00,height_median=1.74343273e+00,height_mean=1.96884025e+00,prob(percent)=100,height_95%HPD={2582.3338747345006,5036.5458886397955},length_mean=0.00000000e+00,effectivebrlenIgrBrlens{all}_median=1.000000,rateIgrBrlens{all}_95%HPD={inf,inf},effectivebrlenIgrBrlens{all}_mean=1.000000,effectivebrlenIgrBrlens{all}_95%HPD={1.000000,1.000000},rateIgrBrlens{all}_median=inf,length_95%HPD={0.00000000e+00,0.00000000e+00},rateIgrBrlens{all}_mean=-nan,length_median=0.00000000e+00];
END;
