# Supplementary material for: A test of Generalized Bayesian dating: A new linguistic dating method
Source: PLoS One. 2020 Aug 12;15(8):e0236522. doi: 10.1371/journal.pone.0236522 (PMC7423060; doi:10.1371/journal.pone.0236522)
Supplement: S2 File — Python code for extracting median tree lengths for each constraint, generation of consensus trees, RevBayes code for performing Gamma regression and linear regression, and Python code for predicting ages. Age annotated consensus tree files for all the families. (ZIP) [file pone.0236522.s002.zip › S2 Supporting Information/Consensus_Trees_Ages/Narrow_Talodi.dendropy.con.tre]

#NEXUS

BEGIN TAXA;
    DIMENSIONS NTAX=5;
    TAXLABELS
        DENGEBU
        NDING
        NGILE
        JOMANG
        TOCHO
  ;
END;

BEGIN TREES;
        Translate
             1 DENGEBU,
             2 NDING,
             3 NGILE,
             4 JOMANG,
             5 TOCHO
             ;
    TREE 1 = [&R] ((4:1942.0[&height_95%HPD={0.012911691071150798,25.3089703832433},prob=1.00000000e+00,height_median=1.00000001e-08,height_mean=9.73085069e-08,prob(percent)=100,effectivebrlenIgrBrlens{all}_mean=0.725502,rateIgrBrlens{all}_median=0.977824,effectivebrlenIgrBrlens{all}_median=0.559299,length_95%HPD={5.99621700e-02,1.82682400e+00},rateIgrBrlens{all}_mean=1.018723,rateIgrBrlens{all}_95%HPD={0.382570,1.629511},length_median=5.79949600e-01,effectivebrlenIgrBrlens{all}_95%HPD={0.064605,1.858892},length_mean=7.41241867e-01],5:1942.0[&prob(percent)=100,height_95%HPD={0.012911691071150798,25.3089703832433},prob=1.00000000e+00,height_median=1.00000001e-08,height_mean=9.80939755e-08,length_mean=7.60981606e-01,effectivebrlenIgrBrlens{all}_median=0.622131,rateIgrBrlens{all}_95%HPD={0.460867,1.912261},effectivebrlenIgrBrlens{all}_mean=0.795812,rateIgrBrlens{all}_median=1.033625,effectivebrlenIgrBrlens{all}_95%HPD={0.117888,2.000522},length_95%HPD={9.40574200e-02,1.94475900e+00},rateIgrBrlens{all}_mean=1.124640,length_median=5.92498200e-01]):931.0[&height_95%HPD={1639.2546682212187,2293.8979167804177},prob=7.71897080e-01,height_mean=6.67337633e-01,height_median=5.25297000e-01,prob(percent)=77,effectivebrlenIgrBrlens{all}_median=0.274757,effectivebrlenIgrBrlens{all}_95%HPD={0.000000,1.113259},rateIgrBrlens{all}_median=0.970831,effectivebrlenIgrBrlens{all}_mean=0.383922,length_median=2.83212800e-01,rateIgrBrlens{all}_mean=1.074887,rateIgrBrlens{all}_95%HPD={0.000001,2.039055},length_95%HPD={5.90920900e-05,1.09897900e+00},length_mean=3.88065710e-01],((1:1888.0[&prob=1.00000000e+00,height_median=1.00000002e-08,height_mean=9.78166511e-08,prob(percent)=100,height_95%HPD={0.01291169115478971,25.308970442771443},length_95%HPD={8.19352100e-02,1.72829200e+00},rateIgrBrlens{all}_mean=0.945539,length_median=5.43631000e-01,effectivebrlenIgrBrlens{all}_95%HPD={0.063841,1.657072},length_mean=6.95586638e-01,effectivebrlenIgrBrlens{all}_median=0.485525,rateIgrBrlens{all}_95%HPD={0.298717,1.480832},effectivebrlenIgrBrlens{all}_mean=0.641230,rateIgrBrlens{all}_median=0.935691],3:1887.0[&height_95%HPD={0.03258041082329237,29.43329697716283},prob=1.00000000e+00,height_median=1.90000000e-08,height_mean=9.78218771e-08,prob(percent)=100,effectivebrlenIgrBrlens{all}_mean=0.689860,rateIgrBrlens{all}_median=0.992705,rateIgrBrlens{all}_95%HPD={0.406680,1.704619},length_95%HPD={9.38252100e-02,1.73257200e+00},rateIgrBrlens{all}_mean=1.039921,length_median=5.38593200e-01,effectivebrlenIgrBrlens{all}_95%HPD={0.099135,1.756679},length_mean=6.93242794e-01,effectivebrlenIgrBrlens{all}_median=0.530473]):432.0[&prob=5.66057859e-01,height_median=4.79286200e-01,height_mean=6.14047831e-01,prob(percent)=57,height_95%HPD={1602.533206434986,2231.9070900752886},length_95%HPD={7.88857700e-04,9.02990100e-01},rateIgrBrlens{all}_mean=0.933067,length_median=1.99802500e-01,effectivebrlenIgrBrlens{all}_95%HPD={0.000000,0.864047},length_mean=2.96938027e-01,effectivebrlenIgrBrlens{all}_median=0.169143,rateIgrBrlens{all}_95%HPD={0.000002,1.836194},effectivebrlenIgrBrlens{all}_mean=0.265574,rateIgrBrlens{all}_median=0.873451],2:2319.0[&height_95%HPD={0.033628196674315575,29.790544895290502},prob=1.00000000e+00,height_median=1.99999999e-08,height_mean=1.01021690e-07,prob(percent)=100,effectivebrlenIgrBrlens{all}_mean=0.889863,rateIgrBrlens{all}_median=1.026159,rateIgrBrlens{all}_95%HPD={0.454018,1.767671},length_95%HPD={1.05106700e-01,2.14633600e+00},rateIgrBrlens{all}_mean=1.091746,length_median=6.69503100e-01,effectivebrlenIgrBrlens{all}_95%HPD={0.152006,2.241489},length_mean=8.57198656e-01,effectivebrlenIgrBrlens{all}_median=0.696063]):553.0[&prob=5.81655779e-01,height_median=6.49087000e-01,height_mean=8.00153848e-01,prob(percent)=58,height_95%HPD={1904.8890682054962,2794.2630763565417},length_95%HPD={7.44325700e-04,8.51340200e-01},rateIgrBrlens{all}_mean=1.030262,length_median=2.07982300e-01,effectivebrlenIgrBrlens{all}_95%HPD={0.000000,0.845048},length_mean=2.91988949e-01,effectivebrlenIgrBrlens{all}_median=0.190732,rateIgrBrlens{all}_95%HPD={0.000002,2.096677},effectivebrlenIgrBrlens{all}_mean=0.279546,rateIgrBrlens{all}_median=0.922154])[&prob(percent)=100,height_95%HPD={2237.030503869776,3656.5134104969134},prob=1.00000000e+00,height_median=9.37866600e-01,height_mean=1.15323054e+00,length_95%HPD={0.00000000e+00,0.00000000e+00},rateIgrBrlens{all}_mean=-nan,rateIgrBrlens{all}_median=inf,length_median=0.00000000e+00,effectivebrlenIgrBrlens{all}_95%HPD={1.000000,1.000000},length_mean=0.00000000e+00,effectivebrlenIgrBrlens{all}_median=1.000000,rateIgrBrlens{all}_95%HPD={inf,inf},effectivebrlenIgrBrlens{all}_mean=1.000000];
END;
