# Supplementary material for: A test of Generalized Bayesian dating: A new linguistic dating method
Source: PLoS One. 2020 Aug 12;15(8):e0236522. doi: 10.1371/journal.pone.0236522 (PMC7423060; doi:10.1371/journal.pone.0236522)
Supplement: S2 File — Python code for extracting median tree lengths for each constraint, generation of consensus trees, RevBayes code for performing Gamma regression and linear regression, and Python code for predicting ages. Age annotated consensus tree files for all the families. (ZIP) [file pone.0236522.s002.zip › S2 Supporting Information/Consensus_Trees_Ages/Austroasiatic.dendropy.con.tre]

#NEXUS

BEGIN TAXA;
    DIMENSIONS NTAX=149;
    TAXLABELS
        'BATEK_DEQ'
        'BATEK_NONG'
        'JAH_HUT'
        JAHAI
        KENSIW
        KINTAQ
        MINTIL
        'SEMAQ_BERI'
        TEMIAR
        TEMOQ
        BRU
        'BRU_WESTERN_UnnamedInSource'
        'AISHUO_WA'
        'AWALAI_WA'
        'BANHONG_WA'
        'DAMANGNUO_WA'
        DANAU
        DANAW
        'GUANSHUANG_WA'
        KEMIE
        'KHMU_2'
        LAMPANGLAMET
        'LAWA_LA_UP'
        MANG
        'MASAN_WA'
        'MENGGONG_WA'
        'RIANG_BLACK_STRIPED'
        'RIANG_WHITE_STRIPED'
        RUMAI
        WA
        'WA_2'
        'WA_3'
        'XIYUN_WA'
        'YANCHENG_WA'
        'ZHONGKE_WA'
        'CEQ_WONG'
        'MAH_MERI'
        SEMAI
        'SEMAI_2'
        SEMELAI
        SEMNAM
        TONGA
        BAHNAR
        'BAHNAR_2'
        BUNOR
        CHRAU
        GAR
        KUAN
        PREH
        ROLOM
        SRE
        TAMPUAN
        SURIN
        NYAKUR
        'CHONG_H'
        KASONG
        PEAR
        'PEAR_B'
        SAOCH
        'ABIRPARA_MAHALI'
        'BODOBELGHORIA_SANTALI'
        GATA
        HO
        'HO_2'
        'JABRI_SANTALI'
        JUANG
        KODA
        KORKU
        'MATINDOR_MAHALI'
        MUNDARI
        'MUNDARI_2'
        'PACHONDOR_MAHALI'
        'PAHARPUR_SANTALI'
        'PATICHORA_SANTALI'
        'RAJARAMPUR_SANTALI'
        'RASHIDPUR_SANTALI'
        'RAUTNAGAR_SANTALI'
        REMO
        SANTALI
        SAVARA
        SORA
        'SORA_2'
        KSINMUL
        'KSINMUL_2'
        MAL
        'THAVUNG_SO'
        BRAO
        JRU
        LOVEN
        OI
        SAPUAN
        'KUI_THAILAND_2'
        KUY
        NYEU
        MON
        'NYAKUR_2'
        JEH
        'JEH_2'
        RENGAO
        PALIU
        'DAZHAI_WA'
        PLANG
        CUA
        KATU
        'KATU_EASTERN'
        NGE
        PACOH
        TERESSA
        KHASI
        'KHASI_2'
        LYNGNGAM
        'PNAR_JOWAI'
        'WAR_JAINTIA'
        KHMER
        'KHMER_2'
        NANCAWRI
        BUMANG
        'NHAHEUN_2'
        SEDANG
        'TODRAH_UnnamedInSource'
        'MON_2'
        'MON_NONG_DUU'
        BUGAN
        'BUGAN_2'
        'DEANG_2'
        MLABRI
        'PALAUNG_UnnamedInSource'
        U
        'WANLENG_WA'
        'WIANG_PA_PAO_LUA'
        STIENG
        BIT
        KHANG
        MALIENG
        'MUNG_KOI'
        RUC
        'RUC_2'
        VIETNAMESE
        'VIETNAMESE_2'
        'VIETNAMESE_3'
        LANOH
        CAR
        'KUI_THAILAND'
        DEANG
        KHMU
        CHENG
        NHAHEUN
        JURAY
        KHARIA
  ;
END;

BEGIN TREES;
        Translate
             1 'BATEK_DEQ',
             2 'BATEK_NONG',
             3 'JAH_HUT',
             4 JAHAI,
             5 KENSIW,
             6 KINTAQ,
             7 MINTIL,
             8 'SEMAQ_BERI',
             9 TEMIAR,
             10 TEMOQ,
             11 BRU,
             12 'BRU_WESTERN_UnnamedInSource',
             13 'AISHUO_WA',
             14 'AWALAI_WA',
             15 'BANHONG_WA',
             16 'DAMANGNUO_WA',
             17 DANAU,
             18 DANAW,
             19 'GUANSHUANG_WA',
             20 KEMIE,
             21 'KHMU_2',
             22 LAMPANGLAMET,
             23 'LAWA_LA_UP',
             24 MANG,
             25 'MASAN_WA',
             26 'MENGGONG_WA',
             27 'RIANG_BLACK_STRIPED',
             28 'RIANG_WHITE_STRIPED',
             29 RUMAI,
             30 WA,
             31 'WA_2',
             32 'WA_3',
             33 'XIYUN_WA',
             34 'YANCHENG_WA',
             35 'ZHONGKE_WA',
             36 'CEQ_WONG',
             37 'MAH_MERI',
             38 SEMAI,
             39 'SEMAI_2',
             40 SEMELAI,
             41 SEMNAM,
             42 TONGA,
             43 BAHNAR,
             44 'BAHNAR_2',
             45 BUNOR,
             46 CHRAU,
             47 GAR,
             48 KUAN,
             49 PREH,
             50 ROLOM,
             51 SRE,
             52 TAMPUAN,
             53 SURIN,
             54 NYAKUR,
             55 'CHONG_H',
             56 KASONG,
             57 PEAR,
             58 'PEAR_B',
             59 SAOCH,
             60 'ABIRPARA_MAHALI',
             61 'BODOBELGHORIA_SANTALI',
             62 GATA,
             63 HO,
             64 'HO_2',
             65 'JABRI_SANTALI',
             66 JUANG,
             67 KODA,
             68 KORKU,
             69 'MATINDOR_MAHALI',
             70 MUNDARI,
             71 'MUNDARI_2',
             72 'PACHONDOR_MAHALI',
             73 'PAHARPUR_SANTALI',
             74 'PATICHORA_SANTALI',
             75 'RAJARAMPUR_SANTALI',
             76 'RASHIDPUR_SANTALI',
             77 'RAUTNAGAR_SANTALI',
             78 REMO,
             79 SANTALI,
             80 SAVARA,
             81 SORA,
             82 'SORA_2',
             83 KSINMUL,
             84 'KSINMUL_2',
             85 MAL,
             86 'THAVUNG_SO',
             87 BRAO,
             88 JRU,
             89 LOVEN,
             90 OI,
             91 SAPUAN,
             92 'KUI_THAILAND_2',
             93 KUY,
             94 NYEU,
             95 MON,
             96 'NYAKUR_2',
             97 JEH,
             98 'JEH_2',
             99 RENGAO,
             100 PALIU,
             101 'DAZHAI_WA',
             102 PLANG,
             103 CUA,
             104 KATU,
             105 'KATU_EASTERN',
             106 NGE,
             107 PACOH,
             108 TERESSA,
             109 KHASI,
             110 'KHASI_2',
             111 LYNGNGAM,
             112 'PNAR_JOWAI',
             113 'WAR_JAINTIA',
             114 KHMER,
             115 'KHMER_2',
             116 NANCAWRI,
             117 BUMANG,
             118 'NHAHEUN_2',
             119 SEDANG,
             120 'TODRAH_UnnamedInSource',
             121 'MON_2',
             122 'MON_NONG_DUU',
             123 BUGAN,
             124 'BUGAN_2',
             125 'DEANG_2',
             126 MLABRI,
             127 'PALAUNG_UnnamedInSource',
             128 U,
             129 'WANLENG_WA',
             130 'WIANG_PA_PAO_LUA',
             131 STIENG,
             132 BIT,
             133 KHANG,
             134 MALIENG,
             135 'MUNG_KOI',
             136 RUC,
             137 'RUC_2',
             138 VIETNAMESE,
             139 'VIETNAMESE_2',
             140 'VIETNAMESE_3',
             141 LANOH,
             142 CAR,
             143 'KUI_THAILAND',
             144 DEANG,
             145 KHMU,
             146 CHENG,
             147 NHAHEUN,
             148 JURAY,
             149 KHARIA
             ;
    TREE 1 = [&R] (((((((((((1:716.0[&prob(percent)=100,height_95%HPD={0.06064409065441734,37.19259050160745},prob=1.00000000e+00,height_median=5.20000000e-08,height_mean=5.45355198e-08,length_mean=3.54493363e-02,effectivebrlenIgrBrlens{all}_median=0.048083,effectivebrlenIgrBrlens{all}_95%HPD={0.033455,0.064798},rateIgrBrlens{all}_95%HPD={0.600543,2.418589},effectivebrlenIgrBrlens{all}_mean=0.048375,rateIgrBrlens{all}_median=1.375587,length_95%HPD={1.69098000e-02,5.50578600e-02},rateIgrBrlens{all}_mean=1.474353,length_median=3.50543800e-02],7:716.0[&height_mean=5.45562339e-08,prob(percent)=100,height_95%HPD={0.06064409065441734,37.19259050160745},height_median=5.20000000e-08,prob=1.00000000e+00,length_median=3.31255100e-02,effectivebrlenIgrBrlens{all}_95%HPD={0.031114,0.064401},rateIgrBrlens{all}_mean=1.520915,length_mean=3.35656102e-02,effectivebrlenIgrBrlens{all}_median=0.047109,rateIgrBrlens{all}_95%HPD={0.755659,2.546561},effectivebrlenIgrBrlens{all}_mean=0.047707,rateIgrBrlens{all}_median=1.435884,length_95%HPD={1.60377300e-02,5.11804600e-02}]):140.0[&prob(percent)=55,height_95%HPD={463.9657132218493,1061.7446324519997},prob=5.50419981e-01,height_median=3.16872020e-02,height_mean=3.19661014e-02,length_mean=8.69595059e-03,effectivebrlenIgrBrlens{all}_median=0.008080,effectivebrlenIgrBrlens{all}_95%HPD={0.000000,0.018653},rateIgrBrlens{all}_95%HPD={0.000013,3.881797},effectivebrlenIgrBrlens{all}_mean=0.008673,rateIgrBrlens{all}_median=0.955219,length_95%HPD={5.23810700e-05,1.95186900e-02},rateIgrBrlens{all}_mean=1.442431,length_median=7.64422600e-03],2:856.0[&height_mean=5.45268806e-08,prob(percent)=100,height_95%HPD={0.06064409065441734,37.19259050160745},height_median=5.20000000e-08,prob=1.00000000e+00,length_median=3.70150200e-02,effectivebrlenIgrBrlens{all}_95%HPD={0.016555,0.042872},rateIgrBrlens{all}_mean=0.840609,length_mean=3.73915873e-02,effectivebrlenIgrBrlens{all}_median=0.029145,rateIgrBrlens{all}_95%HPD={0.364545,1.372752},effectivebrlenIgrBrlens{all}_mean=0.029639,rateIgrBrlens{all}_median=0.798513,length_95%HPD={1.98070400e-02,5.53235200e-02}]):225.0[&prob(percent)=100,height_95%HPD={592.2792423660412,1194.1589846718864},prob=1.00000000e+00,height_median=4.08567700e-02,height_mean=4.11962637e-02,length_mean=3.34710364e-02,effectivebrlenIgrBrlens{all}_median=0.054421,effectivebrlenIgrBrlens{all}_95%HPD={0.034311,0.076642},rateIgrBrlens{all}_95%HPD={0.794678,3.432641},effectivebrlenIgrBrlens{all}_mean=0.055132,rateIgrBrlens{all}_median=1.658071,length_95%HPD={1.12619800e-02,5.65619500e-02},rateIgrBrlens{all}_mean=1.876215,length_median=3.26855500e-02],4:1081.0[&height_mean=5.44710746e-08,prob(percent)=100,height_95%HPD={0.06064409065441734,37.19259050160745},height_median=5.20000000e-08,prob=1.00000000e+00,length_median=7.44492900e-02,effectivebrlenIgrBrlens{all}_95%HPD={0.050914,0.094190},rateIgrBrlens{all}_mean=0.981864,length_mean=7.46672456e-02,effectivebrlenIgrBrlens{all}_median=0.071104,rateIgrBrlens{all}_95%HPD={0.603307,1.401437},effectivebrlenIgrBrlens{all}_mean=0.071683,rateIgrBrlens{all}_median=0.953169,length_95%HPD={5.04631300e-02,9.85803300e-02}]):257.0[&prob(percent)=100,height_95%HPD={805.251753496884,1397.7536349969694},prob=1.00000000e+00,height_median=7.44493440e-02,height_mean=7.46673001e-02,length_mean=1.59325377e-02,effectivebrlenIgrBrlens{all}_median=0.014549,effectivebrlenIgrBrlens{all}_95%HPD={0.000000,0.028457},rateIgrBrlens{all}_95%HPD={0.000001,2.889790},effectivebrlenIgrBrlens{all}_mean=0.015116,rateIgrBrlens{all}_median=0.940359,length_95%HPD={9.56156200e-04,3.33040600e-02},rateIgrBrlens{all}_mean=1.239362,length_median=1.46677800e-02],((5:647.0[&height_mean=5.44747340e-08,prob(percent)=100,height_95%HPD={0.06064409058244773,37.19259048443319},prob=1.00000000e+00,height_median=5.19999999e-08,length_median=2.55130100e-02,effectivebrlenIgrBrlens{all}_95%HPD={0.011142,0.034347},length_mean=2.61907797e-02,effectivebrlenIgrBrlens{all}_median=0.021854,rateIgrBrlens{all}_95%HPD={0.346155,1.694374},rateIgrBrlens{all}_mean=0.936750,effectivebrlenIgrBrlens{all}_mean=0.022227,rateIgrBrlens{all}_median=0.845849,length_95%HPD={9.82317300e-03,4.38629800e-02}],6:647.0[&prob=1.00000000e+00,height_median=5.19999999e-08,height_mean=5.44747340e-08,prob(percent)=100,height_95%HPD={0.06064409058244773,37.19259048443319},length_95%HPD={9.82317300e-03,4.38629800e-02},rateIgrBrlens{all}_mean=1.186047,length_median=2.55130100e-02,effectivebrlenIgrBrlens{all}_95%HPD={0.015842,0.040578},rateIgrBrlens{all}_median=1.058449,length_mean=2.61907797e-02,effectivebrlenIgrBrlens{all}_median=0.027161,rateIgrBrlens{all}_95%HPD={0.420912,2.228139},effectivebrlenIgrBrlens{all}_mean=0.027592]):267.0[&height_mean=2.61908342e-02,prob(percent)=100,height_95%HPD={398.29772540275854,987.210111256959},height_median=2.55130670e-02,prob=1.00000000e+00,rateIgrBrlens{all}_median=0.875010,rateIgrBrlens{all}_95%HPD={0.320903,2.026239},length_mean=2.98938720e-02,effectivebrlenIgrBrlens{all}_95%HPD={0.010719,0.042515},effectivebrlenIgrBrlens{all}_median=0.025622,effectivebrlenIgrBrlens{all}_mean=0.026171,rateIgrBrlens{all}_mean=1.012616,length_95%HPD={7.96870000e-03,5.32940600e-02},length_median=2.92052600e-02],42:914.0[&prob=1.00000000e+00,height_mean=5.44507795e-08,prob(percent)=100,height_median=5.10000001e-08,height_95%HPD={0.05992172159268424,37.02346751406373},length_mean=5.60846518e-02,effectivebrlenIgrBrlens{all}_mean=0.070493,effectivebrlenIgrBrlens{all}_95%HPD={0.050645,0.090834},length_95%HPD={3.20396700e-02,7.85607600e-02},effectivebrlenIgrBrlens{all}_median=0.069979,rateIgrBrlens{all}_median=1.264376,length_median=5.58337600e-02,rateIgrBrlens{all}_mean=1.311108,rateIgrBrlens{all}_95%HPD={0.754097,1.966638}]):424.0[&height_median=5.58338100e-02,height_95%HPD={643.388924301102,1243.834983193781},prob(percent)=100,prob=1.00000000e+00,height_mean=5.60847062e-02,length_median=3.35653300e-02,effectivebrlenIgrBrlens{all}_mean=0.036235,length_95%HPD={1.06970300e-02,5.88572400e-02},rateIgrBrlens{all}_mean=1.184419,rateIgrBrlens{all}_median=1.079230,effectivebrlenIgrBrlens{all}_95%HPD={0.018168,0.055517},rateIgrBrlens{all}_95%HPD={0.471347,2.179282},effectivebrlenIgrBrlens{all}_median=0.035690,length_mean=3.45151315e-02]):127.0[&height_mean=9.05998378e-02,height_median=8.98195100e-02,height_95%HPD={1087.9494010172236,1663.1131785863013},prob(percent)=100,prob=1.00000000e+00,effectivebrlenIgrBrlens{all}_mean=0.017676,effectivebrlenIgrBrlens{all}_median=0.017017,length_95%HPD={8.75890100e-04,3.36640700e-02},rateIgrBrlens{all}_median=1.143056,rateIgrBrlens{all}_95%HPD={0.000687,3.568527},length_mean=1.58156722e-02,length_median=1.42966100e-02,rateIgrBrlens{all}_mean=1.500321,effectivebrlenIgrBrlens{all}_95%HPD={0.000000,0.033094}],36:1465.0[&height_95%HPD={0.06064409065441734,37.19259050160745},prob=1.00000000e+00,height_median=5.20000000e-08,height_mean=5.47553704e-08,prob(percent)=100,effectivebrlenIgrBrlens{all}_mean=0.106094,rateIgrBrlens{all}_median=0.998384,length_95%HPD={7.97553000e-02,1.32075500e-01},rateIgrBrlens{all}_mean=1.009436,effectivebrlenIgrBrlens{all}_median=0.105145,length_median=1.05777400e-01,effectivebrlenIgrBrlens{all}_95%HPD={0.079147,0.135116},rateIgrBrlens{all}_95%HPD={0.686296,1.318212},length_mean=1.06415455e-01]):362.0[&prob=1.00000000e+00,height_median=1.05777432e-01,height_mean=1.06415510e-01,prob(percent)=100,height_95%HPD={1212.957418697859,1777.206831291349},length_95%HPD={6.36788600e-03,5.16190700e-02},rateIgrBrlens{all}_mean=1.609555,length_median=2.73233500e-02,effectivebrlenIgrBrlens{all}_95%HPD={0.018457,0.058401},rateIgrBrlens{all}_median=1.358246,length_mean=2.84479618e-02,effectivebrlenIgrBrlens{all}_median=0.037388,rateIgrBrlens{all}_95%HPD={0.492538,3.458777},effectivebrlenIgrBrlens{all}_mean=0.038063],(3:1340.0[&height_mean=5.45512551e-08,height_median=5.20000000e-08,prob(percent)=100,height_95%HPD={0.06064409065441734,37.19259050160745},prob=1.00000000e+00,length_median=1.06033400e-01,effectivebrlenIgrBrlens{all}_95%HPD={0.048769,0.092208},length_mean=1.06335332e-01,effectivebrlenIgrBrlens{all}_median=0.068616,rateIgrBrlens{all}_95%HPD={0.426568,0.881370},effectivebrlenIgrBrlens{all}_mean=0.069140,rateIgrBrlens{all}_median=0.648286,rateIgrBrlens{all}_mean=0.658266,length_95%HPD={7.84974300e-02,1.33851100e-01}],((9:994.0[&prob=1.00000000e+00,height_median=5.20000000e-08,height_mean=5.44895871e-08,prob(percent)=100,height_95%HPD={0.06064409065441734,37.19259050160745},length_95%HPD={4.59003800e-02,9.47882100e-02},length_median=7.06463300e-02,length_mean=7.09764213e-02,effectivebrlenIgrBrlens{all}_median=0.089082,effectivebrlenIgrBrlens{all}_95%HPD={0.065978,0.114808},rateIgrBrlens{all}_95%HPD={0.845897,1.841412},rateIgrBrlens{all}_mean=1.294777,effectivebrlenIgrBrlens{all}_mean=0.089621,rateIgrBrlens{all}_median=1.270153],(41:708.0[&prob(percent)=100,height_mean=5.45062975e-08,height_95%HPD={0.06064409065441734,37.19259050160745},height_median=5.20000000e-08,prob=1.00000000e+00,length_95%HPD={1.37340700e-02,5.58939400e-02},rateIgrBrlens{all}_95%HPD={0.571945,2.618830},rateIgrBrlens{all}_median=1.269103,length_mean=3.36042973e-02,effectivebrlenIgrBrlens{all}_median=0.042103,effectivebrlenIgrBrlens{all}_95%HPD={0.027432,0.059609},rateIgrBrlens{all}_mean=1.414300,effectivebrlenIgrBrlens{all}_mean=0.042530,length_median=3.29578900e-02],141:708.0[&prob=1.00000000e+00,prob(percent)=100,height_95%HPD={0.06064409065441734,37.19259050160745},height_mean=5.45062975e-08,height_median=5.20000000e-08,rateIgrBrlens{all}_95%HPD={0.422294,1.903932},rateIgrBrlens{all}_median=0.955680,effectivebrlenIgrBrlens{all}_mean=0.031910,effectivebrlenIgrBrlens{all}_95%HPD={0.018224,0.047459},rateIgrBrlens{all}_mean=1.051393,length_mean=3.36042973e-02,length_95%HPD={1.37340700e-02,5.58939400e-02},length_median=3.29578900e-02,effectivebrlenIgrBrlens{all}_median=0.031342]):286.0[&prob=1.00000000e+00,height_95%HPD={459.5621332060874,1056.35784116709},height_mean=3.36043519e-02,prob(percent)=100,height_median=3.29579450e-02,effectivebrlenIgrBrlens{all}_mean=0.040252,rateIgrBrlens{all}_mean=1.215434,rateIgrBrlens{all}_median=1.089774,rateIgrBrlens{all}_95%HPD={0.459671,2.317274},length_mean=3.73721240e-02,length_median=3.63852800e-02,effectivebrlenIgrBrlens{all}_median=0.039631,length_95%HPD={1.23556100e-02,6.36765200e-02},effectivebrlenIgrBrlens{all}_95%HPD={0.021071,0.060559}]):185.0[&prob=1.00000000e+00,height_median=7.06463650e-02,prob(percent)=100,height_mean=7.09764758e-02,height_95%HPD={717.2956677074109,1314.1584049110234},length_mean=1.54083935e-02,length_95%HPD={5.15886600e-04,3.26511700e-02},rateIgrBrlens{all}_mean=1.082326,rateIgrBrlens{all}_median=0.802795,length_median=1.40572000e-02,effectivebrlenIgrBrlens{all}_95%HPD={0.000000,0.025780},effectivebrlenIgrBrlens{all}_median=0.012018,rateIgrBrlens{all}_95%HPD={0.000371,2.841714},effectivebrlenIgrBrlens{all}_mean=0.012685],(38:447.0[&prob(percent)=100,height_95%HPD={0.06064409065441734,37.19259050160745},prob=1.00000000e+00,height_median=5.20000000e-08,height_mean=5.43962819e-08,length_mean=9.57895563e-03,effectivebrlenIgrBrlens{all}_median=0.007124,rateIgrBrlens{all}_95%HPD={0.117543,2.632908},effectivebrlenIgrBrlens{all}_mean=0.007354,effectivebrlenIgrBrlens{all}_95%HPD={0.002063,0.013007},rateIgrBrlens{all}_median=0.774053,length_95%HPD={1.49044300e-03,1.86198400e-02},rateIgrBrlens{all}_mean=1.036304,length_median=8.91378700e-03],39:447.0[&prob(percent)=100,height_95%HPD={0.06064409065441734,37.19259050160745},prob=1.00000000e+00,height_median=5.20000000e-08,height_mean=5.43962819e-08,length_mean=9.57895563e-03,effectivebrlenIgrBrlens{all}_median=0.004834,rateIgrBrlens{all}_95%HPD={0.000258,1.762062},effectivebrlenIgrBrlens{all}_mean=0.005166,rateIgrBrlens{all}_median=0.525833,effectivebrlenIgrBrlens{all}_95%HPD={0.000000,0.009885},length_95%HPD={1.49044300e-03,1.86198400e-02},rateIgrBrlens{all}_mean=0.692596,length_median=8.91378700e-03]):732.0[&height_95%HPD={234.63033078415415,773.1558042670381},prob=1.00000000e+00,height_median=8.91383100e-03,height_mean=9.57901003e-03,prob(percent)=100,effectivebrlenIgrBrlens{all}_mean=0.085580,rateIgrBrlens{all}_median=1.116499,effectivebrlenIgrBrlens{all}_median=0.084840,length_95%HPD={5.04224700e-02,1.01869100e-01},rateIgrBrlens{all}_mean=1.141031,rateIgrBrlens{all}_95%HPD={0.750501,1.570871},length_median=7.65164700e-02,effectivebrlenIgrBrlens{all}_95%HPD={0.062323,0.109909},length_mean=7.68058593e-02]):161.0[&prob=1.00000000e+00,height_median=8.59443400e-02,height_mean=8.63848693e-02,prob(percent)=100,height_95%HPD={924.1345830342362,1508.749295400953},length_95%HPD={8.52478700e-04,4.19443400e-02},rateIgrBrlens{all}_mean=1.307642,length_median=1.91323900e-02,effectivebrlenIgrBrlens{all}_95%HPD={0.002040,0.038427},rateIgrBrlens{all}_median=0.979005,length_mean=2.06298735e-02,effectivebrlenIgrBrlens{all}_median=0.019685,rateIgrBrlens{all}_95%HPD={0.187895,3.315935},effectivebrlenIgrBrlens{all}_mean=0.020298]):487.0[&height_mean=1.05882277e-01,prob(percent)=95,height_95%HPD={1081.3420152085037,1656.354515408097},prob=9.54313142e-01,height_median=1.05607521e-01,length_median=2.84247900e-02,effectivebrlenIgrBrlens{all}_95%HPD={0.005916,0.039595},length_mean=2.98977690e-02,effectivebrlenIgrBrlens{all}_median=0.021522,rateIgrBrlens{all}_mean=0.881349,rateIgrBrlens{all}_95%HPD={0.231917,1.811622},effectivebrlenIgrBrlens{all}_mean=0.022204,rateIgrBrlens{all}_median=0.758199,length_95%HPD={5.09576300e-03,5.70250100e-02}]):208.0[&prob(percent)=100,height_95%HPD={1543.3725834459965,2151.7408679439723},prob=1.00000000e+00,height_median=1.34659945e-01,height_mean=1.35550326e-01,length_mean=2.46464368e-02,effectivebrlenIgrBrlens{all}_median=0.026504,rateIgrBrlens{all}_95%HPD={0.110921,2.939127},effectivebrlenIgrBrlens{all}_95%HPD={0.004385,0.050367},effectivebrlenIgrBrlens{all}_mean=0.027127,rateIgrBrlens{all}_median=1.117087,length_95%HPD={3.16806800e-03,4.91971800e-02},rateIgrBrlens{all}_mean=1.356587,length_median=2.30502000e-02],((8:989.0[&height_median=5.20000000e-08,height_mean=5.43227768e-08,prob(percent)=100,height_95%HPD={0.06064409065441734,37.19259050160745},prob=1.00000000e+00,length_median=7.18255200e-02,effectivebrlenIgrBrlens{all}_95%HPD={0.027201,0.062168},length_mean=7.27303708e-02,effectivebrlenIgrBrlens{all}_median=0.043863,rateIgrBrlens{all}_95%HPD={0.361299,0.880917},rateIgrBrlens{all}_mean=0.623323,effectivebrlenIgrBrlens{all}_mean=0.044358,rateIgrBrlens{all}_median=0.605713,length_95%HPD={4.84305000e-02,1.00091000e-01}],(10:669.0[&height_95%HPD={0.06064409065441734,37.19259050160745},prob=1.00000000e+00,height_median=5.20000000e-08,height_mean=5.43496645e-08,prob(percent)=100,effectivebrlenIgrBrlens{all}_mean=0.041685,rateIgrBrlens{all}_median=1.484675,length_95%HPD={1.03843100e-02,4.58951900e-02},rateIgrBrlens{all}_mean=1.635728,length_median=2.79792300e-02,effectivebrlenIgrBrlens{all}_95%HPD={0.025073,0.058844},effectivebrlenIgrBrlens{all}_median=0.041205,length_mean=2.85646292e-02,rateIgrBrlens{all}_95%HPD={0.578523,2.967695}],40:669.0[&height_95%HPD={0.06064409065441734,37.19259050160745},prob=1.00000000e+00,height_median=5.20000000e-08,height_mean=5.43496645e-08,prob(percent)=100,effectivebrlenIgrBrlens{all}_mean=0.029610,rateIgrBrlens{all}_median=1.040884,length_95%HPD={1.03843100e-02,4.58951900e-02},rateIgrBrlens{all}_mean=1.149578,length_median=2.79792300e-02,effectivebrlenIgrBrlens{all}_95%HPD={0.014342,0.044453},effectivebrlenIgrBrlens{all}_median=0.029175,length_mean=2.85646292e-02,rateIgrBrlens{all}_95%HPD={0.439043,2.115262}]):320.0[&prob=1.00000000e+00,height_median=2.79792890e-02,height_mean=2.85646835e-02,prob(percent)=100,height_95%HPD={425.3899838543886,1017.6608056634993},length_95%HPD={1.69206400e-02,7.13426800e-02},rateIgrBrlens{all}_mean=1.676012,length_median=4.31830800e-02,effectivebrlenIgrBrlens{all}_95%HPD={0.046131,0.090342},length_mean=4.41657416e-02,effectivebrlenIgrBrlens{all}_median=0.066311,rateIgrBrlens{all}_95%HPD={0.715788,2.870237},effectivebrlenIgrBrlens{all}_mean=0.067008,rateIgrBrlens{all}_median=1.542985]):149.0[&height_mean=7.27304252e-02,height_median=7.18255820e-02,prob(percent)=100,height_95%HPD={719.2891514607229,1316.3936143552094},prob=1.00000000e+00,length_median=4.85722400e-03,effectivebrlenIgrBrlens{all}_95%HPD={0.000000,0.007359},length_mean=6.57390841e-03,effectivebrlenIgrBrlens{all}_median=0.000913,rateIgrBrlens{all}_95%HPD={0.000001,1.136614},effectivebrlenIgrBrlens{all}_mean=0.001948,rateIgrBrlens{all}_median=0.169545,rateIgrBrlens{all}_mean=0.327821,length_95%HPD={4.93471800e-05,1.84046500e-02}],37:1138.0[&height_mean=5.43916399e-08,prob(percent)=100,height_median=5.10000000e-08,height_95%HPD={0.05992172152017773,37.02346749723379},prob=1.00000000e+00,length_median=7.84129100e-02,effectivebrlenIgrBrlens{all}_95%HPD={0.052600,0.097827},length_mean=7.93042792e-02,effectivebrlenIgrBrlens{all}_median=0.073320,rateIgrBrlens{all}_95%HPD={0.601147,1.318605},effectivebrlenIgrBrlens{all}_mean=0.073898,rateIgrBrlens{all}_median=0.937284,length_95%HPD={5.34525900e-02,1.06894900e-01},rateIgrBrlens{all}_mean=0.953884]):897.0[&prob(percent)=100,height_95%HPD={881.9104063282284,1471.0217424865532},prob=1.00000000e+00,height_median=7.84129257e-02,height_mean=7.93043336e-02,length_mean=8.08924290e-02,effectivebrlenIgrBrlens{all}_median=0.068922,rateIgrBrlens{all}_95%HPD={0.488732,1.408207},effectivebrlenIgrBrlens{all}_mean=0.069556,rateIgrBrlens{all}_median=0.866669,length_95%HPD={4.50995500e-02,1.20432700e-01},rateIgrBrlens{all}_mean=0.897446,effectivebrlenIgrBrlens{all}_95%HPD={0.042620,0.097845},length_median=8.04216200e-02]):519.0[&height_95%HPD={1722.361354870698,2424.239175660397},prob=1.00000000e+00,height_median=1.58947310e-01,height_mean=1.60196763e-01,prob(percent)=100,effectivebrlenIgrBrlens{all}_mean=0.090889,rateIgrBrlens{all}_median=1.170310,length_95%HPD={3.28815300e-02,1.30528100e-01},rateIgrBrlens{all}_mean=1.260529,length_median=7.69307200e-02,effectivebrlenIgrBrlens{all}_95%HPD={0.057652,0.126820},effectivebrlenIgrBrlens{all}_median=0.090126,length_mean=7.86927838e-02,rateIgrBrlens{all}_95%HPD={0.632442,2.067579}],(((53:908.0[&height_mean=5.43140945e-08,prob(percent)=100,height_95%HPD={0.06093154649899466,37.261087716471145},height_median=5.24000000e-08,prob=1.00000000e+00,length_median=5.25812200e-02,effectivebrlenIgrBrlens{all}_95%HPD={0.030641,0.073496},rateIgrBrlens{all}_mean=1.064987,length_mean=5.27436013e-02,effectivebrlenIgrBrlens{all}_median=0.049872,rateIgrBrlens{all}_95%HPD={0.383859,1.816902},effectivebrlenIgrBrlens{all}_mean=0.050669,rateIgrBrlens{all}_median=0.942580,length_95%HPD={2.61351000e-02,8.06325000e-02}],(114:673.0[&height_95%HPD={0.061361159889056445,37.36309233135513},prob=1.00000000e+00,height_median=5.29999999e-08,height_mean=5.43167966e-08,prob(percent)=100,effectivebrlenIgrBrlens{all}_mean=0.033632,rateIgrBrlens{all}_median=1.159841,effectivebrlenIgrBrlens{all}_median=0.033472,length_95%HPD={8.50945500e-03,4.87501100e-02},rateIgrBrlens{all}_mean=1.342111,rateIgrBrlens{all}_95%HPD={0.474984,2.793765},length_median=2.86390900e-02,effectivebrlenIgrBrlens{all}_95%HPD={0.020493,0.046890},length_mean=2.93850562e-02],115:673.0[&height_95%HPD={0.061361159889056445,37.36309233135513},prob=1.00000000e+00,height_median=5.29999999e-08,height_mean=5.43156144e-08,prob(percent)=100,effectivebrlenIgrBrlens{all}_mean=0.029142,rateIgrBrlens{all}_median=1.018477,length_95%HPD={9.52955000e-03,4.87595400e-02},rateIgrBrlens{all}_mean=1.167610,effectivebrlenIgrBrlens{all}_median=0.028739,length_median=2.83124300e-02,effectivebrlenIgrBrlens{all}_95%HPD={0.016855,0.041372},rateIgrBrlens{all}_95%HPD={0.346324,2.252646},length_mean=2.88885660e-02]):235.0[&prob=9.61023954e-01,height_median=2.84256150e-02,height_mean=2.89857643e-02,prob(percent)=96,height_95%HPD={429.0522965329688,1021.5576885502271},length_95%HPD={5.24580700e-03,4.63218500e-02},rateIgrBrlens{all}_mean=1.203278,length_median=2.37595000e-02,effectivebrlenIgrBrlens{all}_95%HPD={0.007346,0.042034},rateIgrBrlens{all}_median=1.028659,length_mean=2.48338260e-02,effectivebrlenIgrBrlens{all}_median=0.024698,rateIgrBrlens{all}_95%HPD={0.297215,2.601164},effectivebrlenIgrBrlens{all}_mean=0.025068]):681.0[&height_mean=5.32618787e-02,prob(percent)=100,height_95%HPD={637.3003562161467,1238.2255189705693},prob=1.00000000e+00,height_median=5.28132970e-02,length_median=1.19582700e-01,effectivebrlenIgrBrlens{all}_95%HPD={0.092410,0.180255},length_mean=1.20258128e-01,effectivebrlenIgrBrlens{all}_median=0.134365,rateIgrBrlens{all}_95%HPD={0.804107,1.670874},rateIgrBrlens{all}_mean=1.160025,effectivebrlenIgrBrlens{all}_mean=0.136169,rateIgrBrlens{all}_median=1.129424,length_95%HPD={7.52223100e-02,1.64325900e-01}],((((55:718.0[&height_mean=5.44859713e-08,prob(percent)=100,height_median=5.20000000e-08,height_95%HPD={0.06064409065441734,37.19259050160745},prob=1.00000000e+00,length_median=3.43230400e-02,effectivebrlenIgrBrlens{all}_95%HPD={0.027854,0.061554},length_mean=3.44904181e-02,effectivebrlenIgrBrlens{all}_median=0.044369,rateIgrBrlens{all}_95%HPD={0.665595,2.365262},effectivebrlenIgrBrlens{all}_mean=0.044833,rateIgrBrlens{all}_median=1.300496,length_95%HPD={1.59436100e-02,5.30922800e-02},rateIgrBrlens{all}_mean=1.402905],59:718.0[&height_mean=5.44860068e-08,prob(percent)=100,height_95%HPD={0.06064409065441734,37.19259050160745},height_median=5.20000000e-08,prob=1.00000000e+00,length_median=3.43230400e-02,effectivebrlenIgrBrlens{all}_95%HPD={0.055853,0.098496},rateIgrBrlens{all}_mean=2.444126,length_mean=3.45026064e-02,effectivebrlenIgrBrlens{all}_median=0.077005,rateIgrBrlens{all}_95%HPD={1.263332,4.166703},effectivebrlenIgrBrlens{all}_mean=0.077447,rateIgrBrlens{all}_median=2.248357,length_95%HPD={1.58634600e-02,5.30922800e-02}]):174.0[&prob(percent)=99,height_95%HPD={469.9182450558986,1067.8596881369247},prob=9.94666904e-01,height_median=3.42758330e-02,height_mean=3.44432035e-02,length_mean=1.26409342e-02,effectivebrlenIgrBrlens{all}_median=0.021491,rateIgrBrlens{all}_95%HPD={0.321739,7.073935},effectivebrlenIgrBrlens{all}_mean=0.021843,rateIgrBrlens{all}_median=1.807900,length_95%HPD={8.76286100e-04,2.58785900e-02},rateIgrBrlens{all}_mean=2.569739,length_median=1.16197500e-02,effectivebrlenIgrBrlens{all}_95%HPD={0.007593,0.036545}],56:892.0[&prob(percent)=100,height_95%HPD={0.06064409065441734,37.19259050160745},prob=1.00000000e+00,height_median=5.20000000e-08,height_mean=5.45363335e-08,length_mean=4.70569579e-02,effectivebrlenIgrBrlens{all}_median=0.021616,effectivebrlenIgrBrlens{all}_95%HPD={0.010176,0.034467},rateIgrBrlens{all}_95%HPD={0.219620,0.784461},effectivebrlenIgrBrlens{all}_mean=0.022117,rateIgrBrlens{all}_median=0.464041,length_95%HPD={2.78025900e-02,6.78149600e-02},rateIgrBrlens{all}_mean=0.485463,length_median=4.67411900e-02]):175.0[&height_95%HPD={619.5509745659633,1220.896950071721},prob=1.00000000e+00,height_median=4.67661493e-02,height_mean=4.70831587e-02,prob(percent)=100,effectivebrlenIgrBrlens{all}_mean=0.020373,rateIgrBrlens{all}_median=1.039306,rateIgrBrlens{all}_95%HPD={0.246823,3.104090},length_95%HPD={2.75083900e-03,3.88168100e-02},rateIgrBrlens{all}_mean=1.327681,length_median=1.87446300e-02,effectivebrlenIgrBrlens{all}_95%HPD={0.006056,0.034357},length_mean=1.98593867e-02,effectivebrlenIgrBrlens{all}_median=0.019960],57:1067.0[&height_95%HPD={0.05992172159268424,37.02346751406373},prob=1.00000000e+00,height_median=5.10000001e-08,height_mean=5.45163077e-08,prob(percent)=100,effectivebrlenIgrBrlens{all}_median=0.070379,effectivebrlenIgrBrlens{all}_mean=0.070922,rateIgrBrlens{all}_median=1.063443,rateIgrBrlens{all}_95%HPD={0.653104,1.513232},length_95%HPD={4.38969800e-02,9.11309500e-02},rateIgrBrlens{all}_mean=1.087407,length_median=6.62238300e-02,effectivebrlenIgrBrlens{all}_95%HPD={0.051457,0.091403},length_mean=6.69412028e-02]):178.0[&prob=9.98400071e-01,height_median=6.62145209e-02,height_mean=6.69256724e-02,prob(percent)=100,height_95%HPD={791.0823666722343,1384.7382594361625},length_95%HPD={3.64201400e-03,4.97648100e-02},rateIgrBrlens{all}_mean=1.519373,rateIgrBrlens{all}_median=1.243905,length_median=2.51228900e-02,effectivebrlenIgrBrlens{all}_95%HPD={0.011447,0.054009},length_mean=2.63895675e-02,effectivebrlenIgrBrlens{all}_median=0.031562,rateIgrBrlens{all}_95%HPD={0.332800,3.058547},effectivebrlenIgrBrlens{all}_mean=0.032093],58:1245.0[&prob=1.00000000e+00,height_median=5.19999999e-08,height_mean=5.43137434e-08,prob(percent)=100,height_95%HPD={0.06064409058244773,37.19259048443319},length_95%HPD={6.61177700e-02,1.23363400e-01},rateIgrBrlens{all}_mean=0.871747,length_median=9.20189000e-02,effectivebrlenIgrBrlens{all}_95%HPD={0.054537,0.106199},rateIgrBrlens{all}_median=0.852263,length_mean=9.32820953e-02,effectivebrlenIgrBrlens{all}_median=0.079130,rateIgrBrlens{all}_95%HPD={0.505669,1.227189},effectivebrlenIgrBrlens{all}_mean=0.079647]):344.0[&height_mean=9.32963452e-02,prob(percent)=100,height_95%HPD={993.8142244498324,1572.0585003954486},height_median=9.20246570e-02,prob=1.00000000e+00,length_median=7.92158000e-02,effectivebrlenIgrBrlens{all}_95%HPD={0.052900,0.131707},rateIgrBrlens{all}_mean=1.190305,length_mean=8.02622493e-02,effectivebrlenIgrBrlens{all}_median=0.089855,rateIgrBrlens{all}_95%HPD={0.702730,1.854652},effectivebrlenIgrBrlens{all}_mean=0.091118,rateIgrBrlens{all}_median=1.145314,length_95%HPD={3.83151600e-02,1.23866100e-01}]):329.0[&prob(percent)=97,height_95%HPD={1346.0890137088809,1914.383981247241},prob=9.73823386e-01,height_median=1.72219820e-01,height_mean=1.72969499e-01,length_mean=4.09777160e-02,effectivebrlenIgrBrlens{all}_median=0.044051,effectivebrlenIgrBrlens{all}_95%HPD={0.008786,0.079747},rateIgrBrlens{all}_95%HPD={0.411649,2.545056},effectivebrlenIgrBrlens{all}_mean=0.045082,rateIgrBrlens{all}_median=1.105910,length_95%HPD={4.72756700e-03,7.76251800e-02},rateIgrBrlens{all}_mean=1.267599,length_median=3.92930500e-02],(108:1280.0[&prob=1.00000000e+00,height_median=5.30000000e-08,height_mean=5.42740496e-08,prob(percent)=100,height_95%HPD={0.0613611599605031,37.36309234828262},length_95%HPD={7.78062100e-02,1.67397100e-01},rateIgrBrlens{all}_mean=1.216094,length_median=1.21532800e-01,effectivebrlenIgrBrlens{all}_95%HPD={0.100843,0.190633},rateIgrBrlens{all}_median=1.194326,length_mean=1.22322566e-01,effectivebrlenIgrBrlens{all}_median=0.143964,rateIgrBrlens{all}_95%HPD={0.837816,1.695240},effectivebrlenIgrBrlens{all}_mean=0.145439],116:1280.0[&prob=1.00000000e+00,height_median=5.30000000e-08,height_mean=5.44829914e-08,prob(percent)=100,height_95%HPD={0.0613611599605031,37.36309234828262},length_95%HPD={7.40105900e-02,1.60807300e-01},rateIgrBrlens{all}_mean=0.951473,length_median=1.17687300e-01,effectivebrlenIgrBrlens{all}_95%HPD={0.075248,0.145585},rateIgrBrlens{all}_median=0.924540,length_mean=1.18067897e-01,effectivebrlenIgrBrlens{all}_median=0.109170,rateIgrBrlens{all}_95%HPD={0.622268,1.320922},effectivebrlenIgrBrlens{all}_mean=0.109791],142:1280.0[&prob=1.00000000e+00,height_median=5.30000000e-08,height_mean=5.44761695e-08,prob(percent)=100,height_95%HPD={0.0613611599605031,37.36309234828262},length_95%HPD={7.64582700e-02,1.61431700e-01},rateIgrBrlens{all}_mean=1.207137,length_median=1.17327100e-01,effectivebrlenIgrBrlens{all}_95%HPD={0.100006,0.180649},length_mean=1.17867139e-01,effectivebrlenIgrBrlens{all}_median=0.137534,rateIgrBrlens{all}_median=1.180380,rateIgrBrlens{all}_95%HPD={0.785586,1.693357},effectivebrlenIgrBrlens{all}_mean=0.138698]):638.0[&height_median=1.32557130e-01,height_mean=1.33382867e-01,prob(percent)=100,height_95%HPD={1021.3723393735539,1599.1961005677958},prob=1.00000000e+00,length_median=7.82072700e-02,effectivebrlenIgrBrlens{all}_95%HPD={0.050451,0.129957},length_mean=7.92935672e-02,effectivebrlenIgrBrlens{all}_median=0.087641,rateIgrBrlens{all}_95%HPD={0.673537,1.875350},rateIgrBrlens{all}_mean=1.179765,effectivebrlenIgrBrlens{all}_mean=0.088615,rateIgrBrlens{all}_median=1.112577,length_95%HPD={3.35964500e-02,1.23497200e-01}]):636.0[&prob(percent)=67,height_95%HPD={1622.1354508005304,2264.973821684114},prob=6.71481267e-01,height_median=2.07713133e-01,height_mean=2.08493726e-01,length_mean=2.01838263e-02,effectivebrlenIgrBrlens{all}_median=0.020917,rateIgrBrlens{all}_95%HPD={0.000002,3.226377},effectivebrlenIgrBrlens{all}_mean=0.021719,rateIgrBrlens{all}_median=1.044063,effectivebrlenIgrBrlens{all}_95%HPD={0.000000,0.045190},length_95%HPD={1.34374200e-04,4.50471800e-02},rateIgrBrlens{all}_mean=1.334219,length_median=1.81160900e-02]):805.0[&height_95%HPD={2066.4855987479586,3157.186318709286},prob=5.12066130e-01,height_median=2.25649310e-01,height_mean=2.26752747e-01,prob(percent)=51,effectivebrlenIgrBrlens{all}_mean=0.019187,rateIgrBrlens{all}_median=1.211935,effectivebrlenIgrBrlens{all}_median=0.018642,length_95%HPD={1.26416600e-03,3.38879100e-02},rateIgrBrlens{all}_mean=1.630617,rateIgrBrlens{all}_95%HPD={0.000190,4.141279},length_median=1.45455800e-02,effectivebrlenIgrBrlens{all}_95%HPD={0.003436,0.037123},length_mean=1.59871450e-02],((((((11:566.0[&height_95%HPD={0.06064409065441734,37.19259050160745},prob=1.00000000e+00,height_median=5.20000000e-08,height_mean=5.43082347e-08,prob(percent)=100,effectivebrlenIgrBrlens{all}_median=0.008055,effectivebrlenIgrBrlens{all}_mean=0.008375,rateIgrBrlens{all}_median=0.457694,rateIgrBrlens{all}_95%HPD={0.068066,1.068677},length_95%HPD={5.35652700e-03,3.25661400e-02},rateIgrBrlens{all}_mean=0.524492,length_median=1.74047600e-02,effectivebrlenIgrBrlens{all}_95%HPD={0.002181,0.015547},length_mean=1.81345665e-02],12:566.0[&height_95%HPD={0.06064409065441734,37.19259050160745},prob=1.00000000e+00,height_median=5.20000000e-08,height_mean=5.43082347e-08,prob(percent)=100,effectivebrlenIgrBrlens{all}_mean=0.021538,rateIgrBrlens{all}_median=1.202960,effectivebrlenIgrBrlens{all}_median=0.021223,length_95%HPD={5.35652700e-03,3.25661400e-02},rateIgrBrlens{all}_mean=1.420846,rateIgrBrlens{all}_95%HPD={0.448383,3.028353},length_median=1.74047600e-02,effectivebrlenIgrBrlens{all}_95%HPD={0.012616,0.031137},length_mean=1.81345665e-02]):484.0[&prob=1.00000000e+00,height_median=1.74047980e-02,height_mean=1.81346208e-02,prob(percent)=100,height_95%HPD={320.8476622574428,894.2482593338038},length_95%HPD={1.77242100e-02,5.96561200e-02},rateIgrBrlens{all}_mean=0.783217,length_median=3.81265000e-02,effectivebrlenIgrBrlens{all}_95%HPD={0.015668,0.041263},rateIgrBrlens{all}_median=0.720481,length_mean=3.82427973e-02,effectivebrlenIgrBrlens{all}_median=0.027251,rateIgrBrlens{all}_95%HPD={0.356296,1.289701},effectivebrlenIgrBrlens{all}_mean=0.027667],(((92:523.0[&prob(percent)=100,height_95%HPD={0.06064409065441734,37.19259050160745},prob=1.00000000e+00,height_median=5.20000000e-08,height_mean=5.42495367e-08,length_mean=1.44946247e-02,effectivebrlenIgrBrlens{all}_median=0.002624,rateIgrBrlens{all}_95%HPD={0.000002,0.554457},effectivebrlenIgrBrlens{all}_mean=0.003143,rateIgrBrlens{all}_median=0.188839,length_95%HPD={3.55197400e-03,2.75262600e-02},rateIgrBrlens{all}_mean=0.226736,effectivebrlenIgrBrlens{all}_95%HPD={0.000000,0.007913},length_median=1.38651900e-02],143:523.0[&prob(percent)=100,height_95%HPD={0.06064409065441734,37.19259050160745},prob=1.00000000e+00,height_median=5.20000000e-08,height_mean=5.42504345e-08,length_mean=1.45034208e-02,effectivebrlenIgrBrlens{all}_median=0.045559,rateIgrBrlens{all}_95%HPD={1.216515,8.885279},effectivebrlenIgrBrlens{all}_mean=0.046036,rateIgrBrlens{all}_median=3.287773,length_95%HPD={3.55197400e-03,2.75555100e-02},rateIgrBrlens{all}_mean=4.078883,effectivebrlenIgrBrlens{all}_95%HPD={0.033149,0.060505},length_median=1.38711600e-02]):188.0[&height_95%HPD={288.6682319921999,849.9658209892107},prob=9.92889205e-01,height_median=1.38266691e-02,height_mean=1.44507418e-02,prob(percent)=99,effectivebrlenIgrBrlens{all}_mean=0.008691,rateIgrBrlens{all}_median=0.720322,length_95%HPD={1.24955900e-03,2.56841100e-02},rateIgrBrlens{all}_mean=0.940274,length_median=1.15485000e-02,effectivebrlenIgrBrlens{all}_95%HPD={0.001790,0.015951},effectivebrlenIgrBrlens{all}_median=0.008402,length_mean=1.25339865e-02,rateIgrBrlens{all}_95%HPD={0.076809,2.350584}],93:711.0[&height_95%HPD={0.06064409065441734,37.19259050160745},prob=1.00000000e+00,height_median=5.20000000e-08,height_mean=5.42390976e-08,prob(percent)=100,effectivebrlenIgrBrlens{all}_mean=0.028171,rateIgrBrlens{all}_median=1.019508,length_95%HPD={1.29515000e-02,4.39985000e-02},rateIgrBrlens{all}_mean=1.089129,length_median=2.73461800e-02,effectivebrlenIgrBrlens{all}_95%HPD={0.017142,0.039433},effectivebrlenIgrBrlens{all}_median=0.027796,length_mean=2.81490363e-02,rateIgrBrlens{all}_95%HPD={0.445052,1.881278}]):136.0[&prob=7.13034976e-01,height_median=2.58482440e-02,height_mean=2.65163143e-02,prob(percent)=71,height_95%HPD={462.05054818568914,1059.2635403866013},length_95%HPD={2.79149500e-04,2.25950700e-02},rateIgrBrlens{all}_mean=0.934941,length_median=9.57927000e-03,effectivebrlenIgrBrlens{all}_95%HPD={0.000000,0.016297},length_mean=1.05582158e-02,effectivebrlenIgrBrlens{all}_median=0.007011,rateIgrBrlens{all}_95%HPD={0.000001,2.638601},effectivebrlenIgrBrlens{all}_mean=0.007577,rateIgrBrlens{all}_median=0.670120],94:847.0[&prob=1.00000000e+00,height_median=5.20000000e-08,height_mean=5.42827119e-08,prob(percent)=100,height_95%HPD={0.06064409065441734,37.19259050160745},length_95%HPD={1.69903900e-02,5.25563600e-02},rateIgrBrlens{all}_mean=2.064257,length_median=3.35319700e-02,effectivebrlenIgrBrlens{all}_95%HPD={0.048486,0.084175},length_mean=3.41997363e-02,effectivebrlenIgrBrlens{all}_median=0.064528,rateIgrBrlens{all}_95%HPD={0.925992,3.444187},effectivebrlenIgrBrlens{all}_mean=0.065054,rateIgrBrlens{all}_median=1.902367]):203.0[&height_mean=3.59748167e-02,prob(percent)=100,height_median=3.51857020e-02,height_95%HPD={584.2420645364988,1186.8188299967092},prob=1.00000000e+00,length_median=2.00000900e-02,effectivebrlenIgrBrlens{all}_95%HPD={0.023907,0.054325},length_mean=2.04026014e-02,effectivebrlenIgrBrlens{all}_median=0.038136,rateIgrBrlens{all}_95%HPD={0.821795,5.358015},effectivebrlenIgrBrlens{all}_mean=0.038558,rateIgrBrlens{all}_median=1.891283,length_95%HPD={4.22934200e-03,3.60049500e-02},rateIgrBrlens{all}_mean=2.347980]):244.0[&prob(percent)=100,height_95%HPD={774.5638421311228,1368.6574811984224},prob=1.00000000e+00,height_median=5.61941890e-02,height_mean=5.63774181e-02,length_mean=2.11217903e-02,effectivebrlenIgrBrlens{all}_median=0.027415,rateIgrBrlens{all}_95%HPD={0.473557,3.839704},effectivebrlenIgrBrlens{all}_mean=0.027986,rateIgrBrlens{all}_median=1.377626,length_95%HPD={3.32276700e-03,4.02554300e-02},rateIgrBrlens{all}_mean=1.685979,effectivebrlenIgrBrlens{all}_95%HPD={0.013386,0.043357},length_median=1.98632200e-02],(106:884.0[&prob=1.00000000e+00,height_median=5.20000000e-08,height_mean=5.43195756e-08,prob(percent)=100,height_95%HPD={0.06064409065441734,37.19259050160745},length_95%HPD={3.34452200e-02,9.68509100e-02},rateIgrBrlens{all}_mean=0.762331,rateIgrBrlens{all}_median=0.726022,length_median=6.30445700e-02,effectivebrlenIgrBrlens{all}_95%HPD={0.030818,0.061648},length_mean=6.42717191e-02,effectivebrlenIgrBrlens{all}_median=0.045958,rateIgrBrlens{all}_95%HPD={0.427094,1.195649},effectivebrlenIgrBrlens{all}_mean=0.046433],107:884.0[&prob=1.00000000e+00,height_median=5.20000000e-08,height_mean=5.43189400e-08,prob(percent)=100,height_95%HPD={0.06064409065441734,37.19259050160745},length_95%HPD={3.47706400e-02,8.67180800e-02},rateIgrBrlens{all}_mean=0.876049,rateIgrBrlens{all}_median=0.833358,length_median=6.07221800e-02,effectivebrlenIgrBrlens{all}_95%HPD={0.034952,0.067555},length_mean=6.08463518e-02,effectivebrlenIgrBrlens{all}_median=0.050519,rateIgrBrlens{all}_95%HPD={0.493081,1.309590},effectivebrlenIgrBrlens{all}_mean=0.051042]):410.0[&height_mean=5.76987978e-02,prob(percent)=72,height_95%HPD={614.7851721666751,1216.1139095105182},height_median=5.74812500e-02,prob=7.19879116e-01,length_median=2.16242100e-02,effectivebrlenIgrBrlens{all}_95%HPD={0.000000,0.021581},rateIgrBrlens{all}_mean=0.597965,length_mean=2.29039444e-02,effectivebrlenIgrBrlens{all}_median=0.010923,rateIgrBrlens{all}_95%HPD={0.043090,1.340442},effectivebrlenIgrBrlens{all}_mean=0.011423,rateIgrBrlens{all}_median=0.488046,length_95%HPD={2.04505400e-03,4.56906100e-02}]):194.0[&prob(percent)=99,height_95%HPD={1040.6569964674993,1617.9007746949735},prob=9.86845029e-01,height_median=8.03262170e-02,height_mean=8.08451367e-02,length_mean=2.28641000e-02,effectivebrlenIgrBrlens{all}_median=0.017088,rateIgrBrlens{all}_95%HPD={0.171522,2.115269},effectivebrlenIgrBrlens{all}_mean=0.017658,rateIgrBrlens{all}_median=0.775927,length_95%HPD={3.25708500e-03,4.33644900e-02},rateIgrBrlens{all}_mean=0.961248,length_median=2.17366700e-02,effectivebrlenIgrBrlens{all}_95%HPD={0.005492,0.031080}],(104:857.0[&prob=1.00000000e+00,height_median=5.10000001e-08,height_mean=5.43329181e-08,prob(percent)=100,height_95%HPD={0.05992172159268424,37.02346751406373},length_95%HPD={2.73045100e-02,8.60084900e-02},rateIgrBrlens{all}_mean=0.527613,rateIgrBrlens{all}_median=0.502274,length_median=5.65356000e-02,effectivebrlenIgrBrlens{all}_95%HPD={0.015219,0.043372},length_mean=5.69878172e-02,effectivebrlenIgrBrlens{all}_median=0.028171,rateIgrBrlens{all}_95%HPD={0.261160,0.844519},effectivebrlenIgrBrlens{all}_mean=0.028655],105:857.0[&prob=1.00000000e+00,height_median=5.10000001e-08,height_mean=5.43381179e-08,prob(percent)=100,height_95%HPD={0.05992172159268424,37.02346751406373},length_95%HPD={2.73119200e-02,8.60456000e-02},rateIgrBrlens{all}_mean=1.332924,length_median=5.65356000e-02,effectivebrlenIgrBrlens{all}_95%HPD={0.050730,0.091443},rateIgrBrlens{all}_median=1.231449,length_mean=5.69950395e-02,effectivebrlenIgrBrlens{all}_median=0.070117,rateIgrBrlens{all}_95%HPD={0.691598,2.209950},effectivebrlenIgrBrlens{all}_mean=0.070779]):631.0[&height_mean=5.69689983e-02,prob(percent)=100,height_95%HPD={592.8407598063906,1194.7840623752754},prob=9.99466690e-01,height_median=5.65255790e-02,length_median=4.55339000e-02,effectivebrlenIgrBrlens{all}_95%HPD={0.010825,0.043557},length_mean=4.64194084e-02,effectivebrlenIgrBrlens{all}_median=0.026013,rateIgrBrlens{all}_mean=0.630227,rateIgrBrlens{all}_95%HPD={0.260487,1.128955},effectivebrlenIgrBrlens{all}_mean=0.026525,rateIgrBrlens{all}_median=0.571703,length_95%HPD={1.40368800e-02,7.78550400e-02}]):1101.0[&prob(percent)=100,height_95%HPD={1227.2000332678342,1791.2409297085692},prob=1.00000000e+00,height_median=1.03152631e-01,height_mean=1.03727499e-01,length_mean=8.08266408e-02,effectivebrlenIgrBrlens{all}_median=0.050826,rateIgrBrlens{all}_95%HPD={0.376185,0.999256},effectivebrlenIgrBrlens{all}_95%HPD={0.029782,0.073210},effectivebrlenIgrBrlens{all}_mean=0.051263,rateIgrBrlens{all}_median=0.629341,length_95%HPD={4.23657700e-02,1.19595300e-01},rateIgrBrlens{all}_mean=0.661233,length_median=8.05323300e-02],(((((43:598.0[&prob=1.00000000e+00,height_median=5.20000000e-08,height_mean=5.44281165e-08,prob(percent)=100,height_95%HPD={0.06064409065441734,37.19259050160745},length_95%HPD={6.10325500e-03,3.71749600e-02},rateIgrBrlens{all}_mean=1.366361,length_median=2.02864500e-02,effectivebrlenIgrBrlens{all}_95%HPD={0.014396,0.035759},length_mean=2.10768822e-02,effectivebrlenIgrBrlens{all}_median=0.023827,rateIgrBrlens{all}_95%HPD={0.383302,2.707533},effectivebrlenIgrBrlens{all}_mean=0.024296,rateIgrBrlens{all}_median=1.185764],44:598.0[&prob=1.00000000e+00,height_median=5.20000000e-08,height_mean=5.44281165e-08,prob(percent)=100,height_95%HPD={0.06064409065441734,37.19259050160745},length_95%HPD={6.10325500e-03,3.71749600e-02},rateIgrBrlens{all}_mean=0.826211,rateIgrBrlens{all}_median=0.723463,length_median=2.02864500e-02,effectivebrlenIgrBrlens{all}_95%HPD={0.006409,0.023899},length_mean=2.10768822e-02,effectivebrlenIgrBrlens{all}_median=0.014719,rateIgrBrlens{all}_95%HPD={0.193684,1.569598},effectivebrlenIgrBrlens{all}_mean=0.015012]):472.0[&height_mean=2.10769366e-02,prob(percent)=100,height_median=2.02865020e-02,height_95%HPD={356.05424852187696,936.5264831186191},prob=1.00000000e+00,length_median=4.14194100e-02,effectivebrlenIgrBrlens{all}_95%HPD={0.026793,0.060403},length_mean=4.18556729e-02,effectivebrlenIgrBrlens{all}_median=0.042149,rateIgrBrlens{all}_95%HPD={0.519315,1.805487},effectivebrlenIgrBrlens{all}_mean=0.042782,rateIgrBrlens{all}_median=1.038218,length_95%HPD={2.08621600e-02,6.40127300e-02},rateIgrBrlens{all}_mean=1.095084],(99:860.0[&height_95%HPD={0.06064409065441734,37.19259050160745},prob=1.00000000e+00,height_median=5.20000000e-08,height_mean=5.44420137e-08,prob(percent)=100,effectivebrlenIgrBrlens{all}_median=0.025766,effectivebrlenIgrBrlens{all}_mean=0.026176,rateIgrBrlens{all}_median=0.595935,rateIgrBrlens{all}_95%HPD={0.287944,0.952706},length_95%HPD={2.51716600e-02,6.33742600e-02},rateIgrBrlens{all}_mean=0.613176,length_median=4.37569800e-02,effectivebrlenIgrBrlens{all}_95%HPD={0.014934,0.039055},length_mean=4.42565815e-02],(119:662.0[&height_mean=5.44250544e-08,prob(percent)=100,height_95%HPD={0.06064409065441734,37.19259050160745},prob=1.00000000e+00,height_median=5.20000000e-08,length_median=2.71836700e-02,effectivebrlenIgrBrlens{all}_95%HPD={0.029623,0.060113},length_mean=2.75571772e-02,effectivebrlenIgrBrlens{all}_median=0.044477,rateIgrBrlens{all}_95%HPD={0.726278,3.221595},rateIgrBrlens{all}_mean=1.811654,effectivebrlenIgrBrlens{all}_mean=0.044693,rateIgrBrlens{all}_median=1.645809,length_95%HPD={1.14364800e-02,4.46854200e-02}],120:662.0[&height_mean=5.44250544e-08,height_median=5.20000000e-08,prob(percent)=100,height_95%HPD={0.06064409065441734,37.19259050160745},prob=1.00000000e+00,length_median=2.71836700e-02,effectivebrlenIgrBrlens{all}_95%HPD={0.029459,0.060544},length_mean=2.75571772e-02,effectivebrlenIgrBrlens{all}_median=0.043901,rateIgrBrlens{all}_95%HPD={0.678757,3.083802},rateIgrBrlens{all}_mean=1.791035,effectivebrlenIgrBrlens{all}_mean=0.044361,rateIgrBrlens{all}_median=1.617256,length_95%HPD={1.14364800e-02,4.46854200e-02}]):198.0[&prob(percent)=100,height_95%HPD={409.09233959710105,1000.7352922106404},prob=1.00000000e+00,height_median=2.71837410e-02,height_mean=2.75572316e-02,length_mean=1.67029694e-02,effectivebrlenIgrBrlens{all}_median=0.032125,rateIgrBrlens{all}_95%HPD={0.582653,7.080009},effectivebrlenIgrBrlens{all}_mean=0.032661,rateIgrBrlens{all}_median=2.008124,effectivebrlenIgrBrlens{all}_95%HPD={0.018562,0.047414},length_95%HPD={1.77997700e-03,3.18126600e-02},rateIgrBrlens{all}_mean=2.821229,length_median=1.61588900e-02]):210.0[&height_95%HPD={595.7633803119292,1197.9644816564455},prob=9.96177948e-01,height_median=4.37229250e-02,height_mean=4.42188350e-02,prob(percent)=100,effectivebrlenIgrBrlens{all}_mean=0.019912,rateIgrBrlens{all}_median=1.069955,effectivebrlenIgrBrlens{all}_median=0.019425,length_95%HPD={2.91018500e-03,3.72425200e-02},rateIgrBrlens{all}_mean=1.434804,rateIgrBrlens{all}_95%HPD={0.246715,3.016594},length_median=1.75583100e-02,effectivebrlenIgrBrlens{all}_95%HPD={0.006068,0.034984},length_mean=1.87555557e-02]):179.0[&prob=1.00000000e+00,height_median=6.24828700e-02,height_mean=6.29519694e-02,prob(percent)=100,height_95%HPD={795.2176045590253,1388.9348635576916},length_95%HPD={4.01363900e-03,4.26092200e-02},rateIgrBrlens{all}_mean=1.451735,length_median=2.19878800e-02,effectivebrlenIgrBrlens{all}_95%HPD={0.011942,0.042584},rateIgrBrlens{all}_median=1.204122,length_mean=2.30261532e-02,effectivebrlenIgrBrlens{all}_median=0.026584,rateIgrBrlens{all}_95%HPD={0.452552,3.102490},effectivebrlenIgrBrlens{all}_mean=0.027137],(97:479.0[&prob(percent)=100,height_95%HPD={0.06064409065441734,37.19259050160745},prob=1.00000000e+00,height_median=5.20000000e-08,height_mean=5.44464579e-08,length_mean=1.14816626e-02,effectivebrlenIgrBrlens{all}_median=0.009672,rateIgrBrlens{all}_95%HPD={0.132111,3.263267},effectivebrlenIgrBrlens{all}_mean=0.009970,rateIgrBrlens{all}_median=0.876261,effectivebrlenIgrBrlens{all}_95%HPD={0.003433,0.017071},length_95%HPD={1.36338100e-03,2.18330200e-02},rateIgrBrlens{all}_mean=1.209960,length_median=1.08593300e-02],98:479.0[&prob(percent)=100,height_95%HPD={0.06064409065441734,37.19259050160745},prob=1.00000000e+00,height_median=5.20000000e-08,height_mean=5.44464579e-08,length_mean=1.14816626e-02,effectivebrlenIgrBrlens{all}_median=0.004724,rateIgrBrlens{all}_95%HPD={0.000022,1.460001},effectivebrlenIgrBrlens{all}_mean=0.005087,rateIgrBrlens{all}_median=0.410696,length_95%HPD={1.36338100e-03,2.18330200e-02},rateIgrBrlens{all}_mean=0.551682,effectivebrlenIgrBrlens{all}_95%HPD={0.000000,0.010567},length_median=1.08593300e-02]):770.0[&height_95%HPD={256.40247813074257,805.6000959990442},prob=1.00000000e+00,height_median=1.08593700e-02,height_mean=1.14817170e-02,prob(percent)=100,effectivebrlenIgrBrlens{all}_mean=0.058981,rateIgrBrlens{all}_median=0.791536,length_95%HPD={4.80146500e-02,1.00369500e-01},rateIgrBrlens{all}_mean=0.811140,effectivebrlenIgrBrlens{all}_median=0.058513,length_median=7.44837500e-02,effectivebrlenIgrBrlens{all}_95%HPD={0.039616,0.077449},rateIgrBrlens{all}_95%HPD={0.505458,1.143600},length_mean=7.44964056e-02]):416.0[&prob=1.00000000e+00,height_median=8.58094220e-02,height_mean=8.59781226e-02,prob(percent)=100,height_95%HPD={996.2452332514666,1574.8408052482396},length_95%HPD={2.48597800e-03,4.68324700e-02},rateIgrBrlens{all}_mean=1.155407,length_median=2.28434700e-02,effectivebrlenIgrBrlens{all}_95%HPD={0.006313,0.038815},length_mean=2.41376502e-02,effectivebrlenIgrBrlens{all}_median=0.021506,rateIgrBrlens{all}_95%HPD={0.241768,2.529401},rateIgrBrlens{all}_median=0.925261,effectivebrlenIgrBrlens{all}_mean=0.022012],((((87:543.0[&prob=1.00000000e+00,height_median=5.20000000e-08,height_mean=5.44447273e-08,prob(percent)=100,height_95%HPD={0.06064409065441734,37.19259050160745},length_95%HPD={5.56687500e-03,2.80555000e-02},rateIgrBrlens{all}_mean=1.019331,rateIgrBrlens{all}_median=0.893092,length_median=1.55351200e-02,effectivebrlenIgrBrlens{all}_95%HPD={0.006291,0.023224},length_mean=1.60886501e-02,effectivebrlenIgrBrlens{all}_median=0.014071,rateIgrBrlens{all}_95%HPD={0.368175,2.068654},effectivebrlenIgrBrlens{all}_mean=0.014463],91:543.0[&prob=1.00000000e+00,height_median=5.20000001e-08,height_mean=5.44487512e-08,prob(percent)=100,height_95%HPD={0.06064409072638694,37.192590518781714},length_95%HPD={5.58111800e-03,2.74953900e-02},rateIgrBrlens{all}_mean=2.014117,rateIgrBrlens{all}_median=1.768175,length_median=1.52914300e-02,effectivebrlenIgrBrlens{all}_95%HPD={0.017391,0.039030},length_mean=1.58506133e-02,effectivebrlenIgrBrlens{all}_median=0.027219,rateIgrBrlens{all}_95%HPD={0.732212,3.787073},effectivebrlenIgrBrlens{all}_mean=0.027553]):201.0[&height_mean=1.55747835e-02,prob(percent)=92,height_95%HPD={304.74483716195493,871.7696376248794},height_median=1.51085940e-02,prob=9.24714457e-01,length_median=7.27643400e-03,effectivebrlenIgrBrlens{all}_95%HPD={0.000851,0.012168},rateIgrBrlens{all}_mean=1.192620,length_mean=7.93290013e-03,effectivebrlenIgrBrlens{all}_median=0.005799,rateIgrBrlens{all}_95%HPD={0.000019,3.397550},effectivebrlenIgrBrlens{all}_mean=0.006151,rateIgrBrlens{all}_median=0.779268,length_95%HPD={3.97002700e-04,1.66989300e-02}],(90:536.0[&height_95%HPD={0.06064409065441734,37.19259050160745},prob=1.00000000e+00,height_median=5.20000000e-08,height_mean=5.44198760e-08,prob(percent)=100,effectivebrlenIgrBrlens{all}_mean=0.010906,rateIgrBrlens{all}_median=0.710867,effectivebrlenIgrBrlens{all}_median=0.010502,length_95%HPD={5.21998200e-03,2.76536600e-02},rateIgrBrlens{all}_mean=0.797876,rateIgrBrlens{all}_95%HPD={0.216726,1.538541},length_median=1.49836100e-02,effectivebrlenIgrBrlens{all}_95%HPD={0.004233,0.018183},length_mean=1.55498513e-02],146:536.0[&height_95%HPD={0.06064409065441734,37.19259050160745},prob=1.00000000e+00,height_median=5.20000000e-08,height_mean=5.44254282e-08,prob(percent)=100,effectivebrlenIgrBrlens{all}_mean=0.020963,rateIgrBrlens{all}_median=1.393509,length_95%HPD={5.17657900e-03,2.78109100e-02},rateIgrBrlens{all}_mean=1.597846,effectivebrlenIgrBrlens{all}_median=0.020631,length_median=1.48493200e-02,effectivebrlenIgrBrlens{all}_95%HPD={0.012037,0.030437},rateIgrBrlens{all}_95%HPD={0.516664,3.074199},length_mean=1.54711406e-02]):208.0[&prob=8.92538109e-01,height_median=1.44031828e-02,height_mean=1.49091679e-02,prob(percent)=89,height_95%HPD={297.36963092155,863.1921753457725},length_95%HPD={2.32045400e-04,1.82458900e-02},rateIgrBrlens{all}_mean=0.796879,length_median=7.94131100e-03,effectivebrlenIgrBrlens{all}_95%HPD={0.000000,0.010649},rateIgrBrlens{all}_median=0.551456,length_mean=8.71325976e-03,effectivebrlenIgrBrlens{all}_median=0.004632,rateIgrBrlens{all}_95%HPD={0.000003,2.072508},effectivebrlenIgrBrlens{all}_mean=0.005026]):125.0[&height_mean=2.38745849e-02,prob(percent)=100,height_95%HPD={491.53682336122205,1092.1079251641827},prob=9.99777788e-01,height_median=2.34159063e-02,length_median=8.94804400e-03,effectivebrlenIgrBrlens{all}_95%HPD={0.003912,0.018809},length_mean=9.71337336e-03,effectivebrlenIgrBrlens{all}_median=0.010658,rateIgrBrlens{all}_95%HPD={0.218776,4.940017},rateIgrBrlens{all}_mean=1.826437,effectivebrlenIgrBrlens{all}_mean=0.011032,rateIgrBrlens{all}_median=1.170553,length_95%HPD={4.16206000e-04,2.01887100e-02}],89:869.0[&height_mean=5.44393214e-08,height_median=5.20000000e-08,prob(percent)=100,height_95%HPD={0.06064409065441734,37.19259050160745},prob=1.00000000e+00,length_median=3.29394000e-02,effectivebrlenIgrBrlens{all}_95%HPD={0.016562,0.037946},length_mean=3.35763282e-02,effectivebrlenIgrBrlens{all}_median=0.026429,rateIgrBrlens{all}_95%HPD={0.436041,1.281687},rateIgrBrlens{all}_mean=0.828631,effectivebrlenIgrBrlens{all}_mean=0.026794,rateIgrBrlens{all}_median=0.801978,length_95%HPD={1.99825400e-02,4.80367400e-02}]):224.0[&prob(percent)=100,height_95%HPD={601.5382261142008,1202.8219097499725},prob=9.97955646e-01,height_median=3.29352600e-02,height_mean=3.35629503e-02,length_mean=1.17988461e-02,effectivebrlenIgrBrlens{all}_median=0.011456,rateIgrBrlens{all}_95%HPD={0.192912,4.097434},effectivebrlenIgrBrlens{all}_mean=0.011856,rateIgrBrlens{all}_median=1.027377,effectivebrlenIgrBrlens{all}_95%HPD={0.003757,0.020701},length_95%HPD={7.08832800e-04,2.35700000e-02},rateIgrBrlens{all}_mean=1.518148,length_median=1.10317700e-02],(88:786.0[&prob=1.00000000e+00,height_median=5.20000000e-08,height_mean=5.44236318e-08,prob(percent)=100,height_95%HPD={0.06064409065441734,37.19259050160745},length_95%HPD={2.17664400e-02,5.66497300e-02},rateIgrBrlens{all}_mean=0.472309,length_median=3.87783500e-02,effectivebrlenIgrBrlens{all}_95%HPD={0.009385,0.027196},length_mean=3.91475191e-02,effectivebrlenIgrBrlens{all}_median=0.017420,rateIgrBrlens{all}_95%HPD={0.218120,0.753891},rateIgrBrlens{all}_median=0.453083,effectivebrlenIgrBrlens{all}_mean=0.017788],(118:483.0[&height_95%HPD={0.06064409065441734,37.19259050160745},prob=1.00000000e+00,height_mean=5.44245589e-08,prob(percent)=100,height_median=5.20000000e-08,length_mean=1.16796932e-02,length_median=1.11493700e-02,rateIgrBrlens{all}_median=0.543737,effectivebrlenIgrBrlens{all}_median=0.006057,effectivebrlenIgrBrlens{all}_95%HPD={0.000645,0.013226},rateIgrBrlens{all}_mean=0.660356,rateIgrBrlens{all}_95%HPD={0.000128,1.526711},effectivebrlenIgrBrlens{all}_mean=0.006487,length_95%HPD={2.33019100e-03,2.26747500e-02}],147:483.0[&prob=1.00000000e+00,height_mean=5.44245589e-08,height_95%HPD={0.06064409065441734,37.19259050160745},prob(percent)=100,height_median=5.20000000e-08,effectivebrlenIgrBrlens{all}_median=0.014630,length_mean=1.16796932e-02,length_95%HPD={2.33019100e-03,2.26747500e-02},rateIgrBrlens{all}_mean=1.769633,effectivebrlenIgrBrlens{all}_95%HPD={0.007069,0.023278},rateIgrBrlens{all}_median=1.302643,rateIgrBrlens{all}_95%HPD={0.354874,4.441189},length_median=1.11493700e-02,effectivebrlenIgrBrlens{all}_mean=0.015008]):303.0[&prob(percent)=100,height_95%HPD={259.73474937689997,810.203605162381},prob=1.00000000e+00,height_mean=1.16797477e-02,height_median=1.11494680e-02,length_mean=2.77846131e-02,length_median=2.74775000e-02,effectivebrlenIgrBrlens{all}_95%HPD={0.024591,0.050292},effectivebrlenIgrBrlens{all}_median=0.036904,effectivebrlenIgrBrlens{all}_mean=0.037281,length_95%HPD={9.80586600e-03,4.55871000e-02},rateIgrBrlens{all}_median=1.339823,rateIgrBrlens{all}_95%HPD={0.547748,2.845943},rateIgrBrlens{all}_mean=1.530372]):307.0[&height_95%HPD={521.0620136598615,1123.46985954985},prob(percent)=65,height_mean=3.66047982e-02,height_median=3.62803400e-02,prob=6.50548864e-01,length_mean=1.07622609e-02,effectivebrlenIgrBrlens{all}_mean=0.004420,length_median=9.49732800e-03,length_95%HPD={1.67917600e-04,2.43748300e-02},rateIgrBrlens{all}_mean=0.485919,effectivebrlenIgrBrlens{all}_95%HPD={0.000000,0.011542},rateIgrBrlens{all}_95%HPD={0.000001,1.381920},effectivebrlenIgrBrlens{all}_median=0.003695,rateIgrBrlens{all}_median=0.346894]):572.0[&height_mean=4.72794809e-02,prob(percent)=100,height_median=4.66221920e-02,height_95%HPD={817.6434152030806,1409.226659966714},prob=1.00000000e+00,length_median=6.47328100e-02,effectivebrlenIgrBrlens{all}_95%HPD={0.053146,0.098514},length_mean=6.50759812e-02,effectivebrlenIgrBrlens{all}_median=0.074728,rateIgrBrlens{all}_95%HPD={0.708364,1.804630},effectivebrlenIgrBrlens{all}_mean=0.075287,rateIgrBrlens{all}_median=1.160521,length_95%HPD={3.57449800e-02,9.41639300e-02},rateIgrBrlens{all}_mean=1.213220],103:1665.0[&height_mean=5.45304524e-08,prob(percent)=100,height_median=5.30000000e-08,height_95%HPD={0.0613611599605031,37.36309234828262},prob=1.00000000e+00,length_median=1.09718700e-01,effectivebrlenIgrBrlens{all}_95%HPD={0.078499,0.128550},length_mean=1.10156785e-01,effectivebrlenIgrBrlens{all}_median=0.102372,rateIgrBrlens{all}_95%HPD={0.652606,1.243983},effectivebrlenIgrBrlens{all}_mean=0.102915,rateIgrBrlens{all}_median=0.925444,length_95%HPD={8.11854500e-02,1.38112700e-01},rateIgrBrlens{all}_mean=0.947103]):372.0[&prob(percent)=94,height_95%HPD={1403.6735459091308,1977.3433220501431},prob=9.41958135e-01,height_median=1.17741385e-01,height_mean=1.18076718e-01,length_mean=2.14514160e-02,effectivebrlenIgrBrlens{all}_median=0.018111,rateIgrBrlens{all}_95%HPD={0.196177,2.552214},effectivebrlenIgrBrlens{all}_mean=0.018634,rateIgrBrlens{all}_median=0.879489,length_95%HPD={2.45083800e-03,4.28140100e-02},rateIgrBrlens{all}_mean=1.098516,length_median=2.01154400e-02,effectivebrlenIgrBrlens{all}_95%HPD={0.004652,0.033723}],((((((45:439.0[&prob(percent)=100,height_95%HPD={0.06064409065441734,37.19259050160745},prob=1.00000000e+00,height_median=5.20000000e-08,height_mean=5.44635808e-08,length_mean=9.12669896e-03,effectivebrlenIgrBrlens{all}_median=0.006240,rateIgrBrlens{all}_95%HPD={0.115368,2.308455},effectivebrlenIgrBrlens{all}_mean=0.006589,rateIgrBrlens{all}_median=0.731057,length_95%HPD={1.44704900e-03,1.80473900e-02},rateIgrBrlens{all}_mean=0.962063,effectivebrlenIgrBrlens{all}_95%HPD={0.001789,0.011771},length_median=8.45693400e-03],49:439.0[&prob(percent)=100,height_95%HPD={0.06064409065441734,37.19259050160745},prob=1.00000000e+00,height_median=5.20000000e-08,height_mean=5.44635808e-08,length_mean=9.12669896e-03,effectivebrlenIgrBrlens{all}_median=0.003219,rateIgrBrlens{all}_95%HPD={0.018865,1.294213},effectivebrlenIgrBrlens{all}_mean=0.003521,rateIgrBrlens{all}_median=0.370937,length_95%HPD={1.44704900e-03,1.80473900e-02},rateIgrBrlens{all}_mean=0.483739,effectivebrlenIgrBrlens{all}_95%HPD={0.000196,0.007419},length_median=8.45693400e-03]):422.0[&height_95%HPD={225.05364757925494,760.4396764433394},prob=1.00000000e+00,height_median=8.45698020e-03,height_mean=9.12675343e-03,prob(percent)=100,effectivebrlenIgrBrlens{all}_mean=0.020010,rateIgrBrlens{all}_median=0.740614,length_95%HPD={1.15755500e-02,4.36530900e-02},rateIgrBrlens{all}_mean=0.802630,length_median=2.68021800e-02,effectivebrlenIgrBrlens{all}_95%HPD={0.009757,0.031000},effectivebrlenIgrBrlens{all}_median=0.019573,length_mean=2.70946894e-02,rateIgrBrlens{all}_95%HPD={0.289746,1.438412}],((47:533.0[&height_95%HPD={0.06064409065441734,37.19259050160745},prob=1.00000000e+00,height_median=5.20000000e-08,height_mean=5.44535003e-08,prob(percent)=100,length_95%HPD={3.84583500e-03,2.97529200e-02},effectivebrlenIgrBrlens{all}_95%HPD={0.008361,0.026088},rateIgrBrlens{all}_median=1.041066,effectivebrlenIgrBrlens{all}_median=0.016370,rateIgrBrlens{all}_95%HPD={0.299275,2.564176},effectivebrlenIgrBrlens{all}_mean=0.016791,length_median=1.57649200e-02,rateIgrBrlens{all}_mean=1.243543,length_mean=1.63982247e-02],50:533.0[&height_mean=5.44823968e-08,prob=1.00000000e+00,height_95%HPD={0.06064409072638694,37.192590518781714},height_median=5.20000001e-08,prob(percent)=100,rateIgrBrlens{all}_median=1.071328,rateIgrBrlens{all}_95%HPD={0.329458,2.546527},effectivebrlenIgrBrlens{all}_median=0.014720,effectivebrlenIgrBrlens{all}_95%HPD={0.006521,0.023747},rateIgrBrlens{all}_mean=1.258756,length_mean=1.40641210e-02,length_95%HPD={4.18734800e-03,2.47976000e-02},length_median=1.35804200e-02,effectivebrlenIgrBrlens{all}_mean=0.015048]):150.0[&height_95%HPD={296.90248152522736,861.8109109590367},prob=7.31123061e-01,prob(percent)=73,height_mean=1.41105315e-02,height_median=1.37358090e-02,effectivebrlenIgrBrlens{all}_95%HPD={0.001876,0.018194},rateIgrBrlens{all}_mean=1.423471,rateIgrBrlens{all}_median=1.060520,rateIgrBrlens{all}_95%HPD={0.162966,3.639155},effectivebrlenIgrBrlens{all}_median=0.009535,length_median=8.87636900e-03,length_95%HPD={9.38703100e-04,2.04833000e-02},effectivebrlenIgrBrlens{all}_mean=0.009968,length_mean=9.80735302e-03],48:683.0[&prob=1.00000000e+00,height_95%HPD={0.06064409065441734,37.19259050160745},height_mean=5.44534612e-08,height_median=5.20000000e-08,prob(percent)=100,length_median=2.12501100e-02,length_mean=2.12254990e-02,rateIgrBrlens{all}_median=1.028765,rateIgrBrlens{all}_95%HPD={0.336830,2.602481},rateIgrBrlens{all}_mean=1.218669,effectivebrlenIgrBrlens{all}_mean=0.021885,effectivebrlenIgrBrlens{all}_median=0.021498,effectivebrlenIgrBrlens{all}_95%HPD={0.011718,0.032802},length_95%HPD={6.40215400e-03,3.55918700e-02}]):178.0[&height_mean=2.35610686e-02,height_median=2.32546000e-02,prob(percent)=100,prob=9.98044531e-01,height_95%HPD={437.68224757974707,1031.594281046655},length_median=1.16810800e-02,effectivebrlenIgrBrlens{all}_95%HPD={0.004231,0.023542},rateIgrBrlens{all}_mean=1.489687,length_mean=1.26745163e-02,effectivebrlenIgrBrlens{all}_median=0.013111,rateIgrBrlens{all}_95%HPD={0.210080,3.601018},effectivebrlenIgrBrlens{all}_mean=0.013569,rateIgrBrlens{all}_median=1.120457,length_95%HPD={1.14301700e-03,2.53944800e-02}]):187.0[&prob(percent)=100,height_95%HPD={594.2989221180981,1196.2297814838514},prob=1.00000000e+00,height_median=3.57856270e-02,height_mean=3.62343895e-02,length_mean=2.31919246e-02,effectivebrlenIgrBrlens{all}_median=0.027156,effectivebrlenIgrBrlens{all}_95%HPD={0.013372,0.043471},rateIgrBrlens{all}_95%HPD={0.425526,3.104701},effectivebrlenIgrBrlens{all}_mean=0.027764,rateIgrBrlens{all}_median=1.205744,length_95%HPD={4.58142400e-03,4.19902300e-02},rateIgrBrlens{all}_mean=1.459160,length_median=2.22782300e-02],131:1048.0[&prob(percent)=100,height_95%HPD={0.06064409065441734,37.19259050160745},prob=1.00000000e+00,height_median=5.20000000e-08,height_mean=5.44191276e-08,length_mean=6.46531590e-02,effectivebrlenIgrBrlens{all}_median=0.063257,rateIgrBrlens{all}_95%HPD={0.595955,1.443904},effectivebrlenIgrBrlens{all}_95%HPD={0.043739,0.083511},effectivebrlenIgrBrlens{all}_mean=0.063592,rateIgrBrlens{all}_median=0.982014,length_95%HPD={4.07540000e-02,9.10881000e-02},rateIgrBrlens{all}_mean=1.016382,length_median=6.41643700e-02]):130.0[&height_95%HPD={772.0654374806867,1366.2891993210667},prob=5.38731612e-01,height_median=5.86992580e-02,height_mean=5.89676194e-02,prob(percent)=54,effectivebrlenIgrBrlens{all}_median=0.010986,effectivebrlenIgrBrlens{all}_mean=0.011643,rateIgrBrlens{all}_median=0.788584,rateIgrBrlens{all}_95%HPD={0.000001,2.614419},length_95%HPD={2.84558300e-04,3.16158900e-02},rateIgrBrlens{all}_mean=1.056635,length_median=1.30056500e-02,effectivebrlenIgrBrlens{all}_95%HPD={0.000000,0.024452},length_mean=1.44319774e-02],46:1178.0[&height_95%HPD={0.06064409065441734,37.19259050160745},prob=1.00000000e+00,height_median=5.20000000e-08,height_mean=5.44384752e-08,prob(percent)=100,effectivebrlenIgrBrlens{all}_mean=0.058587,rateIgrBrlens{all}_median=0.889839,effectivebrlenIgrBrlens{all}_median=0.057979,length_95%HPD={4.02959900e-02,9.13929400e-02},rateIgrBrlens{all}_mean=0.905425,rateIgrBrlens{all}_95%HPD={0.519221,1.290161},length_median=6.62214300e-02,effectivebrlenIgrBrlens{all}_95%HPD={0.040336,0.078001},length_mean=6.67933990e-02]):132.0[&prob=1.00000000e+00,height_median=7.21729890e-02,height_mean=7.28359989e-02,prob(percent)=100,height_95%HPD={922.2571896403291,1507.2054951049631},length_95%HPD={5.29055600e-05,3.43040000e-02},rateIgrBrlens{all}_mean=0.832431,length_median=1.32154600e-02,effectivebrlenIgrBrlens{all}_95%HPD={0.000000,0.024057},rateIgrBrlens{all}_median=0.623621,length_mean=1.50896937e-02,effectivebrlenIgrBrlens{all}_median=0.009221,rateIgrBrlens{all}_95%HPD={0.000001,2.157092},effectivebrlenIgrBrlens{all}_mean=0.010278],51:1310.0[&prob=1.00000000e+00,height_median=5.19999999e-08,height_mean=5.44121075e-08,prob(percent)=100,height_95%HPD={0.06064409058244773,37.19259048443319},length_95%HPD={6.27665100e-02,1.15092500e-01},rateIgrBrlens{all}_mean=0.941939,length_median=8.71585200e-02,effectivebrlenIgrBrlens{all}_95%HPD={0.059171,0.103841},rateIgrBrlens{all}_median=0.929477,length_mean=8.79256383e-02,effectivebrlenIgrBrlens{all}_median=0.080767,rateIgrBrlens{all}_95%HPD={0.645245,1.314123},effectivebrlenIgrBrlens{all}_mean=0.081276]):184.0[&height_mean=8.79256927e-02,prob(percent)=100,height_95%HPD={1056.64974963005,1632.220297109796},prob=1.00000000e+00,height_median=8.71585700e-02,length_median=4.63920400e-02,effectivebrlenIgrBrlens{all}_95%HPD={0.021349,0.061884},rateIgrBrlens{all}_mean=0.993462,length_mean=4.70100361e-02,effectivebrlenIgrBrlens{all}_median=0.041488,rateIgrBrlens{all}_95%HPD={0.440397,1.823763},effectivebrlenIgrBrlens{all}_mean=0.041970,rateIgrBrlens{all}_median=0.894346,length_95%HPD={1.49090600e-02,7.82074800e-02}],52:1494.0[&height_mean=5.44790467e-08,prob(percent)=100,height_95%HPD={0.062073067240923874,37.5311668868472},prob=1.00000000e+00,height_median=5.40000000e-08,length_median=1.27394800e-01,effectivebrlenIgrBrlens{all}_95%HPD={0.084290,0.137906},length_mean=1.27051099e-01,effectivebrlenIgrBrlens{all}_median=0.110388,rateIgrBrlens{all}_95%HPD={0.633018,1.141918},rateIgrBrlens{all}_mean=0.884882,effectivebrlenIgrBrlens{all}_mean=0.111165,rateIgrBrlens{all}_median=0.871318,length_95%HPD={9.55754000e-02,1.57506400e-01}]):543.0[&prob(percent)=54,height_95%HPD={1234.449831191287,1798.3357251607176},prob=5.41575930e-01,height_median=1.25018188e-01,height_mean=1.25033938e-01,length_mean=2.00280639e-02,effectivebrlenIgrBrlens{all}_median=0.012075,rateIgrBrlens{all}_95%HPD={0.000313,1.765210},effectivebrlenIgrBrlens{all}_mean=0.012863,effectivebrlenIgrBrlens{all}_95%HPD={0.000000,0.026824},rateIgrBrlens{all}_median=0.623690,length_95%HPD={8.35566600e-04,4.29921700e-02},rateIgrBrlens{all}_mean=0.761005,length_median=1.81413400e-02]):552.0[&height_95%HPD={1724.1575691341088,2427.8049327565645},prob=1.00000000e+00,height_median=1.45601544e-01,height_mean=1.45998228e-01,prob(percent)=100,effectivebrlenIgrBrlens{all}_mean=0.035323,rateIgrBrlens{all}_median=0.837995,effectivebrlenIgrBrlens{all}_median=0.034683,length_95%HPD={1.25155900e-02,7.39744400e-02},rateIgrBrlens{all}_mean=0.959839,rateIgrBrlens{all}_95%HPD={0.380086,1.740566},length_median=4.11471000e-02,effectivebrlenIgrBrlens{all}_95%HPD={0.016877,0.053785},length_mean=4.22114098e-02],((86:1245.0[&height_95%HPD={0.0613611599605031,37.36309234828262},prob=1.00000000e+00,height_median=5.30000000e-08,height_mean=5.45701191e-08,prob(percent)=100,effectivebrlenIgrBrlens{all}_mean=0.132922,rateIgrBrlens{all}_median=1.076855,length_95%HPD={8.99385500e-02,1.60788500e-01},rateIgrBrlens{all}_mean=1.083633,effectivebrlenIgrBrlens{all}_median=0.132099,length_median=1.23856000e-01,effectivebrlenIgrBrlens{all}_95%HPD={0.100068,0.166151},rateIgrBrlens{all}_95%HPD={0.734069,1.448916},length_mean=1.24738345e-01],(134:945.0[&height_mean=5.45593196e-08,prob(percent)=100,height_median=5.20000000e-08,height_95%HPD={0.06064409065441734,37.19259050160745},prob=1.00000000e+00,length_median=6.74094100e-02,effectivebrlenIgrBrlens{all}_95%HPD={0.059517,0.105414},length_mean=6.85072107e-02,effectivebrlenIgrBrlens{all}_median=0.081180,rateIgrBrlens{all}_95%HPD={0.773610,1.892401},effectivebrlenIgrBrlens{all}_mean=0.081689,rateIgrBrlens{all}_median=1.196347,length_95%HPD={4.22528100e-02,9.83702700e-02},rateIgrBrlens{all}_mean=1.244026],(136:544.0[&height_95%HPD={0.06064409065441734,37.19259050160745},prob=1.00000000e+00,height_median=5.20000000e-08,height_mean=5.43961713e-08,prob(percent)=100,effectivebrlenIgrBrlens{all}_mean=0.013004,rateIgrBrlens{all}_median=0.796975,rateIgrBrlens{all}_95%HPD={0.235884,2.066294},length_95%HPD={4.94033700e-03,3.10297000e-02},rateIgrBrlens{all}_mean=0.993776,length_median=1.55445800e-02,effectivebrlenIgrBrlens{all}_95%HPD={0.006001,0.021118},length_mean=1.63235198e-02,effectivebrlenIgrBrlens{all}_median=0.012670],137:544.0[&height_95%HPD={0.06064409065441734,37.19259050160745},prob=1.00000000e+00,height_median=5.20000000e-08,height_mean=5.43961713e-08,prob(percent)=100,effectivebrlenIgrBrlens{all}_median=0.009956,effectivebrlenIgrBrlens{all}_mean=0.010236,rateIgrBrlens{all}_median=0.644042,rateIgrBrlens{all}_95%HPD={0.167642,1.496292},length_95%HPD={4.94033700e-03,3.10297000e-02},rateIgrBrlens{all}_mean=0.751607,length_median=1.55445800e-02,effectivebrlenIgrBrlens{all}_95%HPD={0.003258,0.017285},length_mean=1.63235198e-02]):401.0[&prob=1.00000000e+00,height_median=1.55446300e-02,height_mean=1.63235742e-02,prob(percent)=100,height_95%HPD={306.0740690037897,873.2057985771953},length_95%HPD={2.43992100e-02,8.15910600e-02},rateIgrBrlens{all}_mean=0.766959,rateIgrBrlens{all}_median=0.713869,length_median=5.13994100e-02,effectivebrlenIgrBrlens{all}_95%HPD={0.019330,0.057056},length_mean=5.21836911e-02,effectivebrlenIgrBrlens{all}_median=0.037054,rateIgrBrlens{all}_95%HPD={0.367252,1.340610},effectivebrlenIgrBrlens{all}_mean=0.037575]):300.0[&height_mean=6.85072652e-02,prob(percent)=100,height_95%HPD={675.4609446728747,1275.739251759789},height_median=6.74094640e-02,prob=1.00000000e+00,length_median=5.49406600e-02,effectivebrlenIgrBrlens{all}_95%HPD={0.023190,0.070992},rateIgrBrlens{all}_mean=0.887276,length_mean=5.62311348e-02,effectivebrlenIgrBrlens{all}_median=0.045651,rateIgrBrlens{all}_95%HPD={0.419652,1.496043},effectivebrlenIgrBrlens{all}_mean=0.046354,rateIgrBrlens{all}_median=0.828496,length_95%HPD={2.23973200e-02,9.20488200e-02}]):288.0[&prob(percent)=100,height_95%HPD={993.4331843678948,1571.6523450754185},prob=1.00000000e+00,height_median=1.23856022e-01,height_mean=1.24738400e-01,length_mean=1.17640583e-02,effectivebrlenIgrBrlens{all}_median=0.003562,rateIgrBrlens{all}_95%HPD={0.000001,1.481245},effectivebrlenIgrBrlens{all}_mean=0.005584,rateIgrBrlens{all}_median=0.349987,length_95%HPD={5.34347400e-05,3.17101700e-02},rateIgrBrlens{all}_mean=0.510755,length_median=9.11065600e-03,effectivebrlenIgrBrlens{all}_95%HPD={0.000000,0.017913}],(135:1086.0[&prob=1.00000000e+00,height_median=5.20000000e-08,height_mean=5.45458504e-08,prob(percent)=100,height_95%HPD={0.06064409065441734,37.19259050160745},length_95%HPD={6.16129100e-02,1.35087900e-01},rateIgrBrlens{all}_mean=0.888177,rateIgrBrlens{all}_median=0.869205,length_median=9.73941300e-02,effectivebrlenIgrBrlens{all}_95%HPD={0.054311,0.119573},length_mean=9.84247444e-02,effectivebrlenIgrBrlens{all}_median=0.084520,rateIgrBrlens{all}_95%HPD={0.567338,1.249464},effectivebrlenIgrBrlens{all}_mean=0.085616],(138:639.0[&prob(percent)=100,height_95%HPD={0.05992172159268424,37.02346751406373},prob=1.00000000e+00,height_median=5.10000001e-08,height_mean=5.43969237e-08,length_mean=2.07802766e-02,effectivebrlenIgrBrlens{all}_median=0.010925,rateIgrBrlens{all}_95%HPD={0.151982,1.171670},effectivebrlenIgrBrlens{all}_mean=0.011320,rateIgrBrlens{all}_median=0.533356,effectivebrlenIgrBrlens{all}_95%HPD={0.002842,0.019895},length_95%HPD={8.69717800e-03,3.59939200e-02},rateIgrBrlens{all}_mean=0.591006,length_median=1.99189200e-02],(139:463.0[&prob=1.00000000e+00,height_median=5.20000000e-08,height_mean=5.44004391e-08,prob(percent)=100,height_95%HPD={0.06064409065441734,37.19259050160745},length_95%HPD={2.39568200e-03,1.99778200e-02},rateIgrBrlens{all}_mean=1.016479,length_median=9.85131900e-03,effectivebrlenIgrBrlens{all}_95%HPD={0.002811,0.014358},length_mean=1.04002789e-02,effectivebrlenIgrBrlens{all}_median=0.008131,rateIgrBrlens{all}_95%HPD={0.168281,2.336013},rateIgrBrlens{all}_median=0.828544,effectivebrlenIgrBrlens{all}_mean=0.008428],140:463.0[&prob=1.00000000e+00,height_median=5.20000000e-08,height_mean=5.44004391e-08,prob(percent)=100,height_95%HPD={0.06064409065441734,37.19259050160745},length_95%HPD={2.39568200e-03,1.99778200e-02},rateIgrBrlens{all}_mean=1.568363,length_median=9.85131900e-03,effectivebrlenIgrBrlens{all}_95%HPD={0.006092,0.019664},length_mean=1.04002789e-02,effectivebrlenIgrBrlens{all}_median=0.012348,rateIgrBrlens{all}_95%HPD={0.376430,3.673367},effectivebrlenIgrBrlens{all}_mean=0.012660,rateIgrBrlens{all}_median=1.243633]):176.0[&height_mean=1.04003333e-02,height_median=9.85137100e-03,prob(percent)=100,height_95%HPD={245.64120244112,789.4148477999884},prob=1.00000000e+00,length_median=9.55680300e-03,effectivebrlenIgrBrlens{all}_95%HPD={0.005800,0.023853},length_mean=1.03799977e-02,effectivebrlenIgrBrlens{all}_median=0.014217,rateIgrBrlens{all}_95%HPD={0.367816,5.316123},effectivebrlenIgrBrlens{all}_mean=0.014555,rateIgrBrlens{all}_median=1.452870,rateIgrBrlens{all}_mean=2.116777,length_95%HPD={3.89411100e-04,2.10716700e-02}]):447.0[&prob(percent)=100,height_95%HPD={383.5598398752686,971.0229509293994},prob=1.00000000e+00,height_median=1.99189950e-02,height_mean=2.07803310e-02,length_mean=7.76444679e-02,effectivebrlenIgrBrlens{all}_median=0.121893,rateIgrBrlens{all}_95%HPD={0.853492,2.523353},effectivebrlenIgrBrlens{all}_mean=0.123110,rateIgrBrlens{all}_median=1.591553,length_95%HPD={4.12067100e-02,1.14244800e-01},rateIgrBrlens{all}_mean=1.671500,effectivebrlenIgrBrlens{all}_95%HPD={0.087702,0.161318},length_median=7.64596300e-02]):447.0[&height_95%HPD={810.7746269671943,1402.9417928764135},prob=1.00000000e+00,height_median=9.73941540e-02,height_mean=9.84247989e-02,prob(percent)=100,effectivebrlenIgrBrlens{all}_mean=0.044996,rateIgrBrlens{all}_median=1.205387,length_95%HPD={8.18874200e-03,6.89330500e-02},rateIgrBrlens{all}_mean=1.389982,effectivebrlenIgrBrlens{all}_median=0.044204,length_median=3.68539100e-02,effectivebrlenIgrBrlens{all}_95%HPD={0.017516,0.074227},rateIgrBrlens{all}_95%HPD={0.423656,2.582452},length_mean=3.80776594e-02]):1056.0[&prob=1.00000000e+00,height_median=1.35235443e-01,height_mean=1.36502458e-01,prob(percent)=100,height_95%HPD={1272.3754132812726,1838.6256841726452},length_95%HPD={2.04958300e-02,1.05987700e-01},rateIgrBrlens{all}_mean=1.226740,length_median=6.10667100e-02,effectivebrlenIgrBrlens{all}_95%HPD={0.041771,0.096853},length_mean=6.27630135e-02,effectivebrlenIgrBrlens{all}_median=0.068260,rateIgrBrlens{all}_median=1.107283,rateIgrBrlens{all}_95%HPD={0.545791,2.209445},effectivebrlenIgrBrlens{all}_mean=0.068982]):120.0[&height_median=1.95599153e-01,height_mean=1.96285671e-01,prob(percent)=56,height_95%HPD={2089.14333272298,3214.0732793283496},prob=5.62508333e-01,length_median=2.13974600e-02,effectivebrlenIgrBrlens{all}_95%HPD={0.000000,0.029499},length_mean=2.34945649e-02,effectivebrlenIgrBrlens{all}_median=0.012556,rateIgrBrlens{all}_95%HPD={0.000001,1.492273},rateIgrBrlens{all}_mean=0.657816,effectivebrlenIgrBrlens{all}_mean=0.013460,rateIgrBrlens{all}_median=0.543711,length_95%HPD={4.91277500e-04,5.08228800e-02}],((54:560.0[&height_mean=5.47807817e-08,prob(percent)=100,height_median=5.40000000e-08,height_95%HPD={0.062073067240923874,37.5311668868472},prob=1.00000000e+00,length_median=1.68815300e-02,effectivebrlenIgrBrlens{all}_95%HPD={0.014574,0.033650},length_mean=1.77087334e-02,effectivebrlenIgrBrlens{all}_median=0.023442,rateIgrBrlens{all}_95%HPD={0.589826,3.619893},effectivebrlenIgrBrlens{all}_mean=0.023773,rateIgrBrlens{all}_median=1.375479,length_95%HPD={4.95841600e-03,3.22431300e-02},rateIgrBrlens{all}_mean=1.634174],96:560.0[&height_mean=5.47807817e-08,prob(percent)=100,height_median=5.40000000e-08,height_95%HPD={0.062073067240923874,37.5311668868472},prob=1.00000000e+00,length_median=1.68815300e-02,effectivebrlenIgrBrlens{all}_95%HPD={0.000611,0.013637},length_mean=1.77087334e-02,effectivebrlenIgrBrlens{all}_median=0.006583,rateIgrBrlens{all}_95%HPD={0.028551,0.920907},effectivebrlenIgrBrlens{all}_mean=0.006922,rateIgrBrlens{all}_median=0.376020,length_95%HPD={4.95841600e-03,3.22431300e-02},rateIgrBrlens{all}_mean=0.434873]):511.0[&prob(percent)=100,height_95%HPD={316.0599363178355,888.0559490485488},prob=1.00000000e+00,height_median=1.68815300e-02,height_mean=1.77087882e-02,length_mean=5.47578420e-02,effectivebrlenIgrBrlens{all}_median=0.039657,rateIgrBrlens{all}_95%HPD={0.415546,1.316038},effectivebrlenIgrBrlens{all}_mean=0.040294,rateIgrBrlens{all}_median=0.741537,length_95%HPD={2.74309700e-02,8.27643900e-02},rateIgrBrlens{all}_mean=0.774979,length_median=5.37611100e-02,effectivebrlenIgrBrlens{all}_95%HPD={0.022195,0.059188}],(95:808.0[&prob=1.00000000e+00,height_median=5.40000000e-08,height_mean=5.46873592e-08,prob(percent)=100,height_95%HPD={0.062073067240923874,37.5311668868472},length_95%HPD={2.09217400e-02,6.34231800e-02},rateIgrBrlens{all}_mean=0.784765,rateIgrBrlens{all}_median=0.738096,length_median=4.00388800e-02,effectivebrlenIgrBrlens{all}_95%HPD={0.017219,0.043642},length_mean=4.07017254e-02,effectivebrlenIgrBrlens{all}_median=0.029604,rateIgrBrlens{all}_95%HPD={0.380045,1.354963},effectivebrlenIgrBrlens{all}_mean=0.030020],(121:555.0[&prob(percent)=100,height_95%HPD={0.062073067240923874,37.5311668868472},prob=1.00000000e+00,height_median=5.40000000e-08,height_mean=5.46738932e-08,length_mean=1.71399560e-02,effectivebrlenIgrBrlens{all}_median=0.007615,rateIgrBrlens{all}_95%HPD={0.026361,1.131535},effectivebrlenIgrBrlens{all}_mean=0.007976,effectivebrlenIgrBrlens{all}_95%HPD={0.000592,0.015516},rateIgrBrlens{all}_median=0.453127,length_95%HPD={2.96304900e-03,3.09838400e-02},rateIgrBrlens{all}_mean=0.522159,length_median=1.64526400e-02],122:555.0[&prob(percent)=100,height_95%HPD={0.062073067240923874,37.5311668868472},prob=1.00000000e+00,height_median=5.40000000e-08,height_mean=5.46738932e-08,length_mean=1.71399560e-02,effectivebrlenIgrBrlens{all}_median=0.050251,rateIgrBrlens{all}_95%HPD={1.201702,7.996589},effectivebrlenIgrBrlens{all}_mean=0.050702,rateIgrBrlens{all}_median=3.077028,effectivebrlenIgrBrlens{all}_95%HPD={0.036921,0.065975},length_95%HPD={2.96304900e-03,3.09838400e-02},rateIgrBrlens{all}_mean=3.733849,length_median=1.64526400e-02]):253.0[&height_95%HPD={314.447506090349,885.0625666587194},prob=1.00000000e+00,height_median=1.64527160e-02,height_mean=1.71400107e-02,prob(percent)=100,effectivebrlenIgrBrlens{all}_mean=0.028982,rateIgrBrlens{all}_median=1.249744,effectivebrlenIgrBrlens{all}_median=0.028544,length_95%HPD={5.92181600e-03,4.25642000e-02},rateIgrBrlens{all}_mean=1.489267,rateIgrBrlens{all}_95%HPD={0.515523,3.190215},length_median=2.28881800e-02,effectivebrlenIgrBrlens{all}_95%HPD={0.016658,0.043129},length_mean=2.35617694e-02]):263.0[&prob=1.00000000e+00,height_median=4.00390040e-02,height_mean=4.07017801e-02,prob(percent)=100,height_95%HPD={546.7982841484243,1150.0499423492683},length_95%HPD={8.22354700e-03,5.50939500e-02},rateIgrBrlens{all}_mean=1.183734,length_median=3.09280900e-02,effectivebrlenIgrBrlens{all}_95%HPD={0.014951,0.049627},rateIgrBrlens{all}_median=0.994620,length_mean=3.17648501e-02,effectivebrlenIgrBrlens{all}_median=0.031586,rateIgrBrlens{all}_95%HPD={0.346189,2.386624},effectivebrlenIgrBrlens{all}_mean=0.031979]):1638.0[&height_mean=7.24666301e-02,prob(percent)=100,height_95%HPD={796.1536444019334,1389.824008362185},prob=1.00000000e+00,height_median=7.14022700e-02,length_median=1.34443200e-01,effectivebrlenIgrBrlens{all}_95%HPD={0.081867,0.147580},length_mean=1.33855575e-01,effectivebrlenIgrBrlens{all}_median=0.113122,rateIgrBrlens{all}_mean=0.874273,rateIgrBrlens{all}_95%HPD={0.574216,1.260948},effectivebrlenIgrBrlens{all}_mean=0.113776,rateIgrBrlens{all}_median=0.846739,length_95%HPD={8.42163500e-02,1.80550600e-01}]):650.0[&prob(percent)=72,height_95%HPD={2162.6838564595055,3409.8955642816213},prob=7.16945914e-01,height_median=2.12459483e-01,height_mean=2.13107760e-01,length_mean=2.68755870e-02,effectivebrlenIgrBrlens{all}_median=0.013085,rateIgrBrlens{all}_95%HPD={0.000002,1.241614},effectivebrlenIgrBrlens{all}_95%HPD={0.000000,0.029891},effectivebrlenIgrBrlens{all}_mean=0.013980,rateIgrBrlens{all}_median=0.497266,length_95%HPD={4.01202100e-05,5.58375500e-02},rateIgrBrlens{all}_mean=0.593761,length_median=2.48884600e-02]):611.0[&height_95%HPD={2454.1095978144303,4452.188641342251},prob=5.44375806e-01,height_median=2.44082430e-01,height_mean=2.44915750e-01,prob(percent)=54,effectivebrlenIgrBrlens{all}_median=0.018881,effectivebrlenIgrBrlens{all}_mean=0.019684,rateIgrBrlens{all}_median=0.861195,rateIgrBrlens{all}_95%HPD={0.000004,2.659161},length_95%HPD={4.02596600e-04,4.78802700e-02},rateIgrBrlens{all}_mean=1.096952,length_median=2.05012000e-02,effectivebrlenIgrBrlens{all}_95%HPD={0.000000,0.040193},length_mean=2.24724341e-02],(((((((((((((((13:635.0[&height_mean=5.44552076e-08,prob(percent)=100,height_median=5.20000000e-08,height_95%HPD={0.06064409065441734,37.19259050160745},prob=1.00000000e+00,length_median=2.41213400e-02,effectivebrlenIgrBrlens{all}_95%HPD={0.003955,0.018462},length_mean=2.43133212e-02,effectivebrlenIgrBrlens{all}_median=0.010536,rateIgrBrlens{all}_95%HPD={0.148111,0.951425},effectivebrlenIgrBrlens{all}_mean=0.010892,rateIgrBrlens{all}_median=0.442352,length_95%HPD={8.99615400e-03,4.05774600e-02},rateIgrBrlens{all}_mean=0.501484],15:635.0[&height_mean=5.44559791e-08,prob(percent)=100,height_95%HPD={0.06064409065441734,37.19259050160745},height_median=5.20000000e-08,prob=1.00000000e+00,length_median=2.41218600e-02,effectivebrlenIgrBrlens{all}_95%HPD={0.004056,0.017994},rateIgrBrlens{all}_mean=0.504489,length_mean=2.42437884e-02,effectivebrlenIgrBrlens{all}_median=0.010646,rateIgrBrlens{all}_95%HPD={0.164185,0.979425},effectivebrlenIgrBrlens{all}_mean=0.010958,rateIgrBrlens{all}_median=0.450501,length_95%HPD={8.60131900e-03,3.97129900e-02}]):483.0[&prob(percent)=90,height_95%HPD={380.11116224083366,966.7647644517674},prob=8.99560020e-01,height_median=2.30945220e-02,height_mean=2.31092034e-02,length_mean=1.33482704e-02,effectivebrlenIgrBrlens{all}_median=0.002055,rateIgrBrlens{all}_95%HPD={0.000001,0.573363},effectivebrlenIgrBrlens{all}_mean=0.002820,rateIgrBrlens{all}_median=0.165542,length_95%HPD={4.60439600e-04,2.78794900e-02},rateIgrBrlens{all}_mean=0.214815,length_median=1.24528400e-02,effectivebrlenIgrBrlens{all}_95%HPD={0.000000,0.008240}],((14:527.0[&prob(percent)=100,height_95%HPD={0.06064409065441734,37.19259050160745},prob=1.00000000e+00,height_median=5.20000000e-08,height_mean=5.44403536e-08,length_mean=1.46274900e-02,effectivebrlenIgrBrlens{all}_median=0.022408,rateIgrBrlens{all}_95%HPD={0.599417,3.489164},effectivebrlenIgrBrlens{all}_mean=0.022777,effectivebrlenIgrBrlens{all}_95%HPD={0.013479,0.033079},rateIgrBrlens{all}_median=1.580015,length_95%HPD={5.41858500e-03,2.58286900e-02},rateIgrBrlens{all}_mean=1.825836,length_median=1.42009800e-02],16:527.0[&prob(percent)=100,height_95%HPD={0.06064409065441734,37.19259050160745},prob=1.00000000e+00,height_median=5.20000000e-08,height_mean=5.44442290e-08,length_mean=1.46280143e-02,effectivebrlenIgrBrlens{all}_median=0.014211,rateIgrBrlens{all}_95%HPD={0.353051,2.163927},effectivebrlenIgrBrlens{all}_mean=0.014596,rateIgrBrlens{all}_median=1.018424,effectivebrlenIgrBrlens{all}_95%HPD={0.006596,0.022824},length_95%HPD={5.42573900e-03,2.58268300e-02},rateIgrBrlens{all}_mean=1.150439,length_median=1.42041600e-02]):475.0[&height_95%HPD={292.21872401520886,855.3017985424764},prob=9.96044620e-01,height_median=1.41972980e-02,height_mean=1.46142213e-02,prob(percent)=100,effectivebrlenIgrBrlens{all}_mean=0.009912,rateIgrBrlens{all}_median=1.049025,effectivebrlenIgrBrlens{all}_median=0.009476,length_95%HPD={8.95943100e-04,1.94784100e-02},rateIgrBrlens{all}_mean=1.538040,rateIgrBrlens{all}_95%HPD={0.142250,3.890283},length_median=9.05443300e-03,effectivebrlenIgrBrlens{all}_95%HPD={0.002711,0.017807},length_mean=9.66506065e-03],(25:596.0[&height_mean=5.44533890e-08,height_median=5.20000000e-08,prob(percent)=100,height_95%HPD={0.06064409065441734,37.19259050160745},prob=1.00000000e+00,length_median=1.64756500e-02,effectivebrlenIgrBrlens{all}_95%HPD={0.002011,0.013597},length_mean=1.68865621e-02,effectivebrlenIgrBrlens{all}_median=0.007384,rateIgrBrlens{all}_95%HPD={0.100595,0.935894},effectivebrlenIgrBrlens{all}_mean=0.007676,rateIgrBrlens{all}_median=0.448883,rateIgrBrlens{all}_mean=0.488544,length_95%HPD={7.94119900e-03,2.74761000e-02}],(34:429.0[&height_95%HPD={0.06064409065441734,37.19259050160745},prob=1.00000000e+00,height_median=5.20000000e-08,height_mean=5.44727704e-08,prob(percent)=100,effectivebrlenIgrBrlens{all}_mean=0.020665,rateIgrBrlens{all}_median=2.543312,length_95%HPD={4.87554200e-04,1.53618600e-02},rateIgrBrlens{all}_mean=3.637361,length_median=7.92464700e-03,effectivebrlenIgrBrlens{all}_95%HPD={0.011841,0.029941},effectivebrlenIgrBrlens{all}_median=0.020300,length_mean=8.33445347e-03,rateIgrBrlens{all}_95%HPD={0.582021,8.580558}],35:429.0[&height_95%HPD={0.06064409065441734,37.19259050160745},prob=1.00000000e+00,height_median=5.20000000e-08,height_mean=5.44727259e-08,prob(percent)=100,effectivebrlenIgrBrlens{all}_mean=0.004897,rateIgrBrlens{all}_median=0.569481,rateIgrBrlens{all}_95%HPD={0.000002,1.833124},length_95%HPD={4.87554200e-04,1.53618600e-02},rateIgrBrlens{all}_mean=0.744578,length_median=7.92464700e-03,effectivebrlenIgrBrlens{all}_95%HPD={0.000000,0.009750},length_mean=8.33455887e-03,effectivebrlenIgrBrlens{all}_median=0.004553]):167.0[&prob=9.99955558e-01,height_median=7.92469760e-03,height_mean=8.33408308e-03,prob(percent)=100,height_95%HPD={212.64616046294702,743.8883069856539},length_95%HPD={1.26477200e-03,1.71063100e-02},rateIgrBrlens{all}_mean=1.897811,length_median=7.92693700e-03,effectivebrlenIgrBrlens{all}_95%HPD={0.004608,0.019488},length_mean=8.54115964e-03,effectivebrlenIgrBrlens{all}_median=0.011537,rateIgrBrlens{all}_95%HPD={0.374491,4.775152},effectivebrlenIgrBrlens{all}_mean=0.011887,rateIgrBrlens{all}_median=1.454250]):406.0[&height_mean=1.68841920e-02,prob(percent)=100,height_median=1.64701409e-02,height_95%HPD={354.600369349541,934.8381542713943},prob=9.98400071e-01,length_median=1.10502700e-02,effectivebrlenIgrBrlens{all}_95%HPD={0.003566,0.017905},length_mean=1.15713788e-02,effectivebrlenIgrBrlens{all}_median=0.009839,rateIgrBrlens{all}_95%HPD={0.210948,2.812936},effectivebrlenIgrBrlens{all}_mean=0.010181,rateIgrBrlens{all}_median=0.876674,length_95%HPD={1.59942100e-03,2.17324000e-02},rateIgrBrlens{all}_mean=1.145033],(26:688.0[&height_95%HPD={0.06064409065441734,37.19259050160745},prob=1.00000000e+00,height_median=5.20000000e-08,height_mean=5.44646922e-08,prob(percent)=100,effectivebrlenIgrBrlens{all}_mean=0.035062,rateIgrBrlens{all}_median=1.741944,rateIgrBrlens{all}_95%HPD={0.864435,3.547125},length_95%HPD={7.89886900e-03,3.21716500e-02},rateIgrBrlens{all}_mean=1.948722,length_median=1.94439100e-02,effectivebrlenIgrBrlens{all}_95%HPD={0.021654,0.048969},length_mean=1.98163694e-02,effectivebrlenIgrBrlens{all}_median=0.034588],33:688.0[&height_95%HPD={0.06064409065441734,37.19259050160745},prob=1.00000000e+00,height_median=5.20000000e-08,height_mean=5.44056089e-08,prob(percent)=100,effectivebrlenIgrBrlens{all}_median=0.030826,effectivebrlenIgrBrlens{all}_mean=0.031216,rateIgrBrlens{all}_median=1.454952,rateIgrBrlens{all}_95%HPD={0.760834,2.746902},length_95%HPD={1.02138600e-02,3.25238500e-02},rateIgrBrlens{all}_mean=1.580081,length_median=2.10917100e-02,effectivebrlenIgrBrlens{all}_95%HPD={0.018846,0.043945},length_mean=2.12385055e-02],129:688.0[&height_95%HPD={0.06064409065441734,37.19259050160745},prob=1.00000000e+00,height_median=5.20000000e-08,height_mean=5.44913647e-08,prob(percent)=100,effectivebrlenIgrBrlens{all}_mean=0.041323,rateIgrBrlens{all}_median=1.986759,effectivebrlenIgrBrlens{all}_median=0.040787,length_95%HPD={7.80828300e-03,3.54059100e-02},rateIgrBrlens{all}_mean=2.224763,rateIgrBrlens{all}_95%HPD={1.012254,4.191176},length_median=2.02259800e-02,effectivebrlenIgrBrlens{all}_95%HPD={0.026422,0.056885},length_mean=2.09250876e-02]):314.0[&prob=5.76063286e-01,height_median=2.16517550e-02,height_mean=2.19068166e-02,prob(percent)=58,height_95%HPD={442.91824788615196,1037.1672540454447},length_95%HPD={9.57727100e-05,1.19304800e-02},rateIgrBrlens{all}_mean=2.239173,length_median=4.53519200e-03,effectivebrlenIgrBrlens{all}_95%HPD={0.000000,0.013107},rateIgrBrlens{all}_median=1.211718,length_mean=5.17916952e-03,effectivebrlenIgrBrlens{all}_median=0.006072,rateIgrBrlens{all}_95%HPD={0.000002,6.696536},effectivebrlenIgrBrlens{all}_mean=0.006487],101:1002.0[&prob=1.00000000e+00,height_median=5.20000000e-08,height_mean=5.44042647e-08,prob(percent)=100,height_95%HPD={0.06064409065441734,37.19259050160745},length_95%HPD={1.10823300e-02,3.47732000e-02},rateIgrBrlens{all}_mean=1.080154,length_median=2.28917000e-02,effectivebrlenIgrBrlens{all}_95%HPD={0.012597,0.035217},rateIgrBrlens{all}_median=1.008542,length_mean=2.29584385e-02,effectivebrlenIgrBrlens{all}_median=0.022880,rateIgrBrlens{all}_95%HPD={0.487864,1.880732},effectivebrlenIgrBrlens{all}_mean=0.023253]):116.0[&height_mean=3.12354966e-02,prob(percent)=100,height_95%HPD={730.9508890817049,1327.7617172553164},prob=1.00000000e+00,height_median=3.08451843e-02,length_median=4.38251900e-03,effectivebrlenIgrBrlens{all}_95%HPD={0.007192,0.024240},rateIgrBrlens{all}_mean=5.123782,length_mean=4.93071184e-03,effectivebrlenIgrBrlens{all}_median=0.014759,rateIgrBrlens{all}_95%HPD={0.579722,14.800146},effectivebrlenIgrBrlens{all}_mean=0.015106,rateIgrBrlens{all}_median=3.327528,length_95%HPD={2.28511800e-04,1.07864400e-02}]):140.0[&prob(percent)=100,height_95%HPD={844.0862002293503,1434.1610441266064},prob=1.00000000e+00,height_median=3.61215360e-02,height_mean=3.64061508e-02,length_mean=9.14042345e-03,effectivebrlenIgrBrlens{all}_median=0.019469,rateIgrBrlens{all}_95%HPD={0.403860,8.797153},effectivebrlenIgrBrlens{all}_95%HPD={0.010418,0.030306},effectivebrlenIgrBrlens{all}_mean=0.019751,rateIgrBrlens{all}_median=2.353948,length_95%HPD={6.52304900e-04,1.94570100e-02},rateIgrBrlens{all}_mean=3.386270,length_median=8.29050300e-03],(19:750.0[&prob=1.00000000e+00,height_median=5.20000000e-08,height_mean=5.44281999e-08,prob(percent)=100,height_95%HPD={0.06064409065441734,37.19259050160745},length_95%HPD={1.67513200e-02,5.52118700e-02},rateIgrBrlens{all}_mean=1.211270,length_median=3.73696900e-02,effectivebrlenIgrBrlens{all}_95%HPD={0.027680,0.056030},rateIgrBrlens{all}_median=1.117195,length_mean=3.71520438e-02,effectivebrlenIgrBrlens{all}_median=0.041165,rateIgrBrlens{all}_95%HPD={0.553908,2.091581},effectivebrlenIgrBrlens{all}_mean=0.041577],(30:331.0[&prob(percent)=100,height_95%HPD={0.06064409065441734,37.19259050160745},prob=1.00000000e+00,height_median=5.20000000e-08,height_mean=5.44087905e-08,length_mean=4.42696036e-03,effectivebrlenIgrBrlens{all}_median=0.001326,rateIgrBrlens{all}_95%HPD={0.000025,1.618712},effectivebrlenIgrBrlens{all}_mean=0.001550,rateIgrBrlens{all}_median=0.343182,length_95%HPD={3.19639000e-04,1.01254500e-02},rateIgrBrlens{all}_mean=0.551859,effectivebrlenIgrBrlens{all}_95%HPD={0.000000,0.003632},length_median=3.81188700e-03],32:331.0[&prob(percent)=100,height_95%HPD={0.06064409065441734,37.19259050160745},prob=1.00000000e+00,height_median=5.20000000e-08,height_mean=5.44087905e-08,length_mean=4.42696036e-03,effectivebrlenIgrBrlens{all}_median=0.000223,rateIgrBrlens{all}_95%HPD={0.000001,0.464589},effectivebrlenIgrBrlens{all}_mean=0.000505,rateIgrBrlens{all}_median=0.054899,length_95%HPD={3.19639000e-04,1.01254500e-02},rateIgrBrlens{all}_mean=0.124522,effectivebrlenIgrBrlens{all}_95%HPD={0.000000,0.001952},length_median=3.81188700e-03]):419.0[&height_95%HPD={143.55189259597154,626.5976573981493},prob=1.00000000e+00,height_median=3.81194900e-03,height_mean=4.42701477e-03,prob(percent)=100,effectivebrlenIgrBrlens{all}_mean=0.012595,rateIgrBrlens{all}_median=0.382675,length_95%HPD={1.31471500e-02,5.04192800e-02},rateIgrBrlens{all}_mean=0.415326,length_median=3.26230600e-02,effectivebrlenIgrBrlens{all}_95%HPD={0.004167,0.021985},effectivebrlenIgrBrlens{all}_median=0.012184,length_mean=3.21998636e-02,rateIgrBrlens{all}_95%HPD={0.128688,0.741805}]):508.0[&prob=7.13479401e-01,height_median=3.40705774e-02,height_mean=3.37133612e-02,prob(percent)=71,height_95%HPD={497.3085726776544,1098.6518781736597},length_95%HPD={3.07961500e-05,2.89161600e-02},rateIgrBrlens{all}_mean=0.361180,length_median=1.13743100e-02,effectivebrlenIgrBrlens{all}_95%HPD={0.000000,0.012144},length_mean=1.27406330e-02,effectivebrlenIgrBrlens{all}_median=0.003441,rateIgrBrlens{all}_95%HPD={0.000001,1.001918},rateIgrBrlens{all}_median=0.280913,effectivebrlenIgrBrlens{all}_mean=0.004375]):85.0[&height_mean=4.67198222e-02,height_median=4.63695965e-02,prob(percent)=98,height_95%HPD={1006.2661024137826,1583.8353089002708},prob=9.81511933e-01,length_median=1.13578300e-02,effectivebrlenIgrBrlens{all}_95%HPD={0.004020,0.029939},length_mean=1.24299489e-02,effectivebrlenIgrBrlens{all}_median=0.016028,rateIgrBrlens{all}_95%HPD={0.113402,4.292301},effectivebrlenIgrBrlens{all}_mean=0.016528,rateIgrBrlens{all}_median=1.384193,rateIgrBrlens{all}_mean=1.804029,length_95%HPD={9.58931200e-04,2.55036000e-02}],31:1343.0[&height_mean=5.44262955e-08,height_median=5.20000000e-08,prob(percent)=100,height_95%HPD={0.06064409065441734,37.19259050160745},prob=1.00000000e+00,length_median=5.86378000e-02,effectivebrlenIgrBrlens{all}_95%HPD={0.032884,0.071016},length_mean=5.87330286e-02,effectivebrlenIgrBrlens{all}_median=0.051578,rateIgrBrlens{all}_95%HPD={0.531369,1.321930},effectivebrlenIgrBrlens{all}_mean=0.052085,rateIgrBrlens{all}_median=0.883824,rateIgrBrlens{all}_mean=0.909804,length_95%HPD={4.12496100e-02,7.72181800e-02}]):84.0[&prob(percent)=100,height_95%HPD={1085.099042525587,1659.8709351345658},prob=1.00000000e+00,height_median=5.87019500e-02,height_mean=5.90146520e-02,length_mean=1.02029187e-02,effectivebrlenIgrBrlens{all}_median=0.008990,rateIgrBrlens{all}_95%HPD={0.000001,3.790324},effectivebrlenIgrBrlens{all}_mean=0.010028,rateIgrBrlens{all}_median=0.888060,length_95%HPD={1.76086400e-04,2.36537400e-02},rateIgrBrlens{all}_mean=1.299538,effectivebrlenIgrBrlens{all}_95%HPD={0.000000,0.023919},length_median=8.87670400e-03],23:1427.0[&prob(percent)=100,height_95%HPD={0.06064409065441734,37.19259050160745},prob=1.00000000e+00,height_median=5.20000000e-08,height_mean=5.43955018e-08,length_mean=6.92175163e-02,effectivebrlenIgrBrlens{all}_median=0.066403,rateIgrBrlens{all}_95%HPD={0.664744,1.370138},effectivebrlenIgrBrlens{all}_mean=0.067055,rateIgrBrlens{all}_median=0.964551,length_95%HPD={5.18367100e-02,8.91776700e-02},rateIgrBrlens{all}_mean=0.983646,effectivebrlenIgrBrlens{all}_95%HPD={0.048844,0.088058},length_median=6.86664500e-02]):122.0[&height_95%HPD={1169.990978859069,1736.2861214212742},prob=1.00000000e+00,height_median=6.86664960e-02,height_mean=6.92175707e-02,prob(percent)=100,effectivebrlenIgrBrlens{all}_mean=0.048523,rateIgrBrlens{all}_median=1.657953,length_95%HPD={6.50321900e-03,5.11328400e-02},rateIgrBrlens{all}_mean=1.977858,length_median=2.86937200e-02,effectivebrlenIgrBrlens{all}_95%HPD={0.027382,0.070984},effectivebrlenIgrBrlens{all}_median=0.047916,length_mean=2.94808681e-02,rateIgrBrlens{all}_95%HPD={0.652050,4.345890}],130:1549.0[&height_95%HPD={0.06064409065441734,37.19259050160745},prob=1.00000000e+00,height_median=5.20000000e-08,height_mean=5.45160742e-08,prob(percent)=100,effectivebrlenIgrBrlens{all}_mean=0.098064,rateIgrBrlens{all}_median=0.978533,length_95%HPD={7.52373800e-02,1.23798300e-01},rateIgrBrlens{all}_mean=1.005710,length_median=9.88568500e-02,effectivebrlenIgrBrlens{all}_95%HPD={0.070483,0.126587},effectivebrlenIgrBrlens{all}_median=0.097598,length_mean=9.86983843e-02,rateIgrBrlens{all}_95%HPD={0.683071,1.328663}]):88.0[&prob=1.00000000e+00,height_median=9.88569030e-02,height_mean=9.86984388e-02,prob(percent)=100,height_95%HPD={1281.8257969421318,1848.6377980166776},length_95%HPD={2.30518600e-05,1.18676900e-02},rateIgrBrlens{all}_mean=0.304743,length_median=3.23405500e-03,effectivebrlenIgrBrlens{all}_95%HPD={0.000000,0.004849},length_mean=4.32683365e-03,effectivebrlenIgrBrlens{all}_median=0.000391,rateIgrBrlens{all}_95%HPD={0.000001,1.177097},effectivebrlenIgrBrlens{all}_mean=0.001156,rateIgrBrlens{all}_median=0.110199],102:1637.0[&prob=1.00000000e+00,height_median=5.21000000e-08,height_mean=5.43296510e-08,prob(percent)=100,height_95%HPD={0.0607160337542728,37.20975223958386},length_95%HPD={7.82277600e-02,1.27119400e-01},rateIgrBrlens{all}_mean=1.013392,length_median=1.03211600e-01,effectivebrlenIgrBrlens{all}_95%HPD={0.075842,0.131726},length_mean=1.03025218e-01,effectivebrlenIgrBrlens{all}_median=0.102448,rateIgrBrlens{all}_95%HPD={0.677818,1.315997},effectivebrlenIgrBrlens{all}_mean=0.103196,rateIgrBrlens{all}_median=1.002539]):89.0[&height_mean=1.03025272e-01,prob(percent)=100,height_median=1.03211676e-01,height_95%HPD={1381.0709158629472,1953.6796795003966},prob=1.00000000e+00,length_median=7.81370300e-03,effectivebrlenIgrBrlens{all}_95%HPD={0.000000,0.020161},length_mean=9.75283860e-03,effectivebrlenIgrBrlens{all}_median=0.005324,rateIgrBrlens{all}_95%HPD={0.000001,2.361925},effectivebrlenIgrBrlens{all}_mean=0.006973,rateIgrBrlens{all}_median=0.570127,length_95%HPD={5.39150600e-05,2.51467500e-02},rateIgrBrlens{all}_mean=0.801887],22:1726.0[&height_mean=5.43820456e-08,prob(percent)=100,height_median=5.30000000e-08,height_95%HPD={0.0613611599605031,37.36309234828262},prob=1.00000000e+00,length_median=1.08455400e-01,effectivebrlenIgrBrlens{all}_95%HPD={0.068183,0.122207},length_mean=1.08102560e-01,effectivebrlenIgrBrlens{all}_median=0.093955,rateIgrBrlens{all}_95%HPD={0.632247,1.197230},effectivebrlenIgrBrlens{all}_mean=0.094892,rateIgrBrlens{all}_median=0.871778,length_95%HPD={8.02387700e-02,1.35847500e-01},rateIgrBrlens{all}_mean=0.888589]):88.0[&prob(percent)=71,height_95%HPD={1456.9250520615542,2040.4524739907015},prob=7.06990800e-01,height_median=1.09679766e-01,height_mean=1.09694982e-01,length_mean=1.82494546e-02,effectivebrlenIgrBrlens{all}_median=0.016597,rateIgrBrlens{all}_95%HPD={0.000002,2.934965},effectivebrlenIgrBrlens{all}_mean=0.017426,rateIgrBrlens{all}_median=0.928952,length_95%HPD={4.85453500e-04,3.91847300e-02},rateIgrBrlens{all}_mean=1.231721,length_median=1.66763500e-02,effectivebrlenIgrBrlens{all}_95%HPD={0.000000,0.034414}],20:1814.0[&prob(percent)=100,height_95%HPD={0.061361159889056445,37.36309233135513},prob=1.00000000e+00,height_median=5.29999999e-08,height_mean=5.44325798e-08,length_mean=1.11574762e-01,effectivebrlenIgrBrlens{all}_median=0.088767,rateIgrBrlens{all}_95%HPD={0.519128,1.097365},effectivebrlenIgrBrlens{all}_mean=0.089118,rateIgrBrlens{all}_median=0.798328,length_95%HPD={7.38512800e-02,1.45890300e-01},rateIgrBrlens{all}_mean=0.811517,length_median=1.12408700e-01,effectivebrlenIgrBrlens{all}_95%HPD={0.058080,0.120246}]):100.0[&height_95%HPD={1533.7492391429098,2138.4989773550656},prob=6.10283987e-01,height_median=1.21663579e-01,height_mean=1.21909264e-01,prob(percent)=61,effectivebrlenIgrBrlens{all}_mean=0.028109,rateIgrBrlens{all}_median=0.915608,rateIgrBrlens{all}_95%HPD={0.000004,2.336058},length_95%HPD={2.80836700e-03,5.96841700e-02},rateIgrBrlens{all}_mean=1.108163,length_median=2.92834100e-02,effectivebrlenIgrBrlens{all}_95%HPD={0.000000,0.049725},length_mean=3.03771462e-02,effectivebrlenIgrBrlens{all}_median=0.027980],128:1914.0[&height_95%HPD={0.06136116003194964,37.3630923652101},prob=1.00000000e+00,height_median=5.30000001e-08,height_mean=5.47458152e-08,prob(percent)=100,effectivebrlenIgrBrlens{all}_mean=0.152996,rateIgrBrlens{all}_median=1.174220,rateIgrBrlens{all}_95%HPD={0.757382,1.709502},length_95%HPD={7.74297200e-02,1.72514900e-01},rateIgrBrlens{all}_mean=1.220664,length_median=1.33161600e-01,effectivebrlenIgrBrlens{all}_95%HPD={0.113377,0.193507},length_mean=1.29660510e-01,effectivebrlenIgrBrlens{all}_median=0.152039]):190.0[&prob=7.25212213e-01,height_median=1.37638282e-01,height_mean=1.38378975e-01,prob(percent)=73,height_95%HPD={1621.830834000219,2262.902303769782},length_95%HPD={3.42365700e-04,5.23825900e-02},rateIgrBrlens{all}_mean=1.074398,rateIgrBrlens{all}_median=0.862315,length_median=2.42658000e-02,effectivebrlenIgrBrlens{all}_95%HPD={0.000000,0.042587},length_mean=2.56966973e-02,effectivebrlenIgrBrlens{all}_median=0.022462,rateIgrBrlens{all}_95%HPD={0.000031,2.311439},effectivebrlenIgrBrlens{all}_mean=0.022707],((117:926.0[&prob=1.00000000e+00,height_median=5.20000000e-08,height_mean=5.44895906e-08,prob(percent)=100,height_95%HPD={0.06064409065441734,37.19259050160745},length_95%HPD={3.99759600e-02,1.03592000e-01},rateIgrBrlens{all}_mean=1.149486,length_median=7.08413300e-02,effectivebrlenIgrBrlens{all}_95%HPD={0.051585,0.106055},rateIgrBrlens{all}_median=1.103883,length_mean=7.12321828e-02,effectivebrlenIgrBrlens{all}_median=0.077490,rateIgrBrlens{all}_95%HPD={0.662168,1.727815},effectivebrlenIgrBrlens{all}_mean=0.078531],133:926.0[&prob=1.00000000e+00,height_median=5.20000000e-08,height_mean=5.44333379e-08,prob(percent)=100,height_95%HPD={0.06064409065441734,37.19259050160745},length_95%HPD={3.99472200e-02,1.01109800e-01},rateIgrBrlens{all}_mean=1.402726,length_median=7.06343400e-02,effectivebrlenIgrBrlens{all}_95%HPD={0.068174,0.125581},rateIgrBrlens{all}_median=1.334455,length_mean=7.07604532e-02,effectivebrlenIgrBrlens{all}_median=0.094133,rateIgrBrlens{all}_95%HPD={0.854246,2.140822},effectivebrlenIgrBrlens{all}_mean=0.095137]):225.0[&height_mean=7.00496090e-02,prob(percent)=95,height_95%HPD={655.3785109070791,1255.8242284037244},prob=9.47513444e-01,height_median=6.99828100e-02,length_median=2.53248200e-02,effectivebrlenIgrBrlens{all}_95%HPD={0.004941,0.055155},length_mean=2.67593554e-02,effectivebrlenIgrBrlens{all}_median=0.029729,rateIgrBrlens{all}_95%HPD={0.221848,3.078715},rateIgrBrlens{all}_mean=1.368504,effectivebrlenIgrBrlens{all}_mean=0.030073,rateIgrBrlens{all}_median=1.111851,length_95%HPD={2.53430400e-03,5.26819900e-02}],132:1151.0[&height_mean=5.45162098e-08,height_median=5.20000000e-08,prob(percent)=100,height_95%HPD={0.06064409065441734,37.19259050160745},prob=1.00000000e+00,length_median=9.58919100e-02,effectivebrlenIgrBrlens{all}_95%HPD={0.066820,0.124271},length_mean=9.60253999e-02,effectivebrlenIgrBrlens{all}_median=0.093900,rateIgrBrlens{all}_95%HPD={0.656193,1.408593},rateIgrBrlens{all}_mean=1.008196,effectivebrlenIgrBrlens{all}_mean=0.094856,rateIgrBrlens{all}_median=0.979710,length_95%HPD={6.31068100e-02,1.25860400e-01}]):953.0[&prob(percent)=100,height_95%HPD={893.0737448464314,1481.1872715504426},prob=1.00000000e+00,height_median=9.65249470e-02,height_mean=9.66769885e-02,length_mean=6.22123148e-02,effectivebrlenIgrBrlens{all}_median=0.077253,rateIgrBrlens{all}_95%HPD={0.681286,2.213924},effectivebrlenIgrBrlens{all}_mean=0.077377,rateIgrBrlens{all}_median=1.257083,effectivebrlenIgrBrlens{all}_95%HPD={0.043611,0.110889},length_95%HPD={2.49419100e-02,9.75103200e-02},rateIgrBrlens{all}_mean=1.341948,length_median=6.18595400e-02]):208.0[&height_95%HPD={1747.0806475878385,2489.4468446105316},prob=1.00000000e+00,height_median=1.62865583e-01,height_mean=1.63270688e-01,prob(percent)=100,effectivebrlenIgrBrlens{all}_mean=0.001480,rateIgrBrlens{all}_median=0.146456,effectivebrlenIgrBrlens{all}_median=0.000627,length_95%HPD={1.60946200e-05,1.41639300e-02},rateIgrBrlens{all}_mean=0.357304,rateIgrBrlens{all}_95%HPD={0.000001,1.161543},length_median=3.87252700e-03,effectivebrlenIgrBrlens{all}_95%HPD={0.000000,0.005907},length_mean=5.15666613e-03],((27:608.0[&height_95%HPD={0.06064409072638694,37.192590518781714},prob=1.00000000e+00,height_median=5.20000001e-08,height_mean=5.41053082e-08,prob(percent)=100,effectivebrlenIgrBrlens{all}_mean=0.019190,rateIgrBrlens{all}_median=0.873795,length_95%HPD={5.91832200e-03,3.83724400e-02},rateIgrBrlens{all}_mean=1.022698,length_median=2.12864400e-02,effectivebrlenIgrBrlens{all}_95%HPD={0.007987,0.030853},effectivebrlenIgrBrlens{all}_median=0.018867,length_mean=2.20526602e-02,rateIgrBrlens{all}_95%HPD={0.263018,2.071348}],28:608.0[&height_95%HPD={0.06064409072638694,37.192590518781714},prob=1.00000000e+00,height_median=5.20000001e-08,height_mean=5.41053082e-08,prob(percent)=100,effectivebrlenIgrBrlens{all}_mean=0.014692,rateIgrBrlens{all}_median=0.662202,length_95%HPD={5.91832200e-03,3.83724400e-02},rateIgrBrlens{all}_mean=0.765009,length_median=2.12864400e-02,effectivebrlenIgrBrlens{all}_95%HPD={0.004693,0.025976},effectivebrlenIgrBrlens{all}_median=0.014331,length_mean=2.20526602e-02,rateIgrBrlens{all}_95%HPD={0.167836,1.662132}]):761.0[&prob=1.00000000e+00,height_median=2.12864680e-02,height_mean=2.20527143e-02,prob(percent)=100,height_95%HPD={364.6596909132074,946.849535196481},length_95%HPD={8.01995900e-02,1.53678900e-01},rateIgrBrlens{all}_mean=0.799200,length_median=1.15963700e-01,effectivebrlenIgrBrlens{all}_95%HPD={0.060668,0.122599},length_mean=1.16075843e-01,effectivebrlenIgrBrlens{all}_median=0.090608,rateIgrBrlens{all}_95%HPD={0.528183,1.094048},effectivebrlenIgrBrlens{all}_mean=0.091189,rateIgrBrlens{all}_median=0.784169],(29:1074.0[&prob(percent)=100,height_95%HPD={0.05992172159268424,37.02346751406373},prob=1.00000000e+00,height_median=5.10000001e-08,height_mean=5.43765850e-08,length_mean=7.97947764e-02,effectivebrlenIgrBrlens{all}_median=0.072234,rateIgrBrlens{all}_95%HPD={0.575743,1.357559},effectivebrlenIgrBrlens{all}_mean=0.072571,rateIgrBrlens{all}_median=0.903643,length_95%HPD={5.08903800e-02,1.10075500e-01},rateIgrBrlens{all}_mean=0.936087,length_median=7.95594500e-02,effectivebrlenIgrBrlens{all}_95%HPD={0.049755,0.094265}],((125:522.0[&prob(percent)=100,height_95%HPD={0.06064409065441734,37.19259050160745},prob=1.00000000e+00,height_median=5.20000000e-08,height_mean=5.44386267e-08,length_mean=1.44705161e-02,effectivebrlenIgrBrlens{all}_median=0.015511,rateIgrBrlens{all}_95%HPD={0.370616,2.978694},effectivebrlenIgrBrlens{all}_mean=0.015809,effectivebrlenIgrBrlens{all}_95%HPD={0.007484,0.023740},rateIgrBrlens{all}_median=1.102907,length_95%HPD={2.59139600e-03,2.64655600e-02},rateIgrBrlens{all}_mean=1.400932,length_median=1.38505100e-02],144:522.0[&prob(percent)=100,height_95%HPD={0.06064409065441734,37.19259050160745},prob=1.00000000e+00,height_median=5.20000000e-08,height_mean=5.44386267e-08,length_mean=1.44705161e-02,effectivebrlenIgrBrlens{all}_median=0.007355,rateIgrBrlens{all}_95%HPD={0.111367,1.419090},effectivebrlenIgrBrlens{all}_mean=0.007712,rateIgrBrlens{all}_median=0.517628,effectivebrlenIgrBrlens{all}_95%HPD={0.001646,0.014168},length_95%HPD={2.59139600e-03,2.64655600e-02},rateIgrBrlens{all}_mean=0.649089,length_median=1.38505100e-02]):306.0[&height_95%HPD={288.4795180386068,849.7423590774273},prob=1.00000000e+00,height_median=1.38505500e-02,height_mean=1.44705705e-02,prob(percent)=100,effectivebrlenIgrBrlens{all}_mean=0.028850,rateIgrBrlens{all}_median=0.941723,effectivebrlenIgrBrlens{all}_median=0.028522,length_95%HPD={9.09894700e-03,5.18547700e-02},rateIgrBrlens{all}_mean=1.065067,rateIgrBrlens{all}_95%HPD={0.405228,2.109893},length_median=3.01935500e-02,effectivebrlenIgrBrlens{all}_95%HPD={0.015134,0.043055},length_mean=3.08176506e-02],127:828.0[&height_95%HPD={0.06021131423657177,37.09058550666719},prob=1.00000000e+00,height_median=5.14000000e-08,height_mean=5.44560926e-08,prob(percent)=100,effectivebrlenIgrBrlens{all}_mean=0.042201,rateIgrBrlens{all}_median=0.930604,length_95%HPD={2.45046600e-02,6.82460600e-02},rateIgrBrlens{all}_mean=0.987071,effectivebrlenIgrBrlens{all}_median=0.041670,length_median=4.47660800e-02,effectivebrlenIgrBrlens{all}_95%HPD={0.026601,0.057847},rateIgrBrlens{all}_95%HPD={0.501624,1.565563},length_mean=4.52881667e-02]):246.0[&prob=1.00000000e+00,height_median=4.47661200e-02,height_mean=4.52882212e-02,prob(percent)=100,height_95%HPD={562.0480106209216,1165.7477662500557},length_95%HPD={7.68346400e-03,6.21331900e-02},rateIgrBrlens{all}_mean=1.088840,length_median=3.36468100e-02,effectivebrlenIgrBrlens{all}_95%HPD={0.014126,0.049924},rateIgrBrlens{all}_median=0.917604,length_mean=3.45066096e-02,effectivebrlenIgrBrlens{all}_median=0.030934,rateIgrBrlens{all}_95%HPD={0.307681,2.128478},effectivebrlenIgrBrlens{all}_mean=0.031490]):295.0[&height_mean=7.97948307e-02,prob(percent)=100,height_95%HPD={798.2321767363641,1391.4975882828512},prob=1.00000000e+00,height_median=7.95594940e-02,length_median=5.76815500e-02,effectivebrlenIgrBrlens{all}_95%HPD={0.024497,0.079408},length_mean=5.83337267e-02,effectivebrlenIgrBrlens{all}_median=0.051045,rateIgrBrlens{all}_95%HPD={0.459795,1.630660},rateIgrBrlens{all}_mean=0.949512,effectivebrlenIgrBrlens{all}_mean=0.051610,rateIgrBrlens{all}_median=0.888878,length_95%HPD={2.13246000e-02,9.47590800e-02}]):943.0[&prob(percent)=100,height_95%HPD={1122.2583468464036,1693.8038202795296},prob=1.00000000e+00,height_median=1.38425220e-01,height_mean=1.38128557e-01,length_mean=2.59907428e-02,effectivebrlenIgrBrlens{all}_median=0.013305,rateIgrBrlens{all}_95%HPD={0.000001,1.319937},effectivebrlenIgrBrlens{all}_95%HPD={0.000000,0.033559},effectivebrlenIgrBrlens{all}_mean=0.014629,rateIgrBrlens{all}_median=0.527324,length_95%HPD={2.73971600e-04,5.66721500e-02},rateIgrBrlens{all}_mean=0.610776,length_median=2.37455100e-02]):83.0[&height_95%HPD={1901.63659869591,2787.223941442357},prob=6.47882316e-01,height_median=1.65091352e-01,height_mean=1.65587973e-01,prob(percent)=65,effectivebrlenIgrBrlens{all}_mean=0.014778,rateIgrBrlens{all}_median=0.669834,effectivebrlenIgrBrlens{all}_median=0.013373,length_95%HPD={1.26197300e-04,4.57674200e-02},rateIgrBrlens{all}_mean=0.850525,rateIgrBrlens{all}_95%HPD={0.000002,2.074878},length_median=1.74927600e-02,effectivebrlenIgrBrlens{all}_95%HPD={0.000000,0.034105},length_mean=1.99982356e-02],(17:481.0[&height_mean=5.45581192e-08,height_median=5.40000000e-08,prob(percent)=100,height_95%HPD={0.062073067240923874,37.5311668868472},prob=1.00000000e+00,length_median=1.10107900e-02,effectivebrlenIgrBrlens{all}_95%HPD={0.001803,0.021619},length_mean=1.17574886e-02,effectivebrlenIgrBrlens{all}_median=0.011297,rateIgrBrlens{all}_95%HPD={0.000677,3.839993},rateIgrBrlens{all}_mean=1.588358,effectivebrlenIgrBrlens{all}_mean=0.011679,rateIgrBrlens{all}_median=0.983590,length_95%HPD={4.70971500e-04,2.30349200e-02}],18:481.0[&height_mean=5.45581192e-08,height_median=5.40000000e-08,prob(percent)=100,height_95%HPD={0.062073067240923874,37.5311668868472},prob=1.00000000e+00,length_median=1.10107900e-02,effectivebrlenIgrBrlens{all}_95%HPD={0.000000,0.016282},length_mean=1.17574886e-02,effectivebrlenIgrBrlens{all}_median=0.006908,rateIgrBrlens{all}_95%HPD={0.000001,2.015241},effectivebrlenIgrBrlens{all}_mean=0.007545,rateIgrBrlens{all}_median=0.583334,rateIgrBrlens{all}_mean=0.796132,length_95%HPD={4.70971500e-04,2.30349200e-02}]):1914.0[&prob(percent)=100,height_95%HPD={258.24462741702996,808.1507425449903},prob=1.00000000e+00,height_median=1.10108400e-02,height_mean=1.17575432e-02,length_mean=1.65074267e-01,effectivebrlenIgrBrlens{all}_median=0.194897,rateIgrBrlens{all}_95%HPD={0.860537,1.521448},effectivebrlenIgrBrlens{all}_mean=0.196050,rateIgrBrlens{all}_median=1.182961,effectivebrlenIgrBrlens{all}_95%HPD={0.149247,0.241803},length_95%HPD={1.25470500e-01,2.05456700e-01},rateIgrBrlens{all}_mean=1.201136,length_median=1.64693300e-01]):193.0[&height_95%HPD={1960.3154914750207,2911.2702057616657},prob=1.00000000e+00,height_median=1.80012582e-01,height_mean=1.81627851e-01,prob(percent)=100,effectivebrlenIgrBrlens{all}_mean=0.038740,rateIgrBrlens{all}_median=0.928585,length_95%HPD={8.38644700e-03,7.79696800e-02},rateIgrBrlens{all}_mean=1.052733,effectivebrlenIgrBrlens{all}_median=0.037877,length_median=4.02994600e-02,effectivebrlenIgrBrlens{all}_95%HPD={0.011435,0.065693},rateIgrBrlens{all}_95%HPD={0.353766,1.925307},length_mean=4.20411494e-02],((((109:678.0[&height_95%HPD={0.05992172159268424,37.02346751406373},prob=1.00000000e+00,height_median=5.10000001e-08,height_mean=5.42902280e-08,prob(percent)=100,effectivebrlenIgrBrlens{all}_mean=0.076564,rateIgrBrlens{all}_median=2.634245,rateIgrBrlens{all}_95%HPD={1.292678,5.844799},length_95%HPD={9.00091600e-03,4.58059900e-02},rateIgrBrlens{all}_mean=2.979075,length_median=2.91122200e-02,effectivebrlenIgrBrlens{all}_95%HPD={0.057469,0.096864},length_mean=2.92301229e-02,effectivebrlenIgrBrlens{all}_median=0.076006],110:678.0[&height_95%HPD={0.05992172159268424,37.02346751406373},prob=1.00000000e+00,height_median=5.10000001e-08,height_mean=5.42905391e-08,prob(percent)=100,effectivebrlenIgrBrlens{all}_median=0.014961,effectivebrlenIgrBrlens{all}_mean=0.015265,rateIgrBrlens{all}_median=0.510835,rateIgrBrlens{all}_95%HPD={0.205589,1.125726},length_95%HPD={9.00091600e-03,4.58059900e-02},rateIgrBrlens{all}_mean=0.562569,length_median=2.91122200e-02,effectivebrlenIgrBrlens{all}_95%HPD={0.005124,0.025654},length_mean=2.92297573e-02]):212.0[&prob=9.99955558e-01,height_median=2.91122460e-02,height_mean=2.92295012e-02,prob(percent)=100,height_95%HPD={433.5092406660826,1026.5643524870272},length_95%HPD={4.06411300e-03,3.83200200e-02},rateIgrBrlens{all}_mean=1.440512,rateIgrBrlens{all}_median=1.158928,length_median=1.88145700e-02,effectivebrlenIgrBrlens{all}_95%HPD={0.010255,0.035796},length_mean=1.99145626e-02,effectivebrlenIgrBrlens{all}_median=0.022162,rateIgrBrlens{all}_95%HPD={0.373468,3.229835},effectivebrlenIgrBrlens{all}_mean=0.022597],112:890.0[&prob=1.00000000e+00,height_median=5.10000000e-08,height_mean=5.43375192e-08,prob(percent)=100,height_95%HPD={0.05992172152017773,37.02346749723379},length_95%HPD={2.80367000e-02,6.97174700e-02},rateIgrBrlens{all}_mean=0.661644,length_median=4.89650000e-02,effectivebrlenIgrBrlens{all}_95%HPD={0.018601,0.044759},rateIgrBrlens{all}_median=0.633676,length_mean=4.91434349e-02,effectivebrlenIgrBrlens{all}_median=0.030817,rateIgrBrlens{all}_95%HPD={0.327217,1.059018},effectivebrlenIgrBrlens{all}_mean=0.031268]):182.0[&height_mean=4.91438548e-02,prob(percent)=100,height_95%HPD={621.7570257038851,1223.1559431146434},height_median=4.89650860e-02,prob=1.00000000e+00,length_median=1.92709700e-02,effectivebrlenIgrBrlens{all}_95%HPD={0.000000,0.030740},rateIgrBrlens{all}_mean=0.914535,length_mean=2.07903787e-02,effectivebrlenIgrBrlens{all}_median=0.014646,rateIgrBrlens{all}_95%HPD={0.000040,2.115885},effectivebrlenIgrBrlens{all}_mean=0.015530,rateIgrBrlens{all}_median=0.731333,length_95%HPD={1.00556100e-03,4.27218800e-02}],111:1072.0[&height_mean=5.43112493e-08,prob(percent)=100,height_95%HPD={0.05992172152017773,37.02346749723379},prob=1.00000000e+00,height_median=5.10000000e-08,length_median=6.94389200e-02,effectivebrlenIgrBrlens{all}_95%HPD={0.072379,0.125437},rateIgrBrlens{all}_mean=1.453024,length_mean=6.99341792e-02,effectivebrlenIgrBrlens{all}_median=0.097503,rateIgrBrlens{all}_95%HPD={0.839010,2.112970},effectivebrlenIgrBrlens{all}_mean=0.098082,rateIgrBrlens{all}_median=1.403782,length_95%HPD={4.52954700e-02,9.78701800e-02}]):262.0[&prob(percent)=100,height_95%HPD={796.677455287786,1390.1498564006133},prob=1.00000000e+00,height_median=6.94389690e-02,height_mean=6.99342335e-02,length_mean=5.85209187e-02,effectivebrlenIgrBrlens{all}_median=0.070066,rateIgrBrlens{all}_95%HPD={0.614856,2.278837},effectivebrlenIgrBrlens{all}_95%HPD={0.039884,0.105796},effectivebrlenIgrBrlens{all}_mean=0.070783,rateIgrBrlens{all}_median=1.203663,length_95%HPD={2.09672300e-02,9.65790500e-02},rateIgrBrlens{all}_mean=1.324574,length_median=5.78046500e-02],113:1334.0[&prob(percent)=100,height_95%HPD={0.06064409065441734,37.19259050160745},prob=1.00000000e+00,height_median=5.20000000e-08,height_mean=5.40456166e-08,length_mean=1.28455098e-01,effectivebrlenIgrBrlens{all}_median=0.127023,rateIgrBrlens{all}_95%HPD={0.676260,1.397986},effectivebrlenIgrBrlens{all}_mean=0.128175,effectivebrlenIgrBrlens{all}_95%HPD={0.091017,0.167328},rateIgrBrlens{all}_median=0.992554,length_95%HPD={8.91219300e-02,1.66215000e-01},rateIgrBrlens{all}_mean=1.014562,length_median=1.28318300e-01]):1254.0[&height_95%HPD={1083.864285240389,1658.4453439818915},prob=1.00000000e+00,height_median=1.28318308e-01,height_mean=1.28455152e-01,prob(percent)=100,effectivebrlenIgrBrlens{all}_mean=0.117148,rateIgrBrlens{all}_median=1.232718,effectivebrlenIgrBrlens{all}_median=0.116190,length_95%HPD={5.08719700e-02,1.41249500e-01},rateIgrBrlens{all}_mean=1.284717,rateIgrBrlens{all}_95%HPD={0.787567,1.995880},length_median=9.43184100e-02,effectivebrlenIgrBrlens{all}_95%HPD={0.074378,0.160719},length_mean=9.52138484e-02]):234.0[&prob=1.00000000e+00,height_median=2.22166130e-01,height_mean=2.23669001e-01,prob(percent)=100,height_95%HPD={2088.958319557772,3213.5230467729066},length_95%HPD={7.03714800e-04,5.03966800e-02},rateIgrBrlens{all}_mean=1.358965,rateIgrBrlens{all}_median=0.991427,length_median=2.13068700e-02,effectivebrlenIgrBrlens{all}_95%HPD={0.000000,0.043848},length_mean=2.36277127e-02,effectivebrlenIgrBrlens{all}_median=0.022622,rateIgrBrlens{all}_95%HPD={0.000099,3.063832},effectivebrlenIgrBrlens{all}_mean=0.023471],(((21:725.0[&prob(percent)=100,height_95%HPD={0.06064409065441734,37.19259050160745},prob=1.00000000e+00,height_median=5.20000000e-08,height_mean=5.45386378e-08,length_mean=3.60432998e-02,effectivebrlenIgrBrlens{all}_median=0.019382,rateIgrBrlens{all}_95%HPD={0.188357,1.113868},effectivebrlenIgrBrlens{all}_mean=0.019651,rateIgrBrlens{all}_median=0.543294,length_95%HPD={1.21033700e-02,6.03858100e-02},rateIgrBrlens{all}_mean=0.589920,effectivebrlenIgrBrlens{all}_95%HPD={0.006316,0.034588},length_median=3.52226000e-02],145:725.0[&prob(percent)=100,height_95%HPD={0.06064409065441734,37.19259050160745},prob=1.00000000e+00,height_median=5.20000000e-08,height_mean=5.45386378e-08,length_mean=3.60432998e-02,effectivebrlenIgrBrlens{all}_median=0.040084,rateIgrBrlens{all}_95%HPD={0.469101,2.609585},effectivebrlenIgrBrlens{all}_mean=0.040573,rateIgrBrlens{all}_median=1.133786,length_95%HPD={1.21033700e-02,6.03858100e-02},rateIgrBrlens{all}_mean=1.296811,effectivebrlenIgrBrlens{all}_95%HPD={0.025082,0.056825},length_median=3.52226000e-02]):688.0[&height_95%HPD={471.54875222106506,1069.8599523938774},prob=1.00000000e+00,height_median=3.52226300e-02,height_mean=3.60433543e-02,prob(percent)=100,effectivebrlenIgrBrlens{all}_mean=0.076377,rateIgrBrlens{all}_median=0.681140,length_95%HPD={6.94591600e-02,1.53946400e-01},rateIgrBrlens{all}_mean=0.698979,length_median=1.10403900e-01,effectivebrlenIgrBrlens{all}_95%HPD={0.047110,0.108412},effectivebrlenIgrBrlens{all}_median=0.075801,length_mean=1.11357055e-01,rateIgrBrlens{all}_95%HPD={0.409960,0.958844}],((83:367.0[&height_95%HPD={0.062073067240923874,37.5311668868472},prob=1.00000000e+00,height_median=5.40000000e-08,height_mean=5.47734743e-08,prob(percent)=100,effectivebrlenIgrBrlens{all}_mean=0.006124,rateIgrBrlens{all}_median=1.166353,rateIgrBrlens{all}_95%HPD={0.028891,4.805135},length_95%HPD={5.68374200e-04,1.26853100e-02},rateIgrBrlens{all}_mean=1.634122,length_median=5.08461800e-03,effectivebrlenIgrBrlens{all}_95%HPD={0.001529,0.010929},length_mean=5.80376547e-03,effectivebrlenIgrBrlens{all}_median=0.005869],84:367.0[&height_95%HPD={0.062073067240923874,37.5311668868472},prob=1.00000000e+00,height_median=5.40000000e-08,height_mean=5.47734743e-08,prob(percent)=100,effectivebrlenIgrBrlens{all}_mean=0.001358,effectivebrlenIgrBrlens{all}_median=0.000760,rateIgrBrlens{all}_median=0.138276,length_95%HPD={5.68374200e-04,1.26853100e-02},rateIgrBrlens{all}_mean=0.250695,rateIgrBrlens{all}_95%HPD={0.000001,0.870811},length_median=5.08461800e-03,effectivebrlenIgrBrlens{all}_95%HPD={0.000000,0.004753},length_mean=5.80376547e-03]):805.0[&prob=1.00000000e+00,height_median=5.08462200e-03,height_mean=5.80382024e-03,prob(percent)=100,height_95%HPD={165.69223304387074,668.025848882372},length_95%HPD={9.13422700e-02,1.72796400e-01},rateIgrBrlens{all}_mean=1.286281,rateIgrBrlens{all}_median=1.262564,length_median=1.30482200e-01,effectivebrlenIgrBrlens{all}_95%HPD={0.122821,0.209632},length_mean=1.31551974e-01,effectivebrlenIgrBrlens{all}_median=0.164980,rateIgrBrlens{all}_95%HPD={0.889634,1.687118},effectivebrlenIgrBrlens{all}_mean=0.166305],85:1172.0[&prob=1.00000000e+00,height_median=5.30000001e-08,height_mean=5.42870560e-08,prob(percent)=100,height_95%HPD={0.06136116003194964,37.3630923652101},length_95%HPD={9.81177600e-02,1.78897600e-01},rateIgrBrlens{all}_mean=0.935953,rateIgrBrlens{all}_median=0.929765,length_median=1.36265000e-01,effectivebrlenIgrBrlens{all}_95%HPD={0.088525,0.165309},length_mean=1.37355740e-01,effectivebrlenIgrBrlens{all}_median=0.125986,rateIgrBrlens{all}_95%HPD={0.664615,1.260700},effectivebrlenIgrBrlens{all}_mean=0.126881]):241.0[&height_mean=1.37355794e-01,prob(percent)=100,height_95%HPD={916.3208359694611,1501.3960481091765},height_median=1.36265040e-01,prob=1.00000000e+00,length_median=1.50933100e-02,effectivebrlenIgrBrlens{all}_95%HPD={0.000000,0.036207},rateIgrBrlens{all}_mean=0.822262,length_mean=1.80968317e-02,effectivebrlenIgrBrlens{all}_median=0.011166,rateIgrBrlens{all}_95%HPD={0.000004,2.070109},effectivebrlenIgrBrlens{all}_mean=0.013620,rateIgrBrlens{all}_median=0.658868,length_95%HPD={9.64116600e-05,4.50255400e-02}]):185.0[&prob(percent)=61,height_95%HPD={1156.2636255424432,1723.2295486278733},prob=6.11617261e-01,height_median=1.47603620e-01,height_mean=1.48286920e-01,length_mean=3.47451453e-02,effectivebrlenIgrBrlens{all}_median=0.021986,effectivebrlenIgrBrlens{all}_95%HPD={0.000000,0.048336},rateIgrBrlens{all}_95%HPD={0.000016,1.564047},effectivebrlenIgrBrlens{all}_mean=0.023336,rateIgrBrlens{all}_median=0.643177,length_95%HPD={4.24397800e-04,7.22589500e-02},rateIgrBrlens{all}_mean=0.752113,length_median=3.20587100e-02],126:1598.0[&prob(percent)=100,height_95%HPD={0.062073067240923874,37.5311668868472},prob=1.00000000e+00,height_median=5.40000000e-08,height_mean=5.46000840e-08,length_mean=1.67542527e-01,effectivebrlenIgrBrlens{all}_median=0.186768,rateIgrBrlens{all}_95%HPD={0.775462,1.552668},effectivebrlenIgrBrlens{all}_95%HPD={0.143214,0.238540},effectivebrlenIgrBrlens{all}_mean=0.188181,rateIgrBrlens{all}_median=1.119082,length_95%HPD={1.07675200e-01,2.22733400e-01},rateIgrBrlens{all}_mean=1.150263,length_median=1.67602700e-01]):1224.0[&height_95%HPD={1346.2374497050955,1915.511165593778},prob=1.00000000e+00,height_median=1.76493795e-01,height_mean=1.77811914e-01,prob(percent)=100,effectivebrlenIgrBrlens{all}_median=0.047532,effectivebrlenIgrBrlens{all}_mean=0.048094,rateIgrBrlens{all}_median=0.732744,rateIgrBrlens{all}_95%HPD={0.369782,1.364710},length_95%HPD={1.89373700e-02,1.10922100e-01},rateIgrBrlens{all}_mean=0.791128,length_median=6.43314900e-02,effectivebrlenIgrBrlens{all}_95%HPD={0.016381,0.081535},length_mean=6.49353838e-02]):1148.0[&prob=7.51477712e-01,height_median=2.39041013e-01,height_mean=2.40152833e-01,prob(percent)=75,height_95%HPD={2213.3695990565247,3577.4654755086885},length_95%HPD={4.40408500e-04,5.09648700e-02},rateIgrBrlens{all}_mean=1.111153,rateIgrBrlens{all}_median=0.880719,length_median=2.36389000e-02,effectivebrlenIgrBrlens{all}_95%HPD={0.000000,0.044970},length_mean=2.52388229e-02,effectivebrlenIgrBrlens{all}_median=0.022137,rateIgrBrlens{all}_95%HPD={0.000002,2.592330},effectivebrlenIgrBrlens{all}_mean=0.022997]):315.0[&height_mean=2.70818534e-01,prob(percent)=86,height_95%HPD={2703.095141613618,5526.063441645473},height_median=2.69648495e-01,prob=8.63161637e-01,length_median=3.26282900e-02,effectivebrlenIgrBrlens{all}_95%HPD={0.000000,0.061415},rateIgrBrlens{all}_mean=1.160957,length_mean=3.41876190e-02,effectivebrlenIgrBrlens{all}_median=0.031948,rateIgrBrlens{all}_95%HPD={0.000129,2.270487},effectivebrlenIgrBrlens{all}_mean=0.032797,rateIgrBrlens{all}_median=0.945779,length_95%HPD={8.80043700e-04,6.63128300e-02}],((24:1640.0[&height_mean=5.41203453e-08,prob(percent)=100,height_95%HPD={0.0613611599605031,37.36309234828262},prob=1.00000000e+00,height_median=5.30000000e-08,length_median=2.58239000e-01,effectivebrlenIgrBrlens{all}_95%HPD={0.156887,0.275358},length_mean=2.57540182e-01,effectivebrlenIgrBrlens{all}_median=0.211925,rateIgrBrlens{all}_95%HPD={0.609813,1.060230},rateIgrBrlens{all}_mean=0.834186,effectivebrlenIgrBrlens{all}_mean=0.213403,rateIgrBrlens{all}_median=0.818772,length_95%HPD={1.96015000e-01,3.17890200e-01}],(100:1308.0[&height_95%HPD={0.06207306716998679,37.53116687015848},prob=1.00000000e+00,height_median=5.39999999e-08,height_mean=5.47887601e-08,prob(percent)=100,effectivebrlenIgrBrlens{all}_mean=0.148932,rateIgrBrlens{all}_median=0.878636,length_95%HPD={1.12382200e-01,2.31099600e-01},rateIgrBrlens{all}_mean=0.890856,effectivebrlenIgrBrlens{all}_median=0.147032,length_median=1.67847900e-01,effectivebrlenIgrBrlens{all}_95%HPD={0.095425,0.206561},rateIgrBrlens{all}_95%HPD={0.616361,1.213846},length_mean=1.69328148e-01],(123:784.0[&height_mean=5.41501218e-08,prob(percent)=100,height_median=5.20000000e-08,height_95%HPD={0.06064409065441734,37.19259050160745},prob=1.00000000e+00,length_median=4.39460000e-02,effectivebrlenIgrBrlens{all}_95%HPD={0.022294,0.073048},length_mean=4.48080836e-02,effectivebrlenIgrBrlens{all}_median=0.046591,rateIgrBrlens{all}_95%HPD={0.431888,1.904759},effectivebrlenIgrBrlens{all}_mean=0.047132,rateIgrBrlens{all}_median=1.050806,length_95%HPD={2.01961800e-02,7.14678400e-02},rateIgrBrlens{all}_mean=1.130113],124:784.0[&height_mean=5.41501218e-08,prob(percent)=100,height_median=5.20000000e-08,height_95%HPD={0.06064409065441734,37.19259050160745},prob=1.00000000e+00,length_median=4.39460000e-02,effectivebrlenIgrBrlens{all}_95%HPD={0.030553,0.080431},length_mean=4.48080836e-02,effectivebrlenIgrBrlens{all}_median=0.054749,rateIgrBrlens{all}_95%HPD={0.599076,2.624189},effectivebrlenIgrBrlens{all}_mean=0.055398,rateIgrBrlens{all}_median=1.224599,length_95%HPD={2.01961800e-02,7.14678400e-02},rateIgrBrlens{all}_mean=1.363449]):524.0[&prob(percent)=100,height_95%HPD={519.2929196868263,1121.4837354465785},prob=1.00000000e+00,height_median=4.39460720e-02,height_mean=4.48081377e-02,length_mean=1.24520065e-01,effectivebrlenIgrBrlens{all}_median=0.162529,rateIgrBrlens{all}_95%HPD={0.812281,1.928624},effectivebrlenIgrBrlens{all}_mean=0.164575,rateIgrBrlens{all}_median=1.326011,length_95%HPD={6.84618600e-02,1.83755900e-01},rateIgrBrlens{all}_mean=1.369254,length_median=1.22947600e-01,effectivebrlenIgrBrlens{all}_95%HPD={0.107136,0.226601}]):332.0[&height_95%HPD={1053.5590977612055,1629.6080634102234},prob=1.00000000e+00,height_median=1.67848016e-01,height_mean=1.69328203e-01,prob(percent)=100,effectivebrlenIgrBrlens{all}_mean=0.096640,rateIgrBrlens{all}_median=1.087266,length_95%HPD={2.97767100e-02,1.48118600e-01},rateIgrBrlens{all}_mean=1.162607,length_median=8.73660900e-02,effectivebrlenIgrBrlens{all}_95%HPD={0.040057,0.156471},effectivebrlenIgrBrlens{all}_median=0.095451,length_mean=8.82120338e-02,rateIgrBrlens{all}_95%HPD={0.622792,1.891210}]):771.0[&prob=1.00000000e+00,height_median=2.58239046e-01,height_mean=2.57540236e-01,prob(percent)=100,height_95%HPD={1383.8287727214379,1956.494242225317},length_95%HPD={1.65071000e-04,6.48491400e-02},rateIgrBrlens{all}_mean=0.766065,length_median=2.10884200e-02,effectivebrlenIgrBrlens{all}_95%HPD={0.000000,0.048403},length_mean=2.56776256e-02,effectivebrlenIgrBrlens{all}_median=0.014181,rateIgrBrlens{all}_95%HPD={0.000002,1.763686},effectivebrlenIgrBrlens{all}_mean=0.017948,rateIgrBrlens{all}_median=0.629134],(((((((((((60:309.0[&prob(percent)=100,height_95%HPD={0.060138997196827436,37.073843723062424},prob=1.00000000e+00,height_median=5.13000000e-08,height_mean=5.44126809e-08,length_mean=3.41118701e-03,effectivebrlenIgrBrlens{all}_median=0.003110,effectivebrlenIgrBrlens{all}_95%HPD={0.000650,0.006740},rateIgrBrlens{all}_95%HPD={0.079740,3.279168},effectivebrlenIgrBrlens{all}_mean=0.003361,rateIgrBrlens{all}_median=0.976414,length_95%HPD={5.43862100e-04,6.81350000e-03},rateIgrBrlens{all}_mean=1.321178,length_median=3.13568300e-03],69:309.0[&prob(percent)=100,height_95%HPD={0.060138997196827436,37.073843723062424},prob=1.00000000e+00,height_median=5.13000000e-08,height_mean=5.44142021e-08,length_mean=3.42761307e-03,effectivebrlenIgrBrlens{all}_median=0.009913,rateIgrBrlens{all}_95%HPD={0.768469,10.053175},effectivebrlenIgrBrlens{all}_95%HPD={0.004975,0.016013},effectivebrlenIgrBrlens{all}_mean=0.010194,rateIgrBrlens{all}_median=3.097527,length_95%HPD={4.53618200e-04,6.76002000e-03},rateIgrBrlens{all}_mean=4.081997,length_median=3.14776100e-03]):93.0[&height_95%HPD={132.6440556438083,601.8249775931552},prob=9.51513266e-01,height_median=3.07739400e-03,height_mean=3.34011022e-03,prob(percent)=95,effectivebrlenIgrBrlens{all}_mean=0.002716,effectivebrlenIgrBrlens{all}_median=0.002433,rateIgrBrlens{all}_median=1.307333,length_95%HPD={1.04908200e-04,4.69231700e-03},rateIgrBrlens{all}_mean=2.146759,rateIgrBrlens{all}_95%HPD={0.000001,6.832462},length_median=1.82946500e-03,effectivebrlenIgrBrlens{all}_95%HPD={0.000000,0.005927},length_mean=2.10223452e-03],72:402.0[&height_95%HPD={0.06006662623395457,37.05707686828312},prob=1.00000000e+00,height_median=5.12000001e-08,height_mean=5.44133773e-08,prob(percent)=100,effectivebrlenIgrBrlens{all}_mean=0.002364,rateIgrBrlens{all}_median=0.404145,effectivebrlenIgrBrlens{all}_median=0.002064,length_95%HPD={1.62298200e-03,9.37000400e-03},rateIgrBrlens{all}_mean=0.506732,rateIgrBrlens{all}_95%HPD={0.017723,1.244164},length_median=5.10691800e-03,effectivebrlenIgrBrlens{all}_95%HPD={0.000158,0.005372},length_mean=5.34893403e-03]):78.0[&prob=9.90667081e-01,height_median=5.17404700e-03,height_mean=5.43085156e-03,prob(percent)=99,height_95%HPD={186.18849293680157,706.2114964241188},length_95%HPD={6.20732300e-05,5.32906500e-03},rateIgrBrlens{all}_mean=2.485918,rateIgrBrlens{all}_median=1.494430,length_median=1.95759900e-03,effectivebrlenIgrBrlens{all}_95%HPD={0.000285,0.006798},length_mean=2.30260877e-03,effectivebrlenIgrBrlens{all}_median=0.002964,rateIgrBrlens{all}_95%HPD={0.086233,6.745568},effectivebrlenIgrBrlens{all}_mean=0.003271],74:480.0[&prob=1.00000000e+00,height_median=5.12000000e-08,height_mean=5.44191112e-08,prob(percent)=100,height_95%HPD={0.06006662616155643,37.05707685150367},length_95%HPD={1.52842500e-03,1.19962900e-02},rateIgrBrlens{all}_mean=0.439967,length_median=6.68234900e-03,effectivebrlenIgrBrlens{all}_95%HPD={0.000000,0.005959},rateIgrBrlens{all}_median=0.351850,length_mean=6.78979286e-03,effectivebrlenIgrBrlens{all}_median=0.002398,rateIgrBrlens{all}_95%HPD={0.000001,1.034134},effectivebrlenIgrBrlens{all}_mean=0.002662]):74.0[&height_mean=7.42939945e-03,prob(percent)=78,height_95%HPD={257.21725172989505,806.6973618643271},prob=7.80009777e-01,height_median=7.18001480e-03,length_median=2.06910500e-03,effectivebrlenIgrBrlens{all}_95%HPD={0.000249,0.005730},length_mean=2.46907095e-03,effectivebrlenIgrBrlens{all}_median=0.002347,rateIgrBrlens{all}_mean=1.924552,rateIgrBrlens{all}_95%HPD={0.006315,6.001448},effectivebrlenIgrBrlens{all}_mean=0.002626,rateIgrBrlens{all}_median=1.114290,length_95%HPD={6.43136300e-05,5.82401800e-03}],61:554.0[&height_mean=5.44105694e-08,prob(percent)=100,height_95%HPD={0.06006662623395457,37.05707686828312},prob=1.00000000e+00,height_median=5.12000001e-08,length_median=8.78559500e-03,effectivebrlenIgrBrlens{all}_95%HPD={0.001917,0.010768},length_mean=8.97723415e-03,effectivebrlenIgrBrlens{all}_median=0.005929,rateIgrBrlens{all}_95%HPD={0.121883,1.912545},rateIgrBrlens{all}_mean=0.858179,effectivebrlenIgrBrlens{all}_mean=0.006167,rateIgrBrlens{all}_median=0.669628,length_95%HPD={1.79917000e-03,1.55688500e-02}]):63.0[&prob(percent)=59,height_95%HPD={313.3832886858207,883.4960457603388},prob=5.90551531e-01,height_median=9.34872500e-03,height_mean=9.68919938e-03,length_mean=2.42928178e-03,effectivebrlenIgrBrlens{all}_median=0.002554,rateIgrBrlens{all}_95%HPD={0.000001,7.034130},effectivebrlenIgrBrlens{all}_95%HPD={0.000000,0.006380},effectivebrlenIgrBrlens{all}_mean=0.002853,rateIgrBrlens{all}_median=1.215045,length_95%HPD={5.10747500e-05,5.91820400e-03},rateIgrBrlens{all}_mean=2.127484,length_median=1.96045000e-03],77:617.0[&prob(percent)=100,height_95%HPD={0.060138997196827436,37.073843723062424},prob=1.00000000e+00,height_median=5.13000000e-08,height_mean=5.44206907e-08,length_mean=9.75232749e-03,effectivebrlenIgrBrlens{all}_median=0.001226,rateIgrBrlens{all}_95%HPD={0.000002,0.538291},effectivebrlenIgrBrlens{all}_mean=0.001564,rateIgrBrlens{all}_median=0.125598,effectivebrlenIgrBrlens{all}_95%HPD={0.000000,0.004154},length_95%HPD={1.71368800e-03,1.67880200e-02},rateIgrBrlens{all}_mean=0.189761,length_median=9.77913100e-03]):105.0[&height_95%HPD={373.02018519917715,956.9226854703754},prob=5.00555531e-01,height_median=1.06836790e-02,height_mean=1.09300325e-02,prob(percent)=50,effectivebrlenIgrBrlens{all}_mean=0.002803,rateIgrBrlens{all}_median=0.859230,effectivebrlenIgrBrlens{all}_median=0.002533,length_95%HPD={1.00855700e-04,7.77714000e-03},rateIgrBrlens{all}_mean=1.440190,rateIgrBrlens{all}_95%HPD={0.007481,4.100572},length_median=2.92924700e-03,effectivebrlenIgrBrlens{all}_95%HPD={0.000170,0.006009},length_mean=3.40482388e-03],65:722.0[&height_95%HPD={0.05999420098486482,37.040284805285864},prob=1.00000000e+00,height_median=5.11000000e-08,height_mean=5.44061148e-08,prob(percent)=100,effectivebrlenIgrBrlens{all}_mean=0.009514,rateIgrBrlens{all}_median=0.874861,length_95%HPD={9.65004200e-04,1.91102200e-02},rateIgrBrlens{all}_mean=1.224838,effectivebrlenIgrBrlens{all}_median=0.009253,length_median=1.08740400e-02,effectivebrlenIgrBrlens{all}_95%HPD={0.004197,0.015586},rateIgrBrlens{all}_95%HPD={0.215571,3.109420},length_mean=1.07284511e-02],75:722.0[&height_95%HPD={0.060283577426007436,37.10730228855651},prob=1.00000000e+00,height_median=5.15000000e-08,height_mean=5.44126191e-08,prob(percent)=100,effectivebrlenIgrBrlens{all}_mean=0.002595,rateIgrBrlens{all}_median=0.214374,length_95%HPD={3.19319900e-03,2.00417100e-02},rateIgrBrlens{all}_mean=0.264589,effectivebrlenIgrBrlens{all}_median=0.002308,length_median=1.14482300e-02,effectivebrlenIgrBrlens{all}_95%HPD={0.000286,0.005540},rateIgrBrlens{all}_95%HPD={0.029279,0.607601},length_mean=1.13815437e-02]):112.0[&prob=8.88849384e-01,height_median=1.45264100e-02,height_mean=1.48966072e-02,prob(percent)=89,height_95%HPD={471.74525986785994,1070.1086236441602},length_95%HPD={1.05170600e-04,8.71644600e-03},rateIgrBrlens{all}_mean=0.860342,length_median=3.22283800e-03,effectivebrlenIgrBrlens{all}_95%HPD={0.000000,0.004309},length_mean=3.78379552e-03,effectivebrlenIgrBrlens{all}_median=0.001606,rateIgrBrlens{all}_95%HPD={0.000002,2.616162},rateIgrBrlens{all}_median=0.482143,effectivebrlenIgrBrlens{all}_mean=0.001869],(73:511.0[&prob(percent)=100,height_95%HPD={0.05992172159268424,37.02346751406373},prob=1.00000000e+00,height_median=5.10000001e-08,height_mean=5.44110031e-08,length_mean=1.29462812e-02,effectivebrlenIgrBrlens{all}_median=0.001706,rateIgrBrlens{all}_95%HPD={0.005581,0.419827},effectivebrlenIgrBrlens{all}_mean=0.002005,rateIgrBrlens{all}_median=0.140907,length_95%HPD={2.49984800e-03,2.31274100e-02},rateIgrBrlens{all}_mean=0.174018,effectivebrlenIgrBrlens{all}_95%HPD={0.000029,0.004709},length_median=1.28576300e-02],76:511.0[&prob(percent)=100,height_95%HPD={0.05992172159268424,37.02346751406373},prob=1.00000000e+00,height_median=5.10000001e-08,height_mean=5.44209920e-08,length_mean=1.34310626e-02,effectivebrlenIgrBrlens{all}_median=0.010423,rateIgrBrlens{all}_95%HPD={0.231392,2.322965},effectivebrlenIgrBrlens{all}_mean=0.010718,rateIgrBrlens{all}_median=0.796966,length_95%HPD={2.74108200e-03,2.45474300e-02},rateIgrBrlens{all}_mean=1.011089,length_median=1.31750300e-02,effectivebrlenIgrBrlens{all}_95%HPD={0.005060,0.017068}]):323.0[&height_95%HPD={280.67398082968447,839.6650581481684},prob=7.43344740e-01,height_median=1.14872130e-02,height_mean=1.16612910e-02,prob(percent)=74,effectivebrlenIgrBrlens{all}_mean=0.000798,rateIgrBrlens{all}_median=0.069027,length_95%HPD={7.14358800e-05,1.52584500e-02},rateIgrBrlens{all}_mean=0.150251,length_median=5.81371500e-03,effectivebrlenIgrBrlens{all}_95%HPD={0.000000,0.002779},effectivebrlenIgrBrlens{all}_median=0.000443,length_mean=6.65470454e-03,rateIgrBrlens{all}_95%HPD={0.000001,0.540791}]):121.0[&prob=9.96889027e-01,height_median=1.91121100e-02,height_mean=1.95712817e-02,prob(percent)=100,height_95%HPD={570.5923518353824,1174.2746134740623},length_95%HPD={2.77526600e-03,2.98059800e-02},rateIgrBrlens{all}_mean=0.884665,length_median=1.49896800e-02,effectivebrlenIgrBrlens{all}_95%HPD={0.002834,0.020033},length_mean=1.57256854e-02,effectivebrlenIgrBrlens{all}_median=0.010807,rateIgrBrlens{all}_95%HPD={0.132631,1.908459},effectivebrlenIgrBrlens{all}_mean=0.011174,rateIgrBrlens{all}_median=0.723363],79:955.0[&prob=1.00000000e+00,height_median=5.00000000e-08,height_mean=5.44588916e-08,prob(percent)=100,height_95%HPD={0.05919390829133208,36.85388549414603},length_95%HPD={2.06695400e-02,5.11208500e-02},rateIgrBrlens{all}_mean=0.858618,length_median=3.46664200e-02,effectivebrlenIgrBrlens{all}_95%HPD={0.017629,0.040745},length_mean=3.52396329e-02,effectivebrlenIgrBrlens{all}_median=0.028435,rateIgrBrlens{all}_95%HPD={0.378943,1.298749},effectivebrlenIgrBrlens{all}_mean=0.028813,rateIgrBrlens{all}_median=0.818499]):275.0[&height_mean=3.52666427e-02,prob(percent)=100,height_median=3.46681500e-02,height_95%HPD={689.7129210023162,1288.4969844195841},prob=1.00000000e+00,length_median=1.84318600e-02,effectivebrlenIgrBrlens{all}_95%HPD={0.003053,0.021010},length_mean=1.92489293e-02,effectivebrlenIgrBrlens{all}_median=0.011190,rateIgrBrlens{all}_95%HPD={0.088675,1.696133},effectivebrlenIgrBrlens{all}_mean=0.011583,rateIgrBrlens{all}_median=0.604989,length_95%HPD={2.53726200e-03,3.67991100e-02},rateIgrBrlens{all}_mean=0.757415],(((63:532.0[&height_95%HPD={0.05992172159268424,37.02346751406373},prob=1.00000000e+00,height_median=5.10000001e-08,height_mean=5.43853811e-08,prob(percent)=100,effectivebrlenIgrBrlens{all}_mean=0.020236,rateIgrBrlens{all}_median=1.380963,effectivebrlenIgrBrlens{all}_median=0.019886,length_95%HPD={4.99691700e-03,2.63937600e-02},rateIgrBrlens{all}_mean=1.600567,rateIgrBrlens{all}_95%HPD={0.535730,2.981358},length_median=1.45853500e-02,effectivebrlenIgrBrlens{all}_95%HPD={0.012014,0.029383},length_mean=1.50017508e-02],64:532.0[&height_95%HPD={0.05992172159268424,37.02346751406373},prob=1.00000000e+00,height_median=5.10000001e-08,height_mean=5.43853811e-08,prob(percent)=100,effectivebrlenIgrBrlens{all}_mean=0.024282,rateIgrBrlens{all}_median=1.651296,length_95%HPD={4.99691700e-03,2.63937600e-02},effectivebrlenIgrBrlens{all}_median=0.024008,rateIgrBrlens{all}_mean=1.937643,rateIgrBrlens{all}_95%HPD={0.619910,3.704334},length_median=1.45853500e-02,effectivebrlenIgrBrlens{all}_95%HPD={0.014921,0.033744},length_mean=1.50017508e-02]):183.0[&prob=1.00000000e+00,height_median=1.45853797e-02,height_mean=1.50018051e-02,prob(percent)=100,height_95%HPD={296.0956403406966,860.4166803867428},length_95%HPD={8.78858800e-04,2.07938900e-02},rateIgrBrlens{all}_mean=2.302684,length_median=9.63963000e-03,effectivebrlenIgrBrlens{all}_95%HPD={0.007581,0.025780},rateIgrBrlens{all}_median=1.628104,length_mean=1.03686548e-02,effectivebrlenIgrBrlens{all}_median=0.016018,rateIgrBrlens{all}_95%HPD={0.372946,5.899310},effectivebrlenIgrBrlens{all}_mean=0.016363],(70:360.0[&prob(percent)=100,height_95%HPD={0.05992172159268424,37.02346751406373},prob=1.00000000e+00,height_median=5.10000001e-08,height_mean=5.44302458e-08,length_mean=5.39975791e-03,effectivebrlenIgrBrlens{all}_median=0.000327,rateIgrBrlens{all}_95%HPD={0.000001,0.435854},effectivebrlenIgrBrlens{all}_mean=0.000650,rateIgrBrlens{all}_median=0.065286,effectivebrlenIgrBrlens{all}_95%HPD={0.000000,0.002444},length_95%HPD={4.60834800e-04,1.17875200e-02},rateIgrBrlens{all}_mean=0.124562,length_median=4.81614300e-03],71:360.0[&prob(percent)=100,height_95%HPD={0.05992172159268424,37.02346751406373},prob=1.00000000e+00,height_median=5.10000001e-08,height_mean=5.44302458e-08,length_mean=5.39975791e-03,effectivebrlenIgrBrlens{all}_median=0.004945,rateIgrBrlens{all}_95%HPD={0.173065,4.233430},effectivebrlenIgrBrlens{all}_mean=0.005197,rateIgrBrlens{all}_median=1.021441,length_95%HPD={4.60834800e-04,1.17875200e-02},rateIgrBrlens{all}_mean=1.487821,effectivebrlenIgrBrlens{all}_95%HPD={0.001696,0.009023},length_median=4.81614300e-03]):355.0[&height_95%HPD={161.7163713024012,660.2769455890934},prob=1.00000000e+00,height_median=4.81620020e-03,height_mean=5.39981234e-03,prob(percent)=100,effectivebrlenIgrBrlens{all}_mean=0.011178,rateIgrBrlens{all}_median=0.557862,length_95%HPD={6.45952100e-03,3.34991200e-02},rateIgrBrlens{all}_mean=0.628791,effectivebrlenIgrBrlens{all}_median=0.010771,length_median=1.94658200e-02,effectivebrlenIgrBrlens{all}_95%HPD={0.004486,0.018552},rateIgrBrlens{all}_95%HPD={0.197118,1.239658},length_mean=1.99706476e-02]):212.0[&prob=1.00000000e+00,height_median=2.49495930e-02,height_mean=2.53704600e-02,prob(percent)=100,height_95%HPD={466.989891110291,1064.6549081855615},length_95%HPD={7.41744300e-03,4.44141600e-02},rateIgrBrlens{all}_mean=2.106736,length_median=2.43401400e-02,effectivebrlenIgrBrlens{all}_95%HPD={0.026285,0.054484},length_mean=2.48812327e-02,effectivebrlenIgrBrlens{all}_median=0.039977,rateIgrBrlens{all}_median=1.643762,rateIgrBrlens{all}_95%HPD={0.625103,3.919556},effectivebrlenIgrBrlens{all}_mean=0.040404],67:927.0[&prob=1.00000000e+00,height_median=5.10000001e-08,height_mean=5.44200196e-08,prob(percent)=100,height_95%HPD={0.05992172159268424,37.02346751406373},length_95%HPD={3.07345000e-02,6.84073100e-02},rateIgrBrlens{all}_mean=0.847218,length_median=4.95337700e-02,effectivebrlenIgrBrlens{all}_95%HPD={0.026947,0.056683},length_mean=5.02516383e-02,effectivebrlenIgrBrlens{all}_median=0.040668,rateIgrBrlens{all}_95%HPD={0.499552,1.264527},rateIgrBrlens{all}_median=0.825437,effectivebrlenIgrBrlens{all}_mean=0.041215]):303.0[&height_mean=5.02516927e-02,height_median=4.95338250e-02,prob(percent)=100,height_95%HPD={655.4268778019192,1255.8339710881357},prob=1.00000000e+00,length_median=3.22954900e-03,effectivebrlenIgrBrlens{all}_95%HPD={0.000000,0.003973},length_mean=4.26387930e-03,effectivebrlenIgrBrlens{all}_median=0.000333,rateIgrBrlens{all}_95%HPD={0.000001,0.945644},effectivebrlenIgrBrlens{all}_mean=0.000962,rateIgrBrlens{all}_median=0.093397,rateIgrBrlens{all}_mean=0.243499,length_95%HPD={4.92105300e-05,1.15373500e-02}]):204.0[&prob(percent)=100,height_95%HPD={979.6026916647303,1559.275354048806},prob=1.00000000e+00,height_median=5.36669890e-02,height_mean=5.45155720e-02,length_mean=6.18858309e-02,effectivebrlenIgrBrlens{all}_median=0.067754,rateIgrBrlens{all}_95%HPD={0.577647,1.895279},effectivebrlenIgrBrlens{all}_mean=0.068578,rateIgrBrlens{all}_median=1.129002,effectivebrlenIgrBrlens{all}_95%HPD={0.038392,0.101137},length_95%HPD={2.76205200e-02,9.92451300e-02},rateIgrBrlens{all}_mean=1.187267,length_median=6.05788100e-02],68:1434.0[&prob(percent)=100,height_95%HPD={0.06064409065441734,37.19259050160745},prob=1.00000000e+00,height_median=5.20000000e-08,height_mean=5.46441234e-08,length_mean=1.16401348e-01,effectivebrlenIgrBrlens{all}_median=0.094942,rateIgrBrlens{all}_95%HPD={0.540278,1.217880},effectivebrlenIgrBrlens{all}_mean=0.096340,rateIgrBrlens{all}_median=0.826616,length_95%HPD={8.08135200e-02,1.55817300e-01},rateIgrBrlens{all}_mean=0.845604,effectivebrlenIgrBrlens{all}_95%HPD={0.066168,0.128390},length_median=1.15319700e-01]):597.0[&height_95%HPD={1181.6811240254262,1748.2080961733516},prob=1.00000000e+00,height_median=1.15319753e-01,height_mean=1.16401403e-01,prob(percent)=100,effectivebrlenIgrBrlens{all}_mean=0.071965,rateIgrBrlens{all}_median=0.945607,length_95%HPD={3.33288600e-02,1.19151700e-01},rateIgrBrlens{all}_mean=1.002900,effectivebrlenIgrBrlens{all}_median=0.070735,length_median=7.45158100e-02,effectivebrlenIgrBrlens{all}_95%HPD={0.036282,0.111161},rateIgrBrlens{all}_95%HPD={0.500947,1.636732},length_mean=7.58223323e-02],((((62:994.0[&height_95%HPD={0.05992172152017773,37.02346749723379},prob=1.00000000e+00,height_median=5.10000000e-08,height_mean=5.43448055e-08,prob(percent)=100,effectivebrlenIgrBrlens{all}_mean=0.111730,effectivebrlenIgrBrlens{all}_median=0.110666,rateIgrBrlens{all}_median=1.284820,length_95%HPD={4.98388900e-02,1.25909700e-01},rateIgrBrlens{all}_mean=1.333918,rateIgrBrlens{all}_95%HPD={0.790330,2.027244},length_median=8.66719800e-02,effectivebrlenIgrBrlens{all}_95%HPD={0.074193,0.149841},length_mean=8.72862285e-02],78:994.0[&height_95%HPD={0.05992172152017773,37.02346749723379},prob=1.00000000e+00,height_median=5.10000000e-08,height_mean=5.43152423e-08,prob(percent)=100,effectivebrlenIgrBrlens{all}_mean=0.083612,rateIgrBrlens{all}_median=0.955382,effectivebrlenIgrBrlens{all}_median=0.082389,length_95%HPD={5.09806300e-02,1.27699400e-01},rateIgrBrlens{all}_mean=0.994019,rateIgrBrlens{all}_95%HPD={0.562349,1.499896},length_median=8.67171100e-02,effectivebrlenIgrBrlens{all}_95%HPD={0.049881,0.116932},length_mean=8.73996252e-02]):350.0[&prob=9.85733967e-01,height_median=8.63997420e-02,height_mean=8.69174895e-02,prob(percent)=99,height_95%HPD={718.225082394278,1314.9293359988108},length_95%HPD={6.53809100e-03,7.49322700e-02},rateIgrBrlens{all}_mean=1.206349,rateIgrBrlens{all}_median=1.056693,length_median=3.89229700e-02,effectivebrlenIgrBrlens{all}_95%HPD={0.011539,0.076704},length_mean=4.05654807e-02,effectivebrlenIgrBrlens{all}_median=0.041839,rateIgrBrlens{all}_95%HPD={0.385346,2.359949},effectivebrlenIgrBrlens{all}_mean=0.042924],((80:580.0[&prob=1.00000000e+00,height_median=5.11000000e-08,height_mean=5.45482982e-08,prob(percent)=100,height_95%HPD={0.05999420098486482,37.040284805285864},length_95%HPD={5.27022100e-03,3.31291000e-02},rateIgrBrlens{all}_mean=1.098391,length_median=1.86173500e-02,effectivebrlenIgrBrlens{all}_95%HPD={0.009755,0.028507},length_mean=1.93222994e-02,effectivebrlenIgrBrlens{all}_median=0.018060,rateIgrBrlens{all}_95%HPD={0.380084,2.148663},rateIgrBrlens{all}_median=0.960595,effectivebrlenIgrBrlens{all}_mean=0.018400],82:580.0[&prob=1.00000000e+00,height_median=5.11000000e-08,height_mean=5.45516003e-08,prob(percent)=100,height_95%HPD={0.05999420098486482,37.040284805285864},length_95%HPD={5.40522100e-03,3.33427400e-02},rateIgrBrlens{all}_mean=1.686537,length_median=1.86134500e-02,effectivebrlenIgrBrlens{all}_95%HPD={0.017560,0.038963},length_mean=1.93340756e-02,effectivebrlenIgrBrlens{all}_median=0.027399,rateIgrBrlens{all}_95%HPD={0.548390,3.344695},rateIgrBrlens{all}_median=1.492175,effectivebrlenIgrBrlens{all}_mean=0.027794]):272.0[&height_mean=1.92350843e-02,height_median=1.85454190e-02,prob(percent)=99,height_95%HPD={336.48848442946877,913.1154540100829},prob=9.91289276e-01,length_median=1.12967900e-02,effectivebrlenIgrBrlens{all}_95%HPD={0.002901,0.022874},length_mean=1.23644770e-02,effectivebrlenIgrBrlens{all}_median=0.011855,rateIgrBrlens{all}_95%HPD={0.129079,3.394899},effectivebrlenIgrBrlens{all}_mean=0.012361,rateIgrBrlens{all}_median=1.027461,rateIgrBrlens{all}_mean=1.382959,length_95%HPD={1.19215400e-03,2.52915400e-02}],81:852.0[&height_mean=5.45351597e-08,height_median=5.10000000e-08,prob(percent)=100,height_95%HPD={0.05992172152017773,37.02346749723379},prob=1.00000000e+00,length_median=3.20071200e-02,effectivebrlenIgrBrlens{all}_95%HPD={0.006305,0.027460},length_mean=3.23053757e-02,effectivebrlenIgrBrlens{all}_median=0.016442,rateIgrBrlens{all}_95%HPD={0.133015,1.122295},effectivebrlenIgrBrlens{all}_mean=0.016734,rateIgrBrlens{all}_median=0.520089,rateIgrBrlens{all}_mean=0.574523,length_95%HPD={1.30882200e-02,5.24545500e-02}],148:852.0[&height_mean=5.45308288e-08,prob(percent)=100,height_median=5.10000000e-08,height_95%HPD={0.05992172152017773,37.02346749723379},prob=1.00000000e+00,length_median=3.09617200e-02,effectivebrlenIgrBrlens{all}_95%HPD={0.030119,0.065673},length_mean=3.22384480e-02,effectivebrlenIgrBrlens{all}_median=0.047422,rateIgrBrlens{all}_95%HPD={0.534454,3.176643},effectivebrlenIgrBrlens{all}_mean=0.047779,rateIgrBrlens{all}_median=1.560281,length_95%HPD={1.26294500e-02,5.64753000e-02},rateIgrBrlens{all}_mean=1.710958]):492.0[&prob(percent)=100,height_95%HPD={588.7367135773524,1190.5233972929252},prob=1.00000000e+00,height_median=3.85746620e-02,height_mean=3.90264420e-02,length_mean=8.62038051e-02,effectivebrlenIgrBrlens{all}_median=0.110497,rateIgrBrlens{all}_95%HPD={0.782108,2.041441},effectivebrlenIgrBrlens{all}_mean=0.111831,rateIgrBrlens{all}_median=1.302749,length_95%HPD={4.80269200e-02,1.27515700e-01},rateIgrBrlens{all}_mean=1.355642,effectivebrlenIgrBrlens{all}_95%HPD={0.075551,0.150187},length_median=8.55403800e-02]):150.0[&height_95%HPD={1085.1569921885857,1659.9204829559612},prob=6.36638372e-01,height_median=1.23135668e-01,height_mean=1.24175547e-01,prob(percent)=64,effectivebrlenIgrBrlens{all}_mean=0.023116,rateIgrBrlens{all}_median=1.066754,length_95%HPD={2.72704100e-04,4.79834100e-02},rateIgrBrlens{all}_mean=1.381728,length_median=1.83320900e-02,effectivebrlenIgrBrlens{all}_95%HPD={0.000000,0.049320},effectivebrlenIgrBrlens{all}_median=0.021832,length_mean=2.09954349e-02,rateIgrBrlens{all}_95%HPD={0.000012,3.412079}],149:1494.0[&height_95%HPD={0.06064409065441734,37.19259050160745},prob=1.00000000e+00,height_median=5.20000000e-08,height_mean=5.40652491e-08,prob(percent)=100,effectivebrlenIgrBrlens{all}_mean=0.118786,rateIgrBrlens{all}_median=0.932047,length_95%HPD={8.85712100e-02,1.68924400e-01},rateIgrBrlens{all}_mean=0.953446,length_median=1.26873000e-01,effectivebrlenIgrBrlens{all}_95%HPD={0.077759,0.157390},effectivebrlenIgrBrlens{all}_median=0.118123,length_mean=1.26903948e-01,rateIgrBrlens{all}_95%HPD={0.619630,1.314870}]):164.0[&prob=7.51477712e-01,height_median=1.35540821e-01,height_mean=1.36213085e-01,prob(percent)=75,height_95%HPD={1234.2250401202518,1798.1419126130515},length_95%HPD={5.27752700e-03,6.58841100e-02},rateIgrBrlens{all}_mean=1.469297,length_median=3.18724100e-02,effectivebrlenIgrBrlens{all}_95%HPD={0.010371,0.071902},length_mean=3.35304112e-02,effectivebrlenIgrBrlens{all}_median=0.039336,rateIgrBrlens{all}_95%HPD={0.348606,3.097881},effectivebrlenIgrBrlens{all}_mean=0.040464,rateIgrBrlens{all}_median=1.200411],66:1658.0[&prob=1.00000000e+00,height_median=5.29999999e-08,height_mean=5.44373259e-08,prob(percent)=100,height_95%HPD={0.061361159889056445,37.36309233135513},length_95%HPD={8.94352700e-02,2.07968600e-01},rateIgrBrlens{all}_mean=0.890588,length_median=1.60645600e-01,effectivebrlenIgrBrlens{all}_95%HPD={0.095762,0.179079},length_mean=1.56805586e-01,effectivebrlenIgrBrlens{all}_median=0.134737,rateIgrBrlens{all}_95%HPD={0.570127,1.244844},effectivebrlenIgrBrlens{all}_mean=0.135632,rateIgrBrlens{all}_median=0.857860]):373.0[&height_mean=1.67571011e-01,prob(percent)=100,height_median=1.66600047e-01,height_95%HPD={1397.8224965066088,1971.1006067361939},prob=1.00000000e+00,length_median=2.16963300e-02,effectivebrlenIgrBrlens{all}_95%HPD={0.000000,0.052892},length_mean=2.46527240e-02,effectivebrlenIgrBrlens{all}_median=0.020071,rateIgrBrlens{all}_95%HPD={0.000010,2.530080},effectivebrlenIgrBrlens{all}_mean=0.022531,rateIgrBrlens{all}_median=0.859590,length_95%HPD={1.95369500e-04,5.69647200e-02},rateIgrBrlens{all}_mean=1.092295]):380.0[&prob(percent)=100,height_95%HPD={1708.5817589441574,2408.5130604246624},prob=1.00000000e+00,height_median=1.90974602e-01,height_mean=1.92223735e-01,length_mean=1.00188462e-01,effectivebrlenIgrBrlens{all}_median=0.103678,rateIgrBrlens{all}_95%HPD={0.588435,1.801592},effectivebrlenIgrBrlens{all}_mean=0.104974,rateIgrBrlens{all}_median=1.060015,length_95%HPD={4.57703300e-02,1.60193200e-01},rateIgrBrlens{all}_mean=1.128570,effectivebrlenIgrBrlens{all}_95%HPD={0.057482,0.153083},length_median=9.89548700e-02]):1874.0[&height_95%HPD={1971.5623907582628,2936.248091157317},prob=6.05573086e-01,height_median=2.75147110e-01,height_mean=2.75431362e-01,prob(percent)=61,effectivebrlenIgrBrlens{all}_mean=0.027462,rateIgrBrlens{all}_median=0.867155,length_95%HPD={3.87535800e-04,6.11873700e-02},rateIgrBrlens{all}_mean=1.042049,length_median=2.71664500e-02,effectivebrlenIgrBrlens{all}_95%HPD={0.000000,0.061389},effectivebrlenIgrBrlens{all}_median=0.025409,length_mean=2.90637108e-02,rateIgrBrlens{all}_95%HPD={0.000004,2.390704}])[&height_mean=3.12176709e-01,prob(percent)=100,height_median=3.11174635e-01,height_95%HPD={2836.5597520261867,6131.445103682854},prob=1.00000000e+00,effectivebrlenIgrBrlens{all}_mean=1.000000,rateIgrBrlens{all}_median=inf,length_95%HPD={0.00000000e+00,0.00000000e+00},rateIgrBrlens{all}_mean=-nan,length_median=0.00000000e+00,effectivebrlenIgrBrlens{all}_95%HPD={1.000000,1.000000},effectivebrlenIgrBrlens{all}_median=1.000000,length_mean=0.00000000e+00,rateIgrBrlens{all}_95%HPD={inf,inf}];
END;
