# Supplementary material for: A test of Generalized Bayesian dating: A new linguistic dating method
Source: PLoS One. 2020 Aug 12;15(8):e0236522. doi: 10.1371/journal.pone.0236522 (PMC7423060; doi:10.1371/journal.pone.0236522)
Supplement: S2 File — Python code for extracting median tree lengths for each constraint, generation of consensus trees, RevBayes code for performing Gamma regression and linear regression, and Python code for predicting ages. Age annotated consensus tree files for all the families. (ZIP) [file pone.0236522.s002.zip › S2 Supporting Information/Consensus_Trees_Ages/Matacoan.dendropy.con.tre]

#NEXUS

BEGIN TAXA;
    DIMENSIONS NTAX=8;
    TAXLABELS
        CHOROTE
        'CHOROTE_IYOWUJWA'
        MACA
        NIVACLE
        MATACO
        'WICHI_LHAMTES'
        'WICHI_LHAMTES_GUISNAY'
        'WICHI_LHAMTES_VEJOZ'
  ;
END;

BEGIN TREES;
        Translate
             1 CHOROTE,
             2 'CHOROTE_IYOWUJWA',
             3 MACA,
             4 NIVACLE,
             5 MATACO,
             6 'WICHI_LHAMTES',
             7 'WICHI_LHAMTES_GUISNAY',
             8 'WICHI_LHAMTES_VEJOZ'
             ;
    TREE 1 = [&R] (((1:1237.0[&height_95%HPD={0.0316944658970675,34.9742376431245},prob=1.00000000e+00,height_median=4.00000000e-08,height_mean=8.87209839e-08,prob(percent)=100,effectivebrlenIgrBrlens{all}_mean=0.120402,rateIgrBrlens{all}_median=0.694657,length_95%HPD={4.25955700e-02,3.46987100e-01},rateIgrBrlens{all}_mean=0.740217,length_median=1.61272700e-01,effectivebrlenIgrBrlens{all}_95%HPD={0.000000,0.246883},effectivebrlenIgrBrlens{all}_median=0.112779,length_mean=1.74881836e-01,rateIgrBrlens{all}_95%HPD={0.000002,1.437052}],2:1237.0[&prob(percent)=100,height_95%HPD={0.0316944658970675,34.9742376431245},prob=1.00000000e+00,height_median=4.00000000e-08,height_mean=8.87209839e-08,length_mean=1.74881836e-01,effectivebrlenIgrBrlens{all}_median=0.196596,rateIgrBrlens{all}_95%HPD={0.396840,3.054506},effectivebrlenIgrBrlens{all}_mean=0.209051,rateIgrBrlens{all}_median=1.181518,length_95%HPD={4.25955700e-02,3.46987100e-01},rateIgrBrlens{all}_mean=1.467255,effectivebrlenIgrBrlens{all}_95%HPD={0.081330,0.371517},length_median=1.61272700e-01]):1037.0[&height_95%HPD={985.5468701758596,1565.1788775860712},prob=1.00000000e+00,height_median=1.61272760e-01,height_mean=1.74881925e-01,prob(percent)=100,effectivebrlenIgrBrlens{all}_mean=0.508795,rateIgrBrlens{all}_median=0.990736,length_95%HPD={1.48601400e-01,9.77105300e-01},rateIgrBrlens{all}_mean=1.038471,length_median=4.69368300e-01,effectivebrlenIgrBrlens{all}_95%HPD={0.138435,0.950319},effectivebrlenIgrBrlens{all}_median=0.464060,length_mean=5.14560086e-01,rateIgrBrlens{all}_95%HPD={0.461838,1.753636}],((5:1072.0[&prob(percent)=100,height_95%HPD={0.03169446594839486,34.97423766340815},prob=1.00000000e+00,height_median=4.00000001e-08,height_mean=8.82556859e-08,length_mean=1.20308751e-01,effectivebrlenIgrBrlens{all}_median=0.125767,rateIgrBrlens{all}_95%HPD={0.271195,2.799217},effectivebrlenIgrBrlens{all}_mean=0.131775,rateIgrBrlens{all}_median=1.163248,length_95%HPD={2.13691300e-02,2.46501600e-01},rateIgrBrlens{all}_mean=1.366386,length_median=1.07814100e-01,effectivebrlenIgrBrlens{all}_95%HPD={0.060986,0.220106}],6:1072.0[&height_mean=8.82059192e-08,prob(percent)=100,height_95%HPD={0.03169446594839486,34.97423766340815},height_median=4.00000001e-08,prob=1.00000000e+00,length_median=1.07227200e-01,effectivebrlenIgrBrlens{all}_95%HPD={0.023997,0.144701},rateIgrBrlens{all}_mean=0.789513,length_mean=1.18433778e-01,effectivebrlenIgrBrlens{all}_median=0.072976,rateIgrBrlens{all}_95%HPD={0.117110,1.593751},effectivebrlenIgrBrlens{all}_mean=0.077951,rateIgrBrlens{all}_median=0.705009,length_95%HPD={2.43783900e-02,2.40988900e-01}]):489.0[&prob(percent)=89,height_95%HPD={796.7730834489545,1390.1678458422816},prob=8.88814825e-01,height_median=1.01254180e-01,height_mean=1.10457221e-01,length_mean=8.26349782e-02,effectivebrlenIgrBrlens{all}_median=0.067179,rateIgrBrlens{all}_95%HPD={0.000002,2.902079},effectivebrlenIgrBrlens{all}_mean=0.071336,rateIgrBrlens{all}_median=0.894315,length_95%HPD={1.11987600e-03,1.89545700e-01},rateIgrBrlens{all}_mean=1.179775,length_median=7.12460900e-02,effectivebrlenIgrBrlens{all}_95%HPD={0.000000,0.147518}],(7:1175.0[&height_95%HPD={0.03169446594839486,34.97423766340815},prob=1.00000000e+00,height_median=4.00000001e-08,height_mean=8.77225063e-08,prob(percent)=100,effectivebrlenIgrBrlens{all}_median=0.172748,effectivebrlenIgrBrlens{all}_mean=0.181066,rateIgrBrlens{all}_median=1.188029,rateIgrBrlens{all}_95%HPD={0.304730,3.119391},length_95%HPD={1.96724700e-02,3.13404900e-01},rateIgrBrlens{all}_mean=1.439386,length_median=1.46358300e-01,effectivebrlenIgrBrlens{all}_95%HPD={0.085244,0.294971},length_mean=1.60188602e-01],8:1175.0[&prob(percent)=100,height_95%HPD={0.03169446594839486,34.97423766340815},prob=1.00000000e+00,height_median=4.00000001e-08,height_mean=8.81626077e-08,length_mean=1.42370562e-01,effectivebrlenIgrBrlens{all}_median=0.072249,rateIgrBrlens{all}_95%HPD={0.095775,1.202136},effectivebrlenIgrBrlens{all}_95%HPD={0.016800,0.152208},effectivebrlenIgrBrlens{all}_mean=0.078042,rateIgrBrlens{all}_median=0.567486,length_95%HPD={2.81704100e-02,2.68654100e-01},rateIgrBrlens{all}_mean=0.620716,length_median=1.32096300e-01]):386.0[&height_95%HPD={918.9029787481816,1503.7929040650515},prob=6.54179443e-01,height_median=1.19042837e-01,height_mean=1.29081940e-01,prob(percent)=65,effectivebrlenIgrBrlens{all}_mean=0.056174,effectivebrlenIgrBrlens{all}_median=0.050045,rateIgrBrlens{all}_median=0.718627,length_95%HPD={7.32275800e-05,1.80037200e-01},rateIgrBrlens{all}_mean=1.009276,rateIgrBrlens{all}_95%HPD={0.000001,2.684320},length_median=6.32017900e-02,effectivebrlenIgrBrlens{all}_95%HPD={0.000000,0.130989},length_mean=7.49342581e-02]):713.0[&prob=1.00000000e+00,height_median=1.98508000e-01,height_mean=2.15589887e-01,prob(percent)=100,height_95%HPD={1299.1731524192662,1866.1339797899263},length_95%HPD={1.33519400e-01,9.50630700e-01},rateIgrBrlens{all}_mean=1.134815,rateIgrBrlens{all}_median=1.039438,length_median=4.28661200e-01,effectivebrlenIgrBrlens{all}_95%HPD={0.127104,0.938831},length_mean=4.73852124e-01,effectivebrlenIgrBrlens{all}_median=0.450765,rateIgrBrlens{all}_95%HPD={0.432307,1.956602},effectivebrlenIgrBrlens{all}_mean=0.494682]):718.0[&height_mean=6.89442011e-01,prob(percent)=100,height_95%HPD={1880.9398199620593,2736.636396912177},height_median=6.35877620e-01,prob=1.00000000e+00,length_median=3.39112200e-01,effectivebrlenIgrBrlens{all}_95%HPD={0.000000,0.982434},rateIgrBrlens{all}_mean=1.080747,length_mean=4.03638638e-01,effectivebrlenIgrBrlens{all}_median=0.337884,rateIgrBrlens{all}_95%HPD={0.000036,1.980921},effectivebrlenIgrBrlens{all}_mean=0.406608,rateIgrBrlens{all}_median=0.982970,length_95%HPD={2.66957400e-03,9.62693100e-01}],(3:2165.0[&prob(percent)=100,height_95%HPD={0.04318884157316771,32.71632535081046},prob=1.00000000e+00,height_median=2.99999999e-08,height_mean=9.28075323e-08,length_mean=9.03174256e-01,effectivebrlenIgrBrlens{all}_median=0.849274,rateIgrBrlens{all}_95%HPD={0.585874,1.708419},effectivebrlenIgrBrlens{all}_95%HPD={0.306299,1.821186},effectivebrlenIgrBrlens{all}_mean=0.950832,rateIgrBrlens{all}_median=1.041111,length_95%HPD={2.45031600e-01,1.75724400e+00},rateIgrBrlens{all}_mean=1.101343,length_median=8.11032100e-01],4:2165.0[&height_mean=9.00830956e-08,prob(percent)=100,height_95%HPD={0.04318884157316771,32.71632535081046},prob=1.00000000e+00,height_median=2.99999999e-08,length_median=7.90553100e-01,effectivebrlenIgrBrlens{all}_95%HPD={0.235545,1.681612},length_mean=8.71886336e-01,effectivebrlenIgrBrlens{all}_median=0.750904,rateIgrBrlens{all}_mean=0.989183,rateIgrBrlens{all}_95%HPD={0.454645,1.446467},effectivebrlenIgrBrlens{all}_mean=0.843370,rateIgrBrlens{all}_median=0.968707,length_95%HPD={2.50417000e-01,1.66873500e+00}]):828.0[&prob(percent)=70,height_95%HPD={1802.5299002748484,2582.9385249060074},prob=6.95640581e-01,height_median=7.11500300e-01,height_mean=7.84955439e-01,length_mean=3.41398180e-01,effectivebrlenIgrBrlens{all}_median=0.271370,rateIgrBrlens{all}_95%HPD={0.000001,1.911316},effectivebrlenIgrBrlens{all}_95%HPD={0.000000,0.854636},effectivebrlenIgrBrlens{all}_mean=0.333925,rateIgrBrlens{all}_median=0.953542,length_95%HPD={2.57838500e-04,8.54858200e-01},rateIgrBrlens{all}_mean=1.027029,length_median=2.81342500e-01])[&prob=1.00000000e+00,height_median=1.05452528e+00,height_mean=1.15696098e+00,prob(percent)=100,height_95%HPD={2291.854822821629,3845.0163240407273},length_mean=0.00000000e+00,effectivebrlenIgrBrlens{all}_median=1.000000,rateIgrBrlens{all}_95%HPD={inf,inf},effectivebrlenIgrBrlens{all}_95%HPD={1.000000,1.000000},effectivebrlenIgrBrlens{all}_mean=1.000000,rateIgrBrlens{all}_median=inf,length_95%HPD={0.00000000e+00,0.00000000e+00},rateIgrBrlens{all}_mean=-nan,length_median=0.00000000e+00];
END;
