# Supplementary material for: A test of Generalized Bayesian dating: A new linguistic dating method
Source: PLoS One. 2020 Aug 12;15(8):e0236522. doi: 10.1371/journal.pone.0236522 (PMC7423060; doi:10.1371/journal.pone.0236522)
Supplement: S2 File — Python code for extracting median tree lengths for each constraint, generation of consensus trees, RevBayes code for performing Gamma regression and linear regression, and Python code for predicting ages. Age annotated consensus tree files for all the families. (ZIP) [file pone.0236522.s002.zip › S2 Supporting Information/Consensus_Trees_Ages/Tuu.dendropy.con.tre]

#NEXUS

BEGIN TAXA;
    DIMENSIONS NTAX=7;
    TAXLABELS
        'MASARWA_KAKIA'
        'NG_KE'
        'NU_EN'
        XOON
        'XOON_MASARWA'
        'XOON_NUEN'
        NU
  ;
END;

BEGIN TREES;
        Translate
             1 'MASARWA_KAKIA',
             2 'NG_KE',
             3 'NU_EN',
             4 XOON,
             5 'XOON_MASARWA',
             6 'XOON_NUEN',
             7 NU
             ;
    TREE 1 = [&R] (((1:875.0[&prob(percent)=100,height_95%HPD={0.031694465999722164,34.97423768369175},prob=1.00000000e+00,height_median=4.00000002e-08,height_mean=1.32777003e-07,length_mean=7.18217827e-02,length_median=6.00853400e-02,length_95%HPD={6.02726700e-03,1.64167500e-01},rateIgrBrlens{all}_median=1.404406,rateIgrBrlens{all}_95%HPD={0.144670,5.641391},effectivebrlenIgrBrlens{all}_mean=0.090976,rateIgrBrlens{all}_mean=2.054855,effectivebrlenIgrBrlens{all}_median=0.088054,effectivebrlenIgrBrlens{all}_95%HPD={0.037149,0.147918}],5:875.0[&prob=1.00000000e+00,height_median=4.00000002e-08,height_mean=1.32748340e-07,prob(percent)=100,height_95%HPD={0.031694465999722164,34.97423768369175},length_95%HPD={6.76514700e-03,1.64167500e-01},rateIgrBrlens{all}_mean=0.338674,rateIgrBrlens{all}_median=0.209222,length_median=6.00853400e-02,effectivebrlenIgrBrlens{all}_95%HPD={0.000000,0.059619},length_mean=7.15258888e-02,effectivebrlenIgrBrlens{all}_median=0.013656,rateIgrBrlens{all}_95%HPD={0.000001,1.085024},effectivebrlenIgrBrlens{all}_mean=0.019553]):741.0[&height_mean=7.07749384e-02,prob(percent)=100,height_95%HPD={607.3070787110136,1208.630192443746},height_median=5.98814000e-02,prob=9.95333955e-01,length_median=1.34521500e-01,effectivebrlenIgrBrlens{all}_95%HPD={0.022359,0.267538},rateIgrBrlens{all}_mean=1.395120,length_mean=1.51740033e-01,effectivebrlenIgrBrlens{all}_median=0.134260,rateIgrBrlens{all}_95%HPD={0.000002,3.336970},effectivebrlenIgrBrlens{all}_mean=0.141868,rateIgrBrlens{all}_median=0.996730,length_95%HPD={1.13241100e-02,3.23957500e-01}],(3:1005.0[&prob(percent)=100,height_95%HPD={0.031694465999722164,34.97423768369175},prob=1.00000000e+00,height_median=4.00000002e-08,height_mean=1.32290295e-07,length_mean=1.06751007e-01,effectivebrlenIgrBrlens{all}_median=0.125617,rateIgrBrlens{all}_95%HPD={0.201274,4.621470},effectivebrlenIgrBrlens{all}_95%HPD={0.056427,0.214514},effectivebrlenIgrBrlens{all}_mean=0.130470,rateIgrBrlens{all}_median=1.350150,length_95%HPD={8.76170300e-03,2.41490700e-01},rateIgrBrlens{all}_mean=1.810878,length_median=8.95342300e-02],6:1005.0[&height_mean=1.32256313e-07,prob(percent)=100,height_95%HPD={0.031694465999722164,34.97423768369175},prob=1.00000000e+00,height_median=4.00000002e-08,length_median=8.90943300e-02,effectivebrlenIgrBrlens{all}_95%HPD={0.000000,0.093011},rateIgrBrlens{all}_mean=0.457493,length_mean=1.04648053e-01,effectivebrlenIgrBrlens{all}_median=0.034326,rateIgrBrlens{all}_95%HPD={0.000001,1.145192},effectivebrlenIgrBrlens{all}_mean=0.039094,rateIgrBrlens{all}_median=0.367789,length_95%HPD={9.36707700e-03,2.32301500e-01}]):611.0[&prob(percent)=95,height_95%HPD={734.184300400656,1330.5621954807723},prob=9.45073990e-01,height_median=8.62651640e-02,height_mean=9.95116224e-02,length_mean=1.12647123e-01,effectivebrlenIgrBrlens{all}_median=0.077362,rateIgrBrlens{all}_95%HPD={0.000002,2.782063},effectivebrlenIgrBrlens{all}_95%HPD={0.000000,0.165339},effectivebrlenIgrBrlens{all}_mean=0.082430,rateIgrBrlens{all}_median=0.794670,length_95%HPD={4.37745200e-03,2.64785500e-01},rateIgrBrlens{all}_mean=1.065429,length_median=9.40072800e-02],4:1616.0[&height_mean=1.32550700e-07,prob(percent)=100,height_95%HPD={0.031694465999722164,34.97423768369175},prob=1.00000000e+00,height_median=4.00000002e-08,length_median=1.66452100e-01,effectivebrlenIgrBrlens{all}_95%HPD={0.021316,0.196280},length_mean=1.85673886e-01,effectivebrlenIgrBrlens{all}_median=0.095618,rateIgrBrlens{all}_mean=0.647905,rateIgrBrlens{all}_95%HPD={0.072040,1.319019},effectivebrlenIgrBrlens{all}_mean=0.103067,rateIgrBrlens{all}_median=0.587120,length_95%HPD={4.88504700e-02,3.59418900e-01}]):1395.0[&prob(percent)=100,height_95%HPD={1362.690773974223,1932.5695661696684},prob=1.00000000e+00,height_median=2.35330800e-01,height_mean=2.61370672e-01,length_mean=1.45684014e+00,effectivebrlenIgrBrlens{all}_median=1.349371,rateIgrBrlens{all}_95%HPD={0.478389,1.899513},effectivebrlenIgrBrlens{all}_95%HPD={0.236170,3.395521},effectivebrlenIgrBrlens{all}_mean=1.559530,rateIgrBrlens{all}_median=1.038674,length_95%HPD={2.53957900e-01,3.18485400e+00},rateIgrBrlens{all}_mean=1.135436,length_median=1.27058700e+00],(2:2038.0[&height_95%HPD={0.03362819677807734,29.790544930325048},prob=1.00000000e+00,height_median=2.00000000e-08,height_mean=1.31043754e-07,prob(percent)=100,effectivebrlenIgrBrlens{all}_mean=0.759048,rateIgrBrlens{all}_median=0.943698,effectivebrlenIgrBrlens{all}_median=0.624748,length_95%HPD={9.02387600e-02,1.80491600e+00},rateIgrBrlens{all}_mean=0.988041,rateIgrBrlens{all}_95%HPD={0.261053,1.755969},length_median=6.71610900e-01,effectivebrlenIgrBrlens{all}_95%HPD={0.000000,1.785682},length_mean=7.99289683e-01],7:2038.0[&prob(percent)=100,height_95%HPD={0.03362819677807734,29.790544930325048},prob=1.00000000e+00,height_median=2.00000000e-08,height_mean=1.29851513e-07,length_mean=8.13329626e-01,effectivebrlenIgrBrlens{all}_median=0.763275,rateIgrBrlens{all}_95%HPD={0.369193,2.462012},effectivebrlenIgrBrlens{all}_mean=0.916242,rateIgrBrlens{all}_median=1.092250,effectivebrlenIgrBrlens{all}_95%HPD={0.164331,2.046074},length_95%HPD={9.50642000e-02,1.88641600e+00},rateIgrBrlens{all}_mean=1.279334,length_median=6.75857300e-01]):974.0[&height_95%HPD={1723.5487530413873,2426.736379647793},prob=9.42807626e-01,height_median=6.49411100e-01,height_mean=7.56786057e-01,prob(percent)=94,effectivebrlenIgrBrlens{all}_mean=1.021549,rateIgrBrlens{all}_median=1.015711,length_95%HPD={2.27769100e-02,2.20468900e+00},effectivebrlenIgrBrlens{all}_median=0.856783,rateIgrBrlens{all}_mean=1.092467,rateIgrBrlens{all}_95%HPD={0.338351,2.024914},length_median=8.32222000e-01,effectivebrlenIgrBrlens{all}_95%HPD={0.000001,2.423953},length_mean=9.78963740e-01])[&height_mean=1.74035772e+00,prob(percent)=100,height_95%HPD={2284.8995977325935,3861.9091741166917},prob=1.00000000e+00,height_median=1.54422601e+00,effectivebrlenIgrBrlens{all}_mean=1.000000,rateIgrBrlens{all}_median=inf,length_95%HPD={0.00000000e+00,0.00000000e+00},rateIgrBrlens{all}_mean=-nan,effectivebrlenIgrBrlens{all}_median=1.000000,length_median=0.00000000e+00,effectivebrlenIgrBrlens{all}_95%HPD={1.000000,1.000000},rateIgrBrlens{all}_95%HPD={inf,inf},length_mean=0.00000000e+00];
END;
