# Supplementary material for: A test of Generalized Bayesian dating: A new linguistic dating method
Source: PLoS One. 2020 Aug 12;15(8):e0236522. doi: 10.1371/journal.pone.0236522 (PMC7423060; doi:10.1371/journal.pone.0236522)
Supplement: S2 File — Python code for extracting median tree lengths for each constraint, generation of consensus trees, RevBayes code for performing Gamma regression and linear regression, and Python code for predicting ages. Age annotated consensus tree files for all the families. (ZIP) [file pone.0236522.s002.zip › S2 Supporting Information/Consensus_Trees_Ages/Chukotko-Kamchatkan.dendropy.con.tre]

#NEXUS

BEGIN TAXA;
    DIMENSIONS NTAX=5;
    TAXLABELS
        ALUTOR
        CHUKCHEE
        KORYAK
        'N_ITELMEN'
        'S_ITELMEN'
  ;
END;

BEGIN TREES;
        Translate
             1 ALUTOR,
             2 CHUKCHEE,
             3 KORYAK,
             4 'N_ITELMEN',
             5 'S_ITELMEN'
             ;
    TREE 1 = [&R] (((1:973.0[&prob(percent)=100,height_95%HPD={0.04318884157316771,32.71632535081046},prob=1.00000000e+00,height_median=2.99999999e-08,height_mean=1.12799307e-07,length_mean=9.37893242e-02,effectivebrlenIgrBrlens{all}_median=0.026148,rateIgrBrlens{all}_95%HPD={0.000001,1.060556},effectivebrlenIgrBrlens{all}_mean=0.028521,rateIgrBrlens{all}_median=0.309130,length_95%HPD={8.96187500e-03,2.11430600e-01},rateIgrBrlens{all}_mean=0.405021,length_median=7.93516800e-02,effectivebrlenIgrBrlens{all}_95%HPD={0.000000,0.063026}],3:973.0[&height_mean=1.12459899e-07,prob(percent)=100,height_95%HPD={0.04318884148432651,32.71632532551163},height_median=2.99999998e-08,prob=1.00000000e+00,length_median=8.31136200e-02,effectivebrlenIgrBrlens{all}_95%HPD={0.041263,0.156145},rateIgrBrlens{all}_mean=1.426369,length_mean=1.00449606e-01,effectivebrlenIgrBrlens{all}_median=0.091566,rateIgrBrlens{all}_95%HPD={0.031732,3.348693},effectivebrlenIgrBrlens{all}_mean=0.094748,rateIgrBrlens{all}_median=1.102763,length_95%HPD={6.49723100e-03,2.31834100e-01}]):362.0[&prob(percent)=81,height_95%HPD={708.4775529157682,1306.7190640138658},prob=8.13624850e-01,height_median=7.33733700e-02,height_mean=8.61544029e-02,length_mean=1.00966986e-01,rateIgrBrlens{all}_mean=0.952748,effectivebrlenIgrBrlens{all}_median=0.064568,length_95%HPD={2.20110000e-03,2.39765000e-01},effectivebrlenIgrBrlens{all}_95%HPD={0.000000,0.173475},rateIgrBrlens{all}_median=0.711329,effectivebrlenIgrBrlens{all}_mean=0.072204,length_median=8.43720500e-02,rateIgrBrlens{all}_95%HPD={0.000001,2.508346}],2:1335.0[&prob=1.00000000e+00,height_mean=1.12639208e-07,prob(percent)=100,height_95%HPD={0.0336281970893627,29.790545035428636},height_median=2.00000003e-08,length_median=1.54127000e-01,effectivebrlenIgrBrlens{all}_95%HPD={0.030290,0.267908},length_mean=1.73792729e-01,effectivebrlenIgrBrlens{all}_median=0.144220,rateIgrBrlens{all}_95%HPD={0.000215,2.772195},rateIgrBrlens{all}_mean=1.131000,effectivebrlenIgrBrlens{all}_mean=0.147369,rateIgrBrlens{all}_median=0.897433,length_95%HPD={2.41937400e-02,3.47164500e-01}]):1287.0[&prob(percent)=100,height_95%HPD={1084.0340566863606,1658.5915011501704},prob=1.00000000e+00,height_median=1.63538900e-01,height_mean=1.84744811e-01,length_mean=1.19090945e+00,effectivebrlenIgrBrlens{all}_median=1.100994,rateIgrBrlens{all}_95%HPD={0.367117,1.922640},effectivebrlenIgrBrlens{all}_mean=1.255519,effectivebrlenIgrBrlens{all}_95%HPD={0.172149,2.668692},rateIgrBrlens{all}_median=1.030373,length_95%HPD={2.07566600e-01,2.48603200e+00},rateIgrBrlens{all}_mean=1.111385,length_median=1.05004500e+00],(4:1053.0[&height_95%HPD={0.010248051041172927,23.307618835272418},prob=1.00000000e+00,height_median=7.00000014e-09,height_mean=1.09356486e-07,prob(percent)=100,effectivebrlenIgrBrlens{all}_mean=0.088369,rateIgrBrlens{all}_median=0.786619,length_95%HPD={1.49062400e-02,2.57605300e-01},rateIgrBrlens{all}_mean=1.040448,effectivebrlenIgrBrlens{all}_median=0.085373,length_median=1.01541200e-01,effectivebrlenIgrBrlens{all}_95%HPD={0.000000,0.173629},rateIgrBrlens{all}_95%HPD={0.000003,2.787706},length_mean=1.17665847e-01],5:1053.0[&prob(percent)=100,height_95%HPD={0.010248051041172927,23.307618835272418},prob=1.00000000e+00,height_median=7.00000014e-09,height_mean=1.09356486e-07,length_mean=1.17665847e-01,effectivebrlenIgrBrlens{all}_median=0.079947,rateIgrBrlens{all}_95%HPD={0.000002,2.479744},effectivebrlenIgrBrlens{all}_mean=0.083741,rateIgrBrlens{all}_median=0.742248,effectivebrlenIgrBrlens{all}_95%HPD={0.000000,0.173647},length_95%HPD={1.49062400e-02,2.57605300e-01},rateIgrBrlens{all}_mean=0.953552,length_median=1.01541200e-01]):1570.0[&height_95%HPD={775.3006546427257,1369.3561545370462},prob=1.00000000e+00,height_median=1.01541300e-01,height_mean=1.17665956e-01,prob(percent)=100,effectivebrlenIgrBrlens{all}_mean=1.332658,rateIgrBrlens{all}_median=1.031119,length_95%HPD={3.11493400e-01,2.60200800e+00},rateIgrBrlens{all}_mean=1.112042,effectivebrlenIgrBrlens{all}_median=1.181482,length_median=1.11911200e+00,effectivebrlenIgrBrlens{all}_95%HPD={0.314996,2.748134},rateIgrBrlens{all}_95%HPD={0.469377,1.878530},length_mean=1.25798830e+00])[&height_mean=1.37565426e+00,height_median=1.23256450e+00,prob(percent)=100,height_95%HPD={2100.83683185981,3259.364972923053},prob=1.00000000e+00,effectivebrlenIgrBrlens{all}_mean=1.000000,rateIgrBrlens{all}_median=inf,length_95%HPD={0.00000000e+00,0.00000000e+00},rateIgrBrlens{all}_mean=-nan,effectivebrlenIgrBrlens{all}_median=1.000000,length_median=0.00000000e+00,effectivebrlenIgrBrlens{all}_95%HPD={1.000000,1.000000},rateIgrBrlens{all}_95%HPD={inf,inf},length_mean=0.00000000e+00];
END;
