# Supplementary material for: A test of Generalized Bayesian dating: A new linguistic dating method
Source: PLoS One. 2020 Aug 12;15(8):e0236522. doi: 10.1371/journal.pone.0236522 (PMC7423060; doi:10.1371/journal.pone.0236522)
Supplement: S2 File — Python code for extracting median tree lengths for each constraint, generation of consensus trees, RevBayes code for performing Gamma regression and linear regression, and Python code for predicting ages. Age annotated consensus tree files for all the families. (ZIP) [file pone.0236522.s002.zip › S2 Supporting Information/Consensus_Trees_Ages/Sepik.dendropy.con.tre]

#NEXUS

BEGIN TAXA;
    DIMENSIONS NTAX=15;
    TAXLABELS
        KWANGA
        'MENDE_PNG'
        AWTUW
        POUYE
        ALAMBLAK
        BAHINEMO
        GABIANO
        KAPRIMAN
        PAKA
        SANIO
        MEHEK
        'YESSAN_MAYO'
        NAMIA
        KWOMA
        'ABAU_2'
  ;
END;

BEGIN TREES;
        Translate
             1 KWANGA,
             2 'MENDE_PNG',
             3 AWTUW,
             4 POUYE,
             5 ALAMBLAK,
             6 BAHINEMO,
             7 GABIANO,
             8 KAPRIMAN,
             9 PAKA,
             10 SANIO,
             11 MEHEK,
             12 'YESSAN_MAYO',
             13 NAMIA,
             14 KWOMA,
             15 'ABAU_2'
             ;
    TREE 1 = [&R] (15:3002.0[&prob=1.00000000e+00,height_median=5.00000000e-08,height_mean=7.01301427e-08,prob(percent)=100,height_95%HPD={0.05919390829133208,36.85388549414603},length_95%HPD={3.49046400e-01,1.24744100e+00},rateIgrBrlens{all}_mean=1.054865,length_median=7.10218900e-01,effectivebrlenIgrBrlens{all}_95%HPD={0.384252,1.253100},rateIgrBrlens{all}_median=1.022598,length_mean=7.54293227e-01,effectivebrlenIgrBrlens{all}_median=0.726449,rateIgrBrlens{all}_95%HPD={0.672651,1.441450},effectivebrlenIgrBrlens{all}_mean=0.777492],(((((1:1079.0[&height_mean=6.97102813e-08,prob(percent)=100,height_median=5.00000001e-08,height_95%HPD={0.059193908364390584,36.85388551123397},prob=1.00000000e+00,length_median=1.05193000e-01,effectivebrlenIgrBrlens{all}_95%HPD={0.050905,0.139410},length_mean=1.08051602e-01,effectivebrlenIgrBrlens{all}_median=0.091136,rateIgrBrlens{all}_95%HPD={0.406681,1.506775},effectivebrlenIgrBrlens{all}_mean=0.092888,rateIgrBrlens{all}_median=0.869825,length_95%HPD={5.07112000e-02,1.73745300e-01},rateIgrBrlens{all}_mean=0.918147],14:1079.0[&height_mean=6.94905239e-08,prob(percent)=100,height_95%HPD={0.059193908364390584,36.85388551123397},height_median=5.00000001e-08,prob=1.00000000e+00,length_median=1.13773700e-01,effectivebrlenIgrBrlens{all}_95%HPD={0.071197,0.166441},rateIgrBrlens{all}_mean=1.076630,length_mean=1.17209457e-01,effectivebrlenIgrBrlens{all}_median=0.114360,rateIgrBrlens{all}_95%HPD={0.452560,1.815010},effectivebrlenIgrBrlens{all}_mean=0.116374,rateIgrBrlens{all}_median=1.007968,length_95%HPD={5.39376300e-02,1.90259200e-01}]):226.0[&prob(percent)=55,height_95%HPD={803.3031549746792,1396.1082594673865},prob=5.48326890e-01,height_median=1.01437200e-01,height_mean=1.03783583e-01,length_mean=3.77343691e-02,effectivebrlenIgrBrlens{all}_median=0.024868,rateIgrBrlens{all}_95%HPD={0.000001,1.971981},effectivebrlenIgrBrlens{all}_mean=0.027326,rateIgrBrlens{all}_median=0.707413,length_95%HPD={1.99109400e-04,8.36608600e-02},rateIgrBrlens{all}_mean=0.835102,length_median=3.35703500e-02,effectivebrlenIgrBrlens{all}_95%HPD={0.000000,0.063778}],2:1305.0[&height_mean=6.92677110e-08,prob(percent)=100,height_95%HPD={0.05992172159268424,37.02346751406373},height_median=5.10000001e-08,prob=1.00000000e+00,length_median=1.24283400e-01,effectivebrlenIgrBrlens{all}_95%HPD={0.084119,0.192583},rateIgrBrlens{all}_mean=1.145234,length_mean=1.26788472e-01,effectivebrlenIgrBrlens{all}_median=0.132191,rateIgrBrlens{all}_95%HPD={0.499558,1.940203},effectivebrlenIgrBrlens{all}_mean=0.134551,rateIgrBrlens{all}_median=1.067520,length_95%HPD={5.45767100e-02,1.96636600e-01}]):459.0[&prob(percent)=100,height_95%HPD={1051.3814161109808,1627.8520767155871},prob=1.00000000e+00,height_median=1.35955240e-01,height_mean=1.39854196e-01,length_mean=1.15894420e-01,effectivebrlenIgrBrlens{all}_median=0.101867,rateIgrBrlens{all}_95%HPD={0.299592,1.757367},effectivebrlenIgrBrlens{all}_mean=0.105679,rateIgrBrlens{all}_median=0.926017,length_95%HPD={2.33288800e-02,2.04028000e-01},rateIgrBrlens{all}_mean=1.018165,length_median=1.11276600e-01,effectivebrlenIgrBrlens{all}_95%HPD={0.038890,0.183435}],(11:1226.0[&prob=1.00000000e+00,height_median=5.99999999e-08,height_mean=7.00422210e-08,prob(percent)=100,height_95%HPD={0.041214612087105626,38.45908843409297},length_95%HPD={8.36414700e-02,2.55671000e-01},rateIgrBrlens{all}_mean=0.978684,length_median=1.57464700e-01,rateIgrBrlens{all}_median=0.944435,rateIgrBrlens{all}_95%HPD={0.516774,1.549203},length_mean=1.62694319e-01,effectivebrlenIgrBrlens{all}_median=0.149398,effectivebrlenIgrBrlens{all}_95%HPD={0.082512,0.225807},effectivebrlenIgrBrlens{all}_mean=0.152142],12:1226.0[&prob(percent)=100,height_95%HPD={0.041214612087105626,38.45908843409297},prob=1.00000000e+00,height_median=5.99999999e-08,height_mean=7.01134915e-08,length_mean=1.62707428e-01,effectivebrlenIgrBrlens{all}_median=0.173771,rateIgrBrlens{all}_95%HPD={0.563983,1.784229},effectivebrlenIgrBrlens{all}_mean=0.179021,rateIgrBrlens{all}_median=1.093397,length_95%HPD={8.36414700e-02,2.55421400e-01},rateIgrBrlens{all}_mean=1.158250,effectivebrlenIgrBrlens{all}_95%HPD={0.107095,0.264676},length_median=1.57464700e-01]):537.0[&height_95%HPD={975.9982317116076,1556.4300801658692},prob=9.89601386e-01,height_median=1.56930000e-01,height_mean=1.61895518e-01,prob(percent)=99,effectivebrlenIgrBrlens{all}_mean=0.088274,rateIgrBrlens{all}_median=0.949153,length_95%HPD={1.86733400e-02,1.89002500e-01},rateIgrBrlens{all}_mean=1.056468,length_median=8.85910000e-02,effectivebrlenIgrBrlens{all}_95%HPD={0.020411,0.167213},effectivebrlenIgrBrlens{all}_median=0.084474,length_mean=9.46198281e-02,rateIgrBrlens{all}_95%HPD={0.297230,2.037004}]):623.0[&prob=9.61605119e-01,height_median=2.46764000e-01,height_mean=2.53322512e-01,prob(percent)=96,height_95%HPD={1502.3548352479613,2094.244102721395},length_95%HPD={8.07942900e-03,1.98278400e-01},rateIgrBrlens{all}_mean=1.038735,length_median=9.66220500e-02,effectivebrlenIgrBrlens{all}_95%HPD={0.000000,0.182868},length_mean=1.02245716e-01,effectivebrlenIgrBrlens{all}_median=0.092613,rateIgrBrlens{all}_95%HPD={0.229799,2.090694},rateIgrBrlens{all}_median=0.952676,effectivebrlenIgrBrlens{all}_mean=0.097348],((5:1256.0[&height_95%HPD={0.041214612087105626,38.45908843409297},prob=1.00000000e+00,height_median=5.99999999e-08,height_mean=6.86960672e-08,prob(percent)=100,effectivebrlenIgrBrlens{all}_mean=0.197857,rateIgrBrlens{all}_median=1.121820,rateIgrBrlens{all}_95%HPD={0.633669,1.909577},length_95%HPD={8.64450000e-02,2.69325700e-01},rateIgrBrlens{all}_mean=1.196671,length_median=1.69530100e-01,effectivebrlenIgrBrlens{all}_95%HPD={0.119862,0.280473},length_mean=1.74628227e-01,effectivebrlenIgrBrlens{all}_median=0.193084],8:1257.0[&prob(percent)=100,height_95%HPD={0.06277994416736069,37.69689266279072},prob=1.00000000e+00,height_median=5.49999999e-08,height_mean=6.85828423e-08,length_mean=1.72375102e-01,effectivebrlenIgrBrlens{all}_median=0.133580,rateIgrBrlens{all}_95%HPD={0.399505,1.233093},effectivebrlenIgrBrlens{all}_mean=0.136297,rateIgrBrlens{all}_median=0.804895,length_95%HPD={8.82766300e-02,2.61392000e-01},rateIgrBrlens{all}_mean=0.821356,length_median=1.68851000e-01,effectivebrlenIgrBrlens{all}_95%HPD={0.074013,0.205033}]):600.0[&height_95%HPD={1005.2327000903124,1583.1116239266264},prob=9.34675377e-01,height_median=1.66562950e-01,height_mean=1.69114682e-01,prob(percent)=93,effectivebrlenIgrBrlens{all}_mean=0.064149,rateIgrBrlens{all}_median=0.813501,rateIgrBrlens{all}_95%HPD={0.000023,1.807004},length_95%HPD={1.04155000e-02,1.60517100e-01},rateIgrBrlens{all}_mean=0.925601,length_median=7.48457100e-02,effectivebrlenIgrBrlens{all}_95%HPD={0.000000,0.118759},length_mean=7.99455542e-02,effectivebrlenIgrBrlens{all}_median=0.061532],(6:1501.0[&prob=1.00000000e+00,height_median=5.99999999e-08,height_mean=6.88955739e-08,prob(percent)=100,height_95%HPD={0.041214612087105626,38.45908843409297},length_95%HPD={1.12526800e-01,2.69942400e-01},rateIgrBrlens{all}_mean=0.733289,rateIgrBrlens{all}_median=0.722500,length_median=1.84474300e-01,effectivebrlenIgrBrlens{all}_95%HPD={0.070832,0.198203},length_mean=1.88294619e-01,effectivebrlenIgrBrlens{all}_median=0.131452,rateIgrBrlens{all}_95%HPD={0.362696,1.099660},effectivebrlenIgrBrlens{all}_mean=0.134254],((7:860.0[&height_95%HPD={0.05919390829133208,36.85388549414603},prob=1.00000000e+00,height_median=5.00000000e-08,height_mean=6.88978403e-08,prob(percent)=100,effectivebrlenIgrBrlens{all}_mean=0.101080,rateIgrBrlens{all}_median=1.685895,effectivebrlenIgrBrlens{all}_median=0.099114,length_95%HPD={1.32785400e-02,9.85615600e-02},rateIgrBrlens{all}_mean=2.134660,rateIgrBrlens{all}_95%HPD={0.601135,4.622249},length_median=5.72682800e-02,effectivebrlenIgrBrlens{all}_95%HPD={0.059269,0.148311},length_mean=5.83128631e-02],9:860.0[&prob(percent)=100,height_95%HPD={0.05919390829133208,36.85388549414603},prob=1.00000000e+00,height_median=5.00000000e-08,height_mean=6.88978403e-08,length_mean=5.83128631e-02,effectivebrlenIgrBrlens{all}_median=0.038484,rateIgrBrlens{all}_95%HPD={0.000002,1.384446},effectivebrlenIgrBrlens{all}_mean=0.039283,rateIgrBrlens{all}_median=0.676441,effectivebrlenIgrBrlens{all}_95%HPD={0.004349,0.074632},length_95%HPD={1.32785400e-02,9.85615600e-02},rateIgrBrlens{all}_mean=0.731270,length_median=5.72682800e-02]):394.0[&height_95%HPD={593.419383348732,1195.6118796752835},prob=1.00000000e+00,height_median=5.72683400e-02,height_mean=5.83129320e-02,prob(percent)=100,effectivebrlenIgrBrlens{all}_mean=0.113385,rateIgrBrlens{all}_median=1.325150,length_95%HPD={2.14986400e-02,1.48589300e-01},effectivebrlenIgrBrlens{all}_median=0.109472,rateIgrBrlens{all}_mean=1.574081,rateIgrBrlens{all}_95%HPD={0.506632,3.008744},length_median=8.12507200e-02,effectivebrlenIgrBrlens{all}_95%HPD={0.055141,0.182008},length_mean=8.44658973e-02],10:1253.0[&height_95%HPD={0.041214612087105626,38.45908843409297},prob=1.00000000e+00,height_median=5.99999999e-08,height_mean=6.93840421e-08,prob(percent)=100,effectivebrlenIgrBrlens{all}_mean=0.148327,rateIgrBrlens{all}_median=1.040184,length_95%HPD={7.72928300e-02,2.12841300e-01},rateIgrBrlens{all}_mean=1.083007,effectivebrlenIgrBrlens{all}_median=0.145112,length_median=1.40214000e-01,effectivebrlenIgrBrlens{all}_95%HPD={0.092277,0.219203},rateIgrBrlens{all}_95%HPD={0.565547,1.684225},length_mean=1.42778760e-01]):248.0[&prob=1.00000000e+00,height_median=1.40214020e-01,height_mean=1.42778829e-01,prob(percent)=100,height_95%HPD={1002.577348581948,1580.8433202846334},length_95%HPD={1.45221300e-03,1.06469700e-01},rateIgrBrlens{all}_mean=1.443332,length_median=4.26077200e-02,effectivebrlenIgrBrlens{all}_95%HPD={0.000000,0.107175},rateIgrBrlens{all}_median=1.110617,length_mean=4.79228160e-02,effectivebrlenIgrBrlens{all}_median=0.049998,rateIgrBrlens{all}_95%HPD={0.000142,3.251143},effectivebrlenIgrBrlens{all}_mean=0.053503]):355.0[&height_mean=1.86535941e-01,prob(percent)=92,height_95%HPD={1241.2652265304753,1804.9398995659997},prob=9.24143448e-01,height_median=1.82908980e-01,length_median=5.86093200e-02,effectivebrlenIgrBrlens{all}_95%HPD={0.000000,0.109298},length_mean=6.36952113e-02,effectivebrlenIgrBrlens{all}_median=0.054444,rateIgrBrlens{all}_95%HPD={0.000001,2.191542},rateIgrBrlens{all}_mean=1.077914,effectivebrlenIgrBrlens{all}_mean=0.057362,rateIgrBrlens{all}_median=0.919881,length_95%HPD={2.91139100e-03,1.28973900e-01}]):530.0[&prob(percent)=100,height_95%HPD={1565.8822256814653,2184.1847218122016},prob=1.00000000e+00,height_median=2.46662510e-01,height_mean=2.52235439e-01,length_mean=1.02198771e-01,effectivebrlenIgrBrlens{all}_median=0.087024,rateIgrBrlens{all}_95%HPD={0.100155,1.898483},effectivebrlenIgrBrlens{all}_mean=0.090623,effectivebrlenIgrBrlens{all}_95%HPD={0.000000,0.169426},rateIgrBrlens{all}_median=0.890701,length_95%HPD={1.14261000e-02,1.98602300e-01},rateIgrBrlens{all}_mean=0.977861,length_median=9.59203700e-02]):354.0[&height_95%HPD={1947.9900807285123,2892.080504742158},prob=9.48540195e-01,height_median=3.42893030e-01,height_mean=3.51698663e-01,prob(percent)=95,effectivebrlenIgrBrlens{all}_mean=0.143894,rateIgrBrlens{all}_median=0.948077,effectivebrlenIgrBrlens{all}_median=0.136570,length_95%HPD={7.59342900e-03,2.90327000e-01},rateIgrBrlens{all}_mean=1.025612,rateIgrBrlens{all}_95%HPD={0.217356,1.836936},length_median=1.40921600e-01,effectivebrlenIgrBrlens{all}_95%HPD={0.000000,0.277133},length_mean=1.50440627e-01],((3:1181.0[&prob(percent)=100,height_95%HPD={0.041214612087105626,38.45908843409297},prob=1.00000000e+00,height_median=5.99999999e-08,height_mean=7.01470471e-08,length_mean=1.45130568e-01,effectivebrlenIgrBrlens{all}_median=0.153758,rateIgrBrlens{all}_95%HPD={0.486564,2.016044},effectivebrlenIgrBrlens{all}_mean=0.157955,rateIgrBrlens{all}_median=1.081497,effectivebrlenIgrBrlens{all}_95%HPD={0.088861,0.243860},length_95%HPD={6.55221900e-02,2.31407100e-01},rateIgrBrlens{all}_mean=1.170138,length_median=1.41698600e-01],4:1181.0[&height_mean=7.01443808e-08,height_median=5.99999999e-08,prob(percent)=100,height_95%HPD={0.041214612087105626,38.45908843409297},prob=1.00000000e+00,length_median=1.41698600e-01,length_mean=1.45129423e-01,effectivebrlenIgrBrlens{all}_95%HPD={0.084795,0.244990},length_95%HPD={6.55221900e-02,2.31407100e-01},effectivebrlenIgrBrlens{all}_median=0.155597,rateIgrBrlens{all}_median=1.094354,rateIgrBrlens{all}_95%HPD={0.544569,1.963946},effectivebrlenIgrBrlens{all}_mean=0.160233,rateIgrBrlens{all}_mean=1.181606]):430.0[&height_mean=1.45120457e-01,height_median=1.41698660e-01,height_95%HPD={927.499046135861,1511.7531051187657},prob=9.99866684e-01,prob(percent)=100,length_mean=1.39322437e-01,length_95%HPD={3.00866300e-02,2.59016400e-01},effectivebrlenIgrBrlens{all}_95%HPD={0.058642,0.297997},length_median=1.30688000e-01,effectivebrlenIgrBrlens{all}_mean=0.164804,rateIgrBrlens{all}_mean=1.323348,rateIgrBrlens{all}_median=1.161905,rateIgrBrlens{all}_95%HPD={0.515089,2.507732},effectivebrlenIgrBrlens{all}_median=0.156632],13:1611.0[&height_median=6.00000000e-08,height_95%HPD={0.04121461213160204,38.45908844928156},prob(percent)=100,height_mean=7.05929876e-08,prob=1.00000000e+00,length_median=2.75210900e-01,effectivebrlenIgrBrlens{all}_mean=0.235054,length_95%HPD={1.42446200e-01,4.27821100e-01},effectivebrlenIgrBrlens{all}_95%HPD={0.105472,0.374445},length_mean=2.84289529e-01,rateIgrBrlens{all}_95%HPD={0.434834,1.247809},rateIgrBrlens{all}_median=0.839982,effectivebrlenIgrBrlens{all}_median=0.228619,rateIgrBrlens{all}_mean=0.845629]):1129.0[&prob=9.94400747e-01,height_95%HPD={1359.5074408038183,1928.5574139125104},prob(percent)=99,height_mean=2.83349820e-01,height_median=2.74844150e-01,effectivebrlenIgrBrlens{all}_95%HPD={0.058702,0.378480},rateIgrBrlens{all}_median=0.990279,rateIgrBrlens{all}_95%HPD={0.462510,1.772174},length_mean=2.13059749e-01,length_95%HPD={6.36803300e-02,3.77301300e-01},length_median=2.04377200e-01,rateIgrBrlens{all}_mean=1.046989,effectivebrlenIgrBrlens{all}_mean=0.212576,effectivebrlenIgrBrlens{all}_median=0.203388]):261.0[&height_95%HPD={2168.5924404288357,3447.116034710635},height_median=4.83280316e-01,height_mean=4.95122886e-01,prob(percent)=89,prob=8.87348354e-01,length_mean=2.92805098e-01,effectivebrlenIgrBrlens{all}_median=0.242172,effectivebrlenIgrBrlens{all}_95%HPD={0.000000,0.702971},rateIgrBrlens{all}_mean=1.018914,rateIgrBrlens{all}_95%HPD={0.308244,1.767290},length_median=2.42050500e-01,length_95%HPD={1.12524800e-04,6.98009900e-01},rateIgrBrlens{all}_median=0.984390,effectivebrlenIgrBrlens{all}_mean=0.291457])[&prob=1.00000000e+00,prob(percent)=100,height_95%HPD={2296.3062719647996,3861.863266769099},height_mean=7.62676708e-01,height_median=7.13160910e-01,rateIgrBrlens{all}_median=inf,length_mean=0.00000000e+00,length_95%HPD={0.00000000e+00,0.00000000e+00},effectivebrlenIgrBrlens{all}_95%HPD={1.000000,1.000000},length_median=0.00000000e+00,effectivebrlenIgrBrlens{all}_mean=1.000000,rateIgrBrlens{all}_mean=-nan,rateIgrBrlens{all}_95%HPD={inf,inf},effectivebrlenIgrBrlens{all}_median=1.000000];
END;
