# Supplementary material for: A test of Generalized Bayesian dating: A new linguistic dating method
Source: PLoS One. 2020 Aug 12;15(8):e0236522. doi: 10.1371/journal.pone.0236522 (PMC7423060; doi:10.1371/journal.pone.0236522)
Supplement: S2 File — Python code for extracting median tree lengths for each constraint, generation of consensus trees, RevBayes code for performing Gamma regression and linear regression, and Python code for predicting ages. Age annotated consensus tree files for all the families. (ZIP) [file pone.0236522.s002.zip › S2 Supporting Information/Consensus_Trees_Ages/Suki-Gogodala.dendropy.con.tre]

#NEXUS

BEGIN TAXA;
    DIMENSIONS NTAX=4;
    TAXLABELS
        'GOGODALA_ADIBA'
        'GOGODALA_GOGODARA'
        'GOGODALA_ARI'
        WARUNA
  ;
END;

BEGIN TREES;
        Translate
             1 'GOGODALA_ADIBA',
             2 'GOGODALA_GOGODARA',
             3 'GOGODALA_ARI',
             4 WARUNA
             ;
    TREE 1 = [&R] (3:2240.0[&prob=1.00000000e+00,prob(percent)=100,height_mean=6.27621117e-08,height_median=0.00000000e+00,height_95%HPD={0.0,0.0},length_mean=8.12384793e-01,length_95%HPD={5.79803900e-02,2.10784200e+00},effectivebrlenIgrBrlens{all}_95%HPD={0.086942,2.291734},rateIgrBrlens{all}_95%HPD={0.335339,2.234566},effectivebrlenIgrBrlens{all}_median=0.645823,effectivebrlenIgrBrlens{all}_mean=0.860108,rateIgrBrlens{all}_median=1.028928,rateIgrBrlens{all}_mean=1.172949,length_median=6.15013000e-01],((1:1035.0[&height_median=2.22044605e-16,height_95%HPD={1.4229412205758748e-07,0.40838912810133504},prob=1.00000000e+00,prob(percent)=100,height_mean=6.04799360e-08,length_mean=1.17518477e-01,effectivebrlenIgrBrlens{all}_95%HPD={0.000000,0.236554},effectivebrlenIgrBrlens{all}_median=0.095528,length_95%HPD={7.64039700e-03,2.81658300e-01},rateIgrBrlens{all}_95%HPD={0.000006,3.311042},length_median=9.58954800e-02,rateIgrBrlens{all}_mean=1.340259,rateIgrBrlens{all}_median=1.000849,effectivebrlenIgrBrlens{all}_mean=0.110071],2:1035.0[&prob=1.00000000e+00,height_mean=6.04851353e-08,prob(percent)=100,height_95%HPD={1.4229412205758748e-07,0.40838912810133504},height_median=2.22044605e-16,effectivebrlenIgrBrlens{all}_mean=0.063967,effectivebrlenIgrBrlens{all}_median=0.048469,length_95%HPD={4.89017600e-03,2.77620300e-01},effectivebrlenIgrBrlens{all}_95%HPD={0.000000,0.177292},rateIgrBrlens{all}_mean=0.627058,length_median=9.58296200e-02,rateIgrBrlens{all}_95%HPD={0.000001,1.554624},length_mean=1.16903416e-01,rateIgrBrlens{all}_median=0.512560]):704.0[&prob=9.84668711e-01,height_median=9.50563200e-02,height_mean=1.15267993e-01,prob(percent)=98,height_95%HPD={762.3890809724807,1356.9007214612952},effectivebrlenIgrBrlens{all}_median=0.259865,length_95%HPD={9.57657800e-03,1.02144600e+00},rateIgrBrlens{all}_median=0.953717,rateIgrBrlens{all}_95%HPD={0.000003,2.093331},effectivebrlenIgrBrlens{all}_mean=0.363500,effectivebrlenIgrBrlens{all}_95%HPD={0.000000,1.009182},rateIgrBrlens{all}_mean=1.068640,length_mean=3.79091380e-01,length_median=2.78702300e-01],4:1739.0[&height_95%HPD={9.082110931445488e-08,0.34711857257493145},height_median=1.11022302e-16,height_mean=5.93500867e-08,prob(percent)=100,prob=1.00000000e+00,length_mean=4.81894980e-01,effectivebrlenIgrBrlens{all}_mean=0.445743,length_median=3.76971000e-01,length_95%HPD={5.44870400e-02,1.19629900e+00},effectivebrlenIgrBrlens{all}_95%HPD={0.036150,1.178701},rateIgrBrlens{all}_95%HPD={0.128572,1.792566},rateIgrBrlens{all}_mean=0.987085,rateIgrBrlens{all}_median=0.924329,effectivebrlenIgrBrlens{all}_median=0.336004]):501.0[&height_median=3.69599000e-01,height_95%HPD={1467.314521146837,2052.213006411972},prob(percent)=77,prob=7.69364085e-01,height_mean=4.60845213e-01,effectivebrlenIgrBrlens{all}_median=0.278442,rateIgrBrlens{all}_mean=1.023331,length_median=2.96894200e-01,rateIgrBrlens{all}_95%HPD={0.000001,2.008109},length_mean=4.47350664e-01,length_95%HPD={6.22534300e-04,1.32547700e+00},rateIgrBrlens{all}_median=0.936584,effectivebrlenIgrBrlens{all}_95%HPD={0.000000,1.369532},effectivebrlenIgrBrlens{all}_mean=0.437495])[&prob=1.00000000e+00,height_mean=8.49696974e-01,height_median=6.46725130e-01,height_95%HPD={1853.7846117987247,2682.355688050937},prob(percent)=100,effectivebrlenIgrBrlens{all}_median=1.000000,length_median=0.00000000e+00,rateIgrBrlens{all}_95%HPD={inf,inf},length_95%HPD={0.00000000e+00,0.00000000e+00},effectivebrlenIgrBrlens{all}_95%HPD={1.000000,1.000000},rateIgrBrlens{all}_median=inf,length_mean=0.00000000e+00,rateIgrBrlens{all}_mean=-nan,effectivebrlenIgrBrlens{all}_mean=1.000000];
END;
