# Supplementary material for: A test of Generalized Bayesian dating: A new linguistic dating method
Source: PLoS One. 2020 Aug 12;15(8):e0236522. doi: 10.1371/journal.pone.0236522 (PMC7423060; doi:10.1371/journal.pone.0236522)
Supplement: S2 File — Python code for extracting median tree lengths for each constraint, generation of consensus trees, RevBayes code for performing Gamma regression and linear regression, and Python code for predicting ages. Age annotated consensus tree files for all the families. (ZIP) [file pone.0236522.s002.zip › S2 Supporting Information/Consensus_Trees_Ages/Dravidian.dendropy.con.tre]

#NEXUS

BEGIN TAXA;
    DIMENSIONS NTAX=40;
    TAXLABELS
        'NORTHWESTERN_KOLAMI'
        PARJI
        'PARJI_2'
        'KUMARBHAG_PAHARIA'
        KURUKH
        'KURUX_NEPALI'
        'SAURIA_PAHARIA'
        ABUJHMARIA
        'ADILABAD_GONDI'
        'DORLI_GONDI'
        'HILL_MARIA_GONDI'
        KUI
        KUVI
        'MANDA_INDIA'
        'NORTH_BASTAR_GONDI'
        'NORTHERN_GONDI'
        PENGO
        'SOUTH_BASTAR_GONDI'
        'SOUTH_EASTERN_GONDI'
        'SOUTHERN_GONDI'
        'SOUTHERN_GONDI_2'
        TELUGU
        'TELUGU_2'
        'WESTERN_GONDI'
        'WESTERN_MURIA'
        BADAGA
        'BETTA_KURUMBA'
        KANNADA
        'KORAGA_KORRA'
        'KURUMBA_ALU'
        MALAYALAM
        MUTHUVAN
        RAVULA
        TAMIL
        TODA
        'TULU_INDIA'
        YERUKULA
        BRAHUI
        IRULA
        PALIYAN
  ;
END;

BEGIN TREES;
        Translate
             1 'NORTHWESTERN_KOLAMI',
             2 PARJI,
             3 'PARJI_2',
             4 'KUMARBHAG_PAHARIA',
             5 KURUKH,
             6 'KURUX_NEPALI',
             7 'SAURIA_PAHARIA',
             8 ABUJHMARIA,
             9 'ADILABAD_GONDI',
             10 'DORLI_GONDI',
             11 'HILL_MARIA_GONDI',
             12 KUI,
             13 KUVI,
             14 'MANDA_INDIA',
             15 'NORTH_BASTAR_GONDI',
             16 'NORTHERN_GONDI',
             17 PENGO,
             18 'SOUTH_BASTAR_GONDI',
             19 'SOUTH_EASTERN_GONDI',
             20 'SOUTHERN_GONDI',
             21 'SOUTHERN_GONDI_2',
             22 TELUGU,
             23 'TELUGU_2',
             24 'WESTERN_GONDI',
             25 'WESTERN_MURIA',
             26 BADAGA,
             27 'BETTA_KURUMBA',
             28 KANNADA,
             29 'KORAGA_KORRA',
             30 'KURUMBA_ALU',
             31 MALAYALAM,
             32 MUTHUVAN,
             33 RAVULA,
             34 TAMIL,
             35 TODA,
             36 'TULU_INDIA',
             37 YERUKULA,
             38 BRAHUI,
             39 IRULA,
             40 PALIYAN
             ;
    TREE 1 = [&R] ((((4:730.0[&prob=1.00000000e+00,height_median=5.40000000e-08,height_mean=5.55250367e-08,prob(percent)=100,height_95%HPD={0.062073067240923874,37.5311668868472},length_95%HPD={4.59857600e-03,7.67692400e-02},rateIgrBrlens{all}_mean=1.276365,length_median=3.59081700e-02,effectivebrlenIgrBrlens{all}_95%HPD={0.011580,0.060184},rateIgrBrlens{all}_median=0.940395,length_mean=3.86927223e-02,effectivebrlenIgrBrlens{all}_median=0.034147,rateIgrBrlens{all}_95%HPD={0.132260,3.257298},effectivebrlenIgrBrlens{all}_mean=0.035440],7:730.0[&height_95%HPD={0.062073067240923874,37.5311668868472},prob=1.00000000e+00,height_median=5.40000000e-08,height_mean=5.55226370e-08,prob(percent)=100,effectivebrlenIgrBrlens{all}_mean=0.047109,rateIgrBrlens{all}_median=1.264901,length_95%HPD={4.59857600e-03,7.68263900e-02},rateIgrBrlens{all}_mean=1.744785,effectivebrlenIgrBrlens{all}_median=0.045912,length_median=3.59081700e-02,effectivebrlenIgrBrlens{all}_95%HPD={0.021332,0.075084},rateIgrBrlens{all}_95%HPD={0.270533,4.199228},length_mean=3.87128874e-02]):430.0[&prob=9.97733636e-01,height_median=3.58201050e-02,height_mean=3.86415464e-02,prob(percent)=100,height_95%HPD={479.48986855574594,1078.5047634361397},length_95%HPD={5.60787100e-03,9.78229800e-02},rateIgrBrlens{all}_mean=1.987065,length_median=4.07161300e-02,effectivebrlenIgrBrlens{all}_95%HPD={0.016520,0.100329},rateIgrBrlens{all}_median=1.398429,length_mean=4.56932744e-02,effectivebrlenIgrBrlens{all}_median=0.059920,rateIgrBrlens{all}_95%HPD={0.147544,5.699947},effectivebrlenIgrBrlens{all}_mean=0.060388],(5:860.0[&height_mean=5.54357819e-08,height_median=5.30000000e-08,prob(percent)=100,height_95%HPD={0.0613611599605031,37.36309234828262},prob=1.00000000e+00,length_median=5.21789000e-02,effectivebrlenIgrBrlens{all}_95%HPD={0.000000,0.036732},length_mean=5.51808404e-02,effectivebrlenIgrBrlens{all}_median=0.014216,rateIgrBrlens{all}_95%HPD={0.000009,0.732869},effectivebrlenIgrBrlens{all}_mean=0.016031,rateIgrBrlens{all}_median=0.262959,rateIgrBrlens{all}_mean=0.311541,length_95%HPD={1.30764500e-02,1.02903200e-01}],6:860.0[&prob=1.00000000e+00,height_median=5.30000001e-08,height_mean=5.59614891e-08,prob(percent)=100,height_95%HPD={0.06136116003194964,37.3630923652101},length_95%HPD={9.57242000e-03,1.37894400e-01},rateIgrBrlens{all}_mean=2.072525,length_median=6.23394200e-02,effectivebrlenIgrBrlens{all}_95%HPD={0.052894,0.150717},length_mean=6.83632101e-02,effectivebrlenIgrBrlens{all}_median=0.098676,rateIgrBrlens{all}_95%HPD={0.287955,5.078571},rateIgrBrlens{all}_median=1.630589,effectivebrlenIgrBrlens{all}_mean=0.099421]):300.0[&height_mean=5.02839776e-02,height_median=4.67854800e-02,prob(percent)=64,height_95%HPD={593.3710818666533,1195.5790082472924},prob=6.44447407e-01,length_median=4.14242200e-02,effectivebrlenIgrBrlens{all}_95%HPD={0.000000,0.062989},length_mean=4.55631926e-02,effectivebrlenIgrBrlens{all}_median=0.023370,rateIgrBrlens{all}_95%HPD={0.000003,1.958900},effectivebrlenIgrBrlens{all}_mean=0.026492,rateIgrBrlens{all}_median=0.515337,rateIgrBrlens{all}_mean=0.710137,length_95%HPD={1.40545800e-03,9.75512900e-02}]):608.0[&prob(percent)=100,height_95%HPD={903.8330592045526,1490.9733409810121},prob=1.00000000e+00,height_median=9.50360910e-02,height_mean=9.80567694e-02,length_mean=2.66228554e-01,effectivebrlenIgrBrlens{all}_median=0.294418,rateIgrBrlens{all}_95%HPD={0.571770,1.914983},effectivebrlenIgrBrlens{all}_mean=0.296863,rateIgrBrlens{all}_median=1.110469,effectivebrlenIgrBrlens{all}_95%HPD={0.175967,0.422633},length_95%HPD={1.21738800e-01,4.02211800e-01},rateIgrBrlens{all}_mean=1.183734,length_median=2.65172000e-01],38:1768.0[&prob(percent)=100,height_95%HPD={0.0613611599605031,37.36309234828262},prob=1.00000000e+00,height_median=5.30000000e-08,height_mean=5.55475710e-08,length_mean=3.64285268e-01,effectivebrlenIgrBrlens{all}_median=0.510236,effectivebrlenIgrBrlens{all}_mean=0.517529,length_95%HPD={2.15981300e-01,5.00652200e-01},effectivebrlenIgrBrlens{all}_95%HPD={0.360921,0.691730},rateIgrBrlens{all}_mean=1.466562,rateIgrBrlens{all}_median=1.435313,rateIgrBrlens{all}_95%HPD={0.945687,2.176789},length_median=3.62991100e-01]):1485.0[&prob(percent)=100,prob=1.00000000e+00,height_95%HPD={1505.0574475580258,2098.452067543178},height_median=3.62991190e-01,height_mean=3.64285324e-01,length_mean=4.37572332e-02,effectivebrlenIgrBrlens{all}_median=0.021121,effectivebrlenIgrBrlens{all}_95%HPD={0.000000,0.097879},rateIgrBrlens{all}_95%HPD={0.000001,2.450831},effectivebrlenIgrBrlens{all}_mean=0.031597,rateIgrBrlens{all}_median=0.541628,length_95%HPD={7.55953300e-05,1.17110100e-01},rateIgrBrlens{all}_mean=0.823339,length_median=3.39037000e-02],((1:1184.0[&height_mean=5.54435689e-08,prob(percent)=100,height_95%HPD={0.05992172159268424,37.02346751406373},prob=1.00000000e+00,height_median=5.10000001e-08,length_median=1.31517400e-01,effectivebrlenIgrBrlens{all}_95%HPD={0.023675,0.108902},length_mean=1.35292741e-01,effectivebrlenIgrBrlens{all}_median=0.062974,rateIgrBrlens{all}_95%HPD={0.186239,0.944000},rateIgrBrlens{all}_mean=0.512922,effectivebrlenIgrBrlens{all}_mean=0.064659,rateIgrBrlens{all}_median=0.477697,length_95%HPD={4.99448800e-02,2.23473900e-01}],(2:643.0[&prob(percent)=100,height_95%HPD={0.05992172152017773,37.02346749723379},prob=1.00000000e+00,height_median=5.10000000e-08,height_mean=5.51518478e-08,length_mean=2.80008462e-02,effectivebrlenIgrBrlens{all}_median=0.003848,rateIgrBrlens{all}_95%HPD={0.000001,0.663659},effectivebrlenIgrBrlens{all}_mean=0.005533,rateIgrBrlens{all}_median=0.140668,effectivebrlenIgrBrlens{all}_95%HPD={0.000000,0.016834},length_95%HPD={1.73751300e-03,5.97903600e-02},rateIgrBrlens{all}_mean=0.221765,length_median=2.50436900e-02],3:643.0[&height_mean=5.51518478e-08,height_median=5.10000000e-08,prob(percent)=100,height_95%HPD={0.05992172152017773,37.02346749723379},prob=1.00000000e+00,length_median=2.50436900e-02,effectivebrlenIgrBrlens{all}_95%HPD={0.031839,0.081430},length_mean=2.80008462e-02,effectivebrlenIgrBrlens{all}_median=0.055724,rateIgrBrlens{all}_95%HPD={0.479773,9.572781},effectivebrlenIgrBrlens{all}_mean=0.056677,rateIgrBrlens{all}_median=2.226337,rateIgrBrlens{all}_mean=3.375277,length_95%HPD={1.73751300e-03,5.97903600e-02}]):541.0[&prob(percent)=100,height_95%HPD={394.0139666527012,982.4318005324528},prob=1.00000000e+00,height_median=2.50437100e-02,height_mean=2.80009013e-02,length_mean=1.07291895e-01,effectivebrlenIgrBrlens{all}_median=0.117076,rateIgrBrlens{all}_95%HPD={0.438017,2.837752},effectivebrlenIgrBrlens{all}_mean=0.118393,rateIgrBrlens{all}_median=1.118522,effectivebrlenIgrBrlens{all}_95%HPD={0.069575,0.171345},length_95%HPD={2.48037000e-02,1.92447100e-01},rateIgrBrlens{all}_mean=1.369824,length_median=1.03721400e-01]):1833.0[&height_95%HPD={930.7714461613765,1514.9330852448177},prob=1.00000000e+00,height_median=1.31517400e-01,height_mean=1.35292796e-01,prob(percent)=100,effectivebrlenIgrBrlens{all}_mean=0.119248,rateIgrBrlens{all}_median=0.530094,length_95%HPD={1.08488300e-01,3.40016000e-01},rateIgrBrlens{all}_mean=0.549914,effectivebrlenIgrBrlens{all}_median=0.117170,length_median=2.23872700e-01,effectivebrlenIgrBrlens{all}_95%HPD={0.049039,0.189299},rateIgrBrlens{all}_95%HPD={0.238903,0.898994},length_mean=2.25101596e-01],(((((((8:887.0[&prob=1.00000000e+00,height_median=5.20000000e-08,height_mean=5.47807372e-08,prob(percent)=100,height_95%HPD={0.06064409065441734,37.19259050160745},length_95%HPD={7.53332600e-03,8.04363400e-02},rateIgrBrlens{all}_mean=0.979982,length_median=4.21897300e-02,effectivebrlenIgrBrlens{all}_95%HPD={0.013798,0.054250},rateIgrBrlens{all}_median=0.802725,length_mean=4.38109869e-02,effectivebrlenIgrBrlens{all}_median=0.033158,rateIgrBrlens{all}_95%HPD={0.226856,2.123587},effectivebrlenIgrBrlens{all}_mean=0.033983],(10:692.0[&prob(percent)=100,height_95%HPD={0.06064409065441734,37.19259050160745},prob=1.00000000e+00,height_median=5.20000000e-08,height_mean=5.47394094e-08,length_mean=3.63197826e-02,effectivebrlenIgrBrlens{all}_median=0.026984,rateIgrBrlens{all}_95%HPD={0.185334,2.368170},effectivebrlenIgrBrlens{all}_mean=0.027990,rateIgrBrlens{all}_median=0.787058,effectivebrlenIgrBrlens{all}_95%HPD={0.011692,0.047080},length_95%HPD={6.48160400e-03,6.98431200e-02},rateIgrBrlens{all}_mean=0.988194,length_median=3.41655000e-02],11:692.0[&prob(percent)=100,height_95%HPD={0.06064409065441734,37.19259050160745},prob=1.00000000e+00,height_median=5.20000000e-08,height_mean=5.48125063e-08,length_mean=2.91690325e-02,effectivebrlenIgrBrlens{all}_median=0.028804,rateIgrBrlens{all}_95%HPD={0.286788,3.003626},effectivebrlenIgrBrlens{all}_mean=0.029509,rateIgrBrlens{all}_median=1.036685,length_95%HPD={5.87882900e-03,5.52782100e-02},rateIgrBrlens{all}_mean=1.291074,effectivebrlenIgrBrlens{all}_95%HPD={0.011996,0.046420},length_median=2.74460600e-02]):195.0[&height_95%HPD={445.4855434514401,1040.9401640468348},prob=6.36981736e-01,height_median=2.77797900e-02,height_mean=2.92804286e-02,prob(percent)=64,effectivebrlenIgrBrlens{all}_mean=0.014468,rateIgrBrlens{all}_median=0.629617,length_95%HPD={1.36743600e-03,4.98269900e-02},rateIgrBrlens{all}_mean=0.954884,effectivebrlenIgrBrlens{all}_median=0.013506,length_median=2.09960200e-02,effectivebrlenIgrBrlens{all}_95%HPD={0.000000,0.028246},rateIgrBrlens{all}_95%HPD={0.000001,2.446912},length_mean=2.31625304e-02]):187.0[&prob=1.00000000e+00,height_median=4.92170050e-02,height_mean=5.11861007e-02,prob(percent)=100,height_95%HPD={618.8246358711625,1220.1632717473508},length_95%HPD={1.00749800e-03,5.54610100e-02},rateIgrBrlens{all}_mean=0.787503,length_median=2.30330200e-02,effectivebrlenIgrBrlens{all}_95%HPD={0.000000,0.028639},length_mean=2.56755389e-02,effectivebrlenIgrBrlens{all}_median=0.013066,rateIgrBrlens{all}_95%HPD={0.000001,2.217239},rateIgrBrlens{all}_median=0.540505,effectivebrlenIgrBrlens{all}_mean=0.013929],18:1074.0[&prob=1.00000000e+00,height_median=5.20000000e-08,height_mean=5.48387828e-08,prob(percent)=100,height_95%HPD={0.06064409065441734,37.19259050160745},length_95%HPD={3.00344900e-02,1.08411800e-01},rateIgrBrlens{all}_mean=0.541950,length_median=6.80106700e-02,effectivebrlenIgrBrlens{all}_95%HPD={0.017262,0.053799},length_mean=6.92339098e-02,effectivebrlenIgrBrlens{all}_median=0.033831,rateIgrBrlens{all}_95%HPD={0.205907,0.973221},rateIgrBrlens{all}_median=0.500664,effectivebrlenIgrBrlens{all}_mean=0.034631]):150.0[&height_mean=6.90551244e-02,height_median=6.76251110e-02,prob(percent)=53,height_95%HPD={798.186430587171,1391.4474482323026},prob=5.26063192e-01,length_median=1.89943100e-02,effectivebrlenIgrBrlens{all}_95%HPD={0.000000,0.020817},length_mean=2.23556407e-02,effectivebrlenIgrBrlens{all}_median=0.005586,rateIgrBrlens{all}_95%HPD={0.000001,1.443274},effectivebrlenIgrBrlens{all}_mean=0.007217,rateIgrBrlens{all}_median=0.243082,rateIgrBrlens{all}_mean=0.427003,length_95%HPD={8.37293600e-04,5.28197700e-02}],25:1224.0[&height_mean=5.47589268e-08,height_median=5.20000000e-08,prob(percent)=100,height_95%HPD={0.06064409065441734,37.19259050160745},prob=1.00000000e+00,length_median=7.84020300e-02,effectivebrlenIgrBrlens{all}_95%HPD={0.040389,0.094797},length_mean=7.96535830e-02,effectivebrlenIgrBrlens{all}_median=0.064597,rateIgrBrlens{all}_95%HPD={0.315797,1.597531},effectivebrlenIgrBrlens{all}_mean=0.065578,rateIgrBrlens{all}_median=0.826400,rateIgrBrlens{all}_mean=0.912386,length_95%HPD={3.14119200e-02,1.25847500e-01}]):378.0[&prob(percent)=100,height_95%HPD={972.6104086759477,1553.5063994741965},prob=1.00000000e+00,height_median=8.79394000e-02,height_mean=8.99629260e-02,length_mean=1.38562399e-02,effectivebrlenIgrBrlens{all}_median=0.000285,rateIgrBrlens{all}_95%HPD={0.000001,0.323614},effectivebrlenIgrBrlens{all}_mean=0.000965,rateIgrBrlens{all}_median=0.024638,length_95%HPD={2.53994800e-04,3.65460600e-02},rateIgrBrlens{all}_mean=0.080538,effectivebrlenIgrBrlens{all}_95%HPD={0.000000,0.004359},length_median=1.06355900e-02],((((9:528.0[&height_mean=5.47847207e-08,prob(percent)=100,height_95%HPD={0.06064409072638694,37.192590518781714},height_median=5.20000001e-08,prob=1.00000000e+00,length_median=1.44051600e-02,effectivebrlenIgrBrlens{all}_95%HPD={0.000000,0.007938},rateIgrBrlens{all}_mean=0.130704,length_mean=1.65005686e-02,effectivebrlenIgrBrlens{all}_median=0.000846,rateIgrBrlens{all}_95%HPD={0.000001,0.468217},effectivebrlenIgrBrlens{all}_mean=0.002035,rateIgrBrlens{all}_median=0.055018,length_95%HPD={7.75679600e-04,3.75449500e-02}],20:528.0[&height_mean=5.47712825e-08,prob(percent)=100,height_95%HPD={0.061361159889056445,37.36309233135513},prob=1.00000000e+00,height_median=5.29999999e-08,length_median=1.40999200e-02,effectivebrlenIgrBrlens{all}_95%HPD={0.032446,0.074394},rateIgrBrlens{all}_mean=5.481695,length_mean=1.59568437e-02,effectivebrlenIgrBrlens{all}_median=0.051856,rateIgrBrlens{all}_95%HPD={0.870178,15.509684},effectivebrlenIgrBrlens{all}_mean=0.052771,rateIgrBrlens{all}_median=3.635545,length_95%HPD={1.07489400e-03,3.50955300e-02}]):226.0[&prob(percent)=93,height_95%HPD={292.7457777144181,855.9840310839351},prob=9.33342221e-01,height_median=1.36212450e-02,height_mean=1.54260084e-02,length_mean=1.96460856e-02,effectivebrlenIgrBrlens{all}_median=0.009808,rateIgrBrlens{all}_95%HPD={0.000019,2.254307},effectivebrlenIgrBrlens{all}_95%HPD={0.000000,0.021212},effectivebrlenIgrBrlens{all}_mean=0.010675,rateIgrBrlens{all}_median=0.543171,length_95%HPD={8.36819500e-04,4.22299600e-02},rateIgrBrlens{all}_mean=0.823094,length_median=1.76066100e-02],21:754.0[&prob(percent)=100,height_95%HPD={0.06064409065441734,37.19259050160745},prob=1.00000000e+00,height_median=5.20000000e-08,height_mean=5.47919731e-08,length_mean=3.42530024e-02,effectivebrlenIgrBrlens{all}_median=0.023907,rateIgrBrlens{all}_95%HPD={0.190905,1.695208},effectivebrlenIgrBrlens{all}_mean=0.024527,effectivebrlenIgrBrlens{all}_95%HPD={0.011363,0.039868},rateIgrBrlens{all}_median=0.729943,length_95%HPD={8.76457000e-03,6.01264700e-02},rateIgrBrlens{all}_mean=0.849296,length_median=3.27050300e-02]):338.0[&height_95%HPD={491.2313185459577,1092.8469229680472},prob=9.85201973e-01,height_median=3.32268110e-02,height_mean=3.47785305e-02,prob(percent)=99,effectivebrlenIgrBrlens{all}_mean=0.013510,rateIgrBrlens{all}_median=0.624083,effectivebrlenIgrBrlens{all}_median=0.012739,length_95%HPD={1.36121700e-03,4.77091500e-02},rateIgrBrlens{all}_mean=1.066373,rateIgrBrlens{all}_95%HPD={0.040202,2.723755},length_median=1.99184600e-02,effectivebrlenIgrBrlens{all}_95%HPD={0.001981,0.026274},length_mean=2.20722774e-02],(15:849.0[&height_median=5.10000001e-08,height_mean=5.46845967e-08,prob(percent)=100,height_95%HPD={0.05992172159268424,37.02346751406373},prob=1.00000000e+00,length_median=5.03402500e-02,effectivebrlenIgrBrlens{all}_95%HPD={0.010084,0.037383},length_mean=5.15556566e-02,effectivebrlenIgrBrlens{all}_median=0.022201,rateIgrBrlens{all}_95%HPD={0.158039,1.106203},rateIgrBrlens{all}_mean=0.508571,effectivebrlenIgrBrlens{all}_mean=0.022947,rateIgrBrlens{all}_median=0.449267,length_95%HPD={1.70904800e-02,8.63941400e-02}],(16:553.0[&height_95%HPD={0.06064409065441734,37.19259050160745},prob=1.00000000e+00,height_median=5.20000000e-08,height_mean=5.46735449e-08,prob(percent)=100,effectivebrlenIgrBrlens{all}_mean=0.010895,rateIgrBrlens{all}_median=0.612529,length_95%HPD={2.27228500e-03,3.72495600e-02},rateIgrBrlens{all}_mean=0.886682,length_median=1.62784500e-02,effectivebrlenIgrBrlens{all}_95%HPD={0.002325,0.020640},effectivebrlenIgrBrlens{all}_median=0.010241,length_mean=1.79073706e-02,rateIgrBrlens{all}_95%HPD={0.066983,2.614409}],24:553.0[&height_95%HPD={0.06064409065441734,37.19259050160745},prob=1.00000000e+00,height_median=5.20000000e-08,height_mean=5.46735449e-08,prob(percent)=100,effectivebrlenIgrBrlens{all}_mean=0.004349,rateIgrBrlens{all}_median=0.206014,length_95%HPD={2.27228500e-03,3.72495600e-02},rateIgrBrlens{all}_mean=0.309336,length_median=1.62784500e-02,effectivebrlenIgrBrlens{all}_95%HPD={0.000000,0.011446},effectivebrlenIgrBrlens{all}_median=0.003617,length_mean=1.79073706e-02,rateIgrBrlens{all}_95%HPD={0.000001,0.918956}]):296.0[&prob=1.00000000e+00,height_median=1.62784500e-02,height_mean=1.79074253e-02,prob(percent)=100,height_95%HPD={312.58314021772867,882.3501103138218},length_95%HPD={2.72397300e-03,5.57688000e-02},rateIgrBrlens{all}_mean=0.930801,length_median=2.76093100e-02,effectivebrlenIgrBrlens{all}_95%HPD={0.007164,0.032318},length_mean=2.89543222e-02,effectivebrlenIgrBrlens{all}_median=0.018338,rateIgrBrlens{all}_95%HPD={0.133171,2.401417},effectivebrlenIgrBrlens{all}_mean=0.019127,rateIgrBrlens{all}_median=0.682517]):243.0[&height_mean=4.25803724e-02,height_median=4.11708030e-02,prob(percent)=54,height_95%HPD={586.0539264690417,1188.2414316184932},prob=5.37661645e-01,length_median=1.70661500e-02,effectivebrlenIgrBrlens{all}_95%HPD={0.000000,0.014572},length_mean=1.96764042e-02,effectivebrlenIgrBrlens{all}_median=0.004411,rateIgrBrlens{all}_95%HPD={0.000001,1.238602},effectivebrlenIgrBrlens{all}_mean=0.005386,rateIgrBrlens{all}_median=0.225141,rateIgrBrlens{all}_mean=0.372349,length_95%HPD={7.32978500e-04,4.49892500e-02}]):173.0[&prob(percent)=100,height_95%HPD={816.7650758668354,1408.4652922870441},prob=9.99466738e-01,height_median=6.16276700e-02,height_mean=6.30868378e-02,length_mean=2.97930659e-02,effectivebrlenIgrBrlens{all}_median=0.022255,rateIgrBrlens{all}_95%HPD={0.137644,2.651334},effectivebrlenIgrBrlens{all}_mean=0.022958,rateIgrBrlens{all}_median=0.793299,length_95%HPD={2.85780500e-03,5.97850900e-02},rateIgrBrlens{all}_mean=1.085302,effectivebrlenIgrBrlens{all}_95%HPD={0.006441,0.039020},length_median=2.76283100e-02],19:1265.0[&prob(percent)=100,height_95%HPD={0.06064409065441734,37.19259050160745},prob=1.00000000e+00,height_median=5.20000000e-08,height_mean=5.47347434e-08,length_mean=9.28592602e-02,effectivebrlenIgrBrlens{all}_median=0.063816,rateIgrBrlens{all}_95%HPD={0.367142,1.139892},effectivebrlenIgrBrlens{all}_mean=0.064869,rateIgrBrlens{all}_median=0.696927,length_95%HPD={5.70089700e-02,1.32812500e-01},rateIgrBrlens{all}_mean=0.726219,effectivebrlenIgrBrlens{all}_95%HPD={0.039458,0.091414},length_median=9.06182800e-02]):337.0[&height_95%HPD={1012.9725053821617,1591.2039650170545},prob=1.00000000e+00,height_median=9.06183220e-02,height_mean=9.28699568e-02,prob(percent)=100,effectivebrlenIgrBrlens{all}_mean=0.000752,rateIgrBrlens{all}_median=0.018149,length_95%HPD={2.04922000e-04,2.89628400e-02},rateIgrBrlens{all}_mean=0.086392,length_median=8.39973600e-03,effectivebrlenIgrBrlens{all}_95%HPD={0.000000,0.003399},effectivebrlenIgrBrlens{all}_median=0.000166,length_mean=1.09492091e-02,rateIgrBrlens{all}_95%HPD={0.000001,0.347586}]):495.0[&prob=1.00000000e+00,height_median=1.01471820e-01,height_mean=1.03819166e-01,prob(percent)=100,height_95%HPD={1349.3307599177215,1918.4821866817106},length_95%HPD={9.63226200e-02,2.61278900e-01},rateIgrBrlens{all}_mean=1.004759,length_median=1.75646200e-01,effectivebrlenIgrBrlens{all}_95%HPD={0.107631,0.224692},length_mean=1.75255050e-01,effectivebrlenIgrBrlens{all}_median=0.163544,rateIgrBrlens{all}_95%HPD={0.547310,1.601035},rateIgrBrlens{all}_median=0.934489,effectivebrlenIgrBrlens{all}_mean=0.165462],((12:981.0[&prob=1.00000000e+00,height_median=5.00000000e-08,height_mean=5.42969617e-08,prob(percent)=100,height_95%HPD={0.05919390829133208,36.85388549414603},length_95%HPD={2.87519200e-02,1.47796000e-01},rateIgrBrlens{all}_mean=0.950111,rateIgrBrlens{all}_median=0.854212,length_median=8.34076900e-02,effectivebrlenIgrBrlens{all}_95%HPD={0.035303,0.111304},length_mean=8.58023105e-02,effectivebrlenIgrBrlens{all}_median=0.069836,rateIgrBrlens{all}_95%HPD={0.322771,1.860560},effectivebrlenIgrBrlens{all}_mean=0.071597],13:981.0[&prob=1.00000000e+00,height_median=5.00000000e-08,height_mean=5.42902960e-08,prob(percent)=100,height_95%HPD={0.05919390829133208,36.85388549414603},length_95%HPD={2.87519200e-02,1.47875900e-01},rateIgrBrlens{all}_mean=1.404394,rateIgrBrlens{all}_median=1.237355,length_median=8.34076900e-02,effectivebrlenIgrBrlens{all}_95%HPD={0.064030,0.148659},length_mean=8.58143254e-02,effectivebrlenIgrBrlens{all}_median=0.102463,rateIgrBrlens{all}_95%HPD={0.520760,2.722810},effectivebrlenIgrBrlens{all}_mean=0.104023]):463.0[&height_mean=8.57742496e-02,prob(percent)=100,height_95%HPD={716.1464102570261,1313.7229365065195},height_median=8.33749300e-02,prob=9.99466738e-01,length_median=7.57889800e-02,effectivebrlenIgrBrlens{all}_95%HPD={0.026608,0.118670},rateIgrBrlens{all}_mean=1.128041,length_mean=7.93874522e-02,effectivebrlenIgrBrlens{all}_median=0.069538,rateIgrBrlens{all}_95%HPD={0.247543,2.436045},effectivebrlenIgrBrlens{all}_mean=0.070963,rateIgrBrlens{all}_median=0.913749,length_95%HPD={1.64856000e-02,1.49828900e-01}],(14:1042.0[&height_95%HPD={0.05919390829133208,36.85388549414603},prob=1.00000000e+00,height_median=5.00000000e-08,height_mean=5.42608599e-08,prob(percent)=100,effectivebrlenIgrBrlens{all}_mean=0.071346,rateIgrBrlens{all}_median=0.700854,effectivebrlenIgrBrlens{all}_median=0.069667,length_95%HPD={3.42875200e-02,1.66038600e-01},rateIgrBrlens{all}_mean=0.778514,rateIgrBrlens{all}_95%HPD={0.263192,1.455372},length_median=9.88048400e-02,effectivebrlenIgrBrlens{all}_95%HPD={0.036367,0.112460},length_mean=1.01625572e-01],17:1042.0[&height_95%HPD={0.05919390829133208,36.85388549414603},prob=1.00000000e+00,height_median=5.00000000e-08,height_mean=5.43770844e-08,prob(percent)=100,effectivebrlenIgrBrlens{all}_mean=0.132724,rateIgrBrlens{all}_median=1.323101,effectivebrlenIgrBrlens{all}_median=0.130797,length_95%HPD={3.56679100e-02,1.68729500e-01},rateIgrBrlens{all}_mean=1.467545,rateIgrBrlens{all}_95%HPD={0.496751,2.572757},length_median=9.89746700e-02,effectivebrlenIgrBrlens{all}_95%HPD={0.083648,0.181509},length_mean=1.01828688e-01]):402.0[&prob=9.66137848e-01,height_median=9.76388200e-02,height_mean=1.00079039e-01,prob(percent)=97,height_95%HPD={766.8699621744768,1361.0592084244943},length_95%HPD={4.19016400e-03,1.28027600e-01},rateIgrBrlens{all}_mean=0.884885,length_median=6.31320800e-02,effectivebrlenIgrBrlens{all}_95%HPD={0.000000,0.087240},rateIgrBrlens{all}_median=0.697112,length_mean=6.59799160e-02,effectivebrlenIgrBrlens{all}_median=0.044676,rateIgrBrlens{all}_95%HPD={0.000001,2.043614},effectivebrlenIgrBrlens{all}_mean=0.046681]):653.0[&height_mean=1.65821879e-01,prob(percent)=100,height_95%HPD={1195.8421780039755,1761.5184499483717},prob=1.00000000e+00,height_median=1.63627800e-01,length_median=1.08239500e-01,effectivebrlenIgrBrlens{all}_95%HPD={0.042956,0.151241},rateIgrBrlens{all}_mean=0.976342,length_mean=1.11127632e-01,effectivebrlenIgrBrlens{all}_median=0.092824,rateIgrBrlens{all}_95%HPD={0.350029,1.955968},effectivebrlenIgrBrlens{all}_mean=0.094533,rateIgrBrlens{all}_median=0.843955,length_95%HPD={2.79325700e-02,1.91477200e-01}]):173.0[&prob(percent)=63,height_95%HPD={1770.6681004765564,2509.504119599341},prob=6.33115585e-01,height_median=2.68025340e-01,height_mean=2.69645369e-01,length_mean=4.03633677e-02,effectivebrlenIgrBrlens{all}_median=0.016292,rateIgrBrlens{all}_95%HPD={0.000001,1.626549},effectivebrlenIgrBrlens{all}_95%HPD={0.000000,0.053183},effectivebrlenIgrBrlens{all}_mean=0.019802,rateIgrBrlens{all}_median=0.414787,length_95%HPD={1.33926000e-04,9.57703100e-02},rateIgrBrlens{all}_mean=0.611791,length_median=3.44518800e-02],(22:792.0[&prob=1.00000000e+00,height_median=5.10000000e-08,height_mean=5.40245447e-08,prob(percent)=100,height_95%HPD={0.05992172152017773,37.02346749723379},length_95%HPD={1.17422600e-02,9.35859900e-02},rateIgrBrlens{all}_mean=0.665344,length_median=4.53392800e-02,effectivebrlenIgrBrlens{all}_95%HPD={0.001729,0.051764},rateIgrBrlens{all}_median=0.549508,length_mean=4.89553033e-02,effectivebrlenIgrBrlens{all}_median=0.026074,rateIgrBrlens{all}_95%HPD={0.003723,1.555159},effectivebrlenIgrBrlens{all}_mean=0.027241],23:792.0[&prob=1.00000000e+00,height_median=5.10000000e-08,height_mean=5.40245447e-08,prob(percent)=100,height_95%HPD={0.05992172152017773,37.02346749723379},length_95%HPD={1.17422600e-02,9.35859900e-02},rateIgrBrlens{all}_mean=1.421311,length_median=4.53392800e-02,effectivebrlenIgrBrlens{all}_95%HPD={0.025021,0.083802},length_mean=4.89553033e-02,effectivebrlenIgrBrlens{all}_median=0.054142,rateIgrBrlens{all}_median=1.170508,rateIgrBrlens{all}_95%HPD={0.282577,3.398372},effectivebrlenIgrBrlens{all}_mean=0.054654]):1478.0[&height_median=4.53393790e-02,height_mean=4.89553574e-02,prob(percent)=100,height_95%HPD={527.305534991965,1130.1895402368639},prob=1.00000000e+00,length_median=2.49341900e-01,effectivebrlenIgrBrlens{all}_95%HPD={0.171568,0.326389},length_mean=2.50249853e-01,effectivebrlenIgrBrlens{all}_median=0.242870,rateIgrBrlens{all}_95%HPD={0.598135,1.449528},rateIgrBrlens{all}_mean=1.011360,effectivebrlenIgrBrlens{all}_mean=0.245922,rateIgrBrlens{all}_median=0.983825,length_95%HPD={1.65845100e-01,3.45556900e-01}]):605.0[&prob(percent)=100,height_95%HPD={1876.3408557469872,2729.096360305409},prob=1.00000000e+00,height_median=3.05812327e-01,height_mean=3.07927871e-01,length_mean=2.61076366e-02,effectivebrlenIgrBrlens{all}_median=0.003337,rateIgrBrlens{all}_95%HPD={0.000001,0.949407},effectivebrlenIgrBrlens{all}_mean=0.006509,rateIgrBrlens{all}_median=0.147981,effectivebrlenIgrBrlens{all}_95%HPD={0.000000,0.023304},length_95%HPD={1.35766700e-04,7.16062900e-02},rateIgrBrlens{all}_mean=0.308379,length_median=1.99847600e-02],(((26:1261.0[&prob=1.00000000e+00,height_median=5.00000000e-08,height_mean=5.45450353e-08,prob(percent)=100,height_95%HPD={0.05919390829133208,36.85388549414603},length_95%HPD={5.61342700e-02,1.50624200e-01},rateIgrBrlens{all}_mean=0.470280,length_median=9.83877700e-02,effectivebrlenIgrBrlens{all}_95%HPD={0.025266,0.064836},length_mean=9.95952358e-02,effectivebrlenIgrBrlens{all}_median=0.043542,rateIgrBrlens{all}_95%HPD={0.198288,0.786183},effectivebrlenIgrBrlens{all}_mean=0.044173,rateIgrBrlens{all}_median=0.446036],((27:893.0[&prob=1.00000000e+00,height_median=5.00000000e-08,height_mean=5.45876870e-08,prob(percent)=100,height_95%HPD={0.05919390829133208,36.85388549414603},length_95%HPD={2.01574400e-02,1.15373800e-01},rateIgrBrlens{all}_mean=3.814559,rateIgrBrlens{all}_median=3.251631,length_median=6.40424200e-02,effectivebrlenIgrBrlens{all}_95%HPD={0.144031,0.285838},length_mean=6.62136239e-02,effectivebrlenIgrBrlens{all}_median=0.208261,rateIgrBrlens{all}_95%HPD={1.488021,7.398959},effectivebrlenIgrBrlens{all}_mean=0.211266],30:893.0[&prob=1.00000000e+00,height_median=5.00000000e-08,height_mean=5.45079376e-08,prob(percent)=100,height_95%HPD={0.05919390829133208,36.85388549414603},length_95%HPD={1.94742300e-02,1.11653300e-01},rateIgrBrlens{all}_mean=1.335167,length_median=6.34139400e-02,effectivebrlenIgrBrlens{all}_95%HPD={0.030843,0.124420},rateIgrBrlens{all}_median=1.164087,length_mean=6.51972283e-02,effectivebrlenIgrBrlens{all}_median=0.074669,rateIgrBrlens{all}_95%HPD={0.406720,2.541091},effectivebrlenIgrBrlens{all}_mean=0.075977]):212.0[&height_mean=6.15100653e-02,prob(percent)=81,height_95%HPD={622.2306363020456,1223.3734050620585},prob=8.05225970e-01,height_median=5.95502700e-02,length_median=2.30103100e-02,effectivebrlenIgrBrlens{all}_95%HPD={0.000000,0.070894},length_mean=2.59641774e-02,effectivebrlenIgrBrlens{all}_median=0.032410,rateIgrBrlens{all}_mean=1.801359,rateIgrBrlens{all}_95%HPD={0.000001,4.977457},effectivebrlenIgrBrlens{all}_mean=0.033578,rateIgrBrlens{all}_median=1.230378,length_95%HPD={7.57458700e-04,5.81492300e-02}],28:1105.0[&height_mean=5.46214425e-08,prob(percent)=100,height_95%HPD={0.05919390829133208,36.85388549414603},prob=1.00000000e+00,height_median=5.00000000e-08,length_median=8.38413500e-02,effectivebrlenIgrBrlens{all}_95%HPD={0.022889,0.063057},length_mean=8.50829805e-02,effectivebrlenIgrBrlens{all}_median=0.041590,rateIgrBrlens{all}_95%HPD={0.242523,0.942314},rateIgrBrlens{all}_mean=0.532659,effectivebrlenIgrBrlens{all}_mean=0.042143,rateIgrBrlens{all}_median=0.497761,length_95%HPD={4.30502400e-02,1.33360400e-01}]):156.0[&prob(percent)=100,height_95%HPD={831.8034670052687,1422.571858355601},prob=1.00000000e+00,height_median=8.71240700e-02,height_mean=8.81419860e-02,length_mean=1.14533042e-02,effectivebrlenIgrBrlens{all}_median=0.000228,rateIgrBrlens{all}_95%HPD={0.000001,0.469071},effectivebrlenIgrBrlens{all}_95%HPD={0.000000,0.004858},effectivebrlenIgrBrlens{all}_mean=0.001054,rateIgrBrlens{all}_median=0.024132,length_95%HPD={6.08590900e-05,3.09924300e-02},rateIgrBrlens{all}_mean=0.111066,length_median=8.70654400e-03]):751.0[&height_95%HPD={1009.0641861327989,1586.8128103530025},prob=1.00000000e+00,height_median=9.83878100e-02,height_mean=9.95952903e-02,prob(percent)=100,effectivebrlenIgrBrlens{all}_mean=0.067096,rateIgrBrlens{all}_median=0.679757,effectivebrlenIgrBrlens{all}_median=0.066118,length_95%HPD={4.09047700e-02,1.65474600e-01},rateIgrBrlens{all}_mean=0.732694,rateIgrBrlens{all}_95%HPD={0.278466,1.314401},length_median=9.75098400e-02,effectivebrlenIgrBrlens{all}_95%HPD={0.033236,0.105351},length_mean=1.00201373e-01],((((31:1247.0[&height_95%HPD={0.05919390829133208,36.85388549414603},prob=1.00000000e+00,height_median=5.00000000e-08,height_mean=5.48093694e-08,prob(percent)=100,effectivebrlenIgrBrlens{all}_mean=0.048566,rateIgrBrlens{all}_median=0.568136,length_95%HPD={5.13309800e-02,1.24255200e-01},rateIgrBrlens{all}_mean=0.592368,length_median=8.41599700e-02,effectivebrlenIgrBrlens{all}_95%HPD={0.027859,0.070822},effectivebrlenIgrBrlens{all}_median=0.047769,length_mean=8.55940709e-02,rateIgrBrlens{all}_95%HPD={0.288893,0.958233}],(((32:765.0[&height_mean=5.46830396e-08,prob(percent)=100,height_95%HPD={0.059193908364390584,36.85388551123397},prob=1.00000000e+00,height_median=5.00000001e-08,length_median=4.33662500e-02,effectivebrlenIgrBrlens{all}_95%HPD={0.012707,0.068951},rateIgrBrlens{all}_mean=1.037440,length_mean=4.46451330e-02,effectivebrlenIgrBrlens{all}_median=0.039491,rateIgrBrlens{all}_95%HPD={0.187803,2.051088},effectivebrlenIgrBrlens{all}_mean=0.040101,rateIgrBrlens{all}_median=0.903567,length_95%HPD={1.26907900e-02,7.88072800e-02}],37:765.0[&height_mean=5.47240608e-08,prob(percent)=100,height_95%HPD={0.059193908364390584,36.85388551123397},prob=1.00000000e+00,height_median=5.00000001e-08,length_median=3.86713300e-02,effectivebrlenIgrBrlens{all}_95%HPD={0.130125,0.238347},length_mean=4.01455277e-02,effectivebrlenIgrBrlens{all}_median=0.181378,rateIgrBrlens{all}_95%HPD={1.831754,10.906882},rateIgrBrlens{all}_mean=5.441901,effectivebrlenIgrBrlens{all}_mean=0.183752,rateIgrBrlens{all}_median=4.683203,length_95%HPD={1.08596100e-02,6.99978100e-02}]):171.0[&prob(percent)=55,height_95%HPD={502.8587847277425,1104.6598446041282},prob=5.54326090e-01,height_median=3.67696750e-02,height_mean=3.81598586e-02,length_mean=1.80938884e-02,effectivebrlenIgrBrlens{all}_median=0.018703,rateIgrBrlens{all}_95%HPD={0.000001,5.135445},effectivebrlenIgrBrlens{all}_mean=0.019887,effectivebrlenIgrBrlens{all}_95%HPD={0.000000,0.043555},rateIgrBrlens{all}_median=1.046742,length_95%HPD={7.66433800e-04,4.07797100e-02},rateIgrBrlens{all}_mean=1.711431,length_median=1.59031000e-02],34:936.0[&prob(percent)=100,height_95%HPD={0.059193908364390584,36.85388551123397},prob=1.00000000e+00,height_median=5.00000001e-08,height_mean=5.48257672e-08,length_mean=4.89266441e-02,effectivebrlenIgrBrlens{all}_median=0.048117,rateIgrBrlens{all}_95%HPD={0.373712,2.254679},effectivebrlenIgrBrlens{all}_mean=0.048523,rateIgrBrlens{all}_median=0.994130,effectivebrlenIgrBrlens{all}_95%HPD={0.022643,0.075921},length_95%HPD={1.32135400e-02,8.26427900e-02},rateIgrBrlens{all}_mean=1.148231,length_median=4.77759100e-02]):177.0[&height_95%HPD={662.3634589495348,1262.931726587908},prob=9.47073724e-01,height_median=5.42016610e-02,height_mean=5.53402122e-02,prob(percent)=95,effectivebrlenIgrBrlens{all}_mean=0.022486,rateIgrBrlens{all}_median=1.127454,effectivebrlenIgrBrlens{all}_median=0.021956,length_95%HPD={1.71523600e-03,4.67606500e-02},rateIgrBrlens{all}_mean=1.559982,rateIgrBrlens{all}_95%HPD={0.000001,4.125753},length_median=1.86420100e-02,effectivebrlenIgrBrlens{all}_95%HPD={0.000000,0.041146},length_mean=2.10260869e-02],40:1113.0[&height_95%HPD={0.05919390829133208,36.85388549414603},prob=1.00000000e+00,height_median=5.00000000e-08,height_mean=5.47083829e-08,prob(percent)=100,effectivebrlenIgrBrlens{all}_mean=0.056385,rateIgrBrlens{all}_median=0.746308,length_95%HPD={4.06253100e-02,1.12872300e-01},rateIgrBrlens{all}_mean=0.791581,effectivebrlenIgrBrlens{all}_median=0.055528,length_median=7.43387700e-02,effectivebrlenIgrBrlens{all}_95%HPD={0.030546,0.084606},rateIgrBrlens{all}_95%HPD={0.352487,1.323239},length_mean=7.55842440e-02]):134.0[&prob=1.00000000e+00,height_median=7.49727720e-02,height_mean=7.62838410e-02,prob(percent)=100,height_95%HPD={838.9124229109599,1429.2920882127278},length_95%HPD={1.95766700e-04,2.41372400e-02},rateIgrBrlens{all}_mean=0.140228,length_median=7.37589500e-03,effectivebrlenIgrBrlens{all}_95%HPD={0.000000,0.004836},rateIgrBrlens{all}_median=0.022709,length_mean=9.31028480e-03,effectivebrlenIgrBrlens{all}_median=0.000166,rateIgrBrlens{all}_95%HPD={0.000001,0.602827},effectivebrlenIgrBrlens{all}_mean=0.001006]):174.0[&height_mean=8.55941258e-02,prob(percent)=100,height_95%HPD={995.1058441448782,1573.587247967613},prob=1.00000000e+00,height_median=8.41600120e-02,length_median=3.20449700e-02,effectivebrlenIgrBrlens{all}_95%HPD={0.012742,0.068448},length_mean=3.49154827e-02,effectivebrlenIgrBrlens{all}_median=0.039007,rateIgrBrlens{all}_95%HPD={0.210369,4.611638},rateIgrBrlens{all}_mean=1.754688,effectivebrlenIgrBrlens{all}_mean=0.040143,rateIgrBrlens{all}_median=1.212881,length_95%HPD={2.51756400e-03,7.22138200e-02}],33:1421.0[&height_median=5.20000000e-08,height_mean=5.50738142e-08,prob(percent)=100,height_95%HPD={0.06064409065441734,37.19259050160745},prob=1.00000000e+00,length_median=1.18980500e-01,effectivebrlenIgrBrlens{all}_95%HPD={0.069042,0.147662},length_mean=1.20509553e-01,effectivebrlenIgrBrlens{all}_median=0.102884,rateIgrBrlens{all}_95%HPD={0.528476,1.412087},rateIgrBrlens{all}_mean=0.899349,effectivebrlenIgrBrlens{all}_mean=0.104828,rateIgrBrlens{all}_median=0.868078,length_95%HPD={7.60086600e-02,1.68898700e-01}]):153.0[&prob(percent)=100,height_95%HPD={1163.343520391286,1730.0951172024083},prob=1.00000000e+00,height_median=1.18980560e-01,height_mean=1.20509608e-01,length_mean=2.34897060e-02,effectivebrlenIgrBrlens{all}_median=0.010675,rateIgrBrlens{all}_95%HPD={0.000001,2.317948},effectivebrlenIgrBrlens{all}_mean=0.013006,rateIgrBrlens{all}_median=0.473900,effectivebrlenIgrBrlens{all}_95%HPD={0.000000,0.034583},length_95%HPD={7.99501000e-05,5.64377400e-02},rateIgrBrlens{all}_mean=0.770281,length_median=1.99790600e-02],39:1574.0[&prob(percent)=100,height_95%HPD={0.062073067240923874,37.5311668868472},prob=1.00000000e+00,height_median=5.40000000e-08,height_mean=5.50241674e-08,length_mean=1.43999259e-01,effectivebrlenIgrBrlens{all}_median=0.092068,rateIgrBrlens{all}_95%HPD={0.388862,1.015472},effectivebrlenIgrBrlens{all}_mean=0.093996,rateIgrBrlens{all}_median=0.650272,effectivebrlenIgrBrlens{all}_95%HPD={0.058453,0.131965},length_95%HPD={9.37115900e-02,1.97035500e-01},rateIgrBrlens{all}_mean=0.671515,length_median=1.42112100e-01]):156.0[&height_95%HPD={1326.9035565131983,1894.8480844399003},prob=1.00000000e+00,height_median=1.42112208e-01,height_mean=1.43999315e-01,prob(percent)=100,effectivebrlenIgrBrlens{all}_mean=0.014815,rateIgrBrlens{all}_median=0.360682,length_95%HPD={2.79109300e-04,7.37313700e-02},rateIgrBrlens{all}_mean=0.597686,effectivebrlenIgrBrlens{all}_median=0.010862,length_median=2.52096300e-02,effectivebrlenIgrBrlens{all}_95%HPD={0.000000,0.043657},rateIgrBrlens{all}_95%HPD={0.000001,1.810624},length_mean=3.01956992e-02],35:1730.0[&height_95%HPD={0.06064409065441734,37.19259050160745},prob=1.00000000e+00,height_median=5.20000000e-08,height_mean=5.44619891e-08,prob(percent)=100,effectivebrlenIgrBrlens{all}_mean=0.411310,rateIgrBrlens{all}_median=2.339912,length_95%HPD={1.17589900e-01,2.33548000e-01},rateIgrBrlens{all}_mean=2.414801,effectivebrlenIgrBrlens{all}_median=0.405366,length_median=1.73033400e-01,effectivebrlenIgrBrlens{all}_95%HPD={0.295379,0.540595},rateIgrBrlens{all}_95%HPD={1.577982,3.352325},length_mean=1.74194959e-01]):282.0[&prob=1.00000000e+00,height_median=1.73033430e-01,height_mean=1.74195014e-01,prob(percent)=100,height_95%HPD={1466.580368853759,2050.735663268874},length_95%HPD={3.39429800e-04,6.30707400e-02},rateIgrBrlens{all}_mean=0.857671,length_median=2.13336800e-02,effectivebrlenIgrBrlens{all}_95%HPD={0.000000,0.048256},length_mean=2.56016495e-02,effectivebrlenIgrBrlens{all}_median=0.014429,rateIgrBrlens{all}_95%HPD={0.000001,2.554456},rateIgrBrlens{all}_median=0.546660,effectivebrlenIgrBrlens{all}_mean=0.017776]):191.0[&height_mean=1.99796663e-01,height_median=1.97554032e-01,prob(percent)=100,height_95%HPD={1703.5314464166254,2392.572453749542},prob=1.00000000e+00,length_median=4.43794400e-02,effectivebrlenIgrBrlens{all}_95%HPD={0.000000,0.095251},length_mean=4.87574012e-02,effectivebrlenIgrBrlens{all}_median=0.045450,rateIgrBrlens{all}_95%HPD={0.000002,3.342606},rateIgrBrlens{all}_mean=1.309304,effectivebrlenIgrBrlens{all}_mean=0.047405,rateIgrBrlens{all}_median=0.944397,length_95%HPD={1.18299500e-03,1.02674700e-01}],(29:1030.0[&height_95%HPD={0.05992172152017773,37.02346749723379},prob=1.00000000e+00,height_median=5.10000000e-08,height_mean=5.48370631e-08,prob(percent)=100,effectivebrlenIgrBrlens{all}_mean=0.119806,rateIgrBrlens{all}_median=1.214940,length_95%HPD={3.00974200e-02,1.65008700e-01},rateIgrBrlens{all}_mean=1.410616,length_median=9.56912700e-02,effectivebrlenIgrBrlens{all}_95%HPD={0.062047,0.180579},effectivebrlenIgrBrlens{all}_median=0.117650,length_mean=9.78302307e-02,rateIgrBrlens{all}_95%HPD={0.486790,2.873543}],36:1030.0[&height_95%HPD={0.05992172152017773,37.02346749723379},prob=1.00000000e+00,height_median=5.10000000e-08,height_mean=5.48370631e-08,prob(percent)=100,effectivebrlenIgrBrlens{all}_mean=0.088316,rateIgrBrlens{all}_median=0.897761,length_95%HPD={3.00974200e-02,1.65008700e-01},rateIgrBrlens{all}_mean=1.027262,length_median=9.56912700e-02,effectivebrlenIgrBrlens{all}_95%HPD={0.041422,0.141573},effectivebrlenIgrBrlens{all}_median=0.085913,length_mean=9.78302307e-02,rateIgrBrlens{all}_95%HPD={0.323434,1.970279}]):1173.0[&prob=1.00000000e+00,height_median=9.56912930e-02,height_mean=9.78302855e-02,prob(percent)=100,height_95%HPD={761.4994894892371,1356.2590895390888},length_95%HPD={6.65052600e-02,2.38503500e-01},rateIgrBrlens{all}_mean=1.128131,length_median=1.48324800e-01,effectivebrlenIgrBrlens{all}_95%HPD={0.089980,0.232161},length_mean=1.50723779e-01,effectivebrlenIgrBrlens{all}_median=0.154408,rateIgrBrlens{all}_95%HPD={0.512258,1.958347},effectivebrlenIgrBrlens{all}_mean=0.157393,rateIgrBrlens{all}_median=1.054344]):672.0[&height_mean=2.48554065e-01,height_median=2.46378866e-01,prob(percent)=100,height_95%HPD={1834.1673123046346,2638.394296669222},prob=1.00000000e+00,length_median=8.20484800e-02,effectivebrlenIgrBrlens{all}_95%HPD={0.053080,0.184313},length_mean=8.54814431e-02,effectivebrlenIgrBrlens{all}_median=0.115208,rateIgrBrlens{all}_95%HPD={0.443145,3.335506},effectivebrlenIgrBrlens{all}_mean=0.117191,rateIgrBrlens{all}_median=1.395445,rateIgrBrlens{all}_mean=1.662123,length_95%HPD={2.07398600e-02,1.58516700e-01}]):142.0[&prob(percent)=100,height_95%HPD={2238.5018629655024,3661.3573784290184},prob=1.00000000e+00,height_median=3.31292690e-01,height_mean=3.34035508e-01,length_mean=3.70746953e-02,effectivebrlenIgrBrlens{all}_median=0.018415,rateIgrBrlens{all}_95%HPD={0.000001,2.316181},effectivebrlenIgrBrlens{all}_mean=0.023936,rateIgrBrlens{all}_median=0.520593,length_95%HPD={1.43935300e-04,9.04028600e-02},rateIgrBrlens{all}_mean=0.800872,effectivebrlenIgrBrlens{all}_95%HPD={0.000000,0.067149},length_median=3.08413200e-02]):236.0[&height_95%HPD={2286.138464662303,3870.7090627506905},prob=6.51779763e-01,height_median=3.57216860e-01,height_mean=3.61349240e-01,prob(percent)=65,effectivebrlenIgrBrlens{all}_mean=0.048619,rateIgrBrlens{all}_median=0.566021,length_95%HPD={1.76347100e-03,1.70362100e-01},rateIgrBrlens{all}_mean=0.697159,effectivebrlenIgrBrlens{all}_median=0.041076,length_median=6.77615700e-02,effectivebrlenIgrBrlens{all}_95%HPD={0.000000,0.126057},rateIgrBrlens{all}_95%HPD={0.000001,1.642120},length_mean=7.58715496e-02])[&height_mean=4.22365120e-01,height_median=4.16577050e-01,prob(percent)=100,height_95%HPD={2429.4812202089333,4296.008647881335},prob=1.00000000e+00,effectivebrlenIgrBrlens{all}_mean=1.000000,rateIgrBrlens{all}_median=inf,length_95%HPD={0.00000000e+00,0.00000000e+00},rateIgrBrlens{all}_mean=-nan,length_median=0.00000000e+00,effectivebrlenIgrBrlens{all}_95%HPD={1.000000,1.000000},effectivebrlenIgrBrlens{all}_median=1.000000,length_mean=0.00000000e+00,rateIgrBrlens{all}_95%HPD={inf,inf}];
END;
