# Supplementary material for: A test of Generalized Bayesian dating: A new linguistic dating method
Source: PLoS One. 2020 Aug 12;15(8):e0236522. doi: 10.1371/journal.pone.0236522 (PMC7423060; doi:10.1371/journal.pone.0236522)
Supplement: S2 File — Python code for extracting median tree lengths for each constraint, generation of consensus trees, RevBayes code for performing Gamma regression and linear regression, and Python code for predicting ages. Age annotated consensus tree files for all the families. (ZIP) [file pone.0236522.s002.zip › S2 Supporting Information/Consensus_Trees_Ages/Otomanguean.dendropy.con.tre]

#NEXUS

BEGIN TAXA;
    DIMENSIONS NTAX=84;
    TAXLABELS
        'MATLATZINCA_SAN_FRANCISCO_OXTOTILPAN'
        'MATLATZINCA_SAN_FRANCISCO_OXTOTILPAN_2'
        OCUILTECO
        'OTOMI_MEZQUITAL'
        'OTOMI_QUERETARO'
        'CHALCATONGO_MIXTEC'
        'JICALTEPEC_MIXTEC'
        'MIXTEC_ALCOZAUCA'
        'MIXTEC_CHAYUCO'
        'MIXTEC_PENYOLES'
        'MIXTECO_DE_SAN_JUAN_COLORADO'
        'TRIQUI_CHICAHUAXTLA'
        'TRIQUI_COPALA'
        'TEXMELUCAN_ZAPOTEC'
        'MIXTECO_DE_YOSONDUA'
        'YOSONDUA_MIXTEC'
        MAZAHUA
        'MAZAHUA_CENTRAL'
        'OTOMI_DE_1776'
        'OTOMI_DE_EL_BAILE'
        'OTOMI_DE_IXTENCO'
        'OTOMI_DE_SAN_ANDRES_CUEXCONTITLAN'
        'OTOMI_TEMOAYA'
        'OTOMI_TOLUCA'
        'TEMASCALCINGO_MAZAHUA'
        AMUZGO
        'CHINANTEC_OJITLAN'
        'CHINANTEC_PALANTLA'
        'CHINANTEC_SAN_FELIPE_USILA'
        'CHINANTEC_SOCHIAPAN'
        'LEALAO_CHINANTEC'
        'CHOCHO_OCOTLAN'
        CHOCHOTEC
        IXCATEC
        'MAZATEC_CHIQUIHUITLAN'
        'POPOLOCA_METZONTLA'
        'POPOLOCA_SAN_JUAN_ATZINGO'
        'SAN_JUAN_CHIQUIHUITLAN'
        'ALOAPAM_ZAPOTEC'
        'AMATLAN_ZAPOTEC'
        'AYOQUESCO_ZAPOTEC'
        'CAJONOS_ZAPOTEC'
        'CHATINO_TATALTEPEC'
        'CHATINO_WESTERN_HIGHLAND'
        'CHOAPAN_ZAPOTEC'
        'COATLAN_LOXICHA_ZAPOTEC'
        'ISTHMUS_ZAPOTEC'
        'LACHIXIO_ZAPOTEC'
        'OCOTLAN_ZAPOTEC'
        'QUIOQUITANI_QUIERI_ZAPOTEC'
        'SAN_PEDRO_QUIATONI_ZAPOTEC'
        'SANTA_INES_YATZECHI_ZAPOTEC'
        'SANTA_MARIA_QUIEGOLANI_ZAPOTEC'
        'TILQUIAPAN_ZAPOTEC'
        'XANAGUIA_ZAPOTEC'
        'YARENI_ZAPOTEC'
        'ZACATEPEC_CHATINO'
        'ZAPOTEC_LOXICHA'
        'ZAPOTEC_MITLA'
        'ZAPOTEC_MIXTEPEC'
        'ZAPOTEC_SAN_LUCAS_QUIAVINI'
        'ZAPOTEC_SIERRA_DE_JUAREZ'
        'ZAPOTEC_SOUTHERN_RINCON'
        'ZAPOTEC_YALALAG'
        'ZAPOTEC_YATZACHI'
        'ZAPOTEC_ZOOGOCHO'
        CUICATEC
        'HUAUTLA_DE_JIMENEZ'
        'JALAPA_DE_DIAZ'
        'SAN_BARTOLOME_AYAUTLA'
        'SAN_JERONIMO_TECOATL'
        'SAN_LORENZO_CUAUNECUILTITLA'
        'SAN_PEDRO_IXCATLAN'
        'AZOYU_TLAPANEC'
        'MEPHAA_ACATEPEC'
        'TEOCUITLAPA_MEPHAA'
        'TLACOAPA_MEPHAA'
        'TLAPANEC_MALINALTEPEC'
        'TAMASOPO_PAME'
        'OTOMI_ACAMBAY'
        'MIXTEC_NORTHERN_TLAXIACO'
        'MAZATLAN_DE_FLORES'
        'POPOLOCA_DE_SAN_VICENTE_COYOTEPEC'
        'SAN_MIGUEL_SOYOLTEPEC'
  ;
END;

BEGIN TREES;
        Translate
             1 'MATLATZINCA_SAN_FRANCISCO_OXTOTILPAN',
             2 'MATLATZINCA_SAN_FRANCISCO_OXTOTILPAN_2',
             3 OCUILTECO,
             4 'OTOMI_MEZQUITAL',
             5 'OTOMI_QUERETARO',
             6 'CHALCATONGO_MIXTEC',
             7 'JICALTEPEC_MIXTEC',
             8 'MIXTEC_ALCOZAUCA',
             9 'MIXTEC_CHAYUCO',
             10 'MIXTEC_PENYOLES',
             11 'MIXTECO_DE_SAN_JUAN_COLORADO',
             12 'TRIQUI_CHICAHUAXTLA',
             13 'TRIQUI_COPALA',
             14 'TEXMELUCAN_ZAPOTEC',
             15 'MIXTECO_DE_YOSONDUA',
             16 'YOSONDUA_MIXTEC',
             17 MAZAHUA,
             18 'MAZAHUA_CENTRAL',
             19 'OTOMI_DE_1776',
             20 'OTOMI_DE_EL_BAILE',
             21 'OTOMI_DE_IXTENCO',
             22 'OTOMI_DE_SAN_ANDRES_CUEXCONTITLAN',
             23 'OTOMI_TEMOAYA',
             24 'OTOMI_TOLUCA',
             25 'TEMASCALCINGO_MAZAHUA',
             26 AMUZGO,
             27 'CHINANTEC_OJITLAN',
             28 'CHINANTEC_PALANTLA',
             29 'CHINANTEC_SAN_FELIPE_USILA',
             30 'CHINANTEC_SOCHIAPAN',
             31 'LEALAO_CHINANTEC',
             32 'CHOCHO_OCOTLAN',
             33 CHOCHOTEC,
             34 IXCATEC,
             35 'MAZATEC_CHIQUIHUITLAN',
             36 'POPOLOCA_METZONTLA',
             37 'POPOLOCA_SAN_JUAN_ATZINGO',
             38 'SAN_JUAN_CHIQUIHUITLAN',
             39 'ALOAPAM_ZAPOTEC',
             40 'AMATLAN_ZAPOTEC',
             41 'AYOQUESCO_ZAPOTEC',
             42 'CAJONOS_ZAPOTEC',
             43 'CHATINO_TATALTEPEC',
             44 'CHATINO_WESTERN_HIGHLAND',
             45 'CHOAPAN_ZAPOTEC',
             46 'COATLAN_LOXICHA_ZAPOTEC',
             47 'ISTHMUS_ZAPOTEC',
             48 'LACHIXIO_ZAPOTEC',
             49 'OCOTLAN_ZAPOTEC',
             50 'QUIOQUITANI_QUIERI_ZAPOTEC',
             51 'SAN_PEDRO_QUIATONI_ZAPOTEC',
             52 'SANTA_INES_YATZECHI_ZAPOTEC',
             53 'SANTA_MARIA_QUIEGOLANI_ZAPOTEC',
             54 'TILQUIAPAN_ZAPOTEC',
             55 'XANAGUIA_ZAPOTEC',
             56 'YARENI_ZAPOTEC',
             57 'ZACATEPEC_CHATINO',
             58 'ZAPOTEC_LOXICHA',
             59 'ZAPOTEC_MITLA',
             60 'ZAPOTEC_MIXTEPEC',
             61 'ZAPOTEC_SAN_LUCAS_QUIAVINI',
             62 'ZAPOTEC_SIERRA_DE_JUAREZ',
             63 'ZAPOTEC_SOUTHERN_RINCON',
             64 'ZAPOTEC_YALALAG',
             65 'ZAPOTEC_YATZACHI',
             66 'ZAPOTEC_ZOOGOCHO',
             67 CUICATEC,
             68 'HUAUTLA_DE_JIMENEZ',
             69 'JALAPA_DE_DIAZ',
             70 'SAN_BARTOLOME_AYAUTLA',
             71 'SAN_JERONIMO_TECOATL',
             72 'SAN_LORENZO_CUAUNECUILTITLA',
             73 'SAN_PEDRO_IXCATLAN',
             74 'AZOYU_TLAPANEC',
             75 'MEPHAA_ACATEPEC',
             76 'TEOCUITLAPA_MEPHAA',
             77 'TLACOAPA_MEPHAA',
             78 'TLAPANEC_MALINALTEPEC',
             79 'TAMASOPO_PAME',
             80 'OTOMI_ACAMBAY',
             81 'MIXTEC_NORTHERN_TLAXIACO',
             82 'MAZATLAN_DE_FLORES',
             83 'POPOLOCA_DE_SAN_VICENTE_COYOTEPEC',
             84 'SAN_MIGUEL_SOYOLTEPEC'
             ;
    TREE 1 = [&R] (((74:787.0[&height_95%HPD={0.04121461213160204,38.45908844928156},prob=1.00000000e+00,height_median=6.00000000e-08,height_mean=6.38647194e-08,prob(percent)=100,effectivebrlenIgrBrlens{all}_mean=0.035180,rateIgrBrlens{all}_median=1.077962,length_95%HPD={8.71547500e-03,5.83253200e-02},rateIgrBrlens{all}_mean=1.305184,length_median=3.19635500e-02,effectivebrlenIgrBrlens{all}_95%HPD={0.020387,0.051736},effectivebrlenIgrBrlens{all}_median=0.035417,length_mean=3.32777402e-02,rateIgrBrlens{all}_95%HPD={0.232754,3.010849}],((75:452.0[&height_95%HPD={0.040768331923637983,38.30622719810171},prob=1.00000000e+00,height_median=5.90000001e-08,height_mean=6.38586788e-08,prob(percent)=100,effectivebrlenIgrBrlens{all}_mean=0.007700,rateIgrBrlens{all}_median=0.781043,rateIgrBrlens{all}_95%HPD={0.087416,2.428859},length_95%HPD={1.42840100e-03,1.93394500e-02},rateIgrBrlens{all}_mean=1.033756,length_median=9.25016500e-03,effectivebrlenIgrBrlens{all}_95%HPD={0.002253,0.012986},length_mean=9.93514692e-03,effectivebrlenIgrBrlens{all}_median=0.007496],76:452.0[&height_95%HPD={0.040768331923637983,38.30622719810171},prob=1.00000000e+00,height_median=5.90000001e-08,height_mean=6.38448807e-08,prob(percent)=100,effectivebrlenIgrBrlens{all}_median=0.002391,effectivebrlenIgrBrlens{all}_mean=0.002686,rateIgrBrlens{all}_median=0.256122,rateIgrBrlens{all}_95%HPD={0.033908,0.874888},length_95%HPD={1.36537500e-03,1.95434900e-02},rateIgrBrlens{all}_mean=0.337438,length_median=9.22532200e-03,effectivebrlenIgrBrlens{all}_95%HPD={0.000196,0.005788},length_mean=9.99772301e-03]):163.0[&prob=8.42820957e-01,height_median=8.64793200e-03,height_mean=9.24667757e-03,prob(percent)=84,height_95%HPD={237.3619476319127,777.8874845117386},length_95%HPD={3.26634400e-04,2.08043700e-02},rateIgrBrlens{all}_mean=0.495296,rateIgrBrlens{all}_median=0.347530,length_median=8.52731000e-03,effectivebrlenIgrBrlens{all}_95%HPD={0.000000,0.008236},length_mean=9.51715024e-03,effectivebrlenIgrBrlens{all}_median=0.003153,rateIgrBrlens{all}_95%HPD={0.000001,1.433080},effectivebrlenIgrBrlens{all}_mean=0.003547],77:615.0[&prob=1.00000000e+00,height_median=6.00000000e-08,height_mean=6.38091921e-08,prob(percent)=100,height_95%HPD={0.04121461213160204,38.45908844928156},length_95%HPD={4.40037500e-03,3.31498000e-02},rateIgrBrlens{all}_mean=0.895016,length_median=1.73705700e-02,effectivebrlenIgrBrlens{all}_95%HPD={0.006200,0.020994},rateIgrBrlens{all}_median=0.771469,length_mean=1.82130395e-02,effectivebrlenIgrBrlens{all}_median=0.013085,rateIgrBrlens{all}_95%HPD={0.224389,1.916903},effectivebrlenIgrBrlens{all}_mean=0.013409]):172.0[&height_mean=1.78921345e-02,prob(percent)=88,height_95%HPD={372.68697016398494,956.4972940993255},height_median=1.72134460e-02,prob=8.77349687e-01,length_median=1.29443700e-02,effectivebrlenIgrBrlens{all}_95%HPD={0.000000,0.013680},rateIgrBrlens{all}_mean=0.639752,length_mean=1.42970827e-02,effectivebrlenIgrBrlens{all}_median=0.006378,rateIgrBrlens{all}_95%HPD={0.000001,1.663136},effectivebrlenIgrBrlens{all}_mean=0.006786,rateIgrBrlens{all}_median=0.474047,length_95%HPD={9.48306500e-04,3.06836900e-02}]):136.0[&prob(percent)=59,height_95%HPD={523.0291605850271,1125.876148152391},prob=5.86455139e-01,height_median=2.91439270e-02,height_mean=2.99971063e-02,length_mean=1.49382132e-02,effectivebrlenIgrBrlens{all}_median=0.011531,effectivebrlenIgrBrlens{all}_95%HPD={0.000000,0.031105},rateIgrBrlens{all}_95%HPD={0.000001,3.229172},effectivebrlenIgrBrlens{all}_mean=0.012904,rateIgrBrlens{all}_median=0.761419,length_95%HPD={1.44239000e-04,3.35625500e-02},rateIgrBrlens{all}_mean=1.072226,length_median=1.30422400e-02],78:923.0[&prob(percent)=100,height_95%HPD={0.04121461213160204,38.45908844928156},prob=1.00000000e+00,height_median=6.00000000e-08,height_mean=6.38789441e-08,length_mean=3.93307065e-02,effectivebrlenIgrBrlens{all}_median=0.037407,rateIgrBrlens{all}_95%HPD={0.269217,2.184557},effectivebrlenIgrBrlens{all}_95%HPD={0.015424,0.055806},effectivebrlenIgrBrlens{all}_mean=0.036872,rateIgrBrlens{all}_median=0.970440,length_95%HPD={1.62858300e-02,6.56894800e-02},rateIgrBrlens{all}_mean=1.072686,length_median=3.79829000e-02]):2875.0[&height_95%HPD={652.7351331483393,1253.0647934368426},prob=1.00000000e+00,height_median=4.26724010e-02,height_mean=4.38672705e-02,prob(percent)=100,effectivebrlenIgrBrlens{all}_mean=0.492155,effectivebrlenIgrBrlens{all}_median=0.445528,rateIgrBrlens{all}_median=1.023736,length_95%HPD={2.66444900e-01,7.67614400e-01},rateIgrBrlens{all}_mean=1.034308,rateIgrBrlens{all}_95%HPD={0.707220,1.339969},length_median=4.37444300e-01,effectivebrlenIgrBrlens{all}_95%HPD={0.251500,0.777300},length_mean=4.81671379e-01],((((((1:611.0[&prob(percent)=100,height_95%HPD={0.04121461213160204,38.45908844928156},prob=1.00000000e+00,height_median=6.00000000e-08,height_mean=6.36091455e-08,length_mean=2.28299647e-02,effectivebrlenIgrBrlens{all}_median=0.019293,rateIgrBrlens{all}_95%HPD={0.238012,2.357859},effectivebrlenIgrBrlens{all}_mean=0.019736,rateIgrBrlens{all}_median=0.885496,length_95%HPD={3.25526100e-03,4.00348300e-02},rateIgrBrlens{all}_mean=1.051730,length_median=2.17145400e-02,effectivebrlenIgrBrlens{all}_95%HPD={0.008039,0.033041}],2:611.0[&height_mean=6.36091455e-08,prob(percent)=100,height_median=6.00000000e-08,height_95%HPD={0.04121461213160204,38.45908844928156},prob=1.00000000e+00,length_median=2.17145400e-02,effectivebrlenIgrBrlens{all}_95%HPD={0.010068,0.036888},length_mean=2.28299647e-02,effectivebrlenIgrBrlens{all}_median=0.022826,rateIgrBrlens{all}_95%HPD={0.317568,2.834137},effectivebrlenIgrBrlens{all}_mean=0.023480,rateIgrBrlens{all}_median=1.053340,length_95%HPD={3.25526100e-03,4.00348300e-02},rateIgrBrlens{all}_mean=1.263173]):394.0[&prob(percent)=100,height_95%HPD={368.75188159378547,951.9456347574721},prob=1.00000000e+00,height_median=2.17145400e-02,height_mean=2.28300283e-02,length_mean=5.71296791e-02,effectivebrlenIgrBrlens{all}_median=0.076929,rateIgrBrlens{all}_95%HPD={0.651454,2.821373},effectivebrlenIgrBrlens{all}_mean=0.078162,rateIgrBrlens{all}_median=1.354927,length_95%HPD={2.07679500e-02,9.43934100e-02},rateIgrBrlens{all}_mean=1.556702,length_median=5.63066000e-02,effectivebrlenIgrBrlens{all}_95%HPD={0.047784,0.111432}],3:1005.0[&height_mean=6.37007332e-08,prob(percent)=100,height_median=6.00000000e-08,height_95%HPD={0.04121461213160204,38.45908844928156},prob=1.00000000e+00,length_median=7.93487800e-02,effectivebrlenIgrBrlens{all}_95%HPD={0.033457,0.094453},length_mean=7.99596437e-02,effectivebrlenIgrBrlens{all}_median=0.063669,rateIgrBrlens{all}_95%HPD={0.358284,1.270880},effectivebrlenIgrBrlens{all}_mean=0.064250,rateIgrBrlens{all}_median=0.804819,length_95%HPD={4.08308400e-02,1.20473000e-01},rateIgrBrlens{all}_mean=0.846400]):809.0[&prob(percent)=100,height_95%HPD={735.0334087705604,1331.4348451674284},prob=1.00000000e+00,height_median=7.93488320e-02,height_mean=7.99597074e-02,length_mean=1.10490242e-01,effectivebrlenIgrBrlens{all}_median=0.113787,rateIgrBrlens{all}_95%HPD={0.570817,1.689615},effectivebrlenIgrBrlens{all}_mean=0.115235,rateIgrBrlens{all}_median=1.032096,length_95%HPD={5.76899500e-02,1.67051400e-01},rateIgrBrlens{all}_mean=1.090996,length_median=1.08745700e-01,effectivebrlenIgrBrlens{all}_95%HPD={0.066053,0.164362}],(((((4:785.0[&height_95%HPD={0.040319379217764836,38.151375984810024},prob=1.00000000e+00,height_median=5.79999999e-08,height_mean=6.33389868e-08,prob(percent)=100,effectivebrlenIgrBrlens{all}_mean=0.033849,rateIgrBrlens{all}_median=1.286714,length_95%HPD={1.14303000e-02,4.39212800e-02},rateIgrBrlens{all}_mean=1.390345,effectivebrlenIgrBrlens{all}_median=0.033416,length_median=2.65492500e-02,effectivebrlenIgrBrlens{all}_95%HPD={0.018765,0.049572},rateIgrBrlens{all}_95%HPD={0.582949,2.473869},length_mean=2.68688398e-02],5:785.0[&prob(percent)=100,height_95%HPD={0.040184163089767376,38.10452358455062},prob=1.00000000e+00,height_median=5.77000000e-08,height_mean=6.33133769e-08,length_mean=3.08570470e-02,effectivebrlenIgrBrlens{all}_median=0.025007,rateIgrBrlens{all}_95%HPD={0.335936,1.540242},effectivebrlenIgrBrlens{all}_mean=0.025419,rateIgrBrlens{all}_median=0.844477,effectivebrlenIgrBrlens{all}_95%HPD={0.013905,0.037339},length_95%HPD={1.37074600e-02,4.74673000e-02},rateIgrBrlens{all}_mean=0.890478,length_median=3.02201100e-02],19:785.0[&prob(percent)=100,height_95%HPD={0.040319379217764836,38.151375984810024},prob=1.00000000e+00,height_median=5.79999999e-08,height_mean=6.32911265e-08,length_mean=3.21730908e-02,effectivebrlenIgrBrlens{all}_median=0.058930,rateIgrBrlens{all}_95%HPD={0.759803,3.887461},effectivebrlenIgrBrlens{all}_mean=0.059575,rateIgrBrlens{all}_median=1.867273,length_95%HPD={1.26346000e-02,5.50859800e-02},rateIgrBrlens{all}_mean=2.130205,effectivebrlenIgrBrlens{all}_95%HPD={0.039168,0.079877},length_median=3.18747100e-02]):150.0[&height_95%HPD={521.3275125837193,1123.7669369561838},prob=8.80949207e-01,height_median=3.57313650e-02,height_mean=3.59339741e-02,prob(percent)=88,effectivebrlenIgrBrlens{all}_mean=0.012322,rateIgrBrlens{all}_median=1.056073,length_95%HPD={2.80131900e-04,2.58474400e-02},rateIgrBrlens{all}_mean=1.422250,effectivebrlenIgrBrlens{all}_median=0.011880,length_median=1.07038100e-02,effectivebrlenIgrBrlens{all}_95%HPD={0.000000,0.022716},rateIgrBrlens{all}_95%HPD={0.000006,3.416096},length_mean=1.20419414e-02],80:935.0[&height_95%HPD={0.040184163089767376,38.10452358455062},prob=1.00000000e+00,height_median=5.77000000e-08,height_mean=6.34101906e-08,prob(percent)=100,effectivebrlenIgrBrlens{all}_mean=0.052876,rateIgrBrlens{all}_median=1.116224,length_95%HPD={2.44301900e-02,6.56318000e-02},rateIgrBrlens{all}_mean=1.187480,length_median=4.61989700e-02,effectivebrlenIgrBrlens{all}_95%HPD={0.034354,0.071357},effectivebrlenIgrBrlens{all}_median=0.052393,length_mean=4.66223469e-02,rateIgrBrlens{all}_95%HPD={0.666735,1.835093}]):194.0[&prob=1.00000000e+00,height_median=4.71018580e-02,height_mean=4.78252580e-02,prob(percent)=100,height_95%HPD={661.9933298091836,1262.5735005718832},length_95%HPD={7.27138900e-05,1.68932900e-02},rateIgrBrlens{all}_mean=0.579241,length_median=5.00551900e-03,effectivebrlenIgrBrlens{all}_95%HPD={0.000000,0.011349},length_mean=6.44012595e-03,effectivebrlenIgrBrlens{all}_median=0.001830,rateIgrBrlens{all}_95%HPD={0.000001,1.933783},rateIgrBrlens{all}_median=0.317742,effectivebrlenIgrBrlens{all}_mean=0.003287],20:1129.0[&prob=1.00000000e+00,height_median=5.79999999e-08,height_mean=6.33480563e-08,prob(percent)=100,height_95%HPD={0.040319379217764836,38.151375984810024},length_95%HPD={2.56319700e-02,6.96900300e-02},rateIgrBrlens{all}_mean=1.206426,length_median=4.78655600e-02,effectivebrlenIgrBrlens{all}_95%HPD={0.036712,0.075482},length_mean=4.81034433e-02,effectivebrlenIgrBrlens{all}_median=0.054329,rateIgrBrlens{all}_95%HPD={0.603112,1.902415},effectivebrlenIgrBrlens{all}_mean=0.055126,rateIgrBrlens{all}_median=1.146282],21:1129.0[&prob=1.00000000e+00,height_median=5.80000000e-08,height_mean=6.33906599e-08,prob(percent)=100,height_95%HPD={0.040319379262795774,38.15137600039665},length_95%HPD={2.62356700e-02,7.41232300e-02},rateIgrBrlens{all}_mean=0.529548,length_median=5.09316100e-02,effectivebrlenIgrBrlens{all}_95%HPD={0.013814,0.038918},length_mean=5.06414196e-02,effectivebrlenIgrBrlens{all}_median=0.025307,rateIgrBrlens{all}_95%HPD={0.224336,0.803235},effectivebrlenIgrBrlens{all}_mean=0.025671,rateIgrBrlens{all}_median=0.510438]):175.0[&height_mean=5.81112367e-02,prob(percent)=100,height_median=5.74202420e-02,height_95%HPD={856.7597483329805,1446.710213283968},prob=1.00000000e+00,length_median=8.13730000e-03,effectivebrlenIgrBrlens{all}_95%HPD={0.000000,0.012811},length_mean=9.89389465e-03,effectivebrlenIgrBrlens{all}_median=0.003702,rateIgrBrlens{all}_95%HPD={0.000001,1.798109},effectivebrlenIgrBrlens{all}_mean=0.004656,rateIgrBrlens{all}_median=0.379516,length_95%HPD={2.64534300e-05,2.49028300e-02},rateIgrBrlens{all}_mean=0.584616],((22:526.0[&height_mean=6.34063058e-08,prob(percent)=100,height_95%HPD={0.040768331834116815,38.30622716733246},height_median=5.89999999e-08,prob=1.00000000e+00,length_median=1.42162000e-02,effectivebrlenIgrBrlens{all}_95%HPD={0.000000,0.011771},rateIgrBrlens{all}_mean=0.420730,length_mean=1.51584017e-02,effectivebrlenIgrBrlens{all}_median=0.005093,rateIgrBrlens{all}_95%HPD={0.000026,1.001718},effectivebrlenIgrBrlens{all}_mean=0.005566,rateIgrBrlens{all}_median=0.347467,length_95%HPD={3.39485900e-03,2.94794300e-02}],24:526.0[&height_mean=6.34063058e-08,prob(percent)=100,height_95%HPD={0.040768331834116815,38.30622716733246},prob=1.00000000e+00,height_median=5.89999999e-08,length_median=1.42162000e-02,effectivebrlenIgrBrlens{all}_95%HPD={0.007337,0.025374},rateIgrBrlens{all}_mean=1.352128,length_mean=1.51584017e-02,effectivebrlenIgrBrlens{all}_median=0.015743,rateIgrBrlens{all}_95%HPD={0.282861,3.059674},effectivebrlenIgrBrlens{all}_mean=0.016093,rateIgrBrlens{all}_median=1.093276,length_95%HPD={3.39485900e-03,2.94794300e-02}]):271.0[&prob(percent)=100,height_95%HPD={292.4239144175602,855.5605850047002},prob=1.00000000e+00,height_median=1.42162720e-02,height_mean=1.51584651e-02,length_mean=2.56493869e-02,effectivebrlenIgrBrlens{all}_median=0.014892,rateIgrBrlens{all}_95%HPD={0.159327,1.432698},effectivebrlenIgrBrlens{all}_95%HPD={0.005701,0.026479},effectivebrlenIgrBrlens{all}_mean=0.015405,rateIgrBrlens{all}_median=0.616012,length_95%HPD={6.28828800e-03,4.79224100e-02},rateIgrBrlens{all}_mean=0.713037,length_median=2.43025600e-02],23:797.0[&prob(percent)=100,height_95%HPD={0.041214612087105626,38.45908843409297},prob=1.00000000e+00,height_median=5.99999999e-08,height_mean=6.33723104e-08,length_mean=4.08077886e-02,effectivebrlenIgrBrlens{all}_median=0.040583,rateIgrBrlens{all}_95%HPD={0.475481,1.867253},effectivebrlenIgrBrlens{all}_mean=0.041273,effectivebrlenIgrBrlens{all}_95%HPD={0.026462,0.058237},rateIgrBrlens{all}_median=1.021653,length_95%HPD={2.04675100e-02,6.44119400e-02},rateIgrBrlens{all}_mean=1.090837,length_median=3.98541100e-02]):507.0[&height_95%HPD={532.285421397162,1135.9342714030483},prob=1.00000000e+00,height_median=3.98541200e-02,height_mean=4.08078520e-02,prob(percent)=100,effectivebrlenIgrBrlens{all}_mean=0.017687,rateIgrBrlens{all}_median=0.664528,effectivebrlenIgrBrlens{all}_median=0.017245,length_95%HPD={5.26669600e-03,5.13741800e-02},rateIgrBrlens{all}_mean=0.878860,rateIgrBrlens{all}_95%HPD={0.162273,1.680374},length_median=2.62231700e-02,effectivebrlenIgrBrlens{all}_95%HPD={0.005710,0.030022},length_mean=2.71975070e-02]):236.0[&prob=9.99866684e-01,height_median=6.72068000e-02,height_mean=6.80044743e-02,prob(percent)=100,height_95%HPD={1051.2985709749423,1627.8428747740415},length_95%HPD={1.23306000e-02,7.95049500e-02},rateIgrBrlens{all}_mean=0.881725,rateIgrBrlens{all}_median=0.792236,length_median=4.34941700e-02,effectivebrlenIgrBrlens{all}_95%HPD={0.011006,0.059015},length_mean=4.49393339e-02,effectivebrlenIgrBrlens{all}_median=0.034783,rateIgrBrlens{all}_95%HPD={0.294092,1.778407},effectivebrlenIgrBrlens{all}_mean=0.035323],((17:648.0[&prob=1.00000000e+00,height_median=5.90000001e-08,height_mean=6.34213438e-08,prob(percent)=100,height_95%HPD={0.040768331923637983,38.30622719810171},length_95%HPD={5.75755400e-03,4.49611900e-02},rateIgrBrlens{all}_mean=2.133581,length_median=2.57748100e-02,effectivebrlenIgrBrlens{all}_95%HPD={0.029293,0.063492},length_mean=2.62906136e-02,effectivebrlenIgrBrlens{all}_median=0.045269,rateIgrBrlens{all}_95%HPD={0.660678,4.349929},rateIgrBrlens{all}_median=1.754498,effectivebrlenIgrBrlens{all}_mean=0.045921],18:648.0[&prob=1.00000000e+00,height_median=5.90000001e-08,height_mean=6.34213438e-08,prob(percent)=100,height_95%HPD={0.040768331923637983,38.30622719810171},length_95%HPD={5.75755400e-03,4.49611900e-02},rateIgrBrlens{all}_mean=0.904801,length_median=2.57748100e-02,effectivebrlenIgrBrlens{all}_95%HPD={0.007225,0.033869},length_mean=2.62906136e-02,effectivebrlenIgrBrlens{all}_median=0.019785,rateIgrBrlens{all}_95%HPD={0.229037,1.938340},rateIgrBrlens{all}_median=0.768901,effectivebrlenIgrBrlens{all}_mean=0.020215]):240.0[&height_mean=2.62906770e-02,height_median=2.57749020e-02,prob(percent)=100,height_95%HPD={400.3684318754167,989.5827458882737},prob=1.00000000e+00,length_median=2.38648900e-02,effectivebrlenIgrBrlens{all}_95%HPD={0.015602,0.051538},length_mean=2.49636422e-02,effectivebrlenIgrBrlens{all}_median=0.032121,rateIgrBrlens{all}_95%HPD={0.467458,4.406987},effectivebrlenIgrBrlens{all}_mean=0.032715,rateIgrBrlens{all}_median=1.362913,rateIgrBrlens{all}_mean=1.733141,length_95%HPD={4.20851600e-03,4.78158800e-02}],25:888.0[&height_mean=6.34061992e-08,height_median=5.99999999e-08,prob(percent)=100,height_95%HPD={0.041214612087105626,38.45908843409297},prob=1.00000000e+00,length_median=5.03525500e-02,effectivebrlenIgrBrlens{all}_95%HPD={0.018292,0.052642},length_mean=5.12542558e-02,effectivebrlenIgrBrlens{all}_median=0.034284,rateIgrBrlens{all}_95%HPD={0.308472,1.167805},effectivebrlenIgrBrlens{all}_mean=0.034822,rateIgrBrlens{all}_median=0.669193,rateIgrBrlens{all}_mean=0.722672,length_95%HPD={2.77432000e-02,7.77547300e-02}]):652.0[&prob(percent)=100,height_95%HPD={621.1823468184749,1222.4224114989354},prob=1.00000000e+00,height_median=5.03526100e-02,height_mean=5.12543192e-02,length_mean=6.16841549e-02,effectivebrlenIgrBrlens{all}_median=0.066924,rateIgrBrlens{all}_95%HPD={0.566939,1.886758},effectivebrlenIgrBrlens{all}_mean=0.067703,rateIgrBrlens{all}_median=1.099195,length_95%HPD={3.01697200e-02,9.64124900e-02},rateIgrBrlens{all}_mean=1.171923,effectivebrlenIgrBrlens{all}_95%HPD={0.038249,0.095004},length_median=6.02416500e-02]):274.0[&height_95%HPD={1292.9118037016137,1859.522741100865},prob=1.00000000e+00,height_median=1.11667125e-01,height_mean=1.12938702e-01,prob(percent)=100,effectivebrlenIgrBrlens{all}_mean=0.074058,rateIgrBrlens{all}_median=0.974469,length_95%HPD={2.25230900e-02,1.29788400e-01},rateIgrBrlens{all}_mean=1.097625,effectivebrlenIgrBrlens{all}_median=0.072780,length_median=7.43652200e-02,effectivebrlenIgrBrlens{all}_95%HPD={0.026840,0.122798},rateIgrBrlens{all}_95%HPD={0.457249,2.009761},length_mean=7.50374819e-02]):179.0[&prob=8.63351553e-01,height_median=1.86142150e-01,height_mean=1.87318895e-01,prob(percent)=86,height_95%HPD={1534.5859528803255,2139.656896662611},length_95%HPD={1.21169700e-03,1.26623800e-01},rateIgrBrlens{all}_mean=1.110759,length_median=5.97023100e-02,effectivebrlenIgrBrlens{all}_95%HPD={0.000000,0.131119},length_mean=6.31785892e-02,effectivebrlenIgrBrlens{all}_median=0.060743,rateIgrBrlens{all}_median=0.987438,rateIgrBrlens{all}_95%HPD={0.001705,2.105299},effectivebrlenIgrBrlens{all}_mean=0.064106],79:1993.0[&prob=1.00000000e+00,height_median=6.00000000e-08,height_mean=6.38060525e-08,prob(percent)=100,height_95%HPD={0.04121461213160204,38.45908844928156},length_95%HPD={1.59288400e-01,3.24044000e-01},rateIgrBrlens{all}_mean=1.126384,length_median=2.40019600e-01,effectivebrlenIgrBrlens{all}_95%HPD={0.185398,0.353801},length_mean=2.42029279e-01,effectivebrlenIgrBrlens{all}_median=0.263730,rateIgrBrlens{all}_95%HPD={0.771880,1.615949},rateIgrBrlens{all}_median=1.092291,effectivebrlenIgrBrlens{all}_mean=0.266634]):409.0[&height_mean=2.45487457e-01,height_median=2.41591613e-01,prob(percent)=100,height_95%HPD={1687.8548412798825,2367.4969315792914},prob=1.00000000e+00,length_median=1.15180900e-01,effectivebrlenIgrBrlens{all}_95%HPD={0.040293,0.217670},length_mean=1.16945815e-01,effectivebrlenIgrBrlens{all}_median=0.124005,rateIgrBrlens{all}_95%HPD={0.552094,1.861350},effectivebrlenIgrBrlens{all}_mean=0.126250,rateIgrBrlens{all}_median=1.076785,rateIgrBrlens{all}_mean=1.132549,length_95%HPD={3.16640500e-02,1.99081700e-01}],((((27:930.0[&height_mean=6.33639755e-08,prob(percent)=100,height_95%HPD={0.040319379532981404,38.15137609391636},height_median=5.80000006e-08,prob=1.00000000e+00,length_median=7.18286900e-02,effectivebrlenIgrBrlens{all}_95%HPD={0.043277,0.101617},rateIgrBrlens{all}_mean=1.010743,length_mean=7.27414577e-02,effectivebrlenIgrBrlens{all}_median=0.069341,rateIgrBrlens{all}_95%HPD={0.567747,1.653905},effectivebrlenIgrBrlens{all}_mean=0.070113,rateIgrBrlens{all}_median=0.967317,length_95%HPD={3.99202400e-02,1.08364500e-01}],29:930.0[&height_mean=6.34282202e-08,prob(percent)=100,height_95%HPD={0.04040938658372905,38.182508326986664},prob=1.00000000e+00,height_median=5.82000001e-08,length_median=7.16192700e-02,effectivebrlenIgrBrlens{all}_95%HPD={0.076214,0.144385},rateIgrBrlens{all}_mean=1.593406,length_mean=7.24779550e-02,effectivebrlenIgrBrlens{all}_median=0.109056,rateIgrBrlens{all}_95%HPD={0.880491,2.484104},effectivebrlenIgrBrlens{all}_mean=0.109736,rateIgrBrlens{all}_median=1.546581,length_95%HPD={4.01780000e-02,1.07870900e-01}]):250.0[&prob(percent)=98,height_95%HPD={657.9986158325642,1258.414306834898},prob=9.83068924e-01,height_median=7.14719309e-02,height_mean=7.23296967e-02,length_mean=3.48403484e-02,effectivebrlenIgrBrlens{all}_median=0.038866,rateIgrBrlens{all}_95%HPD={0.293709,2.806467},effectivebrlenIgrBrlens{all}_95%HPD={0.010568,0.069100},effectivebrlenIgrBrlens{all}_mean=0.039706,rateIgrBrlens{all}_median=1.125608,length_95%HPD={5.99454800e-03,6.59049900e-02},rateIgrBrlens{all}_mean=1.358489,length_median=3.32527600e-02],30:1180.0[&prob(percent)=100,height_95%HPD={0.04121461213160204,38.45908844928156},prob=1.00000000e+00,height_median=6.00000000e-08,height_mean=6.37524037e-08,length_mean=1.06701160e-01,effectivebrlenIgrBrlens{all}_median=0.092511,rateIgrBrlens{all}_95%HPD={0.554729,1.339555},effectivebrlenIgrBrlens{all}_mean=0.093693,effectivebrlenIgrBrlens{all}_95%HPD={0.060293,0.131260},rateIgrBrlens{all}_median=0.863391,length_95%HPD={7.16541100e-02,1.41728400e-01},rateIgrBrlens{all}_mean=0.898026,length_median=1.06078100e-01]):151.0[&height_95%HPD={926.5314308052918,1510.7720868050844},prob=1.00000000e+00,height_median=1.06329135e-01,height_mean=1.07019243e-01,prob(percent)=100,effectivebrlenIgrBrlens{all}_mean=0.003458,rateIgrBrlens{all}_median=0.220256,effectivebrlenIgrBrlens{all}_median=0.001605,length_95%HPD={1.37504500e-05,2.37011700e-02},rateIgrBrlens{all}_mean=0.423207,rateIgrBrlens{all}_95%HPD={0.000001,1.406003},length_median=6.33472400e-03,effectivebrlenIgrBrlens{all}_95%HPD={0.000000,0.013205},length_mean=8.57219378e-03],28:1331.0[&height_95%HPD={0.04121461213160204,38.45908844928156},prob=1.00000000e+00,height_median=6.00000000e-08,height_mean=6.33754366e-08,prob(percent)=100,effectivebrlenIgrBrlens{all}_mean=0.104305,rateIgrBrlens{all}_median=0.947024,effectivebrlenIgrBrlens{all}_median=0.103215,length_95%HPD={7.82577300e-02,1.47450300e-01},rateIgrBrlens{all}_mean=0.952168,rateIgrBrlens{all}_95%HPD={0.618904,1.330374},length_median=1.10437500e-01,effectivebrlenIgrBrlens{all}_95%HPD={0.073232,0.136622},length_mean=1.11661930e-01]):157.0[&prob=6.61645114e-01,height_median=1.10027148e-01,height_mean=1.11270522e-01,prob(percent)=66,height_95%HPD={1082.1506479076966,1657.0905808098576},length_95%HPD={4.16203900e-04,5.77686100e-02},rateIgrBrlens{all}_mean=1.143865,length_median=2.34522900e-02,effectivebrlenIgrBrlens{all}_95%HPD={0.000000,0.056471},rateIgrBrlens{all}_median=0.892647,length_mean=2.59059648e-02,effectivebrlenIgrBrlens{all}_median=0.022487,rateIgrBrlens{all}_95%HPD={0.000003,2.899152},effectivebrlenIgrBrlens{all}_mean=0.024724],31:1488.0[&prob=1.00000000e+00,height_median=6.00000000e-08,height_mean=6.34588588e-08,prob(percent)=100,height_95%HPD={0.04121461213160204,38.45908844928156},length_95%HPD={8.36688500e-02,1.74634100e-01},rateIgrBrlens{all}_mean=0.955132,length_median=1.26747800e-01,effectivebrlenIgrBrlens{all}_95%HPD={0.079818,0.161474},rateIgrBrlens{all}_median=0.930193,length_mean=1.27971191e-01,effectivebrlenIgrBrlens{all}_median=0.117389,rateIgrBrlens{all}_95%HPD={0.539823,1.404706},effectivebrlenIgrBrlens{all}_mean=0.118530]):914.0[&height_mean=1.33563286e-01,prob(percent)=100,height_95%HPD={1228.6761756141816,1792.853407374453},prob=1.00000000e+00,height_median=1.32253020e-01,length_median=2.27317400e-01,effectivebrlenIgrBrlens{all}_95%HPD={0.143657,0.308700},length_mean=2.28869986e-01,effectivebrlenIgrBrlens{all}_median=0.220581,rateIgrBrlens{all}_95%HPD={0.658825,1.333089},rateIgrBrlens{all}_mean=0.991147,effectivebrlenIgrBrlens{all}_mean=0.223738,rateIgrBrlens{all}_median=0.971382,length_95%HPD={1.46812700e-01,3.05048700e-01}]):1279.0[&prob(percent)=100,height_95%HPD={1965.0755884643759,2922.1846605081155},prob=1.00000000e+00,height_median=3.60985020e-01,height_mean=3.62433272e-01,length_mean=3.27043865e-02,effectivebrlenIgrBrlens{all}_median=0.022599,rateIgrBrlens{all}_95%HPD={0.000003,2.031483},effectivebrlenIgrBrlens{all}_95%HPD={0.000000,0.076806},effectivebrlenIgrBrlens{all}_mean=0.028298,rateIgrBrlens{all}_median=0.759653,length_95%HPD={6.40777500e-05,8.28817300e-02},rateIgrBrlens{all}_mean=0.873630,length_median=2.69220700e-02],((((((((6:937.0[&height_mean=6.29788882e-08,prob(percent)=100,height_95%HPD={0.04058907491493313,38.24452882991757},prob=1.00000000e+00,height_median=5.85999999e-08,length_median=6.20979500e-02,effectivebrlenIgrBrlens{all}_95%HPD={0.035066,0.070131},length_mean=6.23392393e-02,effectivebrlenIgrBrlens{all}_median=0.052338,rateIgrBrlens{all}_mean=0.891634,rateIgrBrlens{all}_95%HPD={0.505096,1.411456},effectivebrlenIgrBrlens{all}_mean=0.052666,rateIgrBrlens{all}_median=0.832018,length_95%HPD={3.26120800e-02,9.06524900e-02}],(15:666.0[&height_95%HPD={0.040319379262795774,38.15137600039665},prob=1.00000000e+00,height_median=5.80000000e-08,height_mean=6.29580776e-08,prob(percent)=100,effectivebrlenIgrBrlens{all}_mean=0.020601,rateIgrBrlens{all}_median=0.730113,length_95%HPD={1.09952700e-02,4.69966200e-02},rateIgrBrlens{all}_mean=0.802647,effectivebrlenIgrBrlens{all}_median=0.020161,length_median=2.78047700e-02,effectivebrlenIgrBrlens{all}_95%HPD={0.010067,0.030975},rateIgrBrlens{all}_95%HPD={0.291439,1.466684},length_mean=2.85265744e-02],16:666.0[&height_95%HPD={0.040319379262795774,38.15137600039665},prob=1.00000000e+00,height_median=5.80000000e-08,height_mean=6.29570111e-08,prob(percent)=100,effectivebrlenIgrBrlens{all}_mean=0.032331,rateIgrBrlens{all}_median=1.160162,length_95%HPD={1.09952700e-02,4.69966200e-02},rateIgrBrlens{all}_mean=1.261822,effectivebrlenIgrBrlens{all}_median=0.031981,length_median=2.78084200e-02,effectivebrlenIgrBrlens{all}_95%HPD={0.020083,0.045058},rateIgrBrlens{all}_95%HPD={0.556318,2.300017},length_mean=2.85267768e-02]):271.0[&prob=9.99733369e-01,height_median=2.78048790e-02,height_mean=2.85224622e-02,prob(percent)=100,height_95%HPD={424.0865066979306,1016.2932430757079},length_95%HPD={6.76582300e-03,5.57649400e-02},rateIgrBrlens{all}_mean=1.019111,length_median=2.88130100e-02,effectivebrlenIgrBrlens{all}_95%HPD={0.008483,0.042353},length_mean=2.99647595e-02,effectivebrlenIgrBrlens{all}_median=0.025323,rateIgrBrlens{all}_95%HPD={0.221284,2.298977},rateIgrBrlens{all}_median=0.853629,effectivebrlenIgrBrlens{all}_mean=0.025398]):167.0[&height_mean=5.77808037e-02,height_median=5.73299020e-02,prob(percent)=60,height_95%HPD={664.4093650183013,1265.196252653102},prob=6.04586055e-01,length_median=1.81579900e-02,effectivebrlenIgrBrlens{all}_95%HPD={0.000002,0.027108},length_mean=1.99079540e-02,effectivebrlenIgrBrlens{all}_median=0.012515,rateIgrBrlens{all}_95%HPD={0.001634,2.140824},rateIgrBrlens{all}_mean=0.939845,effectivebrlenIgrBrlens{all}_mean=0.013272,rateIgrBrlens{all}_median=0.636745,length_95%HPD={1.22843000e-03,4.21978600e-02}],81:1104.0[&height_mean=6.29135369e-08,height_median=5.80000000e-08,prob(percent)=100,height_95%HPD={0.040319379262795774,38.15137600039665},prob=1.00000000e+00,length_median=6.95398900e-02,effectivebrlenIgrBrlens{all}_95%HPD={0.072511,0.133523},length_mean=6.95937871e-02,effectivebrlenIgrBrlens{all}_median=0.101290,rateIgrBrlens{all}_95%HPD={0.827738,2.693630},effectivebrlenIgrBrlens{all}_mean=0.102484,rateIgrBrlens{all}_median=1.478907,rateIgrBrlens{all}_mean=1.576767,length_95%HPD={3.48698000e-02,1.01981500e-01}]):313.0[&prob(percent)=100,height_95%HPD={831.6570562380738,1422.4190987885113},prob=1.00000000e+00,height_median=7.47432350e-02,height_mean=7.53000456e-02,length_mean=1.53720463e-02,effectivebrlenIgrBrlens{all}_median=0.009621,rateIgrBrlens{all}_95%HPD={0.000003,2.263682},effectivebrlenIgrBrlens{all}_mean=0.010329,rateIgrBrlens{all}_median=0.627451,effectivebrlenIgrBrlens{all}_95%HPD={0.000000,0.023116},length_95%HPD={1.63288500e-04,3.47604600e-02},rateIgrBrlens{all}_mean=0.867546,length_median=1.35680300e-02],((7:709.0[&height_mean=6.28986282e-08,prob(percent)=100,height_median=5.80000000e-08,height_95%HPD={0.040319379262795774,38.15137600039665},prob=1.00000000e+00,length_median=3.34007800e-02,effectivebrlenIgrBrlens{all}_95%HPD={0.013843,0.043728},length_mean=3.51040208e-02,effectivebrlenIgrBrlens{all}_median=0.027505,rateIgrBrlens{all}_95%HPD={0.341191,1.578324},effectivebrlenIgrBrlens{all}_mean=0.028113,rateIgrBrlens{all}_median=0.801696,length_95%HPD={1.15010300e-02,5.86873000e-02},rateIgrBrlens{all}_mean=0.883993],11:709.0[&height_mean=6.29087202e-08,prob(percent)=100,height_median=5.80000000e-08,height_95%HPD={0.040319379262795774,38.15137600039665},prob=1.00000000e+00,length_median=3.30417900e-02,effectivebrlenIgrBrlens{all}_95%HPD={0.040055,0.078485},length_mean=3.45231679e-02,effectivebrlenIgrBrlens{all}_median=0.058715,rateIgrBrlens{all}_95%HPD={0.858907,3.431277},effectivebrlenIgrBrlens{all}_mean=0.059365,rateIgrBrlens{all}_median=1.746484,length_95%HPD={1.25712100e-02,5.71060400e-02},rateIgrBrlens{all}_mean=1.931149]):195.0[&prob(percent)=91,height_95%HPD={461.3607504252672,1058.4569245301807},prob=9.10011998e-01,height_median=3.23682210e-02,height_mean=3.36254708e-02,length_mean=1.73170812e-02,effectivebrlenIgrBrlens{all}_median=0.014433,rateIgrBrlens{all}_95%HPD={0.049150,2.980043},effectivebrlenIgrBrlens{all}_mean=0.014969,rateIgrBrlens{all}_median=0.856459,length_95%HPD={9.41218100e-04,3.52700700e-02},rateIgrBrlens{all}_mean=1.174187,length_median=1.61570400e-02,effectivebrlenIgrBrlens{all}_95%HPD={0.001287,0.028856}],9:904.0[&height_mean=6.29482669e-08,prob(percent)=100,height_median=5.80000000e-08,height_95%HPD={0.040319379262795774,38.15137600039665},prob=1.00000000e+00,length_median=4.95587900e-02,effectivebrlenIgrBrlens{all}_95%HPD={0.022451,0.053951},length_mean=5.01142218e-02,effectivebrlenIgrBrlens{all}_median=0.038208,rateIgrBrlens{all}_95%HPD={0.414320,1.302283},effectivebrlenIgrBrlens{all}_mean=0.038642,rateIgrBrlens{all}_median=0.776513,length_95%HPD={2.65181900e-02,7.39294300e-02},rateIgrBrlens{all}_mean=0.812536]):513.0[&prob(percent)=100,height_95%HPD={635.018827273886,1235.5055377042443},prob=1.00000000e+00,height_median=5.04171200e-02,height_mean=5.10305332e-02,length_mean=2.32728066e-02,effectivebrlenIgrBrlens{all}_median=0.015771,rateIgrBrlens{all}_95%HPD={0.001313,1.996749},effectivebrlenIgrBrlens{all}_mean=0.016207,rateIgrBrlens{all}_median=0.688620,length_95%HPD={1.47630500e-03,4.70291100e-02},rateIgrBrlens{all}_mean=0.852966,length_median=2.16773700e-02,effectivebrlenIgrBrlens{all}_95%HPD={0.000002,0.030510}],10:1417.0[&prob(percent)=100,height_95%HPD={0.04044535893491415,38.19493838078126},prob=1.00000000e+00,height_median=5.82800000e-08,height_mean=6.29742234e-08,length_mean=7.75761507e-02,effectivebrlenIgrBrlens{all}_median=0.062083,rateIgrBrlens{all}_95%HPD={0.521858,1.171286},effectivebrlenIgrBrlens{all}_mean=0.062814,rateIgrBrlens{all}_median=0.813531,length_95%HPD={5.06020600e-02,1.04013300e-01},rateIgrBrlens{all}_mean=0.829165,length_median=7.69033400e-02,effectivebrlenIgrBrlens{all}_95%HPD={0.043363,0.083973}]):122.0[&height_95%HPD={1160.841998850128,1727.6505273347018},prob=5.58192241e-01,height_median=8.97444300e-02,height_mean=9.00335845e-02,prob(percent)=56,effectivebrlenIgrBrlens{all}_mean=0.029159,rateIgrBrlens{all}_median=1.052987,rateIgrBrlens{all}_95%HPD={0.171520,2.958459},length_95%HPD={1.53823800e-03,5.66256900e-02},rateIgrBrlens{all}_mean=1.330789,length_median=2.62035200e-02,effectivebrlenIgrBrlens{all}_95%HPD={0.005158,0.055397},length_mean=2.82537719e-02,effectivebrlenIgrBrlens{all}_median=0.028779],8:1539.0[&prob(percent)=100,height_95%HPD={0.04121461213160204,38.45908844928156},prob=1.00000000e+00,height_median=6.00000000e-08,height_mean=6.30846354e-08,length_mean=9.78120980e-02,effectivebrlenIgrBrlens{all}_median=0.107301,rateIgrBrlens{all}_95%HPD={0.556110,2.225939},effectivebrlenIgrBrlens{all}_mean=0.107515,rateIgrBrlens{all}_median=1.108013,length_95%HPD={4.49695600e-02,1.46572500e-01},rateIgrBrlens{all}_mean=1.219373,length_median=1.00017700e-01,effectivebrlenIgrBrlens{all}_95%HPD={0.071088,0.142208}]):185.0[&height_95%HPD={1292.194062677219,1858.6277728982009},prob=1.00000000e+00,height_median=1.08527650e-01,height_mean=1.10119425e-01,prob(percent)=100,effectivebrlenIgrBrlens{all}_mean=0.065409,rateIgrBrlens{all}_median=1.074426,rateIgrBrlens{all}_95%HPD={0.456970,2.105531},length_95%HPD={1.49970700e-02,1.09460700e-01},rateIgrBrlens{all}_mean=1.177457,length_median=6.02872500e-02,effectivebrlenIgrBrlens{all}_95%HPD={0.024442,0.107201},length_mean=6.18398345e-02,effectivebrlenIgrBrlens{all}_median=0.064896],67:1724.0[&height_95%HPD={0.04121461213160204,38.45908844928156},prob=1.00000000e+00,height_median=6.00000000e-08,height_mean=6.28110719e-08,prob(percent)=100,effectivebrlenIgrBrlens{all}_mean=0.132092,rateIgrBrlens{all}_median=0.774364,rateIgrBrlens{all}_95%HPD={0.507524,1.066625},length_95%HPD={1.27777000e-01,2.19991900e-01},rateIgrBrlens{all}_mean=0.778226,length_median=1.70711100e-01,effectivebrlenIgrBrlens{all}_95%HPD={0.091791,0.179066},length_mean=1.71959197e-01,effectivebrlenIgrBrlens{all}_median=0.130945]):187.0[&prob=1.00000000e+00,height_median=1.70711144e-01,height_mean=1.71959260e-01,prob(percent)=100,height_95%HPD={1457.2464081125145,2040.8276058347003},length_95%HPD={2.08027600e-04,9.06330700e-02},rateIgrBrlens{all}_mean=0.832659,rateIgrBrlens{all}_median=0.681610,length_median=3.65875100e-02,effectivebrlenIgrBrlens{all}_95%HPD={0.000000,0.070048},length_mean=4.07108158e-02,effectivebrlenIgrBrlens{all}_median=0.026225,rateIgrBrlens{all}_95%HPD={0.000033,1.755255},effectivebrlenIgrBrlens{all}_mean=0.029607],(12:777.0[&prob(percent)=100,height_95%HPD={0.041214612176098446,38.45908846447015},prob=1.00000000e+00,height_median=6.00000001e-08,height_mean=6.36902213e-08,length_mean=4.40381944e-02,effectivebrlenIgrBrlens{all}_median=0.062733,rateIgrBrlens{all}_95%HPD={0.497462,2.915368},effectivebrlenIgrBrlens{all}_95%HPD={0.036236,0.092688},effectivebrlenIgrBrlens{all}_mean=0.063124,rateIgrBrlens{all}_median=1.457615,length_95%HPD={1.77526300e-02,7.15746100e-02},rateIgrBrlens{all}_mean=1.611649,length_median=4.29856800e-02],13:777.0[&prob(percent)=100,height_95%HPD={0.041214612176098446,38.45908846447015},prob=1.00000000e+00,height_median=6.00000001e-08,height_mean=6.36902213e-08,length_mean=4.40381944e-02,effectivebrlenIgrBrlens{all}_median=0.039329,rateIgrBrlens{all}_95%HPD={0.226326,1.829328},effectivebrlenIgrBrlens{all}_mean=0.039862,effectivebrlenIgrBrlens{all}_95%HPD={0.013405,0.066669},rateIgrBrlens{all}_median=0.889948,length_95%HPD={1.77526300e-02,7.15746100e-02},rateIgrBrlens{all}_mean=0.987687,length_median=4.29856800e-02]):1134.0[&height_95%HPD={514.2815084755488,1115.952666031273},prob=1.00000000e+00,height_median=4.29856900e-02,height_mean=4.40382581e-02,prob(percent)=100,effectivebrlenIgrBrlens{all}_mean=0.224084,rateIgrBrlens{all}_median=1.317339,effectivebrlenIgrBrlens{all}_median=0.222017,length_95%HPD={1.11317200e-01,2.29654000e-01},rateIgrBrlens{all}_mean=1.361654,rateIgrBrlens{all}_95%HPD={0.835418,1.865192},length_median=1.67061100e-01,effectivebrlenIgrBrlens{all}_95%HPD={0.155932,0.293333},length_mean=1.68631818e-01]):185.0[&prob=1.00000000e+00,height_median=2.10650940e-01,height_mean=2.12670076e-01,prob(percent)=100,height_95%HPD={1620.0472864779636,2260.050720093631},length_95%HPD={4.93261900e-03,1.24639200e-01},rateIgrBrlens{all}_mean=1.055997,rateIgrBrlens{all}_median=0.969666,length_median=6.23564800e-02,effectivebrlenIgrBrlens{all}_95%HPD={0.000004,0.115959},length_mean=6.47717383e-02,effectivebrlenIgrBrlens{all}_median=0.061005,rateIgrBrlens{all}_95%HPD={0.244041,1.947889},effectivebrlenIgrBrlens{all}_mean=0.062904],26:2096.0[&prob=1.00000000e+00,height_median=6.00000000e-08,height_mean=6.26665845e-08,prob(percent)=100,height_95%HPD={0.04121461213160204,38.45908844928156},length_95%HPD={2.15901100e-01,3.41840700e-01},rateIgrBrlens{all}_mean=0.950406,length_median=2.75756000e-01,effectivebrlenIgrBrlens{all}_95%HPD={0.190853,0.336411},rateIgrBrlens{all}_median=0.936696,length_mean=2.77441751e-01,effectivebrlenIgrBrlens{all}_median=0.258874,rateIgrBrlens{all}_95%HPD={0.701739,1.227327},effectivebrlenIgrBrlens{all}_mean=0.261967]):1146.0[&height_mean=2.77441814e-01,prob(percent)=100,height_95%HPD={1770.3846736576197,2509.0641247896824},prob=1.00000000e+00,height_median=2.75756000e-01,length_median=5.29519800e-02,effectivebrlenIgrBrlens{all}_95%HPD={0.000009,0.097777},length_mean=5.59049142e-02,effectivebrlenIgrBrlens{all}_median=0.046123,rateIgrBrlens{all}_mean=0.945661,rateIgrBrlens{all}_95%HPD={0.007511,1.811976},effectivebrlenIgrBrlens{all}_mean=0.048533,rateIgrBrlens{all}_median=0.836985,length_95%HPD={2.36512500e-03,1.10719400e-01}],(((((14:1093.0[&height_95%HPD={0.041214612087105626,38.45908843409297},prob=1.00000000e+00,height_median=5.99999999e-08,height_mean=6.34008292e-08,prob(percent)=100,effectivebrlenIgrBrlens{all}_mean=0.090240,rateIgrBrlens{all}_median=0.803076,rateIgrBrlens{all}_95%HPD={0.540128,1.083987},length_95%HPD={7.81427100e-02,1.47315400e-01},rateIgrBrlens{all}_mean=0.811378,length_median=1.13391200e-01,effectivebrlenIgrBrlens{all}_95%HPD={0.058344,0.120823},length_mean=1.12732902e-01,effectivebrlenIgrBrlens{all}_median=0.089656],46:1093.0[&height_95%HPD={0.04121461213160204,38.45908844928156},prob=1.00000000e+00,height_median=6.00000000e-08,height_mean=6.37692348e-08,prob(percent)=100,effectivebrlenIgrBrlens{all}_mean=0.122044,rateIgrBrlens{all}_median=1.068686,rateIgrBrlens{all}_95%HPD={0.728879,1.456990},length_95%HPD={7.83211900e-02,1.53604100e-01},rateIgrBrlens{all}_mean=1.091076,length_median=1.13895500e-01,effectivebrlenIgrBrlens{all}_95%HPD={0.089064,0.159894},length_mean=1.14120144e-01,effectivebrlenIgrBrlens{all}_median=0.120604]):1162.0[&prob=7.76829756e-01,height_median=1.08475977e-01,height_mean=1.08037502e-01,prob(percent)=78,height_95%HPD={818.0820769661649,1409.6830983481811},length_95%HPD={4.00201100e-04,5.19438700e-02},rateIgrBrlens{all}_mean=0.722290,rateIgrBrlens{all}_median=0.597354,length_median=2.12236500e-02,effectivebrlenIgrBrlens{all}_95%HPD={0.000000,0.034200},length_mean=2.34508588e-02,effectivebrlenIgrBrlens{all}_median=0.013355,rateIgrBrlens{all}_95%HPD={0.000018,1.643820},effectivebrlenIgrBrlens{all}_mean=0.014996],(((((39:306.0[&height_median=5.59999999e-08,height_95%HPD={0.039413204308495514,37.83545732557707},height_mean=6.32843208e-08,prob(percent)=100,prob=1.00000000e+00,effectivebrlenIgrBrlens{all}_median=0.000680,effectivebrlenIgrBrlens{all}_mean=0.000974,length_95%HPD={1.93275700e-04,8.57766700e-03},effectivebrlenIgrBrlens{all}_95%HPD={0.000000,0.002986},rateIgrBrlens{all}_mean=0.396063,length_mean=3.69244911e-03,rateIgrBrlens{all}_median=0.199928,length_median=3.08965300e-03,rateIgrBrlens{all}_95%HPD={0.000001,1.323045}],56:306.0[&height_mean=6.32843208e-08,prob(percent)=100,height_median=5.59999999e-08,prob=1.00000000e+00,height_95%HPD={0.039413204308495514,37.83545732557707},length_mean=3.69244911e-03,length_median=3.08965300e-03,length_95%HPD={1.93275700e-04,8.57766700e-03},rateIgrBrlens{all}_median=0.061633,rateIgrBrlens{all}_mean=0.201175,effectivebrlenIgrBrlens{all}_median=0.000225,effectivebrlenIgrBrlens{all}_95%HPD={0.000000,0.002307},rateIgrBrlens{all}_95%HPD={0.000001,0.858278},effectivebrlenIgrBrlens{all}_mean=0.000564]):421.0[&height_95%HPD={131.60190816284006,599.4266201787027},height_median=3.08969700e-03,height_mean=3.69251239e-03,prob(percent)=100,prob=1.00000000e+00,length_mean=3.19797702e-02,effectivebrlenIgrBrlens{all}_median=0.039162,length_95%HPD={1.09262500e-02,5.49266800e-02},effectivebrlenIgrBrlens{all}_mean=0.039606,effectivebrlenIgrBrlens{all}_95%HPD={0.024343,0.054482},length_median=3.07647700e-02,rateIgrBrlens{all}_95%HPD={0.499085,2.717713},rateIgrBrlens{all}_median=1.271253,rateIgrBrlens{all}_mean=1.420193],62:727.0[&height_95%HPD={0.0394132043540865,37.83545734158669},prob=1.00000000e+00,prob(percent)=100,height_mean=6.33197827e-08,height_median=5.60000000e-08,length_mean=3.56722193e-02,length_median=3.44865000e-02,rateIgrBrlens{all}_95%HPD={0.408994,1.722845},length_95%HPD={1.40830700e-02,5.83036900e-02},effectivebrlenIgrBrlens{all}_95%HPD={0.017808,0.045891},rateIgrBrlens{all}_mean=0.959633,effectivebrlenIgrBrlens{all}_mean=0.030995,rateIgrBrlens{all}_median=0.874739,effectivebrlenIgrBrlens{all}_median=0.030513]):417.0[&height_95%HPD={474.7488009514159,1073.5564953540188},height_median=3.44865690e-02,prob(percent)=100,prob=1.00000000e+00,height_mean=3.56722826e-02,length_mean=4.04915166e-02,length_median=4.05896300e-02,length_95%HPD={1.16066100e-02,6.44662800e-02},rateIgrBrlens{all}_95%HPD={0.453082,2.263446},rateIgrBrlens{all}_median=1.047434,effectivebrlenIgrBrlens{all}_95%HPD={0.025478,0.060086},rateIgrBrlens{all}_mean=1.197126,effectivebrlenIgrBrlens{all}_median=0.042020,effectivebrlenIgrBrlens{all}_mean=0.042556],(45:904.0[&height_median=5.60000000e-08,height_mean=6.33667431e-08,height_95%HPD={0.0394132043540865,37.83545734158669},prob=1.00000000e+00,prob(percent)=100,effectivebrlenIgrBrlens{all}_median=0.051695,rateIgrBrlens{all}_median=0.804812,length_mean=6.60215120e-02,rateIgrBrlens{all}_95%HPD={0.442959,1.198617},effectivebrlenIgrBrlens{all}_95%HPD={0.033117,0.072432},length_median=6.55222100e-02,length_95%HPD={3.82089800e-02,9.49463700e-02},rateIgrBrlens{all}_mean=0.823582,effectivebrlenIgrBrlens{all}_mean=0.052476],63:904.0[&prob(percent)=100,height_95%HPD={0.0394132043540865,37.83545734158669},height_mean=6.33152193e-08,prob=1.00000000e+00,height_median=5.60000000e-08,length_95%HPD={3.86110600e-02,9.82733700e-02},effectivebrlenIgrBrlens{all}_median=0.105139,length_median=6.67619800e-02,effectivebrlenIgrBrlens{all}_95%HPD={0.078773,0.134556},rateIgrBrlens{all}_mean=1.650152,effectivebrlenIgrBrlens{all}_mean=0.105819,rateIgrBrlens{all}_median=1.605707,rateIgrBrlens{all}_95%HPD={0.954839,2.536367},length_mean=6.74060629e-02]):240.0[&height_mean=6.27304514e-02,height_95%HPD={635.3115684387899,1235.8590559684108},prob=6.74576723e-01,prob(percent)=67,height_median=6.22665660e-02,length_mean=1.60917066e-02,effectivebrlenIgrBrlens{all}_mean=0.010383,length_95%HPD={3.19438500e-04,3.64018700e-02},length_median=1.44281700e-02,rateIgrBrlens{all}_95%HPD={0.000001,2.106752},effectivebrlenIgrBrlens{all}_95%HPD={0.000000,0.024002},rateIgrBrlens{all}_mean=0.791549,rateIgrBrlens{all}_median=0.586137,effectivebrlenIgrBrlens{all}_median=0.009614]):324.0[&prob=9.95467271e-01,prob(percent)=100,height_mean=7.89221953e-02,height_median=7.91303380e-02,height_95%HPD={886.7647840442224,1475.5309793572344},length_mean=2.46408571e-02,length_median=2.33619300e-02,effectivebrlenIgrBrlens{all}_mean=0.021394,length_95%HPD={4.71988900e-03,4.88930800e-02},rateIgrBrlens{all}_median=0.887030,rateIgrBrlens{all}_95%HPD={0.187520,2.323362},effectivebrlenIgrBrlens{all}_95%HPD={0.006243,0.036599},rateIgrBrlens{all}_mean=1.137533,effectivebrlenIgrBrlens{all}_median=0.020988],((42:822.0[&height_mean=6.33365365e-08,prob(percent)=100,height_median=5.60000000e-08,height_95%HPD={0.0394132043540865,37.83545734158669},prob=1.00000000e+00,length_mean=4.20619432e-02,length_95%HPD={2.04478300e-02,6.28676900e-02},length_median=4.12585400e-02,effectivebrlenIgrBrlens{all}_95%HPD={0.013272,0.038293},rateIgrBrlens{all}_mean=0.638911,rateIgrBrlens{all}_95%HPD={0.273806,1.076101},rateIgrBrlens{all}_median=0.618560,effectivebrlenIgrBrlens{all}_median=0.025156,effectivebrlenIgrBrlens{all}_mean=0.025469],(65:590.0[&prob=1.00000000e+00,prob(percent)=100,height_median=5.60000000e-08,height_95%HPD={0.0394132043540865,37.83545734158669},height_mean=6.33029276e-08,length_mean=2.04310554e-02,length_95%HPD={4.50987100e-03,3.68215000e-02},effectivebrlenIgrBrlens{all}_median=0.015239,length_median=1.96172500e-02,rateIgrBrlens{all}_median=0.793629,effectivebrlenIgrBrlens{all}_mean=0.015594,rateIgrBrlens{all}_mean=0.905766,rateIgrBrlens{all}_95%HPD={0.195375,1.976064},effectivebrlenIgrBrlens{all}_95%HPD={0.005942,0.026200}],66:590.0[&height_median=5.60000000e-08,height_95%HPD={0.0394132043540865,37.83545734158669},prob=1.00000000e+00,prob(percent)=100,height_mean=6.33029276e-08,length_mean=2.04310554e-02,length_95%HPD={4.50987100e-03,3.68215000e-02},length_median=1.96172500e-02,effectivebrlenIgrBrlens{all}_mean=0.029678,rateIgrBrlens{all}_median=1.466044,rateIgrBrlens{all}_95%HPD={0.437093,3.924199},effectivebrlenIgrBrlens{all}_median=0.029229,rateIgrBrlens{all}_mean=1.821005,effectivebrlenIgrBrlens{all}_95%HPD={0.018031,0.043003}]):232.0[&height_mean=2.04311187e-02,prob(percent)=100,prob=1.00000000e+00,height_95%HPD={344.8524558091362,924.1298239828094},height_median=1.96172980e-02,length_95%HPD={3.71961100e-03,4.00670200e-02},effectivebrlenIgrBrlens{all}_median=0.025223,effectivebrlenIgrBrlens{all}_mean=0.025831,effectivebrlenIgrBrlens{all}_95%HPD={0.013234,0.039681},rateIgrBrlens{all}_mean=1.547774,length_mean=2.16308879e-02,rateIgrBrlens{all}_median=1.236250,rateIgrBrlens{all}_95%HPD={0.383047,3.328469},length_median=2.06375800e-02]):269.0[&height_95%HPD={559.6626914624972,1163.3889157542435},prob(percent)=100,prob=1.00000000e+00,height_mean=4.20620066e-02,height_median=4.12586130e-02,length_median=4.16287800e-02,effectivebrlenIgrBrlens{all}_95%HPD={0.020084,0.058178},effectivebrlenIgrBrlens{all}_median=0.038678,effectivebrlenIgrBrlens{all}_mean=0.039279,length_95%HPD={1.12443100e-02,6.87068500e-02},rateIgrBrlens{all}_mean=1.085469,length_mean=4.15983902e-02,rateIgrBrlens{all}_95%HPD={0.376268,2.187813},rateIgrBrlens{all}_median=0.951572],64:1091.0[&height_95%HPD={0.0394132043540865,37.83545734158669},height_median=5.60000000e-08,height_mean=6.33020624e-08,prob=1.00000000e+00,prob(percent)=100,effectivebrlenIgrBrlens{all}_mean=0.088176,effectivebrlenIgrBrlens{all}_median=0.087191,length_median=8.39601900e-02,length_95%HPD={5.73910100e-02,1.10971500e-01},rateIgrBrlens{all}_mean=1.072388,length_mean=8.40659225e-02,effectivebrlenIgrBrlens{all}_95%HPD={0.062423,0.113469},rateIgrBrlens{all}_median=1.043772,rateIgrBrlens{all}_95%HPD={0.732735,1.546838}]):377.0[&prob(percent)=94,height_median=8.28059800e-02,height_95%HPD={817.4342928133257,1409.0454240673896},height_mean=8.29694344e-02,prob=9.35475270e-01,effectivebrlenIgrBrlens{all}_mean=0.015326,rateIgrBrlens{all}_median=0.706338,length_95%HPD={1.16744200e-03,4.27270400e-02},rateIgrBrlens{all}_mean=0.884217,length_mean=2.13318365e-02,length_median=1.98138500e-02,effectivebrlenIgrBrlens{all}_95%HPD={0.000000,0.029869},effectivebrlenIgrBrlens{all}_median=0.014427,rateIgrBrlens{all}_95%HPD={0.075377,2.042220}]):672.0[&prob=1.00000000e+00,height_median=1.04210023e-01,height_mean=1.04170251e-01,prob(percent)=100,height_95%HPD={1215.095964773455,1779.5621812521974},length_95%HPD={2.42727400e-03,4.23415700e-02},rateIgrBrlens{all}_mean=1.085413,length_median=2.06094200e-02,effectivebrlenIgrBrlens{all}_95%HPD={0.003526,0.033353},length_mean=2.15641208e-02,effectivebrlenIgrBrlens{all}_median=0.017305,rateIgrBrlens{all}_95%HPD={0.107643,2.635229},effectivebrlenIgrBrlens{all}_mean=0.017838,rateIgrBrlens{all}_median=0.839095],(((40:904.0[&prob(percent)=100,height_95%HPD={0.0394132043540865,37.83545734158669},prob=1.00000000e+00,height_median=5.60000000e-08,height_mean=6.33075363e-08,length_mean=6.63999271e-02,effectivebrlenIgrBrlens{all}_median=0.062728,rateIgrBrlens{all}_95%HPD={0.599180,1.517378},effectivebrlenIgrBrlens{all}_95%HPD={0.039300,0.088714},effectivebrlenIgrBrlens{all}_mean=0.063581,rateIgrBrlens{all}_median=0.952818,length_95%HPD={4.08575600e-02,9.41825300e-02},rateIgrBrlens{all}_mean=0.988957,length_median=6.60846300e-02],58:904.0[&prob(percent)=100,height_95%HPD={0.0394132043540865,37.83545734158669},prob=1.00000000e+00,height_median=5.60000000e-08,height_mean=6.33201347e-08,length_mean=6.64314348e-02,effectivebrlenIgrBrlens{all}_median=0.085131,rateIgrBrlens{all}_95%HPD={0.809751,1.952619},effectivebrlenIgrBrlens{all}_mean=0.086295,effectivebrlenIgrBrlens{all}_95%HPD={0.060463,0.114721},rateIgrBrlens{all}_median=1.291012,length_95%HPD={4.08110400e-02,9.45135800e-02},rateIgrBrlens{all}_mean=1.347478,length_median=6.60846300e-02]):367.0[&height_95%HPD={635.0441065609981,1235.5360677575645},prob=9.95733902e-01,height_median=6.60198640e-02,height_mean=6.62849713e-02,prob(percent)=100,effectivebrlenIgrBrlens{all}_mean=0.033040,rateIgrBrlens{all}_median=1.014436,effectivebrlenIgrBrlens{all}_median=0.032375,length_95%HPD={8.36479200e-03,6.10076300e-02},rateIgrBrlens{all}_mean=1.176759,rateIgrBrlens{all}_95%HPD={0.359344,2.287701},length_median=3.20238000e-02,effectivebrlenIgrBrlens{all}_95%HPD={0.010958,0.055133},length_mean=3.31115860e-02],((50:698.0[&height_95%HPD={0.039413204308495514,37.83545732557707},prob=1.00000000e+00,height_median=5.59999999e-08,height_mean=6.33429183e-08,prob(percent)=100,effectivebrlenIgrBrlens{all}_mean=0.033592,rateIgrBrlens{all}_median=1.048498,length_95%HPD={1.31694700e-02,5.33367700e-02},rateIgrBrlens{all}_mean=1.138882,effectivebrlenIgrBrlens{all}_median=0.033081,length_median=3.17399100e-02,effectivebrlenIgrBrlens{all}_95%HPD={0.019375,0.049896},rateIgrBrlens{all}_95%HPD={0.399601,2.044682},length_mean=3.25265273e-02],55:698.0[&height_95%HPD={0.039413204308495514,37.83545732557707},prob=1.00000000e+00,height_median=5.59999999e-08,height_mean=6.33345194e-08,prob(percent)=100,effectivebrlenIgrBrlens{all}_mean=0.029111,rateIgrBrlens{all}_median=0.906804,length_95%HPD={1.25354300e-02,5.31200400e-02},rateIgrBrlens{all}_mean=0.979852,length_median=3.17251400e-02,effectivebrlenIgrBrlens{all}_95%HPD={0.014303,0.042770},effectivebrlenIgrBrlens{all}_median=0.028686,length_mean=3.25851896e-02,rateIgrBrlens{all}_95%HPD={0.335706,1.682094}]):233.0[&prob=9.80535929e-01,height_median=3.16039381e-02,height_mean=3.23562447e-02,prob(percent)=98,height_95%HPD={449.51146191279014,1045.8847549284178},length_95%HPD={2.85062100e-03,4.68732500e-02},rateIgrBrlens{all}_mean=1.075048,length_median=2.38289800e-02,effectivebrlenIgrBrlens{all}_95%HPD={0.007251,0.037263},length_mean=2.48711442e-02,effectivebrlenIgrBrlens{all}_median=0.020585,rateIgrBrlens{all}_95%HPD={0.222352,2.354730},rateIgrBrlens{all}_median=0.856143,effectivebrlenIgrBrlens{all}_mean=0.021182],60:931.0[&prob=1.00000000e+00,height_median=5.58000000e-08,height_mean=6.33190281e-08,prob(percent)=100,height_95%HPD={0.03932196495519778,37.8036247841904},length_95%HPD={3.17514100e-02,8.11626400e-02},rateIgrBrlens{all}_mean=0.903267,length_median=5.66287800e-02,effectivebrlenIgrBrlens{all}_95%HPD={0.030121,0.068162},length_mean=5.68054216e-02,effectivebrlenIgrBrlens{all}_median=0.048386,rateIgrBrlens{all}_95%HPD={0.457305,1.421009},effectivebrlenIgrBrlens{all}_mean=0.048898,rateIgrBrlens{all}_median=0.860657]):340.0[&height_mean=5.70804597e-02,height_median=5.67327630e-02,prob(percent)=100,height_95%HPD={658.9233133068913,1259.6001702420288},prob=1.00000000e+00,length_median=4.21419100e-02,effectivebrlenIgrBrlens{all}_95%HPD={0.019077,0.057297},length_mean=4.22834632e-02,effectivebrlenIgrBrlens{all}_median=0.035821,rateIgrBrlens{all}_95%HPD={0.407408,1.803430},effectivebrlenIgrBrlens{all}_mean=0.036555,rateIgrBrlens{all}_median=0.860929,rateIgrBrlens{all}_mean=0.978634,length_95%HPD={1.48302600e-02,6.89461700e-02}]):559.0[&prob(percent)=100,height_95%HPD={1016.2256030226381,1594.5319829659911},prob=1.00000000e+00,height_median=9.94938200e-02,height_mean=9.94082232e-02,length_mean=1.51007300e-02,effectivebrlenIgrBrlens{all}_median=0.008231,rateIgrBrlens{all}_95%HPD={0.000002,2.043787},effectivebrlenIgrBrlens{all}_mean=0.009466,rateIgrBrlens{all}_median=0.550549,length_95%HPD={8.51326300e-05,3.35205100e-02},rateIgrBrlens{all}_mean=0.754051,effectivebrlenIgrBrlens{all}_95%HPD={0.000000,0.023185},length_median=1.34200700e-02],((41:1444.0[&prob(percent)=100,height_95%HPD={0.039413204308495514,37.83545732557707},prob=1.00000000e+00,height_median=5.59999999e-08,height_mean=6.33280629e-08,length_mean=7.23646245e-02,effectivebrlenIgrBrlens{all}_median=0.072688,rateIgrBrlens{all}_95%HPD={0.622037,1.536798},effectivebrlenIgrBrlens{all}_mean=0.073096,rateIgrBrlens{all}_median=0.991633,length_95%HPD={4.68690600e-02,9.70105500e-02},rateIgrBrlens{all}_mean=1.040253,length_median=7.30286800e-02,effectivebrlenIgrBrlens{all}_95%HPD={0.050048,0.098591}],(47:1049.0[&prob=1.00000000e+00,height_median=5.60000000e-08,height_mean=6.33331796e-08,prob(percent)=100,height_95%HPD={0.0394132043540865,37.83545734158669},length_95%HPD={3.44576200e-02,8.03382300e-02},rateIgrBrlens{all}_mean=1.200897,rateIgrBrlens{all}_median=1.158522,length_median=5.83955700e-02,effectivebrlenIgrBrlens{all}_95%HPD={0.047229,0.088300},length_mean=5.83480282e-02,effectivebrlenIgrBrlens{all}_median=0.066596,rateIgrBrlens{all}_95%HPD={0.744464,1.856757},effectivebrlenIgrBrlens{all}_mean=0.067459],(49:732.0[&prob(percent)=100,height_95%HPD={0.0394132043540865,37.83545734158669},prob=1.00000000e+00,height_median=5.60000000e-08,height_mean=6.33386695e-08,length_mean=3.64993418e-02,effectivebrlenIgrBrlens{all}_median=0.069944,rateIgrBrlens{all}_95%HPD={1.098156,3.355513},effectivebrlenIgrBrlens{all}_mean=0.070577,rateIgrBrlens{all}_median=1.935529,effectivebrlenIgrBrlens{all}_95%HPD={0.049774,0.093223},length_95%HPD={1.73087200e-02,5.60873100e-02},rateIgrBrlens{all}_mean=2.085009,length_median=3.62997500e-02],52:732.0[&prob(percent)=100,height_95%HPD={0.0394132043540865,37.83545734158669},prob=1.00000000e+00,height_median=5.60000000e-08,height_mean=6.33376030e-08,length_mean=3.65007125e-02,effectivebrlenIgrBrlens{all}_median=0.044679,rateIgrBrlens{all}_95%HPD={0.631137,2.280407},effectivebrlenIgrBrlens{all}_mean=0.045204,rateIgrBrlens{all}_median=1.222071,effectivebrlenIgrBrlens{all}_95%HPD={0.027629,0.063274},length_95%HPD={1.73252000e-02,5.60873100e-02},rateIgrBrlens{all}_mean=1.330641,length_median=3.63008400e-02]):317.0[&height_95%HPD={481.8701422548452,1081.1796328030603},prob=9.99600053e-01,height_median=3.62997980e-02,height_mean=3.64965195e-02,prob(percent)=100,effectivebrlenIgrBrlens{all}_mean=0.025617,rateIgrBrlens{all}_median=1.367839,length_95%HPD={2.36640700e-03,3.73894500e-02},rateIgrBrlens{all}_mean=1.804251,effectivebrlenIgrBrlens{all}_median=0.024856,length_median=1.82628300e-02,effectivebrlenIgrBrlens{all}_95%HPD={0.010027,0.042672},rateIgrBrlens{all}_95%HPD={0.407222,4.237317},length_mean=1.90993145e-02],54:1049.0[&height_95%HPD={0.0394132043540865,37.83545734158669},prob=1.00000000e+00,height_median=5.60000000e-08,height_mean=6.33381456e-08,prob(percent)=100,effectivebrlenIgrBrlens{all}_mean=0.050899,rateIgrBrlens{all}_median=0.956006,length_95%HPD={3.13649000e-02,7.44080900e-02},rateIgrBrlens{all}_mean=0.990812,effectivebrlenIgrBrlens{all}_median=0.050620,length_median=5.31001500e-02,effectivebrlenIgrBrlens{all}_95%HPD={0.029794,0.070823},rateIgrBrlens{all}_95%HPD={0.488276,1.482611},length_mean=5.31598135e-02]):395.0[&prob=7.57898947e-01,height_median=6.00854200e-02,height_mean=6.02102955e-02,prob(percent)=76,height_95%HPD={773.9811001795857,1368.1600880635187},length_95%HPD={1.46174500e-03,3.06037500e-02},rateIgrBrlens{all}_mean=2.087842,length_median=1.33017600e-02,effectivebrlenIgrBrlens{all}_95%HPD={0.004478,0.037021},length_mean=1.45194219e-02,effectivebrlenIgrBrlens{all}_median=0.020301,rateIgrBrlens{all}_95%HPD={0.000395,4.698183},rateIgrBrlens{all}_median=1.491517,effectivebrlenIgrBrlens{all}_mean=0.020756],51:1444.0[&prob=1.00000000e+00,height_median=5.56000000e-08,height_mean=6.33114771e-08,prob(percent)=100,height_95%HPD={0.06320170856420092,37.79523196429244},length_95%HPD={4.77081900e-02,9.88249600e-02},rateIgrBrlens{all}_mean=1.056121,length_median=7.38282600e-02,effectivebrlenIgrBrlens{all}_95%HPD={0.053279,0.100293},length_mean=7.32953425e-02,effectivebrlenIgrBrlens{all}_median=0.074576,rateIgrBrlens{all}_95%HPD={0.626113,1.496515},rateIgrBrlens{all}_median=1.012970,effectivebrlenIgrBrlens{all}_mean=0.075248],59:1444.0[&prob=1.00000000e+00,height_median=5.60000000e-08,height_mean=6.34175577e-08,prob(percent)=100,height_95%HPD={0.0394132043540865,37.83545734158669},length_95%HPD={4.45844200e-02,9.99610500e-02},rateIgrBrlens{all}_mean=1.057812,length_median=7.34394000e-02,effectivebrlenIgrBrlens{all}_95%HPD={0.049907,0.100554},length_mean=7.26153376e-02,effectivebrlenIgrBrlens{all}_median=0.074169,rateIgrBrlens{all}_95%HPD={0.657116,1.593530},effectivebrlenIgrBrlens{all}_mean=0.074412,rateIgrBrlens{all}_median=1.030463],61:1444.0[&prob=1.00000000e+00,height_median=5.60000000e-08,height_mean=6.34279856e-08,prob(percent)=100,height_95%HPD={0.0394132043540865,37.83545734158669},length_95%HPD={3.44786100e-02,1.00269700e-01},rateIgrBrlens{all}_mean=1.693056,length_median=6.83132000e-02,effectivebrlenIgrBrlens{all}_95%HPD={0.078698,0.138499},length_mean=6.78242005e-02,effectivebrlenIgrBrlens{all}_median=0.106397,rateIgrBrlens{all}_95%HPD={0.997082,2.762059},effectivebrlenIgrBrlens{all}_mean=0.107561,rateIgrBrlens{all}_median=1.571207]):108.0[&height_mean=8.79150005e-02,prob(percent)=97,height_median=8.75107966e-02,height_95%HPD={1196.6189650103217,1762.2848844699895},prob=9.69070791e-01,length_median=1.33117600e-02,effectivebrlenIgrBrlens{all}_95%HPD={0.004858,0.042495},length_mean=1.45103490e-02,effectivebrlenIgrBrlens{all}_median=0.023394,rateIgrBrlens{all}_95%HPD={0.094830,5.097493},effectivebrlenIgrBrlens{all}_mean=0.023823,rateIgrBrlens{all}_median=1.654752,length_95%HPD={1.73533400e-03,2.97014200e-02},rateIgrBrlens{all}_mean=2.154721],53:1552.0[&height_mean=6.33315371e-08,prob(percent)=100,height_median=5.75999999e-08,height_95%HPD={0.04013903599486675,38.08886479297026},prob=1.00000000e+00,length_median=1.01673500e-01,effectivebrlenIgrBrlens{all}_95%HPD={0.065422,0.118956},length_mean=1.01935279e-01,effectivebrlenIgrBrlens{all}_median=0.092141,rateIgrBrlens{all}_95%HPD={0.616451,1.203484},effectivebrlenIgrBrlens{all}_mean=0.092465,rateIgrBrlens{all}_median=0.905306,length_95%HPD={8.21331900e-02,1.22821800e-01},rateIgrBrlens{all}_mean=0.914772]):278.0[&prob(percent)=100,height_95%HPD={1291.7241342982302,1858.8189740128275},prob=1.00000000e+00,height_median=1.01828413e-01,height_mean=1.02283099e-01,length_mean=1.22483343e-02,effectivebrlenIgrBrlens{all}_median=0.015758,rateIgrBrlens{all}_95%HPD={0.000021,4.576873},effectivebrlenIgrBrlens{all}_mean=0.016426,rateIgrBrlens{all}_median=1.383644,length_95%HPD={8.96678000e-04,2.61483900e-02},rateIgrBrlens{all}_mean=1.895427,length_median=1.10253500e-02,effectivebrlenIgrBrlens{all}_95%HPD={0.003044,0.033044}]):310.0[&height_95%HPD={1546.498834236195,2156.2596151268303},prob=9.80669244e-01,height_median=1.13736596e-01,height_mean=1.14380888e-01,prob(percent)=98,effectivebrlenIgrBrlens{all}_mean=0.015007,rateIgrBrlens{all}_median=1.326961,length_95%HPD={5.43445900e-04,2.45403400e-02},rateIgrBrlens{all}_mean=1.970651,length_median=1.03187800e-02,effectivebrlenIgrBrlens{all}_95%HPD={0.002353,0.029008},effectivebrlenIgrBrlens{all}_median=0.014228,length_mean=1.14819777e-02,rateIgrBrlens{all}_95%HPD={0.000748,5.222933}]):115.0[&prob=1.00000000e+00,height_median=1.25017620e-01,height_mean=1.25826059e-01,prob(percent)=100,height_95%HPD={1800.8456357181824,2566.667690578721},length_95%HPD={7.53321600e-05,1.32146100e-02},rateIgrBrlens{all}_mean=0.570130,length_median=3.76786100e-03,effectivebrlenIgrBrlens{all}_95%HPD={0.000000,0.009211},length_mean=4.95164816e-03,effectivebrlenIgrBrlens{all}_median=0.000808,rateIgrBrlens{all}_95%HPD={0.000001,2.119060},effectivebrlenIgrBrlens{all}_mean=0.002252,rateIgrBrlens{all}_median=0.191671]):74.0[&height_mean=1.32508850e-01,prob(percent)=100,height_median=1.31346862e-01,height_95%HPD={1864.9810677636515,2707.857033036968},prob=9.97600320e-01,length_median=2.13816000e-02,effectivebrlenIgrBrlens{all}_95%HPD={0.021164,0.079364},length_mean=2.29152776e-02,effectivebrlenIgrBrlens{all}_median=0.048635,rateIgrBrlens{all}_95%HPD={0.472750,6.294511},effectivebrlenIgrBrlens{all}_mean=0.049334,rateIgrBrlens{all}_median=2.234391,rateIgrBrlens{all}_mean=2.941822,length_95%HPD={2.57747700e-03,4.53454400e-02}],48:2329.0[&height_mean=6.37945754e-08,prob(percent)=100,height_median=6.00000000e-08,height_95%HPD={0.04121461213160204,38.45908844928156},prob=1.00000000e+00,length_median=1.54169800e-01,effectivebrlenIgrBrlens{all}_95%HPD={0.065951,0.129678},length_mean=1.55375721e-01,effectivebrlenIgrBrlens{all}_median=0.096728,rateIgrBrlens{all}_95%HPD={0.411604,0.860417},effectivebrlenIgrBrlens{all}_mean=0.097527,rateIgrBrlens{all}_median=0.624195,length_95%HPD={1.24825700e-01,1.85176200e-01},rateIgrBrlens{all}_mean=0.631956]):131.0[&prob(percent)=100,height_95%HPD={1905.981156270383,2804.81700622581},prob=1.00000000e+00,height_median=1.54202279e-01,height_mean=1.55404727e-01,length_mean=4.57712622e-02,effectivebrlenIgrBrlens{all}_median=0.072772,rateIgrBrlens{all}_95%HPD={0.696920,3.921438},effectivebrlenIgrBrlens{all}_mean=0.074483,rateIgrBrlens{all}_median=1.640309,length_95%HPD={1.28953900e-02,8.33952700e-02},rateIgrBrlens{all}_mean=1.920743,effectivebrlenIgrBrlens{all}_95%HPD={0.034011,0.115509},length_median=4.38412500e-02],(43:960.0[&prob=1.00000000e+00,height_median=6.00000000e-08,height_mean=6.30107066e-08,prob(percent)=100,height_95%HPD={0.04121461213160204,38.45908844928156},length_95%HPD={3.46478300e-02,1.05067500e-01},rateIgrBrlens{all}_mean=1.012557,rateIgrBrlens{all}_median=0.927251,length_median=6.82481500e-02,effectivebrlenIgrBrlens{all}_95%HPD={0.039655,0.089627},length_mean=6.87952489e-02,effectivebrlenIgrBrlens{all}_median=0.064063,rateIgrBrlens{all}_95%HPD={0.445298,1.685345},effectivebrlenIgrBrlens{all}_mean=0.064942],(44:611.0[&prob(percent)=100,height_95%HPD={0.04121461213160204,38.45908844928156},prob=1.00000000e+00,height_median=6.00000000e-08,height_mean=6.29848034e-08,length_mean=2.27052098e-02,effectivebrlenIgrBrlens{all}_median=0.016657,rateIgrBrlens{all}_95%HPD={0.229561,1.894640},effectivebrlenIgrBrlens{all}_95%HPD={0.008483,0.026906},effectivebrlenIgrBrlens{all}_mean=0.017040,rateIgrBrlens{all}_median=0.758385,length_95%HPD={6.06402200e-03,4.14732300e-02},rateIgrBrlens{all}_mean=0.905305,length_median=2.16957100e-02],57:611.0[&prob(percent)=100,height_95%HPD={0.04121461213160204,38.45908844928156},prob=1.00000000e+00,height_median=6.00000000e-08,height_mean=6.29865098e-08,length_mean=2.27116655e-02,effectivebrlenIgrBrlens{all}_median=0.014233,rateIgrBrlens{all}_95%HPD={0.222275,1.578048},effectivebrlenIgrBrlens{all}_95%HPD={0.006125,0.023617},effectivebrlenIgrBrlens{all}_mean=0.014555,rateIgrBrlens{all}_median=0.649590,length_95%HPD={6.05631900e-03,4.14739800e-02},rateIgrBrlens{all}_mean=0.752221,length_median=2.16957100e-02]):349.0[&height_95%HPD={368.58713853534704,951.7856378122816},prob=9.98533529e-01,height_median=2.16749700e-02,height_mean=2.26912900e-02,prob(percent)=100,effectivebrlenIgrBrlens{all}_mean=0.029538,rateIgrBrlens{all}_median=0.629722,effectivebrlenIgrBrlens{all}_median=0.028747,length_95%HPD={1.38795800e-02,8.26720800e-02},rateIgrBrlens{all}_mean=0.726783,rateIgrBrlens{all}_95%HPD={0.209025,1.475987},length_median=4.56589700e-02,effectivebrlenIgrBrlens{all}_95%HPD={0.009151,0.050304},length_mean=4.61590829e-02]):1500.0[&prob=1.00000000e+00,height_median=6.82482280e-02,height_mean=6.88044731e-02,prob(percent)=100,height_95%HPD={696.2124501414362,1293.9964930263582},length_95%HPD={8.51551200e-02,1.85640200e-01},rateIgrBrlens{all}_mean=0.653473,length_median=1.31726000e-01,effectivebrlenIgrBrlens{all}_95%HPD={0.047847,0.125783},rateIgrBrlens{all}_median=0.630603,length_mean=1.32371516e-01,effectivebrlenIgrBrlens{all}_median=0.083655,rateIgrBrlens{all}_95%HPD={0.370798,0.983748},effectivebrlenIgrBrlens{all}_mean=0.084708]):405.0[&height_mean=2.01175989e-01,prob(percent)=100,height_95%HPD={2004.0767255193912,3010.94466816435},height_median=2.00218261e-01,prob=1.00000000e+00,length_median=1.13953400e-01,effectivebrlenIgrBrlens{all}_95%HPD={0.077644,0.194575},rateIgrBrlens{all}_mean=1.226907,length_mean=1.15379034e-01,effectivebrlenIgrBrlens{all}_median=0.132621,rateIgrBrlens{all}_95%HPD={0.593900,1.946048},effectivebrlenIgrBrlens{all}_mean=0.134529,rateIgrBrlens{all}_median=1.173803,length_95%HPD={5.95643700e-02,1.78763800e-01}],((((32:714.0[&height_mean=6.31679789e-08,height_median=5.80000000e-08,prob(percent)=100,height_95%HPD={0.040319379262795774,38.15137600039665},prob=1.00000000e+00,length_median=3.38752800e-02,effectivebrlenIgrBrlens{all}_95%HPD={0.020500,0.056258},length_mean=3.43532885e-02,effectivebrlenIgrBrlens{all}_median=0.037362,rateIgrBrlens{all}_95%HPD={0.454914,2.363680},effectivebrlenIgrBrlens{all}_mean=0.037911,rateIgrBrlens{all}_median=1.099977,rateIgrBrlens{all}_mean=1.240819,length_95%HPD={1.24918900e-02,5.77051700e-02}],33:714.0[&height_mean=6.31679789e-08,prob(percent)=100,height_median=5.80000000e-08,height_95%HPD={0.040319379262795774,38.15137600039665},prob=1.00000000e+00,length_median=3.38752800e-02,effectivebrlenIgrBrlens{all}_95%HPD={0.027109,0.068794},length_mean=3.43532885e-02,effectivebrlenIgrBrlens{all}_median=0.045990,rateIgrBrlens{all}_95%HPD={0.586264,2.932344},effectivebrlenIgrBrlens{all}_mean=0.046645,rateIgrBrlens{all}_median=1.343362,length_95%HPD={1.24918900e-02,5.77051700e-02},rateIgrBrlens{all}_mean=1.534609]):526.0[&prob(percent)=100,height_95%HPD={463.18822441773284,1060.877549722576},prob=1.00000000e+00,height_median=3.38753140e-02,height_mean=3.43533517e-02,length_mean=5.20707556e-02,effectivebrlenIgrBrlens{all}_median=0.082366,rateIgrBrlens{all}_95%HPD={0.776849,3.205939},effectivebrlenIgrBrlens{all}_mean=0.083235,rateIgrBrlens{all}_median=1.595126,length_95%HPD={2.27791000e-02,8.59241900e-02},rateIgrBrlens{all}_mean=1.819194,effectivebrlenIgrBrlens{all}_95%HPD={0.056157,0.115348},length_median=5.17672800e-02],(36:1044.0[&prob=1.00000000e+00,height_median=5.80000000e-08,height_mean=6.30708239e-08,prob(percent)=100,height_95%HPD={0.040319379262795774,38.15137600039665},length_95%HPD={3.87810500e-02,1.01375700e-01},rateIgrBrlens{all}_mean=1.082980,rateIgrBrlens{all}_median=1.058779,length_median=6.99351100e-02,effectivebrlenIgrBrlens{all}_95%HPD={0.046046,0.102366},length_mean=7.06727747e-02,effectivebrlenIgrBrlens{all}_median=0.073426,rateIgrBrlens{all}_95%HPD={0.584193,1.635420},effectivebrlenIgrBrlens{all}_mean=0.073661],37:1044.0[&prob=1.00000000e+00,height_median=5.78000000e-08,height_mean=6.30846301e-08,prob(percent)=100,height_95%HPD={0.04022926260059063,38.12016166647724},length_95%HPD={3.04322700e-02,9.30280000e-02},rateIgrBrlens{all}_mean=2.014826,rateIgrBrlens{all}_median=1.898610,length_median=6.19582300e-02,effectivebrlenIgrBrlens{all}_95%HPD={0.086615,0.152507},length_mean=6.24902665e-02,effectivebrlenIgrBrlens{all}_median=0.117431,rateIgrBrlens{all}_95%HPD={1.218525,3.289371},effectivebrlenIgrBrlens{all}_mean=0.118029],83:1044.0[&prob=1.00000000e+00,height_median=5.80000000e-08,height_mean=6.30961565e-08,prob(percent)=100,height_95%HPD={0.040319379262795774,38.15137600039665},length_95%HPD={3.56887300e-02,1.02470800e-01},rateIgrBrlens{all}_mean=0.623703,length_median=6.77223400e-02,effectivebrlenIgrBrlens{all}_95%HPD={0.020317,0.060789},rateIgrBrlens{all}_median=0.595405,length_mean=6.81363284e-02,effectivebrlenIgrBrlens{all}_median=0.040450,rateIgrBrlens{all}_95%HPD={0.314650,0.981316},effectivebrlenIgrBrlens{all}_mean=0.040742]):196.0[&height_mean=7.74734363e-02,prob(percent)=100,height_95%HPD={768.895722360511,1363.3124671439384},height_median=7.67036800e-02,prob=1.00000000e+00,length_median=6.95963400e-03,effectivebrlenIgrBrlens{all}_95%HPD={0.000000,0.013451},rateIgrBrlens{all}_mean=0.504636,length_mean=8.95067097e-03,effectivebrlenIgrBrlens{all}_median=0.002188,rateIgrBrlens{all}_95%HPD={0.000001,1.666060},effectivebrlenIgrBrlens{all}_mean=0.003895,rateIgrBrlens{all}_median=0.287103,length_95%HPD={9.68994500e-05,2.34819600e-02}]):157.0[&prob(percent)=100,height_95%HPD={990.2054766085394,1569.2359024339155},prob=1.00000000e+00,height_median=8.57899260e-02,height_mean=8.64241073e-02,length_mean=2.42533696e-02,effectivebrlenIgrBrlens{all}_median=0.030795,effectivebrlenIgrBrlens{all}_95%HPD={0.009252,0.053207},rateIgrBrlens{all}_95%HPD={0.293954,3.891495},effectivebrlenIgrBrlens{all}_mean=0.031617,rateIgrBrlens{all}_median=1.346786,length_95%HPD={3.60960000e-03,4.85004100e-02},rateIgrBrlens{all}_mean=1.711002,length_median=2.27590100e-02],34:1397.0[&prob(percent)=100,height_95%HPD={0.04121461213160204,38.45908844928156},prob=1.00000000e+00,height_median=6.00000000e-08,height_mean=6.37605799e-08,length_mean=1.10675117e-01,effectivebrlenIgrBrlens{all}_median=0.056336,rateIgrBrlens{all}_95%HPD={0.289845,0.759311},effectivebrlenIgrBrlens{all}_95%HPD={0.033474,0.081443},effectivebrlenIgrBrlens{all}_mean=0.056960,rateIgrBrlens{all}_median=0.513565,length_95%HPD={7.76015700e-02,1.44477400e-01},rateIgrBrlens{all}_mean=0.522110,length_median=1.10098400e-01]):456.0[&height_95%HPD={1140.7157444024554,1709.508909989516},prob=9.99733369e-01,height_median=1.10089811e-01,height_mean=1.10666768e-01,prob(percent)=100,effectivebrlenIgrBrlens{all}_mean=0.058240,effectivebrlenIgrBrlens{all}_median=0.057154,rateIgrBrlens{all}_median=0.823884,length_95%HPD={2.29863600e-02,1.17452500e-01},rateIgrBrlens{all}_mean=0.896566,rateIgrBrlens{all}_95%HPD={0.350126,1.526681},length_median=6.86104900e-02,effectivebrlenIgrBrlens{all}_95%HPD={0.021142,0.097362},length_mean=7.00117523e-02],(((35:598.0[&height_mean=6.26152140e-08,height_median=5.90000001e-08,prob(percent)=100,height_95%HPD={0.040768331923637983,38.30622719810171},prob=1.00000000e+00,length_median=2.03685300e-02,effectivebrlenIgrBrlens{all}_95%HPD={0.040447,0.074745},length_mean=2.06300522e-02,effectivebrlenIgrBrlens{all}_median=0.055859,rateIgrBrlens{all}_95%HPD={1.217723,6.983824},effectivebrlenIgrBrlens{all}_mean=0.056396,rateIgrBrlens{all}_median=2.738063,rateIgrBrlens{all}_mean=3.316291,length_95%HPD={5.93551700e-03,3.52405600e-02}],38:598.0[&height_mean=6.26152140e-08,height_median=5.90000001e-08,prob(percent)=100,height_95%HPD={0.040768331923637983,38.30622719810171},prob=1.00000000e+00,length_median=2.03685300e-02,effectivebrlenIgrBrlens{all}_95%HPD={0.000283,0.012988},length_mean=2.06300522e-02,effectivebrlenIgrBrlens{all}_median=0.005598,rateIgrBrlens{all}_95%HPD={0.005285,0.692450},effectivebrlenIgrBrlens{all}_mean=0.006067,rateIgrBrlens{all}_median=0.271825,rateIgrBrlens{all}_mean=0.315752,length_95%HPD={5.93551700e-03,3.52405600e-02}]):369.0[&prob(percent)=100,height_95%HPD={356.7955654611433,937.3858600333195},prob=1.00000000e+00,height_median=2.03686610e-02,height_mean=2.06301148e-02,length_mean=2.66675323e-02,effectivebrlenIgrBrlens{all}_median=0.026492,rateIgrBrlens{all}_95%HPD={0.408000,2.246000},effectivebrlenIgrBrlens{all}_mean=0.026834,rateIgrBrlens{all}_median=1.022324,length_95%HPD={7.07538100e-03,4.76103000e-02},rateIgrBrlens{all}_mean=1.214974,effectivebrlenIgrBrlens{all}_95%HPD={0.014701,0.039296},length_median=2.59704400e-02],(69:751.0[&prob=1.00000000e+00,height_median=5.81000000e-08,height_mean=6.27398134e-08,prob(percent)=100,height_95%HPD={0.040364396542209344,38.16695237764931},length_95%HPD={1.07242200e-02,4.50986000e-02},rateIgrBrlens{all}_mean=0.464601,length_median=2.69311500e-02,effectivebrlenIgrBrlens{all}_95%HPD={0.004695,0.019488},length_mean=2.73116520e-02,effectivebrlenIgrBrlens{all}_median=0.011269,rateIgrBrlens{all}_95%HPD={0.174050,0.856967},effectivebrlenIgrBrlens{all}_mean=0.011624,rateIgrBrlens{all}_median=0.425008],(70:607.0[&prob(percent)=100,height_95%HPD={0.04031937930782678,38.15137601598328},prob=1.00000000e+00,height_median=5.80000001e-08,height_mean=6.27032716e-08,length_mean=2.28279609e-02,effectivebrlenIgrBrlens{all}_median=0.030586,effectivebrlenIgrBrlens{all}_95%HPD={0.019611,0.043974},rateIgrBrlens{all}_95%HPD={0.640206,2.890208},effectivebrlenIgrBrlens{all}_mean=0.030929,rateIgrBrlens{all}_median=1.391131,length_95%HPD={8.34945000e-03,4.03809500e-02},rateIgrBrlens{all}_mean=1.546959,length_median=2.17226100e-02],73:607.0[&prob(percent)=100,height_95%HPD={0.04031937930782678,38.15137601598328},prob=1.00000000e+00,height_median=5.80000001e-08,height_mean=6.27288922e-08,length_mean=2.19388009e-02,effectivebrlenIgrBrlens{all}_median=0.020868,rateIgrBrlens{all}_95%HPD={0.434163,1.936410},effectivebrlenIgrBrlens{all}_95%HPD={0.010895,0.031193},effectivebrlenIgrBrlens{all}_mean=0.021220,rateIgrBrlens{all}_median=0.985928,length_95%HPD={8.34945000e-03,3.74004500e-02},rateIgrBrlens{all}_mean=1.083749,length_median=2.10219800e-02]):144.0[&height_95%HPD={365.35517104452765,947.7827768183759},prob=6.97640315e-01,height_median=2.01850320e-02,height_mean=2.08549651e-02,prob(percent)=70,effectivebrlenIgrBrlens{all}_mean=0.006154,effectivebrlenIgrBrlens{all}_median=0.005776,rateIgrBrlens{all}_median=0.671364,length_95%HPD={6.97957900e-04,2.04956200e-02},rateIgrBrlens{all}_mean=0.987103,rateIgrBrlens{all}_95%HPD={0.024406,2.883356},length_median=8.38235900e-03,effectivebrlenIgrBrlens{all}_95%HPD={0.000059,0.012038},length_mean=9.38365891e-03]):216.0[&prob=9.90134649e-01,height_median=2.98915830e-02,height_mean=3.04815188e-02,prob(percent)=99,height_95%HPD={499.222331761117,1100.7597026567005},length_95%HPD={1.83921100e-03,3.49716500e-02},rateIgrBrlens{all}_mean=0.765290,rateIgrBrlens{all}_median=0.551600,length_median=1.57926700e-02,effectivebrlenIgrBrlens{all}_95%HPD={0.001647,0.017698},length_mean=1.69622029e-02,effectivebrlenIgrBrlens{all}_median=0.008844,rateIgrBrlens{all}_95%HPD={0.087494,1.901841},effectivebrlenIgrBrlens{all}_mean=0.009349]):349.0[&height_mean=4.73615813e-02,prob(percent)=100,height_95%HPD={702.4109478702047,1301.0710490643078},height_median=4.66819800e-02,prob=1.00000000e+00,length_median=1.25361500e-02,effectivebrlenIgrBrlens{all}_95%HPD={0.000000,0.016537},rateIgrBrlens{all}_mean=0.826283,length_mean=1.37960706e-02,effectivebrlenIgrBrlens{all}_median=0.007903,rateIgrBrlens{all}_95%HPD={0.000008,2.276267},effectivebrlenIgrBrlens{all}_mean=0.008139,rateIgrBrlens{all}_median=0.560068,length_95%HPD={3.40292600e-04,2.91574200e-02}],(((68:637.0[&height_95%HPD={0.04031937930782678,38.15137601598328},prob=1.00000000e+00,height_median=5.80000001e-08,height_mean=6.26909359e-08,prob(percent)=100,effectivebrlenIgrBrlens{all}_mean=0.023346,rateIgrBrlens{all}_median=0.943549,length_95%HPD={7.89887600e-03,4.08618200e-02},rateIgrBrlens{all}_mean=1.078165,effectivebrlenIgrBrlens{all}_median=0.022912,length_median=2.44508700e-02,effectivebrlenIgrBrlens{all}_95%HPD={0.012731,0.035334},rateIgrBrlens{all}_95%HPD={0.413646,2.158184},length_mean=2.47767059e-02],82:637.0[&height_95%HPD={0.04031937930782678,38.15137601598328},prob=1.00000000e+00,height_median=5.80000001e-08,height_mean=6.26913358e-08,prob(percent)=100,effectivebrlenIgrBrlens{all}_mean=0.022181,rateIgrBrlens{all}_median=0.899934,length_95%HPD={7.89887600e-03,4.08618200e-02},rateIgrBrlens{all}_mean=1.032225,effectivebrlenIgrBrlens{all}_median=0.021574,length_median=2.44508700e-02,effectivebrlenIgrBrlens{all}_95%HPD={0.011068,0.034281},rateIgrBrlens{all}_95%HPD={0.329669,2.068741},length_mean=2.47770735e-02]):201.0[&prob=9.99733369e-01,height_median=2.44509540e-02,height_mean=2.47766407e-02,prob(percent)=100,height_95%HPD={382.62740603695624,969.8300887907017},length_95%HPD={3.24970500e-03,3.42170600e-02},rateIgrBrlens{all}_mean=0.925488,length_median=1.65070700e-02,effectivebrlenIgrBrlens{all}_95%HPD={0.004727,0.021649},length_mean=1.74885813e-02,effectivebrlenIgrBrlens{all}_median=0.011969,rateIgrBrlens{all}_median=0.729104,rateIgrBrlens{all}_95%HPD={0.196223,2.164246},effectivebrlenIgrBrlens{all}_mean=0.012448],72:838.0[&prob=1.00000000e+00,height_median=5.80000001e-08,height_mean=6.27224117e-08,prob(percent)=100,height_95%HPD={0.04031937930782678,38.15137601598328},length_95%HPD={2.30901700e-02,6.19804500e-02},rateIgrBrlens{all}_mean=2.564073,length_median=4.13138500e-02,effectivebrlenIgrBrlens{all}_95%HPD={0.075398,0.128909},length_mean=4.22606242e-02,effectivebrlenIgrBrlens{all}_median=0.101840,rateIgrBrlens{all}_95%HPD={1.420127,3.920717},rateIgrBrlens{all}_median=2.469763,effectivebrlenIgrBrlens{all}_mean=0.102607]):208.0[&height_mean=4.22610545e-02,height_median=4.13139212e-02,prob(percent)=100,height_95%HPD={577.9760976137593,1181.1285274343597},prob=1.00000000e+00,length_median=3.04098700e-03,effectivebrlenIgrBrlens{all}_95%HPD={0.000000,0.002705},length_mean=4.01912567e-03,effectivebrlenIgrBrlens{all}_median=0.000163,rateIgrBrlens{all}_95%HPD={0.000001,0.772054},effectivebrlenIgrBrlens{all}_mean=0.000608,rateIgrBrlens{all}_median=0.050332,rateIgrBrlens{all}_mean=0.178053,length_95%HPD={3.08377200e-05,1.08108400e-02}],71:1046.0[&height_mean=6.27617664e-08,height_median=5.90000000e-08,prob(percent)=100,height_95%HPD={0.0407683318788774,38.30622718271707},prob=1.00000000e+00,length_median=4.42597500e-02,effectivebrlenIgrBrlens{all}_95%HPD={0.018903,0.044665},length_mean=4.51891939e-02,effectivebrlenIgrBrlens{all}_median=0.030365,rateIgrBrlens{all}_95%HPD={0.358606,1.205938},effectivebrlenIgrBrlens{all}_mean=0.030924,rateIgrBrlens{all}_median=0.683590,rateIgrBrlens{all}_mean=0.722043,length_95%HPD={2.50541400e-02,6.79399100e-02}],84:1046.0[&height_mean=6.27659299e-08,prob(percent)=100,height_median=5.90000000e-08,height_95%HPD={0.0407683318788774,38.30622718271707},prob=1.00000000e+00,length_median=4.65398700e-02,effectivebrlenIgrBrlens{all}_95%HPD={0.014768,0.038382},length_mean=4.69777571e-02,effectivebrlenIgrBrlens{all}_median=0.026060,rateIgrBrlens{all}_95%HPD={0.287812,0.956536},effectivebrlenIgrBrlens{all}_mean=0.026508,rateIgrBrlens{all}_median=0.567944,length_95%HPD={2.59429600e-02,6.80048100e-02},rateIgrBrlens{all}_mean=0.589317]):270.0[&prob(percent)=82,height_95%HPD={770.691083832648,1365.0513714475642},prob=8.17091055e-01,height_median=4.83959000e-02,height_mean=4.89416307e-02,length_mean=1.40943085e-02,effectivebrlenIgrBrlens{all}_median=0.008064,rateIgrBrlens{all}_95%HPD={0.000001,2.437787},effectivebrlenIgrBrlens{all}_mean=0.008565,rateIgrBrlens{all}_median=0.599119,length_95%HPD={3.58393600e-04,3.03709100e-02},rateIgrBrlens{all}_mean=0.909058,effectivebrlenIgrBrlens{all}_95%HPD={0.000000,0.017853},length_median=1.28829300e-02]):537.0[&height_95%HPD={1066.8449660344306,1642.6163897738516},prob=1.00000000e+00,height_median=6.22978030e-02,height_mean=6.29961674e-02,prob(percent)=100,effectivebrlenIgrBrlens{all}_mean=0.114411,rateIgrBrlens{all}_median=0.965643,length_95%HPD={7.01773500e-02,1.65979400e-01},rateIgrBrlens{all}_mean=1.007408,length_median=1.16384100e-01,effectivebrlenIgrBrlens{all}_95%HPD={0.074746,0.156282},effectivebrlenIgrBrlens{all}_median=0.113496,length_mean=1.17672098e-01,rateIgrBrlens{all}_95%HPD={0.578138,1.527991}]):1012.0[&prob=1.00000000e+00,height_median=1.79132791e-01,height_mean=1.80670562e-01,prob(percent)=100,height_95%HPD={1561.7582838928295,2178.840369890992},length_95%HPD={6.95724500e-02,1.99490000e-01},rateIgrBrlens{all}_mean=0.855914,length_median=1.35168800e-01,effectivebrlenIgrBrlens{all}_95%HPD={0.061207,0.170167},length_mean=1.35884461e-01,effectivebrlenIgrBrlens{all}_median=0.109758,rateIgrBrlens{all}_95%HPD={0.505001,1.312029},rateIgrBrlens{all}_median=0.807729,effectivebrlenIgrBrlens{all}_mean=0.112486]):377.0[&height_mean=3.16555023e-01,height_median=3.15598528e-01,prob(percent)=100,height_95%HPD={2232.3411096795408,3644.8701602758933},prob=1.00000000e+00,length_median=1.27776400e-02,effectivebrlenIgrBrlens{all}_95%HPD={0.000000,0.030458},length_mean=1.67917051e-02,effectivebrlenIgrBrlens{all}_median=0.006291,rateIgrBrlens{all}_95%HPD={0.000001,1.896544},effectivebrlenIgrBrlens{all}_mean=0.009661,rateIgrBrlens{all}_median=0.439156,rateIgrBrlens{all}_mean=0.627028,length_95%HPD={3.59259000e-05,4.54071100e-02}]):439.0[&prob(percent)=100,height_95%HPD={2424.345010483531,4280.749667277771},prob=1.00000000e+00,height_median=3.32469050e-01,height_mean=3.33346728e-01,length_mean=6.00115814e-02,effectivebrlenIgrBrlens{all}_median=0.049230,rateIgrBrlens{all}_95%HPD={0.000317,1.784248},effectivebrlenIgrBrlens{all}_mean=0.052807,rateIgrBrlens{all}_median=0.871524,effectivebrlenIgrBrlens{all}_95%HPD={0.000001,0.109030},length_95%HPD={1.29766600e-03,1.19975700e-01},rateIgrBrlens{all}_mean=0.964934,length_median=5.73307200e-02]):117.0[&height_95%HPD={2584.909400325307,5008.6759593764045},prob=8.28156246e-01,height_median=3.91597580e-01,height_mean=3.93028525e-01,prob(percent)=83,effectivebrlenIgrBrlens{all}_mean=0.158957,rateIgrBrlens{all}_median=0.963139,length_95%HPD={1.37212200e-04,4.47963000e-01},rateIgrBrlens{all}_mean=0.997963,effectivebrlenIgrBrlens{all}_median=0.106884,length_median=1.08786100e-01,effectivebrlenIgrBrlens{all}_95%HPD={0.000000,0.446207},rateIgrBrlens{all}_95%HPD={0.182011,1.724203},length_mean=1.61457486e-01])[&height_mean=5.30381370e-01,height_median=4.82920523e-01,prob(percent)=100,height_95%HPD={2636.4179315382767,5220.465595570953},prob=1.00000000e+00,effectivebrlenIgrBrlens{all}_mean=1.000000,rateIgrBrlens{all}_median=inf,length_95%HPD={0.00000000e+00,0.00000000e+00},rateIgrBrlens{all}_mean=-nan,effectivebrlenIgrBrlens{all}_median=1.000000,length_median=0.00000000e+00,effectivebrlenIgrBrlens{all}_95%HPD={1.000000,1.000000},rateIgrBrlens{all}_95%HPD={inf,inf},length_mean=0.00000000e+00];
END;
