# Supplementary material for: A test of Generalized Bayesian dating: A new linguistic dating method
Source: PLoS One. 2020 Aug 12;15(8):e0236522. doi: 10.1371/journal.pone.0236522 (PMC7423060; doi:10.1371/journal.pone.0236522)
Supplement: S2 File — Python code for extracting median tree lengths for each constraint, generation of consensus trees, RevBayes code for performing Gamma regression and linear regression, and Python code for predicting ages. Age annotated consensus tree files for all the families. (ZIP) [file pone.0236522.s002.zip › S2 Supporting Information/Consensus_Trees_Ages/Eastern_Trans-Fly.dendropy.con.tre]

#NEXUS

BEGIN TAXA;
    DIMENSIONS NTAX=18;
    TAXLABELS
        'GIZRRA_KUPERE'
        'GIZRRA_TOGO'
        'GIZRRA_WAIDORO'
        UME
        'WIPI_ABAM'
        'WIPI_DOROGORI'
        'WIPI_GAMAEWE'
        'WIPI_GUIAM'
        'WIPI_IAMEGA'
        'WIPI_KAPAL'
        'WIPI_KURU'
        'WIPI_PEAWA'
        'WIPI_PODARI'
        'WIPI_WIPIM'
        'WIPI_WONIE'
        'WIPI_YUTA'
        'BINE_KUNINI'
        MERIAM
  ;
END;

BEGIN TREES;
        Translate
             1 'GIZRRA_KUPERE',
             2 'GIZRRA_TOGO',
             3 'GIZRRA_WAIDORO',
             4 UME,
             5 'WIPI_ABAM',
             6 'WIPI_DOROGORI',
             7 'WIPI_GAMAEWE',
             8 'WIPI_GUIAM',
             9 'WIPI_IAMEGA',
             10 'WIPI_KAPAL',
             11 'WIPI_KURU',
             12 'WIPI_PEAWA',
             13 'WIPI_PODARI',
             14 'WIPI_WIPIM',
             15 'WIPI_WONIE',
             16 'WIPI_YUTA',
             17 'BINE_KUNINI',
             18 MERIAM
             ;
    TREE 1 = [&R] ((((((4:879.0[&height_mean=3.12769240e-07,prob(percent)=100,height_95%HPD={0.10548917103389256,54.05285162560278},height_median=2.56000000e-07,prob=1.00000000e+00,length_median=4.09030000e-02,effectivebrlenIgrBrlens{all}_95%HPD={0.041200,0.115540},rateIgrBrlens{all}_mean=2.369993,length_mean=4.49777892e-02,effectivebrlenIgrBrlens{all}_median=0.075171,rateIgrBrlens{all}_95%HPD={0.349528,5.890588},effectivebrlenIgrBrlens{all}_mean=0.076979,rateIgrBrlens{all}_median=1.820479,length_95%HPD={6.18852600e-03,8.99846100e-02}],(5:705.0[&prob(percent)=100,height_95%HPD={0.10575591509457243,54.10034685412398},prob=1.00000000e+00,height_median=2.57000000e-07,height_mean=3.12776552e-07,length_mean=3.83985346e-02,effectivebrlenIgrBrlens{all}_median=0.043815,rateIgrBrlens{all}_95%HPD={0.229112,3.853775},effectivebrlenIgrBrlens{all}_mean=0.045400,effectivebrlenIgrBrlens{all}_95%HPD={0.020146,0.072686},rateIgrBrlens{all}_median=1.281617,length_95%HPD={5.91823900e-03,8.08526900e-02},rateIgrBrlens{all}_mean=1.641998,length_median=3.43229100e-02],12:705.0[&prob(percent)=100,height_95%HPD={0.10548917103389256,54.05285162560278},prob=1.00000000e+00,height_median=2.56000000e-07,height_mean=3.12757284e-07,length_mean=3.57180768e-02,effectivebrlenIgrBrlens{all}_median=0.021783,rateIgrBrlens{all}_95%HPD={0.000029,2.127113},effectivebrlenIgrBrlens{all}_mean=0.022917,rateIgrBrlens{all}_median=0.671736,effectivebrlenIgrBrlens{all}_95%HPD={0.003817,0.044739},length_95%HPD={4.64769500e-03,7.38780800e-02},rateIgrBrlens{all}_mean=0.858846,length_median=3.18032000e-02]):174.0[&height_95%HPD={460.28113697589924,1057.1348610031278},prob=5.48060259e-01,height_median=2.98418000e-02,height_mean=3.30061269e-02,prob(percent)=55,effectivebrlenIgrBrlens{all}_mean=0.010764,rateIgrBrlens{all}_median=0.352818,effectivebrlenIgrBrlens{all}_median=0.006953,length_95%HPD={9.85909800e-05,5.39688600e-02},rateIgrBrlens{all}_mean=0.764528,rateIgrBrlens{all}_95%HPD={0.000001,2.613452},length_median=1.61726900e-02,effectivebrlenIgrBrlens{all}_95%HPD={0.000000,0.034435},length_mean=2.06465358e-02]):270.0[&prob=9.99066791e-01,height_median=4.74346000e-02,height_mean=5.16484336e-02,prob(percent)=100,height_95%HPD={615.2508396135595,1216.44314902545},length_95%HPD={9.89127200e-04,8.41548000e-02},rateIgrBrlens{all}_mean=3.366664,length_median=2.82288500e-02,effectivebrlenIgrBrlens{all}_95%HPD={0.025159,0.101587},rateIgrBrlens{all}_median=2.076705,length_mean=3.44768233e-02,effectivebrlenIgrBrlens{all}_median=0.059140,rateIgrBrlens{all}_95%HPD={0.162150,9.551048},effectivebrlenIgrBrlens{all}_mean=0.061105],(6:720.0[&height_mean=3.12635115e-07,height_median=2.57000000e-07,prob(percent)=100,height_95%HPD={0.10575591509457243,54.10034685412398},prob=1.00000000e+00,length_median=3.51842300e-02,effectivebrlenIgrBrlens{all}_95%HPD={0.033145,0.094613},length_mean=3.99923199e-02,effectivebrlenIgrBrlens{all}_median=0.061287,rateIgrBrlens{all}_95%HPD={0.273521,6.638542},rateIgrBrlens{all}_mean=2.438748,effectivebrlenIgrBrlens{all}_mean=0.063008,rateIgrBrlens{all}_median=1.728591,length_95%HPD={2.92057300e-03,8.62242900e-02}],11:720.0[&height_mean=3.12626850e-07,height_median=2.57000000e-07,prob(percent)=100,height_95%HPD={0.10575591509457243,54.10034685412398},prob=1.00000000e+00,length_median=3.51413900e-02,effectivebrlenIgrBrlens{all}_95%HPD={0.000000,0.019292},length_mean=3.97891949e-02,effectivebrlenIgrBrlens{all}_median=0.003977,rateIgrBrlens{all}_95%HPD={0.000001,0.564111},effectivebrlenIgrBrlens{all}_mean=0.006065,rateIgrBrlens{all}_median=0.107046,rateIgrBrlens{all}_mean=0.173497,length_95%HPD={2.92057300e-03,8.55522500e-02}]):429.0[&prob(percent)=96,height_95%HPD={471.15651470884654,1069.4651111132894},prob=9.55739235e-01,height_median=3.43008600e-02,height_mean=3.86557234e-02,length_mean=4.85046970e-02,effectivebrlenIgrBrlens{all}_median=0.013956,rateIgrBrlens{all}_95%HPD={0.000001,1.201812},effectivebrlenIgrBrlens{all}_mean=0.015590,rateIgrBrlens{all}_median=0.315342,effectivebrlenIgrBrlens{all}_95%HPD={0.000000,0.035430},length_95%HPD={2.40236100e-03,1.10813600e-01},rateIgrBrlens{all}_mean=0.439776,length_median=4.20411200e-02]):190.0[&height_95%HPD={894.7524382834692,1482.7574017295483},prob=9.93734169e-01,height_median=7.88628300e-02,height_mean=8.59646946e-02,prob(percent)=99,effectivebrlenIgrBrlens{all}_mean=0.045921,rateIgrBrlens{all}_median=1.388987,length_95%HPD={3.36487900e-04,1.05550000e-01},rateIgrBrlens{all}_mean=2.401817,effectivebrlenIgrBrlens{all}_median=0.044274,length_median=3.12018900e-02,effectivebrlenIgrBrlens{all}_95%HPD={0.014658,0.082043},rateIgrBrlens{all}_95%HPD={0.005557,6.996416},length_mean=4.04117428e-02],7:1339.0[&prob(percent)=100,height_95%HPD={0.10548917103389256,54.05285162560278},prob=1.00000000e+00,height_median=2.56000000e-07,height_mean=3.12361205e-07,length_mean=1.22613688e-01,effectivebrlenIgrBrlens{all}_median=0.049839,rateIgrBrlens{all}_95%HPD={0.125542,0.976358},effectivebrlenIgrBrlens{all}_mean=0.051593,rateIgrBrlens{all}_median=0.441576,effectivebrlenIgrBrlens{all}_95%HPD={0.020938,0.084017},length_95%HPD={3.87384800e-02,2.26984100e-01},rateIgrBrlens{all}_mean=0.490044,length_median=1.13758200e-01]):551.0[&height_95%HPD={1084.5485893365164,1659.3268151842788},prob=8.58285562e-01,height_median=1.07599480e-01,height_mean=1.15327325e-01,prob(percent)=86,effectivebrlenIgrBrlens{all}_mean=0.041303,rateIgrBrlens{all}_median=1.076353,length_95%HPD={2.60582300e-04,1.07256800e-01},rateIgrBrlens{all}_mean=2.235581,effectivebrlenIgrBrlens{all}_median=0.040425,length_median=3.33498500e-02,effectivebrlenIgrBrlens{all}_95%HPD={0.000000,0.081538},rateIgrBrlens{all}_95%HPD={0.000001,7.692513},length_mean=4.17892320e-02],((8:855.0[&prob(percent)=100,height_95%HPD={0.10522205971355757,54.00521244689816},prob=1.00000000e+00,height_median=2.55000000e-07,height_mean=3.12602344e-07,length_mean=7.60154666e-02,effectivebrlenIgrBrlens{all}_median=0.180713,rateIgrBrlens{all}_95%HPD={0.459627,8.506731},effectivebrlenIgrBrlens{all}_mean=0.185544,rateIgrBrlens{all}_median=3.023420,length_95%HPD={8.40999300e-03,1.95451600e-01},rateIgrBrlens{all}_mean=3.722885,effectivebrlenIgrBrlens{all}_95%HPD={0.108812,0.272340},length_median=5.90020400e-02],14:855.0[&prob(percent)=100,height_95%HPD={0.10522205971355757,54.00521244689816},prob=1.00000000e+00,height_median=2.55000000e-07,height_mean=3.12358382e-07,length_mean=6.51603426e-02,effectivebrlenIgrBrlens{all}_median=0.068128,rateIgrBrlens{all}_95%HPD={0.188855,3.241787},effectivebrlenIgrBrlens{all}_mean=0.069841,rateIgrBrlens{all}_median=1.195397,length_95%HPD={9.63438100e-03,1.48350000e-01},rateIgrBrlens{all}_mean=1.456521,length_median=5.49557100e-02,effectivebrlenIgrBrlens{all}_95%HPD={0.024638,0.115565}]):183.0[&height_95%HPD={594.9252056086517,1197.0903303552589},prob=5.53392881e-01,height_median=4.94717060e-02,height_mean=5.79114829e-02,prob(percent)=55,effectivebrlenIgrBrlens{all}_mean=0.021123,rateIgrBrlens{all}_median=0.758545,length_95%HPD={2.50420800e-04,6.68832800e-02},rateIgrBrlens{all}_mean=1.395049,length_median=1.94096400e-02,effectivebrlenIgrBrlens{all}_95%HPD={0.000000,0.054756},effectivebrlenIgrBrlens{all}_median=0.018143,length_mean=2.50822944e-02,rateIgrBrlens{all}_95%HPD={0.000001,4.474204}],10:1038.0[&height_95%HPD={0.1049545794523589,53.95742836249179},prob=1.00000000e+00,height_median=2.54000001e-07,height_mean=3.12353841e-07,prob(percent)=100,effectivebrlenIgrBrlens{all}_mean=0.052525,rateIgrBrlens{all}_median=0.776514,rateIgrBrlens{all}_95%HPD={0.083209,2.114121},length_95%HPD={9.98395600e-03,1.53396400e-01},rateIgrBrlens{all}_mean=0.938260,length_median=6.48206000e-02,effectivebrlenIgrBrlens{all}_95%HPD={0.020745,0.092944},length_mean=7.31047957e-02,effectivebrlenIgrBrlens{all}_median=0.050962]):852.0[&prob=7.24970004e-01,height_median=6.80915800e-02,height_mean=7.54980442e-02,prob(percent)=72,height_95%HPD={767.629112916232,1361.9233666581304},length_95%HPD={5.26806200e-04,7.81388600e-02},rateIgrBrlens{all}_mean=1.751170,length_median=2.40913500e-02,effectivebrlenIgrBrlens{all}_95%HPD={0.000000,0.053944},length_mean=3.04864470e-02,effectivebrlenIgrBrlens{all}_median=0.026229,rateIgrBrlens{all}_95%HPD={0.000001,5.322111},effectivebrlenIgrBrlens{all}_mean=0.027695,rateIgrBrlens{all}_median=1.027443],9:1890.0[&height_95%HPD={0.10575591509457243,54.10034685412398},prob=1.00000000e+00,height_median=2.57000000e-07,height_mean=3.12214571e-07,prob(percent)=100,effectivebrlenIgrBrlens{all}_mean=0.047249,rateIgrBrlens{all}_median=0.520376,rateIgrBrlens{all}_95%HPD={0.115292,1.275555},length_95%HPD={2.01631300e-02,1.84246300e-01},rateIgrBrlens{all}_mean=0.610654,length_median=8.58783000e-02,effectivebrlenIgrBrlens{all}_95%HPD={0.018719,0.077864},length_mean=9.52660735e-02,effectivebrlenIgrBrlens{all}_median=0.045640],13:1890.0[&height_95%HPD={0.10655396294142436,54.24197871103305},prob=1.00000000e+00,height_median=2.60000000e-07,height_mean=3.12262512e-07,prob(percent)=100,effectivebrlenIgrBrlens{all}_mean=0.034071,rateIgrBrlens{all}_median=0.354956,rateIgrBrlens{all}_95%HPD={0.058013,0.911483},length_95%HPD={2.02647500e-02,1.86538000e-01},rateIgrBrlens{all}_mean=0.416338,length_median=9.13705600e-02,effectivebrlenIgrBrlens{all}_95%HPD={0.011098,0.060717},length_mean=9.91924732e-02,effectivebrlenIgrBrlens{all}_median=0.032743],15:1890.0[&height_95%HPD={0.10441850261533893,53.861421120878276},prob=1.00000000e+00,height_median=2.52000000e-07,height_mean=3.12638342e-07,prob(percent)=100,effectivebrlenIgrBrlens{all}_median=0.025090,effectivebrlenIgrBrlens{all}_mean=0.026736,rateIgrBrlens{all}_median=0.225525,rateIgrBrlens{all}_95%HPD={0.022518,0.692361},length_95%HPD={2.47725700e-02,2.09563200e-01},rateIgrBrlens{all}_mean=0.284003,length_median=1.10568200e-01,effectivebrlenIgrBrlens{all}_95%HPD={0.005769,0.052967},length_mean=1.16205193e-01],16:1890.0[&height_95%HPD={0.10575591509457243,54.10034685412398},prob=1.00000000e+00,height_median=2.57000000e-07,height_mean=3.12244002e-07,prob(percent)=100,effectivebrlenIgrBrlens{all}_mean=0.188182,rateIgrBrlens{all}_median=1.317588,effectivebrlenIgrBrlens{all}_median=0.184184,length_95%HPD={2.22223000e-02,2.97704600e-01},rateIgrBrlens{all}_mean=1.812419,rateIgrBrlens{all}_95%HPD={0.232707,4.152232},length_median=1.43657600e-01,effectivebrlenIgrBrlens{all}_95%HPD={0.099195,0.292791},length_mean=1.51517716e-01]):1000.0[&prob=1.00000000e+00,height_median=2.03894110e-01,height_mean=2.14832003e-01,prob(percent)=100,height_95%HPD={1604.6006906574353,2237.390515938873},length_95%HPD={4.65766600e-01,2.39199500e+00},rateIgrBrlens{all}_mean=1.062779,length_median=1.19208000e+00,effectivebrlenIgrBrlens{all}_95%HPD={0.473389,2.433477},rateIgrBrlens{all}_median=1.024712,length_mean=1.29054862e+00,effectivebrlenIgrBrlens{all}_median=1.239185,rateIgrBrlens{all}_95%HPD={0.606897,1.534065},effectivebrlenIgrBrlens{all}_mean=1.335356],17:2890.0[&prob=1.00000000e+00,height_median=2.30000000e-07,height_mean=3.10569332e-07,prob(percent)=100,height_95%HPD={0.2839090236557504,52.93296276980158},length_95%HPD={6.71815900e-01,2.63246000e+00},rateIgrBrlens{all}_mean=1.063711,length_median=1.40831300e+00,effectivebrlenIgrBrlens{all}_95%HPD={0.681865,2.746219},rateIgrBrlens{all}_median=1.033052,length_mean=1.50655150e+00,effectivebrlenIgrBrlens{all}_median=1.466629,rateIgrBrlens{all}_95%HPD={0.663275,1.483128},effectivebrlenIgrBrlens{all}_mean=1.573308]):1186.0[&height_mean=1.44784404e+00,prob(percent)=91,height_95%HPD={2246.9126647277494,3691.722043307166},prob=9.14011465e-01,height_median=1.36513500e+00,length_median=1.08311900e+00,effectivebrlenIgrBrlens{all}_95%HPD={0.000005,2.537463},rateIgrBrlens{all}_mean=1.049962,length_mean=1.19719903e+00,effectivebrlenIgrBrlens{all}_median=1.101001,rateIgrBrlens{all}_95%HPD={0.513627,1.630584},effectivebrlenIgrBrlens{all}_mean=1.219371,rateIgrBrlens{all}_median=1.007692,length_95%HPD={5.10255900e-03,2.48489000e+00}],(((1:732.0[&prob(percent)=100,height_95%HPD={0.10388092536928761,53.764821794801314},prob=1.00000000e+00,height_median=2.50000000e-07,height_mean=3.10690609e-07,length_mean=4.10316512e-02,effectivebrlenIgrBrlens{all}_median=0.011363,rateIgrBrlens{all}_95%HPD={0.000002,1.109760},effectivebrlenIgrBrlens{all}_mean=0.012402,rateIgrBrlens{all}_median=0.310730,length_95%HPD={4.08174200e-03,9.00588700e-02},rateIgrBrlens{all}_mean=0.415934,effectivebrlenIgrBrlens{all}_95%HPD={0.000000,0.025961},length_median=3.54558100e-02],2:732.0[&height_mean=3.10727778e-07,height_median=2.50000000e-07,prob(percent)=100,height_95%HPD={0.10388092536928761,53.764821794801314},prob=1.00000000e+00,length_median=3.81111700e-02,effectivebrlenIgrBrlens{all}_95%HPD={0.004277,0.043456},length_mean=4.49059150e-02,effectivebrlenIgrBrlens{all}_median=0.022776,rateIgrBrlens{all}_95%HPD={0.000003,2.038900},effectivebrlenIgrBrlens{all}_mean=0.023777,rateIgrBrlens{all}_median=0.606774,rateIgrBrlens{all}_mean=0.805719,length_95%HPD={4.67122900e-03,1.02938700e-01}]):227.0[&prob(percent)=63,height_95%HPD={484.78680978511545,1084.2869300267441},prob=6.26316491e-01,height_median=3.17176900e-02,height_mean=3.63157389e-02,length_mean=3.68500146e-02,effectivebrlenIgrBrlens{all}_median=0.015606,rateIgrBrlens{all}_95%HPD={0.000001,2.435907},effectivebrlenIgrBrlens{all}_mean=0.020372,rateIgrBrlens{all}_median=0.437748,length_95%HPD={5.46747000e-04,9.11628300e-02},rateIgrBrlens{all}_mean=0.753249,effectivebrlenIgrBrlens{all}_95%HPD={0.000000,0.057498},length_median=2.97414300e-02],3:959.0[&height_mean=3.10751734e-07,height_median=2.50000000e-07,prob(percent)=100,height_95%HPD={0.10388092536928761,53.764821794801314},prob=1.00000000e+00,length_median=5.49841700e-02,effectivebrlenIgrBrlens{all}_95%HPD={0.005978,0.087451},length_mean=6.16636809e-02,effectivebrlenIgrBrlens{all}_median=0.051401,rateIgrBrlens{all}_95%HPD={0.000247,3.131611},effectivebrlenIgrBrlens{all}_mean=0.050576,rateIgrBrlens{all}_median=0.901509,rateIgrBrlens{all}_mean=1.203851,length_95%HPD={8.77429000e-03,1.30490200e-01}]):2131.0[&prob(percent)=100,height_95%HPD={698.419031778183,1295.9301983117762},prob=1.00000000e+00,height_median=6.33595500e-02,height_mean=7.04337397e-02,length_mean=2.30474780e+00,effectivebrlenIgrBrlens{all}_median=2.274529,rateIgrBrlens{all}_95%HPD={0.742453,1.412265},effectivebrlenIgrBrlens{all}_mean=2.408630,rateIgrBrlens{all}_median=1.038938,length_95%HPD={9.10383900e-01,4.06712400e+00},rateIgrBrlens{all}_mean=1.061775,effectivebrlenIgrBrlens{all}_95%HPD={0.908199,4.181483},length_median=2.16960700e+00],18:3090.0[&prob(percent)=100,height_95%HPD={0.10116994899656015,53.27264126702946},prob=1.00000000e+00,height_median=2.40000000e-07,height_mean=3.12146748e-07,length_mean=2.28051051e+00,effectivebrlenIgrBrlens{all}_median=2.221977,rateIgrBrlens{all}_95%HPD={0.738613,1.402798},effectivebrlenIgrBrlens{all}_mean=2.368707,rateIgrBrlens{all}_median=1.033090,length_95%HPD={9.78178200e-01,4.01480700e+00},rateIgrBrlens{all}_mean=1.054570,effectivebrlenIgrBrlens{all}_95%HPD={0.902206,4.054290},length_median=2.14644000e+00]):986.0[&height_95%HPD={2332.698595218103,4006.761102822451},prob=5.19664045e-01,height_median=1.96710104e+00,height_mean=2.06331177e+00,prob(percent)=52,effectivebrlenIgrBrlens{all}_mean=0.775261,rateIgrBrlens{all}_median=0.993262,length_95%HPD={4.50200600e-04,1.80308300e+00},rateIgrBrlens{all}_mean=1.049910,length_median=6.43908800e-01,effectivebrlenIgrBrlens{all}_95%HPD={0.000000,1.866474},effectivebrlenIgrBrlens{all}_median=0.641540,length_mean=7.61137183e-01,rateIgrBrlens{all}_95%HPD={0.158496,1.870713}])[&height_mean=2.87885436e+00,height_median=2.73085920e+00,prob(percent)=100,height_95%HPD={2754.0956204479103,5740.3694252382875},prob=1.00000000e+00,effectivebrlenIgrBrlens{all}_mean=1.000000,rateIgrBrlens{all}_median=inf,length_95%HPD={0.00000000e+00,0.00000000e+00},rateIgrBrlens{all}_mean=-nan,length_median=0.00000000e+00,effectivebrlenIgrBrlens{all}_95%HPD={1.000000,1.000000},effectivebrlenIgrBrlens{all}_median=1.000000,length_mean=0.00000000e+00,rateIgrBrlens{all}_95%HPD={inf,inf}];
END;
