# Supplementary material for: A test of Generalized Bayesian dating: A new linguistic dating method
Source: PLoS One. 2020 Aug 12;15(8):e0236522. doi: 10.1371/journal.pone.0236522 (PMC7423060; doi:10.1371/journal.pone.0236522)
Supplement: S2 File — Python code for extracting median tree lengths for each constraint, generation of consensus trees, RevBayes code for performing Gamma regression and linear regression, and Python code for predicting ages. Age annotated consensus tree files for all the families. (ZIP) [file pone.0236522.s002.zip › S2 Supporting Information/Consensus_Trees_Ages/Ta-Ne-Omotic.dendropy.con.tre]

#NEXUS

BEGIN TAXA;
    DIMENSIONS NTAX=26;
    TAXLABELS
        BASKETO
        BENCHO
        CHARA
        DACHE
        DORZE
        GIDICHO
        GOFA
        JANJERO
        KACHAMA
        KEFA
        'KEFA_2'
        KOYRA
        KULLO
        'MALE_ETHIOPIA'
        MELO
        'MOCHA_2'
        OYDA
        SHE
        SHINASSHA
        'SHINASSHA_2'
        'SOUTHERN_MAO'
        WELAMO
        WOLAYTTA
        ZAYSE
        ZERGULLA
        MOCHA
  ;
END;

BEGIN TREES;
        Translate
             1 BASKETO,
             2 BENCHO,
             3 CHARA,
             4 DACHE,
             5 DORZE,
             6 GIDICHO,
             7 GOFA,
             8 JANJERO,
             9 KACHAMA,
             10 KEFA,
             11 'KEFA_2',
             12 KOYRA,
             13 KULLO,
             14 'MALE_ETHIOPIA',
             15 MELO,
             16 'MOCHA_2',
             17 OYDA,
             18 SHE,
             19 SHINASSHA,
             20 'SHINASSHA_2',
             21 'SOUTHERN_MAO',
             22 WELAMO,
             23 WOLAYTTA,
             24 ZAYSE,
             25 ZERGULLA,
             26 MOCHA
             ;
    TREE 1 = [&R] (((((1:1086.0[&height_mean=5.36989921e-08,height_median=5.00000000e-08,prob(percent)=100,height_95%HPD={0.05919390829133208,36.85388549414603},prob=1.00000000e+00,length_median=1.11345600e-01,effectivebrlenIgrBrlens{all}_95%HPD={0.036718,0.145792},length_mean=1.13712720e-01,effectivebrlenIgrBrlens{all}_median=0.088220,rateIgrBrlens{all}_95%HPD={0.251511,1.508841},effectivebrlenIgrBrlens{all}_mean=0.090137,rateIgrBrlens{all}_median=0.789182,rateIgrBrlens{all}_mean=0.856235,length_95%HPD={4.71278800e-02,1.83334500e-01}],14:1086.0[&height_mean=5.36989921e-08,prob(percent)=100,height_median=5.00000000e-08,height_95%HPD={0.05919390829133208,36.85388549414603},prob=1.00000000e+00,length_median=1.11345600e-01,effectivebrlenIgrBrlens{all}_95%HPD={0.132157,0.275684},length_mean=1.13712720e-01,effectivebrlenIgrBrlens{all}_median=0.198605,rateIgrBrlens{all}_95%HPD={0.840717,3.480776},effectivebrlenIgrBrlens{all}_mean=0.201245,rateIgrBrlens{all}_median=1.764101,length_95%HPD={4.71278800e-02,1.83334500e-01},rateIgrBrlens{all}_mean=1.964147]):879.0[&prob(percent)=100,height_95%HPD={810.1826696562399,1402.424696260105},prob=1.00000000e+00,height_median=1.11345660e-01,height_mean=1.13712774e-01,length_mean=1.02277603e-01,effectivebrlenIgrBrlens{all}_median=0.130479,rateIgrBrlens{all}_95%HPD={0.460337,2.829774},effectivebrlenIgrBrlens{all}_mean=0.133225,rateIgrBrlens{all}_median=1.332233,length_95%HPD={2.88639900e-02,1.78553800e-01},rateIgrBrlens{all}_mean=1.494794,effectivebrlenIgrBrlens{all}_95%HPD={0.073989,0.202199},length_median=9.87438700e-02],(((((4:1059.0[&height_95%HPD={0.05846049987197157,36.6816778040427},prob=1.00000000e+00,height_median=4.90000001e-08,height_mean=5.34905533e-08,prob(percent)=100,effectivebrlenIgrBrlens{all}_mean=0.108006,rateIgrBrlens{all}_median=1.495627,effectivebrlenIgrBrlens{all}_median=0.106906,length_95%HPD={3.13424600e-02,1.11935700e-01},rateIgrBrlens{all}_mean=1.634340,rateIgrBrlens{all}_95%HPD={0.663563,2.994318},length_median=7.17289900e-02,effectivebrlenIgrBrlens{all}_95%HPD={0.064987,0.148985},length_mean=7.26450257e-02],(7:865.0[&prob=1.00000000e+00,height_median=4.90000001e-08,height_mean=5.35530743e-08,prob(percent)=100,height_95%HPD={0.05846049987197157,36.6816778040427},length_95%HPD={2.27363100e-02,9.92958900e-02},rateIgrBrlens{all}_mean=1.328759,length_median=5.81143500e-02,effectivebrlenIgrBrlens{all}_95%HPD={0.041029,0.100957},length_mean=5.91617128e-02,effectivebrlenIgrBrlens{all}_median=0.067199,rateIgrBrlens{all}_95%HPD={0.463904,2.454023},rateIgrBrlens{all}_median=1.168968,effectivebrlenIgrBrlens{all}_mean=0.068846],13:865.0[&prob=1.00000000e+00,height_median=4.90000001e-08,height_mean=5.35829676e-08,prob(percent)=100,height_95%HPD={0.05846049987197157,36.6816778040427},length_95%HPD={2.21208400e-02,9.87841700e-02},rateIgrBrlens{all}_mean=1.179359,length_median=5.82056500e-02,effectivebrlenIgrBrlens{all}_95%HPD={0.034991,0.089079},length_mean=5.92224680e-02,effectivebrlenIgrBrlens{all}_median=0.059908,rateIgrBrlens{all}_95%HPD={0.414711,2.163858},rateIgrBrlens{all}_median=1.033351,effectivebrlenIgrBrlens{all}_mean=0.060992]):194.0[&height_mean=5.58240144e-02,height_median=5.49400800e-02,prob(percent)=69,height_95%HPD={598.1241023036407,1199.6803897927402},prob=6.92174377e-01,length_median=1.91877700e-02,effectivebrlenIgrBrlens{all}_95%HPD={0.000000,0.031147},length_mean=2.22703113e-02,effectivebrlenIgrBrlens{all}_median=0.008632,rateIgrBrlens{all}_95%HPD={0.000001,2.037077},effectivebrlenIgrBrlens{all}_mean=0.011050,rateIgrBrlens{all}_median=0.412918,rateIgrBrlens{all}_mean=0.690826,length_95%HPD={2.14769600e-04,5.08291700e-02}]):208.0[&prob(percent)=100,height_95%HPD={782.8174620661438,1376.321427901388},prob=1.00000000e+00,height_median=7.52890700e-02,height_mean=7.65690864e-02,length_mean=1.06007627e-02,effectivebrlenIgrBrlens{all}_median=0.000251,rateIgrBrlens{all}_95%HPD={0.000001,0.574571},effectivebrlenIgrBrlens{all}_mean=0.001132,rateIgrBrlens{all}_median=0.029072,effectivebrlenIgrBrlens{all}_95%HPD={0.000000,0.005223},length_95%HPD={1.32580200e-04,2.85401300e-02},rateIgrBrlens{all}_mean=0.136385,length_median=8.11727500e-03],(22:809.0[&prob=1.00000000e+00,height_median=5.00000000e-08,height_mean=5.35694494e-08,prob(percent)=100,height_95%HPD={0.05919390829133208,36.85388549414603},length_95%HPD={1.65725600e-02,8.63935500e-02},rateIgrBrlens{all}_mean=1.033257,length_median=4.80987800e-02,effectivebrlenIgrBrlens{all}_95%HPD={0.021911,0.070032},length_mean=4.99305663e-02,effectivebrlenIgrBrlens{all}_median=0.043692,rateIgrBrlens{all}_95%HPD={0.323618,2.053836},effectivebrlenIgrBrlens{all}_mean=0.044982,rateIgrBrlens{all}_median=0.900367],23:809.0[&prob=1.00000000e+00,height_median=5.00000000e-08,height_mean=5.35639835e-08,prob(percent)=100,height_95%HPD={0.05919390829133208,36.85388549414603},length_95%HPD={1.69485100e-02,8.66653300e-02},rateIgrBrlens{all}_mean=1.504176,length_median=4.80975000e-02,effectivebrlenIgrBrlens{all}_95%HPD={0.039225,0.094317},length_mean=4.99122196e-02,effectivebrlenIgrBrlens{all}_median=0.064294,rateIgrBrlens{all}_95%HPD={0.541364,2.881163},effectivebrlenIgrBrlens{all}_mean=0.065440,rateIgrBrlens{all}_median=1.338334]):458.0[&height_mean=4.97818221e-02,prob(percent)=100,height_median=4.80104600e-02,height_95%HPD={547.4067554960959,1150.4986227355407},prob=9.95600587e-01,length_median=3.49337500e-02,effectivebrlenIgrBrlens{all}_95%HPD={0.007090,0.062796},length_mean=3.73867135e-02,effectivebrlenIgrBrlens{all}_median=0.032877,rateIgrBrlens{all}_95%HPD={0.174301,3.375884},effectivebrlenIgrBrlens{all}_mean=0.034326,rateIgrBrlens{all}_median=0.938897,length_95%HPD={4.56480200e-03,7.55526500e-02},rateIgrBrlens{all}_mean=1.268094]):151.0[&prob(percent)=92,height_95%HPD={1012.9946386292378,1591.2524704978275},prob=9.20943874e-01,height_median=8.47527600e-02,height_mean=8.65068997e-02,length_mean=2.73414639e-02,effectivebrlenIgrBrlens{all}_median=0.030023,rateIgrBrlens{all}_95%HPD={0.000001,5.072114},effectivebrlenIgrBrlens{all}_mean=0.030731,rateIgrBrlens{all}_median=1.117955,length_95%HPD={8.13305100e-04,6.03589300e-02},rateIgrBrlens{all}_mean=1.749241,effectivebrlenIgrBrlens{all}_95%HPD={0.000000,0.057940},length_median=2.42988700e-02],5:1418.0[&height_mean=5.31403840e-08,prob(percent)=100,height_median=5.00000000e-08,height_95%HPD={0.05919390829133208,36.85388549414603},prob=1.00000000e+00,length_median=1.07839000e-01,effectivebrlenIgrBrlens{all}_95%HPD={0.069475,0.145234},length_mean=1.10416126e-01,effectivebrlenIgrBrlens{all}_median=0.104648,rateIgrBrlens{all}_95%HPD={0.520559,1.626751},effectivebrlenIgrBrlens{all}_mean=0.106267,rateIgrBrlens{all}_median=0.964041,length_95%HPD={6.30599100e-02,1.64508300e-01},rateIgrBrlens{all}_mean=1.013507]):138.0[&prob(percent)=66,height_95%HPD={1160.8561693734835,1727.6468615973422},prob=6.58845487e-01,height_median=1.06433874e-01,height_mean=1.08695671e-01,length_mean=2.45862423e-02,effectivebrlenIgrBrlens{all}_median=0.023113,rateIgrBrlens{all}_95%HPD={0.000001,4.777109},effectivebrlenIgrBrlens{all}_mean=0.024447,rateIgrBrlens{all}_median=0.971612,length_95%HPD={6.39612400e-04,5.68598300e-02},rateIgrBrlens{all}_mean=1.513553,effectivebrlenIgrBrlens{all}_95%HPD={0.000000,0.051792},length_median=2.11535200e-02],17:1556.0[&prob(percent)=100,height_95%HPD={0.05919390829133208,36.85388549414603},prob=1.00000000e+00,height_median=5.00000000e-08,height_mean=5.41846994e-08,length_mean=1.24274828e-01,effectivebrlenIgrBrlens{all}_median=0.046958,rateIgrBrlens{all}_95%HPD={0.141286,0.745094},effectivebrlenIgrBrlens{all}_mean=0.047739,rateIgrBrlens{all}_median=0.384956,length_95%HPD={6.55492400e-02,1.78503800e-01},rateIgrBrlens{all}_mean=0.406464,length_median=1.23162800e-01,effectivebrlenIgrBrlens{all}_95%HPD={0.021155,0.076732}]):201.0[&height_95%HPD={1309.7836358677803,1876.570229788659},prob=9.99466738e-01,height_median=1.30229328e-01,height_mean=1.32233299e-01,prob(percent)=100,effectivebrlenIgrBrlens{all}_mean=0.059978,rateIgrBrlens{all}_median=0.948371,length_95%HPD={9.64074000e-03,1.27524900e-01},rateIgrBrlens{all}_mean=1.212588,length_median=6.26922900e-02,effectivebrlenIgrBrlens{all}_95%HPD={0.019349,0.099185},effectivebrlenIgrBrlens{all}_median=0.058506,length_mean=6.59473835e-02,rateIgrBrlens{all}_95%HPD={0.228157,2.793567}],15:1757.0[&height_95%HPD={0.05919390829133208,36.85388549414603},prob=1.00000000e+00,height_median=5.00000000e-08,height_mean=5.34207386e-08,prob(percent)=100,effectivebrlenIgrBrlens{all}_mean=0.217994,rateIgrBrlens{all}_median=1.098503,rateIgrBrlens{all}_95%HPD={0.627970,1.602950},length_95%HPD={1.31272900e-01,2.66449200e-01},rateIgrBrlens{all}_mean=1.128762,length_median=1.95925700e-01,effectivebrlenIgrBrlens{all}_95%HPD={0.148705,0.295499},length_mean=1.98139817e-01,effectivebrlenIgrBrlens{all}_median=0.214650]):208.0[&prob=1.00000000e+00,height_median=1.95925740e-01,height_mean=1.98155163e-01,prob(percent)=100,height_95%HPD={1495.1725028123553,2085.5290259229264},length_95%HPD={1.22446700e-04,4.90927000e-02},rateIgrBrlens{all}_mean=0.243357,length_median=1.33524300e-02,effectivebrlenIgrBrlens{all}_95%HPD={0.000000,0.015918},length_mean=1.78352136e-02,effectivebrlenIgrBrlens{all}_median=0.001423,rateIgrBrlens{all}_95%HPD={0.000001,0.883614},effectivebrlenIgrBrlens{all}_mean=0.003823,rateIgrBrlens{all}_median=0.098595]):128.0[&height_mean=2.15990377e-01,prob(percent)=100,height_median=2.13193040e-01,height_95%HPD={1667.6649632653664,2333.0650370039443},prob=1.00000000e+00,length_median=1.16219300e-02,effectivebrlenIgrBrlens{all}_95%HPD={0.000000,0.014339},length_mean=1.60024291e-02,effectivebrlenIgrBrlens{all}_median=0.001159,rateIgrBrlens{all}_95%HPD={0.000001,0.913552},effectivebrlenIgrBrlens{all}_mean=0.003426,rateIgrBrlens{all}_median=0.089421,length_95%HPD={1.08778900e-04,4.50351000e-02},rateIgrBrlens{all}_mean=0.250533],3:2093.0[&prob=1.00000000e+00,height_median=5.00000000e-08,height_mean=5.33064538e-08,prob(percent)=100,height_95%HPD={0.05919390829133208,36.85388549414603},length_95%HPD={1.55550100e-01,3.09960300e-01},rateIgrBrlens{all}_mean=1.103077,length_median=2.27084500e-01,effectivebrlenIgrBrlens{all}_95%HPD={0.173063,0.333887},length_mean=2.31503729e-01,effectivebrlenIgrBrlens{all}_median=0.247043,rateIgrBrlens{all}_95%HPD={0.656188,1.540443},effectivebrlenIgrBrlens{all}_mean=0.249603,rateIgrBrlens{all}_median=1.095167]):294.0[&height_mean=2.24884975e-01,prob(percent)=62,height_median=2.21506700e-01,height_95%HPD={1739.028416242683,2475.405641330248},prob=6.17917611e-01,length_median=2.60642700e-02,effectivebrlenIgrBrlens{all}_95%HPD={0.000000,0.052771},length_mean=3.12964764e-02,effectivebrlenIgrBrlens{all}_median=0.018530,rateIgrBrlens{all}_95%HPD={0.000001,2.698460},effectivebrlenIgrBrlens{all}_mean=0.021377,rateIgrBrlens{all}_median=0.618969,length_95%HPD={5.75766100e-04,7.50047100e-02},rateIgrBrlens{all}_mean=0.925856],(((6:968.0[&prob(percent)=100,height_95%HPD={0.05919390829133208,36.85388549414603},prob=1.00000000e+00,height_median=5.00000000e-08,height_mean=5.40331303e-08,length_mean=8.27530520e-02,effectivebrlenIgrBrlens{all}_median=0.074442,rateIgrBrlens{all}_95%HPD={0.370738,2.035713},effectivebrlenIgrBrlens{all}_95%HPD={0.043600,0.110032},effectivebrlenIgrBrlens{all}_mean=0.075531,rateIgrBrlens{all}_median=0.928313,length_95%HPD={2.61176700e-02,1.40206400e-01},rateIgrBrlens{all}_mean=1.043853,length_median=8.00541900e-02],12:968.0[&prob(percent)=100,height_95%HPD={0.05919390829133208,36.85388549414603},prob=1.00000000e+00,height_median=5.00000000e-08,height_mean=5.39496081e-08,length_mean=8.34280655e-02,effectivebrlenIgrBrlens{all}_median=0.059634,rateIgrBrlens{all}_95%HPD={0.303575,1.584999},effectivebrlenIgrBrlens{all}_95%HPD={0.032333,0.092238},effectivebrlenIgrBrlens{all}_mean=0.060738,rateIgrBrlens{all}_median=0.744418,length_95%HPD={2.53229600e-02,1.40494600e-01},rateIgrBrlens{all}_mean=0.826710,length_median=8.04960900e-02]):271.0[&height_95%HPD={702.3920174836858,1301.0524831403816},prob=8.35888548e-01,height_median=7.71096900e-02,height_mean=7.96381175e-02,prob(percent)=84,effectivebrlenIgrBrlens{all}_mean=0.027073,rateIgrBrlens{all}_median=0.493319,effectivebrlenIgrBrlens{all}_median=0.024423,length_95%HPD={5.60718100e-04,1.17714000e-01},rateIgrBrlens{all}_mean=0.635059,rateIgrBrlens{all}_95%HPD={0.000001,1.610032},length_median=4.63158500e-02,effectivebrlenIgrBrlens{all}_95%HPD={0.000000,0.062652},length_mean=5.21643228e-02],9:1239.0[&prob(percent)=100,height_95%HPD={0.05919390829133208,36.85388549414603},prob=1.00000000e+00,height_median=5.00000000e-08,height_mean=5.38887628e-08,length_mean=1.19133327e-01,effectivebrlenIgrBrlens{all}_median=0.189131,rateIgrBrlens{all}_95%HPD={0.719077,3.017343},effectivebrlenIgrBrlens{all}_mean=0.191727,effectivebrlenIgrBrlens{all}_95%HPD={0.131311,0.258714},rateIgrBrlens{all}_median=1.609686,length_95%HPD={5.02460300e-02,1.86704800e-01},rateIgrBrlens{all}_mean=1.772521,length_median=1.17403300e-01]):273.0[&height_95%HPD={987.9042311967418,1567.3743832913653},prob=8.78282896e-01,height_median=1.19274300e-01,height_mean=1.21361566e-01,prob(percent)=88,effectivebrlenIgrBrlens{all}_mean=0.044838,rateIgrBrlens{all}_median=0.817799,effectivebrlenIgrBrlens{all}_median=0.043652,length_95%HPD={3.14152100e-03,1.17940700e-01},rateIgrBrlens{all}_mean=1.140270,rateIgrBrlens{all}_95%HPD={0.101501,2.757158},length_median=5.19207100e-02,effectivebrlenIgrBrlens{all}_95%HPD={0.009212,0.080809},length_mean=5.66174323e-02],(24:693.0[&height_median=5.00000000e-08,height_mean=5.35946554e-08,prob(percent)=100,height_95%HPD={0.05919390829133208,36.85388549414603},prob=1.00000000e+00,length_median=3.09333500e-02,effectivebrlenIgrBrlens{all}_95%HPD={0.011076,0.041732},length_mean=3.39896144e-02,effectivebrlenIgrBrlens{all}_median=0.024103,rateIgrBrlens{all}_95%HPD={0.119073,2.440135},rateIgrBrlens{all}_mean=1.216755,effectivebrlenIgrBrlens{all}_mean=0.024863,rateIgrBrlens{all}_median=0.768839,length_95%HPD={5.42137700e-03,7.10552300e-02}],25:693.0[&height_mean=5.35946554e-08,height_median=5.00000000e-08,prob(percent)=100,height_95%HPD={0.05919390829133208,36.85388549414603},prob=1.00000000e+00,length_median=3.09333500e-02,effectivebrlenIgrBrlens{all}_95%HPD={0.000000,0.020295},length_mean=3.39896144e-02,effectivebrlenIgrBrlens{all}_median=0.007867,rateIgrBrlens{all}_95%HPD={0.000002,0.828078},effectivebrlenIgrBrlens{all}_mean=0.008828,rateIgrBrlens{all}_median=0.233068,rateIgrBrlens{all}_mean=0.315103,length_95%HPD={5.42137700e-03,7.10552300e-02}]):819.0[&prob(percent)=100,height_95%HPD={446.3445550933098,1042.065205821821},prob=1.00000000e+00,height_median=3.09333970e-02,height_mean=3.39896680e-02,length_mean=1.37786275e-01,effectivebrlenIgrBrlens{all}_median=0.075656,rateIgrBrlens{all}_95%HPD={0.256032,1.030859},effectivebrlenIgrBrlens{all}_mean=0.077001,rateIgrBrlens{all}_median=0.556490,effectivebrlenIgrBrlens{all}_95%HPD={0.037725,0.118470},length_95%HPD={5.32973300e-02,2.19795400e-01},rateIgrBrlens{all}_mean=0.607437,length_median=1.36453100e-01]):875.0[&height_95%HPD={1250.6754996250263,1815.2582941055193},prob=1.00000000e+00,height_median=1.75167360e-01,height_mean=1.78185456e-01,prob(percent)=100,effectivebrlenIgrBrlens{all}_mean=0.033782,rateIgrBrlens{all}_median=0.476767,length_95%HPD={4.80588500e-03,1.39503800e-01},rateIgrBrlens{all}_mean=0.605611,effectivebrlenIgrBrlens{all}_median=0.031799,length_median=6.39827900e-02,effectivebrlenIgrBrlens{all}_95%HPD={0.000000,0.070975},rateIgrBrlens{all}_95%HPD={0.000027,1.475400},length_mean=6.81614649e-02]):583.0[&prob=1.00000000e+00,height_median=2.51243630e-01,height_mean=2.55826955e-01,prob(percent)=100,height_95%HPD={1948.0885811535848,2892.394737185998},length_95%HPD={3.98008100e-02,2.68939200e-01},rateIgrBrlens{all}_mean=1.139071,length_median=1.46632200e-01,effectivebrlenIgrBrlens{all}_95%HPD={0.042504,0.260262},rateIgrBrlens{all}_median=0.992443,length_mean=1.51259191e-01,effectivebrlenIgrBrlens{all}_median=0.148782,rateIgrBrlens{all}_95%HPD={0.248041,2.414086},effectivebrlenIgrBrlens{all}_mean=0.150656],(((2:880.0[&height_mean=5.29216638e-08,prob(percent)=100,height_median=5.00000000e-08,height_95%HPD={0.05919390829133208,36.85388549414603},prob=1.00000000e+00,length_median=6.10891400e-02,effectivebrlenIgrBrlens{all}_95%HPD={0.079901,0.182528},length_mean=6.38851468e-02,effectivebrlenIgrBrlens{all}_median=0.128810,rateIgrBrlens{all}_95%HPD={0.546813,8.376858},effectivebrlenIgrBrlens{all}_mean=0.129842,rateIgrBrlens{all}_median=2.073723,length_95%HPD={1.67695000e-03,1.20668700e-01},rateIgrBrlens{all}_mean=3.495720],18:880.0[&height_mean=5.29216638e-08,prob(percent)=100,height_median=5.00000000e-08,height_95%HPD={0.05919390829133208,36.85388549414603},prob=1.00000000e+00,length_median=6.10891400e-02,effectivebrlenIgrBrlens{all}_95%HPD={0.000000,0.066759},length_mean=6.38851468e-02,effectivebrlenIgrBrlens{all}_median=0.026229,rateIgrBrlens{all}_95%HPD={0.000001,1.186960},effectivebrlenIgrBrlens{all}_mean=0.029034,rateIgrBrlens{all}_median=0.408471,length_95%HPD={1.67695000e-03,1.20668700e-01},rateIgrBrlens{all}_mean=0.497275]):750.0[&prob(percent)=100,height_95%HPD={612.4101187436846,1213.608846015542},prob=1.00000000e+00,height_median=6.10891540e-02,height_mean=6.38851998e-02,length_mean=2.65234833e-01,effectivebrlenIgrBrlens{all}_median=0.288818,rateIgrBrlens{all}_95%HPD={0.649934,1.902856},effectivebrlenIgrBrlens{all}_mean=0.295167,rateIgrBrlens{all}_median=1.106873,length_95%HPD={1.47226200e-01,3.97774800e-01},rateIgrBrlens{all}_mean=1.165882,length_median=2.62351300e-01,effectivebrlenIgrBrlens{all}_95%HPD={0.181255,0.419949}],8:1630.0[&height_mean=5.35337155e-08,prob(percent)=100,height_median=5.00000000e-08,height_95%HPD={0.05919390829133208,36.85388549414603},prob=1.00000000e+00,length_median=3.26442900e-01,effectivebrlenIgrBrlens{all}_95%HPD={0.197222,0.458527},length_mean=3.29119979e-01,effectivebrlenIgrBrlens{all}_median=0.315420,rateIgrBrlens{all}_95%HPD={0.595359,1.459951},effectivebrlenIgrBrlens{all}_mean=0.322920,rateIgrBrlens{all}_median=0.977614,length_95%HPD={2.12852600e-01,4.49415200e-01},rateIgrBrlens{all}_mean=1.001426]):555.0[&prob(percent)=100,height_95%HPD={1374.5091624396869,1946.6338554573845},prob=1.00000000e+00,height_median=3.26442900e-01,height_mean=3.29120033e-01,length_mean=2.75500695e-02,effectivebrlenIgrBrlens{all}_median=0.004340,rateIgrBrlens{all}_95%HPD={0.000001,1.167650},effectivebrlenIgrBrlens{all}_mean=0.009021,rateIgrBrlens{all}_median=0.196598,length_95%HPD={5.01538000e-05,7.60234300e-02},rateIgrBrlens{all}_mean=0.363975,length_median=2.05521800e-02,effectivebrlenIgrBrlens{all}_95%HPD={0.000000,0.033652}],((((10:750.0[&prob(percent)=100,height_95%HPD={0.05919390829133208,36.85388549414603},prob=1.00000000e+00,height_median=5.00000000e-08,height_mean=5.37778056e-08,length_mean=4.04370738e-02,effectivebrlenIgrBrlens{all}_median=0.026621,rateIgrBrlens{all}_95%HPD={0.125974,1.906297},effectivebrlenIgrBrlens{all}_mean=0.027560,rateIgrBrlens{all}_median=0.686638,effectivebrlenIgrBrlens{all}_95%HPD={0.007450,0.047826},length_95%HPD={9.25747900e-03,7.55483600e-02},rateIgrBrlens{all}_mean=0.845016,length_median=3.88609200e-02],11:750.0[&prob(percent)=100,height_95%HPD={0.05919390829133208,36.85388549414603},prob=1.00000000e+00,height_median=5.00000000e-08,height_mean=5.37778056e-08,length_mean=4.04370738e-02,effectivebrlenIgrBrlens{all}_median=0.076918,rateIgrBrlens{all}_95%HPD={0.656569,5.415470},effectivebrlenIgrBrlens{all}_mean=0.078167,rateIgrBrlens{all}_median=2.004101,effectivebrlenIgrBrlens{all}_95%HPD={0.047301,0.110208},length_95%HPD={9.25747900e-03,7.55483600e-02},rateIgrBrlens{all}_mean=2.476977,length_median=3.88609200e-02]):355.0[&height_95%HPD={497.65603295603756,1099.0327885375334},prob=1.00000000e+00,height_median=3.88609830e-02,height_mean=4.04371276e-02,prob(percent)=100,effectivebrlenIgrBrlens{all}_mean=0.036029,rateIgrBrlens{all}_median=1.171967,length_95%HPD={3.62931100e-03,6.72775500e-02},rateIgrBrlens{all}_mean=1.602098,effectivebrlenIgrBrlens{all}_median=0.034931,length_median=2.99106100e-02,effectivebrlenIgrBrlens{all}_95%HPD={0.014401,0.059961},rateIgrBrlens{all}_95%HPD={0.200004,4.064423},length_mean=3.25592296e-02],(16:831.0[&height_mean=5.37945341e-08,height_median=5.00000000e-08,prob(percent)=100,height_95%HPD={0.05919390829133208,36.85388549414603},prob=1.00000000e+00,length_median=5.18863000e-02,effectivebrlenIgrBrlens{all}_95%HPD={0.011433,0.052376},length_mean=5.35192712e-02,effectivebrlenIgrBrlens{all}_median=0.030567,rateIgrBrlens{all}_95%HPD={0.165135,1.358261},effectivebrlenIgrBrlens{all}_mean=0.031547,rateIgrBrlens{all}_median=0.597655,rateIgrBrlens{all}_mean=0.676768,length_95%HPD={1.64523700e-02,9.39297600e-02}],26:831.0[&height_mean=5.38843114e-08,prob(percent)=100,height_median=5.00000000e-08,height_95%HPD={0.05919390829133208,36.85388549414603},prob=1.00000000e+00,length_median=5.21418100e-02,effectivebrlenIgrBrlens{all}_95%HPD={0.050916,0.117009},length_mean=5.39517278e-02,effectivebrlenIgrBrlens{all}_median=0.081535,rateIgrBrlens{all}_95%HPD={0.631369,3.568081},effectivebrlenIgrBrlens{all}_mean=0.082802,rateIgrBrlens{all}_median=1.576580,length_95%HPD={1.56611600e-02,9.39711700e-02},rateIgrBrlens{all}_mean=1.810359]):274.0[&prob(percent)=80,height_95%HPD={568.7910288344718,1172.3804542452274},prob=8.04426077e-01,height_median=4.86978300e-02,height_mean=5.02739728e-02,length_mean=2.53996195e-02,effectivebrlenIgrBrlens{all}_median=0.011308,rateIgrBrlens{all}_95%HPD={0.000001,1.975774},effectivebrlenIgrBrlens{all}_mean=0.012575,rateIgrBrlens{all}_median=0.446508,length_95%HPD={4.97481800e-04,5.80688400e-02},rateIgrBrlens{all}_mean=0.678617,effectivebrlenIgrBrlens{all}_95%HPD={0.000000,0.030350},length_median=2.23347400e-02]):217.0[&height_95%HPD={831.2708805093757,1422.1147965522996},prob=1.00000000e+00,height_median=7.33183400e-02,height_mean=7.53389821e-02,prob(percent)=100,effectivebrlenIgrBrlens{all}_mean=0.074222,rateIgrBrlens{all}_median=1.771999,length_95%HPD={2.24261200e-03,8.89705300e-02},rateIgrBrlens{all}_mean=2.524777,length_median=4.01840900e-02,effectivebrlenIgrBrlens{all}_95%HPD={0.029558,0.122440},effectivebrlenIgrBrlens{all}_median=0.072410,length_mean=4.39734030e-02,rateIgrBrlens{all}_95%HPD={0.324973,6.664432}],21:1322.0[&height_95%HPD={0.05919390829133208,36.85388549414603},prob=1.00000000e+00,height_median=5.00000000e-08,height_mean=5.42281296e-08,prob(percent)=100,effectivebrlenIgrBrlens{all}_mean=0.077571,rateIgrBrlens{all}_median=0.650804,length_95%HPD={6.14895700e-02,1.80245500e-01},rateIgrBrlens{all}_mean=0.686357,length_median=1.16280500e-01,effectivebrlenIgrBrlens{all}_95%HPD={0.030583,0.125599},effectivebrlenIgrBrlens{all}_median=0.075699,length_mean=1.19312331e-01,rateIgrBrlens{all}_95%HPD={0.205578,1.177699}]):371.0[&prob=1.00000000e+00,height_median=1.16280612e-01,height_mean=1.19312385e-01,prob(percent)=100,height_95%HPD={1072.3577684767163,1648.1878348206749},length_95%HPD={2.66358800e-02,2.14563000e-01},rateIgrBrlens{all}_mean=2.244715,length_median=1.16549500e-01,effectivebrlenIgrBrlens{all}_95%HPD={0.131966,0.319291},length_mean=1.21043813e-01,effectivebrlenIgrBrlens{all}_median=0.215966,rateIgrBrlens{all}_95%HPD={0.691990,4.746251},effectivebrlenIgrBrlens{all}_mean=0.219880,rateIgrBrlens{all}_median=1.837588],(19:838.0[&prob(percent)=100,height_95%HPD={0.05919390829133208,36.85388549414603},prob=1.00000000e+00,height_median=5.00000000e-08,height_mean=5.32107986e-08,length_mean=5.71932928e-02,effectivebrlenIgrBrlens{all}_median=0.025597,rateIgrBrlens{all}_95%HPD={0.000029,1.333478},effectivebrlenIgrBrlens{all}_mean=0.026685,rateIgrBrlens{all}_median=0.467807,length_95%HPD={1.14524700e-02,1.11992900e-01},rateIgrBrlens{all}_mean=0.584708,length_median=5.31963400e-02,effectivebrlenIgrBrlens{all}_95%HPD={0.003562,0.050707}],20:838.0[&prob(percent)=100,height_95%HPD={0.05919390829133208,36.85388549414603},prob=1.00000000e+00,height_median=5.00000000e-08,height_mean=5.32338622e-08,length_mean=5.72030189e-02,effectivebrlenIgrBrlens{all}_median=0.040988,effectivebrlenIgrBrlens{all}_95%HPD={0.017353,0.068584},rateIgrBrlens{all}_95%HPD={0.171034,2.312300},effectivebrlenIgrBrlens{all}_mean=0.041934,rateIgrBrlens{all}_median=0.758845,length_95%HPD={1.14524700e-02,1.11992900e-01},rateIgrBrlens{all}_mean=0.990258,length_median=5.31963400e-02]):855.0[&height_95%HPD={576.9689405928161,1180.1901529081533},prob=9.99600053e-01,height_median=5.31940400e-02,height_mean=5.71544894e-02,prob(percent)=100,effectivebrlenIgrBrlens{all}_mean=0.098212,rateIgrBrlens{all}_median=0.530186,rateIgrBrlens{all}_95%HPD={0.200570,0.993361},length_95%HPD={8.03098100e-02,3.02527500e-01},rateIgrBrlens{all}_mean=0.556955,length_median=1.79506800e-01,effectivebrlenIgrBrlens{all}_95%HPD={0.026966,0.173757},length_mean=1.83236137e-01,effectivebrlenIgrBrlens{all}_median=0.094799]):492.0[&prob=1.00000000e+00,height_median=2.36117516e-01,height_mean=2.40365924e-01,prob(percent)=100,height_95%HPD={1426.294606754385,2003.5107378301232},length_95%HPD={1.67652300e-02,2.40863300e-01},rateIgrBrlens{all}_mean=1.047927,rateIgrBrlens{all}_median=0.899893,length_median=1.22339500e-01,effectivebrlenIgrBrlens{all}_95%HPD={0.019417,0.211289},length_mean=1.27764355e-01,effectivebrlenIgrBrlens{all}_median=0.109283,rateIgrBrlens{all}_95%HPD={0.227510,2.127985},effectivebrlenIgrBrlens{all}_mean=0.114537]):785.0[&height_mean=3.44265120e-01,prob(percent)=66,height_median=3.41911610e-01,height_95%HPD={1822.771086119268,2616.742726182919},prob=6.57512332e-01,length_median=7.02267600e-02,effectivebrlenIgrBrlens{all}_95%HPD={0.000000,0.165302},length_mean=7.93836103e-02,effectivebrlenIgrBrlens{all}_median=0.060038,rateIgrBrlens{all}_95%HPD={0.000001,2.542973},effectivebrlenIgrBrlens{all}_mean=0.068288,rateIgrBrlens{all}_median=0.766795,length_95%HPD={9.80396000e-04,1.81480800e-01},rateIgrBrlens{all}_mean=0.980748])[&height_95%HPD={2281.056349853072,3808.64828860263},prob=1.00000000e+00,height_median=4.15983530e-01,height_mean=4.22105641e-01,prob(percent)=100,length_median=0.00000000e+00,effectivebrlenIgrBrlens{all}_95%HPD={1.000000,1.000000},rateIgrBrlens{all}_mean=-nan,length_mean=0.00000000e+00,effectivebrlenIgrBrlens{all}_median=1.000000,rateIgrBrlens{all}_95%HPD={inf,inf},effectivebrlenIgrBrlens{all}_mean=1.000000,rateIgrBrlens{all}_median=inf,length_95%HPD={0.00000000e+00,0.00000000e+00}];
END;
