# Supplementary material for: A test of Generalized Bayesian dating: A new linguistic dating method
Source: PLoS One. 2020 Aug 12;15(8):e0236522. doi: 10.1371/journal.pone.0236522 (PMC7423060; doi:10.1371/journal.pone.0236522)
Supplement: S2 File — Python code for extracting median tree lengths for each constraint, generation of consensus trees, RevBayes code for performing Gamma regression and linear regression, and Python code for predicting ages. Age annotated consensus tree files for all the families. (ZIP) [file pone.0236522.s002.zip › S2 Supporting Information/Consensus_Trees_Ages/Timor-Alor-Pantar.dendropy.con.tre]

#NEXUS

BEGIN TAXA;
    DIMENSIONS NTAX=56;
    TAXLABELS
        ABUI
        'ABUI_ATIMELANG'
        'ABUI_MAKADAI'
        ADANG
        'ADANG_PITUNG'
        BLAGAR
        'BLAGAR_APURI_PURA'
        'BLAGAR_BAKALANG'
        'BLAGAR_LIMARAHING'
        'BLAGAR_RETTA_PURA'
        'BLAGAR_RETTA_TERNATE'
        'BLAGAR_TEREWENG'
        HAMAP
        KABOLA
        'KABOLA_AIMOLI'
        'KABOLA_HAMAP'
        'KABOLA_PITUMBANG'
        KAERA
        'KAERA_2'
        KAFOA
        KAMANG
        'KAMANG_2'
        'KAMANG_KOLOMANE'
        'KAMANG_LANGKURU'
        'KAMANG_LETLEY'
        'KAMANG_PIDO_I'
        'KAMANG_PIDO_II'
        'KELON_HALERMAN'
        'KELON_PROBUR'
        KLON
        'KLON_2'
        'KUI_INDONESIA'
        'KUI_INDONESIA_2'
        LAMMA
        'LAMMA_BIANGWALA'
        'LAMMA_KALONDAMA'
        'LAMMA_MAUTA_TUBAL'
        NEDEBANG
        'NEDEBANG_2'
        TEIWA
        'TEIWA_2'
        'TEWA_DEING'
        'TEWA_LEBANG'
        'TEWA_MADAR'
        'TEWA_SARGANG'
        'TIFOL_AFENG_ABUI'
        'WESTERN_PANTAR'
        WERSING
        'WERSING_2'
        MAKASAE
        KULA
        SAWILA
        'SAWILA_2'
        FATALUKU
        OIRATA
        'ABUI_TAKALELANG'
  ;
END;

BEGIN TREES;
        Translate
             1 ABUI,
             2 'ABUI_ATIMELANG',
             3 'ABUI_MAKADAI',
             4 ADANG,
             5 'ADANG_PITUNG',
             6 BLAGAR,
             7 'BLAGAR_APURI_PURA',
             8 'BLAGAR_BAKALANG',
             9 'BLAGAR_LIMARAHING',
             10 'BLAGAR_RETTA_PURA',
             11 'BLAGAR_RETTA_TERNATE',
             12 'BLAGAR_TEREWENG',
             13 HAMAP,
             14 KABOLA,
             15 'KABOLA_AIMOLI',
             16 'KABOLA_HAMAP',
             17 'KABOLA_PITUMBANG',
             18 KAERA,
             19 'KAERA_2',
             20 KAFOA,
             21 KAMANG,
             22 'KAMANG_2',
             23 'KAMANG_KOLOMANE',
             24 'KAMANG_LANGKURU',
             25 'KAMANG_LETLEY',
             26 'KAMANG_PIDO_I',
             27 'KAMANG_PIDO_II',
             28 'KELON_HALERMAN',
             29 'KELON_PROBUR',
             30 KLON,
             31 'KLON_2',
             32 'KUI_INDONESIA',
             33 'KUI_INDONESIA_2',
             34 LAMMA,
             35 'LAMMA_BIANGWALA',
             36 'LAMMA_KALONDAMA',
             37 'LAMMA_MAUTA_TUBAL',
             38 NEDEBANG,
             39 'NEDEBANG_2',
             40 TEIWA,
             41 'TEIWA_2',
             42 'TEWA_DEING',
             43 'TEWA_LEBANG',
             44 'TEWA_MADAR',
             45 'TEWA_SARGANG',
             46 'TIFOL_AFENG_ABUI',
             47 'WESTERN_PANTAR',
             48 WERSING,
             49 'WERSING_2',
             50 MAKASAE,
             51 KULA,
             52 SAWILA,
             53 'SAWILA_2',
             54 FATALUKU,
             55 OIRATA,
             56 'ABUI_TAKALELANG'
             ;
    TREE 1 = [&R] (((((1:1234.0[&prob(percent)=100,height_95%HPD={0.05919390829133208,36.85388549414603},prob=1.00000000e+00,height_median=5.00000000e-08,height_mean=5.26036142e-08,length_mean=8.66115375e-02,effectivebrlenIgrBrlens{all}_median=0.087685,rateIgrBrlens{all}_95%HPD={0.486772,2.043392},effectivebrlenIgrBrlens{all}_mean=0.088798,rateIgrBrlens{all}_median=1.063840,effectivebrlenIgrBrlens{all}_95%HPD={0.059537,0.122620},length_95%HPD={3.41185800e-02,1.41431300e-01},rateIgrBrlens{all}_mean=1.134283,length_median=8.44745300e-02],2:1234.0[&height_mean=5.23871444e-08,height_median=5.00000000e-08,prob(percent)=100,height_95%HPD={0.05919390829133208,36.85388549414603},prob=1.00000000e+00,length_median=8.00522300e-02,effectivebrlenIgrBrlens{all}_95%HPD={0.080277,0.156625},length_mean=8.27659872e-02,effectivebrlenIgrBrlens{all}_median=0.117922,rateIgrBrlens{all}_95%HPD={0.617261,2.891456},effectivebrlenIgrBrlens{all}_mean=0.119016,rateIgrBrlens{all}_median=1.467612,rateIgrBrlens{all}_mean=1.613763,length_95%HPD={3.30496400e-02,1.40332100e-01}],3:1234.0[&prob=1.00000000e+00,height_median=5.00000000e-08,height_mean=5.28053073e-08,prob(percent)=100,height_95%HPD={0.05919390829133208,36.85388549414603},length_95%HPD={3.65632500e-02,1.29094500e-01},rateIgrBrlens{all}_mean=0.620888,length_median=8.07555800e-02,effectivebrlenIgrBrlens{all}_95%HPD={0.023270,0.070913},length_mean=8.16080169e-02,effectivebrlenIgrBrlens{all}_median=0.046898,rateIgrBrlens{all}_95%HPD={0.263775,1.074130},rateIgrBrlens{all}_median=0.575014,effectivebrlenIgrBrlens{all}_mean=0.047239],46:1234.0[&prob=1.00000000e+00,height_median=5.00000000e-08,height_mean=5.21206839e-08,prob(percent)=100,height_95%HPD={0.05919390829133208,36.85388549414603},length_95%HPD={3.37074400e-02,1.25333100e-01},rateIgrBrlens{all}_mean=0.980933,length_median=7.51490000e-02,effectivebrlenIgrBrlens{all}_95%HPD={0.040394,0.096463},length_mean=7.66710317e-02,effectivebrlenIgrBrlens{all}_median=0.067775,rateIgrBrlens{all}_95%HPD={0.429806,1.666916},effectivebrlenIgrBrlens{all}_mean=0.068729,rateIgrBrlens{all}_median=0.899097]):1077.0[&height_mean=1.08636407e-01,height_median=1.06657300e-01,prob(percent)=100,height_95%HPD={983.036318383449,1562.4466401914924},prob=9.98000267e-01,length_median=1.36914600e-01,effectivebrlenIgrBrlens{all}_95%HPD={0.044537,0.174062},length_mean=1.36419429e-01,effectivebrlenIgrBrlens{all}_median=0.113685,rateIgrBrlens{all}_95%HPD={0.384576,1.310422},effectivebrlenIgrBrlens{all}_mean=0.111223,rateIgrBrlens{all}_median=0.817849,rateIgrBrlens{all}_mean=0.841553,length_95%HPD={6.30292300e-02,2.10705400e-01}],((((21:1017.0[&height_mean=5.23976670e-08,prob(percent)=100,height_95%HPD={0.05919390829133208,36.85388549414603},prob=1.00000000e+00,height_median=5.00000000e-08,length_median=7.00968600e-02,effectivebrlenIgrBrlens{all}_95%HPD={0.026401,0.075411},rateIgrBrlens{all}_mean=0.734666,length_mean=7.11529138e-02,effectivebrlenIgrBrlens{all}_median=0.048369,rateIgrBrlens{all}_95%HPD={0.321193,1.223681},effectivebrlenIgrBrlens{all}_mean=0.049601,rateIgrBrlens{all}_median=0.696518,length_95%HPD={3.76811500e-02,1.06927300e-01}],(22:795.0[&height_95%HPD={0.05919390829133208,36.85388549414603},prob=1.00000000e+00,height_median=5.00000000e-08,height_mean=5.21922944e-08,prob(percent)=100,effectivebrlenIgrBrlens{all}_mean=0.089714,rateIgrBrlens{all}_median=1.962145,length_95%HPD={1.45219400e-02,7.75877300e-02},rateIgrBrlens{all}_mean=2.246306,effectivebrlenIgrBrlens{all}_median=0.088398,length_median=4.57566400e-02,effectivebrlenIgrBrlens{all}_95%HPD={0.058982,0.120611},rateIgrBrlens{all}_95%HPD={0.803129,4.331297},length_mean=4.63876555e-02],25:795.0[&height_95%HPD={0.05919390829133208,36.85388549414603},prob=1.00000000e+00,height_median=5.00000000e-08,height_mean=5.22057459e-08,prob(percent)=100,effectivebrlenIgrBrlens{all}_mean=0.050580,rateIgrBrlens{all}_median=1.107882,length_95%HPD={1.46819700e-02,7.78168700e-02},rateIgrBrlens{all}_mean=1.248871,effectivebrlenIgrBrlens{all}_median=0.049771,length_median=4.57950400e-02,effectivebrlenIgrBrlens{all}_95%HPD={0.028689,0.076413},rateIgrBrlens{all}_95%HPD={0.411189,2.387906},length_mean=4.64263983e-02]):222.0[&prob=9.89601386e-01,height_median=4.56369620e-02,height_mean=4.61613620e-02,prob(percent)=99,height_95%HPD={529.8836318235636,1133.1128870724192},length_95%HPD={2.10912000e-03,5.17948200e-02},rateIgrBrlens{all}_mean=1.761637,length_median=2.31978500e-02,effectivebrlenIgrBrlens{all}_95%HPD={0.008836,0.055488},length_mean=2.51414998e-02,effectivebrlenIgrBrlens{all}_median=0.028994,rateIgrBrlens{all}_median=1.226278,rateIgrBrlens{all}_95%HPD={0.161277,4.538404},effectivebrlenIgrBrlens{all}_mean=0.030136]):355.0[&height_median=7.01596000e-02,height_mean=7.11793806e-02,prob(percent)=100,height_95%HPD={750.1472127058184,1345.775583659221},prob=9.97200373e-01,length_median=3.61608000e-02,effectivebrlenIgrBrlens{all}_95%HPD={0.017735,0.071631},length_mean=3.82390191e-02,effectivebrlenIgrBrlens{all}_median=0.043153,rateIgrBrlens{all}_95%HPD={0.338499,3.643237},rateIgrBrlens{all}_mean=1.511620,effectivebrlenIgrBrlens{all}_mean=0.044135,rateIgrBrlens{all}_median=1.189624,length_95%HPD={6.47486700e-03,7.47163900e-02}],((24:770.0[&height_mean=5.23253700e-08,prob(percent)=100,height_median=5.00000000e-08,height_95%HPD={0.05919390829133208,36.85388549414603},prob=1.00000000e+00,length_median=4.21025500e-02,effectivebrlenIgrBrlens{all}_95%HPD={0.050237,0.108577},length_mean=4.26556801e-02,effectivebrlenIgrBrlens{all}_median=0.077087,rateIgrBrlens{all}_95%HPD={0.759457,4.560028},effectivebrlenIgrBrlens{all}_mean=0.077725,rateIgrBrlens{all}_median=1.808137,length_95%HPD={1.34840200e-02,7.34392600e-02},rateIgrBrlens{all}_mean=2.187770],27:770.0[&height_mean=5.23016398e-08,prob(percent)=100,height_median=5.00000000e-08,height_95%HPD={0.05919390829133208,36.85388549414603},prob=1.00000000e+00,length_median=4.15751900e-02,effectivebrlenIgrBrlens{all}_95%HPD={0.021227,0.069175},length_mean=4.21040103e-02,effectivebrlenIgrBrlens{all}_median=0.043080,rateIgrBrlens{all}_95%HPD={0.367327,2.410927},effectivebrlenIgrBrlens{all}_mean=0.043920,rateIgrBrlens{all}_median=1.047016,length_95%HPD={1.33990700e-02,7.19967700e-02},rateIgrBrlens{all}_mean=1.219619]):234.0[&prob(percent)=98,height_95%HPD={507.46882510952935,1109.4487566405628},prob=9.78669511e-01,height_median=4.15258100e-02,height_mean=4.20708700e-02,length_mean=2.80711515e-02,effectivebrlenIgrBrlens{all}_median=0.037496,rateIgrBrlens{all}_95%HPD={0.298348,5.354185},effectivebrlenIgrBrlens{all}_mean=0.038460,rateIgrBrlens{all}_median=1.415045,length_95%HPD={1.97678900e-03,5.69693700e-02},rateIgrBrlens{all}_mean=2.033643,length_median=2.60264100e-02,effectivebrlenIgrBrlens{all}_95%HPD={0.014587,0.063169}],26:1004.0[&prob(percent)=100,height_95%HPD={0.05919390829133208,36.85388549414603},prob=1.00000000e+00,height_median=5.00000000e-08,height_mean=5.23119184e-08,length_mean=6.95679329e-02,effectivebrlenIgrBrlens{all}_median=0.050619,rateIgrBrlens{all}_95%HPD={0.312230,1.375640},effectivebrlenIgrBrlens{all}_mean=0.051593,rateIgrBrlens{all}_median=0.733015,length_95%HPD={3.43808400e-02,1.06945100e-01},rateIgrBrlens{all}_mean=0.791133,length_median=6.85910000e-02,effectivebrlenIgrBrlens{all}_95%HPD={0.025203,0.078221}]):368.0[&height_95%HPD={733.5432615418648,1329.9229590975062},prob=9.98533529e-01,height_median=6.90456900e-02,height_mean=7.01210184e-02,prob(percent)=100,effectivebrlenIgrBrlens{all}_mean=0.041792,rateIgrBrlens{all}_median=1.133909,rateIgrBrlens{all}_95%HPD={0.271442,3.368362},length_95%HPD={4.13351000e-03,7.23561900e-02},rateIgrBrlens{all}_mean=1.462386,length_median=3.59535500e-02,effectivebrlenIgrBrlens{all}_95%HPD={0.015415,0.069870},length_mean=3.78480764e-02,effectivebrlenIgrBrlens{all}_median=0.040663]):164.0[&prob=9.26676443e-01,height_median=1.06708300e-01,height_mean=1.07867217e-01,prob(percent)=93,height_95%HPD={1125.5620805409935,1697.1268535391143},length_95%HPD={2.46504100e-03,6.55005100e-02},rateIgrBrlens{all}_mean=2.039578,length_median=2.90850700e-02,effectivebrlenIgrBrlens{all}_95%HPD={0.013162,0.080671},length_mean=3.18390979e-02,effectivebrlenIgrBrlens{all}_median=0.044676,rateIgrBrlens{all}_95%HPD={0.215412,5.045863},effectivebrlenIgrBrlens{all}_mean=0.045501,rateIgrBrlens{all}_median=1.472950],23:1536.0[&prob=1.00000000e+00,prob(percent)=100,height_median=5.00000000e-08,height_95%HPD={0.05919390829133208,36.85388549414603},height_mean=5.22206506e-08,effectivebrlenIgrBrlens{all}_median=0.087881,effectivebrlenIgrBrlens{all}_95%HPD={0.049545,0.128981},rateIgrBrlens{all}_mean=0.668715,rateIgrBrlens{all}_median=0.642418,length_mean=1.37280693e-01,length_median=1.36406600e-01,length_95%HPD={8.80422800e-02,1.87451500e-01},effectivebrlenIgrBrlens{all}_mean=0.089012,rateIgrBrlens{all}_95%HPD={0.331489,1.074828}]):409.0[&height_95%HPD={1280.26816925814,1846.9775869106209},height_median=1.37541343e-01,prob=1.00000000e+00,prob(percent)=100,height_mean=1.39153357e-01,effectivebrlenIgrBrlens{all}_median=0.091813,effectivebrlenIgrBrlens{all}_95%HPD={0.048123,0.139263},rateIgrBrlens{all}_mean=1.599492,rateIgrBrlens{all}_median=1.372760,length_mean=6.80503993e-02,length_median=6.67512100e-02,length_95%HPD={1.69870700e-02,1.17516000e-01},effectivebrlenIgrBrlens{all}_mean=0.093414,rateIgrBrlens{all}_95%HPD={0.582428,3.212329}],((48:841.0[&height_median=5.00000000e-08,height_95%HPD={0.05919390829133208,36.85388549414603},height_mean=5.22709239e-08,prob=1.00000000e+00,prob(percent)=100,length_median=5.37455200e-02,length_95%HPD={1.66936100e-02,9.45567300e-02},rateIgrBrlens{all}_median=0.469043,effectivebrlenIgrBrlens{all}_median=0.025784,effectivebrlenIgrBrlens{all}_95%HPD={0.006493,0.047039},rateIgrBrlens{all}_mean=0.530276,rateIgrBrlens{all}_95%HPD={0.112249,1.087705},effectivebrlenIgrBrlens{all}_mean=0.026499,length_mean=5.56945324e-02],49:841.0[&prob=1.00000000e+00,height_median=5.00000000e-08,prob(percent)=100,height_mean=5.22709239e-08,height_95%HPD={0.05919390829133208,36.85388549414603},length_95%HPD={1.66936100e-02,9.45567300e-02},length_median=5.37455200e-02,rateIgrBrlens{all}_95%HPD={0.594949,2.998289},rateIgrBrlens{all}_median=1.304547,effectivebrlenIgrBrlens{all}_median=0.069863,effectivebrlenIgrBrlens{all}_95%HPD={0.044389,0.097573},rateIgrBrlens{all}_mean=1.486000,effectivebrlenIgrBrlens{all}_mean=0.070622,length_mean=5.56945324e-02]):557.0[&prob(percent)=100,height_mean=5.56945847e-02,prob=1.00000000e+00,height_median=5.37455770e-02,height_95%HPD={575.8979348835163,1179.1717323428222},effectivebrlenIgrBrlens{all}_95%HPD={0.031772,0.099321},rateIgrBrlens{all}_median=0.697988,rateIgrBrlens{all}_95%HPD={0.299194,1.220990},rateIgrBrlens{all}_mean=0.742024,length_95%HPD={4.27889800e-02,1.49805200e-01},length_median=9.37995800e-02,effectivebrlenIgrBrlens{all}_median=0.064247,effectivebrlenIgrBrlens{all}_mean=0.065622,length_mean=9.49318269e-02],((51:467.0[&height_95%HPD={0.05919390829133208,36.85388549414603},prob(percent)=100,height_mean=5.20784162e-08,height_median=5.00000000e-08,prob=1.00000000e+00,effectivebrlenIgrBrlens{all}_95%HPD={0.000000,0.009142},rateIgrBrlens{all}_mean=0.247810,rateIgrBrlens{all}_median=0.129609,length_mean=1.17859619e-02,effectivebrlenIgrBrlens{all}_mean=0.002648,length_95%HPD={6.79816500e-04,2.67009200e-02},length_median=1.00840300e-02,effectivebrlenIgrBrlens{all}_median=0.001489,rateIgrBrlens{all}_95%HPD={0.000001,0.902885}],52:467.0[&prob(percent)=100,height_mean=5.20784162e-08,height_median=5.00000000e-08,prob=1.00000000e+00,height_95%HPD={0.05919390829133208,36.85388549414603},length_mean=1.17859619e-02,length_median=1.00840300e-02,length_95%HPD={6.79816500e-04,2.67009200e-02},effectivebrlenIgrBrlens{all}_mean=0.012680,rateIgrBrlens{all}_mean=1.819935,effectivebrlenIgrBrlens{all}_median=0.012316,rateIgrBrlens{all}_95%HPD={0.075593,5.295380},effectivebrlenIgrBrlens{all}_95%HPD={0.003801,0.022268},rateIgrBrlens{all}_median=1.213396]):599.0[&prob(percent)=100,height_mean=1.17860140e-02,height_median=1.00841130e-02,prob=1.00000000e+00,height_95%HPD={248.3989549104187,793.4526353749757},effectivebrlenIgrBrlens{all}_mean=0.175974,rateIgrBrlens{all}_median=1.923425,rateIgrBrlens{all}_95%HPD={0.927313,4.471372},length_95%HPD={3.17884900e-02,1.48856100e-01},effectivebrlenIgrBrlens{all}_95%HPD={0.124741,0.235472},length_median=9.00431200e-02,effectivebrlenIgrBrlens{all}_median=0.173779,rateIgrBrlens{all}_mean=2.398308,length_mean=8.92323821e-02],53:1066.0[&prob=1.00000000e+00,height_95%HPD={0.05919390829133208,36.85388549414603},height_median=5.00000000e-08,height_mean=5.19528596e-08,prob(percent)=100,length_median=1.01006400e-01,effectivebrlenIgrBrlens{all}_median=0.076530,rateIgrBrlens{all}_mean=0.816216,effectivebrlenIgrBrlens{all}_mean=0.077361,length_95%HPD={4.79999500e-02,1.57094900e-01},effectivebrlenIgrBrlens{all}_95%HPD={0.040287,0.117465},rateIgrBrlens{all}_95%HPD={0.374422,1.414644},length_mean=1.01018344e-01,rateIgrBrlens{all}_median=0.754163]):332.0[&prob=1.00000000e+00,height_median=1.01006450e-01,prob(percent)=100,height_mean=1.01018396e-01,height_95%HPD={789.7602174371341,1383.2563612964373},effectivebrlenIgrBrlens{all}_95%HPD={0.014691,0.092189},rateIgrBrlens{all}_mean=1.485297,rateIgrBrlens{all}_median=1.113838,rateIgrBrlens{all}_95%HPD={0.219885,3.287490},length_mean=4.96080154e-02,length_median=4.71589200e-02,effectivebrlenIgrBrlens{all}_mean=0.054246,length_95%HPD={4.77090000e-03,9.68824900e-02},effectivebrlenIgrBrlens{all}_median=0.053026]):547.0[&height_mean=1.50626412e-01,height_median=1.49795268e-01,prob(percent)=100,height_95%HPD={1141.4875644237866,1710.2210808067662},prob=1.00000000e+00,rateIgrBrlens{all}_95%HPD={0.179477,2.094762},effectivebrlenIgrBrlens{all}_median=0.043703,effectivebrlenIgrBrlens{all}_mean=0.044927,effectivebrlenIgrBrlens{all}_95%HPD={0.010841,0.078382},rateIgrBrlens{all}_mean=0.961879,length_median=5.43037800e-02,length_mean=5.63052952e-02,rateIgrBrlens{all}_median=0.798775,length_95%HPD={1.15675900e-02,1.05665000e-01}]):366.0[&prob=9.69870684e-01,height_95%HPD={1649.1584274882796,2306.697657833331},height_median=2.06137866e-01,height_mean=2.06766027e-01,prob(percent)=97,rateIgrBrlens{all}_mean=1.461671,rateIgrBrlens{all}_95%HPD={0.353003,3.289394},effectivebrlenIgrBrlens{all}_median=0.058776,effectivebrlenIgrBrlens{all}_95%HPD={0.017313,0.105447},rateIgrBrlens{all}_median=1.196708,length_95%HPD={5.77598100e-03,9.83809600e-02},length_median=4.82036700e-02,effectivebrlenIgrBrlens{all}_mean=0.060094,length_mean=5.10731766e-02],56:2311.0[&height_median=5.00000000e-08,height_95%HPD={0.05919390829133208,36.85388549414603},height_mean=5.22565098e-08,prob(percent)=100,prob=1.00000000e+00,effectivebrlenIgrBrlens{all}_mean=0.588484,length_95%HPD={1.68774800e-01,3.23726900e-01},effectivebrlenIgrBrlens{all}_95%HPD={0.406367,0.781280},length_mean=2.47999093e-01,length_median=2.47554800e-01,rateIgrBrlens{all}_mean=2.410110,rateIgrBrlens{all}_median=2.333973,effectivebrlenIgrBrlens{all}_median=0.577748,rateIgrBrlens{all}_95%HPD={1.548292,3.205418}]):668.0[&height_median=2.64164400e-01,prob=8.68550860e-01,height_mean=2.65525423e-01,prob(percent)=87,height_95%HPD={1901.0139770254632,2785.9506069386775},effectivebrlenIgrBrlens{all}_mean=0.034377,effectivebrlenIgrBrlens{all}_95%HPD={0.000000,0.062127},effectivebrlenIgrBrlens{all}_median=0.033502,rateIgrBrlens{all}_95%HPD={0.000005,5.322002},rateIgrBrlens{all}_mean=1.954122,length_mean=2.66394293e-02,length_95%HPD={1.10438700e-03,5.81125400e-02},rateIgrBrlens{all}_median=1.314271,length_median=2.37448000e-02],((((((4:788.0[&prob=1.00000000e+00,height_mean=5.24408612e-08,height_median=5.00000000e-08,prob(percent)=100,height_95%HPD={0.05919390829133208,36.85388549414603},length_median=4.45978400e-02,effectivebrlenIgrBrlens{all}_95%HPD={0.028230,0.078521},effectivebrlenIgrBrlens{all}_median=0.051366,length_95%HPD={1.63736900e-02,7.91677200e-02},rateIgrBrlens{all}_mean=1.332036,rateIgrBrlens{all}_95%HPD={0.380248,2.547762},effectivebrlenIgrBrlens{all}_mean=0.052355,rateIgrBrlens{all}_median=1.155781,length_mean=4.58154719e-02],14:788.0[&height_mean=5.24408612e-08,prob=1.00000000e+00,height_median=5.00000000e-08,height_95%HPD={0.05919390829133208,36.85388549414603},prob(percent)=100,effectivebrlenIgrBrlens{all}_mean=0.081610,length_median=4.45978400e-02,rateIgrBrlens{all}_mean=2.087558,rateIgrBrlens{all}_95%HPD={0.784464,3.845836},effectivebrlenIgrBrlens{all}_median=0.081056,length_95%HPD={1.63736900e-02,7.91677200e-02},effectivebrlenIgrBrlens{all}_95%HPD={0.053372,0.110910},length_mean=4.58154719e-02,rateIgrBrlens{all}_median=1.826299]):317.0[&height_95%HPD={522.8131878694707,1125.5934334296742},prob(percent)=100,height_mean=4.58155244e-02,prob=1.00000000e+00,height_median=4.45979120e-02,effectivebrlenIgrBrlens{all}_mean=0.051941,rateIgrBrlens{all}_median=1.552004,length_mean=3.49149451e-02,effectivebrlenIgrBrlens{all}_median=0.051134,rateIgrBrlens{all}_95%HPD={0.463584,4.529655},rateIgrBrlens{all}_mean=1.971057,length_median=3.23651200e-02,effectivebrlenIgrBrlens{all}_95%HPD={0.026653,0.078221},length_95%HPD={5.65371000e-03,6.93828200e-02}],(13:730.0[&height_95%HPD={0.05919390829133208,36.85388549414603},height_mean=5.23413732e-08,height_median=5.00000000e-08,prob(percent)=100,prob=1.00000000e+00,length_median=3.59880500e-02,effectivebrlenIgrBrlens{all}_95%HPD={0.009186,0.039920},rateIgrBrlens{all}_mean=0.760083,length_mean=3.72478007e-02,effectivebrlenIgrBrlens{all}_median=0.023485,rateIgrBrlens{all}_95%HPD={0.160343,1.605912},effectivebrlenIgrBrlens{all}_mean=0.023977,rateIgrBrlens{all}_median=0.641511,length_95%HPD={1.07054600e-02,6.68967300e-02}],16:730.0[&prob=1.00000000e+00,height_mean=5.23401733e-08,height_median=5.00000000e-08,prob(percent)=100,height_95%HPD={0.05919390829133208,36.85388549414603},length_median=3.59860200e-02,effectivebrlenIgrBrlens{all}_95%HPD={0.021176,0.061237},rateIgrBrlens{all}_mean=1.303506,length_mean=3.72424529e-02,effectivebrlenIgrBrlens{all}_median=0.039455,rateIgrBrlens{all}_95%HPD={0.323339,2.677932},effectivebrlenIgrBrlens{all}_mean=0.040233,rateIgrBrlens{all}_median=1.099193,length_95%HPD={1.07054600e-02,6.68610500e-02}]):375.0[&height_95%HPD={479.98196738705536,1079.024737432998},height_median=3.59880910e-02,prob=9.99866684e-01,height_mean=3.72430067e-02,prob(percent)=100,length_95%HPD={7.96604200e-03,7.88041600e-02},effectivebrlenIgrBrlens{all}_median=0.030756,effectivebrlenIgrBrlens{all}_mean=0.031385,length_median=4.04584000e-02,rateIgrBrlens{all}_mean=0.965173,rateIgrBrlens{all}_95%HPD={0.190199,2.145132},rateIgrBrlens{all}_median=0.756069,length_mean=4.20726435e-02,effectivebrlenIgrBrlens{all}_95%HPD={0.013026,0.050743}]):298.0[&height_95%HPD={831.2674220516885,1422.1123876078025},height_mean=7.46187646e-02,height_median=7.31937400e-02,prob(percent)=53,prob=5.30595921e-01,effectivebrlenIgrBrlens{all}_median=0.010256,rateIgrBrlens{all}_95%HPD={0.000001,2.829284},rateIgrBrlens{all}_mean=0.960245,length_median=1.44059900e-02,effectivebrlenIgrBrlens{all}_mean=0.011328,rateIgrBrlens{all}_median=0.616680,length_mean=1.66837527e-02,length_95%HPD={1.90692100e-04,3.91737500e-02},effectivebrlenIgrBrlens{all}_95%HPD={0.000000,0.026655}],5:1403.0[&height_mean=5.24232209e-08,height_95%HPD={0.05919390829133208,36.85388549414603},prob(percent)=100,prob=1.00000000e+00,height_median=5.00000000e-08,rateIgrBrlens{all}_mean=0.818384,length_95%HPD={4.58069300e-02,1.25279400e-01},effectivebrlenIgrBrlens{all}_95%HPD={0.041855,0.092187},length_mean=8.35885146e-02,effectivebrlenIgrBrlens{all}_mean=0.064815,effectivebrlenIgrBrlens{all}_median=0.063864,rateIgrBrlens{all}_median=0.788271,rateIgrBrlens{all}_95%HPD={0.413325,1.316316},length_median=8.19897700e-02],(15:808.0[&prob(percent)=100,height_mean=5.23667391e-08,prob=1.00000000e+00,height_median=5.00000000e-08,height_95%HPD={0.05919390829133208,36.85388549414603},length_mean=4.96824564e-02,effectivebrlenIgrBrlens{all}_95%HPD={0.021649,0.063650},rateIgrBrlens{all}_95%HPD={0.305504,1.934011},length_median=4.80016100e-02,rateIgrBrlens{all}_mean=0.975008,rateIgrBrlens{all}_median=0.854458,effectivebrlenIgrBrlens{all}_mean=0.041529,length_95%HPD={1.45138100e-02,8.64942200e-02},effectivebrlenIgrBrlens{all}_median=0.040590],17:808.0[&height_95%HPD={0.05919390829133208,36.85388549414603},height_mean=5.23725250e-08,prob=1.00000000e+00,height_median=5.00000000e-08,prob(percent)=100,length_mean=4.97148673e-02,effectivebrlenIgrBrlens{all}_median=0.051871,effectivebrlenIgrBrlens{all}_mean=0.052792,effectivebrlenIgrBrlens{all}_95%HPD={0.031936,0.076534},rateIgrBrlens{all}_95%HPD={0.433302,2.408216},rateIgrBrlens{all}_median=1.077059,length_95%HPD={1.41598900e-02,8.63456000e-02},rateIgrBrlens{all}_mean=1.245713,length_median=4.80016100e-02]):595.0[&height_95%HPD={546.8095175825207,1149.9935180489817},prob=9.96267164e-01,height_median=4.79246720e-02,height_mean=4.95586922e-02,prob(percent)=100,length_95%HPD={5.46673600e-03,7.70279800e-02},rateIgrBrlens{all}_median=0.838496,rateIgrBrlens{all}_95%HPD={0.131794,2.589493},effectivebrlenIgrBrlens{all}_median=0.031378,rateIgrBrlens{all}_mean=1.100189,length_median=3.70989500e-02,effectivebrlenIgrBrlens{all}_95%HPD={0.008936,0.055699},length_mean=3.93984508e-02,effectivebrlenIgrBrlens{all}_mean=0.031940]):498.0[&prob=1.00000000e+00,height_median=1.00066260e-01,prob(percent)=100,height_mean=1.01514831e-01,height_95%HPD={1146.6092634376844,1714.4297071071544},length_95%HPD={5.45123600e-02,1.66485400e-01},effectivebrlenIgrBrlens{all}_95%HPD={0.121556,0.239134},effectivebrlenIgrBrlens{all}_mean=0.179472,length_median=1.05472200e-01,length_mean=1.06093394e-01,effectivebrlenIgrBrlens{all}_median=0.177994,rateIgrBrlens{all}_95%HPD={0.934420,2.872850},rateIgrBrlens{all}_mean=1.812783,rateIgrBrlens{all}_median=1.695119],(((6:749.0[&prob(percent)=100,height_median=5.00000000e-08,height_95%HPD={0.05919390829133208,36.85388549414603},prob=1.00000000e+00,height_mean=5.22500453e-08,effectivebrlenIgrBrlens{all}_median=0.070117,rateIgrBrlens{all}_mean=2.165708,effectivebrlenIgrBrlens{all}_95%HPD={0.046596,0.097300},length_mean=3.98611612e-02,effectivebrlenIgrBrlens{all}_mean=0.071189,rateIgrBrlens{all}_median=1.804683,rateIgrBrlens{all}_95%HPD={0.693766,4.155841},length_median=3.86648500e-02,length_95%HPD={1.16434800e-02,6.99052500e-02}],12:749.0[&height_95%HPD={0.05919390829133208,36.85388549414603},height_mean=5.22500453e-08,prob(percent)=100,prob=1.00000000e+00,height_median=5.00000000e-08,length_mean=3.98611612e-02,effectivebrlenIgrBrlens{all}_mean=0.016196,effectivebrlenIgrBrlens{all}_95%HPD={0.003107,0.029999},rateIgrBrlens{all}_median=0.396443,rateIgrBrlens{all}_95%HPD={0.082714,0.979079},length_95%HPD={1.16434800e-02,6.99052500e-02},effectivebrlenIgrBrlens{all}_median=0.015299,length_median=3.86648500e-02,rateIgrBrlens{all}_mean=0.464742]):462.0[&prob(percent)=100,height_95%HPD={496.3611173286282,1097.5716037371294},height_median=3.86648850e-02,prob=1.00000000e+00,height_mean=3.98612134e-02,rateIgrBrlens{all}_95%HPD={0.232483,2.131781},rateIgrBrlens{all}_median=0.807288,effectivebrlenIgrBrlens{all}_95%HPD={0.014237,0.062571},rateIgrBrlens{all}_mean=0.962834,length_mean=4.66403407e-02,length_95%HPD={1.03078600e-02,8.59065700e-02},length_median=4.52791300e-02,effectivebrlenIgrBrlens{all}_mean=0.037070,effectivebrlenIgrBrlens{all}_median=0.036063],((7:620.0[&prob=1.00000000e+00,height_mean=5.22291148e-08,height_95%HPD={0.05919390829133208,36.85388549414603},height_median=5.00000000e-08,prob(percent)=100,rateIgrBrlens{all}_median=0.438579,effectivebrlenIgrBrlens{all}_median=0.010082,length_median=2.26078200e-02,effectivebrlenIgrBrlens{all}_mean=0.010649,length_95%HPD={4.52941700e-03,4.65688800e-02},effectivebrlenIgrBrlens{all}_95%HPD={0.002205,0.020608},rateIgrBrlens{all}_mean=0.559251,length_mean=2.40630539e-02,rateIgrBrlens{all}_95%HPD={0.053487,1.347042}],9:620.0[&prob=1.00000000e+00,height_median=5.00000000e-08,height_mean=5.22252486e-08,height_95%HPD={0.05919390829133208,36.85388549414603},prob(percent)=100,length_median=2.26208400e-02,length_95%HPD={4.56434900e-03,4.65688800e-02},effectivebrlenIgrBrlens{all}_median=0.014143,rateIgrBrlens{all}_mean=0.805191,effectivebrlenIgrBrlens{all}_mean=0.014783,rateIgrBrlens{all}_95%HPD={0.112541,1.894311},rateIgrBrlens{all}_median=0.624673,length_mean=2.40595720e-02,effectivebrlenIgrBrlens{all}_95%HPD={0.005396,0.026257}]):334.0[&height_95%HPD={376.54496756454665,961.0617899230772},prob=9.90267964e-01,prob(percent)=99,height_mean=2.39642794e-02,height_median=2.25727100e-02,length_mean=3.52610015e-02,length_median=3.39343000e-02,length_95%HPD={6.61900200e-03,6.86460100e-02},effectivebrlenIgrBrlens{all}_95%HPD={0.002344,0.033132},effectivebrlenIgrBrlens{all}_mean=0.017412,effectivebrlenIgrBrlens{all}_median=0.016771,rateIgrBrlens{all}_95%HPD={0.000002,1.273927},rateIgrBrlens{all}_median=0.496202,rateIgrBrlens{all}_mean=0.592483],(10:582.0[&height_median=5.00000000e-08,height_95%HPD={0.05919390829133208,36.85388549414603},height_mean=5.21794681e-08,prob=1.00000000e+00,prob(percent)=100,rateIgrBrlens{all}_95%HPD={0.122760,2.673804},length_median=1.88469000e-02,length_mean=2.04105025e-02,rateIgrBrlens{all}_mean=1.088646,rateIgrBrlens{all}_median=0.848296,length_95%HPD={3.28556700e-03,3.95186100e-02},effectivebrlenIgrBrlens{all}_median=0.016401,effectivebrlenIgrBrlens{all}_95%HPD={0.004963,0.030595},effectivebrlenIgrBrlens{all}_mean=0.016994],11:582.0[&prob=1.00000000e+00,prob(percent)=100,height_mean=5.21794681e-08,height_median=5.00000000e-08,height_95%HPD={0.05919390829133208,36.85388549414603},effectivebrlenIgrBrlens{all}_median=0.018889,length_median=1.88469000e-02,length_95%HPD={3.28556700e-03,3.95186100e-02},rateIgrBrlens{all}_mean=1.254533,length_mean=2.04105025e-02,rateIgrBrlens{all}_median=1.004727,rateIgrBrlens{all}_95%HPD={0.201032,2.923597},effectivebrlenIgrBrlens{all}_mean=0.019521,effectivebrlenIgrBrlens{all}_95%HPD={0.007463,0.033540}]):372.0[&height_95%HPD={338.5818174086565,915.974845531421},height_median=1.88469463e-02,prob(percent)=100,height_mean=2.04105547e-02,prob=1.00000000e+00,length_mean=3.85627717e-02,rateIgrBrlens{all}_95%HPD={0.766471,6.284975},effectivebrlenIgrBrlens{all}_mean=0.084392,effectivebrlenIgrBrlens{all}_median=0.083530,effectivebrlenIgrBrlens{all}_95%HPD={0.055125,0.113180},rateIgrBrlens{all}_mean=2.819124,rateIgrBrlens{all}_median=2.288266,length_95%HPD={8.04288100e-03,7.08670900e-02},length_median=3.69934400e-02]):257.0[&prob(percent)=100,height_median=5.71714240e-02,height_mean=5.89372687e-02,prob=9.95467271e-01,height_95%HPD={688.9402121780678,1287.9358178494224},length_median=2.72395400e-02,rateIgrBrlens{all}_mean=1.213496,rateIgrBrlens{all}_median=0.899252,rateIgrBrlens{all}_95%HPD={0.108379,2.876260},length_95%HPD={2.93224400e-03,6.05053600e-02},effectivebrlenIgrBrlens{all}_mean=0.025985,effectivebrlenIgrBrlens{all}_95%HPD={0.005510,0.047712},effectivebrlenIgrBrlens{all}_median=0.024960,length_mean=2.97801173e-02]):177.0[&prob=9.02413012e-01,prob(percent)=90,height_median=8.53080620e-02,height_mean=8.71180811e-02,height_95%HPD={954.6298926944738,1536.508398470357},length_mean=3.35198631e-02,rateIgrBrlens{all}_mean=1.437236,rateIgrBrlens{all}_median=1.076492,effectivebrlenIgrBrlens{all}_median=0.033848,effectivebrlenIgrBrlens{all}_95%HPD={0.008229,0.064993},rateIgrBrlens{all}_95%HPD={0.000563,3.622142},effectivebrlenIgrBrlens{all}_mean=0.034633,length_median=3.02205500e-02,length_95%HPD={2.65950800e-03,7.07076600e-02}],8:1388.0[&height_mean=5.22563778e-08,height_95%HPD={0.05919390829133208,36.85388549414603},prob=1.00000000e+00,height_median=5.00000000e-08,prob(percent)=100,length_median=1.15752700e-01,effectivebrlenIgrBrlens{all}_mean=0.072523,rateIgrBrlens{all}_median=0.612414,rateIgrBrlens{all}_95%HPD={0.265209,1.183099},length_95%HPD={6.16983100e-02,1.69147500e-01},rateIgrBrlens{all}_mean=0.664253,length_mean=1.16683580e-01,effectivebrlenIgrBrlens{all}_95%HPD={0.038744,0.105307},effectivebrlenIgrBrlens{all}_median=0.071113]):513.0[&height_95%HPD={1130.2953955533667,1700.7553639726646},height_median=1.16951048e-01,height_mean=1.19037011e-01,prob=1.00000000e+00,prob(percent)=100,length_mean=8.85712134e-02,rateIgrBrlens{all}_mean=0.988895,rateIgrBrlens{all}_median=0.906570,effectivebrlenIgrBrlens{all}_95%HPD={0.038234,0.121498},rateIgrBrlens{all}_95%HPD={0.383932,1.736104},effectivebrlenIgrBrlens{all}_median=0.078250,effectivebrlenIgrBrlens{all}_mean=0.079528,length_95%HPD={3.23294600e-02,1.42118600e-01},length_median=8.79913200e-02]):301.0[&height_95%HPD={1611.9534621216053,2247.0115852831204},height_median=2.06021900e-01,height_mean=2.07608225e-01,prob(percent)=100,prob=1.00000000e+00,length_mean=2.41772726e-02,effectivebrlenIgrBrlens{all}_median=0.015831,effectivebrlenIgrBrlens{all}_mean=0.019377,length_95%HPD={1.83660700e-04,5.82089200e-02},length_median=2.06988000e-02,rateIgrBrlens{all}_median=0.686746,rateIgrBrlens{all}_95%HPD={0.000001,2.676217},effectivebrlenIgrBrlens{all}_95%HPD={0.000000,0.051689},rateIgrBrlens{all}_mean=0.961588],(20:1475.0[&height_mean=5.24981722e-08,height_95%HPD={0.06064409065441734,37.19259050160745},height_median=5.20000000e-08,prob=1.00000000e+00,prob(percent)=100,length_mean=2.05311072e-01,length_95%HPD={1.50215600e-01,2.65123300e-01},length_median=2.04147500e-01,rateIgrBrlens{all}_95%HPD={0.728949,1.428715},effectivebrlenIgrBrlens{all}_median=0.215346,effectivebrlenIgrBrlens{all}_95%HPD={0.159049,0.276868},rateIgrBrlens{all}_mean=1.073441,effectivebrlenIgrBrlens{all}_mean=0.217019,rateIgrBrlens{all}_median=1.051296],(28:1079.0[&prob=1.00000000e+00,prob(percent)=100,height_95%HPD={0.05919390829133208,36.85388549414603},height_mean=5.20373004e-08,height_median=5.00000000e-08,length_95%HPD={1.96998800e-02,1.17466000e-01},effectivebrlenIgrBrlens{all}_mean=0.044201,effectivebrlenIgrBrlens{all}_median=0.043168,length_median=6.83544000e-02,effectivebrlenIgrBrlens{all}_95%HPD={0.016211,0.072442},rateIgrBrlens{all}_mean=0.798490,rateIgrBrlens{all}_median=0.588187,rateIgrBrlens{all}_95%HPD={0.153760,2.002048},length_mean=6.94623576e-02],(29:866.0[&prob=1.00000000e+00,height_mean=5.20676297e-08,prob(percent)=100,height_95%HPD={0.05919390829133208,36.85388549414603},height_median=5.00000000e-08,effectivebrlenIgrBrlens{all}_95%HPD={0.001172,0.045035},effectivebrlenIgrBrlens{all}_median=0.019716,length_mean=4.59823880e-02,length_95%HPD={1.50421700e-02,7.90409000e-02},length_median=4.43277500e-02,rateIgrBrlens{all}_mean=0.512723,rateIgrBrlens{all}_median=0.438283,rateIgrBrlens{all}_95%HPD={0.000891,1.121285},effectivebrlenIgrBrlens{all}_mean=0.021516],(30:543.0[&height_95%HPD={0.05919390829133208,36.85388549414603},prob=1.00000000e+00,height_mean=5.19023450e-08,prob(percent)=100,height_median=5.00000000e-08,effectivebrlenIgrBrlens{all}_mean=0.031693,length_median=1.54878000e-02,length_95%HPD={7.74292200e-04,3.96064200e-02},effectivebrlenIgrBrlens{all}_median=0.031109,effectivebrlenIgrBrlens{all}_95%HPD={0.015674,0.048083},rateIgrBrlens{all}_95%HPD={0.199963,9.381209},rateIgrBrlens{all}_mean=3.168106,length_mean=1.78074950e-02,rateIgrBrlens{all}_median=1.970749],31:543.0[&prob=1.00000000e+00,height_95%HPD={0.05919390829133208,36.85388549414603},height_mean=5.19023450e-08,prob(percent)=100,height_median=5.00000000e-08,length_95%HPD={7.74292200e-04,3.96064200e-02},effectivebrlenIgrBrlens{all}_median=0.006360,length_median=1.54878000e-02,rateIgrBrlens{all}_median=0.369639,rateIgrBrlens{all}_mean=0.513853,rateIgrBrlens{all}_95%HPD={0.000004,1.363690},effectivebrlenIgrBrlens{all}_mean=0.007543,length_mean=1.78074950e-02,effectivebrlenIgrBrlens{all}_95%HPD={0.000000,0.019030}]):323.0[&height_median=1.54878570e-02,prob(percent)=100,height_mean=1.78075469e-02,height_95%HPD={305.4999451005182,872.5633857344749},prob=1.00000000e+00,length_95%HPD={5.71185300e-03,1.10119800e-01},effectivebrlenIgrBrlens{all}_median=0.093975,effectivebrlenIgrBrlens{all}_mean=0.093568,effectivebrlenIgrBrlens{all}_95%HPD={0.053079,0.132495},rateIgrBrlens{all}_median=2.383661,rateIgrBrlens{all}_95%HPD={0.542531,9.374372},length_mean=4.98871394e-02,length_median=4.12642700e-02,rateIgrBrlens{all}_mean=3.192954]):213.0[&prob=6.42714305e-01,height_95%HPD={598.7745283587482,1200.261579629777},prob(percent)=64,height_median=4.32706300e-02,height_mean=4.52711831e-02,length_mean=3.65325144e-02,length_median=3.36998000e-02,effectivebrlenIgrBrlens{all}_95%HPD={0.019697,0.070934},effectivebrlenIgrBrlens{all}_median=0.042498,rateIgrBrlens{all}_95%HPD={0.304307,3.543401},rateIgrBrlens{all}_mean=1.661867,effectivebrlenIgrBrlens{all}_mean=0.043498,rateIgrBrlens{all}_median=1.255985,length_95%HPD={5.84928300e-03,7.42651700e-02}]):396.0[&prob(percent)=100,height_95%HPD={803.9560373097055,1396.8049271378777},prob=1.00000000e+00,height_median=8.84413890e-02,height_mean=9.11746559e-02,length_mean=1.14136468e-01,effectivebrlenIgrBrlens{all}_median=0.093829,rateIgrBrlens{all}_95%HPD={0.438169,1.464932},effectivebrlenIgrBrlens{all}_95%HPD={0.049831,0.140564},effectivebrlenIgrBrlens{all}_mean=0.094508,rateIgrBrlens{all}_median=0.834944,length_95%HPD={4.70876200e-02,1.83279300e-01},rateIgrBrlens{all}_mean=0.887999,length_median=1.12643800e-01]):727.0[&height_95%HPD={1222.2662803797064,1786.60724288795},prob=1.00000000e+00,height_median=2.04147598e-01,height_mean=2.05311124e-01,prob(percent)=100,effectivebrlenIgrBrlens{all}_mean=0.011104,rateIgrBrlens{all}_median=0.322054,effectivebrlenIgrBrlens{all}_median=0.008106,length_95%HPD={1.20484600e-04,6.76802600e-02},rateIgrBrlens{all}_mean=0.477711,rateIgrBrlens{all}_95%HPD={0.000001,1.381407},length_median=2.13816700e-02,effectivebrlenIgrBrlens{all}_95%HPD={0.000000,0.032818},length_mean=2.64743731e-02]):143.0[&prob=1.00000000e+00,height_median=2.29923342e-01,height_mean=2.31785497e-01,prob(percent)=100,height_95%HPD={1833.4757451557575,2637.3263216947307},length_95%HPD={2.69233600e-04,4.87566500e-02},rateIgrBrlens{all}_mean=0.537144,length_median=1.41961500e-02,effectivebrlenIgrBrlens{all}_95%HPD={0.000000,0.026050},rateIgrBrlens{all}_median=0.321567,length_mean=1.83709158e-02,effectivebrlenIgrBrlens{all}_median=0.005476,rateIgrBrlens{all}_95%HPD={0.000001,1.672096},effectivebrlenIgrBrlens{all}_mean=0.008252],(32:934.0[&prob(percent)=100,height_95%HPD={0.05919390829133208,36.85388549414603},prob=1.00000000e+00,height_median=5.00000000e-08,height_mean=5.25239421e-08,length_mean=7.37167237e-02,effectivebrlenIgrBrlens{all}_median=0.058429,rateIgrBrlens{all}_95%HPD={0.319085,1.816570},effectivebrlenIgrBrlens{all}_mean=0.059094,rateIgrBrlens{all}_median=0.805269,effectivebrlenIgrBrlens{all}_95%HPD={0.034082,0.085162},length_95%HPD={2.41907000e-02,1.24482100e-01},rateIgrBrlens{all}_mean=0.925168,length_median=7.23762700e-02],33:934.0[&prob(percent)=100,height_95%HPD={0.05919390829133208,36.85388549414603},prob=1.00000000e+00,height_median=5.00000000e-08,height_mean=5.25239421e-08,length_mean=7.37167237e-02,effectivebrlenIgrBrlens{all}_median=0.046748,rateIgrBrlens{all}_95%HPD={0.243045,1.384752},effectivebrlenIgrBrlens{all}_mean=0.047315,rateIgrBrlens{all}_median=0.656543,effectivebrlenIgrBrlens{all}_95%HPD={0.024001,0.072566},length_95%HPD={2.41907000e-02,1.24482100e-01},rateIgrBrlens{all}_mean=0.729470,length_median=7.23762700e-02]):1411.0[&height_95%HPD={660.2582923117645,1260.8929443638774},prob=1.00000000e+00,height_median=7.23762950e-02,height_mean=7.37167762e-02,prob(percent)=100,effectivebrlenIgrBrlens{all}_mean=0.092413,rateIgrBrlens{all}_median=0.523972,length_95%HPD={1.06246200e-01,2.51698400e-01},rateIgrBrlens{all}_mean=0.541581,effectivebrlenIgrBrlens{all}_median=0.091661,length_median=1.75404900e-01,effectivebrlenIgrBrlens{all}_95%HPD={0.055150,0.132268},rateIgrBrlens{all}_95%HPD={0.290069,0.798491},length_mean=1.75987086e-01]):634.0[&prob=9.19877350e-01,height_median=2.46229205e-01,height_mean=2.47586670e-01,prob(percent)=92,height_95%HPD={1920.05569925113,2830.5734564195486},length_95%HPD={8.80288900e-04,9.10202900e-02},rateIgrBrlens{all}_mean=0.656751,length_median=4.15216000e-02,effectivebrlenIgrBrlens{all}_95%HPD={0.000000,0.048170},rateIgrBrlens{all}_median=0.517175,length_mean=4.44591166e-02,effectivebrlenIgrBrlens{all}_median=0.022346,rateIgrBrlens{all}_95%HPD={0.000001,1.526421},effectivebrlenIgrBrlens{all}_mean=0.023534]):337.0[&height_mean=2.94256910e-01,prob(percent)=100,height_95%HPD={2286.106212993521,3823.9495060326503},prob=1.00000000e+00,height_median=2.92527530e-01,length_median=1.64718600e-02,effectivebrlenIgrBrlens{all}_95%HPD={0.000000,0.035817},length_mean=1.98691369e-02,effectivebrlenIgrBrlens{all}_median=0.011437,rateIgrBrlens{all}_95%HPD={0.000001,2.742496},rateIgrBrlens{all}_mean=0.902983,effectivebrlenIgrBrlens{all}_mean=0.013721,rateIgrBrlens{all}_median=0.596653,length_95%HPD={2.86171100e-04,4.92750500e-02}],((18:834.0[&height_mean=5.27723624e-08,height_median=5.00000000e-08,prob(percent)=100,height_95%HPD={0.05919390829133208,36.85388549414603},prob=1.00000000e+00,length_median=5.24680200e-02,effectivebrlenIgrBrlens{all}_95%HPD={0.006110,0.044199},length_mean=5.38392487e-02,effectivebrlenIgrBrlens{all}_median=0.024298,rateIgrBrlens{all}_95%HPD={0.084796,1.108766},effectivebrlenIgrBrlens{all}_mean=0.024990,rateIgrBrlens{all}_median=0.458387,rateIgrBrlens{all}_mean=0.535057,length_95%HPD={1.30437000e-02,9.38930700e-02}],19:834.0[&height_mean=5.27723624e-08,prob(percent)=100,height_median=5.00000000e-08,height_95%HPD={0.05919390829133208,36.85388549414603},prob=1.00000000e+00,length_median=5.24680200e-02,effectivebrlenIgrBrlens{all}_95%HPD={0.034786,0.080566},length_mean=5.38392487e-02,effectivebrlenIgrBrlens{all}_median=0.056441,rateIgrBrlens{all}_95%HPD={0.423131,2.810487},effectivebrlenIgrBrlens{all}_mean=0.056962,rateIgrBrlens{all}_median=1.067701,length_95%HPD={1.30437000e-02,9.38930700e-02},rateIgrBrlens{all}_mean=1.282519]):1199.0[&prob(percent)=100,height_95%HPD={571.3326481615348,1174.95472857478},prob=1.00000000e+00,height_median=5.24681000e-02,height_mean=5.38393015e-02,length_mean=1.65837093e-01,effectivebrlenIgrBrlens{all}_median=0.096927,rateIgrBrlens{all}_95%HPD={0.346355,0.961437},effectivebrlenIgrBrlens{all}_mean=0.098363,rateIgrBrlens{all}_median=0.588832,length_95%HPD={9.62647500e-02,2.36829700e-01},rateIgrBrlens{all}_mean=0.613447,effectivebrlenIgrBrlens{all}_95%HPD={0.057280,0.142176},length_median=1.65580700e-01],(((34:663.0[&prob=1.00000000e+00,height_median=5.00000000e-08,height_mean=5.18626277e-08,prob(percent)=100,height_95%HPD={0.05919390829133208,36.85388549414603},length_95%HPD={6.34343700e-03,5.83468100e-02},rateIgrBrlens{all}_mean=1.735380,rateIgrBrlens{all}_median=1.393704,length_median=2.73276700e-02,effectivebrlenIgrBrlens{all}_95%HPD={0.022454,0.056371},length_mean=2.93122545e-02,effectivebrlenIgrBrlens{all}_median=0.038451,rateIgrBrlens{all}_95%HPD={0.414388,4.062731},effectivebrlenIgrBrlens{all}_mean=0.039121],47:663.0[&prob=1.00000000e+00,height_median=5.00000000e-08,height_mean=5.18542821e-08,prob(percent)=100,height_95%HPD={0.05919390829133208,36.85388549414603},length_95%HPD={6.37221100e-03,5.83742200e-02},rateIgrBrlens{all}_mean=0.642734,length_median=2.73276700e-02,effectivebrlenIgrBrlens{all}_95%HPD={0.003387,0.028370},rateIgrBrlens{all}_median=0.536345,length_mean=2.93141863e-02,effectivebrlenIgrBrlens{all}_median=0.014570,rateIgrBrlens{all}_95%HPD={0.024833,1.459655},effectivebrlenIgrBrlens{all}_mean=0.015247]):458.0[&height_mean=2.91699821e-02,prob(percent)=99,height_95%HPD={410.34005411656153,1002.174438687445},prob=9.94534062e-01,height_median=2.72470900e-02,length_median=3.12464000e-02,effectivebrlenIgrBrlens{all}_95%HPD={0.006132,0.053266},length_mean=3.30434865e-02,effectivebrlenIgrBrlens{all}_median=0.029379,rateIgrBrlens{all}_mean=1.342481,rateIgrBrlens{all}_95%HPD={0.000004,3.356822},effectivebrlenIgrBrlens{all}_mean=0.029516,rateIgrBrlens{all}_median=0.897534,length_95%HPD={4.07778500e-03,6.70198600e-02}],((35:701.0[&height_mean=5.19373657e-08,height_median=5.00000000e-08,prob(percent)=100,height_95%HPD={0.05919390829133208,36.85388549414603},prob=1.00000000e+00,length_median=3.18470800e-02,effectivebrlenIgrBrlens{all}_95%HPD={0.014315,0.043932},length_mean=3.31301542e-02,effectivebrlenIgrBrlens{all}_median=0.027606,rateIgrBrlens{all}_95%HPD={0.275454,2.111488},effectivebrlenIgrBrlens{all}_mean=0.028231,rateIgrBrlens{all}_median=0.869586,rateIgrBrlens{all}_mean=1.015143,length_95%HPD={8.11587400e-03,5.75199000e-02}],37:701.0[&height_mean=5.19595494e-08,height_median=5.00000000e-08,prob(percent)=100,height_95%HPD={0.05919390829133208,36.85388549414603},prob=1.00000000e+00,length_median=3.23313700e-02,effectivebrlenIgrBrlens{all}_95%HPD={0.022720,0.056169},length_mean=3.36598679e-02,effectivebrlenIgrBrlens{all}_median=0.038544,effectivebrlenIgrBrlens{all}_mean=0.039151,rateIgrBrlens{all}_median=1.193766,rateIgrBrlens{all}_mean=1.396980,rateIgrBrlens{all}_95%HPD={0.409052,2.734486},length_95%HPD={8.18836400e-03,5.89123600e-02}]):219.0[&height_median=3.11539650e-02,prob(percent)=86,height_95%HPD={453.57789557833877,1049.8717023932086},prob=8.62151713e-01,height_mean=3.25190001e-02,length_mean=1.98090714e-02,length_95%HPD={1.17287000e-03,4.30881100e-02},effectivebrlenIgrBrlens{all}_median=0.011059,length_median=1.77280300e-02,effectivebrlenIgrBrlens{all}_95%HPD={0.000000,0.023244},rateIgrBrlens{all}_mean=0.876570,rateIgrBrlens{all}_median=0.571077,rateIgrBrlens{all}_95%HPD={0.000002,2.354478},effectivebrlenIgrBrlens{all}_mean=0.011650],36:920.0[&prob=1.00000000e+00,prob(percent)=100,height_mean=5.18901853e-08,height_median=5.00000000e-08,height_95%HPD={0.05919390829133208,36.85388549414603},rateIgrBrlens{all}_median=0.990401,rateIgrBrlens{all}_95%HPD={0.259385,2.450051},rateIgrBrlens{all}_mean=1.161903,effectivebrlenIgrBrlens{all}_mean=0.056390,effectivebrlenIgrBrlens{all}_median=0.055959,effectivebrlenIgrBrlens{all}_95%HPD={0.030966,0.083582},length_mean=5.87017383e-02,length_median=5.69150300e-02,length_95%HPD={1.58334200e-02,9.85554500e-02}]):201.0[&prob(percent)=53,height_mean=4.81656502e-02,height_median=4.63079000e-02,height_95%HPD={648.3490605813957,1248.5644114252152},prob=5.25129983e-01,effectivebrlenIgrBrlens{all}_95%HPD={0.000000,0.039814},effectivebrlenIgrBrlens{all}_median=0.017418,rateIgrBrlens{all}_mean=1.158970,rateIgrBrlens{all}_median=0.810119,rateIgrBrlens{all}_95%HPD={0.000006,3.456974},length_median=1.91414500e-02,length_95%HPD={1.11816300e-03,4.98649400e-02},effectivebrlenIgrBrlens{all}_mean=0.018613,length_mean=2.20470474e-02]):728.0[&height_95%HPD={845.7314674667997,1435.7252529279328},prob=1.00000000e+00,prob(percent)=100,height_mean=7.17815442e-02,height_median=7.00099940e-02,effectivebrlenIgrBrlens{all}_95%HPD={0.089957,0.193563},rateIgrBrlens{all}_mean=1.614462,rateIgrBrlens{all}_median=1.460512,rateIgrBrlens{all}_95%HPD={0.683313,2.893411},length_mean=9.87256896e-02,length_median=9.17692100e-02,length_95%HPD={3.12486300e-02,1.87903100e-01},effectivebrlenIgrBrlens{all}_mean=0.139835,effectivebrlenIgrBrlens{all}_median=0.137158],((38:871.0[&height_95%HPD={0.05919390829133208,36.85388549414603},height_median=5.00000000e-08,prob(percent)=100,height_mean=5.21780816e-08,prob=1.00000000e+00,length_mean=6.05119856e-02,length_median=5.93305400e-02,effectivebrlenIgrBrlens{all}_mean=0.057986,length_95%HPD={1.81175500e-02,1.01010300e-01},effectivebrlenIgrBrlens{all}_95%HPD={0.029793,0.089534},rateIgrBrlens{all}_median=0.953869,rateIgrBrlens{all}_95%HPD={0.378703,2.289904},rateIgrBrlens{all}_mean=1.124207,effectivebrlenIgrBrlens{all}_median=0.056364],39:871.0[&height_mean=5.21780816e-08,height_median=5.00000000e-08,height_95%HPD={0.05919390829133208,36.85388549414603},prob=1.00000000e+00,prob(percent)=100,length_mean=6.05119856e-02,effectivebrlenIgrBrlens{all}_mean=0.050184,rateIgrBrlens{all}_95%HPD={0.303600,1.830948},effectivebrlenIgrBrlens{all}_95%HPD={0.021528,0.080523},rateIgrBrlens{all}_mean=0.930449,rateIgrBrlens{all}_median=0.830486,effectivebrlenIgrBrlens{all}_median=0.050214,length_median=5.93305400e-02,length_95%HPD={1.81175500e-02,1.01010300e-01}]):714.0[&height_median=5.93305740e-02,height_mean=6.05120378e-02,height_95%HPD={603.6847300146063,1204.876202870895},prob=1.00000000e+00,prob(percent)=100,length_mean=8.48524305e-02,length_95%HPD={3.59020000e-02,1.38869400e-01},length_median=8.39619200e-02,effectivebrlenIgrBrlens{all}_median=0.070619,rateIgrBrlens{all}_mean=0.922944,rateIgrBrlens{all}_median=0.850673,rateIgrBrlens{all}_95%HPD={0.372587,1.663186},effectivebrlenIgrBrlens{all}_95%HPD={0.035871,0.105826},effectivebrlenIgrBrlens{all}_mean=0.071456],(((40:699.0[&height_95%HPD={0.05919390829133208,36.85388549414603},prob=1.00000000e+00,height_median=5.00000000e-08,height_mean=5.23816345e-08,prob(percent)=100,effectivebrlenIgrBrlens{all}_mean=0.061324,rateIgrBrlens{all}_median=1.903977,length_95%HPD={7.96720800e-03,6.41928200e-02},rateIgrBrlens{all}_mean=2.316603,effectivebrlenIgrBrlens{all}_median=0.060789,length_median=3.17522500e-02,effectivebrlenIgrBrlens{all}_95%HPD={0.038305,0.084252},rateIgrBrlens{all}_95%HPD={0.706996,4.759288},length_mean=3.35966996e-02],41:699.0[&height_95%HPD={0.05919390829133208,36.85388549414603},prob=1.00000000e+00,height_median=5.00000000e-08,height_mean=5.23816345e-08,prob(percent)=100,effectivebrlenIgrBrlens{all}_mean=0.026882,rateIgrBrlens{all}_median=0.813651,length_95%HPD={7.96720800e-03,6.41928200e-02},rateIgrBrlens{all}_mean=0.991230,effectivebrlenIgrBrlens{all}_median=0.026060,length_median=3.17522500e-02,effectivebrlenIgrBrlens{all}_95%HPD={0.009206,0.043735},rateIgrBrlens{all}_95%HPD={0.188631,2.111370},length_mean=3.35966996e-02]):373.0[&prob=1.00000000e+00,height_median=3.17522800e-02,height_mean=3.35967519e-02,prob(percent)=100,height_95%HPD={449.65526699489726,1046.0434310684077},length_95%HPD={3.42533100e-03,7.05826400e-02},rateIgrBrlens{all}_mean=2.566605,length_median=3.28701500e-02,effectivebrlenIgrBrlens{all}_95%HPD={0.035552,0.095329},length_mean=3.57207581e-02,effectivebrlenIgrBrlens{all}_median=0.064250,rateIgrBrlens{all}_median=1.961570,rateIgrBrlens{all}_95%HPD={0.376321,6.342636},effectivebrlenIgrBrlens{all}_mean=0.064732],43:1072.0[&prob=1.00000000e+00,height_median=5.00000000e-08,height_mean=5.23555273e-08,prob(percent)=100,height_95%HPD={0.05919390829133208,36.85388549414603},length_95%HPD={2.78014800e-02,9.70072700e-02},rateIgrBrlens{all}_mean=0.600754,length_median=6.03750000e-02,effectivebrlenIgrBrlens{all}_95%HPD={0.017075,0.050736},length_mean=6.10019604e-02,effectivebrlenIgrBrlens{all}_median=0.033099,rateIgrBrlens{all}_95%HPD={0.263499,1.119637},rateIgrBrlens{all}_median=0.547039,effectivebrlenIgrBrlens{all}_mean=0.033704],44:1072.0[&prob=1.00000000e+00,height_median=5.00000000e-08,height_mean=5.23756086e-08,prob(percent)=100,height_95%HPD={0.05919390829133208,36.85388549414603},length_95%HPD={1.98149600e-02,9.47231400e-02},rateIgrBrlens{all}_mean=0.935156,length_median=5.78004000e-02,effectivebrlenIgrBrlens{all}_95%HPD={0.023689,0.073040},length_mean=5.81255226e-02,effectivebrlenIgrBrlens{all}_median=0.048222,rateIgrBrlens{all}_95%HPD={0.340272,1.748233},effectivebrlenIgrBrlens{all}_mean=0.048653,rateIgrBrlens{all}_median=0.840131]):271.0[&height_mean=6.93934285e-02,height_median=6.88699600e-02,prob(percent)=67,height_95%HPD={796.3435884162081,1389.8941348486208},prob=6.71643781e-01,length_median=2.62963600e-02,effectivebrlenIgrBrlens{all}_95%HPD={0.009446,0.046249},length_mean=2.83743234e-02,effectivebrlenIgrBrlens{all}_median=0.026556,rateIgrBrlens{all}_95%HPD={0.150809,3.274710},effectivebrlenIgrBrlens{all}_mean=0.027276,rateIgrBrlens{all}_median=0.984497,rateIgrBrlens{all}_mean=1.338038,length_95%HPD={3.23685600e-03,5.67290400e-02}],42:1343.0[&height_mean=5.23959965e-08,prob(percent)=100,height_median=5.00000000e-08,height_95%HPD={0.05919390829133208,36.85388549414603},prob=1.00000000e+00,length_median=9.28291700e-02,effectivebrlenIgrBrlens{all}_95%HPD={0.055616,0.119963},length_mean=9.25274426e-02,effectivebrlenIgrBrlens{all}_median=0.085916,rateIgrBrlens{all}_95%HPD={0.498750,1.840102},effectivebrlenIgrBrlens{all}_mean=0.087073,rateIgrBrlens{all}_median=0.922509,length_95%HPD={4.10949900e-02,1.41701100e-01},rateIgrBrlens{all}_mean=1.033407],45:1343.0[&height_mean=5.22668271e-08,prob(percent)=100,height_median=5.00000000e-08,height_95%HPD={0.05919390829133208,36.85388549414603},prob=1.00000000e+00,length_median=7.49477000e-02,effectivebrlenIgrBrlens{all}_95%HPD={0.044119,0.093556},length_mean=7.31265362e-02,effectivebrlenIgrBrlens{all}_median=0.065945,rateIgrBrlens{all}_95%HPD={0.393286,2.436681},effectivebrlenIgrBrlens{all}_mean=0.066666,rateIgrBrlens{all}_median=0.877224,length_95%HPD={2.07422200e-02,1.19458000e-01},rateIgrBrlens{all}_mean=1.099125]):242.0[&prob(percent)=100,height_95%HPD={1084.3738747535401,1659.1492948900966},prob=1.00000000e+00,height_median=1.05315770e-01,height_mean=1.06284273e-01,length_mean=4.79653633e-02,effectivebrlenIgrBrlens{all}_median=0.036067,rateIgrBrlens{all}_95%HPD={0.139586,2.207880},effectivebrlenIgrBrlens{all}_mean=0.036769,rateIgrBrlens{all}_median=0.773249,length_95%HPD={8.14006400e-03,9.21574700e-02},rateIgrBrlens{all}_mean=0.972529,length_median=4.57466500e-02,effectivebrlenIgrBrlens{all}_95%HPD={0.012093,0.063899}]):264.0[&height_95%HPD={1342.73861166481,1911.0546868345612},prob=5.41394481e-01,height_median=1.44551720e-01,height_mean=1.45994383e-01,prob(percent)=54,effectivebrlenIgrBrlens{all}_mean=0.023772,rateIgrBrlens{all}_median=0.633391,length_95%HPD={4.94320800e-04,7.55514000e-02},rateIgrBrlens{all}_mean=0.799198,length_median=2.97626400e-02,effectivebrlenIgrBrlens{all}_95%HPD={0.000000,0.058196},effectivebrlenIgrBrlens{all}_median=0.020179,length_mean=3.38282858e-02,rateIgrBrlens{all}_95%HPD={0.000002,2.044037}]):184.0[&prob=8.89348087e-01,height_median=1.70438880e-01,height_mean=1.72244946e-01,prob(percent)=89,height_95%HPD={1558.6831168577712,2174.0927795787725},length_95%HPD={7.72705600e-03,1.02738500e-01},rateIgrBrlens{all}_mean=1.312010,length_median=4.85794300e-02,effectivebrlenIgrBrlens{all}_95%HPD={0.016932,0.089845},length_mean=5.19159522e-02,effectivebrlenIgrBrlens{all}_median=0.053615,rateIgrBrlens{all}_95%HPD={0.281633,2.857619},effectivebrlenIgrBrlens{all}_mean=0.054145,rateIgrBrlens{all}_median=1.084086]):1283.0[&height_mean=2.26957347e-01,height_median=2.25181580e-01,prob(percent)=99,height_95%HPD={1709.8119551666596,2410.998739005471},prob=9.93467538e-01,length_median=8.53094700e-02,effectivebrlenIgrBrlens{all}_95%HPD={0.016943,0.104109},length_mean=8.72395646e-02,effectivebrlenIgrBrlens{all}_median=0.060763,effectivebrlenIgrBrlens{all}_mean=0.061282,rateIgrBrlens{all}_median=0.707276,rateIgrBrlens{all}_95%HPD={0.220564,1.528868},rateIgrBrlens{all}_mean=0.783046,length_95%HPD={2.16782000e-02,1.53710300e-01}]):129.0[&prob(percent)=100,prob=1.00000000e+00,height_median=3.12568447e-01,height_95%HPD={2431.6575066475484,4378.360739811833},height_mean=3.14214085e-01,rateIgrBrlens{all}_95%HPD={0.000001,2.390407},effectivebrlenIgrBrlens{all}_mean=0.016628,effectivebrlenIgrBrlens{all}_95%HPD={0.000000,0.055245},rateIgrBrlens{all}_mean=0.838746,rateIgrBrlens{all}_median=0.472992,length_mean=2.45479135e-02,length_median=1.92516200e-02,effectivebrlenIgrBrlens{all}_median=0.010519,length_95%HPD={1.55692100e-04,6.52278300e-02}],(50:1378.0[&prob=1.00000000e+00,height_mean=5.20549873e-08,height_median=5.00000000e-08,prob(percent)=100,height_95%HPD={0.05919390829133208,36.85388549414603},effectivebrlenIgrBrlens{all}_mean=0.158730,effectivebrlenIgrBrlens{all}_95%HPD={0.103396,0.212831},rateIgrBrlens{all}_mean=0.941532,rateIgrBrlens{all}_median=0.900787,length_mean=1.74991507e-01,effectivebrlenIgrBrlens{all}_median=0.156781,length_median=1.73167900e-01,length_95%HPD={1.02441500e-01,2.49505000e-01},rateIgrBrlens{all}_95%HPD={0.563072,1.419461}],(54:1033.0[&height_95%HPD={0.05919390829133208,36.85388549414603},prob(percent)=100,height_mean=5.22007012e-08,height_median=5.00000000e-08,prob=1.00000000e+00,effectivebrlenIgrBrlens{all}_median=0.062204,effectivebrlenIgrBrlens{all}_mean=0.063152,length_95%HPD={4.36090200e-02,1.57616800e-01},length_mean=9.81105676e-02,rateIgrBrlens{all}_mean=0.688541,rateIgrBrlens{all}_median=0.649853,effectivebrlenIgrBrlens{all}_95%HPD={0.029329,0.097157},rateIgrBrlens{all}_95%HPD={0.296002,1.184098},length_median=9.65524100e-02],55:1033.0[&prob(percent)=100,height_mean=5.21442021e-08,prob=1.00000000e+00,height_95%HPD={0.05919390829133208,36.85388549414603},height_median=5.00000000e-08,length_mean=9.80451042e-02,effectivebrlenIgrBrlens{all}_median=0.125372,rateIgrBrlens{all}_95%HPD={0.672959,2.415194},effectivebrlenIgrBrlens{all}_95%HPD={0.085899,0.173494},effectivebrlenIgrBrlens{all}_mean=0.126815,rateIgrBrlens{all}_median=1.293242,length_95%HPD={4.41866600e-02,1.57616800e-01},rateIgrBrlens{all}_mean=1.414321,length_median=9.65712100e-02]):345.0[&height_95%HPD={765.5104127974204,1359.5115041958209},prob=9.93467538e-01,height_median=9.64360920e-02,height_mean=9.78387471e-02,prob(percent)=99,effectivebrlenIgrBrlens{all}_mean=0.056053,effectivebrlenIgrBrlens{all}_median=0.054425,rateIgrBrlens{all}_median=0.740687,length_95%HPD={1.43739200e-02,1.47747800e-01},rateIgrBrlens{all}_mean=0.862807,rateIgrBrlens{all}_95%HPD={0.211435,1.792710},length_median=7.42387800e-02,effectivebrlenIgrBrlens{all}_95%HPD={0.016147,0.101681},length_mean=7.74843916e-02]):2067.0[&prob=9.99866684e-01,height_median=1.73305110e-01,height_mean=1.75093499e-01,prob(percent)=100,height_95%HPD={1132.7038326585327,1703.8251027806127},length_95%HPD={7.94074400e-02,2.52985200e-01},rateIgrBrlens{all}_mean=0.726724,rateIgrBrlens{all}_median=0.693694,length_median=1.61602000e-01,effectivebrlenIgrBrlens{all}_95%HPD={0.055718,0.177134},length_mean=1.63662658e-01,effectivebrlenIgrBrlens{all}_median=0.112159,rateIgrBrlens{all}_95%HPD={0.345778,1.201457},effectivebrlenIgrBrlens{all}_mean=0.113651])[&prob(percent)=100,height_95%HPD={2480.107488532475,4586.990705977165},prob=1.00000000e+00,height_median=3.35788300e-01,height_mean=3.38762485e-01,length_95%HPD={0.00000000e+00,0.00000000e+00},rateIgrBrlens{all}_mean=-nan,rateIgrBrlens{all}_median=inf,length_median=0.00000000e+00,effectivebrlenIgrBrlens{all}_95%HPD={1.000000,1.000000},length_mean=0.00000000e+00,effectivebrlenIgrBrlens{all}_median=1.000000,rateIgrBrlens{all}_95%HPD={inf,inf},effectivebrlenIgrBrlens{all}_mean=1.000000];
END;
