# Supplementary material for: A test of Generalized Bayesian dating: A new linguistic dating method
Source: PLoS One. 2020 Aug 12;15(8):e0236522. doi: 10.1371/journal.pone.0236522 (PMC7423060; doi:10.1371/journal.pone.0236522)
Supplement: S2 File — Python code for extracting median tree lengths for each constraint, generation of consensus trees, RevBayes code for performing Gamma regression and linear regression, and Python code for predicting ages. Age annotated consensus tree files for all the families. (ZIP) [file pone.0236522.s002.zip › S2 Supporting Information/Consensus_Trees_Ages/Arawan.dendropy.con.tre]

#NEXUS

BEGIN TAXA;
    DIMENSIONS NTAX=7;
    TAXLABELS
        BANAWA
        DENI
        JARAWARA
        'KULINA_ARAUA'
        MADIJA
        PAUMARI
        JAMAMADI
  ;
END;

BEGIN TREES;
        Translate
             1 BANAWA,
             2 DENI,
             3 JARAWARA,
             4 'KULINA_ARAUA',
             5 MADIJA,
             6 PAUMARI,
             7 JAMAMADI
             ;
    TREE 1 = [&R] (6:2112.0[&prob=1.00000000e+00,height_median=2.30000000e-08,height_mean=4.50224237e-08,prob(percent)=100,height_95%HPD={0.054889602538002034,30.78611770281853},length_95%HPD={6.93999900e-02,1.26189500e+00},rateIgrBrlens{all}_mean=1.161702,length_median=3.56113100e-01,effectivebrlenIgrBrlens{all}_95%HPD={0.087262,1.355282},rateIgrBrlens{all}_median=1.070422,length_mean=4.82322449e-01,effectivebrlenIgrBrlens{all}_median=0.380441,rateIgrBrlens{all}_95%HPD={0.433740,1.993366},effectivebrlenIgrBrlens{all}_mean=0.518229],((2:1242.0[&height_95%HPD={0.04318884166200884,32.71632537610931},prob=1.00000000e+00,height_median=3.00000000e-08,height_mean=4.51872804e-08,prob(percent)=100,effectivebrlenIgrBrlens{all}_mean=0.198833,rateIgrBrlens{all}_median=0.913351,length_95%HPD={2.02046600e-02,6.02800800e-01},rateIgrBrlens{all}_mean=0.974971,effectivebrlenIgrBrlens{all}_median=0.146060,length_median=1.65832100e-01,effectivebrlenIgrBrlens{all}_95%HPD={0.022652,0.539241},rateIgrBrlens{all}_95%HPD={0.264613,1.799336},length_mean=2.24358208e-01],4:1242.0[&prob(percent)=100,height_95%HPD={0.04318884166200884,32.71632537610931},prob=1.00000000e+00,height_median=3.00000000e-08,height_mean=4.57958659e-08,length_mean=2.06553853e-01,effectivebrlenIgrBrlens{all}_median=0.206201,rateIgrBrlens{all}_95%HPD={0.542440,3.040774},effectivebrlenIgrBrlens{all}_mean=0.258692,rateIgrBrlens{all}_median=1.270922,effectivebrlenIgrBrlens{all}_95%HPD={0.057713,0.600599},length_95%HPD={2.02046600e-02,5.31725300e-01},rateIgrBrlens{all}_mean=1.501143,length_median=1.59696200e-01]):310.0[&height_95%HPD={989.4935288249668,1568.5960875456572},prob=7.10038662e-01,height_median=1.32428700e-01,height_mean=1.62421793e-01,prob(percent)=71,effectivebrlenIgrBrlens{all}_mean=0.089550,rateIgrBrlens{all}_median=1.034940,length_95%HPD={1.26930800e-03,2.12452800e-01},rateIgrBrlens{all}_mean=1.328953,effectivebrlenIgrBrlens{all}_median=0.076321,length_median=7.13307900e-02,effectivebrlenIgrBrlens{all}_95%HPD={0.000000,0.206070},rateIgrBrlens{all}_95%HPD={0.000001,3.097910},length_mean=8.75227230e-02],5:1552.0[&prob(percent)=100,height_95%HPD={0.04318884166200884,32.71632537610931},prob=1.00000000e+00,height_median=3.00000000e-08,height_mean=4.61850540e-08,length_mean=2.63964405e-01,effectivebrlenIgrBrlens{all}_median=0.190846,rateIgrBrlens{all}_95%HPD={0.326109,1.703145},effectivebrlenIgrBrlens{all}_mean=0.240537,rateIgrBrlens{all}_median=0.894679,effectivebrlenIgrBrlens{all}_95%HPD={0.052245,0.579754},length_95%HPD={5.46922600e-02,5.85859000e-01},rateIgrBrlens{all}_mean=0.947638,length_median=2.20530900e-01]):560.0[&height_95%HPD={1284.1870509109642,1851.1790408299905},prob=1.00000000e+00,height_median=2.35933900e-01,height_mean=2.91236735e-01,prob(percent)=100,effectivebrlenIgrBrlens{all}_mean=0.133462,rateIgrBrlens{all}_median=0.935124,length_95%HPD={1.03925100e-03,3.91944600e-01},rateIgrBrlens{all}_mean=1.126029,effectivebrlenIgrBrlens{all}_median=0.095948,length_median=1.02952000e-01,effectivebrlenIgrBrlens{all}_95%HPD={0.000000,0.378801},rateIgrBrlens{all}_95%HPD={0.000001,2.545737},length_mean=1.42258887e-01],((1:672.0[&prob(percent)=100,height_95%HPD={0.04318884166200884,32.71632537610931},prob=1.00000000e+00,height_median=3.00000000e-08,height_mean=4.51742968e-08,length_mean=3.73135462e-02,effectivebrlenIgrBrlens{all}_median=0.011910,rateIgrBrlens{all}_95%HPD={0.000001,1.746254},effectivebrlenIgrBrlens{all}_mean=0.014142,rateIgrBrlens{all}_median=0.408872,length_95%HPD={2.06748100e-03,9.71961700e-02},rateIgrBrlens{all}_mean=0.609030,effectivebrlenIgrBrlens{all}_95%HPD={0.000000,0.034714},length_median=2.83867600e-02],7:672.0[&height_mean=4.52308892e-08,prob(percent)=100,height_median=3.00000000e-08,height_95%HPD={0.04318884166200884,32.71632537610931},prob=1.00000000e+00,length_median=2.81986300e-02,effectivebrlenIgrBrlens{all}_95%HPD={0.000000,0.028816},length_mean=3.73669588e-02,effectivebrlenIgrBrlens{all}_median=0.009349,rateIgrBrlens{all}_95%HPD={0.000001,1.477168},effectivebrlenIgrBrlens{all}_mean=0.011192,rateIgrBrlens{all}_median=0.309703,length_95%HPD={1.96030300e-03,9.71571300e-02},rateIgrBrlens{all}_mean=0.492538]):359.0[&prob(percent)=88,height_95%HPD={427.74647166899626,1020.1271875832747},prob=8.77616318e-01,height_median=2.61586000e-02,height_mean=3.32937703e-02,length_mean=7.12848646e-02,effectivebrlenIgrBrlens{all}_median=0.025666,rateIgrBrlens{all}_95%HPD={0.000001,1.362450},effectivebrlenIgrBrlens{all}_mean=0.036355,rateIgrBrlens{all}_median=0.470897,length_95%HPD={9.14877800e-04,1.89052300e-01},rateIgrBrlens{all}_mean=0.581369,effectivebrlenIgrBrlens{all}_95%HPD={0.000000,0.107361},length_median=5.48539600e-02],3:1031.0[&height_mean=4.54331956e-08,prob(percent)=100,height_median=3.00000000e-08,height_95%HPD={0.04318884166200884,32.71632537610931},prob=1.00000000e+00,length_median=8.00635500e-02,effectivebrlenIgrBrlens{all}_95%HPD={0.021206,0.214649},length_mean=9.83298266e-02,effectivebrlenIgrBrlens{all}_median=0.086616,rateIgrBrlens{all}_95%HPD={0.234977,3.085122},effectivebrlenIgrBrlens{all}_mean=0.102843,rateIgrBrlens{all}_median=1.070828,length_95%HPD={1.01916000e-02,2.35020600e-01},rateIgrBrlens{all}_mean=1.337121]):1081.0[&prob(percent)=100,height_95%HPD={761.8772537276263,1356.529086538656},prob=9.97600320e-01,height_median=8.26484200e-02,height_mean=1.01540062e-01,length_mean=2.96389512e-01,effectivebrlenIgrBrlens{all}_median=0.167949,rateIgrBrlens{all}_95%HPD={0.190241,1.406740},effectivebrlenIgrBrlens{all}_mean=0.240728,rateIgrBrlens{all}_median=0.800283,length_95%HPD={1.52765000e-02,7.74955900e-01},rateIgrBrlens{all}_mean=0.832396,effectivebrlenIgrBrlens{all}_95%HPD={0.005042,0.688192},length_median=2.23721500e-01])[&prob=1.00000000e+00,height_median=4.03252915e-01,height_mean=5.28663923e-01,prob(percent)=100,height_95%HPD={1751.1679117109168,2496.927922500372},length_mean=0.00000000e+00,effectivebrlenIgrBrlens{all}_median=1.000000,rateIgrBrlens{all}_95%HPD={inf,inf},effectivebrlenIgrBrlens{all}_mean=1.000000,rateIgrBrlens{all}_median=inf,length_95%HPD={0.00000000e+00,0.00000000e+00},rateIgrBrlens{all}_mean=-nan,length_median=0.00000000e+00,effectivebrlenIgrBrlens{all}_95%HPD={1.000000,1.000000}];
END;
