# Supplementary material for: A test of Generalized Bayesian dating: A new linguistic dating method
Source: PLoS One. 2020 Aug 12;15(8):e0236522. doi: 10.1371/journal.pone.0236522 (PMC7423060; doi:10.1371/journal.pone.0236522)
Supplement: S2 File — Python code for extracting median tree lengths for each constraint, generation of consensus trees, RevBayes code for performing Gamma regression and linear regression, and Python code for predicting ages. Age annotated consensus tree files for all the families. (ZIP) [file pone.0236522.s002.zip › S2 Supporting Information/Consensus_Trees_Ages/Muskogean.dendropy.con.tre]

#NEXUS

BEGIN TAXA;
    DIMENSIONS NTAX=6;
    TAXLABELS
        ALABAMA
        CHICKASAW
        CHOCTAW
        CREEK
        MIKASUKI
        KOASATI
  ;
END;

BEGIN TREES;
        Translate
             1 ALABAMA,
             2 CHICKASAW,
             3 CHOCTAW,
             4 CREEK,
             5 MIKASUKI,
             6 KOASATI
             ;
    TREE 1 = [&R] (4:1671.0[&prob(percent)=100,height_95%HPD={0.03362819677807734,29.790544930325048},prob=1.00000000e+00,height_median=2.00000000e-08,height_mean=2.63440208e-08,length_mean=1.85254705e-01,effectivebrlenIgrBrlens{all}_median=0.191169,rateIgrBrlens{all}_95%HPD={0.294529,2.702506},effectivebrlenIgrBrlens{all}_mean=0.199157,rateIgrBrlens{all}_median=1.163422,length_95%HPD={4.20048900e-02,3.72410000e-01},rateIgrBrlens{all}_mean=1.309295,effectivebrlenIgrBrlens{all}_95%HPD={0.087020,0.327233},length_median=1.67720700e-01],5:1671.0[&height_mean=2.63318224e-08,height_median=2.00000000e-08,prob(percent)=100,height_95%HPD={0.03362819677807734,29.790544930325048},prob=1.00000000e+00,length_median=1.47494000e-01,effectivebrlenIgrBrlens{all}_95%HPD={0.020973,0.143286},length_mean=1.61507739e-01,effectivebrlenIgrBrlens{all}_median=0.075098,rateIgrBrlens{all}_95%HPD={0.076881,1.156864},effectivebrlenIgrBrlens{all}_mean=0.079436,rateIgrBrlens{all}_median=0.512293,rateIgrBrlens{all}_mean=0.574959,length_95%HPD={3.34985300e-02,3.06327100e-01}],(2:733.0[&prob(percent)=100,height_95%HPD={0.03362819677807734,29.790544930325048},prob=1.00000000e+00,height_median=2.00000000e-08,height_mean=2.61968937e-08,length_mean=4.45974392e-02,effectivebrlenIgrBrlens{all}_median=0.080251,rateIgrBrlens{all}_95%HPD={0.311853,9.331906},effectivebrlenIgrBrlens{all}_mean=0.082390,rateIgrBrlens{all}_median=2.201883,length_95%HPD={1.16144600e-03,1.07364600e-01},rateIgrBrlens{all}_mean=3.285765,length_median=3.61959700e-02,effectivebrlenIgrBrlens{all}_95%HPD={0.040947,0.125865}],3:733.0[&height_mean=2.61968937e-08,prob(percent)=100,height_median=2.00000000e-08,height_95%HPD={0.03362819677807734,29.790544930325048},prob=1.00000000e+00,length_median=3.61959700e-02,effectivebrlenIgrBrlens{all}_95%HPD={0.000000,0.017666},length_mean=4.45974392e-02,effectivebrlenIgrBrlens{all}_median=0.001966,rateIgrBrlens{all}_95%HPD={0.000001,0.452905},effectivebrlenIgrBrlens{all}_mean=0.004471,rateIgrBrlens{all}_median=0.050015,length_95%HPD={1.16144600e-03,1.07364600e-01},rateIgrBrlens{all}_mean=0.119022]):938.0[&prob(percent)=100,height_95%HPD={481.2829031230363,1080.4895344086565},prob=1.00000000e+00,height_median=3.61960360e-02,height_mean=4.45974654e-02,length_mean=1.67308152e-01,effectivebrlenIgrBrlens{all}_median=0.186468,rateIgrBrlens{all}_95%HPD={0.071423,3.882278},effectivebrlenIgrBrlens{all}_mean=0.192793,rateIgrBrlens{all}_median=1.256653,length_95%HPD={1.31404900e-02,3.38926300e-01},rateIgrBrlens{all}_mean=1.623058,length_median=1.50832300e-01,effectivebrlenIgrBrlens{all}_95%HPD={0.057769,0.324022}],(1:871.0[&height_95%HPD={0.03362819677807734,29.790544930325048},prob=1.00000000e+00,height_median=2.00000000e-08,height_mean=2.57441808e-08,prob(percent)=100,effectivebrlenIgrBrlens{all}_mean=0.031130,rateIgrBrlens{all}_median=0.478890,rateIgrBrlens{all}_95%HPD={0.000001,1.656052},length_95%HPD={7.67526400e-03,1.57117500e-01},rateIgrBrlens{all}_mean=0.631746,length_median=5.91977700e-02,effectivebrlenIgrBrlens{all}_95%HPD={0.000000,0.060562},length_mean=6.93070129e-02,effectivebrlenIgrBrlens{all}_median=0.029269],6:871.0[&prob(percent)=100,height_95%HPD={0.03362819677807734,29.790544930325048},prob=1.00000000e+00,height_median=2.00000000e-08,height_mean=2.57383149e-08,length_mean=6.93250880e-02,effectivebrlenIgrBrlens{all}_median=0.042272,effectivebrlenIgrBrlens{all}_95%HPD={0.012237,0.084033},rateIgrBrlens{all}_95%HPD={0.070350,2.424741},effectivebrlenIgrBrlens{all}_mean=0.044871,rateIgrBrlens{all}_median=0.702653,length_95%HPD={7.67526400e-03,1.57117500e-01},rateIgrBrlens{all}_mean=0.940447,length_median=5.91977700e-02]):800.0[&height_95%HPD={602.9961474442478,1204.2386687330372},prob=9.98133582e-01,height_median=5.91278000e-02,height_mean=6.91327886e-02,prob(percent)=100,effectivebrlenIgrBrlens{all}_mean=0.088928,rateIgrBrlens{all}_median=0.800570,rateIgrBrlens{all}_95%HPD={0.000371,2.436622},length_95%HPD={8.80000300e-03,2.57724900e-01},rateIgrBrlens{all}_mean=1.055465,length_median=1.05735500e-01,effectivebrlenIgrBrlens{all}_95%HPD={0.023571,0.169648},length_mean=1.19345842e-01,effectivebrlenIgrBrlens{all}_median=0.084305])[&height_mean=2.62816818e-01,prob(percent)=100,height_95%HPD={1406.4189303411015,1980.6129013304153},height_median=2.42132670e-01,prob=1.00000000e+00,effectivebrlenIgrBrlens{all}_mean=1.000000,effectivebrlenIgrBrlens{all}_median=1.000000,rateIgrBrlens{all}_median=inf,length_95%HPD={0.00000000e+00,0.00000000e+00},rateIgrBrlens{all}_mean=-nan,rateIgrBrlens{all}_95%HPD={inf,inf},length_median=0.00000000e+00,effectivebrlenIgrBrlens{all}_95%HPD={1.000000,1.000000},length_mean=0.00000000e+00];
END;
