# Supplementary material for: A test of Generalized Bayesian dating: A new linguistic dating method
Source: PLoS One. 2020 Aug 12;15(8):e0236522. doi: 10.1371/journal.pone.0236522 (PMC7423060; doi:10.1371/journal.pone.0236522)
Supplement: S2 File — Python code for extracting median tree lengths for each constraint, generation of consensus trees, RevBayes code for performing Gamma regression and linear regression, and Python code for predicting ages. Age annotated consensus tree files for all the families. (ZIP) [file pone.0236522.s002.zip › S2 Supporting Information/Consensus_Trees_Ages/Turkic.dendropy.con.tre]

#NEXUS

BEGIN TAXA;
    DIMENSIONS NTAX=55;
    TAXLABELS
        'ASADLI_KHORASANI'
        'AZERBAIJANI_NORTH'
        'AZERBAIJANI_NORTH_2'
        'AZERBAIJANI_SOUTHERN'
        BASHKIR
        'CHARAM_SARJAM_KHORASANI'
        'CRIMEAN_TURKISH'
        'DARA_GAZ_KHORASANI_1'
        'DARA_GAZ_KHORASANI_2'
        DOLGAN
        'DOUGHAI_KHORASANI'
        'GUJGI_KHORASANI'
        'HARW_E_OLYA_KHORASANI'
        'HOKM_ABAD_KHORASANI'
        'JOGHATAY_KHORASANI'
        'JONK_KHORASANI'
        'KARACHAY_BALKAR'
        KARAIM
        KARAKALPAK
        KAZAKH
        'KAZAN_TATAR'
        KHAKAS
        'KHALAJ_IRAN'
        KUMYK
        KYRGYZ
        'LANGAR_KHORASANI'
        'LOTF_ABAD_KHORASANI'
        'MARESHK_KHORASANI'
        'MISHER_TATAR'
        NOGAI
        'PIR_KOMAJ_KHORASANI'
        'QARA_BAGH_KHORASANI'
        'QUCHAN_KHORASANI'
        'RUH_ABAD_KHORASANI'
        SAKHA
        'SALAR_2'
        'SHEYH_TEYMUR_KHORASANI'
        'SHIRWAN_KHORASANI'
        SHOR
        'SHURAK_KHORASANI'
        'SOLTAN_ABAD_KHORASANI'
        'SOUTHERN_UZBEK'
        TATAR
        'TEREKEME_AZERI'
        TOFA
        TURKISH
        'TURKISH_2'
        TURKMEN
        TUVAN
        UZBEK
        'ZEYARAT_KHORASANI'
        CHUVASH
        'CRIMEAN_TATAR'
        UYGHUR
        'TURKMEN_2'
  ;
END;

BEGIN TREES;
        Translate
             1 'ASADLI_KHORASANI',
             2 'AZERBAIJANI_NORTH',
             3 'AZERBAIJANI_NORTH_2',
             4 'AZERBAIJANI_SOUTHERN',
             5 BASHKIR,
             6 'CHARAM_SARJAM_KHORASANI',
             7 'CRIMEAN_TURKISH',
             8 'DARA_GAZ_KHORASANI_1',
             9 'DARA_GAZ_KHORASANI_2',
             10 DOLGAN,
             11 'DOUGHAI_KHORASANI',
             12 'GUJGI_KHORASANI',
             13 'HARW_E_OLYA_KHORASANI',
             14 'HOKM_ABAD_KHORASANI',
             15 'JOGHATAY_KHORASANI',
             16 'JONK_KHORASANI',
             17 'KARACHAY_BALKAR',
             18 KARAIM,
             19 KARAKALPAK,
             20 KAZAKH,
             21 'KAZAN_TATAR',
             22 KHAKAS,
             23 'KHALAJ_IRAN',
             24 KUMYK,
             25 KYRGYZ,
             26 'LANGAR_KHORASANI',
             27 'LOTF_ABAD_KHORASANI',
             28 'MARESHK_KHORASANI',
             29 'MISHER_TATAR',
             30 NOGAI,
             31 'PIR_KOMAJ_KHORASANI',
             32 'QARA_BAGH_KHORASANI',
             33 'QUCHAN_KHORASANI',
             34 'RUH_ABAD_KHORASANI',
             35 SAKHA,
             36 'SALAR_2',
             37 'SHEYH_TEYMUR_KHORASANI',
             38 'SHIRWAN_KHORASANI',
             39 SHOR,
             40 'SHURAK_KHORASANI',
             41 'SOLTAN_ABAD_KHORASANI',
             42 'SOUTHERN_UZBEK',
             43 TATAR,
             44 'TEREKEME_AZERI',
             45 TOFA,
             46 TURKISH,
             47 'TURKISH_2',
             48 TURKMEN,
             49 TUVAN,
             50 UZBEK,
             51 'ZEYARAT_KHORASANI',
             52 CHUVASH,
             53 'CRIMEAN_TATAR',
             54 UYGHUR,
             55 'TURKMEN_2'
             ;
    TREE 1 = [&R] (52:3144.0[&prob(percent)=100,height_95%HPD={0.030658670123986174,34.56053831406346},prob=1.00000000e+00,height_median=3.80000000e-08,height_mean=4.06584815e-08,length_mean=4.30410901e-01,effectivebrlenIgrBrlens{all}_median=0.426418,rateIgrBrlens{all}_95%HPD={0.636975,1.438415},effectivebrlenIgrBrlens{all}_mean=0.435129,rateIgrBrlens{all}_median=1.002109,length_95%HPD={2.65294500e-01,6.11376300e-01},rateIgrBrlens{all}_mean=1.035621,length_median=4.21362000e-01,effectivebrlenIgrBrlens{all}_95%HPD={0.276099,0.613186}],((((((((1:725.0[&height_mean=4.13430156e-08,prob(percent)=100,height_median=4.10000001e-08,height_95%HPD={0.03220550446319956,35.17515483530988},prob=1.00000000e+00,length_median=3.47332300e-02,effectivebrlenIgrBrlens{all}_95%HPD={0.011828,0.045705},length_mean=3.53408063e-02,effectivebrlenIgrBrlens{all}_median=0.026392,rateIgrBrlens{all}_95%HPD={0.306913,1.944337},effectivebrlenIgrBrlens{all}_mean=0.027422,rateIgrBrlens{all}_median=0.763525,length_95%HPD={9.09442600e-03,6.18586200e-02},rateIgrBrlens{all}_mean=0.927607],33:725.0[&height_mean=4.13678763e-08,prob(percent)=100,height_median=4.10000001e-08,height_95%HPD={0.03220550446319956,35.17515483530988},prob=1.00000000e+00,length_median=3.57812000e-02,effectivebrlenIgrBrlens{all}_95%HPD={0.013410,0.049971},length_mean=3.74049655e-02,effectivebrlenIgrBrlens{all}_median=0.030372,rateIgrBrlens{all}_95%HPD={0.248636,1.985111},effectivebrlenIgrBrlens{all}_mean=0.031252,rateIgrBrlens{all}_median=0.835034,length_95%HPD={9.42563400e-03,6.96422800e-02},rateIgrBrlens{all}_mean=1.040624]):739.0[&prob(percent)=62,height_95%HPD={471.77568012103285,1070.0883032532117},prob=6.18450873e-01,height_median=3.04099720e-02,height_mean=3.10508809e-02,length_mean=1.90199870e-02,effectivebrlenIgrBrlens{all}_median=0.007101,rateIgrBrlens{all}_95%HPD={0.000002,1.795400},effectivebrlenIgrBrlens{all}_mean=0.007946,rateIgrBrlens{all}_median=0.392480,length_95%HPD={3.77232000e-04,4.05401100e-02},rateIgrBrlens{all}_mean=0.609351,length_median=1.71515200e-02,effectivebrlenIgrBrlens{all}_95%HPD={0.000000,0.017938}],(8:968.0[&height_95%HPD={0.03220550441231669,35.17515481540731},prob=1.00000000e+00,height_median=4.10000000e-08,height_mean=4.12814318e-08,prob(percent)=100,effectivebrlenIgrBrlens{all}_mean=0.019400,rateIgrBrlens{all}_median=0.468063,rateIgrBrlens{all}_95%HPD={0.118109,1.032045},length_95%HPD={1.67133100e-02,6.55674500e-02},rateIgrBrlens{all}_mean=0.520776,length_median=4.00338900e-02,effectivebrlenIgrBrlens{all}_95%HPD={0.006091,0.033677},length_mean=4.06537780e-02,effectivebrlenIgrBrlens{all}_median=0.018558],((27:636.0[&height_95%HPD={0.03220550441231669,35.17515481540731},prob=1.00000000e+00,height_median=4.10000000e-08,height_mean=4.12020251e-08,prob(percent)=100,effectivebrlenIgrBrlens{all}_mean=0.027197,rateIgrBrlens{all}_median=1.069665,effectivebrlenIgrBrlens{all}_median=0.026067,length_95%HPD={6.60861500e-03,4.64928300e-02},rateIgrBrlens{all}_mean=1.243740,rateIgrBrlens{all}_95%HPD={0.274958,2.542609},length_median=2.46728500e-02,effectivebrlenIgrBrlens{all}_95%HPD={0.008880,0.046372},length_mean=2.57361315e-02],37:636.0[&height_95%HPD={0.03220550446319956,35.17515483530988},prob=1.00000000e+00,height_median=4.10000001e-08,height_mean=4.12503386e-08,prob(percent)=100,effectivebrlenIgrBrlens{all}_mean=0.052739,rateIgrBrlens{all}_median=2.169738,length_95%HPD={5.58364200e-03,4.39926500e-02},rateIgrBrlens{all}_mean=2.543708,effectivebrlenIgrBrlens{all}_median=0.051529,length_median=2.39257100e-02,effectivebrlenIgrBrlens{all}_95%HPD={0.029508,0.078639},rateIgrBrlens{all}_95%HPD={0.746453,5.708154},length_mean=2.49083648e-02]):218.0[&prob=6.90441274e-01,height_median=2.23227619e-02,height_mean=2.31273488e-02,prob(percent)=69,height_95%HPD={381.4257905430315,968.3755911652352},length_95%HPD={1.90287200e-04,2.81157100e-02},rateIgrBrlens{all}_mean=1.209246,length_median=1.06902300e-02,effectivebrlenIgrBrlens{all}_95%HPD={0.000000,0.024488},rateIgrBrlens{all}_median=0.704591,length_mean=1.22038576e-02,effectivebrlenIgrBrlens{all}_median=0.008451,rateIgrBrlens{all}_95%HPD={0.000001,3.438737},effectivebrlenIgrBrlens{all}_mean=0.009781],(38:600.0[&prob(percent)=100,height_95%HPD={0.03220550446319956,35.17515483530988},prob=1.00000000e+00,height_median=4.10000001e-08,height_mean=4.12559979e-08,length_mean=2.12981883e-02,effectivebrlenIgrBrlens{all}_median=0.033756,rateIgrBrlens{all}_95%HPD={0.456950,4.766866},effectivebrlenIgrBrlens{all}_mean=0.034772,rateIgrBrlens{all}_median=1.645665,length_95%HPD={3.89105900e-03,4.01201900e-02},rateIgrBrlens{all}_mean=2.073282,effectivebrlenIgrBrlens{all}_95%HPD={0.016134,0.054857},length_median=2.04129300e-02],51:600.0[&prob(percent)=100,height_95%HPD={0.03220550446319956,35.17515483530988},prob=1.00000000e+00,height_median=4.10000001e-08,height_mean=4.12493987e-08,length_mean=2.15341814e-02,effectivebrlenIgrBrlens{all}_median=0.023593,rateIgrBrlens{all}_95%HPD={0.247143,3.315150},effectivebrlenIgrBrlens{all}_mean=0.024568,rateIgrBrlens{all}_median=1.131257,length_95%HPD={3.84821300e-03,4.03378000e-02},rateIgrBrlens{all}_mean=1.442931,effectivebrlenIgrBrlens{all}_95%HPD={0.008213,0.042994},length_median=2.06201600e-02]):254.0[&height_95%HPD={358.3002258672631,939.0840026781076},prob=8.91347820e-01,height_median=1.98616000e-02,height_mean=2.05650918e-02,prob(percent)=89,effectivebrlenIgrBrlens{all}_mean=0.013438,rateIgrBrlens{all}_median=1.050288,length_95%HPD={6.47387200e-04,2.85844800e-02},rateIgrBrlens{all}_mean=1.478416,length_median=1.16571400e-02,effectivebrlenIgrBrlens{all}_95%HPD={0.000000,0.027815},effectivebrlenIgrBrlens{all}_median=0.012416,length_mean=1.30724776e-02,rateIgrBrlens{all}_95%HPD={0.000003,3.774711}]):114.0[&prob=8.83215571e-01,height_median=3.36076040e-02,height_mean=3.48831733e-02,prob(percent)=88,height_95%HPD={590.0403030931973,1191.8338230105633},length_95%HPD={2.16442400e-04,2.31533900e-02},rateIgrBrlens{all}_mean=1.879430,length_median=8.53648600e-03,effectivebrlenIgrBrlens{all}_95%HPD={0.000000,0.023835},length_mean=9.99628121e-03,effectivebrlenIgrBrlens{all}_median=0.010438,rateIgrBrlens{all}_95%HPD={0.000001,5.095317},rateIgrBrlens{all}_median=1.168144,effectivebrlenIgrBrlens{all}_mean=0.011367]):496.0[&height_mean=4.32281538e-02,height_median=4.20303040e-02,prob(percent)=69,height_95%HPD={702.3899227692481,1301.0504287405554},prob=6.86975070e-01,length_median=1.00219000e-02,effectivebrlenIgrBrlens{all}_95%HPD={0.000000,0.020560},length_mean=1.16504982e-02,effectivebrlenIgrBrlens{all}_median=0.008465,rateIgrBrlens{all}_95%HPD={0.000001,3.577895},effectivebrlenIgrBrlens{all}_mean=0.009447,rateIgrBrlens{all}_median=0.787776,rateIgrBrlens{all}_mean=1.237218,length_95%HPD={5.11763100e-04,2.64070400e-02}],9:1464.0[&prob=1.00000000e+00,height_median=4.10000000e-08,height_mean=4.13990628e-08,prob(percent)=100,height_95%HPD={0.03220550441231669,35.17515481540731},length_95%HPD={1.69910900e-02,9.00295400e-02},rateIgrBrlens{all}_mean=0.646153,length_median=5.37734100e-02,effectivebrlenIgrBrlens{all}_95%HPD={0.012995,0.049821},length_mean=5.42960338e-02,effectivebrlenIgrBrlens{all}_median=0.030310,rateIgrBrlens{all}_95%HPD={0.151112,1.235365},rateIgrBrlens{all}_median=0.582134,effectivebrlenIgrBrlens{all}_mean=0.031163],(11:814.0[&prob(percent)=100,height_95%HPD={0.03220550446319956,35.17515483530988},prob=1.00000000e+00,height_median=4.10000001e-08,height_mean=4.14284695e-08,length_mean=3.38363276e-02,effectivebrlenIgrBrlens{all}_median=0.022162,rateIgrBrlens{all}_95%HPD={0.126124,1.698861},effectivebrlenIgrBrlens{all}_mean=0.023074,rateIgrBrlens{all}_median=0.675803,length_95%HPD={8.41470700e-03,5.92086900e-02},rateIgrBrlens{all}_mean=0.800103,length_median=3.31120600e-02,effectivebrlenIgrBrlens{all}_95%HPD={0.007470,0.040385}],28:814.0[&prob(percent)=100,height_95%HPD={0.03220550441231669,35.17515481540731},prob=1.00000000e+00,height_median=4.10000000e-08,height_mean=4.14021544e-08,length_mean=3.38339465e-02,effectivebrlenIgrBrlens{all}_median=0.043843,rateIgrBrlens{all}_95%HPD={0.559426,3.570922},effectivebrlenIgrBrlens{all}_mean=0.044736,rateIgrBrlens{all}_median=1.327493,length_95%HPD={8.37672300e-03,5.93138400e-02},rateIgrBrlens{all}_mean=1.597027,length_median=3.29011000e-02,effectivebrlenIgrBrlens{all}_95%HPD={0.022690,0.067360}],40:814.0[&prob(percent)=100,height_95%HPD={0.03220550441231669,35.17515481540731},prob=1.00000000e+00,height_median=4.10000000e-08,height_mean=4.13074683e-08,length_mean=3.29409645e-02,effectivebrlenIgrBrlens{all}_median=0.041316,effectivebrlenIgrBrlens{all}_95%HPD={0.021964,0.064356},rateIgrBrlens{all}_95%HPD={0.407778,3.388231},effectivebrlenIgrBrlens{all}_mean=0.042119,rateIgrBrlens{all}_median=1.292083,length_95%HPD={8.37060900e-03,5.94370700e-02},rateIgrBrlens{all}_mean=1.569770,length_median=3.20768300e-02]):650.0[&height_95%HPD={552.3885048075166,1155.833865395071},prob=9.42940941e-01,height_median=3.98546380e-02,height_mean=4.05883823e-02,prob(percent)=94,effectivebrlenIgrBrlens{all}_mean=0.017917,rateIgrBrlens{all}_median=0.864120,rateIgrBrlens{all}_95%HPD={0.136500,3.279463},length_95%HPD={9.13196100e-04,4.42050800e-02},rateIgrBrlens{all}_mean=1.267722,length_median=1.98261400e-02,effectivebrlenIgrBrlens{all}_95%HPD={0.004697,0.032151},length_mean=2.15011963e-02,effectivebrlenIgrBrlens{all}_median=0.016851],12:1464.0[&height_95%HPD={0.03220550441231669,35.17515481540731},prob=1.00000000e+00,height_median=4.10000000e-08,height_mean=4.12462938e-08,prob(percent)=100,effectivebrlenIgrBrlens{all}_mean=0.041904,effectivebrlenIgrBrlens{all}_median=0.040960,rateIgrBrlens{all}_median=0.919389,length_95%HPD={1.71988500e-02,7.68567100e-02},rateIgrBrlens{all}_mean=1.019777,rateIgrBrlens{all}_95%HPD={0.378039,1.897068},length_median=4.53231600e-02,effectivebrlenIgrBrlens{all}_95%HPD={0.022996,0.063404},length_mean=4.60319440e-02],16:1464.0[&height_95%HPD={0.03220550441231669,35.17515481540731},prob=1.00000000e+00,height_median=4.10000000e-08,height_mean=4.12006986e-08,prob(percent)=100,effectivebrlenIgrBrlens{all}_mean=0.046867,rateIgrBrlens{all}_median=0.941860,effectivebrlenIgrBrlens{all}_median=0.045975,length_95%HPD={1.88970100e-02,8.78658500e-02},rateIgrBrlens{all}_mean=1.046286,rateIgrBrlens{all}_95%HPD={0.324733,1.931443},length_median=4.88895100e-02,effectivebrlenIgrBrlens{all}_95%HPD={0.025795,0.070590},length_mean=5.07770043e-02]):369.0[&prob=9.65471270e-01,height_median=7.21929780e-02,height_mean=7.32109524e-02,prob(percent)=97,height_95%HPD={1212.7516917654768,1777.0270144498072},length_95%HPD={1.29783700e-03,4.02091000e-02},rateIgrBrlens{all}_mean=1.876523,rateIgrBrlens{all}_median=1.291263,length_median=1.85000700e-02,effectivebrlenIgrBrlens{all}_95%HPD={0.007192,0.044969},length_mean=1.99684839e-02,effectivebrlenIgrBrlens{all}_median=0.024514,rateIgrBrlens{all}_95%HPD={0.219724,5.082844},effectivebrlenIgrBrlens{all}_mean=0.025404],((6:1002.0[&height_95%HPD={0.03220550441231669,35.17515481540731},prob=1.00000000e+00,height_median=4.10000000e-08,height_mean=4.13183282e-08,prob(percent)=100,effectivebrlenIgrBrlens{all}_mean=0.025492,rateIgrBrlens{all}_median=0.611671,length_95%HPD={1.19819500e-02,7.33982400e-02},rateIgrBrlens{all}_mean=0.716928,effectivebrlenIgrBrlens{all}_median=0.024737,length_median=4.04851600e-02,effectivebrlenIgrBrlens{all}_95%HPD={0.006883,0.046656},rateIgrBrlens{all}_95%HPD={0.172220,1.590842},length_mean=4.12263896e-02],(26:766.0[&height_mean=4.12906013e-08,height_median=4.10000000e-08,prob(percent)=100,height_95%HPD={0.03220550441231669,35.17515481540731},prob=1.00000000e+00,length_median=4.55188700e-02,effectivebrlenIgrBrlens{all}_95%HPD={0.044938,0.113771},length_mean=4.64631141e-02,effectivebrlenIgrBrlens{all}_median=0.077881,rateIgrBrlens{all}_95%HPD={0.781386,3.586314},effectivebrlenIgrBrlens{all}_mean=0.079374,rateIgrBrlens{all}_median=1.724419,rateIgrBrlens{all}_mean=1.931090,length_95%HPD={1.56289700e-02,7.77039700e-02}],34:766.0[&height_mean=4.13283842e-08,prob(percent)=100,height_median=4.10000001e-08,height_95%HPD={0.03220550446319956,35.17515483530988},prob=1.00000000e+00,length_median=3.68322000e-02,effectivebrlenIgrBrlens{all}_95%HPD={0.047107,0.114636},length_mean=3.78021080e-02,effectivebrlenIgrBrlens{all}_median=0.077021,rateIgrBrlens{all}_95%HPD={0.833161,5.161695},effectivebrlenIgrBrlens{all}_mean=0.078773,rateIgrBrlens{all}_median=2.081257,length_95%HPD={9.56702600e-03,6.46085400e-02},rateIgrBrlens{all}_mean=2.495034]):236.0[&prob(percent)=54,height_95%HPD={503.6442610605527,1105.2724321230105},prob=5.41661112e-01,height_median=3.94103250e-02,height_mean=3.97990333e-02,length_mean=1.47245179e-02,effectivebrlenIgrBrlens{all}_median=0.015588,rateIgrBrlens{all}_95%HPD={0.000011,5.053203},effectivebrlenIgrBrlens{all}_mean=0.016756,rateIgrBrlens{all}_median=1.173507,length_95%HPD={9.46816600e-04,3.35619500e-02},rateIgrBrlens{all}_mean=1.735560,effectivebrlenIgrBrlens{all}_95%HPD={0.000000,0.034086},length_median=1.27298100e-02],32:1002.0[&prob(percent)=100,height_95%HPD={0.03220550441231669,35.17515481540731},prob=1.00000000e+00,height_median=4.10000000e-08,height_mean=4.13292308e-08,length_mean=4.15584383e-02,effectivebrlenIgrBrlens{all}_median=0.034141,rateIgrBrlens{all}_95%HPD={0.302236,2.023427},effectivebrlenIgrBrlens{all}_mean=0.034833,rateIgrBrlens{all}_median=0.837335,length_95%HPD={1.09837600e-02,7.07973300e-02},rateIgrBrlens{all}_mean=0.985906,length_median=4.13476300e-02,effectivebrlenIgrBrlens{all}_95%HPD={0.015592,0.056205}]):376.0[&height_95%HPD={730.4491932729319,1327.2647909340571},prob=7.56032529e-01,height_median=5.76096620e-02,height_mean=5.82661151e-02,prob(percent)=76,effectivebrlenIgrBrlens{all}_mean=0.023583,rateIgrBrlens{all}_median=1.116836,length_95%HPD={5.87279200e-04,4.44971100e-02},rateIgrBrlens{all}_mean=1.589378,length_median=1.94344200e-02,effectivebrlenIgrBrlens{all}_95%HPD={0.000000,0.042407},effectivebrlenIgrBrlens{all}_median=0.023274,length_mean=2.12304674e-02,rateIgrBrlens{all}_95%HPD={0.000001,4.352478}],((13:927.0[&height_95%HPD={0.03220550441231669,35.17515481540731},prob=1.00000000e+00,height_median=4.10000000e-08,height_mean=4.13505986e-08,prob(percent)=100,effectivebrlenIgrBrlens{all}_median=0.026675,effectivebrlenIgrBrlens{all}_mean=0.027673,rateIgrBrlens{all}_median=0.615132,rateIgrBrlens{all}_95%HPD={0.221809,1.329975},length_95%HPD={1.75172800e-02,7.59822200e-02},rateIgrBrlens{all}_mean=0.691894,length_median=4.33661000e-02,effectivebrlenIgrBrlens{all}_95%HPD={0.013080,0.045105},length_mean=4.47853700e-02],((14:582.0[&height_95%HPD={0.03220550446319956,35.17515483530988},prob=1.00000000e+00,height_median=4.10000001e-08,height_mean=4.14090652e-08,prob(percent)=100,effectivebrlenIgrBrlens{all}_mean=0.022127,rateIgrBrlens{all}_median=1.197693,length_95%HPD={3.92477700e-03,3.66656000e-02},rateIgrBrlens{all}_mean=1.466264,effectivebrlenIgrBrlens{all}_median=0.021366,length_median=1.80519200e-02,effectivebrlenIgrBrlens{all}_95%HPD={0.008212,0.036637},rateIgrBrlens{all}_95%HPD={0.285471,3.392734},length_mean=1.91730605e-02],41:582.0[&height_95%HPD={0.03220550441231669,35.17515481540731},prob=1.00000000e+00,height_median=4.10000000e-08,height_mean=4.13951510e-08,prob(percent)=100,effectivebrlenIgrBrlens{all}_mean=0.010275,rateIgrBrlens{all}_median=0.469010,length_95%HPD={3.49488900e-03,4.20863100e-02},rateIgrBrlens{all}_mean=0.570659,effectivebrlenIgrBrlens{all}_median=0.009281,length_median=1.95236700e-02,effectivebrlenIgrBrlens{all}_95%HPD={0.000699,0.021633},rateIgrBrlens{all}_95%HPD={0.057766,1.352966},length_mean=2.12928657e-02]):187.0[&prob=8.11491801e-01,height_median=1.77531200e-02,height_mean=1.87617718e-02,prob(percent)=81,height_95%HPD={338.0562023967202,915.3415366607792},length_95%HPD={5.09873800e-04,3.59645700e-02},rateIgrBrlens{all}_mean=0.965934,length_median=1.42891800e-02,effectivebrlenIgrBrlens{all}_95%HPD={0.000000,0.021282},length_mean=1.61821819e-02,effectivebrlenIgrBrlens{all}_median=0.009408,rateIgrBrlens{all}_median=0.640438,rateIgrBrlens{all}_95%HPD={0.000001,2.551935},effectivebrlenIgrBrlens{all}_mean=0.010302],15:769.0[&prob=1.00000000e+00,height_median=4.10000000e-08,height_mean=4.13708476e-08,prob(percent)=100,height_95%HPD={0.03220550441231669,35.17515481540731},length_95%HPD={7.09673500e-03,5.81012900e-02},rateIgrBrlens{all}_mean=0.739763,length_median=3.13915800e-02,effectivebrlenIgrBrlens{all}_95%HPD={0.006093,0.035026},length_mean=3.24818780e-02,effectivebrlenIgrBrlens{all}_median=0.019695,rateIgrBrlens{all}_95%HPD={0.153379,1.495589},rateIgrBrlens{all}_median=0.634293,effectivebrlenIgrBrlens{all}_mean=0.020569]):158.0[&height_mean=3.27184046e-02,height_median=3.17172860e-02,prob(percent)=70,height_95%HPD={506.42267021304025,1108.2041098317118},prob=7.00173310e-01,length_median=1.49466000e-02,effectivebrlenIgrBrlens{all}_95%HPD={0.000000,0.020250},length_mean=1.71390795e-02,effectivebrlenIgrBrlens{all}_median=0.006920,rateIgrBrlens{all}_95%HPD={0.000001,1.731541},effectivebrlenIgrBrlens{all}_mean=0.008047,rateIgrBrlens{all}_median=0.418916,rateIgrBrlens{all}_mean=0.639961,length_95%HPD={4.07799300e-04,3.90402400e-02}]):157.0[&prob(percent)=82,height_95%HPD={655.5741585590702,1256.04388319043},prob=8.22690308e-01,height_median=4.55847800e-02,height_mean=4.69361372e-02,length_mean=2.60728620e-02,effectivebrlenIgrBrlens{all}_median=0.008148,rateIgrBrlens{all}_95%HPD={0.000002,1.119427},effectivebrlenIgrBrlens{all}_mean=0.009448,rateIgrBrlens{all}_median=0.333902,effectivebrlenIgrBrlens{all}_95%HPD={0.000000,0.022233},length_95%HPD={5.78525700e-04,5.56030900e-02},rateIgrBrlens{all}_mean=0.447437,length_median=2.37233000e-02],31:1084.0[&prob(percent)=100,height_95%HPD={0.03220550446319956,35.17515483530988},prob=1.00000000e+00,height_median=4.10000001e-08,height_mean=4.13973697e-08,length_mean=5.72644585e-02,effectivebrlenIgrBrlens{all}_median=0.047025,rateIgrBrlens{all}_95%HPD={0.338037,1.624655},effectivebrlenIgrBrlens{all}_mean=0.047990,rateIgrBrlens{all}_median=0.843371,length_95%HPD={2.27942500e-02,9.04562900e-02},rateIgrBrlens{all}_mean=0.917314,effectivebrlenIgrBrlens{all}_95%HPD={0.024955,0.073655},length_median=5.67455100e-02]):294.0[&height_95%HPD={808.9098528489097,1401.284827017114},prob=5.04866018e-01,height_median=5.85878200e-02,height_mean=5.95441172e-02,prob(percent)=50,effectivebrlenIgrBrlens{all}_mean=0.008754,rateIgrBrlens{all}_median=0.322708,length_95%HPD={1.49454000e-03,5.10829500e-02},rateIgrBrlens{all}_mean=0.427842,effectivebrlenIgrBrlens{all}_median=0.007716,length_median=2.22018400e-02,effectivebrlenIgrBrlens{all}_95%HPD={0.000000,0.020682},rateIgrBrlens{all}_95%HPD={0.000001,1.084683},length_mean=2.42366200e-02]):455.0[&prob=6.71910412e-01,height_median=8.00041090e-02,height_mean=8.08597319e-02,prob(percent)=67,height_95%HPD={1132.7706532293307,1703.8594113299896},length_95%HPD={3.77819500e-04,3.50990400e-02},rateIgrBrlens{all}_mean=0.696535,length_median=1.34122600e-02,effectivebrlenIgrBrlens{all}_95%HPD={0.000000,0.024182},length_mean=1.53599432e-02,effectivebrlenIgrBrlens{all}_median=0.006086,rateIgrBrlens{all}_95%HPD={0.000001,2.222648},rateIgrBrlens{all}_median=0.402250,effectivebrlenIgrBrlens{all}_mean=0.008179]):141.0[&height_mean=9.60863388e-02,height_median=9.52437930e-02,prob(percent)=100,height_95%HPD={1548.1353517220655,2158.2276847148605},prob=1.00000000e+00,length_median=3.32237300e-02,effectivebrlenIgrBrlens{all}_95%HPD={0.036392,0.102204},length_mean=3.47418386e-02,effectivebrlenIgrBrlens{all}_median=0.065904,rateIgrBrlens{all}_95%HPD={0.662663,6.236615},rateIgrBrlens{all}_mean=2.672369,effectivebrlenIgrBrlens{all}_mean=0.067064,rateIgrBrlens{all}_median=1.966828,length_95%HPD={5.29209800e-03,6.70746700e-02}],(48:940.0[&height_95%HPD={0.03184824522394485,35.034914051340365},prob=1.00000000e+00,height_median=4.03000001e-08,height_mean=4.10477136e-08,prob(percent)=100,effectivebrlenIgrBrlens{all}_mean=0.038323,rateIgrBrlens{all}_median=0.514203,length_95%HPD={3.12219100e-02,1.19726800e-01},rateIgrBrlens{all}_mean=0.540269,length_median=7.36545800e-02,effectivebrlenIgrBrlens{all}_95%HPD={0.009637,0.068188},effectivebrlenIgrBrlens{all}_median=0.037102,length_mean=7.42206556e-02,rateIgrBrlens{all}_95%HPD={0.155010,1.006122}],55:940.0[&height_95%HPD={0.03184824522394485,35.034914051340365},prob=1.00000000e+00,height_median=4.03000001e-08,height_mean=4.10437142e-08,prob(percent)=100,effectivebrlenIgrBrlens{all}_mean=0.144973,rateIgrBrlens{all}_median=1.937543,length_95%HPD={3.12219100e-02,1.19726800e-01},rateIgrBrlens{all}_mean=2.173445,length_median=7.36545800e-02,effectivebrlenIgrBrlens{all}_95%HPD={0.094041,0.199673},effectivebrlenIgrBrlens{all}_median=0.143012,length_mean=7.42231756e-02,rateIgrBrlens{all}_95%HPD={0.921537,3.907410}]):1034.0[&prob=9.99866684e-01,height_median=7.36546160e-02,height_mean=7.42144380e-02,prob(percent)=100,height_95%HPD={669.7682152441326,1270.4526829937358},length_95%HPD={1.30095900e-02,9.95304600e-02},rateIgrBrlens{all}_mean=0.917146,length_median=5.55469900e-02,effectivebrlenIgrBrlens{all}_95%HPD={0.012791,0.080346},length_mean=5.66150284e-02,effectivebrlenIgrBrlens{all}_median=0.044049,rateIgrBrlens{all}_95%HPD={0.225983,1.745808},effectivebrlenIgrBrlens{all}_mean=0.045395,rateIgrBrlens{all}_median=0.798834]):252.0[&height_mean=1.30830697e-01,prob(percent)=100,height_median=1.29392351e-01,height_95%HPD={1672.5720360774878,2342.6249255986945},prob=1.00000000e+00,length_median=6.41144600e-03,effectivebrlenIgrBrlens{all}_95%HPD={0.000000,0.009897},length_mean=8.67468395e-03,effectivebrlenIgrBrlens{all}_median=0.000724,rateIgrBrlens{all}_95%HPD={0.000001,1.197688},effectivebrlenIgrBrlens{all}_mean=0.002377,rateIgrBrlens{all}_median=0.101162,rateIgrBrlens{all}_mean=0.334542,length_95%HPD={7.16644800e-05,2.40323100e-02}],((((2:776.0[&prob=1.00000000e+00,height_median=4.10000000e-08,height_mean=4.13841648e-08,prob(percent)=100,height_95%HPD={0.03220550441231669,35.17515481540731},length_95%HPD={1.25455000e-02,7.60638300e-02},rateIgrBrlens{all}_mean=1.050097,rateIgrBrlens{all}_median=0.921789,length_median=4.28635200e-02,effectivebrlenIgrBrlens{all}_95%HPD={0.014436,0.071311},length_mean=4.43429774e-02,effectivebrlenIgrBrlens{all}_median=0.039236,rateIgrBrlens{all}_95%HPD={0.270297,2.133471},effectivebrlenIgrBrlens{all}_mean=0.041041],4:776.0[&height_95%HPD={0.03220550441231669,35.17515481540731},prob=1.00000000e+00,height_median=4.10000000e-08,height_mean=4.14201067e-08,prob(percent)=100,length_mean=4.43120238e-02,effectivebrlenIgrBrlens{all}_median=0.085814,effectivebrlenIgrBrlens{all}_mean=0.087614,effectivebrlenIgrBrlens{all}_95%HPD={0.048447,0.130261},rateIgrBrlens{all}_median=2.001450,length_95%HPD={1.25455000e-02,7.61692700e-02},rateIgrBrlens{all}_mean=2.313183,rateIgrBrlens{all}_95%HPD={0.862857,4.652054},length_median=4.27042900e-02]):236.0[&prob(percent)=95,height_mean=4.33639334e-02,height_median=4.20529600e-02,height_95%HPD={513.1223951706684,1114.7431329279893},prob=9.48006932e-01,effectivebrlenIgrBrlens{all}_95%HPD={0.003063,0.057205},rateIgrBrlens{all}_mean=1.443475,rateIgrBrlens{all}_median=1.103487,rateIgrBrlens{all}_95%HPD={0.111658,3.529182},effectivebrlenIgrBrlens{all}_mean=0.030210,length_mean=2.79802954e-02,length_median=2.53646500e-02,length_95%HPD={1.78452500e-03,5.74240700e-02},effectivebrlenIgrBrlens{all}_median=0.028960],3:1012.0[&prob=1.00000000e+00,height_median=4.04000000e-08,height_95%HPD={0.031899415245386635,35.05506239911662},prob(percent)=100,height_mean=4.13386642e-08,rateIgrBrlens{all}_95%HPD={0.338780,1.372901},effectivebrlenIgrBrlens{all}_mean=0.052608,effectivebrlenIgrBrlens{all}_95%HPD={0.025348,0.080406},rateIgrBrlens{all}_mean=0.780522,rateIgrBrlens{all}_median=0.733924,length_mean=7.15420858e-02,effectivebrlenIgrBrlens{all}_median=0.051620,length_median=7.10100400e-02,length_95%HPD={3.51772800e-02,1.10121300e-01}]):194.0[&prob=8.16291161e-01,height_median=6.91823730e-02,height_mean=6.93420069e-02,height_95%HPD={742.746683883505,1338.923038507269},prob(percent)=82,length_median=2.52570500e-02,rateIgrBrlens{all}_95%HPD={0.000001,2.424226},rateIgrBrlens{all}_median=0.774740,effectivebrlenIgrBrlens{all}_mean=0.021526,effectivebrlenIgrBrlens{all}_median=0.020336,effectivebrlenIgrBrlens{all}_95%HPD={0.000000,0.043660},length_95%HPD={3.07636200e-04,5.74064000e-02},rateIgrBrlens{all}_mean=1.002549,length_mean=2.74615611e-02],44:1206.0[&prob=1.00000000e+00,prob(percent)=100,height_median=4.00000000e-08,height_mean=4.16540888e-08,height_95%HPD={0.0316944658970675,34.9742376431245},length_95%HPD={5.10016500e-02,1.32011900e-01},rateIgrBrlens{all}_mean=1.134371,length_median=9.27833600e-02,effectivebrlenIgrBrlens{all}_95%HPD={0.063847,0.139212},rateIgrBrlens{all}_median=1.073576,length_mean=9.27079094e-02,effectivebrlenIgrBrlens{all}_median=0.099215,rateIgrBrlens{all}_95%HPD={0.633657,1.849049},effectivebrlenIgrBrlens{all}_mean=0.100334]):203.0[&height_mean=9.56542191e-02,prob(percent)=100,height_95%HPD={947.5296769209295,1530.1282580031404},prob=1.00000000e+00,height_median=9.48661870e-02,length_median=1.19502600e-02,effectivebrlenIgrBrlens{all}_95%HPD={0.000000,0.024462},length_mean=1.52699653e-02,effectivebrlenIgrBrlens{all}_median=0.004194,rateIgrBrlens{all}_mean=0.525703,rateIgrBrlens{all}_95%HPD={0.000001,1.753066},effectivebrlenIgrBrlens{all}_mean=0.007092,rateIgrBrlens{all}_median=0.305470,length_95%HPD={6.77413200e-05,4.07348800e-02}],(46:816.0[&height_95%HPD={0.0316944658970675,34.9742376431245},prob=1.00000000e+00,height_median=4.00000000e-08,height_mean=4.12625637e-08,prob(percent)=100,effectivebrlenIgrBrlens{all}_mean=0.146866,rateIgrBrlens{all}_median=2.921579,length_95%HPD={1.57282300e-02,8.99230700e-02},rateIgrBrlens{all}_mean=3.443189,effectivebrlenIgrBrlens{all}_median=0.144784,length_median=4.93195100e-02,effectivebrlenIgrBrlens{all}_95%HPD={0.099659,0.196943},rateIgrBrlens{all}_95%HPD={1.176312,6.734842},length_mean=5.10026888e-02],47:816.0[&height_95%HPD={0.0316944658970675,34.9742376431245},prob=1.00000000e+00,height_median=4.00000000e-08,height_mean=4.12625637e-08,prob(percent)=100,effectivebrlenIgrBrlens{all}_mean=0.017321,rateIgrBrlens{all}_median=0.321692,length_95%HPD={1.57282300e-02,8.99230700e-02},rateIgrBrlens{all}_mean=0.356966,effectivebrlenIgrBrlens{all}_median=0.016068,length_median=4.93195100e-02,effectivebrlenIgrBrlens{all}_95%HPD={0.000466,0.034847},rateIgrBrlens{all}_95%HPD={0.050051,0.752607},length_mean=5.10026888e-02]):593.0[&prob=1.00000000e+00,height_median=4.93195500e-02,height_mean=5.10027300e-02,prob(percent)=100,height_95%HPD={554.0947848221583,1157.7225888630612},length_95%HPD={1.90945600e-02,1.02204700e-01},rateIgrBrlens{all}_mean=0.943735,length_median=5.93476800e-02,effectivebrlenIgrBrlens{all}_95%HPD={0.022982,0.080514},length_mean=6.00664602e-02,effectivebrlenIgrBrlens{all}_median=0.048938,rateIgrBrlens{all}_95%HPD={0.362000,1.783640},rateIgrBrlens{all}_median=0.846098,effectivebrlenIgrBrlens{all}_mean=0.050052]):817.0[&height_mean=1.10198925e-01,height_median=1.08986280e-01,prob(percent)=96,height_95%HPD={1153.1125185655476,1720.3312152064955},prob=9.64538062e-01,length_median=2.74821100e-02,effectivebrlenIgrBrlens{all}_95%HPD={0.000000,0.042622},length_mean=2.97199947e-02,effectivebrlenIgrBrlens{all}_median=0.020742,rateIgrBrlens{all}_95%HPD={0.000004,2.266460},rateIgrBrlens{all}_mean=0.935434,effectivebrlenIgrBrlens{all}_mean=0.021794,rateIgrBrlens{all}_median=0.726859,length_95%HPD={1.64081700e-03,6.05192500e-02}]):78.0[&prob(percent)=100,height_95%HPD={1848.5912134732453,2668.942843169511},prob=1.00000000e+00,height_median=1.38244463e-01,height_mean=1.39820125e-01,length_mean=2.32662154e-02,effectivebrlenIgrBrlens{all}_median=0.025462,rateIgrBrlens{all}_95%HPD={0.000057,4.826572},effectivebrlenIgrBrlens{all}_mean=0.026856,rateIgrBrlens{all}_median=1.159326,effectivebrlenIgrBrlens{all}_95%HPD={0.000000,0.053219},length_95%HPD={5.72949400e-04,5.38237000e-02},rateIgrBrlens{all}_mean=1.724107,length_median=1.99539400e-02],36:2304.0[&prob(percent)=100,height_95%HPD={0.0316944658970675,34.9742376431245},prob=1.00000000e+00,height_median=4.00000000e-08,height_mean=4.10001320e-08,length_mean=1.63086300e-01,effectivebrlenIgrBrlens{all}_median=0.191383,rateIgrBrlens{all}_95%HPD={0.806334,1.685620},effectivebrlenIgrBrlens{all}_mean=0.194830,rateIgrBrlens{all}_median=1.187504,effectivebrlenIgrBrlens{all}_95%HPD={0.133487,0.261613},length_95%HPD={1.21409200e-01,2.10413900e-01},rateIgrBrlens{all}_mean=1.211158,length_median=1.61092500e-01]):498.0[&height_mean=1.63086341e-01,prob(percent)=100,prob=1.00000000e+00,height_95%HPD={1894.425839680464,2772.392346846183},height_median=1.61092500e-01,rateIgrBrlens{all}_mean=1.162388,rateIgrBrlens{all}_95%HPD={0.000001,3.650536},effectivebrlenIgrBrlens{all}_mean=0.013216,effectivebrlenIgrBrlens{all}_median=0.010934,effectivebrlenIgrBrlens{all}_95%HPD={0.000000,0.035538},rateIgrBrlens{all}_median=0.700068,length_mean=1.57503942e-02,length_median=1.28996900e-02,length_95%HPD={1.49867800e-04,3.94416800e-02}],(((5:840.0[&height_mean=4.14023650e-08,height_median=4.10000000e-08,height_95%HPD={0.03220550441231669,35.17515481540731},prob=1.00000000e+00,prob(percent)=100,length_mean=5.47188534e-02,effectivebrlenIgrBrlens{all}_mean=0.104756,length_median=5.32318500e-02,length_95%HPD={2.56705400e-02,8.94423200e-02},effectivebrlenIgrBrlens{all}_95%HPD={0.067951,0.143410},rateIgrBrlens{all}_median=1.942824,rateIgrBrlens{all}_95%HPD={1.016843,3.436341},effectivebrlenIgrBrlens{all}_median=0.103099,rateIgrBrlens{all}_mean=2.093430],43:840.0[&height_mean=4.14127650e-08,height_95%HPD={0.03220550441231669,35.17515481540731},height_median=4.10000000e-08,prob=1.00000000e+00,prob(percent)=100,length_mean=5.53467541e-02,effectivebrlenIgrBrlens{all}_mean=0.054190,length_95%HPD={2.45197000e-02,9.23521200e-02},effectivebrlenIgrBrlens{all}_95%HPD={0.026484,0.083122},rateIgrBrlens{all}_median=0.993022,rateIgrBrlens{all}_95%HPD={0.393830,1.862104},rateIgrBrlens{all}_mean=1.076210,effectivebrlenIgrBrlens{all}_median=0.052917,length_median=5.39213700e-02]):232.0[&height_95%HPD={579.091608109561,1182.134959121311},prob=5.52326356e-01,prob(percent)=55,height_mean=5.11273705e-02,height_median=4.97059100e-02,length_mean=1.55383067e-02,length_95%HPD={1.81194400e-04,3.54317300e-02},length_median=1.35934800e-02,effectivebrlenIgrBrlens{all}_95%HPD={0.000000,0.027757},effectivebrlenIgrBrlens{all}_median=0.010216,effectivebrlenIgrBrlens{all}_mean=0.011359,rateIgrBrlens{all}_95%HPD={0.000001,2.735895},rateIgrBrlens{all}_median=0.670223,rateIgrBrlens{all}_mean=0.927489],(21:708.0[&height_95%HPD={0.03220550441231669,35.17515481540731},prob=1.00000000e+00,height_median=4.10000000e-08,height_mean=4.13000440e-08,prob(percent)=100,effectivebrlenIgrBrlens{all}_mean=0.031950,effectivebrlenIgrBrlens{all}_median=0.031024,rateIgrBrlens{all}_median=0.953653,length_95%HPD={9.52636100e-03,5.89191100e-02},rateIgrBrlens{all}_mean=1.098375,rateIgrBrlens{all}_95%HPD={0.299536,2.253830},length_median=3.25483200e-02,effectivebrlenIgrBrlens{all}_95%HPD={0.015101,0.050603},length_mean=3.39430746e-02],29:708.0[&height_95%HPD={0.03220550441231669,35.17515481540731},prob=1.00000000e+00,height_median=4.10000000e-08,height_mean=4.13152153e-08,prob(percent)=100,effectivebrlenIgrBrlens{all}_mean=0.024005,rateIgrBrlens{all}_median=0.687929,effectivebrlenIgrBrlens{all}_median=0.022847,length_95%HPD={9.92712000e-03,6.69707500e-02},rateIgrBrlens{all}_mean=0.780652,rateIgrBrlens{all}_95%HPD={0.184651,1.598822},length_median=3.34784900e-02,effectivebrlenIgrBrlens{all}_95%HPD={0.007773,0.040364},length_mean=3.57902812e-02]):364.0[&prob=9.08678843e-01,height_median=3.18811040e-02,height_mean=3.33193609e-02,prob(percent)=91,height_95%HPD={459.9418296952846,1056.767868276394},length_95%HPD={2.35569000e-03,5.84948100e-02},rateIgrBrlens{all}_mean=0.846342,rateIgrBrlens{all}_median=0.648312,length_median=2.78063300e-02,effectivebrlenIgrBrlens{all}_95%HPD={0.003372,0.035868},length_mean=2.95193813e-02,effectivebrlenIgrBrlens{all}_median=0.017909,rateIgrBrlens{all}_95%HPD={0.000011,1.951752},effectivebrlenIgrBrlens{all}_mean=0.018681]):724.0[&height_mean=6.72104444e-02,prob(percent)=100,height_95%HPD={796.4042981806559,1389.9406392798603},height_median=6.59784200e-02,prob=1.00000000e+00,length_median=3.05951800e-02,effectivebrlenIgrBrlens{all}_95%HPD={0.014874,0.059866},rateIgrBrlens{all}_mean=1.523402,length_mean=3.23902210e-02,effectivebrlenIgrBrlens{all}_median=0.035534,effectivebrlenIgrBrlens{all}_mean=0.036479,rateIgrBrlens{all}_median=1.164662,rateIgrBrlens{all}_95%HPD={0.333133,3.388047},length_95%HPD={4.90366800e-03,6.35742900e-02}],(((7:768.0[&height_95%HPD={0.03220550446319956,35.17515483530988},prob=1.00000000e+00,prob(percent)=100,height_mean=4.13203040e-08,height_median=4.10000001e-08,effectivebrlenIgrBrlens{all}_mean=0.064791,rateIgrBrlens{all}_mean=1.742046,rateIgrBrlens{all}_median=1.515296,rateIgrBrlens{all}_95%HPD={0.560160,3.532034},length_95%HPD={1.36585000e-02,7.52431800e-02},length_median=4.14985200e-02,length_mean=4.27912379e-02,effectivebrlenIgrBrlens{all}_95%HPD={0.032412,0.099137},effectivebrlenIgrBrlens{all}_median=0.063422],24:768.0[&height_mean=4.13231036e-08,prob=1.00000000e+00,height_95%HPD={0.03220550446319956,35.17515483530988},height_median=4.10000001e-08,prob(percent)=100,rateIgrBrlens{all}_mean=1.632193,rateIgrBrlens{all}_95%HPD={0.547815,3.397580},effectivebrlenIgrBrlens{all}_median=0.059305,effectivebrlenIgrBrlens{all}_mean=0.060600,effectivebrlenIgrBrlens{all}_95%HPD={0.031524,0.093007},rateIgrBrlens{all}_median=1.429787,length_mean=4.27462228e-02,length_median=4.14985200e-02,length_95%HPD={1.36585000e-02,7.51292700e-02}]):351.0[&prob=9.96267164e-01,height_mean=4.26665506e-02,height_median=4.14316240e-02,height_95%HPD={505.62835823399604,1107.3172124061252},prob(percent)=100,rateIgrBrlens{all}_95%HPD={0.292257,5.082871},rateIgrBrlens{all}_median=1.570067,effectivebrlenIgrBrlens{all}_median=0.041252,length_median=2.59399900e-02,effectivebrlenIgrBrlens{all}_95%HPD={0.015870,0.071937},rateIgrBrlens{all}_mean=2.151476,length_mean=2.79905643e-02,length_95%HPD={2.64263300e-03,5.62315700e-02},effectivebrlenIgrBrlens{all}_mean=0.042184],(17:855.0[&prob(percent)=100,height_mean=4.13756419e-08,prob=1.00000000e+00,height_95%HPD={0.03220550441231669,35.17515481540731},height_median=4.10000000e-08,length_mean=5.54885542e-02,rateIgrBrlens{all}_median=0.285880,rateIgrBrlens{all}_95%HPD={0.082991,0.631576},effectivebrlenIgrBrlens{all}_mean=0.016323,length_95%HPD={1.86259200e-02,9.14936500e-02},effectivebrlenIgrBrlens{all}_median=0.015520,effectivebrlenIgrBrlens{all}_95%HPD={0.003741,0.031289},rateIgrBrlens{all}_mean=0.317800,length_median=5.54495700e-02],53:855.0[&prob=1.00000000e+00,height_mean=4.13029796e-08,height_95%HPD={0.03220550441231669,35.17515481540731},prob(percent)=100,height_median=4.10000000e-08,length_median=5.69529500e-02,length_95%HPD={1.69941300e-02,9.36756600e-02},effectivebrlenIgrBrlens{all}_mean=0.051084,rateIgrBrlens{all}_95%HPD={0.377347,1.988925},rateIgrBrlens{all}_median=0.886123,effectivebrlenIgrBrlens{all}_median=0.050206,effectivebrlenIgrBrlens{all}_95%HPD={0.029007,0.073748},rateIgrBrlens{all}_mean=1.031222,length_mean=5.72067732e-02]):264.0[&prob(percent)=62,height_95%HPD={591.1820202308148,1192.980332648658},prob=6.17784295e-01,height_median=4.93907285e-02,height_mean=5.03209129e-02,effectivebrlenIgrBrlens{all}_mean=0.005230,rateIgrBrlens{all}_mean=0.213650,rateIgrBrlens{all}_95%HPD={0.000001,0.616384},length_mean=2.44126128e-02,length_95%HPD={8.63740100e-05,5.72137600e-02},length_median=2.12029300e-02,rateIgrBrlens{all}_median=0.153520,effectivebrlenIgrBrlens{all}_median=0.003399,effectivebrlenIgrBrlens{all}_95%HPD={0.000000,0.016644}]):167.0[&prob=8.62018398e-01,height_mean=7.20920372e-02,height_95%HPD={844.9871050114846,1435.0178910505733},height_median=7.12820440e-02,prob(percent)=86,length_mean=2.58084574e-02,rateIgrBrlens{all}_median=0.347725,rateIgrBrlens{all}_95%HPD={0.000008,1.173491},effectivebrlenIgrBrlens{all}_95%HPD={0.000000,0.020941},effectivebrlenIgrBrlens{all}_mean=0.009517,effectivebrlenIgrBrlens{all}_median=0.008667,length_95%HPD={9.23048300e-04,5.36863600e-02},rateIgrBrlens{all}_mean=0.464926,length_median=2.38204900e-02],18:1286.0[&prob(percent)=100,height_95%HPD={0.03220550441231669,35.17515481540731},prob=1.00000000e+00,height_median=4.10000000e-08,height_mean=4.14464285e-08,length_mean=9.47692932e-02,effectivebrlenIgrBrlens{all}_95%HPD={0.103630,0.210534},length_median=9.49407600e-02,length_95%HPD={5.73521700e-02,1.36700600e-01},rateIgrBrlens{all}_median=1.615091,effectivebrlenIgrBrlens{all}_mean=0.155800,rateIgrBrlens{all}_mean=1.734110,effectivebrlenIgrBrlens{all}_median=0.153271,rateIgrBrlens{all}_95%HPD={0.910532,2.537777}]):510.0[&height_median=9.61163830e-02,height_95%HPD={1029.8328684740588,1607.6568840084483},prob=1.00000000e+00,height_mean=9.70655496e-02,prob(percent)=100,effectivebrlenIgrBrlens{all}_mean=0.001573,length_95%HPD={1.02039600e-04,2.69516400e-02},effectivebrlenIgrBrlens{all}_95%HPD={0.000000,0.006642},rateIgrBrlens{all}_median=0.065247,length_mean=9.93370182e-03,effectivebrlenIgrBrlens{all}_median=0.000519,length_median=7.51065500e-03,rateIgrBrlens{all}_95%HPD={0.000001,0.625017},rateIgrBrlens{all}_mean=0.167852],((19:776.0[&height_mean=4.12718104e-08,prob(percent)=100,height_median=4.02999999e-08,height_95%HPD={0.03184824512155994,35.03491401100523},prob=1.00000000e+00,length_median=4.27410700e-02,effectivebrlenIgrBrlens{all}_95%HPD={0.044671,0.101509},length_mean=4.32126083e-02,effectivebrlenIgrBrlens{all}_median=0.068910,rateIgrBrlens{all}_95%HPD={0.727405,4.121512},effectivebrlenIgrBrlens{all}_mean=0.070244,rateIgrBrlens{all}_median=1.597625,length_95%HPD={1.22065000e-02,7.61406000e-02},rateIgrBrlens{all}_mean=2.016547],20:776.0[&height_mean=4.12648860e-08,prob(percent)=100,height_median=4.05000000e-08,height_95%HPD={0.031950540725275214,35.075172500724776},prob=1.00000000e+00,length_median=4.27440600e-02,effectivebrlenIgrBrlens{all}_95%HPD={0.008968,0.046738},length_mean=4.32266285e-02,effectivebrlenIgrBrlens{all}_median=0.026082,rateIgrBrlens{all}_95%HPD={0.165759,1.517718},effectivebrlenIgrBrlens{all}_mean=0.026943,rateIgrBrlens{all}_median=0.615729,length_95%HPD={1.22065000e-02,7.58332300e-02},rateIgrBrlens{all}_mean=0.727697]):256.0[&prob(percent)=98,height_95%HPD={512.8845631792681,1114.5007438996697},prob=9.82668977e-01,height_median=4.24015420e-02,height_mean=4.28591898e-02,length_mean=3.30011231e-02,effectivebrlenIgrBrlens{all}_median=0.025253,rateIgrBrlens{all}_95%HPD={0.000001,2.409892},effectivebrlenIgrBrlens{all}_mean=0.026259,rateIgrBrlens{all}_median=0.771408,length_95%HPD={3.84543300e-03,6.43335300e-02},rateIgrBrlens{all}_mean=0.989872,length_median=3.15065500e-02,effectivebrlenIgrBrlens{all}_95%HPD={0.000000,0.048387}],30:1032.0[&prob(percent)=100,height_95%HPD={0.03169446594839486,34.97423766340815},prob=1.00000000e+00,height_median=4.00000001e-08,height_mean=4.12081869e-08,length_mean=7.55823824e-02,effectivebrlenIgrBrlens{all}_median=0.072460,effectivebrlenIgrBrlens{all}_95%HPD={0.043628,0.101523},rateIgrBrlens{all}_median=0.971018,rateIgrBrlens{all}_95%HPD={0.507706,1.658424},length_95%HPD={4.12534400e-02,1.10409800e-01},rateIgrBrlens{all}_mean=1.022853,length_median=7.54598900e-02,effectivebrlenIgrBrlens{all}_mean=0.073469]):764.0[&height_95%HPD={764.0607306089955,1358.2586507239228},prob(percent)=100,prob=1.00000000e+00,height_mean=7.57152554e-02,height_median=7.55402240e-02,length_median=2.82121500e-02,length_95%HPD={3.81090700e-03,6.19225200e-02},effectivebrlenIgrBrlens{all}_mean=0.019577,rateIgrBrlens{all}_median=0.665073,length_mean=3.04269464e-02,effectivebrlenIgrBrlens{all}_median=0.018567,effectivebrlenIgrBrlens{all}_95%HPD={0.003361,0.038065},rateIgrBrlens{all}_95%HPD={0.028486,2.067676},rateIgrBrlens{all}_mean=0.854084],25:1796.0[&height_95%HPD={0.0316944658970675,34.9742376431245},height_median=4.00000000e-08,prob=1.00000000e+00,prob(percent)=100,height_mean=4.11071350e-08,length_mean=1.05678385e-01,rateIgrBrlens{all}_mean=0.648382,rateIgrBrlens{all}_95%HPD={0.354929,1.036003},effectivebrlenIgrBrlens{all}_mean=0.065776,effectivebrlenIgrBrlens{all}_median=0.064571,effectivebrlenIgrBrlens{all}_95%HPD={0.037841,0.093299},rateIgrBrlens{all}_median=0.627105,length_95%HPD={5.89100900e-02,1.51549600e-01},length_median=1.04270200e-01]):1006.0[&height_95%HPD={1520.7505106998615,2121.506533845323},prob(percent)=100,height_mean=1.20888565e-01,height_median=1.18931860e-01,prob=1.00000000e+00,effectivebrlenIgrBrlens{all}_95%HPD={0.005154,0.047502},length_mean=3.97965195e-02,length_median=3.77505600e-02,effectivebrlenIgrBrlens{all}_mean=0.025686,length_95%HPD={5.82720500e-03,7.76948800e-02},rateIgrBrlens{all}_mean=0.794451,rateIgrBrlens{all}_median=0.649371,rateIgrBrlens{all}_95%HPD={0.081985,1.838828},effectivebrlenIgrBrlens{all}_median=0.024897],23:2802.0[&prob=1.00000000e+00,height_mean=4.06323117e-08,height_median=4.00000000e-08,height_95%HPD={0.0316944658970675,34.9742376431245},prob(percent)=100,length_95%HPD={9.65386400e-02,2.03075300e-01},rateIgrBrlens{all}_mean=0.533459,rateIgrBrlens{all}_median=0.518139,length_median=1.47174500e-01,effectivebrlenIgrBrlens{all}_95%HPD={0.045790,0.111538},effectivebrlenIgrBrlens{all}_median=0.075897,rateIgrBrlens{all}_95%HPD={0.285405,0.799433},length_mean=1.48356487e-01,effectivebrlenIgrBrlens{all}_mean=0.077203],(42:1159.0[&prob(percent)=100,height_95%HPD={0.0316944658970675,34.9742376431245},prob=1.00000000e+00,height_median=4.00000000e-08,height_mean=4.10477483e-08,length_mean=8.96179148e-02,effectivebrlenIgrBrlens{all}_median=0.057413,rateIgrBrlens{all}_95%HPD={0.304846,1.180362},effectivebrlenIgrBrlens{all}_mean=0.058343,effectivebrlenIgrBrlens{all}_95%HPD={0.024370,0.092593},rateIgrBrlens{all}_median=0.634264,length_95%HPD={3.90285400e-02,1.41474800e-01},rateIgrBrlens{all}_mean=0.687904,length_median=8.86065300e-02],(50:946.0[&prob=1.00000000e+00,height_median=4.00000000e-08,height_mean=4.11821424e-08,prob(percent)=100,height_95%HPD={0.0316944658970675,34.9742376431245},length_95%HPD={2.97614500e-02,1.31298600e-01},rateIgrBrlens{all}_mean=0.717387,length_median=7.93026400e-02,effectivebrlenIgrBrlens{all}_95%HPD={0.017692,0.093437},length_mean=8.07005780e-02,effectivebrlenIgrBrlens{all}_median=0.054407,rateIgrBrlens{all}_median=0.687931,rateIgrBrlens{all}_95%HPD={0.222691,1.196371},effectivebrlenIgrBrlens{all}_mean=0.055071],54:946.0[&prob=1.00000000e+00,height_median=4.00000000e-08,height_mean=4.12734115e-08,prob(percent)=100,height_95%HPD={0.0316944658970675,34.9742376431245},length_95%HPD={2.97614500e-02,1.17963600e-01},rateIgrBrlens{all}_mean=2.119821,length_median=7.07616000e-02,effectivebrlenIgrBrlens{all}_95%HPD={0.087551,0.189591},length_mean=7.23801128e-02,effectivebrlenIgrBrlens{all}_median=0.136745,rateIgrBrlens{all}_95%HPD={0.889550,3.628297},rateIgrBrlens{all}_median=1.942221,effectivebrlenIgrBrlens{all}_mean=0.138693]):213.0[&height_mean=6.86433787e-02,height_median=6.74520600e-02,prob(percent)=57,height_95%HPD={675.9876759566474,1276.2481810697686},prob=5.73790161e-01,length_median=2.94350000e-02,effectivebrlenIgrBrlens{all}_95%HPD={0.000000,0.055158},length_mean=3.27437649e-02,effectivebrlenIgrBrlens{all}_median=0.025512,rateIgrBrlens{all}_95%HPD={0.000040,2.692550},effectivebrlenIgrBrlens{all}_mean=0.027015,rateIgrBrlens{all}_median=0.821494,rateIgrBrlens{all}_mean=1.055228,length_95%HPD={1.15901700e-03,6.93382500e-02}]):1643.0[&prob(percent)=100,height_95%HPD={903.238861602191,1490.6195863552534},prob=1.00000000e+00,height_median=9.99095700e-02,height_mean=1.01038918e-01,length_mean=4.68238358e-02,effectivebrlenIgrBrlens{all}_median=0.027336,rateIgrBrlens{all}_95%HPD={0.138249,1.731738},effectivebrlenIgrBrlens{all}_mean=0.028723,rateIgrBrlens{all}_median=0.611808,effectivebrlenIgrBrlens{all}_95%HPD={0.005027,0.055820},length_95%HPD={5.63647200e-03,9.18239800e-02},rateIgrBrlens{all}_mean=0.747621,length_median=4.46118800e-02]):187.0[&height_95%HPD={2196.408148808743,3539.933911116926},prob=6.60845221e-01,height_median=1.76643911e-01,height_mean=1.78636784e-01,prob(percent)=66,effectivebrlenIgrBrlens{all}_mean=0.029018,rateIgrBrlens{all}_median=0.730664,length_95%HPD={6.07694400e-04,7.54102800e-02},rateIgrBrlens{all}_mean=0.969638,effectivebrlenIgrBrlens{all}_median=0.027490,length_median=3.36676100e-02,effectivebrlenIgrBrlens{all}_95%HPD={0.000000,0.063406},rateIgrBrlens{all}_95%HPD={0.000002,2.443108},length_mean=3.64219371e-02],((10:871.0[&height_95%HPD={0.0316944658970675,34.9742376431245},prob=1.00000000e+00,height_median=4.00000000e-08,height_mean=4.17792654e-08,prob(percent)=100,effectivebrlenIgrBrlens{all}_mean=0.046729,rateIgrBrlens{all}_median=0.771448,length_95%HPD={2.33813100e-02,1.04201600e-01},rateIgrBrlens{all}_mean=0.841294,length_median=5.93252400e-02,effectivebrlenIgrBrlens{all}_95%HPD={0.021338,0.078261},effectivebrlenIgrBrlens{all}_median=0.045349,length_mean=6.14366234e-02,rateIgrBrlens{all}_95%HPD={0.238102,1.543161}],35:871.0[&height_95%HPD={0.0316944658970675,34.9742376431245},prob=1.00000000e+00,height_median=4.00000000e-08,height_mean=4.17792654e-08,prob(percent)=100,effectivebrlenIgrBrlens{all}_mean=0.058274,rateIgrBrlens{all}_median=0.966010,rateIgrBrlens{all}_95%HPD={0.380406,2.123792},length_95%HPD={2.33813100e-02,1.04201600e-01},rateIgrBrlens{all}_mean=1.066947,length_median=5.93252400e-02,effectivebrlenIgrBrlens{all}_95%HPD={0.028318,0.089038},length_mean=6.14366234e-02,effectivebrlenIgrBrlens{all}_median=0.057298]):683.0[&prob=1.00000000e+00,height_median=5.93253100e-02,height_mean=6.14366652e-02,prob(percent)=100,height_95%HPD={603.6582363558421,1204.847479595926},length_95%HPD={3.79068700e-02,1.80078100e-01},rateIgrBrlens{all}_mean=0.882326,length_median=1.03423400e-01,effectivebrlenIgrBrlens{all}_95%HPD={0.041126,0.133408},length_mean=1.06041546e-01,effectivebrlenIgrBrlens{all}_median=0.082458,rateIgrBrlens{all}_95%HPD={0.357087,1.527190},effectivebrlenIgrBrlens{all}_mean=0.084861,rateIgrBrlens{all}_median=0.798656],(22:1311.0[&prob(percent)=100,height_95%HPD={0.0316944658970675,34.9742376431245},prob=1.00000000e+00,height_median=4.00000000e-08,height_mean=4.15558419e-08,length_mean=1.47022007e-01,effectivebrlenIgrBrlens{all}_median=0.141073,effectivebrlenIgrBrlens{all}_95%HPD={0.081228,0.204905},rateIgrBrlens{all}_95%HPD={0.549797,1.517041},effectivebrlenIgrBrlens{all}_mean=0.143726,rateIgrBrlens{all}_median=0.983160,length_95%HPD={8.40493200e-02,2.19782700e-01},rateIgrBrlens{all}_mean=1.015866,length_median=1.43496700e-01],(39:1007.0[&prob=1.00000000e+00,height_median=4.00000000e-08,height_mean=4.15619744e-08,prob(percent)=100,height_95%HPD={0.0316944658970675,34.9742376431245},length_95%HPD={3.69953800e-02,1.39898700e-01},rateIgrBrlens{all}_mean=1.384696,length_median=8.36188900e-02,effectivebrlenIgrBrlens{all}_95%HPD={0.061051,0.158096},rateIgrBrlens{all}_median=1.286101,length_mean=8.55316816e-02,effectivebrlenIgrBrlens{all}_median=0.105680,rateIgrBrlens{all}_95%HPD={0.562689,2.394689},effectivebrlenIgrBrlens{all}_mean=0.108236],(45:514.0[&prob(percent)=100,height_95%HPD={0.0316944658970675,34.9742376431245},prob=1.00000000e+00,height_median=4.00000000e-08,height_mean=4.14158072e-08,length_mean=1.48064051e-02,effectivebrlenIgrBrlens{all}_median=0.011888,rateIgrBrlens{all}_95%HPD={0.020834,3.290537},effectivebrlenIgrBrlens{all}_mean=0.012520,rateIgrBrlens{all}_median=0.853129,effectivebrlenIgrBrlens{all}_95%HPD={0.001801,0.023909},length_95%HPD={2.37622900e-03,3.14280600e-02},rateIgrBrlens{all}_mean=1.293294,length_median=1.32321600e-02],49:514.0[&prob(percent)=100,height_95%HPD={0.0316944658970675,34.9742376431245},prob=1.00000000e+00,height_median=4.00000000e-08,height_mean=4.14158072e-08,length_mean=1.48064051e-02,effectivebrlenIgrBrlens{all}_median=0.006345,rateIgrBrlens{all}_95%HPD={0.000001,1.721035},effectivebrlenIgrBrlens{all}_mean=0.007164,rateIgrBrlens{all}_median=0.430181,length_95%HPD={2.37622900e-03,3.14280600e-02},rateIgrBrlens{all}_mean=0.616713,effectivebrlenIgrBrlens{all}_95%HPD={0.000000,0.017159},length_median=1.32321600e-02]):493.0[&height_95%HPD={282.980894583407,842.8460187445403},prob=1.00000000e+00,height_median=1.32322300e-02,height_mean=1.48064465e-02,prob(percent)=100,effectivebrlenIgrBrlens{all}_mean=0.103234,rateIgrBrlens{all}_median=1.459587,length_95%HPD={2.11059800e-02,1.20692000e-01},rateIgrBrlens{all}_mean=1.678380,effectivebrlenIgrBrlens{all}_median=0.100922,length_median=6.95601400e-02,effectivebrlenIgrBrlens{all}_95%HPD={0.055227,0.151674},rateIgrBrlens{all}_95%HPD={0.598208,3.298753},length_mean=7.07252767e-02]):304.0[&prob=1.00000000e+00,height_median=8.36189000e-02,height_mean=8.55317232e-02,prob(percent)=100,height_95%HPD={736.065940677488,1332.502382109513},length_95%HPD={9.62690900e-03,1.18764800e-01},rateIgrBrlens{all}_mean=1.915373,length_median=5.83580600e-02,effectivebrlenIgrBrlens{all}_95%HPD={0.039522,0.148619},length_mean=6.14903253e-02,effectivebrlenIgrBrlens{all}_median=0.090479,rateIgrBrlens{all}_95%HPD={0.565977,4.379209},rateIgrBrlens{all}_median=1.559503,effectivebrlenIgrBrlens{all}_mean=0.093162]):243.0[&height_mean=1.47022048e-01,height_median=1.43496700e-01,prob(percent)=100,height_95%HPD={1057.3261587174618,1632.8199677455768},prob=1.00000000e+00,length_median=1.70292700e-02,effectivebrlenIgrBrlens{all}_95%HPD={0.000000,0.047745},length_mean=2.19670025e-02,effectivebrlenIgrBrlens{all}_median=0.010645,rateIgrBrlens{all}_95%HPD={0.000001,2.337222},rateIgrBrlens{all}_mean=0.827659,effectivebrlenIgrBrlens{all}_mean=0.015636,rateIgrBrlens{all}_median=0.546133,length_95%HPD={2.62497800e-04,5.92764000e-02}]):1435.0[&prob(percent)=85,height_95%HPD={1293.2080043187161,1859.9549930750768},prob=8.47753633e-01,height_median=1.57721624e-01,height_mean=1.60477225e-01,length_mean=3.96168848e-02,effectivebrlenIgrBrlens{all}_median=0.037490,rateIgrBrlens{all}_95%HPD={0.000001,3.018905},effectivebrlenIgrBrlens{all}_mean=0.038064,rateIgrBrlens{all}_median=0.930185,effectivebrlenIgrBrlens{all}_95%HPD={0.000000,0.073911},length_95%HPD={8.30480000e-04,8.35440800e-02},rateIgrBrlens{all}_mean=1.220884,length_median=3.55664600e-02]):155.0[&height_95%HPD={2290.7902634859547,3839.615726560482},prob=9.96667111e-01,height_median=2.09996021e-01,height_mean=2.12904581e-01,prob(percent)=100,effectivebrlenIgrBrlens{all}_mean=0.217886,rateIgrBrlens{all}_median=0.989670,effectivebrlenIgrBrlens{all}_median=0.209450,length_95%HPD={5.86556800e-02,3.86359300e-01},rateIgrBrlens{all}_mean=1.046856,rateIgrBrlens{all}_95%HPD={0.468075,1.746393},length_median=2.10434200e-01,effectivebrlenIgrBrlens{all}_95%HPD={0.052899,0.381190},length_mean=2.18324768e-01])[&height_mean=4.30580225e-01,prob(percent)=100,height_95%HPD={2359.8107086118757,4091.8491834121864},prob=1.00000000e+00,height_median=4.21362006e-01,effectivebrlenIgrBrlens{all}_mean=1.000000,rateIgrBrlens{all}_median=inf,length_95%HPD={0.00000000e+00,0.00000000e+00},rateIgrBrlens{all}_mean=-nan,effectivebrlenIgrBrlens{all}_median=1.000000,length_median=0.00000000e+00,effectivebrlenIgrBrlens{all}_95%HPD={1.000000,1.000000},rateIgrBrlens{all}_95%HPD={inf,inf},length_mean=0.00000000e+00];
END;
