# Supplementary material for: A test of Generalized Bayesian dating: A new linguistic dating method
Source: PLoS One. 2020 Aug 12;15(8):e0236522. doi: 10.1371/journal.pone.0236522 (PMC7423060; doi:10.1371/journal.pone.0236522)
Supplement: S2 File — Python code for extracting median tree lengths for each constraint, generation of consensus trees, RevBayes code for performing Gamma regression and linear regression, and Python code for predicting ages. Age annotated consensus tree files for all the families. (ZIP) [file pone.0236522.s002.zip › S2 Supporting Information/Consensus_Trees_Ages/Nilotic.dendropy.con.tre]

#NEXUS

BEGIN TAXA;
    DIMENSIONS NTAX=50;
    TAXLABELS
        NYANGATOM
        'NYANGATOM_2'
        ACHOLI
        'ACHOLI_2'
        ADHOLA
        ALUR
        ANYUAK
        'BARI_SUDAN'
        BURUN
        CAMUS
        'DINKA_SOUTH_CENTRAL'
        'DINKA_SOUTHEASTERN'
        DONGOTONO
        GIUR
        KAKWA
        KALENJIN
        KARIMOJONG
        KEIYO
        KUKU
        'KUMAN_UGANDA'
        LANGO
        LOKOYA
        LUO
        MAASAI
        MABAAN
        MONDARI
        NANDI
        'NANDI_2'
        NGYEPU
        'NORTH_TUGEN'
        NUER
        NYANGGWARA
        ONGAMO
        PARI
        POKOT
        REK
        SABAOT
        SAMPUR
        SHILLUK
        'SHILLUK_2'
        TESO
        TURKANA
        JUMJUM
        'DATOOGA_DIALECT_2'
        'DATOOGA_DIALECT_3'
        'DATOOGA_DIALECT_4'
        'DATOOGA_DIALECT_5'
        OMOTIK
        SOGOO
        'DATOOGA_DIALECT_6'
  ;
END;

BEGIN TREES;
        Translate
             1 NYANGATOM,
             2 'NYANGATOM_2',
             3 ACHOLI,
             4 'ACHOLI_2',
             5 ADHOLA,
             6 ALUR,
             7 ANYUAK,
             8 'BARI_SUDAN',
             9 BURUN,
             10 CAMUS,
             11 'DINKA_SOUTH_CENTRAL',
             12 'DINKA_SOUTHEASTERN',
             13 DONGOTONO,
             14 GIUR,
             15 KAKWA,
             16 KALENJIN,
             17 KARIMOJONG,
             18 KEIYO,
             19 KUKU,
             20 'KUMAN_UGANDA',
             21 LANGO,
             22 LOKOYA,
             23 LUO,
             24 MAASAI,
             25 MABAAN,
             26 MONDARI,
             27 NANDI,
             28 'NANDI_2',
             29 NGYEPU,
             30 'NORTH_TUGEN',
             31 NUER,
             32 NYANGGWARA,
             33 ONGAMO,
             34 PARI,
             35 POKOT,
             36 REK,
             37 SABAOT,
             38 SAMPUR,
             39 SHILLUK,
             40 'SHILLUK_2',
             41 TESO,
             42 TURKANA,
             43 JUMJUM,
             44 'DATOOGA_DIALECT_2',
             45 'DATOOGA_DIALECT_3',
             46 'DATOOGA_DIALECT_4',
             47 'DATOOGA_DIALECT_5',
             48 OMOTIK,
             49 SOGOO,
             50 'DATOOGA_DIALECT_6'
             ;
    TREE 1 = [&R] ((((((3:752.0[&height_mean=5.76255019e-08,prob(percent)=100,height_95%HPD={0.059921721447671,37.02346748040381},prob=1.00000000e+00,height_median=5.09999999e-08,length_median=3.99307700e-02,effectivebrlenIgrBrlens{all}_95%HPD={0.039701,0.077857},length_mean=4.19825252e-02,effectivebrlenIgrBrlens{all}_median=0.056958,rateIgrBrlens{all}_mean=1.586872,rateIgrBrlens{all}_95%HPD={0.588513,2.836576},effectivebrlenIgrBrlens{all}_mean=0.057589,rateIgrBrlens{all}_median=1.415768,length_95%HPD={1.46466000e-02,7.53581600e-02}],4:752.0[&prob=1.00000000e+00,height_median=5.10000000e-08,height_mean=5.76219437e-08,prob(percent)=100,height_95%HPD={0.05992172152017773,37.02346749723379},length_95%HPD={1.49838100e-02,6.46601900e-02},rateIgrBrlens{all}_mean=0.904103,length_median=3.83618400e-02,effectivebrlenIgrBrlens{all}_95%HPD={0.018636,0.045845},rateIgrBrlens{all}_median=0.806322,length_mean=3.90103284e-02,effectivebrlenIgrBrlens{all}_median=0.030891,rateIgrBrlens{all}_95%HPD={0.321335,1.632003},effectivebrlenIgrBrlens{all}_mean=0.031390]):461.0[&height_mean=3.80460726e-02,prob(percent)=69,height_95%HPD={489.67665013708574,1091.225069559257},prob=6.89908012e-01,height_median=3.76533270e-02,length_median=1.52953300e-02,effectivebrlenIgrBrlens{all}_95%HPD={0.000000,0.017802},rateIgrBrlens{all}_mean=0.869715,length_mean=1.68675269e-02,effectivebrlenIgrBrlens{all}_median=0.008954,rateIgrBrlens{all}_95%HPD={0.000002,2.283842},effectivebrlenIgrBrlens{all}_mean=0.009389,rateIgrBrlens{all}_median=0.544787,length_95%HPD={3.75817200e-04,3.55674800e-02}],(5:866.0[&prob(percent)=100,height_95%HPD={0.05992172166519097,37.02346753089371},prob=1.00000000e+00,height_median=5.10000002e-08,height_mean=5.75952366e-08,length_mean=4.56555272e-02,effectivebrlenIgrBrlens{all}_median=0.040867,rateIgrBrlens{all}_95%HPD={0.491016,1.534787},effectivebrlenIgrBrlens{all}_mean=0.041503,rateIgrBrlens{all}_median=0.904714,effectivebrlenIgrBrlens{all}_95%HPD={0.026752,0.056423},length_95%HPD={2.63780600e-02,6.74352400e-02},rateIgrBrlens{all}_mean=0.959334,length_median=4.48212900e-02],(6:669.0[&height_95%HPD={0.06064409065441734,37.19259050160745},prob=1.00000000e+00,height_median=5.20000000e-08,height_mean=5.77115945e-08,prob(percent)=100,effectivebrlenIgrBrlens{all}_mean=0.017632,rateIgrBrlens{all}_median=0.617475,length_95%HPD={8.90530900e-03,4.80779100e-02},rateIgrBrlens{all}_mean=0.692884,effectivebrlenIgrBrlens{all}_median=0.017171,length_median=2.79961000e-02,effectivebrlenIgrBrlens{all}_95%HPD={0.007969,0.027522},rateIgrBrlens{all}_95%HPD={0.194912,1.316016},length_mean=2.88469519e-02],23:669.0[&height_95%HPD={0.06064409065441734,37.19259050160745},prob=1.00000000e+00,height_median=5.20000000e-08,height_mean=5.77156739e-08,prob(percent)=100,effectivebrlenIgrBrlens{all}_mean=0.036296,rateIgrBrlens{all}_median=1.280900,length_95%HPD={8.96404400e-03,4.80779100e-02},rateIgrBrlens{all}_mean=1.455769,length_median=2.79750600e-02,effectivebrlenIgrBrlens{all}_95%HPD={0.023818,0.050463},effectivebrlenIgrBrlens{all}_median=0.035870,length_mean=2.88256799e-02,rateIgrBrlens{all}_95%HPD={0.532185,2.811626}]):197.0[&prob=9.82002400e-01,height_median=2.78238320e-02,height_mean=2.86973012e-02,prob(percent)=98,height_95%HPD={425.43785197854373,1017.7109823765398},length_95%HPD={1.52420800e-03,3.55648000e-02},rateIgrBrlens{all}_mean=0.659777,length_median=1.58811500e-02,effectivebrlenIgrBrlens{all}_95%HPD={0.000690,0.016480},length_mean=1.72090628e-02,effectivebrlenIgrBrlens{all}_median=0.007833,rateIgrBrlens{all}_95%HPD={0.012038,1.638524},rateIgrBrlens{all}_median=0.480177,effectivebrlenIgrBrlens{all}_mean=0.008322]):347.0[&height_mean=4.58158445e-02,height_median=4.49747680e-02,prob(percent)=100,height_95%HPD={599.0527006941114,1200.5243152165858},prob=1.00000000e+00,length_median=5.67383500e-03,effectivebrlenIgrBrlens{all}_95%HPD={0.000000,0.004419},length_mean=7.39141586e-03,effectivebrlenIgrBrlens{all}_median=0.000429,rateIgrBrlens{all}_95%HPD={0.000001,0.678768},effectivebrlenIgrBrlens{all}_mean=0.001092,rateIgrBrlens{all}_median=0.068786,rateIgrBrlens{all}_mean=0.180491,length_95%HPD={9.48415100e-05,1.98424300e-02}],(20:737.0[&height_95%HPD={0.05992172152017773,37.02346749723379},prob=1.00000000e+00,height_median=5.10000000e-08,height_mean=5.75662818e-08,prob(percent)=100,effectivebrlenIgrBrlens{all}_mean=0.059565,rateIgrBrlens{all}_median=1.551498,length_95%HPD={1.25168600e-02,6.38787500e-02},rateIgrBrlens{all}_mean=1.772968,length_median=3.76629700e-02,effectivebrlenIgrBrlens{all}_95%HPD={0.039562,0.078843},effectivebrlenIgrBrlens{all}_median=0.059105,length_mean=3.84034255e-02,rateIgrBrlens{all}_95%HPD={0.659692,3.388668}],21:737.0[&height_95%HPD={0.05992172152017773,37.02346749723379},prob=1.00000000e+00,height_median=5.10000000e-08,height_mean=5.75900480e-08,prob(percent)=100,effectivebrlenIgrBrlens{all}_mean=0.022477,rateIgrBrlens{all}_median=0.605112,rateIgrBrlens{all}_95%HPD={0.237267,1.268479},length_95%HPD={1.25168600e-02,6.00758400e-02},rateIgrBrlens{all}_mean=0.677829,length_median=3.62961100e-02,effectivebrlenIgrBrlens{all}_95%HPD={0.010097,0.035563},length_mean=3.66734003e-02,effectivebrlenIgrBrlens{all}_median=0.021921]):476.0[&prob=6.61911745e-01,height_median=3.46331660e-02,height_mean=3.46158906e-02,prob(percent)=66,height_95%HPD={485.87110142732365,1085.5138058789762},length_95%HPD={2.74382200e-04,3.49027200e-02},rateIgrBrlens{all}_mean=0.652508,length_median=1.50304200e-02,effectivebrlenIgrBrlens{all}_95%HPD={0.000000,0.016110},length_mean=1.63986017e-02,effectivebrlenIgrBrlens{all}_median=0.007142,rateIgrBrlens{all}_95%HPD={0.000001,1.881622},effectivebrlenIgrBrlens{all}_mean=0.007589,rateIgrBrlens{all}_median=0.440590]):360.0[&height_mean=6.12434922e-02,prob(percent)=100,height_median=6.00747650e-02,height_95%HPD={956.5848193051091,1538.2662890120073},prob=1.00000000e+00,length_median=4.00245500e-02,effectivebrlenIgrBrlens{all}_95%HPD={0.007928,0.043793},length_mean=4.15409522e-02,effectivebrlenIgrBrlens{all}_median=0.025022,rateIgrBrlens{all}_95%HPD={0.209946,1.543842},effectivebrlenIgrBrlens{all}_mean=0.025550,rateIgrBrlens{all}_median=0.616798,length_95%HPD={1.00590900e-02,7.42970400e-02},rateIgrBrlens{all}_mean=0.713128],(((7:745.0[&prob(percent)=100,height_95%HPD={0.05992172159268424,37.02346751406373},prob=1.00000000e+00,height_median=5.10000001e-08,height_mean=5.76802200e-08,length_mean=3.86356408e-02,effectivebrlenIgrBrlens{all}_median=0.042726,rateIgrBrlens{all}_95%HPD={0.528807,2.285873},effectivebrlenIgrBrlens{all}_95%HPD={0.025838,0.061433},effectivebrlenIgrBrlens{all}_mean=0.043416,rateIgrBrlens{all}_median=1.157299,length_95%HPD={1.61229300e-02,6.56082300e-02},rateIgrBrlens{all}_mean=1.264612,length_median=3.77102900e-02],34:745.0[&prob(percent)=100,height_95%HPD={0.05992172159268424,37.02346751406373},prob=1.00000000e+00,height_median=5.10000001e-08,height_mean=5.76787268e-08,length_mean=3.94187363e-02,effectivebrlenIgrBrlens{all}_median=0.045297,rateIgrBrlens{all}_95%HPD={0.588966,2.384710},effectivebrlenIgrBrlens{all}_95%HPD={0.027846,0.065478},effectivebrlenIgrBrlens{all}_mean=0.045983,rateIgrBrlens{all}_median=1.169562,length_95%HPD={1.70708700e-02,6.62261100e-02},rateIgrBrlens{all}_mean=1.304346,length_median=3.84539800e-02]):208.0[&height_95%HPD={492.40170895733974,1092.9918536685655},prob=9.15344621e-01,height_median=3.79748500e-02,height_mean=3.88335596e-02,prob(percent)=92,effectivebrlenIgrBrlens{all}_mean=0.016155,rateIgrBrlens{all}_median=0.797103,effectivebrlenIgrBrlens{all}_median=0.015495,length_95%HPD={2.07718400e-03,4.36661900e-02},rateIgrBrlens{all}_mean=1.048277,rateIgrBrlens{all}_95%HPD={0.085121,2.661363},length_median=1.94356300e-02,effectivebrlenIgrBrlens{all}_95%HPD={0.003354,0.030525},length_mean=2.10108362e-02],14:953.0[&height_95%HPD={0.059921721447671,37.02346748040381},prob=1.00000000e+00,height_median=5.09999999e-08,height_mean=5.76709359e-08,prob(percent)=100,effectivebrlenIgrBrlens{all}_mean=0.058925,rateIgrBrlens{all}_median=1.002561,length_95%HPD={3.07414000e-02,8.79883100e-02},effectivebrlenIgrBrlens{all}_median=0.058215,rateIgrBrlens{all}_mean=1.068257,rateIgrBrlens{all}_95%HPD={0.577186,1.752860},length_median=5.77225100e-02,effectivebrlenIgrBrlens{all}_95%HPD={0.038788,0.080784},length_mean=5.83676993e-02]):208.0[&prob=6.52046394e-01,height_median=5.64347403e-02,height_mean=5.70812093e-02,prob(percent)=65,height_95%HPD={687.9859099445436,1287.1091973859022},length_95%HPD={2.83949700e-04,3.52366500e-02},rateIgrBrlens{all}_mean=0.890015,length_median=1.37945700e-02,effectivebrlenIgrBrlens{all}_95%HPD={0.000000,0.023812},rateIgrBrlens{all}_median=0.615514,length_mean=1.56107072e-02,effectivebrlenIgrBrlens{all}_median=0.009588,rateIgrBrlens{all}_95%HPD={0.000001,2.417083},effectivebrlenIgrBrlens{all}_mean=0.010471],(39:719.0[&prob(percent)=100,height_95%HPD={0.05992172152017773,37.02346749723379},prob=1.00000000e+00,height_median=5.10000000e-08,height_mean=5.76922184e-08,length_mean=3.76767659e-02,effectivebrlenIgrBrlens{all}_median=0.023678,rateIgrBrlens{all}_95%HPD={0.209674,1.497493},effectivebrlenIgrBrlens{all}_mean=0.024293,rateIgrBrlens{all}_median=0.658563,effectivebrlenIgrBrlens{all}_95%HPD={0.010531,0.037809},length_95%HPD={1.00122900e-02,7.06212300e-02},rateIgrBrlens{all}_mean=0.750788,length_median=3.50583600e-02],40:719.0[&prob(percent)=100,height_95%HPD={0.05992172152017773,37.02346749723379},prob=1.00000000e+00,height_median=5.10000000e-08,height_mean=5.76906586e-08,length_mean=3.50760957e-02,effectivebrlenIgrBrlens{all}_median=0.032690,rateIgrBrlens{all}_95%HPD={0.335332,2.164695},effectivebrlenIgrBrlens{all}_mean=0.032987,rateIgrBrlens{all}_median=0.981027,length_95%HPD={1.07922700e-02,5.99197000e-02},rateIgrBrlens{all}_mean=1.080977,effectivebrlenIgrBrlens{all}_95%HPD={0.017571,0.048423},length_median=3.37877300e-02]):442.0[&height_95%HPD={470.55684828337695,1068.542494223724},prob=9.23610185e-01,height_median=3.38636020e-02,height_mean=3.50429012e-02,prob(percent)=92,effectivebrlenIgrBrlens{all}_mean=0.020697,rateIgrBrlens{all}_median=0.608747,length_95%HPD={7.29267900e-03,6.14707100e-02},rateIgrBrlens{all}_mean=0.727842,effectivebrlenIgrBrlens{all}_median=0.020154,length_median=3.30425100e-02,effectivebrlenIgrBrlens{all}_95%HPD={0.007580,0.034015},rateIgrBrlens{all}_95%HPD={0.187171,1.486590},length_mean=3.41994278e-02]):412.0[&prob=1.00000000e+00,height_median=7.11084500e-02,height_mean=7.20521364e-02,prob(percent)=100,height_95%HPD={902.8602694891941,1490.09244509508},length_95%HPD={3.49087800e-03,6.01942900e-02},rateIgrBrlens{all}_mean=0.910190,length_median=2.87143300e-02,effectivebrlenIgrBrlens{all}_95%HPD={0.005628,0.040021},length_mean=3.07323080e-02,effectivebrlenIgrBrlens{all}_median=0.021359,rateIgrBrlens{all}_median=0.735252,rateIgrBrlens{all}_95%HPD={0.147836,2.183907},effectivebrlenIgrBrlens{all}_mean=0.022059]):352.0[&height_median=1.01162265e-01,height_mean=1.02784444e-01,prob(percent)=100,height_95%HPD={1326.321612010947,1894.1940031134918},prob=1.00000000e+00,length_median=9.23024600e-02,effectivebrlenIgrBrlens{all}_95%HPD={0.026030,0.099460},length_mean=9.32934707e-02,effectivebrlenIgrBrlens{all}_median=0.061248,rateIgrBrlens{all}_95%HPD={0.267810,1.193478},rateIgrBrlens{all}_mean=0.709096,effectivebrlenIgrBrlens{all}_mean=0.062020,rateIgrBrlens{all}_median=0.671603,length_95%HPD={4.01919000e-02,1.48484700e-01}],(9:1300.0[&prob(percent)=100,height_95%HPD={0.06277994423780102,37.696892679248386},prob=1.00000000e+00,height_median=5.50000000e-08,height_mean=5.81207239e-08,length_mean=1.56438164e-01,effectivebrlenIgrBrlens{all}_median=0.152750,rateIgrBrlens{all}_95%HPD={0.625172,1.391089},effectivebrlenIgrBrlens{all}_mean=0.155064,rateIgrBrlens{all}_median=0.991591,length_95%HPD={1.01909100e-01,2.17570000e-01},rateIgrBrlens{all}_mean=1.013054,effectivebrlenIgrBrlens{all}_95%HPD={0.101310,0.212403},length_median=1.54624400e-01],(25:899.0[&prob=1.00000000e+00,height_median=5.09999999e-08,height_mean=5.78498400e-08,prob(percent)=100,height_95%HPD={0.059921721447671,37.02346748040381},length_95%HPD={2.75342000e-02,1.04819200e-01},rateIgrBrlens{all}_mean=1.545518,length_median=6.47917100e-02,effectivebrlenIgrBrlens{all}_95%HPD={0.054730,0.128099},length_mean=6.56960987e-02,effectivebrlenIgrBrlens{all}_median=0.090700,rateIgrBrlens{all}_95%HPD={0.625050,2.822819},effectivebrlenIgrBrlens{all}_mean=0.091868,rateIgrBrlens{all}_median=1.402471],43:899.0[&prob=1.00000000e+00,height_median=5.09999999e-08,height_mean=5.78498400e-08,prob(percent)=100,height_95%HPD={0.059921721447671,37.02346748040381},length_95%HPD={2.75342000e-02,1.04819200e-01},rateIgrBrlens{all}_mean=1.257749,rateIgrBrlens{all}_median=1.161957,length_median=6.47917100e-02,effectivebrlenIgrBrlens{all}_95%HPD={0.041764,0.110512},length_mean=6.56960987e-02,effectivebrlenIgrBrlens{all}_median=0.074826,rateIgrBrlens{all}_95%HPD={0.486808,2.148238},effectivebrlenIgrBrlens{all}_mean=0.075773]):401.0[&height_mean=6.56961566e-02,prob(percent)=100,height_median=6.47917750e-02,height_95%HPD={627.755400440629,1228.4736257799764},prob=1.00000000e+00,length_median=8.87525800e-02,effectivebrlenIgrBrlens{all}_95%HPD={0.088881,0.205252},length_mean=9.09676246e-02,effectivebrlenIgrBrlens{all}_median=0.141377,rateIgrBrlens{all}_95%HPD={0.757349,2.714959},effectivebrlenIgrBrlens{all}_mean=0.144058,rateIgrBrlens{all}_median=1.580580,length_95%HPD={3.58340000e-02,1.46388400e-01},rateIgrBrlens{all}_mean=1.726128]):625.0[&prob(percent)=94,height_95%HPD={1047.4021622568011,1624.5660303815873},prob=9.44407412e-01,height_median=1.52803265e-01,height_mean=1.54479612e-01,length_mean=4.23510042e-02,effectivebrlenIgrBrlens{all}_median=0.049125,rateIgrBrlens{all}_95%HPD={0.000011,3.125641},effectivebrlenIgrBrlens{all}_mean=0.050909,rateIgrBrlens{all}_median=1.175687,length_95%HPD={1.06164800e-03,8.43585700e-02},rateIgrBrlens{all}_mean=1.496002,length_median=3.97012500e-02,effectivebrlenIgrBrlens{all}_95%HPD={0.000000,0.094153}]):243.0[&height_95%HPD={1627.7692918127075,2274.2133003186545},prob=1.00000000e+00,height_median=1.95371480e-01,height_mean=1.97017292e-01,prob(percent)=100,effectivebrlenIgrBrlens{all}_mean=0.010504,rateIgrBrlens{all}_median=0.403196,length_95%HPD={1.08384900e-04,5.05363100e-02},rateIgrBrlens{all}_mean=0.610553,length_median=1.53513300e-02,effectivebrlenIgrBrlens{all}_95%HPD={0.000000,0.032474},effectivebrlenIgrBrlens{all}_median=0.007099,length_mean=1.93586404e-02,rateIgrBrlens{all}_95%HPD={0.000001,1.809261}],(((11:669.0[&height_mean=5.76038782e-08,prob(percent)=100,height_95%HPD={0.0613611599605031,37.36309234828262},prob=1.00000000e+00,height_median=5.30000000e-08,length_median=2.78355600e-02,effectivebrlenIgrBrlens{all}_95%HPD={0.007772,0.034896},rateIgrBrlens{all}_mean=0.862669,length_mean=2.92676725e-02,effectivebrlenIgrBrlens{all}_median=0.020485,rateIgrBrlens{all}_95%HPD={0.196845,1.809990},effectivebrlenIgrBrlens{all}_mean=0.021128,rateIgrBrlens{all}_median=0.734445,length_95%HPD={7.88955800e-03,5.35523900e-02}],12:669.0[&height_mean=5.76193694e-08,prob(percent)=100,height_95%HPD={0.0613611599605031,37.36309234828262},prob=1.00000000e+00,height_median=5.30000000e-08,length_median=2.83302200e-02,effectivebrlenIgrBrlens{all}_95%HPD={0.012626,0.042631},length_mean=2.96608142e-02,effectivebrlenIgrBrlens{all}_median=0.027083,rateIgrBrlens{all}_95%HPD={0.238997,2.228165},rateIgrBrlens{all}_mean=1.145420,effectivebrlenIgrBrlens{all}_mean=0.027562,rateIgrBrlens{all}_median=0.949704,length_95%HPD={7.58227900e-03,5.40925700e-02}]):207.0[&prob(percent)=79,height_95%HPD={426.17071894359685,1018.4787984522583},prob=7.94027463e-01,height_median=2.66891200e-02,height_mean=2.78738720e-02,length_mean=2.19186592e-02,effectivebrlenIgrBrlens{all}_median=0.013440,rateIgrBrlens{all}_95%HPD={0.000001,2.229651},effectivebrlenIgrBrlens{all}_mean=0.014800,effectivebrlenIgrBrlens{all}_95%HPD={0.000000,0.035246},rateIgrBrlens{all}_median=0.596979,length_95%HPD={1.25647100e-04,4.83187400e-02},rateIgrBrlens{all}_mean=0.831343,length_median=1.99190700e-02],36:876.0[&prob(percent)=100,height_95%HPD={0.061361159889056445,37.36309233135513},prob=1.00000000e+00,height_median=5.29999999e-08,height_mean=5.77214945e-08,length_mean=4.60344200e-02,effectivebrlenIgrBrlens{all}_median=0.074600,rateIgrBrlens{all}_95%HPD={0.646333,3.780524},effectivebrlenIgrBrlens{all}_mean=0.074816,rateIgrBrlens{all}_median=1.643574,effectivebrlenIgrBrlens{all}_95%HPD={0.047060,0.103560},length_95%HPD={1.78443400e-02,8.12797000e-02},rateIgrBrlens{all}_mean=1.914640,length_median=4.44734400e-02]):453.0[&height_95%HPD={608.7945004237515,1210.0368008457842},prob=1.00000000e+00,height_median=4.58951000e-02,height_mean=4.77021588e-02,prob(percent)=100,effectivebrlenIgrBrlens{all}_mean=0.160648,rateIgrBrlens{all}_median=1.398732,effectivebrlenIgrBrlens{all}_median=0.158685,length_95%HPD={5.74164000e-02,1.75169900e-01},rateIgrBrlens{all}_mean=1.477073,rateIgrBrlens{all}_95%HPD={0.744921,2.354052},length_median=1.13784900e-01,effectivebrlenIgrBrlens{all}_95%HPD={0.106755,0.216131},length_mean=1.15458726e-01],31:1329.0[&height_95%HPD={0.06277994423780102,37.696892679248386},prob=1.00000000e+00,height_median=5.50000000e-08,height_mean=5.80482536e-08,prob(percent)=100,effectivebrlenIgrBrlens{all}_mean=0.128180,rateIgrBrlens{all}_median=0.783468,length_95%HPD={1.03184400e-01,2.21486000e-01},rateIgrBrlens{all}_mean=0.800751,effectivebrlenIgrBrlens{all}_median=0.126532,length_median=1.62127600e-01,effectivebrlenIgrBrlens{all}_95%HPD={0.080890,0.179293},rateIgrBrlens{all}_95%HPD={0.511246,1.147321},length_mean=1.63160826e-01]):839.0[&prob=1.00000000e+00,height_median=1.62127693e-01,height_mean=1.63160884e-01,prob(percent)=100,height_95%HPD={1080.0110169234651,1655.5580208171036},length_95%HPD={3.88783600e-03,1.03452000e-01},rateIgrBrlens{all}_mean=1.037407,length_median=5.07003100e-02,effectivebrlenIgrBrlens{all}_95%HPD={0.006287,0.088457},rateIgrBrlens{all}_median=0.879978,length_mean=5.32150483e-02,effectivebrlenIgrBrlens{all}_median=0.045678,rateIgrBrlens{all}_95%HPD={0.175756,2.236714},effectivebrlenIgrBrlens{all}_mean=0.046975]):973.0[&height_mean=2.16375933e-01,prob(percent)=100,height_95%HPD={1810.337811120049,2593.057075413667},prob=1.00000000e+00,height_median=2.14164040e-01,length_median=2.23319100e-01,effectivebrlenIgrBrlens{all}_95%HPD={0.135108,0.341909},length_mean=2.27445167e-01,effectivebrlenIgrBrlens{all}_median=0.229788,rateIgrBrlens{all}_95%HPD={0.620262,1.700328},rateIgrBrlens{all}_mean=1.065614,effectivebrlenIgrBrlens{all}_mean=0.233236,rateIgrBrlens{all}_median=1.018990,length_95%HPD={1.20298200e-01,3.34178700e-01}],((((((1:433.0[&prob=1.00000000e+00,height_median=5.49999999e-08,height_mean=5.79425037e-08,prob(percent)=100,height_95%HPD={0.06277994416736069,37.69689266279072},length_95%HPD={1.05893100e-03,2.10865100e-02},rateIgrBrlens{all}_mean=0.199820,rateIgrBrlens{all}_median=0.105876,length_median=8.17477200e-03,effectivebrlenIgrBrlens{all}_95%HPD={0.000000,0.006244},length_mean=9.54813613e-03,effectivebrlenIgrBrlens{all}_median=0.000957,rateIgrBrlens{all}_95%HPD={0.000001,0.678834},effectivebrlenIgrBrlens{all}_mean=0.001750],2:433.0[&height_95%HPD={0.06277994416736069,37.69689266279072},prob=1.00000000e+00,height_median=5.49999999e-08,height_mean=5.79425037e-08,prob(percent)=100,effectivebrlenIgrBrlens{all}_mean=0.029271,effectivebrlenIgrBrlens{all}_median=0.028744,rateIgrBrlens{all}_median=3.553309,length_95%HPD={1.05893100e-03,2.10865100e-02},rateIgrBrlens{all}_mean=4.761994,rateIgrBrlens{all}_95%HPD={0.676799,12.734113},length_median=8.17477200e-03,effectivebrlenIgrBrlens{all}_95%HPD={0.017565,0.041814},length_mean=9.54813613e-03]):503.0[&prob=1.00000000e+00,height_median=8.17484000e-03,height_mean=9.54819408e-03,prob(percent)=100,height_95%HPD={218.57482516031266,751.9634162973531},length_95%HPD={6.30879700e-03,6.53996100e-02},rateIgrBrlens{all}_mean=3.002159,rateIgrBrlens{all}_median=2.426408,length_median=3.73498100e-02,effectivebrlenIgrBrlens{all}_95%HPD={0.063824,0.117415},length_mean=3.81834464e-02,effectivebrlenIgrBrlens{all}_median=0.089557,rateIgrBrlens{all}_95%HPD={0.904335,6.965452},effectivebrlenIgrBrlens{all}_mean=0.090239],17:936.0[&prob=1.00000000e+00,height_median=5.44000001e-08,height_mean=5.80168764e-08,prob(percent)=100,height_95%HPD={0.06235641456183461,37.59773480495492},length_95%HPD={2.20363800e-02,7.65583600e-02},rateIgrBrlens{all}_mean=0.924991,rateIgrBrlens{all}_median=0.846089,length_median=4.78182600e-02,effectivebrlenIgrBrlens{all}_95%HPD={0.025161,0.058184},length_mean=4.82904802e-02,effectivebrlenIgrBrlens{all}_median=0.040461,rateIgrBrlens{all}_95%HPD={0.402519,1.627095},effectivebrlenIgrBrlens{all}_mean=0.040996],42:936.0[&prob=1.00000000e+00,height_median=5.49999999e-08,height_mean=5.80043408e-08,prob(percent)=100,height_95%HPD={0.06277994416736069,37.69689266279072},length_95%HPD={1.99787200e-02,7.21475400e-02},rateIgrBrlens{all}_mean=1.258501,length_median=4.40812700e-02,effectivebrlenIgrBrlens{all}_95%HPD={0.031312,0.072137},rateIgrBrlens{all}_median=1.148613,length_mean=4.47856706e-02,effectivebrlenIgrBrlens{all}_median=0.051067,rateIgrBrlens{all}_95%HPD={0.597132,2.116163},effectivebrlenIgrBrlens{all}_mean=0.051472]):144.0[&height_mean=5.45388516e-02,prob(percent)=100,height_95%HPD={662.1068172059837,1262.683348766983},prob=1.00000000e+00,height_median=5.36444000e-02,length_median=9.08000800e-03,effectivebrlenIgrBrlens{all}_95%HPD={0.000000,0.019487},length_mean=1.09708298e-02,effectivebrlenIgrBrlens{all}_median=0.006134,rateIgrBrlens{all}_mean=0.943826,rateIgrBrlens{all}_95%HPD={0.000001,3.063742},effectivebrlenIgrBrlens{all}_mean=0.007408,rateIgrBrlens{all}_median=0.570105,length_95%HPD={1.59766800e-04,2.70615200e-02}],41:1080.0[&height_mean=5.79382949e-08,prob(percent)=100,height_95%HPD={0.062073067240923874,37.5311668868472},prob=1.00000000e+00,height_median=5.40000000e-08,length_median=6.45335300e-02,effectivebrlenIgrBrlens{all}_95%HPD={0.011016,0.041733},length_mean=6.55096234e-02,effectivebrlenIgrBrlens{all}_median=0.025964,rateIgrBrlens{all}_95%HPD={0.166053,0.713039},rateIgrBrlens{all}_mean=0.417674,effectivebrlenIgrBrlens{all}_mean=0.026282,rateIgrBrlens{all}_median=0.399967,length_95%HPD={3.66324300e-02,9.34559100e-02}]):608.0[&prob(percent)=100,height_95%HPD={803.7788994083331,1396.5912386847783},prob=1.00000000e+00,height_median=6.45335470e-02,height_mean=6.55096813e-02,length_mean=1.10232243e-01,effectivebrlenIgrBrlens{all}_median=0.098629,rateIgrBrlens{all}_95%HPD={0.512110,1.563799},effectivebrlenIgrBrlens{all}_95%HPD={0.057408,0.142099},effectivebrlenIgrBrlens{all}_mean=0.099631,rateIgrBrlens{all}_median=0.906066,length_95%HPD={5.73939600e-02,1.63208700e-01},rateIgrBrlens{all}_mean=0.949589,length_median=1.08966200e-01],((((10:398.0[&prob(percent)=100,height_95%HPD={0.061361160103396296,37.36309238213759},prob=1.00000000e+00,height_median=5.30000002e-08,height_mean=5.77531463e-08,length_mean=7.14039464e-03,effectivebrlenIgrBrlens{all}_median=0.014027,rateIgrBrlens{all}_95%HPD={0.486312,8.838805},effectivebrlenIgrBrlens{all}_mean=0.014307,rateIgrBrlens{all}_median=2.172845,length_95%HPD={5.84096400e-04,1.52680500e-02},rateIgrBrlens{all}_mean=3.147820,length_median=6.41687800e-03,effectivebrlenIgrBrlens{all}_95%HPD={0.007154,0.021716}],38:398.0[&prob(percent)=100,height_95%HPD={0.061361160103396296,37.36309238213759},prob=1.00000000e+00,height_median=5.30000002e-08,height_mean=5.77531463e-08,length_mean=7.14039464e-03,effectivebrlenIgrBrlens{all}_median=0.000532,rateIgrBrlens{all}_95%HPD={0.000001,0.518882},effectivebrlenIgrBrlens{all}_mean=0.000973,rateIgrBrlens{all}_median=0.078974,length_95%HPD={5.84096400e-04,1.52680500e-02},rateIgrBrlens{all}_mean=0.160662,length_median=6.41687800e-03,effectivebrlenIgrBrlens{all}_95%HPD={0.000000,0.003518}]):250.0[&height_95%HPD={187.54050621990334,705.6511899559603},prob=1.00000000e+00,height_median=6.41691200e-03,height_mean=7.14045239e-03,prob(percent)=100,effectivebrlenIgrBrlens{all}_mean=0.032692,rateIgrBrlens{all}_median=2.112668,rateIgrBrlens{all}_95%HPD={0.388426,9.755123},length_95%HPD={5.46529600e-04,3.50043800e-02},rateIgrBrlens{all}_mean=3.451973,length_median=1.54087000e-02,effectivebrlenIgrBrlens{all}_95%HPD={0.019243,0.045639},length_mean=1.69679657e-02,effectivebrlenIgrBrlens{all}_median=0.032197],24:648.0[&height_95%HPD={0.06064409065441734,37.19259050160745},prob=1.00000000e+00,height_median=5.20000000e-08,height_mean=5.77477470e-08,prob(percent)=100,effectivebrlenIgrBrlens{all}_mean=0.008895,rateIgrBrlens{all}_median=0.359021,rateIgrBrlens{all}_95%HPD={0.034392,0.934650},length_95%HPD={6.43657500e-03,4.29191300e-02},rateIgrBrlens{all}_mean=0.415277,length_median=2.29565900e-02,effectivebrlenIgrBrlens{all}_95%HPD={0.000730,0.017043},length_mean=2.41083604e-02,effectivebrlenIgrBrlens{all}_median=0.008401]):311.0[&prob=1.00000000e+00,height_median=2.29566530e-02,height_mean=2.41084181e-02,prob(percent)=100,height_95%HPD={398.9831515712973,987.9003657407416},length_95%HPD={5.67233000e-03,7.38443300e-02},rateIgrBrlens{all}_mean=1.477741,rateIgrBrlens{all}_median=1.158483,length_median=4.03341900e-02,effectivebrlenIgrBrlens{all}_95%HPD={0.023781,0.072720},length_mean=4.15514035e-02,effectivebrlenIgrBrlens{all}_median=0.047051,rateIgrBrlens{all}_95%HPD={0.389971,3.207661},effectivebrlenIgrBrlens{all}_mean=0.047746],33:959.0[&prob=1.00000000e+00,height_median=5.20000000e-08,height_mean=5.79058592e-08,prob(percent)=100,height_95%HPD={0.06064409065441734,37.19259050160745},length_95%HPD={3.24550000e-02,9.94387800e-02},rateIgrBrlens{all}_mean=1.070167,rateIgrBrlens{all}_median=1.012986,length_median=6.47927900e-02,effectivebrlenIgrBrlens{all}_95%HPD={0.040950,0.094139},length_mean=6.56597638e-02,effectivebrlenIgrBrlens{all}_median=0.065038,rateIgrBrlens{all}_95%HPD={0.480622,1.733173},effectivebrlenIgrBrlens{all}_mean=0.065842]):374.0[&height_mean=6.56598217e-02,prob(percent)=100,height_95%HPD={694.0513710919776,1292.095618444977},height_median=6.47928270e-02,prob=1.00000000e+00,length_median=4.92844700e-02,effectivebrlenIgrBrlens{all}_95%HPD={0.026473,0.085001},rateIgrBrlens{all}_mean=1.298933,length_mean=5.04744222e-02,effectivebrlenIgrBrlens{all}_median=0.053854,rateIgrBrlens{all}_95%HPD={0.386826,2.615692},effectivebrlenIgrBrlens{all}_mean=0.054544,rateIgrBrlens{all}_median=1.081654,length_95%HPD={1.43260900e-02,9.10269400e-02}],(13:966.0[&height_95%HPD={0.06064409065441734,37.19259050160745},prob=1.00000000e+00,height_median=5.20000000e-08,height_mean=5.79432542e-08,prob(percent)=100,effectivebrlenIgrBrlens{all}_mean=0.067001,rateIgrBrlens{all}_median=0.839886,effectivebrlenIgrBrlens{all}_median=0.066272,length_95%HPD={4.32403700e-02,1.24501800e-01},rateIgrBrlens{all}_mean=0.895359,rateIgrBrlens{all}_95%HPD={0.429386,1.403893},length_median=7.96350200e-02,effectivebrlenIgrBrlens{all}_95%HPD={0.041628,0.094263},length_mean=8.01676748e-02],22:966.0[&height_95%HPD={0.06064409065441734,37.19259050160745},prob=1.00000000e+00,height_median=5.20000000e-08,height_mean=5.80110185e-08,prob(percent)=100,effectivebrlenIgrBrlens{all}_mean=0.091389,rateIgrBrlens{all}_median=1.138859,effectivebrlenIgrBrlens{all}_median=0.090624,length_95%HPD={4.25032200e-02,1.25666600e-01},rateIgrBrlens{all}_mean=1.232360,rateIgrBrlens{all}_95%HPD={0.575453,1.915067},length_median=7.98796200e-02,effectivebrlenIgrBrlens{all}_95%HPD={0.063502,0.120347},length_mean=8.05922131e-02]):367.0[&prob=9.61205173e-01,height_median=7.91701800e-02,height_mean=7.95667465e-02,prob(percent)=96,height_95%HPD={700.8210014326763,1298.9997684134798},length_95%HPD={4.40406400e-03,7.33085800e-02},rateIgrBrlens{all}_mean=0.913318,length_median=3.53723600e-02,effectivebrlenIgrBrlens{all}_95%HPD={0.005175,0.052355},rateIgrBrlens{all}_median=0.749280,length_mean=3.75403382e-02,effectivebrlenIgrBrlens{all}_median=0.026839,rateIgrBrlens{all}_95%HPD={0.124301,2.041692},effectivebrlenIgrBrlens{all}_mean=0.027941]):355.0[&height_mean=1.16793695e-01,prob(percent)=100,height_95%HPD={1083.4122879615732,1658.0561682264315},prob=1.00000000e+00,height_median=1.15623350e-01,length_median=5.71131700e-02,effectivebrlenIgrBrlens{all}_95%HPD={0.023281,0.101677},rateIgrBrlens{all}_mean=1.175534,length_mean=5.89482299e-02,effectivebrlenIgrBrlens{all}_median=0.058855,rateIgrBrlens{all}_95%HPD={0.341158,2.372163},effectivebrlenIgrBrlens{all}_mean=0.059965,rateIgrBrlens{all}_median=1.014601,length_95%HPD={1.57012200e-02,1.07596100e-01}]):272.0[&prob(percent)=100,height_95%HPD={1421.9013358644672,1998.348067451416},prob=1.00000000e+00,height_median=1.74156723e-01,height_mean=1.75741924e-01,length_mean=6.98607940e-02,effectivebrlenIgrBrlens{all}_median=0.062142,rateIgrBrlens{all}_95%HPD={0.269504,2.020872},effectivebrlenIgrBrlens{all}_95%HPD={0.010518,0.117983},effectivebrlenIgrBrlens{all}_mean=0.064324,rateIgrBrlens{all}_median=0.914454,length_95%HPD={1.22866000e-02,1.33403200e-01},rateIgrBrlens{all}_mean=1.057946,length_median=6.66799100e-02],((8:655.0[&height_mean=5.77887695e-08,height_median=5.50000000e-08,prob(percent)=100,height_95%HPD={0.06277994423780102,37.696892679248386},prob=1.00000000e+00,length_median=2.13502400e-02,effectivebrlenIgrBrlens{all}_95%HPD={0.002986,0.015346},length_mean=2.25047339e-02,effectivebrlenIgrBrlens{all}_median=0.008314,rateIgrBrlens{all}_95%HPD={0.097725,0.881087},rateIgrBrlens{all}_mean=0.437717,effectivebrlenIgrBrlens{all}_mean=0.008733,rateIgrBrlens{all}_median=0.393744,length_95%HPD={7.66831500e-03,3.92660900e-02}],(19:481.0[&height_95%HPD={0.06277994423780102,37.696892679248386},prob=1.00000000e+00,height_median=5.50000000e-08,height_mean=5.77978083e-08,prob(percent)=100,effectivebrlenIgrBrlens{all}_mean=0.017374,rateIgrBrlens{all}_median=1.574669,length_95%HPD={9.42961400e-04,2.32215900e-02},rateIgrBrlens{all}_mean=2.080958,length_median=1.09713500e-02,effectivebrlenIgrBrlens{all}_95%HPD={0.008941,0.026094},effectivebrlenIgrBrlens{all}_median=0.016972,length_mean=1.17907230e-02,rateIgrBrlens{all}_95%HPD={0.315168,5.230192}],29:481.0[&height_95%HPD={0.06277994423780102,37.696892679248386},prob=1.00000000e+00,height_median=5.50000000e-08,height_mean=5.77979416e-08,prob(percent)=100,effectivebrlenIgrBrlens{all}_mean=0.007405,rateIgrBrlens{all}_median=0.639606,length_95%HPD={1.19307600e-03,2.34924500e-02},rateIgrBrlens{all}_mean=0.863050,length_median=1.09713500e-02,effectivebrlenIgrBrlens{all}_95%HPD={0.001963,0.013789},effectivebrlenIgrBrlens{all}_median=0.007054,length_mean=1.17859743e-02,rateIgrBrlens{all}_95%HPD={0.107982,2.216468}]):174.0[&prob=9.99200107e-01,height_median=1.09654730e-02,height_mean=1.17712536e-02,prob(percent)=100,height_95%HPD={257.69479510311623,807.409331433463},length_95%HPD={4.79089700e-04,2.34800200e-02},rateIgrBrlens{all}_mean=1.435370,length_median=9.55980900e-03,effectivebrlenIgrBrlens{all}_95%HPD={0.003467,0.016276},length_mean=1.08523606e-02,effectivebrlenIgrBrlens{all}_median=0.009173,rateIgrBrlens{all}_95%HPD={0.171217,3.599974},effectivebrlenIgrBrlens{all}_mean=0.009515,rateIgrBrlens{all}_median=0.941921]):297.0[&height_mean=2.18842740e-02,prob(percent)=95,height_median=2.08938439e-02,height_95%HPD={405.0138019722867,995.5359064722314},prob=9.46673777e-01,length_median=1.05192500e-02,effectivebrlenIgrBrlens{all}_95%HPD={0.000000,0.012576},length_mean=1.18878431e-02,effectivebrlenIgrBrlens{all}_median=0.006045,rateIgrBrlens{all}_95%HPD={0.000002,2.382750},effectivebrlenIgrBrlens{all}_mean=0.006381,rateIgrBrlens{all}_median=0.546106,rateIgrBrlens{all}_mean=0.852577,length_95%HPD={4.75935100e-04,2.60404000e-02}],(15:630.0[&height_95%HPD={0.06277994423780102,37.696892679248386},prob=1.00000000e+00,height_median=5.50000000e-08,height_mean=5.76874510e-08,prob(percent)=100,effectivebrlenIgrBrlens{all}_mean=0.038185,rateIgrBrlens{all}_median=1.577480,rateIgrBrlens{all}_95%HPD={0.531125,3.767158},length_95%HPD={6.27377800e-03,4.71207800e-02},rateIgrBrlens{all}_mean=1.848252,length_median=2.35873800e-02,effectivebrlenIgrBrlens{all}_95%HPD={0.024217,0.053700},length_mean=2.52406245e-02,effectivebrlenIgrBrlens{all}_median=0.037610],26:630.0[&height_95%HPD={0.06277994416736069,37.69689266279072},prob=1.00000000e+00,height_median=5.49999999e-08,height_mean=5.76644008e-08,prob(percent)=100,effectivebrlenIgrBrlens{all}_mean=0.021857,rateIgrBrlens{all}_median=0.897520,rateIgrBrlens{all}_95%HPD={0.339335,2.192405},length_95%HPD={7.78342000e-03,4.68922700e-02},rateIgrBrlens{all}_mean=1.053312,length_median=2.35630800e-02,effectivebrlenIgrBrlens{all}_95%HPD={0.011576,0.032753},length_mean=2.49831379e-02,effectivebrlenIgrBrlens{all}_median=0.021374]):322.0[&prob=9.28809492e-01,height_median=2.26996335e-02,height_mean=2.38824795e-02,prob(percent)=93,height_95%HPD={375.8019735946424,961.6804495546486},length_95%HPD={4.67963400e-04,2.69800600e-02},rateIgrBrlens{all}_mean=1.477667,rateIgrBrlens{all}_median=0.919020,length_median=1.08402300e-02,effectivebrlenIgrBrlens{all}_95%HPD={0.001705,0.020242},length_mean=1.23104154e-02,effectivebrlenIgrBrlens{all}_median=0.010345,rateIgrBrlens{all}_95%HPD={0.000104,3.921409},effectivebrlenIgrBrlens{all}_mean=0.010611],32:952.0[&prob=1.00000000e+00,height_median=5.49999999e-08,height_mean=5.77935795e-08,prob(percent)=100,height_95%HPD={0.06277994416736069,37.69689266279072},length_95%HPD={1.22197200e-02,5.27298000e-02},rateIgrBrlens{all}_mean=0.289802,rateIgrBrlens{all}_median=0.266345,length_median=3.14694000e-02,effectivebrlenIgrBrlens{all}_95%HPD={0.001588,0.015623},length_mean=3.25703188e-02,effectivebrlenIgrBrlens{all}_median=0.008245,rateIgrBrlens{all}_95%HPD={0.023417,0.581598},effectivebrlenIgrBrlens{all}_mean=0.008525]):1008.0[&height_mean=4.18271695e-02,prob(percent)=100,height_95%HPD={687.0156446905788,1286.492603076909},height_median=4.07785680e-02,prob=1.00000000e+00,length_median=2.02306700e-01,effectivebrlenIgrBrlens{all}_95%HPD={0.132878,0.268984},rateIgrBrlens{all}_mean=1.007188,length_mean=2.03775549e-01,effectivebrlenIgrBrlens{all}_median=0.198285,rateIgrBrlens{all}_95%HPD={0.600797,1.432678},effectivebrlenIgrBrlens{all}_mean=0.200570,rateIgrBrlens{all}_median=0.981914,length_95%HPD={1.37692100e-01,2.75595300e-01}]):657.0[&prob(percent)=100,height_95%HPD={1666.7892901447633,2330.446524457439},prob=1.00000000e+00,height_median=2.43268160e-01,height_mean=2.45602718e-01,length_mean=1.30288073e-01,effectivebrlenIgrBrlens{all}_median=0.115364,rateIgrBrlens{all}_95%HPD={0.429243,1.626888},effectivebrlenIgrBrlens{all}_mean=0.118564,rateIgrBrlens{all}_median=0.904807,length_95%HPD={4.10447100e-02,2.20222100e-01},rateIgrBrlens{all}_mean=0.960499,length_median=1.26715900e-01,effectivebrlenIgrBrlens{all}_95%HPD={0.040019,0.203514}],((((16:1324.0[&prob(percent)=100,height_95%HPD={0.06064409065441734,37.19259050160745},prob=1.00000000e+00,height_median=5.20000000e-08,height_mean=5.75180936e-08,length_mean=9.79486517e-02,effectivebrlenIgrBrlens{all}_median=0.086599,rateIgrBrlens{all}_95%HPD={0.546148,1.336398},effectivebrlenIgrBrlens{all}_mean=0.087448,rateIgrBrlens{all}_median=0.896877,effectivebrlenIgrBrlens{all}_95%HPD={0.058177,0.118905},length_95%HPD={6.94820000e-02,1.31681200e-01},rateIgrBrlens{all}_mean=0.912365,length_median=9.74355200e-02],(((18:826.0[&prob=1.00000000e+00,height_median=5.10000001e-08,height_mean=5.77180989e-08,prob(percent)=100,height_95%HPD={0.05992172159268424,37.02346751406373},length_95%HPD={2.20095100e-02,8.10915900e-02},rateIgrBrlens{all}_mean=1.152980,rateIgrBrlens{all}_median=1.054893,length_median=5.13883400e-02,effectivebrlenIgrBrlens{all}_95%HPD={0.032648,0.078968},length_mean=5.19286128e-02,effectivebrlenIgrBrlens{all}_median=0.054776,rateIgrBrlens{all}_95%HPD={0.535756,1.955376},effectivebrlenIgrBrlens{all}_mean=0.055265],27:826.0[&prob=1.00000000e+00,height_median=5.10000001e-08,height_mean=5.77384815e-08,prob(percent)=100,height_95%HPD={0.05992172159268424,37.02346751406373},rateIgrBrlens{all}_95%HPD={1.128876,3.952055},length_95%HPD={2.31231500e-02,8.07786200e-02},rateIgrBrlens{all}_mean=2.305557,rateIgrBrlens{all}_median=2.124843,length_mean=5.15877039e-02,length_median=5.08662400e-02,effectivebrlenIgrBrlens{all}_median=0.107467,effectivebrlenIgrBrlens{all}_95%HPD={0.077851,0.139606},effectivebrlenIgrBrlens{all}_mean=0.108552]):180.0[&prob=7.66431143e-01,prob(percent)=77,height_mean=4.94009818e-02,height_median=4.88269810e-02,height_95%HPD={560.8059767354198,1164.5878762769455},rateIgrBrlens{all}_mean=1.519286,effectivebrlenIgrBrlens{all}_95%HPD={0.000000,0.040791},rateIgrBrlens{all}_median=1.099009,rateIgrBrlens{all}_95%HPD={0.000001,3.937051},length_median=1.50506900e-02,length_95%HPD={8.47325600e-05,3.83136900e-02},effectivebrlenIgrBrlens{all}_mean=0.019105,effectivebrlenIgrBrlens{all}_median=0.017889,length_mean=1.70949374e-02],28:1006.0[&height_95%HPD={0.05992172152017773,37.02346749723379},prob=1.00000000e+00,prob(percent)=100,height_median=5.10000000e-08,height_mean=5.77105399e-08,effectivebrlenIgrBrlens{all}_95%HPD={0.050267,0.102031},rateIgrBrlens{all}_mean=1.292651,rateIgrBrlens{all}_median=1.220990,rateIgrBrlens{all}_95%HPD={0.628092,2.091749},length_mean=6.22998752e-02,length_median=6.20370200e-02,length_95%HPD={3.11954100e-02,9.06980500e-02},effectivebrlenIgrBrlens{all}_mean=0.075778,effectivebrlenIgrBrlens{all}_median=0.075127]):181.0[&height_95%HPD={735.5099613626359,1331.9276338057248},prob(percent)=95,height_mean=6.49645733e-02,height_median=6.46015200e-02,prob=9.51339821e-01,effectivebrlenIgrBrlens{all}_median=0.030611,rateIgrBrlens{all}_mean=1.922326,rateIgrBrlens{all}_median=1.426271,rateIgrBrlens{all}_95%HPD={0.287997,4.526900},length_median=2.10246000e-02,length_95%HPD={2.15661300e-03,4.60754100e-02},effectivebrlenIgrBrlens{all}_mean=0.031279,length_mean=2.28543899e-02,effectivebrlenIgrBrlens{all}_95%HPD={0.012274,0.050735}],30:1187.0[&height_mean=5.78398040e-08,height_median=5.18000001e-08,prob=1.00000000e+00,prob(percent)=100,height_95%HPD={0.06050004540667072,37.15819166674531},length_mean=8.62379192e-02,effectivebrlenIgrBrlens{all}_median=0.079983,rateIgrBrlens{all}_95%HPD={0.570385,1.432686},effectivebrlenIgrBrlens{all}_95%HPD={0.051843,0.108209},effectivebrlenIgrBrlens{all}_mean=0.080840,rateIgrBrlens{all}_median=0.929829,length_95%HPD={5.27451900e-02,1.19301900e-01},rateIgrBrlens{all}_mean=0.968227,length_median=8.66214300e-02]):137.0[&height_95%HPD={933.0966174211406,1517.420636132198},prob=1.00000000e+00,height_median=8.73030600e-02,height_mean=8.77059987e-02,prob(percent)=100,effectivebrlenIgrBrlens{all}_mean=0.005242,effectivebrlenIgrBrlens{all}_median=0.003668,rateIgrBrlens{all}_median=0.380069,length_95%HPD={1.38934300e-04,2.59401900e-02},rateIgrBrlens{all}_mean=0.659204,rateIgrBrlens{all}_95%HPD={0.000001,2.002513},length_median=8.43362400e-03,effectivebrlenIgrBrlens{all}_95%HPD={0.000000,0.016111},length_mean=1.02427105e-02]):242.0[&prob=1.00000000e+00,height_median=9.74355700e-02,height_mean=9.79487092e-02,prob(percent)=100,height_95%HPD={1075.3446790082505,1651.1371763516095},length_95%HPD={1.32637300e-03,4.51470700e-02},rateIgrBrlens{all}_mean=1.228291,rateIgrBrlens{all}_median=0.890763,length_median=1.85180500e-02,effectivebrlenIgrBrlens{all}_95%HPD={0.002588,0.037121},length_mean=2.07523533e-02,effectivebrlenIgrBrlens{all}_median=0.017398,rateIgrBrlens{all}_95%HPD={0.000045,3.084520},effectivebrlenIgrBrlens{all}_mean=0.018239],(37:1033.0[&prob(percent)=100,height_95%HPD={0.05992172159268424,37.02346751406373},prob=1.00000000e+00,height_median=5.10000001e-08,height_mean=5.78147594e-08,length_mean=9.95172345e-02,effectivebrlenIgrBrlens{all}_median=0.078519,rateIgrBrlens{all}_95%HPD={0.431309,1.335745},effectivebrlenIgrBrlens{all}_95%HPD={0.052687,0.107883},effectivebrlenIgrBrlens{all}_mean=0.079183,rateIgrBrlens{all}_median=0.817841,length_95%HPD={4.96020300e-02,1.50685400e-01},rateIgrBrlens{all}_mean=0.845935,length_median=9.74688200e-02],49:1033.0[&prob(percent)=100,height_95%HPD={0.06064409065441734,37.19259050160745},prob=1.00000000e+00,height_median=5.20000000e-08,height_mean=5.78855259e-08,length_mean=9.57354996e-02,effectivebrlenIgrBrlens{all}_median=0.069638,rateIgrBrlens{all}_95%HPD={0.412360,1.202244},effectivebrlenIgrBrlens{all}_mean=0.070679,rateIgrBrlens{all}_median=0.740982,effectivebrlenIgrBrlens{all}_95%HPD={0.043844,0.098102},length_95%HPD={5.38913200e-02,1.40236500e-01},rateIgrBrlens{all}_mean=0.771969,length_median=9.55574500e-02]):533.0[&height_95%HPD={765.3401758783241,1359.3302205537998},prob=7.42167711e-01,height_median=8.99722560e-02,height_mean=9.01108343e-02,prob(percent)=74,effectivebrlenIgrBrlens{all}_mean=0.015626,rateIgrBrlens{all}_median=0.473412,length_95%HPD={1.13844000e-04,6.48494700e-02},effectivebrlenIgrBrlens{all}_median=0.014186,rateIgrBrlens{all}_mean=0.570409,rateIgrBrlens{all}_95%HPD={0.000003,1.312769},length_median=2.96021300e-02,effectivebrlenIgrBrlens{all}_95%HPD={0.000000,0.034266},length_mean=3.16429313e-02]):121.0[&prob=5.21263831e-01,height_median=1.18495431e-01,height_mean=1.19448618e-01,prob(percent)=52,height_95%HPD={1303.932860145209,1871.2585830399375},length_95%HPD={5.75202300e-04,5.54584500e-02},rateIgrBrlens{all}_mean=0.803976,length_median=2.19883500e-02,effectivebrlenIgrBrlens{all}_95%HPD={0.000000,0.038975},rateIgrBrlens{all}_median=0.626481,length_mean=2.45144671e-02,effectivebrlenIgrBrlens{all}_median=0.014413,rateIgrBrlens{all}_95%HPD={0.000002,2.001489},effectivebrlenIgrBrlens{all}_mean=0.016320],35:1687.0[&prob=1.00000000e+00,height_median=5.50000000e-08,height_mean=5.76299840e-08,prob(percent)=100,height_95%HPD={0.06277994423780102,37.696892679248386},length_95%HPD={8.37204400e-02,1.79374900e-01},rateIgrBrlens{all}_mean=1.374395,length_median=1.28453300e-01,effectivebrlenIgrBrlens{all}_95%HPD={0.128688,0.216636},rateIgrBrlens{all}_median=1.347750,length_mean=1.29946738e-01,effectivebrlenIgrBrlens{all}_median=0.171085,rateIgrBrlens{all}_95%HPD={0.819223,2.005278},effectivebrlenIgrBrlens{all}_mean=0.172247]):311.0[&height_mean=1.38529953e-01,prob(percent)=100,height_95%HPD={1420.798839777917,1997.06200474092},prob=1.00000000e+00,height_median=1.36886800e-01,length_median=7.92503100e-02,effectivebrlenIgrBrlens{all}_95%HPD={0.034737,0.138684},length_mean=8.12147288e-02,effectivebrlenIgrBrlens{all}_median=0.084522,rateIgrBrlens{all}_95%HPD={0.454418,2.167818},rateIgrBrlens{all}_mean=1.164764,effectivebrlenIgrBrlens{all}_mean=0.085597,rateIgrBrlens{all}_median=1.048714,length_95%HPD={2.55386900e-02,1.39393500e-01}],(((44:387.0[&height_95%HPD={0.0394132043540865,37.83545734158669},prob=1.00000000e+00,height_median=5.60000000e-08,height_mean=5.78503573e-08,prob(percent)=100,effectivebrlenIgrBrlens{all}_mean=0.004195,rateIgrBrlens{all}_median=0.622251,length_95%HPD={3.86635600e-04,1.75924600e-02},rateIgrBrlens{all}_mean=0.960935,length_median=6.03132500e-03,effectivebrlenIgrBrlens{all}_95%HPD={0.000220,0.008741},effectivebrlenIgrBrlens{all}_median=0.003790,length_mean=7.30835569e-03,rateIgrBrlens{all}_95%HPD={0.001079,2.827608}],45:387.0[&height_95%HPD={0.0394132043540865,37.83545734158669},prob=1.00000000e+00,height_median=5.60000000e-08,height_mean=5.78647207e-08,prob(percent)=100,effectivebrlenIgrBrlens{all}_mean=0.000676,rateIgrBrlens{all}_median=0.043263,rateIgrBrlens{all}_95%HPD={0.000001,0.423794},length_95%HPD={4.86994100e-04,1.61656400e-02},rateIgrBrlens{all}_mean=0.108372,length_median=5.95220800e-03,effectivebrlenIgrBrlens{all}_95%HPD={0.000000,0.002665},length_mean=6.96877618e-03,effectivebrlenIgrBrlens{all}_median=0.000283]):235.0[&prob=8.92814291e-01,height_median=5.50642500e-03,height_mean=6.36559993e-03,prob(percent)=89,height_95%HPD={181.15496486613205,694.3536302627856},length_95%HPD={8.13660400e-04,2.59635800e-02},rateIgrBrlens{all}_mean=0.623002,length_median=1.02224700e-02,effectivebrlenIgrBrlens{all}_95%HPD={0.000000,0.013395},length_mean=1.15654596e-02,effectivebrlenIgrBrlens{all}_median=0.004050,rateIgrBrlens{all}_95%HPD={0.000002,2.137579},effectivebrlenIgrBrlens{all}_mean=0.005023,rateIgrBrlens{all}_median=0.328999],(46:420.0[&prob(percent)=100,height_95%HPD={0.0394132043540865,37.83545734158669},prob=1.00000000e+00,height_median=5.60000000e-08,height_mean=5.78603666e-08,length_mean=5.10637768e-03,effectivebrlenIgrBrlens{all}_median=0.000114,effectivebrlenIgrBrlens{all}_95%HPD={0.000000,0.001910},rateIgrBrlens{all}_95%HPD={0.000001,0.375205},effectivebrlenIgrBrlens{all}_mean=0.000426,rateIgrBrlens{all}_median=0.025038,length_95%HPD={5.42743500e-04,1.17651100e-02},rateIgrBrlens{all}_mean=0.090326,length_median=4.39562600e-03],47:420.0[&prob(percent)=100,height_95%HPD={0.0394132043540865,37.83545734158669},prob=1.00000000e+00,height_median=5.60000000e-08,height_mean=5.78639341e-08,length_mean=5.65855231e-03,effectivebrlenIgrBrlens{all}_median=0.001278,rateIgrBrlens{all}_95%HPD={0.000063,1.350259},effectivebrlenIgrBrlens{all}_95%HPD={0.000000,0.004505},effectivebrlenIgrBrlens{all}_mean=0.001679,rateIgrBrlens{all}_median=0.261931,length_95%HPD={5.45554100e-04,1.28683000e-02},rateIgrBrlens{all}_mean=0.433713,length_median=4.87715500e-03],50:420.0[&prob(percent)=100,height_95%HPD={0.0394132043540865,37.83545734158669},prob=1.00000000e+00,height_median=5.60000000e-08,height_mean=5.78704653e-08,length_mean=6.81148001e-03,effectivebrlenIgrBrlens{all}_median=0.005084,rateIgrBrlens{all}_95%HPD={0.051270,3.632173},effectivebrlenIgrBrlens{all}_95%HPD={0.000940,0.010570},effectivebrlenIgrBrlens{all}_mean=0.005485,rateIgrBrlens{all}_median=0.892780,length_95%HPD={3.98294100e-04,1.57644900e-02},rateIgrBrlens{all}_mean=1.290498,length_median=5.82449600e-03]):202.0[&height_95%HPD={207.3542117777116,735.6010032754284},prob=9.33208905e-01,height_median=7.16621100e-03,height_mean=7.93920556e-03,prob(percent)=93,effectivebrlenIgrBrlens{all}_mean=0.008121,rateIgrBrlens{all}_median=0.838464,effectivebrlenIgrBrlens{all}_median=0.007944,length_95%HPD={5.56749200e-05,2.22992600e-02},rateIgrBrlens{all}_mean=1.699589,rateIgrBrlens{all}_95%HPD={0.000001,4.761271},length_median=8.48128500e-03,effectivebrlenIgrBrlens{all}_95%HPD={0.000000,0.016061},length_mean=9.75238615e-03]):667.0[&prob=1.00000000e+00,height_median=1.69041500e-02,height_mean=1.80687835e-02,prob(percent)=100,height_95%HPD={378.1153598453581,963.2106458913735},length_95%HPD={8.71512200e-02,2.22937700e-01},rateIgrBrlens{all}_mean=1.500490,length_median=1.50548200e-01,effectivebrlenIgrBrlens{all}_95%HPD={0.151513,0.292105},rateIgrBrlens{all}_median=1.444385,length_mean=1.52118060e-01,effectivebrlenIgrBrlens{all}_median=0.216036,rateIgrBrlens{all}_95%HPD={0.857146,2.180460},effectivebrlenIgrBrlens{all}_mean=0.218481],48:1289.0[&prob=1.00000000e+00,height_median=5.60000000e-08,height_mean=5.76646887e-08,prob(percent)=100,height_95%HPD={0.0394132043540865,37.83545734158669},length_95%HPD={1.07410800e-01,2.44127900e-01},rateIgrBrlens{all}_mean=0.719497,length_median=1.68185000e-01,effectivebrlenIgrBrlens{all}_95%HPD={0.067265,0.173600},rateIgrBrlens{all}_median=0.703956,length_mean=1.70186786e-01,effectivebrlenIgrBrlens{all}_median=0.117890,rateIgrBrlens{all}_95%HPD={0.411373,1.024801},effectivebrlenIgrBrlens{all}_mean=0.120000]):708.0[&height_mean=1.70186844e-01,prob(percent)=100,height_95%HPD={1033.6565605571266,1611.5697771669063},prob=1.00000000e+00,height_median=1.68185010e-01,length_median=4.60911400e-02,effectivebrlenIgrBrlens{all}_95%HPD={0.000000,0.085293},rateIgrBrlens{all}_mean=0.909128,length_mean=4.95578377e-02,effectivebrlenIgrBrlens{all}_median=0.036917,rateIgrBrlens{all}_95%HPD={0.000001,1.896557},effectivebrlenIgrBrlens{all}_mean=0.039624,rateIgrBrlens{all}_median=0.768842,length_95%HPD={8.03662000e-04,1.03155800e-01}]):619.0[&prob(percent)=100,height_95%HPD={1689.682860859824,2371.147690488836},prob=1.00000000e+00,height_median=2.17858139e-01,height_mean=2.19744682e-01,length_mean=1.57662299e-01,effectivebrlenIgrBrlens{all}_median=0.156235,rateIgrBrlens{all}_95%HPD={0.547020,1.674893},effectivebrlenIgrBrlens{all}_95%HPD={0.081235,0.246649},effectivebrlenIgrBrlens{all}_mean=0.159369,rateIgrBrlens{all}_median=1.029997,length_95%HPD={6.78591000e-02,2.49495500e-01},rateIgrBrlens{all}_mean=1.060864,length_median=1.54372700e-01]):524.0[&height_95%HPD={2105.1778228763123,3260.1601400358513},prob=8.07225703e-01,height_median=3.65460760e-01,height_mean=3.68378334e-01,prob(percent)=81,effectivebrlenIgrBrlens{all}_mean=0.082947,effectivebrlenIgrBrlens{all}_median=0.077503,rateIgrBrlens{all}_median=0.908892,length_95%HPD={9.95692200e-05,1.82452700e-01},rateIgrBrlens{all}_mean=0.992842,rateIgrBrlens{all}_95%HPD={0.000002,1.869252},length_median=8.02554300e-02,effectivebrlenIgrBrlens{all}_95%HPD={0.000000,0.180223},length_mean=8.70386983e-02])[&height_mean=4.49996422e-01,prob(percent)=100,height_95%HPD={2359.1917367418605,4088.054869407169},height_median=4.44546930e-01,prob=1.00000000e+00,effectivebrlenIgrBrlens{all}_mean=1.000000,rateIgrBrlens{all}_median=inf,effectivebrlenIgrBrlens{all}_median=1.000000,length_95%HPD={0.00000000e+00,0.00000000e+00},rateIgrBrlens{all}_mean=-nan,rateIgrBrlens{all}_95%HPD={inf,inf},length_median=0.00000000e+00,effectivebrlenIgrBrlens{all}_95%HPD={1.000000,1.000000},length_mean=0.00000000e+00];
END;
