# Supplementary material for: A test of Generalized Bayesian dating: A new linguistic dating method
Source: PLoS One. 2020 Aug 12;15(8):e0236522. doi: 10.1371/journal.pone.0236522 (PMC7423060; doi:10.1371/journal.pone.0236522)
Supplement: S2 File — Python code for extracting median tree lengths for each constraint, generation of consensus trees, RevBayes code for performing Gamma regression and linear regression, and Python code for predicting ages. Age annotated consensus tree files for all the families. (ZIP) [file pone.0236522.s002.zip › S2 Supporting Information/Consensus_Trees_Ages/Athabaskan-Eyak-Tlingit.dendropy.con.tre]

#NEXUS

BEGIN TAXA;
    DIMENSIONS NTAX=33;
    TAXLABELS
        AHTNA
        BEAVER
        CARRIER
        CHILCOTIN
        CHIPEWYAN
        CHIRICAHUA
        DOGRIB
        HARE
        'ILIAMNA_TANAINA'
        'INLAND_TANAINA'
        'JICARILLA_APACHE'
        JICARILLA
        KASKA
        KOYUKON
        KUTCHIN
        'MANTASTA_AHTENA'
        NAVAHO
        NAVAJO
        'OUTER_INLET_TANAINA'
        'SAN_CARLOS'
        SARCEE
        SLAVEY
        TANACROSS
        'UPPER_INLET_TANAINA'
        'UPPER_KUSKOKWIM'
        'UPPER_TANANA_TETLIN'
        'C_CARRIER'
        'LOWER_TANANA'
        'HUPA_2'
        TLINGIT
        'UPPER_TANANA'
        HAN
        HUPA
  ;
END;

BEGIN TREES;
        Translate
             1 AHTNA,
             2 BEAVER,
             3 CARRIER,
             4 CHILCOTIN,
             5 CHIPEWYAN,
             6 CHIRICAHUA,
             7 DOGRIB,
             8 HARE,
             9 'ILIAMNA_TANAINA',
             10 'INLAND_TANAINA',
             11 'JICARILLA_APACHE',
             12 JICARILLA,
             13 KASKA,
             14 KOYUKON,
             15 KUTCHIN,
             16 'MANTASTA_AHTENA',
             17 NAVAHO,
             18 NAVAJO,
             19 'OUTER_INLET_TANAINA',
             20 'SAN_CARLOS',
             21 SARCEE,
             22 SLAVEY,
             23 TANACROSS,
             24 'UPPER_INLET_TANAINA',
             25 'UPPER_KUSKOKWIM',
             26 'UPPER_TANANA_TETLIN',
             27 'C_CARRIER',
             28 'LOWER_TANANA',
             29 'HUPA_2',
             30 TLINGIT,
             31 'UPPER_TANANA',
             32 HAN,
             33 HUPA
             ;
    TREE 1 = [&R] (30:3633.0[&height_95%HPD={0.059193908364390584,36.85388551123397},prob=1.00000000e+00,height_median=5.00000001e-08,height_mean=1.66820887e-07,prob(percent)=100,effectivebrlenIgrBrlens{all}_mean=1.732023,rateIgrBrlens{all}_median=1.034252,length_95%HPD={6.15641100e-01,3.03500700e+00},rateIgrBrlens{all}_mean=1.058360,length_median=1.52295100e+00,effectivebrlenIgrBrlens{all}_95%HPD={0.625236,3.181511},effectivebrlenIgrBrlens{all}_median=1.596301,length_mean=1.66633852e+00,rateIgrBrlens{all}_95%HPD={0.690025,1.464696}],((((((1:1463.0[&prob(percent)=100,height_95%HPD={0.04884960350270553,40.88921591004784},prob=1.00000000e+00,height_median=7.80000000e-08,height_mean=1.62523925e-07,length_mean=1.65677195e-01,effectivebrlenIgrBrlens{all}_median=0.105155,rateIgrBrlens{all}_95%HPD={0.318397,1.086061},effectivebrlenIgrBrlens{all}_mean=0.106045,rateIgrBrlens{all}_median=0.641908,effectivebrlenIgrBrlens{all}_95%HPD={0.064546,0.149844},length_95%HPD={9.01437600e-02,2.46814900e-01},rateIgrBrlens{all}_mean=0.673919,length_median=1.62986400e-01],((((9:507.0[&height_mean=1.61607060e-07,prob(percent)=100,height_median=6.29999999e-08,height_95%HPD={0.04253800780679634,38.90630088738253},prob=1.00000000e+00,length_median=1.27995000e-02,effectivebrlenIgrBrlens{all}_95%HPD={0.000000,0.010680},length_mean=1.44029295e-02,effectivebrlenIgrBrlens{all}_median=0.003013,rateIgrBrlens{all}_95%HPD={0.000001,1.151448},effectivebrlenIgrBrlens{all}_mean=0.003862,rateIgrBrlens{all}_median=0.212029,length_95%HPD={1.99720200e-03,3.11763000e-02},rateIgrBrlens{all}_mean=0.353212],19:507.0[&height_mean=1.61607060e-07,prob(percent)=100,height_95%HPD={0.04253800780679634,38.90630088738253},height_median=6.29999999e-08,prob=1.00000000e+00,length_median=1.27995000e-02,effectivebrlenIgrBrlens{all}_95%HPD={0.023620,0.059351},rateIgrBrlens{all}_mean=4.052460,length_mean=1.44029295e-02,effectivebrlenIgrBrlens{all}_median=0.039674,rateIgrBrlens{all}_95%HPD={0.549225,10.065318},effectivebrlenIgrBrlens{all}_mean=0.040323,rateIgrBrlens{all}_median=3.092107,length_95%HPD={1.99720200e-03,3.11763000e-02}]):194.0[&prob(percent)=100,height_95%HPD={278.33694967919826,836.3544178040173},prob=1.00000000e+00,height_median=1.27995450e-02,height_mean=1.44030911e-02,length_mean=1.39838677e-02,effectivebrlenIgrBrlens{all}_median=0.018346,rateIgrBrlens{all}_95%HPD={0.158496,7.976988},effectivebrlenIgrBrlens{all}_mean=0.019075,rateIgrBrlens{all}_median=1.520928,length_95%HPD={3.57758800e-04,3.26261200e-02},rateIgrBrlens{all}_mean=2.522270,length_median=1.18992300e-02,effectivebrlenIgrBrlens{all}_95%HPD={0.006727,0.032036}],10:701.0[&prob(percent)=100,height_95%HPD={0.04209939346298577,38.759071046960564},prob=1.00000000e+00,height_median=6.20000000e-08,height_mean=1.61571598e-07,length_mean=2.83816808e-02,effectivebrlenIgrBrlens{all}_median=0.002980,effectivebrlenIgrBrlens{all}_95%HPD={0.000000,0.011440},rateIgrBrlens{all}_95%HPD={0.000001,0.476860},effectivebrlenIgrBrlens{all}_mean=0.003981,rateIgrBrlens{all}_median=0.105382,length_95%HPD={7.19001600e-03,5.09419200e-02},rateIgrBrlens{all}_mean=0.154911,length_median=2.68818700e-02]):209.0[&height_95%HPD={454.27667704857606,1050.631420951422},prob=9.99333422e-01,height_median=2.68764960e-02,height_mean=2.83731050e-02,prob(percent)=100,effectivebrlenIgrBrlens{all}_mean=0.049410,rateIgrBrlens{all}_median=2.276441,rateIgrBrlens{all}_95%HPD={0.306918,9.198991},length_95%HPD={1.67243500e-03,5.40738200e-02},rateIgrBrlens{all}_mean=3.406230,length_median=2.06877800e-02,effectivebrlenIgrBrlens{all}_95%HPD={0.017130,0.080744},length_mean=2.39216513e-02,effectivebrlenIgrBrlens{all}_median=0.048815],24:910.0[&height_95%HPD={0.04209939346298577,38.759071046960564},prob=1.00000000e+00,height_median=6.20000000e-08,height_mean=1.61609353e-07,prob(percent)=100,effectivebrlenIgrBrlens{all}_median=0.023126,effectivebrlenIgrBrlens{all}_mean=0.024747,rateIgrBrlens{all}_median=0.447269,rateIgrBrlens{all}_95%HPD={0.000093,1.215531},length_95%HPD={1.94705900e-02,8.95246100e-02},rateIgrBrlens{all}_mean=0.520555,length_median=4.95961700e-02,effectivebrlenIgrBrlens{all}_95%HPD={0.000001,0.051100},length_mean=5.22863392e-02]):322.0[&prob=1.00000000e+00,height_median=4.96011410e-02,height_mean=5.22937117e-02,prob(percent)=100,height_95%HPD={638.5882914289315,1239.5058699886176},length_95%HPD={1.35728400e-02,1.23598600e-01},rateIgrBrlens{all}_mean=5.952996,rateIgrBrlens{all}_median=4.802113,length_median=6.61658700e-02,effectivebrlenIgrBrlens{all}_95%HPD={0.217889,0.425323},length_mean=6.82503603e-02,effectivebrlenIgrBrlens{all}_median=0.313145,rateIgrBrlens{all}_95%HPD={1.518331,13.169563},effectivebrlenIgrBrlens{all}_mean=0.318819],16:1232.0[&prob=1.00000000e+00,height_median=7.29999998e-08,height_mean=1.62111780e-07,prob(percent)=100,height_95%HPD={0.07476547293302262,40.288491237766216},length_95%HPD={5.98050300e-02,1.83675200e-01},rateIgrBrlens{all}_mean=0.407980,length_median=1.19081400e-01,effectivebrlenIgrBrlens{all}_95%HPD={0.007271,0.091690},rateIgrBrlens{all}_median=0.383975,length_mean=1.20559049e-01,effectivebrlenIgrBrlens{all}_median=0.045106,rateIgrBrlens{all}_95%HPD={0.068851,0.779673},effectivebrlenIgrBrlens{all}_mean=0.047495]):231.0[&height_mean=1.19118152e-01,prob(percent)=94,height_95%HPD={982.3741491343957,1561.89912022591},height_median=1.17936074e-01,prob=9.44007466e-01,length_median=4.04811100e-02,effectivebrlenIgrBrlens{all}_95%HPD={0.006215,0.099334},rateIgrBrlens{all}_mean=1.778746,length_mean=4.44328766e-02,effectivebrlenIgrBrlens{all}_median=0.052672,rateIgrBrlens{all}_95%HPD={0.000001,4.563604},effectivebrlenIgrBrlens{all}_mean=0.054111,rateIgrBrlens{all}_median=1.241249,length_95%HPD={3.03515300e-03,9.34814400e-02}]):630.0[&prob(percent)=73,height_95%HPD={1211.9505562962477,1776.3647962724183},prob=7.34435409e-01,height_median=1.56882604e-01,height_mean=1.58919275e-01,length_mean=4.64467931e-02,effectivebrlenIgrBrlens{all}_median=0.032359,effectivebrlenIgrBrlens{all}_95%HPD={0.006689,0.062710},rateIgrBrlens{all}_95%HPD={0.064137,2.892872},effectivebrlenIgrBrlens{all}_mean=0.033938,rateIgrBrlens{all}_median=0.734837,length_95%HPD={2.58142100e-03,9.58069500e-02},rateIgrBrlens{all}_mean=1.090208,length_median=4.20176200e-02],((14:990.0[&prob(percent)=100,height_95%HPD={0.07285415675119483,39.889859218490024},prob=1.00000000e+00,height_median=7.00000000e-08,height_mean=1.62039689e-07,length_mean=8.94733137e-02,effectivebrlenIgrBrlens{all}_median=0.232696,rateIgrBrlens{all}_95%HPD={0.995507,6.568656},effectivebrlenIgrBrlens{all}_mean=0.235789,rateIgrBrlens{all}_median=2.695212,effectivebrlenIgrBrlens{all}_95%HPD={0.160835,0.319750},length_95%HPD={2.50549100e-02,1.57421000e-01},rateIgrBrlens{all}_mean=3.176481,length_median=8.62861200e-02],25:990.0[&prob(percent)=100,height_95%HPD={0.0728541566869676,39.88985920498692},prob=1.00000000e+00,height_median=6.99999999e-08,height_mean=1.61786743e-07,length_mean=8.78814492e-02,effectivebrlenIgrBrlens{all}_median=0.078624,rateIgrBrlens{all}_95%HPD={0.213925,2.099149},effectivebrlenIgrBrlens{all}_mean=0.080826,rateIgrBrlens{all}_median=0.928717,effectivebrlenIgrBrlens{all}_95%HPD={0.025283,0.140200},length_95%HPD={2.48006500e-02,1.52270200e-01},rateIgrBrlens{all}_mean=1.049835,length_median=8.54578300e-02]):268.0[&height_95%HPD={714.757471243568,1311.645212664567},prob=8.66551127e-01,height_median=8.15688500e-02,height_mean=8.40932537e-02,prob(percent)=87,effectivebrlenIgrBrlens{all}_mean=0.057532,rateIgrBrlens{all}_median=1.221092,length_95%HPD={1.17606300e-03,1.00982800e-01},rateIgrBrlens{all}_mean=1.765022,effectivebrlenIgrBrlens{all}_median=0.055932,length_median=4.17166100e-02,effectivebrlenIgrBrlens{all}_95%HPD={0.000000,0.111546},rateIgrBrlens{all}_95%HPD={0.000001,4.787349},length_mean=4.65609632e-02],28:1258.0[&height_95%HPD={0.07602299776030087,40.54735242377193},prob=1.00000000e+00,height_median=7.49999998e-08,height_mean=1.61723065e-07,prob(percent)=100,effectivebrlenIgrBrlens{all}_mean=0.145145,rateIgrBrlens{all}_median=1.127506,length_95%HPD={6.11870600e-02,1.94504100e-01},rateIgrBrlens{all}_mean=1.241317,effectivebrlenIgrBrlens{all}_median=0.142371,length_median=1.26464400e-01,effectivebrlenIgrBrlens{all}_95%HPD={0.081440,0.205377},rateIgrBrlens{all}_95%HPD={0.504179,2.160410},length_mean=1.27152431e-01]):835.0[&prob=1.00000000e+00,prob(percent)=100,height_95%HPD={1006.829431198121,1584.4025769236616},height_mean=1.30897404e-01,height_median=1.30076653e-01,rateIgrBrlens{all}_95%HPD={0.479574,5.423273},effectivebrlenIgrBrlens{all}_median=0.124489,length_95%HPD={7.25010000e-03,1.34551300e-01},effectivebrlenIgrBrlens{all}_95%HPD={0.061550,0.192752},rateIgrBrlens{all}_mean=2.515691,length_mean=6.94743646e-02,effectivebrlenIgrBrlens{all}_mean=0.126539,length_median=6.52016200e-02,rateIgrBrlens{all}_median=1.878650],((23:998.0[&height_mean=1.61874451e-07,prob=1.00000000e+00,height_median=7.00000000e-08,prob(percent)=100,height_95%HPD={0.07285415675119483,39.889859218490024},length_mean=9.10140139e-02,effectivebrlenIgrBrlens{all}_mean=0.052570,rateIgrBrlens{all}_95%HPD={0.182269,1.484610},length_95%HPD={2.28918200e-02,1.57260500e-01},effectivebrlenIgrBrlens{all}_95%HPD={0.022437,0.085391},effectivebrlenIgrBrlens{all}_median=0.051406,rateIgrBrlens{all}_mean=0.698203,length_median=8.96250000e-02,rateIgrBrlens{all}_median=0.581830],26:998.0[&height_95%HPD={0.07221011504151995,39.75566989623659},height_median=6.90000002e-08,height_mean=1.61694849e-07,prob(percent)=100,prob=1.00000000e+00,length_mean=8.73751069e-02,length_median=8.63195800e-02,length_95%HPD={2.48074200e-02,1.50855700e-01},effectivebrlenIgrBrlens{all}_mean=0.112746,rateIgrBrlens{all}_mean=1.617703,rateIgrBrlens{all}_median=1.269263,rateIgrBrlens{all}_95%HPD={0.529793,3.457345},effectivebrlenIgrBrlens{all}_95%HPD={0.070906,0.156272},effectivebrlenIgrBrlens{all}_median=0.111576]):368.0[&height_95%HPD={728.6530115324969,1325.390905459687},height_median=8.23976770e-02,prob(percent)=80,height_mean=8.34362100e-02,prob=7.95227303e-01,length_mean=5.30616612e-02,length_median=4.83793200e-02,effectivebrlenIgrBrlens{all}_95%HPD={0.000000,0.066800},effectivebrlenIgrBrlens{all}_median=0.029161,rateIgrBrlens{all}_95%HPD={0.000001,1.988568},effectivebrlenIgrBrlens{all}_mean=0.031106,rateIgrBrlens{all}_median=0.542417,length_95%HPD={1.97922400e-03,1.11895000e-01},rateIgrBrlens{all}_mean=0.756054],(31:969.0[&height_95%HPD={0.07221011504151995,39.75566989623659},prob=1.00000000e+00,height_median=6.90000002e-08,height_mean=1.61748815e-07,prob(percent)=100,effectivebrlenIgrBrlens{all}_mean=0.115273,effectivebrlenIgrBrlens{all}_median=0.112760,rateIgrBrlens{all}_median=1.376060,length_95%HPD={2.03770400e-02,1.51926900e-01},rateIgrBrlens{all}_mean=1.683095,rateIgrBrlens{all}_95%HPD={0.480584,3.603383},length_median=8.07180600e-02,effectivebrlenIgrBrlens{all}_95%HPD={0.063096,0.171951},length_mean=8.37057206e-02],32:969.0[&height_95%HPD={0.07221011504151995,39.75566989623659},prob=1.00000000e+00,height_median=6.90000002e-08,height_mean=1.61796995e-07,prob(percent)=100,effectivebrlenIgrBrlens{all}_mean=0.139208,rateIgrBrlens{all}_median=1.658026,effectivebrlenIgrBrlens{all}_median=0.136680,length_95%HPD={2.11530200e-02,1.56123100e-01},rateIgrBrlens{all}_mean=2.064530,rateIgrBrlens{all}_95%HPD={0.674513,4.392569},length_median=8.09471900e-02,effectivebrlenIgrBrlens{all}_95%HPD={0.079596,0.203120},length_mean=8.44381616e-02]):397.0[&prob=9.39874683e-01,height_median=7.88946670e-02,height_mean=8.14426142e-02,prob(percent)=94,height_95%HPD={706.8582985389522,1305.1368068014565},length_95%HPD={3.74590600e-03,1.02319300e-01},rateIgrBrlens{all}_mean=1.830150,rateIgrBrlens{all}_median=1.241244,length_median=4.47065400e-02,effectivebrlenIgrBrlens{all}_95%HPD={0.000000,0.111939},length_mean=4.84211281e-02,effectivebrlenIgrBrlens{all}_median=0.059030,rateIgrBrlens{all}_95%HPD={0.000001,5.063601},effectivebrlenIgrBrlens{all}_mean=0.060769]):727.0[&height_mean=1.35170467e-01,prob(percent)=100,height_95%HPD={1120.5676827101731,1692.3421635865018},height_median=1.33246800e-01,prob=9.99066791e-01,length_median=5.58037300e-02,effectivebrlenIgrBrlens{all}_95%HPD={0.026406,0.107699},rateIgrBrlens{all}_mean=1.598973,length_mean=5.91952137e-02,effectivebrlenIgrBrlens{all}_median=0.064322,rateIgrBrlens{all}_95%HPD={0.281644,4.069191},effectivebrlenIgrBrlens{all}_mean=0.065674,rateIgrBrlens{all}_median=1.127599,length_95%HPD={5.63295600e-03,1.18153200e-01}]):432.0[&prob(percent)=66,height_95%HPD={1739.7608820471035,2476.8290418749725},prob=6.64444741e-01,height_median=2.12319873e-01,height_mean=2.14158214e-01,length_mean=3.04790864e-02,effectivebrlenIgrBrlens{all}_median=0.048816,effectivebrlenIgrBrlens{all}_95%HPD={0.000000,0.089293},rateIgrBrlens{all}_95%HPD={0.000001,7.230761},effectivebrlenIgrBrlens{all}_mean=0.049284,rateIgrBrlens{all}_median=1.690036,length_95%HPD={7.76628500e-04,6.86755200e-02},rateIgrBrlens{all}_mean=2.560074,length_median=2.65222600e-02],(2:1484.0[&height_95%HPD={0.07664694005182575,40.67481229109828},prob=1.00000000e+00,height_median=7.60000001e-08,height_mean=1.61805321e-07,prob(percent)=100,effectivebrlenIgrBrlens{all}_mean=0.113909,rateIgrBrlens{all}_median=0.772106,effectivebrlenIgrBrlens{all}_median=0.111758,length_95%HPD={5.82662300e-02,2.51136600e-01},rateIgrBrlens{all}_mean=0.841608,rateIgrBrlens{all}_95%HPD={0.338214,1.469285},length_median=1.41410800e-01,effectivebrlenIgrBrlens{all}_95%HPD={0.059613,0.168970},length_mean=1.48157962e-01],((7:838.0[&prob(percent)=100,height_95%HPD={0.07091120599086462,39.48842461348756},prob=1.00000000e+00,height_median=6.69999995e-08,height_mean=1.61766367e-07,length_mean=5.79123372e-02,effectivebrlenIgrBrlens{all}_median=0.152273,rateIgrBrlens{all}_95%HPD={0.925642,7.421360},effectivebrlenIgrBrlens{all}_mean=0.154040,rateIgrBrlens{all}_median=2.770848,effectivebrlenIgrBrlens{all}_95%HPD={0.105511,0.207793},length_95%HPD={1.36854100e-02,1.12002400e-01},rateIgrBrlens{all}_mean=3.410816,length_median=5.45534500e-02],8:838.0[&height_mean=1.61848530e-07,height_median=6.59999999e-08,prob(percent)=100,height_95%HPD={0.07025619069631797,39.352490070344594},prob=1.00000000e+00,length_median=5.22321200e-02,effectivebrlenIgrBrlens{all}_95%HPD={0.017977,0.081243},length_mean=5.51913508e-02,effectivebrlenIgrBrlens{all}_median=0.046996,rateIgrBrlens{all}_95%HPD={0.170065,2.443486},effectivebrlenIgrBrlens{all}_mean=0.048201,rateIgrBrlens{all}_median=0.914104,rateIgrBrlens{all}_mean=1.075283,length_95%HPD={1.22793600e-02,1.03403200e-01}]):213.0[&prob(percent)=79,height_95%HPD={578.1175509865633,1181.2363065442985},prob=7.85628583e-01,height_median=5.01700210e-02,height_mean=5.28538439e-02,length_mean=2.71729374e-02,effectivebrlenIgrBrlens{all}_median=0.024734,rateIgrBrlens{all}_95%HPD={0.000002,3.968676},effectivebrlenIgrBrlens{all}_mean=0.026640,rateIgrBrlens{all}_median=0.955148,effectivebrlenIgrBrlens{all}_95%HPD={0.000000,0.057560},length_95%HPD={5.08129400e-04,6.02484100e-02},rateIgrBrlens{all}_mean=1.478234,length_median=2.36965700e-02],22:1051.0[&prob(percent)=100,height_95%HPD={0.07285415662274024,39.8898591914838},prob=1.00000000e+00,height_median=6.99999998e-08,height_mean=1.61839664e-07,length_mean=7.54912997e-02,effectivebrlenIgrBrlens{all}_median=0.047468,rateIgrBrlens{all}_95%HPD={0.136803,1.619672},effectivebrlenIgrBrlens{all}_mean=0.048553,rateIgrBrlens{all}_median=0.635027,length_95%HPD={2.17329900e-02,1.28980800e-01},rateIgrBrlens{all}_mean=0.758866,effectivebrlenIgrBrlens{all}_95%HPD={0.016982,0.082019},length_median=7.30792700e-02]):433.0[&height_95%HPD={776.1732349229662,1370.185192190818},prob=1.00000000e+00,height_median=7.75572710e-02,height_mean=8.03082226e-02,prob(percent)=100,effectivebrlenIgrBrlens{all}_mean=0.121013,rateIgrBrlens{all}_median=2.002493,length_95%HPD={6.66977000e-03,1.22925800e-01},rateIgrBrlens{all}_mean=2.720296,effectivebrlenIgrBrlens{all}_median=0.118628,length_median=5.93354700e-02,effectivebrlenIgrBrlens{all}_95%HPD={0.067034,0.182844},rateIgrBrlens{all}_95%HPD={0.556537,6.517950},length_mean=6.29044110e-02],13:1484.0[&height_95%HPD={0.04925438032040662,41.00883534863524},prob=1.00000000e+00,height_median=7.90000001e-08,height_mean=1.62041183e-07,prob(percent)=100,effectivebrlenIgrBrlens{all}_mean=0.102077,rateIgrBrlens{all}_median=0.718797,length_95%HPD={6.90880300e-02,2.20926600e-01},rateIgrBrlens{all}_mean=0.765340,length_median=1.40965600e-01,effectivebrlenIgrBrlens{all}_95%HPD={0.047852,0.157053},effectivebrlenIgrBrlens{all}_median=0.100334,length_mean=1.43307341e-01,rateIgrBrlens{all}_95%HPD={0.301085,1.348881}]):1041.0[&prob=8.56285829e-01,height_median=1.60197703e-01,height_mean=1.62165319e-01,prob(percent)=86,height_95%HPD={1224.1752994399014,1788.479392095807},length_95%HPD={3.66746200e-03,1.40950900e-01},rateIgrBrlens{all}_mean=1.374964,length_median=6.87987400e-02,effectivebrlenIgrBrlens{all}_95%HPD={0.025910,0.121967},length_mean=7.31385510e-02,effectivebrlenIgrBrlens{all}_median=0.070356,rateIgrBrlens{all}_95%HPD={0.206160,3.421440},rateIgrBrlens{all}_median=1.012924,effectivebrlenIgrBrlens{all}_mean=0.071472],4:2525.0[&height_95%HPD={0.049254380239632314,41.00883532482835},prob=1.00000000e+00,height_median=7.89999999e-08,height_mean=1.61894182e-07,prob(percent)=100,effectivebrlenIgrBrlens{all}_mean=0.176212,rateIgrBrlens{all}_median=0.889920,length_95%HPD={1.03655900e-01,2.93763000e-01},rateIgrBrlens{all}_mean=0.942429,length_median=1.97392200e-01,effectivebrlenIgrBrlens{all}_95%HPD={0.107066,0.251444},effectivebrlenIgrBrlens{all}_median=0.174431,length_mean=1.97049618e-01,rateIgrBrlens{all}_95%HPD={0.516855,1.496668}],15:2525.0[&height_95%HPD={0.048849603462136876,40.889215898026976},prob=1.00000000e+00,height_median=7.79999999e-08,height_mean=1.61614957e-07,prob(percent)=100,effectivebrlenIgrBrlens{all}_mean=0.237392,rateIgrBrlens{all}_median=1.192644,length_95%HPD={9.48516600e-02,2.88426700e-01},rateIgrBrlens{all}_mean=1.267585,length_median=1.98610100e-01,effectivebrlenIgrBrlens{all}_95%HPD={0.158581,0.321699},effectivebrlenIgrBrlens{all}_median=0.234306,length_mean=1.98171575e-01,rateIgrBrlens{all}_95%HPD={0.692731,2.029335}]):183.0[&prob=6.17117718e-01,height_median=2.52979240e-01,height_mean=2.54754115e-01,prob(percent)=62,height_95%HPD={2047.8021564886878,3111.572533033501},length_95%HPD={2.95972000e-04,6.33820100e-02},rateIgrBrlens{all}_95%HPD={0.000003,6.675636},effectivebrlenIgrBrlens{all}_95%HPD={0.000000,0.065188},length_mean=2.72751185e-02,effectivebrlenIgrBrlens{all}_median=0.032527,length_median=2.32004700e-02,rateIgrBrlens{all}_mean=2.202938,rateIgrBrlens{all}_median=1.347462,effectivebrlenIgrBrlens{all}_mean=0.034150],((3:1037.0[&height_median=7.50000002e-08,height_mean=1.61779640e-07,height_95%HPD={0.0760229980105125,40.54735247501451},prob(percent)=100,prob=1.00000000e+00,length_median=9.59859800e-02,rateIgrBrlens{all}_mean=0.403625,effectivebrlenIgrBrlens{all}_median=0.033918,effectivebrlenIgrBrlens{all}_mean=0.035828,length_95%HPD={2.56575300e-02,1.81813300e-01},rateIgrBrlens{all}_median=0.347326,effectivebrlenIgrBrlens{all}_95%HPD={0.003682,0.069702},rateIgrBrlens{all}_95%HPD={0.059107,0.880161},length_mean=9.96762017e-02],27:1037.0[&height_mean=1.61756510e-07,height_median=7.50000002e-08,prob(percent)=100,height_95%HPD={0.0760229980105125,40.54735247501451},prob=1.00000000e+00,length_median=1.00011600e-01,effectivebrlenIgrBrlens{all}_95%HPD={0.112578,0.228697},rateIgrBrlens{all}_median=1.681887,length_mean=1.08159098e-01,effectivebrlenIgrBrlens{all}_median=0.167638,rateIgrBrlens{all}_95%HPD={0.534035,4.486632},effectivebrlenIgrBrlens{all}_mean=0.170442,rateIgrBrlens{all}_mean=2.017674,length_95%HPD={2.03040000e-02,2.16512400e-01}]):350.0[&height_mean=9.81628139e-02,prob(percent)=90,prob=9.02013065e-01,height_95%HPD={763.5487031611099,1358.1202028206571},height_median=9.48355600e-02,length_median=8.50546700e-02,effectivebrlenIgrBrlens{all}_95%HPD={0.010810,0.082428},rateIgrBrlens{all}_mean=0.659932,length_mean=9.22669503e-02,effectivebrlenIgrBrlens{all}_median=0.044740,rateIgrBrlens{all}_95%HPD={0.060362,1.577009},effectivebrlenIgrBrlens{all}_mean=0.046097,rateIgrBrlens{all}_median=0.517006,length_95%HPD={6.04712400e-03,1.84779800e-01}],5:1387.0[&prob=1.00000000e+00,height_median=8.00000000e-08,height_mean=1.62214621e-07,prob(percent)=100,height_95%HPD={0.04965735631058426,41.129517584216956},length_95%HPD={6.60433300e-02,2.87633800e-01},rateIgrBrlens{all}_mean=0.643222,rateIgrBrlens{all}_median=0.571313,length_median=1.69345900e-01,effectivebrlenIgrBrlens{all}_95%HPD={0.056614,0.142468},length_mean=1.71836518e-01,effectivebrlenIgrBrlens{all}_median=0.096312,rateIgrBrlens{all}_95%HPD={0.248094,1.180677},effectivebrlenIgrBrlens{all}_mean=0.097755]):1321.0[&height_mean=1.73503038e-01,prob(percent)=65,height_95%HPD={1131.3245002101157,1701.7489755000977},height_median=1.71094680e-01,prob=6.45647247e-01,length_median=8.09255800e-02,effectivebrlenIgrBrlens{all}_95%HPD={0.000000,0.057971},rateIgrBrlens{all}_mean=0.410256,length_mean=8.48294213e-02,effectivebrlenIgrBrlens{all}_median=0.026651,rateIgrBrlens{all}_95%HPD={0.000001,1.050537},effectivebrlenIgrBrlens{all}_mean=0.028035,rateIgrBrlens{all}_median=0.315075,length_95%HPD={5.39088800e-03,1.68231400e-01}]):92.0[&prob(percent)=64,height_95%HPD={2162.7124634129063,3409.9910297666943},prob=6.44580723e-01,height_median=2.71731320e-01,height_mean=2.73930151e-01,length_mean=3.82031660e-02,effectivebrlenIgrBrlens{all}_median=0.052344,rateIgrBrlens{all}_95%HPD={0.000001,6.401497},effectivebrlenIgrBrlens{all}_mean=0.053762,rateIgrBrlens{all}_median=1.445475,length_95%HPD={1.46979800e-03,8.61897000e-02},rateIgrBrlens{all}_mean=2.346823,length_median=3.35779700e-02,effectivebrlenIgrBrlens{all}_95%HPD={0.000000,0.100124}],21:2800.0[&prob(percent)=100,height_95%HPD={0.04965735631058426,41.129517584216956},prob=1.00000000e+00,height_median=8.00000000e-08,height_mean=1.62009475e-07,length_mean=2.71898232e-01,effectivebrlenIgrBrlens{all}_median=0.140982,effectivebrlenIgrBrlens{all}_95%HPD={0.088886,0.200913},rateIgrBrlens{all}_95%HPD={0.235454,1.245768},effectivebrlenIgrBrlens{all}_mean=0.143091,rateIgrBrlens{all}_median=0.504354,length_95%HPD={9.96340300e-02,4.02850600e-01},rateIgrBrlens{all}_mean=0.608486,length_median=2.83658600e-01]):271.0[&height_95%HPD={2196.164572856579,3539.347320481336},prob=1.00000000e+00,height_median=3.05739286e-01,height_mean=3.09484190e-01,prob(percent)=100,effectivebrlenIgrBrlens{all}_mean=0.016223,rateIgrBrlens{all}_median=0.300892,rateIgrBrlens{all}_95%HPD={0.000001,2.177070},length_95%HPD={1.18268900e-04,8.41567100e-02},rateIgrBrlens{all}_mean=0.641526,length_median=2.54171700e-02,effectivebrlenIgrBrlens{all}_95%HPD={0.000000,0.056090},length_mean=3.22666527e-02,effectivebrlenIgrBrlens{all}_median=0.008868],((((6:854.0[&prob(percent)=100,height_95%HPD={0.07602299788540669,40.54735244939322},prob=1.00000000e+00,height_median=7.50000000e-08,height_mean=1.62071628e-07,length_mean=5.34605069e-02,effectivebrlenIgrBrlens{all}_median=0.044261,rateIgrBrlens{all}_95%HPD={0.263107,2.230230},effectivebrlenIgrBrlens{all}_mean=0.045142,rateIgrBrlens{all}_median=0.849876,effectivebrlenIgrBrlens{all}_95%HPD={0.023491,0.068197},length_95%HPD={1.44178300e-02,9.52502600e-02},rateIgrBrlens{all}_mean=1.031977,length_median=5.10131400e-02],20:854.0[&height_95%HPD={0.0760229980105125,40.54735247501451},height_median=7.50000002e-08,prob(percent)=100,height_mean=1.62034393e-07,prob=1.00000000e+00,length_mean=6.39980514e-02,length_median=6.13823500e-02,length_95%HPD={1.46511200e-02,1.17816600e-01},rateIgrBrlens{all}_median=0.262227,effectivebrlenIgrBrlens{all}_median=0.016165,effectivebrlenIgrBrlens{all}_mean=0.016956,rateIgrBrlens{all}_mean=0.318333,effectivebrlenIgrBrlens{all}_95%HPD={0.004810,0.030237},rateIgrBrlens{all}_95%HPD={0.062430,0.704962}]):262.0[&height_median=4.58500400e-02,height_95%HPD={591.1630851429813,1192.9613271582853},prob=5.09132116e-01,prob(percent)=51,height_mean=4.87530495e-02,effectivebrlenIgrBrlens{all}_mean=0.008483,effectivebrlenIgrBrlens{all}_median=0.007669,length_95%HPD={1.12298700e-03,7.83481900e-02},effectivebrlenIgrBrlens{all}_95%HPD={0.000000,0.018393},length_mean=3.64070298e-02,rateIgrBrlens{all}_mean=0.346816,rateIgrBrlens{all}_95%HPD={0.000003,0.941572},length_median=3.27571800e-02,rateIgrBrlens{all}_median=0.233538],(17:695.0[&prob(percent)=100,height_mean=1.62132313e-07,height_median=7.50000004e-08,height_95%HPD={0.07602299813561832,40.5473525006358},prob=1.00000000e+00,length_95%HPD={7.13647100e-03,7.13476300e-02},effectivebrlenIgrBrlens{all}_median=0.016875,effectivebrlenIgrBrlens{all}_mean=0.017582,rateIgrBrlens{all}_median=0.509469,effectivebrlenIgrBrlens{all}_95%HPD={0.002418,0.034238},rateIgrBrlens{all}_mean=0.635523,length_median=3.13806700e-02,length_mean=3.48231297e-02,rateIgrBrlens{all}_95%HPD={0.000098,1.571288}],18:695.0[&prob=1.00000000e+00,prob(percent)=100,height_mean=1.62132313e-07,height_median=7.50000004e-08,height_95%HPD={0.07602299813561832,40.5473525006358},effectivebrlenIgrBrlens{all}_mean=0.053087,length_median=3.13806700e-02,length_95%HPD={7.13647100e-03,7.13476300e-02},effectivebrlenIgrBrlens{all}_95%HPD={0.032123,0.076769},effectivebrlenIgrBrlens{all}_median=0.052121,rateIgrBrlens{all}_95%HPD={0.415430,4.904938},rateIgrBrlens{all}_median=1.639163,length_mean=3.48231297e-02,rateIgrBrlens{all}_mean=2.061257]):421.0[&prob(percent)=100,height_95%HPD={449.3418034866949,1045.372906197133},prob=1.00000000e+00,height_median=3.13807030e-02,height_mean=3.48232918e-02,length_mean=3.70002610e-02,effectivebrlenIgrBrlens{all}_median=0.040122,rateIgrBrlens{all}_95%HPD={0.227989,4.188798},effectivebrlenIgrBrlens{all}_mean=0.041100,rateIgrBrlens{all}_median=1.207210,length_95%HPD={2.50343400e-03,7.82587800e-02},rateIgrBrlens{all}_mean=1.646036,length_median=3.33536000e-02,effectivebrlenIgrBrlens{all}_95%HPD={0.019673,0.063681}]):269.0[&height_95%HPD={842.7887009617842,1432.8890351188675},prob=1.00000000e+00,height_median=8.01490670e-02,height_mean=8.27073058e-02,prob(percent)=100,effectivebrlenIgrBrlens{all}_mean=0.002717,rateIgrBrlens{all}_median=0.052095,length_95%HPD={4.11491100e-04,4.95486200e-02},rateIgrBrlens{all}_mean=0.186765,length_median=1.46572900e-02,effectivebrlenIgrBrlens{all}_95%HPD={0.000000,0.010980},effectivebrlenIgrBrlens{all}_median=0.000884,length_mean=1.86773341e-02,rateIgrBrlens{all}_95%HPD={0.000001,0.746200}],(11:944.0[&height_mean=1.62080092e-07,prob(percent)=100,height_95%HPD={0.04965735631058426,41.129517584216956},height_median=8.00000000e-08,prob=1.00000000e+00,length_median=8.01898000e-02,effectivebrlenIgrBrlens{all}_95%HPD={0.091710,0.182170},rateIgrBrlens{all}_mean=2.053942,length_mean=9.36840014e-02,effectivebrlenIgrBrlens{all}_median=0.133659,rateIgrBrlens{all}_95%HPD={0.398632,4.772883},effectivebrlenIgrBrlens{all}_mean=0.135170,rateIgrBrlens{all}_median=1.687168,length_95%HPD={1.66697300e-02,1.98546800e-01}],12:944.0[&height_mean=1.62547643e-07,prob(percent)=100,height_95%HPD={0.04965735610954124,41.1295175228043},height_median=7.99999995e-08,prob=1.00000000e+00,length_median=6.96545600e-02,effectivebrlenIgrBrlens{all}_95%HPD={0.002313,0.031889},rateIgrBrlens{all}_mean=0.239219,length_mean=7.26107624e-02,effectivebrlenIgrBrlens{all}_median=0.014586,rateIgrBrlens{all}_95%HPD={0.027536,0.493515},effectivebrlenIgrBrlens{all}_mean=0.015824,rateIgrBrlens{all}_median=0.213535,length_95%HPD={1.95188900e-02,1.29371000e-01}]):441.0[&prob(percent)=62,height_95%HPD={675.3557846033627,1275.6089581155245},prob=6.22850287e-01,height_median=6.00082900e-02,height_mean=6.21538646e-02,length_mean=4.63948589e-02,effectivebrlenIgrBrlens{all}_median=0.010928,effectivebrlenIgrBrlens{all}_95%HPD={0.000000,0.024037},rateIgrBrlens{all}_95%HPD={0.000001,0.937997},effectivebrlenIgrBrlens{all}_mean=0.011756,rateIgrBrlens{all}_median=0.249239,length_95%HPD={2.67495900e-03,9.63800300e-02},rateIgrBrlens{all}_mean=0.349712,length_median=4.24995200e-02]):387.0[&height_95%HPD={1140.9876984554653,1711.3778493528284},prob=1.00000000e+00,height_median=1.16669520e-01,height_mean=1.22704551e-01,prob(percent)=100,effectivebrlenIgrBrlens{all}_mean=0.071960,rateIgrBrlens{all}_median=0.529593,rateIgrBrlens{all}_95%HPD={0.129674,1.289919},length_95%HPD={2.50522600e-02,2.57444400e-01},rateIgrBrlens{all}_mean=0.616282,length_median=1.32257800e-01,effectivebrlenIgrBrlens{all}_95%HPD={0.017843,0.128263},length_mean=1.37801179e-01,effectivebrlenIgrBrlens{all}_median=0.070873],(29:929.0[&height_mean=1.62240497e-07,prob(percent)=100,height_95%HPD={0.04965735631058426,41.129517584216956},prob=1.00000000e+00,height_median=8.00000000e-08,length_median=7.15373900e-02,effectivebrlenIgrBrlens{all}_95%HPD={0.000006,0.077168},rateIgrBrlens{all}_mean=0.636109,length_mean=7.62917295e-02,effectivebrlenIgrBrlens{all}_median=0.039365,rateIgrBrlens{all}_95%HPD={0.000149,1.530349},effectivebrlenIgrBrlens{all}_mean=0.040947,rateIgrBrlens{all}_median=0.524515,length_95%HPD={1.65167100e-02,1.45281800e-01}],33:929.0[&height_mean=1.62240497e-07,height_95%HPD={0.04965735631058426,41.129517584216956},prob(percent)=100,height_median=8.00000000e-08,prob=1.00000000e+00,length_95%HPD={1.65167100e-02,1.45281800e-01},rateIgrBrlens{all}_mean=1.462738,effectivebrlenIgrBrlens{all}_median=0.084992,effectivebrlenIgrBrlens{all}_95%HPD={0.041574,0.133345},rateIgrBrlens{all}_95%HPD={0.291926,3.368437},length_median=7.15373900e-02,rateIgrBrlens{all}_median=1.166039,effectivebrlenIgrBrlens{all}_mean=0.086844,length_mean=7.62917295e-02]):843.0[&prob=1.00000000e+00,prob(percent)=100,height_95%HPD={657.270669082318,1257.6381532783369},height_mean=7.62918918e-02,height_median=7.15373900e-02,effectivebrlenIgrBrlens{all}_95%HPD={0.096254,0.234669},rateIgrBrlens{all}_mean=0.979705,rateIgrBrlens{all}_95%HPD={0.350641,1.781816},effectivebrlenIgrBrlens{all}_median=0.160588,length_median=1.80847200e-01,effectivebrlenIgrBrlens{all}_mean=0.163074,rateIgrBrlens{all}_median=0.891553,length_mean=1.86476210e-01,length_95%HPD={7.49576000e-02,3.19401000e-01}]):1299.0[&prob=8.77882949e-01,height_median=2.46045400e-01,height_mean=2.49905203e-01,height_95%HPD={1505.860188844975,2100.8891972831643},prob(percent)=88,length_mean=9.37503628e-02,length_95%HPD={4.83827900e-03,1.84180300e-01},length_median=9.06684900e-02,effectivebrlenIgrBrlens{all}_mean=0.042160,effectivebrlenIgrBrlens{all}_95%HPD={0.000000,0.091094},rateIgrBrlens{all}_95%HPD={0.000002,1.231301},rateIgrBrlens{all}_mean=0.513810,effectivebrlenIgrBrlens{all}_median=0.039410,rateIgrBrlens{all}_median=0.418618]):561.0[&height_95%HPD={2334.1336829460383,3981.986706961628},height_mean=3.46126678e-01,height_median=3.40280420e-01,prob(percent)=100,prob=1.00000000e+00,length_95%HPD={2.67673100e-01,2.67367500e+00},effectivebrlenIgrBrlens{all}_mean=1.371840,effectivebrlenIgrBrlens{all}_95%HPD={0.271512,2.796420},rateIgrBrlens{all}_median=1.038087,effectivebrlenIgrBrlens{all}_median=1.221496,length_median=1.17773200e+00,rateIgrBrlens{all}_mean=1.061904,length_mean=1.32021201e+00,rateIgrBrlens{all}_95%HPD={0.604636,1.503956}])[&prob(percent)=100,height_95%HPD={2566.918298744602,4919.893331444975},height_median=1.52295123e+00,prob=1.00000000e+00,height_mean=1.66633869e+00,length_95%HPD={0.00000000e+00,0.00000000e+00},rateIgrBrlens{all}_mean=-nan,length_median=0.00000000e+00,effectivebrlenIgrBrlens{all}_95%HPD={1.000000,1.000000},rateIgrBrlens{all}_median=inf,length_mean=0.00000000e+00,effectivebrlenIgrBrlens{all}_median=1.000000,rateIgrBrlens{all}_95%HPD={inf,inf},effectivebrlenIgrBrlens{all}_mean=1.000000];
END;
