# Supplementary material for: A test of Generalized Bayesian dating: A new linguistic dating method
Source: PLoS One. 2020 Aug 12;15(8):e0236522. doi: 10.1371/journal.pone.0236522 (PMC7423060; doi:10.1371/journal.pone.0236522)
Supplement: S2 File — Python code for extracting median tree lengths for each constraint, generation of consensus trees, RevBayes code for performing Gamma regression and linear regression, and Python code for predicting ages. Age annotated consensus tree files for all the families. (ZIP) [file pone.0236522.s002.zip › S2 Supporting Information/Consensus_Trees_Ages/Mande.dendropy.con.tre]

#NEXUS

BEGIN TAXA;
    DIMENSIONS NTAX=74;
    TAXLABELS
        BISA
        BOKO
        BOKOBARU
        'BUSA_NIGERIA'
        GURO
        'ILLO_BUSA'
        KYENGA
        MANN
        SHANGA
        'SOUTHERN_SAMO'
        TOURA
        WAN
        'WAN_2'
        YAKOUBA
        YAURE
        BANKA
        DUUNGOMA
        LIGBI
        'MANINKAKAN_EASTERN'
        'SOUTHERN_BOBO_MADARE'
        BENG
        BAMBARA
        BOLON
        'BOZO_HAINYAHO'
        'BOZO_JENAAMA'
        'BOZO_TIEYAHO'
        'JERI_KUO'
        KONO
        'KONYANKA_MANINKA'
        'KPELLE_GUINEA'
        KURANKO
        'LELE_GUINEA'
        MALINKE
        MANDINKA
        MARKA
        MENDE
        MIXIFORE
        'SANKARAN_MANINKA'
        SONINKE
        SUSU
        VAI
        XAASONGAXANGO
        YALUNKA
        BANDI
        'LOMA_LIBERIA'
        MWAN
        BARALAKAKAN
        BODUGUKAKAN
        FINANGAKAN
        FOLOKAKAN
        GBELEBANKAKAN
        'JULA_DE_KONG'
        'JULA_VEHICULAIRE'
        KANIKAKAN
        KARANJANKAN
        KOROKAKAN
        KOROKAN
        KOYAGAKAN
        MAUKAKAN
        NIGBIKAN
        NOWOLOKAKAN
        SAGAKAKAN
        SEEKU
        SIAKAKAN
        SIENKOKAKAN
        TENENGAKAN
        TUDUGUKAKAN
        VANDUGUKAKAN
        WOJENEKAKAN
        WORODUGUKAKAN
        KPELLE
        GAGU
        'SAMO_MATYA'
        'MANINKAKAN_KITA'
  ;
END;

BEGIN TREES;
        Translate
             1 BISA,
             2 BOKO,
             3 BOKOBARU,
             4 'BUSA_NIGERIA',
             5 GURO,
             6 'ILLO_BUSA',
             7 KYENGA,
             8 MANN,
             9 SHANGA,
             10 'SOUTHERN_SAMO',
             11 TOURA,
             12 WAN,
             13 'WAN_2',
             14 YAKOUBA,
             15 YAURE,
             16 BANKA,
             17 DUUNGOMA,
             18 LIGBI,
             19 'MANINKAKAN_EASTERN',
             20 'SOUTHERN_BOBO_MADARE',
             21 BENG,
             22 BAMBARA,
             23 BOLON,
             24 'BOZO_HAINYAHO',
             25 'BOZO_JENAAMA',
             26 'BOZO_TIEYAHO',
             27 'JERI_KUO',
             28 KONO,
             29 'KONYANKA_MANINKA',
             30 'KPELLE_GUINEA',
             31 KURANKO,
             32 'LELE_GUINEA',
             33 MALINKE,
             34 MANDINKA,
             35 MARKA,
             36 MENDE,
             37 MIXIFORE,
             38 'SANKARAN_MANINKA',
             39 SONINKE,
             40 SUSU,
             41 VAI,
             42 XAASONGAXANGO,
             43 YALUNKA,
             44 BANDI,
             45 'LOMA_LIBERIA',
             46 MWAN,
             47 BARALAKAKAN,
             48 BODUGUKAKAN,
             49 FINANGAKAN,
             50 FOLOKAKAN,
             51 GBELEBANKAKAN,
             52 'JULA_DE_KONG',
             53 'JULA_VEHICULAIRE',
             54 KANIKAKAN,
             55 KARANJANKAN,
             56 KOROKAKAN,
             57 KOROKAN,
             58 KOYAGAKAN,
             59 MAUKAKAN,
             60 NIGBIKAN,
             61 NOWOLOKAKAN,
             62 SAGAKAKAN,
             63 SEEKU,
             64 SIAKAKAN,
             65 SIENKOKAKAN,
             66 TENENGAKAN,
             67 TUDUGUKAKAN,
             68 VANDUGUKAKAN,
             69 WOJENEKAKAN,
             70 WORODUGUKAKAN,
             71 KPELLE,
             72 GAGU,
             73 'SAMO_MATYA',
             74 'MANINKAKAN_KITA'
             ;
    TREE 1 = [&R] (((1:1781.0[&height_mean=6.40353420e-08,height_median=6.00000001e-08,prob(percent)=100,height_95%HPD={0.041214612176098446,38.45908846447015},prob=1.00000000e+00,length_median=2.02384700e-01,effectivebrlenIgrBrlens{all}_95%HPD={0.125479,0.269623},length_mean=2.04874952e-01,effectivebrlenIgrBrlens{all}_median=0.191685,rateIgrBrlens{all}_95%HPD={0.615383,1.433087},effectivebrlenIgrBrlens{all}_mean=0.194733,rateIgrBrlens{all}_median=0.941338,rateIgrBrlens{all}_mean=0.968906,length_95%HPD={1.34903600e-01,2.73441100e-01}],((((2:568.0[&prob=1.00000000e+00,height_median=6.00000000e-08,height_mean=6.43152913e-08,prob(percent)=100,height_95%HPD={0.04121461213160204,38.45908844928156},length_95%HPD={3.07244900e-03,3.83998700e-02},rateIgrBrlens{all}_mean=0.579482,rateIgrBrlens{all}_median=0.441651,length_median=1.74411900e-02,effectivebrlenIgrBrlens{all}_95%HPD={0.000855,0.017039},length_mean=1.89471575e-02,effectivebrlenIgrBrlens{all}_median=0.007895,rateIgrBrlens{all}_95%HPD={0.035646,1.422756},effectivebrlenIgrBrlens{all}_mean=0.008574],6:568.0[&height_95%HPD={0.04121461213160204,38.45908844928156},prob=1.00000000e+00,height_median=6.00000000e-08,height_mean=6.43103453e-08,prob(percent)=100,effectivebrlenIgrBrlens{all}_median=0.011010,effectivebrlenIgrBrlens{all}_mean=0.011661,rateIgrBrlens{all}_median=0.629604,rateIgrBrlens{all}_95%HPD={0.072211,1.982285},length_95%HPD={2.69748900e-03,4.05673500e-02},rateIgrBrlens{all}_mean=0.813653,length_median=1.78223300e-02,effectivebrlenIgrBrlens{all}_95%HPD={0.002294,0.021739},length_mean=1.97016422e-02]):228.0[&prob=7.75496600e-01,height_median=1.55094200e-02,height_mean=1.68580280e-02,prob(percent)=78,height_95%HPD={322.0229399095289,896.202634662299},length_95%HPD={5.69517300e-04,3.12985400e-02},rateIgrBrlens{all}_mean=0.762568,rateIgrBrlens{all}_median=0.421975,length_median=1.19850800e-02,effectivebrlenIgrBrlens{all}_95%HPD={0.000000,0.018523},length_mean=1.37327575e-02,effectivebrlenIgrBrlens{all}_median=0.006103,rateIgrBrlens{all}_95%HPD={0.000001,2.244271},effectivebrlenIgrBrlens{all}_mean=0.007156],(3:547.0[&height_mean=6.42822690e-08,prob(percent)=100,height_95%HPD={0.04121461213160204,38.45908844928156},prob=1.00000000e+00,height_median=6.00000000e-08,length_median=1.61743700e-02,effectivebrlenIgrBrlens{all}_95%HPD={0.007411,0.041065},length_mean=1.91622809e-02,effectivebrlenIgrBrlens{all}_median=0.024236,rateIgrBrlens{all}_mean=2.042316,rateIgrBrlens{all}_95%HPD={0.066694,5.400920},effectivebrlenIgrBrlens{all}_mean=0.024729,rateIgrBrlens{all}_median=1.546763,length_95%HPD={1.82938400e-03,4.39723400e-02}],4:547.0[&prob=1.00000000e+00,height_median=6.00000000e-08,height_mean=6.43009199e-08,prob(percent)=100,height_95%HPD={0.04121461213160204,38.45908844928156},length_95%HPD={1.80308200e-03,3.43446100e-02},rateIgrBrlens{all}_mean=0.474310,length_median=1.55641200e-02,effectivebrlenIgrBrlens{all}_95%HPD={0.000000,0.014694},rateIgrBrlens{all}_median=0.364089,length_mean=1.70265183e-02,effectivebrlenIgrBrlens{all}_median=0.005940,rateIgrBrlens{all}_95%HPD={0.000001,1.231907},effectivebrlenIgrBrlens{all}_mean=0.006595]):249.0[&height_mean=1.55001904e-02,prob(percent)=83,height_95%HPD={309.22591359305636,877.39994867567},prob=8.30289295e-01,height_median=1.41477822e-02,length_median=1.31429900e-02,effectivebrlenIgrBrlens{all}_95%HPD={0.000000,0.021785},rateIgrBrlens{all}_mean=1.351104,length_mean=1.46721289e-02,effectivebrlenIgrBrlens{all}_median=0.010623,rateIgrBrlens{all}_95%HPD={0.006687,3.584471},effectivebrlenIgrBrlens{all}_mean=0.011227,rateIgrBrlens{all}_median=0.782627,length_95%HPD={2.03845200e-04,3.15853300e-02}]):472.0[&prob(percent)=100,height_95%HPD={531.5797091849336,1135.0133714945132},prob=1.00000000e+00,height_median=3.14897700e-02,height_mean=3.31047574e-02,length_mean=7.38806765e-02,effectivebrlenIgrBrlens{all}_median=0.118938,rateIgrBrlens{all}_95%HPD={0.593852,3.699665},effectivebrlenIgrBrlens{all}_95%HPD={0.074006,0.170119},effectivebrlenIgrBrlens{all}_mean=0.120901,rateIgrBrlens{all}_median=1.652799,length_95%HPD={2.40687100e-02,1.28821400e-01},rateIgrBrlens{all}_mean=1.932687,length_median=7.23539100e-02],(7:929.0[&height_95%HPD={0.04121461213160204,38.45908844928156},prob=1.00000000e+00,height_median=6.00000000e-08,height_mean=6.44511132e-08,prob(percent)=100,effectivebrlenIgrBrlens{all}_mean=0.066292,rateIgrBrlens{all}_median=0.928986,effectivebrlenIgrBrlens{all}_median=0.065046,length_95%HPD={3.00424000e-02,1.23051900e-01},rateIgrBrlens{all}_mean=1.007031,rateIgrBrlens{all}_95%HPD={0.375285,1.850737},length_median=7.06599100e-02,effectivebrlenIgrBrlens{all}_95%HPD={0.035361,0.101025},length_mean=7.30715252e-02],9:929.0[&prob(percent)=100,height_95%HPD={0.04121461213160204,38.45908844928156},prob=1.00000000e+00,height_median=6.00000000e-08,height_mean=6.45272764e-08,length_mean=7.44216985e-02,effectivebrlenIgrBrlens{all}_median=0.059097,rateIgrBrlens{all}_95%HPD={0.329858,1.612563},effectivebrlenIgrBrlens{all}_mean=0.060568,rateIgrBrlens{all}_median=0.832472,effectivebrlenIgrBrlens{all}_95%HPD={0.030390,0.093734},length_95%HPD={2.88093700e-02,1.24904900e-01},rateIgrBrlens{all}_mean=0.897553,length_median=7.21928500e-02]):339.0[&height_95%HPD={656.8134863481016,1257.3292015177608},prob=8.05092654e-01,height_median=6.75508010e-02,height_mean=6.94638667e-02,prob(percent)=81,effectivebrlenIgrBrlens{all}_mean=0.025982,rateIgrBrlens{all}_median=0.559544,effectivebrlenIgrBrlens{all}_median=0.024089,length_95%HPD={2.15187500e-04,9.04668700e-02},rateIgrBrlens{all}_mean=0.720681,rateIgrBrlens{all}_95%HPD={0.000001,1.727959},length_median=4.01941400e-02,effectivebrlenIgrBrlens{all}_95%HPD={0.000000,0.057212},length_mean=4.32115147e-02]):348.0[&prob=1.00000000e+00,height_median=1.07953970e-01,height_mean=1.10086465e-01,prob(percent)=100,height_95%HPD={1015.3344851348056,1593.567745591704},length_95%HPD={1.31168600e-02,1.31548300e-01},rateIgrBrlens{all}_mean=1.227032,length_median=6.79250600e-02,effectivebrlenIgrBrlens{all}_95%HPD={0.022414,0.117906},rateIgrBrlens{all}_median=0.972991,length_mean=6.97453945e-02,effectivebrlenIgrBrlens{all}_median=0.067446,rateIgrBrlens{all}_95%HPD={0.300645,2.621998},effectivebrlenIgrBrlens{all}_mean=0.068864],(10:1056.0[&prob(percent)=100,height_95%HPD={0.04121461213160204,38.45908844928156},prob=1.00000000e+00,height_median=6.00000000e-08,height_mean=6.45774963e-08,length_mean=1.05133865e-01,effectivebrlenIgrBrlens{all}_median=0.096708,rateIgrBrlens{all}_95%HPD={0.477830,1.666213},effectivebrlenIgrBrlens{all}_mean=0.098616,rateIgrBrlens{all}_median=0.928713,effectivebrlenIgrBrlens{all}_95%HPD={0.047945,0.149276},length_95%HPD={5.19404400e-02,1.65968800e-01},rateIgrBrlens{all}_mean=0.992193,length_median=1.03254700e-01],73:1056.0[&prob(percent)=100,height_95%HPD={0.04121461213160204,38.45908844928156},prob=1.00000000e+00,height_median=6.00000000e-08,height_mean=6.45717638e-08,length_mean=1.05128195e-01,effectivebrlenIgrBrlens{all}_median=0.132177,rateIgrBrlens{all}_95%HPD={0.650423,2.312494},effectivebrlenIgrBrlens{all}_mean=0.134404,rateIgrBrlens{all}_median=1.286186,length_95%HPD={5.19853100e-02,1.65842100e-01},rateIgrBrlens{all}_mean=1.365017,effectivebrlenIgrBrlens{all}_95%HPD={0.075612,0.198052},length_median=1.03254700e-01]):560.0[&height_95%HPD={782.6965591964046,1376.0471927660012},prob=9.98666844e-01,height_median=1.03161447e-01,height_mean=1.05069462e-01,prob(percent)=100,effectivebrlenIgrBrlens{all}_mean=0.079349,rateIgrBrlens{all}_median=1.034152,length_95%HPD={1.52825700e-02,1.33635700e-01},rateIgrBrlens{all}_mean=1.231359,effectivebrlenIgrBrlens{all}_median=0.077249,length_median=7.31194200e-02,effectivebrlenIgrBrlens{all}_95%HPD={0.025359,0.135374},rateIgrBrlens{all}_95%HPD={0.402079,2.621722},length_mean=7.48095826e-02]):165.0[&prob=1.00000000e+00,height_mean=1.79850029e-01,height_95%HPD={1363.363823411448,1933.6436580046543},height_median=1.78289440e-01,prob(percent)=100,effectivebrlenIgrBrlens{all}_median=0.011054,length_95%HPD={1.59499800e-04,6.72779500e-02},effectivebrlenIgrBrlens{all}_mean=0.016805,effectivebrlenIgrBrlens{all}_95%HPD={0.000000,0.053364},length_mean=2.50249862e-02,length_median=1.95415900e-02,rateIgrBrlens{all}_mean=0.737971,rateIgrBrlens{all}_95%HPD={0.000001,2.264446},rateIgrBrlens{all}_median=0.481006]):666.0[&prob=1.00000000e+00,height_95%HPD={1516.6459975188654,2113.8220942084067},height_median=2.02384720e-01,height_mean=2.04875016e-01,prob(percent)=100,rateIgrBrlens{all}_median=0.916322,rateIgrBrlens{all}_95%HPD={0.300267,2.251838},length_median=7.13985100e-02,effectivebrlenIgrBrlens{all}_median=0.066858,effectivebrlenIgrBrlens{all}_95%HPD={0.012087,0.130700},rateIgrBrlens{all}_mean=1.049251,length_mean=7.54518476e-02,length_95%HPD={1.37531800e-02,1.45821100e-01},effectivebrlenIgrBrlens{all}_mean=0.069395],((((5:680.0[&height_median=6.00000000e-08,height_95%HPD={0.04121461213160204,38.45908844928156},prob=1.00000000e+00,height_mean=6.44555139e-08,prob(percent)=100,length_mean=3.13874729e-02,length_median=2.95183400e-02,effectivebrlenIgrBrlens{all}_95%HPD={0.003114,0.035765},effectivebrlenIgrBrlens{all}_median=0.018168,effectivebrlenIgrBrlens{all}_mean=0.018922,rateIgrBrlens{all}_median=0.608308,rateIgrBrlens{all}_95%HPD={0.063500,1.597318},rateIgrBrlens{all}_mean=0.714536,length_95%HPD={8.74557400e-03,6.04665700e-02}],15:680.0[&prob(percent)=100,height_mean=6.44555139e-08,height_median=6.00000000e-08,height_95%HPD={0.04121461213160204,38.45908844928156},prob=1.00000000e+00,length_95%HPD={8.74557400e-03,6.04665700e-02},rateIgrBrlens{all}_mean=1.307356,rateIgrBrlens{all}_median=1.091290,length_median=2.95183400e-02,effectivebrlenIgrBrlens{all}_95%HPD={0.013816,0.052641},effectivebrlenIgrBrlens{all}_median=0.032454,rateIgrBrlens{all}_95%HPD={0.308364,2.964710},length_mean=3.13874729e-02,effectivebrlenIgrBrlens{all}_mean=0.033125]):597.0[&height_mean=3.13875373e-02,prob(percent)=100,height_95%HPD={436.70786193534667,1030.1475510135956},height_median=2.95183920e-02,prob=1.00000000e+00,length_median=1.06734800e-01,effectivebrlenIgrBrlens{all}_95%HPD={0.072853,0.160899},rateIgrBrlens{all}_mean=1.129489,length_mean=1.07162216e-01,effectivebrlenIgrBrlens{all}_median=0.112612,rateIgrBrlens{all}_95%HPD={0.587030,1.749124},effectivebrlenIgrBrlens{all}_mean=0.114210,rateIgrBrlens{all}_median=1.065601,length_95%HPD={5.72321900e-02,1.60512700e-01}],(11:845.0[&height_95%HPD={0.040768331923637983,38.30622719810171},prob=1.00000000e+00,height_median=5.90000001e-08,height_mean=6.43631263e-08,prob(percent)=100,effectivebrlenIgrBrlens{all}_mean=0.035058,rateIgrBrlens{all}_median=0.612850,effectivebrlenIgrBrlens{all}_median=0.033946,length_95%HPD={3.97372100e-03,9.75676000e-02},rateIgrBrlens{all}_mean=0.696107,rateIgrBrlens{all}_95%HPD={0.033824,1.370230},length_median=5.45638300e-02,effectivebrlenIgrBrlens{all}_95%HPD={0.000048,0.063883},length_mean=5.65681719e-02],14:845.0[&height_95%HPD={0.040768331923637983,38.30622719810171},prob=1.00000000e+00,height_median=5.90000001e-08,height_mean=6.43631263e-08,prob(percent)=100,effectivebrlenIgrBrlens{all}_mean=0.112839,rateIgrBrlens{all}_median=1.999154,effectivebrlenIgrBrlens{all}_median=0.110618,length_95%HPD={3.97372100e-03,9.75676000e-02},rateIgrBrlens{all}_mean=2.680151,rateIgrBrlens{all}_95%HPD={0.753104,5.744960},length_median=5.45638300e-02,effectivebrlenIgrBrlens{all}_95%HPD={0.067661,0.161597},length_mean=5.65681719e-02]):432.0[&prob=1.00000000e+00,height_median=5.45638850e-02,height_mean=5.65682362e-02,prob(percent)=100,height_95%HPD={582.759632736928,1185.6687246791066},length_95%HPD={2.70244900e-02,1.38847700e-01},rateIgrBrlens{all}_mean=1.206322,length_median=7.98990200e-02,effectivebrlenIgrBrlens{all}_95%HPD={0.042478,0.139838},rateIgrBrlens{all}_median=1.089541,length_mean=8.19815173e-02,effectivebrlenIgrBrlens{all}_median=0.086899,rateIgrBrlens{all}_95%HPD={0.446291,2.239030},effectivebrlenIgrBrlens{all}_mean=0.088773]):177.0[&height_mean=1.38549754e-01,prob(percent)=100,height_95%HPD={1019.6625854310597,1597.5799922594065},prob=1.00000000e+00,height_median=1.37286631e-01,length_median=9.48368500e-03,effectivebrlenIgrBrlens{all}_95%HPD={0.000000,0.013603},length_mean=1.25538504e-02,effectivebrlenIgrBrlens{all}_median=0.001350,rateIgrBrlens{all}_mean=0.312438,rateIgrBrlens{all}_95%HPD={0.000001,1.102298},effectivebrlenIgrBrlens{all}_mean=0.003358,rateIgrBrlens{all}_median=0.127233,length_95%HPD={5.70449300e-05,3.38461300e-02}],8:1454.0[&prob=1.00000000e+00,height_median=6.00000001e-08,height_mean=6.39402493e-08,prob(percent)=100,height_95%HPD={0.041214612176098446,38.45908846447015},length_95%HPD={1.00209600e-01,2.05345600e-01},rateIgrBrlens{all}_mean=0.579907,length_median=1.49859000e-01,effectivebrlenIgrBrlens{all}_95%HPD={0.050931,0.121456},rateIgrBrlens{all}_median=0.570472,length_mean=1.51103540e-01,effectivebrlenIgrBrlens{all}_median=0.085046,rateIgrBrlens{all}_95%HPD={0.328515,0.825989},effectivebrlenIgrBrlens{all}_mean=0.086023]):501.0[&height_mean=1.51103604e-01,prob(percent)=100,height_95%HPD={1202.7034933206025,1767.7898940495438},prob=1.00000000e+00,height_median=1.49859030e-01,length_median=3.07812100e-02,effectivebrlenIgrBrlens{all}_95%HPD={0.000000,0.038003},rateIgrBrlens{all}_mean=0.471513,length_mean=3.50973761e-02,effectivebrlenIgrBrlens{all}_median=0.012179,rateIgrBrlens{all}_95%HPD={0.000001,1.306098},effectivebrlenIgrBrlens{all}_mean=0.014705,rateIgrBrlens{all}_median=0.370552,length_95%HPD={9.03749900e-05,8.06043900e-02}],(((12:732.0[&height_95%HPD={0.04121461213160204,38.45908844928156},prob=1.00000000e+00,height_median=6.00000000e-08,height_mean=6.45440795e-08,prob(percent)=100,effectivebrlenIgrBrlens{all}_mean=0.081447,rateIgrBrlens{all}_median=2.154426,length_95%HPD={5.75079100e-03,7.06370000e-02},rateIgrBrlens{all}_mean=3.031169,length_median=3.64005900e-02,effectivebrlenIgrBrlens{all}_95%HPD={0.044154,0.122390},effectivebrlenIgrBrlens{all}_median=0.079378,length_mean=3.77798114e-02,rateIgrBrlens{all}_95%HPD={0.575209,7.772610}],13:732.0[&height_95%HPD={0.04121461213160204,38.45908844928156},prob=1.00000000e+00,height_median=6.00000000e-08,height_mean=6.45440795e-08,prob(percent)=100,effectivebrlenIgrBrlens{all}_mean=0.025651,rateIgrBrlens{all}_median=0.639452,length_95%HPD={5.75079100e-03,7.06370000e-02},rateIgrBrlens{all}_mean=0.762924,length_median=3.64005900e-02,effectivebrlenIgrBrlens{all}_95%HPD={0.000000,0.055253},effectivebrlenIgrBrlens{all}_median=0.023982,length_mean=3.77798114e-02,rateIgrBrlens{all}_95%HPD={0.000006,1.724849}]):482.0[&prob=1.00000000e+00,height_median=3.64006400e-02,height_mean=3.77798759e-02,prob(percent)=100,height_95%HPD={482.4153638874034,1081.7369307897818},length_95%HPD={4.29005500e-02,1.58690500e-01},rateIgrBrlens{all}_mean=2.057653,length_median=9.76263300e-02,effectivebrlenIgrBrlens{all}_95%HPD={0.122613,0.252249},length_mean=9.88360127e-02,effectivebrlenIgrBrlens{all}_median=0.181904,rateIgrBrlens{all}_95%HPD={0.818005,3.378782},effectivebrlenIgrBrlens{all}_mean=0.184239,rateIgrBrlens{all}_median=1.854178],46:1214.0[&prob=1.00000000e+00,height_median=6.10000001e-08,height_mean=6.45340808e-08,prob(percent)=100,height_95%HPD={0.04165828012157379,38.6100179220216},length_95%HPD={8.08192700e-02,1.97149100e-01},rateIgrBrlens{all}_mean=0.606206,length_median=1.36250800e-01,effectivebrlenIgrBrlens{all}_95%HPD={0.041801,0.122695},length_mean=1.36615824e-01,effectivebrlenIgrBrlens{all}_median=0.080255,rateIgrBrlens{all}_95%HPD={0.310669,0.931836},effectivebrlenIgrBrlens{all}_mean=0.080656,rateIgrBrlens{all}_median=0.589750]):356.0[&height_mean=1.36615889e-01,prob(percent)=100,height_median=1.36250820e-01,height_95%HPD={958.6815024380224,1540.5145991769937},prob=1.00000000e+00,length_median=1.64015200e-02,effectivebrlenIgrBrlens{all}_95%HPD={0.000000,0.028177},length_mean=2.08286449e-02,effectivebrlenIgrBrlens{all}_median=0.005633,rateIgrBrlens{all}_95%HPD={0.000001,1.414156},effectivebrlenIgrBrlens{all}_mean=0.008818,rateIgrBrlens{all}_median=0.309829,length_95%HPD={6.85170600e-05,5.56109200e-02},rateIgrBrlens{all}_mean=0.458781],(21:1188.0[&height_95%HPD={0.04165828007733572,38.61001790702339},prob=1.00000000e+00,height_median=6.10000000e-08,height_mean=6.44234889e-08,prob(percent)=100,effectivebrlenIgrBrlens{all}_mean=0.256594,rateIgrBrlens{all}_median=1.706323,rateIgrBrlens{all}_95%HPD={1.092412,2.636382},length_95%HPD={8.78596500e-02,2.13026300e-01},rateIgrBrlens{all}_mean=1.793222,length_median=1.48659200e-01,effectivebrlenIgrBrlens{all}_95%HPD={0.166785,0.341604},length_mean=1.48537534e-01,effectivebrlenIgrBrlens{all}_median=0.254617],72:1188.0[&height_95%HPD={0.041214612176098446,38.45908846447015},prob=1.00000000e+00,height_median=6.00000001e-08,height_mean=6.38322077e-08,prob(percent)=100,effectivebrlenIgrBrlens{all}_median=0.161031,effectivebrlenIgrBrlens{all}_mean=0.162870,rateIgrBrlens{all}_median=1.171061,rateIgrBrlens{all}_95%HPD={0.637494,1.720196},length_95%HPD={8.26278600e-02,1.98718600e-01},rateIgrBrlens{all}_mean=1.192863,length_median=1.39872000e-01,effectivebrlenIgrBrlens{all}_95%HPD={0.094953,0.233086},length_mean=1.40327888e-01]):382.0[&prob=5.72723637e-01,height_median=1.33979830e-01,height_mean=1.34287139e-01,prob(percent)=57,height_95%HPD={933.0506748797368,1517.088330664862},length_95%HPD={5.64563700e-04,7.30396700e-02},rateIgrBrlens{all}_mean=1.316725,rateIgrBrlens{all}_median=0.967264,length_median=2.79953000e-02,effectivebrlenIgrBrlens{all}_95%HPD={0.000000,0.081492},length_mean=3.14547423e-02,effectivebrlenIgrBrlens{all}_median=0.030301,rateIgrBrlens{all}_95%HPD={0.000001,3.345486},effectivebrlenIgrBrlens{all}_mean=0.034023]):385.0[&height_mean=1.67450765e-01,prob(percent)=100,height_95%HPD={1323.1419970615175,1890.790234798414},height_median=1.65575230e-01,prob=1.00000000e+00,length_median=1.52173400e-02,effectivebrlenIgrBrlens{all}_95%HPD={0.000000,0.029815},rateIgrBrlens{all}_mean=0.705042,length_mean=1.87502145e-02,effectivebrlenIgrBrlens{all}_median=0.007955,rateIgrBrlens{all}_95%HPD={0.000001,2.112290},effectivebrlenIgrBrlens{all}_mean=0.010454,rateIgrBrlens{all}_median=0.447703,length_95%HPD={1.65358500e-04,4.77551000e-02}]):492.0[&prob(percent)=100,height_95%HPD={1663.8240095856377,2325.1953695979273},prob=1.00000000e+00,height_median=1.84186520e-01,height_mean=1.86200980e-01,length_mean=9.41258832e-02,effectivebrlenIgrBrlens{all}_median=0.077380,rateIgrBrlens{all}_95%HPD={0.232199,1.778942},effectivebrlenIgrBrlens{all}_mean=0.079716,rateIgrBrlens{all}_median=0.837611,length_95%HPD={2.37659800e-02,1.68011800e-01},rateIgrBrlens{all}_mean=0.937226,length_median=9.10234200e-02,effectivebrlenIgrBrlens{all}_95%HPD={0.022522,0.143492}]):1286.0[&height_95%HPD={1996.9575143092613,2991.6851569677992},prob=1.00000000e+00,height_median=2.76334110e-01,height_mean=2.80326863e-01,prob(percent)=100,effectivebrlenIgrBrlens{all}_mean=0.198003,rateIgrBrlens{all}_median=1.002074,rateIgrBrlens{all}_95%HPD={0.422749,1.631011},length_95%HPD={9.45883900e-02,3.04578400e-01},rateIgrBrlens{all}_mean=1.050617,length_median=1.92953000e-01,effectivebrlenIgrBrlens{all}_95%HPD={0.083337,0.308077},length_mean=1.96660575e-01,effectivebrlenIgrBrlens{all}_median=0.195923],(((((16:934.0[&prob(percent)=100,height_median=6.00000000e-08,height_95%HPD={0.04121461213160204,38.45908844928156},prob=1.00000000e+00,height_mean=6.34511918e-08,rateIgrBrlens{all}_95%HPD={0.580107,3.223074},effectivebrlenIgrBrlens{all}_mean=0.114178,effectivebrlenIgrBrlens{all}_95%HPD={0.061093,0.168759},rateIgrBrlens{all}_mean=1.724008,rateIgrBrlens{all}_median=1.561494,length_mean=7.49977291e-02,effectivebrlenIgrBrlens{all}_median=0.113225,length_median=7.26595400e-02,length_95%HPD={2.92246700e-02,1.29661800e-01}],17:934.0[&prob=1.00000000e+00,height_95%HPD={0.04121461213160204,38.45908844928156},height_median=6.00000000e-08,height_mean=6.34511918e-08,prob(percent)=100,rateIgrBrlens{all}_mean=1.061863,rateIgrBrlens{all}_95%HPD={0.308660,2.083616},effectivebrlenIgrBrlens{all}_mean=0.072362,length_median=7.26595400e-02,effectivebrlenIgrBrlens{all}_median=0.070986,effectivebrlenIgrBrlens{all}_95%HPD={0.024423,0.122775},length_mean=7.49977291e-02,length_95%HPD={2.92246700e-02,1.29661800e-01},rateIgrBrlens{all}_median=0.954501]):510.0[&prob=1.00000000e+00,height_median=7.26595530e-02,prob(percent)=100,height_mean=7.49977925e-02,height_95%HPD={661.4963093146231,1262.0923087566273},rateIgrBrlens{all}_mean=1.380623,rateIgrBrlens{all}_median=1.268581,rateIgrBrlens{all}_95%HPD={0.543894,2.389696},length_95%HPD={5.72164400e-02,2.34995100e-01},effectivebrlenIgrBrlens{all}_mean=0.183759,effectivebrlenIgrBrlens{all}_median=0.180385,length_median=1.41791300e-01,effectivebrlenIgrBrlens{all}_95%HPD={0.100163,0.276884},length_mean=1.44339361e-01],63:1444.0[&height_mean=6.40711092e-08,prob(percent)=100,height_95%HPD={0.041214612176098446,38.45908846447015},height_median=6.00000001e-08,prob=1.00000000e+00,length_95%HPD={1.31472500e-01,3.08482900e-01},effectivebrlenIgrBrlens{all}_median=0.195328,rateIgrBrlens{all}_95%HPD={0.569081,1.401239},length_median=2.17173000e-01,effectivebrlenIgrBrlens{all}_mean=0.199653,rateIgrBrlens{all}_median=0.899790,length_mean=2.19337090e-01,rateIgrBrlens{all}_mean=0.930045,effectivebrlenIgrBrlens{all}_95%HPD={0.111309,0.295205}]):323.0[&height_95%HPD={1196.6308981048653,1762.301593825213},prob=1.00000000e+00,height_median=2.17173020e-01,height_mean=2.19337154e-01,prob(percent)=100,effectivebrlenIgrBrlens{all}_mean=0.085538,rateIgrBrlens{all}_median=0.930484,length_95%HPD={7.43744400e-03,1.76041200e-01},rateIgrBrlens{all}_mean=1.081004,length_median=8.50665200e-02,effectivebrlenIgrBrlens{all}_95%HPD={0.000001,0.164360},effectivebrlenIgrBrlens{all}_median=0.081782,length_mean=8.95608898e-02,rateIgrBrlens{all}_95%HPD={0.112527,2.133606}],20:1767.0[&height_95%HPD={0.04253800780679634,38.90630088738253},prob=1.00000000e+00,height_median=6.29999999e-08,height_mean=6.48422730e-08,prob(percent)=100,effectivebrlenIgrBrlens{all}_mean=0.335744,rateIgrBrlens{all}_median=1.086644,length_95%HPD={2.15923800e-01,4.00759100e-01},rateIgrBrlens{all}_mean=1.103117,length_median=3.08328300e-01,effectivebrlenIgrBrlens{all}_95%HPD={0.231938,0.455959},effectivebrlenIgrBrlens{all}_median=0.330228,length_mean=3.08897979e-01,rateIgrBrlens{all}_95%HPD={0.720918,1.474659}]):520.0[&prob=1.00000000e+00,height_median=3.08328342e-01,height_mean=3.08898044e-01,prob(percent)=100,height_95%HPD={1505.7643361182006,2099.3966589278552},length_95%HPD={6.85795300e-04,1.24023000e-01},rateIgrBrlens{all}_mean=1.050995,length_median=5.38467800e-02,effectivebrlenIgrBrlens{all}_95%HPD={0.000000,0.114058},length_mean=5.82936502e-02,effectivebrlenIgrBrlens{all}_median=0.049657,rateIgrBrlens{all}_95%HPD={0.000001,2.345517},effectivebrlenIgrBrlens{all}_mean=0.053423,rateIgrBrlens{all}_median=0.863487],((24:1352.0[&prob=1.00000000e+00,height_median=6.00000001e-08,height_mean=6.49135302e-08,prob(percent)=100,height_95%HPD={0.041214612176098446,38.45908846447015},length_95%HPD={9.18511600e-02,2.40717500e-01},rateIgrBrlens{all}_mean=0.900437,rateIgrBrlens{all}_median=0.838238,length_median=1.60412000e-01,effectivebrlenIgrBrlens{all}_95%HPD={0.082978,0.199897},length_mean=1.61704424e-01,effectivebrlenIgrBrlens{all}_median=0.137784,rateIgrBrlens{all}_95%HPD={0.454072,1.434868},effectivebrlenIgrBrlens{all}_mean=0.139609],(25:1037.0[&prob(percent)=100,height_95%HPD={0.041214612176098446,38.45908846447015},prob=1.00000000e+00,height_median=6.00000001e-08,height_mean=6.51232356e-08,length_mean=9.91033428e-02,effectivebrlenIgrBrlens{all}_median=0.109616,rateIgrBrlens{all}_95%HPD={0.504459,2.111631},effectivebrlenIgrBrlens{all}_mean=0.111728,effectivebrlenIgrBrlens{all}_95%HPD={0.065031,0.161351},rateIgrBrlens{all}_median=1.118640,length_95%HPD={3.76471000e-02,1.57350700e-01},rateIgrBrlens{all}_mean=1.230242,length_median=9.81514800e-02],26:1037.0[&prob(percent)=100,height_95%HPD={0.04165828003309757,38.61001789202517},prob=1.00000000e+00,height_median=6.09999999e-08,height_mean=6.51588308e-08,length_mean=9.84637869e-02,effectivebrlenIgrBrlens{all}_median=0.095626,rateIgrBrlens{all}_95%HPD={0.439642,1.877230},effectivebrlenIgrBrlens{all}_mean=0.097743,rateIgrBrlens{all}_median=0.999168,effectivebrlenIgrBrlens{all}_95%HPD={0.055083,0.144218},length_95%HPD={3.79589000e-02,1.54827100e-01},rateIgrBrlens{all}_mean=1.082775,length_median=9.77302700e-02]):315.0[&height_95%HPD={763.332269947599,1357.9350888809613},prob=9.72670311e-01,height_median=9.74201500e-02,height_mean=9.80855342e-02,prob(percent)=97,effectivebrlenIgrBrlens{all}_mean=0.066053,rateIgrBrlens{all}_median=1.029918,effectivebrlenIgrBrlens{all}_median=0.063914,length_95%HPD={1.32620000e-02,1.29525700e-01},rateIgrBrlens{all}_mean=1.199709,rateIgrBrlens{all}_95%HPD={0.351355,2.517277},length_median=6.13537100e-02,effectivebrlenIgrBrlens{all}_95%HPD={0.018255,0.119152},length_mean=6.50883999e-02]):406.0[&prob=1.00000000e+00,height_median=1.60817919e-01,height_mean=1.62481879e-01,prob(percent)=100,height_95%HPD={1105.226422154346,1678.8924835308035},length_95%HPD={6.21983000e-02,2.52013500e-01},rateIgrBrlens{all}_mean=0.982057,length_median=1.51144500e-01,effectivebrlenIgrBrlens{all}_95%HPD={0.058237,0.226281},rateIgrBrlens{all}_median=0.921538,length_mean=1.52823005e-01,effectivebrlenIgrBrlens{all}_median=0.140157,rateIgrBrlens{all}_95%HPD={0.505617,1.639165},effectivebrlenIgrBrlens{all}_mean=0.142288],39:1758.0[&prob=1.00000000e+00,height_median=6.29999999e-08,height_mean=6.53125437e-08,prob(percent)=100,height_95%HPD={0.04253800780679634,38.90630088738253},length_95%HPD={2.25620200e-01,4.12075500e-01},rateIgrBrlens{all}_mean=1.079389,length_median=3.14342200e-01,effectivebrlenIgrBrlens{all}_95%HPD={0.224339,0.446600},rateIgrBrlens{all}_median=1.055311,length_mean=3.15304819e-01,effectivebrlenIgrBrlens{all}_median=0.331444,rateIgrBrlens{all}_95%HPD={0.723935,1.502767},effectivebrlenIgrBrlens{all}_mean=0.335258]):529.0[&height_mean=3.15304884e-01,prob(percent)=100,height_95%HPD={1498.3767024837189,2088.6201834033204},prob=1.00000000e+00,height_median=3.14342217e-01,length_median=4.51343500e-02,effectivebrlenIgrBrlens{all}_95%HPD={0.000000,0.097319},length_mean=5.18868098e-02,effectivebrlenIgrBrlens{all}_median=0.031452,rateIgrBrlens{all}_95%HPD={0.000001,1.812940},rateIgrBrlens{all}_mean=0.769832,effectivebrlenIgrBrlens{all}_mean=0.037730,rateIgrBrlens{all}_median=0.652561,length_95%HPD={1.59029000e-04,1.20347900e-01}]):951.0[&prob(percent)=100,height_95%HPD={1887.041479903871,2753.816373101645},prob=1.00000000e+00,height_median=3.65213580e-01,height_mean=3.67191694e-01,length_mean=1.90613656e-02,effectivebrlenIgrBrlens{all}_median=0.004350,rateIgrBrlens{all}_95%HPD={0.000001,1.552227},effectivebrlenIgrBrlens{all}_95%HPD={0.000000,0.028939},effectivebrlenIgrBrlens{all}_mean=0.008039,rateIgrBrlens{all}_median=0.264853,length_95%HPD={1.71301600e-05,5.28779700e-02},rateIgrBrlens{all}_mean=0.504877,length_median=1.42623600e-02],((((18:1060.0[&prob(percent)=100,height_95%HPD={0.041214612176098446,38.45908846447015},prob=1.00000000e+00,height_median=6.00000001e-08,height_mean=6.43241474e-08,length_mean=1.06274024e-01,effectivebrlenIgrBrlens{all}_median=0.150419,rateIgrBrlens{all}_95%HPD={0.716966,2.750950},effectivebrlenIgrBrlens{all}_mean=0.153006,rateIgrBrlens{all}_median=1.437435,length_95%HPD={4.16540700e-02,1.71222400e-01},rateIgrBrlens{all}_mean=1.583732,length_median=1.04293300e-01,effectivebrlenIgrBrlens{all}_95%HPD={0.091761,0.219048}],27:1060.0[&prob(percent)=100,height_95%HPD={0.041214612176098446,38.45908846447015},prob=1.00000000e+00,height_median=6.00000001e-08,height_mean=6.43414785e-08,length_mean=1.06268808e-01,effectivebrlenIgrBrlens{all}_median=0.080560,rateIgrBrlens{all}_95%HPD={0.370006,1.456029},effectivebrlenIgrBrlens{all}_mean=0.082484,rateIgrBrlens{all}_median=0.777740,length_95%HPD={4.17198300e-02,1.71222400e-01},rateIgrBrlens{all}_mean=0.825684,length_median=1.04293300e-01,effectivebrlenIgrBrlens{all}_95%HPD={0.036226,0.134337}]):1312.0[&height_95%HPD={785.5952377622731,1378.7962595365198},prob=9.99466738e-01,height_median=1.04190237e-01,height_mean=1.06237954e-01,prob(percent)=100,effectivebrlenIgrBrlens{all}_mean=0.093730,rateIgrBrlens{all}_median=0.930543,rateIgrBrlens{all}_95%HPD={0.372679,1.842767},length_95%HPD={3.10522500e-02,1.76861100e-01},rateIgrBrlens{all}_mean=1.019447,length_median=9.88765300e-02,effectivebrlenIgrBrlens{all}_95%HPD={0.040415,0.155718},length_mean=1.02079334e-01,effectivebrlenIgrBrlens{all}_median=0.091957],((((((19:816.0[&height_95%HPD={0.041214612087105626,38.45908843409297},prob=1.00000000e+00,height_median=5.99999999e-08,height_mean=6.42735653e-08,prob(percent)=100,effectivebrlenIgrBrlens{all}_mean=0.095883,rateIgrBrlens{all}_median=1.876366,length_95%HPD={1.71847600e-02,7.89054300e-02},rateIgrBrlens{all}_mean=2.150776,length_median=5.00677100e-02,effectivebrlenIgrBrlens{all}_95%HPD={0.061352,0.133773},effectivebrlenIgrBrlens{all}_median=0.094522,length_mean=5.00726284e-02,rateIgrBrlens{all}_95%HPD={1.002665,4.205970}],38:816.0[&height_95%HPD={0.041214612087105626,38.45908843409297},prob=1.00000000e+00,height_median=5.99999999e-08,height_mean=6.42808310e-08,prob(percent)=100,effectivebrlenIgrBrlens{all}_mean=0.049416,rateIgrBrlens{all}_median=0.994092,length_95%HPD={1.80635900e-02,7.80340000e-02},rateIgrBrlens{all}_mean=1.117106,length_median=4.90251000e-02,effectivebrlenIgrBrlens{all}_95%HPD={0.024979,0.077052},effectivebrlenIgrBrlens{all}_median=0.048317,length_mean=4.91057707e-02,rateIgrBrlens{all}_95%HPD={0.389265,2.115759}]):201.0[&prob=9.03079589e-01,height_median=4.85085470e-02,height_mean=4.85183057e-02,prob(percent)=90,height_95%HPD={554.19090540124,1157.8611629807103},length_95%HPD={9.26271700e-04,4.50945500e-02},rateIgrBrlens{all}_mean=1.091225,length_median=1.84227100e-02,effectivebrlenIgrBrlens{all}_95%HPD={0.000000,0.031904},length_mean=2.09046251e-02,effectivebrlenIgrBrlens{all}_median=0.015192,rateIgrBrlens{all}_95%HPD={0.000004,2.926345},effectivebrlenIgrBrlens{all}_mean=0.016188,rateIgrBrlens{all}_median=0.774848],29:1017.0[&prob=1.00000000e+00,height_median=6.00000000e-08,height_mean=6.43363969e-08,prob(percent)=100,height_95%HPD={0.04121461213160204,38.45908844928156},length_95%HPD={3.63917800e-02,9.73754900e-02},rateIgrBrlens{all}_median=0.650767,rateIgrBrlens{all}_95%HPD={0.316703,1.165845},length_median=6.76905200e-02,rateIgrBrlens{all}_mean=0.692892,length_mean=6.77207133e-02,effectivebrlenIgrBrlens{all}_median=0.043511,effectivebrlenIgrBrlens{all}_95%HPD={0.023027,0.067567},effectivebrlenIgrBrlens{all}_mean=0.044768]):815.0[&height_95%HPD={750.7627638589381,1346.3367934869666},height_median=6.89691910e-02,prob(percent)=100,height_mean=6.92148305e-02,prob=1.00000000e+00,length_95%HPD={9.63865300e-05,2.78892400e-02},effectivebrlenIgrBrlens{all}_median=0.000697,effectivebrlenIgrBrlens{all}_95%HPD={0.000000,0.007726},rateIgrBrlens{all}_mean=0.213430,effectivebrlenIgrBrlens{all}_mean=0.001915,length_mean=1.06058911e-02,rateIgrBrlens{all}_median=0.077992,rateIgrBrlens{all}_95%HPD={0.000001,0.709071},length_median=8.39930600e-03],22:1832.0[&prob=1.00000000e+00,prob(percent)=100,height_95%HPD={0.04121461213160204,38.45908844928156},height_mean=6.41621797e-08,height_median=6.00000000e-08,length_95%HPD={5.45812700e-02,1.14027200e-01},length_mean=8.38320791e-02,length_median=8.31546900e-02,effectivebrlenIgrBrlens{all}_95%HPD={0.032971,0.082943},rateIgrBrlens{all}_median=0.673994,rateIgrBrlens{all}_95%HPD={0.380220,1.115463},rateIgrBrlens{all}_mean=0.703666,effectivebrlenIgrBrlens{all}_mean=0.057271,effectivebrlenIgrBrlens{all}_median=0.056222],((23:744.0[&prob=1.00000000e+00,height_mean=6.43816935e-08,height_95%HPD={0.04121461213160204,38.45908844928156},height_median=6.00000000e-08,prob(percent)=100,rateIgrBrlens{all}_95%HPD={0.392525,2.638213},effectivebrlenIgrBrlens{all}_median=0.043539,rateIgrBrlens{all}_mean=1.370583,rateIgrBrlens{all}_median=1.168647,length_mean=3.86291474e-02,length_median=3.80709900e-02,length_95%HPD={1.07539100e-02,6.48835600e-02},effectivebrlenIgrBrlens{all}_95%HPD={0.021419,0.070803},effectivebrlenIgrBrlens{all}_mean=0.044925],35:744.0[&prob=1.00000000e+00,height_mean=6.43811602e-08,prob(percent)=100,height_95%HPD={0.04121461213160204,38.45908844928156},height_median=6.00000000e-08,length_median=3.80709900e-02,effectivebrlenIgrBrlens{all}_95%HPD={0.018201,0.066953},length_mean=3.86388833e-02,effectivebrlenIgrBrlens{all}_median=0.040181,rateIgrBrlens{all}_95%HPD={0.375343,2.392066},rateIgrBrlens{all}_mean=1.245644,effectivebrlenIgrBrlens{all}_mean=0.041432,rateIgrBrlens{all}_median=1.071456,length_95%HPD={1.07409400e-02,6.48835600e-02}]):884.0[&prob(percent)=100,height_95%HPD={492.3369713897172,1092.9233075027823},prob=9.99333422e-01,height_median=3.80546620e-02,height_mean=3.86151170e-02,length_mean=3.36044691e-02,effectivebrlenIgrBrlens{all}_median=0.030490,rateIgrBrlens{all}_95%HPD={0.158238,2.639254},effectivebrlenIgrBrlens{all}_mean=0.031667,effectivebrlenIgrBrlens{all}_95%HPD={0.007079,0.058590},rateIgrBrlens{all}_median=0.923910,length_95%HPD={7.00291300e-03,6.20380200e-02},rateIgrBrlens{all}_mean=1.179336,length_median=3.28781700e-02],(((((((47:506.0[&prob=1.00000000e+00,height_median=5.95999999e-08,height_mean=6.42858290e-08,prob(percent)=100,height_95%HPD={0.04103641677278009,38.398178938066394},length_95%HPD={2.62276500e-03,2.66393800e-02},rateIgrBrlens{all}_mean=2.285854,rateIgrBrlens{all}_median=1.835770,length_median=1.31845700e-02,effectivebrlenIgrBrlens{all}_95%HPD={0.010914,0.040777},length_mean=1.40471078e-02,effectivebrlenIgrBrlens{all}_median=0.023658,rateIgrBrlens{all}_95%HPD={0.277886,5.132052},effectivebrlenIgrBrlens{all}_mean=0.024587],49:506.0[&prob=1.00000000e+00,height_median=5.91999999e-08,height_mean=6.42749277e-08,prob(percent)=100,height_95%HPD={0.04085779971767285,38.336956715517175},length_95%HPD={2.62276500e-03,2.41638200e-02},rateIgrBrlens{all}_mean=1.144630,length_median=1.22954200e-02,effectivebrlenIgrBrlens{all}_95%HPD={0.002013,0.023574},rateIgrBrlens{all}_median=0.879474,length_mean=1.30056177e-02,effectivebrlenIgrBrlens{all}_median=0.010977,rateIgrBrlens{all}_95%HPD={0.000015,2.667377},effectivebrlenIgrBrlens{all}_mean=0.011744]):124.0[&height_mean=1.23252250e-02,prob(percent)=59,height_95%HPD={277.6463929864786,835.5762998226495},prob=5.90987868e-01,height_median=1.15722890e-02,length_median=5.94393200e-03,effectivebrlenIgrBrlens{all}_95%HPD={0.000000,0.015881},length_mean=6.96578874e-03,effectivebrlenIgrBrlens{all}_median=0.004366,rateIgrBrlens{all}_mean=1.284285,rateIgrBrlens{all}_95%HPD={0.000001,3.913629},effectivebrlenIgrBrlens{all}_mean=0.005585,rateIgrBrlens{all}_median=0.599854,length_95%HPD={4.36481500e-05,1.62126300e-02}],66:630.0[&height_mean=6.42016495e-08,prob(percent)=100,height_95%HPD={0.04090249386362591,38.35229183831112},prob=1.00000000e+00,height_median=5.93000002e-08,length_median=1.60222200e-02,effectivebrlenIgrBrlens{all}_95%HPD={0.006811,0.033278},length_mean=1.65291792e-02,effectivebrlenIgrBrlens{all}_median=0.018105,rateIgrBrlens{all}_95%HPD={0.249131,3.592057},rateIgrBrlens{all}_mean=1.473353,effectivebrlenIgrBrlens{all}_mean=0.019023,rateIgrBrlens{all}_median=1.127453,length_95%HPD={3.61758700e-03,2.99598200e-02}]):207.0[&prob(percent)=99,height_95%HPD={377.0007497349449,963.1181027831614},prob=9.91201173e-01,height_median=1.80839950e-02,height_mean=1.87233858e-02,length_mean=8.75239124e-03,effectivebrlenIgrBrlens{all}_median=0.010868,rateIgrBrlens{all}_95%HPD={0.127725,6.823252},effectivebrlenIgrBrlens{all}_95%HPD={0.002382,0.022865},effectivebrlenIgrBrlens{all}_mean=0.011684,rateIgrBrlens{all}_median=1.325958,length_95%HPD={4.34939600e-04,1.90402000e-02},rateIgrBrlens{all}_mean=2.200222,length_median=7.85707000e-03],56:837.0[&prob(percent)=100,height_95%HPD={0.04112556695334426,38.428672561384815},prob=1.00000000e+00,height_median=5.98000000e-08,height_mean=6.42384886e-08,length_mean=2.68750930e-02,effectivebrlenIgrBrlens{all}_median=0.017137,rateIgrBrlens{all}_95%HPD={0.156008,1.508155},effectivebrlenIgrBrlens{all}_mean=0.018016,rateIgrBrlens{all}_median=0.657648,effectivebrlenIgrBrlens{all}_95%HPD={0.006161,0.030847},length_95%HPD={1.00982300e-02,4.35842600e-02},rateIgrBrlens{all}_mean=0.738782,length_median=2.64042300e-02],59:837.0[&prob(percent)=100,height_95%HPD={0.041170102677071094,38.44389020695141},prob=1.00000000e+00,height_median=5.99000001e-08,height_mean=6.42366555e-08,length_mean=2.51763561e-02,effectivebrlenIgrBrlens{all}_median=0.020879,rateIgrBrlens{all}_95%HPD={0.233495,1.844621},effectivebrlenIgrBrlens{all}_mean=0.021464,rateIgrBrlens{all}_median=0.851991,effectivebrlenIgrBrlens{all}_95%HPD={0.008265,0.036046},length_95%HPD={1.06258300e-02,4.14550700e-02},rateIgrBrlens{all}_mean=0.942061,length_median=2.47429300e-02]):302.0[&height_95%HPD={577.1451250454759,1180.3543693730364},prob=9.94934009e-01,height_median=3.00521810e-02,height_mean=3.07430476e-02,prob(percent)=99,effectivebrlenIgrBrlens{all}_mean=0.011529,rateIgrBrlens{all}_median=1.333735,length_95%HPD={4.14683100e-04,2.02576500e-02},rateIgrBrlens{all}_mean=2.107690,effectivebrlenIgrBrlens{all}_median=0.010438,length_median=7.92339500e-03,effectivebrlenIgrBrlens{all}_95%HPD={0.001596,0.023588},rateIgrBrlens{all}_95%HPD={0.000008,5.442189},length_mean=9.07057765e-03],((54:437.0[&height_95%HPD={0.041214612087105626,38.45908843409297},prob=1.00000000e+00,height_median=5.99999999e-08,height_mean=6.42393298e-08,prob(percent)=100,effectivebrlenIgrBrlens{all}_mean=0.001013,rateIgrBrlens{all}_median=0.043980,length_95%HPD={1.07630500e-03,1.98610900e-02},rateIgrBrlens{all}_mean=0.112085,length_median=8.44830400e-03,effectivebrlenIgrBrlens{all}_95%HPD={0.000000,0.004070},rateIgrBrlens{all}_95%HPD={0.000001,0.449842},effectivebrlenIgrBrlens{all}_median=0.000384,length_mean=9.42137929e-03],55:437.0[&height_95%HPD={0.041214612087105626,38.45908843409297},height_median=5.99999999e-08,prob(percent)=100,height_mean=6.42393298e-08,prob=1.00000000e+00,length_mean=9.42137929e-03,length_median=8.44830400e-03,effectivebrlenIgrBrlens{all}_median=0.016141,length_95%HPD={1.07630500e-03,1.98610900e-02},rateIgrBrlens{all}_mean=2.624587,rateIgrBrlens{all}_median=1.851830,rateIgrBrlens{all}_95%HPD={0.360872,7.202296},effectivebrlenIgrBrlens{all}_95%HPD={0.005593,0.028475},effectivebrlenIgrBrlens{all}_mean=0.016923]):467.0[&height_mean=9.42144353e-03,height_95%HPD={224.94162491611604,760.2666409407221},prob=1.00000000e+00,height_median=8.44838440e-03,prob(percent)=100,length_mean=1.66565756e-02,effectivebrlenIgrBrlens{all}_median=0.014493,length_median=1.60625800e-02,rateIgrBrlens{all}_mean=1.207872,effectivebrlenIgrBrlens{all}_95%HPD={0.004638,0.027208},length_95%HPD={2.76214000e-03,3.11915500e-02},rateIgrBrlens{all}_median=0.909075,rateIgrBrlens{all}_95%HPD={0.225667,3.072118},effectivebrlenIgrBrlens{all}_mean=0.015271],((57:527.0[&prob=1.00000000e+00,prob(percent)=100,height_95%HPD={0.041214612087105626,38.45908843409297},height_median=5.99999999e-08,height_mean=6.42762622e-08,length_mean=1.00326650e-02,effectivebrlenIgrBrlens{all}_mean=0.017857,rateIgrBrlens{all}_95%HPD={0.294071,6.374963},rateIgrBrlens{all}_median=1.852839,effectivebrlenIgrBrlens{all}_median=0.017176,length_95%HPD={1.25295800e-03,2.07326000e-02},effectivebrlenIgrBrlens{all}_95%HPD={0.007003,0.030278},rateIgrBrlens{all}_mean=2.490839,length_median=9.26937300e-03],62:527.0[&prob=1.00000000e+00,height_median=5.99999999e-08,prob(percent)=100,height_mean=6.42640892e-08,height_95%HPD={0.041214612087105626,38.45908843409297},length_95%HPD={1.19565400e-03,2.01208900e-02},rateIgrBrlens{all}_mean=0.116343,length_median=8.63440300e-03,effectivebrlenIgrBrlens{all}_95%HPD={0.000000,0.004112},rateIgrBrlens{all}_median=0.049254,length_mean=9.47370614e-03,effectivebrlenIgrBrlens{all}_median=0.000426,rateIgrBrlens{all}_95%HPD={0.000001,0.408203},effectivebrlenIgrBrlens{all}_mean=0.001023],64:527.0[&prob=1.00000000e+00,height_median=5.95000000e-08,height_mean=6.42405670e-08,prob(percent)=100,height_95%HPD={0.0409918022414871,38.38290286053938},length_95%HPD={9.63386000e-04,2.42186800e-02},rateIgrBrlens{all}_mean=4.161615,length_median=1.06195200e-02,effectivebrlenIgrBrlens{all}_95%HPD={0.016239,0.048610},rateIgrBrlens{all}_median=2.858882,length_mean=1.16427112e-02,effectivebrlenIgrBrlens{all}_median=0.030294,rateIgrBrlens{all}_95%HPD={0.688647,10.605682},effectivebrlenIgrBrlens{all}_mean=0.031068]):194.0[&height_mean=1.26695018e-02,prob(percent)=74,height_95%HPD={292.8417464524792,856.0900241758089},prob=7.40434609e-01,height_median=1.20669176e-02,length_median=6.13444600e-03,effectivebrlenIgrBrlens{all}_95%HPD={0.000000,0.010539},length_mean=6.94601180e-03,effectivebrlenIgrBrlens{all}_median=0.003751,rateIgrBrlens{all}_95%HPD={0.000001,2.833192},rateIgrBrlens{all}_mean=0.973227,effectivebrlenIgrBrlens{all}_mean=0.004357,rateIgrBrlens{all}_median=0.583877,length_95%HPD={1.64318400e-04,1.55130800e-02}],(58:520.0[&height_95%HPD={0.041214612087105626,38.45908843409297},prob=1.00000000e+00,height_median=5.99999999e-08,height_mean=6.42071488e-08,prob(percent)=100,effectivebrlenIgrBrlens{all}_mean=0.002872,rateIgrBrlens{all}_median=0.135010,length_95%HPD={1.93515700e-03,2.82194700e-02},rateIgrBrlens{all}_mean=0.233210,effectivebrlenIgrBrlens{all}_median=0.001971,length_median=1.44354800e-02,effectivebrlenIgrBrlens{all}_95%HPD={0.000000,0.008876},rateIgrBrlens{all}_95%HPD={0.000001,0.791790},length_mean=1.49242162e-02],60:520.0[&height_95%HPD={0.04121461204260914,38.45908841890437},prob=1.00000000e+00,height_median=5.99999998e-08,height_mean=6.42512002e-08,prob(percent)=100,effectivebrlenIgrBrlens{all}_mean=0.013826,rateIgrBrlens{all}_median=0.999704,length_95%HPD={1.76202500e-03,2.65158800e-02},rateIgrBrlens{all}_mean=1.464309,length_median=1.30834700e-02,effectivebrlenIgrBrlens{all}_95%HPD={0.004873,0.025065},effectivebrlenIgrBrlens{all}_median=0.013077,length_mean=1.37445213e-02,rateIgrBrlens{all}_95%HPD={0.176265,3.783510}]):201.0[&prob=5.52592988e-01,height_median=1.11005960e-02,height_mean=1.17643281e-02,prob(percent)=55,height_95%HPD={287.50513382146056,848.5871681657188},length_95%HPD={2.00888100e-04,1.89096900e-02},rateIgrBrlens{all}_mean=0.341946,length_median=7.55280000e-03,effectivebrlenIgrBrlens{all}_95%HPD={0.000000,0.007451},length_mean=8.59869459e-03,effectivebrlenIgrBrlens{all}_median=0.001028,rateIgrBrlens{all}_95%HPD={0.000001,1.211168},rateIgrBrlens{all}_median=0.128442,effectivebrlenIgrBrlens{all}_mean=0.002059]):183.0[&height_mean=2.15637300e-02,height_median=2.10231390e-02,prob(percent)=100,height_95%HPD={471.82857683969064,1070.1996869270204},prob=1.00000000e+00,length_median=3.92007900e-03,effectivebrlenIgrBrlens{all}_95%HPD={0.000000,0.002904},length_mean=4.98033029e-03,effectivebrlenIgrBrlens{all}_median=0.000090,rateIgrBrlens{all}_95%HPD={0.000001,0.626987},effectivebrlenIgrBrlens{all}_mean=0.000592,rateIgrBrlens{all}_median=0.022305,rateIgrBrlens{all}_mean=0.140837,length_95%HPD={3.50974300e-05,1.26045600e-02}],70:904.0[&height_mean=6.42655063e-08,height_median=5.99999999e-08,prob(percent)=100,height_95%HPD={0.041214612087105626,38.45908843409297},prob=1.00000000e+00,length_median=2.56558100e-02,effectivebrlenIgrBrlens{all}_95%HPD={0.011862,0.040782},length_mean=2.62534838e-02,effectivebrlenIgrBrlens{all}_median=0.024825,rateIgrBrlens{all}_95%HPD={0.302840,1.829861},effectivebrlenIgrBrlens{all}_mean=0.025398,rateIgrBrlens{all}_median=0.963912,rateIgrBrlens{all}_mean=1.046243,length_95%HPD={1.20565900e-02,4.07377100e-02}]):235.0[&prob(percent)=100,height_95%HPD={635.2659154798043,1235.8039288928126},prob=1.00000000e+00,height_median=2.90586867e-02,height_mean=2.98090892e-02,length_mean=9.86057767e-03,effectivebrlenIgrBrlens{all}_median=0.016224,rateIgrBrlens{all}_95%HPD={0.093353,7.581467},effectivebrlenIgrBrlens{all}_mean=0.017124,rateIgrBrlens{all}_median=1.799632,length_95%HPD={6.12694800e-04,2.04087500e-02},rateIgrBrlens{all}_mean=2.814336,effectivebrlenIgrBrlens{all}_95%HPD={0.004415,0.031549},length_median=9.04942000e-03]):177.0[&height_95%HPD={884.0704790577839,1472.94737302765},prob=8.56019197e-01,height_median=3.92056120e-02,height_mean=4.01414222e-02,prob(percent)=86,effectivebrlenIgrBrlens{all}_mean=0.012601,rateIgrBrlens{all}_median=1.980405,length_95%HPD={1.86996200e-04,1.58045600e-02},rateIgrBrlens{all}_mean=3.386493,effectivebrlenIgrBrlens{all}_median=0.011894,length_median=5.56534700e-03,effectivebrlenIgrBrlens{all}_95%HPD={0.000000,0.024757},rateIgrBrlens{all}_95%HPD={0.000001,10.663532},length_mean=6.61614139e-03],((48:558.0[&height_95%HPD={0.041214612087105626,38.45908843409297},prob=1.00000000e+00,height_median=5.99999999e-08,height_mean=6.41915135e-08,prob(percent)=100,effectivebrlenIgrBrlens{all}_mean=0.009543,rateIgrBrlens{all}_median=0.521745,rateIgrBrlens{all}_95%HPD={0.059331,2.031733},length_95%HPD={2.05002100e-03,4.14533800e-02},rateIgrBrlens{all}_mean=0.741169,length_median=1.67340800e-02,effectivebrlenIgrBrlens{all}_95%HPD={0.001908,0.019099},length_mean=1.88091997e-02,effectivebrlenIgrBrlens{all}_median=0.008806],50:558.0[&height_95%HPD={0.041214612087105626,38.45908843409297},prob=1.00000000e+00,height_median=5.99999999e-08,height_mean=6.42058850e-08,prob(percent)=100,effectivebrlenIgrBrlens{all}_mean=0.001941,rateIgrBrlens{all}_median=0.068053,rateIgrBrlens{all}_95%HPD={0.000001,0.338730},length_95%HPD={1.74214200e-03,3.84296000e-02},rateIgrBrlens{all}_mean=0.108576,length_median=1.68359800e-02,effectivebrlenIgrBrlens{all}_95%HPD={0.000000,0.006252},length_mean=1.84325242e-02,effectivebrlenIgrBrlens{all}_median=0.001158]):295.0[&prob=7.17237702e-01,height_median=1.35487972e-02,height_mean=1.49351825e-02,prob(percent)=72,height_95%HPD={315.1687441374869,886.7933910960717},length_95%HPD={7.17199000e-04,3.65683700e-02},rateIgrBrlens{all}_mean=0.146758,rateIgrBrlens{all}_median=0.089674,length_median=1.68069000e-02,effectivebrlenIgrBrlens{all}_95%HPD={0.000000,0.007487},length_mean=1.79134256e-02,effectivebrlenIgrBrlens{all}_median=0.001534,rateIgrBrlens{all}_95%HPD={0.000001,0.453200},effectivebrlenIgrBrlens{all}_mean=0.002367],(51:649.0[&prob(percent)=100,height_95%HPD={0.04121461213160204,38.45908844928156},prob=1.00000000e+00,height_median=6.00000000e-08,height_mean=6.42477114e-08,length_mean=1.53618510e-02,effectivebrlenIgrBrlens{all}_median=0.004623,rateIgrBrlens{all}_95%HPD={0.012530,1.177875},effectivebrlenIgrBrlens{all}_95%HPD={0.000020,0.011797},effectivebrlenIgrBrlens{all}_mean=0.005306,rateIgrBrlens{all}_median=0.321858,length_95%HPD={2.12344400e-03,2.95743500e-02},rateIgrBrlens{all}_mean=0.441282,length_median=1.43442600e-02],61:649.0[&prob(percent)=100,height_95%HPD={0.04112556695334426,38.428672561384815},prob=1.00000000e+00,height_median=5.98000000e-08,height_mean=6.42493138e-08,length_mean=1.45055669e-02,effectivebrlenIgrBrlens{all}_median=0.008365,rateIgrBrlens{all}_95%HPD={0.047053,2.009944},effectivebrlenIgrBrlens{all}_95%HPD={0.001209,0.018002},effectivebrlenIgrBrlens{all}_mean=0.009044,rateIgrBrlens{all}_median=0.627550,length_95%HPD={1.86064700e-03,2.86684600e-02},rateIgrBrlens{all}_mean=0.846500,length_median=1.34539300e-02],65:649.0[&height_median=6.00000000e-08,prob(percent)=100,prob=1.00000000e+00,height_mean=6.42699457e-08,height_95%HPD={0.04121461213160204,38.45908844928156},rateIgrBrlens{all}_mean=1.099874,rateIgrBrlens{all}_95%HPD={0.047207,3.291940},rateIgrBrlens{all}_median=0.740046,length_95%HPD={1.41231600e-03,4.30841500e-02},effectivebrlenIgrBrlens{all}_mean=0.010979,length_median=1.27813600e-02,effectivebrlenIgrBrlens{all}_median=0.010211,effectivebrlenIgrBrlens{all}_95%HPD={0.002503,0.020968},length_mean=1.76239793e-02],69:649.0[&prob=1.00000000e+00,height_median=6.00000000e-08,height_mean=6.42571221e-08,prob(percent)=100,height_95%HPD={0.04121461213160204,38.45908844928156},effectivebrlenIgrBrlens{all}_median=0.003412,rateIgrBrlens{all}_median=0.303208,rateIgrBrlens{all}_95%HPD={0.000050,1.122735},rateIgrBrlens{all}_mean=0.423054,length_95%HPD={1.36485200e-03,2.49084100e-02},effectivebrlenIgrBrlens{all}_mean=0.004161,length_median=1.10505000e-02,effectivebrlenIgrBrlens{all}_95%HPD={0.000000,0.010366},length_mean=1.22477036e-02]):204.0[&prob=7.14704706e-01,height_median=1.99773610e-02,height_95%HPD={400.68559366830755,989.9918443943986},height_mean=2.06749993e-02,prob(percent)=71,length_median=1.01560900e-02,rateIgrBrlens{all}_mean=0.764415,rateIgrBrlens{all}_median=0.403805,rateIgrBrlens{all}_95%HPD={0.000082,2.110608},effectivebrlenIgrBrlens{all}_95%HPD={0.000000,0.011430},length_mean=1.16043190e-02,effectivebrlenIgrBrlens{all}_median=0.004298,effectivebrlenIgrBrlens{all}_mean=0.005003,length_95%HPD={4.42415300e-04,2.54742100e-02}]):463.0[&prob=5.73256899e-01,height_mean=3.21565153e-02,prob(percent)=57,height_95%HPD={590.0302000402542,1191.824867008604},height_median=3.14769550e-02,rateIgrBrlens{all}_95%HPD={0.000001,0.668554},effectivebrlenIgrBrlens{all}_median=0.001568,effectivebrlenIgrBrlens{all}_95%HPD={0.000000,0.010046},rateIgrBrlens{all}_mean=0.211022,rateIgrBrlens{all}_median=0.111356,length_mean=1.44792077e-02,length_median=1.31548300e-02,length_95%HPD={5.00091400e-04,3.04178500e-02},effectivebrlenIgrBrlens{all}_mean=0.002836]):104.0[&prob=7.28436209e-01,height_mean=4.65685486e-02,prob(percent)=73,height_95%HPD={1066.8878552038548,1642.6563797518731},height_median=4.59063450e-02,length_median=6.46207900e-03,effectivebrlenIgrBrlens{all}_95%HPD={0.000000,0.017368},length_mean=7.49026912e-03,effectivebrlenIgrBrlens{all}_median=0.007283,rateIgrBrlens{all}_95%HPD={0.000001,4.896247},rateIgrBrlens{all}_mean=1.805919,effectivebrlenIgrBrlens{all}_mean=0.008113,rateIgrBrlens{all}_median=1.098757,length_95%HPD={3.35058800e-04,1.71362400e-02}],(67:727.0[&height_95%HPD={0.04117010254350333,38.443890161327616},prob=1.00000000e+00,height_median=5.98999998e-08,height_mean=6.42424001e-08,prob(percent)=100,effectivebrlenIgrBrlens{all}_mean=0.018585,rateIgrBrlens{all}_median=0.499469,length_95%HPD={7.93267600e-03,6.27465000e-02},rateIgrBrlens{all}_mean=0.635586,effectivebrlenIgrBrlens{all}_median=0.017671,length_median=3.64101000e-02,effectivebrlenIgrBrlens{all}_95%HPD={0.005109,0.033149},rateIgrBrlens{all}_95%HPD={0.165506,1.525652},length_mean=3.63384939e-02],68:727.0[&height_95%HPD={0.041214612087105626,38.45908843409297},prob=1.00000000e+00,height_median=5.99999999e-08,height_mean=6.42606816e-08,prob(percent)=100,effectivebrlenIgrBrlens{all}_mean=0.028957,rateIgrBrlens{all}_median=0.820246,length_95%HPD={7.39987300e-03,6.03473700e-02},rateIgrBrlens{all}_mean=1.036203,length_median=3.48854600e-02,effectivebrlenIgrBrlens{all}_95%HPD={0.012228,0.047039},effectivebrlenIgrBrlens{all}_median=0.028088,length_mean=3.49626620e-02,rateIgrBrlens{all}_95%HPD={0.261404,2.317907}]):693.0[&prob=7.62298360e-01,height_median=3.35469740e-02,height_mean=3.34895037e-02,prob(percent)=76,height_95%HPD={474.32829856421813,1072.9932558629314},length_95%HPD={3.18005900e-04,4.04075800e-02},rateIgrBrlens{all}_mean=0.325822,length_median=1.69024600e-02,effectivebrlenIgrBrlens{all}_95%HPD={0.000000,0.014912},length_mean=1.86754109e-02,effectivebrlenIgrBrlens{all}_median=0.004018,rateIgrBrlens{all}_95%HPD={0.000001,0.956398},rateIgrBrlens{all}_median=0.210284,effectivebrlenIgrBrlens{all}_mean=0.005227]):104.0[&height_mean=5.44444227e-02,height_median=5.36201640e-02,prob(percent)=100,height_95%HPD={1163.3225063461603,1730.06445796213},prob=1.00000000e+00,length_median=3.95829400e-03,effectivebrlenIgrBrlens{all}_95%HPD={0.000000,0.004666},length_mean=5.08577457e-03,effectivebrlenIgrBrlens{all}_median=0.000158,rateIgrBrlens{all}_95%HPD={0.000001,1.030987},effectivebrlenIgrBrlens{all}_mean=0.000979,rateIgrBrlens{all}_median=0.039614,rateIgrBrlens{all}_mean=0.268458,length_95%HPD={1.72879000e-05,1.32109000e-02}],(52:775.0[&height_95%HPD={0.041214612087105626,38.45908843409297},prob=1.00000000e+00,height_median=5.99999999e-08,height_mean=6.43052050e-08,prob(percent)=100,effectivebrlenIgrBrlens{all}_mean=0.030788,rateIgrBrlens{all}_median=0.715589,length_95%HPD={1.56212000e-02,7.01083000e-02},rateIgrBrlens{all}_mean=0.809800,length_median=4.28965700e-02,effectivebrlenIgrBrlens{all}_95%HPD={0.013986,0.048527},effectivebrlenIgrBrlens{all}_median=0.029781,length_mean=4.31043178e-02,rateIgrBrlens{all}_95%HPD={0.289460,1.593545}],53:775.0[&height_95%HPD={0.041214612087105626,38.45908843409297},prob=1.00000000e+00,height_median=5.99999999e-08,height_mean=6.43008896e-08,prob(percent)=100,effectivebrlenIgrBrlens{all}_mean=0.023763,rateIgrBrlens{all}_median=0.532523,rateIgrBrlens{all}_95%HPD={0.182669,1.179073},length_95%HPD={1.56212000e-02,7.06367100e-02},rateIgrBrlens{all}_mean=0.621292,length_median=4.26614300e-02,effectivebrlenIgrBrlens{all}_95%HPD={0.009138,0.039751},length_mean=4.30874751e-02,effectivebrlenIgrBrlens{all}_median=0.022799]):749.0[&prob=8.37888282e-01,height_median=4.03015270e-02,height_mean=4.03976107e-02,prob(percent)=84,height_95%HPD={513.0941826082952,1114.714382910697},length_95%HPD={5.09222000e-04,4.19966500e-02},rateIgrBrlens{all}_mean=0.303017,length_median=1.78912800e-02,effectivebrlenIgrBrlens{all}_95%HPD={0.000000,0.014279},length_mean=1.96168454e-02,effectivebrlenIgrBrlens{all}_median=0.003915,rateIgrBrlens{all}_95%HPD={0.000001,0.891375},effectivebrlenIgrBrlens{all}_mean=0.005082,rateIgrBrlens{all}_median=0.209630]):104.0[&height_mean=6.01980337e-02,prob(percent)=97,height_median=5.93304780e-02,height_95%HPD={1266.4015325978305,1832.3580267185248},prob=9.70937208e-01,length_median=1.19844100e-02,effectivebrlenIgrBrlens{all}_95%HPD={0.001975,0.027330},length_mean=1.35822480e-02,effectivebrlenIgrBrlens{all}_median=0.012667,rateIgrBrlens{all}_95%HPD={0.073377,4.102264},effectivebrlenIgrBrlens{all}_mean=0.013660,rateIgrBrlens{all}_median=1.020848,length_95%HPD={8.24356700e-04,2.93902100e-02},rateIgrBrlens{all}_mean=1.491718]):204.0[&prob(percent)=79,height_95%HPD={1373.0443680652456,1944.8210419162563},prob=7.93094254e-01,height_median=7.14576690e-02,height_mean=7.23481795e-02,length_mean=1.18777341e-02,effectivebrlenIgrBrlens{all}_median=0.010609,rateIgrBrlens{all}_95%HPD={0.000001,4.432540},effectivebrlenIgrBrlens{all}_mean=0.011701,rateIgrBrlens{all}_median=0.956857,length_95%HPD={3.41010700e-04,2.65011700e-02},rateIgrBrlens{all}_mean=1.413576,effectivebrlenIgrBrlens{all}_95%HPD={0.000000,0.025799},length_median=1.04187600e-02]):139.0[&height_95%HPD={1548.2414121490315,2158.3484044450815},prob=1.00000000e+00,height_median=8.85035600e-02,height_mean=8.94170713e-02,prob(percent)=100,effectivebrlenIgrBrlens{all}_mean=0.003673,rateIgrBrlens{all}_median=0.209383,length_95%HPD={6.36711400e-05,2.32519100e-02},rateIgrBrlens{all}_mean=0.505816,length_median=7.28245900e-03,effectivebrlenIgrBrlens{all}_95%HPD={0.000000,0.013415},effectivebrlenIgrBrlens{all}_median=0.001718,length_mean=9.13884699e-03,rateIgrBrlens{all}_95%HPD={0.000001,1.923622}],(33:1070.0[&height_mean=6.39876630e-08,prob(percent)=100,height_median=6.00000000e-08,height_95%HPD={0.04121461213160204,38.45908844928156},prob=1.00000000e+00,length_median=8.44722000e-02,effectivebrlenIgrBrlens{all}_95%HPD={0.042568,0.092023},length_mean=8.49979259e-02,effectivebrlenIgrBrlens{all}_median=0.065394,rateIgrBrlens{all}_95%HPD={0.494945,1.242927},effectivebrlenIgrBrlens{all}_mean=0.066295,rateIgrBrlens{all}_median=0.767585,length_95%HPD={5.52869700e-02,1.16572800e-01},rateIgrBrlens{all}_mean=0.804225],((34:482.0[&height_mean=6.43841035e-08,prob(percent)=100,height_95%HPD={0.04121461213160204,38.45908844928156},prob=1.00000000e+00,height_median=6.00000000e-08,length_median=1.10899300e-02,effectivebrlenIgrBrlens{all}_95%HPD={0.017009,0.049442},length_mean=1.25997883e-02,effectivebrlenIgrBrlens{all}_median=0.031873,rateIgrBrlens{all}_mean=3.908265,rateIgrBrlens{all}_95%HPD={0.569982,9.804297},effectivebrlenIgrBrlens{all}_mean=0.032514,rateIgrBrlens{all}_median=2.865817,length_95%HPD={1.70938200e-03,2.77410200e-02}],42:482.0[&height_mean=6.43841035e-08,prob(percent)=100,height_95%HPD={0.04121461213160204,38.45908844928156},prob=1.00000000e+00,height_median=6.00000000e-08,length_median=1.10899300e-02,effectivebrlenIgrBrlens{all}_95%HPD={0.000000,0.013383},length_mean=1.25997883e-02,effectivebrlenIgrBrlens{all}_median=0.003048,rateIgrBrlens{all}_95%HPD={0.000001,1.264407},rateIgrBrlens{all}_mean=0.393836,effectivebrlenIgrBrlens{all}_mean=0.004392,rateIgrBrlens{all}_median=0.239836,length_95%HPD={1.70938200e-03,2.77410200e-02}]):287.0[&prob(percent)=100,height_95%HPD={259.0554787946593,809.3255927918701},prob=1.00000000e+00,height_median=1.10899860e-02,height_mean=1.25998527e-02,length_mean=2.58119984e-02,effectivebrlenIgrBrlens{all}_median=0.061624,rateIgrBrlens{all}_95%HPD={0.741424,8.609953},effectivebrlenIgrBrlens{all}_95%HPD={0.036965,0.089247},effectivebrlenIgrBrlens{all}_mean=0.062664,rateIgrBrlens{all}_median=2.522640,length_95%HPD={2.22119600e-03,5.02182900e-02},rateIgrBrlens{all}_mean=3.489228,length_median=2.42165700e-02],74:769.0[&prob(percent)=100,height_95%HPD={0.04121461213160204,38.45908844928156},prob=1.00000000e+00,height_median=6.00000000e-08,height_mean=6.43349500e-08,length_mean=3.84117868e-02,effectivebrlenIgrBrlens{all}_median=0.010288,rateIgrBrlens{all}_95%HPD={0.000803,0.731250},effectivebrlenIgrBrlens{all}_mean=0.011477,rateIgrBrlens{all}_median=0.271272,effectivebrlenIgrBrlens{all}_95%HPD={0.000009,0.025910},length_95%HPD={1.17477500e-02,6.76260000e-02},rateIgrBrlens{all}_mean=0.317627,length_median=3.70801300e-02]):301.0[&height_95%HPD={507.069624206688,1108.9556657676924},prob=1.00000000e+00,height_median=3.70801950e-02,height_mean=3.84118511e-02,prob(percent)=100,effectivebrlenIgrBrlens{all}_mean=0.042898,rateIgrBrlens{all}_median=0.921718,effectivebrlenIgrBrlens{all}_median=0.042011,length_95%HPD={1.34213900e-02,8.04642000e-02},rateIgrBrlens{all}_mean=1.090435,rateIgrBrlens{all}_95%HPD={0.311076,2.162600},length_median=4.61037600e-02,effectivebrlenIgrBrlens{all}_95%HPD={0.020672,0.066077},length_mean=4.65861387e-02]):901.0[&prob=1.00000000e+00,height_median=8.44722920e-02,height_mean=8.49979899e-02,prob(percent)=100,height_95%HPD={795.7558125707595,1389.4613213451994},length_95%HPD={1.65996500e-04,3.56921000e-02},rateIgrBrlens{all}_mean=0.246195,length_median=1.07170300e-02,effectivebrlenIgrBrlens{all}_95%HPD={0.000000,0.010552},rateIgrBrlens{all}_median=0.110973,length_mean=1.35579284e-02,effectivebrlenIgrBrlens{all}_median=0.001339,rateIgrBrlens{all}_95%HPD={0.000001,0.831857},effectivebrlenIgrBrlens{all}_mean=0.002808]):157.0[&height_mean=9.85559183e-02,prob(percent)=100,height_95%HPD={1669.346949827023,2338.1458383708255},prob=1.00000000e+00,height_median=9.76748600e-02,length_median=3.32372600e-02,effectivebrlenIgrBrlens{all}_95%HPD={0.031092,0.083754},rateIgrBrlens{all}_mean=2.123600,length_mean=3.52924045e-02,effectivebrlenIgrBrlens{all}_median=0.054623,rateIgrBrlens{all}_95%HPD={0.543536,4.953077},effectivebrlenIgrBrlens{all}_mean=0.055659,rateIgrBrlens{all}_median=1.603874,length_95%HPD={5.34007900e-03,6.82425500e-02}],((31:820.0[&height_mean=6.44670951e-08,height_median=6.00000000e-08,prob(percent)=100,height_95%HPD={0.04121461213160204,38.45908844928156},prob=1.00000000e+00,length_median=4.95569500e-02,effectivebrlenIgrBrlens{all}_95%HPD={0.012071,0.049259},length_mean=5.13724611e-02,effectivebrlenIgrBrlens{all}_median=0.029047,rateIgrBrlens{all}_95%HPD={0.186789,1.273729},effectivebrlenIgrBrlens{all}_mean=0.029852,rateIgrBrlens{all}_median=0.584492,rateIgrBrlens{all}_mean=0.655726,length_95%HPD={1.45799100e-02,8.78166300e-02}],32:820.0[&height_mean=6.44645621e-08,prob(percent)=100,height_median=6.00000000e-08,height_95%HPD={0.04121461213160204,38.45908844928156},prob=1.00000000e+00,length_median=5.08851800e-02,effectivebrlenIgrBrlens{all}_95%HPD={0.026097,0.070585},length_mean=5.37485709e-02,effectivebrlenIgrBrlens{all}_median=0.046539,rateIgrBrlens{all}_95%HPD={0.320037,2.045982},effectivebrlenIgrBrlens{all}_mean=0.047572,rateIgrBrlens{all}_median=0.879640,rateIgrBrlens{all}_mean=1.051758,length_95%HPD={1.43394100e-02,9.62563600e-02}]):275.0[&prob(percent)=91,height_95%HPD={558.0254017558833,1161.6870760811696},prob=9.10011998e-01,height_median=4.87930460e-02,height_mean=5.06659470e-02,length_mean=4.17685983e-02,effectivebrlenIgrBrlens{all}_median=0.018550,rateIgrBrlens{all}_95%HPD={0.027378,1.337232},effectivebrlenIgrBrlens{all}_mean=0.019704,rateIgrBrlens{all}_median=0.485438,length_95%HPD={3.16063600e-03,8.11753300e-02},rateIgrBrlens{all}_mean=0.608835,effectivebrlenIgrBrlens{all}_95%HPD={0.003559,0.038456},length_median=3.94984900e-02],37:1095.0[&prob(percent)=100,height_95%HPD={0.04121461213160204,38.45908844928156},prob=1.00000000e+00,height_median=6.00000000e-08,height_mean=6.43573764e-08,length_mean=8.93367846e-02,effectivebrlenIgrBrlens{all}_median=0.070775,rateIgrBrlens{all}_95%HPD={0.410886,1.412478},effectivebrlenIgrBrlens{all}_mean=0.071768,rateIgrBrlens{all}_median=0.781977,length_95%HPD={4.22799100e-02,1.34260800e-01},rateIgrBrlens{all}_mean=0.857652,effectivebrlenIgrBrlens{all}_95%HPD={0.044748,0.101808},length_median=8.89204700e-02]):1033.0[&height_95%HPD={820.8235167291218,1412.0492346923106},prob=1.00000000e+00,height_median=9.05966900e-02,height_mean=9.18041632e-02,prob(percent)=100,effectivebrlenIgrBrlens{all}_mean=0.013277,rateIgrBrlens{all}_median=0.290447,length_95%HPD={8.77231700e-04,8.52561300e-02},rateIgrBrlens{all}_mean=0.366478,length_median=3.96930800e-02,effectivebrlenIgrBrlens{all}_95%HPD={0.000000,0.029308},effectivebrlenIgrBrlens{all}_median=0.012233,length_mean=4.20441596e-02,rateIgrBrlens{all}_95%HPD={0.000002,0.844320}]):90.0[&prob=1.00000000e+00,height_median=1.31602204e-01,height_mean=1.33848323e-01,prob(percent)=100,height_95%HPD={1765.3957566700185,2523.6213803894943},length_95%HPD={5.33595700e-05,3.68865600e-02},rateIgrBrlens{all}_mean=0.296112,length_median=1.04766000e-02,effectivebrlenIgrBrlens{all}_95%HPD={0.000000,0.013883},length_mean=1.36538019e-02,effectivebrlenIgrBrlens{all}_median=0.001509,rateIgrBrlens{all}_95%HPD={0.000001,1.079896},rateIgrBrlens{all}_median=0.130369,effectivebrlenIgrBrlens{all}_mean=0.003568],(28:730.0[&prob(percent)=100,height_95%HPD={0.041214612176098446,38.45908846447015},prob=1.00000000e+00,height_median=6.00000001e-08,height_mean=6.45738742e-08,length_mean=3.77922852e-02,effectivebrlenIgrBrlens{all}_median=0.013616,rateIgrBrlens{all}_95%HPD={0.008748,0.998077},effectivebrlenIgrBrlens{all}_mean=0.014650,rateIgrBrlens{all}_median=0.363632,length_95%HPD={7.73133800e-03,6.93966700e-02},rateIgrBrlens{all}_mean=0.431981,length_median=3.60830800e-02,effectivebrlenIgrBrlens{all}_95%HPD={0.000002,0.030342}],41:730.0[&prob(percent)=100,height_95%HPD={0.041214612176098446,38.45908846447015},prob=1.00000000e+00,height_median=6.00000001e-08,height_mean=6.45738742e-08,length_mean=3.77922852e-02,effectivebrlenIgrBrlens{all}_median=0.061206,rateIgrBrlens{all}_95%HPD={0.596990,4.910816},effectivebrlenIgrBrlens{all}_mean=0.061956,rateIgrBrlens{all}_median=1.661870,length_95%HPD={7.73133800e-03,6.93966700e-02},rateIgrBrlens{all}_mean=2.094360,length_median=3.60830800e-02,effectivebrlenIgrBrlens{all}_95%HPD={0.037508,0.088483}]):1488.0[&height_95%HPD={480.58049052028133,1079.656783452097},prob=1.00000000e+00,height_median=3.60831000e-02,height_mean=3.77923498e-02,prob(percent)=100,effectivebrlenIgrBrlens{all}_mean=0.083059,rateIgrBrlens{all}_median=0.759118,rateIgrBrlens{all}_95%HPD={0.418533,1.282440},length_95%HPD={5.73235500e-02,1.60035000e-01},rateIgrBrlens{all}_mean=0.793028,length_median=1.08338200e-01,effectivebrlenIgrBrlens{all}_95%HPD={0.051021,0.117699},length_mean=1.09709775e-01,effectivebrlenIgrBrlens{all}_median=0.081600]):154.0[&prob=1.00000000e+00,height_median=1.45190157e-01,height_mean=1.47502125e-01,prob(percent)=100,height_95%HPD={1842.129759504482,2657.9524035220347},length_95%HPD={6.37958400e-03,1.17910300e-01},rateIgrBrlens{all}_mean=0.739183,length_median=5.72339400e-02,effectivebrlenIgrBrlens{all}_95%HPD={0.005810,0.074950},length_mean=6.07886452e-02,effectivebrlenIgrBrlens{all}_median=0.036765,rateIgrBrlens{all}_95%HPD={0.000054,1.516563},effectivebrlenIgrBrlens{all}_mean=0.038320,rateIgrBrlens{all}_median=0.635524]):137.0[&height_mean=2.08301988e-01,prob(percent)=100,height_median=2.06248820e-01,height_95%HPD={1948.7858375933752,2882.7816180303553},prob=1.00000000e+00,length_median=6.39594900e-02,effectivebrlenIgrBrlens{all}_95%HPD={0.000000,0.085439},length_mean=6.85350828e-02,effectivebrlenIgrBrlens{all}_median=0.038193,rateIgrBrlens{all}_95%HPD={0.000048,1.335736},effectivebrlenIgrBrlens{all}_mean=0.040796,rateIgrBrlens{all}_median=0.578435,length_95%HPD={5.76339800e-04,1.38948600e-01},rateIgrBrlens{all}_mean=0.665165],(40:626.0[&height_95%HPD={0.04165828007733572,38.61001790702339},prob=1.00000000e+00,height_median=6.10000000e-08,height_mean=6.37000373e-08,prob(percent)=100,effectivebrlenIgrBrlens{all}_mean=0.008670,rateIgrBrlens{all}_median=0.278896,rateIgrBrlens{all}_95%HPD={0.000001,1.094317},length_95%HPD={1.29629200e-03,4.88951600e-02},rateIgrBrlens{all}_mean=0.390147,length_median=2.32878500e-02,effectivebrlenIgrBrlens{all}_95%HPD={0.000000,0.022830},length_mean=2.51764107e-02,effectivebrlenIgrBrlens{all}_median=0.006933],43:626.0[&height_95%HPD={0.04165828007733572,38.61001790702339},prob=1.00000000e+00,height_median=6.10000000e-08,height_mean=6.37000373e-08,prob(percent)=100,effectivebrlenIgrBrlens{all}_mean=0.031976,effectivebrlenIgrBrlens{all}_median=0.031611,rateIgrBrlens{all}_median=1.341636,length_95%HPD={1.29629200e-03,4.88951600e-02},rateIgrBrlens{all}_mean=1.856370,rateIgrBrlens{all}_95%HPD={0.141176,4.378083},length_median=2.32878500e-02,effectivebrlenIgrBrlens{all}_95%HPD={0.014616,0.051382},length_mean=2.51764107e-02]):1883.0[&prob=1.00000000e+00,height_median=2.32879540e-02,height_mean=2.51764744e-02,prob(percent)=100,height_95%HPD={373.8421114520667,959.2529921826459},length_95%HPD={1.71234000e-01,3.35416200e-01},rateIgrBrlens{all}_mean=0.858043,rateIgrBrlens{all}_median=0.836259,length_median=2.50015600e-01,effectivebrlenIgrBrlens{all}_95%HPD={0.143761,0.288212},length_mean=2.51660597e-01,effectivebrlenIgrBrlens{all}_median=0.208459,rateIgrBrlens{all}_95%HPD={0.580456,1.247257},effectivebrlenIgrBrlens{all}_mean=0.211770]):239.0[&height_mean=2.76837071e-01,prob(percent)=100,height_95%HPD={2023.6149624301077,3074.0252499307476},height_median=2.75193349e-01,prob=1.00000000e+00,length_median=7.25909000e-02,effectivebrlenIgrBrlens{all}_95%HPD={0.000000,0.090996},rateIgrBrlens{all}_mean=0.539427,length_mean=7.68846483e-02,effectivebrlenIgrBrlens{all}_median=0.034138,rateIgrBrlens{all}_95%HPD={0.000017,1.107993},effectivebrlenIgrBrlens{all}_mean=0.038638,rateIgrBrlens{all}_median=0.464507,length_95%HPD={3.30346400e-04,1.59646700e-01}],((30:995.0[&height_mean=6.49702280e-08,prob(percent)=100,height_95%HPD={0.04209939350697121,38.75907106177382},prob=1.00000000e+00,height_median=6.20000001e-08,length_median=8.70601900e-02,effectivebrlenIgrBrlens{all}_95%HPD={0.055989,0.143017},length_mean=8.91906904e-02,effectivebrlenIgrBrlens{all}_median=0.095627,rateIgrBrlens{all}_95%HPD={0.507674,2.056340},rateIgrBrlens{all}_mean=1.177078,effectivebrlenIgrBrlens{all}_mean=0.096837,rateIgrBrlens{all}_median=1.088249,length_95%HPD={3.62566100e-02,1.40516200e-01}],71:995.0[&height_mean=6.50899187e-08,height_median=6.30000000e-08,prob(percent)=100,height_95%HPD={0.04253800785053466,38.90630090201607},prob=1.00000000e+00,length_median=8.69393300e-02,effectivebrlenIgrBrlens{all}_95%HPD={0.078190,0.174211},length_mean=8.90363473e-02,effectivebrlenIgrBrlens{all}_median=0.121934,rateIgrBrlens{all}_95%HPD={0.661266,2.637702},rateIgrBrlens{all}_mean=1.510778,effectivebrlenIgrBrlens{all}_mean=0.123725,rateIgrBrlens{all}_median=1.407639,length_95%HPD={3.74296400e-02,1.40711200e-01}]):384.0[&prob(percent)=93,height_95%HPD={725.0313498871972,1321.6065725394694},prob=9.29476070e-01,height_median=8.52880800e-02,height_mean=8.68458625e-02,length_mean=4.44019686e-02,effectivebrlenIgrBrlens{all}_median=0.051775,rateIgrBrlens{all}_95%HPD={0.000002,3.547660},effectivebrlenIgrBrlens{all}_mean=0.053397,rateIgrBrlens{all}_median=1.194158,effectivebrlenIgrBrlens{all}_95%HPD={0.000000,0.099672},length_95%HPD={2.96490500e-03,8.74466000e-02},rateIgrBrlens{all}_mean=1.573474,length_median=4.21249300e-02],((36:610.0[&prob(percent)=100,height_95%HPD={0.04209939346298577,38.759071046960564},prob=1.00000000e+00,height_median=6.20000000e-08,height_mean=6.50532969e-08,length_mean=2.37371932e-02,effectivebrlenIgrBrlens{all}_median=0.051248,rateIgrBrlens{all}_95%HPD={0.425007,8.010007},effectivebrlenIgrBrlens{all}_mean=0.051938,rateIgrBrlens{all}_median=2.359611,length_95%HPD={3.56687500e-03,4.92220700e-02},rateIgrBrlens{all}_mean=3.383573,effectivebrlenIgrBrlens{all}_95%HPD={0.026366,0.076542},length_median=2.16917100e-02],44:610.0[&prob(percent)=100,height_95%HPD={0.04209939346298577,38.759071046960564},prob=1.00000000e+00,height_median=6.20000000e-08,height_mean=6.50532969e-08,length_mean=2.37371932e-02,effectivebrlenIgrBrlens{all}_median=0.009113,rateIgrBrlens{all}_95%HPD={0.000002,1.372377},effectivebrlenIgrBrlens{all}_mean=0.010663,rateIgrBrlens{all}_median=0.386379,length_95%HPD={3.56687500e-03,4.92220700e-02},rateIgrBrlens{all}_mean=0.518776,length_median=2.16917100e-02,effectivebrlenIgrBrlens{all}_95%HPD={0.000000,0.026795}]):398.0[&height_95%HPD={368.5521337378425,951.7516357280225},prob=1.00000000e+00,height_median=2.16917490e-02,height_mean=2.37372583e-02,prob(percent)=100,effectivebrlenIgrBrlens{all}_mean=0.098392,rateIgrBrlens{all}_median=1.727677,length_95%HPD={9.56678400e-03,9.92269000e-02},rateIgrBrlens{all}_mean=2.097979,length_median=5.63704500e-02,effectivebrlenIgrBrlens{all}_95%HPD={0.056980,0.143192},effectivebrlenIgrBrlens{all}_median=0.096755,length_mean=5.78443736e-02,rateIgrBrlens{all}_95%HPD={0.580044,4.787358}],45:1008.0[&height_95%HPD={0.04209939346298577,38.759071046960564},prob=1.00000000e+00,height_median=6.20000000e-08,height_mean=6.44907452e-08,prob(percent)=100,effectivebrlenIgrBrlens{all}_mean=0.058108,rateIgrBrlens{all}_median=0.713433,rateIgrBrlens{all}_95%HPD={0.236203,1.283651},length_95%HPD={3.42795800e-02,1.26945000e-01},rateIgrBrlens{all}_mean=0.759829,length_median=8.07384400e-02,effectivebrlenIgrBrlens{all}_95%HPD={0.023758,0.094957},length_mean=8.15815674e-02,effectivebrlenIgrBrlens{all}_median=0.056562]):371.0[&prob=1.00000000e+00,height_median=8.07385300e-02,height_mean=8.15816319e-02,prob(percent)=100,height_95%HPD={738.9697224435027,1335.4885233036653},length_95%HPD={6.00062000e-03,9.72764000e-02},rateIgrBrlens{all}_mean=1.234801,length_median=4.53735500e-02,effectivebrlenIgrBrlens{all}_95%HPD={0.000009,0.097051},length_mean=4.82631487e-02,effectivebrlenIgrBrlens{all}_median=0.046711,rateIgrBrlens{all}_95%HPD={0.020945,3.268286},effectivebrlenIgrBrlens{all}_mean=0.049314,rateIgrBrlens{all}_median=0.970216]):1369.0[&height_mean=1.30923522e-01,prob(percent)=100,height_median=1.29115636e-01,height_95%HPD={1134.399323253026,1705.148888705617},prob=1.00000000e+00,length_median=2.21650200e-01,effectivebrlenIgrBrlens{all}_95%HPD={0.275588,0.547821},length_mean=2.22798198e-01,effectivebrlenIgrBrlens{all}_median=0.398074,rateIgrBrlens{all}_95%HPD={1.174803,2.616141},effectivebrlenIgrBrlens{all}_mean=0.402964,rateIgrBrlens{all}_median=1.799620,length_95%HPD={1.44311300e-01,3.13164000e-01},rateIgrBrlens{all}_mean=1.855778]):490.0[&prob(percent)=100,height_95%HPD={2173.6232580458645,3461.471799814655},prob=1.00000000e+00,height_median=3.52128360e-01,height_mean=3.53721719e-01,length_mean=3.27546072e-02,effectivebrlenIgrBrlens{all}_median=0.013718,rateIgrBrlens{all}_95%HPD={0.000001,1.693647},effectivebrlenIgrBrlens{all}_mean=0.018831,rateIgrBrlens{all}_median=0.470070,length_95%HPD={1.12067000e-04,8.52134300e-02},rateIgrBrlens{all}_mean=0.636086,effectivebrlenIgrBrlens{all}_95%HPD={0.000000,0.055664},length_median=2.59626100e-02]):495.0[&height_95%HPD={2425.7702390936533,4276.359249407106},prob=9.39874683e-01,height_median=3.81950310e-01,height_mean=3.83982300e-01,prob(percent)=94,effectivebrlenIgrBrlens{all}_mean=0.092576,rateIgrBrlens{all}_median=0.924679,length_95%HPD={1.37848400e-03,1.94684900e-01},rateIgrBrlens{all}_mean=1.037919,length_median=9.14433500e-02,effectivebrlenIgrBrlens{all}_95%HPD={0.000000,0.188762},effectivebrlenIgrBrlens{all}_median=0.087552,length_mean=9.69213058e-02,rateIgrBrlens{all}_95%HPD={0.000001,2.055597}])[&height_mean=4.77929711e-01,height_median=4.73187560e-01,prob(percent)=100,height_95%HPD={2608.255641660653,5102.30914748375},prob=1.00000000e+00,effectivebrlenIgrBrlens{all}_mean=1.000000,rateIgrBrlens{all}_median=inf,length_95%HPD={0.00000000e+00,0.00000000e+00},rateIgrBrlens{all}_mean=-nan,length_median=0.00000000e+00,effectivebrlenIgrBrlens{all}_95%HPD={1.000000,1.000000},effectivebrlenIgrBrlens{all}_median=1.000000,length_mean=0.00000000e+00,rateIgrBrlens{all}_95%HPD={inf,inf}];
END;
