# Supplementary material for: A test of Generalized Bayesian dating: A new linguistic dating method
Source: PLoS One. 2020 Aug 12;15(8):e0236522. doi: 10.1371/journal.pone.0236522 (PMC7423060; doi:10.1371/journal.pone.0236522)
Supplement: S2 File — Python code for extracting median tree lengths for each constraint, generation of consensus trees, RevBayes code for performing Gamma regression and linear regression, and Python code for predicting ages. Age annotated consensus tree files for all the families. (ZIP) [file pone.0236522.s002.zip › S2 Supporting Information/Consensus_Trees_Ages/Pauwasi.dendropy.con.tre]

#NEXUS

BEGIN TAXA;
    DIMENSIONS NTAX=6;
    TAXLABELS
        DUBU
        TOWEI
        EMEM
        JAFI
        YURI
        'KARKAR_YURI'
  ;
END;

BEGIN TREES;
        Translate
             1 DUBU,
             2 TOWEI,
             3 EMEM,
             4 JAFI,
             5 YURI,
             6 'KARKAR_YURI'
             ;
    TREE 1 = [&R] (((3:1355.0[&prob(percent)=100,height_95%HPD={9.082110931445488e-08,0.34711857257493145},prob=1.00000000e+00,height_median=1.11022302e-16,height_mean=5.43415545e-08,length_mean=2.30349294e-01,effectivebrlenIgrBrlens{all}_median=0.098466,rateIgrBrlens{all}_95%HPD={0.000002,1.085176},effectivebrlenIgrBrlens{all}_mean=0.112539,rateIgrBrlens{all}_median=0.480862,length_95%HPD={3.07250700e-02,4.72742600e-01},rateIgrBrlens{all}_mean=0.530371,length_median=2.04005200e-01,effectivebrlenIgrBrlens{all}_95%HPD={0.000000,0.256127}],4:1355.0[&height_mean=5.44983336e-08,prob(percent)=100,height_95%HPD={9.082110931445488e-08,0.34711857257493145},height_median=1.11022302e-16,prob=1.00000000e+00,length_median=2.11109000e-01,effectivebrlenIgrBrlens{all}_95%HPD={0.100607,0.535908},rateIgrBrlens{all}_mean=1.585212,length_mean=2.42937170e-01,effectivebrlenIgrBrlens{all}_median=0.270235,rateIgrBrlens{all}_95%HPD={0.126348,3.572293},effectivebrlenIgrBrlens{all}_mean=0.292536,rateIgrBrlens{all}_median=1.243198,length_95%HPD={3.07250700e-02,5.22537800e-01}]):671.0[&prob(percent)=89,height_95%HPD={1094.1696387838692,1668.0412594735778},prob=8.89748034e-01,height_median=1.97439800e-01,height_mean=2.21542155e-01,length_mean=2.68217008e-01,effectivebrlenIgrBrlens{all}_median=0.188838,rateIgrBrlens{all}_95%HPD={0.000016,1.854867},effectivebrlenIgrBrlens{all}_mean=0.215916,rateIgrBrlens{all}_median=0.805852,length_95%HPD={9.82361100e-03,5.90497000e-01},rateIgrBrlens{all}_mean=0.888307,length_median=2.34078200e-01,effectivebrlenIgrBrlens{all}_95%HPD={0.000000,0.500323}],(5:1438.0[&height_95%HPD={9.082110931445488e-08,0.34711857257493145},prob=1.00000000e+00,height_median=1.11022302e-16,height_mean=5.43067591e-08,prob(percent)=100,effectivebrlenIgrBrlens{all}_median=0.246005,effectivebrlenIgrBrlens{all}_mean=0.269067,rateIgrBrlens{all}_median=1.004229,rateIgrBrlens{all}_95%HPD={0.214640,2.445808},length_95%HPD={3.98742400e-02,5.63320000e-01},rateIgrBrlens{all}_mean=1.189983,length_median=2.46807500e-01,effectivebrlenIgrBrlens{all}_95%HPD={0.070199,0.506339},length_mean=2.74248381e-01],6:1438.0[&prob(percent)=100,height_95%HPD={9.082110931445488e-08,0.34711857257493145},prob=1.00000000e+00,height_median=1.11022302e-16,height_mean=5.42968938e-08,length_mean=2.74366474e-01,effectivebrlenIgrBrlens{all}_median=0.262571,rateIgrBrlens{all}_95%HPD={0.285066,2.739703},effectivebrlenIgrBrlens{all}_95%HPD={0.095437,0.550393},effectivebrlenIgrBrlens{all}_mean=0.290425,rateIgrBrlens{all}_median=1.066379,length_95%HPD={3.98742400e-02,5.63099400e-01},rateIgrBrlens{all}_mean=1.294167,length_median=2.46437400e-01]):588.0[&height_95%HPD={1175.457697132835,1741.9238637124852},prob=9.48140248e-01,height_median=2.40571500e-01,height_mean=2.65596740e-01,prob(percent)=95,effectivebrlenIgrBrlens{all}_mean=0.233883,effectivebrlenIgrBrlens{all}_median=0.207110,rateIgrBrlens{all}_median=1.075924,length_95%HPD={6.21432300e-03,4.73018300e-01},rateIgrBrlens{all}_mean=1.533603,rateIgrBrlens{all}_95%HPD={0.000002,3.830059},length_median=1.75732100e-01,effectivebrlenIgrBrlens{all}_95%HPD={0.000000,0.510599},length_mean=2.07164172e-01]):631.0[&prob=1.00000000e+00,height_median=4.40946100e-01,height_mean=4.86784983e-01,prob(percent)=100,height_95%HPD={1710.1545575506095,2404.1295065754953},length_95%HPD={4.20246600e-03,1.19737300e+00},rateIgrBrlens{all}_mean=1.090220,rateIgrBrlens{all}_median=0.977881,length_median=4.33530900e-01,effectivebrlenIgrBrlens{all}_95%HPD={0.000000,1.253962},length_mean=5.16714833e-01,effectivebrlenIgrBrlens{all}_median=0.424508,rateIgrBrlens{all}_95%HPD={0.000010,2.081372},effectivebrlenIgrBrlens{all}_mean=0.518031],(1:1429.0[&height_mean=5.68885482e-08,prob(percent)=100,height_95%HPD={0.0,0.0},prob=1.00000000e+00,height_median=0.00000000e+00,length_median=2.41722700e-01,effectivebrlenIgrBrlens{all}_95%HPD={0.020300,0.526018},rateIgrBrlens{all}_mean=1.081715,length_mean=2.74829371e-01,effectivebrlenIgrBrlens{all}_median=0.224153,rateIgrBrlens{all}_95%HPD={0.088007,2.298081},effectivebrlenIgrBrlens{all}_mean=0.252547,rateIgrBrlens{all}_median=0.929808,length_95%HPD={4.39579500e-02,5.79469100e-01}],2:1429.0[&prob=1.00000000e+00,height_median=0.00000000e+00,height_mean=5.69112119e-08,prob(percent)=100,height_95%HPD={0.0,0.0},length_95%HPD={4.39579500e-02,5.79469100e-01},rateIgrBrlens{all}_mean=1.049988,length_median=2.41722700e-01,effectivebrlenIgrBrlens{all}_95%HPD={0.000004,0.505877},rateIgrBrlens{all}_median=0.927352,length_mean=2.74810141e-01,effectivebrlenIgrBrlens{all}_median=0.223547,rateIgrBrlens{all}_95%HPD={0.028918,2.185275},effectivebrlenIgrBrlens{all}_mean=0.249768]):1228.0[&height_mean=2.74559423e-01,prob(percent)=100,height_95%HPD={1166.57541969441,1732.933069116967},prob=9.99333422e-01,height_median=2.41690100e-01,length_median=6.34105200e-01,effectivebrlenIgrBrlens{all}_95%HPD={0.088226,1.643303},length_mean=7.29204418e-01,effectivebrlenIgrBrlens{all}_median=0.645768,rateIgrBrlens{all}_mean=1.077265,rateIgrBrlens{all}_95%HPD={0.364347,1.962301},effectivebrlenIgrBrlens{all}_mean=0.746914,rateIgrBrlens{all}_median=1.012056,length_95%HPD={1.48214600e-01,1.55507400e+00}])[&height_95%HPD={2128.0809985730307,3317.4249947404146},prob=1.00000000e+00,height_median=8.89022100e-01,height_mean=1.00357650e+00,prob(percent)=100,length_median=0.00000000e+00,effectivebrlenIgrBrlens{all}_95%HPD={1.000000,1.000000},length_mean=0.00000000e+00,effectivebrlenIgrBrlens{all}_median=1.000000,rateIgrBrlens{all}_95%HPD={inf,inf},rateIgrBrlens{all}_mean=-nan,effectivebrlenIgrBrlens{all}_mean=1.000000,rateIgrBrlens{all}_median=inf,length_95%HPD={0.00000000e+00,0.00000000e+00}];
END;
