# Supplementary material for: A test of Generalized Bayesian dating: A new linguistic dating method
Source: PLoS One. 2020 Aug 12;15(8):e0236522. doi: 10.1371/journal.pone.0236522 (PMC7423060; doi:10.1371/journal.pone.0236522)
Supplement: S2 File — Python code for extracting median tree lengths for each constraint, generation of consensus trees, RevBayes code for performing Gamma regression and linear regression, and Python code for predicting ages. Age annotated consensus tree files for all the families. (ZIP) [file pone.0236522.s002.zip › S2 Supporting Information/Consensus_Trees_Ages/Koman.dendropy.con.tre]

#NEXUS

BEGIN TAXA;
    DIMENSIONS NTAX=7;
    TAXLABELS
        'CENTRAL_KOMA'
        KOMA
        LANGA
        GWAMA
        'NORTHERN_KOMA'
        'SOUTHERN_KOMA'
        UDUK
  ;
END;

BEGIN TREES;
        Translate
             1 'CENTRAL_KOMA',
             2 KOMA,
             3 LANGA,
             4 GWAMA,
             5 'NORTHERN_KOMA',
             6 'SOUTHERN_KOMA',
             7 UDUK
             ;
    TREE 1 = [&R] (((((1:1030.0[&prob=1.00000000e+00,height_median=3.00000000e-08,height_mean=4.34099187e-08,prob(percent)=100,height_95%HPD={0.04318884166200884,32.71632537610931},length_95%HPD={5.97548700e-03,2.65919900e-01},rateIgrBrlens{all}_mean=1.566741,rateIgrBrlens{all}_median=1.051842,length_median=9.65191200e-02,effectivebrlenIgrBrlens{all}_95%HPD={0.000000,0.166515},length_mean=1.14503619e-01,effectivebrlenIgrBrlens{all}_median=0.106620,rateIgrBrlens{all}_95%HPD={0.000003,4.481100},effectivebrlenIgrBrlens{all}_mean=0.105102],2:1030.0[&height_95%HPD={0.04318884166200884,32.71632537610931},prob=1.00000000e+00,height_median=3.00000000e-08,height_mean=4.34270897e-08,prob(percent)=100,effectivebrlenIgrBrlens{all}_mean=0.019051,rateIgrBrlens{all}_median=0.046981,effectivebrlenIgrBrlens{all}_median=0.004798,length_95%HPD={5.97548700e-03,2.57236300e-01},rateIgrBrlens{all}_mean=0.240897,rateIgrBrlens{all}_95%HPD={0.000001,1.011166},length_median=9.42724700e-02,effectivebrlenIgrBrlens{all}_95%HPD={0.000000,0.086214},length_mean=1.11251504e-01]):412.0[&prob=8.29222770e-01,height_median=8.88196000e-02,height_mean=1.03513842e-01,prob(percent)=83,height_95%HPD={760.2352412144724,1355.0402112911602},length_95%HPD={6.52464200e-03,3.19397200e-01},rateIgrBrlens{all}_mean=3.444987,length_median=1.11423600e-01,effectivebrlenIgrBrlens{all}_95%HPD={0.000000,0.718853},rateIgrBrlens{all}_median=1.918685,length_mean=1.33920041e-01,effectivebrlenIgrBrlens{all}_median=0.266544,rateIgrBrlens{all}_95%HPD={0.000001,11.566860},effectivebrlenIgrBrlens{all}_mean=0.290595],7:1442.0[&height_95%HPD={0.04318884166200884,32.71632537610931},prob=1.00000000e+00,height_median=3.00000000e-08,height_mean=4.35052926e-08,prob(percent)=100,effectivebrlenIgrBrlens{all}_mean=0.412279,rateIgrBrlens{all}_median=1.799728,effectivebrlenIgrBrlens{all}_median=0.405258,length_95%HPD={2.02934500e-02,4.46416300e-01},rateIgrBrlens{all}_mean=2.972580,rateIgrBrlens{all}_95%HPD={0.000002,9.369496},length_median=1.97735600e-01,effectivebrlenIgrBrlens{all}_95%HPD={0.000000,0.851830},length_mean=2.17684565e-01]):426.0[&prob=1.00000000e+00,height_median=2.09206110e-01,height_mean=2.30169696e-01,prob(percent)=100,height_95%HPD={1190.7961613223483,1756.744994485256},length_95%HPD={9.22641700e-03,4.32944500e-01},rateIgrBrlens{all}_mean=12.081724,rateIgrBrlens{all}_median=8.183035,length_median=1.62772100e-01,effectivebrlenIgrBrlens{all}_95%HPD={0.561828,2.415111},length_mean=1.89275307e-01,effectivebrlenIgrBrlens{all}_median=1.301456,rateIgrBrlens{all}_95%HPD={1.125695,35.442129},effectivebrlenIgrBrlens{all}_mean=1.393293],6:1868.0[&height_95%HPD={0.04318884166200884,32.71632537610931},prob=1.00000000e+00,height_median=3.00000000e-08,height_mean=4.35354753e-08,prob(percent)=100,effectivebrlenIgrBrlens{all}_mean=0.036617,rateIgrBrlens{all}_median=0.076577,effectivebrlenIgrBrlens{all}_median=0.031787,length_95%HPD={1.11445800e-01,7.55926200e-01},rateIgrBrlens{all}_mean=0.097137,rateIgrBrlens{all}_95%HPD={0.000001,0.261801},length_median=3.89414500e-01,effectivebrlenIgrBrlens{all}_95%HPD={0.000000,0.088371},length_mean=4.19444959e-01]):316.0[&prob=1.00000000e+00,height_median=3.89414510e-01,height_mean=4.19445003e-01,prob(percent)=100,height_95%HPD={1575.706397188913,2198.608883545489},length_95%HPD={2.18461600e-03,3.01111800e-01},effectivebrlenIgrBrlens{all}_median=0.002041,rateIgrBrlens{all}_median=0.021950,rateIgrBrlens{all}_95%HPD={0.000001,0.550517},effectivebrlenIgrBrlens{all}_mean=0.010826,length_median=8.69407600e-02,length_mean=1.13406508e-01,effectivebrlenIgrBrlens{all}_95%HPD={0.000000,0.050370},rateIgrBrlens{all}_mean=0.134678],3:2184.0[&prob(percent)=100,height_95%HPD={0.04318884166200884,32.71632537610931},prob=1.00000000e+00,height_median=3.00000000e-08,height_mean=4.31749234e-08,length_mean=5.32851467e-01,effectivebrlenIgrBrlens{all}_median=1.213187,rateIgrBrlens{all}_95%HPD={0.915434,5.162363},effectivebrlenIgrBrlens{all}_mean=1.314819,rateIgrBrlens{all}_median=2.483784,length_95%HPD={1.84771200e-01,9.41534500e-01},rateIgrBrlens{all}_mean=2.730191,effectivebrlenIgrBrlens{all}_95%HPD={0.589235,2.328773},length_median=5.03661700e-01]):384.0[&height_95%HPD={1821.1671010552516,2613.8934464492904},prob=1.00000000e+00,height_median=5.03661720e-01,height_mean=5.32851511e-01,prob(percent)=100,effectivebrlenIgrBrlens{all}_mean=0.011466,rateIgrBrlens{all}_median=0.024270,length_95%HPD={1.88641000e-03,2.82076900e-01},rateIgrBrlens{all}_mean=0.165394,length_median=7.99553400e-02,effectivebrlenIgrBrlens{all}_95%HPD={0.000000,0.053684},effectivebrlenIgrBrlens{all}_median=0.002243,length_mean=1.04596117e-01,rateIgrBrlens{all}_95%HPD={0.000001,0.689301}],(4:1506.0[&prob=1.00000000e+00,height_median=2.99999999e-08,height_mean=4.34184775e-08,prob(percent)=100,height_95%HPD={0.04318884157316771,32.71632535081046},length_95%HPD={2.52724900e-02,6.80450200e-01},rateIgrBrlens{all}_mean=0.083655,length_median=2.82883400e-01,effectivebrlenIgrBrlens{all}_95%HPD={0.000000,0.051411},length_mean=3.20830533e-01,effectivebrlenIgrBrlens{all}_median=0.018353,rateIgrBrlens{all}_95%HPD={0.000001,0.238203},effectivebrlenIgrBrlens{all}_mean=0.020885,rateIgrBrlens{all}_median=0.059180],5:1506.0[&height_95%HPD={0.04318884166200884,32.71632537610931},prob=1.00000000e+00,height_median=3.00000000e-08,height_mean=4.39769364e-08,prob(percent)=100,effectivebrlenIgrBrlens{all}_mean=0.153205,rateIgrBrlens{all}_median=0.533025,rateIgrBrlens{all}_95%HPD={0.040331,1.896057},length_95%HPD={2.27358300e-02,7.01559700e-01},rateIgrBrlens{all}_mean=0.726644,length_median=2.84098000e-01,effectivebrlenIgrBrlens{all}_95%HPD={0.082126,0.237197},length_mean=3.26264416e-01,effectivebrlenIgrBrlens{all}_median=0.148825]):1062.0[&prob=9.08545527e-01,height_median=2.65656830e-01,height_mean=2.97248117e-01,prob(percent)=91,height_95%HPD={1244.8434709659223,1808.75942457941},length_95%HPD={1.45004600e-02,7.40172200e-01},rateIgrBrlens{all}_mean=0.109515,length_median=3.21455300e-01,effectivebrlenIgrBrlens{all}_95%HPD={0.000000,0.085001},length_mean=3.51380233e-01,effectivebrlenIgrBrlens{all}_median=0.025326,rateIgrBrlens{all}_95%HPD={0.000001,0.325268},effectivebrlenIgrBrlens{all}_mean=0.031359,rateIgrBrlens{all}_median=0.069934])[&prob(percent)=100,height_95%HPD={2076.5861184836267,3179.7781474083663},prob=1.00000000e+00,height_median=6.14003300e-01,height_mean=6.48137287e-01,length_95%HPD={0.00000000e+00,0.00000000e+00},rateIgrBrlens{all}_mean=-nan,rateIgrBrlens{all}_median=inf,length_median=0.00000000e+00,effectivebrlenIgrBrlens{all}_95%HPD={1.000000,1.000000},length_mean=0.00000000e+00,effectivebrlenIgrBrlens{all}_median=1.000000,rateIgrBrlens{all}_95%HPD={inf,inf},effectivebrlenIgrBrlens{all}_mean=1.000000];
END;
