# Supplementary material for: A test of Generalized Bayesian dating: A new linguistic dating method
Source: PLoS One. 2020 Aug 12;15(8):e0236522. doi: 10.1371/journal.pone.0236522 (PMC7423060; doi:10.1371/journal.pone.0236522)
Supplement: S2 File — Python code for extracting median tree lengths for each constraint, generation of consensus trees, RevBayes code for performing Gamma regression and linear regression, and Python code for predicting ages. Age annotated consensus tree files for all the families. (ZIP) [file pone.0236522.s002.zip › S2 Supporting Information/Consensus_Trees_Ages/Pama-Nyungan.dendropy.con.tre]

#NEXUS

BEGIN TAXA;
    DIMENSIONS NTAX=68;
    TAXLABELS
        ALYAWARRA
        'ARRERNTE_CENTRAL'
        'ARRERNTE_EASTERN'
        KAYTETYE
        'WESTERN_ARRERNTE'
        ARABANA
        DARLING
        DIYARI
        WIRANGU
        DYAABUGAY
        DYIRBAL
        'GUUGU_YIMIDHIR'
        'KALA_LAGGAW_YA'
        'KUKU_UWANH'
        'KUUKU_YAU'
        THAYORE
        'WIK_MUNGKAN'
        YIDINY
        DARRKINYUNG
        GAMILARAAY
        GIDABAL
        GUMBAYNGGIR
        NGARIGU
        WAALUBAL
        'WANGAAYBUWAN_NGIYAMBAA'
        WIRADHURI
        'YORTA_YORTA'
        BADIMAYA
        DALWONGO
        DHUWAL
        DJAMBARRPUYNGU
        DJAPU
        DJINANG
        DJINBA
        GOBABINGO
        GOMAIDJ
        GURINDJI
        KOKATA
        KURRAMA
        MANGGALILI
        MANTJILTJARA
        MARARBA
        MARTUTHUNIRA
        NGAANYATJARRA
        NGALOOMA
        NHANDA
        NYANGUMARTA
        NYOONGAR
        PANYTYIMA
        PINTUPI
        'PITJANTJATJARA_YANKUNTJATJARA'
        RITHARNGU
        WAJARRI
        WALMAJARRI
        'WANGKA_WIRU'
        WARLPIRI
        WARUMUNGU
        YANANGO
        YANYUWA
        YINDJIBARNDI
        YOLNGUMATHA
        YULPARIJA
        'LAMALAMA_COASTAL'
        'LAMALAMA_INLAND'
        'MARTU_WANGKA'
        'NYUNGA_NORTHERN'
        'NYUNGA_EASTERN'
        'NYUNGA_SOUTH_WESTERN'
  ;
END;

BEGIN TREES;
        Translate
             1 ALYAWARRA,
             2 'ARRERNTE_CENTRAL',
             3 'ARRERNTE_EASTERN',
             4 KAYTETYE,
             5 'WESTERN_ARRERNTE',
             6 ARABANA,
             7 DARLING,
             8 DIYARI,
             9 WIRANGU,
             10 DYAABUGAY,
             11 DYIRBAL,
             12 'GUUGU_YIMIDHIR',
             13 'KALA_LAGGAW_YA',
             14 'KUKU_UWANH',
             15 'KUUKU_YAU',
             16 THAYORE,
             17 'WIK_MUNGKAN',
             18 YIDINY,
             19 DARRKINYUNG,
             20 GAMILARAAY,
             21 GIDABAL,
             22 GUMBAYNGGIR,
             23 NGARIGU,
             24 WAALUBAL,
             25 'WANGAAYBUWAN_NGIYAMBAA',
             26 WIRADHURI,
             27 'YORTA_YORTA',
             28 BADIMAYA,
             29 DALWONGO,
             30 DHUWAL,
             31 DJAMBARRPUYNGU,
             32 DJAPU,
             33 DJINANG,
             34 DJINBA,
             35 GOBABINGO,
             36 GOMAIDJ,
             37 GURINDJI,
             38 KOKATA,
             39 KURRAMA,
             40 MANGGALILI,
             41 MANTJILTJARA,
             42 MARARBA,
             43 MARTUTHUNIRA,
             44 NGAANYATJARRA,
             45 NGALOOMA,
             46 NHANDA,
             47 NYANGUMARTA,
             48 NYOONGAR,
             49 PANYTYIMA,
             50 PINTUPI,
             51 'PITJANTJATJARA_YANKUNTJATJARA',
             52 RITHARNGU,
             53 WAJARRI,
             54 WALMAJARRI,
             55 'WANGKA_WIRU',
             56 WARLPIRI,
             57 WARUMUNGU,
             58 YANANGO,
             59 YANYUWA,
             60 YINDJIBARNDI,
             61 YOLNGUMATHA,
             62 YULPARIJA,
             63 'LAMALAMA_COASTAL',
             64 'LAMALAMA_INLAND',
             65 'MARTU_WANGKA',
             66 'NYUNGA_NORTHERN',
             67 'NYUNGA_EASTERN',
             68 'NYUNGA_SOUTH_WESTERN'
             ;
    TREE 1 = [&R] (((11:1325.0[&height_mean=5.57777256e-08,height_median=5.50000000e-08,prob(percent)=100,height_95%HPD={0.06277994423780102,37.696892679248386},prob=1.00000000e+00,length_median=2.01353200e-01,effectivebrlenIgrBrlens{all}_95%HPD={0.114581,0.242960},length_mean=2.02043594e-01,effectivebrlenIgrBrlens{all}_median=0.172741,rateIgrBrlens{all}_95%HPD={0.520714,1.324888},effectivebrlenIgrBrlens{all}_mean=0.174512,rateIgrBrlens{all}_median=0.859190,rateIgrBrlens{all}_mean=0.896680,length_95%HPD={1.17862500e-01,2.89893600e-01}],23:1325.0[&height_mean=5.58330249e-08,prob(percent)=100,height_median=5.50000000e-08,height_95%HPD={0.06277994423780102,37.696892679248386},prob=1.00000000e+00,length_median=1.92279200e-01,effectivebrlenIgrBrlens{all}_95%HPD={0.105843,0.232630},length_mean=1.93457728e-01,effectivebrlenIgrBrlens{all}_median=0.168827,rateIgrBrlens{all}_95%HPD={0.521740,1.365260},effectivebrlenIgrBrlens{all}_mean=0.170508,rateIgrBrlens{all}_median=0.878194,length_95%HPD={1.11807700e-01,2.81163500e-01},rateIgrBrlens{all}_mean=0.916919]):256.0[&prob(percent)=52,height_95%HPD={1076.5088566413776,1652.3683207051058},prob=5.16864418e-01,height_median=1.85628280e-01,height_mean=1.86344918e-01,length_mean=4.88438373e-02,effectivebrlenIgrBrlens{all}_median=0.019623,rateIgrBrlens{all}_95%HPD={0.000001,1.389838},effectivebrlenIgrBrlens{all}_mean=0.023945,rateIgrBrlens{all}_median=0.430924,length_95%HPD={5.64953300e-04,1.20810200e-01},rateIgrBrlens{all}_mean=0.522205,effectivebrlenIgrBrlens{all}_95%HPD={0.000000,0.063337},length_median=4.13526100e-02],13:1581.0[&height_95%HPD={0.06277994430824159,37.69689269570605},height_mean=5.57903240e-08,prob=1.00000000e+00,height_median=5.50000001e-08,prob(percent)=100,effectivebrlenIgrBrlens{all}_median=0.266124,rateIgrBrlens{all}_95%HPD={0.783123,1.884793},effectivebrlenIgrBrlens{all}_95%HPD={0.186410,0.352032},length_median=2.16187000e-01,effectivebrlenIgrBrlens{all}_mean=0.268397,rateIgrBrlens{all}_median=1.248220,length_95%HPD={1.24130400e-01,3.02269800e-01},rateIgrBrlens{all}_mean=1.294177,length_mean=2.15076750e-01]):2258.0[&height_95%HPD={1332.609632930188,1900.234181051965},prob=1.00000000e+00,height_median=2.30756210e-01,height_mean=2.30915911e-01,prob(percent)=100,effectivebrlenIgrBrlens{all}_median=0.014157,effectivebrlenIgrBrlens{all}_mean=0.018186,rateIgrBrlens{all}_median=0.391601,rateIgrBrlens{all}_95%HPD={0.000001,1.408467},length_95%HPD={4.52614200e-04,9.36146500e-02},rateIgrBrlens{all}_mean=0.516067,length_median=3.22058200e-02,effectivebrlenIgrBrlens{all}_95%HPD={0.000000,0.050867},length_mean=3.81946953e-02],((((14:1064.0[&height_95%HPD={0.05992172159268424,37.02346751406373},prob=1.00000000e+00,height_median=5.10000001e-08,height_mean=5.53192841e-08,prob(percent)=100,effectivebrlenIgrBrlens{all}_mean=0.071220,rateIgrBrlens{all}_median=0.684459,length_95%HPD={3.57165000e-02,1.82476000e-01},rateIgrBrlens{all}_mean=0.830156,length_median=1.02025800e-01,effectivebrlenIgrBrlens{all}_95%HPD={0.041119,0.104038},effectivebrlenIgrBrlens{all}_median=0.070214,length_mean=1.03321763e-01,rateIgrBrlens{all}_95%HPD={0.308139,1.468723}],17:1064.0[&height_95%HPD={0.05948569638906368,36.9220282084826},prob=1.00000000e+00,height_median=5.04000000e-08,height_mean=5.47225757e-08,prob(percent)=100,effectivebrlenIgrBrlens{all}_mean=0.169149,rateIgrBrlens{all}_median=1.538166,length_95%HPD={4.05487100e-02,1.96801000e-01},rateIgrBrlens{all}_mean=1.947366,length_median=1.08388400e-01,effectivebrlenIgrBrlens{all}_95%HPD={0.124122,0.215398},effectivebrlenIgrBrlens{all}_median=0.167571,length_mean=1.10619012e-01,rateIgrBrlens{all}_95%HPD={0.682048,3.408361}]):205.0[&prob=5.18330889e-01,height_median=9.77735800e-02,height_mean=9.78236431e-02,prob(percent)=52,height_95%HPD={788.6488858458148,1382.2296743042684},length_95%HPD={1.42909900e-04,7.14333800e-02},rateIgrBrlens{all}_mean=0.717503,length_median=2.28592500e-02,effectivebrlenIgrBrlens{all}_95%HPD={0.000000,0.042492},length_mean=2.85446818e-02,effectivebrlenIgrBrlens{all}_median=0.012900,rateIgrBrlens{all}_95%HPD={0.000002,2.157831},effectivebrlenIgrBrlens{all}_mean=0.015763,rateIgrBrlens{all}_median=0.480360],15:1269.0[&prob=1.00000000e+00,height_median=5.20000000e-08,height_mean=5.53784229e-08,prob(percent)=100,height_95%HPD={0.06064409065441734,37.19259050160745},length_95%HPD={4.90877100e-02,1.83499000e-01},rateIgrBrlens{all}_mean=1.235441,length_median=1.14217400e-01,effectivebrlenIgrBrlens{all}_95%HPD={0.088442,0.174647},length_mean=1.16208428e-01,effectivebrlenIgrBrlens{all}_median=0.129402,rateIgrBrlens{all}_95%HPD={0.569627,2.150916},effectivebrlenIgrBrlens{all}_mean=0.130611,rateIgrBrlens{all}_median=1.124806]):204.0[&height_mean=1.27323582e-01,prob(percent)=100,height_median=1.24466060e-01,height_95%HPD={1015.2906436365259,1593.5168458713472},prob=1.00000000e+00,length_median=2.87555800e-02,effectivebrlenIgrBrlens{all}_95%HPD={0.000000,0.051039},length_mean=3.35451783e-02,effectivebrlenIgrBrlens{all}_median=0.017297,rateIgrBrlens{all}_95%HPD={0.000002,2.064596},effectivebrlenIgrBrlens{all}_mean=0.020246,rateIgrBrlens{all}_median=0.522815,length_95%HPD={4.65775500e-04,8.09006500e-02},rateIgrBrlens{all}_mean=0.742577],16:1473.0[&height_mean=5.59879803e-08,prob(percent)=100,height_median=5.40000000e-08,height_95%HPD={0.062073067240923874,37.5311668868472},prob=1.00000000e+00,length_median=1.57293900e-01,effectivebrlenIgrBrlens{all}_95%HPD={0.116802,0.227502},length_mean=1.60679031e-01,effectivebrlenIgrBrlens{all}_median=0.170204,rateIgrBrlens{all}_95%HPD={0.567627,1.731239},effectivebrlenIgrBrlens{all}_mean=0.171506,rateIgrBrlens{all}_median=1.075798,length_95%HPD={8.84020500e-02,2.40718100e-01},rateIgrBrlens{all}_mean=1.128847]):309.0[&prob(percent)=98,height_95%HPD={1220.2162473949375,1784.2197101619447},prob=9.82135715e-01,height_median=1.57080196e-01,height_mean=1.60420899e-01,length_mean=1.03430499e-01,effectivebrlenIgrBrlens{all}_median=0.100157,rateIgrBrlens{all}_95%HPD={0.129628,2.884794},effectivebrlenIgrBrlens{all}_mean=0.101913,rateIgrBrlens{all}_median=1.007768,length_95%HPD={9.52698600e-03,2.15504200e-01},rateIgrBrlens{all}_mean=1.245502,length_median=9.30785000e-02,effectivebrlenIgrBrlens{all}_95%HPD={0.013202,0.184034}],(63:775.0[&prob=1.00000000e+00,height_median=5.39999999e-08,height_mean=5.52138302e-08,prob(percent)=100,height_95%HPD={0.06207306716998679,37.53116687015848},length_95%HPD={4.89780500e-03,9.19733300e-02},rateIgrBrlens{all}_mean=0.419378,rateIgrBrlens{all}_median=0.334069,length_median=4.25749000e-02,effectivebrlenIgrBrlens{all}_95%HPD={0.000000,0.046996},length_mean=4.64761028e-02,effectivebrlenIgrBrlens{all}_median=0.015285,rateIgrBrlens{all}_95%HPD={0.000014,1.031233},effectivebrlenIgrBrlens{all}_mean=0.018398],64:775.0[&prob=1.00000000e+00,height_median=5.39999999e-08,height_mean=5.52138302e-08,prob(percent)=100,height_95%HPD={0.06207306716998679,37.53116687015848},length_95%HPD={4.89780500e-03,9.19733300e-02},rateIgrBrlens{all}_mean=4.799319,length_median=4.25749000e-02,effectivebrlenIgrBrlens{all}_95%HPD={0.095640,0.186108},rateIgrBrlens{all}_median=3.253132,length_mean=4.64761028e-02,effectivebrlenIgrBrlens{all}_median=0.140767,rateIgrBrlens{all}_95%HPD={0.553670,15.339092},effectivebrlenIgrBrlens{all}_mean=0.142138]):1007.0[&height_mean=4.64761580e-02,prob(percent)=100,height_95%HPD={511.7463853953759,1113.515806038994},height_median=4.25750120e-02,prob=1.00000000e+00,length_median=2.05897300e-01,effectivebrlenIgrBrlens{all}_95%HPD={0.242136,0.480017},rateIgrBrlens{all}_mean=1.785689,length_mean=2.15679083e-01,effectivebrlenIgrBrlens{all}_median=0.348365,rateIgrBrlens{all}_95%HPD={0.891418,2.992073},effectivebrlenIgrBrlens{all}_mean=0.354140,rateIgrBrlens{all}_median=1.634858,length_95%HPD={9.78301000e-02,3.38288800e-01}]):2057.0[&prob(percent)=100,height_95%HPD={1517.1815394951402,2114.3552896567858},prob=1.00000000e+00,height_median=2.50591732e-01,height_mean=2.62558180e-01,length_mean=5.43966798e-02,effectivebrlenIgrBrlens{all}_median=0.070588,effectivebrlenIgrBrlens{all}_95%HPD={0.000000,0.152999},rateIgrBrlens{all}_95%HPD={0.000100,5.297053},effectivebrlenIgrBrlens{all}_mean=0.073566,rateIgrBrlens{all}_median=1.287442,length_95%HPD={1.30568900e-03,1.27164100e-01},rateIgrBrlens{all}_mean=1.907664,length_median=4.60388600e-02],((10:923.0[&prob(percent)=100,height_95%HPD={0.0607160337542728,37.20975223958386},prob=1.00000000e+00,height_median=5.21000000e-08,height_mean=5.56182562e-08,length_mean=7.20080339e-02,effectivebrlenIgrBrlens{all}_median=0.078602,rateIgrBrlens{all}_95%HPD={0.509963,2.447317},effectivebrlenIgrBrlens{all}_mean=0.079442,rateIgrBrlens{all}_median=1.127909,effectivebrlenIgrBrlens{all}_95%HPD={0.050936,0.109162},length_95%HPD={2.30331400e-02,1.22719400e-01},rateIgrBrlens{all}_mean=1.283914,length_median=7.00462200e-02],18:923.0[&prob(percent)=100,height_95%HPD={0.0607160337542728,37.20975223958386},prob=1.00000000e+00,height_median=5.21000000e-08,height_mean=5.56182562e-08,length_mean=7.20080339e-02,effectivebrlenIgrBrlens{all}_median=0.039916,rateIgrBrlens{all}_95%HPD={0.214085,1.269035},effectivebrlenIgrBrlens{all}_mean=0.040552,rateIgrBrlens{all}_median=0.563918,effectivebrlenIgrBrlens{all}_95%HPD={0.016957,0.065147},length_95%HPD={2.30331400e-02,1.22719400e-01},rateIgrBrlens{all}_mean=0.635332,length_median=7.00462200e-02]):413.0[&height_95%HPD={652.1074784183875,1252.3955579146448},prob=1.00000000e+00,height_median=7.00462880e-02,height_mean=7.20080895e-02,prob(percent)=100,effectivebrlenIgrBrlens{all}_mean=0.062142,rateIgrBrlens{all}_median=0.660774,length_95%HPD={2.74590100e-02,1.70410500e-01},rateIgrBrlens{all}_mean=0.722597,effectivebrlenIgrBrlens{all}_median=0.061068,length_median=9.46402700e-02,effectivebrlenIgrBrlens{all}_95%HPD={0.026956,0.099426},rateIgrBrlens{all}_95%HPD={0.257311,1.394112},length_mean=9.76796103e-02],12:1336.0[&height_95%HPD={0.06277994423780102,37.696892679248386},prob=1.00000000e+00,height_median=5.50000000e-08,height_mean=5.62267084e-08,prob(percent)=100,effectivebrlenIgrBrlens{all}_mean=0.134253,rateIgrBrlens{all}_median=0.800389,length_95%HPD={9.45599300e-02,2.46964700e-01},rateIgrBrlens{all}_mean=0.828858,effectivebrlenIgrBrlens{all}_median=0.132862,length_median=1.68351300e-01,effectivebrlenIgrBrlens{all}_95%HPD={0.092798,0.179279},rateIgrBrlens{all}_95%HPD={0.454072,1.237147},length_mean=1.69687644e-01]):2503.0[&prob=1.00000000e+00,height_median=1.68351301e-01,height_mean=1.69687700e-01,prob(percent)=100,height_95%HPD={1086.711847831086,1661.3626659357626},length_95%HPD={8.38261500e-03,1.77298500e-01},rateIgrBrlens{all}_mean=0.490221,length_median=9.03011500e-02,effectivebrlenIgrBrlens{all}_95%HPD={0.000000,0.077232},length_mean=9.40107444e-02,effectivebrlenIgrBrlens{all}_median=0.040330,rateIgrBrlens{all}_95%HPD={0.075558,1.052514},rateIgrBrlens{all}_median=0.424030,effectivebrlenIgrBrlens{all}_mean=0.041511],((((((1:1053.0[&height_95%HPD={0.062073067240923874,37.5311668868472},prob=1.00000000e+00,height_median=5.40000000e-08,height_mean=5.60744847e-08,prob(percent)=100,effectivebrlenIgrBrlens{all}_mean=0.154910,rateIgrBrlens{all}_median=2.063213,effectivebrlenIgrBrlens{all}_median=0.153027,length_95%HPD={4.27842200e-02,1.18161100e-01},rateIgrBrlens{all}_mean=2.149395,rateIgrBrlens{all}_95%HPD={1.046578,3.426596},length_median=7.52844400e-02,effectivebrlenIgrBrlens{all}_95%HPD={0.109113,0.203580},length_mean=7.68545509e-02],((2:506.0[&prob(percent)=100,height_95%HPD={0.06136116003194964,37.3630923652101},prob=1.00000000e+00,height_median=5.30000001e-08,height_mean=5.58965485e-08,length_mean=1.39961524e-02,effectivebrlenIgrBrlens{all}_median=0.001456,rateIgrBrlens{all}_95%HPD={0.000002,0.556196},effectivebrlenIgrBrlens{all}_mean=0.001799,rateIgrBrlens{all}_median=0.105206,effectivebrlenIgrBrlens{all}_95%HPD={0.000000,0.004878},length_95%HPD={1.14734900e-03,3.04496000e-02},rateIgrBrlens{all}_mean=0.168848,length_median=1.25697300e-02],3:506.0[&height_mean=5.59048407e-08,height_median=5.30000001e-08,prob(percent)=100,height_95%HPD={0.06136116003194964,37.3630923652101},prob=1.00000000e+00,length_median=1.26894200e-02,effectivebrlenIgrBrlens{all}_95%HPD={0.003375,0.013487},length_mean=1.41771797e-02,effectivebrlenIgrBrlens{all}_median=0.007820,rateIgrBrlens{all}_95%HPD={0.090272,2.482456},effectivebrlenIgrBrlens{all}_mean=0.008074,rateIgrBrlens{all}_median=0.610620,rateIgrBrlens{all}_mean=0.899043,length_95%HPD={7.46251600e-04,3.05164500e-02}]):308.0[&prob(percent)=97,height_95%HPD={281.67171302575275,839.1580570813306},prob=9.67337688e-01,height_median=1.25692000e-02,height_mean=1.39649136e-02,length_mean=3.12612143e-02,effectivebrlenIgrBrlens{all}_median=0.014884,rateIgrBrlens{all}_95%HPD={0.000002,1.684131},effectivebrlenIgrBrlens{all}_mean=0.015646,rateIgrBrlens{all}_median=0.488434,effectivebrlenIgrBrlens{all}_95%HPD={0.000000,0.030859},length_95%HPD={3.55312300e-03,6.10530600e-02},rateIgrBrlens{all}_mean=0.645807,length_median=2.94786800e-02],5:814.0[&height_mean=5.58377563e-08,height_median=5.30000000e-08,prob(percent)=100,height_95%HPD={0.0613611599605031,37.36309234828262},prob=1.00000000e+00,length_median=4.32250800e-02,effectivebrlenIgrBrlens{all}_95%HPD={0.063508,0.118811},length_mean=4.42157140e-02,effectivebrlenIgrBrlens{all}_median=0.090276,rateIgrBrlens{all}_95%HPD={0.726873,5.258057},effectivebrlenIgrBrlens{all}_mean=0.091186,rateIgrBrlens{all}_median=2.094095,rateIgrBrlens{all}_mean=2.717740,length_95%HPD={1.33427800e-02,7.90152200e-02}]):239.0[&prob(percent)=99,height_95%HPD={552.0817009563893,1155.4818772829215},prob=9.88401546e-01,height_median=4.30701150e-02,height_mean=4.42175428e-02,length_mean=3.27735705e-02,effectivebrlenIgrBrlens{all}_median=0.029974,rateIgrBrlens{all}_95%HPD={0.000122,3.328111},effectivebrlenIgrBrlens{all}_mean=0.030829,rateIgrBrlens{all}_median=0.960570,effectivebrlenIgrBrlens{all}_95%HPD={0.005736,0.058390},length_95%HPD={1.19614000e-03,6.61977500e-02},rateIgrBrlens{all}_mean=1.426569,length_median=3.08631700e-02]):161.0[&height_95%HPD={777.1721927251698,1371.2775475514065},prob=1.00000000e+00,height_median=7.54029820e-02,height_mean=7.69502415e-02,prob(percent)=100,effectivebrlenIgrBrlens{all}_mean=0.009816,rateIgrBrlens{all}_median=0.364327,length_95%HPD={5.90542600e-05,4.05405200e-02},rateIgrBrlens{all}_mean=0.829278,effectivebrlenIgrBrlens{all}_median=0.004857,length_median=1.17525100e-02,effectivebrlenIgrBrlens{all}_95%HPD={0.000000,0.035016},rateIgrBrlens{all}_95%HPD={0.000001,3.020948},length_mean=1.51113845e-02],4:1214.0[&prob(percent)=100,height_95%HPD={0.062073067240923874,37.5311668868472},prob=1.00000000e+00,height_median=5.40000000e-08,height_mean=5.61775937e-08,length_mean=9.20615699e-02,effectivebrlenIgrBrlens{all}_median=0.098674,rateIgrBrlens{all}_95%HPD={0.589798,1.838944},effectivebrlenIgrBrlens{all}_mean=0.099782,rateIgrBrlens{all}_median=1.099572,effectivebrlenIgrBrlens{all}_95%HPD={0.058369,0.136988},length_95%HPD={5.34949700e-02,1.33420000e-01},rateIgrBrlens{all}_mean=1.138324,length_median=9.02327800e-02]):379.0[&height_95%HPD={958.3016292544066,1540.0153874310288},prob=1.00000000e+00,height_median=9.02328600e-02,height_mean=9.20616260e-02,prob(percent)=100,effectivebrlenIgrBrlens{all}_mean=0.493113,rateIgrBrlens{all}_median=3.658785,length_95%HPD={6.15844600e-02,2.18400200e-01},rateIgrBrlens{all}_mean=3.843533,effectivebrlenIgrBrlens{all}_median=0.486425,length_median=1.34704100e-01,effectivebrlenIgrBrlens{all}_95%HPD={0.347560,0.637227},rateIgrBrlens{all}_95%HPD={1.864961,6.443873},length_mean=1.38454577e-01],9:1593.0[&prob(percent)=100,height_95%HPD={0.06277994423780102,37.696892679248386},prob=1.00000000e+00,height_median=5.50000000e-08,height_mean=5.55256806e-08,length_mean=2.30516147e-01,effectivebrlenIgrBrlens{all}_median=0.116971,rateIgrBrlens{all}_95%HPD={0.299871,0.725988},effectivebrlenIgrBrlens{all}_mean=0.117323,rateIgrBrlens{all}_median=0.519424,effectivebrlenIgrBrlens{all}_95%HPD={0.075313,0.160018},length_95%HPD={1.58578300e-01,3.20595900e-01},rateIgrBrlens{all}_mean=0.519685,length_median=2.24873100e-01]):1238.0[&height_95%HPD={1348.5780359862165,1917.3827331257403},prob=1.00000000e+00,height_median=2.24873130e-01,height_mean=2.30516203e-01,prob(percent)=100,effectivebrlenIgrBrlens{all}_mean=0.008270,rateIgrBrlens{all}_median=0.225456,length_95%HPD={1.84251200e-04,5.24572600e-02},rateIgrBrlens{all}_mean=0.474402,effectivebrlenIgrBrlens{all}_median=0.003523,length_median=1.36996600e-02,effectivebrlenIgrBrlens{all}_95%HPD={0.000000,0.031800},rateIgrBrlens{all}_95%HPD={0.000001,1.668469},length_mean=1.87503899e-02],((6:1081.0[&prob(percent)=100,height_95%HPD={0.0613611599605031,37.36309234828262},prob=1.00000000e+00,height_median=5.30000000e-08,height_mean=5.60749980e-08,length_mean=1.10147259e-01,effectivebrlenIgrBrlens{all}_median=0.070497,rateIgrBrlens{all}_95%HPD={0.253804,1.293497},effectivebrlenIgrBrlens{all}_mean=0.071403,rateIgrBrlens{all}_median=0.655417,length_95%HPD={4.19620400e-02,1.98828900e-01},rateIgrBrlens{all}_mean=0.740073,effectivebrlenIgrBrlens{all}_95%HPD={0.032213,0.110243},length_median=1.07300300e-01],8:1081.0[&height_mean=5.55755713e-08,prob(percent)=100,height_median=5.20000000e-08,height_95%HPD={0.06064409065441734,37.19259050160745},prob=1.00000000e+00,length_median=1.13084800e-01,effectivebrlenIgrBrlens{all}_95%HPD={0.122267,0.237433},length_mean=1.15901719e-01,effectivebrlenIgrBrlens{all}_median=0.178578,rateIgrBrlens{all}_95%HPD={0.722293,3.144645},effectivebrlenIgrBrlens{all}_mean=0.180729,rateIgrBrlens{all}_median=1.612868,length_95%HPD={4.19620400e-02,2.06880800e-01},rateIgrBrlens{all}_mean=1.902019]):247.0[&prob(percent)=64,height_95%HPD={805.894881109965,1398.4242860226677},prob=6.44180776e-01,height_median=1.00525126e-01,height_mean=1.02576073e-01,length_mean=4.60110594e-02,effectivebrlenIgrBrlens{all}_median=0.028260,rateIgrBrlens{all}_95%HPD={0.000001,1.997142},effectivebrlenIgrBrlens{all}_mean=0.030397,rateIgrBrlens{all}_median=0.628880,length_95%HPD={7.91373000e-05,1.02555500e-01},rateIgrBrlens{all}_mean=0.831999,effectivebrlenIgrBrlens{all}_95%HPD={0.000000,0.065939},length_median=4.11228500e-02],7:1328.0[&height_mean=5.54146194e-08,prob(percent)=100,height_median=5.29999999e-08,height_95%HPD={0.061361159889056445,37.36309233135513},prob=1.00000000e+00,length_median=1.34751100e-01,effectivebrlenIgrBrlens{all}_95%HPD={0.077083,0.154042},length_mean=1.37454690e-01,effectivebrlenIgrBrlens{all}_median=0.112329,rateIgrBrlens{all}_95%HPD={0.465864,1.513688},effectivebrlenIgrBrlens{all}_mean=0.113628,rateIgrBrlens{all}_median=0.833628,length_95%HPD={5.95442700e-02,2.15390000e-01},rateIgrBrlens{all}_mean=0.896601]):1503.0[&prob(percent)=100,height_95%HPD={1079.7502357288683,1655.28441722445},prob=1.00000000e+00,height_median=1.44565960e-01,height_mean=1.47873224e-01,length_mean=9.85043859e-02,effectivebrlenIgrBrlens{all}_median=0.062741,rateIgrBrlens{all}_95%HPD={0.247073,1.485404},effectivebrlenIgrBrlens{all}_mean=0.064013,rateIgrBrlens{all}_median=0.664560,length_95%HPD={2.79921100e-02,1.77986300e-01},rateIgrBrlens{all}_mean=0.757051,effectivebrlenIgrBrlens{all}_95%HPD={0.027458,0.101013},length_median=9.58809200e-02],((((28:1014.0[&prob(percent)=100,height_95%HPD={0.06064409065441734,37.19259050160745},prob=1.00000000e+00,height_median=5.20000000e-08,height_mean=5.60220251e-08,length_mean=7.82538271e-02,effectivebrlenIgrBrlens{all}_median=0.074666,rateIgrBrlens{all}_95%HPD={0.383127,2.018599},effectivebrlenIgrBrlens{all}_95%HPD={0.042395,0.110468},effectivebrlenIgrBrlens{all}_mean=0.075002,rateIgrBrlens{all}_median=0.971470,length_95%HPD={2.75018100e-02,1.29407900e-01},rateIgrBrlens{all}_mean=1.078040,length_median=7.79031500e-02],46:1014.0[&prob(percent)=100,height_95%HPD={0.061361159889056445,37.36309233135513},prob=1.00000000e+00,height_median=5.29999999e-08,height_mean=5.61301440e-08,length_mean=1.02993611e-01,effectivebrlenIgrBrlens{all}_median=0.112737,rateIgrBrlens{all}_95%HPD={0.543104,2.570620},effectivebrlenIgrBrlens{all}_mean=0.113441,rateIgrBrlens{all}_median=1.082752,effectivebrlenIgrBrlens{all}_95%HPD={0.071251,0.155414},length_95%HPD={3.00987400e-02,1.70483500e-01},rateIgrBrlens{all}_mean=1.308015,length_median=1.05195500e-01]):237.0[&height_95%HPD={744.5910284815285,1340.4792109263988},prob=5.23796827e-01,height_median=7.48274120e-02,height_mean=7.46795831e-02,prob(percent)=52,effectivebrlenIgrBrlens{all}_mean=0.039055,rateIgrBrlens{all}_median=0.783920,effectivebrlenIgrBrlens{all}_median=0.038528,length_95%HPD={7.34344300e-03,9.79064100e-02},rateIgrBrlens{all}_mean=0.980629,rateIgrBrlens{all}_95%HPD={0.113584,2.182015},length_median=4.79169100e-02,effectivebrlenIgrBrlens{all}_95%HPD={0.012225,0.066037},length_mean=5.09094843e-02],53:1251.0[&height_95%HPD={0.06064409072638694,37.192590518781714},prob=1.00000000e+00,height_median=5.20000001e-08,height_mean=5.60296241e-08,prob(percent)=100,effectivebrlenIgrBrlens{all}_mean=0.060825,rateIgrBrlens{all}_median=0.583802,length_95%HPD={4.67192000e-02,1.75673700e-01},rateIgrBrlens{all}_mean=0.639679,effectivebrlenIgrBrlens{all}_median=0.059890,length_median=1.03035800e-01,effectivebrlenIgrBrlens{all}_95%HPD={0.036400,0.085850},rateIgrBrlens{all}_95%HPD={0.297697,1.128536},length_mean=1.04915180e-01]):548.0[&prob=1.00000000e+00,height_median=1.29259890e-01,height_mean=1.29664767e-01,prob(percent)=100,height_95%HPD={1000.1603222569682,1578.6815227466018},length_95%HPD={2.51510600e-04,6.29144600e-02},rateIgrBrlens{all}_mean=0.279755,length_median=1.95644800e-02,effectivebrlenIgrBrlens{all}_95%HPD={0.000000,0.020083},rateIgrBrlens{all}_median=0.163885,length_mean=2.46561247e-02,effectivebrlenIgrBrlens{all}_median=0.003676,rateIgrBrlens{all}_95%HPD={0.000001,0.877566},effectivebrlenIgrBrlens{all}_mean=0.006088],(((39:844.0[&prob(percent)=100,height_95%HPD={0.06064409065441734,37.19259050160745},prob=1.00000000e+00,height_median=5.20000000e-08,height_mean=5.58112025e-08,length_mean=5.15206655e-02,effectivebrlenIgrBrlens{all}_median=0.045892,rateIgrBrlens{all}_95%HPD={0.344207,1.998701},effectivebrlenIgrBrlens{all}_mean=0.045907,rateIgrBrlens{all}_median=0.895169,length_95%HPD={1.32435000e-02,8.57686000e-02},rateIgrBrlens{all}_mean=1.036798,length_median=5.11761400e-02,effectivebrlenIgrBrlens{all}_95%HPD={0.024155,0.066334}],43:844.0[&prob(percent)=100,height_95%HPD={0.06064409065441734,37.19259050160745},prob=1.00000000e+00,height_median=5.20000000e-08,height_mean=5.58214945e-08,length_mean=5.96378845e-02,effectivebrlenIgrBrlens{all}_median=0.110157,rateIgrBrlens{all}_95%HPD={0.725936,4.655226},effectivebrlenIgrBrlens{all}_mean=0.110932,rateIgrBrlens{all}_median=1.917888,length_95%HPD={1.00845800e-02,1.06863700e-01},rateIgrBrlens{all}_mean=2.318132,length_median=5.72728000e-02,effectivebrlenIgrBrlens{all}_95%HPD={0.081443,0.141549}]):356.0[&height_95%HPD={578.4387200408698,1181.6970082899888},prob=6.25783229e-01,height_median=4.71283970e-02,height_mean=4.76005944e-02,prob(percent)=63,effectivebrlenIgrBrlens{all}_mean=0.015128,rateIgrBrlens{all}_median=0.720443,rateIgrBrlens{all}_95%HPD={0.000001,3.096665},length_95%HPD={3.08638900e-04,4.46951800e-02},rateIgrBrlens{all}_mean=1.273003,length_median=1.86522100e-02,effectivebrlenIgrBrlens{all}_95%HPD={0.000000,0.030098},length_mean=2.08788327e-02,effectivebrlenIgrBrlens{all}_median=0.014408],(45:716.0[&height_mean=5.57676083e-08,prob(percent)=100,height_95%HPD={0.06064409072638694,37.192590518781714},height_median=5.20000001e-08,prob=1.00000000e+00,length_median=3.40687500e-02,effectivebrlenIgrBrlens{all}_95%HPD={0.020967,0.052549},rateIgrBrlens{all}_mean=1.283526,length_mean=3.62158766e-02,effectivebrlenIgrBrlens{all}_median=0.035844,rateIgrBrlens{all}_95%HPD={0.252752,2.792968},effectivebrlenIgrBrlens{all}_mean=0.036242,rateIgrBrlens{all}_median=1.064457,length_95%HPD={8.16367600e-03,6.66000400e-02}],60:716.0[&height_mean=5.57948447e-08,prob(percent)=100,height_95%HPD={0.06064409072638694,37.192590518781714},prob=1.00000000e+00,height_median=5.20000001e-08,length_median=3.39287000e-02,effectivebrlenIgrBrlens{all}_95%HPD={0.012472,0.042057},length_mean=3.53156712e-02,effectivebrlenIgrBrlens{all}_median=0.026689,rateIgrBrlens{all}_mean=0.953427,rateIgrBrlens{all}_95%HPD={0.241326,2.144780},effectivebrlenIgrBrlens{all}_mean=0.027124,rateIgrBrlens{all}_median=0.769184,length_95%HPD={8.51123000e-03,6.35354500e-02}]):484.0[&prob(percent)=97,height_95%HPD={467.28110956524546,1064.9680376219706},prob=9.68004266e-01,height_median=3.34285800e-02,height_mean=3.48103369e-02,length_mean=2.87664256e-02,effectivebrlenIgrBrlens{all}_median=0.018258,rateIgrBrlens{all}_95%HPD={0.129780,2.323067},effectivebrlenIgrBrlens{all}_95%HPD={0.005941,0.032919},effectivebrlenIgrBrlens{all}_mean=0.018742,rateIgrBrlens{all}_median=0.682468,length_95%HPD={2.77645000e-03,5.82917000e-02},rateIgrBrlens{all}_mean=0.923614,length_median=2.65511400e-02],49:1200.0[&prob(percent)=100,height_95%HPD={0.06064409065441734,37.19259050160745},prob=1.00000000e+00,height_median=5.20000000e-08,height_mean=5.57694747e-08,length_mean=7.47751982e-02,effectivebrlenIgrBrlens{all}_median=0.043877,rateIgrBrlens{all}_95%HPD={0.208458,1.112866},effectivebrlenIgrBrlens{all}_95%HPD={0.025511,0.061117},effectivebrlenIgrBrlens{all}_mean=0.044076,rateIgrBrlens{all}_median=0.589977,length_95%HPD={3.59162600e-02,1.17042800e-01},rateIgrBrlens{all}_mean=0.650903,length_median=7.41846200e-02]):309.0[&prob=1.00000000e+00,height_median=8.34488880e-02,height_95%HPD={940.5428376200786,1523.386375995483},height_mean=8.47011317e-02,prob(percent)=100,length_95%HPD={1.93184500e-02,1.05498000e-01},rateIgrBrlens{all}_95%HPD={0.496347,2.512306},rateIgrBrlens{all}_median=1.167603,length_mean=5.91882163e-02,length_median=5.78077900e-02,effectivebrlenIgrBrlens{all}_95%HPD={0.034690,0.099956},rateIgrBrlens{all}_mean=1.334562,effectivebrlenIgrBrlens{all}_median=0.067630,effectivebrlenIgrBrlens{all}_mean=0.067669],((48:710.0[&height_95%HPD={0.0613611599605031,37.36309234828262},prob=1.00000000e+00,prob(percent)=100,height_median=5.30000000e-08,height_mean=5.58843021e-08,rateIgrBrlens{all}_95%HPD={0.586358,9.411883},rateIgrBrlens{all}_median=2.778379,effectivebrlenIgrBrlens{all}_mean=0.066470,effectivebrlenIgrBrlens{all}_median=0.065854,effectivebrlenIgrBrlens{all}_95%HPD={0.047491,0.087448},length_median=2.35241200e-02,length_95%HPD={4.33084800e-03,5.69951700e-02},rateIgrBrlens{all}_mean=3.725924,length_mean=2.63776725e-02],67:710.0[&height_median=5.30000000e-08,height_mean=5.59127156e-08,height_95%HPD={0.0613611599605031,37.36309234828262},prob(percent)=100,prob=1.00000000e+00,effectivebrlenIgrBrlens{all}_median=0.003701,effectivebrlenIgrBrlens{all}_95%HPD={0.000000,0.009136},rateIgrBrlens{all}_median=0.171128,effectivebrlenIgrBrlens{all}_mean=0.004168,length_95%HPD={4.18788600e-03,4.48460700e-02},length_mean=2.26364788e-02,rateIgrBrlens{all}_mean=0.228163,rateIgrBrlens{all}_95%HPD={0.000006,0.587012},length_median=2.14537500e-02],68:710.0[&height_median=5.30000000e-08,height_95%HPD={0.0613611599605031,37.36309234828262},height_mean=5.58285962e-08,prob=1.00000000e+00,prob(percent)=100,length_mean=2.40032608e-02,length_median=2.14571000e-02,rateIgrBrlens{all}_median=1.120825,effectivebrlenIgrBrlens{all}_median=0.023624,effectivebrlenIgrBrlens{all}_95%HPD={0.011715,0.036461},rateIgrBrlens{all}_mean=1.472752,effectivebrlenIgrBrlens{all}_mean=0.023917,length_95%HPD={2.08510900e-03,5.18431500e-02},rateIgrBrlens{all}_95%HPD={0.133775,3.666142}]):165.0[&prob=7.90027996e-01,height_median=2.66214960e-02,height_mean=2.78192627e-02,prob(percent)=79,height_95%HPD={461.33485351044743,1058.4248255954762},length_95%HPD={3.83051300e-04,3.75057200e-02},rateIgrBrlens{all}_mean=1.904646,length_median=1.47777100e-02,effectivebrlenIgrBrlens{all}_95%HPD={0.006205,0.030887},length_mean=1.68208522e-02,effectivebrlenIgrBrlens{all}_median=0.017796,rateIgrBrlens{all}_95%HPD={0.000002,4.690212},effectivebrlenIgrBrlens{all}_mean=0.018068,rateIgrBrlens{all}_median=1.179302],66:875.0[&prob=1.00000000e+00,height_median=5.20000001e-08,height_mean=5.58884895e-08,prob(percent)=100,height_95%HPD={0.06064409072638694,37.192590518781714},length_95%HPD={6.31667800e-03,7.14183900e-02},rateIgrBrlens{all}_mean=0.615796,length_median=3.90400100e-02,effectivebrlenIgrBrlens{all}_95%HPD={0.001159,0.032324},length_mean=3.95720774e-02,effectivebrlenIgrBrlens{all}_median=0.012708,rateIgrBrlens{all}_95%HPD={0.010381,2.584633},effectivebrlenIgrBrlens{all}_mean=0.014661,rateIgrBrlens{all}_median=0.294141]):634.0[&height_mean=4.54229781e-02,prob(percent)=100,height_median=4.39505180e-02,height_95%HPD={607.9393556334239,1209.2927361780705},prob=1.00000000e+00,length_median=9.72140500e-02,effectivebrlenIgrBrlens{all}_95%HPD={0.126155,0.227005},length_mean=9.81165429e-02,effectivebrlenIgrBrlens{all}_median=0.174818,rateIgrBrlens{all}_95%HPD={1.091119,3.292362},effectivebrlenIgrBrlens{all}_mean=0.176578,rateIgrBrlens{all}_median=1.815381,length_95%HPD={4.53044300e-02,1.47068300e-01},rateIgrBrlens{all}_mean=1.935608]):290.0[&prob(percent)=62,height_95%HPD={1248.0780881057067,1812.633398387711},prob=6.23650180e-01,height_median=1.37745838e-01,height_mean=1.38360392e-01,length_mean=2.25065853e-02,effectivebrlenIgrBrlens{all}_median=0.019934,rateIgrBrlens{all}_95%HPD={0.000001,4.398370},effectivebrlenIgrBrlens{all}_mean=0.021448,rateIgrBrlens{all}_median=0.883807,length_95%HPD={4.22861000e-04,5.12127300e-02},rateIgrBrlens{all}_mean=1.497080,effectivebrlenIgrBrlens{all}_95%HPD={0.000000,0.048413},length_median=1.96416500e-02]):644.0[&height_95%HPD={1522.990014513348,2124.324954711334},prob=1.00000000e+00,height_median=1.60596090e-01,height_mean=1.61180449e-01,prob(percent)=100,effectivebrlenIgrBrlens{all}_mean=0.039633,rateIgrBrlens{all}_median=0.890434,length_95%HPD={6.37969700e-03,8.56827600e-02},rateIgrBrlens{all}_mean=1.151276,length_median=4.30555900e-02,effectivebrlenIgrBrlens{all}_95%HPD={0.016242,0.063680},effectivebrlenIgrBrlens{all}_median=0.038909,length_mean=4.52085926e-02,rateIgrBrlens{all}_95%HPD={0.190884,2.783547}],(((37:938.0[&height_mean=5.61241488e-08,prob(percent)=100,height_95%HPD={0.06064409065441734,37.19259050160745},height_median=5.20000000e-08,prob=1.00000000e+00,length_median=7.24358000e-02,effectivebrlenIgrBrlens{all}_95%HPD={0.062061,0.129838},rateIgrBrlens{all}_mean=1.504932,length_mean=7.35869778e-02,effectivebrlenIgrBrlens{all}_median=0.095806,rateIgrBrlens{all}_95%HPD={0.646256,2.542579},effectivebrlenIgrBrlens{all}_mean=0.096916,rateIgrBrlens{all}_median=1.316354,length_95%HPD={3.07323400e-02,1.24584900e-01}],54:938.0[&height_mean=5.59823010e-08,prob(percent)=100,height_95%HPD={0.06064409065441734,37.19259050160745},prob=1.00000000e+00,height_median=5.20000000e-08,length_median=7.39417400e-02,effectivebrlenIgrBrlens{all}_95%HPD={0.063037,0.126724},rateIgrBrlens{all}_mean=1.405228,length_mean=7.52163701e-02,effectivebrlenIgrBrlens{all}_median=0.091712,rateIgrBrlens{all}_95%HPD={0.591131,2.423110},effectivebrlenIgrBrlens{all}_mean=0.092749,rateIgrBrlens{all}_median=1.239960,length_95%HPD={2.98086000e-02,1.27772400e-01}]):244.0[&prob(percent)=87,height_95%HPD={664.1080465343587,1264.8678344621678},prob=8.73750167e-01,height_median=7.07103490e-02,height_mean=7.18498538e-02,length_mean=3.54999836e-02,effectivebrlenIgrBrlens{all}_median=0.030018,rateIgrBrlens{all}_95%HPD={0.000001,3.179598},effectivebrlenIgrBrlens{all}_95%HPD={0.000000,0.056123},effectivebrlenIgrBrlens{all}_mean=0.030509,rateIgrBrlens{all}_median=0.863780,length_95%HPD={1.42174400e-03,7.28787300e-02},rateIgrBrlens{all}_mean=1.180805,length_median=3.27740100e-02],56:1182.0[&prob(percent)=100,height_95%HPD={0.0613611599605031,37.36309234828262},prob=1.00000000e+00,height_median=5.30000000e-08,height_mean=5.62544114e-08,length_mean=1.04081911e-01,effectivebrlenIgrBrlens{all}_median=0.092077,rateIgrBrlens{all}_95%HPD={0.496222,1.530941},effectivebrlenIgrBrlens{all}_mean=0.093210,effectivebrlenIgrBrlens{all}_95%HPD={0.065567,0.125402},rateIgrBrlens{all}_median=0.859232,length_95%HPD={5.47634200e-02,1.50807800e-01},rateIgrBrlens{all}_mean=0.951617,length_median=1.04484700e-01]):812.0[&height_95%HPD={927.8533463975735,1512.0913025273794},prob=1.00000000e+00,height_median=1.06431987e-01,height_mean=1.06757725e-01,prob(percent)=100,effectivebrlenIgrBrlens{all}_mean=0.052110,rateIgrBrlens{all}_median=1.073582,effectivebrlenIgrBrlens{all}_median=0.051671,length_95%HPD={3.00667700e-03,9.75590400e-02},rateIgrBrlens{all}_mean=1.429416,rateIgrBrlens{all}_95%HPD={0.279289,3.460192},length_median=4.61668600e-02,effectivebrlenIgrBrlens{all}_95%HPD={0.018414,0.085810},length_mean=4.95002424e-02],((38:1223.0[&height_95%HPD={0.06064409065441734,37.19259050160745},prob=1.00000000e+00,height_median=5.20000000e-08,height_mean=5.60754126e-08,prob(percent)=100,effectivebrlenIgrBrlens{all}_mean=0.048356,rateIgrBrlens{all}_median=0.533252,length_95%HPD={5.21981500e-02,1.31090700e-01},rateIgrBrlens{all}_mean=0.566233,effectivebrlenIgrBrlens{all}_median=0.047861,length_median=8.82966600e-02,effectivebrlenIgrBrlens{all}_95%HPD={0.029707,0.068629},rateIgrBrlens{all}_95%HPD={0.297186,0.906817},length_mean=8.94406000e-02],((44:886.0[&height_95%HPD={0.060859761465103225,37.24400074587287},prob=1.00000000e+00,height_median=5.22999999e-08,height_mean=5.59740661e-08,prob(percent)=100,effectivebrlenIgrBrlens{all}_mean=0.088398,rateIgrBrlens{all}_median=1.560841,rateIgrBrlens{all}_95%HPD={0.761726,3.641901},length_95%HPD={1.97119700e-02,9.19974800e-02},rateIgrBrlens{all}_mean=1.786548,length_median=5.57995700e-02,effectivebrlenIgrBrlens{all}_95%HPD={0.065559,0.112809},length_mean=5.64703838e-02,effectivebrlenIgrBrlens{all}_median=0.087988],(51:541.0[&height_mean=5.60460699e-08,prob(percent)=100,height_95%HPD={0.061361159889056445,37.36309233135513},height_median=5.29999999e-08,prob=1.00000000e+00,length_median=1.53192500e-02,effectivebrlenIgrBrlens{all}_95%HPD={0.000000,0.011438},rateIgrBrlens{all}_mean=0.343172,length_mean=1.69201367e-02,effectivebrlenIgrBrlens{all}_median=0.004082,rateIgrBrlens{all}_95%HPD={0.000001,0.964523},effectivebrlenIgrBrlens{all}_mean=0.004656,rateIgrBrlens{all}_median=0.248324,length_95%HPD={1.80989400e-03,3.47941500e-02}],55:541.0[&height_mean=5.60460699e-08,prob(percent)=100,height_95%HPD={0.061361159889056445,37.36309233135513},prob=1.00000000e+00,height_median=5.29999999e-08,length_median=1.53192500e-02,effectivebrlenIgrBrlens{all}_95%HPD={0.010894,0.029023},rateIgrBrlens{all}_mean=1.766539,length_mean=1.69201367e-02,effectivebrlenIgrBrlens{all}_median=0.019486,rateIgrBrlens{all}_95%HPD={0.245080,4.763901},effectivebrlenIgrBrlens{all}_mean=0.019716,rateIgrBrlens{all}_median=1.271427,length_95%HPD={1.80989400e-03,3.47941500e-02}]):345.0[&prob(percent)=100,height_95%HPD={301.1568954332977,868.1147857832925},prob=1.00000000e+00,height_median=1.53192750e-02,height_mean=1.69201928e-02,length_mean=3.95502470e-02,effectivebrlenIgrBrlens{all}_median=0.047966,rateIgrBrlens{all}_95%HPD={0.316446,3.977777},effectivebrlenIgrBrlens{all}_95%HPD={0.028818,0.068054},effectivebrlenIgrBrlens{all}_mean=0.048190,rateIgrBrlens{all}_median=1.221892,length_95%HPD={5.20617400e-03,7.48469500e-02},rateIgrBrlens{all}_mean=1.707581,length_median=3.81598900e-02]):168.0[&height_95%HPD={618.338811286082,1219.7699123276554},prob=1.00000000e+00,height_median=5.57996290e-02,height_mean=5.64704398e-02,prob(percent)=100,effectivebrlenIgrBrlens{all}_mean=0.005041,effectivebrlenIgrBrlens{all}_median=0.003436,rateIgrBrlens{all}_median=0.247653,length_95%HPD={2.07049100e-04,3.41486600e-02},rateIgrBrlens{all}_mean=0.528148,rateIgrBrlens{all}_95%HPD={0.000001,1.588811},length_median=1.12775100e-02,effectivebrlenIgrBrlens{all}_95%HPD={0.000000,0.016064},length_mean=1.36541036e-02],50:1054.0[&height_95%HPD={0.06064409065441734,37.19259050160745},prob=1.00000000e+00,height_median=5.20000000e-08,height_mean=5.60925437e-08,prob(percent)=100,effectivebrlenIgrBrlens{all}_mean=0.070487,rateIgrBrlens{all}_median=1.014063,effectivebrlenIgrBrlens{all}_median=0.069769,length_95%HPD={3.43602200e-02,1.07331200e-01},rateIgrBrlens{all}_mean=1.085439,rateIgrBrlens{all}_95%HPD={0.504108,1.839565},length_median=6.89670100e-02,effectivebrlenIgrBrlens{all}_95%HPD={0.048075,0.093453},length_mean=7.01244873e-02]):169.0[&prob=1.00000000e+00,height_median=6.89670550e-02,height_mean=7.01245434e-02,prob(percent)=100,height_95%HPD={779.6731672756246,1373.5563553893899},length_95%HPD={4.22545000e-04,4.90725600e-02},rateIgrBrlens{all}_mean=1.219800,rateIgrBrlens{all}_median=0.737413,length_median=1.91677200e-02,effectivebrlenIgrBrlens{all}_95%HPD={0.002120,0.029711},length_mean=2.18380320e-02,effectivebrlenIgrBrlens{all}_median=0.014740,rateIgrBrlens{all}_95%HPD={0.000077,3.360660},effectivebrlenIgrBrlens{all}_mean=0.015289]):271.0[&height_mean=8.94616593e-02,prob(percent)=86,height_95%HPD={971.5568378923666,1552.3492740599659},height_median=8.84252880e-02,prob=8.55219304e-01,length_median=2.67989100e-02,effectivebrlenIgrBrlens{all}_95%HPD={0.000000,0.036494},rateIgrBrlens{all}_mean=0.991500,length_mean=2.92264569e-02,effectivebrlenIgrBrlens{all}_median=0.018704,rateIgrBrlens{all}_95%HPD={0.000005,2.972710},effectivebrlenIgrBrlens{all}_mean=0.019320,rateIgrBrlens{all}_median=0.641892,length_95%HPD={1.34383300e-03,6.25186500e-02}],(41:990.0[&height_95%HPD={0.06064409065441734,37.19259050160745},prob=1.00000000e+00,height_median=5.20000000e-08,height_mean=5.63236195e-08,prob(percent)=100,effectivebrlenIgrBrlens{all}_mean=0.023821,rateIgrBrlens{all}_median=0.348772,length_95%HPD={3.39574100e-02,1.08000200e-01},effectivebrlenIgrBrlens{all}_median=0.023385,rateIgrBrlens{all}_mean=0.373928,rateIgrBrlens{all}_95%HPD={0.118124,0.663442},length_median=6.63335500e-02,effectivebrlenIgrBrlens{all}_95%HPD={0.009276,0.038587},length_mean=6.79963013e-02],(62:763.0[&height_mean=5.59585482e-08,height_median=5.20000000e-08,prob(percent)=100,height_95%HPD={0.06064409065441734,37.19259050160745},prob=1.00000000e+00,length_median=4.06501100e-02,effectivebrlenIgrBrlens{all}_95%HPD={0.035664,0.075714},length_mean=4.26477405e-02,effectivebrlenIgrBrlens{all}_median=0.055247,rateIgrBrlens{all}_95%HPD={0.463404,2.927201},effectivebrlenIgrBrlens{all}_mean=0.055724,rateIgrBrlens{all}_median=1.342380,rateIgrBrlens{all}_mean=1.599286,length_95%HPD={1.11469800e-02,7.68456300e-02}],65:763.0[&height_mean=5.59586815e-08,height_median=5.20000000e-08,prob(percent)=100,height_95%HPD={0.06064409065441734,37.19259050160745},prob=1.00000000e+00,length_median=4.06420500e-02,effectivebrlenIgrBrlens{all}_95%HPD={0.030162,0.069022},length_mean=4.26447765e-02,effectivebrlenIgrBrlens{all}_median=0.048366,rateIgrBrlens{all}_95%HPD={0.477495,2.764414},effectivebrlenIgrBrlens{all}_mean=0.049030,rateIgrBrlens{all}_median=1.176693,rateIgrBrlens{all}_mean=1.399048,length_95%HPD={1.11469800e-02,7.68456300e-02}]):227.0[&prob(percent)=100,height_95%HPD={498.9702394562608,1100.877199364567},prob=9.99733369e-01,height_median=4.06421260e-02,height_mean=4.26456522e-02,length_mean=2.53582864e-02,effectivebrlenIgrBrlens{all}_median=0.028572,rateIgrBrlens{all}_95%HPD={0.205679,5.326270},effectivebrlenIgrBrlens{all}_mean=0.029056,rateIgrBrlens{all}_median=1.205245,length_95%HPD={1.30088800e-03,5.20955200e-02},rateIgrBrlens{all}_mean=1.819439,effectivebrlenIgrBrlens{all}_95%HPD={0.012003,0.048990},length_median=2.34986400e-02]):504.0[&height_95%HPD={719.5984810266659,1316.7138149930954},prob=1.00000000e+00,height_median=6.63336200e-02,height_mean=6.79993216e-02,prob(percent)=100,effectivebrlenIgrBrlens{all}_mean=0.032205,rateIgrBrlens{all}_median=0.698846,length_95%HPD={7.88472200e-03,8.63847900e-02},rateIgrBrlens{all}_mean=1.020638,effectivebrlenIgrBrlens{all}_median=0.031463,length_median=4.42407000e-02,effectivebrlenIgrBrlens{all}_95%HPD={0.010619,0.055323},rateIgrBrlens{all}_95%HPD={0.117621,2.000254},length_mean=4.62251097e-02]):500.0[&prob=1.00000000e+00,height_median=1.16332723e-01,height_mean=1.17168860e-01,prob(percent)=100,height_95%HPD={1234.1482708051378,1798.082780536214},length_95%HPD={9.74271700e-03,1.15784600e-01},rateIgrBrlens{all}_mean=1.349504,length_median=6.01635100e-02,effectivebrlenIgrBrlens{all}_95%HPD={0.035792,0.094209},length_mean=6.24780295e-02,effectivebrlenIgrBrlens{all}_median=0.065223,rateIgrBrlens{all}_median=1.080669,rateIgrBrlens{all}_95%HPD={0.333310,2.802016},effectivebrlenIgrBrlens{all}_mean=0.065639],47:1993.0[&prob=1.00000000e+00,height_median=5.56000000e-08,height_mean=5.60733289e-08,prob(percent)=100,height_95%HPD={0.06320170856420092,37.79523196429244},length_95%HPD={1.09368200e-01,2.24952700e-01},rateIgrBrlens{all}_mean=1.139431,length_median=1.64923700e-01,effectivebrlenIgrBrlens{all}_95%HPD={0.137176,0.235112},length_mean=1.65633251e-01,effectivebrlenIgrBrlens{all}_median=0.182600,rateIgrBrlens{all}_95%HPD={0.772751,1.598149},rateIgrBrlens{all}_median=1.117405,effectivebrlenIgrBrlens{all}_mean=0.183811],57:1994.0[&prob=1.00000000e+00,height_median=5.50000000e-08,height_mean=5.56802520e-08,prob(percent)=100,height_95%HPD={0.06277994423780102,37.696892679248386},length_95%HPD={1.00951000e-01,2.16112400e-01},rateIgrBrlens{all}_mean=0.941565,length_median=1.58406200e-01,effectivebrlenIgrBrlens{all}_95%HPD={0.101316,0.195494},length_mean=1.59346569e-01,effectivebrlenIgrBrlens{all}_median=0.144811,rateIgrBrlens{all}_95%HPD={0.578483,1.330592},effectivebrlenIgrBrlens{all}_mean=0.146276,rateIgrBrlens{all}_median=0.913073]):449.0[&height_mean=1.93149731e-01,height_median=1.91147371e-01,prob(percent)=100,height_95%HPD={1687.8818951967698,2367.5317984858166},prob=1.00000000e+00,length_median=9.94184100e-03,effectivebrlenIgrBrlens{all}_95%HPD={0.000000,0.012093},length_mean=1.31559264e-02,effectivebrlenIgrBrlens{all}_median=0.001032,rateIgrBrlens{all}_95%HPD={0.000001,0.925734},effectivebrlenIgrBrlens{all}_mean=0.002911,rateIgrBrlens{all}_median=0.093921,rateIgrBrlens{all}_mean=0.258818,length_95%HPD={7.52432600e-05,3.54494000e-02}]):388.0[&prob(percent)=97,height_95%HPD={1998.259385276339,2989.809292107556},prob=9.72137048e-01,height_median=2.03661913e-01,height_mean=2.05967675e-01,length_mean=3.59604982e-02,effectivebrlenIgrBrlens{all}_median=0.032768,rateIgrBrlens{all}_95%HPD={0.000008,4.071522},effectivebrlenIgrBrlens{all}_mean=0.033188,rateIgrBrlens{all}_median=0.961538,length_95%HPD={1.12090100e-03,8.04018000e-02},rateIgrBrlens{all}_mean=1.465481,effectivebrlenIgrBrlens{all}_95%HPD={0.006880,0.060768},length_median=3.19744700e-02]):77.0[&height_95%HPD={2220.192538360383,3593.983362164807},prob=6.81242501e-01,height_median=2.48001404e-01,height_mean=2.53118703e-01,prob(percent)=68,effectivebrlenIgrBrlens{all}_mean=0.028570,rateIgrBrlens{all}_median=0.978680,length_95%HPD={5.00957900e-04,6.83954500e-02},rateIgrBrlens{all}_mean=1.498153,effectivebrlenIgrBrlens{all}_median=0.028313,length_median=2.58440300e-02,effectivebrlenIgrBrlens{all}_95%HPD={0.000000,0.054701},rateIgrBrlens{all}_95%HPD={0.000001,4.104990},length_mean=2.97738406e-02],59:2907.0[&height_95%HPD={0.06292072726235624,37.729762639371046},prob=1.00000000e+00,height_median=5.52000001e-08,height_mean=5.58447394e-08,prob(percent)=100,effectivebrlenIgrBrlens{all}_mean=0.199795,rateIgrBrlens{all}_median=0.771791,length_95%HPD={1.92100600e-01,3.40892800e-01},rateIgrBrlens{all}_mean=0.779337,length_median=2.55475500e-01,effectivebrlenIgrBrlens{all}_95%HPD={0.152507,0.251603},effectivebrlenIgrBrlens{all}_median=0.197949,length_mean=2.60671446e-01,rateIgrBrlens{all}_95%HPD={0.505894,1.014779}]):547.0[&prob=5.54192774e-01,height_median=2.60610130e-01,height_mean=2.65484329e-01,prob(percent)=55,height_95%HPD={2255.3287360720947,3715.3950306779025},length_95%HPD={8.79722900e-04,6.15703600e-02},rateIgrBrlens{all}_mean=1.295949,length_median=2.33010500e-02,effectivebrlenIgrBrlens{all}_95%HPD={0.000000,0.049658},length_mean=2.68821666e-02,effectivebrlenIgrBrlens{all}_median=0.022670,rateIgrBrlens{all}_95%HPD={0.000001,3.819133},rateIgrBrlens{all}_median=0.876884,effectivebrlenIgrBrlens{all}_mean=0.023743],((((19:1309.0[&prob=1.00000000e+00,height_median=5.60000000e-08,height_mean=5.61205546e-08,prob(percent)=100,height_95%HPD={0.0394132043540865,37.83545734158669},length_95%HPD={1.07844900e-01,2.34333600e-01},rateIgrBrlens{all}_mean=0.798318,rateIgrBrlens{all}_median=0.766145,length_median=1.68581000e-01,effectivebrlenIgrBrlens{all}_95%HPD={0.091113,0.170369},length_mean=1.68822683e-01,effectivebrlenIgrBrlens{all}_median=0.128680,rateIgrBrlens{all}_95%HPD={0.482264,1.208036},effectivebrlenIgrBrlens{all}_mean=0.130236],(21:796.0[&height_95%HPD={0.061361159889056445,37.36309233135513},prob(percent)=100,prob=1.00000000e+00,height_mean=5.54047834e-08,height_median=5.29999999e-08,length_95%HPD={1.22060900e-02,8.86140200e-02},effectivebrlenIgrBrlens{all}_95%HPD={0.020847,0.060504},length_median=4.59722100e-02,rateIgrBrlens{all}_mean=1.017361,rateIgrBrlens{all}_95%HPD={0.253464,2.171180},effectivebrlenIgrBrlens{all}_median=0.039101,length_mean=4.80848680e-02,rateIgrBrlens{all}_median=0.841599,effectivebrlenIgrBrlens{all}_mean=0.039550],24:796.0[&height_median=5.29999999e-08,prob=1.00000000e+00,height_95%HPD={0.061361159889056445,37.36309233135513},prob(percent)=100,height_mean=5.54047834e-08,rateIgrBrlens{all}_mean=1.018083,rateIgrBrlens{all}_95%HPD={0.230138,2.133877},length_mean=4.80848680e-02,length_95%HPD={1.22060900e-02,8.86140200e-02},effectivebrlenIgrBrlens{all}_mean=0.039703,length_median=4.59722100e-02,rateIgrBrlens{all}_median=0.850268,effectivebrlenIgrBrlens{all}_median=0.039277,effectivebrlenIgrBrlens{all}_95%HPD={0.020634,0.060059}]):514.0[&prob(percent)=100,height_mean=4.80849234e-02,prob=1.00000000e+00,height_median=4.59722500e-02,height_95%HPD={531.0289484035952,1134.3498142111032},length_mean=1.20737816e-01,length_95%HPD={5.69390300e-02,1.84317100e-01},rateIgrBrlens{all}_median=1.026236,effectivebrlenIgrBrlens{all}_mean=0.124932,effectivebrlenIgrBrlens{all}_95%HPD={0.085595,0.164922},rateIgrBrlens{all}_95%HPD={0.593237,1.883037},length_median=1.19906900e-01,effectivebrlenIgrBrlens{all}_median=0.123808,rateIgrBrlens{all}_mean=1.121941]):462.0[&height_mean=1.68822739e-01,height_median=1.68581000e-01,prob=1.00000000e+00,prob(percent)=100,height_95%HPD={1056.0944395790993,1631.7615464561916},length_95%HPD={4.83367000e-05,6.71563900e-02},effectivebrlenIgrBrlens{all}_95%HPD={0.000000,0.026913},rateIgrBrlens{all}_median=0.247051,length_mean=2.63871472e-02,length_median=2.12551000e-02,effectivebrlenIgrBrlens{all}_mean=0.008662,rateIgrBrlens{all}_mean=0.435048,rateIgrBrlens{all}_95%HPD={0.000001,1.159952},effectivebrlenIgrBrlens{all}_median=0.005920],((20:1131.0[&prob=1.00000000e+00,height_median=5.10000000e-08,height_mean=5.57022797e-08,prob(percent)=100,height_95%HPD={0.05992172152017773,37.02346749723379},length_95%HPD={4.70210000e-02,1.52178300e-01},rateIgrBrlens{all}_mean=0.718348,length_median=9.62197500e-02,effectivebrlenIgrBrlens{all}_95%HPD={0.040409,0.085096},length_mean=9.59814911e-02,effectivebrlenIgrBrlens{all}_median=0.061601,rateIgrBrlens{all}_95%HPD={0.278403,1.223874},effectivebrlenIgrBrlens{all}_mean=0.062412,rateIgrBrlens{all}_median=0.645495],(25:871.0[&prob(percent)=100,height_95%HPD={0.05992172159268424,37.02346751406373},prob=1.00000000e+00,height_median=5.10000001e-08,height_mean=5.56892948e-08,length_mean=6.05010526e-02,effectivebrlenIgrBrlens{all}_median=0.038535,rateIgrBrlens{all}_95%HPD={0.240698,1.465725},effectivebrlenIgrBrlens{all}_mean=0.039076,rateIgrBrlens{all}_median=0.660626,length_95%HPD={2.05143000e-02,1.02871000e-01},rateIgrBrlens{all}_mean=0.744672,length_median=5.90531800e-02,effectivebrlenIgrBrlens{all}_95%HPD={0.020759,0.056748}],26:871.0[&prob(percent)=100,height_95%HPD={0.06006662616155643,37.05707685150367},prob=1.00000000e+00,height_median=5.12000000e-08,height_mean=5.56760965e-08,length_mean=6.07982949e-02,effectivebrlenIgrBrlens{all}_median=0.062906,effectivebrlenIgrBrlens{all}_95%HPD={0.043974,0.084334},rateIgrBrlens{all}_95%HPD={0.470207,2.401760},effectivebrlenIgrBrlens{all}_mean=0.063404,rateIgrBrlens{all}_median=1.049779,length_95%HPD={1.96816500e-02,1.03645500e-01},rateIgrBrlens{all}_mean=1.222320,length_median=5.93809300e-02]):260.0[&height_95%HPD={603.0991832031681,1204.3252272331963},prob=9.46673777e-01,height_median=5.89418632e-02,height_mean=6.01815174e-02,prob(percent)=95,effectivebrlenIgrBrlens{all}_mean=0.021405,rateIgrBrlens{all}_median=0.564919,rateIgrBrlens{all}_95%HPD={0.000004,1.959909},length_95%HPD={1.40315500e-03,7.51205300e-02},rateIgrBrlens{all}_mean=0.809952,length_median=3.55154300e-02,effectivebrlenIgrBrlens{all}_95%HPD={0.000000,0.038718},length_mean=3.78740361e-02,effectivebrlenIgrBrlens{all}_median=0.020802]):265.0[&prob=1.00000000e+00,height_median=9.66602200e-02,height_mean=9.70266258e-02,prob(percent)=100,height_95%HPD={875.8150354631205,1465.6930875750058},length_95%HPD={1.12878500e-03,1.13396400e-01},rateIgrBrlens{all}_mean=0.580971,rateIgrBrlens{all}_median=0.459235,length_median=5.32889200e-02,effectivebrlenIgrBrlens{all}_95%HPD={0.000000,0.056049},length_mean=5.62076585e-02,effectivebrlenIgrBrlens{all}_median=0.025545,rateIgrBrlens{all}_95%HPD={0.000004,1.251758},effectivebrlenIgrBrlens{all}_mean=0.027109],22:1396.0[&prob=1.00000000e+00,height_median=5.50000000e-08,height_mean=5.60897214e-08,prob(percent)=100,height_95%HPD={0.06277994423780102,37.696892679248386},length_95%HPD={9.22550100e-02,2.22250800e-01},rateIgrBrlens{all}_mean=1.738613,rateIgrBrlens{all}_median=1.665338,length_median=1.53809400e-01,effectivebrlenIgrBrlens{all}_95%HPD={0.189348,0.325156},length_mean=1.55111805e-01,effectivebrlenIgrBrlens{all}_median=0.256536,rateIgrBrlens{all}_95%HPD={1.042952,2.562037},effectivebrlenIgrBrlens{all}_mean=0.258664]):376.0[&height_mean=1.49971708e-01,prob(percent)=87,height_95%HPD={1138.9003050353674,1708.04693775016},height_median=1.49509853e-01,prob=8.68150913e-01,length_median=4.37795500e-02,effectivebrlenIgrBrlens{all}_95%HPD={0.000000,0.056309},rateIgrBrlens{all}_mean=0.931869,length_mean=4.70557455e-02,effectivebrlenIgrBrlens{all}_median=0.028775,rateIgrBrlens{all}_95%HPD={0.000002,2.010428},effectivebrlenIgrBrlens{all}_mean=0.029590,rateIgrBrlens{all}_median=0.618911,length_95%HPD={3.20961300e-04,9.62187600e-02}]):155.0[&prob(percent)=61,height_95%HPD={1507.603126312089,2102.654471639366},prob=6.10051993e-01,height_median=1.91943686e-01,height_mean=1.92880631e-01,length_mean=3.80821322e-02,effectivebrlenIgrBrlens{all}_median=0.016035,rateIgrBrlens{all}_95%HPD={0.000001,1.377040},effectivebrlenIgrBrlens{all}_mean=0.017506,rateIgrBrlens{all}_median=0.437641,length_95%HPD={2.28209500e-04,8.36346900e-02},rateIgrBrlens{all}_mean=0.578348,length_median=3.35862400e-02,effectivebrlenIgrBrlens{all}_95%HPD={0.000000,0.039189}],27:1927.0[&prob(percent)=100,height_95%HPD={0.06277994423780102,37.696892679248386},prob=1.00000000e+00,height_median=5.50000000e-08,height_mean=5.57886149e-08,length_mean=2.14284561e-01,effectivebrlenIgrBrlens{all}_median=0.211603,effectivebrlenIgrBrlens{all}_95%HPD={0.159371,0.275473},rateIgrBrlens{all}_95%HPD={0.668794,1.556852},effectivebrlenIgrBrlens{all}_mean=0.214052,rateIgrBrlens{all}_median=0.995161,length_95%HPD={1.35907700e-01,2.83349700e-01},rateIgrBrlens{all}_mean=1.029753,length_median=2.14471400e-01]):543.0[&height_95%HPD={1629.441220269174,2276.8951684797494},prob=1.00000000e+00,height_median=2.23834420e-01,height_mean=2.25184068e-01,prob(percent)=100,effectivebrlenIgrBrlens{all}_mean=0.010322,rateIgrBrlens{all}_median=0.277453,rateIgrBrlens{all}_95%HPD={0.000001,1.159552},length_95%HPD={6.74815100e-04,7.65127500e-02},rateIgrBrlens{all}_mean=0.404434,length_median=2.48399100e-02,effectivebrlenIgrBrlens{all}_95%HPD={0.000000,0.029940},length_mean=3.01893355e-02,effectivebrlenIgrBrlens{all}_median=0.007810],((((29:1468.0[&height_95%HPD={0.06064409065441734,37.19259050160745},prob=1.00000000e+00,height_median=5.20000000e-08,height_mean=5.60399053e-08,prob(percent)=100,effectivebrlenIgrBrlens{all}_mean=0.069907,rateIgrBrlens{all}_median=0.724743,length_95%HPD={5.87497100e-02,1.28752100e-01},rateIgrBrlens{all}_mean=0.756737,effectivebrlenIgrBrlens{all}_median=0.069215,length_median=9.51969100e-02,effectivebrlenIgrBrlens{all}_95%HPD={0.049517,0.091347},rateIgrBrlens{all}_95%HPD={0.477147,1.136325},length_mean=9.56041674e-02],((((30:715.0[&height_95%HPD={0.061361159889056445,37.36309233135513},prob=1.00000000e+00,height_median=5.29999999e-08,height_mean=5.57014451e-08,prob(percent)=100,effectivebrlenIgrBrlens{all}_mean=0.044035,effectivebrlenIgrBrlens{all}_median=0.043410,rateIgrBrlens{all}_median=1.303417,length_95%HPD={1.26997800e-02,5.56192900e-02},rateIgrBrlens{all}_mean=1.447898,rateIgrBrlens{all}_95%HPD={0.537303,2.822313},length_median=3.39087600e-02,effectivebrlenIgrBrlens{all}_95%HPD={0.027841,0.061338},length_mean=3.44272626e-02],32:715.0[&height_95%HPD={0.061361159889056445,37.36309233135513},prob=1.00000000e+00,height_median=5.29999999e-08,height_mean=5.57014451e-08,prob(percent)=100,effectivebrlenIgrBrlens{all}_mean=0.071746,rateIgrBrlens{all}_median=2.104998,effectivebrlenIgrBrlens{all}_median=0.071542,length_95%HPD={1.26997800e-02,5.56192900e-02},rateIgrBrlens{all}_mean=2.359785,rateIgrBrlens{all}_95%HPD={1.026095,4.583539},length_median=3.39087600e-02,effectivebrlenIgrBrlens{all}_95%HPD={0.050495,0.092138},length_mean=3.44272626e-02]):212.0[&prob=1.00000000e+00,height_median=3.39088090e-02,height_mean=3.44273183e-02,prob(percent)=100,height_95%HPD={466.69224347585515,1064.37659834519},length_95%HPD={4.28766800e-04,4.28035500e-02},rateIgrBrlens{all}_mean=3.754782,rateIgrBrlens{all}_median=2.294659,length_median=1.95709900e-02,effectivebrlenIgrBrlens{all}_95%HPD={0.027893,0.063614},length_mean=2.10563425e-02,effectivebrlenIgrBrlens{all}_median=0.044144,rateIgrBrlens{all}_95%HPD={0.552126,9.534380},effectivebrlenIgrBrlens{all}_mean=0.044737],36:927.0[&prob=1.00000000e+00,height_median=5.27000000e-08,height_mean=5.58414398e-08,prob(percent)=100,height_95%HPD={0.06114658733073752,37.312200343444076},length_95%HPD={3.35829800e-02,7.96018100e-02},rateIgrBrlens{all}_mean=0.436745,length_median=5.44565300e-02,effectivebrlenIgrBrlens{all}_95%HPD={0.013042,0.035500},rateIgrBrlens{all}_median=0.418916,length_mean=5.54836049e-02,effectivebrlenIgrBrlens{all}_median=0.022701,rateIgrBrlens{all}_95%HPD={0.223580,0.744384},effectivebrlenIgrBrlens{all}_mean=0.023305]):319.0[&height_mean=5.54836608e-02,prob(percent)=100,height_95%HPD={655.5387775510619,1255.9218080611377},prob=1.00000000e+00,height_median=5.44565740e-02,length_median=6.63695400e-03,effectivebrlenIgrBrlens{all}_95%HPD={0.000000,0.003242},length_mean=8.44971169e-03,effectivebrlenIgrBrlens{all}_median=0.000202,rateIgrBrlens{all}_mean=0.102992,rateIgrBrlens{all}_95%HPD={0.000001,0.438385},effectivebrlenIgrBrlens{all}_mean=0.000737,rateIgrBrlens{all}_median=0.027561,length_95%HPD={8.98743600e-05,2.18854200e-02}],((31:742.0[&height_mean=5.58522130e-08,height_median=5.20000001e-08,prob(percent)=100,height_95%HPD={0.06064409072638694,37.192590518781714},prob=1.00000000e+00,length_median=3.80336900e-02,effectivebrlenIgrBrlens{all}_95%HPD={0.042578,0.083421},length_mean=3.88362996e-02,effectivebrlenIgrBrlens{all}_median=0.062398,rateIgrBrlens{all}_95%HPD={0.686783,3.867952},effectivebrlenIgrBrlens{all}_mean=0.062884,rateIgrBrlens{all}_median=1.628575,rateIgrBrlens{all}_mean=1.908675,length_95%HPD={1.00377500e-02,6.50905100e-02}],35:742.0[&height_mean=5.58469204e-08,height_median=5.20000001e-08,prob(percent)=100,height_95%HPD={0.06064409072638694,37.192590518781714},prob=1.00000000e+00,length_median=3.73070900e-02,effectivebrlenIgrBrlens{all}_95%HPD={0.014186,0.043191},length_mean=3.77186531e-02,effectivebrlenIgrBrlens{all}_median=0.027000,rateIgrBrlens{all}_95%HPD={0.258451,1.583201},effectivebrlenIgrBrlens{all}_mean=0.027637,rateIgrBrlens{all}_median=0.745295,rateIgrBrlens{all}_mean=0.834474,length_95%HPD={1.19110300e-02,6.29525300e-02}]):255.0[&prob(percent)=89,height_95%HPD={490.0030520784105,1090.4489246558933},prob=8.86015198e-01,height_median=3.58751610e-02,height_mean=3.63673290e-02,length_mean=1.95511203e-02,effectivebrlenIgrBrlens{all}_median=0.010604,rateIgrBrlens{all}_95%HPD={0.000004,1.985248},effectivebrlenIgrBrlens{all}_mean=0.010866,rateIgrBrlens{all}_median=0.545739,length_95%HPD={1.31343600e-03,3.87014800e-02},rateIgrBrlens{all}_mean=0.741522,effectivebrlenIgrBrlens{all}_95%HPD={0.000000,0.020894},length_median=1.83417600e-02],(40:672.0[&prob=1.00000000e+00,height_median=5.21000000e-08,height_mean=5.58200040e-08,prob(percent)=100,height_95%HPD={0.0607160337542728,37.20975223958386},length_95%HPD={1.09952500e-02,5.31891700e-02},rateIgrBrlens{all}_mean=0.934878,length_median=2.83805600e-02,effectivebrlenIgrBrlens{all}_95%HPD={0.012777,0.035644},length_mean=2.91882031e-02,effectivebrlenIgrBrlens{all}_median=0.022462,rateIgrBrlens{all}_95%HPD={0.277484,1.882190},effectivebrlenIgrBrlens{all}_mean=0.023029,rateIgrBrlens{all}_median=0.798519],42:672.0[&prob=1.00000000e+00,height_median=5.21000000e-08,height_mean=5.58200040e-08,prob(percent)=100,height_95%HPD={0.0607160337542728,37.20975223958386},length_95%HPD={1.09952500e-02,5.31891700e-02},rateIgrBrlens{all}_mean=1.192504,rateIgrBrlens{all}_median=1.013849,length_median=2.83805600e-02,effectivebrlenIgrBrlens{all}_95%HPD={0.017002,0.041854},length_mean=2.91882031e-02,effectivebrlenIgrBrlens{all}_median=0.028852,rateIgrBrlens{all}_95%HPD={0.368665,2.240575},effectivebrlenIgrBrlens{all}_mean=0.029126]):325.0[&height_mean=2.91882590e-02,prob(percent)=100,height_median=2.83805810e-02,height_95%HPD={428.40463619037774,1020.8146809107576},prob=1.00000000e+00,length_median=2.44347000e-02,effectivebrlenIgrBrlens{all}_95%HPD={0.011418,0.035875},length_mean=2.57212609e-02,effectivebrlenIgrBrlens{all}_median=0.022364,rateIgrBrlens{all}_95%HPD={0.204373,3.158064},effectivebrlenIgrBrlens{all}_mean=0.022855,rateIgrBrlens{all}_median=0.924396,length_95%HPD={2.41508200e-03,4.94984100e-02},rateIgrBrlens{all}_mean=1.255885]):249.0[&prob(percent)=100,height_95%HPD={726.670483645869,1323.3203254946516},prob=1.00000000e+00,height_median=5.53985270e-02,height_mean=5.62907239e-02,length_mean=7.64264856e-03,effectivebrlenIgrBrlens{all}_median=0.000167,rateIgrBrlens{all}_95%HPD={0.000001,0.523502},effectivebrlenIgrBrlens{all}_mean=0.000722,rateIgrBrlens{all}_median=0.025761,length_95%HPD={5.80898700e-05,2.01518700e-02},rateIgrBrlens{all}_mean=0.127413,length_median=5.96650000e-03,effectivebrlenIgrBrlens{all}_95%HPD={0.000000,0.003268}]):104.0[&height_95%HPD={994.0570029381558,1572.2597600006477},prob=1.00000000e+00,height_median=6.31811530e-02,height_mean=6.39333725e-02,prob(percent)=100,effectivebrlenIgrBrlens{all}_mean=0.006931,rateIgrBrlens{all}_median=0.545033,length_95%HPD={3.69663100e-04,2.97427300e-02},rateIgrBrlens{all}_mean=0.951437,length_median=1.04906600e-02,effectivebrlenIgrBrlens{all}_95%HPD={0.000000,0.015197},effectivebrlenIgrBrlens{all}_median=0.006305,length_mean=1.24926989e-02,rateIgrBrlens{all}_95%HPD={0.000001,3.119208}],61:1350.0[&height_95%HPD={0.06064409065441734,37.19259050160745},prob=1.00000000e+00,height_median=5.20000000e-08,height_mean=5.58009105e-08,prob(percent)=100,effectivebrlenIgrBrlens{all}_mean=0.068181,rateIgrBrlens{all}_median=0.891487,rateIgrBrlens{all}_95%HPD={0.554810,1.420124},length_95%HPD={4.93586500e-02,1.05594700e-01},rateIgrBrlens{all}_mean=0.925772,length_median=7.55450600e-02,effectivebrlenIgrBrlens{all}_95%HPD={0.048659,0.090435},length_mean=7.64109145e-02,effectivebrlenIgrBrlens{all}_median=0.067654]):118.0[&prob=9.90134649e-01,height_median=7.56145640e-02,height_mean=7.65318161e-02,prob(percent)=99,height_95%HPD={1094.3904835459311,1668.3230723257184},length_95%HPD={9.21520000e-04,4.12345600e-02},rateIgrBrlens{all}_mean=1.646518,length_median=1.76013200e-02,effectivebrlenIgrBrlens{all}_95%HPD={0.006026,0.033757},length_mean=1.94266433e-02,effectivebrlenIgrBrlens{all}_median=0.019150,rateIgrBrlens{all}_95%HPD={0.111929,4.458462},effectivebrlenIgrBrlens{all}_mean=0.019680,rateIgrBrlens{all}_median=1.076093]):108.0[&height_mean=9.57028035e-02,prob(percent)=100,height_median=9.52405040e-02,height_95%HPD={1218.0309801070043,1782.5016356827396},prob=1.00000000e+00,length_median=1.01861500e-02,effectivebrlenIgrBrlens{all}_95%HPD={0.000000,0.018709},length_mean=1.28035260e-02,effectivebrlenIgrBrlens{all}_median=0.003602,rateIgrBrlens{all}_95%HPD={0.000001,2.241871},effectivebrlenIgrBrlens{all}_mean=0.005761,rateIgrBrlens{all}_median=0.281946,length_95%HPD={9.41492400e-05,3.26172200e-02},rateIgrBrlens{all}_mean=0.629090],52:1576.0[&height_mean=5.61612625e-08,prob(percent)=100,height_median=5.30000000e-08,height_95%HPD={0.0613611599605031,37.36309234828262},prob=1.00000000e+00,length_median=1.07491400e-01,effectivebrlenIgrBrlens{all}_95%HPD={0.075205,0.127236},length_mean=1.08506273e-01,effectivebrlenIgrBrlens{all}_median=0.099348,rateIgrBrlens{all}_95%HPD={0.563799,1.338596},effectivebrlenIgrBrlens{all}_mean=0.100187,rateIgrBrlens{all}_median=0.924357,length_95%HPD={7.19951700e-02,1.46080000e-01},rateIgrBrlens{all}_mean=0.951496]):114.0[&prob(percent)=100,height_95%HPD={1329.4594078401126,1897.3279180073396},prob=1.00000000e+00,height_median=1.07491400e-01,height_mean=1.08506329e-01,length_mean=1.88066249e-02,effectivebrlenIgrBrlens{all}_median=0.012554,rateIgrBrlens{all}_95%HPD={0.000001,3.158992},effectivebrlenIgrBrlens{all}_mean=0.013300,rateIgrBrlens{all}_median=0.687701,length_95%HPD={7.93108900e-04,4.24725200e-02},rateIgrBrlens{all}_mean=1.027858,length_median=1.63167200e-02,effectivebrlenIgrBrlens{all}_95%HPD={0.000000,0.028624}],58:1690.0[&prob(percent)=100,height_95%HPD={0.062073067240923874,37.5311668868472},prob=1.00000000e+00,height_median=5.40000000e-08,height_mean=5.58998040e-08,length_mean=1.27304033e-01,effectivebrlenIgrBrlens{all}_median=0.080432,rateIgrBrlens{all}_95%HPD={0.401380,0.940562},effectivebrlenIgrBrlens{all}_mean=0.081043,rateIgrBrlens{all}_median=0.630081,length_95%HPD={8.63076700e-02,1.70785400e-01},rateIgrBrlens{all}_mean=0.653300,length_median=1.26312600e-01,effectivebrlenIgrBrlens{all}_95%HPD={0.057491,0.105811}]):193.0[&height_95%HPD={1423.7697928018506,2000.4520431096003},prob=9.99200107e-01,height_median=1.26312094e-01,height_mean=1.27289475e-01,prob(percent)=100,effectivebrlenIgrBrlens{all}_mean=0.043947,rateIgrBrlens{all}_median=1.029501,rateIgrBrlens{all}_95%HPD={0.168201,3.311467},length_95%HPD={7.15574800e-03,8.70418800e-02},rateIgrBrlens{all}_mean=1.368504,length_median=4.13570600e-02,effectivebrlenIgrBrlens{all}_95%HPD={0.017175,0.073296},length_mean=4.38646255e-02,effectivebrlenIgrBrlens{all}_median=0.042966],(33:971.0[&height_mean=5.64146687e-08,prob(percent)=100,height_95%HPD={0.061361159889056445,37.36309233135513},height_median=5.29999999e-08,prob=1.00000000e+00,length_median=8.09166300e-02,effectivebrlenIgrBrlens{all}_95%HPD={0.047077,0.096743},rateIgrBrlens{all}_mean=1.013653,length_mean=8.16234571e-02,effectivebrlenIgrBrlens{all}_median=0.071107,rateIgrBrlens{all}_95%HPD={0.379788,1.812581},effectivebrlenIgrBrlens{all}_mean=0.071603,rateIgrBrlens{all}_median=0.875509,length_95%HPD={3.25076700e-02,1.42504200e-01}],34:971.0[&height_mean=5.64146687e-08,prob(percent)=100,height_95%HPD={0.061361159889056445,37.36309233135513},prob=1.00000000e+00,height_median=5.29999999e-08,length_median=8.09166300e-02,effectivebrlenIgrBrlens{all}_95%HPD={0.039950,0.090578},rateIgrBrlens{all}_mean=0.906635,length_mean=8.16234571e-02,effectivebrlenIgrBrlens{all}_median=0.063319,rateIgrBrlens{all}_95%HPD={0.404304,1.790483},effectivebrlenIgrBrlens{all}_mean=0.064284,rateIgrBrlens{all}_median=0.782914,length_95%HPD={3.25076700e-02,1.42504200e-01}]):912.0[&prob(percent)=100,prob=1.00000000e+00,height_median=8.09166500e-02,height_mean=8.16235135e-02,height_95%HPD={707.2522067141966,1305.4439204286296},rateIgrBrlens{all}_median=0.610456,rateIgrBrlens{all}_95%HPD={0.238956,1.233206},rateIgrBrlens{all}_mean=0.680493,effectivebrlenIgrBrlens{all}_median=0.053435,effectivebrlenIgrBrlens{all}_mean=0.054233,effectivebrlenIgrBrlens{all}_95%HPD={0.024393,0.083843},length_95%HPD={3.06880400e-02,1.53603600e-01},length_median=8.64402500e-02,length_mean=8.95101139e-02]):587.0[&prob=1.00000000e+00,height_median=1.69660360e-01,height_95%HPD={1598.9695717861414,2227.2311647231045},height_mean=1.71142493e-01,prob(percent)=100,length_95%HPD={2.53963300e-02,1.50175600e-01},rateIgrBrlens{all}_mean=1.197208,length_mean=8.70965295e-02,length_median=8.48932200e-02,effectivebrlenIgrBrlens{all}_mean=0.088970,rateIgrBrlens{all}_median=1.047907,effectivebrlenIgrBrlens{all}_95%HPD={0.054238,0.125740},rateIgrBrlens{all}_95%HPD={0.321351,2.350055},effectivebrlenIgrBrlens{all}_median=0.087446]):985.0[&height_median=2.49282400e-01,prob=6.96707106e-01,height_mean=2.51205043e-01,prob(percent)=70,height_95%HPD={2008.489355707768,3022.6261800076873},length_mean=3.06269036e-02,length_median=2.67331800e-02,length_95%HPD={2.65615300e-04,6.89321400e-02},effectivebrlenIgrBrlens{all}_95%HPD={0.000000,0.029811},rateIgrBrlens{all}_mean=0.572304,rateIgrBrlens{all}_median=0.403604,rateIgrBrlens{all}_95%HPD={0.000001,1.463415},effectivebrlenIgrBrlens{all}_median=0.012139,effectivebrlenIgrBrlens{all}_mean=0.013166]):384.0[&height_mean=2.82728682e-01,height_95%HPD={2512.149909480552,4633.386206075451},height_median=2.79013129e-01,prob=5.25529929e-01,prob(percent)=53,length_mean=2.73526261e-02,length_95%HPD={7.80592600e-04,6.13602700e-02},rateIgrBrlens{all}_95%HPD={0.000002,3.851017},length_median=2.41729800e-02,effectivebrlenIgrBrlens{all}_95%HPD={0.000000,0.049181},rateIgrBrlens{all}_mean=1.357266,effectivebrlenIgrBrlens{all}_median=0.023601,rateIgrBrlens{all}_median=0.869654,effectivebrlenIgrBrlens{all}_mean=0.024401])[&height_95%HPD={2642.408182403944,5284.389434917169},height_median=3.56240591e-01,prob=1.00000000e+00,prob(percent)=100,height_mean=3.60432886e-01,length_median=0.00000000e+00,effectivebrlenIgrBrlens{all}_95%HPD={1.000000,1.000000},rateIgrBrlens{all}_mean=-nan,length_mean=0.00000000e+00,effectivebrlenIgrBrlens{all}_median=1.000000,rateIgrBrlens{all}_95%HPD={inf,inf},effectivebrlenIgrBrlens{all}_mean=1.000000,rateIgrBrlens{all}_median=inf,length_95%HPD={0.00000000e+00,0.00000000e+00}];
END;
