# Supplementary material for: A test of Generalized Bayesian dating: A new linguistic dating method
Source: PLoS One. 2020 Aug 12;15(8):e0236522. doi: 10.1371/journal.pone.0236522 (PMC7423060; doi:10.1371/journal.pone.0236522)
Supplement: S2 File — Python code for extracting median tree lengths for each constraint, generation of consensus trees, RevBayes code for performing Gamma regression and linear regression, and Python code for predicting ages. Age annotated consensus tree files for all the families. (ZIP) [file pone.0236522.s002.zip › S2 Supporting Information/Consensus_Trees_Ages/Manubaran.dendropy.con.tre]

#NEXUS

BEGIN TAXA;
    DIMENSIONS NTAX=6;
    TAXLABELS
        'DOROMU_ARAMAIKA'
        'DOROMU_BAREIKA'
        'DOROMU_LOFAIKA'
        DOROMU
        'MARIA_MARANOMU_1'
        MARIA
  ;
END;

BEGIN TREES;
        Translate
             1 'DOROMU_ARAMAIKA',
             2 'DOROMU_BAREIKA',
             3 'DOROMU_LOFAIKA',
             4 DOROMU,
             5 'MARIA_MARANOMU_1',
             6 MARIA
             ;
    TREE 1 = [&R] (((1:1168.0[&height_95%HPD={0.021135737310856745,30.250376865761414},prob=1.00000000e+00,height_median=2.14000001e-08,height_mean=5.94630996e-08,prob(percent)=100,effectivebrlenIgrBrlens{all}_mean=0.093522,rateIgrBrlens{all}_median=0.891442,rateIgrBrlens{all}_95%HPD={0.115275,2.009114},length_95%HPD={1.49202200e-02,2.75409700e-01},rateIgrBrlens{all}_mean=0.976537,length_median=9.07738800e-02,effectivebrlenIgrBrlens{all}_95%HPD={0.014097,0.213610},length_mean=1.14784622e-01,effectivebrlenIgrBrlens{all}_median=0.075652],2:1168.0[&prob(percent)=100,height_95%HPD={0.03362819688183911,29.79054496535957},prob=1.00000000e+00,height_median=2.00000001e-08,height_mean=5.92881363e-08,length_mean=1.20046330e-01,effectivebrlenIgrBrlens{all}_median=0.070305,effectivebrlenIgrBrlens{all}_95%HPD={0.004694,0.212706},rateIgrBrlens{all}_95%HPD={0.061436,1.807569},effectivebrlenIgrBrlens{all}_mean=0.089038,rateIgrBrlens{all}_median=0.808650,length_95%HPD={1.30816900e-02,2.87948900e-01},rateIgrBrlens{all}_mean=0.879636,length_median=9.39818400e-02],3:1168.0[&height_mean=5.92457006e-08,prob(percent)=100,height_95%HPD={0.03362819688183911,29.79054496535957},height_median=2.00000001e-08,prob=1.00000000e+00,length_median=8.86750600e-02,effectivebrlenIgrBrlens{all}_95%HPD={0.007429,0.221481},rateIgrBrlens{all}_mean=0.968370,length_mean=1.12061493e-01,effectivebrlenIgrBrlens{all}_median=0.072396,rateIgrBrlens{all}_95%HPD={0.056687,1.999153},effectivebrlenIgrBrlens{all}_mean=0.091366,rateIgrBrlens{all}_median=0.866794,length_95%HPD={1.45849000e-02,2.70892700e-01}]):373.0[&prob(percent)=81,height_95%HPD={910.5668537184825,1496.3710642273686},prob=8.10958539e-01,height_median=1.08284100e-01,height_mean=1.29304419e-01,length_mean=1.41523434e-01,effectivebrlenIgrBrlens{all}_median=0.106912,effectivebrlenIgrBrlens{all}_95%HPD={0.000000,0.327862},rateIgrBrlens{all}_95%HPD={0.000001,2.199478},effectivebrlenIgrBrlens{all}_mean=0.132179,rateIgrBrlens{all}_median=0.932713,length_95%HPD={1.00045900e-03,3.36427400e-01},rateIgrBrlens{all}_mean=1.050060,length_median=1.14880500e-01],4:1541.0[&height_mean=5.90013998e-08,prob(percent)=100,height_95%HPD={0.033628196674315575,29.790544895290502},height_median=1.99999999e-08,prob=1.00000000e+00,length_median=2.16586300e-01,effectivebrlenIgrBrlens{all}_95%HPD={0.036785,0.514050},rateIgrBrlens{all}_mean=1.157231,length_mean=2.52149923e-01,effectivebrlenIgrBrlens{all}_median=0.213365,rateIgrBrlens{all}_95%HPD={0.216068,2.527116},effectivebrlenIgrBrlens{all}_mean=0.246798,rateIgrBrlens{all}_median=0.987077,length_95%HPD={3.56431500e-02,5.31471400e-01}]):853.0[&prob(percent)=99,height_95%HPD={1292.3090158416449,1858.7978996928546},prob=9.92800960e-01,height_median=2.29703620e-01,height_mean=2.67545852e-01,length_mean=6.75357429e-01,effectivebrlenIgrBrlens{all}_95%HPD={0.000000,1.799560},effectivebrlenIgrBrlens{all}_median=0.534424,rateIgrBrlens{all}_mean=1.087153,length_95%HPD={2.29436000e-02,1.70668800e+00},effectivebrlenIgrBrlens{all}_mean=0.692415,rateIgrBrlens{all}_median=1.005785,length_median=5.24473100e-01,rateIgrBrlens{all}_95%HPD={0.274958,1.862213}],(5:1465.0[&prob=1.00000000e+00,height_median=9.99999994e-09,height_95%HPD={0.012911690937328581,25.3089702879983},prob(percent)=100,height_mean=5.82412612e-08,length_95%HPD={4.28182800e-02,8.01060300e-01},rateIgrBrlens{all}_mean=0.946051,effectivebrlenIgrBrlens{all}_mean=0.301293,rateIgrBrlens{all}_median=0.923104,length_mean=3.33619790e-01,effectivebrlenIgrBrlens{all}_median=0.230197,rateIgrBrlens{all}_95%HPD={0.078876,1.705120},length_median=2.61066200e-01,effectivebrlenIgrBrlens{all}_95%HPD={0.000003,0.755275}],6:1465.0[&height_95%HPD={0.012911690937328581,25.3089702879983},height_median=9.99999994e-09,prob(percent)=100,height_mean=5.83113852e-08,prob=1.00000000e+00,effectivebrlenIgrBrlens{all}_mean=0.356918,rateIgrBrlens{all}_median=1.038186,length_mean=3.33707648e-01,effectivebrlenIgrBrlens{all}_median=0.283380,rateIgrBrlens{all}_95%HPD={0.253646,2.469323},length_median=2.61073300e-01,effectivebrlenIgrBrlens{all}_95%HPD={0.044203,0.835207},rateIgrBrlens{all}_mean=1.225313,length_95%HPD={4.18170600e-02,8.02510600e-01}]):930.0[&prob=9.88001600e-01,height_median=2.58653420e-01,height_95%HPD={1211.031943423791,1775.2842734990609},prob(percent)=99,height_mean=3.25684368e-01,length_95%HPD={1.42314800e-02,1.49839500e+00},rateIgrBrlens{all}_mean=1.101000,effectivebrlenIgrBrlens{all}_mean=0.628769,rateIgrBrlens{all}_median=1.001882,length_mean=6.13717533e-01,effectivebrlenIgrBrlens{all}_median=0.490933,rateIgrBrlens{all}_95%HPD={0.325298,1.966711},length_median=4.84036600e-01,effectivebrlenIgrBrlens{all}_95%HPD={0.000002,1.579888}])[&height_95%HPD={1958.8356865799242,2908.1285853702557},prob(percent)=100,height_median=7.68835710e-01,prob=1.00000000e+00,height_mean=9.42027466e-01,effectivebrlenIgrBrlens{all}_mean=1.000000,rateIgrBrlens{all}_95%HPD={inf,inf},length_95%HPD={0.00000000e+00,0.00000000e+00},length_mean=0.00000000e+00,effectivebrlenIgrBrlens{all}_95%HPD={1.000000,1.000000},rateIgrBrlens{all}_mean=-nan,rateIgrBrlens{all}_median=inf,effectivebrlenIgrBrlens{all}_median=1.000000,length_median=0.00000000e+00];
END;
