# Supplementary material for: A test of Generalized Bayesian dating: A new linguistic dating method
Source: PLoS One. 2020 Aug 12;15(8):e0236522. doi: 10.1371/journal.pone.0236522 (PMC7423060; doi:10.1371/journal.pone.0236522)
Supplement: S2 File — Python code for extracting median tree lengths for each constraint, generation of consensus trees, RevBayes code for performing Gamma regression and linear regression, and Python code for predicting ages. Age annotated consensus tree files for all the families. (ZIP) [file pone.0236522.s002.zip › S2 Supporting Information/Consensus_Trees_Ages/Sentanic.dendropy.con.tre]

#NEXUS

BEGIN TAXA;
    DIMENSIONS NTAX=9;
    TAXLABELS
        DEMTA
        'DEMTA_AMBORA'
        'DEMTA_MURIS'
        SENTANI
        'TABLA_UNKNOWN_DIAL'
        'TABLA_C'
        'TABLA_W'
        TABLA
        'DEMTA_UNKNOWNDIAL'
  ;
END;

BEGIN TREES;
        Translate
             1 DEMTA,
             2 'DEMTA_AMBORA',
             3 'DEMTA_MURIS',
             4 SENTANI,
             5 'TABLA_UNKNOWN_DIAL',
             6 'TABLA_C',
             7 'TABLA_W',
             8 TABLA,
             9 'DEMTA_UNKNOWNDIAL'
             ;
    TREE 1 = [&R] (((1:821.0[&height_95%HPD={0.0316944658970675,34.9742376431245},height_mean=1.48719851e-07,prob=1.00000000e+00,prob(percent)=100,height_median=4.00000000e-08,length_mean=5.63498602e-02,length_95%HPD={3.86155400e-03,1.32621800e-01},effectivebrlenIgrBrlens{all}_median=0.015573,length_median=4.60531300e-02,rateIgrBrlens{all}_median=0.317961,effectivebrlenIgrBrlens{all}_95%HPD={0.000000,0.037983},rateIgrBrlens{all}_95%HPD={0.000001,1.150776},rateIgrBrlens{all}_mean=0.429123,effectivebrlenIgrBrlens{all}_mean=0.017114],9:821.0[&height_median=4.00000000e-08,prob=1.00000000e+00,height_mean=1.48712185e-07,prob(percent)=100,height_95%HPD={0.0316944658970675,34.9742376431245},rateIgrBrlens{all}_median=0.733798,length_mean=6.66770283e-02,length_95%HPD={3.86155400e-03,1.57621100e-01},rateIgrBrlens{all}_95%HPD={0.000024,2.685102},rateIgrBrlens{all}_mean=1.021082,effectivebrlenIgrBrlens{all}_mean=0.041857,effectivebrlenIgrBrlens{all}_95%HPD={0.011308,0.076337},length_median=5.42952900e-02,effectivebrlenIgrBrlens{all}_median=0.039987]):360.0[&height_median=4.15791400e-02,prob=5.38328223e-01,height_mean=4.93848394e-02,prob(percent)=54,height_95%HPD={557.7796483287589,1161.454731534416},rateIgrBrlens{all}_mean=0.670533,rateIgrBrlens{all}_95%HPD={0.000001,2.022671},length_mean=4.70408329e-02,effectivebrlenIgrBrlens{all}_median=0.016692,length_median=3.62408700e-02,effectivebrlenIgrBrlens{all}_95%HPD={0.000000,0.044852},effectivebrlenIgrBrlens{all}_mean=0.018765,rateIgrBrlens{all}_median=0.414128,length_95%HPD={5.71896200e-04,1.22274600e-01}],2:1181.0[&height_95%HPD={0.0316944658970675,34.9742376431245},height_median=4.00000000e-08,prob=1.00000000e+00,prob(percent)=100,height_mean=1.48596201e-07,effectivebrlenIgrBrlens{all}_mean=0.042748,effectivebrlenIgrBrlens{all}_median=0.041156,effectivebrlenIgrBrlens{all}_95%HPD={0.014196,0.078425},rateIgrBrlens{all}_median=0.655373,length_mean=7.53890299e-02,length_median=6.24315400e-02,rateIgrBrlens{all}_95%HPD={0.000002,2.311602},length_95%HPD={6.99805500e-03,1.76916500e-01},rateIgrBrlens{all}_mean=0.880048],3:1181.0[&prob=1.00000000e+00,prob(percent)=100,height_95%HPD={0.0316944658970675,34.9742376431245},height_median=4.00000000e-08,height_mean=1.48887588e-07,rateIgrBrlens{all}_95%HPD={0.012420,2.738783},rateIgrBrlens{all}_median=0.889368,effectivebrlenIgrBrlens{all}_median=0.074195,effectivebrlenIgrBrlens{all}_95%HPD={0.022379,0.126379},rateIgrBrlens{all}_mean=1.138149,length_mean=9.81517395e-02,length_median=8.36343800e-02,length_95%HPD={1.11599200e-02,2.22342800e-01},effectivebrlenIgrBrlens{all}_mean=0.075268]):1755.0[&prob=1.00000000e+00,prob(percent)=100,height_95%HPD={926.3378785519574,1510.5758070670047},height_mean=1.23592162e-01,height_median=1.06990300e-01,length_mean=1.58917285e+00,rateIgrBrlens{all}_mean=1.097032,rateIgrBrlens{all}_median=1.035506,effectivebrlenIgrBrlens{all}_95%HPD={0.442672,3.293906},rateIgrBrlens{all}_95%HPD={0.550047,1.722246},length_median=1.43526200e+00,effectivebrlenIgrBrlens{all}_mean=1.678921,effectivebrlenIgrBrlens{all}_median=1.510991,length_95%HPD={3.85106100e-01,3.03758400e+00}],(4:1749.0[&prob=1.00000000e+00,prob(percent)=100,height_95%HPD={0.059193908364390584,36.85388551123397},height_median=5.00000001e-08,height_mean=1.52479509e-07,length_mean=2.23690473e-01,effectivebrlenIgrBrlens{all}_mean=0.344930,length_median=2.09896400e-01,effectivebrlenIgrBrlens{all}_95%HPD={0.137105,0.562688},length_95%HPD={7.44763000e-03,4.81166100e-01},rateIgrBrlens{all}_median=1.551559,rateIgrBrlens{all}_mean=3.109525,rateIgrBrlens{all}_95%HPD={0.118493,10.217623},effectivebrlenIgrBrlens{all}_median=0.331601],(((5:957.0[&prob(percent)=100,prob=1.00000000e+00,height_95%HPD={0.059193908218273576,36.8538854770581},height_median=4.99999999e-08,height_mean=1.51436995e-07,rateIgrBrlens{all}_mean=0.682931,rateIgrBrlens{all}_median=0.573540,rateIgrBrlens{all}_95%HPD={0.029462,1.561126},length_median=7.76234400e-02,length_95%HPD={8.32738000e-03,2.04774200e-01},length_mean=9.11960584e-02,effectivebrlenIgrBrlens{all}_mean=0.047179,effectivebrlenIgrBrlens{all}_95%HPD={0.008534,0.089719},effectivebrlenIgrBrlens{all}_median=0.045188],7:957.0[&prob=1.00000000e+00,height_95%HPD={0.059193908218273576,36.8538854770581},height_mean=1.51550900e-07,height_median=4.99999999e-08,prob(percent)=100,effectivebrlenIgrBrlens{all}_mean=0.114590,effectivebrlenIgrBrlens{all}_median=0.110851,effectivebrlenIgrBrlens{all}_95%HPD={0.057393,0.174704},rateIgrBrlens{all}_mean=1.761681,rateIgrBrlens{all}_median=1.417539,length_mean=9.19213391e-02,length_median=7.75269700e-02,rateIgrBrlens{all}_95%HPD={0.226001,4.053731},length_95%HPD={7.99269500e-03,2.07243900e-01}]):284.0[&prob=8.72417011e-01,prob(percent)=87,height_95%HPD={691.2828322451566,1289.5832842242546},height_median=7.35087610e-02,height_mean=8.44666030e-02,length_mean=6.25699919e-02,effectivebrlenIgrBrlens{all}_mean=0.037779,rateIgrBrlens{all}_95%HPD={0.000001,2.808414},length_median=4.82386300e-02,rateIgrBrlens{all}_median=0.683318,length_95%HPD={8.44729400e-04,1.65993000e-01},effectivebrlenIgrBrlens{all}_median=0.035489,rateIgrBrlens{all}_mean=1.003402,effectivebrlenIgrBrlens{all}_95%HPD={0.000000,0.079817}],6:1241.0[&prob(percent)=100,prob=1.00000000e+00,height_median=5.00000001e-08,height_95%HPD={0.059193908364390584,36.85388551123397},height_mean=1.52250460e-07,length_median=1.22128900e-01,length_95%HPD={3.26742600e-02,3.05686600e-01},rateIgrBrlens{all}_mean=1.024732,rateIgrBrlens{all}_median=0.922237,effectivebrlenIgrBrlens{all}_95%HPD={0.054751,0.187116},rateIgrBrlens{all}_95%HPD={0.146679,2.078690},length_mean=1.42802668e-01,effectivebrlenIgrBrlens{all}_mean=0.115783,effectivebrlenIgrBrlens{all}_median=0.111523]):210.0[&height_median=1.14805460e-01,height_95%HPD={989.4804642266736,1568.5860488205994},height_mean=1.30298133e-01,prob(percent)=77,prob=7.67897614e-01,length_95%HPD={1.80102400e-03,1.71792900e-01},effectivebrlenIgrBrlens{all}_mean=0.066149,rateIgrBrlens{all}_95%HPD={0.000001,4.486570},length_mean=6.79538829e-02,length_median=5.42673500e-02,effectivebrlenIgrBrlens{all}_median=0.062088,rateIgrBrlens{all}_mean=1.590621,rateIgrBrlens{all}_median=1.044449,effectivebrlenIgrBrlens{all}_95%HPD={0.000000,0.144737}],8:1451.0[&height_mean=1.51782882e-07,height_median=5.00000001e-08,prob=1.00000000e+00,height_95%HPD={0.059193908364390584,36.85388551123397},prob(percent)=100,length_mean=1.37892927e-01,effectivebrlenIgrBrlens{all}_95%HPD={0.000000,0.125372},effectivebrlenIgrBrlens{all}_mean=0.048840,rateIgrBrlens{all}_mean=0.368446,rateIgrBrlens{all}_95%HPD={0.000001,0.918970},effectivebrlenIgrBrlens{all}_median=0.040516,rateIgrBrlens{all}_median=0.304272,length_95%HPD={8.77815600e-03,2.63751300e-01},length_median=1.30290300e-01]):298.0[&height_95%HPD={1197.382521496051,1762.8308681096185},height_median=1.52362770e-01,prob(percent)=52,height_mean=1.63515110e-01,prob=5.18864151e-01,length_95%HPD={2.82590900e-03,3.44458700e-01},effectivebrlenIgrBrlens{all}_95%HPD={0.000000,0.334554},length_median=1.49387700e-01,rateIgrBrlens{all}_95%HPD={0.000003,2.194352},length_mean=1.64304199e-01,effectivebrlenIgrBrlens{all}_median=0.141238,rateIgrBrlens{all}_median=0.928975,effectivebrlenIgrBrlens{all}_mean=0.155362,rateIgrBrlens{all}_mean=1.080268]):1187.0[&height_mean=2.92212843e-01,height_95%HPD={1488.7447118341163,2077.47356008488},prob=9.99866684e-01,height_median=2.71026700e-01,prob(percent)=100,effectivebrlenIgrBrlens{all}_mean=1.506383,rateIgrBrlens{all}_median=1.034914,effectivebrlenIgrBrlens{all}_median=1.337566,length_95%HPD={2.93404900e-01,2.82935600e+00},rateIgrBrlens{all}_mean=1.099810,rateIgrBrlens{all}_95%HPD={0.526815,1.766762},length_median=1.26599000e+00,effectivebrlenIgrBrlens{all}_95%HPD={0.259753,3.016562},length_mean=1.42063673e+00])[&height_mean=1.71277530e+00,prob(percent)=100,height_95%HPD={2261.936002201854,3751.582819983659},prob=1.00000000e+00,height_median=1.55629260e+00,effectivebrlenIgrBrlens{all}_mean=1.000000,rateIgrBrlens{all}_median=inf,length_95%HPD={0.00000000e+00,0.00000000e+00},rateIgrBrlens{all}_mean=-nan,effectivebrlenIgrBrlens{all}_median=1.000000,length_median=0.00000000e+00,effectivebrlenIgrBrlens{all}_95%HPD={1.000000,1.000000},rateIgrBrlens{all}_95%HPD={inf,inf},length_mean=0.00000000e+00];
END;
