# Supplementary material for: A test of Generalized Bayesian dating: A new linguistic dating method
Source: PLoS One. 2020 Aug 12;15(8):e0236522. doi: 10.1371/journal.pone.0236522 (PMC7423060; doi:10.1371/journal.pone.0236522)
Supplement: S2 File — Python code for extracting median tree lengths for each constraint, generation of consensus trees, RevBayes code for performing Gamma regression and linear regression, and Python code for predicting ages. Age annotated consensus tree files for all the families. (ZIP) [file pone.0236522.s002.zip › S2 Supporting Information/Consensus_Trees_Ages/Kiowa-Tanoan.dendropy.con.tre]

#NEXUS

BEGIN TAXA;
    DIMENSIONS NTAX=8;
    TAXLABELS
        JEMEZ
        KIOWA
        'TEWA_ARIZONA'
        'TEWA_SAN_JUAN_PUEBLO'
        'TEWA_SANTA_CLARA'
        'TIWA_NORTHERN_PICURIS'
        'TIWA_NORTHERN_TAOS'
        'TIWA_SOUTHERN'
  ;
END;

BEGIN TREES;
        Translate
             1 JEMEZ,
             2 KIOWA,
             3 'TEWA_ARIZONA',
             4 'TEWA_SAN_JUAN_PUEBLO',
             5 'TEWA_SANTA_CLARA',
             6 'TIWA_NORTHERN_PICURIS',
             7 'TIWA_NORTHERN_TAOS',
             8 'TIWA_SOUTHERN'
             ;
    TREE 1 = [&R] (2:3318.0[&prob=1.00000000e+00,prob(percent)=100,height_median=6.00000000e-08,height_95%HPD={0.04121461213160204,38.45908844928156},height_mean=1.77820197e-07,effectivebrlenIgrBrlens{all}_mean=2.063559,length_median=1.70255500e+00,effectivebrlenIgrBrlens{all}_median=1.838828,effectivebrlenIgrBrlens{all}_95%HPD={0.507943,4.220584},rateIgrBrlens{all}_mean=1.146019,rateIgrBrlens{all}_median=1.050592,length_mean=1.90733704e+00,length_95%HPD={3.81510200e-01,3.95109500e+00},rateIgrBrlens{all}_95%HPD={0.619818,1.873989}],((1:2216.0[&prob(percent)=100,height_95%HPD={0.09079169982612656,43.40778472445322},prob=1.00000000e+00,height_median=9.99999998e-08,height_mean=1.78929329e-07,length_mean=7.83626615e-01,effectivebrlenIgrBrlens{all}_median=0.734003,rateIgrBrlens{all}_95%HPD={0.392469,1.753802},effectivebrlenIgrBrlens{all}_95%HPD={0.280442,1.480008},effectivebrlenIgrBrlens{all}_mean=0.799407,rateIgrBrlens{all}_median=1.018583,length_95%HPD={2.54462700e-01,1.43332900e+00},rateIgrBrlens{all}_mean=1.073262,length_median=7.20820800e-01],((6:1051.0[&height_mean=1.80965431e-07,height_median=8.99999999e-08,prob(percent)=100,height_95%HPD={0.053594348535557924,42.30329327923887},prob=1.00000000e+00,length_median=1.00587900e-01,effectivebrlenIgrBrlens{all}_95%HPD={0.017126,0.116969},length_mean=1.13962345e-01,effectivebrlenIgrBrlens{all}_median=0.064286,rateIgrBrlens{all}_95%HPD={0.000008,1.562471},effectivebrlenIgrBrlens{all}_mean=0.066123,rateIgrBrlens{all}_median=0.646250,rateIgrBrlens{all}_mean=0.737454,length_95%HPD={1.53844900e-02,2.31340400e-01}],8:1051.0[&prob=1.00000000e+00,height_median=8.99999999e-08,height_mean=1.81015945e-07,prob(percent)=100,height_95%HPD={0.053594348535557924,42.30329327923887},length_95%HPD={1.81700000e-02,2.51067300e-01},rateIgrBrlens{all}_mean=1.142793,length_median=1.03652300e-01,effectivebrlenIgrBrlens{all}_95%HPD={0.045173,0.165128},length_mean=1.19040314e-01,effectivebrlenIgrBrlens{all}_median=0.099897,rateIgrBrlens{all}_95%HPD={0.085542,2.557979},rateIgrBrlens{all}_median=0.961475,effectivebrlenIgrBrlens{all}_mean=0.102688]):298.0[&height_mean=1.02954801e-01,height_median=9.27088400e-02,prob(percent)=72,height_95%HPD={778.4382338820035,1372.5283498056124},prob=7.16171177e-01,length_median=6.35536700e-02,effectivebrlenIgrBrlens{all}_95%HPD={0.000000,0.148240},length_mean=7.61084218e-02,effectivebrlenIgrBrlens{all}_median=0.054143,rateIgrBrlens{all}_95%HPD={0.000001,2.989101},effectivebrlenIgrBrlens{all}_mean=0.061428,rateIgrBrlens{all}_median=0.784468,rateIgrBrlens{all}_mean=1.134179,length_95%HPD={9.91296800e-04,1.86998700e-01}],7:1349.0[&prob=1.00000000e+00,height_median=9.99999998e-08,height_mean=1.80891548e-07,prob(percent)=100,height_95%HPD={0.09079169982612656,43.40778472445322},length_95%HPD={3.83377500e-02,3.25068600e-01},rateIgrBrlens{all}_mean=0.950202,length_median=1.47917300e-01,effectivebrlenIgrBrlens{all}_95%HPD={0.006455,0.212207},length_mean=1.63617056e-01,effectivebrlenIgrBrlens{all}_median=0.124403,rateIgrBrlens{all}_95%HPD={0.000001,2.193823},rateIgrBrlens{all}_median=0.806280,effectivebrlenIgrBrlens{all}_mean=0.122400]):867.0[&height_mean=1.78399100e-01,height_median=1.60720900e-01,prob(percent)=100,height_95%HPD={1102.8316404521104,1676.6978283488177},prob=1.00000000e+00,length_median=5.82324600e-01,effectivebrlenIgrBrlens{all}_95%HPD={0.120762,1.320361},length_mean=6.38709065e-01,effectivebrlenIgrBrlens{all}_median=0.569700,rateIgrBrlens{all}_95%HPD={0.270700,1.960171},effectivebrlenIgrBrlens{all}_mean=0.631665,rateIgrBrlens{all}_median=0.987384,rateIgrBrlens{all}_mean=1.068633,length_95%HPD={1.03476800e-01,1.27802600e+00}]):461.0[&prob(percent)=56,height_95%HPD={1841.3110625029753,2656.3749646226684},prob=5.62591654e-01,height_median=6.85300300e-01,height_mean=7.38466845e-01,length_mean=3.62077832e-01,effectivebrlenIgrBrlens{all}_median=0.272598,rateIgrBrlens{all}_95%HPD={0.000001,2.068585},effectivebrlenIgrBrlens{all}_mean=0.350809,rateIgrBrlens{all}_median=0.934034,effectivebrlenIgrBrlens{all}_95%HPD={0.000000,0.961859},length_95%HPD={7.09497900e-04,9.57217100e-01},rateIgrBrlens{all}_mean=1.037695,length_median=2.80161700e-01],(3:978.0[&height_95%HPD={0.04965735631058426,41.129517584216956},prob=1.00000000e+00,height_median=8.00000000e-08,height_mean=1.79851340e-07,prob(percent)=100,effectivebrlenIgrBrlens{all}_mean=0.063215,rateIgrBrlens{all}_median=0.885429,length_95%HPD={4.99092400e-03,1.88234300e-01},rateIgrBrlens{all}_mean=1.304906,length_median=6.58556000e-02,effectivebrlenIgrBrlens{all}_95%HPD={0.014312,0.110436},effectivebrlenIgrBrlens{all}_median=0.063590,length_mean=8.05165532e-02,rateIgrBrlens{all}_95%HPD={0.000002,3.703597}],(4:654.0[&prob=1.00000000e+00,height_median=8.00000000e-08,height_mean=1.79857166e-07,prob(percent)=100,height_95%HPD={0.04965735631058426,41.129517584216956},length_95%HPD={6.96316200e-04,9.34946500e-02},rateIgrBrlens{all}_mean=0.092515,length_median=2.53473500e-02,effectivebrlenIgrBrlens{all}_95%HPD={0.000000,0.007681},length_mean=3.43801371e-02,effectivebrlenIgrBrlens{all}_median=0.000801,rateIgrBrlens{all}_95%HPD={0.000001,0.413889},effectivebrlenIgrBrlens{all}_mean=0.001914,rateIgrBrlens{all}_median=0.027883],5:654.0[&height_95%HPD={0.04965735631058426,41.129517584216956},prob=1.00000000e+00,height_median=8.00000000e-08,height_mean=1.80000893e-07,prob(percent)=100,effectivebrlenIgrBrlens{all}_mean=0.020060,rateIgrBrlens{all}_median=0.706331,rateIgrBrlens{all}_95%HPD={0.000002,3.443249},length_95%HPD={9.65078100e-04,1.15056000e-01},rateIgrBrlens{all}_mean=1.137524,length_median=2.74724500e-02,effectivebrlenIgrBrlens{all}_95%HPD={0.006638,0.036908},length_mean=3.96031598e-02,effectivebrlenIgrBrlens{all}_median=0.019254]):324.0[&prob=8.09358752e-01,height_median=2.28679000e-02,height_mean=3.06900557e-02,prob(percent)=81,height_95%HPD={404.88441535161894,995.3810717005902},length_95%HPD={1.18102200e-04,1.42791100e-01},rateIgrBrlens{all}_mean=0.654179,length_median=4.71196100e-02,effectivebrlenIgrBrlens{all}_95%HPD={0.000000,0.066640},length_mean=5.80735345e-02,effectivebrlenIgrBrlens{all}_median=0.023422,rateIgrBrlens{all}_95%HPD={0.000001,1.906934},effectivebrlenIgrBrlens{all}_mean=0.026663,rateIgrBrlens{all}_median=0.441541]):1700.0[&height_mean=8.74715706e-02,prob(percent)=100,height_median=7.16540000e-02,height_95%HPD={714.117996740988,1311.634900342297},prob=1.00000000e+00,length_median=7.86402100e-01,effectivebrlenIgrBrlens{all}_95%HPD={0.247745,1.740822},length_mean=8.66962986e-01,effectivebrlenIgrBrlens{all}_median=0.819999,rateIgrBrlens{all}_95%HPD={0.475777,1.991554},effectivebrlenIgrBrlens{all}_mean=0.900497,rateIgrBrlens{all}_median=1.029567,length_95%HPD={1.87838900e-01,1.70400800e+00},rateIgrBrlens{all}_mean=1.117940]):640.0[&prob(percent)=86,height_95%HPD={2145.6869817024563,3359.0061305029885},prob=8.58685509e-01,height_median=9.71786400e-01,height_mean=1.04610911e+00,length_mean=1.02089347e+00,effectivebrlenIgrBrlens{all}_median=0.829624,rateIgrBrlens{all}_95%HPD={0.163927,1.926518},effectivebrlenIgrBrlens{all}_mean=1.052316,rateIgrBrlens{all}_median=0.999960,length_95%HPD={1.56934200e-03,2.61519100e+00},rateIgrBrlens{all}_mean=1.066783,effectivebrlenIgrBrlens{all}_95%HPD={0.000000,2.800941},length_median=8.18917000e-01])[&prob=1.00000000e+00,height_median=1.71807110e+00,height_mean=1.94186548e+00,prob(percent)=100,height_95%HPD={2435.166952277908,4384.429589403595},length_mean=0.00000000e+00,effectivebrlenIgrBrlens{all}_median=1.000000,rateIgrBrlens{all}_95%HPD={inf,inf},effectivebrlenIgrBrlens{all}_mean=1.000000,rateIgrBrlens{all}_median=inf,length_95%HPD={0.00000000e+00,0.00000000e+00},rateIgrBrlens{all}_mean=-nan,length_median=0.00000000e+00,effectivebrlenIgrBrlens{all}_95%HPD={1.000000,1.000000}];
END;
