# Supplementary material for: A test of Generalized Bayesian dating: A new linguistic dating method
Source: PLoS One. 2020 Aug 12;15(8):e0236522. doi: 10.1371/journal.pone.0236522 (PMC7423060; doi:10.1371/journal.pone.0236522)
Supplement: S2 File — Python code for extracting median tree lengths for each constraint, generation of consensus trees, RevBayes code for performing Gamma regression and linear regression, and Python code for predicting ages. Age annotated consensus tree files for all the families. (ZIP) [file pone.0236522.s002.zip › S2 Supporting Information/Consensus_Trees_Ages/Heibanic.dendropy.con.tre]

#NEXUS

BEGIN TAXA;
    DIMENSIONS NTAX=11;
    TAXLABELS
        ABUL
        EBANG
        KO1
        'LARU_SUDAN'
        MORO
        RERE
        SHIRUMBA
        TIRO
        UTORO
        WARNANG
        LOGOL
  ;
END;

BEGIN TREES;
        Translate
             1 ABUL,
             2 EBANG,
             3 KO1,
             4 'LARU_SUDAN',
             5 MORO,
             6 RERE,
             7 SHIRUMBA,
             8 TIRO,
             9 UTORO,
             10 WARNANG,
             11 LOGOL
             ;
    TREE 1 = [&R] ((((((((1:775.0[&prob(percent)=100,height_95%HPD={0.03169446594839486,34.97423766340815},prob=1.00000000e+00,height_median=4.00000001e-08,height_mean=4.74641714e-08,length_mean=4.68568470e-02,effectivebrlenIgrBrlens{all}_median=0.022541,rateIgrBrlens{all}_95%HPD={0.066199,1.336999},effectivebrlenIgrBrlens{all}_mean=0.023846,rateIgrBrlens{all}_median=0.535988,effectivebrlenIgrBrlens{all}_95%HPD={0.005573,0.044430},length_95%HPD={8.72873800e-03,9.29015800e-02},rateIgrBrlens{all}_mean=0.616498,length_median=4.24002400e-02],2:775.0[&height_mean=4.75478936e-08,height_median=4.00000001e-08,prob(percent)=100,height_95%HPD={0.03169446594839486,34.97423766340815},prob=1.00000000e+00,length_median=4.26050000e-02,effectivebrlenIgrBrlens{all}_95%HPD={0.016075,0.062335},length_mean=4.71780850e-02,effectivebrlenIgrBrlens{all}_median=0.036982,rateIgrBrlens{all}_95%HPD={0.185353,2.081474},effectivebrlenIgrBrlens{all}_mean=0.038181,rateIgrBrlens{all}_median=0.855208,rateIgrBrlens{all}_mean=1.004631,length_95%HPD={8.60925300e-03,9.31098300e-02}]):340.0[&prob(percent)=97,height_95%HPD={511.24651497548865,1113.090274033434},prob=9.72003733e-01,height_median=4.21084600e-02,height_mean=4.61032887e-02,length_mean=5.83453630e-02,effectivebrlenIgrBrlens{all}_median=0.034824,rateIgrBrlens{all}_95%HPD={0.000003,1.559671},effectivebrlenIgrBrlens{all}_mean=0.036693,rateIgrBrlens{all}_median=0.647884,effectivebrlenIgrBrlens{all}_95%HPD={0.000000,0.070220},length_95%HPD={8.45128200e-03,1.15327500e-01},rateIgrBrlens{all}_mean=0.747399,length_median=5.54614400e-02],4:1115.0[&height_mean=4.76136182e-08,height_median=4.00000001e-08,prob(percent)=100,height_95%HPD={0.03169446594839486,34.97423766340815},prob=1.00000000e+00,length_median=9.97549100e-02,effectivebrlenIgrBrlens{all}_95%HPD={0.084026,0.217659},length_mean=1.03360282e-01,effectivebrlenIgrBrlens{all}_median=0.136820,rateIgrBrlens{all}_95%HPD={0.630200,2.591580},effectivebrlenIgrBrlens{all}_mean=0.141430,rateIgrBrlens{all}_median=1.355829,rateIgrBrlens{all}_mean=1.496320,length_95%HPD={4.66171500e-02,1.75191700e-01}]):219.0[&prob(percent)=100,height_95%HPD={841.2140098391756,1431.1362840771594},prob=1.00000000e+00,height_median=1.00195900e-01,height_mean=1.04098518e-01,length_mean=3.21727137e-02,effectivebrlenIgrBrlens{all}_median=0.013707,rateIgrBrlens{all}_95%HPD={0.000001,1.886970},effectivebrlenIgrBrlens{all}_mean=0.017711,rateIgrBrlens{all}_median=0.495597,effectivebrlenIgrBrlens{all}_95%HPD={0.000000,0.048653},length_95%HPD={1.42708900e-04,8.11743300e-02},rateIgrBrlens{all}_mean=0.696124,length_median=2.58020500e-02],9:1334.0[&height_mean=4.78885722e-08,height_median=4.00000001e-08,prob(percent)=100,height_95%HPD={0.03169446594839486,34.97423766340815},prob=1.00000000e+00,length_median=1.35141600e-01,effectivebrlenIgrBrlens{all}_95%HPD={0.071264,0.184885},length_mean=1.42900086e-01,effectivebrlenIgrBrlens{all}_median=0.121669,rateIgrBrlens{all}_95%HPD={0.375367,1.518943},effectivebrlenIgrBrlens{all}_mean=0.124285,rateIgrBrlens{all}_median=0.903331,rateIgrBrlens{all}_mean=0.931751,length_95%HPD={6.59365300e-02,2.32704100e-01}]):187.0[&prob(percent)=63,height_95%HPD={1084.3014943239823,1658.821719374073},prob=6.33648847e-01,height_median=1.25249100e-01,height_mean=1.30503749e-01,length_mean=3.70694182e-02,effectivebrlenIgrBrlens{all}_median=0.023132,rateIgrBrlens{all}_95%HPD={0.000001,2.075215},effectivebrlenIgrBrlens{all}_mean=0.025664,rateIgrBrlens{all}_median=0.683475,effectivebrlenIgrBrlens{all}_95%HPD={0.000000,0.060993},length_95%HPD={2.63575700e-04,8.56350900e-02},rateIgrBrlens{all}_mean=0.856534,length_median=3.17181300e-02],11:1521.0[&prob(percent)=100,height_95%HPD={0.03169446594839486,34.97423766340815},prob=1.00000000e+00,height_median=4.00000001e-08,height_mean=4.75589228e-08,length_mean=1.57854434e-01,effectivebrlenIgrBrlens{all}_median=0.186658,rateIgrBrlens{all}_95%HPD={0.640546,2.113608},effectivebrlenIgrBrlens{all}_mean=0.192721,rateIgrBrlens{all}_median=1.211964,length_95%HPD={8.04443400e-02,2.50631700e-01},rateIgrBrlens{all}_mean=1.288052,effectivebrlenIgrBrlens{all}_95%HPD={0.109335,0.284941},length_median=1.51273600e-01]):173.0[&height_95%HPD={1259.2198267216413,1824.2602006313539},prob=1.00000000e+00,height_median=1.60368178e-01,height_mean=1.68294873e-01,prob(percent)=100,effectivebrlenIgrBrlens{all}_mean=0.017350,rateIgrBrlens{all}_median=0.482280,length_95%HPD={7.88377500e-05,8.45745100e-02},rateIgrBrlens{all}_mean=0.717198,effectivebrlenIgrBrlens{all}_median=0.011792,length_median=2.27290900e-02,effectivebrlenIgrBrlens{all}_95%HPD={0.000000,0.053997},rateIgrBrlens{all}_95%HPD={0.000001,2.039301},length_mean=3.05923965e-02],6:1694.0[&prob(percent)=100,height_95%HPD={0.0316944658970675,34.9742376431245},prob=1.00000000e+00,height_median=4.00000000e-08,height_mean=4.71066525e-08,length_mean=1.98887223e-01,effectivebrlenIgrBrlens{all}_median=0.149133,rateIgrBrlens{all}_95%HPD={0.393072,1.254020},effectivebrlenIgrBrlens{all}_mean=0.155420,rateIgrBrlens{all}_median=0.806980,length_95%HPD={1.06446100e-01,3.09549000e-01},rateIgrBrlens{all}_mean=0.816116,effectivebrlenIgrBrlens{all}_95%HPD={0.083255,0.235908},length_median=1.87768400e-01]):188.0[&height_95%HPD={1427.6918861613512,2004.8027160859829},prob=1.00000000e+00,height_median=1.87768420e-01,height_mean=1.98887270e-01,prob(percent)=100,effectivebrlenIgrBrlens{all}_mean=0.038248,rateIgrBrlens{all}_median=0.656868,length_95%HPD={1.83720700e-04,1.35870700e-01},rateIgrBrlens{all}_mean=0.837514,effectivebrlenIgrBrlens{all}_median=0.030826,length_median=4.48834900e-02,effectivebrlenIgrBrlens{all}_95%HPD={0.000000,0.103455},rateIgrBrlens{all}_95%HPD={0.000001,2.037300},length_mean=5.48822385e-02],7:1882.0[&prob(percent)=100,height_95%HPD={0.0316944658970675,34.9742376431245},prob=1.00000000e+00,height_median=4.00000000e-08,height_mean=4.73534462e-08,length_mean=2.49555547e-01,effectivebrlenIgrBrlens{all}_median=0.187253,rateIgrBrlens{all}_95%HPD={0.341392,1.245374},effectivebrlenIgrBrlens{all}_mean=0.192337,rateIgrBrlens{all}_median=0.801545,length_95%HPD={1.40670600e-01,3.99823400e-01},rateIgrBrlens{all}_mean=0.806777,effectivebrlenIgrBrlens{all}_95%HPD={0.090464,0.295638},length_median=2.36083700e-01]):373.0[&height_95%HPD={1597.9129664795996,2225.3505563546564},prob=9.23210239e-01,height_median=2.32518761e-01,height_mean=2.45176900e-01,prob(percent)=92,effectivebrlenIgrBrlens{all}_mean=0.171471,rateIgrBrlens{all}_median=0.847036,length_95%HPD={4.53165600e-03,4.03607900e-01},rateIgrBrlens{all}_mean=0.872878,effectivebrlenIgrBrlens{all}_median=0.157437,length_median=1.89485400e-01,effectivebrlenIgrBrlens{all}_95%HPD={0.000000,0.359196},rateIgrBrlens{all}_95%HPD={0.128223,1.572398},length_mean=2.03843727e-01],(5:1129.0[&prob=1.00000000e+00,height_median=4.00000000e-08,height_mean=4.72930543e-08,prob(percent)=100,height_95%HPD={0.0316944658970675,34.9742376431245},length_95%HPD={3.91976600e-02,2.27077800e-01},rateIgrBrlens{all}_mean=1.258856,length_median=1.24353300e-01,effectivebrlenIgrBrlens{all}_95%HPD={0.045319,0.247801},length_mean=1.29786846e-01,effectivebrlenIgrBrlens{all}_median=0.137659,rateIgrBrlens{all}_95%HPD={0.319097,2.612946},effectivebrlenIgrBrlens{all}_mean=0.144406,rateIgrBrlens{all}_median=1.086904],8:1129.0[&height_95%HPD={0.0316944658970675,34.9742376431245},prob=1.00000000e+00,height_median=4.00000000e-08,height_mean=4.72930543e-08,prob(percent)=100,effectivebrlenIgrBrlens{all}_mean=0.132864,rateIgrBrlens{all}_median=1.016433,length_95%HPD={3.91976600e-02,2.27077800e-01},rateIgrBrlens{all}_mean=1.133468,length_median=1.24353300e-01,effectivebrlenIgrBrlens{all}_95%HPD={0.037448,0.240189},effectivebrlenIgrBrlens{all}_median=0.128155,length_mean=1.29786846e-01,rateIgrBrlens{all}_95%HPD={0.238965,2.225453}]):1126.0[&prob=1.00000000e+00,height_median=1.24353300e-01,height_mean=1.29786893e-01,prob(percent)=100,height_95%HPD={855.8688329462225,1445.349766235273},length_95%HPD={1.06613300e-01,5.55126900e-01},rateIgrBrlens{all}_mean=1.387285,length_median=2.89810200e-01,effectivebrlenIgrBrlens{all}_95%HPD={0.157803,0.655112},length_mean=3.07296750e-01,effectivebrlenIgrBrlens{all}_median=0.363362,rateIgrBrlens{all}_95%HPD={0.599483,2.573847},effectivebrlenIgrBrlens{all}_mean=0.386425,rateIgrBrlens{all}_median=1.189127]):475.0[&height_mean=4.42622691e-01,height_median=4.22225400e-01,prob(percent)=100,height_95%HPD={1864.465322267435,2706.538075168065},prob=1.00000000e+00,length_median=2.50092200e-01,effectivebrlenIgrBrlens{all}_95%HPD={0.000000,0.599012},length_mean=2.78422951e-01,effectivebrlenIgrBrlens{all}_median=0.247914,rateIgrBrlens{all}_95%HPD={0.287854,1.960319},effectivebrlenIgrBrlens{all}_mean=0.277503,rateIgrBrlens{all}_median=0.974476,rateIgrBrlens{all}_mean=1.053808,length_95%HPD={7.20695700e-03,5.90415100e-01}],(3:1682.0[&prob(percent)=100,height_95%HPD={0.04318884183969111,32.716325426706995},prob=1.00000000e+00,height_median=3.00000002e-08,height_mean=4.68974670e-08,length_mean=4.22769597e-01,effectivebrlenIgrBrlens{all}_median=0.409850,rateIgrBrlens{all}_95%HPD={0.559434,1.763870},effectivebrlenIgrBrlens{all}_mean=0.442366,rateIgrBrlens{all}_median=1.036912,length_95%HPD={1.60839900e-01,7.63338200e-01},rateIgrBrlens{all}_mean=1.095559,length_median=3.88380400e-01,effectivebrlenIgrBrlens{all}_95%HPD={0.184466,0.769383}],10:1681.0[&prob(percent)=100,height_95%HPD={0.04407166902756879,32.96613760463682},prob=1.00000000e+00,height_median=3.10000000e-08,height_mean=4.68523130e-08,length_mean=4.20681191e-01,effectivebrlenIgrBrlens{all}_median=0.385555,rateIgrBrlens{all}_95%HPD={0.534054,1.600815},effectivebrlenIgrBrlens{all}_mean=0.412082,rateIgrBrlens{all}_median=0.980607,length_95%HPD={1.55252100e-01,7.50615300e-01},rateIgrBrlens{all}_mean=1.015765,length_median=3.88360400e-01,effectivebrlenIgrBrlens{all}_95%HPD={0.155574,0.733426}]):1049.0[&height_95%HPD={1417.3426307759246,1992.1061444327297},prob=9.55472604e-01,height_median=3.81311410e-01,height_mean=4.09364620e-01,prob(percent)=96,effectivebrlenIgrBrlens{all}_mean=0.312905,rateIgrBrlens{all}_median=0.983254,rateIgrBrlens{all}_95%HPD={0.359165,1.863475},length_95%HPD={1.69261800e-02,6.29661000e-01},rateIgrBrlens{all}_mean=1.037629,length_median=2.88276600e-01,effectivebrlenIgrBrlens{all}_95%HPD={0.000000,0.632668},length_mean=3.15523609e-01,effectivebrlenIgrBrlens{all}_median=0.286691])[&height_mean=7.25353568e-01,prob(percent)=100,height_median=6.84719300e-01,height_95%HPD={2161.7547749752553,3430.3989422741784},prob=1.00000000e+00,effectivebrlenIgrBrlens{all}_mean=1.000000,rateIgrBrlens{all}_median=inf,rateIgrBrlens{all}_95%HPD={inf,inf},length_95%HPD={0.00000000e+00,0.00000000e+00},rateIgrBrlens{all}_mean=-nan,length_median=0.00000000e+00,effectivebrlenIgrBrlens{all}_95%HPD={1.000000,1.000000},length_mean=0.00000000e+00,effectivebrlenIgrBrlens{all}_median=1.000000];
END;
