# Supplementary material for: A test of Generalized Bayesian dating: A new linguistic dating method
Source: PLoS One. 2020 Aug 12;15(8):e0236522. doi: 10.1371/journal.pone.0236522 (PMC7423060; doi:10.1371/journal.pone.0236522)
Supplement: S2 File — Python code for extracting median tree lengths for each constraint, generation of consensus trees, RevBayes code for performing Gamma regression and linear regression, and Python code for predicting ages. Age annotated consensus tree files for all the families. (ZIP) [file pone.0236522.s002.zip › S2 Supporting Information/cog_snd_1287_TL.txt]

Abkhaz-Adyge	3.77923384
Afro-Asiatic	13.6394657469
Algic	6.35005485
Angan	3.06910456
Anim	8.22519272
Araucanian	0.64852662
Arawakan	5.1310854713
Arawan	1.62442529
Athabaskan-Eyak-Tlingit	7.415913031
Atlantic-Congo	25.3240622835
Austroasiatic	11.5632775594
Austronesian	25.0346531207
Aymaran	0.45319777
Barbacoan	2.7225032
Blue_Nile_Mao	3.9403468
Boran	2.3843711
Border	6.02803401
Bosavi	3.497447798
Caddoan	3.3288626
Cariban	4.454570618
Central_Sudanic	5.546787676
Chibchan	3.229744183
Chicham	2.5260579
Chocoan	1.912502338
Chukotko-Kamchatkan	2.84700664
Cochimi-Yuman	1.94229323
Dagan	4.26169817
Dajuic	2.51465288
Dogon	3.791088448
Dravidian	5.318264117
East_Strickland	1.40411709
Eastern_Trans-Fly	10.32523795
Eleman	1.974158547
Eskimo-Aleut	4.212221887
Guahiboan	1.60980865
Guaicuruan	2.98758831
Gunwinyguan	3.71863668
Heibanic	3.20652576
Hmong-Mien	5.4782901
Huitotoan	4.33415716
Ijoid	5.388267076
Indo-European	15.9620218707
Iroquoian	4.72023194
Japonic	2.892469013
Kadugli-Krongo	1.73067116
Kakua-Nukak	1.61548618
Kartvelian	2.04855253
Khoe-Kwadi	1.866843229
Kiowa-Tanoan	5.55504457
Kiwaian	1.536536177
Koiarian	1.78991532
Koman	2.7912666
Kuliak	2.2702208
Kxa	3.26501834
Lakes_Plain	3.662505326
Left_May	2.006398193
Lengua-Mascoy	1.48404128
Lower_Sepik-Ramu	7.54669754
Maban	2.6454888
Mande	7.9343681157
Maningrida	4.1323004
Manubaran	2.28073023
Matacoan	4.17025591
Mayan	6.2391385062
Mixe-Zoque	1.48267898
Mongolic	2.94418655
Morehead-Wasur	5.20463946
Muskogean	0.91514267
Nadahup	2.6988547
Nakh-Daghestanian	6.260345194
Narrow_Talodi	3.70762088
Ndu	1.256385018
Nilotic	4.794235332
North_Halmahera	3.607745883
Nubian	5.35122796
Nuclear-Macro-Je	4.836980522
Nuclear_Torricelli	6.552445189
Nuclear_Trans_New_Guinea	10.9633694097
Otomanguean	8.2750236485
Pama-Nyungan	8.673175764
Pano-Tacanan	4.339266497
Pauwasi	2.98546999
Pomoan	0.77282265
Quechuan	2.541681179
Saharan	4.62780122
Salishan	3.539141662
Sentanic	4.03631513
Sepik	4.1906944852
Sino-Tibetan	18.8047901799
Siouan	2.05805919
Sko	4.36092086
Songhay	1.57069133
South_Birds_Head_Family	3.942756626
South_Omotic	2.2154419
Southern_Daly	2.98161628
Suki-Gogodala	1.77554374
Surmic	3.34613152
Ta-Ne-Omotic	4.063438145
Tai-Kadai	14.387629398
Tarascan	0.45686749
Timor-Alor-Pantar	6.374723518
Totonacan	0.729654736
Tucanoan	3.47667905
Tungusic	2.575511417
Tupian	7.129732404
Turkic	4.924670559
Tuu	4.40307568
Uralic	6.201282694
Uru-Chipaya	2.46308264
Uto-Aztecan	5.7404380114
Wakashan	3.198447658
Walioic	4.01932352
Western_Daly	1.534960087
Yanomamic	2.18665818
Yawa-Saweru	0.60275595
Yeniseian	1.7664097
Afro-Asiatic_1	@Afro-Asiatic,Berber	0.64897818
Afro-Asiatic_2	@Afro-Asiatic,Berber,Kabyle-AtlasBerber	0.1101055
Afro-Asiatic_9	@Afro-Asiatic,Berber,Zenatic	0.1026514
Afro-Asiatic_12	@Afro-Asiatic,Chadic	7.706210432
Afro-Asiatic_13	@Afro-Asiatic,Chadic,Biu-Mandara	3.17603663
Afro-Asiatic_15	@Afro-Asiatic,Chadic,Biu-Mandara,NorthBiu-Mandara	2.1544756
Afro-Asiatic_16	@Afro-Asiatic,Chadic,Biu-Mandara,NorthBiu-Mandara,Higic	0.18920267
Afro-Asiatic_22	@Afro-Asiatic,Chadic,Biu-Mandara,NorthBiu-Mandara,Margi-Mandara-Mofu	0.83604444
Afro-Asiatic_23	@Afro-Asiatic,Chadic,Biu-Mandara,NorthBiu-Mandara,Margi-Mandara-Mofu,Bura-Marghi	0.1469543
Afro-Asiatic_27	@Afro-Asiatic,Chadic,Biu-Mandara,NorthBiu-Mandara,Margi-Mandara-Mofu,Mandaraic	0.30064589
Afro-Asiatic_32	@Afro-Asiatic,Chadic,Biu-Mandara,NorthBiu-Mandara,Margi-Mandara-Mofu,Mofuic	0.2685971
Afro-Asiatic_37	@Afro-Asiatic,Chadic,Biu-Mandara,NorthBiu-Mandara,NorthKotoko-Buduma-Musgum	0.3215808
Afro-Asiatic_42	@Afro-Asiatic,Chadic,Biu-Mandara,SouthBiu-Mandara	0.8279321
Afro-Asiatic_43	@Afro-Asiatic,Chadic,Biu-Mandara,SouthBiu-Mandara,Bata-Sharwa	0.264292
Afro-Asiatic_53	@Afro-Asiatic,Chadic,EastChadic	1.15117162
Afro-Asiatic_54	@Afro-Asiatic,Chadic,EastChadic,EastChadicA	0.34444289
Afro-Asiatic_60	@Afro-Asiatic,Chadic,EastChadic,EastChadicB	0.7327153
Afro-Asiatic_61	@Afro-Asiatic,Chadic,EastChadic,EastChadicB,EastChadicB.1	0.3347544
Afro-Asiatic_62	@Afro-Asiatic,Chadic,EastChadic,EastChadicB,EastChadicB.1,Dangla-Mabire-Birgit	0.1994208
Afro-Asiatic_68	@Afro-Asiatic,Chadic,Masa	0.237311
Afro-Asiatic_73	@Afro-Asiatic,Chadic,WestChadic	2.951355356
Afro-Asiatic_74	@Afro-Asiatic,Chadic,WestChadic,WestChadicA	1.752546059
Afro-Asiatic_76	@Afro-Asiatic,Chadic,WestChadic,WestChadicA,WestChadicA.2-3	1.19601348
Afro-Asiatic_77	@Afro-Asiatic,Chadic,WestChadic,WestChadicA,WestChadicA.2-3,WestChadicA.2	0.86245029
Afro-Asiatic_78	@Afro-Asiatic,Chadic,WestChadic,WestChadicA,WestChadicA.2-3,WestChadicA.2,Boleic	0.49150785
Afro-Asiatic_79	@Afro-Asiatic,Chadic,WestChadic,WestChadicA,WestChadicA.2-3,WestChadicA.2,Boleic,NuclearBoleic	0.36133614
Afro-Asiatic_80	@Afro-Asiatic,Chadic,WestChadic,WestChadicA,WestChadicA.2-3,WestChadicA.2,Boleic,NuclearBoleic,Galambu-Bele	0.2670046
Afro-Asiatic_81	@Afro-Asiatic,Chadic,WestChadic,WestChadicA,WestChadicA.2-3,WestChadicA.2,Boleic,NuclearBoleic,Galambu-Bele,Kirfi-Bele	0.1839145
Afro-Asiatic_86	@Afro-Asiatic,Chadic,WestChadic,WestChadicA,WestChadicA.2-3,WestChadicA.2,Tangalic	0.3410846
Afro-Asiatic_87	@Afro-Asiatic,Chadic,WestChadic,WestChadicA,WestChadicA.2-3,WestChadicA.2,Tangalic,NuclearTangalic	0.2284874
Afro-Asiatic_90	@Afro-Asiatic,Chadic,WestChadic,WestChadicA,WestChadicA.2-3,WestChadicA.3	0.2565048
Afro-Asiatic_95	@Afro-Asiatic,Chadic,WestChadic,WestChadicA,WestChadicA.4	0.2706128
Afro-Asiatic_99	@Afro-Asiatic,Chadic,WestChadic,WestChadicB	1.164654932
Afro-Asiatic_105	@Afro-Asiatic,Chadic,WestChadic,WestChadicB,WestChadicB.3	0.5977681
Afro-Asiatic_106	@Afro-Asiatic,Chadic,WestChadic,WestChadicB,WestChadicB.3,SouthBauchiEast	0.2588103
Afro-Asiatic_111	@Afro-Asiatic,Chadic,WestChadic,WestChadicB,WestChadicB.3,SouthBauchiWest	0.3157082
Afro-Asiatic_116	@Afro-Asiatic,Cushitic	2.699164591
Afro-Asiatic_117	@Afro-Asiatic,Cushitic,Agaw	0.19564041
Afro-Asiatic_120	@Afro-Asiatic,Cushitic,EastCushitic	1.752548031
Afro-Asiatic_121	@Afro-Asiatic,Cushitic,EastCushitic,HighlandEastCushitic	0.2301285
Afro-Asiatic_122	@Afro-Asiatic,Cushitic,EastCushitic,HighlandEastCushitic,Sidaama-Hadiyya-Kambaata	0.1288439
Afro-Asiatic_127	@Afro-Asiatic,Cushitic,EastCushitic,LowlandEastCushitic	1.112740359
Afro-Asiatic_129	@Afro-Asiatic,Cushitic,EastCushitic,LowlandEastCushitic,SouthernLowlandEastCushitic	0.96543739
Afro-Asiatic_130	@Afro-Asiatic,Cushitic,EastCushitic,LowlandEastCushitic,SouthernLowlandEastCushitic,MainstreamLowlandEastCushitic	0.70127527
Afro-Asiatic_131	@Afro-Asiatic,Cushitic,EastCushitic,LowlandEastCushitic,SouthernLowlandEastCushitic,MainstreamLowlandEastCushitic,Omo-Tana	0.3898623
Afro-Asiatic_132	@Afro-Asiatic,Cushitic,EastCushitic,LowlandEastCushitic,SouthernLowlandEastCushitic,MainstreamLowlandEastCushitic,Omo-Tana,EasternOmo-Tana	0.2432171
Afro-Asiatic_137	@Afro-Asiatic,Cushitic,EastCushitic,LowlandEastCushitic,SouthernLowlandEastCushitic,MainstreamLowlandEastCushitic,Oromoid	0.27535713
Afro-Asiatic_140	@Afro-Asiatic,Cushitic,EastCushitic,LowlandEastCushitic,SouthernLowlandEastCushitic,MainstreamLowlandEastCushitic,Oromoid,NuclearOromo	0.0685345
Afro-Asiatic_147	@Afro-Asiatic,Cushitic,SouthCushitic	0.3227165
Afro-Asiatic_149	@Afro-Asiatic,Cushitic,SouthCushitic,WestRiftSouthCushitic	0.13709842
Afro-Asiatic_152	@Afro-Asiatic,Semitic	2.315995975
Afro-Asiatic_153	@Afro-Asiatic,Semitic,WestSemitic	2.315995975
Afro-Asiatic_154	@Afro-Asiatic,Semitic,WestSemitic,CentralSemitic	1.13704421
Afro-Asiatic_155	@Afro-Asiatic,Semitic,WestSemitic,CentralSemitic,Arabian	0.49440362
Afro-Asiatic_156	@Afro-Asiatic,Semitic,WestSemitic,CentralSemitic,Arabian,Arabic	0.49440362
Afro-Asiatic_160	@Afro-Asiatic,Semitic,WestSemitic,CentralSemitic,Arabian,Arabic,EgypticArabic	0.0954464
Afro-Asiatic_164	@Afro-Asiatic,Semitic,WestSemitic,CentralSemitic,Arabian,Arabic,NorthAfricanArabic	0.1734784
Afro-Asiatic_166	@Afro-Asiatic,Semitic,WestSemitic,CentralSemitic,NorthwestSemitic	0.5688854
Afro-Asiatic_167	@Afro-Asiatic,Semitic,WestSemitic,CentralSemitic,NorthwestSemitic,Aramaic	0.43852776
Afro-Asiatic_168	@Afro-Asiatic,Semitic,WestSemitic,CentralSemitic,NorthwestSemitic,Aramaic,EasternAramaic	0.31209119
Afro-Asiatic_169	@Afro-Asiatic,Semitic,WestSemitic,CentralSemitic,NorthwestSemitic,Aramaic,EasternAramaic,CentralEasternAramaic	0.22167742
Afro-Asiatic_171	@Afro-Asiatic,Semitic,WestSemitic,CentralSemitic,NorthwestSemitic,Aramaic,EasternAramaic,CentralEasternAramaic,North-EasternNeo-Aramaic	0.09727464
Afro-Asiatic_181	@Afro-Asiatic,Semitic,WestSemitic,Ethiosemitic	0.81959463
Afro-Asiatic_182	@Afro-Asiatic,Semitic,WestSemitic,Ethiosemitic,SouthEthiopic	0.49653696
Afro-Asiatic_183	@Afro-Asiatic,Semitic,WestSemitic,Ethiosemitic,SouthEthiopic,OuterSouthEthiopic	0.19639602
Afro-Asiatic_185	@Afro-Asiatic,Semitic,WestSemitic,Ethiosemitic,SouthEthiopic,OuterSouthEthiopic,TT-Group	0.12184832
Afro-Asiatic_187	@Afro-Asiatic,Semitic,WestSemitic,Ethiosemitic,SouthEthiopic,TransversalSouthEthiopic	0.27523359
Afro-Asiatic_188	@Afro-Asiatic,Semitic,WestSemitic,Ethiosemitic,SouthEthiopic,TransversalSouthEthiopic,Amharic-Argobba	0.10582319
Afro-Asiatic_189	@Afro-Asiatic,Semitic,WestSemitic,Ethiosemitic,SouthEthiopic,TransversalSouthEthiopic,Harari-EastGurage	0.12082916
Afro-Asiatic_190	@Afro-Asiatic,Semitic,WestSemitic,Ethiosemitic,Tigre-Tigrinya	0.2589357
Afro-Asiatic_192	@Afro-Asiatic,Semitic,WestSemitic,ModernSouthArabian	0.1881359
Atlantic-Congo_3	@Atlantic-Congo,Mel	0.4861183
Atlantic-Congo_9	@Atlantic-Congo,Mel,SouthernMel	0.1505826
Atlantic-Congo_13	@Atlantic-Congo,North-CentralAtlantic	2.44164828
Atlantic-Congo_14	@Atlantic-Congo,North-CentralAtlantic,CentralAtlantic	0.83411742
Atlantic-Congo_15	@Atlantic-Congo,North-CentralAtlantic,CentralAtlantic,Bak	0.6307545
Atlantic-Congo_17	@Atlantic-Congo,North-CentralAtlantic,CentralAtlantic,Bak,Joola-Manjaku	0.43207221
Atlantic-Congo_18	@Atlantic-Congo,North-CentralAtlantic,CentralAtlantic,Bak,Joola-Manjaku,Jola	0.22902178
Atlantic-Congo_26	@Atlantic-Congo,North-CentralAtlantic,NorthAtlantic	1.58379874
Atlantic-Congo_27	@Atlantic-Congo,North-CentralAtlantic,NorthAtlantic,Cangin	0.1437653
Atlantic-Congo_34	@Atlantic-Congo,North-CentralAtlantic,NorthAtlantic,Peul-Serer	0.4056468
Atlantic-Congo_35	@Atlantic-Congo,North-CentralAtlantic,NorthAtlantic,Peul-Serer,Fula	0.1342128
Atlantic-Congo_39	@Atlantic-Congo,North-CentralAtlantic,NorthAtlantic,Tenda-Jaad	0.351531
Atlantic-Congo_45	@Atlantic-Congo,Volta-Congo	21.962589119
Atlantic-Congo_46	@Atlantic-Congo,Volta-Congo,Benue-Congo	13.030587266
Atlantic-Congo_47	@Atlantic-Congo,Volta-Congo,Benue-Congo,Akpes-Edoid	0.78368653
Atlantic-Congo_48	@Atlantic-Congo,Volta-Congo,Benue-Congo,Akpes-Edoid,Edoid	0.62544489
Atlantic-Congo_51	@Atlantic-Congo,Volta-Congo,Benue-Congo,Akpes-Edoid,Edoid,North-CentralEdoid	0.1936234
Atlantic-Congo_57	@Atlantic-Congo,Volta-Congo,Benue-Congo,Akpes-Edoid,Edoid,NorthwesternEdoid	0.1448904
Atlantic-Congo_62	@Atlantic-Congo,Volta-Congo,Benue-Congo,Bantoid	5.970451797
Atlantic-Congo_63	@Atlantic-Congo,Volta-Congo,Benue-Congo,Bantoid,NorthernBantoid	0.68083967
Atlantic-Congo_71	@Atlantic-Congo,Volta-Congo,Benue-Congo,Bantoid,SouthernBantoid	5.284721179
Atlantic-Congo_80	@Atlantic-Congo,Volta-Congo,Benue-Congo,Bantoid,SouthernBantoid,Ekoid-Mbe	0.2472799
Atlantic-Congo_83	@Atlantic-Congo,Volta-Congo,Benue-Congo,Bantoid,SouthernBantoid,Jarawan	0.2066226
Atlantic-Congo_84	@Atlantic-Congo,Volta-Congo,Benue-Congo,Bantoid,SouthernBantoid,Jarawan,NigerianJarawan	0.2066226
Atlantic-Congo_90	@Atlantic-Congo,Volta-Congo,Benue-Congo,Bantoid,SouthernBantoid,NarrowBantu	3.230827343
Atlantic-Congo_96	@Atlantic-Congo,Volta-Congo,Benue-Congo,Bantoid,SouthernBantoid,NarrowBantu,BantuA-B10-B20-B30	0.74161417
Atlantic-Congo_122	@Atlantic-Congo,Volta-Congo,Benue-Congo,Bantoid,SouthernBantoid,NarrowBantu,Central-WesternBantu	0.80705763
Atlantic-Congo_155	@Atlantic-Congo,Volta-Congo,Benue-Congo,Bantoid,SouthernBantoid,NarrowBantu,EastBantu	0.84921198
Atlantic-Congo_192	@Atlantic-Congo,Volta-Congo,Benue-Congo,Bantoid,SouthernBantoid,NarrowBantu,Mbam	0.3240974
Atlantic-Congo_199	@Atlantic-Congo,Volta-Congo,Benue-Congo,Bantoid,SouthernBantoid,Tivoid	0.28775598
Atlantic-Congo_206	@Atlantic-Congo,Volta-Congo,Benue-Congo,Bantoid,SouthernBantoid,WideGrassfields	0.44213533
Atlantic-Congo_207	@Atlantic-Congo,Volta-Congo,Benue-Congo,Bantoid,SouthernBantoid,WideGrassfields,NarrowGrassfields	0.343137
Atlantic-Congo_218	@Atlantic-Congo,Volta-Congo,Benue-Congo,Benue-CongoPlateau	2.18302655
Atlantic-Congo_219	@Atlantic-Congo,Volta-Congo,Benue-Congo,Benue-CongoPlateau,Alumic	0.4666868
Atlantic-Congo_220	@Atlantic-Congo,Volta-Congo,Benue-Congo,Benue-CongoPlateau,Alumic,Alumu-Toro	0.211
Atlantic-Congo_226	@Atlantic-Congo,Volta-Congo,Benue-Congo,Benue-CongoPlateau,Benue-CongoCentralPlateau	0.1985628
Atlantic-Congo_234	@Atlantic-Congo,Volta-Congo,Benue-Congo,Benue-CongoPlateau,Tarokoid	0.2331625
Atlantic-Congo_239	@Atlantic-Congo,Volta-Congo,Benue-Congo,Benue-CongoPlateau,WesternBenue-CongoPlateau	0.4268022
Atlantic-Congo_240	@Atlantic-Congo,Volta-Congo,Benue-Congo,Benue-CongoPlateau,WesternBenue-CongoPlateau,Ninzic	0.1872489
Atlantic-Congo_248	@Atlantic-Congo,Volta-Congo,Benue-Congo,Defoid	0.2717929
Atlantic-Congo_257	@Atlantic-Congo,Volta-Congo,Benue-Congo,DeltaCross	1.37959805
Atlantic-Congo_261	@Atlantic-Congo,Volta-Congo,Benue-Congo,DeltaCross,LowerCross	0.29551847
Atlantic-Congo_262	@Atlantic-Congo,Volta-Congo,Benue-Congo,DeltaCross,LowerCross,CentralLowerCross	0.1000246
Atlantic-Congo_268	@Atlantic-Congo,Volta-Congo,Benue-Congo,DeltaCross,Ogonoid	0.12692301
Atlantic-Congo_272	@Atlantic-Congo,Volta-Congo,Benue-Congo,DeltaCross,UpperCross	0.5922259
Atlantic-Congo_274	@Atlantic-Congo,Volta-Congo,Benue-Congo,DeltaCross,UpperCross,CentralUpperCross	0.36778071
Atlantic-Congo_275	@Atlantic-Congo,Volta-Congo,Benue-Congo,DeltaCross,UpperCross,CentralUpperCross,East-WestCentralDeltaCross	0.21137338
Atlantic-Congo_285	@Atlantic-Congo,Volta-Congo,Benue-Congo,Ebira-Nupoid	0.2027188
Atlantic-Congo_295	@Atlantic-Congo,Volta-Congo,Benue-Congo,Jukunoid	0.319315
Atlantic-Congo_300	@Atlantic-Congo,Volta-Congo,Benue-Congo,Kainji	1.092954727
Atlantic-Congo_301	@Atlantic-Congo,Volta-Congo,Benue-Congo,Kainji,CentralKainji	0.78206726
Atlantic-Congo_308	@Atlantic-Congo,Volta-Congo,Benue-Congo,Kainji,CentralKainji,Kambari-Cicipu	0.1710018
Atlantic-Congo_312	@Atlantic-Congo,Volta-Congo,Benue-Congo,Kainji,CentralKainji,NorthwesternKainji	0.2050722
Atlantic-Congo_320	@Atlantic-Congo,Volta-Congo,Benue-Congo,Kainji,KainjiLake	0.2663511
Atlantic-Congo_323	@Atlantic-Congo,Volta-Congo,Kru	0.55343837
Atlantic-Congo_324	@Atlantic-Congo,Volta-Congo,Kru,EasternKru	0.285012201
Atlantic-Congo_328	@Atlantic-Congo,Volta-Congo,Kru,EasternKru,Neyo-Dida	0.1057889
Atlantic-Congo_331	@Atlantic-Congo,Volta-Congo,Kru,WesternKru	0.2130932
Atlantic-Congo_338	@Atlantic-Congo,Volta-Congo,KwaVolta-Congo	1.97170072
Atlantic-Congo_340	@Atlantic-Congo,Volta-Congo,KwaVolta-Congo,Gbe	0.1029514
Atlantic-Congo_343	@Atlantic-Congo,Volta-Congo,KwaVolta-Congo,Ka-Togo	0.3871087
Atlantic-Congo_348	@Atlantic-Congo,Volta-Congo,KwaVolta-Congo,Na-Togo	0.3897832
Atlantic-Congo_353	@Atlantic-Congo,Volta-Congo,KwaVolta-Congo,Nyo	0.7882749
Atlantic-Congo_356	@Atlantic-Congo,Volta-Congo,KwaVolta-Congo,Nyo,Potou-Tano	0.4178866
Atlantic-Congo_357	@Atlantic-Congo,Volta-Congo,KwaVolta-Congo,Nyo,Potou-Tano,Tano	0.4178866
Atlantic-Congo_369	@Atlantic-Congo,Volta-Congo,NorthVolta-Congo	5.7960229113
Atlantic-Congo_378	@Atlantic-Congo,Volta-Congo,NorthVolta-Congo,Bua-Kim-Day	0.5233818
Atlantic-Congo_386	@Atlantic-Congo,Volta-Congo,NorthVolta-Congo,Cameroun-Ubangian	2.228684331
Atlantic-Congo_387	@Atlantic-Congo,Volta-Congo,NorthVolta-Congo,Cameroun-Ubangian,CentralAdamawa	0.86279745
Atlantic-Congo_388	@Atlantic-Congo,Volta-Congo,NorthVolta-Congo,Cameroun-Ubangian,CentralAdamawa,Mumuye-Yandang	0.3320601
Atlantic-Congo_394	@Atlantic-Congo,Volta-Congo,NorthVolta-Congo,Cameroun-Ubangian,CentralAdamawa,SambaDuru	0.471677088
Atlantic-Congo_398	@Atlantic-Congo,Volta-Congo,NorthVolta-Congo,Cameroun-Ubangian,CentralAdamawa,SambaDuru,SouthernSambaDuru	0.2771743
Atlantic-Congo_402	@Atlantic-Congo,Volta-Congo,NorthVolta-Congo,Cameroun-Ubangian,Mbumic	0.38569129
Atlantic-Congo_403	@Atlantic-Congo,Volta-Congo,NorthVolta-Congo,Cameroun-Ubangian,Mbumic,CentralMbum	0.086988
Atlantic-Congo_406	@Atlantic-Congo,Volta-Congo,NorthVolta-Congo,Cameroun-Ubangian,Mbumic,NorthernMbum	0.20644955
Atlantic-Congo_410	@Atlantic-Congo,Volta-Congo,NorthVolta-Congo,Cameroun-Ubangian,Ubangi	0.847103258
Atlantic-Congo_411	@Atlantic-Congo,Volta-Congo,NorthVolta-Congo,Cameroun-Ubangian,Ubangi,Bandaic	0.1391137
Atlantic-Congo_419	@Atlantic-Congo,Volta-Congo,NorthVolta-Congo,Cameroun-Ubangian,Ubangi,Sere-Ngbaka-Mba	0.34954019
Atlantic-Congo_430	@Atlantic-Congo,Volta-Congo,NorthVolta-Congo,Gbaya-Manza-Ngbaka	0.225370592
Atlantic-Congo_431	@Atlantic-Congo,Volta-Congo,NorthVolta-Congo,Gbaya-Manza-Ngbaka,GbayaMeridional-Occidental	0.1147393
Atlantic-Congo_436	@Atlantic-Congo,Volta-Congo,NorthVolta-Congo,Gbaya-Manza-Ngbaka,GbayaOriental	0.10319595
Atlantic-Congo_441	@Atlantic-Congo,Volta-Congo,NorthVolta-Congo,Gur	2.13764933
Atlantic-Congo_442	@Atlantic-Congo,Volta-Congo,NorthVolta-Congo,Gur,CentralGur	1.495668911
Atlantic-Congo_443	@Atlantic-Congo,Volta-Congo,NorthVolta-Congo,Gur,CentralGur,NorthernCentralGur	0.4246436
Atlantic-Congo_448	@Atlantic-Congo,Volta-Congo,NorthVolta-Congo,Gur,CentralGur,SouthernCentralGur	0.5001701
Atlantic-Congo_456	@Atlantic-Congo,Volta-Congo,NorthVolta-Congo,Gur,CentralGur,Waja-Jen	0.50648598
Atlantic-Congo_469	@Atlantic-Congo,Volta-Congo,NorthVolta-Congo,Senufo	0.3278317
Austroasiatic_1	@Austroasiatic,Aslian	1.37849399
Austroasiatic_2	@Austroasiatic,Aslian,Central-NorthernAslian	1.01026955
Austroasiatic_3	@Austroasiatic,Aslian,Central-NorthernAslian,NorthAslian	0.5360697
Austroasiatic_4	@Austroasiatic,Aslian,Central-NorthernAslian,NorthAslian,Maniq-Menraq-Batek	0.4126586
Austroasiatic_5	@Austroasiatic,Aslian,Central-NorthernAslian,NorthAslian,Maniq-Menraq-Batek,Maniq	0.1369658
Austroasiatic_6	@Austroasiatic,Aslian,Central-NorthernAslian,NorthAslian,Maniq-Menraq-Batek,Menraq-Batek	0.2256091
Austroasiatic_7	@Austroasiatic,Aslian,Central-NorthernAslian,NorthAslian,Maniq-Menraq-Batek,Menraq-Batek,Batekic	0.11515577
Austroasiatic_8	@Austroasiatic,Aslian,Central-NorthernAslian,Senoic	0.2869282
Austroasiatic_9	@Austroasiatic,Aslian,Central-NorthernAslian,Senoic,Lanoh-Semnam-Temiar	0.1736436
Austroasiatic_12	@Austroasiatic,Aslian,SouthAslian	0.26565767
Austroasiatic_13	@Austroasiatic,Aslian,SouthAslian,Semelai-Semaq	0.1766153
Austroasiatic_14	@Austroasiatic,Bahnaric	1.398086799
Austroasiatic_15	@Austroasiatic,Bahnaric,NorthBahnaric	0.3382256
Austroasiatic_16	@Austroasiatic,Bahnaric,NorthBahnaric,Hre-Sedang-Todrah-Monam	0.2168333
Austroasiatic_21	@Austroasiatic,Bahnaric,SouthBahnaric	0.39068361
Austroasiatic_23	@Austroasiatic,Bahnaric,SouthBahnaric,Mnong-Stieng-Chrau	0.28661104
Austroasiatic_24	@Austroasiatic,Bahnaric,SouthBahnaric,Mnong-Stieng-Chrau,Mnong	0.118889874
Austroasiatic_27	@Austroasiatic,Bahnaric,WestBahnaric	0.231876799
Austroasiatic_28	@Austroasiatic,Bahnaric,WestBahnaric,NuclearWestBahnaric	0.231876799
Austroasiatic_31	@Austroasiatic,Katuic	0.55274962
Austroasiatic_35	@Austroasiatic,Katuic,WestKatuic	0.20253965
Austroasiatic_39	@Austroasiatic,Katuic,WestKatuic,Kuy-Souei	0.10673275
Austroasiatic_40	@Austroasiatic,Khasi-Palaung	2.680832519
Austroasiatic_41	@Austroasiatic,Khasi-Palaung,Khasian	0.395054
Austroasiatic_42	@Austroasiatic,Khasi-Palaung,Khasian,Khasi-Pnar-Lyngngam	0.21591074
Austroasiatic_43	@Austroasiatic,Khasi-Palaung,Khasian,Khasi-Pnar-Lyngngam,Khasi-Pnar	0.12839786
Austroasiatic_45	@Austroasiatic,Khasi-Palaung,Palaungic	2.146238986
Austroasiatic_46	@Austroasiatic,Khasi-Palaung,Palaungic,EastPalaungic	1.48061769
Austroasiatic_49	@Austroasiatic,Khasi-Palaung,Palaungic,EastPalaungic,Khao-Bit	0.26557272
Austroasiatic_50	@Austroasiatic,Khasi-Palaung,Palaungic,EastPalaungic,Waic	0.73362752
Austroasiatic_52	@Austroasiatic,Khasi-Palaung,Palaungic,EastPalaungic,Waic,Wa-Lawa	0.628265194
Austroasiatic_54	@Austroasiatic,Khasi-Palaung,Palaungic,EastPalaungic,Waic,Wa-Lawa,NuclearWaic	0.423885117
Austroasiatic_55	@Austroasiatic,Khasi-Palaung,Palaungic,WestPalaungic	0.4313201
Austroasiatic_58	@Austroasiatic,Khmeric	0.132345
Austroasiatic_59	@Austroasiatic,Khmuic	0.67904107
Austroasiatic_61	@Austroasiatic,Khmuic,Phay-Pram	0.27866822
Austroasiatic_63	@Austroasiatic,Mangic	0.7264768
Austroasiatic_64	@Austroasiatic,Mangic,Pakanic	0.3766292
Austroasiatic_65	@Austroasiatic,Monic	0.20388502
Austroasiatic_66	@Austroasiatic,Mundaic	1.356323435
Austroasiatic_67	@Austroasiatic,Mundaic,NorthMunda	0.494983191
Austroasiatic_68	@Austroasiatic,Mundaic,NorthMunda,Kherwarian	0.32355286
Austroasiatic_69	@Austroasiatic,Mundaic,NorthMunda,Kherwarian,Mundaric	0.138622604
Austroasiatic_70	@Austroasiatic,Mundaic,NorthMunda,Kherwarian,Mundaric,Ho-Mundari	0.06784671
Austroasiatic_71	@Austroasiatic,Mundaic,NorthMunda,Kherwarian,Santalic	0.160622454
Austroasiatic_72	@Austroasiatic,Mundaic,SouthMunda	0.75155767
Austroasiatic_74	@Austroasiatic,Mundaic,SouthMunda,Sora-Juray-Gorum	0.11328511
Austroasiatic_75	@Austroasiatic,Mundaic,SouthMunda,Sora-Juray-Gorum,Sora-Juray	0.11328511
Austroasiatic_76	@Austroasiatic,Nicobaric	0.3844023
Austroasiatic_80	@Austroasiatic,Pearic	0.3277223
Austroasiatic_81	@Austroasiatic,Pearic,WesternPearic	0.1265934
Austroasiatic_83	@Austroasiatic,Vietic	0.6000786
Austroasiatic_84	@Austroasiatic,Vietic,Chutic	0.327195
Austroasiatic_85	@Austroasiatic,Vietic,Chutic,EastChutic	0.1493819
Austroasiatic_86	@Austroasiatic,Vietic,Viet-Muong	0.22502188
Austronesian_6	@Austronesian,Malayo-Polynesian	23.556626024
Austronesian_7	@Austronesian,Malayo-Polynesian,Basap-GreaterBarito	2.021894125
Austronesian_8	@Austronesian,Malayo-Polynesian,Basap-GreaterBarito,GreaterBaritolinkage	2.021894125
Austronesian_12	@Austronesian,Malayo-Polynesian,Basap-GreaterBarito,GreaterBaritolinkage,Sama-Bajaw	0.1897343
Austronesian_13	@Austronesian,Malayo-Polynesian,Basap-GreaterBarito,GreaterBaritolinkage,Sama-Bajaw,Sulu-Borneo	0.1063396
Austronesian_17	@Austronesian,Malayo-Polynesian,Basap-GreaterBarito,GreaterBaritolinkage,SoutheastBarito	1.326702481
Austronesian_19	@Austronesian,Malayo-Polynesian,Basap-GreaterBarito,GreaterBaritolinkage,SoutheastBarito,Malagasic	1.15389217
Austronesian_20	@Austronesian,Malayo-Polynesian,Basap-GreaterBarito,GreaterBaritolinkage,SoutheastBarito,Malagasic,North-CentralMalagasic	0.759226546
Austronesian_21	@Austronesian,Malayo-Polynesian,Basap-GreaterBarito,GreaterBaritolinkage,SoutheastBarito,Malagasic,North-CentralMalagasic,CentralMalagasic	0.48602886
Austronesian_22	@Austronesian,Malayo-Polynesian,Basap-GreaterBarito,GreaterBaritolinkage,SoutheastBarito,Malagasic,North-CentralMalagasic,CentralMalagasic,NorthernCentralMalagasic	0.41068863
Austronesian_23	@Austronesian,Malayo-Polynesian,Basap-GreaterBarito,GreaterBaritolinkage,SoutheastBarito,Malagasic,North-CentralMalagasic,CentralMalagasic,NorthernCentralMalagasic,NortheastCentralMalagasic	0.35351507
Austronesian_24	@Austronesian,Malayo-Polynesian,Basap-GreaterBarito,GreaterBaritolinkage,SoutheastBarito,Malagasic,North-CentralMalagasic,CentralMalagasic,NorthernCentralMalagasic,NortheastCentralMalagasic,Bara-Merina	0.19277817
Austronesian_25	@Austronesian,Malayo-Polynesian,Basap-GreaterBarito,GreaterBaritolinkage,SoutheastBarito,Malagasic,North-CentralMalagasic,NorthernMalagasic	0.23847827
Austronesian_26	@Austronesian,Malayo-Polynesian,Basap-GreaterBarito,GreaterBaritolinkage,SoutheastBarito,Malagasic,North-CentralMalagasic,NorthernMalagasic,Tsimihety-Betsimisaraka	0.12874012
Austronesian_27	@Austronesian,Malayo-Polynesian,Basap-GreaterBarito,GreaterBaritolinkage,SoutheastBarito,Malagasic,SouthwesternMalagasic	0.37424728
Austronesian_28	@Austronesian,Malayo-Polynesian,Basap-GreaterBarito,GreaterBaritolinkage,SoutheastBarito,Malagasic,SouthwesternMalagasic,WesternMalagasic	0.149752008
Austronesian_31	@Austronesian,Malayo-Polynesian,Bilic	0.2695768
Austronesian_34	@Austronesian,Malayo-Polynesian,Celebic	1.12404241
Austronesian_35	@Austronesian,Malayo-Polynesian,Celebic,EasternCelebic	0.4498371
Austronesian_38	@Austronesian,Malayo-Polynesian,Celebic,EasternCelebic,SoutheasternCelebic	0.36250897
Austronesian_39	@Austronesian,Malayo-Polynesian,Celebic,EasternCelebic,SoutheasternCelebic,Bungku-Tolaki	0.1651171
Austronesian_45	@Austronesian,Malayo-Polynesian,Celebic,EasternCelebic,SoutheasternCelebic,Muna-Buton	0.1405369
Austronesian_51	@Austronesian,Malayo-Polynesian,Celebic,Kaili-Pamona-Wotu-Wolio	0.4308255
Austronesian_52	@Austronesian,Malayo-Polynesian,Celebic,Kaili-Pamona-Wotu-Wolio,Kaili-Pamona	0.2288293
Austronesian_53	@Austronesian,Malayo-Polynesian,Celebic,Kaili-Pamona-Wotu-Wolio,Kaili-Pamona,NorthernKaili-Pamona	0.11052399
Austronesian_59	@Austronesian,Malayo-Polynesian,Celebic,Kaili-Pamona-Wotu-Wolio,Wotu-Wolio	0.15163674
Austronesian_62	@Austronesian,Malayo-Polynesian,Celebic,Tomini-Tolitoli	0.1785666
Austronesian_67	@Austronesian,Malayo-Polynesian,Central-EasternMalayo-Polynesian	10.527305623
Austronesian_68	@Austronesian,Malayo-Polynesian,Central-EasternMalayo-Polynesian,CentralMalayo-Polynesian	3.17855403
Austronesian_69	@Austronesian,Malayo-Polynesian,Central-EasternMalayo-Polynesian,CentralMalayo-Polynesian,Aru	0.1980775
Austronesian_73	@Austronesian,Malayo-Polynesian,Central-EasternMalayo-Polynesian,CentralMalayo-Polynesian,Babar	0.26639764
Austronesian_78	@Austronesian,Malayo-Polynesian,Central-EasternMalayo-Polynesian,CentralMalayo-Polynesian,CentralMaluku	0.71649599
Austronesian_79	@Austronesian,Malayo-Polynesian,Central-EasternMalayo-Polynesian,CentralMalayo-Polynesian,CentralMaluku,EastCentralMaluku	0.5085475
Austronesian_85	@Austronesian,Malayo-Polynesian,Central-EasternMalayo-Polynesian,CentralMalayo-Polynesian,CentralMaluku,EastCentralMaluku,Nunusaku	0.1950176
Austronesian_99	@Austronesian,Malayo-Polynesian,Central-EasternMalayo-Polynesian,CentralMalayo-Polynesian,Flores-Lembata	0.2096342
Austronesian_104	@Austronesian,Malayo-Polynesian,Central-EasternMalayo-Polynesian,CentralMalayo-Polynesian,Flores-Sumba-Hawu	0.4140056
Austronesian_105	@Austronesian,Malayo-Polynesian,Central-EasternMalayo-Polynesian,CentralMalayo-Polynesian,Flores-Sumba-Hawu,FloresBarat	0.1687311
Austronesian_112	@Austronesian,Malayo-Polynesian,Central-EasternMalayo-Polynesian,CentralMalayo-Polynesian,Flores-Sumba-Hawu,Sumba-Hawu	0.2068887
Austronesian_114	@Austronesian,Malayo-Polynesian,Central-EasternMalayo-Polynesian,CentralMalayo-Polynesian,Flores-Sumba-Hawu,Sumba-Hawu,Sumba	0.0992514
Austronesian_118	@Austronesian,Malayo-Polynesian,Central-EasternMalayo-Polynesian,CentralMalayo-Polynesian,Kei-Tanimbar	0.2347485
Austronesian_123	@Austronesian,Malayo-Polynesian,Central-EasternMalayo-Polynesian,CentralMalayo-Polynesian,TimoricA	0.47173255
Austronesian_130	@Austronesian,Malayo-Polynesian,Central-EasternMalayo-Polynesian,CentralMalayo-Polynesian,TimoricA,NorthernTimoricA	0.14432514
Austronesian_140	@Austronesian,Malayo-Polynesian,Central-EasternMalayo-Polynesian,EasternMalayo-Polynesian	7.324692588
Austronesian_141	@Austronesian,Malayo-Polynesian,Central-EasternMalayo-Polynesian,EasternMalayo-Polynesian,GreaterSHWNG	1.242923878
Austronesian_143	@Austronesian,Malayo-Polynesian,Central-EasternMalayo-Polynesian,EasternMalayo-Polynesian,GreaterSHWNG,SouthHalmahera-WestNewGuinea	1.08302953
Austronesian_145	@Austronesian,Malayo-Polynesian,Central-EasternMalayo-Polynesian,EasternMalayo-Polynesian,GreaterSHWNG,SouthHalmahera-WestNewGuinea,CenderawasihBay	0.3072651
Austronesian_153	@Austronesian,Malayo-Polynesian,Central-EasternMalayo-Polynesian,EasternMalayo-Polynesian,GreaterSHWNG,SouthHalmahera-WestNewGuinea,RajaAmpat-SouthHalmahera	0.36483873
Austronesian_159	@Austronesian,Malayo-Polynesian,Central-EasternMalayo-Polynesian,EasternMalayo-Polynesian,Oceanic	6.056580469
Austronesian_160	@Austronesian,Malayo-Polynesian,Central-EasternMalayo-Polynesian,EasternMalayo-Polynesian,Oceanic,AdmiraltyIslands	0.3808946
Austronesian_168	@Austronesian,Malayo-Polynesian,Central-EasternMalayo-Polynesian,EasternMalayo-Polynesian,Oceanic,CentralPacificlinkage	0.993634562
Austronesian_169	@Austronesian,Malayo-Polynesian,Central-EasternMalayo-Polynesian,EasternMalayo-Polynesian,Oceanic,CentralPacificlinkage,Tokelau-Fijian	0.75377464
Austronesian_171	@Austronesian,Malayo-Polynesian,Central-EasternMalayo-Polynesian,EasternMalayo-Polynesian,Oceanic,CentralPacificlinkage,Tokelau-Fijian,Polynesian	0.619466845
Austronesian_172	@Austronesian,Malayo-Polynesian,Central-EasternMalayo-Polynesian,EasternMalayo-Polynesian,Oceanic,CentralPacificlinkage,Tokelau-Fijian,Polynesian,NuclearPolynesian	0.619466845
Austronesian_173	@Austronesian,Malayo-Polynesian,Central-EasternMalayo-Polynesian,EasternMalayo-Polynesian,Oceanic,CentralPacificlinkage,Tokelau-Fijian,Polynesian,NuclearPolynesian,NorthernOutlierPolynesian-EastPolynesian	0.619466845
Austronesian_174	@Austronesian,Malayo-Polynesian,Central-EasternMalayo-Polynesian,EasternMalayo-Polynesian,Oceanic,CentralPacificlinkage,Tokelau-Fijian,Polynesian,NuclearPolynesian,NorthernOutlierPolynesian-EastPolynesian,SolomonsNorthernOutlierPolynesian-EastPolynesian	0.619466845
Austronesian_175	@Austronesian,Malayo-Polynesian,Central-EasternMalayo-Polynesian,EasternMalayo-Polynesian,Oceanic,CentralPacificlinkage,Tokelau-Fijian,Polynesian,NuclearPolynesian,NorthernOutlierPolynesian-EastPolynesian,SolomonsNorthernOutlierPolynesian-EastPolynesian,CentralNorthernOutlierPolynesian-EastPolynesian	0.619466845
Austronesian_176	@Austronesian,Malayo-Polynesian,Central-EasternMalayo-Polynesian,EasternMalayo-Polynesian,Oceanic,CentralPacificlinkage,Tokelau-Fijian,Polynesian,NuclearPolynesian,NorthernOutlierPolynesian-EastPolynesian,SolomonsNorthernOutlierPolynesian-EastPolynesian,CentralNorthernOutlierPolynesian-EastPolynesian,EastPolynesian	0.619466845
Austronesian_177	@Austronesian,Malayo-Polynesian,Central-EasternMalayo-Polynesian,EasternMalayo-Polynesian,Oceanic,CentralPacificlinkage,Tokelau-Fijian,Polynesian,NuclearPolynesian,NorthernOutlierPolynesian-EastPolynesian,SolomonsNorthernOutlierPolynesian-EastPolynesian,CentralNorthernOutlierPolynesian-EastPolynesian,EastPolynesian,CentralEasternPolynesian	0.5454164
Austronesian_179	@Austronesian,Malayo-Polynesian,Central-EasternMalayo-Polynesian,EasternMalayo-Polynesian,Oceanic,CentralPacificlinkage,Tokelau-Fijian,Polynesian,NuclearPolynesian,NorthernOutlierPolynesian-EastPolynesian,SolomonsNorthernOutlierPolynesian-EastPolynesian,CentralNorthernOutlierPolynesian-EastPolynesian,EastPolynesian,CentralEasternPolynesian,Marquesan	0.06250037
Austronesian_180	@Austronesian,Malayo-Polynesian,Central-EasternMalayo-Polynesian,EasternMalayo-Polynesian,Oceanic,CentralPacificlinkage,Tokelau-Fijian,Polynesian,NuclearPolynesian,NorthernOutlierPolynesian-EastPolynesian,SolomonsNorthernOutlierPolynesian-EastPolynesian,CentralNorthernOutlierPolynesian-EastPolynesian,EastPolynesian,CentralEasternPolynesian,Tahitian-Austral	0.0657552
Austronesian_183	@Austronesian,Malayo-Polynesian,Central-EasternMalayo-Polynesian,EasternMalayo-Polynesian,Oceanic,Micronesian	0.3789672
Austronesian_189	@Austronesian,Malayo-Polynesian,Central-EasternMalayo-Polynesian,EasternMalayo-Polynesian,Oceanic,NorthandCentralVanuatu	0.796642444
Austronesian_190	@Austronesian,Malayo-Polynesian,Central-EasternMalayo-Polynesian,EasternMalayo-Polynesian,Oceanic,NorthandCentralVanuatu,CentralVanuatu	0.4227283
Austronesian_199	@Austronesian,Malayo-Polynesian,Central-EasternMalayo-Polynesian,EasternMalayo-Polynesian,Oceanic,NorthandCentralVanuatu,NorthernVanuatu	0.32984499
Austronesian_206	@Austronesian,Malayo-Polynesian,Central-EasternMalayo-Polynesian,EasternMalayo-Polynesian,Oceanic,SoutheastSolomonic	0.2495605
Austronesian_214	@Austronesian,Malayo-Polynesian,Central-EasternMalayo-Polynesian,EasternMalayo-Polynesian,Oceanic,SouthernMelanesian	0.7724042
Austronesian_215	@Austronesian,Malayo-Polynesian,Central-EasternMalayo-Polynesian,EasternMalayo-Polynesian,Oceanic,SouthernMelanesian,NewCaledonian	0.3734433
Austronesian_221	@Austronesian,Malayo-Polynesian,Central-EasternMalayo-Polynesian,EasternMalayo-Polynesian,Oceanic,SouthernMelanesian,SouthernVanuatu	0.3345765
Austronesian_226	@Austronesian,Malayo-Polynesian,Central-EasternMalayo-Polynesian,EasternMalayo-Polynesian,Oceanic,Temotu	0.75779989
Austronesian_227	@Austronesian,Malayo-Polynesian,Central-EasternMalayo-Polynesian,EasternMalayo-Polynesian,Oceanic,Temotu,Reefs-SantaCruz	0.43648537
Austronesian_228	@Austronesian,Malayo-Polynesian,Central-EasternMalayo-Polynesian,EasternMalayo-Polynesian,Oceanic,Temotu,Reefs-SantaCruz,Natugu-Nalogo	0.19023495
Austronesian_229	@Austronesian,Malayo-Polynesian,Central-EasternMalayo-Polynesian,EasternMalayo-Polynesian,Oceanic,Temotu,Utupua-Vanikoro	0.2708328
Austronesian_231	@Austronesian,Malayo-Polynesian,Central-EasternMalayo-Polynesian,EasternMalayo-Polynesian,Oceanic,WesternOceaniclinkage	1.14714828
Austronesian_232	@Austronesian,Malayo-Polynesian,Central-EasternMalayo-Polynesian,EasternMalayo-Polynesian,Oceanic,WesternOceaniclinkage,MesoMelanesianlinkage	0.3007914
Austronesian_241	@Austronesian,Malayo-Polynesian,Central-EasternMalayo-Polynesian,EasternMalayo-Polynesian,Oceanic,WesternOceaniclinkage,NorthNewGuinealinkage	0.54000585
Austronesian_266	@Austronesian,Malayo-Polynesian,GreaterCentralPhilippine	2.00289827
Austronesian_267	@Austronesian,Malayo-Polynesian,GreaterCentralPhilippine,CentralPhilippine	0.790483
Austronesian_269	@Austronesian,Malayo-Polynesian,GreaterCentralPhilippine,CentralPhilippine,Bikol	0.0755498
Austronesian_272	@Austronesian,Malayo-Polynesian,GreaterCentralPhilippine,CentralPhilippine,Bisayan	0.38037445
Austronesian_273	@Austronesian,Malayo-Polynesian,GreaterCentralPhilippine,CentralPhilippine,Bisayan,CentralBisayan	0.14143338
Austronesian_282	@Austronesian,Malayo-Polynesian,GreaterCentralPhilippine,CentralPhilippine,Bisayan,WestBisayan	0.0922949
Austronesian_286	@Austronesian,Malayo-Polynesian,GreaterCentralPhilippine,CentralPhilippine,Mansakan	0.071357
Austronesian_296	@Austronesian,Malayo-Polynesian,GreaterCentralPhilippine,Manobo	0.3189332
Austronesian_297	@Austronesian,Malayo-Polynesian,GreaterCentralPhilippine,Manobo,CentralandSouthernManobo	0.17705212
Austronesian_298	@Austronesian,Malayo-Polynesian,GreaterCentralPhilippine,Manobo,CentralandSouthernManobo,East-West-CentralManobo	0.09904824
Austronesian_309	@Austronesian,Malayo-Polynesian,GreaterCentralPhilippine,Palawanic	0.270042087
Austronesian_312	@Austronesian,Malayo-Polynesian,GreaterCentralPhilippine,Palawanic,SouthernPalawanic	0.1076687
Austronesian_313	@Austronesian,Malayo-Polynesian,GreaterCentralPhilippine,Palawanic,SouthernPalawanic,Molbog-Palawan	0.1076687
Austronesian_325	@Austronesian,Malayo-Polynesian,LandDayak	0.304583
Austronesian_329	@Austronesian,Malayo-Polynesian,LandDayak,Bidayuh-SouthernLandDayak	0.17227131
Austronesian_333	@Austronesian,Malayo-Polynesian,Malayo-Sumbawan	2.0028990909
Austronesian_335	@Austronesian,Malayo-Polynesian,Malayo-Sumbawan,NorthandEastMalayo-Sumbawan	1.78083671
Austronesian_336	@Austronesian,Malayo-Polynesian,Malayo-Sumbawan,NorthandEastMalayo-Sumbawan,Aceh-Chamic	0.484507529
Austronesian_337	@Austronesian,Malayo-Polynesian,Malayo-Sumbawan,NorthandEastMalayo-Sumbawan,Aceh-Chamic,Chamic	0.3477651
Austronesian_340	@Austronesian,Malayo-Polynesian,Malayo-Sumbawan,NorthandEastMalayo-Sumbawan,Aceh-Chamic,Chamic,HighlandsChamic	0.22237554
Austronesian_341	@Austronesian,Malayo-Polynesian,Malayo-Sumbawan,NorthandEastMalayo-Sumbawan,Aceh-Chamic,Chamic,HighlandsChamic,Chru-NorthernCham	0.1562688
Austronesian_347	@Austronesian,Malayo-Polynesian,Malayo-Sumbawan,NorthandEastMalayo-Sumbawan,Malayic	1.059804304
Austronesian_348	@Austronesian,Malayo-Polynesian,Malayo-Sumbawan,NorthandEastMalayo-Sumbawan,Malayic,NuclearMalayic	0.872973293
Austronesian_355	@Austronesian,Malayo-Polynesian,Malayo-Sumbawan,NorthandEastMalayo-Sumbawan,Malayic,NuclearMalayic,Ibanic	0.15210868
Austronesian_356	@Austronesian,Malayo-Polynesian,Malayo-Sumbawan,NorthandEastMalayo-Sumbawan,Malayic,NuclearMalayic,IndonesianArchipelagoMalay	0.1749575
Austronesian_360	@Austronesian,Malayo-Polynesian,Malayo-Sumbawan,NorthandEastMalayo-Sumbawan,Malayic,NuclearMalayic,SingaporeArchipelagoMalay	0.14548012
Austronesian_361	@Austronesian,Malayo-Polynesian,Malayo-Sumbawan,NorthandEastMalayo-Sumbawan,Malayic,WesternMalayicDayak	0.1620188
Austronesian_363	@Austronesian,Malayo-Polynesian,Minahasan	0.0985145
Austronesian_367	@Austronesian,Malayo-Polynesian,NorthBorneoMalayo-Polynesian	1.60127773
Austronesian_373	@Austronesian,Malayo-Polynesian,NorthBorneoMalayo-Polynesian,NorthSarawakan	0.61542733
Austronesian_374	@Austronesian,Malayo-Polynesian,NorthBorneoMalayo-Polynesian,NorthSarawakan,Berawan-LowerBaram	0.1982507
Austronesian_389	@Austronesian,Malayo-Polynesian,NorthBorneoMalayo-Polynesian,Sarawak-Melanau-Kajang	0.27406813
Austronesian_398	@Austronesian,Malayo-Polynesian,NorthBorneoMalayo-Polynesian,SouthwestSabahan	0.2068102
Austronesian_410	@Austronesian,Malayo-Polynesian,NorthernLuzon	0.77629556
Austronesian_411	@Austronesian,Malayo-Polynesian,NorthernLuzon,CagayanValley	0.1946172
Austronesian_412	@Austronesian,Malayo-Polynesian,NorthernLuzon,CagayanValley,Ibanagic	0.1264324
Austronesian_416	@Austronesian,Malayo-Polynesian,NorthernLuzon,Meso-Cordilleran	0.30507139
Austronesian_417	@Austronesian,Malayo-Polynesian,NorthernLuzon,Meso-Cordilleran,South-CentralCordilleran	0.30507139
Austronesian_424	@Austronesian,Malayo-Polynesian,NorthernLuzon,Meso-Cordilleran,South-CentralCordilleran,SouthernCordilleran	0.1884013
Austronesian_430	@Austronesian,Malayo-Polynesian,NorthwestSumatra-BarrierIslands	0.454742572
Austronesian_435	@Austronesian,Malayo-Polynesian,NorthwestSumatra-BarrierIslands,NuclearBarrierIslands	0.2101894
Austronesian_438	@Austronesian,Malayo-Polynesian,Sangiric	0.1418068
Austronesian_442	@Austronesian,Malayo-Polynesian,SouthSulawesi	0.63439067
Austronesian_443	@Austronesian,Malayo-Polynesian,SouthSulawesi,Makassaric	0.0933649
Austronesian_446	@Austronesian,Malayo-Polynesian,SouthSulawesi,NorthernSouthSulawesi	0.15249587
Austronesian_456	@Austronesian,NuclearAustronesian	0.5615075
Austronesian_457	@Austronesian,NuclearAustronesian,Malayo-Polynesian	0.5615075
Indo-European_5	@Indo-European,Balto-Slavic	0.95700612
Indo-European_7	@Indo-European,Balto-Slavic,Slavic	0.65860768
Indo-European_8	@Indo-European,Balto-Slavic,Slavic,EastSlavic	0.2241275
Indo-European_10	@Indo-European,Balto-Slavic,Slavic,SouthSlavic	0.1345567
Indo-European_15	@Indo-European,Balto-Slavic,Slavic,WestSlavic	0.2049024
Indo-European_20	@Indo-European,Celtic	0.8378626
Indo-European_21	@Indo-European,Celtic,NuclearCeltic	0.8378626
Indo-European_22	@Indo-European,Celtic,NuclearCeltic,TGBCeltic	0.8378626
Indo-European_23	@Indo-European,Celtic,NuclearCeltic,TGBCeltic,InsularCeltic	0.8378626
Indo-European_24	@Indo-European,Celtic,NuclearCeltic,TGBCeltic,InsularCeltic,Brythonic	0.2202168
Indo-European_30	@Indo-European,Germanic	1.54132344
Indo-European_31	@Indo-European,Germanic,NorthwestGermanic	1.54132344
Indo-European_32	@Indo-European,Germanic,NorthwestGermanic,NorthGermanic	0.50828271
Indo-European_37	@Indo-European,Germanic,NorthwestGermanic,NorthGermanic,WestScandinavian	0.30022941
Indo-European_39	@Indo-European,Germanic,NorthwestGermanic,WestGermanic	0.93253913
Indo-European_40	@Indo-European,Germanic,NorthwestGermanic,WestGermanic,Franconian	0.37763352
Indo-European_41	@Indo-European,Germanic,NorthwestGermanic,WestGermanic,Franconian,HighFranconian	0.2260938
Indo-European_51	@Indo-European,Germanic,NorthwestGermanic,WestGermanic,HighGerman	0.17547931
Indo-European_52	@Indo-European,Germanic,NorthwestGermanic,WestGermanic,HighGerman,Middle-ModernHighGerman	0.17547931
Indo-European_53	@Indo-European,Germanic,NorthwestGermanic,WestGermanic,HighGerman,Middle-ModernHighGerman,ModernHighGerman	0.17547931
Indo-European_58	@Indo-European,Germanic,NorthwestGermanic,WestGermanic,NorthSeaGermanic	0.3155016
Indo-European_63	@Indo-European,Germanic,NorthwestGermanic,WestGermanic,NorthSeaGermanic,Anglo-Frisian	0.1654744
Indo-European_72	@Indo-European,Indo-Iranian	8.276641095
Indo-European_73	@Indo-European,Indo-Iranian,Indo-Aryan	4.87651641
Indo-European_74	@Indo-European,Indo-Iranian,Indo-Aryan,Bihari	0.33766622
Indo-European_75	@Indo-European,Indo-Iranian,Indo-Aryan,Bihari,Tharuic	0.0905219
Indo-European_85	@Indo-European,Indo-Iranian,Indo-Aryan,Indo-AryanCentralzone	1.68235243
Indo-European_86	@Indo-European,Indo-Iranian,Indo-Aryan,Indo-AryanCentralzone,Romani	0.97484685
Indo-European_87	@Indo-European,Indo-Iranian,Indo-Aryan,Indo-AryanCentralzone,Romani,CentralRomani	0.45051428
Indo-European_88	@Indo-European,Indo-Iranian,Indo-Aryan,Indo-AryanCentralzone,Romani,CentralRomani,NorthwesternRomani	0.13950856
Indo-European_89	@Indo-European,Indo-Iranian,Indo-Aryan,Indo-AryanCentralzone,SubcontinentalCentralIndo-Aryan	0.5255593
Indo-European_92	@Indo-European,Indo-Iranian,Indo-Aryan,Indo-AryanCentralzone,SubcontinentalCentralIndo-Aryan,Gujarati-Rajasthani	0.2269795
Indo-European_98	@Indo-European,Indo-Iranian,Indo-Aryan,Indo-AryanEasternzone	0.3071308
Indo-European_99	@Indo-European,Indo-Iranian,Indo-Aryan,Indo-AryanEasternzone,Oriya-Gauda-Kamrupa	0.3071308
Indo-European_100	@Indo-European,Indo-Iranian,Indo-Aryan,Indo-AryanEasternzone,Oriya-Gauda-Kamrupa,Gauda-Kamrupa	0.2146004
Indo-European_109	@Indo-European,Indo-Iranian,Indo-Aryan,Indo-AryanNorthwesternzone	1.838270634
Indo-European_110	@Indo-European,Indo-Iranian,Indo-Aryan,Indo-AryanNorthwesternzone,Chitral	0.211834988
Indo-European_111	@Indo-European,Indo-Iranian,Indo-Aryan,Indo-AryanNorthwesternzone,Kohistani	0.3798279
Indo-European_113	@Indo-European,Indo-Iranian,Indo-Aryan,Indo-AryanNorthwesternzone,Kohistani,IndusKohistanic	0.2114273
Indo-European_115	@Indo-European,Indo-Iranian,Indo-Aryan,Indo-AryanNorthwesternzone,Kunar	0.1730243
Indo-European_117	@Indo-European,Indo-Iranian,Indo-Aryan,Indo-AryanNorthwesternzone,Shinaic	0.53682463
Indo-European_119	@Indo-European,Indo-Iranian,Indo-Aryan,Indo-AryanNorthwesternzone,Shinaic,WesternShinaic	0.20533751
Indo-European_120	@Indo-European,Indo-Iranian,Indo-Aryan,Indo-AryanNorthwesternzone,Shinaic,WesternShinaic,Dangari	0.127426
Indo-European_121	@Indo-European,Indo-Iranian,Indo-Aryan,Indo-AryanNorthwesternzone,Sindhi-Lahnda	0.23220048
Indo-European_123	@Indo-European,Indo-Iranian,Indo-Aryan,Indo-AryanNorthwesternzone,Sindhi-Lahnda,Lahnda	0.1227338
Indo-European_131	@Indo-European,Indo-Iranian,Iranian	2.84509511
Indo-European_132	@Indo-European,Indo-Iranian,Iranian,CentralIranianPBS	1.3423825
Indo-European_133	@Indo-European,Indo-Iranian,Iranian,CentralIranianPBS,CentralIranianPB	1.08857822
Indo-European_134	@Indo-European,Indo-Iranian,Iranian,CentralIranianPBS,CentralIranianPB,NorthwesternIranian	1.08857822
Indo-European_135	@Indo-European,Indo-Iranian,Iranian,CentralIranianPBS,CentralIranianPB,NorthwesternIranian,Adharic	0.3950414
Indo-European_161	@Indo-European,Indo-Iranian,Iranian,SouthwesternIranian	0.5589017
Indo-European_162	@Indo-European,Indo-Iranian,Iranian,SouthwesternIranian,Middle-ModernPersian	0.5589017
Indo-European_163	@Indo-European,Indo-Iranian,Iranian,SouthwesternIranian,Middle-ModernPersian,ModernSouthwesternIranian	0.5589017
Indo-European_164	@Indo-European,Indo-Iranian,Iranian,SouthwesternIranian,Middle-ModernPersian,ModernSouthwesternIranian,Farsic-CaucasianTat	0.3405303
Indo-European_166	@Indo-European,Indo-Iranian,Iranian,SouthwesternIranian,Middle-ModernPersian,ModernSouthwesternIranian,Farsic-CaucasianTat,Farsic	0.194136
Indo-European_172	@Indo-European,Indo-Iranian,Nuristani	0.3807894
Indo-European_177	@Indo-European,Italic	2.71733337
Indo-European_178	@Indo-European,Italic,Latino-Faliscan	2.71733337
Indo-European_179	@Indo-European,Italic,Latino-Faliscan,Latinic	2.71733337
Indo-European_180	@Indo-European,Italic,Latino-Faliscan,Latinic,ImperialLatin	2.71733337
Indo-European_181	@Indo-European,Italic,Latino-Faliscan,Latinic,ImperialLatin,Romance	2.71733337
Indo-European_182	@Indo-European,Italic,Latino-Faliscan,Latinic,ImperialLatin,Romance,EasternRomance	0.2838971
Indo-European_183	@Indo-European,Italic,Latino-Faliscan,Latinic,ImperialLatin,Romance,EasternRomance,BalkanRomance	0.2838971
Indo-European_184	@Indo-European,Italic,Latino-Faliscan,Latinic,ImperialLatin,Romance,Italo-WesternRomance	2.064128139
Indo-European_185	@Indo-European,Italic,Latino-Faliscan,Latinic,ImperialLatin,Romance,Italo-WesternRomance,Italo-Dalmatian	0.2901124
Indo-European_186	@Indo-European,Italic,Latino-Faliscan,Latinic,ImperialLatin,Romance,Italo-WesternRomance,Italo-Dalmatian,ItalianRomance	0.2901124
Indo-European_187	@Indo-European,Italic,Latino-Faliscan,Latinic,ImperialLatin,Romance,Italo-WesternRomance,WesternRomance	1.7478834822
Indo-European_188	@Indo-European,Italic,Latino-Faliscan,Latinic,ImperialLatin,Romance,Italo-WesternRomance,WesternRomance,ShiftedWesternRomance	1.64350462
Indo-European_189	@Indo-European,Italic,Latino-Faliscan,Latinic,ImperialLatin,Romance,Italo-WesternRomance,WesternRomance,ShiftedWesternRomance,NorthwesternShiftedRomance	0.9860488
Indo-European_190	@Indo-European,Italic,Latino-Faliscan,Latinic,ImperialLatin,Romance,Italo-WesternRomance,WesternRomance,ShiftedWesternRomance,NorthwesternShiftedRomance,Gallo-Italian	0.44698319
Indo-European_191	@Indo-European,Italic,Latino-Faliscan,Latinic,ImperialLatin,Romance,Italo-WesternRomance,WesternRomance,ShiftedWesternRomance,NorthwesternShiftedRomance,Gallo-Italian,Emiliano-Romagnolo	0.08971333
Indo-European_192	@Indo-European,Italic,Latino-Faliscan,Latinic,ImperialLatin,Romance,Italo-WesternRomance,WesternRomance,ShiftedWesternRomance,NorthwesternShiftedRomance,Gallo-Rhaetian	0.50601336
Indo-European_198	@Indo-European,Italic,Latino-Faliscan,Latinic,ImperialLatin,Romance,Italo-WesternRomance,WesternRomance,ShiftedWesternRomance,SouthwesternShiftedRomance	0.6439678
Indo-European_199	@Indo-European,Italic,Latino-Faliscan,Latinic,ImperialLatin,Romance,Italo-WesternRomance,WesternRomance,ShiftedWesternRomance,SouthwesternShiftedRomance,Occitanic	0.1228338
Indo-European_200	@Indo-European,Italic,Latino-Faliscan,Latinic,ImperialLatin,Romance,Italo-WesternRomance,WesternRomance,ShiftedWesternRomance,SouthwesternShiftedRomance,WestIbero-Romance	0.3314461
Indo-European_208	@Indo-European,Italic,Latino-Faliscan,Latinic,ImperialLatin,Romance,SouthernRomance	0.2769409
Indo-European_209	@Indo-European,Italic,Latino-Faliscan,Latinic,ImperialLatin,Romance,SouthernRomance,Sardo-Corsican	0.2769409
Indo-European_211	@Indo-European,Italic,Latino-Faliscan,Latinic,ImperialLatin,Romance,SouthernRomance,Sardo-Corsican,Sardinian	0.1312404
Mayan_1	@Mayan,CoreMayan	5.608818191
Mayan_2	@Mayan,CoreMayan,Quichean-Mamean	3.396535431
Mayan_3	@Mayan,CoreMayan,Quichean-Mamean,GreaterMamean	1.485269842
Mayan_4	@Mayan,CoreMayan,Quichean-Mamean,GreaterMamean,Ixilan	0.2719073
Mayan_5	@Mayan,CoreMayan,Quichean-Mamean,GreaterMamean,Mamean	1.15591363
Mayan_6	@Mayan,CoreMayan,Quichean-Mamean,GreaterQuichean	1.8673250911
Mayan_7	@Mayan,CoreMayan,Quichean-Mamean,GreaterQuichean,CoreQuichean	1.329193827
Mayan_8	@Mayan,CoreMayan,Quichean-Mamean,GreaterQuichean,CoreQuichean,Cakchiquel-Tzutujil	0.14641999
Mayan_9	@Mayan,CoreMayan,Quichean-Mamean,GreaterQuichean,CoreQuichean,Quiche-Achi	1.03143994
Mayan_10	@Mayan,CoreMayan,Quichean-Mamean,GreaterQuichean,Poqom	0.11277004
Mayan_11	@Mayan,CoreMayan,WesternMayan	1.47685552
Mayan_12	@Mayan,CoreMayan,WesternMayan,Cholan-Tzeltalan	0.66823257
Mayan_13	@Mayan,CoreMayan,WesternMayan,Cholan-Tzeltalan,Cholan	0.3265404
Mayan_14	@Mayan,CoreMayan,WesternMayan,Cholan-Tzeltalan,Cholan,Chol-Chontal	0.1840185
Mayan_16	@Mayan,CoreMayan,WesternMayan,Cholan-Tzeltalan,Tzeltalan	0.158462
Mayan_17	@Mayan,CoreMayan,WesternMayan,Kanjobalan-Chujean	0.71913203
Mayan_18	@Mayan,CoreMayan,WesternMayan,Kanjobalan-Chujean,Chujean	0.2959691
Mayan_19	@Mayan,CoreMayan,WesternMayan,Kanjobalan-Chujean,Kanjobalan	0.30661317
Mayan_20	@Mayan,CoreMayan,WesternMayan,Kanjobalan-Chujean,Kanjobalan,Kanjobal-Jacaltec	0.21244382
Mayan_21	@Mayan,CoreMayan,Yucatecan	0.44714642
Mayan_22	@Mayan,CoreMayan,Yucatecan,Mopan-Itza	0.1710065
Mayan_23	@Mayan,CoreMayan,Yucatecan,Yucatec-Lacandon	0.2466235
Nuclear_Trans_New_Guinea_1	@Nuclear_Trans_New_Guinea,Asmat-Awyu-Ok	1.5416257
Nuclear_Trans_New_Guinea_2	@Nuclear_Trans_New_Guinea,Asmat-Awyu-Ok,Asmat-Kamoro	0.1168648
Nuclear_Trans_New_Guinea_3	@Nuclear_Trans_New_Guinea,Asmat-Awyu-Ok,Asmat-Kamoro,Asmat	0.1168648
Nuclear_Trans_New_Guinea_6	@Nuclear_Trans_New_Guinea,Asmat-Awyu-Ok,Awyu-Ok	1.27896521
Nuclear_Trans_New_Guinea_7	@Nuclear_Trans_New_Guinea,Asmat-Awyu-Ok,Awyu-Ok,GreaterAwyu	0.66680471
Nuclear_Trans_New_Guinea_8	@Nuclear_Trans_New_Guinea,Asmat-Awyu-Ok,Awyu-Ok,GreaterAwyu,Awyu-Dumut	0.50466813
Nuclear_Trans_New_Guinea_17	@Nuclear_Trans_New_Guinea,Asmat-Awyu-Ok,Awyu-Ok,Ok-Oksapmin	0.5947851
Nuclear_Trans_New_Guinea_18	@Nuclear_Trans_New_Guinea,Asmat-Awyu-Ok,Awyu-Ok,Ok-Oksapmin,Ok	0.3789218
Nuclear_Trans_New_Guinea_23	@Nuclear_Trans_New_Guinea,Chimbu-Wahgi	0.5279389
Nuclear_Trans_New_Guinea_33	@Nuclear_Trans_New_Guinea,Dani	0.3337249
Nuclear_Trans_New_Guinea_39	@Nuclear_Trans_New_Guinea,Enga-Kewa-Huli	0.46921639
Nuclear_Trans_New_Guinea_41	@Nuclear_Trans_New_Guinea,Enga-Kewa-Huli,Kewa-Huli	0.34652873
Nuclear_Trans_New_Guinea_42	@Nuclear_Trans_New_Guinea,Enga-Kewa-Huli,Kewa-Huli,Sau-Angal-Kewa	0.2477962
Nuclear_Trans_New_Guinea_43	@Nuclear_Trans_New_Guinea,Enga-Kewa-Huli,Kewa-Huli,Sau-Angal-Kewa,Angal-Kewa	0.2053258
Nuclear_Trans_New_Guinea_47	@Nuclear_Trans_New_Guinea,Finisterre-Huon	1.9819173
Nuclear_Trans_New_Guinea_48	@Nuclear_Trans_New_Guinea,Finisterre-Huon,Finisterre-Saruwaged	1.26302862
Nuclear_Trans_New_Guinea_49	@Nuclear_Trans_New_Guinea,Finisterre-Huon,Finisterre-Saruwaged,Erap	0.297619
Nuclear_Trans_New_Guinea_61	@Nuclear_Trans_New_Guinea,Finisterre-Huon,Huon	0.6782089
Nuclear_Trans_New_Guinea_62	@Nuclear_Trans_New_Guinea,Finisterre-Huon,Huon,EasternHuon	0.2267066
Nuclear_Trans_New_Guinea_65	@Nuclear_Trans_New_Guinea,Finisterre-Huon,Huon,WesternHuon	0.4354628
Nuclear_Trans_New_Guinea_70	@Nuclear_Trans_New_Guinea,GreaterBinanderean	0.38959532
Nuclear_Trans_New_Guinea_71	@Nuclear_Trans_New_Guinea,GreaterBinanderean,Binanderean	0.20956
Nuclear_Trans_New_Guinea_73	@Nuclear_Trans_New_Guinea,GreaterBinanderean,Binanderean,NuclearBinanderean	0.1173576
Nuclear_Trans_New_Guinea_78	@Nuclear_Trans_New_Guinea,Kainantu-Goroka	0.89414436
Nuclear_Trans_New_Guinea_79	@Nuclear_Trans_New_Guinea,Kainantu-Goroka,Goroka	0.5463323
Nuclear_Trans_New_Guinea_80	@Nuclear_Trans_New_Guinea,Kainantu-Goroka,Goroka,NuclearGoroka	0.3265838
Nuclear_Trans_New_Guinea_86	@Nuclear_Trans_New_Guinea,Kainantu-Goroka,Kainantu	0.3053735
Nuclear_Trans_New_Guinea_87	@Nuclear_Trans_New_Guinea,Kainantu-Goroka,Kainantu,Gauwa	0.1952327
Nuclear_Trans_New_Guinea_92	@Nuclear_Trans_New_Guinea,Madang	4.109075545
Nuclear_Trans_New_Guinea_93	@Nuclear_Trans_New_Guinea,Madang,Croisilles	1.85475149
Nuclear_Trans_New_Guinea_96	@Nuclear_Trans_New_Guinea,Madang,Croisilles,Mabuso	0.6532916
Nuclear_Trans_New_Guinea_99	@Nuclear_Trans_New_Guinea,Madang,Croisilles,Mabuso,Hanseman	0.2570038
Nuclear_Trans_New_Guinea_105	@Nuclear_Trans_New_Guinea,Madang,Croisilles,Numugenan	0.1945049
Nuclear_Trans_New_Guinea_111	@Nuclear_Trans_New_Guinea,Madang,Kalamic-SouthAdelbert	0.9498522
Nuclear_Trans_New_Guinea_113	@Nuclear_Trans_New_Guinea,Madang,Kalamic-SouthAdelbert,SouthAdelbert	0.74148982
Nuclear_Trans_New_Guinea_116	@Nuclear_Trans_New_Guinea,Madang,Kalamic-SouthAdelbert,SouthAdelbert,Sogeram	0.5578728
Nuclear_Trans_New_Guinea_122	@Nuclear_Trans_New_Guinea,Madang,RaiCoast	1.13409149
Nuclear_Trans_New_Guinea_123	@Nuclear_Trans_New_Guinea,Madang,RaiCoast,Evapia	0.2966609
Sino-Tibetan_1	@Sino-Tibetan,Bodic	2.712057182
Sino-Tibetan_2	@Sino-Tibetan,Bodic,Bodish	1.410781024
Sino-Tibetan_3	@Sino-Tibetan,Bodic,Bodish,Old-ModernTibetan	1.271307895
Sino-Tibetan_4	@Sino-Tibetan,Bodic,Bodish,Old-ModernTibetan,Tibetic	1.271307895
Sino-Tibetan_5	@Sino-Tibetan,Bodic,Bodish,Old-ModernTibetan,Tibetic,EasternTibetic	0.0723283
Sino-Tibetan_9	@Sino-Tibetan,Bodic,Bodish,Old-ModernTibetan,Tibetic,North-WesternTibetic	0.195526289
Sino-Tibetan_11	@Sino-Tibetan,Bodic,Bodish,Old-ModernTibetan,Tibetic,North-WesternTibetic,Shamskatic	0.13806265
Sino-Tibetan_12	@Sino-Tibetan,Bodic,Bodish,Old-ModernTibetan,Tibetic,South-WesternTibetic	0.31449704
Sino-Tibetan_13	@Sino-Tibetan,Bodic,Bodish,Old-ModernTibetan,Tibetic,South-WesternTibetic,Kyirong-Kagate	0.1160387
Sino-Tibetan_23	@Sino-Tibetan,Bodic,Kaike-Ghale-Tamangic	0.67215325
Sino-Tibetan_24	@Sino-Tibetan,Bodic,Kaike-Ghale-Tamangic,Ghale-Tamangic	0.499705466
Sino-Tibetan_25	@Sino-Tibetan,Bodic,Kaike-Ghale-Tamangic,Ghale-Tamangic,Tamangic	0.499705466
Sino-Tibetan_26	@Sino-Tibetan,Bodic,Kaike-Ghale-Tamangic,Ghale-Tamangic,Tamangic,Gurungic	0.27102578
Sino-Tibetan_28	@Sino-Tibetan,Bodic,Kaike-Ghale-Tamangic,Ghale-Tamangic,Tamangic,Gurungic,Thakali-Chantyal	0.1183506
Sino-Tibetan_29	@Sino-Tibetan,Bodic,Kaike-Ghale-Tamangic,Ghale-Tamangic,Tamangic,NuclearTamang	0.1283041
Sino-Tibetan_30	@Sino-Tibetan,Bodic,Tibeto-Kanauri	0.574787
Sino-Tibetan_31	@Sino-Tibetan,Bodic,Tibeto-Kanauri,EasternTibeto-Kanauri	0.3478004
Sino-Tibetan_33	@Sino-Tibetan,Bodic,Tibeto-Kanauri,EasternTibeto-Kanauri,Pithauragarh	0.1402922
Sino-Tibetan_34	@Sino-Tibetan,Bodic,Tibeto-Kanauri,EasternTibeto-Kanauri,Pithauragarh,Darma-Byangsi-Chaudangsi	0.1402922
Sino-Tibetan_36	@Sino-Tibetan,Bodic,Tibeto-Kanauri,WesternTibeto-Kanauri	0.1814396
Sino-Tibetan_39	@Sino-Tibetan,Brahmaputran	1.48458445
Sino-Tibetan_40	@Sino-Tibetan,Brahmaputran,Bodo-Garo	0.77025373
Sino-Tibetan_41	@Sino-Tibetan,Brahmaputran,Bodo-Garo,Boroic	0.31915696
Sino-Tibetan_42	@Sino-Tibetan,Brahmaputran,Bodo-Garo,Boroic,NuclearBodo	0.115885
Sino-Tibetan_43	@Sino-Tibetan,Brahmaputran,Bodo-Garo,Boroic,Tipperic	0.10767837
Sino-Tibetan_44	@Sino-Tibetan,Brahmaputran,Bodo-Garo,Kochic	0.17105694
Sino-Tibetan_47	@Sino-Tibetan,Brahmaputran,Konyak	0.49671115
Sino-Tibetan_48	@Sino-Tibetan,Brahmaputran,Konyak,KonyakI	0.37776555
Sino-Tibetan_50	@Sino-Tibetan,Burmo-Qiangic	3.62803848
Sino-Tibetan_51	@Sino-Tibetan,Burmo-Qiangic,Lolo-Burmese	2.53025898
Sino-Tibetan_52	@Sino-Tibetan,Burmo-Qiangic,Lolo-Burmese,Burmish	0.695908226
Sino-Tibetan_53	@Sino-Tibetan,Burmo-Qiangic,Lolo-Burmese,Burmish,NorthernBurmish	0.38932894
Sino-Tibetan_54	@Sino-Tibetan,Burmo-Qiangic,Lolo-Burmese,Burmish,NorthernBurmish,HighNorthernBurmish	0.22665983
Sino-Tibetan_61	@Sino-Tibetan,Burmo-Qiangic,Lolo-Burmese,Loloish	1.7764264
Sino-Tibetan_62	@Sino-Tibetan,Burmo-Qiangic,Lolo-Burmese,Loloish,Hani-Jino	0.78490016
Sino-Tibetan_63	@Sino-Tibetan,Burmo-Qiangic,Lolo-Burmese,Loloish,Hani-Jino,Bisoid-Hanic	0.67580674
Sino-Tibetan_67	@Sino-Tibetan,Burmo-Qiangic,Lolo-Burmese,Loloish,Hani-Jino,Bisoid-Hanic,Hanic	0.51973108
Sino-Tibetan_68	@Sino-Tibetan,Burmo-Qiangic,Lolo-Burmese,Loloish,Hani-Jino,Bisoid-Hanic,Hanic,Bi-Ka	0.2823847
Sino-Tibetan_69	@Sino-Tibetan,Burmo-Qiangic,Lolo-Burmese,Loloish,Hani-Jino,Bisoid-Hanic,Hanic,Ha-Ya	0.0832528
Sino-Tibetan_73	@Sino-Tibetan,Burmo-Qiangic,Lolo-Burmese,Loloish,Ni-Li-Kazhouish	0.66384022
Sino-Tibetan_75	@Sino-Tibetan,Burmo-Qiangic,Lolo-Burmese,Loloish,Ni-Li-Kazhouish,Lisoid	0.2638576
Sino-Tibetan_76	@Sino-Tibetan,Burmo-Qiangic,Lolo-Burmese,Loloish,Ni-Li-Kazhouish,Lisoid,NuclearLisoid	0.2638576
Sino-Tibetan_77	@Sino-Tibetan,Burmo-Qiangic,Lolo-Burmese,Loloish,Ni-Li-Kazhouish,Lisoid,NuclearLisoid,Lisu-Laluba-Lavu	0.2638576
Sino-Tibetan_83	@Sino-Tibetan,Burmo-Qiangic,Lolo-Burmese,Loloish,Ni-Li-Kazhouish,SoutheasternNgwi	0.25984903
Sino-Tibetan_86	@Sino-Tibetan,Burmo-Qiangic,Lolo-Burmese,Loloish,Ni-Li-Kazhouish,SoutheasternNgwi,Nisoid	0.1680215
Sino-Tibetan_87	@Sino-Tibetan,Burmo-Qiangic,Lolo-Burmese,Loloish,Ni-Li-Kazhouish,SoutheasternNgwi,Nisoid,NuclearNisoid	0.1680215
Sino-Tibetan_88	@Sino-Tibetan,Burmo-Qiangic,Lolo-Burmese,Loloish,Ni-Li-Kazhouish,SoutheasternNgwi,Nisoid,NuclearNisoid,Nasu-Nosu	0.1680215
Sino-Tibetan_92	@Sino-Tibetan,Burmo-Qiangic,Na-Qiangic	1.02962617
Sino-Tibetan_95	@Sino-Tibetan,Burmo-Qiangic,Na-Qiangic,Qiangic	0.81516926
Sino-Tibetan_96	@Sino-Tibetan,Burmo-Qiangic,Na-Qiangic,Qiangic,Gyalrongic	0.174912
Sino-Tibetan_100	@Sino-Tibetan,Burmo-Qiangic,Na-Qiangic,Qiangic,Qiang	0.320671
Sino-Tibetan_103	@Sino-Tibetan,Himalayish	2.42616791
Sino-Tibetan_104	@Sino-Tibetan,Himalayish,Mahakiranti	2.25276892
Sino-Tibetan_105	@Sino-Tibetan,Himalayish,Mahakiranti,Kham-Magar-Chepang	0.43291258
Sino-Tibetan_107	@Sino-Tibetan,Himalayish,Mahakiranti,Kham-Magar-Chepang,Kham	0.05615276
Sino-Tibetan_110	@Sino-Tibetan,Himalayish,Mahakiranti,Kiranti	1.46762091
Sino-Tibetan_111	@Sino-Tibetan,Himalayish,Mahakiranti,Kiranti,CentralKiranti	0.2878464
Sino-Tibetan_114	@Sino-Tibetan,Himalayish,Mahakiranti,Kiranti,CentralKiranti,SouthernCentralKiranti	0.1956763
Sino-Tibetan_116	@Sino-Tibetan,Himalayish,Mahakiranti,Kiranti,EasternKiranti	0.15921465
Sino-Tibetan_117	@Sino-Tibetan,Himalayish,Mahakiranti,Kiranti,EasternKiranti,GreaterYakkha	0.15921465
Sino-Tibetan_119	@Sino-Tibetan,Himalayish,Mahakiranti,Kiranti,WesternKiranti	0.81928945
Sino-Tibetan_121	@Sino-Tibetan,Himalayish,Mahakiranti,Kiranti,WesternKiranti,NorthwesternKiranti	0.2312662
Sino-Tibetan_122	@Sino-Tibetan,Himalayish,Mahakiranti,Kiranti,WesternKiranti,UpperDudhkosi	0.1424698
Sino-Tibetan_123	@Sino-Tibetan,Himalayish,Mahakiranti,Newaric	0.2487321
Sino-Tibetan_126	@Sino-Tibetan,Karenic	0.87748884
Sino-Tibetan_127	@Sino-Tibetan,Karenic,CentralKaren	0.3580539
Sino-Tibetan_131	@Sino-Tibetan,Karenic,NorthernKaren	0.1698026
Sino-Tibetan_132	@Sino-Tibetan,Karenic,PeripheralKaren	0.17405482
Sino-Tibetan_137	@Sino-Tibetan,Kho-Bwa	0.3700795
Sino-Tibetan_143	@Sino-Tibetan,Kuki-Chin-Naga	2.549895649
Sino-Tibetan_144	@Sino-Tibetan,Kuki-Chin-Naga,Kuki-Chin	0.79197427
Sino-Tibetan_145	@Sino-Tibetan,Kuki-Chin-Naga,Kuki-Chin,CentralKuki-Chin	0.31021869
Sino-Tibetan_146	@Sino-Tibetan,Kuki-Chin-Naga,Kuki-Chin,CentralKuki-Chin,CoreCentralKuki-Chin	0.16927083
Sino-Tibetan_148	@Sino-Tibetan,Kuki-Chin-Naga,Kuki-Chin,CentralKuki-Chin,CoreCentralKuki-Chin,Mizoic	0.1162321
Sino-Tibetan_152	@Sino-Tibetan,Kuki-Chin-Naga,Kuki-Chin,NorthwesternKuki-Chin	0.2993924
Sino-Tibetan_154	@Sino-Tibetan,Kuki-Chin-Naga,Kuki-Chin,PeripheralKuki-Chin	0.09993387
Sino-Tibetan_155	@Sino-Tibetan,Kuki-Chin-Naga,Kuki-Chin,PeripheralKuki-Chin,NortheasternKuki-Chin	0.09993387
Sino-Tibetan_158	@Sino-Tibetan,Kuki-Chin-Naga,Naga	1.69817651
Sino-Tibetan_159	@Sino-Tibetan,Kuki-Chin-Naga,Naga,Angami-Ao	0.89032372
Sino-Tibetan_160	@Sino-Tibetan,Kuki-Chin-Naga,Naga,Angami-Ao,Angami-Pochuri	0.488607055
Sino-Tibetan_166	@Sino-Tibetan,Kuki-Chin-Naga,Naga,Angami-Ao,CentralNaga	0.37107743
Sino-Tibetan_171	@Sino-Tibetan,Kuki-Chin-Naga,Naga,Zemeic	0.27065766
Sino-Tibetan_172	@Sino-Tibetan,Kuki-Chin-Naga,Naga,Zemeic,NuclearZemeic	0.1118559
Sino-Tibetan_173	@Sino-Tibetan,Macro-Bai	1.010059637
Sino-Tibetan_174	@Sino-Tibetan,Macro-Bai,Caijia-Baic	1.010059637
Sino-Tibetan_175	@Sino-Tibetan,Macro-Bai,Caijia-Baic,Baic	1.010059637
Sino-Tibetan_176	@Sino-Tibetan,Macro-Bai,Caijia-Baic,Baic,South-CentralBai	0.55091407
Sino-Tibetan_177	@Sino-Tibetan,Macro-Tani	0.564211334
Sino-Tibetan_178	@Sino-Tibetan,Macro-Tani,Tani	0.564211334
Sino-Tibetan_179	@Sino-Tibetan,Macro-Tani,Tani,EasternTani	0.188175154
Sino-Tibetan_180	@Sino-Tibetan,Macro-Tani,Tani,Pre-WesternTani	0.35893975
Sino-Tibetan_181	@Sino-Tibetan,Macro-Tani,Tani,Pre-WesternTani,WesternTani	0.35893975
Sino-Tibetan_182	@Sino-Tibetan,Macro-Tani,Tani,Pre-WesternTani,WesternTani,Subansiri	0.2901228
Sino-Tibetan_186	@Sino-Tibetan,Nungish	0.3212578
Sino-Tibetan_187	@Sino-Tibetan,Nungish,Gunong	0.2138383
Sino-Tibetan_189	@Sino-Tibetan,Sinitic	1.11359343
Sino-Tibetan_190	@Sino-Tibetan,Sinitic,Classical-Middle-ModernSinitic	0.63589548
Sino-Tibetan_191	@Sino-Tibetan,Sinitic,Classical-Middle-ModernSinitic,Middle-ModernSinitic	0.63589548
Sino-Tibetan_192	@Sino-Tibetan,Sinitic,Classical-Middle-ModernSinitic,Middle-ModernSinitic,NorthernChinese	0.1810697
Sino-Tibetan_193	@Sino-Tibetan,Sinitic,Classical-Middle-ModernSinitic,Middle-ModernSinitic,NorthernChinese,Mandarinic	0.1810697
Sino-Tibetan_197	@Sino-Tibetan,Sinitic,Min	0.44764152
Sino-Tibetan_198	@Sino-Tibetan,Sinitic,Min,CoastalMin	0.32764612
Tai-Kadai_1	@Tai-Kadai,Hlaic	0.7605127
Tai-Kadai_2	@Tai-Kadai,Hlaic,NuclearHlaic	0.3762441
Tai-Kadai_3	@Tai-Kadai,Kadaic	3.93249639
Tai-Kadai_4	@Tai-Kadai,Kadaic,EasternKra	0.6898619
Tai-Kadai_7	@Tai-Kadai,Kadaic,SouthwesternKra	3.20827899
Tai-Kadai_8	@Tai-Kadai,Kadaic,SouthwesternKra,SouthernKra	1.02672345
Tai-Kadai_9	@Tai-Kadai,Kadaic,SouthwesternKra,WesternKra	2.12521059
Tai-Kadai_10	@Tai-Kadai,Kadaic,SouthwesternKra,WesternKra,Gelaoic	1.59409756
Tai-Kadai_11	@Tai-Kadai,Kadaic,SouthwesternKra,WesternKra,Gelaoic,NorthernGelao	0.8122408
Tai-Kadai_12	@Tai-Kadai,Kadaic,SouthwesternKra,WesternKra,Gelaoic,NorthernGelao,Ahouic	0.60751724
Tai-Kadai_13	@Tai-Kadai,Kadaic,SouthwesternKra,WesternKra,Gelaoic,SouthwesternGelao	0.7272303
Tai-Kadai_14	@Tai-Kadai,Kadaic,SouthwesternKra,WesternKra,Lachic	0.4127705
Tai-Kadai_15	@Tai-Kadai,Kam-Tai	9.136085811
Tai-Kadai_16	@Tai-Kadai,Kam-Tai,Be-Tai	6.4862584
Tai-Kadai_17	@Tai-Kadai,Kam-Tai,Be-Tai,Beic	0.1811031
Tai-Kadai_18	@Tai-Kadai,Kam-Tai,Be-Tai,Daic	5.959028003
Tai-Kadai_19	@Tai-Kadai,Kam-Tai,Be-Tai,Daic,Central-SouthwesternTai	3.608077131
Tai-Kadai_21	@Tai-Kadai,Kam-Tai,Be-Tai,Daic,Central-SouthwesternTai,Wenma-SouthwesternTai	3.16540209
Tai-Kadai_22	@Tai-Kadai,Kam-Tai,Be-Tai,Daic,Central-SouthwesternTai,Wenma-SouthwesternTai,Sapa-SouthwesternTai	2.90920952
Tai-Kadai_23	@Tai-Kadai,Kam-Tai,Be-Tai,Daic,Central-SouthwesternTai,Wenma-SouthwesternTai,Sapa-SouthwesternTai,SouthwesternTai	2.90920952
Tai-Kadai_24	@Tai-Kadai,Kam-Tai,Be-Tai,Daic,Central-SouthwesternTai,Wenma-SouthwesternTai,Sapa-SouthwesternTai,SouthwesternTai,SouthwesternTaiP	1.98817136
Tai-Kadai_26	@Tai-Kadai,Kam-Tai,Be-Tai,Daic,Central-SouthwesternTai,Wenma-SouthwesternTai,Sapa-SouthwesternTai,SouthwesternTai,SouthwesternTaiP,Lue-Yong	0.2596613
Tai-Kadai_28	@Tai-Kadai,Kam-Tai,Be-Tai,Daic,Central-SouthwesternTai,Wenma-SouthwesternTai,Sapa-SouthwesternTai,SouthwesternTai,SouthwesternTaiP,ShanTai	1.02882286
Tai-Kadai_29	@Tai-Kadai,Kam-Tai,Be-Tai,Daic,Central-SouthwesternTai,Wenma-SouthwesternTai,Sapa-SouthwesternTai,SouthwesternTai,SouthwesternTaiP,ShanTai,NorthernShan	0.49965159
Tai-Kadai_30	@Tai-Kadai,Kam-Tai,Be-Tai,Daic,Central-SouthwesternTai,Wenma-SouthwesternTai,Sapa-SouthwesternTai,SouthwesternTai,SouthwesternTaiP,ShanTai,SouthernShan	0.2121758
Tai-Kadai_31	@Tai-Kadai,Kam-Tai,Be-Tai,Daic,Central-SouthwesternTai,Wenma-SouthwesternTai,Sapa-SouthwesternTai,SouthwesternTai,SouthwesternTaiP,ShanTai,UnclassifiedShan	0.22964351
Tai-Kadai_32	@Tai-Kadai,Kam-Tai,Be-Tai,Daic,Central-SouthwesternTai,Wenma-SouthwesternTai,Sapa-SouthwesternTai,SouthwesternTai,SouthwesternTaiP,WhiteTai	0.19821279
Tai-Kadai_33	@Tai-Kadai,Kam-Tai,Be-Tai,Daic,Central-SouthwesternTai,Wenma-SouthwesternTai,Sapa-SouthwesternTai,SouthwesternTai,SouthwesternThaiPH	0.8971218
Tai-Kadai_34	@Tai-Kadai,Kam-Tai,Be-Tai,Daic,Central-SouthwesternTai,Wenma-SouthwesternTai,Sapa-SouthwesternTai,SouthwesternTai,SouthwesternThaiPH,Lao-Thai	0.8971218
Tai-Kadai_36	@Tai-Kadai,Kam-Tai,Be-Tai,Daic,NorthernDaic	2.32615137
Tai-Kadai_37	@Tai-Kadai,Kam-Tai,Be-Tai,Daic,NorthernDaic,NorthernTai	1.07297986
Tai-Kadai_38	@Tai-Kadai,Kam-Tai,Be-Tai,Daic,NorthernDaic,Yongnan-Yongbei	0.4734967
Tai-Kadai_39	@Tai-Kadai,Kam-Tai,Kam-Sui	1.83012831
Tai-Kadai_40	@Tai-Kadai,Kam-Tai,Kam-Sui,Mulam-Kam	0.6613047
Tai-Kadai_41	@Tai-Kadai,Kam-Tai,Kam-Sui,Mulam-Kam,Kamic	0.3723624
Tai-Kadai_42	@Tai-Kadai,Kam-Tai,Kam-Sui,Mulam-Kam,Kamic,NorthernKam	0.2444756
Tai-Kadai_43	@Tai-Kadai,Kam-Tai,Kam-Sui,Then-MMS	1.09448356
Tai-Kadai_44	@Tai-Kadai,Kam-Tai,Kam-Sui,Then-MMS,Maonan-Mak-Sui	0.85908188
Tai-Kadai_45	@Tai-Kadai,Kam-Tai,Kam-Sui,Then-MMS,Maonan-Mak-Sui,Mak-Ai-Cham	0.208825603
Tai-Kadai_46	@Tai-Kadai,Kam-Tai,Kam-Sui,Then-MMS,Maonan-Mak-Sui,Maonan-Chadong	0.17836408
Tai-Kadai_47	@Tai-Kadai,Kam-Tai,Lakkia-Biao	0.5068406
Algic_2	4.83506802419236	4.72071751
Algic_5	0.527411755994801	0.5109439
Algic_6	0.822176231655269	0.8007883
Algic_9	1.39647687616657	1.3467718
Algic_11	0.745343399386523	0.7141853
Algic_12	0.512185777782243	0.4884066
Angan_2	2.31814863316597	2.2591774
Angan_3	0.450199530221955	0.4242692
Angan_5	0.312473707018996	0.2906764
Angan_6	0.286013733763047	0.2697389
Angan_7	0.465878279487503	0.4508055
Anim_1	1.48512742759648	1.354475
Anim_3	4.09114724735013	3.6305082
Arawakan_1	0.453208557061788	0.451793
Arawakan_3	0.175965043204559	0.1752004
Arawakan_7	2.28144767238716	2.27025986
Arawakan_10	0.50373804894769	0.5026406
Arawakan_13	1.03463859307812	1.03133182
Arawakan_15	0.872889546864967	0.87000805
Arawakan_16	0.729626621230334	0.7261176
Arawakan_17	0.350571170383463	0.3497582
Arawakan_18	0.16006951015035	0.1594828
Arawakan_19	0.159423939296141	0.15734308
Arawakan_21	0.372482922483503	0.3704458
Arawakan_22	0.372482922483503	0.3704458
Arawakan_23	1.41202254865663	1.40696368
Arawakan_24	0.375477666266747	0.3754523
Arawakan_29	0.406445263902859	0.401949152
Arawakan_30	0.314908080025835	0.31132018
Arawakan_31	0.236702084244991	0.233154503
Arawakan_32	0.163348755062628	0.16059927
Arawakan_33	0.117495266465827	0.11562478
Arawakan_35	0.368234456454109	0.3669578
Arawan_2	1.50808368339372	1.21781218
Arawan_3	0.787960911488302	0.629982
Athabaskan-Eyak-Tlingit_2	4.67949499295595	4.64997512
Athabaskan-Eyak-Tlingit_3	4.67949499295595	4.64997512
Athabaskan-Eyak-Tlingit_4	0.492833170675045	0.47506858
Athabaskan-Eyak-Tlingit_5	0.492833170675045	0.47506858
Athabaskan-Eyak-Tlingit_7	0.2534108045019	0.2469556
Athabaskan-Eyak-Tlingit_8	3.5901328048108	3.57736545
Athabaskan-Eyak-Tlingit_10	0.212150482366527	0.2042858
Aymaran_1	0.073452899544491	0.0610978
Aymaran_2	0.41015022714717	0.374992441
Blue_Nile_Mao_2	3.40007622459508	2.90318
Border_2	4.76984734180824	4.1764679
Bosavi_1	2.2909847020941	2.2134361
Bosavi_2	0.680106486596801	0.6523914
Bosavi_3	0.502158838658468	0.4691504
Caddoan_2	2.2547691015213	2.061198
Caddoan_3	0.786257555772446	0.721694
Caddoan_4	0.786257555772446	0.721694
Cariban_2	0.850085617834033	0.8417513
Cariban_4	0.279626968468306	0.273359
Cariban_9	0.276350720407119	0.2669291
Cariban_10	0.276350720407119	0.2669291
Cariban_11	0.18513487535093	0.1767895
Cariban_12	0.18513487535093	0.1767895
Cariban_13	0.552875123663267	0.54956
Cariban_15	1.38629458432094	1.37393418
Cariban_18	0.915159369138572	0.9047696
Cariban_19	0.585723385891222	0.5750623
Central_Sudanic_1	0.382807028154769	0.37469782
Central_Sudanic_2	0.244143464262228	0.2374645
Central_Sudanic_3	0.244143464262228	0.2374645
Central_Sudanic_4	1.12527043572645	1.1052428
Central_Sudanic_5	0.244110891035793	0.2374526
Central_Sudanic_8	0.772673398803839	0.764928485
Central_Sudanic_9	0.330283485269346	0.3285034
Central_Sudanic_11	0.140475969034193	0.13748608
Central_Sudanic_12	2.47046304557171	2.45851268
Central_Sudanic_13	0.445623437919816	0.4432515
Central_Sudanic_14	0.201043704960408	0.1971052
Central_Sudanic_17	1.5359310895968	1.531790696
Central_Sudanic_18	1.21482575232825	1.21151617
Central_Sudanic_19	0.195170906575885	0.1897709
Central_Sudanic_21	0.973391997956949	0.9722702
Central_Sudanic_22	0.371622400807039	0.3689297
Central_Sudanic_25	0.346645228465767	0.3443342
Central_Sudanic_29	0.218103689965807	0.2165749
Chibchan_2	3.02163289897157	3.00719336
Chibchan_3	1.36032571294497	1.35282051
Chibchan_4	0.603147024971006	0.6014427
Chibchan_5	0.270888363727255	0.2689242
Chibchan_7	0.710889366685463	0.7057749
Chibchan_8	0.243329032533893	0.2405296
Chibchan_9	1.10049302420202	1.09294726
Chibchan_10	0.593198564159168	0.5908415
Chibchan_11	0.320880038744251	0.3182552
Chibchan_14	0.454633760515897	0.45394544
Chicham_2	1.80008967815877	1.260743
Chocoan_2	1.05669382209018	0.97654038
Chocoan_3	0.447733326406719	0.4103214
Chocoan_4	0.264744642768446	0.2415826
Chocoan_5	0.438150213654469	0.4005787
Chukotko-Kamchatkan_2	0.461669283619276	0.4116213
Cochimi-Yuman_3	1.72281196342272	1.6452208
Cochimi-Yuman_4	0.326361819590082	0.303999
Cochimi-Yuman_6	0.494592640273545	0.4679339
Cochimi-Yuman_7	0.313874894212957	0.2895634
Dajuic_2	0.797305891992601	0.7143742
Dogon_3	0.795168077714057	0.7779999
Dogon_4	0.795168077714057	0.7779999
Dogon_6	0.501121667758748	0.4779474
Dogon_7	0.896130834887942	0.86780277
Dravidian_1	0.295592693282543	0.2883927
Dravidian_4	0.919902903841632	0.916123
Dravidian_5	0.291298763889622	0.2830074
Dravidian_8	3.76730892714797	3.73616202
Dravidian_9	1.74467286396075	1.73002269
Dravidian_10	1.35172324665081	1.3410643
Dravidian_11	0.352364015426855	0.34700233
Dravidian_12	0.240949175383123	0.2361261
Dravidian_14	0.87347021329854	0.86344371
Dravidian_15	0.87347021329854	0.86344371
Dravidian_16	0.668416604940612	0.6592747
Dravidian_18	0.500087883493881	0.49262265
Dravidian_19	0.500087883493881	0.49262265
Dravidian_22	0.248723636117976	0.2444697
Dravidian_29	1.91132165348016	1.89781941
Dravidian_30	0.722767014589942	0.70968207
Dravidian_31	0.368331079556389	0.35866314
Dravidian_32	0.329440109343531	0.324702286
Dravidian_35	0.131833798196961	0.1260751
Dravidian_36	0.520767109703859	0.5148265
Dravidian_37	0.520767109703859	0.5148265
East_Strickland_2	1.14394217289642	1.0724
Eleman_1	1.00229248700518	0.95533125
Eleman_2	1.02971569790582	0.9796445
Eskimo-Aleut_2	1.64143906779704	1.542429
Eskimo-Aleut_3	0.866930324722056	0.809442
Eskimo-Aleut_5	0.544662407734453	0.512236
Guahiboan_2	0.475301824282344	0.4192958
Guaicuruan_2	0.798701353181164	0.7136427
Guaicuruan_3	0.798701353181164	0.7136427
Gunwinyguan_5	1.83513210237553	1.7417472
Gunwinyguan_6	1.22424735117017	1.16477991
Heibanic_2	1.91628495615339	1.8558753
Heibanic_3	0.851281143135993	0.81286959
Heibanic_4	0.621246716109238	0.5965064
Heibanic_5	0.254005887240152	0.2432547
Hmong-Mien_1	4.01248181766781	3.997663129
Hmong-Mien_2	3.01460990802354	3.000357
Hmong-Mien_3	0.616948892067186	0.60527883
Hmong-Mien_4	0.175473782908818	0.1691042
Hmong-Mien_5	2.16933315623229	2.1557378
Hmong-Mien_6	0.326801078664267	0.3218149
Hmong-Mien_7	0.261178293883023	0.2535857
Hmong-Mien_8	1.13870868215717	1.12718288
Hmong-Mien_9	0.58126602010118	0.5745206
Hmong-Mien_10	0.58126602010118	0.5745206
Hmong-Mien_11	0.58126602010118	0.5745206
Hmong-Mien_13	0.849825149560088	0.8439634
Hmong-Mien_14	1.03784110827774	1.02601256
Hmong-Mien_15	0.52859808369966	0.5131874
Huitotoan_1	2.3496523264907	2.166314
Huitotoan_2	0.934196316097581	0.85220512
Huitotoan_3	0.559498462339732	0.5098217
Ijoid_2	2.59434696996151	2.5754841
Ijoid_3	0.71220559039948	0.7021942
Ijoid_4	0.424220586003399	0.4184294
Ijoid_5	0.187279506015397	0.1825184
Ijoid_6	1.75609943930608	1.73744854
Ijoid_7	0.24827455324855	0.24429593
Iroquoian_2	1.60959909911478	1.5270751
Japonic_1	0.395994678774825	0.38943271
Japonic_2	0.395994678774825	0.38943271
Japonic_3	2.34153995057718	2.31724297
Japonic_4	0.957284742770826	0.94438436
Japonic_5	0.45207268195019	0.44550358
Japonic_6	0.178308956813617	0.1757826
Japonic_9	0.462027592684683	0.4565729
Japonic_10	1.23130503756143	1.21773678
Japonic_11	0.812253392713257	0.8059899
Kadugli-Krongo_2	1.56013123981224	1.4974917
Kadugli-Krongo_3	0.535373933755049	0.5061955
Kadugli-Krongo_4	0.473445407378524	0.4539776
Kartvelian_2	0.479021634618676	0.4303644
Khoe-Kwadi_1	0.350170265810838	0.3192575
Khoe-Kwadi_2	0.350170265810838	0.3192575
Khoe-Kwadi_3	1.14150382568926	1.0763745
Khoe-Kwadi_6	0.774484600455709	0.7297218
Khoe-Kwadi_8	0.386552128177764	0.3617566
Kiowa-Tanoan_2	0.208690279641672	0.1687325
Kiowa-Tanoan_3	0.470934022693261	0.4224949
Kiowa-Tanoan_4	0.470934022693261	0.4224949
Kiwaian_1	1.12847659877784	1.0826658
Koiarian_1	0.817476878138372	0.751537
Koiarian_3	0.285313433792442	0.2486899
Koiarian_4	0.285313433792442	0.2486899
Koman_2	1.83877557569766	1.7481417
Koman_3	1.18539633387942	1.1178314
Kxa_2	1.18302279173285	1.1012821
Lakes_Plain_4	2.36696455592342	2.2694948
Lakes_Plain_6	0.956835992477305	0.9166522
Lakes_Plain_7	0.345903451373125	0.3345631
Lakes_Plain_9	1.17043511721816	1.1156441
Lakes_Plain_10	0.626422804047191	0.5960064
Left_May_2	1.81310439042172	1.65960382
Lower_Sepik-Ramu_1	1.42200344560088	1.3097706
Mande_1	2.37426331142525	2.35964999
Mande_2	0.950082609309538	0.94314007
Mande_3	0.717483663374525	0.71186338
Mande_4	0.362348019973205	0.3573245
Mande_5	0.10326486995221	0.09910239
Mande_8	1.25236547689876	1.24134759
Mande_9	0.53727925959836	0.5289477
Mande_10	0.370496824231154	0.3652186
Mande_14	0.661294540254609	0.65802631
Mande_17	0.320171131069786	0.3187092
Mande_18	5.29481798311754	5.27080928
Mande_19	3.33720595452313	3.320045289
Mande_20	2.58258144647594	2.55545774
Mande_21	2.21229272010932	2.19327742
Mande_25	1.84399266925849	1.829154023
Mande_26	1.6448229190121	1.63032872
Mande_27	1.33218897128164	1.31902615
Mande_28	1.08597311030614	1.07647069
Mande_29	0.187543115757449	0.1865457
Mande_30	0.545309342003479	0.53970145
Mande_31	0.079795513693881	0.07768123
Mande_32	0.223042236644671	0.2200165
Mande_35	0.236326634647071	0.2345668
Mande_38	0.453502168962807	0.4503209
Mande_40	0.185724113315337	0.1829824
Mande_45	1.90497159826975	1.8938334
Mande_46	0.909991531177165	0.9091199
Mande_48	0.514272277264547	0.5084548
Mande_49	0.514272277264547	0.5084548
Mande_51	0.886110636918616	0.8841803
Mande_52	0.416927365392921	0.4151246
Maningrida_2	4.30200318815837	3.781004
Matacoan_2	2.0214627419826	1.8910522
Matacoan_4	0.685473031528694	0.6398264
Mixe-Zoque_1	0.523362605844237	0.5114772
Mixe-Zoque_2	0.286476235208218	0.27943991
Mixe-Zoque_3	0.185895590875825	0.1818335
Mixe-Zoque_6	0.624502933874825	0.6090909
Mixe-Zoque_7	0.186159194516097	0.1796646
Mongolic_2	1.32612995818456	1.2468781
Mongolic_3	1.32612995818456	1.2468781
Mongolic_4	0.838074815311738	0.785602
Nadahup_2	2.09139783835433	1.631988
Nakh-Daghestanian_1	5.59463318223211	5.58680752
Nakh-Daghestanian_2	2.62389873980246	2.61693021
Nakh-Daghestanian_3	0.998343125340412	0.99378708
Nakh-Daghestanian_6	0.708739292285143	0.70686964
Nakh-Daghestanian_7	0.232666605690862	0.2307536
Nakh-Daghestanian_8	0.411885648590282	0.4110926
Nakh-Daghestanian_9	0.454940047888422	0.45238224
Nakh-Daghestanian_10	1.57412080745711	1.567666474
Nakh-Daghestanian_11	1.27096109285343	1.26489346
Nakh-Daghestanian_12	0.743751812682464	0.7409323
Nakh-Daghestanian_13	0.501772443108378	0.5006692
Nakh-Daghestanian_14	0.296147573442312	0.29545154
Nakh-Daghestanian_18	0.306618491802599	0.30449107
Nakh-Daghestanian_19	0.152203577755409	0.1502148
Ndu_1	0.520329281052789	0.4938658
Ndu_2	0.682522320576085	0.640097
Nilotic_1	1.26852108225281	1.26413764
Nilotic_2	0.173092903384623	0.170231331
Nilotic_3	0.818771740781803	0.81302207
Nilotic_4	0.411290205152969	0.40844737
Nilotic_6	0.163418312986203	0.16271618
Nilotic_7	0.055150446393521	0.05257316
Nilotic_8	0.237647608928174	0.2333982
Nilotic_9	0.161376256868186	0.15943742
Nilotic_10	1.29057449956395	1.285149926
Nilotic_11	0.783872868858288	0.7800981
Nilotic_12	0.39379734244725	0.3924147
Nilotic_13	0.286531652572905	0.2846539
Nilotic_17	0.376533061134773	0.37240301
Nilotic_18	0.055699926321736	0.0527712
Nilotic_19	0.055699926321736	0.0527712
Nilotic_20	1.65815057349958	1.64944741
Nilotic_21	0.401264511273605	0.39876114
Nilotic_22	0.1220429837991	0.1181691
Nilotic_24	1.18410500736635	1.181282302
Nilotic_26	0.275678347728474	0.27379527
Nilotic_27	0.320870494609078	0.31580422
Nilotic_28	0.119095768935213	0.11649152
North_Halmahera_1	0.315236809836193	0.28985704
North_Halmahera_2	1.32145523209518	1.2737493
North_Halmahera_3	0.862088191904419	0.8168159
North_Halmahera_5	0.472245868356329	0.446837
Nubian_3	3.2068664591244	2.92652798
Nubian_4	1.48159922373947	1.3550264
Nubian_5	1.48159922373947	1.3550264
Nubian_7	0.935600362265567	0.8471528
Nuclear-Macro-Je_4	2.0029484126188	1.94632299
Nuclear-Macro-Je_5	0.243579040534093	0.2275193
Nuclear-Macro-Je_9	0.727505956844751	0.6925099
Nuclear-Macro-Je_10	0.47006341725187	0.44440022
Nuclear-Macro-Je_11	0.237082027112817	0.2254224
Nuclear-Macro-Je_12	0.237082027112817	0.2254224
Nuclear_Torricelli_1	1.07867759764133	1.07525373
Nuclear_Torricelli_2	0.031767100125215	0.0297727
Nuclear_Torricelli_3	0.031767100125215	0.0297727
Nuclear_Torricelli_5	1.49263065076803	1.4889697
Nuclear_Torricelli_6	0.312637523709858	0.3105162
Nuclear_Torricelli_7	0.263043740415517	0.26126569
Nuclear_Torricelli_9	0.582877178681064	0.58138015
Nuclear_Torricelli_10	0.429398792235353	0.4288754
Nuclear_Torricelli_11	1.27832306630706	1.27685429
Nuclear_Torricelli_12	0.479632699036713	0.476206031
Nuclear_Torricelli_15	0.353786645712217	0.35218838
Nuclear_Torricelli_16	0.101464986644031	0.09929586
Nuclear_Torricelli_17	0.755147566356529	0.7538944
Nuclear_Torricelli_18	0.301321022805239	0.2990128
Nuclear_Torricelli_21	0.541727738474305	0.5311764
Nuclear_Torricelli_22	0.216982051593681	0.2145508
Otomanguean_1	5.25275017131408	5.24280327
Otomanguean_2	1.48269673934017	1.48140408
Otomanguean_4	1.14119650625819	1.14046892
Otomanguean_5	0.84733162364811	0.8476927
Otomanguean_7	0.616904825561728	0.6140527
Otomanguean_8	0.13419733624935	0.1305009
Otomanguean_13	0.23229533974825	0.2306362
Otomanguean_15	3.69773002834123	3.692586516
Otomanguean_16	1.06197376911672	1.0621017
Otomanguean_17	0.342112402277305	0.34012448
Otomanguean_18	0.214161348790102	0.2113167
Otomanguean_19	0.402562017694441	0.40106404
Otomanguean_21	0.165408174010998	0.16455893
Otomanguean_23	0.108102782858428	0.1067104
Otomanguean_24	2.38631110911454	2.37664451
Otomanguean_25	0.161937961776845	0.1598864
Otomanguean_26	0.161937961776845	0.1598864
Otomanguean_27	0.161937961776845	0.1598864
Otomanguean_29	2.04630242320252	2.03731635
Otomanguean_30	2.04630242320252	2.03731635
Otomanguean_33	1.61191793149444	1.60751899
Otomanguean_34	0.663500632524435	0.664247434
Otomanguean_35	0.534638412866307	0.5335993
Otomanguean_36	0.353183978638672	0.3534147
Otomanguean_42	3.03364348437568	2.94291564
Otomanguean_43	2.22133444779338	2.219766488
Otomanguean_44	0.563521580688582	0.56029052
Otomanguean_45	0.289035542162168	0.2880417
Otomanguean_48	1.3143280491164	1.31130449
Otomanguean_49	0.18012104865227	0.1806356
Otomanguean_50	0.649308851779464	0.64647999
Otomanguean_51	0.131154384282943	0.13136578
Otomanguean_52	0.278936478174405	0.27666467
Otomanguean_54	0.161222267516497	0.16002837
Otomanguean_56	0.097459440205959	0.0958158
Otomanguean_58	0.145859203826855	0.14262109
Otomanguean_59	0.145859203826855	0.14262109
Otomanguean_60	0.145859203826855	0.14262109
Pama-Nyungan_1	0.643383215663467	0.6398949
Pama-Nyungan_2	0.694620985710798	0.67685592
Pama-Nyungan_3	0.317276133861168	0.31241456
Pama-Nyungan_4	0.210308208646471	0.20690694
Pama-Nyungan_6	1.35296387447371	1.34549981
Pama-Nyungan_8	0.284430637553489	0.2833648
Pama-Nyungan_12	0.576972276887023	0.57124649
Pama-Nyungan_13	0.182940955853029	0.1777274
Pama-Nyungan_14	0.182940955853029	0.1777274
Pama-Nyungan_15	0.209596334135573	0.2048725
Pama-Nyungan_16	0.209596334135573	0.2048725
Pama-Nyungan_17	0.127576578017796	0.12557942
Pama-Nyungan_18	0.127576578017796	0.12557942
Pama-Nyungan_28	0.925343660484103	0.8931877
Pama-Nyungan_29	0.346774902028194	0.339003
Pama-Nyungan_39	1.0112130105803	1.00518175
Pama-Nyungan_40	0.342407573177364	0.3401969
Pama-Nyungan_42	0.327182722070186	0.321874
Pama-Nyungan_43	0.327182722070186	0.321874
Pama-Nyungan_44	0.327182722070186	0.321874
Pama-Nyungan_48	1.15037215903245	1.15026062
Pama-Nyungan_49	0.379206887574485	0.3775188
Pama-Nyungan_60	0.249985116885823	0.2496434
Pama-Nyungan_62	0.412275392959408	0.4063825
Pama-Nyungan_64	1.10580310985451	1.096154369
Pama-Nyungan_65	0.662655872964487	0.65623029
Pama-Nyungan_66	0.540773153175605	0.53492466
Pama-Nyungan_67	0.336925428594921	0.3317312
Pama-Nyungan_68	0.17823165559948	0.1740323
Pama-Nyungan_69	0.142340979172166	0.14021265
Pano-Tacanan_1	3.03712111683831	2.99179912
Pano-Tacanan_2	2.32528966199428	2.29192338
Pano-Tacanan_3	1.55284802364655	1.53486844
Pano-Tacanan_5	0.304107715855009	0.2967668
Pano-Tacanan_6	0.304107715855009	0.2967668
Pano-Tacanan_7	0.549094359131174	0.5428605
Pano-Tacanan_8	0.286177152127574	0.27884373
Pano-Tacanan_9	0.268282730507299	0.2598002
Pano-Tacanan_10	0.51766211129774	0.510261
Pano-Tacanan_11	0.51766211129774	0.510261
Pano-Tacanan_14	0.746271995654669	0.72654162
Pano-Tacanan_15	0.376334189409918	0.3632681
Pauwasi_1	1.47980713472506	1.3531451
Pomoan_2	0.669100378122375	0.59437882
Pomoan_3	0.398393946325735	0.3481434
Quechuan_1	0.911010943384663	0.90173037
Quechuan_2	0.807781684727934	0.799311056
Quechuan_3	0.11648916455109	0.1142946
Quechuan_4	0.193902441921856	0.19088434
Quechuan_6	0.030568018432234	0.02846261
Quechuan_8	1.62638865623127	1.6118876
Quechuan_9	0.924621551744537	0.917186496
Quechuan_10	0.731046740666553	0.72466392
Quechuan_12	0.448912499180654	0.4422952
Quechuan_13	0.155215701519616	0.15196998
Quechuan_14	0.0581956650028	0.0566288
Quechuan_15	0.067978108286743	0.0656859
Saharan_2	3.37892084816797	2.9706406
Salishan_2	1.32588358229192	1.31488611
Salishan_4	1.16389816958984	1.1558981
Salishan_5	0.332844536726655	0.3300271
Salishan_6	0.734789329245951	0.7275863
Salishan_7	0.161902058343531	0.15529638
Sentanic_1	0.379257110358888	0.3322983
Sentanic_2	0.950111195457308	0.88926471
Sepik_2	0.385906544963007	0.3771663
Sepik_5	1.06522740480444	1.0476795
Sepik_11	0.344433154231154	0.340851
Siouan_3	0.906199413275765	0.87910306
Siouan_4	0.210312105944231	0.19728096
Siouan_5	0.127623189945211	0.11959585
Siouan_6	0.225088244873625	0.21530616
Sko_2	3.4891625984143	3.36748649
Sko_3	0.871212229665847	0.8407601
Sko_4	0.596898292807439	0.5780264
Sko_5	0.596898292807439	0.5780264
Songhay_1	0.535452311803299	0.49280588
Songhay_2	0.277215884444911	0.2534599
Songhay_3	1.0925039844979	1.0208114
Songhay_4	0.646350633365327	0.6000078
South_Omotic_2	0.766203941202959	0.669987
Surmic_2	2.748202300993	2.672495
Surmic_3	1.17755348809438	1.137818
Surmic_4	0.652115422991402	0.6261585
Surmic_5	0.386316313615277	0.3691991
Surmic_6	1.07117041618596	1.0367025
Surmic_8	0.484692194690262	0.4699325
Ta-Ne-Omotic_1	0.721635760823835	0.7151112
Ta-Ne-Omotic_2	0.82104070255051	0.81339113
Ta-Ne-Omotic_3	0.242520370099	0.23834304
Ta-Ne-Omotic_4	2.18634519164083	2.15935413
Ta-Ne-Omotic_5	0.595361328762048	0.585807
Ta-Ne-Omotic_6	1.24695271502975	1.23654892
Ta-Ne-Omotic_7	0.900873511611398	0.89372852
Ta-Ne-Omotic_8	0.206929248237173	0.203894
Timor-Alor-Pantar_1	5.75709589760818	5.74048473
Timor-Alor-Pantar_2	4.23802152457595	4.2223604
Timor-Alor-Pantar_3	0.46344991989802	0.4614685
Timor-Alor-Pantar_4	0.208902528480704	0.20875932
Timor-Alor-Pantar_5	1.78239611551654	1.76247732
Timor-Alor-Pantar_6	0.560667896571886	0.5579176
Timor-Alor-Pantar_7	1.17082126909502	1.1556172
Timor-Alor-Pantar_8	0.502477174955049	0.49648557
Timor-Alor-Pantar_9	0.471041076477504	0.4627945
Timor-Alor-Pantar_10	0.45037669105179	0.44994197
Timor-Alor-Pantar_11	0.448934202143771	0.4434417
Timor-Alor-Pantar_12	0.448934202143771	0.4434417
Totonacan_1	0.151979575218096	0.14613622
Totonacan_2	0.388712760463497	0.37574391
Totonacan_3	0.270012029690642	0.26136525
Totonacan_4	0.065039015087563	0.06137143
Tucanoan_1	2.37050741858748	2.32945466
Tucanoan_2	1.13419418171862	1.10428242
Tucanoan_3	0.515926008472465	0.50475169
Tucanoan_4	0.311316237313357	0.3033076
Tucanoan_5	0.577772236474905	0.56076623
Tucanoan_6	0.198952795720236	0.19156976
Tucanoan_7	0.29435233235233	0.2850129
Tucanoan_9	0.157690433055189	0.150893
Tucanoan_11	0.745137783114497	0.7303649
Tucanoan_13	0.452550752420516	0.4443223
Tucanoan_14	0.145843202838432	0.1365671
Tucanoan_15	0.145843202838432	0.1365671
Tucanoan_16	0.669294947237353	0.6508439
Tucanoan_17	0.669294947237353	0.6508439
Tucanoan_18	0.422405163428914	0.4116144
Tucanoan_19	0.24508308765247	0.2382677
Tungusic_1	0.848385279534093	0.8231098
Tungusic_2	0.225984802234753	0.2128106
Tungusic_3	0.499350907723255	0.48328416
Tungusic_5	0.516430515870886	0.4974271
Tungusic_6	0.516430515870886	0.4974271
Tungusic_7	0.830329212125055	0.80848945
Tungusic_8	0.597997141343131	0.5816408
Tupian_2	3.55885122095959	3.51984036
Tupian_3	3.26814103343089	3.22898473
Tupian_4	3.00117811852148	2.968241865
Tupian_5	0.453595936353829	0.44886879
Tupian_6	0.15874774544977	0.1569938
Tupian_10	0.28002293520096	0.2791789
Tupian_13	0.193598569173165	0.1904101
Tupian_15	0.516870427903879	0.5132407
Tupian_16	0.20196085559968	0.200179
Tupian_18	0.372305770245551	0.3724041
Tupian_19	0.299802915608678	0.2945121
Tupian_20	0.430347058269386	0.42494995
Tupian_21	0.310457050680264	0.3074928
Tupian_25	0.611538356124775	0.60453902
Tupian_26	0.40870921639892	0.4042036
Tupian_31	0.482705655320936	0.4741525
Turkic_2	4.29355805196139	4.27826324
Turkic_3	0.389451681396921	0.3817088
Turkic_4	0.389451681396921	0.3817088
Turkic_8	0.986810084335153	0.97961164
Turkic_10	0.221563260913977	0.2192352
Turkic_11	0.195164609916717	0.195606
Turkic_12	0.36463191735241	0.36092645
Turkic_15	2.03658424156355	2.02594821
Turkic_16	1.85096941689568	1.840297199
Turkic_17	0.302153529635473	0.2995215
Turkic_18	0.302153529635473	0.2995215
Turkic_19	1.33562868135911	1.32553894
Turkic_21	0.274167387234193	0.2709801
Tuu_2	0.872683721292341	0.792482
Tuu_3	0.872683721292341	0.792482
Uralic_2	0.643349946209958	0.62067584
Uralic_3	0.2683470514999	0.25759966
Uralic_4	0.2683470514999	0.25759966
Uralic_6	0.174217635936813	0.1655387
Uralic_7	0.104102028726055	0.0982682
Uralic_15	0.228823474747051	0.21997766
Uralic_17	0.188964593895221	0.176296
Uralic_19	0.729680401817436	0.7164276
Uralic_20	0.326946431681664	0.32129
Uralic_23	0.322753840177964	0.3140578
Uto-Aztecan_1	1.87646558339942	1.8702946
Uto-Aztecan_2	0.454411377506899	0.451178
Uto-Aztecan_5	0.941274376485801	0.93913568
Uto-Aztecan_6	0.26442755125151	0.2616745
Uto-Aztecan_7	0.364367306662206	0.36162534
Uto-Aztecan_8	0.169448074111178	0.1671708
Uto-Aztecan_9	3.84165165036522	3.832323396
Uto-Aztecan_10	0.13831444574975	0.1358067
Uto-Aztecan_11	2.46263539615806	2.455173982
Uto-Aztecan_12	2.02730853585013	2.024333343
Uto-Aztecan_13	1.134943186998	1.13213365
Uto-Aztecan_14	0.131734618173765	0.12992838
Uto-Aztecan_15	0.147387510309538	0.1468574
Uto-Aztecan_16	0.220588158882224	0.2201174
Uto-Aztecan_17	0.220588158882224	0.2201174
Uto-Aztecan_18	0.879760525081044	0.87805446
Uto-Aztecan_19	0.477834244241712	0.47683865
Uto-Aztecan_20	0.380681996084463	0.378163
Uto-Aztecan_21	0.245262501842431	0.2440704
Uto-Aztecan_26	0.270392265903819	0.2656404
Uto-Aztecan_28	0.322142646169566	0.32003122
Uto-Aztecan_29	0.15439874480244	0.1517506
Wakashan_1	0.627544518117976	0.56321293
Wakashan_2	0.374500814227155	0.3379358
Walioic_1	2.95859533892062	2.4577194
Western_Daly_1	0.507040819403559	0.4524121
Western_Daly_3	0.304037952174385	0.26438041
Western_Daly_4	0.357430526059188	0.317212
Yanomamic_2	1.52624626388362	1.4551045
Yanomamic_3	0.470883920610278	0.4348569
Yanomamic_4	0.470883920610278	0.4348569
