# Supplementary material for: A test of Generalized Bayesian dating: A new linguistic dating method
Source: PLoS One. 2020 Aug 12;15(8):e0236522. doi: 10.1371/journal.pone.0236522 (PMC7423060; doi:10.1371/journal.pone.0236522)
Supplement: S2 File — Python code for extracting median tree lengths for each constraint, generation of consensus trees, RevBayes code for performing Gamma regression and linear regression, and Python code for predicting ages. Age annotated consensus tree files for all the families. (ZIP) [file pone.0236522.s002.zip › S2 Supporting Information/cog_snd_TL_30_constraints.txt]

Subgroup	Constraint	Mean	Median	Nr. trees
constraint Afro-Asiatic_137	@Afro-Asiatic,Cushitic,EastCushitic,LowlandEastCushitic,SouthernLowlandEastCushitic,MainstreamLowlandEastCushitic,Oromoid	0.2788676324583083	0.27535713	5001
constraint Afro-Asiatic_164	@Afro-Asiatic,Semitic,WestSemitic,CentralSemitic,Arabian,Arabic,NorthAfricanArabic	0.1757456156128774	0.17347839999999998	5001
constraint Afro-Asiatic_181	@Afro-Asiatic,Semitic,WestSemitic,Ethiosemitic	0.813562810374885	0.8195946299999999	5001
constraint Atlantic-Congo_46	@Atlantic-Congo,Volta-Congo,Benue-Congo	13.049768345614215	13.030587265999994	5001
constraint Austronesian_176	@Austronesian,Malayo-Polynesian,Central-EasternMalayo-Polynesian,EasternMalayo-Polynesian,Oceanic,CentralPacificlinkage,Tokelau-Fijian,Polynesian,NuclearPolynesian,NorthernOutlierPolynesian-EastPolynesian,SolomonsNorthernOutlierPolynesian-EastPolynesian,CentralNorthernOutlierPolynesian-EastPolynesian,EastPolynesian	0.6174665304197761	0.619466845	5001
constraint Austronesian_226	@Austronesian,Malayo-Polynesian,Central-EasternMalayo-Polynesian,EasternMalayo-Polynesian,Oceanic,Temotu	0.7627208946712657	0.7577998899999999	5001
constraint Eskimo-Aleut_3	@Eskimo-Aleut,Eskimo,Inuit	0.8669303247220557	0.809442	5001
constraint Indo-European_8	@Indo-European,Balto-Slavic,Slavic,EastSlavic	0.22648885316936615	0.22412749999999998	5001
constraint Indo-European_24	@Indo-European,Celtic,NuclearCeltic,TGBCeltic,InsularCeltic,Brythonic	0.2232362094133573	0.22021680000000002	5001
constraint Indo-European_32	@Indo-European,Germanic,NorthwestGermanic,NorthGermanic	0.5063838835472906	0.50828271	5001
constraint Indo-European_63	@Indo-European,Germanic,NorthwestGermanic,WestGermanic,NorthSeaGermanic,Anglo-Frisian	0.16459614544691062	0.16547440000000002	5001
constraint Indo-European_86	@Indo-European,Indo-Iranian,Indo-Aryan,Indo-AryanCentralzone,Romani	0.9793389006932213	0.9748468499999998	5001
constraint Indo-European_109	@Indo-European,Indo-Iranian,Indo-Aryan,Indo-AryanNorthwesternzone	1.8369087329888825	1.8382706340000001	5001
constraint Indo-European_131	@Indo-European,Indo-Iranian,Iranian	2.8586487978524096	2.8450951100000013	5001
constraint Indo-European_181	@Indo-European,Italic,Latino-Faliscan,Latinic,ImperialLatin,Romance	2.723827478889946	2.717333369999998	5001
constraint Mayan_13	@Mayan,CoreMayan,WesternMayan,Cholan-Tzeltalan,Cholan	0.33208289480523895	0.32654039999999995	5001
constraint Nilotic_6	@Nilotic,EasternNilotic,Teso-Lotuxo-Maa,Lotuxo-Maa,Ongamo-Maa	0.16341831298620277	0.16271618	5001
constraint Nilotic_10	@Nilotic,SouthernNilotic	1.290574499563947	1.2851499260000003	5001
constraint Sino-Tibetan_189	@Sino-Tibetan,Sinitic	1.124200744529694	1.1135934299999999	5001
constraint Siouan_3	@Siouan,CoreSiouan,MississippiValley	0.9061994132757648	0.87910306	5001
constraint Songhay_1	@Songhay,EasternSonghay	0.5354523118032993	0.49280588	5001
constraint Uralic_19	@Uralic,Saami	0.7296804018174364	0.7164276	5001
