# Supplementary material for: A test of Generalized Bayesian dating: A new linguistic dating method
Source: PLoS One. 2020 Aug 12;15(8):e0236522. doi: 10.1371/journal.pone.0236522 (PMC7423060; doi:10.1371/journal.pone.0236522)
Supplement: S2 File — Python code for extracting median tree lengths for each constraint, generation of consensus trees, RevBayes code for performing Gamma regression and linear regression, and Python code for predicting ages. Age annotated consensus tree files for all the families. (ZIP) [file pone.0236522.s002.zip › S2 Supporting Information/cog_snd_TL_1171_constraints.txt]

Subgroup	Constraint	Mean	Median	Nr. trees
constraint Afro-Asiatic_1	@Afro-Asiatic,Berber	0.6529360228095581	0.64897818	5001
constraint Afro-Asiatic_2	@Afro-Asiatic,Berber,Kabyle-AtlasBerber	0.11065933342831434	0.1101055	5001
constraint Afro-Asiatic_9	@Afro-Asiatic,Berber,Zenatic	0.10332969327334532	0.1026514	5001
constraint Afro-Asiatic_12	@Afro-Asiatic,Chadic	7.721485624993682	7.7062104320000016	5001
constraint Afro-Asiatic_13	@Afro-Asiatic,Chadic,Biu-Mandara	3.1791780116626276	3.1760366299999987	5001
constraint Afro-Asiatic_15	@Afro-Asiatic,Chadic,Biu-Mandara,NorthBiu-Mandara	2.1538727647175167	2.1544756	5001
constraint Afro-Asiatic_16	@Afro-Asiatic,Chadic,Biu-Mandara,NorthBiu-Mandara,Higic	0.19236199583423316	0.18920267000000002	5001
constraint Afro-Asiatic_22	@Afro-Asiatic,Chadic,Biu-Mandara,NorthBiu-Mandara,Margi-Mandara-Mofu	0.8342492318242352	0.83604444	5001
constraint Afro-Asiatic_23	@Afro-Asiatic,Chadic,Biu-Mandara,NorthBiu-Mandara,Margi-Mandara-Mofu,Bura-Marghi	0.14707221201159767	0.14695429999999998	5001
constraint Afro-Asiatic_27	@Afro-Asiatic,Chadic,Biu-Mandara,NorthBiu-Mandara,Margi-Mandara-Mofu,Mandaraic	0.29944501992801437	0.30064589	5001
constraint Afro-Asiatic_32	@Afro-Asiatic,Chadic,Biu-Mandara,NorthBiu-Mandara,Margi-Mandara-Mofu,Mofuic	0.2690585695674865	0.26859710000000003	5001
constraint Afro-Asiatic_37	@Afro-Asiatic,Chadic,Biu-Mandara,NorthBiu-Mandara,NorthKotoko-Buduma-Musgum	0.32229044863427314	0.3215808	5001
constraint Afro-Asiatic_42	@Afro-Asiatic,Chadic,Biu-Mandara,SouthBiu-Mandara	0.8257755970347332	0.8279321	5001
constraint Afro-Asiatic_43	@Afro-Asiatic,Chadic,Biu-Mandara,SouthBiu-Mandara,Bata-Sharwa	0.26526003558008393	0.26429199999999997	5001
constraint Afro-Asiatic_53	@Afro-Asiatic,Chadic,EastChadic	1.1532290040019397	1.1511716200000002	5001
constraint Afro-Asiatic_54	@Afro-Asiatic,Chadic,EastChadic,EastChadicA	0.3445346868134373	0.34444289	5001
constraint Afro-Asiatic_60	@Afro-Asiatic,Chadic,EastChadic,EastChadicB	0.7339756937117977	0.7327153	5001
constraint Afro-Asiatic_61	@Afro-Asiatic,Chadic,EastChadic,EastChadicB,EastChadicB.1	0.33556628270315936	0.3347544	5001
constraint Afro-Asiatic_62	@Afro-Asiatic,Chadic,EastChadic,EastChadicB,EastChadicB.1,Dangla-Mabire-Birgit	0.20011962806408717	0.1994208	5001
constraint Afro-Asiatic_68	@Afro-Asiatic,Chadic,Masa	0.23771131695660866	0.237311	5001
constraint Afro-Asiatic_73	@Afro-Asiatic,Chadic,WestChadic	2.9484211077373144	2.9513553559999983	5001
constraint Afro-Asiatic_74	@Afro-Asiatic,Chadic,WestChadic,WestChadicA	1.7576472106734273	1.7525460589999997	5001
constraint Afro-Asiatic_76	@Afro-Asiatic,Chadic,WestChadic,WestChadicA,WestChadicA.2-3	1.2028495299443733	1.19601348	5001
constraint Afro-Asiatic_77	@Afro-Asiatic,Chadic,WestChadic,WestChadicA,WestChadicA.2-3,WestChadicA.2	0.8656852685307959	0.8624502900000001	5001
constraint Afro-Asiatic_78	@Afro-Asiatic,Chadic,WestChadic,WestChadicA,WestChadicA.2-3,WestChadicA.2,Boleic	0.4898324855524115	0.49150784999999997	5001
constraint Afro-Asiatic_79	@Afro-Asiatic,Chadic,WestChadic,WestChadicA,WestChadicA.2-3,WestChadicA.2,Boleic,NuclearBoleic	0.3608801642844651	0.3613361400000001	5001
constraint Afro-Asiatic_80	@Afro-Asiatic,Chadic,WestChadic,WestChadicA,WestChadicA.2-3,WestChadicA.2,Boleic,NuclearBoleic,Galambu-Bele	0.26610933218474503	0.26700460000000004	5001
constraint Afro-Asiatic_81	@Afro-Asiatic,Chadic,WestChadic,WestChadicA,WestChadicA.2-3,WestChadicA.2,Boleic,NuclearBoleic,Galambu-Bele,Kirfi-Bele	0.18386753152369525	0.18391449999999998	5001
constraint Afro-Asiatic_86	@Afro-Asiatic,Chadic,WestChadic,WestChadicA,WestChadicA.2-3,WestChadicA.2,Tangalic	0.34182316569932014	0.3410846	5001
constraint Afro-Asiatic_87	@Afro-Asiatic,Chadic,WestChadic,WestChadicA,WestChadicA.2-3,WestChadicA.2,Tangalic,NuclearTangalic	0.22918199043191362	0.2284874	5001
constraint Afro-Asiatic_90	@Afro-Asiatic,Chadic,WestChadic,WestChadicA,WestChadicA.2-3,WestChadicA.3	0.2571208353686462	0.2565048	5001
constraint Afro-Asiatic_95	@Afro-Asiatic,Chadic,WestChadic,WestChadicA,WestChadicA.4	0.2701081280523895	0.27061280000000004	5001
constraint Afro-Asiatic_99	@Afro-Asiatic,Chadic,WestChadic,WestChadicB	1.1674160334025594	1.1646549319999997	5001
constraint Afro-Asiatic_105	@Afro-Asiatic,Chadic,WestChadic,WestChadicB,WestChadicB.3	0.6001447474931413	0.5977681	5001
constraint Afro-Asiatic_106	@Afro-Asiatic,Chadic,WestChadic,WestChadicB,WestChadicB.3,SouthBauchiEast	0.2598302580425914	0.2588103	5001
constraint Afro-Asiatic_111	@Afro-Asiatic,Chadic,WestChadic,WestChadicB,WestChadicB.3,SouthBauchiWest	0.3173922742818636	0.3157082	5001
constraint Afro-Asiatic_116	@Afro-Asiatic,Cushitic	2.7022615408089385	2.6991645910000006	5001
constraint Afro-Asiatic_117	@Afro-Asiatic,Cushitic,Agaw	0.1963436999780044	0.19564041	5001
constraint Afro-Asiatic_120	@Afro-Asiatic,Cushitic,EastCushitic	1.7530596975400923	1.7525480310000008	5001
constraint Afro-Asiatic_121	@Afro-Asiatic,Cushitic,EastCushitic,HighlandEastCushitic	0.2305380481153769	0.2301285	5001
constraint Afro-Asiatic_122	@Afro-Asiatic,Cushitic,EastCushitic,HighlandEastCushitic,Sidaama-Hadiyya-Kambaata	0.13079934686462708	0.1288439	5001
constraint Afro-Asiatic_127	@Afro-Asiatic,Cushitic,EastCushitic,LowlandEastCushitic	1.112778429921616	1.112740359	5001
constraint Afro-Asiatic_129	@Afro-Asiatic,Cushitic,EastCushitic,LowlandEastCushitic,SouthernLowlandEastCushitic	0.964270516315097	0.9654373900000001	5001
constraint Afro-Asiatic_130	@Afro-Asiatic,Cushitic,EastCushitic,LowlandEastCushitic,SouthernLowlandEastCushitic,MainstreamLowlandEastCushitic	0.7017788253238153	0.70127527	5001
constraint Afro-Asiatic_131	@Afro-Asiatic,Cushitic,EastCushitic,LowlandEastCushitic,SouthernLowlandEastCushitic,MainstreamLowlandEastCushitic,Omo-Tana	0.39071650567970406	0.3898623	5001
constraint Afro-Asiatic_132	@Afro-Asiatic,Cushitic,EastCushitic,LowlandEastCushitic,SouthernLowlandEastCushitic,MainstreamLowlandEastCushitic,Omo-Tana,EasternOmo-Tana	0.24488950677148566	0.24321710000000002	5001
constraint Afro-Asiatic_137	@Afro-Asiatic,Cushitic,EastCushitic,LowlandEastCushitic,SouthernLowlandEastCushitic,MainstreamLowlandEastCushitic,Oromoid	0.2788676324583083	0.27535713	5001
constraint Afro-Asiatic_140	@Afro-Asiatic,Cushitic,EastCushitic,LowlandEastCushitic,SouthernLowlandEastCushitic,MainstreamLowlandEastCushitic,Oromoid,NuclearOromo	0.06877759697120576	0.0685345	5001
constraint Afro-Asiatic_147	@Afro-Asiatic,Cushitic,SouthCushitic	0.3214742916688662	0.3227165	5001
constraint Afro-Asiatic_149	@Afro-Asiatic,Cushitic,SouthCushitic,WestRiftSouthCushitic	0.13918372244271146	0.13709842	5001
constraint Afro-Asiatic_152	@Afro-Asiatic,Semitic	2.3186202956390725	2.315995975	5001
constraint Afro-Asiatic_153	@Afro-Asiatic,Semitic,WestSemitic	2.3186202956390725	2.315995975	5001
constraint Afro-Asiatic_154	@Afro-Asiatic,Semitic,WestSemitic,CentralSemitic	1.143065427670506	1.1370442099999996	5001
constraint Afro-Asiatic_155	@Afro-Asiatic,Semitic,WestSemitic,CentralSemitic,Arabian	0.49628717787334536	0.4944036200000001	5001
constraint Afro-Asiatic_156	@Afro-Asiatic,Semitic,WestSemitic,CentralSemitic,Arabian,Arabic	0.49628717787334536	0.4944036200000001	5001
constraint Afro-Asiatic_160	@Afro-Asiatic,Semitic,WestSemitic,CentralSemitic,Arabian,Arabic,EgypticArabic	0.09724519628074385	0.09544639999999999	5001
constraint Afro-Asiatic_164	@Afro-Asiatic,Semitic,WestSemitic,CentralSemitic,Arabian,Arabic,NorthAfricanArabic	0.1757456156128774	0.17347839999999998	5001
constraint Afro-Asiatic_166	@Afro-Asiatic,Semitic,WestSemitic,CentralSemitic,NorthwestSemitic	0.5664537728037592	0.5688854	5001
constraint Afro-Asiatic_167	@Afro-Asiatic,Semitic,WestSemitic,CentralSemitic,NorthwestSemitic,Aramaic	0.43692234945570896	0.43852776	5001
constraint Afro-Asiatic_168	@Afro-Asiatic,Semitic,WestSemitic,CentralSemitic,NorthwestSemitic,Aramaic,EasternAramaic	0.3106898810707858	0.31209118999999996	5001
constraint Afro-Asiatic_169	@Afro-Asiatic,Semitic,WestSemitic,CentralSemitic,NorthwestSemitic,Aramaic,EasternAramaic,CentralEasternAramaic	0.22217790775204957	0.22167742	5001
constraint Afro-Asiatic_171	@Afro-Asiatic,Semitic,WestSemitic,CentralSemitic,NorthwestSemitic,Aramaic,EasternAramaic,CentralEasternAramaic,North-EasternNeo-Aramaic	0.09793422183003399	0.09727464000000001	5001
constraint Afro-Asiatic_181	@Afro-Asiatic,Semitic,WestSemitic,Ethiosemitic	0.813562810374885	0.8195946299999999	5001
constraint Afro-Asiatic_182	@Afro-Asiatic,Semitic,WestSemitic,Ethiosemitic,SouthEthiopic	0.492642100134533	0.4965369600000001	5001
constraint Afro-Asiatic_183	@Afro-Asiatic,Semitic,WestSemitic,Ethiosemitic,SouthEthiopic,OuterSouthEthiopic	0.19664980257948408	0.19639601999999998	5001
constraint Afro-Asiatic_185	@Afro-Asiatic,Semitic,WestSemitic,Ethiosemitic,SouthEthiopic,OuterSouthEthiopic,TT-Group	0.12311256004999	0.12184832	5001
constraint Afro-Asiatic_187	@Afro-Asiatic,Semitic,WestSemitic,Ethiosemitic,SouthEthiopic,TransversalSouthEthiopic	0.27439951808398316	0.27523359	5001
constraint Afro-Asiatic_188	@Afro-Asiatic,Semitic,WestSemitic,Ethiosemitic,SouthEthiopic,TransversalSouthEthiopic,Amharic-Argobba	0.10626770629234152	0.10582319000000001	5001
constraint Afro-Asiatic_189	@Afro-Asiatic,Semitic,WestSemitic,Ethiosemitic,SouthEthiopic,TransversalSouthEthiopic,Harari-EastGurage	0.12157414744251151	0.12082916000000002	5001
constraint Afro-Asiatic_190	@Afro-Asiatic,Semitic,WestSemitic,Ethiosemitic,Tigre-Tigrinya	0.2581076259074185	0.2589357	5001
constraint Afro-Asiatic_192	@Afro-Asiatic,Semitic,WestSemitic,ModernSouthArabian	0.18833930589902018	0.1881359	5001
constraint Atlantic-Congo_3	@Atlantic-Congo,Mel	0.4906213134131173	0.4861183	5001
constraint Atlantic-Congo_9	@Atlantic-Congo,Mel,SouthernMel	0.15110578643871225	0.15058259999999998	5001
constraint Atlantic-Congo_13	@Atlantic-Congo,North-CentralAtlantic	2.4443465230770545	2.44164828	5001
constraint Atlantic-Congo_14	@Atlantic-Congo,North-CentralAtlantic,CentralAtlantic	0.8331115100481904	0.8341174200000001	5001
constraint Atlantic-Congo_15	@Atlantic-Congo,North-CentralAtlantic,CentralAtlantic,Bak	0.6306981742231553	0.6307545000000001	5001
constraint Atlantic-Congo_17	@Atlantic-Congo,North-CentralAtlantic,CentralAtlantic,Bak,Joola-Manjaku	0.43092552356288744	0.43207221	5001
constraint Atlantic-Congo_18	@Atlantic-Congo,North-CentralAtlantic,CentralAtlantic,Bak,Joola-Manjaku,Jola	0.23026391904379126	0.22902178	5001
constraint Atlantic-Congo_26	@Atlantic-Congo,North-CentralAtlantic,NorthAtlantic	1.5859524808797543	1.5837987400000002	5001
constraint Atlantic-Congo_27	@Atlantic-Congo,North-CentralAtlantic,NorthAtlantic,Cangin	0.14421628578884224	0.1437653	5001
constraint Atlantic-Congo_34	@Atlantic-Congo,North-CentralAtlantic,NorthAtlantic,Peul-Serer	0.4064122585684863	0.4056468	5001
constraint Atlantic-Congo_35	@Atlantic-Congo,North-CentralAtlantic,NorthAtlantic,Peul-Serer,Fula	0.13434768622295543	0.1342128	5001
constraint Atlantic-Congo_39	@Atlantic-Congo,North-CentralAtlantic,NorthAtlantic,Tenda-Jaad	0.3506646430513897	0.351531	5001
constraint Atlantic-Congo_45	@Atlantic-Congo,Volta-Congo	21.982055590652443	21.962589119	5001
constraint Atlantic-Congo_46	@Atlantic-Congo,Volta-Congo,Benue-Congo	13.049768345614215	13.030587265999994	5001
constraint Atlantic-Congo_47	@Atlantic-Congo,Volta-Congo,Benue-Congo,Akpes-Edoid	0.7864441285161368	0.7836865300000002	5001
constraint Atlantic-Congo_48	@Atlantic-Congo,Volta-Congo,Benue-Congo,Akpes-Edoid,Edoid	0.628026530129814	0.6254448899999999	5001
constraint Atlantic-Congo_51	@Atlantic-Congo,Volta-Congo,Benue-Congo,Akpes-Edoid,Edoid,North-CentralEdoid	0.19361625245102979	0.1936234	5001
constraint Atlantic-Congo_57	@Atlantic-Congo,Volta-Congo,Benue-Congo,Akpes-Edoid,Edoid,NorthwesternEdoid	0.1446415975544891	0.1448904	5001
constraint Atlantic-Congo_62	@Atlantic-Congo,Volta-Congo,Benue-Congo,Bantoid	5.979501988855598	5.970451797	5001
constraint Atlantic-Congo_63	@Atlantic-Congo,Volta-Congo,Benue-Congo,Bantoid,NorthernBantoid	0.6818597714537693	0.68083967	5001
constraint Atlantic-Congo_71	@Atlantic-Congo,Volta-Congo,Benue-Congo,Bantoid,SouthernBantoid	5.287727638026612	5.284721179	5001
constraint Atlantic-Congo_80	@Atlantic-Congo,Volta-Congo,Benue-Congo,Bantoid,SouthernBantoid,Ekoid-Mbe	0.24687494079584085	0.2472799	5001
constraint Atlantic-Congo_83	@Atlantic-Congo,Volta-Congo,Benue-Congo,Bantoid,SouthernBantoid,Jarawan	0.208227842239952	0.20662260000000002	5001
constraint Atlantic-Congo_84	@Atlantic-Congo,Volta-Congo,Benue-Congo,Bantoid,SouthernBantoid,Jarawan,NigerianJarawan	0.208227842239952	0.20662260000000002	5001
constraint Atlantic-Congo_90	@Atlantic-Congo,Volta-Congo,Benue-Congo,Bantoid,SouthernBantoid,NarrowBantu	3.2322548227546095	3.2308273429999996	5001
constraint Atlantic-Congo_96	@Atlantic-Congo,Volta-Congo,Benue-Congo,Bantoid,SouthernBantoid,NarrowBantu,BantuA-B10-B20-B30	0.7417737933532295	0.7416141700000001	5001
constraint Atlantic-Congo_122	@Atlantic-Congo,Volta-Congo,Benue-Congo,Bantoid,SouthernBantoid,NarrowBantu,Central-WesternBantu	0.8082135009472106	0.8070576300000001	5001
constraint Atlantic-Congo_155	@Atlantic-Congo,Volta-Congo,Benue-Congo,Bantoid,SouthernBantoid,NarrowBantu,EastBantu	0.8512085572496499	0.8492119800000002	5001
constraint Atlantic-Congo_192	@Atlantic-Congo,Volta-Congo,Benue-Congo,Bantoid,SouthernBantoid,NarrowBantu,Mbam	0.32516674791641675	0.3240974	5001
constraint Atlantic-Congo_199	@Atlantic-Congo,Volta-Congo,Benue-Congo,Bantoid,SouthernBantoid,Tivoid	0.2895361397729834	0.28775598	5001
constraint Atlantic-Congo_206	@Atlantic-Congo,Volta-Congo,Benue-Congo,Bantoid,SouthernBantoid,WideGrassfields	0.44407171843225357	0.44213533000000005	5001
constraint Atlantic-Congo_207	@Atlantic-Congo,Volta-Congo,Benue-Congo,Bantoid,SouthernBantoid,WideGrassfields,NarrowGrassfields	0.34525424058938214	0.343137	5001
constraint Atlantic-Congo_218	@Atlantic-Congo,Volta-Congo,Benue-Congo,Benue-CongoPlateau	2.1846345239550367	2.1830265499999992	5001
constraint Atlantic-Congo_219	@Atlantic-Congo,Volta-Congo,Benue-Congo,Benue-CongoPlateau,Alumic	0.467617073054929	0.4666867999999999	5001
constraint Atlantic-Congo_220	@Atlantic-Congo,Volta-Congo,Benue-Congo,Benue-CongoPlateau,Alumic,Alumu-Toro	0.20970205020795846	0.21100000000000002	5001
constraint Atlantic-Congo_226	@Atlantic-Congo,Volta-Congo,Benue-Congo,Benue-CongoPlateau,Benue-CongoCentralPlateau	0.19700629282343532	0.1985628	5001
constraint Atlantic-Congo_234	@Atlantic-Congo,Volta-Congo,Benue-Congo,Benue-CongoPlateau,Tarokoid	0.23184513639946008	0.2331625	5001
constraint Atlantic-Congo_239	@Atlantic-Congo,Volta-Congo,Benue-Congo,Benue-CongoPlateau,WesternBenue-CongoPlateau	0.4280064073275345	0.4268022	5001
constraint Atlantic-Congo_240	@Atlantic-Congo,Volta-Congo,Benue-Congo,Benue-CongoPlateau,WesternBenue-CongoPlateau,Ninzic	0.18871623955608877	0.1872489	5001
constraint Atlantic-Congo_248	@Atlantic-Congo,Volta-Congo,Benue-Congo,Defoid	0.2734309290521896	0.2717929	5001
constraint Atlantic-Congo_257	@Atlantic-Congo,Volta-Congo,Benue-Congo,DeltaCross	1.3818690638235551	1.3795980499999998	5001
constraint Atlantic-Congo_261	@Atlantic-Congo,Volta-Congo,Benue-Congo,DeltaCross,LowerCross	0.29550005955214953	0.29551847000000003	5001
constraint Atlantic-Congo_262	@Atlantic-Congo,Volta-Congo,Benue-Congo,DeltaCross,LowerCross,CentralLowerCross	0.10056881968406317	0.1000246	5001
constraint Atlantic-Congo_268	@Atlantic-Congo,Volta-Congo,Benue-Congo,DeltaCross,Ogonoid	0.1276214295358928	0.12692301	5001
constraint Atlantic-Congo_272	@Atlantic-Congo,Volta-Congo,Benue-Congo,DeltaCross,UpperCross	0.5944343331187363	0.5922259	5001
constraint Atlantic-Congo_274	@Atlantic-Congo,Volta-Congo,Benue-Congo,DeltaCross,UpperCross,CentralUpperCross	0.36643375625240954	0.36778071	5001
constraint Atlantic-Congo_275	@Atlantic-Congo,Volta-Congo,Benue-Congo,DeltaCross,UpperCross,CentralUpperCross,East-WestCentralDeltaCross	0.20978255439978005	0.21137337999999997	5001
constraint Atlantic-Congo_285	@Atlantic-Congo,Volta-Congo,Benue-Congo,Ebira-Nupoid	0.20374974401119778	0.2027188	5001
constraint Atlantic-Congo_295	@Atlantic-Congo,Volta-Congo,Benue-Congo,Jukunoid	0.3191595770939812	0.319315	5001
constraint Atlantic-Congo_300	@Atlantic-Congo,Volta-Congo,Benue-Congo,Kainji	1.0913797539124375	1.092954727	5001
constraint Atlantic-Congo_301	@Atlantic-Congo,Volta-Congo,Benue-Congo,Kainji,CentralKainji	0.7859616982618476	0.7820672600000002	5001
constraint Atlantic-Congo_308	@Atlantic-Congo,Volta-Congo,Benue-Congo,Kainji,CentralKainji,Kambari-Cicipu	0.17208517393921216	0.1710018	5001
constraint Atlantic-Congo_312	@Atlantic-Congo,Volta-Congo,Benue-Congo,Kainji,CentralKainji,NorthwesternKainji	0.20507378164367124	0.2050722	5001
constraint Atlantic-Congo_320	@Atlantic-Congo,Volta-Congo,Benue-Congo,Kainji,KainjiLake	0.26481716343931216	0.2663511	5001
constraint Atlantic-Congo_323	@Atlantic-Congo,Volta-Congo,Kru	0.5551211894487762	0.55343837	5001
constraint Atlantic-Congo_324	@Atlantic-Congo,Volta-Congo,Kru,EasternKru	0.28714190368746845	0.285012201	5001
constraint Atlantic-Congo_328	@Atlantic-Congo,Volta-Congo,Kru,EasternKru,Neyo-Dida	0.10782150444011197	0.1057889	5001
constraint Atlantic-Congo_331	@Atlantic-Congo,Volta-Congo,Kru,WesternKru	0.21374096098806242	0.21309319999999998	5001
constraint Atlantic-Congo_338	@Atlantic-Congo,Volta-Congo,KwaVolta-Congo	1.9693862019387522	1.9717007199999999	5001
constraint Atlantic-Congo_340	@Atlantic-Congo,Volta-Congo,KwaVolta-Congo,Gbe	0.10413107101579686	0.1029514	5001
constraint Atlantic-Congo_343	@Atlantic-Congo,Volta-Congo,KwaVolta-Congo,Ka-Togo	0.3893795929906019	0.38710870000000003	5001
constraint Atlantic-Congo_348	@Atlantic-Congo,Volta-Congo,KwaVolta-Congo,Na-Togo	0.391623174905279	0.3897832	5001
constraint Atlantic-Congo_353	@Atlantic-Congo,Volta-Congo,KwaVolta-Congo,Nyo	0.7880583225470705	0.7882749	5001
constraint Atlantic-Congo_356	@Atlantic-Congo,Volta-Congo,KwaVolta-Congo,Nyo,Potou-Tano	0.4170038878664267	0.4178866	5001
constraint Atlantic-Congo_357	@Atlantic-Congo,Volta-Congo,KwaVolta-Congo,Nyo,Potou-Tano,Tano	0.4170038878664267	0.4178866	5001
constraint Atlantic-Congo_369	@Atlantic-Congo,Volta-Congo,NorthVolta-Congo	5.786353056223366	5.796022911300001	5001
constraint Atlantic-Congo_378	@Atlantic-Congo,Volta-Congo,NorthVolta-Congo,Bua-Kim-Day	0.5227466548407118	0.5233818	5001
constraint Atlantic-Congo_386	@Atlantic-Congo,Volta-Congo,NorthVolta-Congo,Cameroun-Ubangian	2.218533702256129	2.2286843309999993	5001
constraint Atlantic-Congo_387	@Atlantic-Congo,Volta-Congo,NorthVolta-Congo,Cameroun-Ubangian,CentralAdamawa	0.8569897979976606	0.8627974500000001	5001
constraint Atlantic-Congo_388	@Atlantic-Congo,Volta-Congo,NorthVolta-Congo,Cameroun-Ubangian,CentralAdamawa,Mumuye-Yandang	0.3295163086722656	0.33206009999999997	5001
constraint Atlantic-Congo_394	@Atlantic-Congo,Volta-Congo,NorthVolta-Congo,Cameroun-Ubangian,CentralAdamawa,SambaDuru	0.47120057697656476	0.47167708799999997	5001
constraint Atlantic-Congo_398	@Atlantic-Congo,Volta-Congo,NorthVolta-Congo,Cameroun-Ubangian,CentralAdamawa,SambaDuru,SouthernSambaDuru	0.2742663061841632	0.2771743	5001
constraint Atlantic-Congo_402	@Atlantic-Congo,Volta-Congo,NorthVolta-Congo,Cameroun-Ubangian,Mbumic	0.3873222400942812	0.38569128999999996	5001
constraint Atlantic-Congo_403	@Atlantic-Congo,Volta-Congo,NorthVolta-Congo,Cameroun-Ubangian,Mbumic,CentralMbum	0.08763196846430714	0.08698800000000001	5001
constraint Atlantic-Congo_406	@Atlantic-Congo,Volta-Congo,NorthVolta-Congo,Cameroun-Ubangian,Mbumic,NorthernMbum	0.20747123878832233	0.20644954999999998	5001
constraint Atlantic-Congo_410	@Atlantic-Congo,Volta-Congo,NorthVolta-Congo,Cameroun-Ubangian,Ubangi	0.8492743027895421	0.8471032579999999	5001
constraint Atlantic-Congo_411	@Atlantic-Congo,Volta-Congo,NorthVolta-Congo,Cameroun-Ubangian,Ubangi,Bandaic	0.1410358427644871	0.13911369999999998	5001
constraint Atlantic-Congo_419	@Atlantic-Congo,Volta-Congo,NorthVolta-Congo,Cameroun-Ubangian,Ubangi,Sere-Ngbaka-Mba	0.3526134055244951	0.34954019	5001
constraint Atlantic-Congo_430	@Atlantic-Congo,Volta-Congo,NorthVolta-Congo,Gbaya-Manza-Ngbaka	0.22319042120338534	0.225370592	5001
constraint Atlantic-Congo_431	@Atlantic-Congo,Volta-Congo,NorthVolta-Congo,Gbaya-Manza-Ngbaka,GbayaMeridional-Occidental	0.11293714258348331	0.1147393	5001
constraint Atlantic-Congo_436	@Atlantic-Congo,Volta-Congo,NorthVolta-Congo,Gbaya-Manza-Ngbaka,GbayaOriental	0.10297694366926616	0.10319594999999998	5001
constraint Atlantic-Congo_441	@Atlantic-Congo,Volta-Congo,NorthVolta-Congo,Gur	2.1400047988316935	2.1376493300000003	5001
constraint Atlantic-Congo_442	@Atlantic-Congo,Volta-Congo,NorthVolta-Congo,Gur,CentralGur	1.4970272326662268	1.495668911	5001
constraint Atlantic-Congo_443	@Atlantic-Congo,Volta-Congo,NorthVolta-Congo,Gur,CentralGur,NorthernCentralGur	0.42343063685882826	0.42464359999999995	5001
constraint Atlantic-Congo_448	@Atlantic-Congo,Volta-Congo,NorthVolta-Congo,Gur,CentralGur,SouthernCentralGur	0.5005380908808238	0.5001701000000001	5001
constraint Atlantic-Congo_456	@Atlantic-Congo,Volta-Congo,NorthVolta-Congo,Gur,CentralGur,Waja-Jen	0.5073054843371726	0.50648598	5001
constraint Atlantic-Congo_469	@Atlantic-Congo,Volta-Congo,NorthVolta-Congo,Senufo	0.3272306457167766	0.3278317	5001
constraint Austroasiatic_1	@Austroasiatic,Aslian	1.3873163296573487	1.3784939899999997	5001
constraint Austroasiatic_2	@Austroasiatic,Aslian,Central-NorthernAslian	1.0143519189497299	1.01026955	5001
constraint Austroasiatic_3	@Austroasiatic,Aslian,Central-NorthernAslian,NorthAslian	0.5372297241995602	0.5360697	5001
constraint Austroasiatic_4	@Austroasiatic,Aslian,Central-NorthernAslian,NorthAslian,Maniq-Menraq-Batek	0.4124614686116776	0.41265859999999993	5001
constraint Austroasiatic_5	@Austroasiatic,Aslian,Central-NorthernAslian,NorthAslian,Maniq-Menraq-Batek,Maniq	0.13768430579484103	0.1369658	5001
constraint Austroasiatic_6	@Austroasiatic,Aslian,Central-NorthernAslian,NorthAslian,Maniq-Menraq-Batek,Menraq-Batek	0.22424536572725456	0.2256091	5001
constraint Austroasiatic_7	@Austroasiatic,Aslian,Central-NorthernAslian,NorthAslian,Maniq-Menraq-Batek,Menraq-Batek,Batekic	0.11605937538532292	0.11515576999999999	5001
constraint Austroasiatic_8	@Austroasiatic,Aslian,Central-NorthernAslian,Senoic	0.28906652438584285	0.2869282	5001
constraint Austroasiatic_9	@Austroasiatic,Aslian,Central-NorthernAslian,Senoic,Lanoh-Semnam-Temiar	0.17526412919416115	0.1736436	5001
constraint Austroasiatic_12	@Austroasiatic,Aslian,SouthAslian	0.26852442069962007	0.26565766999999996	5001
constraint Austroasiatic_13	@Austroasiatic,Aslian,SouthAslian,Semelai-Semaq	0.17915214946610677	0.1766153	5001
constraint Austroasiatic_14	@Austroasiatic,Bahnaric	1.398757997485503	1.3980867989999999	5001
constraint Austroasiatic_15	@Austroasiatic,Bahnaric,NorthBahnaric	0.3382006418810238	0.3382256	5001
constraint Austroasiatic_16	@Austroasiatic,Bahnaric,NorthBahnaric,Hre-Sedang-Todrah-Monam	0.21663094001339736	0.21683329999999998	5001
constraint Austroasiatic_21	@Austroasiatic,Bahnaric,SouthBahnaric	0.39332194964167166	0.39068361	5001
constraint Austroasiatic_23	@Austroasiatic,Bahnaric,SouthBahnaric,Mnong-Stieng-Chrau	0.28874243702719454	0.28661104	5001
constraint Austroasiatic_24	@Austroasiatic,Bahnaric,SouthBahnaric,Mnong-Stieng-Chrau,Mnong	0.1203188434305139	0.11888987399999999	5001
constraint Austroasiatic_27	@Austroasiatic,Bahnaric,WestBahnaric	0.23727988356508697	0.231876799	5001
constraint Austroasiatic_28	@Austroasiatic,Bahnaric,WestBahnaric,NuclearWestBahnaric	0.23727988356508697	0.231876799	5001
constraint Austroasiatic_31	@Austroasiatic,Katuic	0.5545737562198161	0.55274962	5001
constraint Austroasiatic_35	@Austroasiatic,Katuic,WestKatuic	0.20410635003319336	0.20253965000000002	5001
constraint Austroasiatic_39	@Austroasiatic,Katuic,WestKatuic,Kuy-Souei	0.11098899001719656	0.10673275	5001
constraint Austroasiatic_40	@Austroasiatic,Khasi-Palaung	2.68417967689077	2.680832519	5001
constraint Austroasiatic_41	@Austroasiatic,Khasi-Palaung,Khasian	0.3960872988454309	0.39505399999999996	5001
constraint Austroasiatic_42	@Austroasiatic,Khasi-Palaung,Khasian,Khasi-Pnar-Lyngngam	0.21752646792161565	0.21591074	5001
constraint Austroasiatic_43	@Austroasiatic,Khasi-Palaung,Khasian,Khasi-Pnar-Lyngngam,Khasi-Pnar	0.12852188567006598	0.12839786	5001
constraint Austroasiatic_45	@Austroasiatic,Khasi-Palaung,Palaungic	2.1489839310379404	2.146238986	5001
constraint Austroasiatic_46	@Austroasiatic,Khasi-Palaung,Palaungic,EastPalaungic	1.4811626514075866	1.48061769	5001
constraint Austroasiatic_49	@Austroasiatic,Khasi-Palaung,Palaungic,EastPalaungic,Khao-Bit	0.2633901492583483	0.26557272000000004	5001
constraint Austroasiatic_50	@Austroasiatic,Khasi-Palaung,Palaungic,EastPalaungic,Waic	0.731902572594909	0.73362752	5001
constraint Austroasiatic_52	@Austroasiatic,Khasi-Palaung,Palaungic,EastPalaungic,Waic,Wa-Lawa	0.6268983032368406	0.6282651939999999	5001
constraint Austroasiatic_54	@Austroasiatic,Khasi-Palaung,Palaungic,EastPalaungic,Waic,Wa-Lawa,NuclearWaic	0.4241409950144651	0.4238851170000001	5001
constraint Austroasiatic_55	@Austroasiatic,Khasi-Palaung,Palaungic,WestPalaungic	0.43131738365126976	0.43132010000000004	5001
constraint Austroasiatic_58	@Austroasiatic,Khmeric	0.13254032791021794	0.132345	5001
constraint Austroasiatic_59	@Austroasiatic,Khmuic	0.6815210020160968	0.6790410699999999	5001
constraint Austroasiatic_61	@Austroasiatic,Khmuic,Phay-Pram	0.28223652062987403	0.27866822	5001
constraint Austroasiatic_63	@Austroasiatic,Mangic	0.7256884197160568	0.7264768	5001
constraint Austroasiatic_64	@Austroasiatic,Mangic,Pakanic	0.3826690521095781	0.3766292	5001
constraint Austroasiatic_65	@Austroasiatic,Monic	0.20973248245950807	0.20388502	5001
constraint Austroasiatic_66	@Austroasiatic,Mundaic	1.358555388289742	1.3563234349999993	5001
constraint Austroasiatic_67	@Austroasiatic,Mundaic,NorthMunda	0.5003736354278944	0.494983191	5001
constraint Austroasiatic_68	@Austroasiatic,Mundaic,NorthMunda,Kherwarian	0.32590523608776245	0.32355285999999994	5001
constraint Austroasiatic_69	@Austroasiatic,Mundaic,NorthMunda,Kherwarian,Mundaric	0.14099048604639072	0.13862260399999998	5001
constraint Austroasiatic_70	@Austroasiatic,Mundaic,NorthMunda,Kherwarian,Mundaric,Ho-Mundari	0.0679010776114777	0.06784671	5001
constraint Austroasiatic_71	@Austroasiatic,Mundaic,NorthMunda,Kherwarian,Santalic	0.16209716383737252	0.160622454	5001
constraint Austroasiatic_72	@Austroasiatic,Mundaic,SouthMunda	0.7554312529678264	0.75155767	5001
constraint Austroasiatic_74	@Austroasiatic,Mundaic,SouthMunda,Sora-Juray-Gorum	0.11608419106500699	0.11328511	5001
constraint Austroasiatic_75	@Austroasiatic,Mundaic,SouthMunda,Sora-Juray-Gorum,Sora-Juray	0.11608419106500699	0.11328511	5001
constraint Austroasiatic_76	@Austroasiatic,Nicobaric	0.3860455156618676	0.3844023	5001
constraint Austroasiatic_80	@Austroasiatic,Pearic	0.33219403018816235	0.32772229999999997	5001
constraint Austroasiatic_81	@Austroasiatic,Pearic,WesternPearic	0.12858219212977404	0.1265934	5001
constraint Austroasiatic_83	@Austroasiatic,Vietic	0.6026768708025194	0.6000785999999999	5001
constraint Austroasiatic_84	@Austroasiatic,Vietic,Chutic	0.3292395521695661	0.327195	5001
constraint Austroasiatic_85	@Austroasiatic,Vietic,Chutic,EastChutic	0.15163175843631274	0.1493819	5001
constraint Austroasiatic_86	@Austroasiatic,Vietic,Viet-Muong	0.225059132034793	0.22502188	5001
constraint Austronesian_6	@Austronesian,Malayo-Polynesian	23.558164279943785	23.556626024000025	5001
constraint Austronesian_7	@Austronesian,Malayo-Polynesian,Basap-GreaterBarito	2.022360120866491	2.0218941249999993	5001
constraint Austronesian_8	@Austronesian,Malayo-Polynesian,Basap-GreaterBarito,GreaterBaritolinkage	2.022360120866491	2.0218941249999993	5001
constraint Austronesian_12	@Austronesian,Malayo-Polynesian,Basap-GreaterBarito,GreaterBaritolinkage,Sama-Bajaw	0.19116450588682263	0.18973430000000002	5001
constraint Austronesian_13	@Austronesian,Malayo-Polynesian,Basap-GreaterBarito,GreaterBaritolinkage,Sama-Bajaw,Sulu-Borneo	0.10857939628874226	0.1063396	5001
constraint Austronesian_17	@Austronesian,Malayo-Polynesian,Basap-GreaterBarito,GreaterBaritolinkage,SoutheastBarito	1.334097346459212	1.3267024809999999	5001
constraint Austronesian_19	@Austronesian,Malayo-Polynesian,Basap-GreaterBarito,GreaterBaritolinkage,SoutheastBarito,Malagasic	1.159017140884327	1.1538921699999996	5001
constraint Austronesian_20	@Austronesian,Malayo-Polynesian,Basap-GreaterBarito,GreaterBaritolinkage,SoutheastBarito,Malagasic,North-CentralMalagasic	0.7610689474311778	0.7592265460000003	5001
constraint Austronesian_21	@Austronesian,Malayo-Polynesian,Basap-GreaterBarito,GreaterBaritolinkage,SoutheastBarito,Malagasic,North-CentralMalagasic,CentralMalagasic	0.493725944265351	0.4860288599999999	5001
constraint Austronesian_22	@Austronesian,Malayo-Polynesian,Basap-GreaterBarito,GreaterBaritolinkage,SoutheastBarito,Malagasic,North-CentralMalagasic,CentralMalagasic,NorthernCentralMalagasic	0.4163880977241392	0.41068862999999994	5001
constraint Austronesian_23	@Austronesian,Malayo-Polynesian,Basap-GreaterBarito,GreaterBaritolinkage,SoutheastBarito,Malagasic,North-CentralMalagasic,CentralMalagasic,NorthernCentralMalagasic,NortheastCentralMalagasic	0.360239043965091	0.35351507	5001
constraint Austronesian_24	@Austronesian,Malayo-Polynesian,Basap-GreaterBarito,GreaterBaritolinkage,SoutheastBarito,Malagasic,North-CentralMalagasic,CentralMalagasic,NorthernCentralMalagasic,NortheastCentralMalagasic,Bara-Merina	0.1982008568945051	0.19277816999999997	5001
constraint Austronesian_25	@Austronesian,Malayo-Polynesian,Basap-GreaterBarito,GreaterBaritolinkage,SoutheastBarito,Malagasic,North-CentralMalagasic,NorthernMalagasic	0.2433656444503699	0.23847827000000002	5001
constraint Austronesian_26	@Austronesian,Malayo-Polynesian,Basap-GreaterBarito,GreaterBaritolinkage,SoutheastBarito,Malagasic,North-CentralMalagasic,NorthernMalagasic,Tsimihety-Betsimisaraka	0.12947500566676665	0.12874012	5001
constraint Austronesian_27	@Austronesian,Malayo-Polynesian,Basap-GreaterBarito,GreaterBaritolinkage,SoutheastBarito,Malagasic,SouthwesternMalagasic	0.37753547483727257	0.3742472799999999	5001
constraint Austronesian_28	@Austronesian,Malayo-Polynesian,Basap-GreaterBarito,GreaterBaritolinkage,SoutheastBarito,Malagasic,SouthwesternMalagasic,WesternMalagasic	0.1521136497820836	0.14975200799999996	5001
constraint Austronesian_31	@Austronesian,Malayo-Polynesian,Bilic	0.2687023757368527	0.2695768	5001
constraint Austronesian_34	@Austronesian,Malayo-Polynesian,Celebic	1.1252058299809438	1.12404241	5001
constraint Austronesian_35	@Austronesian,Malayo-Polynesian,Celebic,EasternCelebic	0.4438800982237553	0.44983710000000005	5001
constraint Austronesian_38	@Austronesian,Malayo-Polynesian,Celebic,EasternCelebic,SoutheasternCelebic	0.35697257491901624	0.3625089700000001	5001
constraint Austronesian_39	@Austronesian,Malayo-Polynesian,Celebic,EasternCelebic,SoutheasternCelebic,Bungku-Tolaki	0.16379987868426316	0.16511710000000002	5001
constraint Austronesian_45	@Austronesian,Malayo-Polynesian,Celebic,EasternCelebic,SoutheasternCelebic,Muna-Buton	0.14316877063587286	0.14053690000000002	5001
constraint Austronesian_51	@Austronesian,Malayo-Polynesian,Celebic,Kaili-Pamona-Wotu-Wolio	0.43154314815126976	0.4308255	5001
constraint Austronesian_52	@Austronesian,Malayo-Polynesian,Celebic,Kaili-Pamona-Wotu-Wolio,Kaili-Pamona	0.23121115228314337	0.2288293	5001
constraint Austronesian_53	@Austronesian,Malayo-Polynesian,Celebic,Kaili-Pamona-Wotu-Wolio,Kaili-Pamona,NorthernKaili-Pamona	0.11271566184923017	0.11052398999999999	5001
constraint Austronesian_59	@Austronesian,Malayo-Polynesian,Celebic,Kaili-Pamona-Wotu-Wolio,Wotu-Wolio	0.15338840264677062	0.15163674	5001
constraint Austronesian_62	@Austronesian,Malayo-Polynesian,Celebic,Tomini-Tolitoli	0.1806135974515097	0.1785666	5001
constraint Austronesian_67	@Austronesian,Malayo-Polynesian,Central-EasternMalayo-Polynesian	10.533755415132138	10.527305623	5001
constraint Austronesian_68	@Austronesian,Malayo-Polynesian,Central-EasternMalayo-Polynesian,CentralMalayo-Polynesian	3.1740427762804817	3.1785540300000004	5001
constraint Austronesian_69	@Austronesian,Malayo-Polynesian,Central-EasternMalayo-Polynesian,CentralMalayo-Polynesian,Aru	0.19566647421221756	0.19807750000000002	5001
constraint Austronesian_73	@Austronesian,Malayo-Polynesian,Central-EasternMalayo-Polynesian,CentralMalayo-Polynesian,Babar	0.271147351910018	0.26639764	5001
constraint Austronesian_78	@Austronesian,Malayo-Polynesian,Central-EasternMalayo-Polynesian,CentralMalayo-Polynesian,CentralMaluku	0.7167282492927494	0.7164959900000001	5001
constraint Austronesian_79	@Austronesian,Malayo-Polynesian,Central-EasternMalayo-Polynesian,CentralMalayo-Polynesian,CentralMaluku,EastCentralMaluku	0.511042563074773	0.5085474999999999	5001
constraint Austronesian_85	@Austronesian,Malayo-Polynesian,Central-EasternMalayo-Polynesian,CentralMalayo-Polynesian,CentralMaluku,EastCentralMaluku,Nunusaku	0.19536631909018198	0.1950176	5001
constraint Austronesian_99	@Austronesian,Malayo-Polynesian,Central-EasternMalayo-Polynesian,CentralMalayo-Polynesian,Flores-Lembata	0.2084655037816437	0.2096342	5001
constraint Austronesian_104	@Austronesian,Malayo-Polynesian,Central-EasternMalayo-Polynesian,CentralMalayo-Polynesian,Flores-Sumba-Hawu	0.41338641167426515	0.4140056000000001	5001
constraint Austronesian_105	@Austronesian,Malayo-Polynesian,Central-EasternMalayo-Polynesian,CentralMalayo-Polynesian,Flores-Sumba-Hawu,FloresBarat	0.17205622821235753	0.1687311	5001
constraint Austronesian_112	@Austronesian,Malayo-Polynesian,Central-EasternMalayo-Polynesian,CentralMalayo-Polynesian,Flores-Sumba-Hawu,Sumba-Hawu	0.20551552861507702	0.2068887	5001
constraint Austronesian_114	@Austronesian,Malayo-Polynesian,Central-EasternMalayo-Polynesian,CentralMalayo-Polynesian,Flores-Sumba-Hawu,Sumba-Hawu,Sumba	0.10214530568766247	0.0992514	5001
constraint Austronesian_118	@Austronesian,Malayo-Polynesian,Central-EasternMalayo-Polynesian,CentralMalayo-Polynesian,Kei-Tanimbar	0.23478890221035795	0.23474849999999997	5001
constraint Austronesian_123	@Austronesian,Malayo-Polynesian,Central-EasternMalayo-Polynesian,CentralMalayo-Polynesian,TimoricA	0.4784190090609878	0.47173255	5001
constraint Austronesian_130	@Austronesian,Malayo-Polynesian,Central-EasternMalayo-Polynesian,CentralMalayo-Polynesian,TimoricA,NorthernTimoricA	0.1460812598780244	0.14432514	5001
constraint Austronesian_140	@Austronesian,Malayo-Polynesian,Central-EasternMalayo-Polynesian,EasternMalayo-Polynesian	7.3331427606245025	7.324692588	5001
constraint Austronesian_141	@Austronesian,Malayo-Polynesian,Central-EasternMalayo-Polynesian,EasternMalayo-Polynesian,GreaterSHWNG	1.2227234846182362	1.242923878	5001
constraint Austronesian_143	@Austronesian,Malayo-Polynesian,Central-EasternMalayo-Polynesian,EasternMalayo-Polynesian,GreaterSHWNG,SouthHalmahera-WestNewGuinea	1.0622582777187763	1.0830295300000004	5001
constraint Austronesian_145	@Austronesian,Malayo-Polynesian,Central-EasternMalayo-Polynesian,EasternMalayo-Polynesian,GreaterSHWNG,SouthHalmahera-WestNewGuinea,CenderawasihBay	0.3099907224563087	0.3072651	5001
constraint Austronesian_153	@Austronesian,Malayo-Polynesian,Central-EasternMalayo-Polynesian,EasternMalayo-Polynesian,GreaterSHWNG,SouthHalmahera-WestNewGuinea,RajaAmpat-SouthHalmahera	0.3615939231093781	0.36483873	5001
constraint Austronesian_159	@Austronesian,Malayo-Polynesian,Central-EasternMalayo-Polynesian,EasternMalayo-Polynesian,Oceanic	6.086054077995528	6.056580469000001	5001
constraint Austronesian_160	@Austronesian,Malayo-Polynesian,Central-EasternMalayo-Polynesian,EasternMalayo-Polynesian,Oceanic,AdmiraltyIslands	0.38037410201759647	0.38089459999999997	5001
constraint Austronesian_168	@Austronesian,Malayo-Polynesian,Central-EasternMalayo-Polynesian,EasternMalayo-Polynesian,Oceanic,CentralPacificlinkage	0.981361799434981	0.9936345619999999	5001
constraint Austronesian_169	@Austronesian,Malayo-Polynesian,Central-EasternMalayo-Polynesian,EasternMalayo-Polynesian,Oceanic,CentralPacificlinkage,Tokelau-Fijian	0.746607717810298	0.75377464	5001
constraint Austronesian_171	@Austronesian,Malayo-Polynesian,Central-EasternMalayo-Polynesian,EasternMalayo-Polynesian,Oceanic,CentralPacificlinkage,Tokelau-Fijian,Polynesian	0.6174665304197761	0.619466845	5001
constraint Austronesian_172	@Austronesian,Malayo-Polynesian,Central-EasternMalayo-Polynesian,EasternMalayo-Polynesian,Oceanic,CentralPacificlinkage,Tokelau-Fijian,Polynesian,NuclearPolynesian	0.6174665304197761	0.619466845	5001
constraint Austronesian_173	@Austronesian,Malayo-Polynesian,Central-EasternMalayo-Polynesian,EasternMalayo-Polynesian,Oceanic,CentralPacificlinkage,Tokelau-Fijian,Polynesian,NuclearPolynesian,NorthernOutlierPolynesian-EastPolynesian	0.6174665304197761	0.619466845	5001
constraint Austronesian_174	@Austronesian,Malayo-Polynesian,Central-EasternMalayo-Polynesian,EasternMalayo-Polynesian,Oceanic,CentralPacificlinkage,Tokelau-Fijian,Polynesian,NuclearPolynesian,NorthernOutlierPolynesian-EastPolynesian,SolomonsNorthernOutlierPolynesian-EastPolynesian	0.6174665304197761	0.619466845	5001
constraint Austronesian_175	@Austronesian,Malayo-Polynesian,Central-EasternMalayo-Polynesian,EasternMalayo-Polynesian,Oceanic,CentralPacificlinkage,Tokelau-Fijian,Polynesian,NuclearPolynesian,NorthernOutlierPolynesian-EastPolynesian,SolomonsNorthernOutlierPolynesian-EastPolynesian,CentralNorthernOutlierPolynesian-EastPolynesian	0.6174665304197761	0.619466845	5001
constraint Austronesian_176	@Austronesian,Malayo-Polynesian,Central-EasternMalayo-Polynesian,EasternMalayo-Polynesian,Oceanic,CentralPacificlinkage,Tokelau-Fijian,Polynesian,NuclearPolynesian,NorthernOutlierPolynesian-EastPolynesian,SolomonsNorthernOutlierPolynesian-EastPolynesian,CentralNorthernOutlierPolynesian-EastPolynesian,EastPolynesian	0.6174665304197761	0.619466845	5001
constraint Austronesian_177	@Austronesian,Malayo-Polynesian,Central-EasternMalayo-Polynesian,EasternMalayo-Polynesian,Oceanic,CentralPacificlinkage,Tokelau-Fijian,Polynesian,NuclearPolynesian,NorthernOutlierPolynesian-EastPolynesian,SolomonsNorthernOutlierPolynesian-EastPolynesian,CentralNorthernOutlierPolynesian-EastPolynesian,EastPolynesian,CentralEasternPolynesian	0.5429889279134973	0.5454163999999998	5001
constraint Austronesian_179	@Austronesian,Malayo-Polynesian,Central-EasternMalayo-Polynesian,EasternMalayo-Polynesian,Oceanic,CentralPacificlinkage,Tokelau-Fijian,Polynesian,NuclearPolynesian,NorthernOutlierPolynesian-EastPolynesian,SolomonsNorthernOutlierPolynesian-EastPolynesian,CentralNorthernOutlierPolynesian-EastPolynesian,EastPolynesian,CentralEasternPolynesian,Marquesan	0.063982989169966	0.06250037	5001
constraint Austronesian_180	@Austronesian,Malayo-Polynesian,Central-EasternMalayo-Polynesian,EasternMalayo-Polynesian,Oceanic,CentralPacificlinkage,Tokelau-Fijian,Polynesian,NuclearPolynesian,NorthernOutlierPolynesian-EastPolynesian,SolomonsNorthernOutlierPolynesian-EastPolynesian,CentralNorthernOutlierPolynesian-EastPolynesian,EastPolynesian,CentralEasternPolynesian,Tahitian-Austral	0.0647600198830234	0.0657552	5001
constraint Austronesian_183	@Austronesian,Malayo-Polynesian,Central-EasternMalayo-Polynesian,EasternMalayo-Polynesian,Oceanic,Micronesian	0.37375385378268344	0.3789672	5001
constraint Austronesian_189	@Austronesian,Malayo-Polynesian,Central-EasternMalayo-Polynesian,EasternMalayo-Polynesian,Oceanic,NorthandCentralVanuatu	0.7987388387712258	0.7966424439999998	5001
constraint Austronesian_190	@Austronesian,Malayo-Polynesian,Central-EasternMalayo-Polynesian,EasternMalayo-Polynesian,Oceanic,NorthandCentralVanuatu,CentralVanuatu	0.4273530698072386	0.4227283	5001
constraint Austronesian_199	@Austronesian,Malayo-Polynesian,Central-EasternMalayo-Polynesian,EasternMalayo-Polynesian,Oceanic,NorthandCentralVanuatu,NorthernVanuatu	0.3318601403109178	0.32984499	5001
constraint Austronesian_206	@Austronesian,Malayo-Polynesian,Central-EasternMalayo-Polynesian,EasternMalayo-Polynesian,Oceanic,SoutheastSolomonic	0.24612603900299942	0.2495605	5001
constraint Austronesian_214	@Austronesian,Malayo-Polynesian,Central-EasternMalayo-Polynesian,EasternMalayo-Polynesian,Oceanic,SouthernMelanesian	0.7705980632773446	0.7724042	5001
constraint Austronesian_215	@Austronesian,Malayo-Polynesian,Central-EasternMalayo-Polynesian,EasternMalayo-Polynesian,Oceanic,SouthernMelanesian,NewCaledonian	0.3700103120555889	0.37344330000000003	5001
constraint Austronesian_221	@Austronesian,Malayo-Polynesian,Central-EasternMalayo-Polynesian,EasternMalayo-Polynesian,Oceanic,SouthernMelanesian,SouthernVanuatu	0.33210128737052586	0.3345765	5001
constraint Austronesian_226	@Austronesian,Malayo-Polynesian,Central-EasternMalayo-Polynesian,EasternMalayo-Polynesian,Oceanic,Temotu	0.7627208946712657	0.7577998899999999	5001
constraint Austronesian_227	@Austronesian,Malayo-Polynesian,Central-EasternMalayo-Polynesian,EasternMalayo-Polynesian,Oceanic,Temotu,Reefs-SantaCruz	0.434738411224955	0.43648537	5001
constraint Austronesian_228	@Austronesian,Malayo-Polynesian,Central-EasternMalayo-Polynesian,EasternMalayo-Polynesian,Oceanic,Temotu,Reefs-SantaCruz,Natugu-Nalogo	0.19027375197500498	0.19023495	5001
constraint Austronesian_229	@Austronesian,Malayo-Polynesian,Central-EasternMalayo-Polynesian,EasternMalayo-Polynesian,Oceanic,Temotu,Utupua-Vanikoro	0.27109767278124375	0.2708328	5001
constraint Austronesian_231	@Austronesian,Malayo-Polynesian,Central-EasternMalayo-Polynesian,EasternMalayo-Polynesian,Oceanic,WesternOceaniclinkage	1.1396971484562688	1.1471482800000001	5001
constraint Austronesian_232	@Austronesian,Malayo-Polynesian,Central-EasternMalayo-Polynesian,EasternMalayo-Polynesian,Oceanic,WesternOceaniclinkage,MesoMelanesianlinkage	0.2960779856228754	0.3007914	5001
constraint Austronesian_241	@Austronesian,Malayo-Polynesian,Central-EasternMalayo-Polynesian,EasternMalayo-Polynesian,Oceanic,WesternOceaniclinkage,NorthNewGuinealinkage	0.5395526848470307	0.54000585	5001
constraint Austronesian_266	@Austronesian,Malayo-Polynesian,GreaterCentralPhilippine	2.010616196439628	2.0028982699999998	5001
constraint Austronesian_267	@Austronesian,Malayo-Polynesian,GreaterCentralPhilippine,CentralPhilippine	0.7947873747479064	0.7904829999999999	5001
constraint Austronesian_269	@Austronesian,Malayo-Polynesian,GreaterCentralPhilippine,CentralPhilippine,Bikol	0.07268761081143772	0.0755498	5001
constraint Austronesian_272	@Austronesian,Malayo-Polynesian,GreaterCentralPhilippine,CentralPhilippine,Bisayan	0.383111669814837	0.38037445	5001
constraint Austronesian_273	@Austronesian,Malayo-Polynesian,GreaterCentralPhilippine,CentralPhilippine,Bisayan,CentralBisayan	0.1412296859510098	0.14143338	5001
constraint Austronesian_282	@Austronesian,Malayo-Polynesian,GreaterCentralPhilippine,CentralPhilippine,Bisayan,WestBisayan	0.08876939793441312	0.09229489999999999	5001
constraint Austronesian_286	@Austronesian,Malayo-Polynesian,GreaterCentralPhilippine,CentralPhilippine,Mansakan	0.07272704530453909	0.07135699999999999	5001
constraint Austronesian_296	@Austronesian,Malayo-Polynesian,GreaterCentralPhilippine,Manobo	0.3228926143531294	0.31893320000000003	5001
constraint Austronesian_297	@Austronesian,Malayo-Polynesian,GreaterCentralPhilippine,Manobo,CentralandSouthernManobo	0.17266873680023995	0.17705211999999998	5001
constraint Austronesian_298	@Austronesian,Malayo-Polynesian,GreaterCentralPhilippine,Manobo,CentralandSouthernManobo,East-West-CentralManobo	0.09652986306018796	0.09904824	5001
constraint Austronesian_309	@Austronesian,Malayo-Polynesian,GreaterCentralPhilippine,Palawanic	0.26602885962939415	0.270042087	5001
constraint Austronesian_312	@Austronesian,Malayo-Polynesian,GreaterCentralPhilippine,Palawanic,SouthernPalawanic	0.10476797383923214	0.1076687	5001
constraint Austronesian_313	@Austronesian,Malayo-Polynesian,GreaterCentralPhilippine,Palawanic,SouthernPalawanic,Molbog-Palawan	0.10476797383923214	0.1076687	5001
constraint Austronesian_325	@Austronesian,Malayo-Polynesian,LandDayak	0.30518305991981604	0.304583	5001
constraint Austronesian_329	@Austronesian,Malayo-Polynesian,LandDayak,Bidayuh-SouthernLandDayak	0.17192597267746448	0.17227131	5001
constraint Austronesian_333	@Austronesian,Malayo-Polynesian,Malayo-Sumbawan	1.9713985987663867	2.0028990909	5001
constraint Austronesian_335	@Austronesian,Malayo-Polynesian,Malayo-Sumbawan,NorthandEastMalayo-Sumbawan	1.7606280865485502	1.7808367100000004	5001
constraint Austronesian_336	@Austronesian,Malayo-Polynesian,Malayo-Sumbawan,NorthandEastMalayo-Sumbawan,Aceh-Chamic	0.4755462260176565	0.484507529	5001
constraint Austronesian_337	@Austronesian,Malayo-Polynesian,Malayo-Sumbawan,NorthandEastMalayo-Sumbawan,Aceh-Chamic,Chamic	0.34180069663153373	0.3477651	5001
constraint Austronesian_340	@Austronesian,Malayo-Polynesian,Malayo-Sumbawan,NorthandEastMalayo-Sumbawan,Aceh-Chamic,Chamic,HighlandsChamic	0.2205562122726055	0.22237553999999995	5001
constraint Austronesian_341	@Austronesian,Malayo-Polynesian,Malayo-Sumbawan,NorthandEastMalayo-Sumbawan,Aceh-Chamic,Chamic,HighlandsChamic,Chru-NorthernCham	0.1550026872389522	0.1562688	5001
constraint Austronesian_347	@Austronesian,Malayo-Polynesian,Malayo-Sumbawan,NorthandEastMalayo-Sumbawan,Malayic	1.0647818532675264	1.0598043040000003	5001
constraint Austronesian_348	@Austronesian,Malayo-Polynesian,Malayo-Sumbawan,NorthandEastMalayo-Sumbawan,Malayic,NuclearMalayic	0.874522723074505	0.8729732929999999	5001
constraint Austronesian_355	@Austronesian,Malayo-Polynesian,Malayo-Sumbawan,NorthandEastMalayo-Sumbawan,Malayic,NuclearMalayic,Ibanic	0.1498431905035193	0.15210868000000002	5001
constraint Austronesian_356	@Austronesian,Malayo-Polynesian,Malayo-Sumbawan,NorthandEastMalayo-Sumbawan,Malayic,NuclearMalayic,IndonesianArchipelagoMalay	0.17326782970093982	0.1749575	5001
constraint Austronesian_360	@Austronesian,Malayo-Polynesian,Malayo-Sumbawan,NorthandEastMalayo-Sumbawan,Malayic,NuclearMalayic,SingaporeArchipelagoMalay	0.14641080955248953	0.14548012000000002	5001
constraint Austronesian_361	@Austronesian,Malayo-Polynesian,Malayo-Sumbawan,NorthandEastMalayo-Sumbawan,Malayic,WesternMalayicDayak	0.16174739380443912	0.1620188	5001
constraint Austronesian_363	@Austronesian,Malayo-Polynesian,Minahasan	0.09903198218056389	0.09851449999999999	5001
constraint Austronesian_367	@Austronesian,Malayo-Polynesian,NorthBorneoMalayo-Polynesian	1.6110296159272346	1.6012777299999998	5001
constraint Austronesian_373	@Austronesian,Malayo-Polynesian,NorthBorneoMalayo-Polynesian,NorthSarawakan	0.6210229896262948	0.61542733	5001
constraint Austronesian_374	@Austronesian,Malayo-Polynesian,NorthBorneoMalayo-Polynesian,NorthSarawakan,Berawan-LowerBaram	0.2015389249359128	0.1982507	5001
constraint Austronesian_389	@Austronesian,Malayo-Polynesian,NorthBorneoMalayo-Polynesian,Sarawak-Melanau-Kajang	0.2722957012981404	0.27406813	5001
constraint Austronesian_398	@Austronesian,Malayo-Polynesian,NorthBorneoMalayo-Polynesian,SouthwestSabahan	0.20658350974125173	0.2068102	5001
constraint Austronesian_410	@Austronesian,Malayo-Polynesian,NorthernLuzon	0.7651101896278144	0.77629556	5001
constraint Austronesian_411	@Austronesian,Malayo-Polynesian,NorthernLuzon,CagayanValley	0.19704993704779045	0.1946172	5001
constraint Austronesian_412	@Austronesian,Malayo-Polynesian,NorthernLuzon,CagayanValley,Ibanagic	0.13148767423975202	0.1264324	5001
constraint Austronesian_416	@Austronesian,Malayo-Polynesian,NorthernLuzon,Meso-Cordilleran	0.3032396901491102	0.30507139	5001
constraint Austronesian_417	@Austronesian,Malayo-Polynesian,NorthernLuzon,Meso-Cordilleran,South-CentralCordilleran	0.3032396901491102	0.30507139	5001
constraint Austronesian_424	@Austronesian,Malayo-Polynesian,NorthernLuzon,Meso-Cordilleran,South-CentralCordilleran,SouthernCordilleran	0.18753416112477506	0.1884013	5001
constraint Austronesian_430	@Austronesian,Malayo-Polynesian,NorthwestSumatra-BarrierIslands	0.46059315113129373	0.454742572	5001
constraint Austronesian_435	@Austronesian,Malayo-Polynesian,NorthwestSumatra-BarrierIslands,NuclearBarrierIslands	0.212762637155169	0.2101894	5001
constraint Austronesian_438	@Austronesian,Malayo-Polynesian,Sangiric	0.14219230164907018	0.1418068	5001
constraint Austronesian_442	@Austronesian,Malayo-Polynesian,SouthSulawesi	0.6268132241136073	0.63439067	5001
constraint Austronesian_443	@Austronesian,Malayo-Polynesian,SouthSulawesi,Makassaric	0.0955158856865027	0.0933649	5001
constraint Austronesian_446	@Austronesian,Malayo-Polynesian,SouthSulawesi,NorthernSouthSulawesi	0.1499929618494301	0.15249586999999998	5001
constraint Austronesian_456	@Austronesian,NuclearAustronesian	0.5596366357462508	0.5615074999999999	5001
constraint Austronesian_457	@Austronesian,NuclearAustronesian,Malayo-Polynesian	0.5596366357462508	0.5615074999999999	5001
constraint Indo-European_5	@Indo-European,Balto-Slavic	0.9585848262866826	0.95700612	5001
constraint Indo-European_7	@Indo-European,Balto-Slavic,Slavic	0.6551650011517096	0.6586076800000001	5001
constraint Indo-European_8	@Indo-European,Balto-Slavic,Slavic,EastSlavic	0.22648885316936615	0.22412749999999998	5001
constraint Indo-European_10	@Indo-European,Balto-Slavic,Slavic,SouthSlavic	0.13407612264547092	0.1345567	5001
constraint Indo-European_15	@Indo-European,Balto-Slavic,Slavic,WestSlavic	0.207309841439712	0.20490239999999998	5001
constraint Indo-European_20	@Indo-European,Celtic	0.8513017117728854	0.8378626	5001
constraint Indo-European_21	@Indo-European,Celtic,NuclearCeltic	0.8513017117728854	0.8378626	5001
constraint Indo-European_22	@Indo-European,Celtic,NuclearCeltic,TGBCeltic	0.8513017117728854	0.8378626	5001
constraint Indo-European_23	@Indo-European,Celtic,NuclearCeltic,TGBCeltic,InsularCeltic	0.8513017117728854	0.8378626	5001
constraint Indo-European_24	@Indo-European,Celtic,NuclearCeltic,TGBCeltic,InsularCeltic,Brythonic	0.2232362094133573	0.22021680000000002	5001
constraint Indo-European_30	@Indo-European,Germanic	1.5210568279980605	1.5413234400000002	5001
constraint Indo-European_31	@Indo-European,Germanic,NorthwestGermanic	1.5210568279980605	1.5413234400000002	5001
constraint Indo-European_32	@Indo-European,Germanic,NorthwestGermanic,NorthGermanic	0.5063838835472906	0.50828271	5001
constraint Indo-European_37	@Indo-European,Germanic,NorthwestGermanic,NorthGermanic,WestScandinavian	0.29524434827424517	0.30022941	5001
constraint Indo-European_39	@Indo-European,Germanic,NorthwestGermanic,WestGermanic	0.9260089601566286	0.93253913	5001
constraint Indo-European_40	@Indo-European,Germanic,NorthwestGermanic,WestGermanic,Franconian	0.3792119261742251	0.37763352	5001
constraint Indo-European_41	@Indo-European,Germanic,NorthwestGermanic,WestGermanic,Franconian,HighFranconian	0.2327936925379524	0.2260938	5001
constraint Indo-European_51	@Indo-European,Germanic,NorthwestGermanic,WestGermanic,HighGerman	0.17865414493101378	0.17547931	5001
constraint Indo-European_52	@Indo-European,Germanic,NorthwestGermanic,WestGermanic,HighGerman,Middle-ModernHighGerman	0.17865414493101378	0.17547931	5001
constraint Indo-European_53	@Indo-European,Germanic,NorthwestGermanic,WestGermanic,HighGerman,Middle-ModernHighGerman,ModernHighGerman	0.17865414493101378	0.17547931	5001
constraint Indo-European_58	@Indo-European,Germanic,NorthwestGermanic,WestGermanic,NorthSeaGermanic	0.31271607607818436	0.31550159999999994	5001
constraint Indo-European_63	@Indo-European,Germanic,NorthwestGermanic,WestGermanic,NorthSeaGermanic,Anglo-Frisian	0.16459614544691062	0.16547440000000002	5001
constraint Indo-European_72	@Indo-European,Indo-Iranian	8.280206317324255	8.276641094999999	5001
constraint Indo-European_73	@Indo-European,Indo-Iranian,Indo-Aryan	4.864785880211498	4.876516410000001	5001
constraint Indo-European_74	@Indo-European,Indo-Iranian,Indo-Aryan,Bihari	0.34130768209622075	0.33766622	5001
constraint Indo-European_75	@Indo-European,Indo-Iranian,Indo-Aryan,Bihari,Tharuic	0.09142150863507298	0.0905219	5001
constraint Indo-European_85	@Indo-European,Indo-Iranian,Indo-Aryan,Indo-AryanCentralzone	1.681237762616317	1.6823524300000001	5001
constraint Indo-European_86	@Indo-European,Indo-Iranian,Indo-Aryan,Indo-AryanCentralzone,Romani	0.9793389006932213	0.9748468499999998	5001
constraint Indo-European_87	@Indo-European,Indo-Iranian,Indo-Aryan,Indo-AryanCentralzone,Romani,CentralRomani	0.4473317669659868	0.45051428	5001
constraint Indo-European_88	@Indo-European,Indo-Iranian,Indo-Aryan,Indo-AryanCentralzone,Romani,CentralRomani,NorthwesternRomani	0.14048082664023195	0.13950856	5001
constraint Indo-European_89	@Indo-European,Indo-Iranian,Indo-Aryan,Indo-AryanCentralzone,SubcontinentalCentralIndo-Aryan	0.5238907149154969	0.5255593000000001	5001
constraint Indo-European_92	@Indo-European,Indo-Iranian,Indo-Aryan,Indo-AryanCentralzone,SubcontinentalCentralIndo-Aryan,Gujarati-Rajasthani	0.2270884522869426	0.2269795	5001
constraint Indo-European_98	@Indo-European,Indo-Iranian,Indo-Aryan,Indo-AryanEasternzone	0.3113266569236153	0.30713080000000004	5001
constraint Indo-European_99	@Indo-European,Indo-Iranian,Indo-Aryan,Indo-AryanEasternzone,Oriya-Gauda-Kamrupa	0.3113266569236153	0.30713080000000004	5001
constraint Indo-European_100	@Indo-European,Indo-Iranian,Indo-Aryan,Indo-AryanEasternzone,Oriya-Gauda-Kamrupa,Gauda-Kamrupa	0.21843049351409716	0.21460040000000002	5001
constraint Indo-European_109	@Indo-European,Indo-Iranian,Indo-Aryan,Indo-AryanNorthwesternzone	1.8369087329888825	1.8382706340000001	5001
constraint Indo-European_110	@Indo-European,Indo-Iranian,Indo-Aryan,Indo-AryanNorthwesternzone,Chitral	0.21446378740297942	0.21183498800000003	5001
constraint Indo-European_111	@Indo-European,Indo-Iranian,Indo-Aryan,Indo-AryanNorthwesternzone,Kohistani	0.3779961565794041	0.3798279	5001
constraint Indo-European_113	@Indo-European,Indo-Iranian,Indo-Aryan,Indo-AryanNorthwesternzone,Kohistani,IndusKohistanic	0.20813349329734054	0.2114273	5001
constraint Indo-European_115	@Indo-European,Indo-Iranian,Indo-Aryan,Indo-AryanNorthwesternzone,Kunar	0.1739538964955009	0.1730243	5001
constraint Indo-European_117	@Indo-European,Indo-Iranian,Indo-Aryan,Indo-AryanNorthwesternzone,Shinaic	0.5372335171081783	0.53682463	5001
constraint Indo-European_119	@Indo-European,Indo-Iranian,Indo-Aryan,Indo-AryanNorthwesternzone,Shinaic,WesternShinaic	0.20485505835752849	0.20533751	5001
constraint Indo-European_120	@Indo-European,Indo-Iranian,Indo-Aryan,Indo-AryanNorthwesternzone,Shinaic,WesternShinaic,Dangari	0.1279944430729854	0.127426	5001
constraint Indo-European_121	@Indo-European,Indo-Iranian,Indo-Aryan,Indo-AryanNorthwesternzone,Sindhi-Lahnda	0.23394610904619081	0.23220048	5001
constraint Indo-European_123	@Indo-European,Indo-Iranian,Indo-Aryan,Indo-AryanNorthwesternzone,Sindhi-Lahnda,Lahnda	0.12146670169166167	0.1227338	5001
constraint Indo-European_131	@Indo-European,Indo-Iranian,Iranian	2.8586487978524096	2.8450951100000013	5001
constraint Indo-European_132	@Indo-European,Indo-Iranian,Iranian,CentralIranianPBS	1.3532531654709858	1.3423825000000003	5001
constraint Indo-European_133	@Indo-European,Indo-Iranian,Iranian,CentralIranianPBS,CentralIranianPB	1.097411990675025	1.0885782200000005	5001
constraint Indo-European_134	@Indo-European,Indo-Iranian,Iranian,CentralIranianPBS,CentralIranianPB,NorthwesternIranian	1.097411990675025	1.0885782200000005	5001
constraint Indo-European_135	@Indo-European,Indo-Iranian,Iranian,CentralIranianPBS,CentralIranianPB,NorthwesternIranian,Adharic	0.39722572072825435	0.3950414	5001
constraint Indo-European_161	@Indo-European,Indo-Iranian,Iranian,SouthwesternIranian	0.5664186446226155	0.5589017	5001
constraint Indo-European_162	@Indo-European,Indo-Iranian,Iranian,SouthwesternIranian,Middle-ModernPersian	0.5664186446226155	0.5589017	5001
constraint Indo-European_163	@Indo-European,Indo-Iranian,Iranian,SouthwesternIranian,Middle-ModernPersian,ModernSouthwesternIranian	0.5664186446226155	0.5589017	5001
constraint Indo-European_164	@Indo-European,Indo-Iranian,Iranian,SouthwesternIranian,Middle-ModernPersian,ModernSouthwesternIranian,Farsic-CaucasianTat	0.3458582303357329	0.34053030000000006	5001
constraint Indo-European_166	@Indo-European,Indo-Iranian,Iranian,SouthwesternIranian,Middle-ModernPersian,ModernSouthwesternIranian,Farsic-CaucasianTat,Farsic	0.19829017271565688	0.194136	5001
constraint Indo-European_172	@Indo-European,Indo-Iranian,Nuristani	0.381247052354929	0.38078939999999994	5001
constraint Indo-European_177	@Indo-European,Italic	2.723827478889946	2.717333369999998	5001
constraint Indo-European_178	@Indo-European,Italic,Latino-Faliscan	2.723827478889946	2.717333369999998	5001
constraint Indo-European_179	@Indo-European,Italic,Latino-Faliscan,Latinic	2.723827478889946	2.717333369999998	5001
constraint Indo-European_180	@Indo-European,Italic,Latino-Faliscan,Latinic,ImperialLatin	2.723827478889946	2.717333369999998	5001
constraint Indo-European_181	@Indo-European,Italic,Latino-Faliscan,Latinic,ImperialLatin,Romance	2.723827478889946	2.717333369999998	5001
constraint Indo-European_182	@Indo-European,Italic,Latino-Faliscan,Latinic,ImperialLatin,Romance,EasternRomance	0.2880410473769246	0.28389709999999996	5001
constraint Indo-European_183	@Indo-European,Italic,Latino-Faliscan,Latinic,ImperialLatin,Romance,EasternRomance,BalkanRomance	0.2880410473769246	0.28389709999999996	5001
constraint Indo-European_184	@Indo-European,Italic,Latino-Faliscan,Latinic,ImperialLatin,Romance,Italo-WesternRomance	2.054763706849394	2.064128139	5001
constraint Indo-European_185	@Indo-European,Italic,Latino-Faliscan,Latinic,ImperialLatin,Romance,Italo-WesternRomance,Italo-Dalmatian	0.2857497897206559	0.2901124	5001
constraint Indo-European_186	@Indo-European,Italic,Latino-Faliscan,Latinic,ImperialLatin,Romance,Italo-WesternRomance,Italo-Dalmatian,ItalianRomance	0.2857497897206559	0.2901124	5001
constraint Indo-European_187	@Indo-European,Italic,Latino-Faliscan,Latinic,ImperialLatin,Romance,Italo-WesternRomance,WesternRomance	1.7401772229389763	1.7478834821999996	5001
constraint Indo-European_188	@Indo-European,Italic,Latino-Faliscan,Latinic,ImperialLatin,Romance,Italo-WesternRomance,WesternRomance,ShiftedWesternRomance	1.6354877830166767	1.64350462	5001
constraint Indo-European_189	@Indo-European,Italic,Latino-Faliscan,Latinic,ImperialLatin,Romance,Italo-WesternRomance,WesternRomance,ShiftedWesternRomance,NorthwesternShiftedRomance	0.9819588045886425	0.9860488000000002	5001
constraint Indo-European_190	@Indo-European,Italic,Latino-Faliscan,Latinic,ImperialLatin,Romance,Italo-WesternRomance,WesternRomance,ShiftedWesternRomance,NorthwesternShiftedRomance,Gallo-Italian	0.4497687045514297	0.44698319	5001
constraint Indo-European_191	@Indo-European,Italic,Latino-Faliscan,Latinic,ImperialLatin,Romance,Italo-WesternRomance,WesternRomance,ShiftedWesternRomance,NorthwesternShiftedRomance,Gallo-Italian,Emiliano-Romagnolo	0.08857110971085784	0.08971333	5001
constraint Indo-European_192	@Indo-European,Italic,Latino-Faliscan,Latinic,ImperialLatin,Romance,Italo-WesternRomance,WesternRomance,ShiftedWesternRomance,NorthwesternShiftedRomance,Gallo-Rhaetian	0.5064119160177565	0.5060133599999999	5001
constraint Indo-European_198	@Indo-European,Italic,Latino-Faliscan,Latinic,ImperialLatin,Romance,Italo-WesternRomance,WesternRomance,ShiftedWesternRomance,SouthwesternShiftedRomance	0.6392326562066988	0.6439678	5001
constraint Indo-European_199	@Indo-European,Italic,Latino-Faliscan,Latinic,ImperialLatin,Romance,Italo-WesternRomance,WesternRomance,ShiftedWesternRomance,SouthwesternShiftedRomance,Occitanic	0.1213746697240552	0.12283379999999999	5001
constraint Indo-European_200	@Indo-European,Italic,Latino-Faliscan,Latinic,ImperialLatin,Romance,Italo-WesternRomance,WesternRomance,ShiftedWesternRomance,SouthwesternShiftedRomance,WestIbero-Romance	0.3331449159986003	0.33144609999999997	5001
constraint Indo-European_208	@Indo-European,Italic,Latino-Faliscan,Latinic,ImperialLatin,Romance,SouthernRomance	0.27703974628474304	0.2769409	5001
constraint Indo-European_209	@Indo-European,Italic,Latino-Faliscan,Latinic,ImperialLatin,Romance,SouthernRomance,Sardo-Corsican	0.27703974628474304	0.2769409	5001
constraint Indo-European_211	@Indo-European,Italic,Latino-Faliscan,Latinic,ImperialLatin,Romance,SouthernRomance,Sardo-Corsican,Sardinian	0.13172976111577683	0.1312404	5001
constraint Mayan_1	@Mayan,CoreMayan	5.624072674610905	5.608818191000002	5001
constraint Mayan_2	@Mayan,CoreMayan,Quichean-Mamean	3.407197987394849	3.3965354309999993	5001
constraint Mayan_3	@Mayan,CoreMayan,Quichean-Mamean,GreaterMamean	1.4924364162209738	1.4852698419999997	5001
constraint Mayan_4	@Mayan,CoreMayan,Quichean-Mamean,GreaterMamean,Ixilan	0.27241545645670867	0.2719073	5001
constraint Mayan_5	@Mayan,CoreMayan,Quichean-Mamean,GreaterMamean,Mamean	1.1596802574431293	1.1559136300000001	5001
constraint Mayan_6	@Mayan,CoreMayan,Quichean-Mamean,GreaterQuichean	1.874265153914727	1.8673250911000006	5001
constraint Mayan_7	@Mayan,CoreMayan,Quichean-Mamean,GreaterQuichean,CoreQuichean	1.3357569209779345	1.329193827	5001
constraint Mayan_8	@Mayan,CoreMayan,Quichean-Mamean,GreaterQuichean,CoreQuichean,Cakchiquel-Tzutujil	0.14820291528556287	0.14641999000000003	5001
constraint Mayan_9	@Mayan,CoreMayan,Quichean-Mamean,GreaterQuichean,CoreQuichean,Quiche-Achi	1.0339558283424815	1.0314399400000005	5001
constraint Mayan_10	@Mayan,CoreMayan,Quichean-Mamean,GreaterQuichean,Poqom	0.11548241015476904	0.11277004	5001
constraint Mayan_11	@Mayan,CoreMayan,WesternMayan	1.480494377784083	1.4768555200000002	5001
constraint Mayan_12	@Mayan,CoreMayan,WesternMayan,Cholan-Tzeltalan	0.6702046149074186	0.6682325699999999	5001
constraint Mayan_13	@Mayan,CoreMayan,WesternMayan,Cholan-Tzeltalan,Cholan	0.33208289480523895	0.32654039999999995	5001
constraint Mayan_14	@Mayan,CoreMayan,WesternMayan,Cholan-Tzeltalan,Cholan,Chol-Chontal	0.18627179908618277	0.1840185	5001
constraint Mayan_16	@Mayan,CoreMayan,WesternMayan,Cholan-Tzeltalan,Tzeltalan	0.15839967960027995	0.158462	5001
constraint Mayan_17	@Mayan,CoreMayan,WesternMayan,Kanjobalan-Chujean	0.7267153814637474	0.7191320299999999	5001
constraint Mayan_18	@Mayan,CoreMayan,WesternMayan,Kanjobalan-Chujean,Chujean	0.2994474250909818	0.2959691	5001
constraint Mayan_19	@Mayan,CoreMayan,WesternMayan,Kanjobalan-Chujean,Kanjobalan	0.3084524882183963	0.30661317	5001
constraint Mayan_20	@Mayan,CoreMayan,WesternMayan,Kanjobalan-Chujean,Kanjobalan,Kanjobal-Jacaltec	0.2131735612109578	0.21244382	5001
constraint Mayan_21	@Mayan,CoreMayan,Yucatecan	0.45448551887054583	0.44714642000000004	5001
constraint Mayan_22	@Mayan,CoreMayan,Yucatecan,Mopan-Itza	0.1733575507430514	0.1710065	5001
constraint Mayan_23	@Mayan,CoreMayan,Yucatecan,Yucatec-Lacandon	0.2504279029730054	0.2466235	5001
constraint Nuclear_Trans_New_Guinea_1	@Nuclear_Trans_New_Guinea,Asmat-Awyu-Ok	1.5395949032830833	1.5416256999999998	5001
constraint Nuclear_Trans_New_Guinea_2	@Nuclear_Trans_New_Guinea,Asmat-Awyu-Ok,Asmat-Kamoro	0.11731254850495901	0.1168648	5001
constraint Nuclear_Trans_New_Guinea_3	@Nuclear_Trans_New_Guinea,Asmat-Awyu-Ok,Asmat-Kamoro,Asmat	0.11731254850495901	0.1168648	5001
constraint Nuclear_Trans_New_Guinea_6	@Nuclear_Trans_New_Guinea,Asmat-Awyu-Ok,Awyu-Ok	1.2765333010298339	1.27896521	5001
constraint Nuclear_Trans_New_Guinea_7	@Nuclear_Trans_New_Guinea,Asmat-Awyu-Ok,Awyu-Ok,GreaterAwyu	0.6667159696009797	0.6668047100000001	5001
constraint Nuclear_Trans_New_Guinea_8	@Nuclear_Trans_New_Guinea,Asmat-Awyu-Ok,Awyu-Ok,GreaterAwyu,Awyu-Dumut	0.5042140412142572	0.50466813	5001
constraint Nuclear_Trans_New_Guinea_17	@Nuclear_Trans_New_Guinea,Asmat-Awyu-Ok,Awyu-Ok,Ok-Oksapmin	0.5945384952131173	0.5947851	5001
constraint Nuclear_Trans_New_Guinea_18	@Nuclear_Trans_New_Guinea,Asmat-Awyu-Ok,Awyu-Ok,Ok-Oksapmin,Ok	0.37910745424931014	0.3789218	5001
constraint Nuclear_Trans_New_Guinea_23	@Nuclear_Trans_New_Guinea,Chimbu-Wahgi	0.5275344334116177	0.5279389000000001	5001
constraint Nuclear_Trans_New_Guinea_33	@Nuclear_Trans_New_Guinea,Dani	0.3366640315352929	0.3337249	5001
constraint Nuclear_Trans_New_Guinea_39	@Nuclear_Trans_New_Guinea,Enga-Kewa-Huli	0.47127261408958215	0.46921639000000004	5001
constraint Nuclear_Trans_New_Guinea_41	@Nuclear_Trans_New_Guinea,Enga-Kewa-Huli,Kewa-Huli	0.3491956575710858	0.34652873	5001
constraint Nuclear_Trans_New_Guinea_42	@Nuclear_Trans_New_Guinea,Enga-Kewa-Huli,Kewa-Huli,Sau-Angal-Kewa	0.24879157475524896	0.24779620000000002	5001
constraint Nuclear_Trans_New_Guinea_43	@Nuclear_Trans_New_Guinea,Enga-Kewa-Huli,Kewa-Huli,Sau-Angal-Kewa,Angal-Kewa	0.20668495496680664	0.2053258	5001
constraint Nuclear_Trans_New_Guinea_47	@Nuclear_Trans_New_Guinea,Finisterre-Huon	1.9853256521988205	1.9819173000000005	5001
constraint Nuclear_Trans_New_Guinea_48	@Nuclear_Trans_New_Guinea,Finisterre-Huon,Finisterre-Saruwaged	1.2645160961666866	1.26302862	5001
constraint Nuclear_Trans_New_Guinea_49	@Nuclear_Trans_New_Guinea,Finisterre-Huon,Finisterre-Saruwaged,Erap	0.29978608844651067	0.297619	5001
constraint Nuclear_Trans_New_Guinea_61	@Nuclear_Trans_New_Guinea,Finisterre-Huon,Huon	0.6774291696097581	0.6782089000000002	5001
constraint Nuclear_Trans_New_Guinea_62	@Nuclear_Trans_New_Guinea,Finisterre-Huon,Huon,EasternHuon	0.22749078166426712	0.22670659999999998	5001
constraint Nuclear_Trans_New_Guinea_65	@Nuclear_Trans_New_Guinea,Finisterre-Huon,Huon,WesternHuon	0.43521239770165965	0.43546280000000004	5001
constraint Nuclear_Trans_New_Guinea_70	@Nuclear_Trans_New_Guinea,GreaterBinanderean	0.39163414014497105	0.38959532	5001
constraint Nuclear_Trans_New_Guinea_71	@Nuclear_Trans_New_Guinea,GreaterBinanderean,Binanderean	0.21058731079884022	0.20955999999999997	5001
constraint Nuclear_Trans_New_Guinea_73	@Nuclear_Trans_New_Guinea,GreaterBinanderean,Binanderean,NuclearBinanderean	0.11969653642671466	0.1173576	5001
constraint Nuclear_Trans_New_Guinea_78	@Nuclear_Trans_New_Guinea,Kainantu-Goroka	0.8955594406430913	0.89414436	5001
constraint Nuclear_Trans_New_Guinea_79	@Nuclear_Trans_New_Guinea,Kainantu-Goroka,Goroka	0.5465577843411318	0.5463323	5001
constraint Nuclear_Trans_New_Guinea_80	@Nuclear_Trans_New_Guinea,Kainantu-Goroka,Goroka,NuclearGoroka	0.32813528562887423	0.3265838	5001
constraint Nuclear_Trans_New_Guinea_86	@Nuclear_Trans_New_Guinea,Kainantu-Goroka,Kainantu	0.30780119145870827	0.3053735	5001
constraint Nuclear_Trans_New_Guinea_87	@Nuclear_Trans_New_Guinea,Kainantu-Goroka,Kainantu,Gauwa	0.19707565190321935	0.1952327	5001
constraint Nuclear_Trans_New_Guinea_92	@Nuclear_Trans_New_Guinea,Madang	4.109279737413657	4.109075545	5001
constraint Nuclear_Trans_New_Guinea_93	@Nuclear_Trans_New_Guinea,Madang,Croisilles	1.8558139798467908	1.8547514900000002	5001
constraint Nuclear_Trans_New_Guinea_96	@Nuclear_Trans_New_Guinea,Madang,Croisilles,Mabuso	0.6526281538967007	0.6532916	5001
constraint Nuclear_Trans_New_Guinea_99	@Nuclear_Trans_New_Guinea,Madang,Croisilles,Mabuso,Hanseman	0.2593397039925815	0.2570038	5001
constraint Nuclear_Trans_New_Guinea_105	@Nuclear_Trans_New_Guinea,Madang,Croisilles,Numugenan	0.19549336039708057	0.1945049	5001
constraint Nuclear_Trans_New_Guinea_111	@Nuclear_Trans_New_Guinea,Madang,Kalamic-SouthAdelbert	0.9509584350318336	0.9498521999999999	5001
constraint Nuclear_Trans_New_Guinea_113	@Nuclear_Trans_New_Guinea,Madang,Kalamic-SouthAdelbert,SouthAdelbert	0.7458628993542091	0.74148982	5001
constraint Nuclear_Trans_New_Guinea_116	@Nuclear_Trans_New_Guinea,Madang,Kalamic-SouthAdelbert,SouthAdelbert,Sogeram	0.5628511497272145	0.5578728	5001
constraint Nuclear_Trans_New_Guinea_122	@Nuclear_Trans_New_Guinea,Madang,RaiCoast	1.1335429306189964	1.13409149	5001
constraint Nuclear_Trans_New_Guinea_123	@Nuclear_Trans_New_Guinea,Madang,RaiCoast,Evapia	0.29576337683463305	0.2966609	5001
constraint Sino-Tibetan_1	@Sino-Tibetan,Bodic	2.6973956574014837	2.712057182	5001
constraint Sino-Tibetan_2	@Sino-Tibetan,Bodic,Bodish	1.3989084449838873	1.410781024	5001
constraint Sino-Tibetan_3	@Sino-Tibetan,Bodic,Bodish,Old-ModernTibetan	1.260723799936097	1.2713078949999994	5001
constraint Sino-Tibetan_4	@Sino-Tibetan,Bodic,Bodish,Old-ModernTibetan,Tibetic	1.260723799936097	1.2713078949999994	5001
constraint Sino-Tibetan_5	@Sino-Tibetan,Bodic,Bodish,Old-ModernTibetan,Tibetic,EasternTibetic	0.07238797329784043	0.0723283	5001
constraint Sino-Tibetan_9	@Sino-Tibetan,Bodic,Bodish,Old-ModernTibetan,Tibetic,North-WesternTibetic	0.19634095531656073	0.19552628900000002	5001
constraint Sino-Tibetan_11	@Sino-Tibetan,Bodic,Bodish,Old-ModernTibetan,Tibetic,North-WesternTibetic,Shamskatic	0.1390285203539532	0.13806264999999998	5001
constraint Sino-Tibetan_12	@Sino-Tibetan,Bodic,Bodish,Old-ModernTibetan,Tibetic,South-WesternTibetic	0.31688867519976005	0.31449703999999995	5001
constraint Sino-Tibetan_13	@Sino-Tibetan,Bodic,Bodish,Old-ModernTibetan,Tibetic,South-WesternTibetic,Kyirong-Kagate	0.11575668288142371	0.11603870000000001	5001
constraint Sino-Tibetan_23	@Sino-Tibetan,Bodic,Kaike-Ghale-Tamangic	0.6692382892371727	0.67215325	5001
constraint Sino-Tibetan_24	@Sino-Tibetan,Bodic,Kaike-Ghale-Tamangic,Ghale-Tamangic	0.49932371775146966	0.499705466	5001
constraint Sino-Tibetan_25	@Sino-Tibetan,Bodic,Kaike-Ghale-Tamangic,Ghale-Tamangic,Tamangic	0.49932371775146966	0.499705466	5001
constraint Sino-Tibetan_26	@Sino-Tibetan,Bodic,Kaike-Ghale-Tamangic,Ghale-Tamangic,Tamangic,Gurungic	0.2636803689637072	0.27102578	5001
constraint Sino-Tibetan_28	@Sino-Tibetan,Bodic,Kaike-Ghale-Tamangic,Ghale-Tamangic,Tamangic,Gurungic,Thakali-Chantyal	0.1140326929964007	0.1183506	5001
constraint Sino-Tibetan_29	@Sino-Tibetan,Bodic,Kaike-Ghale-Tamangic,Ghale-Tamangic,Tamangic,NuclearTamang	0.1323927618290342	0.1283041	5001
constraint Sino-Tibetan_30	@Sino-Tibetan,Bodic,Tibeto-Kanauri	0.5633802984635273	0.574787	5001
constraint Sino-Tibetan_31	@Sino-Tibetan,Bodic,Tibeto-Kanauri,EasternTibeto-Kanauri	0.3435593864867027	0.3478004	5001
constraint Sino-Tibetan_33	@Sino-Tibetan,Bodic,Tibeto-Kanauri,EasternTibeto-Kanauri,Pithauragarh	0.1391624482503499	0.1402922	5001
constraint Sino-Tibetan_34	@Sino-Tibetan,Bodic,Tibeto-Kanauri,EasternTibeto-Kanauri,Pithauragarh,Darma-Byangsi-Chaudangsi	0.1391624482503499	0.1402922	5001
constraint Sino-Tibetan_36	@Sino-Tibetan,Bodic,Tibeto-Kanauri,WesternTibeto-Kanauri	0.18020482435312937	0.1814396	5001
constraint Sino-Tibetan_39	@Sino-Tibetan,Brahmaputran	1.4980468487235752	1.4845844500000003	5001
constraint Sino-Tibetan_40	@Sino-Tibetan,Brahmaputran,Bodo-Garo	0.7817356145642872	0.7702537299999999	5001
constraint Sino-Tibetan_41	@Sino-Tibetan,Brahmaputran,Bodo-Garo,Boroic	0.3247463610055989	0.31915696	5001
constraint Sino-Tibetan_42	@Sino-Tibetan,Brahmaputran,Bodo-Garo,Boroic,NuclearBodo	0.1141842600579884	0.115885	5001
constraint Sino-Tibetan_43	@Sino-Tibetan,Brahmaputran,Bodo-Garo,Boroic,Tipperic	0.10837931140011996	0.10767837000000002	5001
constraint Sino-Tibetan_44	@Sino-Tibetan,Brahmaputran,Bodo-Garo,Kochic	0.16920204569366126	0.17105694	5001
constraint Sino-Tibetan_47	@Sino-Tibetan,Brahmaputran,Konyak	0.4993880388132973	0.4967111499999999	5001
constraint Sino-Tibetan_48	@Sino-Tibetan,Brahmaputran,Konyak,KonyakI	0.3794725606825435	0.37776554999999995	5001
constraint Sino-Tibetan_50	@Sino-Tibetan,Burmo-Qiangic	3.6167641477908896	3.6280384800000003	5001
constraint Sino-Tibetan_51	@Sino-Tibetan,Burmo-Qiangic,Lolo-Burmese	2.518091069199828	2.5302589800000006	5001
constraint Sino-Tibetan_52	@Sino-Tibetan,Burmo-Qiangic,Lolo-Burmese,Burmish	0.6984715994462307	0.695908226	5001
constraint Sino-Tibetan_53	@Sino-Tibetan,Burmo-Qiangic,Lolo-Burmese,Burmish,NorthernBurmish	0.39345427161719654	0.3893289399999999	5001
constraint Sino-Tibetan_54	@Sino-Tibetan,Burmo-Qiangic,Lolo-Burmese,Burmish,NorthernBurmish,HighNorthernBurmish	0.226235657629934	0.22665983	5001
constraint Sino-Tibetan_61	@Sino-Tibetan,Burmo-Qiangic,Lolo-Burmese,Loloish	1.7774252456846111	1.7764264	5001
constraint Sino-Tibetan_62	@Sino-Tibetan,Burmo-Qiangic,Lolo-Burmese,Loloish,Hani-Jino	0.7868869306906299	0.7849001600000001	5001
constraint Sino-Tibetan_63	@Sino-Tibetan,Burmo-Qiangic,Lolo-Burmese,Loloish,Hani-Jino,Bisoid-Hanic	0.677605322510238	0.67580674	5001
constraint Sino-Tibetan_67	@Sino-Tibetan,Burmo-Qiangic,Lolo-Burmese,Loloish,Hani-Jino,Bisoid-Hanic,Hanic	0.5201657926031993	0.5197310800000001	5001
constraint Sino-Tibetan_68	@Sino-Tibetan,Burmo-Qiangic,Lolo-Burmese,Loloish,Hani-Jino,Bisoid-Hanic,Hanic,Bi-Ka	0.28134443572265544	0.28238470000000004	5001
constraint Sino-Tibetan_69	@Sino-Tibetan,Burmo-Qiangic,Lolo-Burmese,Loloish,Hani-Jino,Bisoid-Hanic,Hanic,Ha-Ya	0.08447831672245551	0.0832528	5001
constraint Sino-Tibetan_73	@Sino-Tibetan,Burmo-Qiangic,Lolo-Burmese,Loloish,Ni-Li-Kazhouish	0.6587369856414718	0.6638402200000001	5001
constraint Sino-Tibetan_75	@Sino-Tibetan,Burmo-Qiangic,Lolo-Burmese,Loloish,Ni-Li-Kazhouish,Lisoid	0.2639751656228754	0.2638576	5001
constraint Sino-Tibetan_76	@Sino-Tibetan,Burmo-Qiangic,Lolo-Burmese,Loloish,Ni-Li-Kazhouish,Lisoid,NuclearLisoid	0.2639751656228754	0.2638576	5001
constraint Sino-Tibetan_77	@Sino-Tibetan,Burmo-Qiangic,Lolo-Burmese,Loloish,Ni-Li-Kazhouish,Lisoid,NuclearLisoid,Lisu-Laluba-Lavu	0.2639751656228754	0.2638576	5001
constraint Sino-Tibetan_83	@Sino-Tibetan,Burmo-Qiangic,Lolo-Burmese,Loloish,Ni-Li-Kazhouish,SoutheasternNgwi	0.2574378528614277	0.25984903000000004	5001
constraint Sino-Tibetan_86	@Sino-Tibetan,Burmo-Qiangic,Lolo-Burmese,Loloish,Ni-Li-Kazhouish,SoutheasternNgwi,Nisoid	0.1656435072085583	0.1680215	5001
constraint Sino-Tibetan_87	@Sino-Tibetan,Burmo-Qiangic,Lolo-Burmese,Loloish,Ni-Li-Kazhouish,SoutheasternNgwi,Nisoid,NuclearNisoid	0.1656435072085583	0.1680215	5001
constraint Sino-Tibetan_88	@Sino-Tibetan,Burmo-Qiangic,Lolo-Burmese,Loloish,Ni-Li-Kazhouish,SoutheasternNgwi,Nisoid,NuclearNisoid,Nasu-Nosu	0.1656435072085583	0.1680215	5001
constraint Sino-Tibetan_92	@Sino-Tibetan,Burmo-Qiangic,Na-Qiangic	1.0304144156200559	1.0296261699999998	5001
constraint Sino-Tibetan_95	@Sino-Tibetan,Burmo-Qiangic,Na-Qiangic,Qiangic	0.811982994415297	0.8151692599999999	5001
constraint Sino-Tibetan_96	@Sino-Tibetan,Burmo-Qiangic,Na-Qiangic,Qiangic,Gyalrongic	0.17761176455508898	0.174912	5001
constraint Sino-Tibetan_100	@Sino-Tibetan,Burmo-Qiangic,Na-Qiangic,Qiangic,Qiang	0.3267156549884223	0.32067100000000004	5001
constraint Sino-Tibetan_103	@Sino-Tibetan,Himalayish	2.427542086044771	2.426167909999999	5001
constraint Sino-Tibetan_104	@Sino-Tibetan,Himalayish,Mahakiranti	2.254049783486063	2.2527689200000003	5001
constraint Sino-Tibetan_105	@Sino-Tibetan,Himalayish,Mahakiranti,Kham-Magar-Chepang	0.4339836326792641	0.43291258	5001
constraint Sino-Tibetan_107	@Sino-Tibetan,Himalayish,Mahakiranti,Kham-Magar-Chepang,Kham	0.05788711838412318	0.056152759999999996	5001
constraint Sino-Tibetan_110	@Sino-Tibetan,Himalayish,Mahakiranti,Kiranti	1.4677558597321536	1.4676209100000002	5001
constraint Sino-Tibetan_111	@Sino-Tibetan,Himalayish,Mahakiranti,Kiranti,CentralKiranti	0.2839181548874025	0.2878464	5001
constraint Sino-Tibetan_114	@Sino-Tibetan,Himalayish,Mahakiranti,Kiranti,CentralKiranti,SouthernCentralKiranti	0.19328796104759047	0.19567630000000003	5001
constraint Sino-Tibetan_116	@Sino-Tibetan,Himalayish,Mahakiranti,Kiranti,EasternKiranti	0.15932918275984803	0.15921465	5001
constraint Sino-Tibetan_117	@Sino-Tibetan,Himalayish,Mahakiranti,Kiranti,EasternKiranti,GreaterYakkha	0.15932918275984803	0.15921465	5001
constraint Sino-Tibetan_119	@Sino-Tibetan,Himalayish,Mahakiranti,Kiranti,WesternKiranti	0.819145240244871	0.81928945	5001
constraint Sino-Tibetan_121	@Sino-Tibetan,Himalayish,Mahakiranti,Kiranti,WesternKiranti,NorthwesternKiranti	0.2308378730435913	0.2312662	5001
constraint Sino-Tibetan_122	@Sino-Tibetan,Himalayish,Mahakiranti,Kiranti,WesternKiranti,UpperDudhkosi	0.14498012968606278	0.1424698	5001
constraint Sino-Tibetan_123	@Sino-Tibetan,Himalayish,Mahakiranti,Newaric	0.24983057376324735	0.2487321	5001
constraint Sino-Tibetan_126	@Sino-Tibetan,Karenic	0.8787050567889022	0.8774888399999998	5001
constraint Sino-Tibetan_127	@Sino-Tibetan,Karenic,CentralKaren	0.3578387563289342	0.35805390000000004	5001
constraint Sino-Tibetan_131	@Sino-Tibetan,Karenic,NorthernKaren	0.169938285104979	0.1698026	5001
constraint Sino-Tibetan_132	@Sino-Tibetan,Karenic,PeripheralKaren	0.17013645926814638	0.17405482	5001
constraint Sino-Tibetan_137	@Sino-Tibetan,Kho-Bwa	0.3737920951021796	0.37007950000000006	5001
constraint Sino-Tibetan_143	@Sino-Tibetan,Kuki-Chin-Naga	2.550965798811758	2.549895649	5001
constraint Sino-Tibetan_144	@Sino-Tibetan,Kuki-Chin-Naga,Kuki-Chin	0.794622422980524	0.79197427	5001
constraint Sino-Tibetan_145	@Sino-Tibetan,Kuki-Chin-Naga,Kuki-Chin,CentralKuki-Chin	0.31305180720018	0.31021869	5001
constraint Sino-Tibetan_146	@Sino-Tibetan,Kuki-Chin-Naga,Kuki-Chin,CentralKuki-Chin,CoreCentralKuki-Chin	0.17116384509936014	0.16927083	5001
constraint Sino-Tibetan_148	@Sino-Tibetan,Kuki-Chin-Naga,Kuki-Chin,CentralKuki-Chin,CoreCentralKuki-Chin,Mizoic	0.11736872180103979	0.1162321	5001
constraint Sino-Tibetan_152	@Sino-Tibetan,Kuki-Chin-Naga,Kuki-Chin,NorthwesternKuki-Chin	0.2999303653593281	0.2993924	5001
constraint Sino-Tibetan_154	@Sino-Tibetan,Kuki-Chin-Naga,Kuki-Chin,PeripheralKuki-Chin	0.1002762342979404	0.09993387	5001
constraint Sino-Tibetan_155	@Sino-Tibetan,Kuki-Chin-Naga,Kuki-Chin,PeripheralKuki-Chin,NortheasternKuki-Chin	0.1002762342979404	0.09993387	5001
constraint Sino-Tibetan_158	@Sino-Tibetan,Kuki-Chin-Naga,Naga	1.7026103686776644	1.6981765100000004	5001
constraint Sino-Tibetan_159	@Sino-Tibetan,Kuki-Chin-Naga,Naga,Angami-Ao	0.8993091154228753	0.8903237200000002	5001
constraint Sino-Tibetan_160	@Sino-Tibetan,Kuki-Chin-Naga,Naga,Angami-Ao,Angami-Pochuri	0.48870923297290536	0.48860705499999996	5001
constraint Sino-Tibetan_166	@Sino-Tibetan,Kuki-Chin-Naga,Naga,Angami-Ao,CentralNaga	0.3741034118870826	0.37107743000000004	5001
constraint Sino-Tibetan_171	@Sino-Tibetan,Kuki-Chin-Naga,Naga,Zemeic	0.27620709198532295	0.27065766	5001
constraint Sino-Tibetan_172	@Sino-Tibetan,Kuki-Chin-Naga,Naga,Zemeic,NuclearZemeic	0.11575552299740054	0.1118559	5001
constraint Sino-Tibetan_173	@Sino-Tibetan,Macro-Bai	1.014893712090754	1.010059637	5001
constraint Sino-Tibetan_174	@Sino-Tibetan,Macro-Bai,Caijia-Baic	1.014893712090754	1.010059637	5001
constraint Sino-Tibetan_175	@Sino-Tibetan,Macro-Bai,Caijia-Baic,Baic	1.014893712090754	1.010059637	5001
constraint Sino-Tibetan_176	@Sino-Tibetan,Macro-Bai,Caijia-Baic,Baic,South-CentralBai	0.5536516058336052	0.55091407	5001
constraint Sino-Tibetan_177	@Sino-Tibetan,Macro-Tani	0.5496139093045551	0.564211334	5001
constraint Sino-Tibetan_178	@Sino-Tibetan,Macro-Tani,Tani	0.5496139093045551	0.564211334	5001
constraint Sino-Tibetan_179	@Sino-Tibetan,Macro-Tani,Tani,EasternTani	0.18490583822745452	0.188175154	5001
constraint Sino-Tibetan_180	@Sino-Tibetan,Macro-Tani,Tani,Pre-WesternTani	0.3532594662779444	0.35893975000000006	5001
constraint Sino-Tibetan_181	@Sino-Tibetan,Macro-Tani,Tani,Pre-WesternTani,WesternTani	0.3532594662779444	0.35893975000000006	5001
constraint Sino-Tibetan_182	@Sino-Tibetan,Macro-Tani,Tani,Pre-WesternTani,WesternTani,Subansiri	0.286713136465107	0.2901228	5001
constraint Sino-Tibetan_186	@Sino-Tibetan,Nungish	0.32012394646656667	0.3212578	5001
constraint Sino-Tibetan_187	@Sino-Tibetan,Nungish,Gunong	0.21281395771045789	0.21383830000000004	5001
constraint Sino-Tibetan_189	@Sino-Tibetan,Sinitic	1.124200744529694	1.1135934299999999	5001
constraint Sino-Tibetan_190	@Sino-Tibetan,Sinitic,Classical-Middle-ModernSinitic	0.6433096673283344	0.6358954800000001	5001
constraint Sino-Tibetan_191	@Sino-Tibetan,Sinitic,Classical-Middle-ModernSinitic,Middle-ModernSinitic	0.6433096673283344	0.6358954800000001	5001
constraint Sino-Tibetan_192	@Sino-Tibetan,Sinitic,Classical-Middle-ModernSinitic,Middle-ModernSinitic,NorthernChinese	0.1837937328670266	0.1810697	5001
constraint Sino-Tibetan_193	@Sino-Tibetan,Sinitic,Classical-Middle-ModernSinitic,Middle-ModernSinitic,NorthernChinese,Mandarinic	0.1837937328670266	0.1810697	5001
constraint Sino-Tibetan_197	@Sino-Tibetan,Sinitic,Min	0.446347188340252	0.44764152000000007	5001
constraint Sino-Tibetan_198	@Sino-Tibetan,Sinitic,Min,CoastalMin	0.3273130064980204	0.32764612000000004	5001
constraint Tai-Kadai_1	@Tai-Kadai,Hlaic	0.7739423418440312	0.7605127	5001
constraint Tai-Kadai_2	@Tai-Kadai,Hlaic,NuclearHlaic	0.37350268878664267	0.37624409999999997	5001
constraint Tai-Kadai_3	@Tai-Kadai,Kadaic	4.006511767453789	3.9324963900000007	5001
constraint Tai-Kadai_4	@Tai-Kadai,Kadaic,EasternKra	0.6973972994461107	0.6898619	5001
constraint Tai-Kadai_7	@Tai-Kadai,Kadaic,SouthwesternKra	3.2578150813997397	3.2082789899999997	5001
constraint Tai-Kadai_8	@Tai-Kadai,Kadaic,SouthwesternKra,SouthernKra	1.0452864137482503	1.0267234500000002	5001
constraint Tai-Kadai_9	@Tai-Kadai,Kadaic,SouthwesternKra,WesternKra	2.1465338964731253	2.12521059	5001
constraint Tai-Kadai_10	@Tai-Kadai,Kadaic,SouthwesternKra,WesternKra,Gelaoic	1.608490113615497	1.5940975599999998	5001
constraint Tai-Kadai_11	@Tai-Kadai,Kadaic,SouthwesternKra,WesternKra,Gelaoic,NorthernGelao	0.8181984176958809	0.8122408000000001	5001
constraint Tai-Kadai_12	@Tai-Kadai,Kadaic,SouthwesternKra,WesternKra,Gelaoic,NorthernGelao,Ahouic	0.6092569014611078	0.6075172400000001	5001
constraint Tai-Kadai_13	@Tai-Kadai,Kadaic,SouthwesternKra,WesternKra,Gelaoic,SouthwesternGelao	0.7332764705000999	0.7272303	5001
constraint Tai-Kadai_14	@Tai-Kadai,Kadaic,SouthwesternKra,WesternKra,Lachic	0.4145008388654269	0.41277050000000004	5001
constraint Tai-Kadai_15	@Tai-Kadai,Kam-Tai	9.147634697341772	9.136085811000001	5001
constraint Tai-Kadai_16	@Tai-Kadai,Kam-Tai,Be-Tai	6.495865339566607	6.4862584000000005	5001
constraint Tai-Kadai_17	@Tai-Kadai,Kam-Tai,Be-Tai,Beic	0.1855557876144771	0.1811031	5001
constraint Tai-Kadai_18	@Tai-Kadai,Kam-Tai,Be-Tai,Daic	5.956866355109498	5.959028002999999	5001
constraint Tai-Kadai_19	@Tai-Kadai,Kam-Tai,Be-Tai,Daic,Central-SouthwesternTai	3.6057314037550894	3.6080771309999995	5001
constraint Tai-Kadai_21	@Tai-Kadai,Kam-Tai,Be-Tai,Daic,Central-SouthwesternTai,Wenma-SouthwesternTai	3.169197199605539	3.165402090000001	5001
constraint Tai-Kadai_22	@Tai-Kadai,Kam-Tai,Be-Tai,Daic,Central-SouthwesternTai,Wenma-SouthwesternTai,Sapa-SouthwesternTai	2.912289571059848	2.90920952	5001
constraint Tai-Kadai_23	@Tai-Kadai,Kam-Tai,Be-Tai,Daic,Central-SouthwesternTai,Wenma-SouthwesternTai,Sapa-SouthwesternTai,SouthwesternTai	2.912289571059848	2.90920952	5001
constraint Tai-Kadai_24	@Tai-Kadai,Kam-Tai,Be-Tai,Daic,Central-SouthwesternTai,Wenma-SouthwesternTai,Sapa-SouthwesternTai,SouthwesternTai,SouthwesternTaiP	1.9908927437257151	1.9881713599999993	5001
constraint Tai-Kadai_26	@Tai-Kadai,Kam-Tai,Be-Tai,Daic,Central-SouthwesternTai,Wenma-SouthwesternTai,Sapa-SouthwesternTai,SouthwesternTai,SouthwesternTaiP,Lue-Yong	0.26130461388462306	0.25966130000000004	5001
constraint Tai-Kadai_28	@Tai-Kadai,Kam-Tai,Be-Tai,Daic,Central-SouthwesternTai,Wenma-SouthwesternTai,Sapa-SouthwesternTai,SouthwesternTai,SouthwesternTaiP,ShanTai	1.0305138294367926	1.0288228599999998	5001
constraint Tai-Kadai_29	@Tai-Kadai,Kam-Tai,Be-Tai,Daic,Central-SouthwesternTai,Wenma-SouthwesternTai,Sapa-SouthwesternTai,SouthwesternTai,SouthwesternTaiP,ShanTai,NorthernShan	0.4985693295760448	0.4996515900000001	5001
constraint Tai-Kadai_30	@Tai-Kadai,Kam-Tai,Be-Tai,Daic,Central-SouthwesternTai,Wenma-SouthwesternTai,Sapa-SouthwesternTai,SouthwesternTai,SouthwesternTaiP,ShanTai,SouthernShan	0.21192089059508099	0.2121758	5001
constraint Tai-Kadai_31	@Tai-Kadai,Kam-Tai,Be-Tai,Daic,Central-SouthwesternTai,Wenma-SouthwesternTai,Sapa-SouthwesternTai,SouthwesternTai,SouthwesternTaiP,ShanTai,UnclassifiedShan	0.23156637597020596	0.22964351	5001
constraint Tai-Kadai_32	@Tai-Kadai,Kam-Tai,Be-Tai,Daic,Central-SouthwesternTai,Wenma-SouthwesternTai,Sapa-SouthwesternTai,SouthwesternTai,SouthwesternTaiP,WhiteTai	0.20261020901667667	0.19821279000000003	5001
constraint Tai-Kadai_33	@Tai-Kadai,Kam-Tai,Be-Tai,Daic,Central-SouthwesternTai,Wenma-SouthwesternTai,Sapa-SouthwesternTai,SouthwesternTai,SouthwesternThaiPH	0.8994860558820236	0.8971217999999999	5001
constraint Tai-Kadai_34	@Tai-Kadai,Kam-Tai,Be-Tai,Daic,Central-SouthwesternTai,Wenma-SouthwesternTai,Sapa-SouthwesternTai,SouthwesternTai,SouthwesternThaiPH,Lao-Thai	0.8994860558820236	0.8971217999999999	5001
constraint Tai-Kadai_36	@Tai-Kadai,Kam-Tai,Be-Tai,Daic,NorthernDaic	2.3192787387922214	2.3261513700000003	5001
constraint Tai-Kadai_37	@Tai-Kadai,Kam-Tai,Be-Tai,Daic,NorthernDaic,NorthernTai	1.066617247624935	1.0729798600000002	5001
constraint Tai-Kadai_38	@Tai-Kadai,Kam-Tai,Be-Tai,Daic,NorthernDaic,Yongnan-Yongbei	0.47947593899220153	0.4734967	5001
constraint Tai-Kadai_39	@Tai-Kadai,Kam-Tai,Kam-Sui	1.8448323759161367	1.83012831	5001
constraint Tai-Kadai_40	@Tai-Kadai,Kam-Tai,Kam-Sui,Mulam-Kam	0.6638810520757649	0.6613047000000001	5001
constraint Tai-Kadai_41	@Tai-Kadai,Kam-Tai,Kam-Sui,Mulam-Kam,Kamic	0.37353589179244157	0.37236240000000004	5001
constraint Tai-Kadai_42	@Tai-Kadai,Kam-Tai,Kam-Sui,Mulam-Kam,Kamic,NorthernKam	0.2468230229740052	0.2444756	5001
constraint Tai-Kadai_43	@Tai-Kadai,Kam-Tai,Kam-Sui,Then-MMS	1.1031056348577284	1.0944835599999996	5001
constraint Tai-Kadai_44	@Tai-Kadai,Kam-Tai,Kam-Sui,Then-MMS,Maonan-Mak-Sui	0.8651575689287144	0.85908188	5001
constraint Tai-Kadai_45	@Tai-Kadai,Kam-Tai,Kam-Sui,Then-MMS,Maonan-Mak-Sui,Mak-Ai-Cham	0.2122936630777844	0.208825603	5001
constraint Tai-Kadai_46	@Tai-Kadai,Kam-Tai,Kam-Sui,Then-MMS,Maonan-Mak-Sui,Maonan-Chadong	0.1784205398160368	0.17836407999999998	5001
constraint Tai-Kadai_47	@Tai-Kadai,Kam-Tai,Lakkia-Biao	0.5085820025034993	0.5068406000000001	5001
