# Supplementary material for: A test of Generalized Bayesian dating: A new linguistic dating method
Source: PLoS One. 2020 Aug 12;15(8):e0236522. doi: 10.1371/journal.pone.0236522 (PMC7423060; doi:10.1371/journal.pone.0236522)
Supplement: S2 File — Python code for extracting median tree lengths for each constraint, generation of consensus trees, RevBayes code for performing Gamma regression and linear regression, and Python code for predicting ages. Age annotated consensus tree files for all the families. (ZIP) [file pone.0236522.s002.zip › S2 Supporting Information/cog_snd_TL_families.txt]

Subgroup	Mean	Stdev	Median	Nr. trees
Abkhaz-Adyge	4.204970743048591	2.0271064282018183	3.7792338400000003	5001
Afro-Asiatic	13.666718605553156	0.45775228727875195	13.639465746899987	5001
Algic	6.477664426883283	1.0746000672616007	6.350054850000001	5001
Angan	3.143117924556139	0.6640280897380042	3.0691045600000004	5001
Anim	9.10095535484047	4.1739183050097495	8.225192719999999	5001
Araucanian	0.8522616685254549	0.7371544728365306	0.64852662	5001
Arawakan	5.1364515703160825	0.33375403684008065	5.131085471300002	5001
Arawan	2.078265975734051	1.4625416619842055	1.62442529	5001
Athabaskan-Eyak-Tlingit	7.662383054245116	1.4804345662696872	7.415913031	5001
Atlantic-Congo	25.354527425555936	0.5796751178283258	25.324062283499963	5001
Austroasiatic	11.596645658392926	0.4642826111158235	11.563277559399996	5001
Austronesian	25.015007999415307	0.4082588091566741	25.034653120699996	5001
Aymaran	0.49635922254378523	0.21330737505546338	0.45319777000000006	5001
Barbacoan	3.276033290469966	2.088787484280809	2.7225032000000002	5001
Blue_Nile_Mao	4.590174791424115	2.6627493049236173	3.9403468	5001
Boran	2.7606641664287137	1.6146846158640118	2.3843710999999996	5001
Border	6.8771088409232535	3.453563403672859	6.028034009999999	5001
Bosavi	3.6278245658760193	0.8688944782791882	3.497447798	5001
Caddoan	3.617688245756369	1.6607872164459772	3.3288625999999994	5001
Cariban	4.488130400160258	0.4873188721527383	4.454570617999999	5001
Central_Sudanic	5.572237599075159	0.3931800199327911	5.5467876759999974	5001
Chibchan	3.2440689607281965	0.26851859474269807	3.2297441830000007	5001
Chicham	3.4920798119655267	3.065238872430263	2.5260579	5001
Chocoan	2.0571220264777987	0.7816167912291163	1.912502338	5001
Chukotko-Kamchatkan	3.122095946993302	1.3633614474843039	2.84700664	5001
Cochimi-Yuman	2.025615648179544	0.5283319640440436	1.9422932299999998	5001
Dagan	5.012484636561508	2.984111883161146	4.26169817	5001
Dajuic	2.964540982020996	1.660476740305018	2.51465288	5001
Dogon	3.889027941924301	0.6796330435910808	3.791088448	5001
Dravidian	5.353198973063892	0.5428101697397507	5.318264117000001	5001
East_Strickland	1.496040973384163	0.553172454092521	1.40411709	5001
Eastern_Trans-Fly	10.748251044373003	2.802368965788499	10.325237950000002	5001
Eleman	2.058644739573459	0.5762008065206865	1.974158547	5001
Eskimo-Aleut	4.5033648791952405	1.5545536444077395	4.212221887	5001
Guahiboan	1.8713254249844231	1.087367460458365	1.60980865	5001
Guaicuruan	3.4571339331100184	1.9414964982461727	2.9875883099999996	5001
Gunwinyguan	3.908794282185323	1.1386815676731965	3.7186366799999995	5001
Heibanic	3.3433090344612415	0.7643886612622963	3.20652576	5001
Hmong-Mien	5.502695230283529	0.5506515645952582	5.478290100000001	5001
Huitotoan	4.6400581453969005	1.6925228004446229	4.334157160000001	5001
Ijoid	5.6836962286496355	1.4173890229658483	5.388267076000001	5001
Indo-European	15.973075527743479	0.6494867241990833	15.962021870699996	5001
Iroquoian	5.046083281632353	1.8235646739214524	4.720231940000001	5001
Japonic	2.921214933224153	0.36729696237618426	2.8924690129999995	5001
Kadugli-Krongo	1.8038259448381724	0.4634863460783404	1.7306711599999998	5001
Kakua-Nukak	1.9156712928658266	1.1719880762399595	1.61548618	5001
Kartvelian	2.3160092667412115	1.153415438833184	2.0485525300000003	5001
Khoe-Kwadi	1.944504151818376	0.5491578432232471	1.866843229	5001
Kiowa-Tanoan	6.063178708713177	2.52261597133825	5.55504457	5001
Kiwaian	1.6049040196379325	0.44515971511326363	1.5365361769999994	5001
Koiarian	1.9543721799936413	0.7771856947153931	1.7899153200000002	5001
Koman	2.9305385941732056	1.0294320102520964	2.7912665999999997	5001
Kuliak	2.620082789980604	1.4647337155841256	2.2702208	5001
Kxa	3.5318855346902818	1.456760787783202	3.2650183399999997	5001
Lakes_Plain	3.7601989459228475	0.6696957153818084	3.662505326	5001
Left_May	2.1893263353158168	0.851338900840713	2.006398193	5001
Lengua-Mascoy	1.8432796009470507	1.2535234412542335	1.48404128	5001
Lower_Sepik-Ramu	8.16309267984945	3.3970834802071845	7.54669754	5001
Maban	3.1381754632512298	1.8026322737080185	2.6454888	5001
Mande	7.955208733550221	0.5905068304795997	7.9343681157	5001
Maningrida	4.660346326632173	2.5579353213857066	4.1323004	5001
Manubaran	2.711507356230154	1.6114353239614656	2.2807302299999996	5001
Matacoan	4.501367786631474	1.6408311880826039	4.17025591	5001
Mayan	6.254897494092695	0.4720571797998913	6.239138506200001	5001
Mixe-Zoque	1.5091892987991427	0.255492784544259	1.4826789799999995	5001
Mongolic	3.116727157061968	0.9896533919548803	2.9441865500000004	5001
Morehead-Wasur	5.744255325925415	2.6742790720753873	5.20463946	5001
Muskogean	0.9861905147844031	0.3750921101462062	0.9151426699999999	5001
Nadahup	3.234171048015957	2.111687841953634	2.6988547	5001
Nakh-Daghestanian	6.2667597855215895	0.35127227369105724	6.260345193999998	5001
Narrow_Talodi	4.60266426509378	3.153533164508118	3.70762088	5001
Ndu	1.3222159789571424	0.39395368258869257	1.256385018	5001
Nilotic	4.806662698652494	0.3343239675824699	4.794235332000002	5001
North_Halmahera	3.8362293508771885	1.2174553627956455	3.607745883	5001
Nubian	5.844927686901808	2.5014758088313322	5.351227959999999	5001
Nuclear-Macro-Je	5.016374330820869	1.1019969049339446	4.836980522	5001
Nuclear_Torricelli	6.564959079375174	0.34202023513230617	6.552445188999999	5001
Nuclear_Trans_New_Guinea	10.964704138304604	0.38051186797854397	10.96336940970001	5001
Otomanguean	8.348961614995652	0.6051499047297149	8.275023648499998	5001
Pama-Nyungan	8.690967618710747	0.6159214578250103	8.673175763999998	5001
Pano-Tacanan	4.407746796166385	0.6532664672759128	4.339266497	5001
Pauwasi	3.287246809034194	1.3909584590177984	2.9854699899999995	5001
Pomoan	0.8671687838939612	0.4351846939461351	0.77282265	5001
Quechuan	2.5641326297681992	0.3146370055414122	2.5416811790000016	5001
Saharan	5.175746950690102	2.5472159851000686	4.62780122	5001
Salishan	3.5621626818533842	0.3956598878637475	3.539141662	5001
Sentanic	4.32875214870176	1.5948048615909116	4.03631513	5001
Sepik	4.290539228130913	0.7465585615668301	4.190694485200001	5001
Sino-Tibetan	18.811697359447752	0.4767293535441495	18.804790179900014	5001
Siouan	2.1100657257176167	0.3979615988473035	2.05805919	5001
Sko	4.549525159625029	1.1402851866710915	4.360920859999999	5001
Songhay	1.6676948363933572	0.5772849626410801	1.5706913299999998	5001
South_Birds_Head_Family	4.521492862777484	2.581983863658528	3.942756626	5001
South_Omotic	2.6356597706469103	1.6429712024068424	2.2154419	5001
Southern_Daly	3.381742807240952	1.8526128216862958	2.98161628	5001
Suki-Gogodala	2.2746588198618474	1.6619142227344317	1.7755437399999998	5001
Surmic	3.4312941341954204	0.6764063233104854	3.3461315199999992	5001
Ta-Ne-Omotic	4.104571827196568	0.45547483766161906	4.063438145	5001
Tai-Kadai	14.453525533739102	0.9040453493896632	14.387629397999996	5001
Tarascan	0.7268771178879624	0.9243858686606858	0.45686748999999993	5001
Timor-Alor-Pantar	6.397524912862652	0.44748271197875134	6.374723518000001	5001
Totonacan	0.7495694503379946	0.17947601608881933	0.729654736	5001
Tucanoan	3.519436858264241	0.5651476217758575	3.4766790499999987	5001
Tungusic	2.6156164624893004	0.4843469947684517	2.5755114169999995	5001
Tupian	7.165261504515174	0.6625117862043381	7.129732404	5001
Turkic	4.939572902394836	0.4336813678448256	4.924670558999997	5001
Tuu	4.85520292669704	2.2165140624782715	4.40307568	5001
Uralic	6.265571409832772	0.814860069745213	6.201282694000002	5001
Uru-Chipaya	2.8915724655398316	1.7566579170759882	2.46308264	5001
Uto-Aztecan	5.75372237861866	0.3392379898666088	5.740438011399999	5001
Wakashan	3.448826727878105	1.428088776700016	3.198447658	5001
Walioic	4.594494158533213	2.6291629996220514	4.01932352	5001
Western_Daly	1.6678653056934374	0.6621760223642085	1.5349600869999998	5001
Yanomamic	2.2938564921732456	0.7179501207363933	2.18665818	5001
Yawa-Saweru	0.818320203880164	0.8451890463372189	0.60275595	5001
Yeniseian	2.3035210200943013	1.777808739487477	1.7664097000000003	5001
