# Supplementary material for: A test of Generalized Bayesian dating: A new linguistic dating method
Source: PLoS One. 2020 Aug 12;15(8):e0236522. doi: 10.1371/journal.pone.0236522 (PMC7423060; doi:10.1371/journal.pone.0236522)
Supplement: S2 File — Python code for extracting median tree lengths for each constraint, generation of consensus trees, RevBayes code for performing Gamma regression and linear regression, and Python code for predicting ages. Age annotated consensus tree files for all the families. (ZIP) [file pone.0236522.s002.zip › S2 Supporting Information/cog_snd_TL_small_families.txt]

Subgroup	Constraint	Mean	Median	Nr. trees
constraint Algic_2	@Algic,Algonquian	4.835068024192362	4.72071751	5001
constraint Algic_5	@Algic,Algonquian,Cree-Montagnais-Naskapi	0.5274117559948011	0.5109439	5001
constraint Algic_6	@Algic,Algonquian,EasternAlgonquian	0.8221762316552689	0.8007883	5001
constraint Algic_9	@Algic,Algonquian,EasternGreatLakesAlgonquian	1.3964768761665667	1.3467718000000002	5001
constraint Algic_11	@Algic,Algonquian,EasternGreatLakesAlgonquian,Ojibwa-Potawatomi	0.7453433993865227	0.7141853	5001
constraint Algic_12	@Algic,Algonquian,EasternGreatLakesAlgonquian,Ojibwa-Potawatomi,Ojibwa	0.5121857777822435	0.4884065999999999	5001
constraint Angan_2	@Angan,NuclearAngan	2.318148633165967	2.2591774000000004	5001
constraint Angan_3	@Angan,NuclearAngan,Ankave-Tainae-Akoye	0.4501995302219555	0.4242692	5001
constraint Angan_5	@Angan,NuclearAngan,Baruya-Simbari	0.3124737070189962	0.2906764	5001
constraint Angan_6	@Angan,NuclearAngan,Kapau-Menya	0.28601373376304745	0.2697389	5001
constraint Angan_7	@Angan,NuclearAngan,Wojokesic	0.4658782794875026	0.4508055	5001
constraint Anim_1	@Anim,InlandGulfofPapua	1.4851274275964808	1.3544749999999999	5001
constraint Anim_3	@Anim,Marind-Boazi-Yaqai	4.091147247350129	3.6305082000000004	5001
constraint Arawakan_1	@Arawakan,CentralMaipuran	0.45320855706178764	0.45179300000000006	5001
constraint Arawakan_3	@Arawakan,CentralMaipuran,XinguanArawak	0.1759650432045591	0.17520039999999998	5001
constraint Arawakan_7	@Arawakan,NorthernMaipuran	2.2814476723871624	2.27025986	5001
constraint Arawakan_10	@Arawakan,NorthernMaipuran,CaribbeanArawakan	0.5037380489476905	0.5026406	5001
constraint Arawakan_13	@Arawakan,NorthernMaipuran,InlandNorthernMaipuran	1.0346385930781243	1.03133182	5001
constraint Arawakan_15	@Arawakan,NorthernMaipuran,InlandNorthernMaipuran,Japura-Colombia	0.8728895468649671	0.8700080500000001	5001
constraint Arawakan_16	@Arawakan,NorthernMaipuran,InlandNorthernMaipuran,Japura-Colombia,NuclearJapura-Colombia	0.729626621230334	0.7261176	5001
constraint Arawakan_17	@Arawakan,NorthernMaipuran,InlandNorthernMaipuran,Japura-Colombia,NuclearJapura-Colombia,Baniwa-Curripaco-Tariano	0.3505711703834633	0.34975819999999996	5001
constraint Arawakan_18	@Arawakan,NorthernMaipuran,InlandNorthernMaipuran,Japura-Colombia,NuclearJapura-Colombia,Baniwa-Curripaco-Tariano,Baniwa-Curripaco	0.16006951015034993	0.1594828	5001
constraint Arawakan_19	@Arawakan,NorthernMaipuran,InlandNorthernMaipuran,Japura-Colombia,NuclearJapura-Colombia,Piapoco-Achagua	0.15942393929614077	0.15734308	5001
constraint Arawakan_21	@Arawakan,NorthernMaipuran,Negro-Roraima	0.3724829224835033	0.3704458	5001
constraint Arawakan_22	@Arawakan,NorthernMaipuran,Negro-Roraima,Wapishanan	0.3724829224835033	0.3704458	5001
constraint Arawakan_23	@Arawakan,SouthernMaipuran	1.4120225486566287	1.40696368	5001
constraint Arawakan_24	@Arawakan,SouthernMaipuran,Bolivia-Parana	0.37547766626674667	0.3754523	5001
constraint Arawakan_29	@Arawakan,SouthernMaipuran,Pre-AndineMaipuran	0.40644526390285945	0.401949152	5001
constraint Arawakan_30	@Arawakan,SouthernMaipuran,Pre-AndineMaipuran,Asha-Ashe-Kak-Matsi-Nan	0.31490808002583487	0.31132017999999995	5001
constraint Arawakan_31	@Arawakan,SouthernMaipuran,Pre-AndineMaipuran,Asha-Ashe-Kak-Matsi-Nan,Asha-Ashe-Kak	0.23670208424499103	0.23315450300000004	5001
constraint Arawakan_32	@Arawakan,SouthernMaipuran,Pre-AndineMaipuran,Asha-Ashe-Kak-Matsi-Nan,Asha-Ashe-Kak,Asha-Ashe	0.16334875506262747	0.16059927000000002	5001
constraint Arawakan_33	@Arawakan,SouthernMaipuran,Pre-AndineMaipuran,Asha-Ashe-Kak-Matsi-Nan,Asha-Ashe-Kak,Asha-Ashe,Asheninka	0.11749526646582684	0.11562477999999998	5001
constraint Arawakan_35	@Arawakan,SouthernMaipuran,Purus	0.3682344564541092	0.3669578	5001
constraint Arawan_2	@Arawan,Madi-Madiha	1.5080836833937212	1.2178121800000001	5001
constraint Arawan_3	@Arawan,Madi-Madiha,Madiha	0.7879609114883023	0.6299819999999999	5001
constraint Athabaskan-Eyak-Tlingit_2	@Athabaskan-Eyak-Tlingit,Athabaskan-Eyak	4.679494992955949	4.649975120000001	5001
constraint Athabaskan-Eyak-Tlingit_3	@Athabaskan-Eyak-Tlingit,Athabaskan-Eyak,Athabaskan	4.679494992955949	4.649975120000001	5001
constraint Athabaskan-Eyak-Tlingit_4	@Athabaskan-Eyak-Tlingit,Athabaskan-Eyak,Athabaskan,Apachean	0.49283317067504495	0.47506857999999996	5001
constraint Athabaskan-Eyak-Tlingit_5	@Athabaskan-Eyak-Tlingit,Athabaskan-Eyak,Athabaskan,Apachean,SouthwesternApachean	0.49283317067504495	0.47506857999999996	5001
constraint Athabaskan-Eyak-Tlingit_7	@Athabaskan-Eyak-Tlingit,Athabaskan-Eyak,Athabaskan,Apachean,SouthwesternApachean,WesternSouthwesternApachean	0.2534108045018996	0.24695560000000003	5001
constraint Athabaskan-Eyak-Tlingit_8	@Athabaskan-Eyak-Tlingit,Athabaskan-Eyak,Athabaskan,NorthernAthabaskan	3.5901328048107977	3.5773654500000003	5001
constraint Athabaskan-Eyak-Tlingit_10	@Athabaskan-Eyak-Tlingit,Athabaskan-Eyak,Athabaskan,NorthernAthabaskan,Hare-Slavey	0.2121504823665267	0.2042858	5001
constraint Aymaran_1	@Aymaran,@Aymaran	0.07345289954449111	0.06109780000000001	5001
constraint Aymaran_2	@Aymaran,Central-SouthernAymara	0.41015022714717053	0.374992441	5001
constraint Blue_Nile_Mao_2	@Blue_Nile_Mao,WestMao	3.4000762245950806	2.90318	5001
constraint Border_2	@Border,Warisic	4.769847341808238	4.1764679	5001
constraint Bosavi_1	@Bosavi,BosaviWatershed	2.290984702094101	2.2134361000000005	5001
constraint Bosavi_2	@Bosavi,BosaviWatershed,Kaluli-Sunia	0.6801064865968006	0.6523914	5001
constraint Bosavi_3	@Bosavi,Etoro-Bedamini	0.5021588386584682	0.46915039999999997	5001
constraint Caddoan_2	@Caddoan,NorthernCaddoan	2.2547691015212954	2.061198	5001
constraint Caddoan_3	@Caddoan,NorthernCaddoan,Pawnee-Kitsai	0.7862575557724455	0.721694	5001
constraint Caddoan_4	@Caddoan,NorthernCaddoan,Pawnee-Kitsai,Pawnee-Arikara	0.7862575557724455	0.721694	5001
constraint Cariban_2	@Cariban,Guianan	0.8500856178340331	0.8417512999999999	5001
constraint Cariban_4	@Cariban,Guianan,Taranoan	0.27962696846830637	0.27335899999999996	5001
constraint Cariban_9	@Cariban,Opon-Yukpan	0.2763507204071186	0.26692910000000003	5001
constraint Cariban_10	@Cariban,Opon-Yukpan,Yukpan	0.2763507204071186	0.26692910000000003	5001
constraint Cariban_11	@Cariban,Parukotoan	0.18513487535092982	0.17678950000000002	5001
constraint Cariban_12	@Cariban,Parukotoan,Waiwaian	0.18513487535092982	0.17678950000000002	5001
constraint Cariban_13	@Cariban,Pekodian	0.5528751236632674	0.54956	5001
constraint Cariban_15	@Cariban,VenezuelanCariban	1.3862945843209358	1.3739341799999998	5001
constraint Cariban_18	@Cariban,VenezuelanCariban,Pemong-Panare	0.9151593691385722	0.9047696000000001	5001
constraint Cariban_19	@Cariban,VenezuelanCariban,Pemong-Panare,Pemongan	0.5857233858912217	0.5750623000000001	5001
constraint Central_Sudanic_1	@Central_Sudanic,Lenduic	0.3828070281547691	0.37469782000000007	5001
constraint Central_Sudanic_2	@Central_Sudanic,Mangbetu-Asua	0.24414346426222758	0.2374645	5001
constraint Central_Sudanic_3	@Central_Sudanic,Mangbetu-Asua,Mangbetuic	0.24414346426222758	0.2374645	5001
constraint Central_Sudanic_4	@Central_Sudanic,Membi-Mangbutu-Efe	1.1252704357264545	1.1052428	5001
constraint Central_Sudanic_5	@Central_Sudanic,Membi-Mangbutu-Efe,Mangbutu-Efe	0.2441108910357928	0.2374526	5001
constraint Central_Sudanic_8	@Central_Sudanic,Moru-Madi	0.7726733988038392	0.764928485	5001
constraint Central_Sudanic_9	@Central_Sudanic,Moru-Madi,CentralMoru-Madi	0.33028348526934614	0.32850339999999995	5001
constraint Central_Sudanic_11	@Central_Sudanic,Moru-Madi,SouthernMoru-Madi	0.14047596903419318	0.13748608	5001
constraint Central_Sudanic_12	@Central_Sudanic,Sara-Bongo-Bagirmi	2.4704630455717056	2.4585126799999997	5001
constraint Central_Sudanic_13	@Central_Sudanic,Sara-Bongo-Bagirmi,Baka-Beli	0.44562343791981607	0.4432515	5001
constraint Central_Sudanic_14	@Central_Sudanic,Sara-Bongo-Bagirmi,Baka-Beli,Morokodo-Beli	0.2010437049604079	0.1971052	5001
constraint Central_Sudanic_17	@Central_Sudanic,Sara-Bongo-Bagirmi,SBBOccidental	1.5359310895968006	1.5317906959999998	5001
constraint Central_Sudanic_18	@Central_Sudanic,Sara-Bongo-Bagirmi,SBBOccidental,NuclearSBBOccidental	1.2148257523282544	1.21151617	5001
constraint Central_Sudanic_19	@Central_Sudanic,Sara-Bongo-Bagirmi,SBBOccidental,NuclearSBBOccidental,Fer-Gula-Koto	0.19517090657588482	0.18977090000000002	5001
constraint Central_Sudanic_21	@Central_Sudanic,Sara-Bongo-Bagirmi,SBBOccidental,NuclearSBBOccidental,Saraic	0.9733919979569486	0.9722702	5001
constraint Central_Sudanic_22	@Central_Sudanic,Sara-Bongo-Bagirmi,SBBOccidental,NuclearSBBOccidental,Saraic,Bagirmic	0.3716224008070386	0.3689297	5001
constraint Central_Sudanic_25	@Central_Sudanic,Sara-Bongo-Bagirmi,SBBOccidental,NuclearSBBOccidental,Saraic,SaraCentral	0.34664522846576684	0.34433420000000003	5001
constraint Central_Sudanic_29	@Central_Sudanic,Sara-Bongo-Bagirmi,SBBOccidental,NuclearSBBOccidental,Saraic,SaraCentral,SaraCentralLogone-Chari	0.21810368996580687	0.2165749	5001
constraint Chibchan_2	@Chibchan,CoreChibchan	3.021632898971566	3.0071933600000005	5001
constraint Chibchan_3	@Chibchan,CoreChibchan,IsthmicChibchan	1.360325712944971	1.35282051	5001
constraint Chibchan_4	@Chibchan,CoreChibchan,IsthmicChibchan,EasternIsthmicChibchan	0.6031470249710058	0.6014427	5001
constraint Chibchan_5	@Chibchan,CoreChibchan,IsthmicChibchan,EasternIsthmicChibchan,Guaymiic	0.27088836372725456	0.2689242	5001
constraint Chibchan_7	@Chibchan,CoreChibchan,IsthmicChibchan,WesternIsthmicChibchan	0.710889366685463	0.7057749	5001
constraint Chibchan_8	@Chibchan,CoreChibchan,IsthmicChibchan,WesternIsthmicChibchan,Viceitic	0.24332903253389324	0.24052959999999998	5001
constraint Chibchan_9	@Chibchan,CoreChibchan,Magdalenic	1.1004930242020197	1.0929472599999999	5001
constraint Chibchan_10	@Chibchan,CoreChibchan,Magdalenic,NorthernMagdalenic	0.5931985641591682	0.5908415	5001
constraint Chibchan_11	@Chibchan,CoreChibchan,Magdalenic,NorthernMagdalenic,Arhuacic	0.32088003874425114	0.3182552	5001
constraint Chibchan_14	@Chibchan,CoreChibchan,Magdalenic,SouthernMagdalenic	0.4546337605158968	0.45394544000000003	5001
constraint Chicham_2	@Chicham,Shuaric	1.8000896781587683	1.260743	5001
constraint Chocoan_2	@Chocoan,Embera	1.056693822090182	0.97654038	5001
constraint Chocoan_3	@Chocoan,Embera,Atrato	0.4477333264067187	0.41032140000000006	5001
constraint Chocoan_4	@Chocoan,Embera,Atrato,Panama-Baudo-Atrato	0.26474464276844634	0.24158259999999998	5001
constraint Chocoan_5	@Chocoan,Embera,SanJuan	0.4381502136544691	0.4005787	5001
constraint Chukotko-Kamchatkan_2	@Chukotko-Kamchatkan,Chukotian	0.4616692836192761	0.41162129999999997	5001
constraint Cochimi-Yuman_3	@Cochimi-Yuman,Yuman,GeneralYuman	1.7228119634227153	1.6452208000000004	5001
constraint Cochimi-Yuman_4	@Cochimi-Yuman,Yuman,GeneralYuman,Delta-CalifornianYuman	0.326361819590082	0.303999	5001
constraint Cochimi-Yuman_6	@Cochimi-Yuman,Yuman,GeneralYuman,Pai	0.49459264027354527	0.4679339	5001
constraint Cochimi-Yuman_7	@Cochimi-Yuman,Yuman,GeneralYuman,RiverYuman	0.3138748942129574	0.2895634	5001
constraint Dajuic_2	@Dajuic,WesternDajuic	0.7973058919926015	0.7143742	5001
constraint Dogon_3	@Dogon,NorthPlateauDogon	0.7951680777140572	0.7779999	5001
constraint Dogon_4	@Dogon,NorthPlateauDogon,Yanda-Bondum-Tebul	0.7951680777140572	0.7779999	5001
constraint Dogon_6	@Dogon,PlainsDogon	0.5011216677587482	0.4779473999999999	5001
constraint Dogon_7	@Dogon,WestDogon	0.8961308348879424	0.86780277	5001
constraint Dravidian_1	@Dravidian,CentralDravidian	0.2955926932825435	0.2883927	5001
constraint Dravidian_4	@Dravidian,NorthDravidian	0.9199029038416319	0.9161229999999999	5001
constraint Dravidian_5	@Dravidian,NorthDravidian,Kurux-Malto	0.29129876388962206	0.2830074	5001
constraint Dravidian_8	@Dravidian,SouthDravidian	3.7673089271479707	3.73616202	5001
constraint Dravidian_9	@Dravidian,SouthDravidian,SouthDravidianI	1.7446728639607478	1.73002269	5001
constraint Dravidian_10	@Dravidian,SouthDravidian,SouthDravidianI,Tamil-Kannada	1.3517232466508098	1.3410643000000004	5001
constraint Dravidian_11	@Dravidian,SouthDravidian,SouthDravidianI,Tamil-Kannada,Badaga-Kannada	0.35236401542685464	0.34700232999999997	5001
constraint Dravidian_12	@Dravidian,SouthDravidian,SouthDravidianI,Tamil-Kannada,Badaga-Kannada,Kannadoid	0.24094917538312333	0.23612609999999998	5001
constraint Dravidian_14	@Dravidian,SouthDravidian,SouthDravidianI,Tamil-Kannada,Tamil-Kota	0.8734702132985402	0.8634437100000002	5001
constraint Dravidian_15	@Dravidian,SouthDravidian,SouthDravidianI,Tamil-Kannada,Tamil-Kota,Tamil-Toda	0.8734702132985402	0.8634437100000002	5001
constraint Dravidian_16	@Dravidian,SouthDravidian,SouthDravidianI,Tamil-Kannada,Tamil-Kota,Tamil-Toda,Tamil-Irula	0.668416604940612	0.6592747	5001
constraint Dravidian_18	@Dravidian,SouthDravidian,SouthDravidianI,Tamil-Kannada,Tamil-Kota,Tamil-Toda,Tamil-Irula,Tamil-Kodagu	0.5000878834938811	0.49262265000000005	5001
constraint Dravidian_19	@Dravidian,SouthDravidian,SouthDravidianI,Tamil-Kannada,Tamil-Kota,Tamil-Toda,Tamil-Irula,Tamil-Kodagu,Tamil-Malayalam	0.5000878834938811	0.49262265000000005	5001
constraint Dravidian_22	@Dravidian,SouthDravidian,SouthDravidianI,Tamil-Kannada,Tamil-Kota,Tamil-Toda,Tamil-Irula,Tamil-Kodagu,Tamil-Malayalam,Tamiloid	0.24872363611797638	0.24446969999999998	5001
constraint Dravidian_29	@Dravidian,SouthDravidian,SouthDravidianII	1.911321653480164	1.8978194099999997	5001
constraint Dravidian_30	@Dravidian,SouthDravidian,SouthDravidianII,Gondi	0.722767014589942	0.70968207	5001
constraint Dravidian_31	@Dravidian,SouthDravidian,SouthDravidianII,Gondi,NorthwestGondi	0.3683310795563887	0.35866314	5001
constraint Dravidian_32	@Dravidian,SouthDravidian,SouthDravidianII,Gondi,SoutheastGondi	0.3294401093435313	0.324702286	5001
constraint Dravidian_35	@Dravidian,SouthDravidian,SouthDravidianII,Gondi,SoutheastGondi,HillMaria-Koya	0.13183379819696062	0.1260751	5001
constraint Dravidian_36	@Dravidian,SouthDravidian,SouthDravidianII,Konda-Kui	0.5207671097038593	0.5148265	5001
constraint Dravidian_37	@Dravidian,SouthDravidian,SouthDravidianII,Konda-Kui,Manda-Kui	0.5207671097038593	0.5148265	5001
constraint East_Strickland_2	@East_Strickland,Kubo-Samo-Bibo	1.1439421728964208	1.0724	5001
constraint Eleman_1	@Eleman,EasternEleman	1.002292487005179	0.95533125	5001
constraint Eleman_2	@Eleman,WesternEleman	1.0297156979058188	0.9796445	5001
constraint Eskimo-Aleut_2	@Eskimo-Aleut,Eskimo	1.6414390677970403	1.5424290000000003	5001
constraint Eskimo-Aleut_3	@Eskimo-Aleut,Eskimo,Inuit	0.8669303247220557	0.809442	5001
constraint Eskimo-Aleut_5	@Eskimo-Aleut,Eskimo,Yupik	0.5446624077344532	0.512236	5001
constraint Guahiboan_2	@Guahiboan,Guahibo-Cuiva	0.4753018242823436	0.4192958	5001
constraint Guaicuruan_2	@Guaicuruan,GuaicurudelSur	0.7987013531811638	0.7136427000000001	5001
constraint Guaicuruan_3	@Guaicuruan,GuaicurudelSur,Qom	0.7987013531811638	0.7136427000000001	5001
constraint Gunwinyguan_5	@Gunwinyguan,Marne	1.8351321023755252	1.7417472000000003	5001
constraint Gunwinyguan_6	@Gunwinyguan,Marne,CentralGunwinyguan	1.224247351170166	1.16477991	5001
constraint Heibanic_2	@Heibanic,West-CentralHeibanic	1.9162849561533892	1.8558753	5001
constraint Heibanic_3	@Heibanic,West-CentralHeibanic,CentralHeibanic	0.8512811431359928	0.81286959	5001
constraint Heibanic_4	@Heibanic,West-CentralHeibanic,CentralHeibanic,Ebang-Logol	0.6212467161092382	0.5965063999999999	5001
constraint Heibanic_5	@Heibanic,West-CentralHeibanic,CentralHeibanic,Ebang-Logol,Ebang-Laru	0.25400588724015194	0.2432547	5001
constraint Hmong-Mien_1	@Hmong-Mien,Hmongic	4.0124818176678065	3.9976631290000006	5001
constraint Hmong-Mien_2	@Hmong-Mien,Hmongic,NuclearHmongic-HoNe	3.014609908023535	3.000357	5001
constraint Hmong-Mien_3	@Hmong-Mien,Hmongic,NuclearHmongic-HoNe,Jiongnai-HoNe	0.6169488920671865	0.60527883	5001
constraint Hmong-Mien_4	@Hmong-Mien,Hmongic,NuclearHmongic-HoNe,Jiongnai-HoNe,HoNeic	0.17547378290881824	0.16910419999999998	5001
constraint Hmong-Mien_5	@Hmong-Mien,Hmongic,NuclearHmongic-HoNe,NuclearHmongic	2.1693331562322933	2.155737799999999	5001
constraint Hmong-Mien_6	@Hmong-Mien,Hmongic,NuclearHmongic-HoNe,NuclearHmongic,EastHmongic	0.3268010786642671	0.3218149	5001
constraint Hmong-Mien_7	@Hmong-Mien,Hmongic,NuclearHmongic-HoNe,NuclearHmongic,NorthHmongic	0.26117829388302344	0.25358569999999997	5001
constraint Hmong-Mien_8	@Hmong-Mien,Hmongic,NuclearHmongic-HoNe,NuclearHmongic,WestHmongic	1.1387086821571686	1.12718288	5001
constraint Hmong-Mien_9	@Hmong-Mien,Hmongic,NuclearHmongic-HoNe,NuclearHmongic,WestHmongic,GreaterChuanqiandian	0.5812660201011798	0.5745206	5001
constraint Hmong-Mien_10	@Hmong-Mien,Hmongic,NuclearHmongic-HoNe,NuclearHmongic,WestHmongic,GreaterChuanqiandian,Chuanqiandian	0.5812660201011798	0.5745206	5001
constraint Hmong-Mien_11	@Hmong-Mien,Hmongic,NuclearHmongic-HoNe,NuclearHmongic,WestHmongic,GreaterChuanqiandian,Chuanqiandian,FirstVernacularHmong	0.5812660201011798	0.5745206	5001
constraint Hmong-Mien_13	@Hmong-Mien,Hmongic,Paheng	0.849825149560088	0.8439634	5001
constraint Hmong-Mien_14	@Hmong-Mien,Mienic	1.0378411082777443	1.02601256	5001
constraint Hmong-Mien_15	@Hmong-Mien,Mienic,Mien-Mun	0.52859808369966	0.5131874	5001
constraint Huitotoan_1	@Huitotoan,Nonuya-Ocaina	2.349652326490702	2.166314	5001
constraint Huitotoan_2	@Huitotoan,NuclearWitotoan	0.9341963160975806	0.8522051199999999	5001
constraint Huitotoan_3	@Huitotoan,NuclearWitotoan,Minica-Murui	0.5594984623397321	0.5098216999999999	5001
constraint Ijoid_2	@Ijoid,Ijo	2.5943469699615074	2.5754840999999997	5001
constraint Ijoid_3	@Ijoid,Ijo,EasternIjo	0.7122055903994802	0.7021942000000001	5001
constraint Ijoid_4	@Ijoid,Ijo,EasternIjo,KaKiBa-Nkoroo	0.4242205860033994	0.41842939999999995	5001
constraint Ijoid_5	@Ijoid,Ijo,EasternIjo,KaKiBa-Nkoroo,KaKiBa	0.18727950601539692	0.18251839999999997	5001
constraint Ijoid_6	@Ijoid,Ijo,WesternIjo	1.7560994393060787	1.7374485399999995	5001
constraint Ijoid_7	@Ijoid,Ijo,WesternIjo,InlandIjo	0.24827455324855033	0.24429593000000002	5001
constraint Iroquoian_2	@Iroquoian,NorthernIroquoian	1.609599099114777	1.5270750999999998	5001
constraint Japonic_1	@Japonic,Japanesic	0.395994678774825	0.38943270999999996	5001
constraint Japonic_2	@Japonic,Japanesic,Japan-TaiwanJapanese	0.395994678774825	0.38943270999999996	5001
constraint Japonic_3	@Japonic,Ryukyuan	2.3415399505771846	2.31724297	5001
constraint Japonic_4	@Japonic,Ryukyuan,NorthernRyukyuan	0.9572847427708259	0.9443843599999999	5001
constraint Japonic_5	@Japonic,Ryukyuan,NorthernRyukyuan,Amami	0.45207268195019	0.44550358	5001
constraint Japonic_6	@Japonic,Ryukyuan,NorthernRyukyuan,Amami,NuclearAmami	0.17830895681361728	0.17578259999999998	5001
constraint Japonic_9	@Japonic,Ryukyuan,NorthernRyukyuan,Okinawa	0.4620275926846831	0.4565729	5001
constraint Japonic_10	@Japonic,Ryukyuan,SouthernRyukyu	1.2313050375614276	1.21773678	5001
constraint Japonic_11	@Japonic,Ryukyuan,SouthernRyukyu,Macro-Yaeyama	0.8122533927132572	0.8059899	5001
constraint Kadugli-Krongo_2	@Kadugli-Krongo,Central-WesternKadugli-Krongo	1.5601312398122376	1.4974916999999999	5001
constraint Kadugli-Krongo_3	@Kadugli-Krongo,Central-WesternKadugli-Krongo,Katcha-Kadugli-Miri-Kanga	0.535373933755049	0.5061955	5001
constraint Kadugli-Krongo_4	@Kadugli-Krongo,Central-WesternKadugli-Krongo,Krongo-Tumtum	0.47344540737852425	0.4539776	5001
constraint Kartvelian_2	@Kartvelian,Georgian-Zan	0.4790216346186763	0.4303644	5001
constraint Khoe-Kwadi_1	@Khoe-Kwadi,Khoe,Khoekhoe	0.3501702658108378	0.3192575	5001
constraint Khoe-Kwadi_2	@Khoe-Kwadi,Khoe,Khoekhoe,NorthKhoekhoe	0.3501702658108378	0.3192575	5001
constraint Khoe-Kwadi_3	@Khoe-Kwadi,Khoe,Non-Khoekhoe	1.1415038256892622	1.0763745	5001
constraint Khoe-Kwadi_6	@Khoe-Kwadi,Khoe,Non-Khoekhoe,West-Kxoe	0.7744846004557088	0.7297218000000001	5001
constraint Khoe-Kwadi_8	@Khoe-Kwadi,Khoe,Non-Khoekhoe,West-Kxoe,Naro-Ana	0.38655212817776446	0.36175660000000004	5001
constraint Kiowa-Tanoan_2	@Kiowa-Tanoan,Tewa	0.20869027964167164	0.1687325	5001
constraint Kiowa-Tanoan_3	@Kiowa-Tanoan,Tiwa-Piro	0.47093402269326134	0.4224949	5001
constraint Kiowa-Tanoan_4	@Kiowa-Tanoan,Tiwa-Piro,Tiwa	0.47093402269326134	0.4224949	5001
constraint Kiwaian_1	@Kiwaian,@Kiwaian	1.1284765987778447	1.0826658	5001
constraint Koiarian_1	@Koiarian,Baraic	0.8174768781383723	0.751537	5001
constraint Koiarian_3	@Koiarian,Koiaric	0.28531343379244156	0.24868989999999996	5001
constraint Koiarian_4	@Koiarian,Koiaric,Koita-Koiari	0.28531343379244156	0.24868989999999996	5001
constraint Koman_2	@Koman,Opuuo-Twampa-Komo	1.8387755756976607	1.7481416999999997	5001
constraint Koman_3	@Koman,Opuuo-Twampa-Komo,Twampa-Komo	1.1853963338794242	1.1178314	5001
constraint Kxa_2	@Kxa,Ju-Kung	1.1830227917328535	1.1012821	5001
constraint Lakes_Plain_4	@Lakes_Plain,Tariku	2.366964555923415	2.2694948000000004	5001
constraint Lakes_Plain_6	@Lakes_Plain,Tariku,EastTariku	0.9568359924773047	0.9166521999999999	5001
constraint Lakes_Plain_7	@Lakes_Plain,Tariku,EastTariku,Doutai-Kai-Waritai	0.3459034513731254	0.3345631	5001
constraint Lakes_Plain_9	@Lakes_Plain,Tariku,WestTariku	1.1704351172181566	1.1156441000000001	5001
constraint Lakes_Plain_10	@Lakes_Plain,Tariku,WestTariku,Fayu-Kirikiri	0.6264228040471906	0.5960064	5001
constraint Left_May_2	@Left_May,WesternLeftMay	1.8131043904217157	1.6596038200000003	5001
constraint Lower_Sepik-Ramu_1	@Lower_Sepik-Ramu,LowerSepik	1.4220034456008799	1.3097706	5001
constraint Mande_1	@Mande,EasternMande	2.374263311425255	2.359649989999999	5001
constraint Mande_2	@Mande,EasternMande,Bisa-Busa	0.9500826093095381	0.9431400699999999	5001
constraint Mande_3	@Mande,EasternMande,Bisa-Busa,Samo-Busa	0.7174836633745251	0.71186338	5001
constraint Mande_4	@Mande,EasternMande,Bisa-Busa,Samo-Busa,Busan	0.36234801997320537	0.35732450000000004	5001
constraint Mande_5	@Mande,EasternMande,Bisa-Busa,Samo-Busa,Busan,Boko-Busa	0.10326486995220956	0.09910239	5001
constraint Mande_8	@Mande,EasternMande,SoutheasternMande	1.2523654768987604	1.2413475900000002	5001
constraint Mande_9	@Mande,EasternMande,SoutheasternMande,Mano-Dan	0.5372792595983603	0.5289477	5001
constraint Mande_10	@Mande,EasternMande,SoutheasternMande,Mano-Dan,Guro-Dan	0.37049682423115377	0.36521860000000006	5001
constraint Mande_14	@Mande,EasternMande,SoutheasternMande,Nwa-Ben	0.6612945402546091	0.6580263099999999	5001
constraint Mande_17	@Mande,EasternMande,SoutheasternMande,Nwa-Ben,Wan-Mwan	0.320171131069786	0.31870919999999997	5001
constraint Mande_18	@Mande,WesternMande	5.294817983117535	5.270809279999998	5001
constraint Mande_19	@Mande,WesternMande,Manding-Kpelle	3.337205954523134	3.320045289	5001
constraint Mande_20	@Mande,WesternMande,Manding-Kpelle,CentralMande	2.5825814464759427	2.5554577400000005	5001
constraint Mande_21	@Mande,WesternMande,Manding-Kpelle,CentralMande,Manding-Jogo	2.212292720109316	2.1932774200000007	5001
constraint Mande_25	@Mande,WesternMande,Manding-Kpelle,CentralMande,Manding-Jogo,Manding-Vai	1.8439926692584865	1.829154022999999	5001
constraint Mande_26	@Mande,WesternMande,Manding-Kpelle,CentralMande,Manding-Jogo,Manding-Vai,Manding-Mokole	1.6448229190120953	1.6303287200000007	5001
constraint Mande_27	@Mande,WesternMande,Manding-Kpelle,CentralMande,Manding-Jogo,Manding-Vai,Manding-Mokole,Manding	1.3321889712816415	1.3190261500000002	5001
constraint Mande_28	@Mande,WesternMande,Manding-Kpelle,CentralMande,Manding-Jogo,Manding-Vai,Manding-Mokole,Manding,EastManding	1.0859731103061367	1.0764706899999998	5001
constraint Mande_29	@Mande,WesternMande,Manding-Kpelle,CentralMande,Manding-Jogo,Manding-Vai,Manding-Mokole,Manding,EastManding,Manenkan	0.18754311575744853	0.18654569999999998	5001
constraint Mande_30	@Mande,WesternMande,Manding-Kpelle,CentralMande,Manding-Jogo,Manding-Vai,Manding-Mokole,Manding,EastManding,Maninka-Mori	0.5453093420034794	0.5397014499999999	5001
constraint Mande_31	@Mande,WesternMande,Manding-Kpelle,CentralMande,Manding-Jogo,Manding-Vai,Manding-Mokole,Manding,EastManding,Maninka-Mori,Koro-Koyaga	0.07979551369388121	0.07768123	5001
constraint Mande_32	@Mande,WesternMande,Manding-Kpelle,CentralMande,Manding-Jogo,Manding-Vai,Manding-Mokole,Manding,WestManding	0.2230422366446711	0.2200165	5001
constraint Mande_35	@Mande,WesternMande,Manding-Kpelle,CentralMande,Manding-Jogo,Manding-Vai,Manding-Mokole,NuclearMokole	0.2363266346470706	0.2345668	5001
constraint Mande_38	@Mande,WesternMande,Manding-Kpelle,SouthwestMande	0.45350216896280743	0.45032089999999997	5001
constraint Mande_40	@Mande,WesternMande,Manding-Kpelle,SouthwestMande,Mende-Loma	0.18572411331533692	0.1829824	5001
constraint Mande_45	@Mande,WesternMande,NorthwesternMande	1.904971598269746	1.8938334000000001	5001
constraint Mande_46	@Mande,WesternMande,NorthwesternMande,Duun-Bobo	0.9099915311771647	0.9091199	5001
constraint Mande_48	@Mande,WesternMande,NorthwesternMande,Duun-Bobo,Duun-Jo	0.514272277264547	0.5084548	5001
constraint Mande_49	@Mande,WesternMande,NorthwesternMande,Duun-Bobo,Duun-Jo,Duun-Seenku	0.514272277264547	0.5084548	5001
constraint Mande_51	@Mande,WesternMande,NorthwesternMande,Soninke-Bozo	0.8861106369186161	0.8841803	5001
constraint Mande_52	@Mande,WesternMande,NorthwesternMande,Soninke-Bozo,Bozo	0.41692736539292136	0.41512459999999995	5001
constraint Maningrida_2	@Maningrida,Burera-Nakara	4.302003188158368	3.781004	5001
constraint Matacoan_2	@Matacoan,MataguayoII	2.0214627419826035	1.8910521999999998	5001
constraint Matacoan_4	@Matacoan,MataguayoII,Wichi	0.6854730315286943	0.6398263999999999	5001
constraint Mixe-Zoque_1	@Mixe-Zoque,Mixe	0.5233626058442371	0.5114772000000001	5001
constraint Mixe-Zoque_2	@Mixe-Zoque,Mixe,OaxacaMixe	0.28647623520821835	0.27943990999999996	5001
constraint Mixe-Zoque_3	@Mixe-Zoque,Mixe,OaxacaMixe,Lowland-Midland-SouthHighlandMixe	0.18589559087582483	0.18183349999999998	5001
constraint Mixe-Zoque_6	@Mixe-Zoque,Zoque	0.6245029338748251	0.6090909	5001
constraint Mixe-Zoque_7	@Mixe-Zoque,Zoque,ChiapasZoque	0.1861591945160968	0.1796646	5001
constraint Mongolic_2	@Mongolic,EasternMongolic	1.326129958184563	1.2468781	5001
constraint Mongolic_3	@Mongolic,EasternMongolic,Oirat-Khalkha	1.326129958184563	1.2468781	5001
constraint Mongolic_4	@Mongolic,EasternMongolic,Oirat-Khalkha,Khalkha-Buriat	0.8380748153117377	0.785602	5001
constraint Nadahup_2	@Nadahup,EasternNadahup	2.091397838354329	1.631988	5001
constraint Nakh-Daghestanian_1	@Nakh-Daghestanian,Daghestanian	5.594633182232114	5.586807519999999	5001
constraint Nakh-Daghestanian_2	@Nakh-Daghestanian,Daghestanian,Avar-Andic-Tsezic	2.6238987398024594	2.6169302099999996	5001
constraint Nakh-Daghestanian_3	@Nakh-Daghestanian,Daghestanian,Avar-Andic-Tsezic,Andic	0.998343125340412	0.9937870800000002	5001
constraint Nakh-Daghestanian_6	@Nakh-Daghestanian,Daghestanian,Avar-Andic-Tsezic,Tsezic	0.708739292285143	0.7068696400000001	5001
constraint Nakh-Daghestanian_7	@Nakh-Daghestanian,Daghestanian,Avar-Andic-Tsezic,Tsezic,EastTsezic	0.23266660569086184	0.2307536	5001
constraint Nakh-Daghestanian_8	@Nakh-Daghestanian,Daghestanian,Avar-Andic-Tsezic,Tsezic,WestTsezic	0.4118856485902819	0.4110926	5001
constraint Nakh-Daghestanian_9	@Nakh-Daghestanian,Daghestanian,Dargwic	0.45494004788842224	0.45238224000000005	5001
constraint Nakh-Daghestanian_10	@Nakh-Daghestanian,Daghestanian,Lezgic	1.5741208074571087	1.567666474	5001
constraint Nakh-Daghestanian_11	@Nakh-Daghestanian,Daghestanian,Lezgic,Samur	1.2709610928534294	1.2648934600000001	5001
constraint Nakh-Daghestanian_12	@Nakh-Daghestanian,Daghestanian,Lezgic,Samur,EasternSamur	0.7437518126824636	0.7409322999999999	5001
constraint Nakh-Daghestanian_13	@Nakh-Daghestanian,Daghestanian,Lezgic,Samur,EasternSamur,Tabasaran-Aghul-Lezgi	0.5017724431083783	0.5006692	5001
constraint Nakh-Daghestanian_14	@Nakh-Daghestanian,Daghestanian,Lezgic,Samur,EasternSamur,Tabasaran-Aghul-Lezgi,Aghul-Lezgi	0.2961475734423116	0.29545153999999996	5001
constraint Nakh-Daghestanian_18	@Nakh-Daghestanian,Nakh	0.3066184918025994	0.30449107	5001
constraint Nakh-Daghestanian_19	@Nakh-Daghestanian,Nakh,Chechen-Ingush	0.15220357775540894	0.1502148	5001
constraint Ndu_1	@Ndu,@Ndu	0.5203292810527894	0.4938658	5001
constraint Ndu_2	@Ndu,NuclearNdu	0.6825223205760848	0.640097	5001
constraint Nilotic_1	@Nilotic,EasternNilotic	1.2685210822528095	1.26413764	5001
constraint Nilotic_2	@Nilotic,EasternNilotic,Bari-Kakwa-Mandari	0.17309290338462308	0.17023133100000004	5001
constraint Nilotic_3	@Nilotic,EasternNilotic,Teso-Lotuxo-Maa	0.8187717407818036	0.81302207	5001
constraint Nilotic_4	@Nilotic,EasternNilotic,Teso-Lotuxo-Maa,Lotuxo-Maa	0.41129020515296943	0.40844737	5001
constraint Nilotic_6	@Nilotic,EasternNilotic,Teso-Lotuxo-Maa,Lotuxo-Maa,Ongamo-Maa	0.16341831298620277	0.16271618	5001
constraint Nilotic_7	@Nilotic,EasternNilotic,Teso-Lotuxo-Maa,Lotuxo-Maa,Ongamo-Maa,NuclearMaa	0.0551504463935213	0.05257316	5001
constraint Nilotic_8	@Nilotic,EasternNilotic,Teso-Lotuxo-Maa,Teso-Turkana	0.23764760892817435	0.2333982	5001
constraint Nilotic_9	@Nilotic,EasternNilotic,Teso-Lotuxo-Maa,Teso-Turkana,Turkanic	0.16137625686818638	0.15943742000000002	5001
constraint Nilotic_10	@Nilotic,SouthernNilotic	1.290574499563947	1.2851499260000003	5001
constraint Nilotic_11	@Nilotic,SouthernNilotic,Kalenjin	0.7838728688582883	0.7800981000000001	5001
constraint Nilotic_12	@Nilotic,SouthernNilotic,Kalenjin,CentralKalenjin	0.3937973424472505	0.39241469999999995	5001
constraint Nilotic_13	@Nilotic,SouthernNilotic,Kalenjin,CentralKalenjin,PlateauCentralKalenjin	0.2865316525729054	0.2846539	5001
constraint Nilotic_17	@Nilotic,SouthernNilotic,Tatoga-Omotik	0.3765330611347731	0.37240301	5001
constraint Nilotic_18	@Nilotic,SouthernNilotic,Tatoga-Omotik,GemeinDatooga	0.05569992632173565	0.052771200000000004	5001
constraint Nilotic_19	@Nilotic,SouthernNilotic,Tatoga-Omotik,GemeinDatooga,North-CentralDatooga	0.05569992632173565	0.052771200000000004	5001
constraint Nilotic_20	@Nilotic,WesternNilotic	1.6581505734995803	1.6494474100000003	5001
constraint Nilotic_21	@Nilotic,WesternNilotic,Dinka-Nuer	0.4012645112736053	0.39876114	5001
constraint Nilotic_22	@Nilotic,WesternNilotic,Dinka-Nuer,Dinka	0.12204298379910018	0.1181691	5001
constraint Nilotic_24	@Nilotic,WesternNilotic,Luo-Burun	1.1841050073663468	1.181282302	5001
constraint Nilotic_26	@Nilotic,WesternNilotic,Luo-Burun,NorthernLwoo	0.2756783477284743	0.27379527000000004	5001
constraint Nilotic_27	@Nilotic,WesternNilotic,Luo-Burun,SouthernLwoo	0.32087049460907824	0.3158042200000001	5001
constraint Nilotic_28	@Nilotic,WesternNilotic,Luo-Burun,SouthernLwoo,Adhola-Alur-Luo	0.11909576893521295	0.11649151999999999	5001
constraint North_Halmahera_1	@North_Halmahera,@North_Halmahera	0.3152368098361928	0.28985704	5001
constraint North_Halmahera_2	@North_Halmahera,NorthernNorthHalmahera	1.3214552320951811	1.2737493000000002	5001
constraint North_Halmahera_3	@North_Halmahera,NorthernNorthHalmahera,MainlandNorthHalmaheran	0.8620881919044191	0.8168159	5001
constraint North_Halmahera_5	@North_Halmahera,NorthernNorthHalmahera,MainlandNorthHalmaheran,KaoRiver	0.4722458683563287	0.44683700000000004	5001
constraint Nubian_3	@Nubian,West-CentralNubian	3.206866459124395	2.9265279800000004	5001
constraint Nubian_4	@Nubian,West-CentralNubian,CentralNubian	1.481599223739472	1.3550264000000003	5001
constraint Nubian_5	@Nubian,West-CentralNubian,CentralNubian,KordofanNubian	1.481599223739472	1.3550264000000003	5001
constraint Nubian_7	@Nubian,West-CentralNubian,CentralNubian,KordofanNubian,WesternKordofanNubian	0.9356003622655669	0.8471528	5001
constraint Nuclear-Macro-Je_4	@Nuclear-Macro-Je,Je	2.002948412618796	1.94632299	5001
constraint Nuclear-Macro-Je_5	@Nuclear-Macro-Je,Je,JeCentral	0.24357904053409316	0.2275193	5001
constraint Nuclear-Macro-Je_9	@Nuclear-Macro-Je,Je,JeSetentrional	0.727505956844751	0.6925099000000001	5001
constraint Nuclear-Macro-Je_10	@Nuclear-Macro-Je,Je,JeSetentrional,CoreNorthernJe	0.4700634172518697	0.44440022	5001
constraint Nuclear-Macro-Je_11	@Nuclear-Macro-Je,Je,JeSetentrional,CoreNorthernJe,EasternTimbira	0.23708202711281742	0.22542240000000002	5001
constraint Nuclear-Macro-Je_12	@Nuclear-Macro-Je,Je,JeSetentrional,CoreNorthernJe,EasternTimbira,SoutheasternTimbira	0.23708202711281742	0.22542240000000002	5001
constraint Nuclear_Torricelli_1	@Nuclear_Torricelli,@Nuclear_Torricelli	1.0786775976413319	1.07525373	5001
constraint Nuclear_Torricelli_2	@Nuclear_Torricelli,Au-Olo-Elkei	0.031767100125214956	0.0297727	5001
constraint Nuclear_Torricelli_3	@Nuclear_Torricelli,Au-Olo-Elkei,Olo-Elkei	0.031767100125214956	0.0297727	5001
constraint Nuclear_Torricelli_5	@Nuclear_Torricelli,Kombio-Arapesh-Urat	1.4926306507680263	1.4889697	5001
constraint Nuclear_Torricelli_6	@Nuclear_Torricelli,Kombio-Arapesh-Urat,Arapesh	0.31263752370985803	0.31051619999999996	5001
constraint Nuclear_Torricelli_7	@Nuclear_Torricelli,Kombio-Arapesh-Urat,Arapesh,Mufian-Bukiyip-Abu	0.2630437404155169	0.26126569	5001
constraint Nuclear_Torricelli_9	@Nuclear_Torricelli,Kombio-Arapesh-Urat,Kombio-Yambes	0.5828771786810638	0.58138015	5001
constraint Nuclear_Torricelli_10	@Nuclear_Torricelli,Kombio-Arapesh-Urat,Kombio-Yambes,Kombioic	0.4293987922353529	0.4288754	5001
constraint Nuclear_Torricelli_11	@Nuclear_Torricelli,Marienberg	1.2783230663070586	1.2768542900000002	5001
constraint Nuclear_Torricelli_12	@Nuclear_Torricelli,Marienberg,Elepi-Kamasau-Marienberg	0.47963269903671274	0.476206031	5001
constraint Nuclear_Torricelli_15	@Nuclear_Torricelli,NuclearMaimai	0.3537866457122175	0.35218837999999997	5001
constraint Nuclear_Torricelli_16	@Nuclear_Torricelli,NuclearMaimai,Heyo-Yahang	0.1014649866440312	0.09929586	5001
constraint Nuclear_Torricelli_17	@Nuclear_Torricelli,NuclearPalai	0.7551475663565287	0.7538944000000001	5001
constraint Nuclear_Torricelli_18	@Nuclear_Torricelli,NuclearPalai,Bragat-Aruop-Amol	0.3013210228052389	0.29901279999999997	5001
constraint Nuclear_Torricelli_21	@Nuclear_Torricelli,WestPalai	0.5417277384743052	0.5311764	5001
constraint Nuclear_Torricelli_22	@Nuclear_Torricelli,WestPalai,Agi-Yeri	0.21698205159368128	0.2145508	5001
constraint Otomanguean_1	@Otomanguean,EasternOtomanguean	5.2527501713140765	5.242803269999998	5001
constraint Otomanguean_2	@Otomanguean,EasternOtomanguean,Amuzgo-Mixtecan	1.482696739340172	1.48140408	5001
constraint Otomanguean_4	@Otomanguean,EasternOtomanguean,Amuzgo-Mixtecan,Mixtecan	1.1411965062581884	1.1404689200000004	5001
constraint Otomanguean_5	@Otomanguean,EasternOtomanguean,Amuzgo-Mixtecan,Mixtecan,Mixtec-Cuicatec	0.8473316236481104	0.8476926999999999	5001
constraint Otomanguean_7	@Otomanguean,EasternOtomanguean,Amuzgo-Mixtecan,Mixtecan,Mixtec-Cuicatec,Mixtec	0.6169048255617277	0.6140526999999999	5001
constraint Otomanguean_8	@Otomanguean,EasternOtomanguean,Amuzgo-Mixtecan,Mixtecan,Mixtec-Cuicatec,Mixtec,CoastMixtec	0.13419733624935012	0.1305009	5001
constraint Otomanguean_13	@Otomanguean,EasternOtomanguean,Amuzgo-Mixtecan,Mixtecan,Mixtec-Cuicatec,Mixtec,WesternAltaMixtec	0.23229533974825034	0.23063619999999999	5001
constraint Otomanguean_15	@Otomanguean,EasternOtomanguean,Popoloca-Zapotecan	3.6977300283412315	3.692586516000001	5001
constraint Otomanguean_16	@Otomanguean,EasternOtomanguean,Popoloca-Zapotecan,Popolocan-Mazatecan	1.0619737691167168	1.0621017000000001	5001
constraint Otomanguean_17	@Otomanguean,EasternOtomanguean,Popoloca-Zapotecan,Popolocan-Mazatecan,Chocho-Popolocan	0.34211240227730455	0.34012448	5001
constraint Otomanguean_18	@Otomanguean,EasternOtomanguean,Popoloca-Zapotecan,Popolocan-Mazatecan,Chocho-Popolocan,Popolocan	0.21416134879010199	0.2113167	5001
constraint Otomanguean_19	@Otomanguean,EasternOtomanguean,Popoloca-Zapotecan,Popolocan-Mazatecan,Mazatecan	0.40256201769444117	0.40106403999999984	5001
constraint Otomanguean_21	@Otomanguean,EasternOtomanguean,Popoloca-Zapotecan,Popolocan-Mazatecan,Mazatecan,MazatecB	0.1654081740109978	0.16455893000000002	5001
constraint Otomanguean_23	@Otomanguean,EasternOtomanguean,Popoloca-Zapotecan,Popolocan-Mazatecan,Mazatecan,MazatecC	0.10810278285842832	0.1067104	5001
constraint Otomanguean_24	@Otomanguean,EasternOtomanguean,Popoloca-Zapotecan,Zapotecan	2.3863111091145366	2.3766445099999998	5001
constraint Otomanguean_25	@Otomanguean,EasternOtomanguean,Popoloca-Zapotecan,Zapotecan,Chatino	0.16193796177684464	0.15988639999999998	5001
constraint Otomanguean_26	@Otomanguean,EasternOtomanguean,Popoloca-Zapotecan,Zapotecan,Chatino,CoreChatino	0.16193796177684464	0.15988639999999998	5001
constraint Otomanguean_27	@Otomanguean,EasternOtomanguean,Popoloca-Zapotecan,Zapotecan,Chatino,CoreChatino,CoastalChatino	0.16193796177684464	0.15988639999999998	5001
constraint Otomanguean_29	@Otomanguean,EasternOtomanguean,Popoloca-Zapotecan,Zapotecan,Zapotec	2.0463024232025195	2.0373163499999993	5001
constraint Otomanguean_30	@Otomanguean,EasternOtomanguean,Popoloca-Zapotecan,Zapotecan,Zapotec,NuclearZapotec	2.0463024232025195	2.0373163499999993	5001
constraint Otomanguean_33	@Otomanguean,EasternOtomanguean,Popoloca-Zapotecan,Zapotecan,Zapotec,NuclearZapotec,CoreZapotec	1.6119179314944412	1.6075189899999995	5001
constraint Otomanguean_34	@Otomanguean,EasternOtomanguean,Popoloca-Zapotecan,Zapotecan,Zapotec,NuclearZapotec,CoreZapotec,CentralCoreZapotec	0.6635006325244351	0.6642474339999999	5001
constraint Otomanguean_35	@Otomanguean,EasternOtomanguean,Popoloca-Zapotecan,Zapotecan,Zapotec,NuclearZapotec,CoreZapotec,NorthernCoreZapotec	0.5346384128663068	0.5335993000000001	5001
constraint Otomanguean_36	@Otomanguean,EasternOtomanguean,Popoloca-Zapotecan,Zapotecan,Zapotec,NuclearZapotec,CoreZapotec,SouthernCoreZapotec	0.35318397863867224	0.3534147	5001
constraint Otomanguean_42	@Otomanguean,WesternOtomanguean	3.033643484375685	2.9429156400000007	5001
constraint Otomanguean_43	@Otomanguean,WesternOtomanguean,Otopame-Chinantecan	2.2213344477933816	2.2197664879999994	5001
constraint Otomanguean_44	@Otomanguean,WesternOtomanguean,Otopame-Chinantecan,Chinantecan	0.5635215806885823	0.56029052	5001
constraint Otomanguean_45	@Otomanguean,WesternOtomanguean,Otopame-Chinantecan,Chinantecan,ChinantecGroupI	0.28903554216216754	0.2880417	5001
constraint Otomanguean_48	@Otomanguean,WesternOtomanguean,Otopame-Chinantecan,Otopamean	1.3143280491163967	1.31130449	5001
constraint Otomanguean_49	@Otomanguean,WesternOtomanguean,Otopame-Chinantecan,Otopamean,Matlatzincan	0.18012104865226955	0.1806356	5001
constraint Otomanguean_50	@Otomanguean,WesternOtomanguean,Otopame-Chinantecan,Otopamean,Otomian	0.6493088517794642	0.64647999	5001
constraint Otomanguean_51	@Otomanguean,WesternOtomanguean,Otopame-Chinantecan,Otopamean,Otomian,Mazahua	0.1311543842829434	0.13136578	5001
constraint Otomanguean_52	@Otomanguean,WesternOtomanguean,Otopame-Chinantecan,Otopamean,Otomian,Otomi	0.27893647817440514	0.27666467	5001
constraint Otomanguean_54	@Otomanguean,WesternOtomanguean,Otopame-Chinantecan,Otopamean,Otomian,Otomi,NorthwesternOtomi	0.16122226751649668	0.16002836999999998	5001
constraint Otomanguean_56	@Otomanguean,WesternOtomanguean,Otopame-Chinantecan,Otopamean,Otomian,SouthwesternOtomi	0.0974594402059588	0.0958158	5001
constraint Otomanguean_58	@Otomanguean,WesternOtomanguean,Tlapanec-Manguean	0.14585920382685463	0.14262109	5001
constraint Otomanguean_59	@Otomanguean,WesternOtomanguean,Tlapanec-Manguean,Subtiaba-Tlapanec	0.14585920382685463	0.14262109	5001
constraint Otomanguean_60	@Otomanguean,WesternOtomanguean,Tlapanec-Manguean,Subtiaba-Tlapanec,Mephaa	0.14585920382685463	0.14262109	5001
constraint Pama-Nyungan_1	@Pama-Nyungan,@Pama-Nyungan	0.6433832156634673	0.6398949	5001
constraint Pama-Nyungan_2	@Pama-Nyungan,Arandic-Thura-Yura	0.6946209857107978	0.67685592	5001
constraint Pama-Nyungan_3	@Pama-Nyungan,Arandic-Thura-Yura,Arandic	0.31727613386116776	0.31241456	5001
constraint Pama-Nyungan_4	@Pama-Nyungan,Arandic-Thura-Yura,Arandic,Aranda	0.2103082086464707	0.20690694	5001
constraint Pama-Nyungan_6	@Pama-Nyungan,DesertNyungic	1.3529638744737054	1.3454998099999997	5001
constraint Pama-Nyungan_8	@Pama-Nyungan,DesertNyungic,Ngumpin-Yapa	0.2844306375534893	0.2833648	5001
constraint Pama-Nyungan_12	@Pama-Nyungan,DesertNyungic,Wati	0.5769722768870227	0.57124649	5001
constraint Pama-Nyungan_13	@Pama-Nyungan,DesertNyungic,Wati,Martuwangkic	0.18294095585302939	0.1777274	5001
constraint Pama-Nyungan_14	@Pama-Nyungan,DesertNyungic,Wati,Martuwangkic,Warnman-Wangka	0.18294095585302939	0.1777274	5001
constraint Pama-Nyungan_15	@Pama-Nyungan,DesertNyungic,Wati,Pintupic	0.20959633413557288	0.2048725	5001
constraint Pama-Nyungan_16	@Pama-Nyungan,DesertNyungic,Wati,Pintupic,NuclearPintupic	0.20959633413557288	0.2048725	5001
constraint Pama-Nyungan_17	@Pama-Nyungan,DesertNyungic,Wati,Pintupic,NuclearPintupic,Wangkatja-Tjarra	0.12757657801779643	0.12557942	5001
constraint Pama-Nyungan_18	@Pama-Nyungan,DesertNyungic,Wati,Pintupic,NuclearPintupic,Wangkatja-Tjarra,Tjarra	0.12757657801779643	0.12557942	5001
constraint Pama-Nyungan_28	@Pama-Nyungan,Paman	0.9253436604841032	0.8931877000000001	5001
constraint Pama-Nyungan_29	@Pama-Nyungan,Paman,CompromiseMiddlePama	0.3467749020281944	0.33900300000000005	5001
constraint Pama-Nyungan_39	@Pama-Nyungan,South-WestPama-Nyungan	1.0112130105803039	1.0051817500000002	5001
constraint Pama-Nyungan_40	@Pama-Nyungan,South-WestPama-Nyungan,Kartu-Nhanda	0.34240757317736453	0.3401969	5001
constraint Pama-Nyungan_42	@Pama-Nyungan,South-WestPama-Nyungan,Pilbara	0.327182722070186	0.321874	5001
constraint Pama-Nyungan_43	@Pama-Nyungan,South-WestPama-Nyungan,Pilbara,Ngayarda	0.327182722070186	0.321874	5001
constraint Pama-Nyungan_44	@Pama-Nyungan,South-WestPama-Nyungan,Pilbara,Ngayarda,CentralNgayarda	0.327182722070186	0.321874	5001
constraint Pama-Nyungan_48	@Pama-Nyungan,SoutheasternPama-Nyungan	1.1503721590324534	1.1502606199999998	5001
constraint Pama-Nyungan_49	@Pama-Nyungan,SoutheasternPama-Nyungan,NewSouthWalesPama-Nyungan	0.37920688757448506	0.3775188	5001
constraint Pama-Nyungan_60	@Pama-Nyungan,SoutheasternPama-Nyungan,Wiradhuric	0.24998511688582287	0.2496434	5001
constraint Pama-Nyungan_62	@Pama-Nyungan,Yimidhirr-Yalanji-Yidinic	0.41227539295940807	0.4063825	5001
constraint Pama-Nyungan_64	@Pama-Nyungan,Yuulngu	1.1058031098545091	1.096154369	5001
constraint Pama-Nyungan_65	@Pama-Nyungan,Yuulngu,SouthernYolngu	0.6626558729644871	0.6562302900000002	5001
constraint Pama-Nyungan_66	@Pama-Nyungan,Yuulngu,SouthernYolngu,Southern-EasternYolngu	0.5407731531756048	0.53492466	5001
constraint Pama-Nyungan_67	@Pama-Nyungan,Yuulngu,SouthernYolngu,Southern-EasternYolngu,Dhuwal-Dhuwala	0.336925428594921	0.3317312	5001
constraint Pama-Nyungan_68	@Pama-Nyungan,Yuulngu,SouthernYolngu,Southern-EasternYolngu,Dhuwal-Dhuwala,EasternDhuwal-Dhuwala	0.1782316555994801	0.17403229999999997	5001
constraint Pama-Nyungan_69	@Pama-Nyungan,Yuulngu,SouthernYolngu,Southern-EasternYolngu,Dhuwal-Dhuwala,WesternDhuwal-Dhuwala	0.14234097917216557	0.14021265	5001
constraint Pano-Tacanan_1	@Pano-Tacanan,Panoan	3.0371211168383123	2.9917991199999996	5001
constraint Pano-Tacanan_2	@Pano-Tacanan,Panoan,MainlinePano	2.3252896619942813	2.2919233799999996	5001
constraint Pano-Tacanan_3	@Pano-Tacanan,Panoan,MainlinePano,PanoNawa	1.5528480236465507	1.53486844	5001
constraint Pano-Tacanan_5	@Pano-Tacanan,Panoan,MainlinePano,PanoNawa,Chamasubgroup	0.30410771585500895	0.2967668	5001
constraint Pano-Tacanan_6	@Pano-Tacanan,Panoan,MainlinePano,PanoNawa,Chamasubgroup,Shipibo-Konibo-Kapanawa	0.30410771585500895	0.2967668	5001
constraint Pano-Tacanan_7	@Pano-Tacanan,Panoan,MainlinePano,PanoNawa,HeadwatersPano	0.5490943591311738	0.5428605000000001	5001
constraint Pano-Tacanan_8	@Pano-Tacanan,Panoan,MainlinePano,PanoNawa,HeadwatersPano,YaminawaComplex	0.28617715212757444	0.27884372999999996	5001
constraint Pano-Tacanan_9	@Pano-Tacanan,Panoan,MainlinePano,PanoNawa,MaruboSubgroup	0.26828273050729856	0.2598002	5001
constraint Pano-Tacanan_10	@Pano-Tacanan,Panoan,MayorunaBranch	0.5176621112977404	0.510261	5001
constraint Pano-Tacanan_11	@Pano-Tacanan,Panoan,MayorunaBranch,MayoGroup	0.5176621112977404	0.510261	5001
constraint Pano-Tacanan_14	@Pano-Tacanan,Tacanan	0.7462719956546691	0.7265416200000001	5001
constraint Pano-Tacanan_15	@Pano-Tacanan,Tacanan,Takanik-Chamik	0.376334189409918	0.3632681	5001
constraint Pauwasi_1	@Pauwasi,EasternPauwasi	1.479807134725055	1.3531450999999999	5001
constraint Pomoan_2	@Pomoan,RussianRiverandEastern	0.6691003781223755	0.59437882	5001
constraint Pomoan_3	@Pomoan,RussianRiverandEastern,RussianRiver	0.3983939463257349	0.34814340000000005	5001
constraint Quechuan_1	@Quechuan,QuechuaI	0.911010943384663	0.9017303699999998	5001
constraint Quechuan_2	@Quechuan,QuechuaI,CentralQuechuaI	0.8077816847279344	0.799311056	5001
constraint Quechuan_3	@Quechuan,QuechuaI,CentralQuechuaI,AP-AM-AH	0.11648916455108978	0.1142946	5001
constraint Quechuan_4	@Quechuan,QuechuaI,CentralQuechuaI,Huaylay	0.19390244192185566	0.19088434	5001
constraint Quechuan_6	@Quechuan,QuechuaI,CentralQuechuaI,Jauja-Huanca	0.030568018432233553	0.02846261	5001
constraint Quechuan_8	@Quechuan,QuechuaII	1.6263886562312697	1.6118876000000002	5001
constraint Quechuan_9	@Quechuan,QuechuaII,QuechuaIIB	0.924621551744537	0.917186496	5001
constraint Quechuan_10	@Quechuan,QuechuaII,QuechuaIIB,Colombia-EcuadorQuechuaIIB	0.7310467406665527	0.72466392	5001
constraint Quechuan_12	@Quechuan,QuechuaII,QuechuaIIC	0.44891249918065385	0.4422952	5001
constraint Quechuan_13	@Quechuan,QuechuaII,QuechuaIIC,AyacuchanQuechua	0.15521570151961608	0.15196998	5001
constraint Quechuan_14	@Quechuan,QuechuaII,QuechuaIIC,BolivianQuechuaIIC	0.058195665002799435	0.0566288	5001
constraint Quechuan_15	@Quechuan,QuechuaII,QuechuaIIC,CuscanQuechua	0.06797810828674265	0.06568589999999999	5001
constraint Saharan_2	@Saharan,WesternSaharan	3.3789208481679665	2.9706406000000003	5001
constraint Salishan_2	@Salishan,CentralSalish	1.3258835822919215	1.31488611	5001
constraint Salishan_4	@Salishan,InteriorSalish	1.163898169589842	1.1558981	5001
constraint Salishan_5	@Salishan,InteriorSalish,NorthernInteriorSalish	0.33284453672665465	0.3300271	5001
constraint Salishan_6	@Salishan,InteriorSalish,SouthernInteriorSalish	0.7347893292459508	0.7275863	5001
constraint Salishan_7	@Salishan,InteriorSalish,SouthernInteriorSalish,Kalispel-Spokane	0.16190205834353127	0.15529638	5001
constraint Sentanic_1	@Sentanic,@Sentanic	0.3792571103588882	0.3322983	5001
constraint Sentanic_2	@Sentanic,NuclearSentanic	0.9501111954573085	0.88926471	5001
constraint Sepik_2	@Sepik,Nukuma	0.3859065449630074	0.3771663	5001
constraint Sepik_5	@Sepik,SepikHill	1.0652274048044392	1.0476795	5001
constraint Sepik_11	@Sepik,SepikHill,WesternSepikHill	0.3444331542311538	0.340851	5001
constraint Siouan_3	@Siouan,CoreSiouan,MississippiValley	0.9061994132757648	0.87910306	5001
constraint Siouan_4	@Siouan,CoreSiouan,MississippiValley,Dakotan	0.2103121059442312	0.19728095999999998	5001
constraint Siouan_5	@Siouan,CoreSiouan,MississippiValley,Dakotan,Sioux	0.12762318994521094	0.11959584999999999	5001
constraint Siouan_6	@Siouan,CoreSiouan,MississippiValley,Dhegiha	0.22508824487362528	0.21530616	5001
constraint Sko_2	@Sko,Skou-Serra-Piore	3.4891625984142967	3.3674864900000006	5001
constraint Sko_3	@Sko,Skou-Serra-Piore,NuclearSkou-Serra-Piore	0.8712122296658468	0.8407600999999999	5001
constraint Sko_4	@Sko,Skou-Serra-Piore,SerraHills	0.5968982928074386	0.5780264	5001
constraint Sko_5	@Sko,Skou-Serra-Piore,SerraHills,Rawo-MainSerra	0.5968982928074386	0.5780264	5001
constraint Songhay_1	@Songhay,EasternSonghay	0.5354523118032993	0.49280588	5001
constraint Songhay_2	@Songhay,EasternSonghay,Zarma-Kaado-Dendi	0.277215884444911	0.2534599	5001
constraint Songhay_3	@Songhay,NorthwestSonghay	1.0925039844979005	1.0208114000000001	5001
constraint Songhay_4	@Songhay,NorthwestSonghay,NorthernSonghay	0.646350633365327	0.6000078	5001
constraint South_Omotic_2	@South_Omotic,AHK	0.7662039412029594	0.6699869999999999	5001
constraint Surmic_2	@Surmic,SouthSurmic	2.7482023009930012	2.672495	5001
constraint Surmic_3	@Surmic,SouthSurmic,SoutheastSurmic	1.1775534880943812	1.137818	5001
constraint Surmic_4	@Surmic,SouthSurmic,SoutheastSurmic,PastoralSurmic	0.6521154229914016	0.6261585000000001	5001
constraint Surmic_5	@Surmic,SouthSurmic,SoutheastSurmic,PastoralSurmic,Tirma-Chai-Mursi	0.38631631361527696	0.36919909999999995	5001
constraint Surmic_6	@Surmic,SouthSurmic,SouthwestSurmic	1.0711704161859628	1.0367025	5001
constraint Surmic_8	@Surmic,SouthSurmic,SouthwestSurmic,Didinga-Murle	0.484692194690262	0.46993250000000003	5001
constraint Ta-Ne-Omotic_1	@Ta-Ne-Omotic,@Ta-Ne-Omotic	0.7216357608238352	0.7151112000000001	5001
constraint Ta-Ne-Omotic_2	@Ta-Ne-Omotic,Kefoid	0.8210407025505098	0.8133911300000001	5001
constraint Ta-Ne-Omotic_3	@Ta-Ne-Omotic,Kefoid,SouthGonga	0.2425203700990002	0.23834304	5001
constraint Ta-Ne-Omotic_4	@Ta-Ne-Omotic,Ometo	2.186345191640832	2.1593541299999996	5001
constraint Ta-Ne-Omotic_5	@Ta-Ne-Omotic,Ometo,EastOmeto	0.5953613287620476	0.585807	5001
constraint Ta-Ne-Omotic_6	@Ta-Ne-Omotic,Ometo,North-WestOmeto	1.2469527150297541	1.2365489200000002	5001
constraint Ta-Ne-Omotic_7	@Ta-Ne-Omotic,Ometo,North-WestOmeto,CentralOmeto	0.9008735116113977	0.8937285199999999	5001
constraint Ta-Ne-Omotic_8	@Ta-Ne-Omotic,Ometo,North-WestOmeto,CentralOmeto,Dawro-Gofa-Gamo	0.20692924823717254	0.20389400000000002	5001
constraint Timor-Alor-Pantar_1	@Timor-Alor-Pantar,Alor-Pantar	5.7570958976081785	5.740484729999998	5001
constraint Timor-Alor-Pantar_2	@Timor-Alor-Pantar,Alor-Pantar,Alor	4.238021524575945	4.222360400000001	5001
constraint Timor-Alor-Pantar_3	@Timor-Alor-Pantar,Alor-Pantar,Alor,EastAlor	0.4634499198980204	0.46146850000000006	5001
constraint Timor-Alor-Pantar_4	@Timor-Alor-Pantar,Alor-Pantar,Alor,EastAlor,EastAlorMontane	0.20890252848070384	0.20875932	5001
constraint Timor-Alor-Pantar_5	@Timor-Alor-Pantar,Alor-Pantar,Alor,WestAlor	1.7823961155165366	1.7624773199999995	5001
constraint Timor-Alor-Pantar_6	@Timor-Alor-Pantar,Alor-Pantar,Alor,WestAlor,Klon-Kafoa	0.5606678965718855	0.5579176	5001
constraint Timor-Alor-Pantar_7	@Timor-Alor-Pantar,Alor-Pantar,Alor,WestAlor,StraitsWestAlor	1.1708212690950208	1.1556172	5001
constraint Timor-Alor-Pantar_8	@Timor-Alor-Pantar,Alor-Pantar,Alor,WestAlor,StraitsWestAlor,Adang-Hamap-Kabola	0.5024771749550491	0.49648557000000004	5001
constraint Timor-Alor-Pantar_9	@Timor-Alor-Pantar,Alor-Pantar,Alor,WestAlor,StraitsWestAlor,Blagaric	0.4710410764775045	0.4627945	5001
constraint Timor-Alor-Pantar_10	@Timor-Alor-Pantar,Alor-Pantar,Teiwa-Sar	0.4503766910517896	0.44994196999999997	5001
constraint Timor-Alor-Pantar_11	@Timor-Alor-Pantar,EastTimor-Bunaq	0.4489342021437712	0.4434417	5001
constraint Timor-Alor-Pantar_12	@Timor-Alor-Pantar,EastTimor-Bunaq,EastTimor	0.4489342021437712	0.4434417	5001
constraint Totonacan_1	@Totonacan,Tepehua	0.15197957521809638	0.14613622	5001
constraint Totonacan_2	@Totonacan,Totonac	0.3887127604634973	0.37574390999999996	5001
constraint Totonacan_3	@Totonacan,Totonac,CentralTotonacan	0.27001202969064186	0.26136525	5001
constraint Totonacan_4	@Totonacan,Totonac,CentralTotonacan,Lowland-SierraTotonacan	0.06503901508756249	0.061371430000000005	5001
constraint Tucanoan_1	@Tucanoan,EasternTucanoan	2.3705074185874824	2.3294546600000006	5001
constraint Tucanoan_2	@Tucanoan,EasternTucanoan,EasternEasternTucanoan	1.1341941817186163	1.1042824199999997	5001
constraint Tucanoan_3	@Tucanoan,EasternTucanoan,EasternEasternTucanoan,EasternEasternTucanoanI	0.5159260084724655	0.50475169	5001
constraint Tucanoan_4	@Tucanoan,EasternTucanoan,EasternEasternTucanoan,EasternEasternTucanoanI,Bara-Tatuyo	0.31131623731335734	0.3033076	5001
constraint Tucanoan_5	@Tucanoan,EasternTucanoan,EasternEasternTucanoan,EasternEasternTucanoanII	0.577772236474905	0.56076623	5001
constraint Tucanoan_6	@Tucanoan,EasternTucanoan,EasternEasternTucanoan,EasternEasternTucanoanII,Kotiria-Piratapuyo	0.19895279572023594	0.19156976	5001
constraint Tucanoan_7	@Tucanoan,EasternTucanoan,EasternEasternTucanoan,EasternEasternTucanoanII,Pisamira-Yuruti	0.29435233235232955	0.2850129	5001
constraint Tucanoan_9	@Tucanoan,EasternTucanoan,EasternEasternTucanoan,EasternEasternTucanoanII,Pisamira-Yuruti,Tuyuca-Yuruti	0.15769043305518896	0.150893	5001
constraint Tucanoan_11	@Tucanoan,EasternTucanoan,WesternEasternTucanoan	0.7451377831144972	0.7303649000000001	5001
constraint Tucanoan_13	@Tucanoan,EasternTucanoan,WesternEasternTucanoan,Cubeo-Desano	0.45255075242051584	0.44432230000000006	5001
constraint Tucanoan_14	@Tucanoan,EasternTucanoan,WesternEasternTucanoan,Cubeo-Desano,Yupua-Siriano-Desano	0.14584320283843233	0.1365671	5001
constraint Tucanoan_15	@Tucanoan,EasternTucanoan,WesternEasternTucanoan,Cubeo-Desano,Yupua-Siriano-Desano,Siriano-Desano	0.14584320283843233	0.1365671	5001
constraint Tucanoan_16	@Tucanoan,WesternTucanoan	0.6692949472373526	0.6508439	5001
constraint Tucanoan_17	@Tucanoan,WesternTucanoan,Maijiki-Siona	0.6692949472373526	0.6508439	5001
constraint Tucanoan_18	@Tucanoan,WesternTucanoan,Maijiki-Siona,Coreguaje-Siona	0.4224051634289142	0.41161440000000005	5001
constraint Tucanoan_19	@Tucanoan,WesternTucanoan,Maijiki-Siona,Coreguaje-Siona,Siona-Secoya	0.24508308765246956	0.2382677	5001
constraint Tungusic_1	@Tungusic,CentralTungusic	0.8483852795340933	0.8231098	5001
constraint Tungusic_2	@Tungusic,CentralTungusic,Central-EasternTungusic	0.22598480223475306	0.21281060000000002	5001
constraint Tungusic_3	@Tungusic,CentralTungusic,Central-WesternTungusic	0.49935090772325524	0.48328415999999996	5001
constraint Tungusic_5	@Tungusic,Manchu-Jurchen	0.5164305158708858	0.4974271	5001
constraint Tungusic_6	@Tungusic,Manchu-Jurchen,Manchu-Xibe	0.5164305158708858	0.4974271	5001
constraint Tungusic_7	@Tungusic,NorthernTungusic	0.8303292121250551	0.80848945	5001
constraint Tungusic_8	@Tungusic,NorthernTungusic,NorthwesternTungusic	0.5979971413431314	0.5816408000000001	5001
constraint Tupian_2	@Tupian,Maweti-Guarani	3.5588512209595877	3.5198403600000003	5001
constraint Tupian_3	@Tupian,Maweti-Guarani,Aweti-Guarani	3.2681410334308936	3.2289847299999996	5001
constraint Tupian_4	@Tupian,Maweti-Guarani,Aweti-Guarani,Tupi-Guarani	3.0011781185214756	2.968241865000001	5001
constraint Tupian_5	@Tupian,Maweti-Guarani,Aweti-Guarani,Tupi-Guarani,Tupi-GuaraniSubgroupI	0.4535959363538293	0.44886879	5001
constraint Tupian_6	@Tupian,Maweti-Guarani,Aweti-Guarani,Tupi-Guarani,Tupi-GuaraniSubgroupI,Tupi-GuaraniSubgroupI.A	0.15874774544977005	0.1569938	5001
constraint Tupian_10	@Tupian,Maweti-Guarani,Aweti-Guarani,Tupi-Guarani,Tupi-GuaraniSubgroupII	0.28002293520095983	0.2791789	5001
constraint Tupian_13	@Tupian,Maweti-Guarani,Aweti-Guarani,Tupi-Guarani,Tupi-GuaraniSubgroupIII	0.19359856917316537	0.1904101	5001
constraint Tupian_15	@Tupian,Maweti-Guarani,Aweti-Guarani,Tupi-Guarani,Tupi-GuaraniSubgroupIV	0.5168704279038793	0.5132407	5001
constraint Tupian_16	@Tupian,Maweti-Guarani,Aweti-Guarani,Tupi-Guarani,Tupi-GuaraniSubgroupIV,Tupi-GuaraniSubgroupIV.A	0.20196085559968008	0.200179	5001
constraint Tupian_18	@Tupian,Maweti-Guarani,Aweti-Guarani,Tupi-Guarani,Tupi-GuaraniSubgroupV	0.37230577024555084	0.3724041	5001
constraint Tupian_19	@Tupian,Maweti-Guarani,Aweti-Guarani,Tupi-Guarani,Tupi-GuaraniSubgroupVI	0.2998029156086782	0.29451209999999994	5001
constraint Tupian_20	@Tupian,Maweti-Guarani,Aweti-Guarani,Tupi-Guarani,Tupi-GuaraniSubgroupVIII	0.4303470582693861	0.42494995	5001
constraint Tupian_21	@Tupian,Maweti-Guarani,Aweti-Guarani,Tupi-Guarani,Tupi-GuaraniSubgroupVIII,Guaja-Kaapor-Anambe	0.31045705068026397	0.3074928	5001
constraint Tupian_25	@Tupian,Monde	0.611538356124775	0.60453902	5001
constraint Tupian_26	@Tupian,Monde,Gavianic	0.40870921639892027	0.4042036	5001
constraint Tupian_31	@Tupian,Tuparic	0.4827056553209358	0.4741525	5001
constraint Turkic_2	@Turkic,CommonTurkic	4.293558051961388	4.278263240000001	5001
constraint Turkic_3	@Turkic,CommonTurkic,CentralSiberianTurkic	0.3894516813969206	0.3817088	5001
constraint Turkic_4	@Turkic,CommonTurkic,CentralSiberianTurkic,SouthSiberianTurkic	0.3894516813969206	0.3817088	5001
constraint Turkic_8	@Turkic,CommonTurkic,Kipchak	0.9868100843351528	0.97961164	5001
constraint Turkic_10	@Turkic,CommonTurkic,Kipchak,NorthKipchak	0.2215632609139772	0.21923520000000002	5001
constraint Turkic_11	@Turkic,CommonTurkic,Kipchak,SouthKipchak	0.1951646099167167	0.195606	5001
constraint Turkic_12	@Turkic,CommonTurkic,Kipchak,WestKipchak	0.36463191735240946	0.36092645	5001
constraint Turkic_15	@Turkic,CommonTurkic,Oghuz	2.0365842415635473	2.0259482100000006	5001
constraint Turkic_16	@Turkic,CommonTurkic,Oghuz,NuclearOghuz	1.8509694168956807	1.8402971990000008	5001
constraint Turkic_17	@Turkic,CommonTurkic,Oghuz,NuclearOghuz,CentralOghuz	0.3021535296354729	0.2995215	5001
constraint Turkic_18	@Turkic,CommonTurkic,Oghuz,NuclearOghuz,CentralOghuz,ModernAzeric	0.3021535296354729	0.2995215	5001
constraint Turkic_19	@Turkic,CommonTurkic,Oghuz,NuclearOghuz,EastOghuz	1.335628681359108	1.3255389399999995	5001
constraint Turkic_21	@Turkic,CommonTurkic,TurkestanTurkic	0.27416738723419315	0.2709801	5001
constraint Tuu_2	@Tuu,Hua	0.8726837212923414	0.7924819999999999	5001
constraint Tuu_3	@Tuu,Hua,Taa	0.8726837212923414	0.7924819999999999	5001
constraint Uralic_2	@Uralic,Finnic	0.643349946209958	0.62067584	5001
constraint Uralic_3	@Uralic,Finnic,CoastalFinnic	0.2683470514999	0.25759966	5001
constraint Uralic_4	@Uralic,Finnic,CoastalFinnic,Neva	0.2683470514999	0.25759966	5001
constraint Uralic_6	@Uralic,Finnic,CoastalFinnic,Neva,NorthFinnic	0.17421763593681264	0.16553869999999998	5001
constraint Uralic_7	@Uralic,Finnic,CoastalFinnic,Neva,NorthFinnic,Ladogan	0.1041020287260548	0.0982682	5001
constraint Uralic_15	@Uralic,Mari	0.22882347474705061	0.21997766	5001
constraint Uralic_17	@Uralic,Permian	0.18896459389522097	0.176296	5001
constraint Uralic_19	@Uralic,Saami	0.7296804018174364	0.7164276	5001
constraint Uralic_20	@Uralic,Saami,EasternSaami	0.3269464316816637	0.32129	5001
constraint Uralic_23	@Uralic,Saami,WesternSaami	0.3227538401779644	0.3140578	5001
constraint Uto-Aztecan_1	@Uto-Aztecan,NorthernUto-Aztecan	1.8764655833994182	1.8702945999999998	5001
constraint Uto-Aztecan_2	@Uto-Aztecan,NorthernUto-Aztecan,CalifornianUto-Aztecan	0.4544113775068986	0.451178	5001
constraint Uto-Aztecan_5	@Uto-Aztecan,NorthernUto-Aztecan,Numic	0.9412743764858009	0.9391356800000001	5001
constraint Uto-Aztecan_6	@Uto-Aztecan,NorthernUto-Aztecan,Numic,CentralNumic	0.26442755125150974	0.2616745	5001
constraint Uto-Aztecan_7	@Uto-Aztecan,NorthernUto-Aztecan,Numic,SouthernNumic	0.36436730666220557	0.36162533999999996	5001
constraint Uto-Aztecan_8	@Uto-Aztecan,NorthernUto-Aztecan,Numic,WesternNumic	0.16944807411117777	0.1671708	5001
constraint Uto-Aztecan_9	@Uto-Aztecan,SouthernUto-Aztecan	3.8416516503652236	3.832323396000001	5001
constraint Uto-Aztecan_10	@Uto-Aztecan,SouthernUto-Aztecan,Cahitan	0.13831444574975002	0.1358067	5001
constraint Uto-Aztecan_11	@Uto-Aztecan,SouthernUto-Aztecan,Corachol-Aztecan	2.4626353961580643	2.455173982	5001
constraint Uto-Aztecan_12	@Uto-Aztecan,SouthernUto-Aztecan,Corachol-Aztecan,Aztec	2.0273085358501257	2.0243333429999995	5001
constraint Uto-Aztecan_13	@Uto-Aztecan,SouthernUto-Aztecan,Corachol-Aztecan,Aztec,EasternNahuatl	1.1349431869979965	1.1321336499999999	5001
constraint Uto-Aztecan_14	@Uto-Aztecan,SouthernUto-Aztecan,Corachol-Aztecan,Aztec,EasternNahuatl,HuastecaNahuatl	0.13173461817376525	0.12992838	5001
constraint Uto-Aztecan_15	@Uto-Aztecan,SouthernUto-Aztecan,Corachol-Aztecan,Aztec,EasternNahuatl,IsthmusNahuatl	0.1473875103095381	0.1468574	5001
constraint Uto-Aztecan_16	@Uto-Aztecan,SouthernUto-Aztecan,Corachol-Aztecan,Aztec,EasternNahuatl,Tehuacan-ZongolicaNahuatl	0.22058815888222358	0.22011740000000002	5001
constraint Uto-Aztecan_17	@Uto-Aztecan,SouthernUto-Aztecan,Corachol-Aztecan,Aztec,EasternNahuatl,Tehuacan-ZongolicaNahuatl,Tehuacanic	0.22058815888222358	0.22011740000000002	5001
constraint Uto-Aztecan_18	@Uto-Aztecan,SouthernUto-Aztecan,Corachol-Aztecan,Aztec,WesternNahuatl	0.8797605250810439	0.8780544600000001	5001
constraint Uto-Aztecan_19	@Uto-Aztecan,SouthernUto-Aztecan,Corachol-Aztecan,Aztec,WesternNahuatl,CentralNahuatl	0.47783424424171167	0.4768386500000001	5001
constraint Uto-Aztecan_20	@Uto-Aztecan,SouthernUto-Aztecan,Corachol-Aztecan,Aztec,WesternNahuatl,WesternPeriphery-NorthGuerreroNahuatl	0.3806819960844631	0.37816299999999997	5001
constraint Uto-Aztecan_21	@Uto-Aztecan,SouthernUto-Aztecan,Corachol-Aztecan,Aztec,WesternNahuatl,WesternPeriphery-NorthGuerreroNahuatl,NorthGuerreroNahuatl	0.2452625018424315	0.24407040000000002	5001
constraint Uto-Aztecan_26	@Uto-Aztecan,SouthernUto-Aztecan,Tarahumara-Guarijio	0.2703922659038192	0.2656404	5001
constraint Uto-Aztecan_28	@Uto-Aztecan,SouthernUto-Aztecan,Tepiman	0.32214264616956606	0.32003121999999995	5001
constraint Uto-Aztecan_29	@Uto-Aztecan,SouthernUto-Aztecan,Tepiman,Piman	0.1543987448024395	0.15175059999999999	5001
constraint Wakashan_1	@Wakashan,NorthernWakashan	0.6275445181179764	0.5632129300000001	5001
constraint Wakashan_2	@Wakashan,NorthernWakashan,Kwakiutlan	0.3745008142271546	0.3379358	5001
constraint Walioic_1	@Walioic,@Walioic	2.958595338920616	2.4577194	5001
constraint Western_Daly_1	@Western_Daly,Bringen	0.5070408194035593	0.4524121	5001
constraint Western_Daly_3	@Western_Daly,Bringen,Marithielic	0.3040379521743851	0.26438041	5001
constraint Western_Daly_4	@Western_Daly,Maranunggu-Ame-Manda	0.3574305260591882	0.317212	5001
constraint Yanomamic_2	@Yanomamic,Ninam-Yanomam-Yaroame	1.5262462638836232	1.4551045	5001
constraint Yanomamic_3	@Yanomamic,Ninam-Yanomam-Yaroame,Yanomam-Yaroame	0.47088392061027795	0.4348569	5001
constraint Yanomamic_4	@Yanomamic,Ninam-Yanomam-Yaroame,Yanomam-Yaroame,Yanomami-Yanimamo	0.47088392061027795	0.4348569	5001
