# Supplementary material for: A test of Generalized Bayesian dating: A new linguistic dating method
Source: PLoS One. 2020 Aug 12;15(8):e0236522. doi: 10.1371/journal.pone.0236522 (PMC7423060; doi:10.1371/journal.pone.0236522)
Supplement: S2 File — Python code for extracting median tree lengths for each constraint, generation of consensus trees, RevBayes code for performing Gamma regression and linear regression, and Python code for predicting ages. Age annotated consensus tree files for all the families. (ZIP) [file pone.0236522.s002.zip › S2 Supporting Information/cog_snd_TL_Tupian_Malagasy_Malayo-Chamic_subgroups.txt]

Subgroup	Mean	Median	Nr. trees
Malayo-Chamic	1.5725712142212755	1.5852898480000002	5001
Malagasy	1.3093864377409556	1.3011962000000001	5001
Tupi-Guarani	1.072832503910918	1.0636148399999998	5001
