# Supplementary material for: A test of Generalized Bayesian dating: A new linguistic dating method
Source: PLoS One. 2020 Aug 12;15(8):e0236522. doi: 10.1371/journal.pone.0236522 (PMC7423060; doi:10.1371/journal.pone.0236522)
Supplement: S2 File — Python code for extracting median tree lengths for each constraint, generation of consensus trees, RevBayes code for performing Gamma regression and linear regression, and Python code for predicting ages. Age annotated consensus tree files for all the families. (ZIP) [file pone.0236522.s002.zip › S2 Supporting Information/consensus_tree_node_Ages.py]

import dendropy
import numpy as np
import glob
from dendropy.calculate.statistics import empirical_hpd


fr = open("bayesian_gamma_reg/logAge_logMTL_params.log", "r")
header = fr.readline().strip().split("\t")
beta0_idx = header.index("beta0")
beta1_idx = header.index("beta1")

beta_parameters_arr = []

for line in fr:
    arr = line.strip().split("\t")
    beta_0, beta_1 = float(arr[beta0_idx]), float(arr[beta1_idx])
    beta_parameters_arr.append((beta_0, beta_1))
fr.close()

print(beta_parameters_arr[:5])

for fname in glob.iglob("../cognates_sound_classes/*con.tre"):

    print("Processing ", fname)

    family = fname.split("/")[-1].split(".")[0]

    tree2 = dendropy.Tree.get(file=open(fname, "r"), schema="nexus", preserve_underscores=True, suppress_leaf_node_taxa=True)

    for x in tree2.ageorder_node_iter(descending=True):
        if x.is_leaf():
            print(x.label, x.annotations.get_value("height_median"))
            subtree_TL = float(x.annotations.get_value("height_median"))
        elif not x.is_leaf():
            subtree_TL = sum([float((y.annotations.get_value("length_median"))) for y in x.ageorder_iter(filter_fn=lambda y: y!=x)])

        predictions = []

        for beta_0, beta_1 in beta_parameters_arr:
#            print(beta_0, beta_1, subtree_TL)
            prediction = np.exp(beta_0 + beta_1*np.log(subtree_TL))
            predictions.append(prediction)

        predictions = np.array(predictions)
        lower, upper = empirical_hpd(predictions)

        x.age = round(np.median(predictions),0)
        hpd_interval = "{"+str(lower)+","+str(upper)+"}"
        x.annotations["height_95%HPD"]= hpd_interval

    tree2.set_edge_lengths_from_node_ages()

    tree_out_path = "Consensus_Trees_Ages/"+family+".dendropy.con.tre"

    tree2.write(schema="nexus",suppress_leaf_node_labels=False,path=tree_out_path,translate_tree_taxa=True)

    
