# Supplementary material for: A test of Generalized Bayesian dating: A new linguistic dating method
Source: PLoS One. 2020 Aug 12;15(8):e0236522. doi: 10.1371/journal.pone.0236522 (PMC7423060; doi:10.1371/journal.pone.0236522)
Supplement: S2 File — Python code for extracting median tree lengths for each constraint, generation of consensus trees, RevBayes code for performing Gamma regression and linear regression, and Python code for predicting ages. Age annotated consensus tree files for all the families. (ZIP) [file pone.0236522.s002.zip › S2 Supporting Information/ete3_TL.py]

### Get the tree lengths for extracting languages from the groups.

import ete3, dendropy, glob
import numpy as np
from collections import defaultdict
from dendropy.calculate.statistics import empirical_hpd

from ete3 import Tree

d = {
#"EnglishFrisian": ["FRISIAN_WESTERN", "ENGLISH"],
#"Germanic" : ["JAMTLANDIC"  , "FRISIAN_WESTERN"  , "NORTHERN_LOW_SAXON"  , "AFRIKAANS"  , "NORWEGIAN_BOKMAAL"  , "STANDARD_GERMAN"  , "LUXEMBOURGISH"  , "CIMBRIAN"  , "ENGLISH"  , "YIDDISH_EASTERN"  , "RIPUARIAN_GERMAN"  , "FAROESE"  , "DANISH"  , "BERNESE_GERMAN"],
#"IndoAryan" : "CHILISSO GARAM_CHISHMA_KHOWAR HADOTI BENGALI SADRI KASHMIRI GURBET_ROMANI BURGENLAND_ROMANI WARLI BUGURDZI_ROMANI NEPALI DANG VEDDA PUNJABI_MAJHI DAMELI_2 GUJARATI SHINA_2 WESTERN_PANJABI_SHAHPUR VAAGRI_BOLI HINDI NAWAR_ZUTT MARATHI CHITWAN ORIYA_KOTIA".split(),
#"IndoIranian" : "NORTHERN_PASHTO CHILISSO KURDISH_KURMANJI MUNJANI SORKHEI SARIKOLI GARAM_CHISHMA_KHOWAR HADOTI GILAKI BENGALI SADRI KASHMIRI GURBET_ROMANI BURGENLAND_ROMANI WARLI TALYSH BUGURDZI_ROMANI DIGOR_OSSETIAN NEPALI JUDEO_TAT_2 DANG VEDDA WAIGALI PUNJABI_MAJHI SOUTHERN_BALOCHI DAMELI_2 GUJARATI BAKHTIARI SHINA_2 PARACHI WESTERN_PANJABI_SHAHPUR SIVANDI LARESTANI VAAGRI_BOLI ZAZAKI EASTERN_FARSI HINDI NAWAR_ZUTT MARATHI CHITWAN ORIYA_KOTIA".split(),
#"Iranian" : "DIGOR_OSSETIAN JUDEO_TAT_2 GILAKI NORTHERN_PASHTO PARACHI SIVANDI KURDISH_KURMANJI MUNJANI ZAZAKI EASTERN_FARSI SOUTHERN_BALOCHI SORKHEI TALYSH LARESTANI SARIKOLI BAKHTIARI".split(),
#"ItaloWesternRomance" : "FRIULIAN EMILIANO_CARPIGIANO GASCON ARPITAN FRENCH JUDEO_ESPAGNOL ARAGONESE CATALAN PORTUGUESE ITALIAN ASTURIAN".split(),
#"Romance" : "FRIULIAN EMILIANO_CARPIGIANO GASCON ARPITAN FRENCH ROMANIAN_2 JUDEO_ESPAGNOL ARAGONESE CATALAN PORTUGUESE SARDINIAN_CAMPIDANESE ITALIAN CORSICAN ASTURIAN".split(),
#"Scandinavian" : "NORWEGIAN_BOKMAAL FAROESE DANISH JAMTLANDIC".split(),
#"Romani" : ["GURBET_ROMANI", "BUGURDZI_ROMANI","BURGENLAND_ROMANI"],
#"Slavic" : "BOSNIAN BELARUSIAN BULGARIAN LOWER_SORBIAN_2 POLISH CZECH".split()
"Tupian" : {"Tupi-Guarani": ["GUARANI_KAIWA", "MBYA", "CHIRIGUANO", "GUARANI", "TAPIETE", "ACHE", "GUARAYU", "SIRIONO", "YUQUI", "OMAGUA", "KOKAMA", "NHENGATU"]},
"Austronesian" : {"Malayo-Chamic": ["BANJARESE_MALAY", "BESEMAH", "CHAM_EASTERN", "CHRU", "DELANG", "IBAN", "INDONESIAN_JAKARTA", "INDONESIAN", "JAMBI_MALAY", "KERINCI", "KERINCI_2", "KUBU", "LOM", "MALAY", "MUALANG", "NORTHERN_ROGLAI", "OGAN", "PALEMBANG_MALAY", "RADE", "SALAKO_BADAMEA", "SEBUYAU", "TAMUAN", "TEMUAN", "TSAT", "URAK_LAWOI", "ACEH", "CHAM_WESTERN", "INDONESIAN_2", "MALAY_PATTANI", "MINANGKABAU", "BRUNEI", "REMUN"], "Malagasy": ["BUSHI", "MALAGASY_AMBOSITRA", "MALAGASY_ANTAISAKA", "MALAGASY_ANTAMBAHOAKA", "MALAGASY_ANTANKARANA", "MALAGASY_ANATANKARANA_AMBILOBE", "MALAGASY_ANATANKARANA_ANTALAHA", "MALAGASY_ANATANKARANA_VOHEMAR", "MALAGASY_BARA", "MALAGASY_BARA_BETROKA", "MALAGASY_BETSIMISARAKA", "MALAGASY_FIANARANTSOA", "MALAGASY_MAHAFALY", "MALAGASY_MASIKORO_MIARY", "MALAGASY_MERINA", "MALAGASY_NORTHERN_BETSIMISARAKA_FENOARIVO_EAST", "MALAGASY_PLATEAU_BETSILEO_FIANARANTSOA", "MALAGASY_PLATEAU_MERINA_ANTANANARIVO", "MALAGASY_PLATEAU_SIHANAKA_AMBATONDRAZAKA", "MALAGASY_SAKALAVA_1", "MALAGASY_SAKALAVA_2", "MALAGASY_SAKALAVA_AMBANJA", "MALAGASY_SAKALAVA_MAINTIRANO", "MALAGASY_SAKALAVA_MAJUNGA", "MALAGASY_SAKALAVA_MORONDAVA", "MALAGASY_SAKALAVA_VEZO_TOLIARA", "MALAGASY_SIHANAKA", "MALAGASY_SOUTHERN_BETSIMISARAKA_ANTAIMORO_MANAKARA", "MALAGASY_SOUTHERN_BETSIMISARAKA_ANTAISAKA_VANGAINDRANO", "MALAGASY_SOUTHERN_BETSIMISARAKA_ANTAMBOHOAKA_MANANJARY", "MALAGASY_SOUTHERN_BETSIMISARAKA_MAHANORO", "MALAGASY_SOUTHERN_BETSIMISARAKA_ZAFISIRO_FARAFANGANA", "MALAGASY_TAIMORO", "MALAGASY_TANDROY_1", "MALAGASY_TANDROY_2", "MALAGASY_TANOSY_TOLAGNARO", "MALAGASY_TSIMIHETY", "MALAGASY_TSIMIHETY_MANDRITSARA", "MALAGASY_VEZO", "MALAGASY_ZAFISORO", "SAMIHIM", "MALAGASY_TANDROY_MAHAFALY_AMBOVOMBE", "MALAGASY_TANDROY_MAHAFALY_AMPANIHY", "PAKU"]},
#"Yeniseian": {"Ket-Yugh": ["KET", "YUGH"]},
#"Indo-European": {"Czech-Slovak": ["CZECH","SLOVAK"]},
#"Austronesian": {"Cham": ["CHAM_WESTERN", "CHAM_EASTERN"], "Roglai-Tsat": ["TSAT", "NORTHERN_ROGLAI"]}
}

min_offset, max_offset = 5000, 25000

large_families = {"Nuclear_Trans_New_Guinea": [25000, 30000], "Mayan":[25000, 30000] , "Indo-European": [55000, 60000], "Tai-Kadai": [25000, 30000], "Afro-Asiatic": [25000, 30000], "Austroasiatic":[25000, 30000], "Atlantic-Congo":[55000, 60000], "Sino-Tibetan": [55000, 60000], "Austronesian":[55000, 60000]}

#fw = open("cog_snd_TL_subgroups.txt", "a")
fw = open("cog_snd_TL_Tupian_Malagasy_Malayo-Chamic_subgroups.txt", "a")
print("Subgroup", "Mean", "Median", "Nr. trees ", sep="\t", file=fw)
for fname in sorted(glob.glob("../cognates_sound_classes/*nwk")):
    family = fname.split("/")[-1].split(".")[0]

    sub_group_tree_lengths = defaultdict(list)

    min_offset, max_offset = 5000, 10000

#    if family in large_families: min_offset, max_offset = 25000, 30000
    if family in large_families: min_offset, max_offset = large_families[family]

    if family not in d: continue

    print("Processing ",family)

    for i, line in enumerate(open(fname, "r")):
        if (i < min_offset or i> max_offset): continue

        tree_str = line.strip()

        for subgroup, langs in d[family].items():
            tree = Tree(tree_str)
            tree.prune(langs, preserve_branch_length=True)

            x = tree.write(format=1)
            
            dtree = dendropy.Tree.get_from_string(x,"newick")
            tl = dtree.length()

            if i%1000 == 0:
                print(i, subgroup, tl)
            sub_group_tree_lengths[subgroup].append(tl)

    for subgroup, tree_lengths in sub_group_tree_lengths.items():
        print(subgroup, np.mean(tree_lengths), np.median(tree_lengths), len(tree_lengths), sep="\t", file=fw, flush=True)

fw.close()
