# Supplementary material for: A test of Generalized Bayesian dating: A new linguistic dating method
Source: PLoS One. 2020 Aug 12;15(8):e0236522. doi: 10.1371/journal.pone.0236522 (PMC7423060; doi:10.1371/journal.pone.0236522)
Supplement: S2 File — Python code for extracting median tree lengths for each constraint, generation of consensus trees, RevBayes code for performing Gamma regression and linear regression, and Python code for predicting ages. Age annotated consensus tree files for all the families. (ZIP) [file pone.0236522.s002.zip › S2 Supporting Information/patch_fams_constraints.txt]

constraint Afro-Asiatic_1 = TUMZABT GHADAMES_2 SENHAJA_DE_SRAIR TAMAZIGHT_CENTRAL_ATLAS_AYT_NDHIR KABYLE_GREATER_KABYLIA_AT_MANGELLAT TAMAHAQ_TAHAGGART SIWA_BERBER TAMAJEQ_TAYART_AIR OUARGLA_BERBER TARIFIT_GUELAIA ZENAGA_2	[@Afro-Asiatic,Berber]
constraint Afro-Asiatic_2 = TAMAZIGHT_CENTRAL_ATLAS_AYT_NDHIR KABYLE_GREATER_KABYLIA_AT_MANGELLAT SENHAJA_DE_SRAIR	[@Afro-Asiatic,Berber,Kabyle-AtlasBerber]
constraint Afro-Asiatic_9 = TUMZABT OUARGLA_BERBER TARIFIT_GUELAIA	[@Afro-Asiatic,Berber,Zenatic]
constraint Afro-Asiatic_12 = KAJAKSE WARJI ANGAS KERA FYER DABA_DKX BUDUMA PAANCI GLAVDA MARGI ZIZILIVAKAN KWAAMI HYA LELE_CHAD TANGALE MAKARY_KOTOKO NDAM DERA MESME MOKILKO DUHWA NORTHERN_GIZIGA TERA_PIDLIMDI KIRFI MABIRE BOLE GOEMAI WANDALA MUNJUK SOKORO RON_BOKKOS BADE TALA CINENI NGIZIM MISHIP DYARIM MASANA_POGO FALI_BAGIRA MBUKO ZULGO MUSEY GARAKU BOGHOM GEJI MADA_CAMEROON JIMI CIBAK NGAMO B…	[@Afro-Asiatic,Chadic]
constraint Afro-Asiatic_13 = DABA_DKX BUDUMA GLAVDA MARGI ZIZILIVAKAN HYA MAKARY_KOTOKO NORTHERN_GIZIGA TERA_PIDLIMDI WANDALA MUNJUK CINENI FALI_BAGIRA MBUKO ZULGO MADA_CAMEROON CIBAK BAZZA BACAMA_MULYEN BANA BOGA HILDI MATAL MAFA LAGWAN JINA HDI GIDAR MOFU_GUDUR	[@Afro-Asiatic,Chadic,Biu-Mandara]
constraint Afro-Asiatic_15 = BUDUMA GLAVDA MARGI HYA MAKARY_KOTOKO NORTHERN_GIZIGA WANDALA MUNJUK CINENI ZULGO MADA_CAMEROON CIBAK BAZZA BANA HILDI MATAL LAGWAN JINA HDI GIDAR MOFU_GUDUR	[@Afro-Asiatic,Chadic,Biu-Mandara,NorthBiu-Mandara]
constraint Afro-Asiatic_16 = BAZZA HYA BANA	[@Afro-Asiatic,Chadic,Biu-Mandara,NorthBiu-Mandara,Higic]
constraint Afro-Asiatic_22 = HILDI MATAL MADA_CAMEROON CIBAK GLAVDA WANDALA MARGI CINENI MOFU_GUDUR ZULGO	[@Afro-Asiatic,Chadic,Biu-Mandara,NorthBiu-Mandara,Margi-Mandara-Mofu]
constraint Afro-Asiatic_23 = CIBAK MARGI HILDI	[@Afro-Asiatic,Chadic,Biu-Mandara,NorthBiu-Mandara,Margi-Mandara-Mofu,Bura-Marghi]
constraint Afro-Asiatic_27 = WANDALA CINENI MATAL GLAVDA	[@Afro-Asiatic,Chadic,Biu-Mandara,NorthBiu-Mandara,Margi-Mandara-Mofu,Mandaraic]
constraint Afro-Asiatic_32 = MADA_CAMEROON MOFU_GUDUR ZULGO	[@Afro-Asiatic,Chadic,Biu-Mandara,NorthBiu-Mandara,Margi-Mandara-Mofu,Mofuic]
constraint Afro-Asiatic_37 = MUNJUK MAKARY_KOTOKO BUDUMA	[@Afro-Asiatic,Chadic,Biu-Mandara,NorthBiu-Mandara,NorthKotoko-Buduma-Musgum]
constraint Afro-Asiatic_42 = MAFA TERA_PIDLIMDI DABA_DKX ZIZILIVAKAN BACAMA_MULYEN BOGA FALI_BAGIRA	[@Afro-Asiatic,Chadic,Biu-Mandara,SouthBiu-Mandara]
constraint Afro-Asiatic_43 = ZIZILIVAKAN FALI_BAGIRA BACAMA_MULYEN	[@Afro-Asiatic,Chadic,Biu-Mandara,SouthBiu-Mandara,Bata-Sharwa]
constraint Afro-Asiatic_53 = KAJAKSE KERA MIGAMA MABIRE SOKORO UBI LELE_CHAD BIRGIT NDAM MOKILKO	[@Afro-Asiatic,Chadic,EastChadic]
constraint Afro-Asiatic_54 = NDAM KERA LELE_CHAD	[@Afro-Asiatic,Chadic,EastChadic,EastChadicA]
constraint Afro-Asiatic_60 = KAJAKSE MIGAMA MABIRE SOKORO UBI BIRGIT MOKILKO	[@Afro-Asiatic,Chadic,EastChadic,EastChadicB]
constraint Afro-Asiatic_61 = BIRGIT MABIRE KAJAKSE MIGAMA	[@Afro-Asiatic,Chadic,EastChadic,EastChadicB,EastChadicB.1]
constraint Afro-Asiatic_62 = BIRGIT MABIRE MIGAMA	[@Afro-Asiatic,Chadic,EastChadic,EastChadicB,EastChadicB.1,Dangla-Mabire-Birgit]
constraint Afro-Asiatic_68 = MUSEY MASANA_POGO MESME	[@Afro-Asiatic,Chadic,Masa]
constraint Afro-Asiatic_73 = WARJI ANGAS FYER PAANCI KWAAMI TANGALE DERA DUHWA KIRFI BOLE GOEMAI RON_BOKKOS BADE NGIZIM DYARIM MISHIP GEJI BOGHOM GARAKU JIMI NGAMO KIR_BALAR GERA_2 POLCI MUPUN KAREKARE GALAMBU SAYA PERO TALA MONTOL	[@Afro-Asiatic,Chadic,WestChadic]
constraint Afro-Asiatic_74 = ANGAS KIRFI FYER DUHWA NGAMO BOLE MUPUN GOEMAI KAREKARE GALAMBU KWAAMI RON_BOKKOS MISHIP TANGALE PERO GERA_2 DERA GARAKU MONTOL	[@Afro-Asiatic,Chadic,WestChadic,WestChadicA]
constraint Afro-Asiatic_76 = ANGAS KIRFI GERA_2 NGAMO BOLE MUPUN GOEMAI KAREKARE GALAMBU KWAAMI TANGALE PERO MISHIP DERA MONTOL	[@Afro-Asiatic,Chadic,WestChadic,WestChadicA,WestChadicA.2-3]
constraint Afro-Asiatic_77 = KIRFI NGAMO BOLE KAREKARE GALAMBU KWAAMI TANGALE PERO GERA_2 DERA	[@Afro-Asiatic,Chadic,WestChadic,WestChadicA,WestChadicA.2-3,WestChadicA.2]
constraint Afro-Asiatic_78 = KIRFI NGAMO BOLE KAREKARE GALAMBU GERA_2	[@Afro-Asiatic,Chadic,WestChadic,WestChadicA,WestChadicA.2-3,WestChadicA.2,Boleic]
constraint Afro-Asiatic_79 = KIRFI NGAMO BOLE GALAMBU GERA_2	[@Afro-Asiatic,Chadic,WestChadic,WestChadicA,WestChadicA.2-3,WestChadicA.2,Boleic,NuclearBoleic]
constraint Afro-Asiatic_80 = GALAMBU KIRFI NGAMO BOLE	[@Afro-Asiatic,Chadic,WestChadic,WestChadicA,WestChadicA.2-3,WestChadicA.2,Boleic,NuclearBoleic,Galambu-Bele]
constraint Afro-Asiatic_81 = KIRFI NGAMO BOLE	[@Afro-Asiatic,Chadic,WestChadic,WestChadicA,WestChadicA.2-3,WestChadicA.2,Boleic,NuclearBoleic,Galambu-Bele,Kirfi-Bele]
constraint Afro-Asiatic_86 = PERO KWAAMI DERA TANGALE	[@Afro-Asiatic,Chadic,WestChadic,WestChadicA,WestChadicA.2-3,WestChadicA.2,Tangalic]
constraint Afro-Asiatic_87 = PERO KWAAMI TANGALE	[@Afro-Asiatic,Chadic,WestChadic,WestChadicA,WestChadicA.2-3,WestChadicA.2,Tangalic,NuclearTangalic]
constraint Afro-Asiatic_90 = ANGAS MUPUN GOEMAI MISHIP MONTOL	[@Afro-Asiatic,Chadic,WestChadic,WestChadicA,WestChadicA.2-3,WestChadicA.3]
constraint Afro-Asiatic_95 = DUHWA RON_BOKKOS FYER	[@Afro-Asiatic,Chadic,WestChadic,WestChadicA,WestChadicA.4]
constraint Afro-Asiatic_99 = WARJI POLCI JIMI PAANCI BADE SAYA KIR_BALAR NGIZIM DYARIM TALA GEJI BOGHOM	[@Afro-Asiatic,Chadic,WestChadic,WestChadicB]
constraint Afro-Asiatic_105 = POLCI JIMI SAYA KIR_BALAR DYARIM TALA GEJI BOGHOM	[@Afro-Asiatic,Chadic,WestChadic,WestChadicB,WestChadicB.3]
constraint Afro-Asiatic_106 = TALA BOGHOM JIMI KIR_BALAR	[@Afro-Asiatic,Chadic,WestChadic,WestChadicB,WestChadicB.3,SouthBauchiEast]
constraint Afro-Asiatic_111 = DYARIM SAYA POLCI GEJI	[@Afro-Asiatic,Chadic,WestChadic,WestChadicB,WestChadicB.3,SouthBauchiWest]
constraint Afro-Asiatic_116 = BUSSA_2 HADIYYA TUNNI KEMANT BEJA_2 XAMTANGA DAHALO_2 AASAX KOMSO_2 GEDEO BORANA_OROMO MECHA_OROMO GAWWADA KAMBAATA AFAR IRAQW EASTERN_OROMO_2 BAISO BURUNGE ALAGWA DAASANACH RENDILLE_2 GARRE AWNGI BURJI MOGOGODO BOON	[@Afro-Asiatic,Cushitic]
constraint Afro-Asiatic_117 = XAMTANGA KEMANT AWNGI	[@Afro-Asiatic,Cushitic,Agaw]
constraint Afro-Asiatic_120 = KOMSO_2 BAISO BUSSA_2 HADIYYA GEDEO EASTERN_OROMO_2 TUNNI BORANA_OROMO DAASANACH RENDILLE_2 MECHA_OROMO BOON GARRE GAWWADA BURJI MOGOGODO KAMBAATA DAHALO_2 AFAR	[@Afro-Asiatic,Cushitic,EastCushitic]
constraint Afro-Asiatic_121 = GEDEO KAMBAATA HADIYYA BURJI	[@Afro-Asiatic,Cushitic,EastCushitic,HighlandEastCushitic]
constraint Afro-Asiatic_122 = GEDEO KAMBAATA HADIYYA	[@Afro-Asiatic,Cushitic,EastCushitic,HighlandEastCushitic,Sidaama-Hadiyya-Kambaata]
constraint Afro-Asiatic_127 = BAISO KOMSO_2 BUSSA_2 EASTERN_OROMO_2 TUNNI BORANA_OROMO DAASANACH RENDILLE_2 MECHA_OROMO GARRE GAWWADA MOGOGODO AFAR	[@Afro-Asiatic,Cushitic,EastCushitic,LowlandEastCushitic]
constraint Afro-Asiatic_129 = BAISO KOMSO_2 BUSSA_2 EASTERN_OROMO_2 TUNNI BORANA_OROMO DAASANACH RENDILLE_2 MECHA_OROMO GARRE GAWWADA MOGOGODO	[@Afro-Asiatic,Cushitic,EastCushitic,LowlandEastCushitic,SouthernLowlandEastCushitic]
constraint Afro-Asiatic_130 = BAISO KOMSO_2 BUSSA_2 EASTERN_OROMO_2 TUNNI BORANA_OROMO DAASANACH RENDILLE_2 MECHA_OROMO GARRE	[@Afro-Asiatic,Cushitic,EastCushitic,LowlandEastCushitic,SouthernLowlandEastCushitic,MainstreamLowlandEastCushitic]
constraint Afro-Asiatic_131 = BAISO TUNNI DAASANACH RENDILLE_2 GARRE	[@Afro-Asiatic,Cushitic,EastCushitic,LowlandEastCushitic,SouthernLowlandEastCushitic,MainstreamLowlandEastCushitic,Omo-Tana]
constraint Afro-Asiatic_132 = RENDILLE_2 TUNNI BAISO GARRE	[@Afro-Asiatic,Cushitic,EastCushitic,LowlandEastCushitic,SouthernLowlandEastCushitic,MainstreamLowlandEastCushitic,Omo-Tana,EasternOmo-Tana]
constraint Afro-Asiatic_137 = KOMSO_2 BUSSA_2 EASTERN_OROMO_2 BORANA_OROMO MECHA_OROMO	[@Afro-Asiatic,Cushitic,EastCushitic,LowlandEastCushitic,SouthernLowlandEastCushitic,MainstreamLowlandEastCushitic,Oromoid]
constraint Afro-Asiatic_140 = MECHA_OROMO EASTERN_OROMO_2 BORANA_OROMO	[@Afro-Asiatic,Cushitic,EastCushitic,LowlandEastCushitic,SouthernLowlandEastCushitic,MainstreamLowlandEastCushitic,Oromoid,NuclearOromo]
constraint Afro-Asiatic_147 = IRAQW BURUNGE AASAX ALAGWA	[@Afro-Asiatic,Cushitic,SouthCushitic]
constraint Afro-Asiatic_149 = IRAQW BURUNGE ALAGWA	[@Afro-Asiatic,Cushitic,SouthCushitic,WestRiftSouthCushitic]
constraint Afro-Asiatic_152 = MESQAN TUROYO TIGRE IRAQ_MUSLIM_BAGHDAD_ARABIC ARABIC_GULF_SPOKEN CAIRO_ARABIC MOROCCAN_ARABIC_2 ARABIC_NORTH_LEVANTINE_SPOKEN MODERN_MANDAIC AMHARIC_2 HARARI_2 TIGRE_2 HERTEVIN ARGOBBA ARAMAIC TUNISIAN_ARABIC_MAGHRIB INNEMOR HOBYOT MEHRI WESTERN_NEO_ARAMAIC ZWAY NIGERIAN_ARABIC AMHARIC_3 MOROCCAN_ARABIC EASTERN_EGYPTIAN_BEDAWI_ARABIC GETO TIGRINYA SODDO CHAHA LISHAN…	[@Afro-Asiatic,Semitic]
constraint Afro-Asiatic_153 = MESQAN TUROYO TIGRE IRAQ_MUSLIM_BAGHDAD_ARABIC ARABIC_GULF_SPOKEN CAIRO_ARABIC MOROCCAN_ARABIC_2 ARABIC_NORTH_LEVANTINE_SPOKEN MODERN_MANDAIC AMHARIC_2 HARARI_2 TIGRE_2 HERTEVIN ARGOBBA ARAMAIC TUNISIAN_ARABIC_MAGHRIB INNEMOR HOBYOT MEHRI WESTERN_NEO_ARAMAIC ZWAY NIGERIAN_ARABIC AMHARIC_3 MOROCCAN_ARABIC EASTERN_EGYPTIAN_BEDAWI_ARABIC GETO TIGRINYA SODDO CHAHA LISHAN…	[@Afro-Asiatic,Semitic,WestSemitic]
constraint Afro-Asiatic_154 = MALTESE HEBREW ARAMAIC TUNISIAN_ARABIC_MAGHRIB NORTH_MESOPOTAMIAN_ARABIC TUROYO KOY_SANJAQ_SURAT WESTERN_NEO_ARAMAIC IRAQ_MUSLIM_BAGHDAD_ARABIC NIGERIAN_ARABIC ARABIC_GULF_SPOKEN CAIRO_ARABIC MOROCCAN_ARABIC_2 ARABIC_NORTH_LEVANTINE_SPOKEN MOROCCAN_ARABIC MODERN_MANDAIC LISHANA_DENI HERTEVIN EASTERN_EGYPTIAN_BEDAWI_ARABIC HULAULA	[@Afro-Asiatic,Semitic,WestSemitic,CentralSemitic]
constraint Afro-Asiatic_155 = MALTESE TUNISIAN_ARABIC_MAGHRIB NORTH_MESOPOTAMIAN_ARABIC IRAQ_MUSLIM_BAGHDAD_ARABIC NIGERIAN_ARABIC ARABIC_GULF_SPOKEN CAIRO_ARABIC MOROCCAN_ARABIC_2 ARABIC_NORTH_LEVANTINE_SPOKEN MOROCCAN_ARABIC EASTERN_EGYPTIAN_BEDAWI_ARABIC	[@Afro-Asiatic,Semitic,WestSemitic,CentralSemitic,Arabian]
constraint Afro-Asiatic_156 = MALTESE TUNISIAN_ARABIC_MAGHRIB NORTH_MESOPOTAMIAN_ARABIC IRAQ_MUSLIM_BAGHDAD_ARABIC NIGERIAN_ARABIC ARABIC_GULF_SPOKEN CAIRO_ARABIC MOROCCAN_ARABIC_2 ARABIC_NORTH_LEVANTINE_SPOKEN MOROCCAN_ARABIC EASTERN_EGYPTIAN_BEDAWI_ARABIC	[@Afro-Asiatic,Semitic,WestSemitic,CentralSemitic,Arabian,Arabic]
constraint Afro-Asiatic_160 = EASTERN_EGYPTIAN_BEDAWI_ARABIC NIGERIAN_ARABIC CAIRO_ARABIC	[@Afro-Asiatic,Semitic,WestSemitic,CentralSemitic,Arabian,Arabic,EgypticArabic]
constraint Afro-Asiatic_164 = MALTESE MOROCCAN_ARABIC_2 MOROCCAN_ARABIC TUNISIAN_ARABIC_MAGHRIB	[@Afro-Asiatic,Semitic,WestSemitic,CentralSemitic,Arabian,Arabic,NorthAfricanArabic]
constraint Afro-Asiatic_166 = HEBREW ARAMAIC TUROYO KOY_SANJAQ_SURAT WESTERN_NEO_ARAMAIC LISHANA_DENI MODERN_MANDAIC HERTEVIN HULAULA	[@Afro-Asiatic,Semitic,WestSemitic,CentralSemitic,NorthwestSemitic]
constraint Afro-Asiatic_167 = ARAMAIC HULAULA TUROYO KOY_SANJAQ_SURAT WESTERN_NEO_ARAMAIC MODERN_MANDAIC HERTEVIN LISHANA_DENI	[@Afro-Asiatic,Semitic,WestSemitic,CentralSemitic,NorthwestSemitic,Aramaic]
constraint Afro-Asiatic_168 = ARAMAIC TUROYO KOY_SANJAQ_SURAT LISHANA_DENI MODERN_MANDAIC HERTEVIN HULAULA	[@Afro-Asiatic,Semitic,WestSemitic,CentralSemitic,NorthwestSemitic,Aramaic,EasternAramaic]
constraint Afro-Asiatic_169 = ARAMAIC HULAULA TUROYO KOY_SANJAQ_SURAT HERTEVIN LISHANA_DENI	[@Afro-Asiatic,Semitic,WestSemitic,CentralSemitic,NorthwestSemitic,Aramaic,EasternAramaic,CentralEasternAramaic]
constraint Afro-Asiatic_171 = KOY_SANJAQ_SURAT ARAMAIC LISHANA_DENI HULAULA	[@Afro-Asiatic,Semitic,WestSemitic,CentralSemitic,NorthwestSemitic,Aramaic,EasternAramaic,CentralEasternAramaic,North-EasternNeo-Aramaic]
constraint Afro-Asiatic_181 = AMHARIC HARARI INNEMOR MESQAN ZWAY TIGRE AMHARIC_3 AMHARIC_2 TIGRINYA_2 TIGRE_2 GETO HARARI_2 TIGRINYA ARGOBBA SODDO CHAHA TIGRIGNA	[@Afro-Asiatic,Semitic,WestSemitic,Ethiosemitic]
constraint Afro-Asiatic_182 = AMHARIC HARARI INNEMOR MESQAN ZWAY AMHARIC_3 AMHARIC_2 GETO HARARI_2 ARGOBBA SODDO CHAHA	[@Afro-Asiatic,Semitic,WestSemitic,Ethiosemitic,SouthEthiopic]
constraint Afro-Asiatic_183 = INNEMOR MESQAN GETO SODDO CHAHA	[@Afro-Asiatic,Semitic,WestSemitic,Ethiosemitic,SouthEthiopic,OuterSouthEthiopic]
constraint Afro-Asiatic_185 = INNEMOR MESQAN CHAHA GETO	[@Afro-Asiatic,Semitic,WestSemitic,Ethiosemitic,SouthEthiopic,OuterSouthEthiopic,TT-Group]
constraint Afro-Asiatic_187 = AMHARIC HARARI ZWAY AMHARIC_3 AMHARIC_2 HARARI_2 ARGOBBA	[@Afro-Asiatic,Semitic,WestSemitic,Ethiosemitic,SouthEthiopic,TransversalSouthEthiopic]
constraint Afro-Asiatic_188 = AMHARIC_3 AMHARIC AMHARIC_2 ARGOBBA	[@Afro-Asiatic,Semitic,WestSemitic,Ethiosemitic,SouthEthiopic,TransversalSouthEthiopic,Amharic-Argobba]
constraint Afro-Asiatic_189 = HARARI_2 HARARI ZWAY	[@Afro-Asiatic,Semitic,WestSemitic,Ethiosemitic,SouthEthiopic,TransversalSouthEthiopic,Harari-EastGurage]
constraint Afro-Asiatic_190 = TIGRE TIGRINYA_2 TIGRE_2 TIGRINYA TIGRIGNA	[@Afro-Asiatic,Semitic,WestSemitic,Ethiosemitic,Tigre-Tigrinya]
constraint Afro-Asiatic_192 = HOBYOT MEHRI SAURI	[@Afro-Asiatic,Semitic,WestSemitic,ModernSouthArabian]
constraint Austronesian_6 = SOBOYO SUNDANESE REJANG_KAYAN MODANG TAHITIAN_2 MORI_ATAS MALAGASY_AMBOSITRA MALAGASY_SAKALAVA_2 MUALANG WOTU SEBOP_KENYAH INDONESIAN_JAKARTA GAURA_NGGAURA NAROM AMBAI KINARAY-A BALANGINGI_SAMA LARA TANJONG CAMPALAGIAN MANIDE FORDATA MALAGASY_PLATEAU_BETSILEO_FIANARANTSOA MALAGASY_TSIMIHETY BUKAR_SADONG_BIDAYUH BIAK_2 AULUA APUTAI DESA_WALI TUKANG_BESI_NORTHERN MALAGAS…	[@Austronesian,Malayo-Polynesian]
constraint Austronesian_7 = MALAGASY_SAKALAVA_VEZO_TOLIARA MALAGASY_ANATANKARANA_AMBILOBE PANGUTARAN_SAMA MALAGASY_TSIMIHETY_MANDRITSARA MALAGASY_SAKALAVA_MORONDAVA MALAGASY_BARA_BETROKA MALAGASY_SOUTHERN_BETSIMISARAKA_ANTAIMORO_MANAKARA SAMIHIM MALAGASY_BARA MALAGASY_NORTHERN_BETSIMISARAKA_FENOARIVO_EAST MALAGASY_PLATEAU_SIHANAKA_AMBATONDRAZAKA MALAGASY_TAIMORO MALAGASY_SAKALAVA_1 MALAGASY_SAKAL…	[@Austronesian,Malayo-Polynesian,Basap-GreaterBarito]
constraint Austronesian_8 = MALAGASY_SAKALAVA_VEZO_TOLIARA MALAGASY_ANATANKARANA_AMBILOBE PANGUTARAN_SAMA MALAGASY_TSIMIHETY_MANDRITSARA MALAGASY_SAKALAVA_MORONDAVA MALAGASY_BARA_BETROKA MALAGASY_SOUTHERN_BETSIMISARAKA_ANTAIMORO_MANAKARA SAMIHIM MALAGASY_BARA MALAGASY_NORTHERN_BETSIMISARAKA_FENOARIVO_EAST MALAGASY_PLATEAU_SIHANAKA_AMBATONDRAZAKA MALAGASY_TAIMORO MALAGASY_SAKALAVA_1 MALAGASY_SAKAL…	[@Austronesian,Malayo-Polynesian,Basap-GreaterBarito,GreaterBaritolinkage]
constraint Austronesian_12 = YAKAN BALANGINGI_SAMA PANGUTARAN_SAMA INDONESIAN_BAJAU	[@Austronesian,Malayo-Polynesian,Basap-GreaterBarito,GreaterBaritolinkage,Sama-Bajaw]
constraint Austronesian_13 = BALANGINGI_SAMA PANGUTARAN_SAMA INDONESIAN_BAJAU	[@Austronesian,Malayo-Polynesian,Basap-GreaterBarito,GreaterBaritolinkage,Sama-Bajaw,Sulu-Borneo]
constraint Austronesian_17 = MALAGASY_SAKALAVA_VEZO_TOLIARA MALAGASY_ANATANKARANA_AMBILOBE MALAGASY_SAKALAVA_MORONDAVA MALAGASY_BARA_BETROKA MALAGASY_SOUTHERN_BETSIMISARAKA_ANTAIMORO_MANAKARA SAMIHIM MALAGASY_BARA MALAGASY_NORTHERN_BETSIMISARAKA_FENOARIVO_EAST MALAGASY_PLATEAU_SIHANAKA_AMBATONDRAZAKA MALAGASY_TAIMORO MALAGASY_SAKALAVA_1 MALAGASY_SAKALAVA_MAJUNGA MALAGASY_SOUTHERN_BETSIMISARAKA_AN…	[@Austronesian,Malayo-Polynesian,Basap-GreaterBarito,GreaterBaritolinkage,SoutheastBarito]
constraint Austronesian_19 = MALAGASY_SAKALAVA_VEZO_TOLIARA MALAGASY_ANATANKARANA_AMBILOBE MALAGASY_SAKALAVA_MORONDAVA MALAGASY_BARA_BETROKA MALAGASY_SOUTHERN_BETSIMISARAKA_ANTAIMORO_MANAKARA MALAGASY_BARA MALAGASY_NORTHERN_BETSIMISARAKA_FENOARIVO_EAST MALAGASY_PLATEAU_SIHANAKA_AMBATONDRAZAKA MALAGASY_SAKALAVA_1 MALAGASY_SAKALAVA_MAJUNGA MALAGASY_SOUTHERN_BETSIMISARAKA_ANTAISAKA_VANGAINDRANO MALA…	[@Austronesian,Malayo-Polynesian,Basap-GreaterBarito,GreaterBaritolinkage,SoutheastBarito,Malagasic]
constraint Austronesian_20 = MALAGASY_ANATANKARANA_AMBILOBE MALAGASY_BARA_BETROKA MALAGASY_SOUTHERN_BETSIMISARAKA_ANTAIMORO_MANAKARA MALAGASY_BARA MALAGASY_NORTHERN_BETSIMISARAKA_FENOARIVO_EAST MALAGASY_PLATEAU_SIHANAKA_AMBATONDRAZAKA MALAGASY_SOUTHERN_BETSIMISARAKA_ANTAISAKA_VANGAINDRANO MALAGASY_ANATANKARANA_VOHEMAR MALAGASY_SOUTHERN_BETSIMISARAKA_MAHANORO MALAGASY_AMBOSITRA MALAGASY_SOUTHERN_B…	[@Austronesian,Malayo-Polynesian,Basap-GreaterBarito,GreaterBaritolinkage,SoutheastBarito,Malagasic,North-CentralMalagasic]
constraint Austronesian_21 = MALAGASY_SOUTHERN_BETSIMISARAKA_MAHANORO MALAGASY_FIANARANTSOA MALAGASY_SIHANAKA MALAGASY_ANTAMBAHOAKA MALAGASY_ZAFISORO MALAGASY_BARA_BETROKA MALAGASY_PLATEAU_BETSILEO_FIANARANTSOA MALAGASY_AMBOSITRA MALAGASY_SOUTHERN_BETSIMISARAKA_ANTAIMORO_MANAKARA MALAGASY_SOUTHERN_BETSIMISARAKA_ANTAMBOHOAKA_MANANJARY BUSHI MALAGASY_SOUTHERN_BETSIMISARAKA_ZAFISIRO_FARAFANGANA MALA…	[@Austronesian,Malayo-Polynesian,Basap-GreaterBarito,GreaterBaritolinkage,SoutheastBarito,Malagasic,North-CentralMalagasic,CentralMalagasic]
constraint Austronesian_22 = MALAGASY_SOUTHERN_BETSIMISARAKA_MAHANORO MALAGASY_FIANARANTSOA MALAGASY_SIHANAKA MALAGASY_ANTAMBAHOAKA MALAGASY_BARA_BETROKA MALAGASY_PLATEAU_BETSILEO_FIANARANTSOA MALAGASY_AMBOSITRA MALAGASY_SOUTHERN_BETSIMISARAKA_ANTAIMORO_MANAKARA MALAGASY_SOUTHERN_BETSIMISARAKA_ANTAMBOHOAKA_MANANJARY BUSHI MALAGASY_SOUTHERN_BETSIMISARAKA_ZAFISIRO_FARAFANGANA MALAGASY_BARA MALAGASY…	[@Austronesian,Malayo-Polynesian,Basap-GreaterBarito,GreaterBaritolinkage,SoutheastBarito,Malagasic,North-CentralMalagasic,CentralMalagasic,NorthernCentralMalagasic]
constraint Austronesian_23 = MALAGASY_SOUTHERN_BETSIMISARAKA_MAHANORO MALAGASY_FIANARANTSOA MALAGASY_SIHANAKA MALAGASY_ANTAMBAHOAKA MALAGASY_BARA_BETROKA MALAGASY_PLATEAU_BETSILEO_FIANARANTSOA MALAGASY_AMBOSITRA MALAGASY_SOUTHERN_BETSIMISARAKA_ANTAIMORO_MANAKARA MALAGASY_SOUTHERN_BETSIMISARAKA_ANTAMBOHOAKA_MANANJARY MALAGASY_SOUTHERN_BETSIMISARAKA_ZAFISIRO_FARAFANGANA MALAGASY_BARA MALAGASY_PLATE…	[@Austronesian,Malayo-Polynesian,Basap-GreaterBarito,GreaterBaritolinkage,SoutheastBarito,Malagasic,North-CentralMalagasic,CentralMalagasic,NorthernCentralMalagasic,NortheastCentralMalagasic]
constraint Austronesian_24 = MALAGASY_SIHANAKA MALAGASY_FIANARANTSOA MALAGASY_BARA_BETROKA MALAGASY_PLATEAU_BETSILEO_FIANARANTSOA MALAGASY_AMBOSITRA MALAGASY_BARA MALAGASY_TAIMORO MALAGASY_PLATEAU_SIHANAKA_AMBATONDRAZAKA MALAGASY_PLATEAU_MERINA_ANTANANARIVO MALAGASY_MERINA	[@Austronesian,Malayo-Polynesian,Basap-GreaterBarito,GreaterBaritolinkage,SoutheastBarito,Malagasic,North-CentralMalagasic,CentralMalagasic,NorthernCentralMalagasic,NortheastCentralMalagasic,Bara-Merina]
constraint Austronesian_25 = MALAGASY_ANTANKARANA MALAGASY_ANATANKARANA_AMBILOBE MALAGASY_BETSIMISARAKA MALAGASY_TSIMIHETY MALAGASY_NORTHERN_BETSIMISARAKA_FENOARIVO_EAST MALAGASY_ANATANKARANA_VOHEMAR MALAGASY_ANATANKARANA_ANTALAHA MALAGASY_TSIMIHETY_MANDRITSARA	[@Austronesian,Malayo-Polynesian,Basap-GreaterBarito,GreaterBaritolinkage,SoutheastBarito,Malagasic,North-CentralMalagasic,NorthernMalagasic]
constraint Austronesian_26 = MALAGASY_TSIMIHETY MALAGASY_NORTHERN_BETSIMISARAKA_FENOARIVO_EAST MALAGASY_BETSIMISARAKA MALAGASY_TSIMIHETY_MANDRITSARA	[@Austronesian,Malayo-Polynesian,Basap-GreaterBarito,GreaterBaritolinkage,SoutheastBarito,Malagasic,North-CentralMalagasic,NorthernMalagasic,Tsimihety-Betsimisaraka]
constraint Austronesian_27 = MALAGASY_SAKALAVA_VEZO_TOLIARA MALAGASY_TANDROY_MAHAFALY_AMBOVOMBE MALAGASY_TANOSY_TOLAGNARO MALAGASY_SAKALAVA_MAINTIRANO MALAGASY_MAHAFALY MALAGASY_SAKALAVA_MORONDAVA MALAGASY_VEZO MALAGASY_MASIKORO_MIARY MALAGASY_SAKALAVA_2 MALAGASY_SAKALAVA_AMBANJA MALAGASY_TANDROY_MAHAFALY_AMPANIHY MALAGASY_SAKALAVA_1 MALAGASY_SAKALAVA_MAJUNGA MALAGASY_TANDROY_1 MALAGASY_TANDROY_2	[@Austronesian,Malayo-Polynesian,Basap-GreaterBarito,GreaterBaritolinkage,SoutheastBarito,Malagasic,SouthwesternMalagasic]
constraint Austronesian_28 = MALAGASY_SAKALAVA_VEZO_TOLIARA MALAGASY_SAKALAVA_MAINTIRANO MALAGASY_SAKALAVA_MORONDAVA MALAGASY_VEZO MALAGASY_MASIKORO_MIARY MALAGASY_SAKALAVA_2 MALAGASY_SAKALAVA_AMBANJA MALAGASY_SAKALAVA_1 MALAGASY_SAKALAVA_MAJUNGA	[@Austronesian,Malayo-Polynesian,Basap-GreaterBarito,GreaterBaritolinkage,SoutheastBarito,Malagasic,SouthwesternMalagasic,WesternMalagasic]
constraint Austronesian_31 = BILAAN_KORONADAL TIRURAY TAGABILI	[@Austronesian,Malayo-Polynesian,Bilic]
constraint Austronesian_34 = WOTU BONERATE KAMARU SEDOA KODEOHA MORI_ATAS MORONENE KORONI BADA_INDONESIA BALAESANG MOMA RAMPI BANGGAI TOTOLI BAREE TOMINI BUSOA LAIYOLO DESA_WALI TUKANG_BESI_NORTHERN	[@Austronesian,Malayo-Polynesian,Celebic]
constraint Austronesian_35 = BONERATE KODEOHA MORI_ATAS MORONENE KORONI BANGGAI BUSOA DESA_WALI TUKANG_BESI_NORTHERN	[@Austronesian,Malayo-Polynesian,Celebic,EasternCelebic]
constraint Austronesian_38 = BONERATE KODEOHA MORI_ATAS MORONENE KORONI BUSOA DESA_WALI TUKANG_BESI_NORTHERN	[@Austronesian,Malayo-Polynesian,Celebic,EasternCelebic,SoutheasternCelebic]
constraint Austronesian_39 = MORI_ATAS KODEOHA KORONI MORONENE	[@Austronesian,Malayo-Polynesian,Celebic,EasternCelebic,SoutheasternCelebic,Bungku-Tolaki]
constraint Austronesian_45 = BUSOA BONERATE DESA_WALI TUKANG_BESI_NORTHERN	[@Austronesian,Malayo-Polynesian,Celebic,EasternCelebic,SoutheasternCelebic,Muna-Buton]
constraint Austronesian_51 = WOTU SEDOA KAMARU BADA_INDONESIA RAMPI MOMA BAREE LAIYOLO	[@Austronesian,Malayo-Polynesian,Celebic,Kaili-Pamona-Wotu-Wolio]
constraint Austronesian_52 = SEDOA BADA_INDONESIA RAMPI MOMA BAREE	[@Austronesian,Malayo-Polynesian,Celebic,Kaili-Pamona-Wotu-Wolio,Kaili-Pamona]
constraint Austronesian_53 = BAREE MOMA SEDOA	[@Austronesian,Malayo-Polynesian,Celebic,Kaili-Pamona-Wotu-Wolio,Kaili-Pamona,NorthernKaili-Pamona]
constraint Austronesian_59 = WOTU LAIYOLO KAMARU	[@Austronesian,Malayo-Polynesian,Celebic,Kaili-Pamona-Wotu-Wolio,Wotu-Wolio]
constraint Austronesian_62 = TOTOLI BALAESANG TOMINI	[@Austronesian,Malayo-Polynesian,Celebic,Tomini-Tolitoli]
constraint Austronesian_67 = MANIHIKI BAIKENO SEIMAT MUYUW NAMAKURA_BONGABONGA SOBOYO MANGGARAI EAST_MAKIAN MAORI TAHITIAN_2 FIJIAN NEMI KAWE EAST_AMBAE_LOLOMATUI LENGO BUANG MOR HAWAIIAN_2 NYINDROU BUHUTU GAURA_NGGAURA AMBAI BURU_MASARETE DAI ASILULU_LIMA_RUMAHSOSAL_NUWETETU TAHITIAN YERETUAR FORDATA VITU NEA_NEMBOI LAMBOYA BIAK_2 AULUA BALILEDO APUTAI AS AROSI_TAWATANA TUKUDEDE BONFIA ANEITYUM_…	[@Austronesian,Malayo-Polynesian,Central-EasternMalayo-Polynesian]
constraint Austronesian_68 = PALUE BAIKENO TUKUDEDE SAPOLEWA_SOOW_KWELE_ULUI_SERAM BONFIA ERAI WEST_DAMAR SOBOYO EAST_DAMAR ONIN MANGGARAI MAMBAE KISAR ALOR KEDANG TERMANU ELAT_KEI_BESAR BIMA TARANGAN_BARAT_FERUNI TETUN LETINESE IMROING GAURA_NGGAURA BURU_MASARETE DAI FATAKAI_NUAULU_SERAM ASILULU_LIMA_RUMAHSOSAL_NUWETETU FORDATA SIKA YAMDENA DHAO SELARU KEO WARU_SERAM LAMBOYA DOBEL UJIR CENTRAL_M…	[@Austronesian,Malayo-Polynesian,Central-EasternMalayo-Polynesian,CentralMalayo-Polynesian]
constraint Austronesian_69 = DOBEL TARANGAN_BARAT_FERUNI UJIR	[@Austronesian,Malayo-Polynesian,Central-EasternMalayo-Polynesian,CentralMalayo-Polynesian,Aru]
constraint Austronesian_73 = CENTRAL_MASELA DAI WEST_DAMAR IMROING	[@Austronesian,Malayo-Polynesian,Central-EasternMalayo-Polynesian,CentralMalayo-Polynesian,Babar]
constraint Austronesian_78 = ASILULU_LIMA_RUMAHSOSAL_NUWETETU ELAT_KEI_BESAR WARU_SERAM BONFIA SAPOLEWA_SOOW_KWELE_ULUI_SERAM SOBOYO BURU_MASARETE FATAKAI_NUAULU_SERAM	[@Austronesian,Malayo-Polynesian,Central-EasternMalayo-Polynesian,CentralMalayo-Polynesian,CentralMaluku]
constraint Austronesian_79 = ASILULU_LIMA_RUMAHSOSAL_NUWETETU ELAT_KEI_BESAR WARU_SERAM BONFIA SAPOLEWA_SOOW_KWELE_ULUI_SERAM FATAKAI_NUAULU_SERAM	[@Austronesian,Malayo-Polynesian,Central-EasternMalayo-Polynesian,CentralMalayo-Polynesian,CentralMaluku,EastCentralMaluku]
constraint Austronesian_85 = ASILULU_LIMA_RUMAHSOSAL_NUWETETU SAPOLEWA_SOOW_KWELE_ULUI_SERAM FATAKAI_NUAULU_SERAM	[@Austronesian,Malayo-Polynesian,Central-EasternMalayo-Polynesian,CentralMalayo-Polynesian,CentralMaluku,EastCentralMaluku,Nunusaku]
constraint Austronesian_99 = SIKA KEDANG ALOR	[@Austronesian,Malayo-Polynesian,Central-EasternMalayo-Polynesian,CentralMalayo-Polynesian,Flores-Lembata]
constraint Austronesian_104 = PALUE DHAO KEO LAMBOYA GAURA_NGGAURA BALILEDO MANGGARAI	[@Austronesian,Malayo-Polynesian,Central-EasternMalayo-Polynesian,CentralMalayo-Polynesian,Flores-Sumba-Hawu]
constraint Austronesian_105 = KEO PALUE MANGGARAI	[@Austronesian,Malayo-Polynesian,Central-EasternMalayo-Polynesian,CentralMalayo-Polynesian,Flores-Sumba-Hawu,FloresBarat]
constraint Austronesian_112 = LAMBOYA DHAO GAURA_NGGAURA BALILEDO	[@Austronesian,Malayo-Polynesian,Central-EasternMalayo-Polynesian,CentralMalayo-Polynesian,Flores-Sumba-Hawu,Sumba-Hawu]
constraint Austronesian_114 = LAMBOYA BALILEDO GAURA_NGGAURA	[@Austronesian,Malayo-Polynesian,Central-EasternMalayo-Polynesian,CentralMalayo-Polynesian,Flores-Sumba-Hawu,Sumba-Hawu,Sumba]
constraint Austronesian_118 = YAMDENA ONIN FORDATA	[@Austronesian,Malayo-Polynesian,Central-EasternMalayo-Polynesian,CentralMalayo-Polynesian,Kei-Tanimbar]
constraint Austronesian_123 = TERMANU BAIKENO TETUN LETINESE ERAI KISAR EAST_DAMAR APUTAI	[@Austronesian,Malayo-Polynesian,Central-EasternMalayo-Polynesian,CentralMalayo-Polynesian,TimoricA]
constraint Austronesian_130 = APUTAI ERAI EAST_DAMAR	[@Austronesian,Malayo-Polynesian,Central-EasternMalayo-Polynesian,CentralMalayo-Polynesian,TimoricA,NorthernTimoricA]
constraint Austronesian_140 = MANIHIKI NAURUAN LONWOLWOL TOLO AS NELEMWA YAPESE SEIMAT CEMUHI MUYUW AROSI_TAWATANA BANUA NAMAKURA_BONGABONGA RAPA_NUI SOUTH_EFATE_ERAKOR MOORIORI ANEITYUM_2 AULUA HAWAIIAN ROTUMAN AYIWO VERAA IRARUTU EAST_MAKIAN MAORI NANGGU TANEMA KWAMERA_PORT_RESOLUTION AKEI_PENANTSIRO TAHITIAN_2 LONGGU NEHAN KAMBRAM HAWAIIAN_3 FIJIAN NEMI IAAI WAYAN_FIJIAN BALUAN_PAM RURUTUAN KA…	[@Austronesian,Malayo-Polynesian,Central-EasternMalayo-Polynesian,EasternMalayo-Polynesian]
constraint Austronesian_141 = YERETUAR MOR AS KAMBRAM WAREMBORI BIGA BIAK_2 KAWE AMBAI IRARUTU EAST_MAKIAN	[@Austronesian,Malayo-Polynesian,Central-EasternMalayo-Polynesian,EasternMalayo-Polynesian,GreaterSHWNG]
constraint Austronesian_143 = YERETUAR MOR AS KAMBRAM WAREMBORI BIGA BIAK_2 KAWE AMBAI EAST_MAKIAN	[@Austronesian,Malayo-Polynesian,Central-EasternMalayo-Polynesian,EasternMalayo-Polynesian,GreaterSHWNG,SouthHalmahera-WestNewGuinea]
constraint Austronesian_145 = BIAK_2 YERETUAR AMBAI	[@Austronesian,Malayo-Polynesian,Central-EasternMalayo-Polynesian,EasternMalayo-Polynesian,GreaterSHWNG,SouthHalmahera-WestNewGuinea,CenderawasihBay]
constraint Austronesian_153 = KAWE EAST_MAKIAN AS BIGA	[@Austronesian,Malayo-Polynesian,Central-EasternMalayo-Polynesian,EasternMalayo-Polynesian,GreaterSHWNG,SouthHalmahera-WestNewGuinea,RajaAmpat-SouthHalmahera]
constraint Austronesian_159 = NAURUAN LONWOLWOL NELEMWA TOLO MANIHIKI YAPESE SEIMAT CEMUHI MUYUW AROSI_TAWATANA BANUA NAMAKURA_BONGABONGA RAPA_NUI SOUTH_EFATE_ERAKOR MOORIORI ANEITYUM_2 AULUA HAWAIIAN ROTUMAN AYIWO NANGGU VERAA MAORI TANEMA KWAMERA_PORT_RESOLUTION AKEI_PENANTSIRO TAHITIAN_2 LONGGU NEHAN HAWAIIAN_3 FIJIAN NEMI IAAI WAYAN_FIJIAN BALUAN_PAM RURUTUAN LENGO MARQUESAN_NUKUHIVA EAST_AMB…	[@Austronesian,Malayo-Polynesian,Central-EasternMalayo-Polynesian,EasternMalayo-Polynesian,Oceanic]
constraint Austronesian_160 = BALUAN_PAM SEIMAT NYINDROU	[@Austronesian,Malayo-Polynesian,Central-EasternMalayo-Polynesian,EasternMalayo-Polynesian,Oceanic,AdmiraltyIslands]
constraint Austronesian_168 = MANIHIKI MOORIORI HAWAIIAN ROTUMAN MAORI TAHITIAN_2 FIJIAN WAYAN_FIJIAN RURUTUAN MARQUESAN_NUKUHIVA HAWAIIAN_2 RAROTONGAN TUAMOTUAN SOUTH_ISLAND_MAORI TAHITIAN RAROTONGAN_2 PENRHYN NORTH_MARQUESAN LANGUE_DE_ISLES_MARQUISES RAPA_NUI HAWAIIAN_3	[@Austronesian,Malayo-Polynesian,Central-EasternMalayo-Polynesian,EasternMalayo-Polynesian,Oceanic,CentralPacificlinkage]
constraint Austronesian_169 = MANIHIKI TAHITIAN HAWAIIAN_2 RAROTONGAN_2 TAHITIAN_2 PENRHYN FIJIAN RAROTONGAN NORTH_MARQUESAN RURUTUAN TUAMOTUAN MARQUESAN_NUKUHIVA LANGUE_DE_ISLES_MARQUISES MOORIORI RAPA_NUI HAWAIIAN HAWAIIAN_3 SOUTH_ISLAND_MAORI MAORI	[@Austronesian,Malayo-Polynesian,Central-EasternMalayo-Polynesian,EasternMalayo-Polynesian,Oceanic,CentralPacificlinkage,Tokelau-Fijian]
constraint Austronesian_171 = MANIHIKI TAHITIAN HAWAIIAN_2 RAROTONGAN_2 TAHITIAN_2 PENRHYN RAROTONGAN NORTH_MARQUESAN RURUTUAN TUAMOTUAN MARQUESAN_NUKUHIVA LANGUE_DE_ISLES_MARQUISES MOORIORI RAPA_NUI HAWAIIAN HAWAIIAN_3 SOUTH_ISLAND_MAORI MAORI	[@Austronesian,Malayo-Polynesian,Central-EasternMalayo-Polynesian,EasternMalayo-Polynesian,Oceanic,CentralPacificlinkage,Tokelau-Fijian,Polynesian]
constraint Austronesian_172 = MANIHIKI TAHITIAN HAWAIIAN_2 RAROTONGAN_2 TAHITIAN_2 PENRHYN RAROTONGAN NORTH_MARQUESAN RURUTUAN TUAMOTUAN MARQUESAN_NUKUHIVA LANGUE_DE_ISLES_MARQUISES MOORIORI RAPA_NUI HAWAIIAN HAWAIIAN_3 SOUTH_ISLAND_MAORI MAORI	[@Austronesian,Malayo-Polynesian,Central-EasternMalayo-Polynesian,EasternMalayo-Polynesian,Oceanic,CentralPacificlinkage,Tokelau-Fijian,Polynesian,NuclearPolynesian]
constraint Austronesian_173 = MANIHIKI TAHITIAN HAWAIIAN_2 RAROTONGAN_2 TAHITIAN_2 PENRHYN RAROTONGAN NORTH_MARQUESAN RURUTUAN TUAMOTUAN MARQUESAN_NUKUHIVA LANGUE_DE_ISLES_MARQUISES MOORIORI RAPA_NUI HAWAIIAN HAWAIIAN_3 SOUTH_ISLAND_MAORI MAORI	[@Austronesian,Malayo-Polynesian,Central-EasternMalayo-Polynesian,EasternMalayo-Polynesian,Oceanic,CentralPacificlinkage,Tokelau-Fijian,Polynesian,NuclearPolynesian,NorthernOutlierPolynesian-EastPolynesian]
constraint Austronesian_174 = MANIHIKI TAHITIAN HAWAIIAN_2 RAROTONGAN_2 TAHITIAN_2 PENRHYN RAROTONGAN NORTH_MARQUESAN RURUTUAN TUAMOTUAN MARQUESAN_NUKUHIVA LANGUE_DE_ISLES_MARQUISES MOORIORI RAPA_NUI HAWAIIAN HAWAIIAN_3 SOUTH_ISLAND_MAORI MAORI	[@Austronesian,Malayo-Polynesian,Central-EasternMalayo-Polynesian,EasternMalayo-Polynesian,Oceanic,CentralPacificlinkage,Tokelau-Fijian,Polynesian,NuclearPolynesian,NorthernOutlierPolynesian-EastPolynesian,SolomonsNorthernOutlierPolynesian-EastPolynesian]
constraint Austronesian_175 = MANIHIKI TAHITIAN HAWAIIAN_2 RAROTONGAN_2 TAHITIAN_2 PENRHYN RAROTONGAN NORTH_MARQUESAN RURUTUAN TUAMOTUAN MARQUESAN_NUKUHIVA LANGUE_DE_ISLES_MARQUISES MOORIORI RAPA_NUI HAWAIIAN HAWAIIAN_3 SOUTH_ISLAND_MAORI MAORI	[@Austronesian,Malayo-Polynesian,Central-EasternMalayo-Polynesian,EasternMalayo-Polynesian,Oceanic,CentralPacificlinkage,Tokelau-Fijian,Polynesian,NuclearPolynesian,NorthernOutlierPolynesian-EastPolynesian,SolomonsNorthernOutlierPolynesian-EastPolynesian,CentralNorthernOutlierPolynesian-EastPolynesian]
constraint Austronesian_176 = MANIHIKI TAHITIAN HAWAIIAN_2 RAROTONGAN_2 TAHITIAN_2 PENRHYN RAROTONGAN NORTH_MARQUESAN RURUTUAN TUAMOTUAN MARQUESAN_NUKUHIVA LANGUE_DE_ISLES_MARQUISES MOORIORI RAPA_NUI HAWAIIAN HAWAIIAN_3 SOUTH_ISLAND_MAORI MAORI	[@Austronesian,Malayo-Polynesian,Central-EasternMalayo-Polynesian,EasternMalayo-Polynesian,Oceanic,CentralPacificlinkage,Tokelau-Fijian,Polynesian,NuclearPolynesian,NorthernOutlierPolynesian-EastPolynesian,SolomonsNorthernOutlierPolynesian-EastPolynesian,CentralNorthernOutlierPolynesian-EastPolynesian,EastPolynesian]
constraint Austronesian_177 = MANIHIKI TAHITIAN HAWAIIAN_2 RAROTONGAN_2 TAHITIAN_2 PENRHYN RAROTONGAN NORTH_MARQUESAN RURUTUAN TUAMOTUAN MARQUESAN_NUKUHIVA LANGUE_DE_ISLES_MARQUISES MOORIORI HAWAIIAN HAWAIIAN_3 SOUTH_ISLAND_MAORI MAORI	[@Austronesian,Malayo-Polynesian,Central-EasternMalayo-Polynesian,EasternMalayo-Polynesian,Oceanic,CentralPacificlinkage,Tokelau-Fijian,Polynesian,NuclearPolynesian,NorthernOutlierPolynesian-EastPolynesian,SolomonsNorthernOutlierPolynesian-EastPolynesian,CentralNorthernOutlierPolynesian-EastPolynesian,EastPolynesian,CentralEasternPolynesian]
constraint Austronesian_179 = MARQUESAN_NUKUHIVA LANGUE_DE_ISLES_MARQUISES NORTH_MARQUESAN	[@Austronesian,Malayo-Polynesian,Central-EasternMalayo-Polynesian,EasternMalayo-Polynesian,Oceanic,CentralPacificlinkage,Tokelau-Fijian,Polynesian,NuclearPolynesian,NorthernOutlierPolynesian-EastPolynesian,SolomonsNorthernOutlierPolynesian-EastPolynesian,CentralNorthernOutlierPolynesian-EastPolynesian,EastPolynesian,CentralEasternPolynesian,Marquesan]
constraint Austronesian_180 = RURUTUAN TAHITIAN TAHITIAN_2	[@Austronesian,Malayo-Polynesian,Central-EasternMalayo-Polynesian,EasternMalayo-Polynesian,Oceanic,CentralPacificlinkage,Tokelau-Fijian,Polynesian,NuclearPolynesian,NorthernOutlierPolynesian-EastPolynesian,SolomonsNorthernOutlierPolynesian-EastPolynesian,CentralNorthernOutlierPolynesian-EastPolynesian,EastPolynesian,CentralEasternPolynesian,Tahitian-Austral]
constraint Austronesian_183 = NAURUAN KUSAIE PINGELAPESE	[@Austronesian,Malayo-Polynesian,Central-EasternMalayo-Polynesian,EasternMalayo-Polynesian,Oceanic,Micronesian]
constraint Austronesian_189 = LONWOLWOL AKEI_PENANTSIRO APMA NAMAKURA_BONGABONGA EAST_AMBAE_LOLOMATUI SOUTH_EFATE_ERAKOR AULUA BAETORA_NAVENEVENE VERAA RAGA	[@Austronesian,Malayo-Polynesian,Central-EasternMalayo-Polynesian,EasternMalayo-Polynesian,Oceanic,NorthandCentralVanuatu]
constraint Austronesian_190 = LONWOLWOL APMA NAMAKURA_BONGABONGA SOUTH_EFATE_ERAKOR AULUA	[@Austronesian,Malayo-Polynesian,Central-EasternMalayo-Polynesian,EasternMalayo-Polynesian,Oceanic,NorthandCentralVanuatu,CentralVanuatu]
constraint Austronesian_199 = AKEI_PENANTSIRO BAETORA_NAVENEVENE EAST_AMBAE_LOLOMATUI VERAA RAGA	[@Austronesian,Malayo-Polynesian,Central-EasternMalayo-Polynesian,EasternMalayo-Polynesian,Oceanic,NorthandCentralVanuatu,NorthernVanuatu]
constraint Austronesian_206 = LENGO TOLO LONGGU AROSI_TAWATANA	[@Austronesian,Malayo-Polynesian,Central-EasternMalayo-Polynesian,EasternMalayo-Polynesian,Oceanic,SoutheastSolomonic]
constraint Austronesian_214 = NELEMWA KWAMERA_PORT_RESOLUTION CEMUHI NEMI ANEITYUM_2 AJIE SIE	[@Austronesian,Malayo-Polynesian,Central-EasternMalayo-Polynesian,EasternMalayo-Polynesian,Oceanic,SouthernMelanesian]
constraint Austronesian_215 = CEMUHI NELEMWA NEMI AJIE	[@Austronesian,Malayo-Polynesian,Central-EasternMalayo-Polynesian,EasternMalayo-Polynesian,Oceanic,SouthernMelanesian,NewCaledonian]
constraint Austronesian_221 = ANEITYUM_2 KWAMERA_PORT_RESOLUTION SIE	[@Austronesian,Malayo-Polynesian,Central-EasternMalayo-Polynesian,EasternMalayo-Polynesian,Oceanic,SouthernMelanesian,SouthernVanuatu]
constraint Austronesian_226 = TANEMA NEA NEA_NEMBOI TEANU BANUA NEA_NOOLI ASUMBOA NAMBAKAENGO_MALO AYIWO NANGGU	[@Austronesian,Malayo-Polynesian,Central-EasternMalayo-Polynesian,EasternMalayo-Polynesian,Oceanic,Temotu]
constraint Austronesian_227 = NEA NEA_NEMBOI BANUA NEA_NOOLI NAMBAKAENGO_MALO AYIWO NANGGU	[@Austronesian,Malayo-Polynesian,Central-EasternMalayo-Polynesian,EasternMalayo-Polynesian,Oceanic,Temotu,Reefs-SantaCruz]
constraint Austronesian_228 = NEA NEA_NEMBOI BANUA NEA_NOOLI NAMBAKAENGO_MALO	[@Austronesian,Malayo-Polynesian,Central-EasternMalayo-Polynesian,EasternMalayo-Polynesian,Oceanic,Temotu,Reefs-SantaCruz,Natugu-Nalogo]
constraint Austronesian_229 = TANEMA ASUMBOA TEANU	[@Austronesian,Malayo-Polynesian,Central-EasternMalayo-Polynesian,EasternMalayo-Polynesian,Oceanic,Temotu,Utupua-Vanikoro]
constraint Austronesian_231 = NEHAN MUYUW VITU ORMU BUHUTU BUANG KAIEP MATO BOLA	[@Austronesian,Malayo-Polynesian,Central-EasternMalayo-Polynesian,EasternMalayo-Polynesian,Oceanic,WesternOceaniclinkage]
constraint Austronesian_232 = VITU BOLA NEHAN	[@Austronesian,Malayo-Polynesian,Central-EasternMalayo-Polynesian,EasternMalayo-Polynesian,Oceanic,WesternOceaniclinkage,MesoMelanesianlinkage]
constraint Austronesian_241 = ORMU KAIEP MATO BUANG	[@Austronesian,Malayo-Polynesian,Central-EasternMalayo-Polynesian,EasternMalayo-Polynesian,Oceanic,WesternOceaniclinkage,NorthNewGuinealinkage]
constraint Austronesian_266 = KAGAYANEN BINUKID LEGAZPI NORTHERN_SORSOGON SURIGAONON TAGBANWA_ABORLAN NORTHERN_CATANDUANES UMIRAY_DUMAGET_AGTA CUYONON MANDAYAN_ISLAM_PISO MAMANWA MORO_MAGINDANAU TAGABAWA TAUSUG SUBANUN_SINDANGAN CENTRAL_TAGBANWA AKLANON QUEZON_PALAWAN MOLBOG CEBUANO WARAY_WARAY PALAWANO_BATAK ROMBLOMANON_2 BUOL MANOBO_KALAMANSIG_COTABATO MANOBO_DIBABAWON MANSAKA MANOBO_ATA KINARA…	[@Austronesian,Malayo-Polynesian,GreaterCentralPhilippine]
constraint Austronesian_267 = MANIDE HILIGAYNON WARAY_WARAY MAMANWA IRIGA LEGAZPI TAGALOG ROMBLOMANON_2 NORTHERN_SORSOGON TAUSUG SURIGAONON MANSAKA MANDAYAN_ISLAM_PISO SOUTHERN_SORSOGON KINARAY-A AKLANON KALAGAN NORTHERN_CATANDUANES CUYONON CEBUANO	[@Austronesian,Malayo-Polynesian,GreaterCentralPhilippine,CentralPhilippine]
constraint Austronesian_269 = LEGAZPI NORTHERN_CATANDUANES IRIGA	[@Austronesian,Malayo-Polynesian,GreaterCentralPhilippine,CentralPhilippine,Bikol]
constraint Austronesian_272 = WARAY_WARAY ROMBLOMANON_2 NORTHERN_SORSOGON SURIGAONON TAUSUG CEBUANO KINARAY-A AKLANON SOUTHERN_SORSOGON CUYONON HILIGAYNON	[@Austronesian,Malayo-Polynesian,GreaterCentralPhilippine,CentralPhilippine,Bisayan]
constraint Austronesian_273 = WARAY_WARAY ROMBLOMANON_2 NORTHERN_SORSOGON SOUTHERN_SORSOGON HILIGAYNON	[@Austronesian,Malayo-Polynesian,GreaterCentralPhilippine,CentralPhilippine,Bisayan,CentralBisayan]
constraint Austronesian_282 = CUYONON KINARAY-A AKLANON	[@Austronesian,Malayo-Polynesian,GreaterCentralPhilippine,CentralPhilippine,Bisayan,WestBisayan]
constraint Austronesian_286 = MANSAKA KALAGAN MANDAYAN_ISLAM_PISO	[@Austronesian,Malayo-Polynesian,GreaterCentralPhilippine,CentralPhilippine,Mansakan]
constraint Austronesian_296 = KAGAYANEN BINUKID MANOBO_KALAMANSIG_COTABATO MANOBO_ILIANEN TAGABAWA MANOBO_DIBABAWON MANOBO_ATA	[@Austronesian,Malayo-Polynesian,GreaterCentralPhilippine,Manobo]
constraint Austronesian_297 = MANOBO_KALAMANSIG_COTABATO MANOBO_ILIANEN TAGABAWA MANOBO_DIBABAWON MANOBO_ATA	[@Austronesian,Malayo-Polynesian,GreaterCentralPhilippine,Manobo,CentralandSouthernManobo]
constraint Austronesian_298 = MANOBO_ATA MANOBO_DIBABAWON MANOBO_ILIANEN	[@Austronesian,Malayo-Polynesian,GreaterCentralPhilippine,Manobo,CentralandSouthernManobo,East-West-CentralManobo]
constraint Austronesian_309 = PALAWANO_BATAK TAGBANWA_ABORLAN CENTRAL_TAGBANWA QUEZON_PALAWAN MOLBOG	[@Austronesian,Malayo-Polynesian,GreaterCentralPhilippine,Palawanic]
constraint Austronesian_312 = QUEZON_PALAWAN PALAWANO_BATAK MOLBOG	[@Austronesian,Malayo-Polynesian,GreaterCentralPhilippine,Palawanic,SouthernPalawanic]
constraint Austronesian_313 = QUEZON_PALAWAN PALAWANO_BATAK MOLBOG	[@Austronesian,Malayo-Polynesian,GreaterCentralPhilippine,Palawanic,SouthernPalawanic,Molbog-Palawan]
constraint Austronesian_325 = BIATAH_BIDAYUH KUALAN BUKAR_SADONG_BIDAYUH BEKATI LARA	[@Austronesian,Malayo-Polynesian,LandDayak]
constraint Austronesian_329 = BIATAH_BIDAYUH KUALAN BUKAR_SADONG_BIDAYUH	[@Austronesian,Malayo-Polynesian,LandDayak,Bidayuh-SouthernLandDayak]
constraint Austronesian_333 = CHAM_WESTERN KERINCI TSAT SUNDANESE LOM CHRU ACEH BESEMAH OGAN BALI BRUNEI INDONESIAN MUALANG SALAKO_BADAMEA SEBUYAU RADE MALAY_PATTANI PALEMBANG_MALAY NORTHERN_ROGLAI TEMUAN KERINCI_2 INDONESIAN_JAKARTA JAMBI_MALAY IBAN URAK_LAWOI TAMUAN CHAM_EASTERN DELANG MADURESE BANJARESE_MALAY REMUN MALAY SASAK INDONESIAN_2 KUBU MINANGKABAU	[@Austronesian,Malayo-Polynesian,Malayo-Sumbawan]
constraint Austronesian_335 = CHAM_WESTERN KERINCI TSAT LOM CHRU ACEH BESEMAH OGAN BALI BRUNEI INDONESIAN MUALANG SEBUYAU RADE SALAKO_BADAMEA MALAY_PATTANI PALEMBANG_MALAY NORTHERN_ROGLAI TEMUAN KERINCI_2 INDONESIAN_JAKARTA JAMBI_MALAY IBAN URAK_LAWOI TAMUAN CHAM_EASTERN DELANG BANJARESE_MALAY REMUN MALAY SASAK INDONESIAN_2 KUBU MINANGKABAU	[@Austronesian,Malayo-Polynesian,Malayo-Sumbawan,NorthandEastMalayo-Sumbawan]
constraint Austronesian_336 = CHAM_EASTERN CHRU CHAM_WESTERN ACEH NORTHERN_ROGLAI TSAT RADE	[@Austronesian,Malayo-Polynesian,Malayo-Sumbawan,NorthandEastMalayo-Sumbawan,Aceh-Chamic]
constraint Austronesian_337 = CHAM_EASTERN CHRU CHAM_WESTERN NORTHERN_ROGLAI TSAT RADE	[@Austronesian,Malayo-Polynesian,Malayo-Sumbawan,NorthandEastMalayo-Sumbawan,Aceh-Chamic,Chamic]
constraint Austronesian_340 = CHRU TSAT RADE NORTHERN_ROGLAI	[@Austronesian,Malayo-Polynesian,Malayo-Sumbawan,NorthandEastMalayo-Sumbawan,Aceh-Chamic,Chamic,HighlandsChamic]
constraint Austronesian_341 = CHRU TSAT NORTHERN_ROGLAI	[@Austronesian,Malayo-Polynesian,Malayo-Sumbawan,NorthandEastMalayo-Sumbawan,Aceh-Chamic,Chamic,HighlandsChamic,Chru-NorthernCham]
constraint Austronesian_347 = KERINCI LOM BESEMAH OGAN BRUNEI INDONESIAN MUALANG SEBUYAU SALAKO_BADAMEA MALAY_PATTANI PALEMBANG_MALAY TEMUAN KERINCI_2 INDONESIAN_JAKARTA JAMBI_MALAY IBAN URAK_LAWOI TAMUAN DELANG BANJARESE_MALAY REMUN MALAY INDONESIAN_2 KUBU MINANGKABAU	[@Austronesian,Malayo-Polynesian,Malayo-Sumbawan,NorthandEastMalayo-Sumbawan,Malayic]
constraint Austronesian_348 = KERINCI LOM BESEMAH OGAN BRUNEI INDONESIAN MUALANG SEBUYAU MALAY_PATTANI PALEMBANG_MALAY TEMUAN KERINCI_2 INDONESIAN_JAKARTA JAMBI_MALAY IBAN URAK_LAWOI BANJARESE_MALAY REMUN MALAY INDONESIAN_2 KUBU MINANGKABAU	[@Austronesian,Malayo-Polynesian,Malayo-Sumbawan,NorthandEastMalayo-Sumbawan,Malayic,NuclearMalayic]
constraint Austronesian_355 = SEBUYAU IBAN REMUN MUALANG	[@Austronesian,Malayo-Polynesian,Malayo-Sumbawan,NorthandEastMalayo-Sumbawan,Malayic,NuclearMalayic,Ibanic]
constraint Austronesian_356 = INDONESIAN_JAKARTA JAMBI_MALAY LOM INDONESIAN INDONESIAN_2 KUBU	[@Austronesian,Malayo-Polynesian,Malayo-Sumbawan,NorthandEastMalayo-Sumbawan,Malayic,NuclearMalayic,IndonesianArchipelagoMalay]
constraint Austronesian_360 = PALEMBANG_MALAY TEMUAN MALAY MALAY_PATTANI URAK_LAWOI	[@Austronesian,Malayo-Polynesian,Malayo-Sumbawan,NorthandEastMalayo-Sumbawan,Malayic,NuclearMalayic,SingaporeArchipelagoMalay]
constraint Austronesian_361 = SALAKO_BADAMEA TAMUAN DELANG	[@Austronesian,Malayo-Polynesian,Malayo-Sumbawan,NorthandEastMalayo-Sumbawan,Malayic,WesternMalayicDayak]
constraint Austronesian_363 = TONTEMBOAN TONSAWANG TOMBULU	[@Austronesian,Malayo-Polynesian,Minahasan]
constraint Austronesian_367 = LUN_BAWANG TIMUGON_MURUT KIPUT TIDONG SAABAN LAHANAN BUKITAN REJANG_KAYAN MODANG BINTULU CENTRAL_DUSUN BOLONGAN LONG_TERAWAN_BERAWAN MUKAH_MELANAU SEBOP_KENYAH NAROM CENTRAL_BERAWAN BISAYA_BRUNEI TANJONG IDAAN LONG_ANAP_KENYAH	[@Austronesian,Malayo-Polynesian,NorthBorneoMalayo-Polynesian]
constraint Austronesian_373 = LONG_ANAP_KENYAH LUN_BAWANG BINTULU SEBOP_KENYAH KIPUT NAROM SAABAN CENTRAL_BERAWAN LONG_TERAWAN_BERAWAN	[@Austronesian,Malayo-Polynesian,NorthBorneoMalayo-Polynesian,NorthSarawakan]
constraint Austronesian_374 = LONG_TERAWAN_BERAWAN CENTRAL_BERAWAN KIPUT NAROM	[@Austronesian,Malayo-Polynesian,NorthBorneoMalayo-Polynesian,NorthSarawakan,Berawan-LowerBaram]
constraint Austronesian_389 = BUKITAN MUKAH_MELANAU TANJONG LAHANAN	[@Austronesian,Malayo-Polynesian,NorthBorneoMalayo-Polynesian,Sarawak-Melanau-Kajang]
constraint Austronesian_398 = TIMUGON_MURUT BISAYA_BRUNEI CENTRAL_DUSUN TIDONG	[@Austronesian,Malayo-Polynesian,NorthBorneoMalayo-Polynesian,SouthwestSabahan]
constraint Austronesian_410 = DUPANINGAN_AGTA PANGASINAN YOGAD BALANGAW GADDANG ATTA_PAMPLONA IFUGAO_BAYNINAN ISNAG DUMAGAT_CASIGURAN ILOKANO IBANAG ILONGOT_KAKIDUGEN KALINGA_LIMOS	[@Austronesian,Malayo-Polynesian,NorthernLuzon]
constraint Austronesian_411 = YOGAD GADDANG ATTA_PAMPLONA ISNAG IBANAG	[@Austronesian,Malayo-Polynesian,NorthernLuzon,CagayanValley]
constraint Austronesian_412 = YOGAD IBANAG ATTA_PAMPLONA GADDANG	[@Austronesian,Malayo-Polynesian,NorthernLuzon,CagayanValley,Ibanagic]
constraint Austronesian_416 = PANGASINAN IFUGAO_BAYNINAN BALANGAW ILONGOT_KAKIDUGEN KALINGA_LIMOS	[@Austronesian,Malayo-Polynesian,NorthernLuzon,Meso-Cordilleran]
constraint Austronesian_417 = PANGASINAN IFUGAO_BAYNINAN BALANGAW ILONGOT_KAKIDUGEN KALINGA_LIMOS	[@Austronesian,Malayo-Polynesian,NorthernLuzon,Meso-Cordilleran,South-CentralCordilleran]
constraint Austronesian_424 = PANGASINAN IFUGAO_BAYNINAN ILONGOT_KAKIDUGEN	[@Austronesian,Malayo-Polynesian,NorthernLuzon,Meso-Cordilleran,South-CentralCordilleran,SouthernCordilleran]
constraint Austronesian_430 = KARO_BATAK TOBA_BATAK NIAS_SOUTHERN GAYO SIMALUR MENTAWAI	[@Austronesian,Malayo-Polynesian,NorthwestSumatra-BarrierIslands]
constraint Austronesian_435 = NIAS_SOUTHERN MENTAWAI SIMALUR	[@Austronesian,Malayo-Polynesian,NorthwestSumatra-BarrierIslands,NuclearBarrierIslands]
constraint Austronesian_438 = TALAUD RATAHAN SANGIL_SARANGANI_ISLANDS	[@Austronesian,Malayo-Polynesian,Sangiric]
constraint Austronesian_442 = LEMOLANG CAMPALAGIAN COASTAL_KONJO PANASUAN TOALA SELAYAR EMBALOH ARALLE MANDAR MAKASAR	[@Austronesian,Malayo-Polynesian,SouthSulawesi]
constraint Austronesian_443 = SELAYAR MAKASAR COASTAL_KONJO	[@Austronesian,Malayo-Polynesian,SouthSulawesi,Makassaric]
constraint Austronesian_446 = ARALLE MANDAR TOALA	[@Austronesian,Malayo-Polynesian,SouthSulawesi,NorthernSouthSulawesi]
constraint Austronesian_456 = FINALLIG BUHI IRANUN TANGA	[@Austronesian,NuclearAustronesian]
constraint Austronesian_457 = FINALLIG BUHI IRANUN TANGA	[@Austronesian,NuclearAustronesian,Malayo-Polynesian]
constraint Indo-European_5 = LATVIAN BOSNIAN POLISH UKRAINIAN LOWER_SORBIAN_2 BELARUSIAN CZECH NINILCHIK_RUSSIAN SLOVAK SLOVENIAN BULGARIAN RUSSIAN	[@Indo-European,Balto-Slavic]
constraint Indo-European_7 = BOSNIAN POLISH LOWER_SORBIAN_2 UKRAINIAN BELARUSIAN CZECH NINILCHIK_RUSSIAN SLOVAK SLOVENIAN BULGARIAN RUSSIAN	[@Indo-European,Balto-Slavic,Slavic]
constraint Indo-European_8 = NINILCHIK_RUSSIAN BELARUSIAN UKRAINIAN RUSSIAN	[@Indo-European,Balto-Slavic,Slavic,EastSlavic]
constraint Indo-European_10 = BULGARIAN BOSNIAN SLOVENIAN	[@Indo-European,Balto-Slavic,Slavic,SouthSlavic]
constraint Indo-European_15 = LOWER_SORBIAN_2 POLISH CZECH SLOVAK	[@Indo-European,Balto-Slavic,Slavic,WestSlavic]
constraint Indo-European_20 = BRETON WELSH GAELIC_SCOTTISH IRISH_GAELIC CORNISH	[@Indo-European,Celtic]
constraint Indo-European_21 = BRETON WELSH GAELIC_SCOTTISH IRISH_GAELIC CORNISH	[@Indo-European,Celtic,NuclearCeltic]
constraint Indo-European_22 = BRETON WELSH GAELIC_SCOTTISH IRISH_GAELIC CORNISH	[@Indo-European,Celtic,NuclearCeltic,TGBCeltic]
constraint Indo-European_23 = BRETON WELSH GAELIC_SCOTTISH IRISH_GAELIC CORNISH	[@Indo-European,Celtic,NuclearCeltic,TGBCeltic,InsularCeltic]
constraint Indo-European_24 = CORNISH BRETON WELSH	[@Indo-European,Celtic,NuclearCeltic,TGBCeltic,InsularCeltic,Brythonic]
constraint Indo-European_30 = SCOTS AFRIKAANS FAROESE BRABANTIC NORTHERN_LOW_SAXON GJESTAL_NORWEGIAN NORWEGIAN_NYNORSK_TOTEN STANDARD_GERMAN SAXON_UPPER CIMBRIAN SWEDISH ICELANDIC EASTERN_FRISIAN FRISIAN_WESTERN SANDNES_NORWEGIAN DANISH NORWEGIAN_BOKMAAL BERNESE_GERMAN ENGLISH JAMTLANDIC YIDDISH_EASTERN NORWEGIAN_RIKSMAL LIMBURGISH WYMYSORYS LUXEMBOURGISH	[@Indo-European,Germanic]
constraint Indo-European_31 = SCOTS AFRIKAANS FAROESE BRABANTIC NORTHERN_LOW_SAXON GJESTAL_NORWEGIAN NORWEGIAN_NYNORSK_TOTEN STANDARD_GERMAN SAXON_UPPER CIMBRIAN SWEDISH ICELANDIC EASTERN_FRISIAN FRISIAN_WESTERN SANDNES_NORWEGIAN DANISH NORWEGIAN_BOKMAAL BERNESE_GERMAN ENGLISH JAMTLANDIC YIDDISH_EASTERN NORWEGIAN_RIKSMAL LIMBURGISH WYMYSORYS LUXEMBOURGISH	[@Indo-European,Germanic,NorthwestGermanic]
constraint Indo-European_32 = GJESTAL_NORWEGIAN SANDNES_NORWEGIAN NORWEGIAN_RIKSMAL DANISH NORWEGIAN_NYNORSK_TOTEN NORWEGIAN_BOKMAAL SWEDISH JAMTLANDIC ICELANDIC FAROESE	[@Indo-European,Germanic,NorthwestGermanic,NorthGermanic]
constraint Indo-European_37 = GJESTAL_NORWEGIAN SANDNES_NORWEGIAN NORWEGIAN_RIKSMAL NORWEGIAN_NYNORSK_TOTEN NORWEGIAN_BOKMAAL ICELANDIC FAROESE	[@Indo-European,Germanic,NorthwestGermanic,NorthGermanic,WestScandinavian]
constraint Indo-European_39 = EASTERN_FRISIAN YIDDISH_EASTERN FRISIAN_WESTERN SCOTS BERNESE_GERMAN STANDARD_GERMAN SAXON_UPPER LIMBURGISH AFRIKAANS CIMBRIAN WYMYSORYS ENGLISH LUXEMBOURGISH BRABANTIC NORTHERN_LOW_SAXON	[@Indo-European,Germanic,NorthwestGermanic,WestGermanic]
constraint Indo-European_40 = STANDARD_GERMAN SAXON_UPPER LIMBURGISH AFRIKAANS WYMYSORYS LUXEMBOURGISH BRABANTIC	[@Indo-European,Germanic,NorthwestGermanic,WestGermanic,Franconian]
constraint Indo-European_41 = STANDARD_GERMAN SAXON_UPPER LIMBURGISH WYMYSORYS LUXEMBOURGISH	[@Indo-European,Germanic,NorthwestGermanic,WestGermanic,Franconian,HighFranconian]
constraint Indo-European_51 = YIDDISH_EASTERN BERNESE_GERMAN CIMBRIAN	[@Indo-European,Germanic,NorthwestGermanic,WestGermanic,HighGerman]
constraint Indo-European_52 = YIDDISH_EASTERN BERNESE_GERMAN CIMBRIAN	[@Indo-European,Germanic,NorthwestGermanic,WestGermanic,HighGerman,Middle-ModernHighGerman]
constraint Indo-European_53 = YIDDISH_EASTERN BERNESE_GERMAN CIMBRIAN	[@Indo-European,Germanic,NorthwestGermanic,WestGermanic,HighGerman,Middle-ModernHighGerman,ModernHighGerman]
constraint Indo-European_58 = EASTERN_FRISIAN FRISIAN_WESTERN SCOTS ENGLISH NORTHERN_LOW_SAXON	[@Indo-European,Germanic,NorthwestGermanic,WestGermanic,NorthSeaGermanic]
constraint Indo-European_63 = FRISIAN_WESTERN ENGLISH SCOTS	[@Indo-European,Germanic,NorthwestGermanic,WestGermanic,NorthSeaGermanic,Anglo-Frisian]
constraint Indo-European_72 = SEPECIDES_ROMANI LATVIAN_ROMANI KURDISH_KURMANJI SHINA_KOHISTANI BUGURDZI_ROMANI GUJARATI VLAX_ROMANI USHU_KHOWAR ATTOCK_CITY_HINDKO DAMELI SAVI BANATISKI_GURBET_ROMANI GARAM_CHISHMA_KHOWAR BHOIPURI ORIYA_KOTIA PURIGAL_PHALURA YAZGULYAM SOFIA_ERLI_ROMANI AGRA_GUJARI SHINA_2 SORKHEI YAGHNOBI NORTH_RUSSIAN_ROMANI GURANI SELICE_ROMANI NAWAR_ZUTT MARATHI VEDDA SHAHMIRZAD…	[@Indo-European,Indo-Iranian]
constraint Indo-European_73 = KOSOVO_ARLI_ROMANI SEPECIDES_ROMANI NEPALI GAWAR_BATI ZUGUNUK_KALASHA BENGALI BROK-SKAD HUNGARIAN_VEND_ROMANI KASHMIRI RAJBANSHI KESU_KHOWAR LATVIAN_ROMANI SINTI_ROMANI MACEDONIAN_ARLI_ROMANI MALDIVIAN VAAGRI_BOLI ASSAMESE GURU_KALASHA GREEK_ROMANY GUJARATI DANG BUGURDZI_ROMANI VLAX_ROMANI SHINA_KOHISTANI USHOJO SREMSKI_GURBET_ROMANI USHU_KHOWAR KONKANI BURGENLAND_RO…	[@Indo-European,Indo-Iranian,Indo-Aryan]
constraint Indo-European_74 = DANG CHITWAN BHOIPURI SADRI DANUWAR RANA	[@Indo-European,Indo-Iranian,Indo-Aryan,Bihari]
constraint Indo-European_75 = CHITWAN DANG RANA	[@Indo-European,Indo-Iranian,Indo-Aryan,Bihari,Tharuic]
constraint Indo-European_85 = KOSOVO_ARLI_ROMANI SEPECIDES_ROMANI HUNGARIAN_VEND_ROMANI LATVIAN_ROMANI SINTI_ROMANI MACEDONIAN_ARLI_ROMANI VAAGRI_BOLI BUGURDZI_ROMANI GUJARATI GREEK_ROMANY VLAX_ROMANI SREMSKI_GURBET_ROMANI BURGENLAND_ROMANI DOLENJSKI_ROMANI GURVARI_ROMANI URSARI_ROMANI BANATISKI_GURBET_ROMANI GURBET_ROMANI EAST_SLOVAK_ROMANI FINNISH_ROMANI VASAVI SOFIA_ERLI_ROMANI HINDI CRIMEAN_R…	[@Indo-European,Indo-Iranian,Indo-Aryan,Indo-AryanCentralzone]
constraint Indo-European_86 = KOSOVO_ARLI_ROMANI SEPECIDES_ROMANI HUNGARIAN_VEND_ROMANI LATVIAN_ROMANI SINTI_ROMANI MACEDONIAN_ARLI_ROMANI BUGURDZI_ROMANI GREEK_ROMANY VLAX_ROMANI SREMSKI_GURBET_ROMANI BURGENLAND_ROMANI DOLENJSKI_ROMANI GURVARI_ROMANI URSARI_ROMANI BANATISKI_GURBET_ROMANI GURBET_ROMANI EAST_SLOVAK_ROMANI FINNISH_ROMANI SOFIA_ERLI_ROMANI CRIMEAN_ROMANI ROMUNGRO_ROMANI LOVARA_ROMAN…	[@Indo-European,Indo-Iranian,Indo-Aryan,Indo-AryanCentralzone,Romani]
constraint Indo-European_87 = ROMUNGRO_ROMANI LITHUANIAN_ROMANI EAST_SLOVAK_ROMANI NORTH_RUSSIAN_ROMANI FINNISH_ROMANI SELICE_ROMANI BURGENLAND_ROMANI HUNGARIAN_VEND_ROMANI LATVIAN_ROMANI SINTI_ROMANI DOLENJSKI_ROMANI GURVARI_ROMANI	[@Indo-European,Indo-Iranian,Indo-Aryan,Indo-AryanCentralzone,Romani,CentralRomani]
constraint Indo-European_88 = SINTI_ROMANI FINNISH_ROMANI DOLENJSKI_ROMANI	[@Indo-European,Indo-Iranian,Indo-Aryan,Indo-AryanCentralzone,Romani,CentralRomani,NorthwesternRomani]
constraint Indo-European_89 = GUJARATI AGRA_GUJARI HADOTI HINDI VASAVI VAAGRI_BOLI	[@Indo-European,Indo-Iranian,Indo-Aryan,Indo-AryanCentralzone,SubcontinentalCentralIndo-Aryan]
constraint Indo-European_92 = GUJARATI HADOTI AGRA_GUJARI	[@Indo-European,Indo-Iranian,Indo-Aryan,Indo-AryanCentralzone,SubcontinentalCentralIndo-Aryan,Gujarati-Rajasthani]
constraint Indo-European_98 = BENGALI ORIYA_KOTIA RAJBANSHI CHAKMA_UnnamedInSource ASSAMESE	[@Indo-European,Indo-Iranian,Indo-Aryan,Indo-AryanEasternzone]
constraint Indo-European_99 = BENGALI ORIYA_KOTIA RAJBANSHI CHAKMA_UnnamedInSource ASSAMESE	[@Indo-European,Indo-Iranian,Indo-Aryan,Indo-AryanEasternzone,Oriya-Gauda-Kamrupa]
constraint Indo-European_100 = CHAKMA_UnnamedInSource ASSAMESE RAJBANSHI BENGALI	[@Indo-European,Indo-Iranian,Indo-Aryan,Indo-AryanEasternzone,Oriya-Gauda-Kamrupa,Gauda-Kamrupa]
constraint Indo-European_109 = GAWAR_BATI ZUGUNUK_KALASHA BROK-SKAD KASHMIRI KESU_KHOWAR SHINA_KOHISTANI GURU_KALASHA USHOJO USHU_KHOWAR ODIR_KHOWAR ATTOCK_CITY_HINDKO CHATORKHAND_KHOWAR DAMELI_2 DAMELI CHILISSO SAVI KOHISTANI_INDUS GARAM_CHISHMA_KHOWAR PURIGAL_PHALURA SHINA_GURESI TORWALI ASHRET_PHALURA WESTERN_PANJABI_SHAHPUR KRAKAL_KALASHA SHINA_2 KALKOTI SERAIKI BIORI_PHALURA INDUS_KOHISTANI …	[@Indo-European,Indo-Iranian,Indo-Aryan,Indo-AryanNorthwesternzone]
constraint Indo-European_110 = KRAKAL_KALASHA ZUGUNUK_KALASHA GARAM_CHISHMA_KHOWAR USHU_KHOWAR PARGAM_NISAR_KHOWAR KESU_KHOWAR ODIR_KHOWAR CHATORKHAND_KHOWAR GURU_KALASHA	[@Indo-European,Indo-Iranian,Indo-Aryan,Indo-AryanNorthwesternzone,Chitral]
constraint Indo-European_111 = CHILISSO KOHISTANI_INDUS INDUS_KOHISTANI TORWALI KALAMI	[@Indo-European,Indo-Iranian,Indo-Aryan,Indo-AryanNorthwesternzone,Kohistani]
constraint Indo-European_113 = CHILISSO INDUS_KOHISTANI KOHISTANI_INDUS	[@Indo-European,Indo-Iranian,Indo-Aryan,Indo-AryanNorthwesternzone,Kohistani,IndusKohistanic]
constraint Indo-European_115 = DAMELI_2 DAMELI GAWAR_BATI	[@Indo-European,Indo-Iranian,Indo-Aryan,Indo-AryanNorthwesternzone,Kunar]
constraint Indo-European_117 = SAVI SHINA_2 USHOJO KALKOTI PURIGAL_PHALURA BROK-SKAD BIORI_PHALURA SHINA_GURESI SHINA_KOHISTANI ASHRET_PHALURA	[@Indo-European,Indo-Iranian,Indo-Aryan,Indo-AryanNorthwesternzone,Shinaic]
constraint Indo-European_119 = SAVI KALKOTI PURIGAL_PHALURA BIORI_PHALURA ASHRET_PHALURA	[@Indo-European,Indo-Iranian,Indo-Aryan,Indo-AryanNorthwesternzone,Shinaic,WesternShinaic]
constraint Indo-European_120 = PURIGAL_PHALURA BIORI_PHALURA ASHRET_PHALURA KALKOTI	[@Indo-European,Indo-Iranian,Indo-Aryan,Indo-AryanNorthwesternzone,Shinaic,WesternShinaic,Dangari]
constraint Indo-European_121 = SERAIKI ATTOCK_CITY_HINDKO PUNJABI_MAJHI WESTERN_PANJABI_SHAHPUR	[@Indo-European,Indo-Iranian,Indo-Aryan,Indo-AryanNorthwesternzone,Sindhi-Lahnda]
constraint Indo-European_123 = SERAIKI ATTOCK_CITY_HINDKO WESTERN_PANJABI_SHAHPUR	[@Indo-European,Indo-Iranian,Indo-Aryan,Indo-AryanNorthwesternzone,Sindhi-Lahnda,Lahnda]
constraint Indo-European_131 = SARIKOLI NORTHERN_PASHTO DIGOR_OSSETIAN LARESTANI TALYSH KURDISH_KURMANJI ZAZAKI NATANZI JUDEO_TAT_2 BALOCHI_EASTERN EASTERN_FARSI PARACHI MUNJANI VAFSI WANECI PERSIAN YAZGULYAM BAKHTIARI SIVANDI SOUTHERN_BALOCHI SORKHEI YAGHNOBI GURANI SHAHMIRZADI TAJIK GILAKI	[@Indo-European,Indo-Iranian,Iranian]
constraint Indo-European_132 = ZAZAKI NATANZI SOUTHERN_BALOCHI SORKHEI YAGHNOBI DIGOR_OSSETIAN GURANI BALOCHI_EASTERN VAFSI SHAHMIRZADI GILAKI TALYSH KURDISH_KURMANJI SIVANDI	[@Indo-European,Indo-Iranian,Iranian,CentralIranianPBS]
constraint Indo-European_133 = ZAZAKI NATANZI SOUTHERN_BALOCHI SORKHEI GURANI BALOCHI_EASTERN VAFSI SHAHMIRZADI GILAKI TALYSH KURDISH_KURMANJI SIVANDI	[@Indo-European,Indo-Iranian,Iranian,CentralIranianPBS,CentralIranianPB]
constraint Indo-European_134 = ZAZAKI NATANZI SOUTHERN_BALOCHI SORKHEI GURANI BALOCHI_EASTERN VAFSI SHAHMIRZADI GILAKI TALYSH KURDISH_KURMANJI SIVANDI	[@Indo-European,Indo-Iranian,Iranian,CentralIranianPBS,CentralIranianPB,NorthwesternIranian]
constraint Indo-European_135 = VAFSI ZAZAKI GURANI TALYSH	[@Indo-European,Indo-Iranian,Iranian,CentralIranianPBS,CentralIranianPB,NorthwesternIranian,Adharic]
constraint Indo-European_161 = JUDEO_TAT_2 PERSIAN TAJIK LARESTANI EASTERN_FARSI BAKHTIARI	[@Indo-European,Indo-Iranian,Iranian,SouthwesternIranian]
constraint Indo-European_162 = JUDEO_TAT_2 PERSIAN TAJIK LARESTANI EASTERN_FARSI BAKHTIARI	[@Indo-European,Indo-Iranian,Iranian,SouthwesternIranian,Middle-ModernPersian]
constraint Indo-European_163 = JUDEO_TAT_2 PERSIAN TAJIK LARESTANI EASTERN_FARSI BAKHTIARI	[@Indo-European,Indo-Iranian,Iranian,SouthwesternIranian,Middle-ModernPersian,ModernSouthwesternIranian]
constraint Indo-European_164 = PERSIAN TAJIK JUDEO_TAT_2 EASTERN_FARSI	[@Indo-European,Indo-Iranian,Iranian,SouthwesternIranian,Middle-ModernPersian,ModernSouthwesternIranian,Farsic-CaucasianTat]
constraint Indo-European_166 = PERSIAN TAJIK EASTERN_FARSI	[@Indo-European,Indo-Iranian,Iranian,SouthwesternIranian,Middle-ModernPersian,ModernSouthwesternIranian,Farsic-CaucasianTat,Farsic]
constraint Indo-European_172 = PRASUNI WAIGALI EASTERN_KATIVIRI	[@Indo-European,Indo-Iranian,Nuristani]
constraint Indo-European_177 = LOMBARD_BERGAMO CATALAN PIEMONTESE_VERCELLESE PIEMONTESE_LANZO_TORINESE MIRANDESE ROMANSH_VALLADER VLACH EMILIANO_REGGIANO NONES ROMANIAN_MEGLENO SARDINIAN PIEMONTESE_1 PIEMONTESE_BARBANIA NEAPOLITAN_CALABRESE PORTUGUESE ROMANSH_SURSILVAN CATALAN_2 ARAGONESE ROMANIAN_2 FRIULIAN NONES_FASSANO ARPITAN OCCITAN_ARANESE VALENCIAN CORSICAN SPANISH LIGURIAN_RAPALLO LIGURIA…	[@Indo-European,Italic]
constraint Indo-European_178 = LOMBARD_BERGAMO CATALAN PIEMONTESE_VERCELLESE PIEMONTESE_LANZO_TORINESE MIRANDESE ROMANSH_VALLADER VLACH EMILIANO_REGGIANO NONES ROMANIAN_MEGLENO SARDINIAN PIEMONTESE_1 PIEMONTESE_BARBANIA NEAPOLITAN_CALABRESE PORTUGUESE ROMANSH_SURSILVAN CATALAN_2 ARAGONESE ROMANIAN_2 FRIULIAN NONES_FASSANO ARPITAN OCCITAN_ARANESE VALENCIAN CORSICAN SPANISH LIGURIAN_RAPALLO LIGURIA…	[@Indo-European,Italic,Latino-Faliscan]
constraint Indo-European_179 = LOMBARD_BERGAMO CATALAN PIEMONTESE_VERCELLESE PIEMONTESE_LANZO_TORINESE MIRANDESE ROMANSH_VALLADER VLACH EMILIANO_REGGIANO NONES ROMANIAN_MEGLENO SARDINIAN PIEMONTESE_1 PIEMONTESE_BARBANIA NEAPOLITAN_CALABRESE PORTUGUESE ROMANSH_SURSILVAN CATALAN_2 ARAGONESE ROMANIAN_2 FRIULIAN NONES_FASSANO ARPITAN OCCITAN_ARANESE VALENCIAN CORSICAN SPANISH LIGURIAN_RAPALLO LIGURIA…	[@Indo-European,Italic,Latino-Faliscan,Latinic]
constraint Indo-European_180 = LOMBARD_BERGAMO CATALAN PIEMONTESE_VERCELLESE PIEMONTESE_LANZO_TORINESE MIRANDESE ROMANSH_VALLADER VLACH EMILIANO_REGGIANO NONES ROMANIAN_MEGLENO SARDINIAN PIEMONTESE_1 PIEMONTESE_BARBANIA NEAPOLITAN_CALABRESE PORTUGUESE ROMANSH_SURSILVAN CATALAN_2 ARAGONESE ROMANIAN_2 FRIULIAN NONES_FASSANO ARPITAN OCCITAN_ARANESE VALENCIAN CORSICAN SPANISH LIGURIAN_RAPALLO LIGURIA…	[@Indo-European,Italic,Latino-Faliscan,Latinic,ImperialLatin]
constraint Indo-European_181 = LOMBARD_BERGAMO CATALAN PIEMONTESE_VERCELLESE PIEMONTESE_LANZO_TORINESE MIRANDESE ROMANSH_VALLADER VLACH EMILIANO_REGGIANO NONES ROMANIAN_MEGLENO SARDINIAN PIEMONTESE_1 PIEMONTESE_BARBANIA NEAPOLITAN_CALABRESE PORTUGUESE ROMANSH_SURSILVAN CATALAN_2 ARAGONESE ROMANIAN_2 FRIULIAN NONES_FASSANO ARPITAN OCCITAN_ARANESE VALENCIAN CORSICAN SPANISH LIGURIAN_RAPALLO LIGURIA…	[@Indo-European,Italic,Latino-Faliscan,Latinic,ImperialLatin,Romance]
constraint Indo-European_182 = ROMANIAN ROMANIAN_2 ROMANIAN_MEGLENO VLACH	[@Indo-European,Italic,Latino-Faliscan,Latinic,ImperialLatin,Romance,EasternRomance]
constraint Indo-European_183 = ROMANIAN ROMANIAN_2 ROMANIAN_MEGLENO VLACH	[@Indo-European,Italic,Latino-Faliscan,Latinic,ImperialLatin,Romance,EasternRomance,BalkanRomance]
constraint Indo-European_184 = LOMBARD_BERGAMO CATALAN PIEMONTESE_VERCELLESE PIEMONTESE_LANZO_TORINESE MIRANDESE ROMANSH_VALLADER EMILIANO_REGGIANO NONES PIEMONTESE_1 PIEMONTESE_BARBANIA NEAPOLITAN_CALABRESE PORTUGUESE ROMANSH_SURSILVAN CATALAN_2 ARAGONESE FRIULIAN NONES_FASSANO ARPITAN OCCITAN_ARANESE VALENCIAN SPANISH LIGURIAN_RAPALLO LIGURIAN_STELLA EMILIANO_CARPIGIANO ITALIAN SICILIAN_Unnamed…	[@Indo-European,Italic,Latino-Faliscan,Latinic,ImperialLatin,Romance,Italo-WesternRomance]
constraint Indo-European_185 = ITALIAN_GROSSETO_TUSCAN NEAPOLITAN_CALABRESE SICILIAN_UnnamedInSource ITALIAN	[@Indo-European,Italic,Latino-Faliscan,Latinic,ImperialLatin,Romance,Italo-WesternRomance,Italo-Dalmatian]
constraint Indo-European_186 = ITALIAN_GROSSETO_TUSCAN NEAPOLITAN_CALABRESE SICILIAN_UnnamedInSource ITALIAN	[@Indo-European,Italic,Latino-Faliscan,Latinic,ImperialLatin,Romance,Italo-WesternRomance,Italo-Dalmatian,ItalianRomance]
constraint Indo-European_187 = LOMBARD_BERGAMO CATALAN PIEMONTESE_VERCELLESE PIEMONTESE_LANZO_TORINESE MIRANDESE ROMANSH_VALLADER EMILIANO_REGGIANO NONES PIEMONTESE_1 PIEMONTESE_BARBANIA PORTUGUESE ROMANSH_SURSILVAN CATALAN_2 ARAGONESE FRIULIAN NONES_FASSANO ARPITAN OCCITAN_ARANESE VALENCIAN SPANISH LIGURIAN_RAPALLO LIGURIAN_STELLA EMILIANO_CARPIGIANO ROMANSH_SURMIRAN LIGURIAN_GENOESE ASTURIAN RO…	[@Indo-European,Italic,Latino-Faliscan,Latinic,ImperialLatin,Romance,Italo-WesternRomance,WesternRomance]
constraint Indo-European_188 = LOMBARD_BERGAMO CATALAN PIEMONTESE_VERCELLESE PIEMONTESE_LANZO_TORINESE MIRANDESE ROMANSH_VALLADER EMILIANO_REGGIANO NONES PIEMONTESE_1 PIEMONTESE_BARBANIA PORTUGUESE ROMANSH_SURSILVAN CATALAN_2 FRIULIAN ARPITAN NONES_FASSANO OCCITAN_ARANESE VALENCIAN SPANISH LIGURIAN_RAPALLO LIGURIAN_STELLA EMILIANO_CARPIGIANO ROMANSH_SURMIRAN LIGURIAN_GENOESE ASTURIAN ROMANSH_GRIS…	[@Indo-European,Italic,Latino-Faliscan,Latinic,ImperialLatin,Romance,Italo-WesternRomance,WesternRomance,ShiftedWesternRomance]
constraint Indo-European_189 = LOMBARD_BERGAMO PIEMONTESE_VERCELLESE PIEMONTESE_LANZO_TORINESE ROMANSH_VALLADER EMILIANO_REGGIANO NONES PIEMONTESE_1 PIEMONTESE_BARBANIA ROMANSH_SURSILVAN FRIULIAN NONES_FASSANO ARPITAN LIGURIAN_RAPALLO LIGURIAN_STELLA EMILIANO_CARPIGIANO ROMANSH_SURMIRAN LIGURIAN_GENOESE ROMANSH_GRISHUN LOMBARD_PLESIO EMILIANO_FERRARESE FRENCH NONES_GARDENESE PIEMONTESE_CARMAGNOLA	[@Indo-European,Italic,Latino-Faliscan,Latinic,ImperialLatin,Romance,Italo-WesternRomance,WesternRomance,ShiftedWesternRomance,NorthwesternShiftedRomance]
constraint Indo-European_190 = LOMBARD_BERGAMO PIEMONTESE_VERCELLESE PIEMONTESE_LANZO_TORINESE LIGURIAN_GENOESE EMILIANO_REGGIANO EMILIANO_FERRARESE PIEMONTESE_1 PIEMONTESE_BARBANIA LOMBARD_PLESIO LIGURIAN_RAPALLO LIGURIAN_STELLA EMILIANO_CARPIGIANO PIEMONTESE_CARMAGNOLA	[@Indo-European,Italic,Latino-Faliscan,Latinic,ImperialLatin,Romance,Italo-WesternRomance,WesternRomance,ShiftedWesternRomance,NorthwesternShiftedRomance,Gallo-Italian]
constraint Indo-European_191 = EMILIANO_CARPIGIANO EMILIANO_REGGIANO EMILIANO_FERRARESE	[@Indo-European,Italic,Latino-Faliscan,Latinic,ImperialLatin,Romance,Italo-WesternRomance,WesternRomance,ShiftedWesternRomance,NorthwesternShiftedRomance,Gallo-Italian,Emiliano-Romagnolo]
constraint Indo-European_192 = ROMANSH_SURMIRAN ROMANSH_VALLADER NONES ROMANSH_GRISHUN ROMANSH_SURSILVAN ARPITAN FRIULIAN NONES_FASSANO FRENCH NONES_GARDENESE	[@Indo-European,Italic,Latino-Faliscan,Latinic,ImperialLatin,Romance,Italo-WesternRomance,WesternRomance,ShiftedWesternRomance,NorthwesternShiftedRomance,Gallo-Rhaetian]
constraint Indo-European_198 = CATALAN JUDEO_ESPAGNOL BALEAR_CATALAN MIRANDESE VALENCIAN ASTURIAN LANGUEDOCIEN PORTUGUESE CATALAN_2 GASCON GALICIAN SPANISH OCCITAN_ARANESE	[@Indo-European,Italic,Latino-Faliscan,Latinic,ImperialLatin,Romance,Italo-WesternRomance,WesternRomance,ShiftedWesternRomance,SouthwesternShiftedRomance]
constraint Indo-European_199 = LANGUEDOCIEN OCCITAN_ARANESE GASCON	[@Indo-European,Italic,Latino-Faliscan,Latinic,ImperialLatin,Romance,Italo-WesternRomance,WesternRomance,ShiftedWesternRomance,SouthwesternShiftedRomance,Occitanic]
constraint Indo-European_200 = JUDEO_ESPAGNOL MIRANDESE ASTURIAN PORTUGUESE SPANISH GALICIAN	[@Indo-European,Italic,Latino-Faliscan,Latinic,ImperialLatin,Romance,Italo-WesternRomance,WesternRomance,ShiftedWesternRomance,SouthwesternShiftedRomance,WestIbero-Romance]
constraint Indo-European_208 = SARDINIAN_LOGUDARESE CORSICAN SARDINIAN_CAMPIDANESE SARDINIAN	[@Indo-European,Italic,Latino-Faliscan,Latinic,ImperialLatin,Romance,SouthernRomance]
constraint Indo-European_209 = SARDINIAN_LOGUDARESE CORSICAN SARDINIAN_CAMPIDANESE SARDINIAN	[@Indo-European,Italic,Latino-Faliscan,Latinic,ImperialLatin,Romance,SouthernRomance,Sardo-Corsican]
constraint Indo-European_211 = SARDINIAN_LOGUDARESE SARDINIAN_CAMPIDANESE SARDINIAN	[@Indo-European,Italic,Latino-Faliscan,Latinic,ImperialLatin,Romance,SouthernRomance,Sardo-Corsican,Sardinian]
constraint Algic_2 = ATIKAMEKW MENOMINEE FOX OTTAWA KICKAPOO OJIBWA_EASTERN ABNAKI_WESTERN OJIBWA_SEVERN BLACKFOOT CHEYENNE ARAPAHO MONTAGNAIS DELAWARE_MUNSEE PASSAMAQUODDY_MALISEET_UnnamedInSource CHIPPEWA ALGONQUIN NASKAPI MICMAC POTAWATOMI SHAWNEE	[@Algic,Algonquian]
constraint Algic_5 = ATIKAMEKW NASKAPI MONTAGNAIS	[@Algic,Algonquian,Cree-Montagnais-Naskapi]
constraint Algic_6 = ABNAKI_WESTERN PASSAMAQUODDY_MALISEET_UnnamedInSource MICMAC DELAWARE_MUNSEE	[@Algic,Algonquian,EasternAlgonquian]
constraint Algic_9 = FOX KICKAPOO OJIBWA_EASTERN OJIBWA_SEVERN ALGONQUIN CHIPPEWA OTTAWA POTAWATOMI SHAWNEE	[@Algic,Algonquian,EasternGreatLakesAlgonquian]
constraint Algic_11 = OJIBWA_EASTERN ALGONQUIN CHIPPEWA OTTAWA POTAWATOMI OJIBWA_SEVERN	[@Algic,Algonquian,EasternGreatLakesAlgonquian,Ojibwa-Potawatomi]
constraint Algic_12 = OJIBWA_EASTERN ALGONQUIN CHIPPEWA OTTAWA OJIBWA_SEVERN	[@Algic,Algonquian,EasternGreatLakesAlgonquian,Ojibwa-Potawatomi,Ojibwa]
constraint Angan_2 = IVORI ANKAVE BARUYA_2 KAMASA KAPAU YAGWOIA AMPALE KAWACHA SIMBARI BARUYA LOHIKI MENYA MENYA_2	[@Angan,NuclearAngan]
constraint Angan_3 = IVORI ANKAVE LOHIKI	[@Angan,NuclearAngan,Ankave-Tainae-Akoye]
constraint Angan_5 = BARUYA BARUYA_2 SIMBARI	[@Angan,NuclearAngan,Baruya-Simbari]
constraint Angan_6 = MENYA KAPAU MENYA_2	[@Angan,NuclearAngan,Kapau-Menya]
constraint Angan_7 = AMPALE KAWACHA KAMASA	[@Angan,NuclearAngan,Wojokesic]
constraint Anim_1 = TAO_SUAMATO IPIKO MINANIBAI	[@Anim,InlandGulfofPapua]
constraint Anim_3 = MARINDINEESCH WARKAJ BEGUA JAKAJ ZIMAKANI	[@Anim,Marind-Boazi-Yaqai]
constraint Arawakan_1 = WAURA MEHINAKU PARESI YAWALAPITI	[@Arawakan,CentralMaipuran]
constraint Arawakan_3 = MEHINAKU YAWALAPITI WAURA	[@Arawakan,CentralMaipuran,XinguanArawak]
constraint Arawakan_7 = RESIGARO BANIWA YAVITERO WAYUU PIAPOCO_2 PIAPOCO BARE WAPISIANA TARIANA BANIVA WAPIXANA CURRIPACO TARIANO MAPIDIAN_2 YUCUNA_2 ACHAGUA BANIWA_2 GARIFUNA WAPISHANA MAWAYANA PARAUJANO WAREKENA LOKONO YUCUNA	[@Arawakan,NorthernMaipuran]
constraint Arawakan_10 = GARIFUNA PARAUJANO LOKONO WAYUU	[@Arawakan,NorthernMaipuran,CaribbeanArawakan]
constraint Arawakan_13 = RESIGARO ACHAGUA PIAPOCO TARIANO BARE BANIWA TARIANA YUCUNA YUCUNA_2 PIAPOCO_2 BANIWA_2 BANIVA CURRIPACO	[@Arawakan,NorthernMaipuran,InlandNorthernMaipuran]
constraint Arawakan_15 = RESIGARO ACHAGUA PIAPOCO TARIANO BANIWA TARIANA YUCUNA YUCUNA_2 PIAPOCO_2 BANIWA_2 BANIVA CURRIPACO	[@Arawakan,NorthernMaipuran,InlandNorthernMaipuran,Japura-Colombia]
constraint Arawakan_16 = ACHAGUA PIAPOCO TARIANO BANIWA TARIANA YUCUNA YUCUNA_2 PIAPOCO_2 BANIWA_2 BANIVA CURRIPACO	[@Arawakan,NorthernMaipuran,InlandNorthernMaipuran,Japura-Colombia,NuclearJapura-Colombia]
constraint Arawakan_17 = TARIANO BANIWA TARIANA BANIWA_2 BANIVA CURRIPACO	[@Arawakan,NorthernMaipuran,InlandNorthernMaipuran,Japura-Colombia,NuclearJapura-Colombia,Baniwa-Curripaco-Tariano]
constraint Arawakan_18 = BANIWA_2 BANIVA BANIWA CURRIPACO	[@Arawakan,NorthernMaipuran,InlandNorthernMaipuran,Japura-Colombia,NuclearJapura-Colombia,Baniwa-Curripaco-Tariano,Baniwa-Curripaco]
constraint Arawakan_19 = ACHAGUA PIAPOCO_2 PIAPOCO	[@Arawakan,NorthernMaipuran,InlandNorthernMaipuran,Japura-Colombia,NuclearJapura-Colombia,Piapoco-Achagua]
constraint Arawakan_21 = WAPISHANA MAPIDIAN_2 MAWAYANA WAPISIANA WAPIXANA	[@Arawakan,NorthernMaipuran,Negro-Roraima]
constraint Arawakan_22 = WAPISHANA MAPIDIAN_2 MAWAYANA WAPISIANA WAPIXANA	[@Arawakan,NorthernMaipuran,Negro-Roraima,Wapishanan]
constraint Arawakan_23 = ASHENINKA_PICHIS CAMPA_DE_PERENE INAPARI NOMATSIGUENGA BAURE IGNACIANO ASHANINKA MASHCO_PIRO TERENA AJYININKA_APURUCAYALI TRINITARIO ASHENINKA MACHIGUENGA CAQUINTE ASHENINKA_UCAYALI_YURUA APURINA MAXINERI	[@Arawakan,SouthernMaipuran]
constraint Arawakan_24 = TERENA TRINITARIO BAURE IGNACIANO	[@Arawakan,SouthernMaipuran,Bolivia-Parana]
constraint Arawakan_29 = ASHENINKA_PICHIS CAMPA_DE_PERENE NOMATSIGUENGA ASHANINKA AJYININKA_APURUCAYALI ASHENINKA MACHIGUENGA CAQUINTE ASHENINKA_UCAYALI_YURUA	[@Arawakan,SouthernMaipuran,Pre-AndineMaipuran]
constraint Arawakan_30 = ASHENINKA_PICHIS CAMPA_DE_PERENE ASHANINKA AJYININKA_APURUCAYALI ASHENINKA MACHIGUENGA CAQUINTE ASHENINKA_UCAYALI_YURUA	[@Arawakan,SouthernMaipuran,Pre-AndineMaipuran,Asha-Ashe-Kak-Matsi-Nan]
constraint Arawakan_31 = ASHENINKA_PICHIS CAMPA_DE_PERENE ASHANINKA AJYININKA_APURUCAYALI ASHENINKA CAQUINTE ASHENINKA_UCAYALI_YURUA	[@Arawakan,SouthernMaipuran,Pre-AndineMaipuran,Asha-Ashe-Kak-Matsi-Nan,Asha-Ashe-Kak]
constraint Arawakan_32 = ASHENINKA_PICHIS CAMPA_DE_PERENE ASHANINKA AJYININKA_APURUCAYALI ASHENINKA ASHENINKA_UCAYALI_YURUA	[@Arawakan,SouthernMaipuran,Pre-AndineMaipuran,Asha-Ashe-Kak-Matsi-Nan,Asha-Ashe-Kak,Asha-Ashe]
constraint Arawakan_33 = ASHENINKA_PICHIS CAMPA_DE_PERENE AJYININKA_APURUCAYALI ASHENINKA ASHENINKA_UCAYALI_YURUA	[@Arawakan,SouthernMaipuran,Pre-AndineMaipuran,Asha-Ashe-Kak-Matsi-Nan,Asha-Ashe-Kak,Asha-Ashe,Asheninka]
constraint Arawakan_35 = INAPARI MASHCO_PIRO MAXINERI APURINA	[@Arawakan,SouthernMaipuran,Purus]
constraint Arawan_2 = DENI JAMAMADI KULINA_ARAUA BANAWA JARAWARA MADIJA	[@Arawan,Madi-Madiha]
constraint Arawan_3 = DENI MADIJA KULINA_ARAUA	[@Arawan,Madi-Madiha,Madiha]
constraint Athabaskan-Eyak-Tlingit_2 = INLAND_TANAINA JICARILLA_APACHE HAN CHILCOTIN JICARILLA HUPA UPPER_INLET_TANAINA HUPA_2 UPPER_TANANA_TETLIN C_CARRIER NAVAJO SAN_CARLOS UPPER_TANANA CHIPEWYAN CHIRICAHUA LOWER_TANANA OUTER_INLET_TANAINA NAVAHO BEAVER DOGRIB AHTNA ILIAMNA_TANAINA CARRIER KOYUKON TANACROSS SLAVEY HARE MANTASTA_AHTENA UPPER_KUSKOKWIM KASKA SARCEE KUTCHIN	[@Athabaskan-Eyak-Tlingit,Athabaskan-Eyak]
constraint Athabaskan-Eyak-Tlingit_3 = INLAND_TANAINA JICARILLA_APACHE HAN CHILCOTIN JICARILLA HUPA UPPER_INLET_TANAINA HUPA_2 UPPER_TANANA_TETLIN C_CARRIER NAVAJO SAN_CARLOS UPPER_TANANA CHIPEWYAN CHIRICAHUA LOWER_TANANA OUTER_INLET_TANAINA NAVAHO BEAVER DOGRIB AHTNA ILIAMNA_TANAINA CARRIER KOYUKON TANACROSS SLAVEY HARE MANTASTA_AHTENA UPPER_KUSKOKWIM KASKA SARCEE KUTCHIN	[@Athabaskan-Eyak-Tlingit,Athabaskan-Eyak,Athabaskan]
constraint Athabaskan-Eyak-Tlingit_4 = CHIRICAHUA NAVAJO NAVAHO SAN_CARLOS JICARILLA JICARILLA_APACHE	[@Athabaskan-Eyak-Tlingit,Athabaskan-Eyak,Athabaskan,Apachean]
constraint Athabaskan-Eyak-Tlingit_5 = CHIRICAHUA NAVAJO NAVAHO SAN_CARLOS JICARILLA JICARILLA_APACHE	[@Athabaskan-Eyak-Tlingit,Athabaskan-Eyak,Athabaskan,Apachean,SouthwesternApachean]
constraint Athabaskan-Eyak-Tlingit_7 = CHIRICAHUA NAVAHO SAN_CARLOS NAVAJO	[@Athabaskan-Eyak-Tlingit,Athabaskan-Eyak,Athabaskan,Apachean,SouthwesternApachean,WesternSouthwesternApachean]
constraint Athabaskan-Eyak-Tlingit_8 = INLAND_TANAINA HAN CHILCOTIN UPPER_INLET_TANAINA UPPER_TANANA_TETLIN C_CARRIER UPPER_TANANA CHIPEWYAN LOWER_TANANA OUTER_INLET_TANAINA DOGRIB BEAVER AHTNA ILIAMNA_TANAINA CARRIER KOYUKON TANACROSS SLAVEY HARE MANTASTA_AHTENA UPPER_KUSKOKWIM KASKA SARCEE KUTCHIN	[@Athabaskan-Eyak-Tlingit,Athabaskan-Eyak,Athabaskan,NorthernAthabaskan]
constraint Athabaskan-Eyak-Tlingit_10 = HARE DOGRIB SLAVEY	[@Athabaskan-Eyak-Tlingit,Athabaskan-Eyak,Athabaskan,NorthernAthabaskan,Hare-Slavey]
constraint Atlantic-Congo_3 = BAGA_MADURI SHERBRO KRIM KISI MMANI	[@Atlantic-Congo,Mel]
constraint Atlantic-Congo_9 = KISI SHERBRO MMANI	[@Atlantic-Congo,Mel,SouthernMel]
constraint Atlantic-Congo_13 = BAINOUNK_GUJAHER MANJACA_COSTA_DE_BAIXO WOLOF_GAMBIAN KERAK BALANTA FULFULDE BANDIAL SERER_SINE NALU LEHAR BIJOGO DIOLA_KASA BIAFADA BEDIK JOLA BASARI SAFEN FULFULDE_ADAMAWA FULA FULFULDE_MAASINA NDUT_FALOR	[@Atlantic-Congo,North-CentralAtlantic]
constraint Atlantic-Congo_14 = JOLA BALANTA BIJOGO MANJACA_COSTA_DE_BAIXO BANDIAL DIOLA_KASA KERAK	[@Atlantic-Congo,North-CentralAtlantic,CentralAtlantic]
constraint Atlantic-Congo_15 = JOLA BALANTA MANJACA_COSTA_DE_BAIXO DIOLA_KASA BANDIAL KERAK	[@Atlantic-Congo,North-CentralAtlantic,CentralAtlantic,Bak]
constraint Atlantic-Congo_17 = JOLA MANJACA_COSTA_DE_BAIXO DIOLA_KASA BANDIAL KERAK	[@Atlantic-Congo,North-CentralAtlantic,CentralAtlantic,Bak,Joola-Manjaku]
constraint Atlantic-Congo_18 = BANDIAL DIOLA_KASA JOLA KERAK	[@Atlantic-Congo,North-CentralAtlantic,CentralAtlantic,Bak,Joola-Manjaku,Jola]
constraint Atlantic-Congo_26 = BASARI SAFEN FULFULDE BAINOUNK_GUJAHER FULFULDE_ADAMAWA NDUT_FALOR BIAFADA WOLOF_GAMBIAN SERER_SINE NALU FULA FULFULDE_MAASINA BEDIK LEHAR	[@Atlantic-Congo,North-CentralAtlantic,NorthAtlantic]
constraint Atlantic-Congo_27 = LEHAR SAFEN NDUT_FALOR	[@Atlantic-Congo,North-CentralAtlantic,NorthAtlantic,Cangin]
constraint Atlantic-Congo_34 = FULFULDE FULFULDE_ADAMAWA SERER_SINE FULA FULFULDE_MAASINA	[@Atlantic-Congo,North-CentralAtlantic,NorthAtlantic,Peul-Serer]
constraint Atlantic-Congo_35 = FULFULDE_ADAMAWA FULA FULFULDE FULFULDE_MAASINA	[@Atlantic-Congo,North-CentralAtlantic,NorthAtlantic,Peul-Serer,Fula]
constraint Atlantic-Congo_39 = BIAFADA BASARI BEDIK	[@Atlantic-Congo,North-CentralAtlantic,NorthAtlantic,Tenda-Jaad]
constraint Atlantic-Congo_45 = BABUNGO PANA BATU_ANWE KOROMFE MOMI LEYIGHA OKPAMHERI NSENGA C24_KOYO_ZWE LENGOLA_2 FALI SAMBA_LEKO BULI_GHANA AHLO BAKPINKA TIV_2 SENUFO_SICITE KIMATENGO IDU FONGBE ATTIE AKUNNU AVIKAM ISANZU GOKANA LONGUDA ABUA RUKUL PANGSENG KOL IDOMA SAMBA_DAGA EGA DEGEMA_2 KULU MBUGWE SEKIYANI LELA BANDA_YANGERE BENDEGHE BANGANDU BURAK PONGU BETE_DALOA TUNEN CISHINGINI ROR KWAN…	[@Atlantic-Congo,Volta-Congo]
constraint Atlantic-Congo_46 = BATU_ANWE BABUNGO LEYIGHA NSENGA OKPAMHERI C24_KOYO_ZWE LENGOLA_2 BAKPINKA TIV_2 KIMATENGO IDU GOKANA AKUNNU ISANZU ABUA RUKUL KOL IDOMA SAMBA_DAGA DEGEMA_2 KULU MBUGWE SEKIYANI LELA BENDEGHE PONGU TUNEN CISHINGINI ROR KWANGA_1 ESAN IMPFONDO AKE EFAI AMASI NDEMLI LABIR OGBRONUAGUM HLUBI ANIB CINDA_1 NDUN MPUONO ENWANG YAKA_yaf LOPA OLULUMO_IKOM UHAMI BANGALA IBUORO …	[@Atlantic-Congo,Volta-Congo,Benue-Congo]
constraint Atlantic-Congo_47 = AKUNNU AUCHI EHUEUN OKPAMHERI IKPESHI URHOBO EPIE ESAN DEGEMA_2 UHAMI	[@Atlantic-Congo,Volta-Congo,Benue-Congo,Akpes-Edoid]
constraint Atlantic-Congo_48 = AUCHI EHUEUN OKPAMHERI IKPESHI URHOBO EPIE ESAN DEGEMA_2 UHAMI	[@Atlantic-Congo,Volta-Congo,Benue-Congo,Akpes-Edoid,Edoid]
constraint Atlantic-Congo_51 = AUCHI ESAN IKPESHI	[@Atlantic-Congo,Volta-Congo,Benue-Congo,Akpes-Edoid,Edoid,North-CentralEdoid]
constraint Atlantic-Congo_57 = EHUEUN UHAMI OKPAMHERI	[@Atlantic-Congo,Volta-Congo,Benue-Congo,Akpes-Edoid,Edoid,NorthwesternEdoid]
constraint Atlantic-Congo_62 = A72a_EWONDO NYALI NGBINDA MPUONO BABONG BATU_ANWE BABUNGO YAKA_yaf TWUMWU BOKI NSENGA BUBE BURU C24_KOYO_ZWE LEGA LENGOLA_2 TIV_2 KIMATENGO MBE BANGALA NAKI NONI ISANZU SHONA IPULO KOL KONJA_NDUNG BADA FWE SAMBA_DAGA BUNGU BAKUERI A51_BAFIA_TUMI_TINGON NIZAA SEKIYANI MBUGWE WANDJI BENDEGHE BANKALA VIYA SHIYEYI B25_KOTA_2 DIRIKU ENYA_KIBOMBO TUNEN ESIMBI KWANGA_1 MBU…	[@Atlantic-Congo,Volta-Congo,Benue-Congo,Bantoid]
constraint Atlantic-Congo_63 = NIZAA TWUMWU KONJA_NDUNG SAMBA_DAGA DONG	[@Atlantic-Congo,Volta-Congo,Benue-Congo,Bantoid,NorthernBantoid]
constraint Atlantic-Congo_71 = A72a_EWONDO NYALI NGBINDA MPUONO BABONG BATU_ANWE BABUNGO YAKA_yaf NSENGA BOKI BUBE BURU C24_KOYO_ZWE LEGA LENGOLA_2 TIV_2 KIMATENGO MBE BANGALA NAKI NONI ISANZU SHONA IPULO KOL FWE BADA BUNGU A51_BAFIA_TUMI_TINGON BAKUERI MBUGWE SEKIYANI WANDJI BENDEGHE BANKALA VIYA SHIYEYI B25_KOTA_2 DIRIKU ENYA_KIBOMBO TUNEN ESIMBI KWANGA_1 MBULE HAUT_KENYANG TUKI_2 IMPFONDO DENY…	[@Atlantic-Congo,Volta-Congo,Benue-Congo,Bantoid,SouthernBantoid]
constraint Atlantic-Congo_80 = EKPARABONG MBE BENDEGHE	[@Atlantic-Congo,Volta-Congo,Benue-Congo,Bantoid,SouthernBantoid,Ekoid-Mbe]
constraint Atlantic-Congo_83 = BILE LABIR BANKALA BADA	[@Atlantic-Congo,Volta-Congo,Benue-Congo,Bantoid,SouthernBantoid,Jarawan]
constraint Atlantic-Congo_84 = BILE LABIR BANKALA BADA	[@Atlantic-Congo,Volta-Congo,Benue-Congo,Bantoid,SouthernBantoid,Jarawan,NigerianJarawan]
constraint Atlantic-Congo_90 = NYALI NGBINDA A72a_EWONDO MPUONO BABONG YAKA_yaf NSENGA BUBE C24_KOYO_ZWE LENGOLA_2 LEGA KIMATENGO BANGALA ISANZU SHONA KOL FWE BUNGU A51_BAFIA_TUMI_TINGON BAKUERI MBUGWE SEKIYANI WANDJI VIYA SHIYEYI B25_KOTA_2 DIRIKU ENYA_KIBOMBO TUNEN KWANGA_1 MBULE TUKI_2 IMPFONDO BANKON KILUBA KINDAMBA HLUBI LOKELE_YEPOLOMA NYUNGWE CHINGONI	[@Atlantic-Congo,Volta-Congo,Benue-Congo,Bantoid,SouthernBantoid,NarrowBantu]
constraint Atlantic-Congo_96 = BAKUERI BABONG A72a_EWONDO BANKON VIYA KOL B25_KOTA_2 A51_BAFIA_TUMI_TINGON SEKIYANI	[@Atlantic-Congo,Volta-Congo,Benue-Congo,Bantoid,SouthernBantoid,NarrowBantu,BantuA-B10-B20-B30]
constraint Atlantic-Congo_122 = WANDJI MPUONO YAKA_yaf SHIYEYI DIRIKU C24_KOYO_ZWE KILUBA KWANGA_1 IMPFONDO LOKELE_YEPOLOMA BANGALA	[@Atlantic-Congo,Volta-Congo,Benue-Congo,Bantoid,SouthernBantoid,NarrowBantu,Central-WesternBantu]
constraint Atlantic-Congo_155 = ISANZU SHONA MBUGWE NSENGA FWE ENYA_KIBOMBO LEGA KINDAMBA HLUBI BUNGU KIMATENGO NYUNGWE CHINGONI	[@Atlantic-Congo,Volta-Congo,Benue-Congo,Bantoid,SouthernBantoid,NarrowBantu,EastBantu]
constraint Atlantic-Congo_192 = TUNEN TUKI_2 MBULE	[@Atlantic-Congo,Volta-Congo,Benue-Congo,Bantoid,SouthernBantoid,NarrowBantu,Mbam]
constraint Atlantic-Congo_199 = ESIMBI BATU_ANWE TIV_2 IPULO	[@Atlantic-Congo,Volta-Congo,Benue-Congo,Bantoid,SouthernBantoid,Tivoid]
constraint Atlantic-Congo_206 = BABUNGO MUNDANI AMBELE_2 AMASI NDEMLI DE_WUNGTSE	[@Atlantic-Congo,Volta-Congo,Benue-Congo,Bantoid,SouthernBantoid,WideGrassfields]
constraint Atlantic-Congo_207 = BABUNGO MUNDANI AMASI NDEMLI DE_WUNGTSE	[@Atlantic-Congo,Volta-Congo,Benue-Congo,Bantoid,SouthernBantoid,WideGrassfields,NarrowGrassfields]
constraint Atlantic-Congo_218 = JILI TAHOSS MADA NINKA SHALL YANGKAM IDU YUKUBEN RUKUL LUFU TAPSHIN FYEM KULU TYAP HYAM AKE HASHA GANANG PE TESU TORO CARA ANIB NDUN	[@Atlantic-Congo,Volta-Congo,Benue-Congo,Benue-CongoPlateau]
constraint Atlantic-Congo_219 = JILI TESU TORO AKE HASHA	[@Atlantic-Congo,Volta-Congo,Benue-Congo,Benue-CongoPlateau,Alumic]
constraint Atlantic-Congo_220 = TORO HASHA TESU	[@Atlantic-Congo,Volta-Congo,Benue-Congo,Benue-CongoPlateau,Alumic,Alumu-Toro]
constraint Atlantic-Congo_226 = CARA TYAP GANANG	[@Atlantic-Congo,Volta-Congo,Benue-Congo,Benue-CongoPlateau,Benue-CongoCentralPlateau]
constraint Atlantic-Congo_234 = TAPSHIN YANGKAM PE	[@Atlantic-Congo,Volta-Congo,Benue-Congo,Benue-CongoPlateau,Tarokoid]
constraint Atlantic-Congo_239 = MADA NINKA HYAM ANIB IDU	[@Atlantic-Congo,Volta-Congo,Benue-Congo,Benue-CongoPlateau,WesternBenue-CongoPlateau]
constraint Atlantic-Congo_240 = ANIB MADA NINKA	[@Atlantic-Congo,Volta-Congo,Benue-Congo,Benue-CongoPlateau,WesternBenue-CongoPlateau,Ninzic]
constraint Atlantic-Congo_248 = AYERE ARIGIDI YORUBA IGALA	[@Atlantic-Congo,Volta-Congo,Benue-Congo,Defoid]
constraint Atlantic-Congo_257 = OKOBO BAN_OGOI IBUORO ABUA ETEBI ENWANG UBAGHARA LEYIGHA ORING BAKPINKA TEE OLULUMO_IKOM OGBRONUAGUM ANAANG OBOLO EFAI NKUKOLI KIONG GOKANA	[@Atlantic-Congo,Volta-Congo,Benue-Congo,DeltaCross]
constraint Atlantic-Congo_261 = OKOBO ETEBI ENWANG ANAANG OBOLO EFAI IBUORO	[@Atlantic-Congo,Volta-Congo,Benue-Congo,DeltaCross,LowerCross]
constraint Atlantic-Congo_262 = ANAANG EFAI ETEBI IBUORO	[@Atlantic-Congo,Volta-Congo,Benue-Congo,DeltaCross,LowerCross,CentralLowerCross]
constraint Atlantic-Congo_268 = BAN_OGOI TEE GOKANA	[@Atlantic-Congo,Volta-Congo,Benue-Congo,DeltaCross,Ogonoid]
constraint Atlantic-Congo_272 = UBAGHARA LEYIGHA ORING OLULUMO_IKOM BAKPINKA NKUKOLI KIONG	[@Atlantic-Congo,Volta-Congo,Benue-Congo,DeltaCross,UpperCross]
constraint Atlantic-Congo_274 = UBAGHARA LEYIGHA ORING OLULUMO_IKOM NKUKOLI	[@Atlantic-Congo,Volta-Congo,Benue-Congo,DeltaCross,UpperCross,CentralUpperCross]
constraint Atlantic-Congo_275 = LEYIGHA OLULUMO_IKOM NKUKOLI	[@Atlantic-Congo,Volta-Congo,Benue-Congo,DeltaCross,UpperCross,CentralUpperCross,East-WestCentralDeltaCross]
constraint Atlantic-Congo_285 = NUPE GBARI IGBIRRA	[@Atlantic-Congo,Volta-Congo,Benue-Congo,Ebira-Nupoid]
constraint Atlantic-Congo_295 = KUTEB HONE KPAN	[@Atlantic-Congo,Volta-Congo,Benue-Congo,Jukunoid]
constraint Atlantic-Congo_300 = LELA IZORA TSUVADI PONGU LOPA ROR CISHINGINI DUKA CICIPU CINDA_1 RESHE LARU_NIGERIA	[@Atlantic-Congo,Volta-Congo,Benue-Congo,Kainji]
constraint Atlantic-Congo_301 = LELA IZORA TSUVADI PONGU ROR CISHINGINI DUKA CICIPU CINDA_1	[@Atlantic-Congo,Volta-Congo,Benue-Congo,Kainji,CentralKainji]
constraint Atlantic-Congo_308 = CISHINGINI CICIPU TSUVADI	[@Atlantic-Congo,Volta-Congo,Benue-Congo,Kainji,CentralKainji,Kambari-Cicipu]
constraint Atlantic-Congo_312 = LELA ROR DUKA	[@Atlantic-Congo,Volta-Congo,Benue-Congo,Kainji,CentralKainji,NorthwesternKainji]
constraint Atlantic-Congo_320 = LOPA RESHE LARU_NIGERIA	[@Atlantic-Congo,Volta-Congo,Benue-Congo,Kainji,KainjiLake]
constraint Atlantic-Congo_323 = DIDA_LAKOTA KRUMAN BETE_DALOA NYABWA GREBO BAKWE DIDA_YOCOBOUE NEYO KLAO	[@Atlantic-Congo,Volta-Congo,Kru]
constraint Atlantic-Congo_324 = DIDA_LAKOTA BETE_DALOA BAKWE DIDA_YOCOBOUE NEYO	[@Atlantic-Congo,Volta-Congo,Kru,EasternKru]
constraint Atlantic-Congo_328 = DIDA_YOCOBOUE NEYO DIDA_LAKOTA	[@Atlantic-Congo,Volta-Congo,Kru,EasternKru,Neyo-Dida]
constraint Atlantic-Congo_331 = NYABWA GREBO KLAO KRUMAN	[@Atlantic-Congo,Volta-Congo,Kru,WesternKru]
constraint Atlantic-Congo_338 = AVIKAM SIDEME DANGME DWANG ANII AKPAFU LIKPE LARTEH IKPANA FONGBE TEGBO AJAGBE AHLO AHANTE ADIOUKROU ADANGBE TWI_ASANTE ANIMERE ATTIE	[@Atlantic-Congo,Volta-Congo,KwaVolta-Congo]
constraint Atlantic-Congo_340 = AJAGBE ADANGBE FONGBE	[@Atlantic-Congo,Volta-Congo,KwaVolta-Congo,Gbe]
constraint Atlantic-Congo_343 = SIDEME TEGBO ANIMERE AHLO	[@Atlantic-Congo,Volta-Congo,KwaVolta-Congo,Ka-Togo]
constraint Atlantic-Congo_348 = ANII IKPANA AKPAFU LIKPE	[@Atlantic-Congo,Volta-Congo,KwaVolta-Congo,Na-Togo]
constraint Atlantic-Congo_353 = AVIKAM DWANG LARTEH AHANTE ADIOUKROU TWI_ASANTE ATTIE	[@Atlantic-Congo,Volta-Congo,KwaVolta-Congo,Nyo]
constraint Atlantic-Congo_356 = AHANTE DWANG TWI_ASANTE LARTEH	[@Atlantic-Congo,Volta-Congo,KwaVolta-Congo,Nyo,Potou-Tano]
constraint Atlantic-Congo_357 = AHANTE DWANG TWI_ASANTE LARTEH	[@Atlantic-Congo,Volta-Congo,KwaVolta-Congo,Nyo,Potou-Tano,Tano]
constraint Atlantic-Congo_369 = KULANGO_BOUNA PANA GBAYA_BOZOUM KOROMFE MOMI MBUM NGBANDI KO MANZA BUA MAMARA_SENOUFO PAASAAL SAMBA_LEKO GBI BULI_GHANA SENUFO_SICITE NGBAKA_PENDI LONGUDA KWA_NIGERIA CEFO PANGSENG DOOHWAAYAAYO KPATILI BANDA_YANGERE KARA_BODOE BOMU NGBUGU DYAN LONGTO BANGANDU BURAK SENUFO_CEBAARA BAI EASTERN_KARABORO LORHON MONDO YANDANG GBEYA DAY KALI MONO_CONGO GBAYA_MBODOMO MUND…	[@Atlantic-Congo,Volta-Congo,NorthVolta-Congo]
constraint Atlantic-Congo_378 = BUA BON_GULA DAY GOUNDO	[@Atlantic-Congo,Volta-Congo,NorthVolta-Congo,Bua-Kim-Day]
constraint Atlantic-Congo_386 = MOMI MBUM NGBANDI KO SAMBA_LEKO GBI PANGSENG DOOHWAAYAAYO KPATILI BANDA_YANGERE NGBUGU LONGTO BAI MONDO YANDANG KALI MONO_CONGO MUNDANG YAG_DII BALI_NIGERIA KARANG TUPURI MA GEME GALKE	[@Atlantic-Congo,Volta-Congo,NorthVolta-Congo,Cameroun-Ubangian]
constraint Atlantic-Congo_387 = LONGTO MOMI PANGSENG YAG_DII BALI_NIGERIA DOOHWAAYAAYO SAMBA_LEKO YANDANG	[@Atlantic-Congo,Volta-Congo,NorthVolta-Congo,Cameroun-Ubangian,CentralAdamawa]
constraint Atlantic-Congo_388 = YANDANG PANGSENG BALI_NIGERIA	[@Atlantic-Congo,Volta-Congo,NorthVolta-Congo,Cameroun-Ubangian,CentralAdamawa,Mumuye-Yandang]
constraint Atlantic-Congo_394 = LONGTO MOMI YAG_DII SAMBA_LEKO DOOHWAAYAAYO	[@Atlantic-Congo,Volta-Congo,NorthVolta-Congo,Cameroun-Ubangian,CentralAdamawa,SambaDuru]
constraint Atlantic-Congo_398 = YAG_DII SAMBA_LEKO LONGTO	[@Atlantic-Congo,Volta-Congo,NorthVolta-Congo,Cameroun-Ubangian,CentralAdamawa,SambaDuru,SouthernSambaDuru]
constraint Atlantic-Congo_402 = KALI MUNDANG MBUM TUPURI KARANG KO GALKE	[@Atlantic-Congo,Volta-Congo,NorthVolta-Congo,Cameroun-Ubangian,Mbumic]
constraint Atlantic-Congo_403 = KALI KO KARANG	[@Atlantic-Congo,Volta-Congo,NorthVolta-Congo,Cameroun-Ubangian,Mbumic,CentralMbum]
constraint Atlantic-Congo_406 = GALKE TUPURI MUNDANG	[@Atlantic-Congo,Volta-Congo,NorthVolta-Congo,Cameroun-Ubangian,Mbumic,NorthernMbum]
constraint Atlantic-Congo_410 = BANDA_YANGERE MONO_CONGO NGBUGU GEME NGBANDI MA BAI GBI MONDO KPATILI	[@Atlantic-Congo,Volta-Congo,NorthVolta-Congo,Cameroun-Ubangian,Ubangi]
constraint Atlantic-Congo_411 = BANDA_YANGERE MONO_CONGO NGBUGU GBI	[@Atlantic-Congo,Volta-Congo,NorthVolta-Congo,Cameroun-Ubangian,Ubangi,Bandaic]
constraint Atlantic-Congo_419 = BAI MONDO MA	[@Atlantic-Congo,Volta-Congo,NorthVolta-Congo,Cameroun-Ubangian,Ubangi,Sere-Ngbaka-Mba]
constraint Atlantic-Congo_430 = KARA_BODOE GBAYA_MBODOMO GBAYA_BOZOUM BANGANDU NGBAKA MANZA GBEYA	[@Atlantic-Congo,Volta-Congo,NorthVolta-Congo,Gbaya-Manza-Ngbaka]
constraint Atlantic-Congo_431 = KARA_BODOE GBEYA GBAYA_BOZOUM BANGANDU	[@Atlantic-Congo,Volta-Congo,NorthVolta-Congo,Gbaya-Manza-Ngbaka,GbayaMeridional-Occidental]
constraint Atlantic-Congo_436 = MANZA GBAYA_MBODOMO NGBAKA	[@Atlantic-Congo,Volta-Congo,NorthVolta-Congo,Gbaya-Manza-Ngbaka,GbayaOriental]
constraint Atlantic-Congo_441 = BOMU LONGUDA DYAN PANA KOROMFE BURAK KWA_NIGERIA TULA KULANGO_BOUNA CEFO BAATONUM LORHON PAASAAL BULI_GHANA NATIORO VIEMO	[@Atlantic-Congo,Volta-Congo,NorthVolta-Congo,Gur]
constraint Atlantic-Congo_442 = BOMU LONGUDA DYAN PANA KOROMFE BURAK KWA_NIGERIA TULA BAATONUM PAASAAL BULI_GHANA	[@Atlantic-Congo,Volta-Congo,NorthVolta-Congo,Gur,CentralGur]
constraint Atlantic-Congo_443 = BOMU BULI_GHANA KOROMFE	[@Atlantic-Congo,Volta-Congo,NorthVolta-Congo,Gur,CentralGur,NorthernCentralGur]
constraint Atlantic-Congo_448 = BAATONUM DYAN PAASAAL PANA	[@Atlantic-Congo,Volta-Congo,NorthVolta-Congo,Gur,CentralGur,SouthernCentralGur]
constraint Atlantic-Congo_456 = TULA LONGUDA BURAK KWA_NIGERIA	[@Atlantic-Congo,Volta-Congo,NorthVolta-Congo,Gur,CentralGur,Waja-Jen]
constraint Atlantic-Congo_469 = SENUFO_CEBAARA EASTERN_KARABORO MAMARA_SENOUFO SENUFO_SICITE SENOUFO_TAGWANA	[@Atlantic-Congo,Volta-Congo,NorthVolta-Congo,Senufo]
constraint Austroasiatic_1 = SEMNAM MAH_MERI BATEK_DEQ KINTAQ JAH_HUT MINTIL BATEK_NONG SEMAI KENSIW SEMAI_2 JAHAI LANOH CEQ_WONG SEMELAI TEMIAR TONGA SEMAQ_BERI TEMOQ	[@Austroasiatic,Aslian]
constraint Austroasiatic_2 = SEMNAM BATEK_DEQ KINTAQ JAH_HUT MINTIL BATEK_NONG SEMAI KENSIW SEMAI_2 JAHAI LANOH CEQ_WONG TEMIAR TONGA	[@Austroasiatic,Aslian,Central-NorthernAslian]
constraint Austroasiatic_3 = TONGA BATEK_DEQ MINTIL BATEK_NONG KENSIW JAHAI CEQ_WONG KINTAQ	[@Austroasiatic,Aslian,Central-NorthernAslian,NorthAslian]
constraint Austroasiatic_4 = TONGA BATEK_DEQ MINTIL BATEK_NONG KENSIW JAHAI KINTAQ	[@Austroasiatic,Aslian,Central-NorthernAslian,NorthAslian,Maniq-Menraq-Batek]
constraint Austroasiatic_5 = KINTAQ TONGA KENSIW	[@Austroasiatic,Aslian,Central-NorthernAslian,NorthAslian,Maniq-Menraq-Batek,Maniq]
constraint Austroasiatic_6 = BATEK_DEQ JAHAI MINTIL BATEK_NONG	[@Austroasiatic,Aslian,Central-NorthernAslian,NorthAslian,Maniq-Menraq-Batek,Menraq-Batek]
constraint Austroasiatic_7 = BATEK_DEQ MINTIL BATEK_NONG	[@Austroasiatic,Aslian,Central-NorthernAslian,NorthAslian,Maniq-Menraq-Batek,Menraq-Batek,Batekic]
constraint Austroasiatic_8 = SEMNAM SEMAI_2 SEMAI TEMIAR LANOH	[@Austroasiatic,Aslian,Central-NorthernAslian,Senoic]
constraint Austroasiatic_9 = LANOH TEMIAR SEMNAM	[@Austroasiatic,Aslian,Central-NorthernAslian,Senoic,Lanoh-Semnam-Temiar]
constraint Austroasiatic_12 = SEMELAI MAH_MERI SEMAQ_BERI TEMOQ	[@Austroasiatic,Aslian,SouthAslian]
constraint Austroasiatic_13 = SEMELAI SEMAQ_BERI TEMOQ	[@Austroasiatic,Aslian,SouthAslian,Semelai-Semaq]
constraint Austroasiatic_14 = KUAN SAPUAN STIENG CHRAU OI LOVEN JEH CHENG NHAHEUN BAHNAR_2 JRU BAHNAR CUA RENGAO NHAHEUN_2 ROLOM GAR JEH_2 BUNOR PREH SEDANG TODRAH_UnnamedInSource BRAO TAMPUAN SRE	[@Austroasiatic,Bahnaric]
constraint Austroasiatic_15 = TODRAH_UnnamedInSource BAHNAR BAHNAR_2 JEH JEH_2 SEDANG RENGAO	[@Austroasiatic,Bahnaric,NorthBahnaric]
constraint Austroasiatic_16 = TODRAH_UnnamedInSource BAHNAR BAHNAR_2 SEDANG RENGAO	[@Austroasiatic,Bahnaric,NorthBahnaric,Hre-Sedang-Todrah-Monam]
constraint Austroasiatic_21 = KUAN CHRAU STIENG GAR BUNOR PREH ROLOM SRE	[@Austroasiatic,Bahnaric,SouthBahnaric]
constraint Austroasiatic_23 = KUAN CHRAU STIENG GAR BUNOR PREH ROLOM	[@Austroasiatic,Bahnaric,SouthBahnaric,Mnong-Stieng-Chrau]
constraint Austroasiatic_24 = KUAN GAR BUNOR PREH ROLOM	[@Austroasiatic,Bahnaric,SouthBahnaric,Mnong-Stieng-Chrau,Mnong]
constraint Austroasiatic_27 = SAPUAN JRU OI LOVEN CHENG NHAHEUN BRAO NHAHEUN_2	[@Austroasiatic,Bahnaric,WestBahnaric]
constraint Austroasiatic_28 = SAPUAN JRU OI LOVEN CHENG NHAHEUN BRAO NHAHEUN_2	[@Austroasiatic,Bahnaric,WestBahnaric,NuclearWestBahnaric]
constraint Austroasiatic_31 = KUY KATU BRU KUI_THAILAND BRU_WESTERN_UnnamedInSource NGE KUI_THAILAND_2 PACOH NYEU KATU_EASTERN	[@Austroasiatic,Katuic]
constraint Austroasiatic_35 = KUY BRU KUI_THAILAND BRU_WESTERN_UnnamedInSource KUI_THAILAND_2 NYEU	[@Austroasiatic,Katuic,WestKatuic]
constraint Austroasiatic_39 = KUI_THAILAND KUY KUI_THAILAND_2 NYEU	[@Austroasiatic,Katuic,WestKatuic,Kuy-Souei]
constraint Austroasiatic_40 = RIANG_BLACK_STRIPED DANAW KEMIE DEANG_2 WIANG_PA_PAO_LUA RUMAI YANCHENG_WA WA_2 XIYUN_WA WA_3 AWALAI_WA BIT DAMANGNUO_WA KHASI MASAN_WA DEANG U KHASI_2 WA LAWA_LA_UP DAZHAI_WA GUANSHUANG_WA ZHONGKE_WA WAR_JAINTIA AISHUO_WA DANAU PALAUNG_UnnamedInSource PLANG LYNGNGAM KHANG BANHONG_WA WANLENG_WA PNAR_JOWAI RIANG_WHITE_STRIPED LAMPANGLAMET MENGGONG_WA BUMANG	[@Austroasiatic,Khasi-Palaung]
constraint Austroasiatic_41 = KHASI LYNGNGAM PNAR_JOWAI WAR_JAINTIA KHASI_2	[@Austroasiatic,Khasi-Palaung,Khasian]
constraint Austroasiatic_42 = PNAR_JOWAI LYNGNGAM KHASI KHASI_2	[@Austroasiatic,Khasi-Palaung,Khasian,Khasi-Pnar-Lyngngam]
constraint Austroasiatic_43 = PNAR_JOWAI KHASI KHASI_2	[@Austroasiatic,Khasi-Palaung,Khasian,Khasi-Pnar-Lyngngam,Khasi-Pnar]
constraint Austroasiatic_45 = RIANG_BLACK_STRIPED DANAW KEMIE DEANG_2 WIANG_PA_PAO_LUA RUMAI YANCHENG_WA WA_2 XIYUN_WA WA_3 AWALAI_WA BIT DAMANGNUO_WA MASAN_WA DEANG U WA LAWA_LA_UP DAZHAI_WA GUANSHUANG_WA ZHONGKE_WA AISHUO_WA DANAU PALAUNG_UnnamedInSource PLANG KHANG BANHONG_WA WANLENG_WA RIANG_WHITE_STRIPED LAMPANGLAMET MENGGONG_WA BUMANG	[@Austroasiatic,Khasi-Palaung,Palaungic]
constraint Austroasiatic_46 = KEMIE WIANG_PA_PAO_LUA YANCHENG_WA WA_2 XIYUN_WA WA_3 AWALAI_WA BIT DAMANGNUO_WA MASAN_WA U WA LAWA_LA_UP DAZHAI_WA GUANSHUANG_WA ZHONGKE_WA AISHUO_WA PLANG KHANG BANHONG_WA WANLENG_WA LAMPANGLAMET MENGGONG_WA BUMANG	[@Austroasiatic,Khasi-Palaung,Palaungic,EastPalaungic]
constraint Austroasiatic_49 = KHANG BIT BUMANG	[@Austroasiatic,Khasi-Palaung,Palaungic,EastPalaungic,Khao-Bit]
constraint Austroasiatic_50 = WA LAWA_LA_UP DAZHAI_WA GUANSHUANG_WA PLANG WANLENG_WA BANHONG_WA ZHONGKE_WA WIANG_PA_PAO_LUA MASAN_WA YANCHENG_WA AISHUO_WA MENGGONG_WA WA_2 XIYUN_WA WA_3 AWALAI_WA DAMANGNUO_WA	[@Austroasiatic,Khasi-Palaung,Palaungic,EastPalaungic,Waic]
constraint Austroasiatic_52 = WA LAWA_LA_UP DAZHAI_WA GUANSHUANG_WA ZHONGKE_WA WANLENG_WA BANHONG_WA WIANG_PA_PAO_LUA MASAN_WA YANCHENG_WA AISHUO_WA MENGGONG_WA WA_2 XIYUN_WA WA_3 AWALAI_WA DAMANGNUO_WA	[@Austroasiatic,Khasi-Palaung,Palaungic,EastPalaungic,Waic,Wa-Lawa]
constraint Austroasiatic_54 = WA DAZHAI_WA GUANSHUANG_WA ZHONGKE_WA WANLENG_WA BANHONG_WA MASAN_WA YANCHENG_WA AISHUO_WA MENGGONG_WA WA_2 XIYUN_WA WA_3 AWALAI_WA DAMANGNUO_WA	[@Austroasiatic,Khasi-Palaung,Palaungic,EastPalaungic,Waic,Wa-Lawa,NuclearWaic]
constraint Austroasiatic_55 = RIANG_BLACK_STRIPED PALAUNG_UnnamedInSource DEANG_2 DEANG RIANG_WHITE_STRIPED RUMAI	[@Austroasiatic,Khasi-Palaung,Palaungic,WestPalaungic]
constraint Austroasiatic_58 = KHMER_2 SURIN KHMER	[@Austroasiatic,Khmeric]
constraint Austroasiatic_59 = KHMU_2 KHMU KSINMUL MLABRI MAL KSINMUL_2	[@Austroasiatic,Khmuic]
constraint Austroasiatic_61 = MAL KSINMUL_2 KSINMUL	[@Austroasiatic,Khmuic,Phay-Pram]
constraint Austroasiatic_63 = BUGAN_2 PALIU BUGAN MANG	[@Austroasiatic,Mangic]
constraint Austroasiatic_64 = BUGAN_2 PALIU BUGAN	[@Austroasiatic,Mangic,Pakanic]
constraint Austroasiatic_65 = NYAKUR_2 MON_2 MON MON_NONG_DUU NYAKUR	[@Austroasiatic,Monic]
constraint Austroasiatic_66 = SORA_2 JUANG KODA BODOBELGHORIA_SANTALI MUNDARI MATINDOR_MAHALI KORKU HO_2 JABRI_SANTALI HO GATA SANTALI JURAY MUNDARI_2 ABIRPARA_MAHALI RAUTNAGAR_SANTALI SAVARA KHARIA REMO RASHIDPUR_SANTALI PACHONDOR_MAHALI SORA PATICHORA_SANTALI PAHARPUR_SANTALI RAJARAMPUR_SANTALI	[@Austroasiatic,Mundaic]
constraint Austroasiatic_67 = PAHARPUR_SANTALI RAJARAMPUR_SANTALI PATICHORA_SANTALI KORKU SANTALI MUNDARI_2 RASHIDPUR_SANTALI ABIRPARA_MAHALI RAUTNAGAR_SANTALI HO_2 KODA JABRI_SANTALI BODOBELGHORIA_SANTALI HO MUNDARI PACHONDOR_MAHALI MATINDOR_MAHALI	[@Austroasiatic,Mundaic,NorthMunda]
constraint Austroasiatic_68 = PAHARPUR_SANTALI RAJARAMPUR_SANTALI PATICHORA_SANTALI SANTALI MUNDARI_2 RASHIDPUR_SANTALI ABIRPARA_MAHALI RAUTNAGAR_SANTALI HO_2 KODA JABRI_SANTALI BODOBELGHORIA_SANTALI HO MUNDARI PACHONDOR_MAHALI MATINDOR_MAHALI	[@Austroasiatic,Mundaic,NorthMunda,Kherwarian]
constraint Austroasiatic_69 = MUNDARI_2 HO_2 KODA HO MUNDARI	[@Austroasiatic,Mundaic,NorthMunda,Kherwarian,Mundaric]
constraint Austroasiatic_70 = MUNDARI_2 HO MUNDARI HO_2	[@Austroasiatic,Mundaic,NorthMunda,Kherwarian,Mundaric,Ho-Mundari]
constraint Austroasiatic_71 = RAJARAMPUR_SANTALI PATICHORA_SANTALI SANTALI ABIRPARA_MAHALI RAUTNAGAR_SANTALI BODOBELGHORIA_SANTALI JABRI_SANTALI PAHARPUR_SANTALI RASHIDPUR_SANTALI PACHONDOR_MAHALI MATINDOR_MAHALI	[@Austroasiatic,Mundaic,NorthMunda,Kherwarian,Santalic]
constraint Austroasiatic_72 = GATA SORA_2 JURAY JUANG SAVARA KHARIA REMO SORA	[@Austroasiatic,Mundaic,SouthMunda]
constraint Austroasiatic_74 = SORA_2 SORA SAVARA JURAY	[@Austroasiatic,Mundaic,SouthMunda,Sora-Juray-Gorum]
constraint Austroasiatic_75 = SORA_2 SORA SAVARA JURAY	[@Austroasiatic,Mundaic,SouthMunda,Sora-Juray-Gorum,Sora-Juray]
constraint Austroasiatic_76 = NANCAWRI CAR TERESSA	[@Austroasiatic,Nicobaric]
constraint Austroasiatic_80 = SAOCH PEAR KASONG CHONG_H PEAR_B	[@Austroasiatic,Pearic]
constraint Austroasiatic_81 = SAOCH KASONG CHONG_H	[@Austroasiatic,Pearic,WesternPearic]
constraint Austroasiatic_83 = VIETNAMESE THAVUNG_SO VIETNAMESE_2 MUNG_KOI RUC VIETNAMESE_3 RUC_2 MALIENG	[@Austroasiatic,Vietic]
constraint Austroasiatic_84 = RUC RUC_2 MALIENG THAVUNG_SO	[@Austroasiatic,Vietic,Chutic]
constraint Austroasiatic_85 = RUC RUC_2 MALIENG	[@Austroasiatic,Vietic,Chutic,EastChutic]
constraint Austroasiatic_86 = VIETNAMESE VIETNAMESE_3 VIETNAMESE_2 MUNG_KOI	[@Austroasiatic,Vietic,Viet-Muong]
constraint Aymaran_1 = JAQARU_2 JAQARU KAWKI	[@Aymaran,@Aymaran]
constraint Aymaran_2 = PUKI SULLKATITI_TITIRI CENTRAL_AYMARA CENTRAL_AYMARA_2 SOUTHERN_AYMARA HUACANA	[@Aymaran,Central-SouthernAymara]
constraint Blue_Nile_Mao_2 = GANZA SEZE HOZO	[@Blue_Nile_Mao,WestMao]
constraint Border_2 = WARIS MANEM SENGI DAONDA AMANAB WAINA	[@Border,Warisic]
constraint Bosavi_1 = BOSAVI ONABASULU SUNIA KASUA AIMELE KASUA_2 KALULI KALULI_2	[@Bosavi,BosaviWatershed]
constraint Bosavi_2 = KALULI KALULI_2 BOSAVI SUNIA	[@Bosavi,BosaviWatershed,Kaluli-Sunia]
constraint Bosavi_3 = BEDAMINI ETORO EDOLO BEAMI	[@Bosavi,Etoro-Bedamini]
constraint Caddoan_2 = ARIKARA PAWNEE_2 WICHITA WICHITA_2 PAWNEE	[@Caddoan,NorthernCaddoan]
constraint Caddoan_3 = ARIKARA PAWNEE_2 PAWNEE	[@Caddoan,NorthernCaddoan,Pawnee-Kitsai]
constraint Caddoan_4 = ARIKARA PAWNEE_2 PAWNEE	[@Caddoan,NorthernCaddoan,Pawnee-Kitsai,Pawnee-Arikara]
constraint Cariban_2 = KALINA MAQUIRITARI CARIJONA_2 TIRIYO CARIJONA WAYANA	[@Cariban,Guianan]
constraint Cariban_4 = CARIJONA_2 TIRIYO CARIJONA	[@Cariban,Guianan,Taranoan]
constraint Cariban_9 = YUKPA_2 YUKPA_3 YUKPA	[@Cariban,Opon-Yukpan]
constraint Cariban_10 = YUKPA_2 YUKPA_3 YUKPA	[@Cariban,Opon-Yukpan,Yukpan]
constraint Cariban_11 = WAIWAI HIXKARYANA WAIWAI_2	[@Cariban,Parukotoan]
constraint Cariban_12 = WAIWAI HIXKARYANA WAIWAI_2	[@Cariban,Parukotoan,Waiwaian]
constraint Cariban_13 = BAKAIRI IKPENG ARARA_DO_PARA	[@Cariban,Pekodian]
constraint Cariban_15 = PEMON ENAPA_WOROMAIPU PANARE TAUREPANG AKAWAIO YABARANA AKAWAIO_2 MAPOYO MACUSHI MAKUSHI	[@Cariban,VenezuelanCariban]
constraint Cariban_18 = PEMON ENAPA_WOROMAIPU PANARE TAUREPANG AKAWAIO AKAWAIO_2 MACUSHI MAKUSHI	[@Cariban,VenezuelanCariban,Pemong-Panare]
constraint Cariban_19 = PEMON TAUREPANG AKAWAIO AKAWAIO_2 MACUSHI MAKUSHI	[@Cariban,VenezuelanCariban,Pemong-Panare,Pemongan]
constraint Central_Sudanic_1 = NGITI LENDU_DJADHA LENDU_DDRADHA LENDU_TADHA LENDU_NJAWDHA LENDU LENDU_PIDHA	[@Central_Sudanic,Lenduic]
constraint Central_Sudanic_2 = MANGBETU_2 MANGBETU ASOA	[@Central_Sudanic,Mangbetu-Asua]
constraint Central_Sudanic_3 = MANGBETU_2 MANGBETU ASOA	[@Central_Sudanic,Mangbetu-Asua,Mangbetuic]
constraint Central_Sudanic_4 = MANGBUTU NDO BALESE BIRRI_C_AFRICAN_REP MAMVU	[@Central_Sudanic,Membi-Mangbutu-Efe]
constraint Central_Sudanic_5 = MAMVU MANGBUTU BALESE	[@Central_Sudanic,Membi-Mangbutu-Efe,Mangbutu-Efe]
constraint Central_Sudanic_8 = KELIKO MIZA AGI BALIMBA OJIGA LOKAI OJILA ANDRI WADI KEDIRU LULUBA LUGBARA MAADI LAKAMADI LOGO PANDIKERI	[@Central_Sudanic,Moru-Madi]
constraint Central_Sudanic_9 = KELIKO OJIGA LUGBARA OJILA LOGO	[@Central_Sudanic,Moru-Madi,CentralMoru-Madi]
constraint Central_Sudanic_11 = LOKAI LULUBA PANDIKERI MAADI	[@Central_Sudanic,Moru-Madi,SouthernMoru-Madi]
constraint Central_Sudanic_12 = GULA_SARA KABBA FORMONA MOROKODO SAR_CHAD MOROM KABA_DEME_SARA DAGBA MBAY SINYAR YULU GOR NYAMUSA_MOLO GULA_CAR KENGA MODO BAGIRMI GULA_MERE NGAMBAY BAKA_SUDAN BONGO FURU NDOKA KARA	[@Central_Sudanic,Sara-Bongo-Bagirmi]
constraint Central_Sudanic_13 = NYAMUSA_MOLO MODO MOROKODO BAKA_SUDAN	[@Central_Sudanic,Sara-Bongo-Bagirmi,Baka-Beli]
constraint Central_Sudanic_14 = NYAMUSA_MOLO MODO MOROKODO	[@Central_Sudanic,Sara-Bongo-Bagirmi,Baka-Beli,Morokodo-Beli]
constraint Central_Sudanic_17 = GOR GULA_SARA KABBA FURU SAR_CHAD MOROM GULA_CAR KABA_DEME_SARA KENGA GULA_MERE DAGBA NDOKA MBAY BAGIRMI KARA YULU NGAMBAY	[@Central_Sudanic,Sara-Bongo-Bagirmi,SBBOccidental]
constraint Central_Sudanic_18 = GOR GULA_SARA KABBA FURU SAR_CHAD MOROM GULA_CAR KABA_DEME_SARA KENGA GULA_MERE DAGBA NDOKA MBAY BAGIRMI KARA NGAMBAY	[@Central_Sudanic,Sara-Bongo-Bagirmi,SBBOccidental,NuclearSBBOccidental]
constraint Central_Sudanic_19 = GULA_MERE GULA_SARA KARA	[@Central_Sudanic,Sara-Bongo-Bagirmi,SBBOccidental,NuclearSBBOccidental,Fer-Gula-Koto]
constraint Central_Sudanic_21 = GOR FURU KABBA SAR_CHAD MOROM GULA_CAR KABA_DEME_SARA KENGA DAGBA MBAY BAGIRMI NGAMBAY	[@Central_Sudanic,Sara-Bongo-Bagirmi,SBBOccidental,NuclearSBBOccidental,Saraic]
constraint Central_Sudanic_22 = GULA_CAR BAGIRMI KENGA MOROM	[@Central_Sudanic,Sara-Bongo-Bagirmi,SBBOccidental,NuclearSBBOccidental,Saraic,Bagirmic]
constraint Central_Sudanic_25 = GOR KABBA SAR_CHAD DAGBA MBAY NGAMBAY	[@Central_Sudanic,Sara-Bongo-Bagirmi,SBBOccidental,NuclearSBBOccidental,Saraic,SaraCentral]
constraint Central_Sudanic_29 = GOR MBAY DAGBA	[@Central_Sudanic,Sara-Bongo-Bagirmi,SBBOccidental,NuclearSBBOccidental,Saraic,SaraCentral,SaraCentralLogone-Chari]
constraint Chibchan_2 = BORUCA COLOMBIAN_BARI GUAYMI IKA TUNEBO CABECAR_CHIRIPO DAMANA CUNA MELEKU_JAIKA TERIBE BUGLERE_MURIRE CABECAR KOGUI RAMA BRIBRI NGABERE_MOVE CHIMILA VENEZUELAN_BARI BARI_COLUMBIA KUNA_YALA_SAN_BLAS	[@Chibchan,CoreChibchan]
constraint Chibchan_3 = BORUCA GUAYMI CABECAR_CHIRIPO CUNA TERIBE BUGLERE_MURIRE CABECAR BRIBRI NGABERE_MOVE KUNA_YALA_SAN_BLAS	[@Chibchan,CoreChibchan,IsthmicChibchan]
constraint Chibchan_4 = GUAYMI CUNA BUGLERE_MURIRE NGABERE_MOVE KUNA_YALA_SAN_BLAS	[@Chibchan,CoreChibchan,IsthmicChibchan,EasternIsthmicChibchan]
constraint Chibchan_5 = GUAYMI NGABERE_MOVE BUGLERE_MURIRE	[@Chibchan,CoreChibchan,IsthmicChibchan,EasternIsthmicChibchan,Guaymiic]
constraint Chibchan_7 = BORUCA CABECAR_CHIRIPO TERIBE CABECAR BRIBRI	[@Chibchan,CoreChibchan,IsthmicChibchan,WesternIsthmicChibchan]
constraint Chibchan_8 = CABECAR_CHIRIPO BRIBRI CABECAR	[@Chibchan,CoreChibchan,IsthmicChibchan,WesternIsthmicChibchan,Viceitic]
constraint Chibchan_9 = COLOMBIAN_BARI IKA TUNEBO DAMANA KOGUI CHIMILA VENEZUELAN_BARI BARI_COLUMBIA	[@Chibchan,CoreChibchan,Magdalenic]
constraint Chibchan_10 = DAMANA CHIMILA KOGUI IKA	[@Chibchan,CoreChibchan,Magdalenic,NorthernMagdalenic]
constraint Chibchan_11 = DAMANA KOGUI IKA	[@Chibchan,CoreChibchan,Magdalenic,NorthernMagdalenic,Arhuacic]
constraint Chibchan_14 = COLOMBIAN_BARI TUNEBO VENEZUELAN_BARI BARI_COLUMBIA	[@Chibchan,CoreChibchan,Magdalenic,SouthernMagdalenic]
constraint Chicham_2 = HUAMBISA SHUAR ACHUAR JIVARO_SHUAR	[@Chicham,Shuaric]
constraint Chocoan_2 = EMBERA_DARIEN EPENA_BASURUDO EMBERA_CHAMI CATIO EMBERA_NORTHERN NORTHERN_EMBERA EPENA_SAIJA EMBERA_TADO	[@Chocoan,Embera]
constraint Chocoan_3 = CATIO EMBERA_NORTHERN NORTHERN_EMBERA EMBERA_DARIEN	[@Chocoan,Embera,Atrato]
constraint Chocoan_4 = EMBERA_NORTHERN NORTHERN_EMBERA EMBERA_DARIEN	[@Chocoan,Embera,Atrato,Panama-Baudo-Atrato]
constraint Chocoan_5 = EMBERA_CHAMI EMBERA_TADO EPENA_SAIJA EPENA_BASURUDO	[@Chocoan,Embera,SanJuan]
constraint Chukotko-Kamchatkan_2 = ALUTOR KORYAK CHUKCHEE	[@Chukotko-Kamchatkan,Chukotian]
constraint Cochimi-Yuman_3 = MOJAVE COCOPA MARICOPA TIPAI YAVAPAI MOHAVE HAVASUPAI DIEGUENO WALAPAI PAIPAI	[@Cochimi-Yuman,Yuman,GeneralYuman]
constraint Cochimi-Yuman_4 = DIEGUENO COCOPA TIPAI	[@Cochimi-Yuman,Yuman,GeneralYuman,Delta-CalifornianYuman]
constraint Cochimi-Yuman_6 = YAVAPAI WALAPAI HAVASUPAI PAIPAI	[@Cochimi-Yuman,Yuman,GeneralYuman,Pai]
constraint Cochimi-Yuman_7 = MOJAVE MARICOPA MOHAVE	[@Cochimi-Yuman,Yuman,GeneralYuman,RiverYuman]
constraint Dajuic_2 = NYALGULGULE NYALA SILA	[@Dajuic,WesternDajuic]
constraint Dogon_3 = TEBUL_URE DOGON_BONDUM_DOM YANDA ANA_TINGA	[@Dogon,NorthPlateauDogon]
constraint Dogon_4 = TEBUL_URE DOGON_BONDUM_DOM YANDA ANA_TINGA	[@Dogon,NorthPlateauDogon,Yanda-Bondum-Tebul]
constraint Dogon_6 = DOGON_JAMSAY DOGON_TORO_TEGU_NEMGUENE DOGON_TORO_TEGU_PIRINGUA DOGON_TORO_TEGU_IWRA	[@Dogon,PlainsDogon]
constraint Dogon_7 = NYAMBEENGGE_2 BUNOGE AMPARI_PA NYAMBEENGGE_1 TIRANIGE_DIGA_DOGON	[@Dogon,WestDogon]
constraint Dravidian_1 = PARJI_2 NORTHWESTERN_KOLAMI PARJI	[@Dravidian,CentralDravidian]
constraint Dravidian_4 = KURUX_NEPALI KUMARBHAG_PAHARIA BRAHUI KURUKH SAURIA_PAHARIA	[@Dravidian,NorthDravidian]
constraint Dravidian_5 = KURUX_NEPALI KUMARBHAG_PAHARIA SAURIA_PAHARIA KURUKH	[@Dravidian,NorthDravidian,Kurux-Malto]
constraint Dravidian_8 = DORLI_GONDI KUI SOUTHERN_GONDI NORTH_BASTAR_GONDI MUTHUVAN BETTA_KURUMBA KANNADA MALAYALAM PALIYAN SOUTH_EASTERN_GONDI MANDA_INDIA KORAGA_KORRA KURUMBA_ALU RAVULA TELUGU SOUTHERN_GONDI_2 WESTERN_GONDI NORTHERN_GONDI HILL_MARIA_GONDI TULU_INDIA TODA SOUTH_BASTAR_GONDI IRULA YERUKULA BADAGA TAMIL PENGO KUVI ABUJHMARIA WESTERN_MURIA TELUGU_2 ADILABAD_GONDI	[@Dravidian,SouthDravidian]
constraint Dravidian_9 = PALIYAN BADAGA TAMIL YERUKULA TODA TULU_INDIA MUTHUVAN BETTA_KURUMBA KURUMBA_ALU KANNADA RAVULA KORAGA_KORRA MALAYALAM IRULA	[@Dravidian,SouthDravidian,SouthDravidianI]
constraint Dravidian_10 = PALIYAN BADAGA TAMIL YERUKULA TODA MUTHUVAN BETTA_KURUMBA KURUMBA_ALU KANNADA RAVULA MALAYALAM IRULA	[@Dravidian,SouthDravidian,SouthDravidianI,Tamil-Kannada]
constraint Dravidian_11 = BADAGA BETTA_KURUMBA KURUMBA_ALU KANNADA	[@Dravidian,SouthDravidian,SouthDravidianI,Tamil-Kannada,Badaga-Kannada]
constraint Dravidian_12 = BETTA_KURUMBA KURUMBA_ALU KANNADA	[@Dravidian,SouthDravidian,SouthDravidianI,Tamil-Kannada,Badaga-Kannada,Kannadoid]
constraint Dravidian_14 = PALIYAN TAMIL YERUKULA TODA MUTHUVAN RAVULA MALAYALAM IRULA	[@Dravidian,SouthDravidian,SouthDravidianI,Tamil-Kannada,Tamil-Kota]
constraint Dravidian_15 = PALIYAN TAMIL YERUKULA TODA MUTHUVAN RAVULA MALAYALAM IRULA	[@Dravidian,SouthDravidian,SouthDravidianI,Tamil-Kannada,Tamil-Kota,Tamil-Toda]
constraint Dravidian_16 = PALIYAN TAMIL YERUKULA MUTHUVAN RAVULA MALAYALAM IRULA	[@Dravidian,SouthDravidian,SouthDravidianI,Tamil-Kannada,Tamil-Kota,Tamil-Toda,Tamil-Irula]
constraint Dravidian_18 = PALIYAN TAMIL MUTHUVAN RAVULA MALAYALAM YERUKULA	[@Dravidian,SouthDravidian,SouthDravidianI,Tamil-Kannada,Tamil-Kota,Tamil-Toda,Tamil-Irula,Tamil-Kodagu]
constraint Dravidian_19 = PALIYAN TAMIL MUTHUVAN RAVULA MALAYALAM YERUKULA	[@Dravidian,SouthDravidian,SouthDravidianI,Tamil-Kannada,Tamil-Kota,Tamil-Toda,Tamil-Irula,Tamil-Kodagu,Tamil-Malayalam]
constraint Dravidian_22 = PALIYAN MUTHUVAN TAMIL YERUKULA	[@Dravidian,SouthDravidian,SouthDravidianI,Tamil-Kannada,Tamil-Kota,Tamil-Toda,Tamil-Irula,Tamil-Kodagu,Tamil-Malayalam,Tamiloid]
constraint Dravidian_29 = SOUTHERN_GONDI_2 WESTERN_GONDI DORLI_GONDI KUI SOUTH_EASTERN_GONDI NORTHERN_GONDI HILL_MARIA_GONDI SOUTHERN_GONDI KUVI ABUJHMARIA WESTERN_MURIA NORTH_BASTAR_GONDI MANDA_INDIA TELUGU_2 ADILABAD_GONDI SOUTH_BASTAR_GONDI TELUGU PENGO	[@Dravidian,SouthDravidian,SouthDravidianII]
constraint Dravidian_30 = SOUTHERN_GONDI_2 WESTERN_GONDI DORLI_GONDI SOUTH_EASTERN_GONDI NORTHERN_GONDI HILL_MARIA_GONDI SOUTHERN_GONDI ABUJHMARIA WESTERN_MURIA NORTH_BASTAR_GONDI ADILABAD_GONDI SOUTH_BASTAR_GONDI	[@Dravidian,SouthDravidian,SouthDravidianII,Gondi]
constraint Dravidian_31 = SOUTHERN_GONDI_2 WESTERN_GONDI SOUTH_EASTERN_GONDI NORTHERN_GONDI SOUTHERN_GONDI NORTH_BASTAR_GONDI ADILABAD_GONDI	[@Dravidian,SouthDravidian,SouthDravidianII,Gondi,NorthwestGondi]
constraint Dravidian_32 = DORLI_GONDI HILL_MARIA_GONDI ABUJHMARIA WESTERN_MURIA SOUTH_BASTAR_GONDI	[@Dravidian,SouthDravidian,SouthDravidianII,Gondi,SoutheastGondi]
constraint Dravidian_35 = DORLI_GONDI HILL_MARIA_GONDI ABUJHMARIA	[@Dravidian,SouthDravidian,SouthDravidianII,Gondi,SoutheastGondi,HillMaria-Koya]
constraint Dravidian_36 = KUI PENGO KUVI MANDA_INDIA	[@Dravidian,SouthDravidian,SouthDravidianII,Konda-Kui]
constraint Dravidian_37 = KUI PENGO KUVI MANDA_INDIA	[@Dravidian,SouthDravidian,SouthDravidianII,Konda-Kui,Manda-Kui]
constraint East_Strickland_2 = KUBO GEBUSI HONIBO SAMO OIBAE	[@East_Strickland,Kubo-Samo-Bibo]
constraint Eleman_1 = MEII2_UARIPI LULUITERA_UARIPI SEPOE KARAETA_UARIPI MURUA_STMT_UARIPI SIVIRI_UARIPI UARIPI_UARIPI PETOE_UARIPI TOARIPI_2 UARIPI TOARIPI	[@Eleman,EasternEleman]
constraint Eleman_2 = KAIPI OPAO AHEAVE KEURU OROKOLO OROKOLO_2	[@Eleman,WesternEleman]
constraint Eskimo-Aleut_2 = INUPIAQ NORTHWEST_ALASKA_INUPIATUN ST_LAWRENCE_YUPIK INUKTITUT_EASTERN_CANADIAN KANGIRYUARMIUTUN YUPIK_CENTRAL_SIBERIAN_CHAPLINO EAST_GREENLANDIC C_YUPIK WEST_GREENLANDIC	[@Eskimo-Aleut,Eskimo]
constraint Eskimo-Aleut_3 = INUPIAQ NORTHWEST_ALASKA_INUPIATUN KANGIRYUARMIUTUN INUKTITUT_EASTERN_CANADIAN EAST_GREENLANDIC WEST_GREENLANDIC	[@Eskimo-Aleut,Eskimo,Inuit]
constraint Eskimo-Aleut_5 = ST_LAWRENCE_YUPIK YUPIK_CENTRAL_SIBERIAN_CHAPLINO C_YUPIK	[@Eskimo-Aleut,Eskimo,Yupik]
constraint Guahiboan_2 = PLAYERO CUIBA GUAHIBO	[@Guahiboan,Guahibo-Cuiva]
constraint Guaicuruan_2 = PILAGA TOBA MOCOVI	[@Guaicuruan,GuaicurudelSur]
constraint Guaicuruan_3 = PILAGA TOBA MOCOVI	[@Guaicuruan,GuaicurudelSur,Qom]
constraint Gunwinyguan_5 = GUNWINGGU_KUNE GUNWINGGU_GUN_DJEIHMI GUNBALANG_WARLANG BUAN GUNWINGGU_KUNWINJKU GUNWINGGU_KUNINJKU GUNWINGGU_MANYALLALUK_MAYALI	[@Gunwinyguan,Marne]
constraint Gunwinyguan_6 = GUNWINGGU_GUN_DJEIHMI GUNWINGGU_KUNE GUNWINGGU_MANYALLALUK_MAYALI BUAN GUNWINGGU_KUNINJKU GUNWINGGU_KUNWINJKU	[@Gunwinyguan,Marne,CentralGunwinyguan]
constraint Heibanic_2 = EBANG MORO LOGOL LARU_SUDAN UTORO RERE SHIRUMBA ABUL TIRO	[@Heibanic,West-CentralHeibanic]
constraint Heibanic_3 = EBANG LOGOL LARU_SUDAN UTORO RERE ABUL	[@Heibanic,West-CentralHeibanic,CentralHeibanic]
constraint Heibanic_4 = EBANG LOGOL LARU_SUDAN UTORO ABUL	[@Heibanic,West-CentralHeibanic,CentralHeibanic,Ebang-Logol]
constraint Heibanic_5 = LARU_SUDAN EBANG ABUL	[@Heibanic,West-CentralHeibanic,CentralHeibanic,Ebang-Logol,Ebang-Laru]
constraint Hmong-Mien_1 = LIANHUA_SHE JIWEI_HMONG GUNDONG_PA_HNG XIANGXI_HMONG HMU CHENHU_SHE PA-HNG YANGHAO_HMONG TAK_HMONG HAIFENG_SHE LONGHUA_BUNU_2 JINGCUN_BUNU ZHENFENG_HMONG DANANSHAN_HMONG SHE_CHINA PHETCHABUN_HMONG YOUNUO_BUNU HMONG_DAW SHIMENKAN_HMONG LIUXIANG_BUNU HUANGLUO_BUNU WESTERN_XIANGXI_HMONG NUMAO_BUNU DAHUA_BUNU LAYIPING_HMONG SUYONG_HMONG LONGHUA_BUNU BUNU	[@Hmong-Mien,Hmongic]
constraint Hmong-Mien_2 = LIANHUA_SHE JIWEI_HMONG XIANGXI_HMONG HMU CHENHU_SHE YANGHAO_HMONG TAK_HMONG HAIFENG_SHE LONGHUA_BUNU_2 JINGCUN_BUNU ZHENFENG_HMONG DANANSHAN_HMONG SHE_CHINA PHETCHABUN_HMONG HMONG_DAW SHIMENKAN_HMONG LIUXIANG_BUNU WESTERN_XIANGXI_HMONG NUMAO_BUNU DAHUA_BUNU LAYIPING_HMONG SUYONG_HMONG LONGHUA_BUNU BUNU	[@Hmong-Mien,Hmongic,NuclearHmongic-HoNe]
constraint Hmong-Mien_3 = LIANHUA_SHE SHE_CHINA HAIFENG_SHE LONGHUA_BUNU_2 CHENHU_SHE LIUXIANG_BUNU LONGHUA_BUNU	[@Hmong-Mien,Hmongic,NuclearHmongic-HoNe,Jiongnai-HoNe]
constraint Hmong-Mien_4 = CHENHU_SHE HAIFENG_SHE LIANHUA_SHE SHE_CHINA	[@Hmong-Mien,Hmongic,NuclearHmongic-HoNe,Jiongnai-HoNe,HoNeic]
constraint Hmong-Mien_5 = WESTERN_XIANGXI_HMONG NUMAO_BUNU DANANSHAN_HMONG TAK_HMONG DAHUA_BUNU JIWEI_HMONG PHETCHABUN_HMONG XIANGXI_HMONG HMU LAYIPING_HMONG JINGCUN_BUNU SUYONG_HMONG HMONG_DAW YANGHAO_HMONG SHIMENKAN_HMONG ZHENFENG_HMONG BUNU	[@Hmong-Mien,Hmongic,NuclearHmongic-HoNe,NuclearHmongic]
constraint Hmong-Mien_6 = ZHENFENG_HMONG YANGHAO_HMONG HMU	[@Hmong-Mien,Hmongic,NuclearHmongic-HoNe,NuclearHmongic,EastHmongic]
constraint Hmong-Mien_7 = WESTERN_XIANGXI_HMONG XIANGXI_HMONG LAYIPING_HMONG JIWEI_HMONG	[@Hmong-Mien,Hmongic,NuclearHmongic-HoNe,NuclearHmongic,NorthHmongic]
constraint Hmong-Mien_8 = DANANSHAN_HMONG NUMAO_BUNU TAK_HMONG DAHUA_BUNU PHETCHABUN_HMONG JINGCUN_BUNU SUYONG_HMONG HMONG_DAW SHIMENKAN_HMONG BUNU	[@Hmong-Mien,Hmongic,NuclearHmongic-HoNe,NuclearHmongic,WestHmongic]
constraint Hmong-Mien_9 = DANANSHAN_HMONG TAK_HMONG PHETCHABUN_HMONG SUYONG_HMONG HMONG_DAW SHIMENKAN_HMONG	[@Hmong-Mien,Hmongic,NuclearHmongic-HoNe,NuclearHmongic,WestHmongic,GreaterChuanqiandian]
constraint Hmong-Mien_10 = DANANSHAN_HMONG TAK_HMONG PHETCHABUN_HMONG SUYONG_HMONG HMONG_DAW SHIMENKAN_HMONG	[@Hmong-Mien,Hmongic,NuclearHmongic-HoNe,NuclearHmongic,WestHmongic,GreaterChuanqiandian,Chuanqiandian]
constraint Hmong-Mien_11 = DANANSHAN_HMONG TAK_HMONG PHETCHABUN_HMONG SUYONG_HMONG HMONG_DAW SHIMENKAN_HMONG	[@Hmong-Mien,Hmongic,NuclearHmongic-HoNe,NuclearHmongic,WestHmongic,GreaterChuanqiandian,Chuanqiandian,FirstVernacularHmong]
constraint Hmong-Mien_13 = PA-HNG HUANGLUO_BUNU YOUNUO_BUNU GUNDONG_PA_HNG	[@Hmong-Mien,Hmongic,Paheng]
constraint Hmong-Mien_14 = SHUANGLONG_MIEN DAPINGJIANG_MIEN DONGSHAN_BIAO_MON YAO CHIANGRAI_MIEN DAPING_MIEN HAINAN_KIM_MUN HAININH_MIEN CHANGPING_BIAO_MON TAIPAN_MIEN	[@Hmong-Mien,Mienic]
constraint Hmong-Mien_15 = DAPINGJIANG_MIEN DONGSHAN_BIAO_MON YAO CHIANGRAI_MIEN HAINAN_KIM_MUN HAININH_MIEN CHANGPING_BIAO_MON TAIPAN_MIEN	[@Hmong-Mien,Mienic,Mien-Mun]
constraint Huitotoan_1 = OCAINA NONUYA OCAINA_2	[@Huitotoan,Nonuya-Ocaina]
constraint Huitotoan_2 = HUITOTO_MURUI_2 HUITOTO_MINICA_2 HUITOTO_MIKA HUITOTO_NUPODE HUITOTO_MURUI HUITOTO_NIPODE HUITOTO_MINICA	[@Huitotoan,NuclearWitotoan]
constraint Huitotoan_3 = HUITOTO_MURUI_2 HUITOTO_MINICA_2 HUITOTO_MIKA HUITOTO_MURUI HUITOTO_MINICA	[@Huitotoan,NuclearWitotoan,Minica-Murui]
constraint Ijoid_2 = OPEREMO OKRIKA MEIN OYAKIRI KALABARI APOI BUMO BISENI AROGBO OPOROMO WEST_TARAKIRI AKAHA OGULAGHA IBANI KABOU NKORO KOLOKUMA IZON KUNBO FURUPAGHA AKITA IDUWINI IKIBIRI OGBE_IJO NEMBE EKPETIAMA EAST_TARAKIRI ORUMA BASAN OGBOIN GBARAIN GBARANMATU EAST_OLODIAMA	[@Ijoid,Ijo]
constraint Ijoid_3 = AKAHA OKRIKA KALABARI IBANI NKORO NEMBE	[@Ijoid,Ijo,EasternIjo]
constraint Ijoid_4 = OKRIKA IBANI KALABARI NKORO	[@Ijoid,Ijo,EasternIjo,KaKiBa-Nkoroo]
constraint Ijoid_5 = OKRIKA IBANI KALABARI	[@Ijoid,Ijo,EasternIjo,KaKiBa-Nkoroo,KaKiBa]
constraint Ijoid_6 = OPEREMO MEIN OYAKIRI APOI BUMO BISENI AROGBO OPOROMO WEST_TARAKIRI OGULAGHA KABOU KOLOKUMA IZON KUNBO FURUPAGHA AKITA IDUWINI IKIBIRI OGBE_IJO EKPETIAMA EAST_TARAKIRI ORUMA BASAN OGBOIN GBARAIN GBARANMATU EAST_OLODIAMA	[@Ijoid,Ijo,WesternIjo]
constraint Ijoid_7 = BISENI ORUMA AKITA	[@Ijoid,Ijo,WesternIjo,InlandIjo]
constraint Iroquoian_2 = TUSCARORA SENECA ONEIDA ONONDAGA MOHAWK CAYUGA	[@Iroquoian,NorthernIroquoian]
constraint Japonic_1 = JAPANESE TAKARAJIMA_JAPANESE TOKYO_JAPANESE JAPANESE_KYOTO JAPANESE_2	[@Japonic,Japanesic]
constraint Japonic_2 = JAPANESE TAKARAJIMA_JAPANESE TOKYO_JAPANESE JAPANESE_KYOTO JAPANESE_2	[@Japonic,Japanesic,Japan-TaiwanJapanese]
constraint Japonic_3 = TOKUWASE YAMAZATO_OKINAWAN YAEYAMA KOMI_YAEYAMA AZA_IRABU_MIYAKO AKAJIMA_OKINAWAN YORON KUROSHIMA_YAEYAMA SHURI SANI_AMAMI KAMIKATETSU_KIKAI YONAGUNI UEHARA_YAEYAMA NISHIHARA_MIYAKO NORTHERN_AMAMI_OSHIMA KOHAMA_YAEYAMA YONAMINE NAHA HATERUMA_YAEYAMA TAKETOMI_YAEYAMA MIYAKO KABIRA_YAEYAMA IZENA_KUNIGAMI FUKUSATO_MIYAKO KUNINAKA_MIYAKO HIGA_OKINAWAN	[@Japonic,Ryukyuan]
constraint Japonic_4 = KAMIKATETSU_KIKAI TOKUWASE NORTHERN_AMAMI_OSHIMA YAMAZATO_OKINAWAN YONAMINE NAHA AKAJIMA_OKINAWAN YORON IZENA_KUNIGAMI HIGA_OKINAWAN SHURI SANI_AMAMI	[@Japonic,Ryukyuan,NorthernRyukyuan]
constraint Japonic_5 = KAMIKATETSU_KIKAI TOKUWASE NORTHERN_AMAMI_OSHIMA YORON SANI_AMAMI	[@Japonic,Ryukyuan,NorthernRyukyuan,Amami]
constraint Japonic_6 = SANI_AMAMI TOKUWASE NORTHERN_AMAMI_OSHIMA	[@Japonic,Ryukyuan,NorthernRyukyuan,Amami,NuclearAmami]
constraint Japonic_9 = YAMAZATO_OKINAWAN YONAMINE NAHA AKAJIMA_OKINAWAN IZENA_KUNIGAMI SHURI HIGA_OKINAWAN	[@Japonic,Ryukyuan,NorthernRyukyuan,Okinawa]
constraint Japonic_10 = NISHIHARA_MIYAKO TAKETOMI_YAEYAMA KOHAMA_YAEYAMA MIYAKO KABIRA_YAEYAMA KOMI_YAEYAMA YAEYAMA AZA_IRABU_MIYAKO KUROSHIMA_YAEYAMA FUKUSATO_MIYAKO KUNINAKA_MIYAKO HATERUMA_YAEYAMA YONAGUNI UEHARA_YAEYAMA	[@Japonic,Ryukyuan,SouthernRyukyu]
constraint Japonic_11 = TAKETOMI_YAEYAMA KOHAMA_YAEYAMA KABIRA_YAEYAMA KOMI_YAEYAMA YAEYAMA KUROSHIMA_YAEYAMA HATERUMA_YAEYAMA YONAGUNI UEHARA_YAEYAMA	[@Japonic,Ryukyuan,SouthernRyukyu,Macro-Yaeyama]
constraint Kadugli-Krongo_2 = KAMDANG KANGA TULISHI CHIRORO FAMA KRONGO KURONDI KATCHA MIRI KADUGLI_2	[@Kadugli-Krongo,Central-WesternKadugli-Krongo]
constraint Kadugli-Krongo_3 = KANGA CHIRORO KATCHA MIRI KADUGLI_2	[@Kadugli-Krongo,Central-WesternKadugli-Krongo,Katcha-Kadugli-Miri-Kanga]
constraint Kadugli-Krongo_4 = KRONGO FAMA KURONDI	[@Kadugli-Krongo,Central-WesternKadugli-Krongo,Krongo-Tumtum]
constraint Kartvelian_2 = LAZ MINGRELIAN GEORGIAN	[@Kartvelian,Georgian-Zan]
constraint Khoe-Kwadi_1 = NAMA_2 NAMA KHOEKHOEGOWAB	[@Khoe-Kwadi,Khoe,Khoekhoe]
constraint Khoe-Kwadi_2 = NAMA_2 NAMA KHOEKHOEGOWAB	[@Khoe-Kwadi,Khoe,Khoekhoe,NorthKhoekhoe]
constraint Khoe-Kwadi_3 = NARON GXANA GWI KXOE NARO MASARWA_TATI KHWE	[@Khoe-Kwadi,Khoe,Non-Khoekhoe]
constraint Khoe-Kwadi_6 = NARON GXANA GWI KXOE NARO KHWE	[@Khoe-Kwadi,Khoe,Non-Khoekhoe,West-Kxoe]
constraint Khoe-Kwadi_8 = GWI NARON NARO GXANA	[@Khoe-Kwadi,Khoe,Non-Khoekhoe,West-Kxoe,Naro-Ana]
constraint Kiowa-Tanoan_2 = TEWA_SANTA_CLARA TEWA_ARIZONA TEWA_SAN_JUAN_PUEBLO	[@Kiowa-Tanoan,Tewa]
constraint Kiowa-Tanoan_3 = TIWA_SOUTHERN TIWA_NORTHERN_PICURIS TIWA_NORTHERN_TAOS	[@Kiowa-Tanoan,Tiwa-Piro]
constraint Kiowa-Tanoan_4 = TIWA_SOUTHERN TIWA_NORTHERN_PICURIS TIWA_NORTHERN_TAOS	[@Kiowa-Tanoan,Tiwa-Piro,Tiwa]
constraint Kiwaian_1 = KIWAI_SOUTHERN GOPE URAMA GIBAIO BAMU BAMU_2 ANIGIBI WABUDA	[@Kiwaian,@Kiwaian]
constraint Koiarian_1 = AOMIE BARAI ESE_MANAGALASI	[@Koiarian,Baraic]
constraint Koiarian_3 = KOITA KOIARI_2 KOIARI	[@Koiarian,Koiaric]
constraint Koiarian_4 = KOITA KOIARI_2 KOIARI	[@Koiarian,Koiaric,Koita-Koiari]
constraint Koman_2 = KOMA UDUK CENTRAL_KOMA SOUTHERN_KOMA LANGA	[@Koman,Opuuo-Twampa-Komo]
constraint Koman_3 = UDUK KOMA CENTRAL_KOMA SOUTHERN_KOMA	[@Koman,Opuuo-Twampa-Komo,Twampa-Komo]
constraint Kxa_2 = KUNG KUNG_EKOKA KAUEN JUHOAN O_KUNG	[@Kxa,Ju-Kung]
constraint Lakes_Plain_4 = FAYU DOUTAI EDOPI TAUSE_DEIRATE SIKARITAI TAUSE WARITAI BIRITAI OBOKUITAI PAPASENA TAUSE_WEIRATE KIRIKIRI KIRIKIRI_FAIA	[@Lakes_Plain,Tariku]
constraint Lakes_Plain_6 = DOUTAI SIKARITAI WARITAI BIRITAI OBOKUITAI PAPASENA	[@Lakes_Plain,Tariku,EastTariku]
constraint Lakes_Plain_7 = WARITAI DOUTAI PAPASENA	[@Lakes_Plain,Tariku,EastTariku,Doutai-Kai-Waritai]
constraint Lakes_Plain_9 = TAUSE_DEIRATE TAUSE FAYU TAUSE_WEIRATE KIRIKIRI KIRIKIRI_FAIA	[@Lakes_Plain,Tariku,WestTariku]
constraint Lakes_Plain_10 = FAYU KIRIKIRI KIRIKIRI_FAIA	[@Lakes_Plain,Tariku,WestTariku,Fayu-Kirikiri]
constraint Left_May_2 = NIMO_NAKWI NIMO AMA_2 BO AMA NAKWI ROCKY_PEAK	[@Left_May,WesternLeftMay]
constraint Lower_Sepik-Ramu_1 = CHAMBRI_KILIMBIT CHAMBRI YIMAS	[@Lower_Sepik-Ramu,LowerSepik]
constraint Mande_1 = SOUTHERN_SAMO BUSA_NIGERIA WAN GURO SAMO_MATYA YAKOUBA TOURA GAGU BENG SHANGA YAURE MWAN BOKOBARU MANN KYENGA ILLO_BUSA WAN_2 BISA BOKO	[@Mande,EasternMande]
constraint Mande_2 = SOUTHERN_SAMO BUSA_NIGERIA SAMO_MATYA SHANGA BOKOBARU KYENGA ILLO_BUSA BISA BOKO	[@Mande,EasternMande,Bisa-Busa]
constraint Mande_3 = SOUTHERN_SAMO BUSA_NIGERIA SAMO_MATYA SHANGA BOKOBARU KYENGA ILLO_BUSA BOKO	[@Mande,EasternMande,Bisa-Busa,Samo-Busa]
constraint Mande_4 = BUSA_NIGERIA SHANGA BOKOBARU KYENGA ILLO_BUSA BOKO	[@Mande,EasternMande,Bisa-Busa,Samo-Busa,Busan]
constraint Mande_5 = ILLO_BUSA BUSA_NIGERIA BOKO BOKOBARU	[@Mande,EasternMande,Bisa-Busa,Samo-Busa,Busan,Boko-Busa]
constraint Mande_8 = WAN GURO YAKOUBA TOURA GAGU BENG YAURE MWAN MANN WAN_2	[@Mande,EasternMande,SoutheasternMande]
constraint Mande_9 = GURO YAKOUBA TOURA YAURE MANN	[@Mande,EasternMande,SoutheasternMande,Mano-Dan]
constraint Mande_10 = TOURA YAURE GURO YAKOUBA	[@Mande,EasternMande,SoutheasternMande,Mano-Dan,Guro-Dan]
constraint Mande_14 = WAN GAGU BENG MWAN WAN_2	[@Mande,EasternMande,SoutheasternMande,Nwa-Ben]
constraint Mande_17 = WAN_2 WAN MWAN	[@Mande,EasternMande,SoutheasternMande,Nwa-Ben,Wan-Mwan]
constraint Mande_18 = TENENGAKAN BOZO_HAINYAHO MANDINKA KPELLE_GUINEA WOJENEKAKAN MALINKE FINANGAKAN SUSU BANDI SOUTHERN_BOBO_MADARE MENDE KANIKAKAN GBELEBANKAKAN SIENKOKAKAN BODUGUKAKAN VAI MANINKAKAN_KITA BOZO_JENAAMA BOLON VANDUGUKAKAN KURANKO NIGBIKAN MIXIFORE KONO KARANJANKAN LOMA_LIBERIA JULA_DE_KONG SAGAKAKAN NOWOLOKAKAN BARALAKAKAN DUUNGOMA SONINKE WORODUGUKAKAN MAUKAKAN BOZO_TIEYAHO SANK…	[@Mande,WesternMande]
constraint Mande_19 = TENENGAKAN MANDINKA KPELLE_GUINEA WOJENEKAKAN MALINKE FINANGAKAN SUSU BANDI MENDE GBELEBANKAKAN KANIKAKAN SIENKOKAKAN BODUGUKAKAN VAI MANINKAKAN_KITA BOLON VANDUGUKAKAN KURANKO NIGBIKAN MIXIFORE KONO LOMA_LIBERIA JULA_DE_KONG SAGAKAKAN NOWOLOKAKAN BARALAKAKAN SIAKAKAN WORODUGUKAKAN MAUKAKAN SANKARAN_MANINKA LIGBI KOROKAN MANINKAKAN_EASTERN KOYAGAKAN LELE_GUINEA YALUNKA TUDUG…	[@Mande,WesternMande,Manding-Kpelle]
constraint Mande_20 = TENENGAKAN MANDINKA WOJENEKAKAN MALINKE FINANGAKAN SUSU GBELEBANKAKAN KANIKAKAN SIENKOKAKAN BODUGUKAKAN VAI MANINKAKAN_KITA BOLON VANDUGUKAKAN KURANKO NIGBIKAN MIXIFORE KONO JULA_DE_KONG SAGAKAKAN NOWOLOKAKAN BARALAKAKAN SIAKAKAN WORODUGUKAKAN MAUKAKAN SANKARAN_MANINKA LIGBI KOROKAN MANINKAKAN_EASTERN KOYAGAKAN LELE_GUINEA YALUNKA TUDUGUKAKAN BAMBARA KONYANKA_MANINKA MARKA J…	[@Mande,WesternMande,Manding-Kpelle,CentralMande]
constraint Mande_21 = TENENGAKAN MANDINKA WOJENEKAKAN MALINKE FINANGAKAN KANIKAKAN GBELEBANKAKAN SIENKOKAKAN BODUGUKAKAN VAI MANINKAKAN_KITA BOLON VANDUGUKAKAN KURANKO NIGBIKAN MIXIFORE KARANJANKAN KONO JULA_DE_KONG SAGAKAKAN NOWOLOKAKAN BARALAKAKAN WORODUGUKAKAN MAUKAKAN SANKARAN_MANINKA XAASONGAXANGO LIGBI KOROKAN MANINKAKAN_EASTERN KOYAGAKAN TUDUGUKAKAN BAMBARA KONYANKA_MANINKA MARKA JULA_VEHI…	[@Mande,WesternMande,Manding-Kpelle,CentralMande,Manding-Jogo]
constraint Mande_25 = TENENGAKAN MANDINKA WOJENEKAKAN MALINKE FINANGAKAN KANIKAKAN GBELEBANKAKAN SIENKOKAKAN BODUGUKAKAN VAI MANINKAKAN_KITA BOLON VANDUGUKAKAN KURANKO NIGBIKAN MIXIFORE KARANJANKAN KONO JULA_DE_KONG SAGAKAKAN NOWOLOKAKAN BARALAKAKAN WORODUGUKAKAN MAUKAKAN SANKARAN_MANINKA XAASONGAXANGO KOROKAN MANINKAKAN_EASTERN KOYAGAKAN TUDUGUKAKAN BAMBARA KONYANKA_MANINKA MARKA JULA_VEHICULAIR…	[@Mande,WesternMande,Manding-Kpelle,CentralMande,Manding-Jogo,Manding-Vai]
constraint Mande_26 = TENENGAKAN MANDINKA WOJENEKAKAN MALINKE FINANGAKAN GBELEBANKAKAN KANIKAKAN SIENKOKAKAN BODUGUKAKAN MANINKAKAN_KITA BOLON VANDUGUKAKAN KURANKO NIGBIKAN MIXIFORE JULA_DE_KONG SAGAKAKAN NOWOLOKAKAN BARALAKAKAN SIAKAKAN WORODUGUKAKAN MAUKAKAN SANKARAN_MANINKA KOROKAN MANINKAKAN_EASTERN KOYAGAKAN LELE_GUINEA TUDUGUKAKAN BAMBARA KONYANKA_MANINKA MARKA JULA_VEHICULAIRE FOLOKAKAN KA…	[@Mande,WesternMande,Manding-Kpelle,CentralMande,Manding-Jogo,Manding-Vai,Manding-Mokole]
constraint Mande_27 = TENENGAKAN MANDINKA WOJENEKAKAN MALINKE FINANGAKAN KANIKAKAN GBELEBANKAKAN SIENKOKAKAN BODUGUKAKAN MANINKAKAN_KITA BOLON VANDUGUKAKAN NIGBIKAN JULA_DE_KONG SAGAKAKAN NOWOLOKAKAN BARALAKAKAN WORODUGUKAKAN MAUKAKAN SANKARAN_MANINKA XAASONGAXANGO KOROKAN MANINKAKAN_EASTERN KOYAGAKAN TUDUGUKAKAN BAMBARA KONYANKA_MANINKA MARKA JULA_VEHICULAIRE FOLOKAKAN KARANJANKAN SIAKAKAN KOROK…	[@Mande,WesternMande,Manding-Kpelle,CentralMande,Manding-Jogo,Manding-Vai,Manding-Mokole,Manding]
constraint Mande_28 = TENENGAKAN WOJENEKAKAN FINANGAKAN GBELEBANKAKAN KANIKAKAN SIENKOKAKAN BODUGUKAKAN BOLON VANDUGUKAKAN NIGBIKAN JULA_DE_KONG SAGAKAKAN NOWOLOKAKAN BARALAKAKAN WORODUGUKAKAN MAUKAKAN SANKARAN_MANINKA KOROKAN MANINKAKAN_EASTERN KOYAGAKAN TUDUGUKAKAN BAMBARA KONYANKA_MANINKA MARKA JULA_VEHICULAIRE FOLOKAKAN KARANJANKAN SIAKAKAN KOROKAKAN	[@Mande,WesternMande,Manding-Kpelle,CentralMande,Manding-Jogo,Manding-Vai,Manding-Mokole,Manding,EastManding]
constraint Mande_29 = KONYANKA_MANINKA MANINKAKAN_EASTERN SANKARAN_MANINKA	[@Mande,WesternMande,Manding-Kpelle,CentralMande,Manding-Jogo,Manding-Vai,Manding-Mokole,Manding,EastManding,Manenkan]
constraint Mande_30 = TENENGAKAN WOJENEKAKAN FINANGAKAN GBELEBANKAKAN KANIKAKAN SIENKOKAKAN BODUGUKAKAN VANDUGUKAKAN NIGBIKAN SAGAKAKAN NOWOLOKAKAN BARALAKAKAN WORODUGUKAKAN MAUKAKAN KOROKAN KOYAGAKAN TUDUGUKAKAN FOLOKAKAN KARANJANKAN SIAKAKAN KOROKAKAN	[@Mande,WesternMande,Manding-Kpelle,CentralMande,Manding-Jogo,Manding-Vai,Manding-Mokole,Manding,EastManding,Maninka-Mori]
constraint Mande_31 = NIGBIKAN KOROKAN SAGAKAKAN SIAKAKAN KOYAGAKAN	[@Mande,WesternMande,Manding-Kpelle,CentralMande,Manding-Jogo,Manding-Vai,Manding-Mokole,Manding,EastManding,Maninka-Mori,Koro-Koyaga]
constraint Mande_32 = MALINKE MANDINKA MANINKAKAN_KITA XAASONGAXANGO	[@Mande,WesternMande,Manding-Kpelle,CentralMande,Manding-Jogo,Manding-Vai,Manding-Mokole,Manding,WestManding]
constraint Mande_35 = KURANKO MIXIFORE LELE_GUINEA	[@Mande,WesternMande,Manding-Kpelle,CentralMande,Manding-Jogo,Manding-Vai,Manding-Mokole,NuclearMokole]
constraint Mande_38 = KPELLE_GUINEA KPELLE BANDI LOMA_LIBERIA MENDE	[@Mande,WesternMande,Manding-Kpelle,SouthwestMande]
constraint Mande_40 = MENDE BANDI LOMA_LIBERIA	[@Mande,WesternMande,Manding-Kpelle,SouthwestMande,Mende-Loma]
constraint Mande_45 = BOZO_HAINYAHO BANKA BOZO_TIEYAHO SONINKE SOUTHERN_BOBO_MADARE SEEKU DUUNGOMA BOZO_JENAAMA	[@Mande,WesternMande,NorthwesternMande]
constraint Mande_46 = BANKA DUUNGOMA SOUTHERN_BOBO_MADARE SEEKU	[@Mande,WesternMande,NorthwesternMande,Duun-Bobo]
constraint Mande_48 = DUUNGOMA BANKA SEEKU	[@Mande,WesternMande,NorthwesternMande,Duun-Bobo,Duun-Jo]
constraint Mande_49 = DUUNGOMA BANKA SEEKU	[@Mande,WesternMande,NorthwesternMande,Duun-Bobo,Duun-Jo,Duun-Seenku]
constraint Mande_51 = BOZO_JENAAMA BOZO_HAINYAHO BOZO_TIEYAHO SONINKE	[@Mande,WesternMande,NorthwesternMande,Soninke-Bozo]
constraint Mande_52 = BOZO_HAINYAHO BOZO_TIEYAHO BOZO_JENAAMA	[@Mande,WesternMande,NorthwesternMande,Soninke-Bozo,Bozo]
constraint Maningrida_2 = GURAGONE BURARRA NAKARA	[@Maningrida,Burera-Nakara]
constraint Matacoan_2 = CHOROTE_IYOWUJWA WICHI_LHAMTES_GUISNAY CHOROTE MATACO WICHI_LHAMTES WICHI_LHAMTES_VEJOZ	[@Matacoan,MataguayoII]
constraint Matacoan_4 = WICHI_LHAMTES_GUISNAY WICHI_LHAMTES WICHI_LHAMTES_VEJOZ MATACO	[@Matacoan,MataguayoII,Wichi]
constraint Mayan_1 = ZINACANTAN_TZOTZIL KICHEE_SANTA_CRUZ_DE_EL_QUICHE MAM_TODOS_SANTOS_CUCHUMATAN_3 MAM_SANTIAGO_CHIMALTENANGO MAM_SAN_RAFAEL_PETZAL NORTHERN_MAM_SAN_ILDEFONSO_IXTAHUACAN MAM_TECTITAN CHUJ_SAN_MATEO_IXTATAN TZUTUJIL_SANTIAGO_ATITLAN CHORTI KICHEE_JOYABAJ_1 KICHEE_SAN_ANTONIO_ILOTENANGO WESTERN_QUICHE_TOTONICAPAN MOPAN JACALTEC CHORTI_JOCOTAN MAM_TODOS_SANTOS_CUCHUMATAN_2 KICHEE_Z…	[@Mayan,CoreMayan]
constraint Mayan_2 = MAM_SAN_MARTIN_SACATEPEQUEZ QUICHE TZUTUJIL_SAN_JUAN_LA_LAGUNA AGUACATEC KICHEE_SANTA_MARIA_CHIQUIMULA_1 MAM_CABRICAN KICHEE_SANTA_MARIA_CHIQUIMULA_2 KICHEE_CUNEN_2 CENTRAL_QUICHE_SANTA_MARIA_CHIQUIMULA KICHEE_TOTONICAPAN_1 MAM_NORTHERN MAM_SAN_ILDEFONSO_IXTAHUACAN MAM_TODOS_SANTOS_CUCHUMATAN_3 WESTERN_CAKCHIQUEL_PATZUN MAM_SANTIAGO_CHIMALTENANGO MAM_SAN_SEBASTIAN_H KICHEE_SA…	[@Mayan,CoreMayan,Quichean-Mamean]
constraint Mayan_3 = MAM_SAN_MARTIN_SACATEPEQUEZ AGUACATEC MAM_CABRICAN MAM_NORTHERN MAM_SAN_ILDEFONSO_IXTAHUACAN MAM_TODOS_SANTOS_CUCHUMATAN_3 MAM_SANTIAGO_CHIMALTENANGO MAM_SAN_SEBASTIAN_H MAM_TODOS_SANTOS_CUCHUMATAN_1 MAM_TACANA_1 MAM_SAN_RAFAEL_PETZAL NORTHERN_MAM_SAN_ILDEFONSO_IXTAHUACAN MAM_SAN_JUAN_ATITLAN SOUTHERN_MAM_SAN_JUAN_OSTUNCALCO MAM_TECTITAN MAM_SAN_PEDRO_NECTA IXIL_CHAJUL MAM_TO…	[@Mayan,CoreMayan,Quichean-Mamean,GreaterMamean]
constraint Mayan_4 = AGUACATEC IXIL_CHAJUL AGUACATECO_AGUACATAN	[@Mayan,CoreMayan,Quichean-Mamean,GreaterMamean,Ixilan]
constraint Mayan_5 = MAM_SAN_MARTIN_SACATEPEQUEZ MAM_CABRICAN MAM_NORTHERN MAM_SAN_ILDEFONSO_IXTAHUACAN MAM_TODOS_SANTOS_CUCHUMATAN_3 MAM_SANTIAGO_CHIMALTENANGO MAM_SAN_SEBASTIAN_H MAM_TODOS_SANTOS_CUCHUMATAN_1 MAM_SAN_RAFAEL_PETZAL MAM_TACANA_1 NORTHERN_MAM_SAN_ILDEFONSO_IXTAHUACAN MAM_SAN_JUAN_ATITLAN SOUTHERN_MAM_SAN_JUAN_OSTUNCALCO MAM_TECTITAN MAM_SAN_PEDRO_NECTA MAM_TODOS_SANTOS_CUCHUMATAN_…	[@Mayan,CoreMayan,Quichean-Mamean,GreaterMamean,Mamean]
constraint Mayan_6 = TZUTUJIL_SAN_JUAN_LA_LAGUNA QUICHE KICHEE_SANTA_MARIA_CHIQUIMULA_1 KICHEE_SANTA_MARIA_CHIQUIMULA_2 KICHEE_CUNEN_2 CENTRAL_QUICHE_SANTA_MARIA_CHIQUIMULA KICHEE_TOTONICAPAN_1 KICHEE_SANTA_CRUZ_DE_EL_QUICHE WESTERN_CAKCHIQUEL_PATZUN KICHEE_SAMAYAC_2 KICHEE_MOMOSTENANGO KICHEE_ZUNIL POCOMAM_EASTERN KICHE KICHEE_SAN_JOSE_CHIQUILAJA_QUETZ TZUTUJIL_SANTIAGO_ATITLAN KICHEE_SAN_MIGUEL…	[@Mayan,CoreMayan,Quichean-Mamean,GreaterQuichean]
constraint Mayan_7 = TZUTUJIL_SAN_JUAN_LA_LAGUNA QUICHE KICHEE_SANTA_MARIA_CHIQUIMULA_1 KICHEE_SANTA_MARIA_CHIQUIMULA_2 KICHEE_CUNEN_2 CENTRAL_QUICHE_SANTA_MARIA_CHIQUIMULA KICHEE_TOTONICAPAN_1 KICHEE_SANTA_CRUZ_DE_EL_QUICHE WESTERN_CAKCHIQUEL_PATZUN KICHEE_SAMAYAC_2 KICHEE_MOMOSTENANGO KICHEE_ZUNIL KICHE KICHEE_SAN_JOSE_CHIQUILAJA_QUETZ TZUTUJIL_SANTIAGO_ATITLAN KICHEE_SAN_MIGUEL_CHICAJ KICHEE_S…	[@Mayan,CoreMayan,Quichean-Mamean,GreaterQuichean,CoreQuichean]
constraint Mayan_8 = TZUTUJIL_SAN_JUAN_LA_LAGUNA TZUTUJIL_SANTIAGO_ATITLAN NORTHERN_CAKCHIQUEL_SAN_MARTIN_JILOTEPEQUE NORTHERN_CAKCHIQUEL_TECPAN WESTERN_CAKCHIQUEL_PATZUN TZUTUJIL_WESTERN SOUTHERN_CAKCHIQUEL_SAN_ANDRES_ITZAPA	[@Mayan,CoreMayan,Quichean-Mamean,GreaterQuichean,CoreQuichean,Cakchiquel-Tzutujil]
constraint Mayan_9 = QUICHE KICHEE_SANTA_MARIA_CHIQUIMULA_1 KICHEE_SANTA_MARIA_CHIQUIMULA_2 KICHEE_CUNEN_2 CENTRAL_QUICHE_SANTA_MARIA_CHIQUIMULA KICHEE_TOTONICAPAN_1 KICHEE_SANTA_CRUZ_DE_EL_QUICHE KICHEE_SAMAYAC_2 KICHEE_MOMOSTENANGO KICHEE_ZUNIL KICHE KICHEE_SAN_JOSE_CHIQUILAJA_QUETZ KICHEE_SAN_MIGUEL_CHICAJ KICHEE_SAMAYAC_1 KICHEE_TOTONICAPAN_2 KICHEE_ALDEA_ARGUETA_SOLOLA CENTRAL_QUICHE KICHEE_…	[@Mayan,CoreMayan,Quichean-Mamean,GreaterQuichean,CoreQuichean,Quiche-Achi]
constraint Mayan_10 = POCOMAM_SAN_LUIS_JILOTEPEQUE WESTERN_POCOMAM_SAN_CRISTOBAL_VERAPAZ POCOMAM_EASTERN POQOMCHI_WESTERN	[@Mayan,CoreMayan,Quichean-Mamean,GreaterQuichean,Poqom]
constraint Mayan_11 = CHONTAL_TABASCO TZOTZIL_SAN_ANDRES MOCHO TZELTAL_OXCHUC CHUJ JAKALTEKO_EASTERN ZINACANTAN_TZOTZIL ACATECO_SAN_MIGUEL_ACATAN QANJOBAL_SANTA_EULALIA CHUJ_SAN_MATEO_IXTATAN JACALTEC CHORTI_JOCOTAN CHORTI CHOL_TUMBALA TOJOLABAL TZELTAL_BACHAJON JACALTECO_WESTERN CHOL_TILA	[@Mayan,CoreMayan,WesternMayan]
constraint Mayan_12 = CHONTAL_TABASCO TZOTZIL_SAN_ANDRES TZELTAL_OXCHUC ZINACANTAN_TZOTZIL CHORTI_JOCOTAN CHORTI CHOL_TUMBALA TZELTAL_BACHAJON CHOL_TILA	[@Mayan,CoreMayan,WesternMayan,Cholan-Tzeltalan]
constraint Mayan_13 = CHONTAL_TABASCO CHORTI_JOCOTAN CHORTI CHOL_TUMBALA CHOL_TILA	[@Mayan,CoreMayan,WesternMayan,Cholan-Tzeltalan,Cholan]
constraint Mayan_14 = CHONTAL_TABASCO CHOL_TUMBALA CHOL_TILA	[@Mayan,CoreMayan,WesternMayan,Cholan-Tzeltalan,Cholan,Chol-Chontal]
constraint Mayan_16 = TZELTAL_BACHAJON TZELTAL_OXCHUC ZINACANTAN_TZOTZIL TZOTZIL_SAN_ANDRES	[@Mayan,CoreMayan,WesternMayan,Cholan-Tzeltalan,Tzeltalan]
constraint Mayan_17 = MOCHO JAKALTEKO_EASTERN CHUJ ACATECO_SAN_MIGUEL_ACATAN QANJOBAL_SANTA_EULALIA CHUJ_SAN_MATEO_IXTATAN JACALTEC TOJOLABAL JACALTECO_WESTERN	[@Mayan,CoreMayan,WesternMayan,Kanjobalan-Chujean]
constraint Mayan_18 = CHUJ CHUJ_SAN_MATEO_IXTATAN TOJOLABAL	[@Mayan,CoreMayan,WesternMayan,Kanjobalan-Chujean,Chujean]
constraint Mayan_19 = MOCHO JAKALTEKO_EASTERN ACATECO_SAN_MIGUEL_ACATAN QANJOBAL_SANTA_EULALIA JACALTEC JACALTECO_WESTERN	[@Mayan,CoreMayan,WesternMayan,Kanjobalan-Chujean,Kanjobalan]
constraint Mayan_20 = JAKALTEKO_EASTERN ACATECO_SAN_MIGUEL_ACATAN QANJOBAL_SANTA_EULALIA JACALTEC JACALTECO_WESTERN	[@Mayan,CoreMayan,WesternMayan,Kanjobalan-Chujean,Kanjobalan,Kanjobal-Jacaltec]
constraint Mayan_21 = LACANDON MAYA_YUCATAN MOPAN ITZAJ MAYA_YUCATECA MOPAN_SAN_LUIS_PETEN	[@Mayan,CoreMayan,Yucatecan]
constraint Mayan_22 = MOPAN_SAN_LUIS_PETEN MOPAN ITZAJ	[@Mayan,CoreMayan,Yucatecan,Mopan-Itza]
constraint Mayan_23 = MAYA_YUCATECA LACANDON MAYA_YUCATAN	[@Mayan,CoreMayan,Yucatecan,Yucatec-Lacandon]
constraint Mixe-Zoque_1 = SOUTH_HIGHLAND_MIXE NORTH_HIGHLAND_MIXE AYUTLA_MIXE LOWLAND_MIXE SAYULA_POPOLUCA OLUTA_POPOLUCA	[@Mixe-Zoque,Mixe]
constraint Mixe-Zoque_2 = SOUTH_HIGHLAND_MIXE LOWLAND_MIXE NORTH_HIGHLAND_MIXE AYUTLA_MIXE	[@Mixe-Zoque,Mixe,OaxacaMixe]
constraint Mixe-Zoque_3 = SOUTH_HIGHLAND_MIXE LOWLAND_MIXE AYUTLA_MIXE	[@Mixe-Zoque,Mixe,OaxacaMixe,Lowland-Midland-SouthHighlandMixe]
constraint Mixe-Zoque_6 = MARIA_CHIMALAPA MIGUEL_CHIMALAPA ZOQUE_FRANCISCO_LEON ZOQUE_RAYON TEXISTEPEC_ZOQUE SOTEAPAN_ZOQUE CHIAPAS_ZOQUE	[@Mixe-Zoque,Zoque]
constraint Mixe-Zoque_7 = CHIAPAS_ZOQUE ZOQUE_FRANCISCO_LEON ZOQUE_RAYON	[@Mixe-Zoque,Zoque,ChiapasZoque]
constraint Mongolic_2 = KALMYK KALAQIN BURIAT_MONGOLIA MONGOLIAN	[@Mongolic,EasternMongolic]
constraint Mongolic_3 = KALMYK KALAQIN BURIAT_MONGOLIA MONGOLIAN	[@Mongolic,EasternMongolic,Oirat-Khalkha]
constraint Mongolic_4 = KALAQIN BURIAT_MONGOLIA MONGOLIAN	[@Mongolic,EasternMongolic,Oirat-Khalkha,Khalkha-Buriat]
constraint Nadahup_2 = YUHUP JUPDA DAW	[@Nadahup,EasternNadahup]
constraint Nakh-Daghestanian_1 = XAJDAK_DARGI UDI AKHVAKH ANDI_MUNI ANDI HUNZIB NORTHERN_AKHVAKH AVAR_ANDALAL KHWARSHI DARGWA RUTUL TINDI KRYZ AVAR_ANTSUKH KUBACHI_DARGI CHAMALAL MIKRAKH_LEZGI SAGADIN_TSEZ INKHOKWARI SANZHI_DARGI AVAR_KARAKH ICARI_DARGI BAGWALAL KAJTAK_DARGI MOKOK_TSEZ AVAR_BATLUKH LEZGI AGUL BEZHTA_2 BUDUKH BOTLIKH AVAR_HID NORTHERN_TABASSARAN KUBA_LEZGI ARCHI ARCHI_2 AVAR KHINA…	[@Nakh-Daghestanian,Daghestanian]
constraint Nakh-Daghestanian_2 = AKHVAKH HUNZIB ANDI ANDI_MUNI NORTHERN_AKHVAKH AVAR_ANDALAL KHWARSHI TINDI AVAR_ANTSUKH CHAMALAL AVAR_KUSUR SAGADIN_TSEZ INKHOKWARI AVAR_KARAKH BAGWALAL MOKOK_TSEZ BEZHTA_2 BOTLIKH AVAR_HID AVAR GODOBERI BEZHTA TSEZ KARATA SOUTHERN_AKHVAKH HINUKH AVAR_ZAKATALY TOKITIN_KARATA AVAR_BATLUKH	[@Nakh-Daghestanian,Daghestanian,Avar-Andic-Tsezic]
constraint Nakh-Daghestanian_3 = ANDI ANDI_MUNI AKHVAKH NORTHERN_AKHVAKH GODOBERI TINDI KARATA SOUTHERN_AKHVAKH BAGWALAL BOTLIKH TOKITIN_KARATA CHAMALAL	[@Nakh-Daghestanian,Daghestanian,Avar-Andic-Tsezic,Andic]
constraint Nakh-Daghestanian_6 = HUNZIB SAGADIN_TSEZ INKHOKWARI KHWARSHI TSEZ BEZHTA BEZHTA_2 HINUKH MOKOK_TSEZ	[@Nakh-Daghestanian,Daghestanian,Avar-Andic-Tsezic,Tsezic]
constraint Nakh-Daghestanian_7 = BEZHTA BEZHTA_2 HUNZIB	[@Nakh-Daghestanian,Daghestanian,Avar-Andic-Tsezic,Tsezic,EastTsezic]
constraint Nakh-Daghestanian_8 = SAGADIN_TSEZ INKHOKWARI KHWARSHI TSEZ HINUKH MOKOK_TSEZ	[@Nakh-Daghestanian,Daghestanian,Avar-Andic-Tsezic,Tsezic,WestTsezic]
constraint Nakh-Daghestanian_9 = XAJDAK_DARGI SANZHI_DARGI MUIRI_DARGI DARGWA ICARI_DARGI KAJTAK_DARGI KUBACHI_DARGI	[@Nakh-Daghestanian,Daghestanian,Dargwic]
constraint Nakh-Daghestanian_10 = KUBA_LEZGI UDI ARCHI MIKRAKH_LEZGI ARCHI_2 LEZGI AGUL BUDUKH TSAKHUR NORTHERN_TABASSARAN KRYZ RUTUL TABASARAN	[@Nakh-Daghestanian,Daghestanian,Lezgic]
constraint Nakh-Daghestanian_11 = KUBA_LEZGI UDI MIKRAKH_LEZGI LEZGI AGUL BUDUKH TSAKHUR NORTHERN_TABASSARAN KRYZ RUTUL TABASARAN	[@Nakh-Daghestanian,Daghestanian,Lezgic,Samur]
constraint Nakh-Daghestanian_12 = KUBA_LEZGI UDI MIKRAKH_LEZGI LEZGI AGUL NORTHERN_TABASSARAN TABASARAN	[@Nakh-Daghestanian,Daghestanian,Lezgic,Samur,EasternSamur]
constraint Nakh-Daghestanian_13 = KUBA_LEZGI MIKRAKH_LEZGI LEZGI AGUL NORTHERN_TABASSARAN TABASARAN	[@Nakh-Daghestanian,Daghestanian,Lezgic,Samur,EasternSamur,Tabasaran-Aghul-Lezgi]
constraint Nakh-Daghestanian_14 = KUBA_LEZGI MIKRAKH_LEZGI LEZGI AGUL	[@Nakh-Daghestanian,Daghestanian,Lezgic,Samur,EasternSamur,Tabasaran-Aghul-Lezgi,Aghul-Lezgi]
constraint Nakh-Daghestanian_18 = BATS AKKIN_CHECHEN CHECHEN INGUSH	[@Nakh-Daghestanian,Nakh]
constraint Nakh-Daghestanian_19 = AKKIN_CHECHEN CHECHEN INGUSH	[@Nakh-Daghestanian,Nakh,Chechen-Ingush]
constraint Ndu_1 = BOIKIN KWUSAUN NGALA YENGORU	[@Ndu,@Ndu]
constraint Ndu_2 = YELOGU MANAMBU MAPRIK WOSERA NYAURA	[@Ndu,NuclearNdu]
constraint Nilotic_1 = KAKWA TESO MONDARI DONGOTONO KARIMOJONG TURKANA NYANGATOM NYANGGWARA NYANGATOM_2 ONGAMO BARI_SUDAN NGYEPU CAMUS MAASAI SAMPUR LOKOYA KUKU	[@Nilotic,EasternNilotic]
constraint Nilotic_2 = KAKWA MONDARI NYANGGWARA NGYEPU BARI_SUDAN KUKU	[@Nilotic,EasternNilotic,Bari-Kakwa-Mandari]
constraint Nilotic_3 = TESO DONGOTONO KARIMOJONG TURKANA NYANGATOM NYANGATOM_2 ONGAMO MAASAI SAMPUR LOKOYA CAMUS	[@Nilotic,EasternNilotic,Teso-Lotuxo-Maa]
constraint Nilotic_4 = DONGOTONO ONGAMO MAASAI SAMPUR LOKOYA CAMUS	[@Nilotic,EasternNilotic,Teso-Lotuxo-Maa,Lotuxo-Maa]
constraint Nilotic_6 = MAASAI SAMPUR ONGAMO CAMUS	[@Nilotic,EasternNilotic,Teso-Lotuxo-Maa,Lotuxo-Maa,Ongamo-Maa]
constraint Nilotic_7 = MAASAI SAMPUR CAMUS	[@Nilotic,EasternNilotic,Teso-Lotuxo-Maa,Lotuxo-Maa,Ongamo-Maa,NuclearMaa]
constraint Nilotic_8 = TESO KARIMOJONG TURKANA NYANGATOM NYANGATOM_2	[@Nilotic,EasternNilotic,Teso-Lotuxo-Maa,Teso-Turkana]
constraint Nilotic_9 = NYANGATOM_2 KARIMOJONG TURKANA NYANGATOM	[@Nilotic,EasternNilotic,Teso-Lotuxo-Maa,Teso-Turkana,Turkanic]
constraint Nilotic_10 = NANDI DATOOGA_DIALECT_5 SABAOT DATOOGA_DIALECT_6 OMOTIK DATOOGA_DIALECT_4 DATOOGA_DIALECT_3 NORTH_TUGEN KEIYO POKOT KALENJIN NANDI_2 SOGOO DATOOGA_DIALECT_2	[@Nilotic,SouthernNilotic]
constraint Nilotic_11 = NANDI SABAOT NORTH_TUGEN KEIYO POKOT KALENJIN NANDI_2 SOGOO	[@Nilotic,SouthernNilotic,Kalenjin]
constraint Nilotic_12 = NANDI NORTH_TUGEN KEIYO KALENJIN NANDI_2	[@Nilotic,SouthernNilotic,Kalenjin,CentralKalenjin]
constraint Nilotic_13 = NANDI NANDI_2 KEIYO NORTH_TUGEN	[@Nilotic,SouthernNilotic,Kalenjin,CentralKalenjin,PlateauCentralKalenjin]
constraint Nilotic_17 = DATOOGA_DIALECT_5 DATOOGA_DIALECT_6 OMOTIK DATOOGA_DIALECT_4 DATOOGA_DIALECT_3 DATOOGA_DIALECT_2	[@Nilotic,SouthernNilotic,Tatoga-Omotik]
constraint Nilotic_18 = DATOOGA_DIALECT_5 DATOOGA_DIALECT_6 DATOOGA_DIALECT_4 DATOOGA_DIALECT_3 DATOOGA_DIALECT_2	[@Nilotic,SouthernNilotic,Tatoga-Omotik,GemeinDatooga]
constraint Nilotic_19 = DATOOGA_DIALECT_5 DATOOGA_DIALECT_6 DATOOGA_DIALECT_4 DATOOGA_DIALECT_3 DATOOGA_DIALECT_2	[@Nilotic,SouthernNilotic,Tatoga-Omotik,GemeinDatooga,North-CentralDatooga]
constraint Nilotic_20 = BURUN SHILLUK_2 ALUR PARI MABAAN LANGO SHILLUK REK NUER KUMAN_UGANDA DINKA_SOUTHEASTERN JUMJUM ANYUAK ACHOLI_2 ADHOLA ACHOLI LUO GIUR DINKA_SOUTH_CENTRAL	[@Nilotic,WesternNilotic]
constraint Nilotic_21 = DINKA_SOUTHEASTERN REK NUER DINKA_SOUTH_CENTRAL	[@Nilotic,WesternNilotic,Dinka-Nuer]
constraint Nilotic_22 = DINKA_SOUTHEASTERN REK DINKA_SOUTH_CENTRAL	[@Nilotic,WesternNilotic,Dinka-Nuer,Dinka]
constraint Nilotic_24 = BURUN SHILLUK_2 ALUR PARI MABAAN LANGO SHILLUK KUMAN_UGANDA JUMJUM ANYUAK ACHOLI_2 ADHOLA ACHOLI LUO GIUR	[@Nilotic,WesternNilotic,Luo-Burun]
constraint Nilotic_26 = SHILLUK_2 PARI SHILLUK ANYUAK GIUR	[@Nilotic,WesternNilotic,Luo-Burun,NorthernLwoo]
constraint Nilotic_27 = ALUR LANGO KUMAN_UGANDA ADHOLA ACHOLI_2 ACHOLI LUO	[@Nilotic,WesternNilotic,Luo-Burun,SouthernLwoo]
constraint Nilotic_28 = ALUR LUO ADHOLA	[@Nilotic,WesternNilotic,Luo-Burun,SouthernLwoo,Adhola-Alur-Luo]
constraint North_Halmahera_1 = WEST_MAKIAN TALAPAO TAFASOHO TAGONO BOBAWA SABALE MALAPA NGOFABOBAWA	[@North_Halmahera,@North_Halmahera]
constraint North_Halmahera_2 = TIDORE MODOLE TABARU SAHU MADOLE PAGU GALELA LODA	[@North_Halmahera,NorthernNorthHalmahera]
constraint North_Halmahera_3 = MODOLE TABARU MADOLE PAGU GALELA LODA	[@North_Halmahera,NorthernNorthHalmahera,MainlandNorthHalmaheran]
constraint North_Halmahera_5 = PAGU MODOLE MADOLE	[@North_Halmahera,NorthernNorthHalmahera,MainlandNorthHalmaheran,KaoRiver]
constraint Nubian_3 = WALI_SUDAN KARKO MEIDOB_NUBIAN DILLING UNCUNWEE	[@Nubian,West-CentralNubian]
constraint Nubian_4 = WALI_SUDAN DILLING UNCUNWEE KARKO	[@Nubian,West-CentralNubian,CentralNubian]
constraint Nubian_5 = WALI_SUDAN DILLING UNCUNWEE KARKO	[@Nubian,West-CentralNubian,CentralNubian,KordofanNubian]
constraint Nubian_7 = WALI_SUDAN DILLING KARKO	[@Nubian,West-CentralNubian,CentralNubian,KordofanNubian,WesternKordofanNubian]
constraint Nuclear-Macro-Je_4 = XAVANTE KAYAPO PYKOBJE APINAYE SUYA KRAHO XAVANTE_2 APANIEKRA XOKLENG KAINGANG XERENTE PANARA	[@Nuclear-Macro-Je,Je]
constraint Nuclear-Macro-Je_5 = XERENTE XAVANTE_2 XAVANTE	[@Nuclear-Macro-Je,Je,JeCentral]
constraint Nuclear-Macro-Je_9 = KAYAPO PYKOBJE APINAYE SUYA KRAHO APANIEKRA PANARA	[@Nuclear-Macro-Je,Je,JeSetentrional]
constraint Nuclear-Macro-Je_10 = KAYAPO PYKOBJE APINAYE SUYA KRAHO APANIEKRA	[@Nuclear-Macro-Je,Je,JeSetentrional,CoreNorthernJe]
constraint Nuclear-Macro-Je_11 = PYKOBJE KRAHO APANIEKRA	[@Nuclear-Macro-Je,Je,JeSetentrional,CoreNorthernJe,EasternTimbira]
constraint Nuclear-Macro-Je_12 = PYKOBJE KRAHO APANIEKRA	[@Nuclear-Macro-Je,Je,JeSetentrional,CoreNorthernJe,EasternTimbira,SoutheasternTimbira]
constraint Nuclear_Torricelli_1 = NABI WANAP WAM WOM KUKWO	[@Nuclear_Torricelli,@Nuclear_Torricelli]
constraint Nuclear_Torricelli_2 = OLO_ERETEI OLO_LUMI OLO_YEBIL	[@Nuclear_Torricelli,Au-Olo-Elkei]
constraint Nuclear_Torricelli_3 = OLO_ERETEI OLO_LUMI OLO_YEBIL	[@Nuclear_Torricelli,Au-Olo-Elkei,Olo-Elkei]
constraint Nuclear_Torricelli_5 = MUFIAN ARO YAMPES YAMBES URAT_2 EITIEP BUKIYIP TORRICELLI URAT_1 KOMBIO ARAPESH ABU_ARAPESH	[@Nuclear_Torricelli,Kombio-Arapesh-Urat]
constraint Nuclear_Torricelli_6 = BUKIYIP ARAPESH MUFIAN ABU_ARAPESH	[@Nuclear_Torricelli,Kombio-Arapesh-Urat,Arapesh]
constraint Nuclear_Torricelli_7 = BUKIYIP MUFIAN ABU_ARAPESH	[@Nuclear_Torricelli,Kombio-Arapesh-Urat,Arapesh,Mufian-Bukiyip-Abu]
constraint Nuclear_Torricelli_9 = ARO YAMBES YAMPES EITIEP TORRICELLI KOMBIO	[@Nuclear_Torricelli,Kombio-Arapesh-Urat,Kombio-Yambes]
constraint Nuclear_Torricelli_10 = EITIEP KOMBIO ARO TORRICELLI	[@Nuclear_Torricelli,Kombio-Arapesh-Urat,Kombio-Yambes,Kombioic]
constraint Nuclear_Torricelli_11 = KENYARI BUNA KAMASAU_2 YIBAB SAMAP TRING_PNG KAKARA_BUNA BUNGAIN KAMASAU MANDI_PAPUANG MUNIWARA WANDOMI WAU URIMO	[@Nuclear_Torricelli,Marienberg]
constraint Nuclear_Torricelli_12 = KENYARI KAMASAU_2 YIBAB SAMAP TRING_PNG KAMASAU WANDOMI WAU URIMO	[@Nuclear_Torricelli,Marienberg,Elepi-Kamasau-Marienberg]
constraint Nuclear_Torricelli_15 = YAHANG HEYO_2 HEYO SELEPUT	[@Nuclear_Torricelli,NuclearMaimai]
constraint Nuclear_Torricelli_16 = YAHANG HEYO_2 HEYO	[@Nuclear_Torricelli,NuclearMaimai,Heyo-Yahang]
constraint Nuclear_Torricelli_17 = AIKU SRENGE AMOL YANGUM_DEY BRAGAT	[@Nuclear_Torricelli,NuclearPalai]
constraint Nuclear_Torricelli_18 = SRENGE BRAGAT AMOL	[@Nuclear_Torricelli,NuclearPalai,Bragat-Aruop-Amol]
constraint Nuclear_Torricelli_21 = AGI_YOLPA AGI_AGEI WALMAN YERI WALMAN_CHINAPELI	[@Nuclear_Torricelli,WestPalai]
constraint Nuclear_Torricelli_22 = AGI_YOLPA AGI_AGEI YERI	[@Nuclear_Torricelli,WestPalai,Agi-Yeri]
constraint Nuclear_Trans_New_Guinea_1 = SIAGHA ASMAT_CENTRAL CITAK SAWUJ KAETI_DUMUT KOMYANDARET ANGIYAKMIN_FAIWOL ASMATH_NORTH KOROWAI METOMKA_MUYU MIAN WANGGOM OKSAPMIN WAMBON NAKAI	[@Nuclear_Trans_New_Guinea,Asmat-Awyu-Ok]
constraint Nuclear_Trans_New_Guinea_2 = ASMATH_NORTH ASMAT_CENTRAL CITAK	[@Nuclear_Trans_New_Guinea,Asmat-Awyu-Ok,Asmat-Kamoro]
constraint Nuclear_Trans_New_Guinea_3 = ASMATH_NORTH ASMAT_CENTRAL CITAK	[@Nuclear_Trans_New_Guinea,Asmat-Awyu-Ok,Asmat-Kamoro,Asmat]
constraint Nuclear_Trans_New_Guinea_6 = SIAGHA SAWUJ ANGIYAKMIN_FAIWOL MIAN KAETI_DUMUT KOMYANDARET KOROWAI METOMKA_MUYU WANGGOM OKSAPMIN WAMBON NAKAI	[@Nuclear_Trans_New_Guinea,Asmat-Awyu-Ok,Awyu-Ok]
constraint Nuclear_Trans_New_Guinea_7 = SIAGHA SAWUJ KAETI_DUMUT KOMYANDARET KOROWAI WANGGOM WAMBON	[@Nuclear_Trans_New_Guinea,Asmat-Awyu-Ok,Awyu-Ok,GreaterAwyu]
constraint Nuclear_Trans_New_Guinea_8 = SIAGHA SAWUJ KAETI_DUMUT WANGGOM WAMBON	[@Nuclear_Trans_New_Guinea,Asmat-Awyu-Ok,Awyu-Ok,GreaterAwyu,Awyu-Dumut]
constraint Nuclear_Trans_New_Guinea_17 = MIAN ANGIYAKMIN_FAIWOL METOMKA_MUYU OKSAPMIN NAKAI	[@Nuclear_Trans_New_Guinea,Asmat-Awyu-Ok,Awyu-Ok,Ok-Oksapmin]
constraint Nuclear_Trans_New_Guinea_18 = MIAN ANGIYAKMIN_FAIWOL METOMKA_MUYU NAKAI	[@Nuclear_Trans_New_Guinea,Asmat-Awyu-Ok,Awyu-Ok,Ok-Oksapmin,Ok]
constraint Nuclear_Trans_New_Guinea_23 = KANDAWO MIDDLE_WAHGI MELPA GOLIN KUMAN	[@Nuclear_Trans_New_Guinea,Chimbu-Wahgi]
constraint Nuclear_Trans_New_Guinea_33 = LANI KINIAGEIMA WANO MID_GRAND_VALLEY_DANI ANGGURUK_YALI	[@Nuclear_Trans_New_Guinea,Dani]
constraint Nuclear_Trans_New_Guinea_39 = SAU HULI_HOLE ENGA ANGAL KEWA KEWA_S_POLE	[@Nuclear_Trans_New_Guinea,Enga-Kewa-Huli]
constraint Nuclear_Trans_New_Guinea_41 = SAU HULI_HOLE ANGAL KEWA KEWA_S_POLE	[@Nuclear_Trans_New_Guinea,Enga-Kewa-Huli,Kewa-Huli]
constraint Nuclear_Trans_New_Guinea_42 = ANGAL SAU KEWA KEWA_S_POLE	[@Nuclear_Trans_New_Guinea,Enga-Kewa-Huli,Kewa-Huli,Sau-Angal-Kewa]
constraint Nuclear_Trans_New_Guinea_43 = ANGAL KEWA KEWA_S_POLE	[@Nuclear_Trans_New_Guinea,Enga-Kewa-Huli,Kewa-Huli,Sau-Angal-Kewa,Angal-Kewa]
constraint Nuclear_Trans_New_Guinea_47 = TIMBE IYO MUNGKIP NEK NUKNA ONO ASARO7O KOMBA URI_PAPUA_NEW_GUINEA DEDUA MAPE MIGABAC YOPNO AWARA MOMOLILI NANKINA BORONG FORAK	[@Nuclear_Trans_New_Guinea,Finisterre-Huon]
constraint Nuclear_Trans_New_Guinea_48 = MUNGKIP NEK NUKNA ASARO7O URI_PAPUA_NEW_GUINEA YOPNO AWARA NANKINA IYO FORAK	[@Nuclear_Trans_New_Guinea,Finisterre-Huon,Finisterre-Saruwaged]
constraint Nuclear_Trans_New_Guinea_49 = NEK URI_PAPUA_NEW_GUINEA MUNGKIP	[@Nuclear_Trans_New_Guinea,Finisterre-Huon,Finisterre-Saruwaged,Erap]
constraint Nuclear_Trans_New_Guinea_61 = TIMBE ONO KOMBA DEDUA MIGABAC MAPE MOMOLILI BORONG	[@Nuclear_Trans_New_Guinea,Finisterre-Huon,Huon]
constraint Nuclear_Trans_New_Guinea_62 = DEDUA MIGABAC MAPE	[@Nuclear_Trans_New_Guinea,Finisterre-Huon,Huon,EasternHuon]
constraint Nuclear_Trans_New_Guinea_65 = TIMBE ONO KOMBA MOMOLILI BORONG	[@Nuclear_Trans_New_Guinea,Finisterre-Huon,Huon,WesternHuon]
constraint Nuclear_Trans_New_Guinea_70 = BINANDERE GUHU_SAMANE SUENA TAFOTA_BARUGA KORAFE_YEGHA	[@Nuclear_Trans_New_Guinea,GreaterBinanderean]
constraint Nuclear_Trans_New_Guinea_71 = BINANDERE SUENA TAFOTA_BARUGA KORAFE_YEGHA	[@Nuclear_Trans_New_Guinea,GreaterBinanderean,Binanderean]
constraint Nuclear_Trans_New_Guinea_73 = BINANDERE TAFOTA_BARUGA KORAFE_YEGHA	[@Nuclear_Trans_New_Guinea,GreaterBinanderean,Binanderean,NuclearBinanderean]
constraint Nuclear_Trans_New_Guinea_78 = AUYANA YABIYUFA GADSUP ISABI FORE GAHUKU AWA YATE N_TAIRORA	[@Nuclear_Trans_New_Guinea,Kainantu-Goroka]
constraint Nuclear_Trans_New_Guinea_79 = YABIYUFA ISABI FORE GAHUKU YATE	[@Nuclear_Trans_New_Guinea,Kainantu-Goroka,Goroka]
constraint Nuclear_Trans_New_Guinea_80 = FORE YABIYUFA YATE GAHUKU	[@Nuclear_Trans_New_Guinea,Kainantu-Goroka,Goroka,NuclearGoroka]
constraint Nuclear_Trans_New_Guinea_86 = AUYANA N_TAIRORA GADSUP AWA	[@Nuclear_Trans_New_Guinea,Kainantu-Goroka,Kainantu]
constraint Nuclear_Trans_New_Guinea_87 = AUYANA GADSUP AWA	[@Nuclear_Trans_New_Guinea,Kainantu-Goroka,Kainantu,Gauwa]
constraint Nuclear_Trans_New_Guinea_92 = KARE REMPI PAY FAITA BAU ERIMA DIMIR AMAIMON GIRAWA GANGLAU WANUMA PARAWEN BOM HINIHON URIGINA UTU ABASAKUR TAUYA MOSIMO KATIATI BILAKURA MUSAK DUMPU LEMIO BEPOUR EMERUM ASAS PANIM KOBON OSUM SAUSI BARGAM KORAK ATEMPLE IKUNDUN	[@Nuclear_Trans_New_Guinea,Madang]
constraint Nuclear_Trans_New_Guinea_93 = PANIM KARE REMPI PAY BILAKURA WANUMA PARAWEN BEPOUR DIMIR BARGAM HINIHON UTU AMAIMON GIRAWA ABASAKUR BAU MOSIMO	[@Nuclear_Trans_New_Guinea,Madang,Croisilles]
constraint Nuclear_Trans_New_Guinea_96 = PANIM KARE REMPI UTU GIRAWA MOSIMO BAU	[@Nuclear_Trans_New_Guinea,Madang,Croisilles,Mabuso]
constraint Nuclear_Trans_New_Guinea_99 = REMPI MOSIMO UTU	[@Nuclear_Trans_New_Guinea,Madang,Croisilles,Mabuso,Hanseman]
constraint Nuclear_Trans_New_Guinea_105 = BILAKURA WANUMA PARAWEN	[@Nuclear_Trans_New_Guinea,Madang,Croisilles,Numugenan]
constraint Nuclear_Trans_New_Guinea_111 = KOBON OSUM KATIATI FAITA MUSAK ATEMPLE EMERUM IKUNDUN	[@Nuclear_Trans_New_Guinea,Madang,Kalamic-SouthAdelbert]
constraint Nuclear_Trans_New_Guinea_113 = OSUM KATIATI FAITA MUSAK ATEMPLE EMERUM IKUNDUN	[@Nuclear_Trans_New_Guinea,Madang,Kalamic-SouthAdelbert,SouthAdelbert]
constraint Nuclear_Trans_New_Guinea_116 = KATIATI FAITA MUSAK ATEMPLE EMERUM	[@Nuclear_Trans_New_Guinea,Madang,Kalamic-SouthAdelbert,SouthAdelbert,Sogeram]
constraint Nuclear_Trans_New_Guinea_122 = ASAS GANGLAU BOM SAUSI ERIMA DUMPU LEMIO URIGINA TAUYA	[@Nuclear_Trans_New_Guinea,Madang,RaiCoast]
constraint Nuclear_Trans_New_Guinea_123 = DUMPU ASAS SAUSI	[@Nuclear_Trans_New_Guinea,Madang,RaiCoast,Evapia]
constraint Otomanguean_1 = SAN_MIGUEL_SOYOLTEPEC HUAUTLA_DE_JIMENEZ IXCATEC MIXTEC_ALCOZAUCA MIXTEC_CHAYUCO YOSONDUA_MIXTEC CUICATEC CHALCATONGO_MIXTEC POPOLOCA_SAN_JUAN_ATZINGO SAN_LORENZO_CUAUNECUILTITLA SAN_PEDRO_QUIATONI_ZAPOTEC ALOAPAM_ZAPOTEC MAZATLAN_DE_FLORES ZAPOTEC_SAN_LUCAS_QUIAVINI JALAPA_DE_DIAZ MIXTEC_PENYOLES ZACATEPEC_CHATINO TEXMELUCAN_ZAPOTEC POPOLOCA_DE_SAN_VICENTE_COYOTEPEC ZA…	[@Otomanguean,EasternOtomanguean]
constraint Otomanguean_2 = JICALTEPEC_MIXTEC MIXTEC_ALCOZAUCA TRIQUI_CHICAHUAXTLA MIXTEC_CHAYUCO YOSONDUA_MIXTEC CUICATEC CHALCATONGO_MIXTEC TRIQUI_COPALA MIXTECO_DE_YOSONDUA MIXTEC_NORTHERN_TLAXIACO AMUZGO MIXTEC_PENYOLES MIXTECO_DE_SAN_JUAN_COLORADO	[@Otomanguean,EasternOtomanguean,Amuzgo-Mixtecan]
constraint Otomanguean_4 = JICALTEPEC_MIXTEC MIXTEC_ALCOZAUCA TRIQUI_CHICAHUAXTLA MIXTEC_CHAYUCO YOSONDUA_MIXTEC CUICATEC CHALCATONGO_MIXTEC TRIQUI_COPALA MIXTECO_DE_YOSONDUA MIXTEC_NORTHERN_TLAXIACO MIXTEC_PENYOLES MIXTECO_DE_SAN_JUAN_COLORADO	[@Otomanguean,EasternOtomanguean,Amuzgo-Mixtecan,Mixtecan]
constraint Otomanguean_5 = JICALTEPEC_MIXTEC MIXTEC_ALCOZAUCA MIXTEC_CHAYUCO YOSONDUA_MIXTEC CUICATEC CHALCATONGO_MIXTEC MIXTECO_DE_YOSONDUA MIXTEC_NORTHERN_TLAXIACO MIXTEC_PENYOLES MIXTECO_DE_SAN_JUAN_COLORADO	[@Otomanguean,EasternOtomanguean,Amuzgo-Mixtecan,Mixtecan,Mixtec-Cuicatec]
constraint Otomanguean_7 = JICALTEPEC_MIXTEC MIXTEC_ALCOZAUCA MIXTEC_CHAYUCO YOSONDUA_MIXTEC CHALCATONGO_MIXTEC MIXTECO_DE_YOSONDUA MIXTEC_NORTHERN_TLAXIACO MIXTEC_PENYOLES MIXTECO_DE_SAN_JUAN_COLORADO	[@Otomanguean,EasternOtomanguean,Amuzgo-Mixtecan,Mixtecan,Mixtec-Cuicatec,Mixtec]
constraint Otomanguean_8 = MIXTEC_CHAYUCO JICALTEPEC_MIXTEC MIXTECO_DE_SAN_JUAN_COLORADO	[@Otomanguean,EasternOtomanguean,Amuzgo-Mixtecan,Mixtecan,Mixtec-Cuicatec,Mixtec,CoastMixtec]
constraint Otomanguean_13 = MIXTECO_DE_YOSONDUA YOSONDUA_MIXTEC MIXTEC_NORTHERN_TLAXIACO CHALCATONGO_MIXTEC	[@Otomanguean,EasternOtomanguean,Amuzgo-Mixtecan,Mixtecan,Mixtec-Cuicatec,Mixtec,WesternAltaMixtec]
constraint Otomanguean_15 = SAN_MIGUEL_SOYOLTEPEC HUAUTLA_DE_JIMENEZ IXCATEC ALOAPAM_ZAPOTEC SAN_LORENZO_CUAUNECUILTITLA POPOLOCA_SAN_JUAN_ATZINGO SAN_PEDRO_QUIATONI_ZAPOTEC MAZATLAN_DE_FLORES ZAPOTEC_SAN_LUCAS_QUIAVINI JALAPA_DE_DIAZ ZACATEPEC_CHATINO TEXMELUCAN_ZAPOTEC POPOLOCA_DE_SAN_VICENTE_COYOTEPEC ZAPOTEC_SOUTHERN_RINCON SAN_JERONIMO_TECOATL CHOCHO_OCOTLAN AYOQUESCO_ZAPOTEC CAJONOS_ZAPOTEC…	[@Otomanguean,EasternOtomanguean,Popoloca-Zapotecan]
constraint Otomanguean_16 = POPOLOCA_DE_SAN_VICENTE_COYOTEPEC SAN_MIGUEL_SOYOLTEPEC SAN_JERONIMO_TECOATL CHOCHOTEC CHOCHO_OCOTLAN HUAUTLA_DE_JIMENEZ IXCATEC SAN_LORENZO_CUAUNECUILTITLA POPOLOCA_SAN_JUAN_ATZINGO SAN_BARTOLOME_AYAUTLA MAZATEC_CHIQUIHUITLAN MAZATLAN_DE_FLORES JALAPA_DE_DIAZ SAN_PEDRO_IXCATLAN SAN_JUAN_CHIQUIHUITLAN POPOLOCA_METZONTLA	[@Otomanguean,EasternOtomanguean,Popoloca-Zapotecan,Popolocan-Mazatecan]
constraint Otomanguean_17 = POPOLOCA_DE_SAN_VICENTE_COYOTEPEC CHOCHO_OCOTLAN CHOCHOTEC POPOLOCA_SAN_JUAN_ATZINGO POPOLOCA_METZONTLA	[@Otomanguean,EasternOtomanguean,Popoloca-Zapotecan,Popolocan-Mazatecan,Chocho-Popolocan]
constraint Otomanguean_18 = POPOLOCA_DE_SAN_VICENTE_COYOTEPEC POPOLOCA_METZONTLA POPOLOCA_SAN_JUAN_ATZINGO	[@Otomanguean,EasternOtomanguean,Popoloca-Zapotecan,Popolocan-Mazatecan,Chocho-Popolocan,Popolocan]
constraint Otomanguean_19 = SAN_MIGUEL_SOYOLTEPEC SAN_JERONIMO_TECOATL HUAUTLA_DE_JIMENEZ SAN_LORENZO_CUAUNECUILTITLA SAN_BARTOLOME_AYAUTLA MAZATEC_CHIQUIHUITLAN MAZATLAN_DE_FLORES JALAPA_DE_DIAZ SAN_PEDRO_IXCATLAN SAN_JUAN_CHIQUIHUITLAN	[@Otomanguean,EasternOtomanguean,Popoloca-Zapotecan,Popolocan-Mazatecan,Mazatecan]
constraint Otomanguean_21 = SAN_BARTOLOME_AYAUTLA MAZATEC_CHIQUIHUITLAN JALAPA_DE_DIAZ SAN_PEDRO_IXCATLAN SAN_JUAN_CHIQUIHUITLAN	[@Otomanguean,EasternOtomanguean,Popoloca-Zapotecan,Popolocan-Mazatecan,Mazatecan,MazatecB]
constraint Otomanguean_23 = MAZATLAN_DE_FLORES HUAUTLA_DE_JIMENEZ SAN_LORENZO_CUAUNECUILTITLA	[@Otomanguean,EasternOtomanguean,Popoloca-Zapotecan,Popolocan-Mazatecan,Mazatecan,MazatecC]
constraint Otomanguean_24 = ALOAPAM_ZAPOTEC SAN_PEDRO_QUIATONI_ZAPOTEC ZAPOTEC_SAN_LUCAS_QUIAVINI ZACATEPEC_CHATINO TEXMELUCAN_ZAPOTEC ZAPOTEC_SOUTHERN_RINCON AYOQUESCO_ZAPOTEC CAJONOS_ZAPOTEC XANAGUIA_ZAPOTEC COATLAN_LOXICHA_ZAPOTEC CHATINO_TATALTEPEC SANTA_INES_YATZECHI_ZAPOTEC ZAPOTEC_MITLA YARENI_ZAPOTEC ZAPOTEC_LOXICHA OCOTLAN_ZAPOTEC SANTA_MARIA_QUIEGOLANI_ZAPOTEC ZAPOTEC_YATZACHI LACHIXIO_…	[@Otomanguean,EasternOtomanguean,Popoloca-Zapotecan,Zapotecan]
constraint Otomanguean_25 = CHATINO_TATALTEPEC ZACATEPEC_CHATINO CHATINO_WESTERN_HIGHLAND	[@Otomanguean,EasternOtomanguean,Popoloca-Zapotecan,Zapotecan,Chatino]
constraint Otomanguean_26 = CHATINO_TATALTEPEC ZACATEPEC_CHATINO CHATINO_WESTERN_HIGHLAND	[@Otomanguean,EasternOtomanguean,Popoloca-Zapotecan,Zapotecan,Chatino,CoreChatino]
constraint Otomanguean_27 = CHATINO_TATALTEPEC ZACATEPEC_CHATINO CHATINO_WESTERN_HIGHLAND	[@Otomanguean,EasternOtomanguean,Popoloca-Zapotecan,Zapotecan,Chatino,CoreChatino,CoastalChatino]
constraint Otomanguean_29 = ALOAPAM_ZAPOTEC SAN_PEDRO_QUIATONI_ZAPOTEC ZAPOTEC_SAN_LUCAS_QUIAVINI TEXMELUCAN_ZAPOTEC ZAPOTEC_SOUTHERN_RINCON AYOQUESCO_ZAPOTEC CAJONOS_ZAPOTEC XANAGUIA_ZAPOTEC COATLAN_LOXICHA_ZAPOTEC SANTA_INES_YATZECHI_ZAPOTEC ZAPOTEC_MITLA YARENI_ZAPOTEC ZAPOTEC_LOXICHA OCOTLAN_ZAPOTEC SANTA_MARIA_QUIEGOLANI_ZAPOTEC ZAPOTEC_YATZACHI LACHIXIO_ZAPOTEC ISTHMUS_ZAPOTEC AMATLAN_ZAPOT…	[@Otomanguean,EasternOtomanguean,Popoloca-Zapotecan,Zapotecan,Zapotec]
constraint Otomanguean_30 = ALOAPAM_ZAPOTEC SAN_PEDRO_QUIATONI_ZAPOTEC ZAPOTEC_SAN_LUCAS_QUIAVINI TEXMELUCAN_ZAPOTEC ZAPOTEC_SOUTHERN_RINCON AYOQUESCO_ZAPOTEC CAJONOS_ZAPOTEC XANAGUIA_ZAPOTEC COATLAN_LOXICHA_ZAPOTEC SANTA_INES_YATZECHI_ZAPOTEC ZAPOTEC_MITLA YARENI_ZAPOTEC ZAPOTEC_LOXICHA OCOTLAN_ZAPOTEC SANTA_MARIA_QUIEGOLANI_ZAPOTEC ZAPOTEC_YATZACHI LACHIXIO_ZAPOTEC ISTHMUS_ZAPOTEC AMATLAN_ZAPOT…	[@Otomanguean,EasternOtomanguean,Popoloca-Zapotecan,Zapotecan,Zapotec,NuclearZapotec]
constraint Otomanguean_33 = ALOAPAM_ZAPOTEC SAN_PEDRO_QUIATONI_ZAPOTEC ZAPOTEC_SAN_LUCAS_QUIAVINI ZAPOTEC_SOUTHERN_RINCON AYOQUESCO_ZAPOTEC CAJONOS_ZAPOTEC XANAGUIA_ZAPOTEC SANTA_INES_YATZECHI_ZAPOTEC ZAPOTEC_MITLA YARENI_ZAPOTEC ZAPOTEC_LOXICHA OCOTLAN_ZAPOTEC SANTA_MARIA_QUIEGOLANI_ZAPOTEC ZAPOTEC_YATZACHI ISTHMUS_ZAPOTEC AMATLAN_ZAPOTEC ZAPOTEC_MIXTEPEC TILQUIAPAN_ZAPOTEC ZAPOTEC_YALALAG ZAPOT…	[@Otomanguean,EasternOtomanguean,Popoloca-Zapotecan,Zapotecan,Zapotec,NuclearZapotec,CoreZapotec]
constraint Otomanguean_34 = TILQUIAPAN_ZAPOTEC AYOQUESCO_ZAPOTEC SAN_PEDRO_QUIATONI_ZAPOTEC SANTA_INES_YATZECHI_ZAPOTEC ZAPOTEC_MITLA ISTHMUS_ZAPOTEC ZAPOTEC_SAN_LUCAS_QUIAVINI OCOTLAN_ZAPOTEC SANTA_MARIA_QUIEGOLANI_ZAPOTEC	[@Otomanguean,EasternOtomanguean,Popoloca-Zapotecan,Zapotecan,Zapotec,NuclearZapotec,CoreZapotec,CentralCoreZapotec]
constraint Otomanguean_35 = ZAPOTEC_SOUTHERN_RINCON ZAPOTEC_YALALAG ZAPOTEC_ZOOGOCHO CAJONOS_ZAPOTEC ALOAPAM_ZAPOTEC ZAPOTEC_YATZACHI ZAPOTEC_SIERRA_DE_JUAREZ YARENI_ZAPOTEC CHOAPAN_ZAPOTEC	[@Otomanguean,EasternOtomanguean,Popoloca-Zapotecan,Zapotecan,Zapotec,NuclearZapotec,CoreZapotec,NorthernCoreZapotec]
constraint Otomanguean_36 = XANAGUIA_ZAPOTEC AMATLAN_ZAPOTEC ZAPOTEC_MIXTEPEC ZAPOTEC_LOXICHA QUIOQUITANI_QUIERI_ZAPOTEC	[@Otomanguean,EasternOtomanguean,Popoloca-Zapotecan,Zapotecan,Zapotec,NuclearZapotec,CoreZapotec,SouthernCoreZapotec]
constraint Otomanguean_42 = TEOCUITLAPA_MEPHAA TEMASCALCINGO_MAZAHUA OTOMI_DE_1776 MAZAHUA MATLATZINCA_SAN_FRANCISCO_OXTOTILPAN OTOMI_ACAMBAY CHINANTEC_SAN_FELIPE_USILA OCUILTECO OTOMI_TEMOAYA CHINANTEC_PALANTLA TLAPANEC_MALINALTEPEC OTOMI_DE_IXTENCO OTOMI_MEZQUITAL OTOMI_DE_SAN_ANDRES_CUEXCONTITLAN LEALAO_CHINANTEC OTOMI_TOLUCA TAMASOPO_PAME AZOYU_TLAPANEC OTOMI_QUERETARO MAZAHUA_CENTRAL OTOMI_D…	[@Otomanguean,WesternOtomanguean]
constraint Otomanguean_43 = TEMASCALCINGO_MAZAHUA OTOMI_DE_1776 MAZAHUA MATLATZINCA_SAN_FRANCISCO_OXTOTILPAN OTOMI_ACAMBAY CHINANTEC_SAN_FELIPE_USILA OCUILTECO OTOMI_TEMOAYA CHINANTEC_PALANTLA OTOMI_DE_IXTENCO OTOMI_MEZQUITAL OTOMI_TOLUCA LEALAO_CHINANTEC OTOMI_DE_SAN_ANDRES_CUEXCONTITLAN TAMASOPO_PAME OTOMI_QUERETARO MAZAHUA_CENTRAL OTOMI_DE_EL_BAILE CHINANTEC_SOCHIAPAN MATLATZINCA_SAN_FRANCISCO…	[@Otomanguean,WesternOtomanguean,Otopame-Chinantecan]
constraint Otomanguean_44 = CHINANTEC_SOCHIAPAN LEALAO_CHINANTEC CHINANTEC_SAN_FELIPE_USILA CHINANTEC_PALANTLA CHINANTEC_OJITLAN	[@Otomanguean,WesternOtomanguean,Otopame-Chinantecan,Chinantecan]
constraint Otomanguean_45 = CHINANTEC_SOCHIAPAN CHINANTEC_SAN_FELIPE_USILA CHINANTEC_OJITLAN	[@Otomanguean,WesternOtomanguean,Otopame-Chinantecan,Chinantecan,ChinantecGroupI]
constraint Otomanguean_48 = MATLATZINCA_SAN_FRANCISCO_OXTOTILPAN_2 MAZAHUA TAMASOPO_PAME OCUILTECO OTOMI_TEMOAYA TEMASCALCINGO_MAZAHUA OTOMI_DE_1776 OTOMI_DE_IXTENCO OTOMI_DE_EL_BAILE OTOMI_MEZQUITAL OTOMI_QUERETARO MAZAHUA_CENTRAL MATLATZINCA_SAN_FRANCISCO_OXTOTILPAN OTOMI_DE_SAN_ANDRES_CUEXCONTITLAN OTOMI_ACAMBAY OTOMI_TOLUCA	[@Otomanguean,WesternOtomanguean,Otopame-Chinantecan,Otopamean]
constraint Otomanguean_49 = MATLATZINCA_SAN_FRANCISCO_OXTOTILPAN MATLATZINCA_SAN_FRANCISCO_OXTOTILPAN_2 OCUILTECO	[@Otomanguean,WesternOtomanguean,Otopame-Chinantecan,Otopamean,Matlatzincan]
constraint Otomanguean_50 = OTOMI_TEMOAYA TEMASCALCINGO_MAZAHUA OTOMI_TOLUCA OTOMI_DE_1776 OTOMI_DE_IXTENCO OTOMI_MEZQUITAL MAZAHUA_CENTRAL OTOMI_QUERETARO MAZAHUA OTOMI_DE_SAN_ANDRES_CUEXCONTITLAN OTOMI_ACAMBAY OTOMI_DE_EL_BAILE	[@Otomanguean,WesternOtomanguean,Otopame-Chinantecan,Otopamean,Otomian]
constraint Otomanguean_51 = TEMASCALCINGO_MAZAHUA MAZAHUA MAZAHUA_CENTRAL	[@Otomanguean,WesternOtomanguean,Otopame-Chinantecan,Otopamean,Otomian,Mazahua]
constraint Otomanguean_52 = OTOMI_DE_1776 OTOMI_DE_IXTENCO OTOMI_MEZQUITAL OTOMI_QUERETARO OTOMI_ACAMBAY OTOMI_DE_EL_BAILE	[@Otomanguean,WesternOtomanguean,Otopame-Chinantecan,Otopamean,Otomian,Otomi]
constraint Otomanguean_54 = OTOMI_DE_1776 OTOMI_MEZQUITAL OTOMI_QUERETARO OTOMI_ACAMBAY	[@Otomanguean,WesternOtomanguean,Otopame-Chinantecan,Otopamean,Otomian,Otomi,NorthwesternOtomi]
constraint Otomanguean_56 = OTOMI_TOLUCA OTOMI_TEMOAYA OTOMI_DE_SAN_ANDRES_CUEXCONTITLAN	[@Otomanguean,WesternOtomanguean,Otopame-Chinantecan,Otopamean,Otomian,SouthwesternOtomi]
constraint Otomanguean_58 = TEOCUITLAPA_MEPHAA TLAPANEC_MALINALTEPEC AZOYU_TLAPANEC MEPHAA_ACATEPEC TLACOAPA_MEPHAA	[@Otomanguean,WesternOtomanguean,Tlapanec-Manguean]
constraint Otomanguean_59 = TEOCUITLAPA_MEPHAA TLAPANEC_MALINALTEPEC AZOYU_TLAPANEC MEPHAA_ACATEPEC TLACOAPA_MEPHAA	[@Otomanguean,WesternOtomanguean,Tlapanec-Manguean,Subtiaba-Tlapanec]
constraint Otomanguean_60 = TEOCUITLAPA_MEPHAA TLAPANEC_MALINALTEPEC AZOYU_TLAPANEC MEPHAA_ACATEPEC TLACOAPA_MEPHAA	[@Otomanguean,WesternOtomanguean,Tlapanec-Manguean,Subtiaba-Tlapanec,Mephaa]
constraint Pama-Nyungan_1 = KALA_LAGGAW_YA NGARIGU DYIRBAL	[@Pama-Nyungan,@Pama-Nyungan]
constraint Pama-Nyungan_2 = WESTERN_ARRERNTE KAYTETYE ALYAWARRA ARRERNTE_CENTRAL ARRERNTE_EASTERN WIRANGU	[@Pama-Nyungan,Arandic-Thura-Yura]
constraint Pama-Nyungan_3 = WESTERN_ARRERNTE KAYTETYE ALYAWARRA ARRERNTE_CENTRAL ARRERNTE_EASTERN	[@Pama-Nyungan,Arandic-Thura-Yura,Arandic]
constraint Pama-Nyungan_4 = WESTERN_ARRERNTE ARRERNTE_EASTERN ALYAWARRA ARRERNTE_CENTRAL	[@Pama-Nyungan,Arandic-Thura-Yura,Arandic,Aranda]
constraint Pama-Nyungan_6 = WALMAJARRI YULPARIJA WANGKA_WIRU PITJANTJATJARA_YANKUNTJATJARA GURINDJI MANTJILTJARA NYANGUMARTA MARTU_WANGKA KOKATA WARUMUNGU PINTUPI NGAANYATJARRA WARLPIRI	[@Pama-Nyungan,DesertNyungic]
constraint Pama-Nyungan_8 = WALMAJARRI GURINDJI WARLPIRI	[@Pama-Nyungan,DesertNyungic,Ngumpin-Yapa]
constraint Pama-Nyungan_12 = WANGKA_WIRU NGAANYATJARRA PITJANTJATJARA_YANKUNTJATJARA MANTJILTJARA MARTU_WANGKA KOKATA PINTUPI YULPARIJA	[@Pama-Nyungan,DesertNyungic,Wati]
constraint Pama-Nyungan_13 = YULPARIJA MANTJILTJARA MARTU_WANGKA	[@Pama-Nyungan,DesertNyungic,Wati,Martuwangkic]
constraint Pama-Nyungan_14 = YULPARIJA MANTJILTJARA MARTU_WANGKA	[@Pama-Nyungan,DesertNyungic,Wati,Martuwangkic,Warnman-Wangka]
constraint Pama-Nyungan_15 = WANGKA_WIRU PITJANTJATJARA_YANKUNTJATJARA PINTUPI NGAANYATJARRA	[@Pama-Nyungan,DesertNyungic,Wati,Pintupic]
constraint Pama-Nyungan_16 = WANGKA_WIRU PITJANTJATJARA_YANKUNTJATJARA PINTUPI NGAANYATJARRA	[@Pama-Nyungan,DesertNyungic,Wati,Pintupic,NuclearPintupic]
constraint Pama-Nyungan_17 = WANGKA_WIRU PITJANTJATJARA_YANKUNTJATJARA NGAANYATJARRA	[@Pama-Nyungan,DesertNyungic,Wati,Pintupic,NuclearPintupic,Wangkatja-Tjarra]
constraint Pama-Nyungan_18 = WANGKA_WIRU PITJANTJATJARA_YANKUNTJATJARA NGAANYATJARRA	[@Pama-Nyungan,DesertNyungic,Wati,Pintupic,NuclearPintupic,Wangkatja-Tjarra,Tjarra]
constraint Pama-Nyungan_28 = KUKU_UWANH LAMALAMA_INLAND THAYORE LAMALAMA_COASTAL WIK_MUNGKAN KUUKU_YAU	[@Pama-Nyungan,Paman]
constraint Pama-Nyungan_29 = KUUKU_YAU KUKU_UWANH WIK_MUNGKAN	[@Pama-Nyungan,Paman,CompromiseMiddlePama]
constraint Pama-Nyungan_39 = NYUNGA_EASTERN NYUNGA_NORTHERN NYOONGAR KURRAMA NHANDA NGALOOMA MARTUTHUNIRA PANYTYIMA BADIMAYA WAJARRI YINDJIBARNDI NYUNGA_SOUTH_WESTERN	[@Pama-Nyungan,South-WestPama-Nyungan]
constraint Pama-Nyungan_40 = BADIMAYA WAJARRI NHANDA	[@Pama-Nyungan,South-WestPama-Nyungan,Kartu-Nhanda]
constraint Pama-Nyungan_42 = KURRAMA NGALOOMA MARTUTHUNIRA PANYTYIMA YINDJIBARNDI	[@Pama-Nyungan,South-WestPama-Nyungan,Pilbara]
constraint Pama-Nyungan_43 = KURRAMA NGALOOMA MARTUTHUNIRA PANYTYIMA YINDJIBARNDI	[@Pama-Nyungan,South-WestPama-Nyungan,Pilbara,Ngayarda]
constraint Pama-Nyungan_44 = KURRAMA NGALOOMA MARTUTHUNIRA PANYTYIMA YINDJIBARNDI	[@Pama-Nyungan,South-WestPama-Nyungan,Pilbara,Ngayarda,CentralNgayarda]
constraint Pama-Nyungan_48 = WAALUBAL YORTA_YORTA GAMILARAAY WANGAAYBUWAN_NGIYAMBAA WIRADHURI DARRKINYUNG GUMBAYNGGIR GIDABAL	[@Pama-Nyungan,SoutheasternPama-Nyungan]
constraint Pama-Nyungan_49 = WAALUBAL DARRKINYUNG GIDABAL	[@Pama-Nyungan,SoutheasternPama-Nyungan,NewSouthWalesPama-Nyungan]
constraint Pama-Nyungan_60 = WANGAAYBUWAN_NGIYAMBAA WIRADHURI GAMILARAAY	[@Pama-Nyungan,SoutheasternPama-Nyungan,Wiradhuric]
constraint Pama-Nyungan_62 = DYAABUGAY YIDINY GUUGU_YIMIDHIR	[@Pama-Nyungan,Yimidhirr-Yalanji-Yidinic]
constraint Pama-Nyungan_64 = RITHARNGU DJAPU DHUWAL DJAMBARRPUYNGU GOMAIDJ MANGGALILI YOLNGUMATHA GOBABINGO MARARBA YANANGO DALWONGO DJINANG DJINBA	[@Pama-Nyungan,Yuulngu]
constraint Pama-Nyungan_65 = RITHARNGU DJAPU DHUWAL DJAMBARRPUYNGU GOMAIDJ MANGGALILI YOLNGUMATHA GOBABINGO MARARBA DALWONGO	[@Pama-Nyungan,Yuulngu,SouthernYolngu]
constraint Pama-Nyungan_66 = DJAPU DHUWAL DJAMBARRPUYNGU GOMAIDJ MANGGALILI GOBABINGO YOLNGUMATHA MARARBA DALWONGO	[@Pama-Nyungan,Yuulngu,SouthernYolngu,Southern-EasternYolngu]
constraint Pama-Nyungan_67 = DJAPU DHUWAL DJAMBARRPUYNGU GOMAIDJ MANGGALILI GOBABINGO MARARBA	[@Pama-Nyungan,Yuulngu,SouthernYolngu,Southern-EasternYolngu,Dhuwal-Dhuwala]
constraint Pama-Nyungan_68 = GOBABINGO MARARBA MANGGALILI DJAMBARRPUYNGU	[@Pama-Nyungan,Yuulngu,SouthernYolngu,Southern-EasternYolngu,Dhuwal-Dhuwala,EasternDhuwal-Dhuwala]
constraint Pama-Nyungan_69 = DJAPU GOMAIDJ DHUWAL	[@Pama-Nyungan,Yuulngu,SouthernYolngu,Southern-EasternYolngu,Dhuwal-Dhuwala,WesternDhuwal-Dhuwala]
constraint Pano-Tacanan_1 = AMAHUACA MATIS CAPANAHUA KATUKINA_PANO CASHIBO ARARA_PANO YAWANAWA KASHIBO_SAN_ALEJANDRO KONIBO CHACOBO YAMINAWA SHANENAWA MARUBO KULINA_PANO SHARANAHUA KASHIBO_ALTO_AGUAYTIA KASHIBO_SUNGAROYACU KAXINAWA MATSES KAXARARI KASHIBO_BAJO_AGUAYTIA SHIPIBO	[@Pano-Tacanan,Panoan]
constraint Pano-Tacanan_2 = AMAHUACA KASHIBO_SUNGAROYACU CAPANAHUA YAWANAWA KAXINAWA KATUKINA_PANO KASHIBO_SAN_ALEJANDRO KONIBO CHACOBO KAXARARI SHARANAHUA SHANENAWA YAMINAWA KASHIBO_ALTO_AGUAYTIA KASHIBO_BAJO_AGUAYTIA MARUBO SHIPIBO CASHIBO ARARA_PANO	[@Pano-Tacanan,Panoan,MainlinePano]
constraint Pano-Tacanan_3 = AMAHUACA CAPANAHUA YAWANAWA KAXINAWA KATUKINA_PANO KONIBO CHACOBO SHARANAHUA YAMINAWA SHANENAWA MARUBO SHIPIBO ARARA_PANO	[@Pano-Tacanan,Panoan,MainlinePano,PanoNawa]
constraint Pano-Tacanan_5 = KONIBO SHIPIBO CAPANAHUA	[@Pano-Tacanan,Panoan,MainlinePano,PanoNawa,Chamasubgroup]
constraint Pano-Tacanan_6 = KONIBO SHIPIBO CAPANAHUA	[@Pano-Tacanan,Panoan,MainlinePano,PanoNawa,Chamasubgroup,Shipibo-Konibo-Kapanawa]
constraint Pano-Tacanan_7 = AMAHUACA YAWANAWA KAXINAWA SHARANAHUA YAMINAWA SHANENAWA	[@Pano-Tacanan,Panoan,MainlinePano,PanoNawa,HeadwatersPano]
constraint Pano-Tacanan_8 = YAMINAWA SHANENAWA SHARANAHUA YAWANAWA	[@Pano-Tacanan,Panoan,MainlinePano,PanoNawa,HeadwatersPano,YaminawaComplex]
constraint Pano-Tacanan_9 = KATUKINA_PANO MARUBO ARARA_PANO	[@Pano-Tacanan,Panoan,MainlinePano,PanoNawa,MaruboSubgroup]
constraint Pano-Tacanan_10 = MATIS KULINA_PANO MATSES	[@Pano-Tacanan,Panoan,MayorunaBranch]
constraint Pano-Tacanan_11 = MATIS KULINA_PANO MATSES	[@Pano-Tacanan,Panoan,MayorunaBranch,MayoGroup]
constraint Pano-Tacanan_14 = TACANA ESE_EJJA CAVINENA_1 HUARAYO_ESE_EJJA CAVINENA_2 ARAONA	[@Pano-Tacanan,Tacanan]
constraint Pano-Tacanan_15 = HUARAYO_ESE_EJJA ARAONA TACANA ESE_EJJA	[@Pano-Tacanan,Tacanan,Takanik-Chamik]
constraint Pauwasi_1 = KARKAR_YURI EMEM JAFI YURI	[@Pauwasi,EasternPauwasi]
constraint Pomoan_2 = POMO_NORTHERN POMO_EASTERN KASHAYA POMO_CENTRAL SOUTHERN_POMO	[@Pomoan,RussianRiverandEastern]
constraint Pomoan_3 = POMO_CENTRAL KASHAYA POMO_NORTHERN SOUTHERN_POMO	[@Pomoan,RussianRiverandEastern,RussianRiver]
constraint Quechuan_1 = QUECHUA_HUAYLAS_ANCASH QUECHUA_YAUYOS_HONGOS QUECHUA_PACARAOS QUECHUA_YAUYOS_LINCHA QUECHUA_HUANCA_SHAUSHA QUECHUA_YAUYOS_SAN_PEDRO QUECHUA_HUANCA_HUAYLLA QUECHUA_NORTH_JUNIN_CAJAS HUANUCO QUECHUA_YAUYOS_CACRA QUECHUA_HUANUCO_PANAO QUECHUA_ANCASH_CHIQUIAN QUECHUA_YAUYOS_TANA QUECHUA_YAUYOS_HUANGASCAR QUECHUA_ANCASH_HUAYLAS_HUARAZ QUECHUA_ANCASH_HUAYLAS_WATA CHACPAR QUECHUA…	[@Quechuan,QuechuaI]
constraint Quechuan_2 = QUECHUA_HUAYLAS_ANCASH QUECHUA_YAUYOS_HONGOS QUECHUA_YAUYOS_LINCHA QUECHUA_HUANCA_SHAUSHA QUECHUA_YAUYOS_SAN_PEDRO QUECHUA_HUANCA_HUAYLLA QUECHUA_NORTH_JUNIN_CAJAS HUANUCO QUECHUA_YAUYOS_CACRA QUECHUA_HUANUCO_PANAO QUECHUA_ANCASH_CHIQUIAN QUECHUA_YAUYOS_TANA QUECHUA_YAUYOS_HUANGASCAR QUECHUA_ANCASH_HUAYLAS_HUARAZ QUECHUA_ANCASH_HUAYLAS_WATA CHACPAR QUECHUA_ANCASH_HUAYLAS_P…	[@Quechuan,QuechuaI,CentralQuechuaI]
constraint Quechuan_3 = QUECHUA_ANCASH_CHIQUIAN HUANUCO QUECHUA_HUANUCO_PANAO	[@Quechuan,QuechuaI,CentralQuechuaI,AP-AM-AH]
constraint Quechuan_4 = CHACPAR QUECHUA_ANCASH_HUAYLAS_PAMPAROMAS QUECHUA_HUAYLAS_ANCASH QUECHUA_ANCASH_HUAYLAS_HUARAZ YANAC QUECHUA_ANCASH_HUAYLAS_WATA	[@Quechuan,QuechuaI,CentralQuechuaI,Huaylay]
constraint Quechuan_6 = QUECHUA_HUANCA_HUAYCHA QUECHUA_HUANCA_SHAUSHA QUECHUA_HUANCA_HUAYLLA	[@Quechuan,QuechuaI,CentralQuechuaI,Jauja-Huanca]
constraint Quechuan_8 = QUICHUA_IMBABURA_2 MARAGUA INGA_MEDIO_PUTUMAYO CHETILLA QUICHUA_CHIMBORAZO_NIZAG QUICHUA_LOJA CURVA PUNO_CITY QUICHUA_CANYAR QUICHUA_AZUAY CHIMBORAZO_QUICHUA QUECHUA_AREQUIPA_UNION QUECHUA_SAN_MARTIN QUECHUA_ABANCAY_TINTAY INKAWASI QUECHUA_DE_LAMBAYEQUE SERENA QUICHUA_BOLIVAR_CACHISAGUA QUICHUA_COTOPAXI_COMPANIA_GRANDE ATALLA QUICHUA_PICHANCHA POCONA CUZCO_GNL QUICHUA_TUNG…	[@Quechuan,QuechuaII]
constraint Quechuan_9 = QUICHUA_IMBABURA_2 INGA_MEDIO_PUTUMAYO QUICHUA_CHIMBORAZO_NIZAG QUICHUA_LOJA QUICHUA_CANYAR QUICHUA_AZUAY CHIMBORAZO_QUICHUA QUECHUA_SAN_MARTIN SERENA QUICHUA_BOLIVAR_CACHISAGUA QUICHUA_COTOPAXI_COMPANIA_GRANDE QUICHUA_PICHANCHA QUICHUA_TUNGURAHUA_GUAPANTE QUECHUA_CHACHAPOYAS QUECHUA_PASTAZA INGA INGA_PUTUMAYO QUICHUA_COTOPAXI_TIGUA QUECHUA_IMBABURA QUICHUA_COTOPAXI_PAPAUR…	[@Quechuan,QuechuaII,QuechuaIIB]
constraint Quechuan_10 = QUICHUA_IMBABURA_2 INGA_MEDIO_PUTUMAYO QUICHUA_CHIMBORAZO_NIZAG QUICHUA_LOJA QUICHUA_CANYAR QUICHUA_AZUAY CHIMBORAZO_QUICHUA SERENA QUICHUA_BOLIVAR_CACHISAGUA QUICHUA_COTOPAXI_COMPANIA_GRANDE QUICHUA_PICHANCHA QUICHUA_TUNGURAHUA_GUAPANTE QUECHUA_PASTAZA INGA INGA_PUTUMAYO QUICHUA_COTOPAXI_TIGUA QUECHUA_IMBABURA QUICHUA_COTOPAXI_PAPAURCO QUICHUA_CHIMBORAZO_TROJE TROJE QUIC…	[@Quechuan,QuechuaII,QuechuaIIB,Colombia-EcuadorQuechuaIIB]
constraint Quechuan_12 = CURVA QUECHUA_AYACUCHO TAQUILE PUNO_CITY ATALLA POCONA CUZCO_GNL QUECHUA_ARGENTINA QUECHUA_AREQUIPA_UNION MARAGUA QUECHUA_ABANCAY_TINTAY	[@Quechuan,QuechuaII,QuechuaIIC]
constraint Quechuan_13 = ATALLA QUECHUA_AYACUCHO QUECHUA_AREQUIPA_UNION QUECHUA_ABANCAY_TINTAY	[@Quechuan,QuechuaII,QuechuaIIC,AyacuchanQuechua]
constraint Quechuan_14 = CURVA MARAGUA POCONA	[@Quechuan,QuechuaII,QuechuaIIC,BolivianQuechuaIIC]
constraint Quechuan_15 = CUZCO_GNL TAQUILE PUNO_CITY	[@Quechuan,QuechuaII,QuechuaIIC,CuscanQuechua]
constraint Saharan_2 = KANURI DAZAGA MANGA_KANURI TEDAGA	[@Saharan,WesternSaharan]
constraint Salishan_2 = MUSQUEAM SECHELT LUSHOOTSEED COWICHAN PUGET_SALISH SONGISH SALISH_STRAITS SAANICH SAMISH STOLO SQUAMISH SLIAMMON	[@Salishan,CentralSalish]
constraint Salishan_4 = OKANAGAN_COLVILLE COLUMBIA_WENATCHI COEUR_DALENE KALISPEL_PEND_DOREILLE SPOKANE THOMPSON SHUSWAP MONTANA_SALISH LILLOOET	[@Salishan,InteriorSalish]
constraint Salishan_5 = THOMPSON SHUSWAP LILLOOET	[@Salishan,InteriorSalish,NorthernInteriorSalish]
constraint Salishan_6 = OKANAGAN_COLVILLE COLUMBIA_WENATCHI COEUR_DALENE KALISPEL_PEND_DOREILLE MONTANA_SALISH SPOKANE	[@Salishan,InteriorSalish,SouthernInteriorSalish]
constraint Salishan_7 = SPOKANE KALISPEL_PEND_DOREILLE MONTANA_SALISH	[@Salishan,InteriorSalish,SouthernInteriorSalish,Kalispel-Spokane]
constraint Sentanic_1 = DEMTA_MURIS DEMTA_AMBORA DEMTA_UNKNOWNDIAL DEMTA	[@Sentanic,@Sentanic]
constraint Sentanic_2 = TABLA_UNKNOWN_DIAL SENTANI TABLA TABLA_W TABLA_C	[@Sentanic,NuclearSentanic]
constraint Sepik_2 = MENDE_PNG KWOMA KWANGA	[@Sepik,Nukuma]
constraint Sepik_5 = PAKA KAPRIMAN GABIANO ALAMBLAK BAHINEMO SANIO	[@Sepik,SepikHill]
constraint Sepik_11 = PAKA SANIO GABIANO	[@Sepik,SepikHill,WesternSepikHill]
constraint Sino-Tibetan_1 = TAMANG EASTERN_BALTI MANANGE RANG_PAS CHANTYAL KHAPALU_BALTI EASTERN_TAMANG SOUTHERN_BAIMA GURUNG_WESTERN TIBETAN_LHASA SHIGAR_BALTI LHASA_TIBETAN SKARDU_BALTI JIREL KARGIL_BALTI GHACHOK CHAUDANGSI LOWA TINANI JAD_INDIA LHOMI DZONGKHA KYIRONG RONGPO KAIKE SHERPA KAGATE TIBETAN_WRITTEN KINNAURI TSHANGLA GURUNG NORTHERN_BAIMA CHORBAT_BALTI BYANSI BUNAN DARMIYA HELAMBU_SH…	[@Sino-Tibetan,Bodic]
constraint Sino-Tibetan_2 = EASTERN_BALTI RANG_PAS KHAPALU_BALTI SOUTHERN_BAIMA TIBETAN_LHASA SHIGAR_BALTI LHASA_TIBETAN SKARDU_BALTI JIREL KARGIL_BALTI LOWA JAD_INDIA LHOMI DZONGKHA KYIRONG KAGATE SHERPA TIBETAN_WRITTEN TSHANGLA NORTHERN_BAIMA CHORBAT_BALTI HELAMBU_SHERPA RGYALTHANG WUJIAO_BAIMA WESTERN_BALTI MAQU_TIBETAN TIBETAN_CENTRAL LADAKHI KHARMANG_BALTI PURIK RONDU_BALTI	[@Sino-Tibetan,Bodic,Bodish]
constraint Sino-Tibetan_3 = EASTERN_BALTI RANG_PAS KHAPALU_BALTI SOUTHERN_BAIMA TIBETAN_LHASA SHIGAR_BALTI LHASA_TIBETAN SKARDU_BALTI JIREL KARGIL_BALTI LOWA JAD_INDIA LHOMI DZONGKHA KYIRONG SHERPA KAGATE TIBETAN_WRITTEN NORTHERN_BAIMA CHORBAT_BALTI HELAMBU_SHERPA RGYALTHANG WUJIAO_BAIMA WESTERN_BALTI MAQU_TIBETAN TIBETAN_CENTRAL LADAKHI KHARMANG_BALTI PURIK RONDU_BALTI	[@Sino-Tibetan,Bodic,Bodish,Old-ModernTibetan]
constraint Sino-Tibetan_4 = EASTERN_BALTI RANG_PAS KHAPALU_BALTI SOUTHERN_BAIMA TIBETAN_LHASA SHIGAR_BALTI LHASA_TIBETAN SKARDU_BALTI JIREL KARGIL_BALTI LOWA JAD_INDIA LHOMI DZONGKHA KYIRONG SHERPA KAGATE TIBETAN_WRITTEN NORTHERN_BAIMA CHORBAT_BALTI HELAMBU_SHERPA RGYALTHANG WUJIAO_BAIMA WESTERN_BALTI MAQU_TIBETAN TIBETAN_CENTRAL LADAKHI KHARMANG_BALTI PURIK RONDU_BALTI	[@Sino-Tibetan,Bodic,Bodish,Old-ModernTibetan,Tibetic]
constraint Sino-Tibetan_5 = NORTHERN_BAIMA SOUTHERN_BAIMA WUJIAO_BAIMA	[@Sino-Tibetan,Bodic,Bodish,Old-ModernTibetan,Tibetic,EasternTibetic]
constraint Sino-Tibetan_9 = CHORBAT_BALTI EASTERN_BALTI KHAPALU_BALTI RONDU_BALTI WESTERN_BALTI LADAKHI KHARMANG_BALTI SHIGAR_BALTI SKARDU_BALTI PURIK KARGIL_BALTI	[@Sino-Tibetan,Bodic,Bodish,Old-ModernTibetan,Tibetic,North-WesternTibetic]
constraint Sino-Tibetan_11 = CHORBAT_BALTI EASTERN_BALTI KHAPALU_BALTI RONDU_BALTI WESTERN_BALTI KHARMANG_BALTI SHIGAR_BALTI SKARDU_BALTI PURIK KARGIL_BALTI	[@Sino-Tibetan,Bodic,Bodish,Old-ModernTibetan,Tibetic,North-WesternTibetic,Shamskatic]
constraint Sino-Tibetan_12 = LOWA LHOMI KYIRONG SHERPA HELAMBU_SHERPA JIREL KAGATE	[@Sino-Tibetan,Bodic,Bodish,Old-ModernTibetan,Tibetic,South-WesternTibetic]
constraint Sino-Tibetan_13 = KYIRONG HELAMBU_SHERPA KAGATE	[@Sino-Tibetan,Bodic,Bodish,Old-ModernTibetan,Tibetic,South-WesternTibetic,Kyirong-Kagate]
constraint Sino-Tibetan_23 = TAMANG MANANGE WESTERN_TAMANG CHANTYAL EASTERN_TAMANG GURUNG_WESTERN THAKALI MARPHATAN_THAKALI KAIKE GHACHOK TANGBE GURUNG	[@Sino-Tibetan,Bodic,Kaike-Ghale-Tamangic]
constraint Sino-Tibetan_24 = TAMANG MANANGE WESTERN_TAMANG CHANTYAL EASTERN_TAMANG GURUNG_WESTERN THAKALI MARPHATAN_THAKALI GHACHOK TANGBE GURUNG	[@Sino-Tibetan,Bodic,Kaike-Ghale-Tamangic,Ghale-Tamangic]
constraint Sino-Tibetan_25 = TAMANG MANANGE WESTERN_TAMANG CHANTYAL EASTERN_TAMANG GURUNG_WESTERN THAKALI MARPHATAN_THAKALI GHACHOK TANGBE GURUNG	[@Sino-Tibetan,Bodic,Kaike-Ghale-Tamangic,Ghale-Tamangic,Tamangic]
constraint Sino-Tibetan_26 = MANANGE CHANTYAL GURUNG_WESTERN THAKALI MARPHATAN_THAKALI GHACHOK GURUNG	[@Sino-Tibetan,Bodic,Kaike-Ghale-Tamangic,Ghale-Tamangic,Tamangic,Gurungic]
constraint Sino-Tibetan_28 = THAKALI MARPHATAN_THAKALI CHANTYAL	[@Sino-Tibetan,Bodic,Kaike-Ghale-Tamangic,Ghale-Tamangic,Tamangic,Gurungic,Thakali-Chantyal]
constraint Sino-Tibetan_29 = EASTERN_TAMANG TAMANG WESTERN_TAMANG	[@Sino-Tibetan,Bodic,Kaike-Ghale-Tamangic,Ghale-Tamangic,Tamangic,NuclearTamang]
constraint Sino-Tibetan_30 = KANASHI BYANSI BUNAN DARMIYA RONGPO KINNAURI TINANI CHAUDANGSI	[@Sino-Tibetan,Bodic,Tibeto-Kanauri]
constraint Sino-Tibetan_31 = BYANSI BUNAN DARMIYA RONGPO CHAUDANGSI	[@Sino-Tibetan,Bodic,Tibeto-Kanauri,EasternTibeto-Kanauri]
constraint Sino-Tibetan_33 = BYANSI DARMIYA CHAUDANGSI	[@Sino-Tibetan,Bodic,Tibeto-Kanauri,EasternTibeto-Kanauri,Pithauragarh]
constraint Sino-Tibetan_34 = BYANSI DARMIYA CHAUDANGSI	[@Sino-Tibetan,Bodic,Tibeto-Kanauri,EasternTibeto-Kanauri,Pithauragarh,Darma-Byangsi-Chaudangsi]
constraint Sino-Tibetan_36 = KANASHI TINANI KINNAURI	[@Sino-Tibetan,Bodic,Tibeto-Kanauri,WesternTibeto-Kanauri]
constraint Sino-Tibetan_39 = JINGPHO_2 KONYAK TIWA NAGA_WANCHO DIMASA CHANG NAGA_NOCTE CHANG_2 NAGA_KONYAK DEURI RABHA RIANG NAGA_PHOM NOCTE TIPPERA_TONGPAI A_TONG WANCHO JINGPHO NAGA_CHANG KOK_BOROK_2 PHOM GARO USUI BODO_INDIA KACHARI WANANG	[@Sino-Tibetan,Brahmaputran]
constraint Sino-Tibetan_40 = USUI BODO_INDIA TIWA KOK_BOROK_2 DIMASA TIPPERA_TONGPAI A_TONG DEURI RABHA GARO KACHARI WANANG RIANG	[@Sino-Tibetan,Brahmaputran,Bodo-Garo]
constraint Sino-Tibetan_41 = USUI BODO_INDIA TIWA KOK_BOROK_2 DIMASA TIPPERA_TONGPAI KACHARI RIANG	[@Sino-Tibetan,Brahmaputran,Bodo-Garo,Boroic]
constraint Sino-Tibetan_42 = BODO_INDIA KACHARI DIMASA	[@Sino-Tibetan,Brahmaputran,Bodo-Garo,Boroic,NuclearBodo]
constraint Sino-Tibetan_43 = TIPPERA_TONGPAI USUI KOK_BOROK_2 RIANG	[@Sino-Tibetan,Brahmaputran,Bodo-Garo,Boroic,Tipperic]
constraint Sino-Tibetan_44 = A_TONG RABHA WANANG	[@Sino-Tibetan,Brahmaputran,Bodo-Garo,Kochic]
constraint Sino-Tibetan_47 = KONYAK NAGA_PHOM NAGA_CHANG NOCTE NAGA_WANCHO NAGA_NOCTE CHANG PHOM NAGA_KONYAK CHANG_2 WANCHO	[@Sino-Tibetan,Brahmaputran,Konyak]
constraint Sino-Tibetan_48 = KONYAK NAGA_PHOM NAGA_CHANG NAGA_WANCHO CHANG PHOM NAGA_KONYAK CHANG_2 WANCHO	[@Sino-Tibetan,Brahmaputran,Konyak,KonyakI]
constraint Sino-Tibetan_50 = KADUO XIDE ACHANG QIANG_YADU QIANG_LONGXI NUSU XIANDAO STODSDE JIARONG_2 SANI_YI LASHI NUOSU_YI JIULONG_PUMI LISU_2 MARU SHUIGUI_HONI JIARONG NAXI_2 YANGON_BURMESE JINO GELANGHE_AKHA LALO DAFANG BISU MAWO_QIANG ZAIWA LAHU QIANG_PUXI PHUNOI KATSO NANJIANG PELA AKHA CAIYUAN_BIYO QIANG_MIANCHI BURMESE NAXI ENU LAHU_2 LISU MPI LASHI_2 ZHABA BIYUE MOJIANG_HONI DAZHAI_HANI	[@Sino-Tibetan,Burmo-Qiangic]
constraint Sino-Tibetan_51 = KADUO XIDE ACHANG XIANDAO NUSU SANI_YI LASHI NUOSU_YI LISU_2 MARU SHUIGUI_HONI YANGON_BURMESE JINO GELANGHE_AKHA LALO DAFANG BISU ZAIWA LAHU PHUNOI KATSO NANJIANG PELA AKHA CAIYUAN_BIYO BURMESE ENU LAHU_2 LISU MPI LASHI_2 BIYUE MOJIANG_HONI DAZHAI_HANI	[@Sino-Tibetan,Burmo-Qiangic,Lolo-Burmese]
constraint Sino-Tibetan_52 = XIANDAO YANGON_BURMESE BURMESE LASHI ZAIWA ACHANG LASHI_2 PELA MARU	[@Sino-Tibetan,Burmo-Qiangic,Lolo-Burmese,Burmish]
constraint Sino-Tibetan_53 = MARU LASHI ZAIWA ACHANG LASHI_2 PELA XIANDAO	[@Sino-Tibetan,Burmo-Qiangic,Lolo-Burmese,Burmish,NorthernBurmish]
constraint Sino-Tibetan_54 = LASHI ZAIWA ACHANG LASHI_2 XIANDAO	[@Sino-Tibetan,Burmo-Qiangic,Lolo-Burmese,Burmish,NorthernBurmish,HighNorthernBurmish]
constraint Sino-Tibetan_61 = KADUO XIDE NUSU NUOSU_YI SANI_YI LISU_2 SHUIGUI_HONI JINO GELANGHE_AKHA LALO DAFANG BISU LAHU PHUNOI KATSO NANJIANG AKHA CAIYUAN_BIYO ENU LAHU_2 LISU MPI BIYUE MOJIANG_HONI DAZHAI_HANI	[@Sino-Tibetan,Burmo-Qiangic,Lolo-Burmese,Loloish]
constraint Sino-Tibetan_62 = KADUO JINO CAIYUAN_BIYO GELANGHE_AKHA BISU ENU MPI PHUNOI BIYUE MOJIANG_HONI SHUIGUI_HONI DAZHAI_HANI AKHA	[@Sino-Tibetan,Burmo-Qiangic,Lolo-Burmese,Loloish,Hani-Jino]
constraint Sino-Tibetan_63 = KADUO CAIYUAN_BIYO GELANGHE_AKHA BISU ENU MPI PHUNOI BIYUE MOJIANG_HONI SHUIGUI_HONI DAZHAI_HANI AKHA	[@Sino-Tibetan,Burmo-Qiangic,Lolo-Burmese,Loloish,Hani-Jino,Bisoid-Hanic]
constraint Sino-Tibetan_67 = KADUO CAIYUAN_BIYO GELANGHE_AKHA ENU MPI BIYUE MOJIANG_HONI SHUIGUI_HONI DAZHAI_HANI AKHA	[@Sino-Tibetan,Burmo-Qiangic,Lolo-Burmese,Loloish,Hani-Jino,Bisoid-Hanic,Hanic]
constraint Sino-Tibetan_68 = KADUO CAIYUAN_BIYO ENU MPI BIYUE	[@Sino-Tibetan,Burmo-Qiangic,Lolo-Burmese,Loloish,Hani-Jino,Bisoid-Hanic,Hanic,Bi-Ka]
constraint Sino-Tibetan_69 = GELANGHE_AKHA DAZHAI_HANI AKHA	[@Sino-Tibetan,Burmo-Qiangic,Lolo-Burmese,Loloish,Hani-Jino,Bisoid-Hanic,Hanic,Ha-Ya]
constraint Sino-Tibetan_73 = XIDE LALO DAFANG NUOSU_YI SANI_YI LISU KATSO NANJIANG LISU_2	[@Sino-Tibetan,Burmo-Qiangic,Lolo-Burmese,Loloish,Ni-Li-Kazhouish]
constraint Sino-Tibetan_75 = LALO NANJIANG LISU LISU_2	[@Sino-Tibetan,Burmo-Qiangic,Lolo-Burmese,Loloish,Ni-Li-Kazhouish,Lisoid]
constraint Sino-Tibetan_76 = LALO NANJIANG LISU LISU_2	[@Sino-Tibetan,Burmo-Qiangic,Lolo-Burmese,Loloish,Ni-Li-Kazhouish,Lisoid,NuclearLisoid]
constraint Sino-Tibetan_77 = LALO NANJIANG LISU LISU_2	[@Sino-Tibetan,Burmo-Qiangic,Lolo-Burmese,Loloish,Ni-Li-Kazhouish,Lisoid,NuclearLisoid,Lisu-Laluba-Lavu]
constraint Sino-Tibetan_83 = DAFANG NUOSU_YI XIDE SANI_YI	[@Sino-Tibetan,Burmo-Qiangic,Lolo-Burmese,Loloish,Ni-Li-Kazhouish,SoutheasternNgwi]
constraint Sino-Tibetan_86 = DAFANG NUOSU_YI XIDE	[@Sino-Tibetan,Burmo-Qiangic,Lolo-Burmese,Loloish,Ni-Li-Kazhouish,SoutheasternNgwi,Nisoid]
constraint Sino-Tibetan_87 = DAFANG NUOSU_YI XIDE	[@Sino-Tibetan,Burmo-Qiangic,Lolo-Burmese,Loloish,Ni-Li-Kazhouish,SoutheasternNgwi,Nisoid,NuclearNisoid]
constraint Sino-Tibetan_88 = DAFANG NUOSU_YI XIDE	[@Sino-Tibetan,Burmo-Qiangic,Lolo-Burmese,Loloish,Ni-Li-Kazhouish,SoutheasternNgwi,Nisoid,NuclearNisoid,Nasu-Nosu]
constraint Sino-Tibetan_92 = NAXI_2 QIANG_MIANCHI STODSDE JIARONG_2 NAXI MAWO_QIANG JIULONG_PUMI QIANG_PUXI QIANG_YADU ZHABA QIANG_LONGXI JIARONG	[@Sino-Tibetan,Burmo-Qiangic,Na-Qiangic]
constraint Sino-Tibetan_95 = QIANG_MIANCHI STODSDE JIARONG_2 MAWO_QIANG JIULONG_PUMI QIANG_PUXI QIANG_YADU ZHABA QIANG_LONGXI JIARONG	[@Sino-Tibetan,Burmo-Qiangic,Na-Qiangic,Qiangic]
constraint Sino-Tibetan_96 = JIARONG_2 JIARONG STODSDE	[@Sino-Tibetan,Burmo-Qiangic,Na-Qiangic,Qiangic,Gyalrongic]
constraint Sino-Tibetan_100 = QIANG_MIANCHI MAWO_QIANG QIANG_PUXI QIANG_YADU QIANG_LONGXI	[@Sino-Tibetan,Burmo-Qiangic,Na-Qiangic,Qiangic,Qiang]
constraint Sino-Tibetan_103 = BUJHYAL MEWA_KHOLA_LIMBU KULUNG KHAM_TAKALE CHEPANG KHWOPA_NEWAR WAMBULE THANGMI PUMA TILUNG SUNWAR CHHINTANGE SUNWAR_2 MAGAR_2 THULUNG BANTAWA KHALING LEPCHA DOLAKHA_NEWAR MAGAR HAYU KHAM BAHING CAMLING YAKHA JERUNG TAKA_KHAM DUMI_2 DUMI LIMBU ATHPARE	[@Sino-Tibetan,Himalayish]
constraint Sino-Tibetan_104 = BUJHYAL MEWA_KHOLA_LIMBU KULUNG KHAM_TAKALE CHEPANG KHWOPA_NEWAR WAMBULE THANGMI PUMA TILUNG SUNWAR CHHINTANGE SUNWAR_2 MAGAR_2 THULUNG BANTAWA KHALING DOLAKHA_NEWAR MAGAR HAYU KHAM BAHING CAMLING YAKHA JERUNG TAKA_KHAM DUMI_2 DUMI LIMBU ATHPARE	[@Sino-Tibetan,Himalayish,Mahakiranti]
constraint Sino-Tibetan_105 = KHAM KHAM_TAKALE BUJHYAL MAGAR_2 CHEPANG TAKA_KHAM MAGAR	[@Sino-Tibetan,Himalayish,Mahakiranti,Kham-Magar-Chepang]
constraint Sino-Tibetan_107 = KHAM TAKA_KHAM KHAM_TAKALE	[@Sino-Tibetan,Himalayish,Mahakiranti,Kham-Magar-Chepang,Kham]
constraint Sino-Tibetan_110 = SUNWAR CHHINTANGE BAHING SUNWAR_2 CAMLING MEWA_KHOLA_LIMBU YAKHA THULUNG BANTAWA JERUNG WAMBULE DUMI_2 KHALING DUMI KULUNG LIMBU ATHPARE PUMA HAYU TILUNG	[@Sino-Tibetan,Himalayish,Mahakiranti,Kiranti]
constraint Sino-Tibetan_111 = BANTAWA KULUNG PUMA CAMLING	[@Sino-Tibetan,Himalayish,Mahakiranti,Kiranti,CentralKiranti]
constraint Sino-Tibetan_114 = BANTAWA PUMA CAMLING	[@Sino-Tibetan,Himalayish,Mahakiranti,Kiranti,CentralKiranti,SouthernCentralKiranti]
constraint Sino-Tibetan_116 = ATHPARE CHHINTANGE YAKHA	[@Sino-Tibetan,Himalayish,Mahakiranti,Kiranti,EasternKiranti]
constraint Sino-Tibetan_117 = ATHPARE CHHINTANGE YAKHA	[@Sino-Tibetan,Himalayish,Mahakiranti,Kiranti,EasternKiranti,GreaterYakkha]
constraint Sino-Tibetan_119 = SUNWAR SUNWAR_2 BAHING THULUNG KHALING JERUNG WAMBULE DUMI_2 DUMI HAYU TILUNG	[@Sino-Tibetan,Himalayish,Mahakiranti,Kiranti,WesternKiranti]
constraint Sino-Tibetan_121 = SUNWAR SUNWAR_2 BAHING HAYU	[@Sino-Tibetan,Himalayish,Mahakiranti,Kiranti,WesternKiranti,NorthwesternKiranti]
constraint Sino-Tibetan_122 = KHALING DUMI_2 DUMI	[@Sino-Tibetan,Himalayish,Mahakiranti,Kiranti,WesternKiranti,UpperDudhkosi]
constraint Sino-Tibetan_123 = KHWOPA_NEWAR THANGMI DOLAKHA_NEWAR	[@Sino-Tibetan,Himalayish,Mahakiranti,Newaric]
constraint Sino-Tibetan_126 = KAREN_PWO_WESTERN KAREN_SGAW KAREN_YINBAW KAREN_YINTALE KAREN_MANUMANAW KAREN_GEBA KAYAN KAREN_PWO_EASTERN BWE_KAREN KAYAH_WESTERN KAREN_PAO KAYAH_LI_EASTERN	[@Sino-Tibetan,Karenic]
constraint Sino-Tibetan_127 = KAREN_MANUMANAW KAREN_GEBA BWE_KAREN KAYAH_WESTERN KAYAH_LI_EASTERN	[@Sino-Tibetan,Karenic,CentralKaren]
constraint Sino-Tibetan_131 = KAREN_YINBAW KAREN_YINTALE KAYAN	[@Sino-Tibetan,Karenic,NorthernKaren]
constraint Sino-Tibetan_132 = KAREN_PAO KAREN_PWO_EASTERN KAREN_PWO_WESTERN	[@Sino-Tibetan,Karenic,PeripheralKaren]
constraint Sino-Tibetan_137 = BUGUN PUROIK SULUNG SHERDUKPEN	[@Sino-Tibetan,Kho-Bwa]
constraint Sino-Tibetan_143 = AMRI_KARBI KOIRENG NAGA_MAO HRANGKHOL NAGA_ZEME NAGA_THANGAL NAGA_TANGKHUL NAGA_LIANGMAI CHIN_TEDIM LUSHAI KARBI NAGA_MZIEME CHOTHE NAGA_TARAO NAGA_AO LAKHER_MARA CHIN_HAKA NAGA_SANGTAM NAGA_LOTHA MEITEI CHIN_THADO HMAR NAGA_CHOKRI NAGA_MARAM CHIN_SIYIN MOSHANG CHIN_ZYPHE NAGA_MARING NAGA_RENGMA NAGA_SOUTHERN_RENGMA NAGA_SUMI NAGA_POCHURI NAGA_YIMCHUNGRU	[@Sino-Tibetan,Kuki-Chin-Naga]
constraint Sino-Tibetan_144 = CHOTHE CHIN_SIYIN NAGA_TARAO HRANGKHOL HMAR LAKHER_MARA CHIN_ZYPHE MOSHANG CHIN_THADO CHIN_TEDIM CHIN_HAKA LUSHAI KOIRENG	[@Sino-Tibetan,Kuki-Chin-Naga,Kuki-Chin]
constraint Sino-Tibetan_145 = HRANGKHOL HMAR LAKHER_MARA CHIN_ZYPHE CHIN_HAKA LUSHAI	[@Sino-Tibetan,Kuki-Chin-Naga,Kuki-Chin,CentralKuki-Chin]
constraint Sino-Tibetan_146 = HMAR CHIN_HAKA LUSHAI HRANGKHOL	[@Sino-Tibetan,Kuki-Chin-Naga,Kuki-Chin,CentralKuki-Chin,CoreCentralKuki-Chin]
constraint Sino-Tibetan_148 = HMAR LUSHAI HRANGKHOL	[@Sino-Tibetan,Kuki-Chin-Naga,Kuki-Chin,CentralKuki-Chin,CoreCentralKuki-Chin,Mizoic]
constraint Sino-Tibetan_152 = MOSHANG CHOTHE KOIRENG NAGA_TARAO	[@Sino-Tibetan,Kuki-Chin-Naga,Kuki-Chin,NorthwesternKuki-Chin]
constraint Sino-Tibetan_154 = CHIN_TEDIM CHIN_SIYIN CHIN_THADO	[@Sino-Tibetan,Kuki-Chin-Naga,Kuki-Chin,PeripheralKuki-Chin]
constraint Sino-Tibetan_155 = CHIN_TEDIM CHIN_SIYIN CHIN_THADO	[@Sino-Tibetan,Kuki-Chin-Naga,Kuki-Chin,PeripheralKuki-Chin,NortheasternKuki-Chin]
constraint Sino-Tibetan_158 = NAGA_MARAM AMRI_KARBI NAGA_LOTHA NAGA_MAO NAGA_SANGTAM NAGA_ZEME NAGA_AO MEITEI NAGA_TANGKHUL NAGA_MARING NAGA_RENGMA NAGA_THANGAL NAGA_MZIEME NAGA_LIANGMAI NAGA_CHOKRI NAGA_SOUTHERN_RENGMA NAGA_SUMI KARBI NAGA_POCHURI NAGA_YIMCHUNGRU	[@Sino-Tibetan,Kuki-Chin-Naga,Naga]
constraint Sino-Tibetan_159 = NAGA_LOTHA NAGA_MAO NAGA_AO NAGA_SUMI NAGA_RENGMA NAGA_CHOKRI NAGA_SOUTHERN_RENGMA NAGA_SANGTAM NAGA_POCHURI NAGA_YIMCHUNGRU	[@Sino-Tibetan,Kuki-Chin-Naga,Naga,Angami-Ao]
constraint Sino-Tibetan_160 = NAGA_MAO NAGA_RENGMA NAGA_CHOKRI NAGA_SOUTHERN_RENGMA NAGA_SUMI NAGA_POCHURI	[@Sino-Tibetan,Kuki-Chin-Naga,Naga,Angami-Ao,Angami-Pochuri]
constraint Sino-Tibetan_166 = NAGA_YIMCHUNGRU NAGA_LOTHA NAGA_SANGTAM NAGA_AO	[@Sino-Tibetan,Kuki-Chin-Naga,Naga,Angami-Ao,CentralNaga]
constraint Sino-Tibetan_171 = NAGA_MARAM NAGA_ZEME NAGA_THANGAL NAGA_LIANGMAI NAGA_MZIEME	[@Sino-Tibetan,Kuki-Chin-Naga,Naga,Zemeic]
constraint Sino-Tibetan_172 = NAGA_ZEME NAGA_MZIEME NAGA_LIANGMAI	[@Sino-Tibetan,Kuki-Chin-Naga,Naga,Zemeic,NuclearZemeic]
constraint Sino-Tibetan_173 = ZHAOZHUANG_BAI JINMAN_BAI LONGMEN_BAI LUOBENZHUO_BAI_2 SHI_BAI GONGXING_BAI TUOLUO_BAI ZHOUCHENG_BAI_2 ENQI_BAI DASHI_BAI QILIQIAO_BAI LUOBENZHUO_BAI JINDING_BAI XIANGYUN_BAI MAZHELONG_BAI JINXING_BAI ERYUAN_BAI JINDUN_BAI QILIQIAO_BAI_2 LANPING_BAI HEDIAN_BAI JIANCHUAN_BAI_2 XISHAN_BAI HEQING_BAI ZHOUCHENG_BAI JIANCHUAN_BAI EGA_BAI YUNLONG_BAI	[@Sino-Tibetan,Macro-Bai]
constraint Sino-Tibetan_174 = ZHAOZHUANG_BAI JINMAN_BAI LONGMEN_BAI LUOBENZHUO_BAI_2 SHI_BAI GONGXING_BAI TUOLUO_BAI ZHOUCHENG_BAI_2 ENQI_BAI DASHI_BAI QILIQIAO_BAI LUOBENZHUO_BAI JINDING_BAI XIANGYUN_BAI MAZHELONG_BAI JINXING_BAI ERYUAN_BAI JINDUN_BAI QILIQIAO_BAI_2 LANPING_BAI HEDIAN_BAI JIANCHUAN_BAI_2 XISHAN_BAI HEQING_BAI ZHOUCHENG_BAI JIANCHUAN_BAI EGA_BAI YUNLONG_BAI	[@Sino-Tibetan,Macro-Bai,Caijia-Baic]
constraint Sino-Tibetan_175 = ZHAOZHUANG_BAI JINMAN_BAI LONGMEN_BAI LUOBENZHUO_BAI_2 SHI_BAI GONGXING_BAI TUOLUO_BAI ZHOUCHENG_BAI_2 ENQI_BAI DASHI_BAI QILIQIAO_BAI LUOBENZHUO_BAI JINDING_BAI XIANGYUN_BAI MAZHELONG_BAI JINXING_BAI ERYUAN_BAI JINDUN_BAI QILIQIAO_BAI_2 LANPING_BAI HEDIAN_BAI JIANCHUAN_BAI_2 XISHAN_BAI HEQING_BAI ZHOUCHENG_BAI JIANCHUAN_BAI EGA_BAI YUNLONG_BAI	[@Sino-Tibetan,Macro-Bai,Caijia-Baic,Baic]
constraint Sino-Tibetan_176 = SHI_BAI HEDIAN_BAI ERYUAN_BAI JIANCHUAN_BAI_2 ZHOUCHENG_BAI_2 YUNLONG_BAI ZHAOZHUANG_BAI XISHAN_BAI LONGMEN_BAI QILIQIAO_BAI HEQING_BAI ZHOUCHENG_BAI JIANCHUAN_BAI JINDUN_BAI MAZHELONG_BAI XIANGYUN_BAI DASHI_BAI JINXING_BAI QILIQIAO_BAI_2	[@Sino-Tibetan,Macro-Bai,Caijia-Baic,Baic,South-CentralBai]
constraint Sino-Tibetan_177 = ASHING GALO BENGNI NISI NISI_TAGIN DOUYU_BANGNI BANGNI_NYISHI ADI_GALO MISING NISHING APATANI BOKAR	[@Sino-Tibetan,Macro-Tani]
constraint Sino-Tibetan_178 = ASHING GALO BENGNI NISI NISI_TAGIN DOUYU_BANGNI BANGNI_NYISHI ADI_GALO MISING NISHING APATANI BOKAR	[@Sino-Tibetan,Macro-Tani,Tani]
constraint Sino-Tibetan_179 = BOKAR ASHING MISING BENGNI	[@Sino-Tibetan,Macro-Tani,Tani,EasternTani]
constraint Sino-Tibetan_180 = GALO NISI NISI_TAGIN DOUYU_BANGNI BANGNI_NYISHI ADI_GALO NISHING APATANI	[@Sino-Tibetan,Macro-Tani,Tani,Pre-WesternTani]
constraint Sino-Tibetan_181 = GALO NISI NISI_TAGIN DOUYU_BANGNI BANGNI_NYISHI ADI_GALO NISHING APATANI	[@Sino-Tibetan,Macro-Tani,Tani,Pre-WesternTani,WesternTani]
constraint Sino-Tibetan_182 = GALO NISI NISI_TAGIN DOUYU_BANGNI BANGNI_NYISHI ADI_GALO NISHING	[@Sino-Tibetan,Macro-Tani,Tani,Pre-WesternTani,WesternTani,Subansiri]
constraint Sino-Tibetan_186 = NUNG_CHINA DRUNG RAWANG ANONG	[@Sino-Tibetan,Nungish]
constraint Sino-Tibetan_187 = DRUNG NUNG_CHINA ANONG	[@Sino-Tibetan,Nungish,Gunong]
constraint Sino-Tibetan_189 = THONG_BOI HAINAN_MINNAN_CHINESE CANTONESE MANDARIN_2 AMOY_MINNAN_CHINESE MANDARIN KUNMING_MANDARIN DUNGAN FUZHOU_CHINESE PUTIAN_CHINESE SUZHOU_WU XIANG DONGSHAN_CHINESE YONGAN_CHINESE CHAOYANG_CHINESE HAKKA	[@Sino-Tibetan,Sinitic]
constraint Sino-Tibetan_190 = THONG_BOI CANTONESE MANDARIN_2 MANDARIN KUNMING_MANDARIN DUNGAN SUZHOU_WU XIANG HAKKA	[@Sino-Tibetan,Sinitic,Classical-Middle-ModernSinitic]
constraint Sino-Tibetan_191 = THONG_BOI CANTONESE MANDARIN_2 MANDARIN KUNMING_MANDARIN DUNGAN SUZHOU_WU XIANG HAKKA	[@Sino-Tibetan,Sinitic,Classical-Middle-ModernSinitic,Middle-ModernSinitic]
constraint Sino-Tibetan_192 = DUNGAN MANDARIN_2 MANDARIN KUNMING_MANDARIN	[@Sino-Tibetan,Sinitic,Classical-Middle-ModernSinitic,Middle-ModernSinitic,NorthernChinese]
constraint Sino-Tibetan_193 = DUNGAN MANDARIN_2 MANDARIN KUNMING_MANDARIN	[@Sino-Tibetan,Sinitic,Classical-Middle-ModernSinitic,Middle-ModernSinitic,NorthernChinese,Mandarinic]
constraint Sino-Tibetan_197 = HAINAN_MINNAN_CHINESE AMOY_MINNAN_CHINESE FUZHOU_CHINESE PUTIAN_CHINESE DONGSHAN_CHINESE YONGAN_CHINESE CHAOYANG_CHINESE	[@Sino-Tibetan,Sinitic,Min]
constraint Sino-Tibetan_198 = HAINAN_MINNAN_CHINESE AMOY_MINNAN_CHINESE FUZHOU_CHINESE PUTIAN_CHINESE DONGSHAN_CHINESE CHAOYANG_CHINESE	[@Sino-Tibetan,Sinitic,Min,CoastalMin]
constraint Siouan_3 = OMAHA-PONCA LAKOTA DAKOTA QUAPAW LAKHOTA OSAGE ASSINIBOINE WINNEBAGO	[@Siouan,CoreSiouan,MississippiValley]
constraint Siouan_4 = LAKOTA DAKOTA ASSINIBOINE LAKHOTA	[@Siouan,CoreSiouan,MississippiValley,Dakotan]
constraint Siouan_5 = LAKOTA DAKOTA LAKHOTA	[@Siouan,CoreSiouan,MississippiValley,Dakotan,Sioux]
constraint Siouan_6 = OMAHA-PONCA QUAPAW OSAGE	[@Siouan,CoreSiouan,MississippiValley,Dhegiha]
constraint Sko_2 = WOMO DUSUR SUMARARU BARUPU TUMAWO SUMO POO WUTUNG SKOU LEITRE DUMO RAMO POKO_RAWO	[@Sko,Skou-Serra-Piore]
constraint Sko_3 = DUSUR LEITRE TUMAWO WUTUNG SKOU DUMO	[@Sko,Skou-Serra-Piore,NuclearSkou-Serra-Piore]
constraint Sko_4 = WOMO POKO_RAWO SUMARARU	[@Sko,Skou-Serra-Piore,SerraHills]
constraint Sko_5 = WOMO POKO_RAWO SUMARARU	[@Sko,Skou-Serra-Piore,SerraHills,Rawo-MainSerra]
constraint Songhay_1 = TONDI_SONGWAY_KIINI DENDI KOROBORO_SENNI ZARMA DJENNE_CHIINI	[@Songhay,EasternSonghay]
constraint Songhay_2 = DENDI DJENNE_CHIINI ZARMA	[@Songhay,EasternSonghay,Zarma-Kaado-Dendi]
constraint Songhay_3 = KORANDJE TADAKSAHAK KOYRA_CHIINI TASAWAQ	[@Songhay,NorthwestSonghay]
constraint Songhay_4 = KORANDJE TADAKSAHAK TASAWAQ	[@Songhay,NorthwestSonghay,NorthernSonghay]
constraint South_Omotic_2 = ARI BANNA GAYIL	[@South_Omotic,AHK]
constraint Surmic_2 = KWEGU BAALE TIRMA DIDINGA ZILMAMU MEEN MURLE MURSI NARIM_LARIM SURI_CHAI TENNET	[@Surmic,SouthSurmic]
constraint Surmic_3 = KWEGU TIRMA MEEN MURSI SURI_CHAI	[@Surmic,SouthSurmic,SoutheastSurmic]
constraint Surmic_4 = MEEN TIRMA MURSI SURI_CHAI	[@Surmic,SouthSurmic,SoutheastSurmic,PastoralSurmic]
constraint Surmic_5 = TIRMA MURSI SURI_CHAI	[@Surmic,SouthSurmic,SoutheastSurmic,PastoralSurmic,Tirma-Chai-Mursi]
constraint Surmic_6 = BAALE DIDINGA ZILMAMU MURLE NARIM_LARIM TENNET	[@Surmic,SouthSurmic,SouthwestSurmic]
constraint Surmic_8 = NARIM_LARIM MURLE DIDINGA TENNET	[@Surmic,SouthSurmic,SouthwestSurmic,Didinga-Murle]
constraint Ta-Ne-Omotic_1 = BENCHO JANJERO SHE	[@Ta-Ne-Omotic,@Ta-Ne-Omotic]
constraint Ta-Ne-Omotic_2 = KEFA SHINASSHA_2 MOCHA MOCHA_2 KEFA_2 SOUTHERN_MAO SHINASSHA	[@Ta-Ne-Omotic,Kefoid]
constraint Ta-Ne-Omotic_3 = MOCHA MOCHA_2 KEFA KEFA_2	[@Ta-Ne-Omotic,Kefoid,SouthGonga]
constraint Ta-Ne-Omotic_4 = WOLAYTTA DORZE ZAYSE DACHE BASKETO OYDA WELAMO GOFA KULLO MALE_ETHIOPIA ZERGULLA KACHAMA CHARA MELO GIDICHO KOYRA	[@Ta-Ne-Omotic,Ometo]
constraint Ta-Ne-Omotic_5 = ZAYSE ZERGULLA KACHAMA GIDICHO KOYRA	[@Ta-Ne-Omotic,Ometo,EastOmeto]
constraint Ta-Ne-Omotic_6 = WOLAYTTA DORZE BASKETO OYDA WELAMO GOFA MALE_ETHIOPIA DACHE MELO KULLO	[@Ta-Ne-Omotic,Ometo,North-WestOmeto]
constraint Ta-Ne-Omotic_7 = WOLAYTTA DORZE OYDA WELAMO GOFA DACHE MELO KULLO	[@Ta-Ne-Omotic,Ometo,North-WestOmeto,CentralOmeto]
constraint Ta-Ne-Omotic_8 = DACHE GOFA KULLO	[@Ta-Ne-Omotic,Ometo,North-WestOmeto,CentralOmeto,Dawro-Gofa-Gamo]
constraint Tai-Kadai_1 = JIAMAO BAODING_HLAI LI_BAODING LI_TONGSHI CUN	[@Tai-Kadai,Hlaic]
constraint Tai-Kadai_2 = BAODING_HLAI LI_BAODING LI_TONGSHI CUN	[@Tai-Kadai,Hlaic,NuclearHlaic]
constraint Tai-Kadai_3 = YERONG NIUPO_GELAO ZHENFENG_GELAO JUDU_GELAO GELAO_LAOZHAI PAHA GELAO_WANZI ECUN_BAHA_BUYANG LACHI HONGFENG_GELAO CA_HA_GELAO WHITE_LACHI LANGJIA_BUYANG GELAO_QIAOSHANG PUBIAO BUYANG MULAO_KADAI PHO_BANG_GELAO LAHA TA_MIT_LAHA BAHA_BUYANG JINCHANG_WHITE_LACHI NA_KHE_GELAO GREEN_GELAO	[@Tai-Kadai,Kadaic]
constraint Tai-Kadai_4 = BUYANG PUBIAO YERONG	[@Tai-Kadai,Kadaic,EasternKra]
constraint Tai-Kadai_7 = NIUPO_GELAO ZHENFENG_GELAO JUDU_GELAO GELAO_LAOZHAI PAHA GELAO_WANZI ECUN_BAHA_BUYANG LACHI HONGFENG_GELAO CA_HA_GELAO WHITE_LACHI LANGJIA_BUYANG GELAO_QIAOSHANG PHO_BANG_GELAO MULAO_KADAI LAHA TA_MIT_LAHA BAHA_BUYANG JINCHANG_WHITE_LACHI NA_KHE_GELAO GREEN_GELAO	[@Tai-Kadai,Kadaic,SouthwesternKra]
constraint Tai-Kadai_8 = ECUN_BAHA_BUYANG BAHA_BUYANG LANGJIA_BUYANG PAHA LAHA TA_MIT_LAHA	[@Tai-Kadai,Kadaic,SouthwesternKra,SouthernKra]
constraint Tai-Kadai_9 = LACHI HONGFENG_GELAO CA_HA_GELAO NIUPO_GELAO GELAO_QIAOSHANG JINCHANG_WHITE_LACHI ZHENFENG_GELAO JUDU_GELAO WHITE_LACHI PHO_BANG_GELAO MULAO_KADAI GELAO_LAOZHAI NA_KHE_GELAO GELAO_WANZI GREEN_GELAO	[@Tai-Kadai,Kadaic,SouthwesternKra,WesternKra]
constraint Tai-Kadai_10 = HONGFENG_GELAO CA_HA_GELAO NIUPO_GELAO ZHENFENG_GELAO JUDU_GELAO PHO_BANG_GELAO MULAO_KADAI GELAO_LAOZHAI GREEN_GELAO NA_KHE_GELAO GELAO_WANZI GELAO_QIAOSHANG	[@Tai-Kadai,Kadaic,SouthwesternKra,WesternKra,Gelaoic]
constraint Tai-Kadai_11 = HONGFENG_GELAO ZHENFENG_GELAO MULAO_KADAI NA_KHE_GELAO GELAO_QIAOSHANG	[@Tai-Kadai,Kadaic,SouthwesternKra,WesternKra,Gelaoic,NorthernGelao]
constraint Tai-Kadai_12 = NA_KHE_GELAO HONGFENG_GELAO ZHENFENG_GELAO GELAO_QIAOSHANG	[@Tai-Kadai,Kadaic,SouthwesternKra,WesternKra,Gelaoic,NorthernGelao,Ahouic]
constraint Tai-Kadai_13 = CA_HA_GELAO NIUPO_GELAO JUDU_GELAO PHO_BANG_GELAO GELAO_LAOZHAI GELAO_WANZI GREEN_GELAO	[@Tai-Kadai,Kadaic,SouthwesternKra,WesternKra,Gelaoic,SouthwesternGelao]
constraint Tai-Kadai_14 = WHITE_LACHI LACHI JINCHANG_WHITE_LACHI	[@Tai-Kadai,Kadaic,SouthwesternKra,WesternKra,Lachic]
constraint Tai-Kadai_15 = LINCHENG_LINGAO YANG TAI_PO_AI LAMPANG_THAI DEHONG MAGUAN_TAI LAIBIN_CENTRAL_HONGSHUIHE_ZHUANG TAI_WESTERN_NUNG TAI_NONG_KHAI WHITE_THAI_2 NUNG DIOI THAI THAI_2 YONGNAN_CENTRAL_HONGSHUIHE_ZHUANG LIANSHAN_CENTRAL_HONGSHUIHE_ZHUANG NORTHERN_SHAN SHAN SONGKHLA_THAI MANGSHI_TAI TAY SUI_LI_NGAM TAI_NING_MING TAI_WUMING SUI FANGCUN_MAK TAIYANG_AI_CHAM SAEK_2 WANGMO_BOUYEI WUMI…	[@Tai-Kadai,Kam-Tai]
constraint Tai-Kadai_16 = ONG_BE LINCHENG_LINGAO YANG LUE_CHIENG_HUNG TAI_PO_AI LAMPANG_THAI TAI_LUNGCHOW SAEK DEHONG MAGUAN_TAI LUNG_CHOW HAWYIENGZ_ZHUANG WUDING_TAI LAIBIN_CENTRAL_HONGSHUIHE_ZHUANG ZHUANG_NORTHERN TAI_WESTERN_NUNG TAI_NONG_KHAI QINZHOU_CENTRAL_HONGSHUIHE_ZHUANG LONGAN_CENTRAL_HONGSHUIHE_ZHUANG JINGHONG_TAI_LUE_2 WHITE_THAI_2 SHAN_3 YAY_2 LUNG_MING WU_MING NUNG DIOI WUMING_YONGB…	[@Tai-Kadai,Kam-Tai,Be-Tai]
constraint Tai-Kadai_17 = LINCHENG_LINGAO DONGYING_LINGAO ONG_BE	[@Tai-Kadai,Kam-Tai,Be-Tai,Beic]
constraint Tai-Kadai_18 = LUE_CHIENG_HUNG YANG TAI_LUNGCHOW LAMPANG_THAI TAI_PO_AI SAEK DEHONG MAGUAN_TAI LUNG_CHOW HAWYIENGZ_ZHUANG WUDING_TAI LAIBIN_CENTRAL_HONGSHUIHE_ZHUANG ZHUANG_NORTHERN TAI_WESTERN_NUNG TAI_NONG_KHAI QINZHOU_CENTRAL_HONGSHUIHE_ZHUANG LONGAN_CENTRAL_HONGSHUIHE_ZHUANG JINGHONG_TAI_LUE_2 YAY_2 WHITE_THAI_2 SHAN_3 LUNG_MING WU_MING NUNG DIOI WUMING_YONGBEI_ZHUANG THAI TAI_CHIE…	[@Tai-Kadai,Kam-Tai,Be-Tai,Daic]
constraint Tai-Kadai_19 = LUE_CHIENG_HUNG YANG TAI_PO_AI LAMPANG_THAI DEHONG MAGUAN_TAI WUDING_TAI TAI_WESTERN_NUNG TAI_NONG_KHAI JINGHONG_TAI_LUE_2 WHITE_THAI_2 SHAN_3 NUNG DIOI THAI TAI_CHIENGMAI LVCHUN_TAI SHAN_4 THAI_2 SIAMESE_2 DEHONG_TAI_NUEA NORTHERN_SHAN YUANJIANG_TAI TAI_DAENG SHAN SONGKHLA_THAI MANGSHI_TAI LAOTIEN JINGHONG_TAI_LUE TAY BLACK_TAI_2 YUANYANG_TAI WHITE_THAI_3 SHAN_2 TAI_KHU…	[@Tai-Kadai,Kam-Tai,Be-Tai,Daic,Central-SouthwesternTai]
constraint Tai-Kadai_21 = LUE_CHIENG_HUNG YANG TAI_PO_AI LAMPANG_THAI DEHONG MAGUAN_TAI WUDING_TAI TAI_NONG_KHAI JINGHONG_TAI_LUE_2 WHITE_THAI_2 SHAN_3 DIOI THAI TAI_CHIENGMAI LVCHUN_TAI SHAN_4 THAI_2 SIAMESE_2 DEHONG_TAI_NUEA NORTHERN_SHAN YUANJIANG_TAI TAI_DAENG SHAN SONGKHLA_THAI MANGSHI_TAI LAOTIEN JINGHONG_TAI_LUE TAY BLACK_TAI_2 YUANYANG_TAI WHITE_THAI_3 SHAN_2 TAI_KHUEN KHORAT_THAI LAO TAI…	[@Tai-Kadai,Kam-Tai,Be-Tai,Daic,Central-SouthwesternTai,Wenma-SouthwesternTai]
constraint Tai-Kadai_22 = LUE_CHIENG_HUNG YANG TAI_PO_AI LAMPANG_THAI DEHONG MAGUAN_TAI WUDING_TAI TAI_NONG_KHAI JINGHONG_TAI_LUE_2 WHITE_THAI_2 SHAN_3 DIOI THAI TAI_CHIENGMAI LVCHUN_TAI SHAN_4 THAI_2 SIAMESE_2 DEHONG_TAI_NUEA NORTHERN_SHAN YUANJIANG_TAI TAI_DAENG SHAN SONGKHLA_THAI MANGSHI_TAI LAOTIEN JINGHONG_TAI_LUE BLACK_TAI_2 YUANYANG_TAI WHITE_THAI_3 SHAN_2 TAI_KHUEN KHORAT_THAI LAO TAI MEN…	[@Tai-Kadai,Kam-Tai,Be-Tai,Daic,Central-SouthwesternTai,Wenma-SouthwesternTai,Sapa-SouthwesternTai]
constraint Tai-Kadai_23 = LUE_CHIENG_HUNG YANG TAI_PO_AI LAMPANG_THAI DEHONG MAGUAN_TAI WUDING_TAI TAI_NONG_KHAI JINGHONG_TAI_LUE_2 WHITE_THAI_2 SHAN_3 DIOI THAI TAI_CHIENGMAI LVCHUN_TAI SHAN_4 THAI_2 SIAMESE_2 DEHONG_TAI_NUEA NORTHERN_SHAN YUANJIANG_TAI TAI_DAENG SHAN SONGKHLA_THAI MANGSHI_TAI LAOTIEN JINGHONG_TAI_LUE BLACK_TAI_2 YUANYANG_TAI WHITE_THAI_3 SHAN_2 TAI_KHUEN KHORAT_THAI LAO TAI MEN…	[@Tai-Kadai,Kam-Tai,Be-Tai,Daic,Central-SouthwesternTai,Wenma-SouthwesternTai,Sapa-SouthwesternTai,SouthwesternTai]
constraint Tai-Kadai_24 = LUE_CHIENG_HUNG YANG LAMPANG_THAI DEHONG MAGUAN_TAI WUDING_TAI JINGHONG_TAI_LUE_2 WHITE_THAI_2 SHAN_3 TAI_CHIENGMAI LVCHUN_TAI SHAN_4 DEHONG_TAI_NUEA NORTHERN_SHAN SHAN TAI_DAENG YUANJIANG_TAI MANGSHI_TAI JINGHONG_TAI_LUE BLACK_TAI_2 YUANYANG_TAI WHITE_THAI_3 SHAN_2 TAI_KHUEN MENGLIAN_TAI LUE_MUONG_YONG JINPING_TAI BLACK_THAI LU WHITE_THAI	[@Tai-Kadai,Kam-Tai,Be-Tai,Daic,Central-SouthwesternTai,Wenma-SouthwesternTai,Sapa-SouthwesternTai,SouthwesternTai,SouthwesternTaiP]
constraint Tai-Kadai_26 = LUE_CHIENG_HUNG YANG JINGHONG_TAI_LUE LUE_MUONG_YONG LU JINGHONG_TAI_LUE_2	[@Tai-Kadai,Kam-Tai,Be-Tai,Daic,Central-SouthwesternTai,Wenma-SouthwesternTai,Sapa-SouthwesternTai,SouthwesternTai,SouthwesternTaiP,Lue-Yong]
constraint Tai-Kadai_28 = TAI_KHUEN LAMPANG_THAI TAI_CHIENGMAI MENGLIAN_TAI DEHONG SHAN_4 LVCHUN_TAI MAGUAN_TAI WUDING_TAI DEHONG_TAI_NUEA SHAN_2 NORTHERN_SHAN SHAN YUANJIANG_TAI SHAN_3 MANGSHI_TAI	[@Tai-Kadai,Kam-Tai,Be-Tai,Daic,Central-SouthwesternTai,Wenma-SouthwesternTai,Sapa-SouthwesternTai,SouthwesternTai,SouthwesternTaiP,ShanTai]
constraint Tai-Kadai_29 = MENGLIAN_TAI DEHONG SHAN_4 DEHONG_TAI_NUEA SHAN_2 NORTHERN_SHAN SHAN SHAN_3 MANGSHI_TAI	[@Tai-Kadai,Kam-Tai,Be-Tai,Daic,Central-SouthwesternTai,Wenma-SouthwesternTai,Sapa-SouthwesternTai,SouthwesternTai,SouthwesternTaiP,ShanTai,NorthernShan]
constraint Tai-Kadai_30 = TAI_CHIENGMAI TAI_KHUEN LAMPANG_THAI	[@Tai-Kadai,Kam-Tai,Be-Tai,Daic,Central-SouthwesternTai,Wenma-SouthwesternTai,Sapa-SouthwesternTai,SouthwesternTai,SouthwesternTaiP,ShanTai,SouthernShan]
constraint Tai-Kadai_31 = WUDING_TAI LVCHUN_TAI MAGUAN_TAI YUANJIANG_TAI	[@Tai-Kadai,Kam-Tai,Be-Tai,Daic,Central-SouthwesternTai,Wenma-SouthwesternTai,Sapa-SouthwesternTai,SouthwesternTai,SouthwesternTaiP,ShanTai,UnclassifiedShan]
constraint Tai-Kadai_32 = WHITE_THAI_3 WHITE_THAI_2 JINPING_TAI WHITE_THAI	[@Tai-Kadai,Kam-Tai,Be-Tai,Daic,Central-SouthwesternTai,Wenma-SouthwesternTai,Sapa-SouthwesternTai,SouthwesternTai,SouthwesternTaiP,WhiteTai]
constraint Tai-Kadai_33 = KHORAT_THAI LAO TAI_PO_AI THAI TAI SIAMESE THAI_2 SIAMESE_2 THAI_3 TAI_NONG_KHAI SONGKHLA_THAI LAOTIEN DIOI	[@Tai-Kadai,Kam-Tai,Be-Tai,Daic,Central-SouthwesternTai,Wenma-SouthwesternTai,Sapa-SouthwesternTai,SouthwesternTai,SouthwesternThaiPH]
constraint Tai-Kadai_34 = KHORAT_THAI LAO TAI_PO_AI THAI TAI SIAMESE THAI_2 SIAMESE_2 THAI_3 TAI_NONG_KHAI SONGKHLA_THAI LAOTIEN DIOI	[@Tai-Kadai,Kam-Tai,Be-Tai,Daic,Central-SouthwesternTai,Wenma-SouthwesternTai,Sapa-SouthwesternTai,SouthwesternTai,SouthwesternThaiPH,Lao-Thai]
constraint Tai-Kadai_36 = TAI_LUNGCHOW SAEK ZHUANG_NORTHERN HAWYIENGZ_ZHUANG LUNG_CHOW LAIBIN_CENTRAL_HONGSHUIHE_ZHUANG YAY_2 LONGAN_CENTRAL_HONGSHUIHE_ZHUANG QINZHOU_CENTRAL_HONGSHUIHE_ZHUANG WU_MING WUMING_YONGBEI_ZHUANG LUNG_MING PO_AI ZHUANG_SOUTHERN YONGNAN_CENTRAL_HONGSHUIHE_ZHUANG TAI_PING_SIANG GUIGANG_CENTRAL_HONGSHUIHE_ZHUANG TAI_LUNGMING TAI_NING_MING TAI_LEI_PING TAI_WUMING NINGMING_Y…	[@Tai-Kadai,Kam-Tai,Be-Tai,Daic,NorthernDaic]
constraint Tai-Kadai_37 = FUSUI_CENTRAL_HONGSHUIHE_ZHUANG SAEK GUIGANG_CENTRAL_HONGSHUIHE_ZHUANG QINZHOU_CENTRAL_HONGSHUIHE_ZHUANG SAEK_3 YAY PO_AI ZHUANG_NORTHERN HAWYIENGZ_ZHUANG LAIBIN_CENTRAL_HONGSHUIHE_ZHUANG SHANGLIN_CENTRAL_HONGSHUIHE_ZHUANG YONGNAN_CENTRAL_HONGSHUIHE_ZHUANG YAY_2 LONGAN_CENTRAL_HONGSHUIHE_ZHUANG SAEK_2 WANGMO_BOUYEI LIANSHAN_CENTRAL_HONGSHUIHE_ZHUANG	[@Tai-Kadai,Kam-Tai,Be-Tai,Daic,NorthernDaic,NorthernTai]
constraint Tai-Kadai_38 = TAI_WUMING SHANGSI_YONGNAN_ZHUANG NINGMING_YONGNAN_ZHUANG WUMING_YONGBEI_ZHUANG WUMING_ZHUANG WU_MING	[@Tai-Kadai,Kam-Tai,Be-Tai,Daic,NorthernDaic,Yongnan-Yongbei]
constraint Tai-Kadai_39 = MAK CHADONG_2 SOUTHERN_DONG TAIYANG_AI_CHAM_2 SHUIQING_SUI TEN_2 SANDONG_SUI ZHANGLU_DONG TIANZHU_SHIDONG_NORTHERN_DONG SUI_JUNG_CHIANG LALIU_MAK SUI_LI_NGAM CHADONG KAM_ZHANGLU SUI FANGCUN_MAK TAIYANG_AI_CHAM LUOCHENG_MULAO KAM MULAO DONGMEN_MULAM XIANAN_MAONAN MAONAN LALIU_MAK_2 TEN	[@Tai-Kadai,Kam-Tai,Kam-Sui]
constraint Tai-Kadai_40 = KAM MULAO SOUTHERN_DONG DONGMEN_MULAM KAM_ZHANGLU ZHANGLU_DONG TIANZHU_SHIDONG_NORTHERN_DONG LUOCHENG_MULAO	[@Tai-Kadai,Kam-Tai,Kam-Sui,Mulam-Kam]
constraint Tai-Kadai_41 = KAM SOUTHERN_DONG KAM_ZHANGLU ZHANGLU_DONG TIANZHU_SHIDONG_NORTHERN_DONG	[@Tai-Kadai,Kam-Tai,Kam-Sui,Mulam-Kam,Kamic]
constraint Tai-Kadai_42 = KAM_ZHANGLU KAM ZHANGLU_DONG TIANZHU_SHIDONG_NORTHERN_DONG	[@Tai-Kadai,Kam-Tai,Kam-Sui,Mulam-Kam,Kamic,NorthernKam]
constraint Tai-Kadai_43 = MAK SUI_JUNG_CHIANG CHADONG_2 SHUIQING_SUI TEN_2 LALIU_MAK SUI_LI_NGAM SANDONG_SUI CHADONG XIANAN_MAONAN MAONAN SUI FANGCUN_MAK TAIYANG_AI_CHAM LALIU_MAK_2 TEN TAIYANG_AI_CHAM_2	[@Tai-Kadai,Kam-Tai,Kam-Sui,Then-MMS]
constraint Tai-Kadai_44 = MAK SUI_JUNG_CHIANG CHADONG_2 SHUIQING_SUI LALIU_MAK SANDONG_SUI SUI_LI_NGAM CHADONG XIANAN_MAONAN MAONAN SUI FANGCUN_MAK TAIYANG_AI_CHAM LALIU_MAK_2 TAIYANG_AI_CHAM_2	[@Tai-Kadai,Kam-Tai,Kam-Sui,Then-MMS,Maonan-Mak-Sui]
constraint Tai-Kadai_45 = MAK LALIU_MAK FANGCUN_MAK TAIYANG_AI_CHAM LALIU_MAK_2 TAIYANG_AI_CHAM_2	[@Tai-Kadai,Kam-Tai,Kam-Sui,Then-MMS,Maonan-Mak-Sui,Mak-Ai-Cham]
constraint Tai-Kadai_46 = CHADONG_2 XIANAN_MAONAN MAONAN CHADONG	[@Tai-Kadai,Kam-Tai,Kam-Sui,Then-MMS,Maonan-Mak-Sui,Maonan-Chadong]
constraint Tai-Kadai_47 = SHIDONG_BIAO LAKKJA JINXIU_LAKKIA	[@Tai-Kadai,Kam-Tai,Lakkia-Biao]
constraint Timor-Alor-Pantar_1 = TEIWA_2 KUI_INDONESIA_2 KULA BLAGAR_TEREWENG KLON_2 ADANG_PITUNG ADANG LAMMA_MAUTA_TUBAL KAERA_2 LAMMA_BIANGWALA KAMANG WERSING_2 SAWILA_2 WESTERN_PANTAR TEIWA KAMANG_2 LAMMA BLAGAR_RETTA_PURA KAMANG_PIDO_II ABUI_ATIMELANG KLON KABOLA_HAMAP BLAGAR_BAKALANG NEDEBANG_2 ABUI_TAKALELANG NEDEBANG TEWA_LEBANG ABUI TIFOL_AFENG_ABUI KABOLA BLAGAR_LIMARAHING HAMAP ABUI_MAK…	[@Timor-Alor-Pantar,Alor-Pantar]
constraint Timor-Alor-Pantar_2 = KUI_INDONESIA_2 KULA BLAGAR_TEREWENG KLON_2 ADANG_PITUNG ADANG KAMANG WERSING_2 SAWILA_2 KAMANG_2 BLAGAR_RETTA_PURA KAMANG_PIDO_II ABUI_ATIMELANG KLON KABOLA_HAMAP BLAGAR_BAKALANG ABUI_TAKALELANG ABUI TIFOL_AFENG_ABUI KABOLA BLAGAR_LIMARAHING HAMAP ABUI_MAKADAI KELON_PROBUR KAMANG_PIDO_I KAMANG_KOLOMANE BLAGAR_APURI_PURA SAWILA BLAGAR_RETTA_TERNATE BLAGAR KELON_HA…	[@Timor-Alor-Pantar,Alor-Pantar,Alor]
constraint Timor-Alor-Pantar_3 = KULA WERSING_2 WERSING SAWILA SAWILA_2	[@Timor-Alor-Pantar,Alor-Pantar,Alor,EastAlor]
constraint Timor-Alor-Pantar_4 = KULA SAWILA SAWILA_2	[@Timor-Alor-Pantar,Alor-Pantar,Alor,EastAlor,EastAlorMontane]
constraint Timor-Alor-Pantar_5 = BLAGAR_TEREWENG BLAGAR_APURI_PURA KLON_2 ADANG_PITUNG KABOLA ADANG HAMAP BLAGAR BLAGAR_LIMARAHING KELON_HALERMAN BLAGAR_RETTA_PURA KELON_PROBUR KABOLA_PITUMBANG KLON KABOLA_HAMAP KABOLA_AIMOLI BLAGAR_RETTA_TERNATE BLAGAR_BAKALANG KAFOA	[@Timor-Alor-Pantar,Alor-Pantar,Alor,WestAlor]
constraint Timor-Alor-Pantar_6 = KLON_2 KELON_HALERMAN KELON_PROBUR KLON KAFOA	[@Timor-Alor-Pantar,Alor-Pantar,Alor,WestAlor,Klon-Kafoa]
constraint Timor-Alor-Pantar_7 = BLAGAR_TEREWENG BLAGAR_APURI_PURA ADANG_PITUNG ADANG KABOLA HAMAP BLAGAR BLAGAR_LIMARAHING BLAGAR_RETTA_PURA KABOLA_PITUMBANG KABOLA_HAMAP KABOLA_AIMOLI BLAGAR_RETTA_TERNATE BLAGAR_BAKALANG	[@Timor-Alor-Pantar,Alor-Pantar,Alor,WestAlor,StraitsWestAlor]
constraint Timor-Alor-Pantar_8 = ADANG_PITUNG KABOLA ADANG HAMAP KABOLA_PITUMBANG KABOLA_HAMAP KABOLA_AIMOLI	[@Timor-Alor-Pantar,Alor-Pantar,Alor,WestAlor,StraitsWestAlor,Adang-Hamap-Kabola]
constraint Timor-Alor-Pantar_9 = BLAGAR_TEREWENG BLAGAR_LIMARAHING BLAGAR BLAGAR_RETTA_PURA BLAGAR_APURI_PURA BLAGAR_RETTA_TERNATE BLAGAR_BAKALANG	[@Timor-Alor-Pantar,Alor-Pantar,Alor,WestAlor,StraitsWestAlor,Blagaric]
constraint Timor-Alor-Pantar_10 = TEIWA_2 TEWA_LEBANG TEIWA TEWA_SARGANG TEWA_DEING TEWA_MADAR	[@Timor-Alor-Pantar,Alor-Pantar,Teiwa-Sar]
constraint Timor-Alor-Pantar_11 = MAKASAE FATALUKU OIRATA	[@Timor-Alor-Pantar,EastTimor-Bunaq]
constraint Timor-Alor-Pantar_12 = MAKASAE FATALUKU OIRATA	[@Timor-Alor-Pantar,EastTimor-Bunaq,EastTimor]
constraint Totonacan_1 = TEPEHUA_PISA_FLORES TEPEHUA_TLACHICHILCO TEPEHUA_HUEHUETLA	[@Totonacan,Tepehua]
constraint Totonacan_2 = XICOTEPEC_TOTONAC TOTONAC_HIGHLAND TOTONAC_COYUTLA TOTONAC_FILOMENA_MATA TOTONAC_UPPER_NEXACA PAPANTLA_TOTONAC TOTONAC_MISANTLA	[@Totonacan,Totonac]
constraint Totonacan_3 = XICOTEPEC_TOTONAC TOTONAC_HIGHLAND TOTONAC_COYUTLA TOTONAC_FILOMENA_MATA TOTONAC_UPPER_NEXACA PAPANTLA_TOTONAC	[@Totonacan,Totonac,CentralTotonacan]
constraint Totonacan_4 = TOTONAC_HIGHLAND TOTONAC_COYUTLA PAPANTLA_TOTONAC	[@Totonacan,Totonac,CentralTotonacan,Lowland-SierraTotonacan]
constraint Tucanoan_1 = TANIMUCA_RETUARA PIRATAPUYO_2 TUCANO_2 WAIMAHA WANANO BARASANO WAIMAHA_2 TUYUCA_2 TUCANO PIRATAPUYO GUANANO DESANO DESANO_2 CUBEO CUBEO_2 TUYUCA TATUYO CARAPANA SIRIANO YURUTI TANIMUCA BARA MACUNA	[@Tucanoan,EasternTucanoan]
constraint Tucanoan_2 = YURUTI WAIMAHA_2 PIRATAPUYO_2 TUYUCA_2 TUCANO_2 WAIMAHA TUCANO BARA TUYUCA TATUYO PIRATAPUYO WANANO CARAPANA GUANANO	[@Tucanoan,EasternTucanoan,EasternEasternTucanoan]
constraint Tucanoan_3 = WAIMAHA_2 TUCANO_2 WAIMAHA BARA TUCANO TATUYO	[@Tucanoan,EasternTucanoan,EasternEasternTucanoan,EasternEasternTucanoanI]
constraint Tucanoan_4 = WAIMAHA WAIMAHA_2 TATUYO BARA	[@Tucanoan,EasternTucanoan,EasternEasternTucanoan,EasternEasternTucanoanI,Bara-Tatuyo]
constraint Tucanoan_5 = YURUTI PIRATAPUYO_2 TUYUCA_2 TUYUCA WANANO PIRATAPUYO CARAPANA GUANANO	[@Tucanoan,EasternTucanoan,EasternEasternTucanoan,EasternEasternTucanoanII]
constraint Tucanoan_6 = WANANO GUANANO PIRATAPUYO_2 PIRATAPUYO	[@Tucanoan,EasternTucanoan,EasternEasternTucanoan,EasternEasternTucanoanII,Kotiria-Piratapuyo]
constraint Tucanoan_7 = YURUTI TUYUCA TUYUCA_2 CARAPANA	[@Tucanoan,EasternTucanoan,EasternEasternTucanoan,EasternEasternTucanoanII,Pisamira-Yuruti]
constraint Tucanoan_9 = YURUTI TUYUCA TUYUCA_2	[@Tucanoan,EasternTucanoan,EasternEasternTucanoan,EasternEasternTucanoanII,Pisamira-Yuruti,Tuyuca-Yuruti]
constraint Tucanoan_11 = BARASANO DESANO_2 CUBEO CUBEO_2 SIRIANO MACUNA DESANO	[@Tucanoan,EasternTucanoan,WesternEasternTucanoan]
constraint Tucanoan_13 = DESANO_2 CUBEO CUBEO_2 SIRIANO DESANO	[@Tucanoan,EasternTucanoan,WesternEasternTucanoan,Cubeo-Desano]
constraint Tucanoan_14 = SIRIANO DESANO_2 DESANO	[@Tucanoan,EasternTucanoan,WesternEasternTucanoan,Cubeo-Desano,Yupua-Siriano-Desano]
constraint Tucanoan_15 = SIRIANO DESANO_2 DESANO	[@Tucanoan,EasternTucanoan,WesternEasternTucanoan,Cubeo-Desano,Yupua-Siriano-Desano,Siriano-Desano]
constraint Tucanoan_16 = SECOYA_2 SIONA KOREGUAYE SECOYA OREJON_2 KOREGUAJE OREJON	[@Tucanoan,WesternTucanoan]
constraint Tucanoan_17 = SECOYA_2 SIONA KOREGUAYE SECOYA OREJON_2 KOREGUAJE OREJON	[@Tucanoan,WesternTucanoan,Maijiki-Siona]
constraint Tucanoan_18 = SECOYA_2 SIONA KOREGUAYE SECOYA KOREGUAJE	[@Tucanoan,WesternTucanoan,Maijiki-Siona,Coreguaje-Siona]
constraint Tucanoan_19 = SECOYA_2 SECOYA SIONA	[@Tucanoan,WesternTucanoan,Maijiki-Siona,Coreguaje-Siona,Siona-Secoya]
constraint Tungusic_1 = UDEHE ULCHA NANAI NAYKHIN_NANAI OROCHI OROCH NANAI_CHINA UILTA HEZHE	[@Tungusic,CentralTungusic]
constraint Tungusic_2 = UDEHE OROCHI OROCH	[@Tungusic,CentralTungusic,Central-EasternTungusic]
constraint Tungusic_3 = HEZHE ULCHA NANAI NAYKHIN_NANAI NANAI_CHINA UILTA	[@Tungusic,CentralTungusic,Central-WesternTungusic]
constraint Tungusic_5 = SIBE_MANCHU AIHUI_MANCHU MANCHU_2 XIBE MANCHU MANCHU_3	[@Tungusic,Manchu-Jurchen]
constraint Tungusic_6 = SIBE_MANCHU AIHUI_MANCHU MANCHU_2 XIBE MANCHU MANCHU_3	[@Tungusic,Manchu-Jurchen,Manchu-Xibe]
constraint Tungusic_7 = EVENKI_POLIGUS_LITERARY KUR_URMI NEGIDAL SOLON EWENKI_1 EWEN NEGIDAL_VERCHOVSKI EVEN OROQEN EWENKI_2	[@Tungusic,NorthernTungusic]
constraint Tungusic_8 = EVENKI_POLIGUS_LITERARY KUR_URMI NEGIDAL SOLON EWENKI_1 NEGIDAL_VERCHOVSKI OROQEN EWENKI_2	[@Tungusic,NorthernTungusic,NorthwesternTungusic]
constraint Tupian_2 = GUARANI_KAIWA ASURINI_XINGU KOKAMA GUARANI URUBU_KAAPOR ARAWETE OMAGUA AWETI KAMAYURA MBYA CHIRIGUANO WAYAMPI AVA_CANOEIRO PARINTINTIN URUEWAUWAU SURUI_DO_PARA ASURINI YUQUI TAPIRAPE NHENGATU TEMBE APIAKA TAPIETE ANAMBE SIRIONO GUAJAJARA ACHE SATERE_MAWE GUARAYU KAYABI TENHARIM GUAJA AMONDAVA PARAKANA	[@Tupian,Maweti-Guarani]
constraint Tupian_3 = GUARANI_KAIWA ASURINI_XINGU KOKAMA GUARANI URUBU_KAAPOR PARAKANA ARAWETE OMAGUA AWETI KAMAYURA MBYA CHIRIGUANO WAYAMPI AVA_CANOEIRO PARINTINTIN URUEWAUWAU SURUI_DO_PARA ASURINI YUQUI TAPIRAPE NHENGATU TEMBE APIAKA TAPIETE ANAMBE SIRIONO GUAJAJARA GUARAYU KAYABI TENHARIM GUAJA AMONDAVA ACHE	[@Tupian,Maweti-Guarani,Aweti-Guarani]
constraint Tupian_4 = GUARANI_KAIWA ASURINI_XINGU KOKAMA GUARANI URUBU_KAAPOR PARAKANA ARAWETE OMAGUA KAMAYURA MBYA CHIRIGUANO WAYAMPI AVA_CANOEIRO PARINTINTIN URUEWAUWAU SURUI_DO_PARA ASURINI YUQUI TAPIRAPE NHENGATU TEMBE APIAKA TAPIETE ANAMBE SIRIONO GUAJAJARA GUARAYU KAYABI TENHARIM GUAJA AMONDAVA ACHE	[@Tupian,Maweti-Guarani,Aweti-Guarani,Tupi-Guarani]
constraint Tupian_5 = GUARANI_KAIWA MBYA CHIRIGUANO GUARANI TAPIETE ACHE	[@Tupian,Maweti-Guarani,Aweti-Guarani,Tupi-Guarani,Tupi-GuaraniSubgroupI]
constraint Tupian_6 = GUARANI_KAIWA MBYA GUARANI	[@Tupian,Maweti-Guarani,Aweti-Guarani,Tupi-Guarani,Tupi-GuaraniSubgroupI,Tupi-GuaraniSubgroupI.A]
constraint Tupian_10 = GUARAYU SIRIONO YUQUI	[@Tupian,Maweti-Guarani,Aweti-Guarani,Tupi-Guarani,Tupi-GuaraniSubgroupII]
constraint Tupian_13 = OMAGUA KOKAMA NHENGATU	[@Tupian,Maweti-Guarani,Aweti-Guarani,Tupi-Guarani,Tupi-GuaraniSubgroupIII]
constraint Tupian_15 = TEMBE SURUI_DO_PARA ASURINI GUAJAJARA TAPIRAPE PARAKANA	[@Tupian,Maweti-Guarani,Aweti-Guarani,Tupi-Guarani,Tupi-GuaraniSubgroupIV]
constraint Tupian_16 = SURUI_DO_PARA PARAKANA ASURINI	[@Tupian,Maweti-Guarani,Aweti-Guarani,Tupi-Guarani,Tupi-GuaraniSubgroupIV,Tupi-GuaraniSubgroupIV.A]
constraint Tupian_18 = KAYABI ASURINI_XINGU ARAWETE	[@Tupian,Maweti-Guarani,Aweti-Guarani,Tupi-Guarani,Tupi-GuaraniSubgroupV]
constraint Tupian_19 = APIAKA TENHARIM PARINTINTIN URUEWAUWAU AMONDAVA	[@Tupian,Maweti-Guarani,Aweti-Guarani,Tupi-Guarani,Tupi-GuaraniSubgroupVI]
constraint Tupian_20 = WAYAMPI AVA_CANOEIRO ANAMBE URUBU_KAAPOR GUAJA	[@Tupian,Maweti-Guarani,Aweti-Guarani,Tupi-Guarani,Tupi-GuaraniSubgroupVIII]
constraint Tupian_21 = GUAJA AVA_CANOEIRO URUBU_KAAPOR ANAMBE	[@Tupian,Maweti-Guarani,Aweti-Guarani,Tupi-Guarani,Tupi-GuaraniSubgroupVIII,Guaja-Kaapor-Anambe]
constraint Tupian_25 = MONDE CINTA_LARGA SURUI_DO_RONDONIA GAVIAO_DO_RONDONIA	[@Tupian,Monde]
constraint Tupian_26 = MONDE GAVIAO_DO_RONDONIA CINTA_LARGA	[@Tupian,Monde,Gavianic]
constraint Tupian_31 = TUPARI MEKENS MAKURAP	[@Tupian,Tuparic]
constraint Turkic_2 = DARA_GAZ_KHORASANI_2 HARW_E_OLYA_KHORASANI KYRGYZ ASADLI_KHORASANI LANGAR_KHORASANI LOTF_ABAD_KHORASANI QARA_BAGH_KHORASANI SHURAK_KHORASANI TURKMEN HOKM_ABAD_KHORASANI JOGHATAY_KHORASANI DOUGHAI_KHORASANI TURKMEN_2 TUVAN GUJGI_KHORASANI DOLGAN DARA_GAZ_KHORASANI_1 SAKHA TURKISH AZERBAIJANI_NORTH_2 SHOR CRIMEAN_TURKISH TATAR QUCHAN_KHORASANI CRIMEAN_TATAR KAZAN_TATAR RUH_ABA…	[@Turkic,CommonTurkic]
constraint Turkic_3 = KHAKAS TUVAN SHOR TOFA	[@Turkic,CommonTurkic,CentralSiberianTurkic]
constraint Turkic_4 = KHAKAS TUVAN SHOR TOFA	[@Turkic,CommonTurkic,CentralSiberianTurkic,SouthSiberianTurkic]
constraint Turkic_8 = KAZAN_TATAR KARAIM NOGAI KYRGYZ KARAKALPAK BASHKIR KARACHAY_BALKAR CRIMEAN_TATAR MISHER_TATAR KUMYK CRIMEAN_TURKISH KAZAKH TATAR	[@Turkic,CommonTurkic,Kipchak]
constraint Turkic_10 = KAZAN_TATAR MISHER_TATAR BASHKIR TATAR	[@Turkic,CommonTurkic,Kipchak,NorthKipchak]
constraint Turkic_11 = KAZAKH NOGAI KARAKALPAK	[@Turkic,CommonTurkic,Kipchak,SouthKipchak]
constraint Turkic_12 = KARAIM KARACHAY_BALKAR KUMYK CRIMEAN_TURKISH CRIMEAN_TATAR	[@Turkic,CommonTurkic,Kipchak,WestKipchak]
constraint Turkic_15 = DARA_GAZ_KHORASANI_2 HARW_E_OLYA_KHORASANI ASADLI_KHORASANI LANGAR_KHORASANI LOTF_ABAD_KHORASANI QARA_BAGH_KHORASANI SHURAK_KHORASANI TURKMEN HOKM_ABAD_KHORASANI JOGHATAY_KHORASANI DOUGHAI_KHORASANI TURKMEN_2 GUJGI_KHORASANI DARA_GAZ_KHORASANI_1 TURKISH AZERBAIJANI_NORTH_2 RUH_ABAD_KHORASANI QUCHAN_KHORASANI PIR_KOMAJ_KHORASANI SOLTAN_ABAD_KHORASANI SALAR_2 SHEYH_TEYMUR_KHO…	[@Turkic,CommonTurkic,Oghuz]
constraint Turkic_16 = DARA_GAZ_KHORASANI_2 HARW_E_OLYA_KHORASANI ASADLI_KHORASANI LANGAR_KHORASANI LOTF_ABAD_KHORASANI QARA_BAGH_KHORASANI SHURAK_KHORASANI TURKMEN HOKM_ABAD_KHORASANI JOGHATAY_KHORASANI DOUGHAI_KHORASANI TURKMEN_2 GUJGI_KHORASANI DARA_GAZ_KHORASANI_1 TURKISH AZERBAIJANI_NORTH_2 QUCHAN_KHORASANI RUH_ABAD_KHORASANI PIR_KOMAJ_KHORASANI SOLTAN_ABAD_KHORASANI SHEYH_TEYMUR_KHORASANI A…	[@Turkic,CommonTurkic,Oghuz,NuclearOghuz]
constraint Turkic_17 = TEREKEME_AZERI AZERBAIJANI_SOUTHERN AZERBAIJANI_NORTH AZERBAIJANI_NORTH_2	[@Turkic,CommonTurkic,Oghuz,NuclearOghuz,CentralOghuz]
constraint Turkic_18 = TEREKEME_AZERI AZERBAIJANI_SOUTHERN AZERBAIJANI_NORTH AZERBAIJANI_NORTH_2	[@Turkic,CommonTurkic,Oghuz,NuclearOghuz,CentralOghuz,ModernAzeric]
constraint Turkic_19 = DARA_GAZ_KHORASANI_2 HARW_E_OLYA_KHORASANI ASADLI_KHORASANI LANGAR_KHORASANI LOTF_ABAD_KHORASANI QARA_BAGH_KHORASANI SHURAK_KHORASANI TURKMEN HOKM_ABAD_KHORASANI JOGHATAY_KHORASANI DOUGHAI_KHORASANI TURKMEN_2 GUJGI_KHORASANI DARA_GAZ_KHORASANI_1 RUH_ABAD_KHORASANI QUCHAN_KHORASANI PIR_KOMAJ_KHORASANI SOLTAN_ABAD_KHORASANI SHEYH_TEYMUR_KHORASANI SHIRWAN_KHORASANI ZEYARAT_KHO…	[@Turkic,CommonTurkic,Oghuz,NuclearOghuz,EastOghuz]
constraint Turkic_21 = SOUTHERN_UZBEK UZBEK UYGHUR	[@Turkic,CommonTurkic,TurkestanTurkic]
constraint Tuu_2 = XOON NU_EN XOON_MASARWA MASARWA_KAKIA XOON_NUEN	[@Tuu,Hua]
constraint Tuu_3 = XOON NU_EN XOON_MASARWA MASARWA_KAKIA XOON_NUEN	[@Tuu,Hua,Taa]
constraint Uralic_2 = INGRIAN FINNISH ESTONIAN_VORO KARELIAN ESTONIAN ESTONIAN_3 ESTONIAN_2 VEPS	[@Uralic,Finnic]
constraint Uralic_3 = INGRIAN FINNISH KARELIAN ESTONIAN VEPS	[@Uralic,Finnic,CoastalFinnic]
constraint Uralic_4 = INGRIAN FINNISH KARELIAN ESTONIAN VEPS	[@Uralic,Finnic,CoastalFinnic,Neva]
constraint Uralic_6 = INGRIAN FINNISH KARELIAN VEPS	[@Uralic,Finnic,CoastalFinnic,Neva,NorthFinnic]
constraint Uralic_7 = INGRIAN KARELIAN VEPS	[@Uralic,Finnic,CoastalFinnic,Neva,NorthFinnic,Ladogan]
constraint Uralic_15 = TSCHEREMISSISCH_KOZMODEMJANSK TSCHEREMISSISCH_URZUM MEADOW_MARI	[@Uralic,Mari]
constraint Uralic_17 = UDMURT KOMI_ZYRIAN KOMI_PERMYAK	[@Uralic,Permian]
constraint Uralic_19 = INARI_SAAMI KILDIN_SAAMI NORTH_SAAMI SKOLT_SAAMI LULE_SAAMI SOUTH_SAAMI	[@Uralic,Saami]
constraint Uralic_20 = SKOLT_SAAMI INARI_SAAMI KILDIN_SAAMI	[@Uralic,Saami,EasternSaami]
constraint Uralic_23 = LULE_SAAMI SOUTH_SAAMI NORTH_SAAMI	[@Uralic,Saami,WesternSaami]
constraint Uto-Aztecan_1 = UTE_1 LUISENO SHOSHONI TUBATULABAL HOPI PANAMINT TUMPISA SOUTHERN_PAIUTE UTE_2 NORTHERN_PAIUTE KAWAIISU NORTHERN_PAIUTE_BANNOCK COMANCHE UTE_SOUTHERN_PAIUTE CAHUILLA WESTERN_MONO	[@Uto-Aztecan,NorthernUto-Aztecan]
constraint Uto-Aztecan_2 = TUBATULABAL LUISENO CAHUILLA	[@Uto-Aztecan,NorthernUto-Aztecan,CalifornianUto-Aztecan]
constraint Uto-Aztecan_5 = UTE_1 SHOSHONI PANAMINT TUMPISA SOUTHERN_PAIUTE UTE_2 NORTHERN_PAIUTE KAWAIISU NORTHERN_PAIUTE_BANNOCK COMANCHE UTE_SOUTHERN_PAIUTE WESTERN_MONO	[@Uto-Aztecan,NorthernUto-Aztecan,Numic]
constraint Uto-Aztecan_6 = COMANCHE TUMPISA PANAMINT SHOSHONI	[@Uto-Aztecan,NorthernUto-Aztecan,Numic,CentralNumic]
constraint Uto-Aztecan_7 = UTE_1 UTE_SOUTHERN_PAIUTE SOUTHERN_PAIUTE UTE_2 KAWAIISU	[@Uto-Aztecan,NorthernUto-Aztecan,Numic,SouthernNumic]
constraint Uto-Aztecan_8 = NORTHERN_PAIUTE WESTERN_MONO NORTHERN_PAIUTE_BANNOCK	[@Uto-Aztecan,NorthernUto-Aztecan,Numic,WesternNumic]
constraint Uto-Aztecan_9 = HIGHLAND_PUEBLA_NAHUATL NAHUATL_HUITZILTEPEC_ZUMPANGO_DEL_RIO NAHUATL_CHICONTEPEC NAHUATL_CUACUILA_HUAUCHINANGO NAHUATL_POMARO_AQUILA TOHONO_OODHAM YAQUI WARIHIO SOUTHERN_TEPEHUAN NAHUATL_BUENOS_AIRES_ALAMO NAHUATL_SAN_PABLO_ZOQUITLAN EL_NAYAR_CORA NAHUATL_XILOCUAUTLA_HUAUCHINANGO TABASCO_NAHUATL_CUPILCO NAHUATL_HUATLATLAUCA CENTRAL_TARAHUMARA NORTHERN_TEPEHUAN NAHUATL_…	[@Uto-Aztecan,SouthernUto-Aztecan]
constraint Uto-Aztecan_10 = YAQUI MAYO YAQUI_2 MAYO_LOS_CAPOMOS	[@Uto-Aztecan,SouthernUto-Aztecan,Cahitan]
constraint Uto-Aztecan_11 = HIGHLAND_PUEBLA_NAHUATL NAHUATL_HUITZILTEPEC_ZUMPANGO_DEL_RIO NAHUATL_CHICONTEPEC NAHUATL_CUACUILA_HUAUCHINANGO NAHUATL_POMARO_AQUILA NAHUATL_BUENOS_AIRES_ALAMO NAHUATL_SAN_PABLO_ZOQUITLAN NAHUATL_XILOCUAUTLA_HUAUCHINANGO EL_NAYAR_CORA TABASCO_NAHUATL_CUPILCO NAHUATL_HUATLATLAUCA NAHUATL_RAFAEL_DELGADO NAHUATL_CUENTEPEC_TEMIXCO NAHUATL_ZITLALA TETELCINGO_NAHUATL NAHUAT…	[@Uto-Aztecan,SouthernUto-Aztecan,Corachol-Aztecan]
constraint Uto-Aztecan_12 = HIGHLAND_PUEBLA_NAHUATL NAHUATL_HUITZILTEPEC_ZUMPANGO_DEL_RIO NAHUATL_CHICONTEPEC NAHUATL_CUACUILA_HUAUCHINANGO NAHUATL_POMARO_AQUILA NAHUATL_BUENOS_AIRES_ALAMO NAHUATL_SAN_PABLO_ZOQUITLAN NAHUATL_XILOCUAUTLA_HUAUCHINANGO TABASCO_NAHUATL_CUPILCO NAHUATL_HUATLATLAUCA NAHUATL_RAFAEL_DELGADO NAHUATL_CUENTEPEC_TEMIXCO NAHUATL_ZITLALA TETELCINGO_NAHUATL NAHUATL_COXCATLAN NA…	[@Uto-Aztecan,SouthernUto-Aztecan,Corachol-Aztecan,Aztec]
constraint Uto-Aztecan_13 = HIGHLAND_PUEBLA_NAHUATL NAHUATL_HUITZILTEPEC_ZUMPANGO_DEL_RIO NAHUATL_CHICONTEPEC NAHUATL_CUACUILA_HUAUCHINANGO NAHUATL_BUENOS_AIRES_ALAMO NAHUATL_SAN_PABLO_ZOQUITLAN TABASCO_NAHUATL_CUPILCO NAHUATL_HUATLATLAUCA NAHUATL_RAFAEL_DELGADO NAHUATL_ZITLALA NAHUATL_COXCATLAN NAHUATL_PAJAPAN NAHUATL_STA_MA_COAPAN NAHUATL_ACATLAN NAHUATL_SAN_BERNARDINO_TEOTITLAN_DEL_CAMINO NAHU…	[@Uto-Aztecan,SouthernUto-Aztecan,Corachol-Aztecan,Aztec,EasternNahuatl]
constraint Uto-Aztecan_14 = NAHUATL_COXCATLAN NAHUATL_BUENOS_AIRES_ALAMO NAHUATL_CHICONTEPEC	[@Uto-Aztecan,SouthernUto-Aztecan,Corachol-Aztecan,Aztec,EasternNahuatl,HuastecaNahuatl]
constraint Uto-Aztecan_15 = NAHUATL_MECAYAPAN NAHUATL_PAJAPAN TABASCO_NAHUATL_CUPILCO	[@Uto-Aztecan,SouthernUto-Aztecan,Corachol-Aztecan,Aztec,EasternNahuatl,IsthmusNahuatl]
constraint Uto-Aztecan_16 = NAHUATL_HUATLATLAUCA NAHUATL_SAN_PABLO_ZOQUITLAN NAHUATL_CUACUILA_HUAUCHINANGO NAHUATL_SAN_JOSE_MIAHUATLAN	[@Uto-Aztecan,SouthernUto-Aztecan,Corachol-Aztecan,Aztec,EasternNahuatl,Tehuacan-ZongolicaNahuatl]
constraint Uto-Aztecan_17 = NAHUATL_HUATLATLAUCA NAHUATL_SAN_PABLO_ZOQUITLAN NAHUATL_CUACUILA_HUAUCHINANGO NAHUATL_SAN_JOSE_MIAHUATLAN	[@Uto-Aztecan,SouthernUto-Aztecan,Corachol-Aztecan,Aztec,EasternNahuatl,Tehuacan-ZongolicaNahuatl,Tehuacanic]
constraint Uto-Aztecan_18 = NAHUATL_COATEPEC_COSTALES NAHUATL_COATEPEC_COSTALES_TELEOLOAPAN NAHUATL_CUENTEPEC_TEMIXCO NAHUATL_DEL_NORTE_DEL_ESTADO_DE_PUEBLA POCHUTLA_NAHUATL NAHUATL_SAN_MIGUEL_AYOTLA NAHUATL_CHILACACHAPA_CUETZALA_DEL_PROGRESO TETELCINGO_NAHUATL NAHUATL_TEPOTZTLAN NAHUATL_SAN_AGUSTIN_DE_BUENAVENTURA NAHUATL_ATLACHOLOAYA_XOCHITEPEC NAHUATL_POMARO_AQUILA NAHUATL_SAN_PEDRO_TLALCUAPAN…	[@Uto-Aztecan,SouthernUto-Aztecan,Corachol-Aztecan,Aztec,WesternNahuatl]
constraint Uto-Aztecan_19 = NAHUATL_DEL_NORTE_DEL_ESTADO_DE_PUEBLA POCHUTLA_NAHUATL NAHUATL_SAN_MIGUEL_AYOTLA TETELCINGO_NAHUATL NAHUATL_TEPOTZTLAN NAHUATL_SAN_PEDRO_TLALCUAPAN_SANTA_ANA_CHIAUTEMPAN NAHUATL_XILOCUAUTLA_HUAUCHINANGO	[@Uto-Aztecan,SouthernUto-Aztecan,Corachol-Aztecan,Aztec,WesternNahuatl,CentralNahuatl]
constraint Uto-Aztecan_20 = NAHUATL_COATEPEC_COSTALES NAHUATL_COATEPEC_COSTALES_TELEOLOAPAN NAHUATL_CUENTEPEC_TEMIXCO NAHUATL_SAN_AGUSTIN_DE_BUENAVENTURA NAHUATL_ATLACHOLOAYA_XOCHITEPEC NAHUATL_POMARO_AQUILA NAHUATL_CHILACACHAPA_CUETZALA_DEL_PROGRESO	[@Uto-Aztecan,SouthernUto-Aztecan,Corachol-Aztecan,Aztec,WesternNahuatl,WesternPeriphery-NorthGuerreroNahuatl]
constraint Uto-Aztecan_21 = NAHUATL_COATEPEC_COSTALES NAHUATL_COATEPEC_COSTALES_TELEOLOAPAN NAHUATL_CUENTEPEC_TEMIXCO NAHUATL_ATLACHOLOAYA_XOCHITEPEC NAHUATL_CHILACACHAPA_CUETZALA_DEL_PROGRESO	[@Uto-Aztecan,SouthernUto-Aztecan,Corachol-Aztecan,Aztec,WesternNahuatl,WesternPeriphery-NorthGuerreroNahuatl,NorthGuerreroNahuatl]
constraint Uto-Aztecan_26 = WARIHIO CENTRAL_TARAHUMARA GUARIJIO HUARIJIO	[@Uto-Aztecan,SouthernUto-Aztecan,Tarahumara-Guarijio]
constraint Uto-Aztecan_28 = NORTHERN_TEPEHUAN UPPER_PIMA LOWER_PIMA TOHONO_OODHAM SOUTHERN_TEPEHUAN PIMA_BAJO	[@Uto-Aztecan,SouthernUto-Aztecan,Tepiman]
constraint Uto-Aztecan_29 = UPPER_PIMA PIMA_BAJO TOHONO_OODHAM LOWER_PIMA	[@Uto-Aztecan,SouthernUto-Aztecan,Tepiman,Piman]
constraint Wakashan_1 = OOWEKYALA HAISLA HEILTSUK KWAKWALA	[@Wakashan,NorthernWakashan]
constraint Wakashan_2 = OOWEKYALA HEILTSUK KWAKWALA	[@Wakashan,NorthernWakashan,Kwakiutlan]
constraint Walioic_1 = YAWIYO WOSWARI TUWARI	[@Walioic,@Walioic]
constraint Western_Daly_1 = MARAMANADJI MARIDAN MARENGAR MARRIAMMU MARITHIEL MARITYABEN	[@Western_Daly,Bringen]
constraint Western_Daly_3 = MARRIAMMU MARIDAN MARITYABEN MARITHIEL	[@Western_Daly,Bringen,Marithielic]
constraint Western_Daly_4 = MARANUNGGU MANDA AMI	[@Western_Daly,Maranunggu-Ame-Manda]
constraint Yanomamic_2 = YANAM SHIRISHANA YANOMAME YANOMAM YANOMAMI YANAM_2 NINAM	[@Yanomamic,Ninam-Yanomam-Yaroame]
constraint Yanomamic_3 = YANOMAM YANOMAME YANOMAMI	[@Yanomamic,Ninam-Yanomam-Yaroame,Yanomam-Yaroame]
constraint Yanomamic_4 = YANOMAM YANOMAME YANOMAMI	[@Yanomamic,Ninam-Yanomam-Yaroame,Yanomam-Yaroame,Yanomami-Yanimamo]
