# Supplementary material for: A test of Generalized Bayesian dating: A new linguistic dating method
Source: PLoS One. 2020 Aug 12;15(8):e0236522. doi: 10.1371/journal.pone.0236522 (PMC7423060; doi:10.1371/journal.pone.0236522)
Supplement: S2 File — Python code for extracting median tree lengths for each constraint, generation of consensus trees, RevBayes code for performing Gamma regression and linear regression, and Python code for predicting ages. Age annotated consensus tree files for all the families. (ZIP) [file pone.0236522.s002.zip › S2 Supporting Information/predict_calibration_ages.py]

import sys
import numpy as np
from dendropy.calculate.statistics import empirical_hpd


MTLfr = open("TL_COG_SC.txt", "r")

header = MTLfr.readline()

print("Subgroup", "Constraint", "MTL", "KnownAge", "Mean", "Median", "Stdev", "Lower", "Upper", sep="\t")
for line in MTLfr:
    subgroup, constraint, _, MTL, CA, __ = line.strip().split("\t")
    MTL = float(MTL)
    
    #MTL = np.log(MTL)

    beta0, beta1 = [], []
    predictions = []

    fr = open("bayesian_gamma_reg/logAge_logMTL_params.log", "r")
    header = fr.readline().strip().split("\t")
    beta0_idx = header.index("beta0")
    beta1_idx = header.index("beta1")
    nu_idx = header.index("nu")

    for line in fr:
        arr = line.strip().split("\t")
        beta_0, beta_1 = float(arr[beta0_idx]), float(arr[beta1_idx])
        prediction = np.exp(beta_0 + beta_1*np.log(MTL))
        predictions.append(prediction)

    predictions = np.array(predictions)
    burnin = int(0.25*len(predictions))
    predictions = predictions[burnin:]
    lower, upper = empirical_hpd(predictions)
    print(subgroup, constraint, round(MTL,4), CA, round(np.mean(predictions)), round(np.median(predictions)), round(np.std(predictions)), round(lower), round(upper), sep="\t")
    
