# Supplementary material for: A test of Generalized Bayesian dating: A new linguistic dating method
Source: PLoS One. 2020 Aug 12;15(8):e0236522. doi: 10.1371/journal.pone.0236522 (PMC7423060; doi:10.1371/journal.pone.0236522)
Supplement: S2 File — Python code for extracting median tree lengths for each constraint, generation of consensus trees, RevBayes code for performing Gamma regression and linear regression, and Python code for predicting ages. Age annotated consensus tree files for all the families. (ZIP) [file pone.0236522.s002.zip › S2 Supporting Information/TL_COG_SC.txt]

LanguageGroup	Family	N	MedianTreeLength	CalibrationAge	Subsistence
Oromo	AA	5	0.27535713	460	AGR
Maltese-Maghreb Arabic	AA	3	0.1734784	910	AGR
Ethiopian-Semitic	AA	17	0.81959463	2450	AGR
Benue-Congo	AC	148	13.030587266	6500	AGR
East Polynesian	An	18	0.619466845	1050	AGR
Temotu	An	10	0.75779989	3200	AGR
Inuit	EA	6	0.809442	800	PAS
Ma'anyan-Malagasy	An	44	1.3011962	1350	AGR
Malayo-Chamic	An	32	1.585289848	2400	AGR
Tupi-Guarani	TG	12	1.06361484	1750	AGR
Dardic	IE	28	1.838270634	3550	AGR
Iranian	IE	26	2.84509511	3900	AGR
Romance	IE	49	2.71733337	1729	AGR
Brythonic	IE	3	0.2202168	1450	AGR
Scandinavian	IE	10	0.50828271	1100	AGR
English-Frisian	IE	3	0.1654744	1550	AGR
East Slavic	IE	4	0.2241275	760	AGR
Romani	IE	26	0.97484685	650	AGR
Cholan	May	5	0.3265404	1600	AGR
Southern-Nilotic	Nil	14	1.285149926	2500	AGR
Ongamo-Maa	Nil	4	0.16271618	1150	AGR
Chinese	ST	16	1.11359343	2000	AGR
Mississippi-Valley-Siouan	Sio	8	0.87910306	2475	AGR
Southern-Songhai	Son	5	0.49280588	550	AGR
Saami	Ura	6	0.7164276	1750	AGR
Mongolic	Mon	8	2.94418655	750	AGR
Hmong-Mien	HM	38	5.4782901	2500	AGR
Turkic	Tur	55	4.924670559	2500	AGR
Wakashan	Wak	6	3.198447658	2500	AGR
Pama-Nyungan	PN	68	8.673175764	4500	AGR
