# Supplementary material for: A test of Generalized Bayesian dating: A new linguistic dating method
Source: PLoS One. 2020 Aug 12;15(8):e0236522. doi: 10.1371/journal.pone.0236522 (PMC7423060; doi:10.1371/journal.pone.0236522)
Supplement: S2 File — Python code for extracting median tree lengths for each constraint, generation of consensus trees, RevBayes code for performing Gamma regression and linear regression, and Python code for predicting ages. Age annotated consensus tree files for all the families. (ZIP) [file pone.0236522.s002.zip › S2 Supporting Information/TL_constraints.py]

import ete3, dendropy, glob, sys
import numpy as np
from collections import defaultdict
from dendropy.calculate.statistics import empirical_hpd

from ete3 import Tree

### extracts the tree lengths for all the constraints in the patch_fams_constraints file.

d = defaultdict(lambda: defaultdict(list))

for line in open("patch_fams_constraints.txt", "r"): 
#for line in open("full_constraints.txt", "r"):
    arr = line.strip().split(";[")
#    print(line, arr)
    glotlog_path = arr[1].replace("]","")
    constr_name, langs = arr[0].split(" = ")

    family = constr_name.split(" ")[1].split("_")[:-1] #Change this to accommodate some families with multiple "_"
    family = "_".join(family)
    langs = langs.split(" ")
    d[family][constr_name,glotlog_path] = langs
    print(family, constr_name, len(langs), file=sys.stderr)

for k in d:
    print(k, list(d[k]), file=sys.stderr)


large_families = {"Nuclear_Trans_New_Guinea": [25000, 30000], "Mayan":[25000, 30000] , "Indo-European": [55000, 60000], "Tai-Kadai": [25000, 30000], "Afro-Asiatic": [25000, 30000], "Austroasiatic":[25000, 30000], "Atlantic-Congo":[55000, 60000], "Sino-Tibetan": [55000, 60000], "Austronesian":[55000, 60000]}

nwk_path_list = sorted(glob.glob("../cognates_sound_classes/*nwk"))

fw = open("cog_snd_TL_small_families.txt", "a")
print("Subgroup", "Constraint", "Mean", "Median", "Nr. trees ", sep="\t", file=fw)
for fname in nwk_path_list:
    family = fname.split("/")[-1].split(".")[0]

    print(family)

    sub_group_tree_lengths = defaultdict(list)

    min_offset, max_offset = 5000, 10000

    if family in large_families:
        min_offset, max_offset = large_families[family]
#        continue
#    else:
#        continue

    print("Processing ",family, min_offset, file=sys.stderr)

    print("File name ", fname, file=sys.stderr)

    for i, line in enumerate(open(fname, "r")):
        if i < min_offset or i> max_offset: continue

        tree_str = line.strip()

        for subgroup, langs in d[family].items():
            tree = Tree(tree_str)
            tree.prune(langs, preserve_branch_length=True)

            x = tree.write(format=1)
            
            dtree = dendropy.Tree.get_from_string(x,"newick")
            tl = dtree.length()

            if i%1000 == 0:
                print(i, subgroup, tl)
            sub_group_tree_lengths[subgroup].append(tl)

    for subgroup, tree_lengths in sub_group_tree_lengths.items():
        print(*subgroup, np.mean(tree_lengths), np.median(tree_lengths), len(tree_lengths), file=fw, flush = True, sep="\t")#, "95 % HPD", empirical_hpd(tree_lengths))

fw.close()
