# Supplementary material for: A test of Generalized Bayesian dating: A new linguistic dating method
Source: PLoS One. 2020 Aug 12;15(8):e0236522. doi: 10.1371/journal.pone.0236522 (PMC7423060; doi:10.1371/journal.pone.0236522)
Supplement: S2 File — Python code for extracting median tree lengths for each constraint, generation of consensus trees, RevBayes code for performing Gamma regression and linear regression, and Python code for predicting ages. Age annotated consensus tree files for all the families. (ZIP) [file pone.0236522.s002.zip › S2 Supporting Information/TL_families.py]

### Calculate the tree lengths for all the families

import ete3, dendropy, glob, sys
import numpy as np
from collections import defaultdict
from dendropy.calculate.statistics import empirical_hpd

from ete3 import Tree

large_families = ["Nuclear_Trans_New_Guinea", "Mayan", "Indo-European", "Tai-Kadai", "Afro-Asiatic", "Austroasiatic", "Atlantic-Congo", "Sino-Tibetan", "Austronesian"]

large_families = {"Nuclear_Trans_New_Guinea": [25000, 30000], "Mayan":[25000, 30000] , "Indo-European": [55000, 60000], "Tai-Kadai": [25000, 30000], "Afro-Asiatic": [25000, 30000], "Austroasiatic":[25000, 30000], "Atlantic-Congo":[55000, 60000], "Sino-Tibetan": [55000, 60000], "Austronesian":[55000, 60000]}
nwk_path_list = sorted(glob.glob("../cognates_sound_classes/*nwk"))

families_list = ["Mongolic", "Hmong-Mien", "Turkic", "Wakashan", "Pama-Nyungan"]

fw = open("cog_snd_TL_families.txt", "w")
print("Subgroup", "Mean", "Stdev", "Median", "Nr. trees ", sep="\t", file=fw)
for fname in nwk_path_list:
    family = fname.split("/")[-1].split(".")[0]

#    if family not in families_list: continue

    sub_group_tree_lengths = defaultdict(list)

    min_offset, max_offset = 5000, 10000

    if family in large_families: min_offset, max_offset = 25000, 30000
    if family in large_families: min_offset, max_offset = large_families[family]

    print("Processing ",family, min_offset, max_offset)

    print("File name ", fname)

    for i, line in enumerate(open(fname, "r")):
#        print(i)
        if i < min_offset or i> max_offset: continue

#        print(i, line)

        tree_str = line.strip()

        full_tree = dendropy.Tree.get_from_string(tree_str, "newick")
        tl = full_tree.length()

        if i%1000 == 0:
            print(i, family, tl)

        sub_group_tree_lengths[family].append(tl)

    for subgroup, tree_lengths in sub_group_tree_lengths.items():
        print(subgroup, np.mean(tree_lengths), np.std(tree_lengths), np.median(tree_lengths), len(tree_lengths), sep="\t", file=fw, flush=True)#, "95 % HPD", empirical_hpd(tree_lengths))

fw.close()
