# Supplementary material for: A test of Generalized Bayesian dating: A new linguistic dating method
Source: PLoS One. 2020 Aug 12;15(8):e0236522. doi: 10.1371/journal.pone.0236522 (PMC7423060; doi:10.1371/journal.pone.0236522)
Supplement: S3 File — The word lists for 30 calibration points required for running the asjp62c program. The dates for each calibration point are also supplied along. (ZIP) [file pone.0236522.s003.zip]

Archive with 62 entries (61 files):
- S3 Supporting Information/
- S3 Supporting Information/East_Slavic_date.txt
- S3 Supporting Information/Tupi-Guarani_date.txt
- S3 Supporting Information/East_Polynesian_date.txt
- S3 Supporting Information/Maltese-Maghreb_Arabic_date.txt
- S3 Supporting Information/Southern_Songhai_date.txt
- S3 Supporting Information/English-Frisian_date.txt
- S3 Supporting Information/Saami_date.txt
- S3 Supporting Information/Hmong-Mien_date.txt
- S3 Supporting Information/Benue-Congo_date.txt
- S3 Supporting Information/Mississippi_Valley_Siouan_date.txt
- S3 Supporting Information/Romani_date.txt
- S3 Supporting Information/Iranian_date.txt
- S3 Supporting Information/Oromo_date.txt
- S3 Supporting Information/Ongamo-Maa_date.txt
- S3 Supporting Information/Ma'anyan-Malagasy_date.txt
- S3 Supporting Information/Ethiopian_Semitic_date.txt
- S3 Supporting Information/Southern_Nilotic_date.txt
- S3 Supporting Information/Pama-Nyungan_date.txt
- S3 Supporting Information/Cholan_date.txt
- S3 Supporting Information/Mongolic_date.txt
- S3 Supporting Information/Wakashan_date.txt
- S3 Supporting Information/Inuit_date.txt
- S3 Supporting Information/Scandinavian_date.txt
- S3 Supporting Information/Chinese_date.txt
- S3 Supporting Information/Temotu_date.txt
- S3 Supporting Information/Dardic_date.txt
- S3 Supporting Information/Malayo-Chamic_date.txt
- S3 Supporting Information/Turkic_date.txt
- S3 Supporting Information/Romance_date.txt
- S3 Supporting Information/Brythonic_date.txt
- S3 Supporting Information/English-Frisian.txt
- S3 Supporting Information/Maltese-Maghreb_Arabic.txt
- S3 Supporting Information/Brythonic.txt
- S3 Supporting Information/Ongamo-Maa.txt
- S3 Supporting Information/Cholan.txt
- S3 Supporting Information/Oromo.txt
- S3 Supporting Information/Southern_Songhai.txt
- S3 Supporting Information/East_Slavic.txt
- S3 Supporting Information/Inuit.txt
- S3 Supporting Information/Mississippi_Valley_Siouan.txt
- S3 Supporting Information/Temotu.txt
- S3 Supporting Information/Mongolic.txt
- S3 Supporting Information/Wakashan.txt
- S3 Supporting Information/Saami.txt
- S3 Supporting Information/Scandinavian.txt
- S3 Supporting Information/Tupi-Guarani.txt
- S3 Supporting Information/Dardic.txt
- S3 Supporting Information/Chinese.txt
- S3 Supporting Information/Ethiopian_Semitic.txt
- S3 Supporting Information/Southern_Nilotic.txt
- S3 Supporting Information/East_Polynesian.txt
- S3 Supporting Information/Romani.txt
- S3 Supporting Information/Iranian.txt
- S3 Supporting Information/Malayo-Chamic.txt
- S3 Supporting Information/Turkic.txt
- S3 Supporting Information/Romance.txt
- S3 Supporting Information/Hmong-Mien.txt
- S3 Supporting Information/Instructions-asjp62c.pdf
- S3 Supporting Information/Pama-Nyungan.txt
- S3 Supporting Information/Ma'anyan-Malagasy.txt
- S3 Supporting Information/Benue-Congo.txt
