# Supplementary material for: A test of Generalized Bayesian dating: A new linguistic dating method
Source: PLoS One. 2020 Aug 12;15(8):e0236522. doi: 10.1371/journal.pone.0236522 (PMC7423060; doi:10.1371/journal.pone.0236522)
Supplement: S3 File — The word lists for 30 calibration points required for running the asjp62c program. The dates for each calibration point are also supplied along. (ZIP) [file pone.0236522.s003.zip › S3 Supporting Information/Tupi-Guarani_date.txt]

2 SYNONYMS,  1 WORDS, DATE >    0, LEVEL  1
S0 = 92%, R = .72

     6  Tupi-Guarani,Tupi-GuaraniSubgroupI 
     3  Tupi-Guarani,Tupi-GuaraniSubgroupII 
     3  Tupi-Guarani,Tupi-GuaraniSubgroupIII 
    45  PAIRS   27.64%   1830 BP
Stop - Program terminated.
