# Supplementary material for: A test of Generalized Bayesian dating: A new linguistic dating method
Source: PLoS One. 2020 Aug 12;15(8):e0236522. doi: 10.1371/journal.pone.0236522 (PMC7423060; doi:10.1371/journal.pone.0236522)
Supplement: S3 File — The word lists for 30 calibration points required for running the asjp62c program. The dates for each calibration point are also supplied along. (ZIP) [file pone.0236522.s003.zip › S3 Supporting Information/Benue-Congo_date.txt]

2 SYNONYMS,  1 WORDS, DATE >    0, LEVEL  1
S0 = 92%, R = .72

    68  Benue-Congo,Bantoid 
    19  Benue-Congo,DeltaCross 
    10  Benue-Congo,Akpes-Edoid 
    24  Benue-Congo,Benue-CongoPlateau 
     2  Benue-Congo,Idomoid 
    12  Benue-Congo,Kainji 
     3  Benue-Congo,Jukunoid 
     4  Benue-Congo,Defoid 
     3  Benue-Congo,Ebira-Nupoid 
     2  Benue-Congo,Igboid 
     1  Benue-Congo,ged 
  8028  PAIRS    3.98%   4781 BP
Stop - Program terminated.
