# Supplementary material for: A test of Generalized Bayesian dating: A new linguistic dating method
Source: PLoS One. 2020 Aug 12;15(8):e0236522. doi: 10.1371/journal.pone.0236522 (PMC7423060; doi:10.1371/journal.pone.0236522)
Supplement: S3 File — The word lists for 30 calibration points required for running the asjp62c program. The dates for each calibration point are also supplied along. (ZIP) [file pone.0236522.s003.zip › S3 Supporting Information/Iranian_date.txt]

2 SYNONYMS,  1 WORDS, DATE >    0, LEVEL  1
S0 = 92%, R = .72

     2  Iranian,Shughni-Yazgulami 
     2  Iranian,Pashto 
    14  Iranian,CentralIranianPBS 
     6  Iranian,SouthwesternIranian 
     1  Iranian,Ormuri-Parachi 
     1  Iranian,Yidgha-Munja 
   217  PAIRS   19.72%   2344 BP
Stop - Program terminated.
