# Supplementary material for: A test of Generalized Bayesian dating: A new linguistic dating method
Source: PLoS One. 2020 Aug 12;15(8):e0236522. doi: 10.1371/journal.pone.0236522 (PMC7423060; doi:10.1371/journal.pone.0236522)
Supplement: S3 File — The word lists for 30 calibration points required for running the asjp62c program. The dates for each calibration point are also supplied along. (ZIP) [file pone.0236522.s003.zip › S3 Supporting Information/Ethiopian_Semitic_date.txt]

2 SYNONYMS,  1 WORDS, DATE >    0, LEVEL  1
S0 = 92%, R = .72

    12  Ethiosemitic,SouthEthiopic 
     5  Ethiosemitic,Tigre-Tigrinya 
    60  PAIRS   21.19%   2235 BP
Stop - Program terminated.
