# Supplementary material for: A test of Generalized Bayesian dating: A new linguistic dating method
Source: PLoS One. 2020 Aug 12;15(8):e0236522. doi: 10.1371/journal.pone.0236522 (PMC7423060; doi:10.1371/journal.pone.0236522)
Supplement: S3 File — The word lists for 30 calibration points required for running the asjp62c program. The dates for each calibration point are also supplied along. (ZIP) [file pone.0236522.s003.zip › S3 Supporting Information/Pama-Nyungan_date.txt]

2 SYNONYMS,  1 WORDS, DATE >    0, LEVEL  1
S0 = 92%, R = .72

     6  Pama-Nyungan,Arandic-Thura-Yura 
     2  Pama-Nyungan,Karnic 
     1  Pama-Nyungan,Yarli-Baagandji 
     3  Pama-Nyungan,Yimidhirr-Yalanji-Yidinic 
     1  Pama-Nyungan,dbl 
     1  Pama-Nyungan,mwp 
     6  Pama-Nyungan,Paman 
     8  Pama-Nyungan,SoutheasternPama-Nyungan 
     1  Pama-Nyungan,xni 
    12  Pama-Nyungan,South-WestPama-Nyungan 
    13  Pama-Nyungan,Yuulngu 
    13  Pama-Nyungan,DesertNyungic 
     1  Pama-Nyungan,Ngarna 
  1994  PAIRS    4.88%   4470 BP
Stop - Program terminated.
