# Supplementary material for: A test of Generalized Bayesian dating: A new linguistic dating method
Source: PLoS One. 2020 Aug 12;15(8):e0236522. doi: 10.1371/journal.pone.0236522 (PMC7423060; doi:10.1371/journal.pone.0236522)
Supplement: S3 File — The word lists for 30 calibration points required for running the asjp62c program. The dates for each calibration point are also supplied along. (ZIP) [file pone.0236522.s003.zip › S3 Supporting Information/English-Frisian.txt]

     2     1     0     1    92    72                       
(I4,20X,10A1)
   1                    I
   2                    you
   3                    we
  11                    one
  12                    two
  18                    person
  19                    fish
  21                    dog
  22                    louse
  23                    tree
  25                    leaf
  28                    skin
  30                    blood
  31                    bone
  34                    horn
  39                    ear
  40                    eye
  41                    nose
  43                    tooth
  44                    tongue
  47                    knee
  48                    hand
  51                    breast
  53                    liver
  54                    drink
  57                    see
  58                    hear
  61                    die
  66                    come
  72                    sun
  74                    star
  75                    water
  77                    stone
  82                    fire
  85                    path
  86                    mountain
  92                    night
  95                    full
  96                    new
 100                    name
                                     
p
b
f
v
m
w             
8       
t
d
s
z
c
n
r
l       
S
Z       
C
j
T       
5
y
k
g
x
N
q                     
X
h
7
L
4
G
!       
i   
e
E
3
a
u
o
       
                                 
FRISIAN_WESTERN{|Anglo-Frisian,Frisian@}
 3   53.00    6.00      845200   frw   fry
1 I	ik //
2 you	do, yo //
3 we	vEi //
4 this	XXX //
5 that	XXX //
6 who	XXX //
7 what	XXX //
8 not	XXX //
9 all	XXX //
10 many	XXX //
11 one	i3n, yin //
12 two	tw~a, tva //
13 big	XXX //
14 long	XXX //
15 small	XXX //
16 woman	XXX //
17 man	XXX //
18 person	mi*nsk //
19 fish	fisk //
20 bird	XXX //
21 dog	hun //
22 louse	lis //
23 tree	bi3m, by~Em //
24 seed	XXX //
25 leaf	blEt //
26 root	XXX //
27 bark	XXX //
28 skin	hut //
29 flesh	XXX //
30 blood	blu3t //
31 bone	boNk3 //
32 grease	XXX //
33 egg	XXX //
34 horn	ho3n, hw~an //
35 tail	XXX //
36 feather	XXX //
37 hair	XXX //
38 head	XXX //
39 ear	i3r //
40 eye	i3x //
41 nose	nes, nas3 //
42 mouth	XXX //
43 tooth	tosk //
44 tongue	toN3, toNg3 //
45 claw	XXX //
46 foot	XXX //
47 knee	knib3l //
48 hand	hon //
49 belly	XXX //
50 neck	XXX //
51 breasts	bo3st, bast //
52 heart	XXX //
53 liver	lew3r //
54 drink	driNk3 //
55 eat	XXX //
56 bite	XXX //
57 see	sy~En //
58 hear	hy~Er3, hi3r3 //
59 know	XXX //
60 sleep	XXX //
61 die	sty~Er3, di3gi3n //
62 kill	XXX //
63 swim	XXX //
64 fly	XXX //
65 walk	XXX //
66 come	kom3 //
67 lie	XXX //
68 sit	XXX //
69 stand	XXX //
70 give	XXX //
71 say	XXX //
72 sun	sin3 //
73 moon	XXX //
74 star	sty~Er //
75 water	vEt3r //
76 rain	XXX //
77 stone	sti3n //
78 sand	XXX //
79 earth	XXX //
80 cloud	XXX //
81 smoke	XXX //
82 fire	fy~u3r //
83 ash	XXX //
84 burn	XXX //
85 path	dik, dEik //
86 mountain	bErx //
87 red	XXX //
88 green	XXX //
89 yellow	XXX //
90 white	XXX //
91 black	XXX //
92 night	nat //
93 hot	XXX //
94 cold	XXX //
95 full	fol //
96 new	nEy, nEi //
97 good	XXX //
98 round	XXX //
99 dry	XXX //
100 name	nam3 //
ENGLISH{|Anglo-Frisian,Anglian,Mercian,Macro-English@}
 1   52.00    0.00   339370920   eng   eng
1 I	Ei //
2 you	yu //
3 we	wi //
4 this	8is //
5 that	8Et //
6 who	hu //
7 what	wh~at //
8 not	nat //
9 all	ol //
10 many	mini //
11 one	w3n //
12 two	tu //
13 big	big //
14 long	loN //
15 small	smaul, litl //
16 woman	w3min //
17 man	mEn //
18 person	%pers3n //
19 fish	fiS //
20 bird	b3rd //
21 dog	dag //
22 louse	laus //
23 tree	tri //
24 seed	sid //
25 leaf	lif //
26 root	rut //
27 bark	%bark //
28 skin	%skin //
29 flesh	flES, mit //
30 blood	bl3d //
31 bone	bon //
32 grease	%gris //
33 egg	%eg //
34 horn	horn //
35 tail	tel //
36 feather	fe8r //
37 hair	hEr //
38 head	hed //
39 ear	ir //
40 eye	Ei //
41 nose	nos //
42 mouth	mau8 //
43 tooth	tu8 //
44 tongue	t3N //
45 claw	klau //
46 foot	fut //
47 knee	ni //
48 hand	hEnd //
49 belly	beli //
50 neck	nek //
51 breasts	brest //
52 heart	hart //
53 liver	liv3r //
54 drink	drink //
55 eat	it //
56 bite	bEit //
57 see	si //
58 hear	hir //
59 know	no //
60 sleep	slip //
61 die	dEi //
62 kill	kil //
63 swim	swim //
64 fly	flEi //
65 walk	wok //
66 come	k3m //
67 lie	lEi //
68 sit	sit //
69 stand	stEnd //
70 give	%giv //
71 say	sei //
72 sun	s3n //
73 moon	mun //
74 star	star //
75 water	wat3r //
76 rain	rein //
77 stone	ston //
78 sand	sEnd //
79 earth	3r8 //
80 cloud	klaud //
81 smoke	smok //
82 fire	fEir //
83 ash	ES //
84 burn	b3rn //
85 path	pE8 //
86 mountain	%maunt3n //
87 red	red //
88 green	grin //
89 yellow	yelo //
90 white	wh~Eit //
91 black	blEk //
92 night	nEit //
93 hot	hat //
94 cold	kold //
95 full	ful //
96 new	nu //
97 good	gud //
98 round	%rawnd //
99 dry	drEi //
100 name	nem //
SCOTS{|Anglo-Frisian,Anglian@}
 1   55.86   -4.26       99200         sco
1 I	a, 3 //
2 you	yi, yu //
3 we	wi, w3 //
4 this	XXX //
5 that	XXX //
6 who	XXX //
7 what	XXX //
8 not	XXX //
9 all	XXX //
10 many	XXX //
11 one	en, e //
12 two	tw~o //
13 big	XXX //
14 long	XXX //
15 small	XXX //
16 woman	XXX //
17 man	XXX //
18 person	bodi //
19 fish	fiS //
20 bird	XXX //
21 dog	dog, doug //
22 louse	lus, puli //
23 tree	tri //
24 seed	XXX //
25 leaf	lif, blad //
26 root	XXX //
27 bark	XXX //
28 skin	skin //
29 flesh	XXX //
30 blood	blid //
31 bone	ben //
32 grease	XXX //
33 egg	XXX //
34 horn	horn //
35 tail	XXX //
36 feather	XXX //
37 hair	XXX //
38 head	XXX //
39 ear	ir //
40 eye	i, kik3r //
41 nose	noz, nEb //
42 mouth	XXX //
43 tooth	te8, ti8 //
44 tongue	toN //
45 claw	XXX //
46 foot	XXX //
47 knee	ni, kni //
48 hand	hond, han //
49 belly	XXX //
50 neck	XXX //
51 breasts	birzk3t, borzk3t //
52 heart	XXX //
53 liver	XXX //
54 drink	driNk~, bEb //
55 eat	XXX //
56 bite	XXX //
57 see	si //
58 hear	hir //
59 know	XXX //
60 sleep	XXX //
61 die	di //
62 kill	XXX //
63 swim	XXX //
64 fly	XXX //
65 walk	XXX //
66 come	kam, k3m //
67 lie	XXX //
68 sit	XXX //
69 stand	XXX //
70 give	XXX //
71 say	XXX //
72 sun	son, sin //
73 moon	XXX //
74 star	starn, blENk~3r //
75 water	wat3r //
76 rain	XXX //
77 stone	sten //
78 sand	XXX //
79 earth	XXX //
80 cloud	XXX //
81 smoke	XXX //
82 fire	f3i3r, iN3l //
83 ash	XXX //
84 burn	XXX //
85 path	pad, p38 //
86 mountain	bEn, montin //
87 red	XXX //
88 green	XXX //
89 yellow	XXX //
90 white	XXX //
91 black	XXX //
92 night	nit //
93 hot	XXX //
94 cold	XXX //
95 full	fu //
96 new	ny~u //
97 good	XXX //
98 round	XXX //
99 dry	XXX //
100 name	nem //
     
