# Supplementary material for: A test of Generalized Bayesian dating: A new linguistic dating method
Source: PLoS One. 2020 Aug 12;15(8):e0236522. doi: 10.1371/journal.pone.0236522 (PMC7423060; doi:10.1371/journal.pone.0236522)
Supplement: S3 File — The word lists for 30 calibration points required for running the asjp62c program. The dates for each calibration point are also supplied along. (ZIP) [file pone.0236522.s003.zip › S3 Supporting Information/Maltese-Maghreb_Arabic.txt]

     2     1     0     1    92    72                       
(I4,20X,10A1)
   1                    I
   2                    you
   3                    we
  11                    one
  12                    two
  18                    person
  19                    fish
  21                    dog
  22                    louse
  23                    tree
  25                    leaf
  28                    skin
  30                    blood
  31                    bone
  34                    horn
  39                    ear
  40                    eye
  41                    nose
  43                    tooth
  44                    tongue
  47                    knee
  48                    hand
  51                    breast
  53                    liver
  54                    drink
  57                    see
  58                    hear
  61                    die
  66                    come
  72                    sun
  74                    star
  75                    water
  77                    stone
  82                    fire
  85                    path
  86                    mountain
  92                    night
  95                    full
  96                    new
 100                    name
                                     
p
b
f
v
m
w             
8       
t
d
s
z
c
n
r
l       
S
Z       
C
j
T       
5
y
k
g
x
N
q                     
X
h
7
L
4
G
!       
i   
e
E
3
a
u
o
       
                                 
MALTESE{|NorthAfricanArabic@}
 3   35.92   14.42      474310   mlt   mlt
1 I	yiEnE //
2 you	inti //
3 we	aXna //
4 this	XXX //
5 that	XXX //
6 who	XXX //
7 what	XXX //
8 not	XXX //
9 all	XXX //
10 many	XXX //
11 one	wiEXEt //
12 two	tnEn //
13 big	XXX //
14 long	XXX //
15 small	XXX //
16 woman	XXX //
17 man	XXX //
18 person	pErsuna //
19 fish	Xuta //
20 bird	XXX //
21 dog	kElp //
22 louse	amla //
23 tree	sijra //
24 seed	XXX //
25 leaf	wEr7a //
26 root	XXX //
27 bark	XXX //
28 skin	jilda, oSra //
29 flesh	XXX //
30 blood	dEm //
31 bone	Xadma //
32 grease	XXX //
33 egg	XXX //
34 horn	arn //
35 tail	XXX //
36 feather	XXX //
37 hair	XXX //
38 head	XXX //
39 ear	widna //
40 eye	Xan //
41 nose	imniEXEr //
42 mouth	XXX //
43 tooth	sina //
44 tongue	ilsiEn //
45 claw	XXX //
46 foot	XXX //
47 knee	irkoba //
48 hand	it //
49 belly	XXX //
50 neck	XXX //
51 breasts	sidEr //
52 heart	XXX //
53 liver	fwiEt //
54 drink	Sorp //
55 eat	XXX //
56 bite	XXX //
57 see	ra //
58 hear	tisma //
59 know	XXX //
60 sleep	XXX //
61 die	tmut //
62 kill	XXX //
63 swim	XXX //
64 fly	XXX //
65 walk	XXX //
66 come	tiji //
67 lie	XXX //
68 sit	XXX //
69 stand	XXX //
70 give	XXX //
71 say	XXX //
72 sun	SEmS //
73 moon	XXX //
74 star	kEwkba //
75 water	ilma //
76 rain	XXX //
77 stone	Xajra //
78 sand	XXX //
79 earth	XXX //
80 cloud	XXX //
81 smoke	XXX //
82 fire	nar //
83 ash	XXX //
84 burn	XXX //
85 path	modiya //
86 mountain	muntany~a //
87 red	XXX //
88 green	XXX //
89 yellow	XXX //
90 white	XXX //
91 black	XXX //
92 night	lEl //
93 hot	XXX //
94 cold	XXX //
95 full	mimli, smin //
96 new	jdit //
97 good	XXX //
98 round	XXX //
99 dry	XXX //
100 name	isEm //
MOROCCAN_ARABIC{|NorthAfricanArabic,Moroccan-AndalusianArabic@}
 1   34.00   -6.00    23301200   amr   ary
1 I	Ena //
2 you	3nta, 3nti //
3 we	X3na //
4 this	XXX //
5 that	XXX //
6 who	XXX //
7 what	XXX //
8 not	XXX //
9 all	XXX //
10 many	XXX //
11 one	woX3d //
12 two	zuZ, ZuZ //
13 big	XXX //
14 long	XXX //
15 small	XXX //
16 woman	XXX //
17 man	XXX //
18 person	insEn //
19 fish	Xota //
20 bird	XXX //
21 dog	k3lb //
22 louse	XXX //
23 tree	S3ZrX~a //
24 seed	XXX //
25 leaf	w3rX~qa //
26 root	XXX //
27 bark	XXX //
28 skin	Z3l3d, Z3ld //
29 flesh	XXX //
30 blood	d3m //
31 bone	X3dX~3m //
32 grease	XXX //
33 egg	XXX //
34 horn	g3rX~3n, q3rX~3n //
35 tail	XXX //
36 feather	XXX //
37 hair	XXX //
38 head	XXX //
39 ear	w3d3n //
40 eye	3X3n //
41 nose	m3nx3rX~, nif //
42 mouth	XXX //
43 tooth	s3na //
44 tongue	l3sEn //
45 claw	XXX //
46 foot	XXX //
47 knee	rukba, rX~okba //
48 hand	id, y3d //
49 belly	XXX //
50 neck	XXX //
51 breasts	b3zula //
52 heart	XXX //
53 liver	k3bda //
54 drink	S3rX~3b //
55 eat	XXX //
56 bite	XXX //
57 see	n3dX~3rX~, SEf //
58 hear	s3m3X //
59 know	XXX //
60 sleep	XXX //
61 die	mEt //
62 kill	XXX //
63 swim	XXX //
64 fly	XXX //
65 walk	XXX //
66 come	Za //
67 lie	XXX //
68 sit	XXX //
69 stand	XXX //
70 give	XXX //
71 say	XXX //
72 sun	3s3ms, 3s3mS //
73 moon	XXX //
74 star	XXX //
75 water	ma //
76 rain	XXX //
77 stone	X3Zra //
78 sand	XXX //
79 earth	XXX //
80 cloud	XXX //
81 smoke	XXX //
82 fire	Xofy~a //
83 ash	XXX //
84 burn	XXX //
85 path	XXX //
86 mountain	Z3b3l //
87 red	XXX //
88 green	XXX //
89 yellow	XXX //
90 white	XXX //
91 black	XXX //
92 night	lil //
93 hot	XXX //
94 cold	XXX //
95 full	Xom3rX~ //
96 new	Z3did //
97 good	XXX //
98 round	XXX //
99 dry	XXX //
100 name	s3m, s3m3ya //
TUNISIAN_ARABIC_MAGHRIB{|NorthAfricanArabic@}
 1   36.88   10.25    11564600   atu   aeb
1 I	EnE //
2 you	intumE //
3 we	EXnE //
4 this	XXX //
5 that	XXX //
6 who	XXX //
7 what	XXX //
8 not	XXX //
9 all	XXX //
10 many	XXX //
11 one	wEXid //
12 two	8nin //
13 big	XXX //
14 long	XXX //
15 small	XXX //
16 woman	XXX //
17 man	XXX //
18 person	Saxs //
19 fish	Xut //
20 bird	XXX //
21 dog	kElb //
22 louse	qamlE //
23 tree	SZar //
24 seed	XXX //
25 leaf	warqa //
26 root	XXX //
27 bark	XXX //
28 skin	Zild //
29 flesh	XXX //
30 blood	dEm //
31 bone	8am //
32 grease	XXX //
33 egg	XXX //
34 horn	garn //
35 tail	XXX //
36 feather	XXX //
37 hair	XXX //
38 head	XXX //
39 ear	w8in //
40 eye	in //
41 nose	xSEm //
42 mouth	XXX //
43 tooth	sinnE //
44 tongue	lsEn //
45 claw	XXX //
46 foot	XXX //
47 knee	rukbE //
48 hand	yid //
49 belly	XXX //
50 neck	XXX //
51 breasts	bazzulE //
52 heart	XXX //
53 liver	kibdE //
54 drink	uSrub //
55 eat	XXX //
56 bite	XXX //
57 see	Suf //
58 hear	EsmE7 //
59 know	XXX //
60 sleep	XXX //
61 die	mut //
62 kill	XXX //
63 swim	XXX //
64 fly	XXX //
65 walk	XXX //
66 come	iZE //
67 lie	XXX //
68 sit	XXX //
69 stand	XXX //
70 give	XXX //
71 say	XXX //
72 sun	SEms //
73 moon	XXX //
74 star	niZmE //
75 water	mE //
76 rain	XXX //
77 stone	XaZra //
78 sand	XXX //
79 earth	XXX //
80 cloud	XXX //
81 smoke	XXX //
82 fire	nar //
83 ash	XXX //
84 burn	XXX //
85 path	mEmSE //
86 mountain	ZbEl //
87 red	XXX //
88 green	XXX //
89 yellow	XXX //
90 white	XXX //
91 black	XXX //
92 night	lil //
93 hot	XXX //
94 cold	XXX //
95 full	mibbi //
96 new	Zdid //
97 good	XXX //
98 round	XXX //
99 dry	XXX //
100 name	ism //
     
