# Supplementary material for: A test of Generalized Bayesian dating: A new linguistic dating method
Source: PLoS One. 2020 Aug 12;15(8):e0236522. doi: 10.1371/journal.pone.0236522 (PMC7423060; doi:10.1371/journal.pone.0236522)
Supplement: S3 File — The word lists for 30 calibration points required for running the asjp62c program. The dates for each calibration point are also supplied along. (ZIP) [file pone.0236522.s003.zip › S3 Supporting Information/Brythonic.txt]

     2     1     0     1    92    72                       
(I4,20X,10A1)
   1                    I
   2                    you
   3                    we
  11                    one
  12                    two
  18                    person
  19                    fish
  21                    dog
  22                    louse
  23                    tree
  25                    leaf
  28                    skin
  30                    blood
  31                    bone
  34                    horn
  39                    ear
  40                    eye
  41                    nose
  43                    tooth
  44                    tongue
  47                    knee
  48                    hand
  51                    breast
  53                    liver
  54                    drink
  57                    see
  58                    hear
  61                    die
  66                    come
  72                    sun
  74                    star
  75                    water
  77                    stone
  82                    fire
  85                    path
  86                    mountain
  92                    night
  95                    full
  96                    new
 100                    name
                                     
p
b
f
v
m
w             
8       
t
d
s
z
c
n
r
l       
S
Z       
C
j
T       
5
y
k
g
x
N
q                     
X
h
7
L
4
G
!       
i   
e
E
3
a
u
o
       
                                 
BRETON{|Brythonic,SouthwesternBrythonic@@}
 3   48.00   -3.00      206000   bre   bre
1 I	mE //
2 you	tE //
3 we	ni //
4 this	XXX //
5 that	XXX //
6 who	XXX //
7 what	XXX //
8 not	XXX //
9 all	XXX //
10 many	XXX //
11 one	inan //
12 two	dau //
13 big	XXX //
14 long	XXX //
15 small	XXX //
16 woman	XXX //
17 man	XXX //
18 person	dEn //
19 fish	pEsk //
20 bird	XXX //
21 dog	ki //
22 louse	lau //
23 tree	gw~EzEn //
24 seed	XXX //
25 leaf	dElien //
26 root	XXX //
27 bark	XXX //
28 skin	kroxEn //
29 flesh	XXX //
30 blood	gw~ad //
31 bone	askorn //
32 grease	XXX //
33 egg	XXX //
34 horn	korn //
35 tail	XXX //
36 feather	XXX //
37 hair	XXX //
38 head	XXX //
39 ear	skuarn //
40 eye	lagad //
41 nose	fri //
42 mouth	XXX //
43 tooth	dant //
44 tongue	ted //
45 claw	XXX //
46 foot	XXX //
47 knee	glin //
48 hand	dorn //
49 belly	XXX //
50 neck	XXX //
51 breasts	bron //
52 heart	XXX //
53 liver	avu //
54 drink	Evo* //
55 eat	XXX //
56 bite	XXX //
57 see	gw~ElEt //
58 hear	klEvEt, klEfEt //
59 know	XXX //
60 sleep	XXX //
61 die	mErvEl, mErfEl //
62 kill	XXX //
63 swim	XXX //
64 fly	XXX //
65 walk	XXX //
66 come	dont //
67 lie	XXX //
68 sit	XXX //
69 stand	XXX //
70 give	XXX //
71 say	XXX //
72 sun	hel //
73 moon	XXX //
74 star	stErEdEn //
75 water	dur //
76 rain	XXX //
77 stone	men //
78 sand	XXX //
79 earth	XXX //
80 cloud	XXX //
81 smoke	XXX //
82 fire	tan //
83 ash	XXX //
84 burn	XXX //
85 path	hEnt //
86 mountain	mEnEz //
87 red	XXX //
88 green	XXX //
89 yellow	XXX //
90 white	XXX //
91 black	XXX //
92 night	noz //
93 hot	XXX //
94 cold	XXX //
95 full	len //
96 new	nEvEz //
97 good	XXX //
98 round	XXX //
99 dry	XXX //
100 name	anv, anf //
CORNISH{|Brythonic,SouthwesternBrythonic@@}
 1   50.33   -5.00         600   crn   cor
1 I	mi //
2 you	ti //
3 we	ni //
4 this	XXX //
5 that	XXX //
6 who	XXX //
7 what	XXX //
8 not	XXX //
9 all	XXX //
10 many	XXX //
11 one	onEn //
12 two	diu //
13 big	XXX //
14 long	XXX //
15 small	XXX //
16 woman	XXX //
17 man	XXX //
18 person	den //
19 fish	pisk //
20 bird	XXX //
21 dog	ki //
22 louse	lowen //
23 tree	gw~i8en //
24 seed	XXX //
25 leaf	delen //
26 root	XXX //
27 bark	XXX //
28 skin	kroxen //
29 flesh	XXX //
30 blood	gos //
31 bone	Eskorn //
32 grease	XXX //
33 egg	XXX //
34 horn	korn //
35 tail	XXX //
36 feather	XXX //
37 hair	XXX //
38 head	XXX //
39 ear	skovErn //
40 eye	lEgEs //
41 nose	tron //
42 mouth	XXX //
43 tooth	dEns //
44 tongue	tEves //
45 claw	XXX //
46 foot	XXX //
47 knee	glin //
48 hand	dorn, liu //
49 belly	XXX //
50 neck	XXX //
51 breasts	bron //
52 heart	XXX //
53 liver	Evi //
54 drink	evE //
55 eat	XXX //
56 bite	XXX //
57 see	gw~eles //
58 hear	kliues //
59 know	XXX //
60 sleep	XXX //
61 die	merw~el //
62 kill	XXX //
63 swim	XXX //
64 fly	XXX //
65 walk	XXX //
66 come	dos //
67 lie	XXX //
68 sit	XXX //
69 stand	XXX //
70 give	XXX //
71 say	XXX //
72 sun	houl //
73 moon	XXX //
74 star	steren //
75 water	dour //
76 rain	XXX //
77 stone	men //
78 sand	XXX //
79 earth	XXX //
80 cloud	XXX //
81 smoke	XXX //
82 fire	tEn //
83 ash	XXX //
84 burn	XXX //
85 path	vor8, hins //
86 mountain	meni8 //
87 red	XXX //
88 green	XXX //
89 yellow	XXX //
90 white	XXX //
91 black	XXX //
92 night	nos //
93 hot	XXX //
94 cold	XXX //
95 full	liun //
96 new	nowi8 //
97 good	XXX //
98 round	XXX //
99 dry	XXX //
100 name	hEnou //
WELSH{|Brythonic,Old-ModernWelsh@@}
 1   52.00   -3.00      590890   wec   cym
1 I	mi //
2 you	ti //
3 we	ni //
4 this	XXX //
5 that	XXX //
6 who	XXX //
7 what	XXX //
8 not	XXX //
9 all	XXX //
10 many	XXX //
11 one	3n //
12 two	da3, du3 //
13 big	XXX //
14 long	XXX //
15 small	XXX //
16 woman	XXX //
17 man	XXX //
18 person	d3n, gur //
19 fish	p3sgod3n, p3sgod //
20 bird	XXX //
21 dog	ki //
22 louse	L33En //
23 tree	prEn, ko3dEn //
24 seed	XXX //
25 leaf	d3ilEn, dalEn //
26 root	XXX //
27 bark	XXX //
28 skin	kro3n //
29 flesh	XXX //
30 blood	gw~a3d //
31 bone	asgurn //
32 grease	XXX //
33 egg	XXX //
34 horn	korn //
35 tail	XXX //
36 feather	XXX //
37 hair	XXX //
38 head	XXX //
39 ear	kl3st //
40 eye	L3gad //
41 nose	tru3n //
42 mouth	XXX //
43 tooth	dant //
44 tongue	tavod //
45 claw	XXX //
46 foot	XXX //
47 knee	glin //
48 hand	Lau //
49 belly	XXX //
50 neck	XXX //
51 breasts	bron, du3vron //
52 heart	XXX //
53 liver	ia3, av3 //
54 drink	3vE //
55 eat	XXX //
56 bite	XXX //
57 see	gw~El, kanvo //
58 hear	kl3uE //
59 know	XXX //
60 sleep	XXX //
61 die	maru //
62 kill	XXX //
63 swim	XXX //
64 fly	XXX //
65 walk	XXX //
66 come	do, d3vo //
67 lie	XXX //
68 sit	XXX //
69 stand	XXX //
70 give	XXX //
71 say	XXX //
72 sun	ha3l //
73 moon	XXX //
74 star	sErEn //
75 water	dur, duvr //
76 rain	XXX //
77 stone	karEg, ma3n //
78 sand	XXX //
79 earth	XXX //
80 cloud	XXX //
81 smoke	XXX //
82 fire	ton //
83 ash	XXX //
84 burn	XXX //
85 path	Lu3br //
86 mountain	m3n38 //
87 red	XXX //
88 green	XXX //
89 yellow	XXX //
90 white	XXX //
91 black	XXX //
92 night	nos //
93 hot	XXX //
94 cold	XXX //
95 full	Laun //
96 new	nEu38 //
97 good	XXX //
98 round	XXX //
99 dry	XXX //
100 name	Enu //
     
