# Supplementary material for: A test of Generalized Bayesian dating: A new linguistic dating method
Source: PLoS One. 2020 Aug 12;15(8):e0236522. doi: 10.1371/journal.pone.0236522 (PMC7423060; doi:10.1371/journal.pone.0236522)
Supplement: S3 File — The word lists for 30 calibration points required for running the asjp62c program. The dates for each calibration point are also supplied along. (ZIP) [file pone.0236522.s003.zip › S3 Supporting Information/Ongamo-Maa.txt]

     2     1     0     1    92    72                       
(I4,20X,10A1)
   1                    I
   2                    you
   3                    we
  11                    one
  12                    two
  18                    person
  19                    fish
  21                    dog
  22                    louse
  23                    tree
  25                    leaf
  28                    skin
  30                    blood
  31                    bone
  34                    horn
  39                    ear
  40                    eye
  41                    nose
  43                    tooth
  44                    tongue
  47                    knee
  48                    hand
  51                    breast
  53                    liver
  54                    drink
  57                    see
  58                    hear
  61                    die
  66                    come
  72                    sun
  74                    star
  75                    water
  77                    stone
  82                    fire
  85                    path
  86                    mountain
  92                    night
  95                    full
  96                    new
 100                    name
                                     
p
b
f
v
m
w             
8       
t
d
s
z
c
n
r
l       
S
Z       
C
j
T       
5
y
k
g
x
N
q                     
X
h
7
L
4
G
!       
i   
e
E
3
a
u
o
       
                                 
MAASAI{|Ongamo-Maa,NuclearMaa@}
 3   -3.00   36.00     1455000   maa   mas
1 I	nanu //
2 you	iyye //
3 we	iyyok //
4 this	XXX //
5 that	XXX //
6 who	XXX //
7 what	XXX //
8 not	XXX //
9 all	XXX //
10 many	XXX //
11 one	bo //
12 two	are //
13 big	XXX //
14 long	XXX //
15 small	XXX //
16 woman	XXX //
17 man	XXX //
18 person	oltuNani //
19 fish	osiNk~irri //
20 bird	XXX //
21 dog	oldia //
22 louse	alaSei //
23 tree	olTani //
24 seed	XXX //
25 leaf	emb~eneyoi //
26 root	XXX //
27 bark	XXX //
28 skin	olToni //
29 flesh	XXX //
30 blood	osarga //
31 bone	oloito //
32 grease	XXX //
33 egg	XXX //
34 horn	emowwo //
35 tail	XXX //
36 feather	XXX //
37 hair	XXX //
38 head	XXX //
39 ear	aNk~iok //
40 eye	aNk~oNu //
41 nose	eNk~ume //
42 mouth	XXX //
43 tooth	olalai //
44 tongue	olNaTap //
45 claw	XXX //
46 foot	XXX //
47 knee	aNk~uNu //
48 hand	aNk~aina //
49 belly	XXX //
50 neck	XXX //
51 breasts	olkina //
52 heart	XXX //
53 liver	emoi5ua //
54 drink	amat, aok //
55 eat	XXX //
56 bite	XXX //
57 see	adol //
58 hear	aniN //
59 know	XXX //
60 sleep	XXX //
61 die	aya //
62 kill	XXX //
63 swim	XXX //
64 fly	XXX //
65 walk	XXX //
66 come	alot //
67 lie	XXX //
68 sit	XXX //
69 stand	XXX //
70 give	XXX //
71 say	XXX //
72 sun	aNk~oloN //
73 moon	XXX //
74 star	olarira //
75 water	aNk~ara //
76 rain	XXX //
77 stone	osoit //
78 sand	XXX //
79 earth	XXX //
80 cloud	XXX //
81 smoke	XXX //
82 fire	aNk~ima //
83 ash	XXX //
84 burn	XXX //
85 path	eNk~oitoi //
86 mountain	oldoi5o //
87 red	XXX //
88 green	XXX //
89 yellow	XXX //
90 white	XXX //
91 black	XXX //
92 night	aNk~awarie //
93 hot	XXX //
94 cold	XXX //
95 full	abore //
96 new	NeTuk //
97 good	XXX //
98 round	XXX //
99 dry	XXX //
100 name	aNk~arna //
SAMPUR{|Ongamo-Maa,NuclearMaa@}
 1    0.50   36.17      237000         saq
1 I	nanu //
2 you	iyye //
3 we	iyo //
4 this	XXX //
5 that	XXX //
6 who	XXX //
7 what	XXX //
8 not	XXX //
9 all	XXX //
10 many	XXX //
11 one	bo //
12 two	are //
13 big	XXX //
14 long	XXX //
15 small	XXX //
16 woman	XXX //
17 man	XXX //
18 person	ltuNani //
19 fish	siNk~irr //
20 bird	XXX //
21 dog	ldia //
22 louse	laSeyo //
23 tree	aibalaka5 //
24 seed	XXX //
25 leaf	mb~eneyo //
26 root	XXX //
27 bark	XXX //
28 skin	lToni //
29 flesh	XXX //
30 blood	lodo //
31 bone	loito //
32 grease	XXX //
33 egg	XXX //
34 horn	nanu //
35 tail	XXX //
36 feather	XXX //
37 hair	XXX //
38 head	XXX //
39 ear	Nk~iyok //
40 eye	Nk~oNu //
41 nose	Nk~ume //
42 mouth	XXX //
43 tooth	lalai //
44 tongue	lNaTap //
45 claw	XXX //
46 foot	XXX //
47 knee	Nk~uNu //
48 hand	Nk~aina //
49 belly	XXX //
50 neck	XXX //
51 breasts	lkina //
52 heart	XXX //
53 liver	mo5ua //
54 drink	amat, aok //
55 eat	XXX //
56 bite	XXX //
57 see	adol //
58 hear	aniN //
59 know	XXX //
60 sleep	XXX //
61 die	aya //
62 kill	XXX //
63 swim	XXX //
64 fly	XXX //
65 walk	XXX //
66 come	alotu //
67 lie	XXX //
68 sit	XXX //
69 stand	XXX //
70 give	XXX //
71 say	XXX //
72 sun	ldama //
73 moon	XXX //
74 star	lakira //
75 water	Nk~ara //
76 rain	XXX //
77 stone	soit //
78 sand	XXX //
79 earth	XXX //
80 cloud	XXX //
81 smoke	XXX //
82 fire	Nk~ima //
83 ash	XXX //
84 burn	XXX //
85 path	Nk~oitei //
86 mountain	ldoi5o //
87 red	XXX //
88 green	XXX //
89 yellow	XXX //
90 white	XXX //
91 black	XXX //
92 night	Nkw$arie //
93 hot	XXX //
94 cold	XXX //
95 full	aborei //
96 new	NeTuk //
97 good	XXX //
98 round	XXX //
99 dry	XXX //
100 name	Nk~arna //
ONGAMO{|Ongamo-Maa@}
 1   -3.03   37.47         200         nsg
1 I	nanu //
2 you	iyye //
3 we	iyyo //
4 this	XXX //
5 that	XXX //
6 who	XXX //
7 what	XXX //
8 not	XXX //
9 all	XXX //
10 many	XXX //
11 one	obo //
12 two	ara //
13 big	XXX //
14 long	XXX //
15 small	XXX //
16 woman	XXX //
17 man	XXX //
18 person	otuNani //
19 fish	siNk~i //
20 bird	XXX //
21 dog	XXX //
22 louse	ohaSeni //
23 tree	XXX //
24 seed	XXX //
25 leaf	nakuTeti //
26 root	XXX //
27 bark	XXX //
28 skin	naSoni //
29 flesh	XXX //
30 blood	XXX //
31 bone	ohoito //
32 grease	XXX //
33 egg	XXX //
34 horn	namowwo //
35 tail	XXX //
36 feather	XXX //
37 hair	XXX //
38 head	XXX //
39 ear	naSo //
40 eye	nahoNu //
41 nose	okumie //
42 mouth	XXX //
43 tooth	oha ai //
44 tongue	oNaTabi //
45 claw	XXX //
46 foot	XXX //
47 knee	okuN //
48 hand	nah a na //
49 belly	XXX //
50 neck	XXX //
51 breasts	okina //
52 heart	XXX //
53 liver	namau5a //
54 drink	mat //
55 eat	XXX //
56 bite	XXX //
57 see	XXX //
58 hear	niN //
59 know	XXX //
60 sleep	XXX //
61 die	XXX //
62 kill	XXX //
63 swim	XXX //
64 fly	XXX //
65 walk	XXX //
66 come	XXX //
67 lie	XXX //
68 sit	XXX //
69 stand	XXX //
70 give	XXX //
71 say	XXX //
72 sun	naho oN //
73 moon	XXX //
74 star	ohakarai //
75 water	nahara //
76 rain	XXX //
77 stone	XXX //
78 sand	XXX //
79 earth	XXX //
80 cloud	XXX //
81 smoke	XXX //
82 fire	nakima //
83 ash	XXX //
84 burn	XXX //
85 path	XXX //
86 mountain	nadoNe //
87 red	XXX //
88 green	XXX //
89 yellow	XXX //
90 white	XXX //
91 black	XXX //
92 night	Sarie //
93 hot	XXX //
94 cold	XXX //
95 full	but //
96 new	XXX //
97 good	XXX //
98 round	XXX //
99 dry	XXX //
100 name	naharna //
CAMUS{|Ongamo-Maa,NuclearMaa@}
 1    0.52   36.08      237000         saq
1 I	nanu //
2 you	iyye //
3 we	iyo //
4 this	XXX //
5 that	XXX //
6 who	XXX //
7 what	XXX //
8 not	XXX //
9 all	XXX //
10 many	XXX //
11 one	bo //
12 two	are //
13 big	XXX //
14 long	XXX //
15 small	XXX //
16 woman	XXX //
17 man	XXX //
18 person	ltuNani //
19 fish	suporei //
20 bird	XXX //
21 dog	ldia //
22 louse	laTeyo //
23 tree	aibalaka5 //
24 seed	XXX //
25 leaf	mb~eneyo //
26 root	XXX //
27 bark	XXX //
28 skin	lToni //
29 flesh	XXX //
30 blood	lodo //
31 bone	loito //
32 grease	XXX //
33 egg	XXX //
34 horn	nanu //
35 tail	XXX //
36 feather	XXX //
37 hair	XXX //
38 head	XXX //
39 ear	Nk~eok //
40 eye	Nk~oNu //
41 nose	Nk~ume //
42 mouth	XXX //
43 tooth	lalai //
44 tongue	lNaTap //
45 claw	XXX //
46 foot	XXX //
47 knee	Nk~uNu //
48 hand	Nk~aina //
49 belly	XXX //
50 neck	XXX //
51 breasts	lkina //
52 heart	XXX //
53 liver	mo5ua //
54 drink	aok //
55 eat	XXX //
56 bite	XXX //
57 see	adol //
58 hear	aniN //
59 know	XXX //
60 sleep	XXX //
61 die	etua //
62 kill	XXX //
63 swim	XXX //
64 fly	XXX //
65 walk	XXX //
66 come	alotu //
67 lie	XXX //
68 sit	XXX //
69 stand	XXX //
70 give	XXX //
71 say	XXX //
72 sun	ldama //
73 moon	XXX //
74 star	lakira //
75 water	Nk~ara //
76 rain	XXX //
77 stone	soit //
78 sand	XXX //
79 earth	XXX //
80 cloud	XXX //
81 smoke	XXX //
82 fire	Nk~ima //
83 ash	XXX //
84 burn	XXX //
85 path	Nk~oitei //
86 mountain	ldo5o //
87 red	XXX //
88 green	XXX //
89 yellow	XXX //
90 white	XXX //
91 black	XXX //
92 night	Nk~awarie //
93 hot	XXX //
94 cold	XXX //
95 full	aborei //
96 new	NeTuk //
97 good	XXX //
98 round	XXX //
99 dry	XXX //
100 name	Nk~arna //
     
