# Supplementary material for: A test of Generalized Bayesian dating: A new linguistic dating method
Source: PLoS One. 2020 Aug 12;15(8):e0236522. doi: 10.1371/journal.pone.0236522 (PMC7423060; doi:10.1371/journal.pone.0236522)
Supplement: S3 File — The word lists for 30 calibration points required for running the asjp62c program. The dates for each calibration point are also supplied along. (ZIP) [file pone.0236522.s003.zip › S3 Supporting Information/Cholan.txt]

     2     1     0     1    92    72                       
(I4,20X,10A1)
   1                    I
   2                    you
   3                    we
  11                    one
  12                    two
  18                    person
  19                    fish
  21                    dog
  22                    louse
  23                    tree
  25                    leaf
  28                    skin
  30                    blood
  31                    bone
  34                    horn
  39                    ear
  40                    eye
  41                    nose
  43                    tooth
  44                    tongue
  47                    knee
  48                    hand
  51                    breast
  53                    liver
  54                    drink
  57                    see
  58                    hear
  61                    die
  66                    come
  72                    sun
  74                    star
  75                    water
  77                    stone
  82                    fire
  85                    path
  86                    mountain
  92                    night
  95                    full
  96                    new
 100                    name
                                     
p
b
f
v
m
w             
8       
t
d
s
z
c
n
r
l       
S
Z       
C
j
T       
5
y
k
g
x
N
q                     
X
h
7
L
4
G
!       
i   
e
E
3
a
u
o
       
                                 
CHONTAL_TABASCO{|Cholan,Chol-Chontal@}
 3   18.17  -92.58       37100   cmy   chf
1 I	XXX //
2 you	ane //
3 we	no7onla //
4 this	hindi, ni //
5 that	hini //
6 who	kaSka, maCka //
7 what	kw~a7, ke //
8 not	maC //
9 all	upete //
10 many	k"en //
11 one	un //
12 two	Ca7 //
13 big	noh //
14 long	tam //
15 small	p"i7 //
16 woman	iSik //
17 man	winik, alo7 //
18 person	winik //
19 fish	buC" //
20 bird	mut //
21 dog	wiCu7 //
22 louse	uC" //
23 tree	te7 //
24 seed	bek", p3k"3bi //
25 leaf	u yopo //
26 root	wi7 //
27 bark	u pat te7 //
28 skin	p3Ci //
29 flesh	we7e, u bek"ta //
30 blood	C"iC" //
31 bone	bak //
32 grease	pok"ma //
33 egg	s3ktok" //
34 horn	Sukub, hub //
35 tail	neh //
36 feather	muk"u //
37 hair	cuk, u cuce //
38 head	pam //
39 ear	Cikin //
40 eye	hut //
41 nose	ni7 //
42 mouth	ti7 //
43 tooth	eh //
44 tongue	ak" //
45 claw	iC"3k //
46 foot	ok //
47 knee	piS, p3mpiS //
48 hand	k"3b //
49 belly	n3k" //
50 neck	luk"ub, p"iSte7 //
51 breasts	Cu7 //
52 heart	XXX //
53 liver	yolma //
54 drink	uC"en, u buk"a //
55 eat	k"uSe7 //
56 bite	k"uSe7 //
57 see	C3nen //
58 hear	ubin //
59 know	winatan //
60 sleep	w3ye //
61 die	u C3amo //
62 kill	c3msen //
63 swim	nuSe //
64 fly	wile //
65 walk	S3mba //
66 come	u te //
67 lie	C"a7a //
68 sit	Cumu //
69 stand	wa7t3 //
70 give	3k"e7 //
71 say	3le7 //
72 sun	k"in //
73 moon	uh //
74 star	iS"ek", %ahlusero //
75 water	ha7 //
76 rain	ha7 //
77 stone	hitun //
78 sand	hi7 //
79 earth	kab //
80 cloud	bukla //
81 smoke	buc" //
82 fire	k"ak" //
83 ash	c"itan //
84 burn	pule7, tile //
85 path	bih //
86 mountain	c"ik //
87 red	C3k //
88 green	y3S //
89 yellow	k"3n //
90 white	s3k //
91 black	ik" //
92 night	ak"3b //
93 hot	tik3w //
94 cold	sis //
95 full	tulu //
96 new	cihib //
97 good	uc //
98 round	wolo //
99 dry	tikin //
100 name	k"aba7 //
CHORTI_JOCOTAN{|Cholan,Chorti-Cholti@}
 1   14.81  -89.38       30010   coi   caa
1 I	nen //
2 you	net //
3 we	non //
4 this	xaS e ra //
5 that	xaS e yaxa7 //
6 who	Ci //
7 what	tuk"a //
8 not	ma //
9 all	tunor //
10 many	me7ira //
11 one	inte7 //
12 two	Cate7 //
13 big	nota7 //
14 long	nota7 uyok //
15 small	CuCu7 //
16 woman	iSik //
17 man	winik //
18 person	winik //
19 fish	C"ay //
20 bird	mut //
21 dog	c"i7 //
22 louse	uC //
23 tree	te7 //
24 seed	xinax //
25 leaf	yopor //
26 root	wir //
27 bark	pat //
28 skin	k"ewer //
29 flesh	wer //
30 blood	C"iC" //
31 bone	b"ak //
32 grease	C"iC"im //
33 egg	kum //
34 horn	%kaCu //
35 tail	nex //
36 feather	cuc //
37 hair	cuc //
38 head	xor //
39 ear	Cikin //
40 eye	ut //
41 nose	ni7 //
42 mouth	ex //
43 tooth	ut ex //
44 tongue	ak" //
45 claw	exC"ak //
46 foot	ok //
47 knee	or piS //
48 hand	k"ab" //
49 belly	nak" //
50 neck	nuk" //
51 breasts	uCu7 iSik //
52 heart	%alma //
53 liver	xemem //
54 drink	uC"en //
55 eat	we7 //
56 bite	karin //
57 see	iran //
58 hear	ub"in //
59 know	natan //
60 sleep	way //
61 die	Cam //
62 kill	Camsen //
63 swim	nux //
64 fly	tob" //
65 walk	xan //
66 come	tar //
67 lie	C"ar //
68 sit	turu //
69 stand	war //
70 give	ak"un //
71 say	aren //
72 sun	k"in //
73 moon	%luna //
74 star	%lusera //
75 water	xa7 //
76 rain	xaxar //
77 stone	tun //
78 sand	xi7 //
79 earth	rum //
80 cloud	tokar //
81 smoke	b"uc" //
82 fire	k"ak //
83 ash	tan //
84 burn	XXX //
85 path	b"ir //
86 mountain	wicir //
87 red	CakCak //
88 green	yaSyaS //
89 yellow	k"ank"an //
90 white	saksak //
91 black	%negru //
92 night	ak"b"ar //
93 hot	k"in //
94 cold	sis //
95 full	b"ut"ur //
96 new	topop //
97 good	b"uc //
98 round	wororox, Soyoyox //
99 dry	takin //
100 name	k"ab"a7 //
CHORTI{|Cholan,Chorti-Cholti@}
 1   14.83  -89.25       30010   coi   caa
1 I	en //
2 you	et, noS //
3 we	oN //
4 this	ira //
5 that	yaxa7 //
6 who	Ci //
7 what	tuk"a //
8 not	ma7Ci //
9 all	tunor //
10 many	imp"on //
11 one	in //
12 two	Ca7 //
13 big	nota //
14 long	innat //
15 small	CuCu7 ko7e //
16 woman	iSik //
17 man	winik //
18 person	winikop //
19 fish	Cay //
20 bird	mut //
21 dog	c"i7 //
22 louse	u7C //
23 tree	te7 //
24 seed	hinah //
25 leaf	uyopor //
26 root	wir //
27 bark	pat //
28 skin	pat //
29 flesh	wer //
30 blood	C"iC" //
31 bone	bak //
32 grease	C"iCmar //
33 egg	kum //
34 horn	%kaCu //
35 tail	neh //
36 feather	cuc //
37 hair	cuc //
38 head	hor //
39 ear	Cikin //
40 eye	nak"iut //
41 nose	ni7 //
42 mouth	ti7 //
43 tooth	eh //
44 tongue	a7k //
45 claw	or uyok //
46 foot	ok //
47 knee	piS //
48 hand	k"ap //
49 belly	nak //
50 neck	nuk //
51 breasts	uCu7 //
52 heart	%alma //
53 liver	Semem //
54 drink	C"i //
55 eat	we7 //
56 bite	ak"uhSop //
57 see	wira //
58 hear	oyp"ika //
59 know	nat //
60 sleep	way //
61 die	Cam //
62 kill	Camse //
63 swim	nuS //
64 fly	top //
65 walk	aSanop //
66 come	yop //
67 lie	C"a //
68 sit	turu //
69 stand	war //
70 give	ahk" //
71 say	a7r //
72 sun	k"in //
73 moon	uh //
74 star	e7k //
75 water	ha7 //
76 rain	hahar //
77 stone	tun //
78 sand	hi7 //
79 earth	rum //
80 cloud	tokar //
81 smoke	buc //
82 fire	k"ak //
83 ash	tan //
84 burn	pur //
85 path	bir //
86 mountain	wicir //
87 red	CakCakop //
88 green	yaSaS //
89 yellow	k"an //
90 white	saksak //
91 black	%negru u7t //
92 night	akbare //
93 hot	ink"in //
94 cold	insis //
95 full	but"ur //
96 new	tapop //
97 good	imbucop //
98 round	gororoh //
99 dry	takin //
100 name	uk"aba //
CHOL_TUMBALA{|Cholan,Chol-Chontal@}
 1   17.75  -92.50      222000   col   ctu
1 I	ho5on //
2 you	hatet //
3 we	lohon //
4 this	hini //
5 that	iSiyi //
6 who	maki, maCki //
7 what	Cuki //
8 not	ma7an //
9 all	XXX //
10 many	bak"3l //
11 one	xum //
12 two	Ca7 //
13 big	kolem, 5oh //
14 long	tam //
15 small	al3 to, p"ip"it3l //
16 woman	SiSik //
17 man	winik //
18 person	kiSta5u //
19 fish	C3y //
20 bird	mut //
21 dog	c"i7 //
22 louse	uC" //
23 tree	te7 //
24 seed	b3k", pak" //
25 leaf	yopom //
26 root	tomel, wi7 //
27 bark	XXX //
28 skin	p3C3l //
29 flesh	we7el //
30 blood	C"iC" //
31 bone	bak //
32 grease	XXX //
33 egg	tumut, tun //
34 horn	XXX //
35 tail	5eh //
36 feather	cuc //
37 hair	cuc //
38 head	hol //
39 ear	Cikin //
40 eye	wut //
41 nose	ni7 //
42 mouth	eh //
43 tooth	bak eh //
44 tongue	ak" //
45 claw	XXX //
46 foot	ok //
47 knee	piS //
48 hand	k"3b //
49 belly	XXX //
50 neck	XXX //
51 breasts	Cu7, tan //
52 heart	pusik"al //
53 liver	olmal //
54 drink	hap //
55 eat	k"uS //
56 bite	k"uS //
57 see	ila, k"el //
58 hear	ubi //
59 know	ubint //
60 sleep	w3y //
61 die	C3m, sat //
62 kill	his, c3ns //
63 swim	5uSih //
64 fly	wel //
65 walk	S3n //
66 come	til, t3l //
67 lie	p3k, C"a7 //
68 sit	buC, 5ak //
69 stand	wa7 //
70 give	ak" //
71 say	al, sub //
72 sun	Cuhutat //
73 moon	uw, C"uhu5a7 //
74 star	ek" //
75 water	ha7 //
76 rain	ha7al //
77 stone	tun, Salel //
78 sand	hi7 //
79 earth	lumal //
80 cloud	tokal //
81 smoke	buc" //
82 fire	k"ak //
83 ash	t3nil k"ak //
84 burn	pul //
85 path	al3 bih //
86 mountain	wic //
87 red	C3C3k //
88 green	y3hy3S //
89 yellow	k"3nk"3n //
90 white	s3s3k //
91 black	i7ik" //
92 night	ab3lel, ak3lel //
93 hot	tik3w //
94 cold	c35al //
95 full	but"ul, pamak5a //
96 new	cihib //
97 good	uc //
98 round	pecel, Sotol //
99 dry	t3kin, Cilaw //
100 name	k"aba7 //
CHOL_TILA{|Cholan,Chol-Chontal@}
 1   17.40  -92.48      222000   col   ctu
1 I	ho5on //
2 you	hatet //
3 we	ho5on lohon //
4 this	XXX //
5 that	XXX //
6 who	XXX //
7 what	XXX //
8 not	XXX //
9 all	XXX //
10 many	XXX //
11 one	XXX //
12 two	XXX //
13 big	XXX //
14 long	XXX //
15 small	XXX //
16 woman	XXX //
17 man	XXX //
18 person	kiSta5u //
19 fish	C3y //
20 bird	XXX //
21 dog	c"i7 //
22 louse	uC" //
23 tree	te7 //
24 seed	XXX //
25 leaf	yopom //
26 root	XXX //
27 bark	XXX //
28 skin	p3C3lel, p3Cilel //
29 flesh	XXX //
30 blood	C"iC"el //
31 bone	bak //
32 grease	XXX //
33 egg	XXX //
34 horn	Sulub //
35 tail	XXX //
36 feather	XXX //
37 hair	XXX //
38 head	XXX //
39 ear	Cikin //
40 eye	wut //
41 nose	ni7, 5i7 //
42 mouth	XXX //
43 tooth	eh //
44 tongue	a7k" //
45 claw	XXX //
46 foot	XXX //
47 knee	piS //
48 hand	k"3b, k"37 //
49 belly	XXX //
50 neck	XXX //
51 breasts	XXX //
52 heart	XXX //
53 liver	olmal //
54 drink	XXX //
55 eat	XXX //
56 bite	XXX //
57 see	k"el, k"ele //
58 hear	ubi, ubin //
59 know	XXX //
60 sleep	XXX //
61 die	sate7, sati //
62 kill	XXX //
63 swim	XXX //
64 fly	XXX //
65 walk	XXX //
66 come	t3lel //
67 lie	XXX //
68 sit	XXX //
69 stand	XXX //
70 give	XXX //
71 say	XXX //
72 sun	k"in, lah C"utat //
73 moon	XXX //
74 star	ek" //
75 water	ha7 //
76 rain	XXX //
77 stone	tun //
78 sand	XXX //
79 earth	XXX //
80 cloud	XXX //
81 smoke	XXX //
82 fire	k"ak //
83 ash	XXX //
84 burn	XXX //
85 path	bih //
86 mountain	wic //
87 red	XXX //
88 green	XXX //
89 yellow	XXX //
90 white	XXX //
91 black	XXX //
92 night	ab3le //
93 hot	XXX //
94 cold	XXX //
95 full	pamal //
96 new	cihito //
97 good	XXX //
98 round	XXX //
99 dry	XXX //
100 name	k"aba7 //
     
