# Supplementary material for: A test of Generalized Bayesian dating: A new linguistic dating method
Source: PLoS One. 2020 Aug 12;15(8):e0236522. doi: 10.1371/journal.pone.0236522 (PMC7423060; doi:10.1371/journal.pone.0236522)
Supplement: S3 File — The word lists for 30 calibration points required for running the asjp62c program. The dates for each calibration point are also supplied along. (ZIP) [file pone.0236522.s003.zip › S3 Supporting Information/Oromo.txt]

     2     1     0     1    92    72                       
(I4,20X,10A1)
   1                    I
   2                    you
   3                    we
  11                    one
  12                    two
  18                    person
  19                    fish
  21                    dog
  22                    louse
  23                    tree
  25                    leaf
  28                    skin
  30                    blood
  31                    bone
  34                    horn
  39                    ear
  40                    eye
  41                    nose
  43                    tooth
  44                    tongue
  47                    knee
  48                    hand
  51                    breast
  53                    liver
  54                    drink
  57                    see
  58                    hear
  61                    die
  66                    come
  72                    sun
  74                    star
  75                    water
  77                    stone
  82                    fire
  85                    path
  86                    mountain
  92                    night
  95                    full
  96                    new
 100                    name
                                     
p
b
f
v
m
w             
8       
t
d
s
z
c
n
r
l       
S
Z       
C
j
T       
5
y
k
g
x
N
q                     
X
h
7
L
4
G
!       
i   
e
E
3
a
u
o
       
                                 
KOMSO_2{|Oromoid,Konsoid@}
 3    5.42   37.58      242000         kxc
1 I	ana //
2 you	ke //
3 we	ino //
4 this	XXX //
5 that	XXX //
6 who	XXX //
7 what	XXX //
8 not	XXX //
9 all	XXX //
10 many	XXX //
11 one	tak, taka //
12 two	lak, laki //
13 big	XXX //
14 long	XXX //
15 small	XXX //
16 woman	XXX //
17 man	XXX //
18 person	nama //
19 fish	murguj, murguja //
20 bird	XXX //
21 dog	kuta //
22 louse	3k3r //
23 tree	qora //
24 seed	XXX //
25 leaf	haSa //
26 root	XXX //
27 bark	XXX //
28 skin	kolata //
29 flesh	XXX //
30 blood	Tig, Tiga //
31 bone	lafta //
32 grease	XXX //
33 egg	XXX //
34 horn	kas, kasa //
35 tail	XXX //
36 feather	XXX //
37 hair	XXX //
38 head	XXX //
39 ear	naba //
40 eye	ilda //
41 nose	sona //
42 mouth	XXX //
43 tooth	3lg3ta //
44 tongue	arab, araba //
45 claw	XXX //
46 foot	XXX //
47 knee	kilba //
48 hand	hark, harka //
49 belly	XXX //
50 neck	XXX //
51 breasts	am, ama //
52 heart	XXX //
53 liver	t3ra //
54 drink	y3k //
55 eat	XXX //
56 bite	XXX //
57 see	yak, ak //
58 hear	TEgay //
59 know	XXX //
60 sleep	XXX //
61 die	tw~, tw~e //
62 kill	XXX //
63 swim	XXX //
64 fly	XXX //
65 walk	XXX //
66 come	T, Te //
67 lie	XXX //
68 sit	XXX //
69 stand	XXX //
70 give	XXX //
71 say	XXX //
72 sun	lEta //
73 moon	XXX //
74 star	3ska //
75 water	piSa //
76 rain	XXX //
77 stone	Taga //
78 sand	XXX //
79 earth	XXX //
80 cloud	XXX //
81 smoke	XXX //
82 fire	ab3ta //
83 ash	XXX //
84 burn	XXX //
85 path	pora //
86 mountain	irota //
87 red	XXX //
88 green	XXX //
89 yellow	XXX //
90 white	XXX //
91 black	XXX //
92 night	halget, halgeta //
93 hot	XXX //
94 cold	XXX //
95 full	XXX //
96 new	haray, haraya //
97 good	XXX //
98 round	XXX //
99 dry	XXX //
100 name	max, maxa //
BUSSA_2{|Oromoid,Konsoid,Gidole-Bussa@}
 1    5.75   37.25       19700         dox
1 I	ana //
2 you	ima //
3 we	inu //
4 this	XXX //
5 that	XXX //
6 who	XXX //
7 what	XXX //
8 not	XXX //
9 all	XXX //
10 many	XXX //
11 one	Sok, Soko //
12 two	tam, tamu //
13 big	XXX //
14 long	XXX //
15 small	XXX //
16 woman	XXX //
17 man	XXX //
18 person	nama //
19 fish	mole //
20 bird	XXX //
21 dog	heraTe //
22 louse	sak"ECa //
23 tree	k"orayo //
24 seed	XXX //
25 leaf	kobEro //
26 root	XXX //
27 bark	XXX //
28 skin	k"ola //
29 flesh	XXX //
30 blood	Tiga //
31 bone	mEk"Ete //
32 grease	XXX //
33 egg	XXX //
34 horn	kasa //
35 tail	XXX //
36 feather	XXX //
37 hair	XXX //
38 head	XXX //
39 ear	kobEro //
40 eye	ilCa //
41 nose	sino //
42 mouth	XXX //
43 tooth	iliCa //
44 tongue	inc~iriC, inc~iriCi //
45 claw	XXX //
46 foot	XXX //
47 knee	kilba //
48 hand	hark, harka //
49 belly	XXX //
50 neck	XXX //
51 breasts	amp"a //
52 heart	XXX //
53 liver	mayE //
54 drink	uke //
55 eat	XXX //
56 bite	XXX //
57 see	hake //
58 hear	dakay //
59 know	XXX //
60 sleep	XXX //
61 die	toy //
62 kill	XXX //
63 swim	XXX //
64 fly	XXX //
65 walk	XXX //
66 come	Te7e //
67 lie	XXX //
68 sit	XXX //
69 stand	XXX //
70 give	XXX //
71 say	XXX //
72 sun	koso //
73 moon	XXX //
74 star	hisko //
75 water	piSe //
76 rain	XXX //
77 stone	Tahe //
78 sand	XXX //
79 earth	XXX //
80 cloud	XXX //
81 smoke	XXX //
82 fire	puto //
83 ash	XXX //
84 burn	XXX //
85 path	pana //
86 mountain	tara //
87 red	XXX //
88 green	XXX //
89 yellow	XXX //
90 white	XXX //
91 black	XXX //
92 night	C"uk"ana //
93 hot	XXX //
94 cold	XXX //
95 full	XXX //
96 new	awSita //
97 good	XXX //
98 round	XXX //
99 dry	XXX //
100 name	maxa //
EASTERN_OROMO_2{|Oromoid,NuclearOromo,Central-EasternOromo,South-East-NorthOromo@}
 1    9.00   42.00     4530000   orh   hae
1 I	ana, ani //
2 you	ati //
3 we	nu, nuy //
4 this	XXX //
5 that	XXX //
6 who	XXX //
7 what	XXX //
8 not	XXX //
9 all	XXX //
10 many	XXX //
11 one	toko //
12 two	lama //
13 big	XXX //
14 long	XXX //
15 small	XXX //
16 woman	XXX //
17 man	XXX //
18 person	nama //
19 fish	qurtumi //
20 bird	XXX //
21 dog	sare //
22 louse	injiran //
23 tree	muqa //
24 seed	XXX //
25 leaf	bala //
26 root	XXX //
27 bark	XXX //
28 skin	goga //
29 flesh	XXX //
30 blood	diga //
31 bone	lafe //
32 grease	XXX //
33 egg	XXX //
34 horn	gafa //
35 tail	XXX //
36 feather	XXX //
37 hair	XXX //
38 head	XXX //
39 ear	gura //
40 eye	ija //
41 nose	fu5an //
42 mouth	XXX //
43 tooth	ilkan //
44 tongue	araba //
45 claw	XXX //
46 foot	XXX //
47 knee	jilba //
48 hand	harka //
49 belly	XXX //
50 neck	XXX //
51 breasts	qoma //
52 heart	XXX //
53 liver	tiru //
54 drink	duga //
55 eat	XXX //
56 bite	XXX //
57 see	arga //
58 hear	dagaya //
59 know	XXX //
60 sleep	XXX //
61 die	du7a //
62 kill	XXX //
63 swim	XXX //
64 fly	XXX //
65 walk	XXX //
66 come	dufa //
67 lie	XXX //
68 sit	XXX //
69 stand	XXX //
70 give	XXX //
71 say	XXX //
72 sun	adu //
73 moon	XXX //
74 star	urji //
75 water	bisan //
76 rain	XXX //
77 stone	daga //
78 sand	XXX //
79 earth	XXX //
80 cloud	XXX //
81 smoke	XXX //
82 fire	ibida, abida //
83 ash	XXX //
84 burn	XXX //
85 path	kara //
86 mountain	tulu //
87 red	XXX //
88 green	XXX //
89 yellow	XXX //
90 white	XXX //
91 black	XXX //
92 night	halkan //
93 hot	XXX //
94 cold	XXX //
95 full	gutu //
96 new	hara //
97 good	XXX //
98 round	XXX //
99 dry	XXX //
100 name	maqa //
BORANA_OROMO{|Oromoid,NuclearOromo,Central-EasternOromo,CentralOromo@}
 1    4.50   38.50     3949600   orb   gax
1 I	ani //
2 you	ati //
3 we	nu //
4 this	XXX //
5 that	XXX //
6 who	XXX //
7 what	XXX //
8 not	XXX //
9 all	XXX //
10 many	XXX //
11 one	toko, toxo //
12 two	lama //
13 big	XXX //
14 long	XXX //
15 small	XXX //
16 woman	XXX //
17 man	XXX //
18 person	nama //
19 fish	k"urt"umi7 //
20 bird	XXX //
21 dog	sare7 //
22 louse	inT~irani //
23 tree	muka, muxa //
24 seed	XXX //
25 leaf	bala //
26 root	XXX //
27 bark	XXX //
28 skin	goga7 //
29 flesh	XXX //
30 blood	diga //
31 bone	lafe7 //
32 grease	XXX //
33 egg	XXX //
34 horn	gafa //
35 tail	XXX //
36 feather	XXX //
37 hair	XXX //
38 head	XXX //
39 ear	gura //
40 eye	ila //
41 nose	funani //
42 mouth	XXX //
43 tooth	ilkani //
44 tongue	araba //
45 claw	XXX //
46 foot	XXX //
47 knee	Tilba //
48 hand	harka //
49 belly	XXX //
50 neck	XXX //
51 breasts	harma //
52 heart	XXX //
53 liver	tiru7 //
54 drink	dug //
55 eat	XXX //
56 bite	XXX //
57 see	arg //
58 hear	daga //
59 know	XXX //
60 sleep	XXX //
61 die	du7 //
62 kill	XXX //
63 swim	XXX //
64 fly	XXX //
65 walk	XXX //
66 come	duf //
67 lie	XXX //
68 sit	XXX //
69 stand	XXX //
70 give	XXX //
71 say	XXX //
72 sun	adu7 //
73 moon	XXX //
74 star	urTi7 //
75 water	bisani //
76 rain	XXX //
77 stone	daga7 //
78 sand	XXX //
79 earth	XXX //
80 cloud	XXX //
81 smoke	XXX //
82 fire	ibida //
83 ash	XXX //
84 burn	XXX //
85 path	kara7 //
86 mountain	gara //
87 red	XXX //
88 green	XXX //
89 yellow	XXX //
90 white	XXX //
91 black	XXX //
92 night	halkani //
93 hot	XXX //
94 cold	XXX //
95 full	XXX //
96 new	hara //
97 good	XXX //
98 round	XXX //
99 dry	XXX //
100 name	mak"a7 //
MECHA_OROMO{|Oromoid,NuclearOromo@}
 1    8.73   35.00     8920000   owc   gaz
1 I	ani //
2 you	ati //
3 we	nui //
4 this	XXX //
5 that	XXX //
6 who	XXX //
7 what	XXX //
8 not	XXX //
9 all	XXX //
10 many	XXX //
11 one	toko //
12 two	lama //
13 big	XXX //
14 long	XXX //
15 small	XXX //
16 woman	XXX //
17 man	XXX //
18 person	nam, nama //
19 fish	asa //
20 bird	XXX //
21 dog	sare //
22 louse	3nj~3ran //
23 tree	zafi //
24 seed	XXX //
25 leaf	bala //
26 root	XXX //
27 bark	XXX //
28 skin	goga //
29 flesh	XXX //
30 blood	Tig, Tiga //
31 bone	lafe //
32 grease	XXX //
33 egg	XXX //
34 horn	gafa //
35 tail	XXX //
36 feather	XXX //
37 hair	XXX //
38 head	XXX //
39 ear	gura //
40 eye	ija //
41 nose	fu5an //
42 mouth	XXX //
43 tooth	ilkan //
44 tongue	arEba //
45 claw	XXX //
46 foot	XXX //
47 knee	j3lba //
48 hand	ark, harka //
49 belly	XXX //
50 neck	XXX //
51 breasts	arma //
52 heart	XXX //
53 liver	t3ru //
54 drink	Tugi //
55 eat	XXX //
56 bite	XXX //
57 see	lali //
58 hear	Tagey //
59 know	XXX //
60 sleep	XXX //
61 die	du7i //
62 kill	XXX //
63 swim	XXX //
64 fly	XXX //
65 walk	XXX //
66 come	kot, kotu //
67 lie	XXX //
68 sit	XXX //
69 stand	XXX //
70 give	XXX //
71 say	XXX //
72 sun	adu //
73 moon	XXX //
74 star	urji //
75 water	biSan //
76 rain	XXX //
77 stone	Taga //
78 sand	XXX //
79 earth	XXX //
80 cloud	XXX //
81 smoke	XXX //
82 fire	ibida //
83 ash	XXX //
84 burn	XXX //
85 path	dEnd~i //
86 mountain	tulu //
87 red	XXX //
88 green	XXX //
89 yellow	XXX //
90 white	XXX //
91 black	XXX //
92 night	alkan //
93 hot	XXX //
94 cold	XXX //
95 full	XXX //
96 new	adisi //
97 good	XXX //
98 round	XXX //
99 dry	XXX //
100 name	mak"a //
     
