# Supplementary material for: A test of Generalized Bayesian dating: A new linguistic dating method
Source: PLoS One. 2020 Aug 12;15(8):e0236522. doi: 10.1371/journal.pone.0236522 (PMC7423060; doi:10.1371/journal.pone.0236522)
Supplement: S3 File — The word lists for 30 calibration points required for running the asjp62c program. The dates for each calibration point are also supplied along. (ZIP) [file pone.0236522.s003.zip › S3 Supporting Information/Southern_Songhai.txt]

     2     1     0     1    92    72                       
(I4,20X,10A1)
   1                    I
   2                    you
   3                    we
  11                    one
  12                    two
  18                    person
  19                    fish
  21                    dog
  22                    louse
  23                    tree
  25                    leaf
  28                    skin
  30                    blood
  31                    bone
  34                    horn
  39                    ear
  40                    eye
  41                    nose
  43                    tooth
  44                    tongue
  47                    knee
  48                    hand
  51                    breast
  53                    liver
  54                    drink
  57                    see
  58                    hear
  61                    die
  66                    come
  72                    sun
  74                    star
  75                    water
  77                    stone
  82                    fire
  85                    path
  86                    mountain
  92                    night
  95                    full
  96                    new
 100                    name
                                     
p
b
f
v
m
w             
8       
t
d
s
z
c
n
r
l       
S
Z       
C
j
T       
5
y
k
g
x
N
q                     
X
h
7
L
4
G
!       
i   
e
E
3
a
u
o
       
                                 
TONDI_SONGWAY_KIINI{|EasternSonghay@}
 3   14.33    0.20       25000         hmb
1 I	ayi //
2 you	ni //
3 we	yeri //
4 this	XXX //
5 that	XXX //
6 who	XXX //
7 what	XXX //
8 not	XXX //
9 all	XXX //
10 many	XXX //
11 one	fo //
12 two	hiNka //
13 big	XXX //
14 long	XXX //
15 small	XXX //
16 woman	XXX //
17 man	XXX //
18 person	boro //
19 fish	desi //
20 bird	XXX //
21 dog	hansi //
22 louse	gani //
23 tree	hE //
24 seed	XXX //
25 leaf	bosu, kowsi, hEkowsi //
26 root	XXX //
27 bark	XXX //
28 skin	kuru //
29 flesh	XXX //
30 blood	kuri //
31 bone	biri //
32 grease	XXX //
33 egg	XXX //
34 horn	hili //
35 tail	XXX //
36 feather	XXX //
37 hair	XXX //
38 head	XXX //
39 ear	hay*E //
40 eye	moyse, mo //
41 nose	ninE //
42 mouth	XXX //
43 tooth	hiy*E //
44 tongue	dElE //
45 claw	XXX //
46 foot	XXX //
47 knee	kaNge //
48 hand	kambE //
49 belly	XXX //
50 neck	XXX //
51 breasts	fEfE //
52 heart	XXX //
53 liver	hampE //
54 drink	haN, hobe //
55 eat	XXX //
56 bite	XXX //
57 see	di //
58 hear	ma //
59 know	XXX //
60 sleep	XXX //
61 die	bu //
62 kill	XXX //
63 swim	XXX //
64 fly	XXX //
65 walk	XXX //
66 come	ka //
67 lie	XXX //
68 sit	XXX //
69 stand	XXX //
70 give	XXX //
71 say	XXX //
72 sun	w*oynE //
73 moon	XXX //
74 star	XXX //
75 water	hari //
76 rain	XXX //
77 stone	tondi //
78 sand	XXX //
79 earth	XXX //
80 cloud	XXX //
81 smoke	XXX //
82 fire	nuna //
83 ash	XXX //
84 burn	XXX //
85 path	fondo //
86 mountain	tondi //
87 red	XXX //
88 green	XXX //
89 yellow	XXX //
90 white	XXX //
91 black	XXX //
92 night	kiyo* //
93 hot	XXX //
94 cold	XXX //
95 full	koNgu, to //
96 new	taw //
97 good	XXX //
98 round	XXX //
99 dry	XXX //
100 name	ma //
DENDI{|EasternSonghay,Zarma-Kaado-Dendi@}
 1   11.75   03.25      162050         ddn
1 I	hay //
2 you	ni //
3 we	iri //
4 this	XXX //
5 that	XXX //
6 who	XXX //
7 what	XXX //
8 not	XXX //
9 all	XXX //
10 many	XXX //
11 one	fo //
12 two	hinka //
13 big	XXX //
14 long	XXX //
15 small	XXX //
16 woman	XXX //
17 man	XXX //
18 person	boro //
19 fish	isaham //
20 bird	XXX //
21 dog	hansi //
22 louse	gani //
23 tree	turi //
24 seed	XXX //
25 leaf	kosu //
26 root	XXX //
27 bark	XXX //
28 skin	kuru //
29 flesh	XXX //
30 blood	kpiri //
31 bone	biri //
32 grease	XXX //
33 egg	XXX //
34 horn	hili //
35 tail	XXX //
36 feather	XXX //
37 hair	XXX //
38 head	XXX //
39 ear	kaNa //
40 eye	mo //
41 nose	nine //
42 mouth	XXX //
43 tooth	hinTe //
44 tongue	dElE //
45 claw	XXX //
46 foot	XXX //
47 knee	ceNe //
48 hand	kame //
49 belly	XXX //
50 neck	XXX //
51 breasts	fafa //
52 heart	XXX //
53 liver	bara //
54 drink	haw //
55 eat	XXX //
56 bite	XXX //
57 see	di //
58 hear	ma //
59 know	XXX //
60 sleep	XXX //
61 die	bu //
62 kill	XXX //
63 swim	XXX //
64 fly	XXX //
65 walk	XXX //
66 come	ka //
67 lie	XXX //
68 sit	XXX //
69 stand	XXX //
70 give	XXX //
71 say	XXX //
72 sun	weyno //
73 moon	XXX //
74 star	handoriya //
75 water	hari //
76 rain	XXX //
77 stone	toni //
78 sand	XXX //
79 earth	XXX //
80 cloud	XXX //
81 smoke	XXX //
82 fire	nine //
83 ash	XXX //
84 burn	XXX //
85 path	hini //
86 mountain	gure //
87 red	XXX //
88 green	XXX //
89 yellow	XXX //
90 white	XXX //
91 black	XXX //
92 night	cini //
93 hot	XXX //
94 cold	XXX //
95 full	to //
96 new	tago //
97 good	XXX //
98 round	XXX //
99 dry	XXX //
100 name	ma //
KOROBORO_SENNI{|EasternSonghay@}
 1   16.00    0.00      430000   kse   ses
1 I	ay, ya //
2 you	ni, n, ma //
3 we	ir, iri //
4 this	XXX //
5 that	XXX //
6 who	XXX //
7 what	XXX //
8 not	XXX //
9 all	XXX //
10 many	XXX //
11 one	fo //
12 two	hiNka //
13 big	XXX //
14 long	XXX //
15 small	XXX //
16 woman	XXX //
17 man	XXX //
18 person	boro //
19 fish	hariham, hamisa //
20 bird	XXX //
21 dog	hanSi, ha*ySi, hansi //
22 louse	XXX //
23 tree	turi //
24 seed	XXX //
25 leaf	fita //
26 root	XXX //
27 bark	XXX //
28 skin	kuru //
29 flesh	XXX //
30 blood	kuri //
31 bone	biri //
32 grease	XXX //
33 egg	XXX //
34 horn	hilli //
35 tail	XXX //
36 feather	XXX //
37 hair	XXX //
38 head	XXX //
39 ear	haNNa, haNa //
40 eye	mo, mone* //
41 nose	nina, nine //
42 mouth	XXX //
43 tooth	hiNe, hiNa, hine* //
44 tongue	dene, dena //
45 claw	XXX //
46 foot	XXX //
47 knee	kanje, kanNge //
48 hand	kabe, kaba, kambe, kambas //
49 belly	XXX //
50 neck	XXX //
51 breasts	fafa, gande //
52 heart	XXX //
53 liver	tasa //
54 drink	haN //
55 eat	XXX //
56 bite	XXX //
57 see	guna, di, honney //
58 hear	ma //
59 know	XXX //
60 sleep	XXX //
61 die	bu //
62 kill	XXX //
63 swim	XXX //
64 fly	XXX //
65 walk	XXX //
66 come	ka //
67 lie	XXX //
68 sit	XXX //
69 stand	XXX //
70 give	XXX //
71 say	XXX //
72 sun	woynow, weynow, woyna //
73 moon	XXX //
74 star	handarey //
75 water	hari //
76 rain	XXX //
77 stone	tondi //
78 sand	XXX //
79 earth	XXX //
80 cloud	XXX //
81 smoke	XXX //
82 fire	nuna, nune //
83 ash	XXX //
84 burn	XXX //
85 path	fonda, fondo, lolo //
86 mountain	tondi //
87 red	XXX //
88 green	XXX //
89 yellow	XXX //
90 white	XXX //
91 black	XXX //
92 night	Cijin, Ciji, Cigin //
93 hot	XXX //
94 cold	XXX //
95 full	tona //
96 new	taga, tawa //
97 good	XXX //
98 round	XXX //
99 dry	XXX //
100 name	ma //
ZARMA{|EasternSonghay,Zarma-Kaado-Dendi@}
 1   13.83   02.17     3370100   zar   dje
1 I	ay //
2 you	ni //
3 we	iri //
4 this	XXX //
5 that	XXX //
6 who	XXX //
7 what	XXX //
8 not	XXX //
9 all	XXX //
10 many	XXX //
11 one	fo //
12 two	hinka //
13 big	XXX //
14 long	XXX //
15 small	XXX //
16 woman	XXX //
17 man	XXX //
18 person	alboro //
19 fish	hamisa //
20 bird	XXX //
21 dog	hansi //
22 louse	gani //
23 tree	turinya //
24 seed	XXX //
25 leaf	kobto //
26 root	XXX //
27 bark	XXX //
28 skin	kuru //
29 flesh	XXX //
30 blood	kuri //
31 bone	biri //
32 grease	XXX //
33 egg	XXX //
34 horn	hili //
35 tail	XXX //
36 feather	XXX //
37 hair	XXX //
38 head	XXX //
39 ear	hanga //
40 eye	mo //
41 nose	nine //
42 mouth	XXX //
43 tooth	ninTe //
44 tongue	dene //
45 claw	XXX //
46 foot	XXX //
47 knee	kange //
48 hand	kambe //
49 belly	XXX //
50 neck	XXX //
51 breasts	fafe //
52 heart	XXX //
53 liver	tasa //
54 drink	haN //
55 eat	XXX //
56 bite	XXX //
57 see	di //
58 hear	ma //
59 know	XXX //
60 sleep	XXX //
61 die	bu //
62 kill	XXX //
63 swim	XXX //
64 fly	XXX //
65 walk	XXX //
66 come	ka //
67 lie	XXX //
68 sit	XXX //
69 stand	XXX //
70 give	XXX //
71 say	XXX //
72 sun	wayno //
73 moon	XXX //
74 star	handarayze //
75 water	hari //
76 rain	XXX //
77 stone	tondi //
78 sand	XXX //
79 earth	XXX //
80 cloud	XXX //
81 smoke	XXX //
82 fire	danTi //
83 ash	XXX //
84 burn	XXX //
85 path	fondo //
86 mountain	XXX //
87 red	XXX //
88 green	XXX //
89 yellow	XXX //
90 white	XXX //
91 black	XXX //
92 night	cini //
93 hot	XXX //
94 cold	XXX //
95 full	to //
96 new	taTi //
97 good	XXX //
98 round	XXX //
99 dry	XXX //
100 name	ma //
DJENNE_CHIINI{|EasternSonghay,Zarma-Kaado-Dendi@}
 1   13.83    2.17     3370100   zar   dje
1 I	ay //
2 you	ni, ma //
3 we	yer //
4 this	XXX //
5 that	XXX //
6 who	XXX //
7 what	XXX //
8 not	XXX //
9 all	XXX //
10 many	XXX //
11 one	fo //
12 two	hiNka //
13 big	XXX //
14 long	XXX //
15 small	XXX //
16 woman	XXX //
17 man	XXX //
18 person	bor //
19 fish	ham, hariham //
20 bird	XXX //
21 dog	ha*Si, hay*Si, ha*ysi, ha*si //
22 louse	gani //
23 tree	tuguri //
24 seed	XXX //
25 leaf	fita //
26 root	XXX //
27 bark	XXX //
28 skin	kuru //
29 flesh	XXX //
30 blood	kuri //
31 bone	biri //
32 grease	XXX //
33 egg	XXX //
34 horn	XXX //
35 tail	XXX //
36 feather	XXX //
37 hair	XXX //
38 head	XXX //
39 ear	haNa, haNga //
40 eye	mo //
41 nose	ninE //
42 mouth	XXX //
43 tooth	hinE* //
44 tongue	dEnE //
45 claw	XXX //
46 foot	XXX //
47 knee	kanje //
48 hand	kamba //
49 belly	XXX //
50 neck	XXX //
51 breasts	fafa //
52 heart	XXX //
53 liver	tasa //
54 drink	ni*, ni*n //
55 eat	XXX //
56 bite	XXX //
57 see	guna, honno //
58 hear	mom, mo* //
59 know	XXX //
60 sleep	XXX //
61 die	bu* //
62 kill	XXX //
63 swim	XXX //
64 fly	XXX //
65 walk	XXX //
66 come	ka //
67 lie	XXX //
68 sit	XXX //
69 stand	XXX //
70 give	XXX //
71 say	XXX //
72 sun	woynE //
73 moon	XXX //
74 star	saney //
75 water	hari //
76 rain	XXX //
77 stone	bElE, tondi //
78 sand	XXX //
79 earth	XXX //
80 cloud	XXX //
81 smoke	XXX //
82 fire	nunE, tow //
83 ash	XXX //
84 burn	XXX //
85 path	fondo, lolow //
86 mountain	tondi //
87 red	XXX //
88 green	XXX //
89 yellow	XXX //
90 white	XXX //
91 black	XXX //
92 night	Cigi //
93 hot	XXX //
94 cold	XXX //
95 full	tono //
96 new	tawo //
97 good	XXX //
98 round	XXX //
99 dry	XXX //
100 name	ma //
     
