# Supplementary material for: A test of Generalized Bayesian dating: A new linguistic dating method
Source: PLoS One. 2020 Aug 12;15(8):e0236522. doi: 10.1371/journal.pone.0236522 (PMC7423060; doi:10.1371/journal.pone.0236522)
Supplement: S3 File — The word lists for 30 calibration points required for running the asjp62c program. The dates for each calibration point are also supplied along. (ZIP) [file pone.0236522.s003.zip › S3 Supporting Information/East_Slavic.txt]

     2     1     0     1    92    72                       
(I4,20X,10A1)
   1                    I
   2                    you
   3                    we
  11                    one
  12                    two
  18                    person
  19                    fish
  21                    dog
  22                    louse
  23                    tree
  25                    leaf
  28                    skin
  30                    blood
  31                    bone
  34                    horn
  39                    ear
  40                    eye
  41                    nose
  43                    tooth
  44                    tongue
  47                    knee
  48                    hand
  51                    breast
  53                    liver
  54                    drink
  57                    see
  58                    hear
  61                    die
  66                    come
  72                    sun
  74                    star
  75                    water
  77                    stone
  82                    fire
  85                    path
  86                    mountain
  92                    night
  95                    full
  96                    new
 100                    name
                                     
p
b
f
v
m
w             
8       
t
d
s
z
c
n
r
l       
S
Z       
C
j
T       
5
y
k
g
x
N
q                     
X
h
7
L
4
G
!       
i   
e
E
3
a
u
o
       
                                 
BELARUSIAN{|EastSlavic@}
 3   54.00   28.00     2560170   blr   bel
1 I	ya //
2 you	ti //
3 we	mi //
4 this	XXX //
5 that	XXX //
6 who	XXX //
7 what	XXX //
8 not	XXX //
9 all	XXX //
10 many	XXX //
11 one	acin //
12 two	dva //
13 big	XXX //
14 long	XXX //
15 small	XXX //
16 woman	XXX //
17 man	XXX //
18 person	CaLavy~Ek //
19 fish	riba //
20 bird	XXX //
21 dog	sabaka //
22 louse	voS //
23 tree	drEva //
24 seed	XXX //
25 leaf	list //
26 root	XXX //
27 bark	XXX //
28 skin	skura //
29 flesh	XXX //
30 blood	krou, krow //
31 bone	koSC //
32 grease	XXX //
33 egg	XXX //
34 horn	roh //
35 tail	XXX //
36 feather	XXX //
37 hair	XXX //
38 head	XXX //
39 ear	vuxa //
40 eye	voka //
41 nose	nos //
42 mouth	XXX //
43 tooth	zub //
44 tongue	yazik //
45 claw	XXX //
46 foot	XXX //
47 knee	kalEna, kaLEna //
48 hand	daLo5, ruka //
49 belly	XXX //
50 neck	XXX //
51 breasts	hruci //
52 heart	XXX //
53 liver	py~ECa5 //
54 drink	piC //
55 eat	XXX //
56 bite	XXX //
57 see	baCiC //
58 hear	CuC //
59 know	XXX //
60 sleep	XXX //
61 die	pamiraC //
62 kill	XXX //
63 swim	XXX //
64 fly	XXX //
65 walk	XXX //
66 come	prixociC //
67 lie	XXX //
68 sit	XXX //
69 stand	XXX //
70 give	XXX //
71 say	XXX //
72 sun	sonca //
73 moon	XXX //
74 star	zorka //
75 water	vada //
76 rain	XXX //
77 stone	kamy~E5 //
78 sand	XXX //
79 earth	XXX //
80 cloud	XXX //
81 smoke	XXX //
82 fire	aho5 //
83 ash	XXX //
84 burn	XXX //
85 path	daroha, Slax //
86 mountain	hara //
87 red	XXX //
88 green	XXX //
89 yellow	XXX //
90 white	XXX //
91 black	XXX //
92 night	noC //
93 hot	XXX //
94 cold	XXX //
95 full	pouni, powni //
96 new	novi //
97 good	XXX //
98 round	XXX //
99 dry	XXX //
100 name	imy~a, nazva //
NINILCHIK_RUSSIAN{|EastSlavic@}
 1   59.99 -151.54   153612510   rus   rus
1 I	ya //
2 you	Ci, ty~i //
3 we	mi //
4 this	XXX //
5 that	XXX //
6 who	XXX //
7 what	XXX //
8 not	XXX //
9 all	XXX //
10 many	XXX //
11 one	ady~in //
12 two	dw~a //
13 big	XXX //
14 long	XXX //
15 small	XXX //
16 woman	XXX //
17 man	XXX //
18 person	Calowek, Celawek //
19 fish	ry~iba //
20 bird	XXX //
21 dog	sabaka //
22 louse	woSka //
23 tree	dy~ery~iwa, Lisina //
24 seed	XXX //
25 leaf	List //
26 root	XXX //
27 bark	XXX //
28 skin	koZa, Skura //
29 flesh	XXX //
30 blood	krof, kry~of //
31 bone	kosty~, kosy~ //
32 grease	XXX //
33 egg	XXX //
34 horn	rok //
35 tail	XXX //
36 feather	XXX //
37 hair	XXX //
38 head	XXX //
39 ear	uSa, uxa //
40 eye	glas //
41 nose	nos //
42 mouth	XXX //
43 tooth	zup, zuba //
44 tongue	yazy~ik, azy~ik //
45 claw	XXX //
46 foot	XXX //
47 knee	kaLenka //
48 hand	ruka, ky~isty~ //
49 belly	XXX //
50 neck	XXX //
51 breasts	nuSka //
52 heart	XXX //
53 liver	py~iConka //
54 drink	pi //
55 eat	XXX //
56 bite	XXX //
57 see	wy~idy~i //
58 hear	sLiSa //
59 know	XXX //
60 sleep	XXX //
61 die	pomy~ir, umere //
62 kill	XXX //
63 swim	XXX //
64 fly	XXX //
65 walk	XXX //
66 come	XXX //
67 lie	XXX //
68 sit	XXX //
69 stand	XXX //
70 give	XXX //
71 say	XXX //
72 sun	sonca //
73 moon	XXX //
74 star	zwy$izda //
75 water	wada //
76 rain	XXX //
77 stone	XXX //
78 sand	XXX //
79 earth	XXX //
80 cloud	XXX //
81 smoke	XXX //
82 fire	agoi5 //
83 ash	XXX //
84 burn	XXX //
85 path	daroga //
86 mountain	gora //
87 red	XXX //
88 green	XXX //
89 yellow	XXX //
90 white	XXX //
91 black	XXX //
92 night	noC //
93 hot	XXX //
94 cold	XXX //
95 full	polin, polnay //
96 new	noway //
97 good	XXX //
98 round	XXX //
99 dry	XXX //
100 name	imy~a //
RUSSIAN{|EastSlavic@}
 1   56.00   38.00   153612510   rus   rus
1 I	ya //
2 you	t3, v3 //
3 we	m3 //
4 this	Et3 //
5 that	to //
6 who	kto //
7 what	Sto //
8 not	ny~E //
9 all	fsy~E //
10 many	mnogy~i //
11 one	ody~in //
12 two	dva //
13 big	boly~Soy //
14 long	dly~inn3y //
15 small	maly~Eny~ky~iy //
16 woman	ZEny~Sy~in3 //
17 man	muZCin3 //
18 person	Cilovy~Ek //
19 fish	r3b3 //
20 bird	pty~ic3 //
21 dog	sobak3, py~os //
22 louse	voS //
23 tree	dy~Ery~Ev3 //
24 seed	sy~Emy~a, sy~imy~ina //
25 leaf	ly~ist //
26 root	kory~iny~ //
27 bark	kora //
28 skin	koZ3 //
29 flesh	my~as3 //
30 blood	krovy~ //
31 bone	kosy~ty~ //
32 grease	Z3r //
33 egg	yayco //
34 horn	rog //
35 tail	xvost //
36 feather	py~iro //
37 hair	vol3s3 //
38 head	g3lova //
39 ear	ux3 //
40 eye	glaz //
41 nose	nos //
42 mouth	rot //
43 tooth	zub //
44 tongue	yaz3k //
45 claw	nog3ty~ //
46 foot	stopa //
47 knee	koly~En3 //
48 hand	ruka, ky~isy~ty~ //
49 belly	Z3vot //
50 neck	SEy3 //
51 breasts	grudy~ //
52 heart	sy~3rtc3 //
53 liver	py~ECiny~ //
54 drink	py~i //
55 eat	yEsy~ //
56 bite	gr3sy~, kusa //
57 see	vy~idy~E //
58 hear	sl3Sa //
59 know	zna //
60 sleep	spa //
61 die	umy~ira //
62 kill	uby~iva //
63 swim	plava //
64 fly	ly~Eta //
65 walk	xody~i, ity~i //
66 come	pry~ixody~i, pry~iy //
67 lie	ly~iZa //
68 sit	sy~idy~E //
69 stand	stoya //
70 give	da //
71 say	govory~i //
72 sun	sonc3 //
73 moon	luna //
74 star	zvy~Ezda //
75 water	voda //
76 rain	doZdy~ //
77 stone	kamy~iny~ //
78 sand	py~isok //
79 earth	zy~Emly~a //
80 cloud	tuC3, oblaka //
81 smoke	d3m //
82 fire	ogony~ //
83 ash	zola, py~Epy~il //
84 burn	ZEC, paly~i //
85 path	dorog3, puty~ //
86 mountain	gora //
87 red	krasn //
88 green	zy~ily~on //
89 yellow	Zolt //
90 white	by~El //
91 black	Corn //
92 night	noC //
93 hot	gary~aC //
94 cold	xolodn //
95 full	poln //
96 new	nov //
97 good	xoroS, dobr //
98 round	krugl //
99 dry	suxo //
100 name	imy~a //
UKRAINIAN{|EastSlavic,Ukrainian-Rusyn@}
 1   49.00   33.00    34710100   ukr   ukr
1 I	yo //
2 you	ti, vi //
3 we	mi //
4 this	XXX //
5 that	XXX //
6 who	XXX //
7 what	XXX //
8 not	XXX //
9 all	XXX //
10 many	XXX //
11 one	odin //
12 two	dvo //
13 big	XXX //
14 long	XXX //
15 small	XXX //
16 woman	XXX //
17 man	XXX //
18 person	Ludino //
19 fish	ribo //
20 bird	XXX //
21 dog	pEs, soboko //
22 louse	voSo //
23 tree	dErEvo //
24 seed	XXX //
25 leaf	list //
26 root	XXX //
27 bark	XXX //
28 skin	Skiro //
29 flesh	XXX //
30 blood	krow //
31 bone	kistko //
32 grease	XXX //
33 egg	XXX //
34 horn	ry~ih //
35 tail	XXX //
36 feather	XXX //
37 hair	XXX //
38 head	XXX //
39 ear	vuxo //
40 eye	oko //
41 nose	nis //
42 mouth	XXX //
43 tooth	zub //
44 tongue	yazik //
45 claw	XXX //
46 foot	XXX //
47 knee	koLino //
48 hand	ruko //
49 belly	XXX //
50 neck	XXX //
51 breasts	hrudi //
52 heart	XXX //
53 liver	piCinko //
54 drink	piti //
55 eat	XXX //
56 bite	XXX //
57 see	baCiti //
58 hear	Cuti //
59 know	XXX //
60 sleep	XXX //
61 die	wmirati //
62 kill	XXX //
63 swim	XXX //
64 fly	XXX //
65 walk	XXX //
66 come	priti //
67 lie	XXX //
68 sit	XXX //
69 stand	XXX //
70 give	XXX //
71 say	XXX //
72 sun	sonc~E //
73 moon	XXX //
74 star	zy~irko, zory~o //
75 water	vodo //
76 rain	XXX //
77 stone	komi5 //
78 sand	XXX //
79 earth	XXX //
80 cloud	XXX //
81 smoke	XXX //
82 fire	voho5 //
83 ash	XXX //
84 burn	XXX //
85 path	doroho, SLox //
86 mountain	horo //
87 red	XXX //
88 green	XXX //
89 yellow	XXX //
90 white	XXX //
91 black	XXX //
92 night	niC //
93 hot	XXX //
94 cold	XXX //
95 full	powniy //
96 new	noviy //
97 good	XXX //
98 round	XXX //
99 dry	XXX //
100 name	imyo //
     
