# Supplementary material for: A test of Generalized Bayesian dating: A new linguistic dating method
Source: PLoS One. 2020 Aug 12;15(8):e0236522. doi: 10.1371/journal.pone.0236522 (PMC7423060; doi:10.1371/journal.pone.0236522)
Supplement: S3 File — The word lists for 30 calibration points required for running the asjp62c program. The dates for each calibration point are also supplied along. (ZIP) [file pone.0236522.s003.zip › S3 Supporting Information/Inuit.txt]

     2     1     0     1    92    72                       
(I4,20X,10A1)
   1                    I
   2                    you
   3                    we
  11                    one
  12                    two
  18                    person
  19                    fish
  21                    dog
  22                    louse
  23                    tree
  25                    leaf
  28                    skin
  30                    blood
  31                    bone
  34                    horn
  39                    ear
  40                    eye
  41                    nose
  43                    tooth
  44                    tongue
  47                    knee
  48                    hand
  51                    breast
  53                    liver
  54                    drink
  57                    see
  58                    hear
  61                    die
  66                    come
  72                    sun
  74                    star
  75                    water
  77                    stone
  82                    fire
  85                    path
  86                    mountain
  92                    night
  95                    full
  96                    new
 100                    name
                                     
p
b
f
v
m
w             
8       
t
d
s
z
c
n
r
l       
S
Z       
C
j
T       
5
y
k
g
x
N
q                     
X
h
7
L
4
G
!       
i   
e
E
3
a
u
o
       
                                 
INUPIAQ{|Inuit,Inupiatun@}
 3   67.00 -161.00        3000   inu   esi
1 I	ubaNa //
2 you	ilbiC //
3 we	ubaxut //
4 this	XXX //
5 that	XXX //
6 who	XXX //
7 what	XXX //
8 not	XXX //
9 all	XXX //
10 many	XXX //
11 one	atausiq, atauSiq //
12 two	malX~uk //
13 big	XXX //
14 long	XXX //
15 small	XXX //
16 woman	XXX //
17 man	XXX //
18 person	i5uk //
19 fish	qaluk //
20 bird	XXX //
21 dog	qimiq //
22 louse	kumak //
23 tree	napaqtuq //
24 seed	XXX //
25 leaf	akutuq //
26 root	XXX //
27 bark	XXX //
28 skin	amiq, ubi5iq //
29 flesh	XXX //
30 blood	auk //
31 bone	sauniq //
32 grease	XXX //
33 egg	XXX //
34 horn	nagruk //
35 tail	XXX //
36 feather	XXX //
37 hair	XXX //
38 head	XXX //
39 ear	siun //
40 eye	iri //
41 nose	imilX~uq, umilX~uq //
42 mouth	XXX //
43 tooth	kixun //
44 tongue	uqaq //
45 claw	XXX //
46 foot	XXX //
47 knee	sitquq, naplu //
48 hand	arx~aiC //
49 belly	XXX //
50 neck	XXX //
51 breasts	miluk //
52 heart	XXX //
53 liver	tiNuk //
54 drink	imiq //
55 eat	XXX //
56 bite	XXX //
57 see	tautuk //
58 hear	tusa, tuSa //
59 know	XXX //
60 sleep	XXX //
61 die	tuqu //
62 kill	XXX //
63 swim	XXX //
64 fly	XXX //
65 walk	XXX //
66 come	qai, axiq //
67 lie	XXX //
68 sit	XXX //
69 stand	XXX //
70 give	XXX //
71 say	XXX //
72 sun	siqi5iq //
73 moon	XXX //
74 star	ubluXiaq //
75 water	imiq //
76 rain	XXX //
77 stone	iyaXak, uyaXak //
78 sand	XXX //
79 earth	XXX //
80 cloud	XXX //
81 smoke	XXX //
82 fire	igniq, ikniq //
83 ash	XXX //
84 burn	XXX //
85 path	XXX //
86 mountain	iXiq, i5X~iq //
87 red	XXX //
88 green	XXX //
89 yellow	XXX //
90 white	XXX //
91 black	XXX //
92 night	unuaq //
93 hot	XXX //
94 cold	XXX //
95 full	imaqaq, imiq //
96 new	nutau, Ciaq //
97 good	XXX //
98 round	XXX //
99 dry	XXX //
100 name	XXX //
NORTHWEST_ALASKA_INUPIATUN{|Inuit,Inupiatun@}
 1   64.78 -161.81        5580         esk
1 I	uvaNa //
2 you	iliviC //
3 we	uvaguk //
4 this	XXX //
5 that	XXX //
6 who	XXX //
7 what	XXX //
8 not	XXX //
9 all	XXX //
10 many	XXX //
11 one	atausiq //
12 two	malguk //
13 big	XXX //
14 long	XXX //
15 small	XXX //
16 woman	XXX //
17 man	XXX //
18 person	i5uk //
19 fish	aqaluk, iqaluk //
20 bird	XXX //
21 dog	qipmiq //
22 louse	kumak //
23 tree	napaaqtuayaaq //
24 seed	XXX //
25 leaf	akutuqpalik, milukataq //
26 root	XXX //
27 bark	XXX //
28 skin	uvi5iq //
29 flesh	XXX //
30 blood	auk //
31 bone	sauniq //
32 grease	XXX //
33 egg	XXX //
34 horn	nagruk //
35 tail	XXX //
36 feather	XXX //
37 hair	XXX //
38 head	XXX //
39 ear	siun //
40 eye	iri //
41 nose	qiNaq //
42 mouth	XXX //
43 tooth	kigun //
44 tongue	uqaq //
45 claw	XXX //
46 foot	XXX //
47 knee	sitquq //
48 hand	argaich, argak //
49 belly	XXX //
50 neck	XXX //
51 breasts	miluk //
52 heart	XXX //
53 liver	tiNuk //
54 drink	imiq //
55 eat	XXX //
56 bite	XXX //
57 see	qi5iq, tauktuk //
58 hear	tusra //
59 know	XXX //
60 sleep	XXX //
61 die	ayu, nutqaq, piq, tuqu //
62 kill	XXX //
63 swim	XXX //
64 fly	XXX //
65 walk	XXX //
66 come	aggiq, qagain //
67 lie	XXX //
68 sit	XXX //
69 stand	XXX //
70 give	XXX //
71 say	XXX //
72 sun	siqi5iq //
73 moon	XXX //
74 star	uvlugiaq //
75 water	imiq, imigisaaq //
76 rain	XXX //
77 stone	iyagak, uyagak //
78 sand	XXX //
79 earth	XXX //
80 cloud	XXX //
81 smoke	XXX //
82 fire	igniq, ikniq //
83 ash	XXX //
84 burn	XXX //
85 path	apqun, tumiksraq //
86 mountain	iggiq, ingiq //
87 red	XXX //
88 green	XXX //
89 yellow	XXX //
90 white	XXX //
91 black	XXX //
92 night	unnuaq //
93 hot	XXX //
94 cold	XXX //
95 full	iluturuaq, imaukkaq //
96 new	natau //
97 good	XXX //
98 round	XXX //
99 dry	XXX //
100 name	atigusiq, atiq //
KANGIRYUARMIUTUN{|Inuit@}
 1   70.74 -117.46         410   inr   ikt
1 I	uvaNa //
2 you	ilvit //
3 we	uvagut //
4 this	XXX //
5 that	XXX //
6 who	XXX //
7 what	XXX //
8 not	XXX //
9 all	XXX //
10 many	XXX //
11 one	atauhiq //
12 two	malGuk //
13 big	XXX //
14 long	XXX //
15 small	XXX //
16 woman	XXX //
17 man	XXX //
18 person	inuk //
19 fish	iqaluk //
20 bird	XXX //
21 dog	qinmiq //
22 louse	kumak //
23 tree	napaqtuq //
24 seed	XXX //
25 leaf	atuNauyaq //
26 root	XXX //
27 bark	XXX //
28 skin	amiq, uvinik //
29 flesh	XXX //
30 blood	auk //
31 bone	hauniq //
32 grease	XXX //
33 egg	XXX //
34 horn	XXX //
35 tail	XXX //
36 feather	XXX //
37 hair	XXX //
38 head	XXX //
39 ear	hiun //
40 eye	iyi //
41 nose	qiNaq //
42 mouth	XXX //
43 tooth	kigun //
44 tongue	uqaq //
45 claw	XXX //
46 foot	XXX //
47 knee	hitquq //
48 hand	algak //
49 belly	XXX //
50 neck	XXX //
51 breasts	iviaNiq //
52 heart	XXX //
53 liver	tiNuk //
54 drink	imiq //
55 eat	XXX //
56 bite	XXX //
57 see	taku //
58 hear	tuhaq //
59 know	XXX //
60 sleep	XXX //
61 die	tuqu //
62 kill	XXX //
63 swim	XXX //
64 fly	XXX //
65 walk	XXX //
66 come	qai //
67 lie	XXX //
68 sit	XXX //
69 stand	XXX //
70 give	XXX //
71 say	XXX //
72 sun	hiqiniq //
73 moon	XXX //
74 star	ubluriaq //
75 water	imaq //
76 rain	XXX //
77 stone	uyaraq //
78 sand	XXX //
79 earth	XXX //
80 cloud	XXX //
81 smoke	XXX //
82 fire	iNniq //
83 ash	XXX //
84 burn	XXX //
85 path	apquhiniq //
86 mountain	iGiq //
87 red	XXX //
88 green	XXX //
89 yellow	XXX //
90 white	XXX //
91 black	XXX //
92 night	unuaq //
93 hot	XXX //
94 cold	XXX //
95 full	tatat //
96 new	nutaq //
97 good	XXX //
98 round	XXX //
99 dry	XXX //
100 name	atiq //
INUKTITUT_EASTERN_CANADIAN{|Inuit@}
 1   62.00  -73.00       34100   ins   ike
1 I	uvaNa //
2 you	ivit //
3 we	uvagut //
4 this	XXX //
5 that	XXX //
6 who	XXX //
7 what	XXX //
8 not	XXX //
9 all	XXX //
10 many	XXX //
11 one	atausiq //
12 two	maGuk //
13 big	XXX //
14 long	XXX //
15 small	XXX //
16 woman	XXX //
17 man	XXX //
18 person	inuk //
19 fish	iqaluk //
20 bird	XXX //
21 dog	qimiq //
22 louse	kumak //
23 tree	napaqtuq //
24 seed	XXX //
25 leaf	akiGuaGuq, uqauyaq //
26 root	XXX //
27 bark	XXX //
28 skin	amiq //
29 flesh	XXX //
30 blood	auk //
31 bone	nataquaq, sauniq //
32 grease	XXX //
33 egg	XXX //
34 horn	naty~uk //
35 tail	XXX //
36 feather	XXX //
37 hair	XXX //
38 head	XXX //
39 ear	siut, hiun //
40 eye	iyi //
41 nose	qiNaq //
42 mouth	XXX //
43 tooth	kigut //
44 tongue	uqaq //
45 claw	XXX //
46 foot	XXX //
47 knee	siquq //
48 hand	agak //
49 belly	XXX //
50 neck	XXX //
51 breasts	iviaNiq, amamak //
52 heart	XXX //
53 liver	tiNuk //
54 drink	XXX //
55 eat	XXX //
56 bite	XXX //
57 see	XXX //
58 hear	XXX //
59 know	XXX //
60 sleep	XXX //
61 die	aniGnaNiqsivuq //
62 kill	XXX //
63 swim	XXX //
64 fly	XXX //
65 walk	XXX //
66 come	qaiyuq //
67 lie	XXX //
68 sit	XXX //
69 stand	XXX //
70 give	XXX //
71 say	XXX //
72 sun	siqiniq //
73 moon	XXX //
74 star	uLuGiaq //
75 water	imaq //
76 rain	XXX //
77 stone	uyaGaq //
78 sand	XXX //
79 earth	XXX //
80 cloud	XXX //
81 smoke	XXX //
82 fire	ikuma, iNniq //
83 ash	XXX //
84 burn	XXX //
85 path	aGquti //
86 mountain	kiNaq //
87 red	XXX //
88 green	XXX //
89 yellow	XXX //
90 white	XXX //
91 black	XXX //
92 night	unuaq //
93 hot	XXX //
94 cold	XXX //
95 full	tatatuq //
96 new	XXX //
97 good	XXX //
98 round	XXX //
99 dry	XXX //
100 name	atiq //
EAST_GREENLANDIC{|Inuit@}
 1   65.00  -40.00       57000   gre   kal
1 I	uaNa //
2 you	ittit //
3 we	uaNit //
4 this	XXX //
5 that	XXX //
6 who	XXX //
7 what	XXX //
8 not	XXX //
9 all	XXX //
10 many	XXX //
11 one	ataasiq //
12 two	maqtit //
13 big	XXX //
14 long	XXX //
15 small	XXX //
16 woman	XXX //
17 man	XXX //
18 person	tikkak //
19 fish	aatisaNaq //
20 bird	XXX //
21 dog	qimmiq //
22 louse	uyaNaq //
23 tree	uqpik //
24 seed	XXX //
25 leaf	mutiqut //
26 root	XXX //
27 bark	XXX //
28 skin	utiiwik //
29 flesh	XXX //
30 blood	aak //
31 bone	kikkaq //
32 grease	XXX //
33 egg	XXX //
34 horn	natteq //
35 tail	XXX //
36 feather	XXX //
37 hair	XXX //
38 head	XXX //
39 ear	siit, tusaat //
40 eye	uissat //
41 nose	qiNaq //
42 mouth	XXX //
43 tooth	niqqit //
44 tongue	atuttuut //
45 claw	XXX //
46 foot	XXX //
47 knee	aipiqtiNaq //
48 hand	assak, awat //
49 belly	XXX //
50 neck	XXX //
51 breasts	mittivaq //
52 heart	XXX //
53 liver	ituqut //
54 drink	imiq //
55 eat	XXX //
56 bite	XXX //
57 see	taki //
58 hear	naataqni, naataC, tusaa, tusaqnaaq //
59 know	XXX //
60 sleep	XXX //
61 die	piiNiC, tuqu //
62 kill	XXX //
63 swim	XXX //
64 fly	XXX //
65 walk	XXX //
66 come	akkiq, qaa //
67 lie	XXX //
68 sit	XXX //
69 stand	XXX //
70 give	XXX //
71 say	XXX //
72 sun	siqiiq //
73 moon	XXX //
74 star	ammatiwassiaq //
75 water	imiq //
76 rain	XXX //
77 stone	nunakkassiaq //
78 sand	XXX //
79 earth	XXX //
80 cloud	XXX //
81 smoke	XXX //
82 fire	igivattatteq //
83 ash	XXX //
84 burn	XXX //
85 path	aqqulaq, aqqut //
86 mountain	qaqqaqtiwaq //
87 red	XXX //
88 green	XXX //
89 yellow	XXX //
90 white	XXX //
91 black	XXX //
92 night	unnuaq //
93 hot	XXX //
94 cold	XXX //
95 full	utukkaaq //
96 new	nutaaq //
97 good	XXX //
98 round	XXX //
99 dry	XXX //
100 name	atiq, taaNiit, assiaq //
WEST_GREENLANDIC{|Inuit@}
 1   64.00  -51.00       57000   gre   kal
1 I	uaNa //
2 you	illit //
3 we	uaxut //
4 this	XXX //
5 that	XXX //
6 who	XXX //
7 what	XXX //
8 not	XXX //
9 all	XXX //
10 many	XXX //
11 one	atasiq //
12 two	marluk //
13 big	XXX //
14 long	XXX //
15 small	XXX //
16 woman	XXX //
17 man	XXX //
18 person	inuk //
19 fish	alisaxaq //
20 bird	XXX //
21 dog	qimmiq //
22 louse	kumak //
23 tree	urpik //
24 seed	XXX //
25 leaf	pilutaq //
26 root	XXX //
27 bark	XXX //
28 skin	amiq //
29 flesh	XXX //
30 blood	ak //
31 bone	saniq //
32 grease	XXX //
33 egg	XXX //
34 horn	nassuk //
35 tail	XXX //
36 feather	XXX //
37 hair	XXX //
38 head	XXX //
39 ear	siut //
40 eye	isi //
41 nose	qiNa //
42 mouth	XXX //
43 tooth	kixut //
44 tongue	uqaq //
45 claw	XXX //
46 foot	XXX //
47 knee	siqquq //
48 hand	assak //
49 belly	XXX //
50 neck	XXX //
51 breasts	iviaNiq, sakissat //
52 heart	XXX //
53 liver	tiNuk //
54 drink	imir //
55 eat	XXX //
56 bite	XXX //
57 see	taku //
58 hear	tusa //
59 know	XXX //
60 sleep	XXX //
61 die	tuqu //
62 kill	XXX //
63 swim	XXX //
64 fly	XXX //
65 walk	XXX //
66 come	axxir, urnix //
67 lie	XXX //
68 sit	XXX //
69 stand	XXX //
70 give	XXX //
71 say	XXX //
72 sun	siqiniq //
73 moon	XXX //
74 star	ulluriaq //
75 water	imiq, taraTuq //
76 rain	XXX //
77 stone	uTarak //
78 sand	XXX //
79 earth	XXX //
80 cloud	XXX //
81 smoke	XXX //
82 fire	inniq //
83 ash	XXX //
84 burn	XXX //
85 path	aqqusiaq //
86 mountain	qaqqaq //
87 red	XXX //
88 green	XXX //
89 yellow	XXX //
90 white	XXX //
91 black	XXX //
92 night	unnuaq //
93 hot	XXX //
94 cold	XXX //
95 full	ulikar //
96 new	nutaq //
97 good	XXX //
98 round	XXX //
99 dry	XXX //
100 name	atiq //
     
