# Supplementary material for: A test of Generalized Bayesian dating: A new linguistic dating method
Source: PLoS One. 2020 Aug 12;15(8):e0236522. doi: 10.1371/journal.pone.0236522 (PMC7423060; doi:10.1371/journal.pone.0236522)
Supplement: S3 File — The word lists for 30 calibration points required for running the asjp62c program. The dates for each calibration point are also supplied along. (ZIP) [file pone.0236522.s003.zip › S3 Supporting Information/Mississippi_Valley_Siouan.txt]

     2     1     0     1    92    72                       
(I4,20X,10A1)
   1                    I
   2                    you
   3                    we
  11                    one
  12                    two
  18                    person
  19                    fish
  21                    dog
  22                    louse
  23                    tree
  25                    leaf
  28                    skin
  30                    blood
  31                    bone
  34                    horn
  39                    ear
  40                    eye
  41                    nose
  43                    tooth
  44                    tongue
  47                    knee
  48                    hand
  51                    breast
  53                    liver
  54                    drink
  57                    see
  58                    hear
  61                    die
  66                    come
  72                    sun
  74                    star
  75                    water
  77                    stone
  82                    fire
  85                    path
  86                    mountain
  92                    night
  95                    full
  96                    new
 100                    name
                                     
p
b
f
v
m
w             
8       
t
d
s
z
c
n
r
l       
S
Z       
C
j
T       
5
y
k
g
x
N
q                     
X
h
7
L
4
G
!       
i   
e
E
3
a
u
o
       
                                 
LAKOTA{|MississippiValley,Dakotan,Sioux@}
 3   43.83 -101.83        2100   lkt   lkt
1 I	miye, miS, miyeS, wa, m, bl, ma //
2 you	ya, l, n, ni, niye, niyeS, niS //
3 we	uN, uNkiye, uNkiS //
4 this	XXX //
5 that	XXX //
6 who	XXX //
7 what	XXX //
8 not	XXX //
9 all	XXX //
10 many	XXX //
11 one	waNZi, waNCi //
12 two	nuNpa //
13 big	XXX //
14 long	XXX //
15 small	XXX //
16 woman	XXX //
17 man	XXX //
18 person	tuwa, tuwe waN //
19 fish	horaN //
20 bird	XXX //
21 dog	SuNka //
22 louse	heya //
23 tree	Ch~aN //
24 seed	XXX //
25 leaf	waxpe //
26 root	XXX //
27 bark	XXX //
28 skin	ha, waha //
29 flesh	XXX //
30 blood	we //
31 bone	hohu, huhu //
32 grease	XXX //
33 egg	XXX //
34 horn	he //
35 tail	XXX //
36 feather	XXX //
37 hair	XXX //
38 head	XXX //
39 ear	nuNge //
40 eye	iSta //
41 nose	pxasu //
42 mouth	XXX //
43 tooth	hi //
44 tongue	Ch~eZi //
45 claw	XXX //
46 foot	XXX //
47 knee	Ch~aNkpe //
48 hand	nape //
49 belly	XXX //
50 neck	XXX //
51 breasts	aze, makh~u //
52 heart	XXX //
53 liver	ph~i //
54 drink	yatkaN //
55 eat	XXX //
56 bite	XXX //
57 see	waNyaNka //
58 hear	nax7uN //
59 know	XXX //
60 sleep	XXX //
61 die	t7a //
62 kill	XXX //
63 swim	XXX //
64 fly	XXX //
65 walk	XXX //
66 come	hi, u //
67 lie	XXX //
68 sit	XXX //
69 stand	XXX //
70 give	XXX //
71 say	XXX //
72 sun	wi //
73 moon	XXX //
74 star	wiCh~axpi //
75 water	mni //
76 rain	XXX //
77 stone	iNyaN //
78 sand	XXX //
79 earth	XXX //
80 cloud	XXX //
81 smoke	XXX //
82 fire	pxeta //
83 ash	XXX //
84 burn	XXX //
85 path	Ch~aNku //
86 mountain	xe //
87 red	XXX //
88 green	XXX //
89 yellow	XXX //
90 white	XXX //
91 black	XXX //
92 night	haNhepi //
93 hot	XXX //
94 cold	XXX //
95 full	oZula //
96 new	txeCa //
97 good	XXX //
98 round	XXX //
99 dry	XXX //
100 name	Ch~aZe //
DAKOTA{|MississippiValley,Dakotan,Sioux@}
 1   50.23 -103.53         290   dak   dak
1 I	miye, miS //
2 you	niye //
3 we	uNkiyepi //
4 this	XXX //
5 that	XXX //
6 who	XXX //
7 what	XXX //
8 not	XXX //
9 all	XXX //
10 many	XXX //
11 one	waNZi //
12 two	noNpa //
13 big	XXX //
14 long	XXX //
15 small	XXX //
16 woman	XXX //
17 man	XXX //
18 person	wiCaSta //
19 fish	hoGaN //
20 bird	XXX //
21 dog	SuNka //
22 louse	heya //
23 tree	CaN //
24 seed	XXX //
25 leaf	ape //
26 root	XXX //
27 bark	XXX //
28 skin	ha //
29 flesh	XXX //
30 blood	we //
31 bone	hu //
32 grease	XXX //
33 egg	XXX //
34 horn	he //
35 tail	XXX //
36 feather	XXX //
37 hair	XXX //
38 head	XXX //
39 ear	noGe //
40 eye	iSta //
41 nose	poGe //
42 mouth	XXX //
43 tooth	hi //
44 tongue	CeZi //
45 claw	XXX //
46 foot	XXX //
47 knee	hupahu //
48 hand	nape //
49 belly	XXX //
50 neck	XXX //
51 breasts	maku //
52 heart	XXX //
53 liver	pi //
54 drink	yatkaN //
55 eat	XXX //
56 bite	XXX //
57 see	waNyaka //
58 hear	naxoN //
59 know	XXX //
60 sleep	XXX //
61 die	th~a //
62 kill	XXX //
63 swim	XXX //
64 fly	XXX //
65 walk	XXX //
66 come	u //
67 lie	XXX //
68 sit	XXX //
69 stand	XXX //
70 give	XXX //
71 say	XXX //
72 sun	aNpetuwi //
73 moon	XXX //
74 star	wiCaNxpi //
75 water	mini //
76 rain	XXX //
77 stone	iNyaN //
78 sand	XXX //
79 earth	XXX //
80 cloud	XXX //
81 smoke	XXX //
82 fire	peta //
83 ash	XXX //
84 burn	XXX //
85 path	CaNku //
86 mountain	xe //
87 red	XXX //
88 green	XXX //
89 yellow	XXX //
90 white	XXX //
91 black	XXX //
92 night	haNyetu //
93 hot	XXX //
94 cold	XXX //
95 full	oZudaN //
96 new	teCa //
97 good	XXX //
98 round	XXX //
99 dry	XXX //
100 name	CaZe //
QUAPAW{|MississippiValley,Dhegiha@}
 1   36.17  -94.42          34         qua
1 I	XXX //
2 you	XXX //
3 we	XXX //
4 this	XXX //
5 that	XXX //
6 who	XXX //
7 what	XXX //
8 not	XXX //
9 all	XXX //
10 many	XXX //
11 one	XXX //
12 two	no*pa //
13 big	XXX //
14 long	XXX //
15 small	XXX //
16 woman	XXX //
17 man	XXX //
18 person	nikaSika //
19 fish	ho //
20 bird	XXX //
21 dog	So*ke //
22 louse	he //
23 tree	hi //
24 seed	XXX //
25 leaf	ape //
26 root	XXX //
27 bark	XXX //
28 skin	ha //
29 flesh	XXX //
30 blood	wappa*i* //
31 bone	wahi //
32 grease	XXX //
33 egg	XXX //
34 horn	he //
35 tail	XXX //
36 feather	XXX //
37 hair	XXX //
38 head	XXX //
39 ear	na*ta //
40 eye	iSta, i*Sta //
41 nose	hopasi //
42 mouth	XXX //
43 tooth	hi //
44 tongue	deze //
45 claw	XXX //
46 foot	XXX //
47 knee	Sina*te, Sino*te //
48 hand	na*pe //
49 belly	XXX //
50 neck	XXX //
51 breasts	maze //
52 heart	XXX //
53 liver	pi //
54 drink	data* //
55 eat	XXX //
56 bite	XXX //
57 see	to*we //
58 hear	no*x7o*, ana*x7o* //
59 know	XXX //
60 sleep	XXX //
61 die	t7e //
62 kill	XXX //
63 swim	XXX //
64 fly	XXX //
65 walk	XXX //
66 come	hi //
67 lie	XXX //
68 sit	XXX //
69 stand	XXX //
70 give	XXX //
71 say	XXX //
72 sun	hmi //
73 moon	XXX //
74 star	mikax7e //
75 water	ni* //
76 rain	XXX //
77 stone	i* //
78 sand	XXX //
79 earth	XXX //
80 cloud	XXX //
81 smoke	XXX //
82 fire	pete //
83 ash	XXX //
84 burn	XXX //
85 path	oZa*ke //
86 mountain	XXX //
87 red	XXX //
88 green	XXX //
89 yellow	XXX //
90 white	XXX //
91 black	XXX //
92 night	XXX //
93 hot	XXX //
94 cold	XXX //
95 full	okipi //
96 new	teka //
97 good	XXX //
98 round	XXX //
99 dry	XXX //
100 name	ZaZe //
LAKHOTA{|MississippiValley,Dakotan,Sioux@}
 1   43.83 -101.83        2100   lkt   lkt
1 I	miye, miS //
2 you	niye , niS //
3 we	u*kiye, u*ki*S //
4 this	le //
5 that	he //
6 who	XXX //
7 what	XXX //
8 not	XXX //
9 all	XXX //
10 many	XXX //
11 one	wa*Ci //
12 two	nupa, num //
13 big	th~a*ka //
14 long	XXX //
15 small	Cik"ala, Cistila //
16 woman	wi*ya //
17 man	wiCh~aSa //
18 person	XXX //
19 fish	hoXa* //
20 bird	zi*tkala //
21 dog	Su*ka //
22 louse	heya //
23 tree	Ch~a* //
24 seed	XXX //
25 leaf	waXpe //
26 root	huta //
27 bark	XXX //
28 skin	XXX //
29 flesh	th~alo //
30 blood	we //
31 bone	hohu //
32 grease	wigli //
33 egg	witka //
34 horn	he //
35 tail	si*te //
36 feather	wiyaka //
37 hair	ph~ehi* //
38 head	nata, ph~a //
39 ear	nuXe //
40 eye	XXX //
41 nose	ph~asu //
42 mouth	i //
43 tooth	hi //
44 tongue	Ch~eZi //
45 claw	Sake //
46 foot	si //
47 knee	Ch~a*kpe //
48 hand	nape //
49 belly	th~ezi //
50 neck	XXX //
51 breasts	aze //
52 heart	Ch~a*te //
53 liver	ph~i //
54 drink	yatka //
55 eat	yuta //
56 bite	yaXtaka //
57 see	wa*ya*ka //
58 hear	naX7u* //
59 know	slolya //
60 sleep	iStima //
61 die	t"a //
62 kill	kte //
63 swim	nuwa //
64 fly	ki*ya* //
65 walk	mani //
66 come	gli //
67 lie	yu*ka, Xpaya //
68 sit	ya*ka //
69 stand	naZi* //
70 give	k"u //
71 say	eya //
72 sun	wi //
73 moon	wi //
74 star	wiCh~aXpi //
75 water	mni //
76 rain	maXaZu //
77 stone	i*ya*, iX7e //
78 sand	XXX //
79 earth	makh~a //
80 cloud	maXpiya //
81 smoke	Sota //
82 fire	ph~eta //
83 ash	Ch~aXota //
84 burn	ile //
85 path	XXX //
86 mountain	Xe //
87 red	Sa //
88 green	th~o //
89 yellow	zi //
90 white	sa*, ska //
91 black	sapa //
92 night	ha*hepi //
93 hot	kh~ata //
94 cold	Ch~uwita //
95 full	XXX //
96 new	th~eCa //
97 good	waSte //
98 round	XXX //
99 dry	saka //
100 name	XXX //
OSAGE{|MississippiValley,Dhegiha,Osage-Kansa@}
 1   37.00  -94.00          10   osa   osa
1 I	wie //
2 you	8ie //
3 we	a*kota //
4 this	XXX //
5 that	XXX //
6 who	XXX //
7 what	XXX //
8 not	XXX //
9 all	XXX //
10 many	XXX //
11 one	wi*, wi*ce //
12 two	8o*pa //
13 big	XXX //
14 long	XXX //
15 small	XXX //
16 woman	XXX //
17 man	XXX //
18 person	nihk~a, nihk~aSie //
19 fish	ho //
20 bird	XXX //
21 dog	So*ke //
22 louse	he //
23 tree	Za* //
24 seed	XXX //
25 leaf	Za*pe //
26 root	XXX //
27 bark	XXX //
28 skin	xuha //
29 flesh	XXX //
30 blood	wapi* //
31 bone	wahu //
32 grease	XXX //
33 egg	XXX //
34 horn	he //
35 tail	XXX //
36 feather	XXX //
37 hair	XXX //
38 head	XXX //
39 ear	na*ht~a* //
40 eye	i*Sta //
41 nose	hp~a //
42 mouth	XXX //
43 tooth	hi //
44 tongue	8eze //
45 claw	XXX //
46 foot	XXX //
47 knee	Si*ce //
48 hand	Sake //
49 belly	XXX //
50 neck	XXX //
51 breasts	paze //
52 heart	XXX //
53 liver	hc~ehp~e //
54 drink	8aht~a* //
55 eat	XXX //
56 bite	XXX //
57 see	i8e, to*pe //
58 hear	na*k"o* //
59 know	XXX //
60 sleep	XXX //
61 die	c"e, xi8a //
62 kill	XXX //
63 swim	XXX //
64 fly	XXX //
65 walk	XXX //
66 come	ali, ahi //
67 lie	XXX //
68 sit	XXX //
69 stand	XXX //
70 give	XXX //
71 say	XXX //
72 sun	mi* //
73 moon	XXX //
74 star	mihk~ak"e //
75 water	ni //
76 rain	XXX //
77 stone	i* //
78 sand	XXX //
79 earth	XXX //
80 cloud	XXX //
81 smoke	XXX //
82 fire	hp~ece //
83 ash	XXX //
84 burn	XXX //
85 path	oZa*ke //
86 mountain	paxo //
87 red	XXX //
88 green	XXX //
89 yellow	XXX //
90 white	XXX //
91 black	XXX //
92 night	ha*, hp~aze //
93 hot	XXX //
94 cold	XXX //
95 full	okuhp~u //
96 new	hc~eka //
97 good	XXX //
98 round	XXX //
99 dry	XXX //
100 name	ZaZe //
ASSINIBOINE{|MississippiValley,Dakotan@}
 1   50.25 -103.42         150         asb
1 I	XXX //
2 you	niye //
3 we	u*giS //
4 this	XXX //
5 that	XXX //
6 who	XXX //
7 what	XXX //
8 not	XXX //
9 all	XXX //
10 many	XXX //
11 one	wa*Zi //
12 two	nuba, nu*ba //
13 big	XXX //
14 long	XXX //
15 small	XXX //
16 woman	XXX //
17 man	XXX //
18 person	wi*CaSta //
19 fish	XXX //
20 bird	XXX //
21 dog	Su*ga //
22 louse	heya //
23 tree	Ca* //
24 seed	XXX //
25 leaf	waxpe //
26 root	XXX //
27 bark	XXX //
28 skin	wi*Ca //
29 flesh	XXX //
30 blood	we //
31 bone	huhu //
32 grease	XXX //
33 egg	XXX //
34 horn	he //
35 tail	XXX //
36 feather	XXX //
37 hair	XXX //
38 head	XXX //
39 ear	nuje //
40 eye	i*Sta //
41 nose	pasu //
42 mouth	XXX //
43 tooth	hi //
44 tongue	Ceji //
45 claw	XXX //
46 foot	XXX //
47 knee	Ca*kpe //
48 hand	na*be //
49 belly	XXX //
50 neck	XXX //
51 breasts	aze //
52 heart	XXX //
53 liver	pi //
54 drink	yatka* //
55 eat	XXX //
56 bite	XXX //
57 see	wa*yaga //
58 hear	nax"u* //
59 know	XXX //
60 sleep	XXX //
61 die	t"a //
62 kill	XXX //
63 swim	XXX //
64 fly	XXX //
65 walk	XXX //
66 come	XXX //
67 lie	XXX //
68 sit	XXX //
69 stand	XXX //
70 give	XXX //
71 say	XXX //
72 sun	ha*wi //
73 moon	XXX //
74 star	wi*Caxpi //
75 water	mini //
76 rain	XXX //
77 stone	i*Zu*Za //
78 sand	XXX //
79 earth	XXX //
80 cloud	XXX //
81 smoke	XXX //
82 fire	peda //
83 ash	XXX //
84 burn	XXX //
85 path	oCa*guna //
86 mountain	i*ya*xe //
87 red	XXX //
88 green	XXX //
89 yellow	XXX //
90 white	XXX //
91 black	XXX //
92 night	ha*hebi //
93 hot	XXX //
94 cold	XXX //
95 full	ojuna //
96 new	XXX //
97 good	XXX //
98 round	XXX //
99 dry	XXX //
100 name	Caje //
WINNEBAGO{|MississippiValley,Winnebago-Chiwere@}
 1   43.50  -88.50         250   wnb   win
1 I	ha //
2 you	ra //
3 we	hawi //
4 this	XXX //
5 that	XXX //
6 who	XXX //
7 what	XXX //
8 not	XXX //
9 all	XXX //
10 many	XXX //
11 one	hiZa* //
12 two	nu*p, nu*piwi //
13 big	XXX //
14 long	XXX //
15 small	XXX //
16 woman	XXX //
17 man	XXX //
18 person	wa*kSik, waa*k //
19 fish	po //
20 bird	XXX //
21 dog	Su*k //
22 louse	he //
23 tree	na* //
24 seed	XXX //
25 leaf	ap //
26 root	XXX //
27 bark	XXX //
28 skin	ha //
29 flesh	XXX //
30 blood	wa7i //
31 bone	huSerek //
32 grease	XXX //
33 egg	XXX //
34 horn	he //
35 tail	XXX //
36 feather	XXX //
37 hair	XXX //
38 head	XXX //
39 ear	na*cawa, nu*x //
40 eye	hiSjasu //
41 nose	pa //
42 mouth	XXX //
43 tooth	hi //
44 tongue	rezi //
45 claw	XXX //
46 foot	XXX //
47 knee	huporo //
48 hand	na*p //
49 belly	XXX //
50 neck	XXX //
51 breasts	was //
52 heart	XXX //
53 liver	pi //
54 drink	raCga //
55 eat	XXX //
56 bite	XXX //
57 see	ca //
58 hear	na*xgu* //
59 know	XXX //
60 sleep	XXX //
61 die	t"e //
62 kill	XXX //
63 swim	XXX //
64 fly	XXX //
65 walk	XXX //
66 come	hu, gu, ji, kiri //
67 lie	XXX //
68 sit	XXX //
69 stand	XXX //
70 give	XXX //
71 say	XXX //
72 sun	wi //
73 moon	XXX //
74 star	wiragu*Sge //
75 water	ni* //
76 rain	XXX //
77 stone	i*ni* //
78 sand	XXX //
79 earth	XXX //
80 cloud	XXX //
81 smoke	XXX //
82 fire	peC //
83 ash	XXX //
84 burn	XXX //
85 path	na*gu //
86 mountain	xe, xexete //
87 red	XXX //
88 green	XXX //
89 yellow	XXX //
90 white	XXX //
91 black	XXX //
92 night	ha*he //
93 hot	XXX //
94 cold	XXX //
95 full	hoixji //
96 new	Cek //
97 good	XXX //
98 round	XXX //
99 dry	XXX //
100 name	raS //
     
