# Supplementary material for: A test of Generalized Bayesian dating: A new linguistic dating method
Source: PLoS One. 2020 Aug 12;15(8):e0236522. doi: 10.1371/journal.pone.0236522 (PMC7423060; doi:10.1371/journal.pone.0236522)
Supplement: S3 File — The word lists for 30 calibration points required for running the asjp62c program. The dates for each calibration point are also supplied along. (ZIP) [file pone.0236522.s003.zip › S3 Supporting Information/Temotu.txt]

     2     1     0     1    92    72                       
(I4,20X,10A1)
   1                    I
   2                    you
   3                    we
  11                    one
  12                    two
  18                    person
  19                    fish
  21                    dog
  22                    louse
  23                    tree
  25                    leaf
  28                    skin
  30                    blood
  31                    bone
  34                    horn
  39                    ear
  40                    eye
  41                    nose
  43                    tooth
  44                    tongue
  47                    knee
  48                    hand
  51                    breast
  53                    liver
  54                    drink
  57                    see
  58                    hear
  61                    die
  66                    come
  72                    sun
  74                    star
  75                    water
  77                    stone
  82                    fire
  85                    path
  86                    mountain
  92                    night
  95                    full
  96                    new
 100                    name
                                     
p
b
f
v
m
w             
8       
t
d
s
z
c
n
r
l       
S
Z       
C
j
T       
5
y
k
g
x
N
q                     
X
h
7
L
4
G
!       
i   
e
E
3
a
u
o
       
                                 
ASUMBOA{|Temotu,Utupua-Vanikoro,Utupua@}
 3  -11.33  166.67          10         aua
1 I	na //
2 you	XXX //
3 we	Ng~oto //
4 this	XXX //
5 that	XXX //
6 who	XXX //
7 what	XXX //
8 not	XXX //
9 all	XXX //
10 many	XXX //
11 one	sika //
12 two	yuw //
13 big	XXX //
14 long	XXX //
15 small	XXX //
16 woman	XXX //
17 man	XXX //
18 person	tumoa //
19 fish	nono //
20 bird	XXX //
21 dog	kuli //
22 louse	nowio //
23 tree	XXX //
24 seed	XXX //
25 leaf	nono //
26 root	XXX //
27 bark	XXX //
28 skin	noko //
29 flesh	XXX //
30 blood	namb~io //
31 bone	vijala //
32 grease	XXX //
33 egg	XXX //
34 horn	XXX //
35 tail	XXX //
36 feather	XXX //
37 hair	XXX //
38 head	XXX //
39 ear	siNo //
40 eye	nd~o //
41 nose	nomb~ou5o eNg~e //
42 mouth	XXX //
43 tooth	onj~o //
44 tongue	mame //
45 claw	XXX //
46 foot	XXX //
47 knee	XXX //
48 hand	nama //
49 belly	XXX //
50 neck	XXX //
51 breasts	5iaNg~a //
52 heart	XXX //
53 liver	kovio //
54 drink	meme //
55 eat	XXX //
56 bite	XXX //
57 see	omb~e //
58 hear	veNe //
59 know	XXX //
60 sleep	XXX //
61 die	mEnd~e //
62 kill	XXX //
63 swim	XXX //
64 fly	XXX //
65 walk	XXX //
66 come	lo //
67 lie	XXX //
68 sit	XXX //
69 stand	XXX //
70 give	XXX //
71 say	XXX //
72 sun	XXX //
73 moon	XXX //
74 star	posuo //
75 water	5io //
76 rain	XXX //
77 stone	voyo //
78 sand	XXX //
79 earth	XXX //
80 cloud	XXX //
81 smoke	XXX //
82 fire	5ivio //
83 ash	XXX //
84 burn	XXX //
85 path	nd~enene //
86 mountain	XXX //
87 red	XXX //
88 green	XXX //
89 yellow	XXX //
90 white	XXX //
91 black	XXX //
92 night	amb~io //
93 hot	XXX //
94 cold	XXX //
95 full	XXX //
96 new	meamb~eta //
97 good	XXX //
98 round	XXX //
99 dry	XXX //
100 name	5iNo //
NANGGU{|Temotu,Reefs-SantaCruz@}
 1  -10.83  166.08         210         ngr
1 I	ni //
2 you	XXX //
3 we	nimu //
4 this	XXX //
5 that	XXX //
6 who	XXX //
7 what	XXX //
8 not	XXX //
9 all	XXX //
10 many	XXX //
11 one	t3te, Ete //
12 two	loli //
13 big	XXX //
14 long	XXX //
15 small	XXX //
16 woman	XXX //
17 man	XXX //
18 person	lepmelo //
19 fish	n3to* //
20 bird	XXX //
21 dog	kuli //
22 louse	nowi //
23 tree	XXX //
24 seed	XXX //
25 leaf	lEpu*, lEu //
26 root	XXX //
27 bark	XXX //
28 skin	mb~e //
29 flesh	XXX //
30 blood	mEpiE //
31 bone	andu //
32 grease	XXX //
33 egg	XXX //
34 horn	XXX //
35 tail	XXX //
36 feather	XXX //
37 hair	XXX //
38 head	XXX //
39 ear	lodoto //
40 eye	mno, pno //
41 nose	nd~otu //
42 mouth	XXX //
43 tooth	nu*Nu* //
44 tongue	nalambmw$3 //
45 claw	XXX //
46 foot	XXX //
47 knee	XXX //
48 hand	nimi //
49 belly	XXX //
50 neck	XXX //
51 breasts	n3th~i nEye //
52 heart	XXX //
53 liver	okiEnde //
54 drink	Ng3 //
55 eat	XXX //
56 bite	XXX //
57 see	mola, mE //
58 hear	w3lE //
59 know	XXX //
60 sleep	XXX //
61 die	mbw$3 //
62 kill	XXX //
63 swim	XXX //
64 fly	XXX //
65 walk	XXX //
66 come	vam //
67 lie	XXX //
68 sit	XXX //
69 stand	XXX //
70 give	XXX //
71 say	XXX //
72 sun	XXX //
73 moon	XXX //
74 star	pipi //
75 water	loku //
76 rain	XXX //
77 stone	opya //
78 sand	XXX //
79 earth	XXX //
80 cloud	XXX //
81 smoke	XXX //
82 fire	akh~u //
83 ash	XXX //
84 burn	XXX //
85 path	lEpEki //
86 mountain	XXX //
87 red	XXX //
88 green	XXX //
89 yellow	XXX //
90 white	XXX //
91 black	XXX //
92 night	nombu //
93 hot	XXX //
94 cold	XXX //
95 full	XXX //
96 new	nambolu //
97 good	XXX //
98 round	XXX //
99 dry	XXX //
100 name	notnu //
NEA_NEMBOI{|Temotu,Reefs-SantaCruz,Natugu-Nalogo@}
 1  -10.78  165.87        4280   nbk   ntu
1 I	ni //
2 you	nim //
3 we	nigo //
4 this	XXX //
5 that	XXX //
6 who	XXX //
7 what	XXX //
8 not	XXX //
9 all	XXX //
10 many	XXX //
11 one	tiete //
12 two	lali //
13 big	XXX //
14 long	XXX //
15 small	XXX //
16 woman	XXX //
17 man	XXX //
18 person	XXX //
19 fish	no //
20 bird	XXX //
21 dog	%kuli //
22 louse	n3wi //
23 tree	niwo //
24 seed	XXX //
25 leaf	lengu //
26 root	XXX //
27 bark	XXX //
28 skin	beynge //
29 flesh	XXX //
30 blood	mepye //
31 bone	nadu //
32 grease	XXX //
33 egg	XXX //
34 horn	XXX //
35 tail	XXX //
36 feather	XXX //
37 hair	XXX //
38 head	XXX //
39 ear	naoleti //
40 eye	nimw3 //
41 nose	dotu //
42 mouth	XXX //
43 tooth	ningu //
44 tongue	n3l3p3 //
45 claw	XXX //
46 foot	XXX //
47 knee	naopla //
48 hand	XXX //
49 belly	XXX //
50 neck	XXX //
51 breasts	neye //
52 heart	XXX //
53 liver	XXX //
54 drink	3mnu //
55 eat	XXX //
56 bite	XXX //
57 see	mola //
58 hear	velel3 //
59 know	XXX //
60 sleep	XXX //
61 die	bw3, gw3 //
62 kill	XXX //
63 swim	XXX //
64 fly	XXX //
65 walk	XXX //
66 come	XXX //
67 lie	XXX //
68 sit	XXX //
69 stand	XXX //
70 give	XXX //
71 say	XXX //
72 sun	nepi //
73 moon	XXX //
74 star	v3i //
75 water	niwe //
76 rain	XXX //
77 stone	opl3 //
78 sand	XXX //
79 earth	XXX //
80 cloud	XXX //
81 smoke	XXX //
82 fire	nye //
83 ash	XXX //
84 burn	XXX //
85 path	neti //
86 mountain	n3we //
87 red	XXX //
88 green	XXX //
89 yellow	XXX //
90 white	XXX //
91 black	XXX //
92 night	nobu //
93 hot	XXX //
94 cold	XXX //
95 full	XXX //
96 new	XXX //
97 good	XXX //
98 round	XXX //
99 dry	XXX //
100 name	XXX //
NEA{|Temotu,Reefs-SantaCruz,Natugu-Nalogo@}
 1  -10.78  165.87        1620   nbk   nlz
1 I	ni //
2 you	nimu //
3 we	nigomu //
4 this	XXX //
5 that	XXX //
6 who	XXX //
7 what	XXX //
8 not	XXX //
9 all	XXX //
10 many	XXX //
11 one	vute //
12 two	li //
13 big	XXX //
14 long	XXX //
15 small	XXX //
16 woman	XXX //
17 man	XXX //
18 person	leipul3 //
19 fish	no //
20 bird	XXX //
21 dog	%kuli //
22 louse	n3wi //
23 tree	nwa //
24 seed	XXX //
25 leaf	lew //
26 root	XXX //
27 bark	XXX //
28 skin	XXX //
29 flesh	XXX //
30 blood	mepiu //
31 bone	navu //
32 grease	XXX //
33 egg	XXX //
34 horn	XXX //
35 tail	XXX //
36 feather	XXX //
37 hair	XXX //
38 head	XXX //
39 ear	nadut //
40 eye	hum3 //
41 nose	not //
42 mouth	XXX //
43 tooth	ningu //
44 tongue	nalep //
45 claw	XXX //
46 foot	XXX //
47 knee	XXX //
48 hand	nimu //
49 belly	XXX //
50 neck	XXX //
51 breasts	XXX //
52 heart	XXX //
53 liver	puti //
54 drink	mnu //
55 eat	XXX //
56 bite	XXX //
57 see	mo, obu //
58 hear	ulalu //
59 know	XXX //
60 sleep	XXX //
61 die	b3 //
62 kill	XXX //
63 swim	XXX //
64 fly	XXX //
65 walk	XXX //
66 come	tuom //
67 lie	XXX //
68 sit	XXX //
69 stand	XXX //
70 give	XXX //
71 say	XXX //
72 sun	nepi //
73 moon	XXX //
74 star	vui //
75 water	nwe //
76 rain	XXX //
77 stone	opla //
78 sand	XXX //
79 earth	XXX //
80 cloud	XXX //
81 smoke	XXX //
82 fire	niui //
83 ash	XXX //
84 burn	XXX //
85 path	nati //
86 mountain	newa //
87 red	XXX //
88 green	XXX //
89 yellow	XXX //
90 white	XXX //
91 black	XXX //
92 night	bu //
93 hot	XXX //
94 cold	XXX //
95 full	XXX //
96 new	m3n3 //
97 good	XXX //
98 round	XXX //
99 dry	XXX //
100 name	dutn //
TEANU{|Temotu,Utupua-Vanikoro@}
 1  -11.63  166.80         800   bum   tkw
1 I	ene //
2 you	eo //
3 we	kia pa //
4 this	XXX //
5 that	XXX //
6 who	XXX //
7 what	XXX //
8 not	XXX //
9 all	XXX //
10 many	XXX //
11 one	iune //
12 two	lu //
13 big	XXX //
14 long	XXX //
15 small	XXX //
16 woman	XXX //
17 man	XXX //
18 person	mw~aliko //
19 fish	namuko //
20 bird	XXX //
21 dog	%kuli //
22 louse	uko //
23 tree	XXX //
24 seed	XXX //
25 leaf	uie vilo //
26 root	XXX //
27 bark	XXX //
28 skin	beLe //
29 flesh	XXX //
30 blood	abo //
31 bone	die //
32 grease	XXX //
33 egg	XXX //
34 horn	XXX //
35 tail	XXX //
36 feather	XXX //
37 hair	XXX //
38 head	XXX //
39 ear	tania //
40 eye	mata //
41 nose	veseNele //
42 mouth	XXX //
43 tooth	ije //
44 tongue	memia //
45 claw	XXX //
46 foot	XXX //
47 knee	XXX //
48 hand	ma //
49 belly	XXX //
50 neck	XXX //
51 breasts	masasa, ero //
52 heart	XXX //
53 liver	owo //
54 drink	nu //
55 eat	XXX //
56 bite	XXX //
57 see	romo //
58 hear	leNi //
59 know	XXX //
60 sleep	XXX //
61 die	bu //
62 kill	XXX //
63 swim	XXX //
64 fly	XXX //
65 walk	XXX //
66 come	ka //
67 lie	XXX //
68 sit	XXX //
69 stand	XXX //
70 give	XXX //
71 say	XXX //
72 sun	XXX //
73 moon	XXX //
74 star	kani moro //
75 water	ero //
76 rain	XXX //
77 stone	voko //
78 sand	XXX //
79 earth	XXX //
80 cloud	XXX //
81 smoke	XXX //
82 fire	iawo //
83 ash	XXX //
84 burn	XXX //
85 path	anoko //
86 mountain	XXX //
87 red	XXX //
88 green	XXX //
89 yellow	XXX //
90 white	XXX //
91 black	XXX //
92 night	bogo //
93 hot	XXX //
94 cold	XXX //
95 full	XXX //
96 new	motoe //
97 good	XXX //
98 round	XXX //
99 dry	XXX //
100 name	eNa //
BANUA{|Temotu,Reefs-SantaCruz,Natugu-Nalogo@}
 1  -10.78  165.87        1620   nbk   nlz
1 I	ninge //
2 you	nim //
3 we	nigu //
4 this	XXX //
5 that	XXX //
6 who	XXX //
7 what	XXX //
8 not	XXX //
9 all	XXX //
10 many	XXX //
11 one	eisia //
12 two	li //
13 big	XXX //
14 long	XXX //
15 small	XXX //
16 woman	XXX //
17 man	XXX //
18 person	leipula //
19 fish	no //
20 bird	XXX //
21 dog	%kuli //
22 louse	langi, %tukatu //
23 tree	nowno //
24 seed	XXX //
25 leaf	lew //
26 root	XXX //
27 bark	XXX //
28 skin	XXX //
29 flesh	XXX //
30 blood	mepiu //
31 bone	nuvu //
32 grease	XXX //
33 egg	XXX //
34 horn	XXX //
35 tail	XXX //
36 feather	XXX //
37 hair	XXX //
38 head	XXX //
39 ear	nuadutu //
40 eye	ma //
41 nose	not //
42 mouth	XXX //
43 tooth	n3ngi //
44 tongue	nalapu //
45 claw	XXX //
46 foot	XXX //
47 knee	tapu //
48 hand	mu //
49 belly	XXX //
50 neck	XXX //
51 breasts	neiu //
52 heart	XXX //
53 liver	komongu //
54 drink	umnu //
55 eat	XXX //
56 bite	XXX //
57 see	obu //
58 hear	elu //
59 know	XXX //
60 sleep	XXX //
61 die	b3 //
62 kill	XXX //
63 swim	XXX //
64 fly	XXX //
65 walk	XXX //
66 come	amu //
67 lie	XXX //
68 sit	XXX //
69 stand	XXX //
70 give	XXX //
71 say	XXX //
72 sun	neipi //
73 moon	XXX //
74 star	vei //
75 water	lwe //
76 rain	XXX //
77 stone	upla //
78 sand	XXX //
79 earth	XXX //
80 cloud	XXX //
81 smoke	XXX //
82 fire	niu //
83 ash	XXX //
84 burn	XXX //
85 path	lupaki, nati //
86 mountain	neiwa //
87 red	XXX //
88 green	XXX //
89 yellow	XXX //
90 white	XXX //
91 black	XXX //
92 night	nalo //
93 hot	XXX //
94 cold	XXX //
95 full	XXX //
96 new	mun3 //
97 good	XXX //
98 round	XXX //
99 dry	XXX //
100 name	dutu //
NAMBAKAENGO_MALO{|Temotu,Reefs-SantaCruz,Natugu-Nalogo@}
 1  -10.78  165.87        1620   nbk   nlz
1 I	ning3 //
2 you	nim //
3 we	nigu //
4 this	XXX //
5 that	XXX //
6 who	XXX //
7 what	XXX //
8 not	XXX //
9 all	XXX //
10 many	XXX //
11 one	esa //
12 two	li //
13 big	XXX //
14 long	XXX //
15 small	XXX //
16 woman	XXX //
17 man	XXX //
18 person	XXX //
19 fish	no //
20 bird	XXX //
21 dog	%kuli //
22 louse	%tekutu //
23 tree	nouno //
24 seed	XXX //
25 leaf	leu //
26 root	XXX //
27 bark	XXX //
28 skin	be //
29 flesh	XXX //
30 blood	mapye //
31 bone	neve //
32 grease	XXX //
33 egg	XXX //
34 horn	XXX //
35 tail	XXX //
36 feather	XXX //
37 hair	XXX //
38 head	XXX //
39 ear	neadeti //
40 eye	m3 //
41 nose	noti //
42 mouth	XXX //
43 tooth	ningi //
44 tongue	nal3pi //
45 claw	XXX //
46 foot	XXX //
47 knee	tepupli //
48 hand	XXX //
49 belly	XXX //
50 neck	XXX //
51 breasts	n3ye //
52 heart	XXX //
53 liver	XXX //
54 drink	emni //
55 eat	XXX //
56 bite	XXX //
57 see	mpl3 //
58 hear	el3 //
59 know	XXX //
60 sleep	XXX //
61 die	b3 //
62 kill	XXX //
63 swim	XXX //
64 fly	XXX //
65 walk	XXX //
66 come	XXX //
67 lie	XXX //
68 sit	XXX //
69 stand	XXX //
70 give	XXX //
71 say	XXX //
72 sun	nepi //
73 moon	XXX //
74 star	vei //
75 water	lue //
76 rain	XXX //
77 stone	l3pl3 //
78 sand	XXX //
79 earth	XXX //
80 cloud	XXX //
81 smoke	XXX //
82 fire	nye //
83 ash	XXX //
84 burn	XXX //
85 path	lep3ki //
86 mountain	new3 //
87 red	XXX //
88 green	XXX //
89 yellow	XXX //
90 white	XXX //
91 black	XXX //
92 night	nelo k3bi //
93 hot	XXX //
94 cold	XXX //
95 full	XXX //
96 new	XXX //
97 good	XXX //
98 round	XXX //
99 dry	XXX //
100 name	XXX //
NEA_NOOLI{|Temotu,Reefs-SantaCruz,Natugu-Nalogo@}
 1  -10.78  165.87        4280   nbk   ntu
1 I	ning3, ninga //
2 you	nimu //
3 we	nigo //
4 this	XXX //
5 that	XXX //
6 who	XXX //
7 what	XXX //
8 not	XXX //
9 all	XXX //
10 many	XXX //
11 one	pate, tute //
12 two	ali //
13 big	XXX //
14 long	XXX //
15 small	XXX //
16 woman	XXX //
17 man	XXX //
18 person	lepul3 //
19 fish	no, no* //
20 bird	XXX //
21 dog	%kuli //
22 louse	n3wi, newi //
23 tree	nuwow, nwo //
24 seed	XXX //
25 leaf	lenginwo, langu //
26 root	XXX //
27 bark	XXX //
28 skin	be //
29 flesh	XXX //
30 blood	m3piu, mepye //
31 bone	duadu, dwadu //
32 grease	XXX //
33 egg	XXX //
34 horn	XXX //
35 tail	XXX //
36 feather	XXX //
37 hair	XXX //
38 head	XXX //
39 ear	nabletun, nablutu //
40 eye	imua, mwa* //
41 nose	dotun //
42 mouth	XXX //
43 tooth	ningu //
44 tongue	nalepn, nalepum //
45 claw	XXX //
46 foot	XXX //
47 knee	XXX //
48 hand	mu //
49 belly	XXX //
50 neck	XXX //
51 breasts	nee //
52 heart	XXX //
53 liver	oki //
54 drink	nengunu, ngani //
55 eat	XXX //
56 bite	XXX //
57 see	mote, mwal3 //
58 hear	olal3, ulalu //
59 know	XXX //
60 sleep	XXX //
61 die	b3, bwa //
62 kill	XXX //
63 swim	XXX //
64 fly	XXX //
65 walk	XXX //
66 come	v3m, v3p //
67 lie	XXX //
68 sit	XXX //
69 stand	XXX //
70 give	XXX //
71 say	XXX //
72 sun	lepi //
73 moon	XXX //
74 star	bei, benengabo //
75 water	duwe, dwe //
76 rain	XXX //
77 stone	ot3, otu //
78 sand	XXX //
79 earth	XXX //
80 cloud	XXX //
81 smoke	XXX //
82 fire	ch3, diu //
83 ash	XXX //
84 burn	XXX //
85 path	lap3ki, lapuki //
86 mountain	lepe, n3wa //
87 red	XXX //
88 green	XXX //
89 yellow	XXX //
90 white	XXX //
91 black	XXX //
92 night	nobu //
93 hot	XXX //
94 cold	XXX //
95 full	XXX //
96 new	nabolu //
97 good	XXX //
98 round	XXX //
99 dry	XXX //
100 name	dutn3 //
TANEMA{|Temotu,Utupua-Vanikoro@}
 1  -11.65  166.90           1         tnx
1 I	nana //
2 you	XXX //
3 we	Ngeto //
4 this	XXX //
5 that	XXX //
6 who	XXX //
7 what	XXX //
8 not	XXX //
9 all	XXX //
10 many	XXX //
11 one	keo, omw~ano //
12 two	lalu //
13 big	XXX //
14 long	XXX //
15 small	XXX //
16 woman	XXX //
17 man	XXX //
18 person	anuka //
19 fish	namaka //
20 bird	XXX //
21 dog	kuli //
22 louse	wouka //
23 tree	XXX //
24 seed	XXX //
25 leaf	lele //
26 root	XXX //
27 bark	XXX //
28 skin	wele //
29 flesh	XXX //
30 blood	amb~a, amba //
31 bone	mand~ira, mandira //
32 grease	XXX //
33 egg	XXX //
34 horn	XXX //
35 tail	XXX //
36 feather	XXX //
37 hair	XXX //
38 head	XXX //
39 ear	a5e //
40 eye	kame //
41 nose	vaseNele //
42 mouth	XXX //
43 tooth	vaNginiekole, vaNg~iniekole //
44 tongue	mimie //
45 claw	XXX //
46 foot	XXX //
47 knee	XXX //
48 hand	me //
49 belly	XXX //
50 neck	XXX //
51 breasts	nora //
52 heart	XXX //
53 liver	liva //
54 drink	nu //
55 eat	XXX //
56 bite	XXX //
57 see	roni //
58 hear	laNi //
59 know	XXX //
60 sleep	XXX //
61 die	mbu //
62 kill	XXX //
63 swim	XXX //
64 fly	XXX //
65 walk	XXX //
66 come	loma //
67 lie	XXX //
68 sit	XXX //
69 stand	XXX //
70 give	XXX //
71 say	XXX //
72 sun	XXX //
73 moon	XXX //
74 star	xamaivakmora //
75 water	nira //
76 rain	XXX //
77 stone	faka //
78 sand	XXX //
79 earth	XXX //
80 cloud	XXX //
81 smoke	XXX //
82 fire	5iava //
83 ash	XXX //
84 burn	XXX //
85 path	nene //
86 mountain	XXX //
87 red	XXX //
88 green	XXX //
89 yellow	XXX //
90 white	XXX //
91 black	XXX //
92 night	land~ome, landome //
93 hot	XXX //
94 cold	XXX //
95 full	XXX //
96 new	nany~a, nanya //
97 good	XXX //
98 round	XXX //
99 dry	XXX //
100 name	neNe //
AYIWO{|Temotu,Reefs-SantaCruz@}
 1  -10.33  166.25        8400   ayw   nfl
1 I	yu //
2 you	XXX //
3 we	yude //
4 this	XXX //
5 that	XXX //
6 who	XXX //
7 what	XXX //
8 not	XXX //
9 all	XXX //
10 many	XXX //
11 one	ny~igi //
12 two	XXX //
13 big	XXX //
14 long	XXX //
15 small	XXX //
16 woman	XXX //
17 man	XXX //
18 person	sime //
19 fish	si //
20 bird	XXX //
21 dog	%kuli //
22 louse	nou //
23 tree	XXX //
24 seed	XXX //
25 leaf	tapi, nuNgo //
26 root	XXX //
27 bark	XXX //
28 skin	lENge //
29 flesh	XXX //
30 blood	nd~ ela //
31 bone	neve //
32 grease	XXX //
33 egg	XXX //
34 horn	XXX //
35 tail	XXX //
36 feather	XXX //
37 hair	XXX //
38 head	XXX //
39 ear	nuNgoko //
40 eye	nimbe, ma //
41 nose	noto //
42 mouth	XXX //
43 tooth	nw~otende //
44 tongue	nEmbili //
45 claw	XXX //
46 foot	XXX //
47 knee	XXX //
48 hand	XXX //
49 belly	XXX //
50 neck	XXX //
51 breasts	niE //
52 heart	XXX //
53 liver	%teate //
54 drink	nu //
55 eat	XXX //
56 bite	XXX //
57 see	eamoli //
58 hear	viNo //
59 know	XXX //
60 sleep	XXX //
61 die	numbo //
62 kill	XXX //
63 swim	XXX //
64 fly	XXX //
65 walk	XXX //
66 come	pu //
67 lie	XXX //
68 sit	XXX //
69 stand	XXX //
70 give	XXX //
71 say	XXX //
72 sun	XXX //
73 moon	XXX //
74 star	niu //
75 water	nw~oi //
76 rain	XXX //
77 stone	nivE //
78 sand	XXX //
79 earth	XXX //
80 cloud	XXX //
81 smoke	XXX //
82 fire	nie //
83 ash	XXX //
84 burn	XXX //
85 path	numbataNge //
86 mountain	XXX //
87 red	XXX //
88 green	XXX //
89 yellow	XXX //
90 white	XXX //
91 black	XXX //
92 night	bu //
93 hot	XXX //
94 cold	XXX //
95 full	XXX //
96 new	mw~aea //
97 good	XXX //
98 round	XXX //
99 dry	XXX //
100 name	nEngE //
     
