# Supplementary material for: A test of Generalized Bayesian dating: A new linguistic dating method
Source: PLoS One. 2020 Aug 12;15(8):e0236522. doi: 10.1371/journal.pone.0236522 (PMC7423060; doi:10.1371/journal.pone.0236522)
Supplement: S3 File — The word lists for 30 calibration points required for running the asjp62c program. The dates for each calibration point are also supplied along. (ZIP) [file pone.0236522.s003.zip › S3 Supporting Information/Mongolic.txt]

     2     1     0     1    92    72                       
(I4,20X,10A1)
   1                    I
   2                    you
   3                    we
  11                    one
  12                    two
  18                    person
  19                    fish
  21                    dog
  22                    louse
  23                    tree
  25                    leaf
  28                    skin
  30                    blood
  31                    bone
  34                    horn
  39                    ear
  40                    eye
  41                    nose
  43                    tooth
  44                    tongue
  47                    knee
  48                    hand
  51                    breast
  53                    liver
  54                    drink
  57                    see
  58                    hear
  61                    die
  66                    come
  72                    sun
  74                    star
  75                    water
  77                    stone
  82                    fire
  85                    path
  86                    mountain
  92                    night
  95                    full
  96                    new
 100                    name
                                     
p
b
f
v
m
w             
8       
t
d
s
z
c
n
r
l       
S
Z       
C
j
T       
5
y
k
g
x
N
q                     
X
h
7
L
4
G
!       
i   
e
E
3
a
u
o
       
                                 
BURIAT_MONGOLIA{|Mongolic,EasternMongolic,Oirat-Khalkha,Khalkha-Buriat,Buriat@}
 3   52.00  108.00       45100   but   bxm
1 I	bi //
2 you	Si //
3 we	bida //
4 this	XXX //
5 that	XXX //
6 who	XXX //
7 what	XXX //
8 not	XXX //
9 all	XXX //
10 many	XXX //
11 one	naga //
12 two	xoyor //
13 big	XXX //
14 long	XXX //
15 small	XXX //
16 woman	XXX //
17 man	XXX //
18 person	xin //
19 fish	zogoXon //
20 bird	XXX //
21 dog	noxoy //
22 louse	XXX //
23 tree	modon //
24 seed	XXX //
25 leaf	XXX //
26 root	XXX //
27 bark	XXX //
28 skin	orXon //
29 flesh	XXX //
30 blood	Suxon //
31 bone	yoXon //
32 grease	XXX //
33 egg	XXX //
34 horn	abar //
35 tail	XXX //
36 feather	XXX //
37 hair	XXX //
38 head	XXX //
39 ear	Saxan //
40 eye	nudan //
41 nose	XXX //
42 mouth	XXX //
43 tooth	xalan //
44 tongue	XXX //
45 claw	XXX //
46 foot	XXX //
47 knee	XXX //
48 hand	gor //
49 belly	XXX //
50 neck	XXX //
51 breasts	saZa //
52 heart	XXX //
53 liver	XXX //
54 drink	uxo //
55 eat	XXX //
56 bite	XXX //
57 see	XXX //
58 hear	duluxo //
59 know	XXX //
60 sleep	XXX //
61 die	XXX //
62 kill	XXX //
63 swim	XXX //
64 fly	XXX //
65 walk	XXX //
66 come	yaroxa //
67 lie	XXX //
68 sit	XXX //
69 stand	XXX //
70 give	XXX //
71 say	XXX //
72 sun	noron //
73 moon	XXX //
74 star	XXX //
75 water	uXon //
76 rain	XXX //
77 stone	Sulun //
78 sand	XXX //
79 earth	XXX //
80 cloud	XXX //
81 smoke	XXX //
82 fire	gol //
83 ash	XXX //
84 burn	XXX //
85 path	zom //
86 mountain	xodo //
87 red	XXX //
88 green	XXX //
89 yellow	XXX //
90 white	XXX //
91 black	XXX //
92 night	Xini //
93 hot	XXX //
94 cold	XXX //
95 full	XXX //
96 new	Sana //
97 good	XXX //
98 round	XXX //
99 dry	XXX //
100 name	nara //
DAUR{|Mongolic@}
 1   48.00  124.00       96100   dgr   dta
1 I	bi //
2 you	Si //
3 we	bed, ba //
4 this	XXX //
5 that	XXX //
6 who	XXX //
7 what	XXX //
8 not	XXX //
9 all	XXX //
10 many	XXX //
11 one	n3k //
12 two	xoir, hoir //
13 big	XXX //
14 long	XXX //
15 small	XXX //
16 woman	XXX //
17 man	XXX //
18 person	xu, ku //
19 fish	jags //
20 bird	XXX //
21 dog	noxw~ //
22 louse	XXX //
23 tree	mod //
24 seed	XXX //
25 leaf	lErC //
26 root	XXX //
27 bark	XXX //
28 skin	ars //
29 flesh	XXX //
30 blood	XXX //
31 bone	XXX //
32 grease	XXX //
33 egg	XXX //
34 horn	x3ur //
35 tail	XXX //
36 feather	XXX //
37 hair	XXX //
38 head	XXX //
39 ear	XXX //
40 eye	nid //
41 nose	hamer //
42 mouth	XXX //
43 tooth	XXX //
44 tongue	k3l3, h3l //
45 claw	XXX //
46 foot	XXX //
47 knee	tolCix //
48 hand	gary~ //
49 belly	XXX //
50 neck	XXX //
51 breasts	XXX //
52 heart	XXX //
53 liver	XXX //
54 drink	wo //
55 eat	XXX //
56 bite	XXX //
57 see	uj //
58 hear	sons //
59 know	XXX //
60 sleep	XXX //
61 die	ug //
62 kill	XXX //
63 swim	XXX //
64 fly	XXX //
65 walk	XXX //
66 come	ir //
67 lie	XXX //
68 sit	XXX //
69 stand	XXX //
70 give	XXX //
71 say	XXX //
72 sun	nar //
73 moon	XXX //
74 star	hod //
75 water	os //
76 rain	XXX //
77 stone	Colo //
78 sand	XXX //
79 earth	XXX //
80 cloud	XXX //
81 smoke	XXX //
82 fire	CuCw~ //
83 ash	XXX //
84 burn	XXX //
85 path	t3rgui //
86 mountain	aul //
87 red	XXX //
88 green	XXX //
89 yellow	XXX //
90 white	XXX //
91 black	XXX //
92 night	XXX //
93 hot	XXX //
94 cold	XXX //
95 full	Cad //
96 new	XXX //
97 good	XXX //
98 round	XXX //
99 dry	XXX //
100 name	n3r //
KALAQIN{|Mongolic,EasternMongolic,Oirat-Khalkha,Khalkha-Buriat,Mongolian@}
 1   41.92  118.70     3380000   ord   mvf
1 I	bi //
2 you	Ci //
3 we	bide, madan //
4 this	XXX //
5 that	XXX //
6 who	XXX //
7 what	XXX //
8 not	XXX //
9 all	XXX //
10 many	XXX //
11 one	nig //
12 two	XEyir //
13 big	XXX //
14 long	XXX //
15 small	XXX //
16 woman	XXX //
17 man	XXX //
18 person	Xw~3n, fw~3n //
19 fish	jiagas //
20 bird	XXX //
21 dog	nEXE //
22 louse	bw~3s //
23 tree	mod //
24 seed	XXX //
25 leaf	lEbC //
26 root	XXX //
27 bark	XXX //
28 skin	aras //
29 flesh	XXX //
30 blood	Cis //
31 bone	yas //
32 grease	XXX //
33 egg	XXX //
34 horn	XXX //
35 tail	XXX //
36 feather	XXX //
37 hair	XXX //
38 head	XXX //
39 ear	Cig //
40 eye	n3d //
41 nose	Xamar //
42 mouth	XXX //
43 tooth	Sid //
44 tongue	XXX //
45 claw	XXX //
46 foot	XXX //
47 knee	XXX //
48 hand	gar //
49 belly	XXX //
50 neck	XXX //
51 breasts	XXX //
52 heart	XXX //
53 liver	XXX //
54 drink	u //
55 eat	XXX //
56 bite	XXX //
57 see	w3j //
58 hear	soNs //
59 know	XXX //
60 sleep	XXX //
61 die	w3X //
62 kill	XXX //
63 swim	XXX //
64 fly	XXX //
65 walk	XXX //
66 come	ir //
67 lie	XXX //
68 sit	XXX //
69 stand	XXX //
70 give	XXX //
71 say	XXX //
72 sun	nar //
73 moon	XXX //
74 star	od //
75 water	was //
76 rain	XXX //
77 stone	Cw~alu //
78 sand	XXX //
79 earth	XXX //
80 cloud	XXX //
81 smoke	XXX //
82 fire	XXX //
83 ash	XXX //
84 burn	XXX //
85 path	jam //
86 mountain	ol //
87 red	XXX //
88 green	XXX //
89 yellow	XXX //
90 white	XXX //
91 black	XXX //
92 night	w3S3, s3n //
93 hot	XXX //
94 cold	XXX //
95 full	d3r //
96 new	XXX //
97 good	XXX //
98 round	XXX //
99 dry	XXX //
100 name	n3r //
KALMYK{|Mongolic,EasternMongolic,Oirat-Khalkha,Oirat-Kalmyk-Darkhat@}
 1   46.32   44.27      360800   kiq   xal
1 I	py~i //
2 you	Ch~i //
3 we	by~itn //
4 this	XXX //
5 that	XXX //
6 who	XXX //
7 what	XXX //
8 not	XXX //
9 all	XXX //
10 many	XXX //
11 one	ny~egn //
12 two	xor //
13 big	XXX //
14 long	XXX //
15 small	XXX //
16 woman	XXX //
17 man	XXX //
18 person	ky~un //
19 fish	CExsn //
20 bird	XXX //
21 dog	noxE //
22 louse	by~urg //
23 tree	motn //
24 seed	XXX //
25 leaf	xEmtxsn //
26 root	XXX //
27 bark	XXX //
28 skin	Ersn //
29 flesh	XXX //
30 blood	ch~usn //
31 bone	yEsn //
32 grease	XXX //
33 egg	XXX //
34 horn	owr //
35 tail	XXX //
36 feather	XXX //
37 hair	XXX //
38 head	XXX //
39 ear	Ch~ikn //
40 eye	ny~utn //
41 nose	xEmr //
42 mouth	XXX //
43 tooth	Sutn //
44 tongue	ky~eLn //
45 claw	XXX //
46 foot	XXX //
47 knee	owtg //
48 hand	xEr //
49 belly	XXX //
50 neck	XXX //
51 breasts	ky~okn //
52 heart	XXX //
53 liver	eLkn //
54 drink	ux //
55 eat	XXX //
56 bite	XXX //
57 see	ucx //
58 hear	soNsx //
59 know	XXX //
60 sleep	XXX //
61 die	ukx //
62 kill	XXX //
63 swim	XXX //
64 fly	XXX //
65 walk	XXX //
66 come	irx //
67 lie	XXX //
68 sit	XXX //
69 stand	XXX //
70 give	XXX //
71 say	XXX //
72 sun	nErn //
73 moon	XXX //
74 star	otn //
75 water	usn //
76 rain	XXX //
77 stone	Ch~oLun //
78 sand	XXX //
79 earth	XXX //
80 cloud	XXX //
81 smoke	XXX //
82 fire	xEL //
83 ash	XXX //
84 burn	XXX //
85 path	xELx //
86 mountain	uL //
87 red	XXX //
88 green	XXX //
89 yellow	XXX //
90 white	XXX //
91 black	XXX //
92 night	sy~o //
93 hot	XXX //
94 cold	XXX //
95 full	Curn //
96 new	Sin //
97 good	XXX //
98 round	XXX //
99 dry	XXX //
100 name	ny~ern //
MONGOLIAN{|Mongolic,EasternMongolic,Oirat-Khalkha,Khalkha-Buriat,Mongolian@}
 1   47.00  105.00     2626590   kha   khk
1 I	py~i //
2 you	Ch~i //
3 we	py~it //
4 this	XXX //
5 that	XXX //
6 who	XXX //
7 what	XXX //
8 not	XXX //
9 all	XXX //
10 many	XXX //
11 one	nik //
12 two	xoyor, xos //
13 big	XXX //
14 long	XXX //
15 small	XXX //
16 woman	XXX //
17 man	XXX //
18 person	xuN //
19 fish	caGas //
20 bird	XXX //
21 dog	murtux, noxoy //
22 louse	pos, xurs //
23 tree	mot //
24 seed	XXX //
25 leaf	nawCh~, xutas //
26 root	XXX //
27 bark	XXX //
28 skin	Ery~s //
29 flesh	XXX //
30 blood	ch~us //
31 bone	yas, xaGatas //
32 grease	XXX //
33 egg	XXX //
34 horn	iwir //
35 tail	XXX //
36 feather	XXX //
37 hair	XXX //
38 head	XXX //
39 ear	Ch~ix //
40 eye	nut //
41 nose	xamar //
42 mouth	XXX //
43 tooth	Sut //
44 tongue	xiL //
45 claw	XXX //
46 foot	XXX //
47 knee	uwtug //
48 hand	Gar //
49 belly	XXX //
50 neck	XXX //
51 breasts	mem, xux //
52 heart	XXX //
53 liver	iLig //
54 drink	untLa //
55 eat	XXX //
56 bite	XXX //
57 see	uci, xara //
58 hear	sonso //
59 know	XXX //
60 sleep	XXX //
61 die	XXX //
62 kill	XXX //
63 swim	XXX //
64 fly	XXX //
65 walk	XXX //
66 come	iri, xuri //
67 lie	XXX //
68 sit	XXX //
69 stand	XXX //
70 give	XXX //
71 say	XXX //
72 sun	nar //
73 moon	XXX //
74 star	ot //
75 water	us //
76 rain	XXX //
77 stone	Ch~uLu //
78 sand	XXX //
79 earth	XXX //
80 cloud	XXX //
81 smoke	XXX //
82 fire	GaL, tuL //
83 ash	XXX //
84 burn	XXX //
85 path	cam, Cim //
86 mountain	uL //
87 red	XXX //
88 green	XXX //
89 yellow	XXX //
90 white	XXX //
91 black	XXX //
92 night	Sunu, oroy //
93 hot	XXX //
94 cold	XXX //
95 full	puth~iN, turiN //
96 new	Sin, saya //
97 good	XXX //
98 round	XXX //
99 dry	XXX //
100 name	nir //
MONGUOR{|Mongolic,SouthernPeripheryMongolic,Shirongol@}
 1   36.00  102.00      152000   mgg   mjg
1 I	bu //
2 you	ci //
3 we	buda //
4 this	XXX //
5 that	XXX //
6 who	XXX //
7 what	XXX //
8 not	XXX //
9 all	XXX //
10 many	XXX //
11 one	nige //
12 two	golo, gor //
13 big	XXX //
14 long	XXX //
15 small	XXX //
16 woman	XXX //
17 man	XXX //
18 person	biye, kun //
19 fish	ciEgase //
20 bird	XXX //
21 dog	noxue //
22 louse	XXX //
23 tree	bag, scioce //
24 seed	XXX //
25 leaf	XXX //
26 root	XXX //
27 bark	XXX //
28 skin	arase //
29 flesh	XXX //
30 blood	XXX //
31 bone	XXX //
32 grease	XXX //
33 egg	XXX //
34 horn	XXX //
35 tail	XXX //
36 feather	XXX //
37 hair	XXX //
38 head	XXX //
39 ear	cigi //
40 eye	nudu //
41 nose	xawar //
42 mouth	XXX //
43 tooth	sdi //
44 tongue	XXX //
45 claw	XXX //
46 foot	XXX //
47 knee	udig //
48 hand	gar //
49 belly	XXX //
50 neck	XXX //
51 breasts	XXX //
52 heart	XXX //
53 liver	XXX //
54 drink	oci, u, uciE //
55 eat	XXX //
56 bite	XXX //
57 see	musog, sge //
58 hear	XXX //
59 know	XXX //
60 sleep	XXX //
61 die	fugu //
62 kill	XXX //
63 swim	XXX //
64 fly	XXX //
65 walk	XXX //
66 come	re //
67 lie	XXX //
68 sit	XXX //
69 stand	XXX //
70 give	XXX //
71 say	XXX //
72 sun	nara //
73 moon	XXX //
74 star	XXX //
75 water	fucu //
76 rain	XXX //
77 stone	tas //
78 sand	XXX //
79 earth	XXX //
80 cloud	XXX //
81 smoke	XXX //
82 fire	gar //
83 ash	XXX //
84 burn	XXX //
85 path	mor //
86 mountain	ula //
87 red	XXX //
88 green	XXX //
89 yellow	XXX //
90 white	XXX //
91 black	XXX //
92 night	soni, suloN //
93 hot	XXX //
94 cold	XXX //
95 full	XXX //
96 new	seni //
97 good	XXX //
98 round	XXX //
99 dry	XXX //
100 name	niere //
SANTA_MONGOLIAN{|Mongolic,SouthernPeripheryMongolic,Shirongol,Baoanic@}
 1   31.50  107.50      200000   sta   sce
1 I	pi //
2 you	ch~i //
3 we	math~aN //
4 this	XXX //
5 that	XXX //
6 who	XXX //
7 what	XXX //
8 not	XXX //
9 all	XXX //
10 many	XXX //
11 one	ny3 //
12 two	qwa //
13 big	XXX //
14 long	XXX //
15 small	XXX //
16 woman	XXX //
17 man	XXX //
18 person	kh~uN //
19 fish	caXasuN //
20 bird	XXX //
21 dog	noX3y //
22 louse	bosuN //
23 tree	muth~uN //
24 seed	XXX //
25 leaf	lach~3N //
26 root	XXX //
27 bark	XXX //
28 skin	arasuN //
29 flesh	XXX //
30 blood	ch~usuN //
31 bone	yasuN //
32 grease	XXX //
33 egg	XXX //
34 horn	or //
35 tail	XXX //
36 feather	XXX //
37 hair	XXX //
38 head	XXX //
39 ear	ch~iq3N //
40 eye	nutuN //
41 nose	qh~awa //
42 mouth	XXX //
43 tooth	situN //
44 tongue	khy3ly3 //
45 claw	XXX //
46 foot	XXX //
47 knee	ot3u //
48 hand	qh~a //
49 belly	XXX //
50 neck	XXX //
51 breasts	nayci //
52 heart	XXX //
53 liver	XXX //
54 drink	icy3 //
55 eat	XXX //
56 bite	XXX //
57 see	uc3 //
58 hear	ch~anli3 //
59 know	XXX //
60 sleep	XXX //
61 die	fuku //
62 kill	XXX //
63 swim	XXX //
64 fly	XXX //
65 walk	XXX //
66 come	ir3 //
67 lie	XXX //
68 sit	XXX //
69 stand	XXX //
70 give	XXX //
71 say	XXX //
72 sun	XXX //
73 moon	XXX //
74 star	xotuN //
75 water	usu //
76 rain	XXX //
77 stone	%tasi //
78 sand	XXX //
79 earth	XXX //
80 cloud	XXX //
81 smoke	XXX //
82 fire	qh~aN //
83 ash	XXX //
84 burn	XXX //
85 path	mo //
86 mountain	ula //
87 red	XXX //
88 green	XXX //
89 yellow	XXX //
90 white	XXX //
91 black	XXX //
92 night	Sy3ni //
93 hot	XXX //
94 cold	XXX //
95 full	ch~udu //
96 new	sini //
97 good	XXX //
98 round	XXX //
99 dry	XXX //
100 name	XXX //
TACHENG_DAGUR{|Mongolic@}
 1   48.00  124.00       96100   dgr   dta
1 I	bi //
2 you	b3ySin, Si //
3 we	bad, bad3n //
4 this	XXX //
5 that	XXX //
6 who	XXX //
7 what	XXX //
8 not	XXX //
9 all	XXX //
10 many	XXX //
11 one	n3k //
12 two	xoyor //
13 big	XXX //
14 long	XXX //
15 small	XXX //
16 woman	XXX //
17 man	XXX //
18 person	ku, xu //
19 fish	Cagos //
20 bird	XXX //
21 dog	nox //
22 louse	bus //
23 tree	burgas, mod //
24 seed	XXX //
25 leaf	larCh~ //
26 root	XXX //
27 bark	XXX //
28 skin	ars //
29 flesh	XXX //
30 blood	Cos //
31 bone	yas //
32 grease	XXX //
33 egg	XXX //
34 horn	3wr //
35 tail	XXX //
36 feather	XXX //
37 hair	XXX //
38 head	XXX //
39 ear	Ch~ik //
40 eye	nid //
41 nose	xamar //
42 mouth	XXX //
43 tooth	Sid //
44 tongue	x3l //
45 claw	XXX //
46 foot	XXX //
47 knee	twalCh~ig //
48 hand	gar, xalaga //
49 belly	XXX //
50 neck	XXX //
51 breasts	m3k //
52 heart	XXX //
53 liver	x3l3g //
54 drink	obye //
55 eat	XXX //
56 bite	XXX //
57 see	uCubye //
58 hear	sonsbye //
59 know	XXX //
60 sleep	XXX //
61 die	ugubye //
62 kill	XXX //
63 swim	XXX //
64 fly	XXX //
65 walk	XXX //
66 come	irbye //
67 lie	XXX //
68 sit	XXX //
69 stand	XXX //
70 give	XXX //
71 say	XXX //
72 sun	nar //
73 moon	XXX //
74 star	xod //
75 water	os //
76 rain	XXX //
77 stone	Ch~olo //
78 sand	XXX //
79 earth	XXX //
80 cloud	XXX //
81 smoke	XXX //
82 fire	gal, tuym3r //
83 ash	XXX //
84 burn	XXX //
85 path	t3rgul //
86 mountain	awl //
87 red	XXX //
88 green	XXX //
89 yellow	XXX //
90 white	XXX //
91 black	XXX //
92 night	sund3 //
93 hot	XXX //
94 cold	XXX //
95 full	Ch~add3N, durs3N, tukurek3n //
96 new	SiNk3n //
97 good	XXX //
98 round	XXX //
99 dry	XXX //
100 name	n3r //
     
