# Supplementary material for: A test of Generalized Bayesian dating: A new linguistic dating method
Source: PLoS One. 2020 Aug 12;15(8):e0236522. doi: 10.1371/journal.pone.0236522 (PMC7423060; doi:10.1371/journal.pone.0236522)
Supplement: S3 File — The word lists for 30 calibration points required for running the asjp62c program. The dates for each calibration point are also supplied along. (ZIP) [file pone.0236522.s003.zip › S3 Supporting Information/Wakashan.txt]

     2     1     0     1    92    72                       
(I4,20X,10A1)
   1                    I
   2                    you
   3                    we
  11                    one
  12                    two
  18                    person
  19                    fish
  21                    dog
  22                    louse
  23                    tree
  25                    leaf
  28                    skin
  30                    blood
  31                    bone
  34                    horn
  39                    ear
  40                    eye
  41                    nose
  43                    tooth
  44                    tongue
  47                    knee
  48                    hand
  51                    breast
  53                    liver
  54                    drink
  57                    see
  58                    hear
  61                    die
  66                    come
  72                    sun
  74                    star
  75                    water
  77                    stone
  82                    fire
  85                    path
  86                    mountain
  92                    night
  95                    full
  96                    new
 100                    name
                                     
p
b
f
v
m
w             
8       
t
d
s
z
c
n
r
l       
S
Z       
C
j
T       
5
y
k
g
x
N
q                     
X
h
7
L
4
G
!       
i   
e
E
3
a
u
o
       
                                 
HAISLA{|Wakashan,NorthernWakashan@}
 3   54.00 -128.60         240   hsl   has
1 I	nugw~a //
2 you	yXsu, yXw~su //
3 we	nugw~anis //
4 this	XXX //
5 that	XXX //
6 who	XXX //
7 what	XXX //
8 not	XXX //
9 all	XXX //
10 many	XXX //
11 one	n"aukw~ //
12 two	ma7La //
13 big	XXX //
14 long	XXX //
15 small	XXX //
16 woman	XXX //
17 man	XXX //
18 person	wism //
19 fish	my //
20 bird	XXX //
21 dog	w"ac" //
22 louse	Gin //
23 tree	Law"s //
24 seed	XXX //
25 leaf	q"w~axela //
26 root	XXX //
27 bark	XXX //
28 skin	L"is //
29 flesh	XXX //
30 blood	blxLm //
31 bone	XaX //
32 grease	XXX //
33 egg	XXX //
34 horn	wL"aq //
35 tail	XXX //
36 feather	XXX //
37 hair	XXX //
38 head	XXX //
39 ear	p"sp"yu //
40 eye	GGs //
41 nose	Xuma7x //
42 mouth	XXX //
43 tooth	gi7gi //
44 tongue	k"lm //
45 claw	XXX //
46 foot	XXX //
47 knee	k"u7k"w~s Xdamwa //
48 hand	ha7isu, hayasu //
49 belly	XXX //
50 neck	XXX //
51 breasts	jam"i //
52 heart	XXX //
53 liver	l"Gis //
54 drink	naqa //
55 eat	XXX //
56 bite	XXX //
57 see	duqw~la //
58 hear	humala //
59 know	XXX //
60 sleep	XXX //
61 die	Ll //
62 kill	XXX //
63 swim	XXX //
64 fly	XXX //
65 walk	XXX //
66 come	Gan"akw~ //
67 lie	XXX //
68 sit	XXX //
69 stand	XXX //
70 give	XXX //
71 say	XXX //
72 sun	L"isla //
73 moon	XXX //
74 star	t"ut"u //
75 water	w"ap //
76 rain	XXX //
77 stone	t"ism //
78 sand	XXX //
79 earth	XXX //
80 cloud	XXX //
81 smoke	XXX //
82 fire	xw~ltla //
83 ash	XXX //
84 burn	XXX //
85 path	t"lxs //
86 mountain	n3ge //
87 red	XXX //
88 green	XXX //
89 yellow	XXX //
90 white	XXX //
91 black	XXX //
92 night	GanuL //
93 hot	XXX //
94 cold	XXX //
95 full	qut"a //
96 new	h"aluL //
97 good	XXX //
98 round	XXX //
99 dry	XXX //
100 name	dunt //
HEILTSUK{|Wakashan,NorthernWakashan,Kwakiutlan@}
 1   51.00 -127.50          66   hei   hei
1 I	nugw~a //
2 you	qsu //
3 we	nugw~anc //
4 this	XXX //
5 that	XXX //
6 who	XXX //
7 what	XXX //
8 not	XXX //
9 all	XXX //
10 many	XXX //
11 one	m"n //
12 two	maLla //
13 big	XXX //
14 long	XXX //
15 small	XXX //
16 woman	XXX //
17 man	XXX //
18 person	tgw~anm //
19 fish	mia //
20 bird	XXX //
21 dog	w"ac" //
22 louse	Gina //
23 tree	Laus, La7aus //
24 seed	XXX //
25 leaf	mimiaXLawa //
26 root	XXX //
27 bark	XXX //
28 skin	L"is //
29 flesh	XXX //
30 blood	h"lgw~m, h"lkw~a //
31 bone	XaX //
32 grease	XXX //
33 egg	XXX //
34 horn	wLm" //
35 tail	XXX //
36 feather	XXX //
37 hair	XXX //
38 head	XXX //
39 ear	p"sp"i7u //
40 eye	qqs //
41 nose	xw~maq //
42 mouth	XXX //
43 tooth	gik //
44 tongue	k"l"m //
45 claw	XXX //
46 foot	XXX //
47 knee	w"uXw~tam"ua //
48 hand	hay"asu //
49 belly	XXX //
50 neck	XXX //
51 breasts	ja7am //
52 heart	XXX //
53 liver	q"w~ms //
54 drink	naqa //
55 eat	XXX //
56 bite	XXX //
57 see	duqw~la //
58 hear	humiL //
59 know	XXX //
60 sleep	XXX //
61 die	Ll //
62 kill	XXX //
63 swim	XXX //
64 fly	XXX //
65 walk	XXX //
66 come	gaXiL //
67 lie	XXX //
68 sit	XXX //
69 stand	XXX //
70 give	XXX //
71 say	XXX //
72 sun	L"xsiwala //
73 moon	XXX //
74 star	t"ut"uw"a //
75 water	w"a7m", w"ap //
76 rain	XXX //
77 stone	t"ism //
78 sand	XXX //
79 earth	XXX //
80 cloud	XXX //
81 smoke	XXX //
82 fire	Xltla //
83 ash	XXX //
84 burn	XXX //
85 path	t"x //
86 mountain	q"w~uq"w~s //
87 red	XXX //
88 green	XXX //
89 yellow	XXX //
90 white	XXX //
91 black	XXX //
92 night	GanuL //
93 hot	XXX //
94 cold	XXX //
95 full	qw~ut"a //
96 new	h"aluL //
97 good	XXX //
98 round	XXX //
99 dry	XXX //
100 name	dunt //
KWAKWALA{|Wakashan,NorthernWakashan,Kwakiutlan@}
 1   51.00 -127.00         255   kwk   kwk
1 I	nugw~a //
2 you	sw //
3 we	nugw~anc //
4 this	XXX //
5 that	XXX //
6 who	XXX //
7 what	XXX //
8 not	XXX //
9 all	XXX //
10 many	XXX //
11 one	n"m //
12 two	ma7L //
13 big	XXX //
14 long	XXX //
15 small	XXX //
16 woman	XXX //
17 man	XXX //
18 person	tgw~anm //
19 fish	mE //
20 bird	XXX //
21 dog	w"asa //
22 louse	Gin //
23 tree	qw~aX //
24 seed	XXX //
25 leaf	mami7ma //
26 root	XXX //
27 bark	XXX //
28 skin	L"is //
29 flesh	XXX //
30 blood	lkw~a //
31 bone	Xaq //
32 grease	XXX //
33 egg	XXX //
34 horn	wLm", wL"aq //
35 tail	XXX //
36 feather	XXX //
37 hair	XXX //
38 head	XXX //
39 ear	p"sp"y"u //
40 eye	Gy"aGas //
41 nose	x3njas //
42 mouth	XXX //
43 tooth	gigi //
44 tongue	k"lm //
45 claw	XXX //
46 foot	XXX //
47 knee	up"ige7, kw~exe7 //
48 hand	a7ya7su //
49 belly	XXX //
50 neck	XXX //
51 breasts	jam"a //
52 heart	XXX //
53 liver	t"iwani //
54 drink	naqa //
55 eat	XXX //
56 bite	XXX //
57 see	duqw~la //
58 hear	watL3la //
59 know	XXX //
60 sleep	XXX //
61 die	Ll7 //
62 kill	XXX //
63 swim	XXX //
64 fly	XXX //
65 walk	XXX //
66 come	gaX //
67 lie	XXX //
68 sit	XXX //
69 stand	XXX //
70 give	XXX //
71 say	XXX //
72 sun	L"isla //
73 moon	XXX //
74 star	t"ut"u //
75 water	w"ap //
76 rain	XXX //
77 stone	t"ism //
78 sand	XXX //
79 earth	XXX //
80 cloud	XXX //
81 smoke	XXX //
82 fire	l3k"w~as, l3gwiL //
83 ash	XXX //
84 burn	XXX //
85 path	t"lxa //
86 mountain	n3ge //
87 red	XXX //
88 green	XXX //
89 yellow	XXX //
90 white	XXX //
91 black	XXX //
92 night	GanuL //
93 hot	XXX //
94 cold	XXX //
95 full	qut"a //
96 new	alumas, c"xas //
97 good	XXX //
98 round	XXX //
99 dry	XXX //
100 name	Lg3m //
OOWEKYALA{|Wakashan,NorthernWakashan,Kwakiutlan@}
 1   51.41 -127.15          66   hei   hei
1 I	nugw~a //
2 you	qsu //
3 we	nugw~anc //
4 this	XXX //
5 that	XXX //
6 who	XXX //
7 what	XXX //
8 not	XXX //
9 all	XXX //
10 many	XXX //
11 one	m"n //
12 two	ma7La //
13 big	XXX //
14 long	XXX //
15 small	XXX //
16 woman	XXX //
17 man	XXX //
18 person	wism //
19 fish	mia //
20 bird	XXX //
21 dog	w"asa //
22 louse	Gin //
23 tree	XXX //
24 seed	XXX //
25 leaf	XXX //
26 root	XXX //
27 bark	XXX //
28 skin	L"is //
29 flesh	XXX //
30 blood	h"lkw~a //
31 bone	Xaq //
32 grease	XXX //
33 egg	XXX //
34 horn	wLm" //
35 tail	XXX //
36 feather	XXX //
37 hair	XXX //
38 head	XXX //
39 ear	p"sp"i7u //
40 eye	GiGiqs //
41 nose	xw~maq //
42 mouth	XXX //
43 tooth	gik //
44 tongue	k"l"m //
45 claw	XXX //
46 foot	XXX //
47 knee	XXX //
48 hand	XXX //
49 belly	XXX //
50 neck	XXX //
51 breasts	ja7Em //
52 heart	XXX //
53 liver	q"w~mms //
54 drink	naqa //
55 eat	XXX //
56 bite	XXX //
57 see	duqw~la //
58 hear	huma //
59 know	XXX //
60 sleep	XXX //
61 die	Ll7 //
62 kill	XXX //
63 swim	XXX //
64 fly	XXX //
65 walk	XXX //
66 come	gaX //
67 lie	XXX //
68 sit	XXX //
69 stand	XXX //
70 give	XXX //
71 say	XXX //
72 sun	XXX //
73 moon	XXX //
74 star	t"ut"u7a //
75 water	w"apa, dm7xs //
76 rain	XXX //
77 stone	t"isa //
78 sand	XXX //
79 earth	XXX //
80 cloud	XXX //
81 smoke	XXX //
82 fire	h"n //
83 ash	XXX //
84 burn	XXX //
85 path	t"x //
86 mountain	q"w~uq"w~s //
87 red	XXX //
88 green	XXX //
89 yellow	XXX //
90 white	XXX //
91 black	XXX //
92 night	GanuL //
93 hot	XXX //
94 cold	XXX //
95 full	qw~ut"a //
96 new	c"ut //
97 good	XXX //
98 round	XXX //
99 dry	XXX //
100 name	Liq //
DITIDAHT{|Wakashan,SouthernWakashan,Nootkan@}
 2   48.67 -124.75           7   nit   dtd
1 I	siy"a //
2 you	suw"a //
3 we	XXX //
4 this	XXX //
5 that	XXX //
6 who	XXX //
7 what	XXX //
8 not	XXX //
9 all	XXX //
10 many	XXX //
11 one	c"awak //
12 two	aL //
13 big	XXX //
14 long	XXX //
15 small	XXX //
16 woman	XXX //
17 man	XXX //
18 person	qo7as //
19 fish	ha7ub //
20 bird	XXX //
21 dog	C"ikw~a7L //
22 louse	qiTid //
23 tree	SuC"as //
24 seed	XXX //
25 leaf	L"aL"aqaqsib //
26 root	XXX //
27 bark	XXX //
28 skin	L"iXaq //
29 flesh	XXX //
30 blood	LeLaw"qabs //
31 bone	habut //
32 grease	XXX //
33 egg	XXX //
34 horn	XXX //
35 tail	XXX //
36 feather	XXX //
37 hair	XXX //
38 head	XXX //
39 ear	p"ip"i7 //
40 eye	qali7 //
41 nose	dic", nic" //
42 mouth	XXX //
43 tooth	CiCi7 //
44 tongue	lakey"k //
45 claw	XXX //
46 foot	XXX //
47 knee	hi7tap7iq //
48 hand	kukuduksi7 //
49 belly	XXX //
50 neck	XXX //
51 breasts	adab, amaS //
52 heart	XXX //
53 liver	pilaq //
54 drink	daqa, daqSiL //
55 eat	XXX //
56 bite	XXX //
57 see	daCo7L, uqo7L //
58 hear	da7a, de7iwL //
59 know	XXX //
60 sleep	XXX //
61 die	qaXSil, qaXak //
62 kill	XXX //
63 swim	XXX //
64 fly	XXX //
65 walk	XXX //
66 come	hacse7iy, hitaqeL //
67 lie	XXX //
68 sit	XXX //
69 stand	XXX //
70 give	XXX //
71 say	XXX //
72 sun	dak //
73 moon	XXX //
74 star	t"at"awa7si7 //
75 water	C"a7ak //
76 rain	XXX //
77 stone	t"idiCkw~ //
78 sand	XXX //
79 earth	XXX //
80 cloud	XXX //
81 smoke	XXX //
82 fire	adak //
83 ash	XXX //
84 burn	XXX //
85 path	t"aSi //
86 mountain	duCi7 //
87 red	XXX //
88 green	XXX //
89 yellow	XXX //
90 white	XXX //
91 black	XXX //
92 night	atXiy //
93 hot	XXX //
94 cold	XXX //
95 full	C"ac"u, disak //
96 new	c"ustuk //
97 good	XXX //
98 round	XXX //
99 dry	XXX //
100 name	SaSi //
NOOTKA{|Wakashan,SouthernWakashan,Nootkan@}
 1   49.67 -126.67         130   kyq   nuk
1 I	siy"a //
2 you	suw"a, siXw~ //
3 we	niXw~, niw"a //
4 this	XXX //
5 that	XXX //
6 who	XXX //
7 what	XXX //
8 not	XXX //
9 all	XXX //
10 many	XXX //
11 one	c"awa //
12 two	aLa //
13 big	XXX //
14 long	XXX //
15 small	XXX //
16 woman	XXX //
17 man	XXX //
18 person	qu7as //
19 fish	c"uStup, ha7um //
20 bird	XXX //
21 dog	XiLC, XiniL //
22 louse	qiCin //
23 tree	c"ismapt, L"aqaXas //
24 seed	XXX //
25 leaf	L"acL"aqaqXc"im, L"aqapt //
26 root	XXX //
27 bark	XXX //
28 skin	L"iXaq, tukw~aq //
29 flesh	XXX //
30 blood	Xis, Xismis //
31 bone	hamut //
32 grease	XXX //
33 egg	XXX //
34 horn	maL //
35 tail	XXX //
36 feather	XXX //
37 hair	XXX //
38 head	XXX //
39 ear	p"ap"i //
40 eye	qasi //
41 nose	nic"a //
42 mouth	XXX //
43 tooth	CiCiCi //
44 tongue	Cup //
45 claw	XXX //
46 foot	XXX //
47 knee	a7app"iqa //
48 hand	kw~ikw~insku //
49 belly	XXX //
50 neck	XXX //
51 breasts	amasXuL, inma //
52 heart	XXX //
53 liver	Lim"aq, Liyup //
54 drink	naq //
55 eat	XXX //
56 bite	XXX //
57 see	n"acsa, n"aC //
58 hear	na7a, n37iCiL //
59 know	XXX //
60 sleep	XXX //
61 die	qaX, qaXSiL //
62 kill	XXX //
63 swim	XXX //
64 fly	XXX //
65 walk	XXX //
66 come	hinatSiL, hinin //
67 lie	XXX //
68 sit	XXX //
69 stand	XXX //
70 give	XXX //
71 say	XXX //
72 sun	hupaL, L"up"in //
73 moon	XXX //
74 star	t"at"us //
75 water	c"a, c"a7ak //
76 rain	XXX //
77 stone	m"uksy~i //
78 sand	XXX //
79 earth	XXX //
80 cloud	XXX //
81 smoke	XXX //
82 fire	inkw~ //
83 ash	XXX //
84 burn	XXX //
85 path	t"aSi //
86 mountain	nuCi //
87 red	XXX //
88 green	XXX //
89 yellow	XXX //
90 white	XXX //
91 black	XXX //
92 night	atXi //
93 hot	XXX //
94 cold	XXX //
95 full	cuma, k"ama //
96 new	c"uSuk, wastk //
97 good	XXX //
98 round	XXX //
99 dry	XXX //
100 name	Ximti //
     
