# Supplementary material for: A test of Generalized Bayesian dating: A new linguistic dating method
Source: PLoS One. 2020 Aug 12;15(8):e0236522. doi: 10.1371/journal.pone.0236522 (PMC7423060; doi:10.1371/journal.pone.0236522)
Supplement: S3 File — The word lists for 30 calibration points required for running the asjp62c program. The dates for each calibration point are also supplied along. (ZIP) [file pone.0236522.s003.zip › S3 Supporting Information/Saami.txt]

     2     1     0     1    92    72                       
(I4,20X,10A1)
   1                    I
   2                    you
   3                    we
  11                    one
  12                    two
  18                    person
  19                    fish
  21                    dog
  22                    louse
  23                    tree
  25                    leaf
  28                    skin
  30                    blood
  31                    bone
  34                    horn
  39                    ear
  40                    eye
  41                    nose
  43                    tooth
  44                    tongue
  47                    knee
  48                    hand
  51                    breast
  53                    liver
  54                    drink
  57                    see
  58                    hear
  61                    die
  66                    come
  72                    sun
  74                    star
  75                    water
  77                    stone
  82                    fire
  85                    path
  86                    mountain
  92                    night
  95                    full
  96                    new
 100                    name
                                     
p
b
f
v
m
w             
8       
t
d
s
z
c
n
r
l       
S
Z       
C
j
T       
5
y
k
g
x
N
q                     
X
h
7
L
4
G
!       
i   
e
E
3
a
u
o
       
                                 
INARI_SAAMI{|Saami,EasternSaami,MainlandEasternSaami@}
 3   69.00   28.00         300         smn
1 I	mun //
2 you	tun //
3 we	miy //
4 this	XXX //
5 that	XXX //
6 who	XXX //
7 what	XXX //
8 not	XXX //
9 all	XXX //
10 many	XXX //
11 one	oto //
12 two	kieti, k3eti //
13 big	XXX //
14 long	XXX //
15 small	XXX //
16 woman	XXX //
17 man	XXX //
18 person	%olmoS //
19 fish	kieli, k3eli //
20 bird	XXX //
21 dog	penuv //
22 louse	tike //
23 tree	muoro //
24 seed	XXX //
25 leaf	%losto //
26 root	XXX //
27 bark	XXX //
28 skin	liSke //
29 flesh	XXX //
30 blood	voro //
31 bone	tEti //
32 grease	XXX //
33 egg	XXX //
34 horn	%Cuarvi, %Cw~arvi //
35 tail	XXX //
36 feather	XXX //
37 hair	XXX //
38 head	XXX //
39 ear	peLi //
40 eye	Calme //
41 nose	5une //
42 mouth	XXX //
43 tooth	pEni //
44 tongue	5uovCo //
45 claw	XXX //
46 foot	XXX //
47 knee	ido //
48 hand	kieto, ky~eto //
49 belly	XXX //
50 neck	XXX //
51 breasts	5amah //
52 heart	XXX //
53 liver	vuoivos //
54 drink	%yuho //
55 eat	XXX //
56 bite	XXX //
57 see	%uoini, %woini //
58 hear	kulo //
59 know	XXX //
60 sleep	XXX //
61 die	yEmi //
62 kill	XXX //
63 swim	XXX //
64 fly	XXX //
65 walk	XXX //
66 come	%puati, %pw~ati //
67 lie	XXX //
68 sit	XXX //
69 stand	XXX //
70 give	XXX //
71 say	XXX //
72 sun	peivi //
73 moon	XXX //
74 star	tEsni //
75 water	CEci //
76 rain	XXX //
77 stone	ke8gi //
78 sand	XXX //
79 earth	XXX //
80 cloud	XXX //
81 smoke	XXX //
82 fire	tulo //
83 ash	XXX //
84 burn	XXX //
85 path	pElgis //
86 mountain	vEri //
87 red	XXX //
88 green	XXX //
89 yellow	XXX //
90 white	XXX //
91 black	XXX //
92 night	iyo //
93 hot	XXX //
94 cold	XXX //
95 full	tievos, ty~evos //
96 new	u8os //
97 good	XXX //
98 round	XXX //
99 dry	XXX //
100 name	%nomo //
KILDIN_SAAMI{|Saami,EasternSaami,PeninsularEasternSaami@}
 1   67.00   37.00         350   ski   sjd
1 I	mun //
2 you	ton //
3 we	m3y //
4 this	XXX //
5 that	XXX //
6 who	XXX //
7 what	XXX //
8 not	XXX //
9 all	XXX //
10 many	XXX //
11 one	et //
12 two	kut //
13 big	XXX //
14 long	XXX //
15 small	XXX //
16 woman	XXX //
17 man	XXX //
18 person	%olma, poalkas //
19 fish	kuly~, kuL //
20 bird	XXX //
21 dog	penE //
22 louse	t3ky~ //
23 tree	mur //
24 seed	XXX //
25 leaf	%lest //
26 root	XXX //
27 bark	XXX //
28 skin	toly~y, toLy~ //
29 flesh	XXX //
30 blood	ver //
31 bone	taxy~t //
32 grease	XXX //
33 egg	XXX //
34 horn	%Cuerv //
35 tail	XXX //
36 feather	XXX //
37 hair	XXX //
38 head	XXX //
39 ear	pely~y, peLy~ //
40 eye	Caly~m, CaLm //
41 nose	5un5, 5uny~ //
42 mouth	XXX //
43 tooth	pany~ //
44 tongue	5uCemy~ //
45 claw	XXX //
46 foot	XXX //
47 knee	puvl //
48 hand	kidt //
49 belly	XXX //
50 neck	XXX //
51 breasts	ninC, ra5t //
52 heart	XXX //
53 liver	vuvas //
54 drink	%yugke //
55 eat	XXX //
56 bite	XXX //
57 see	%ujne //
58 hear	kulE //
59 know	XXX //
60 sleep	XXX //
61 die	yoame //
62 kill	XXX //
63 swim	XXX //
64 fly	XXX //
65 walk	XXX //
66 come	%puedte //
67 lie	XXX //
68 sit	XXX //
69 stand	XXX //
70 give	XXX //
71 say	XXX //
72 sun	pev //
73 moon	XXX //
74 star	tasy~t //
75 water	Cacy~, Cadzy~ //
76 rain	XXX //
77 stone	kedy~k //
78 sand	XXX //
79 earth	XXX //
80 cloud	XXX //
81 smoke	XXX //
82 fire	tol //
83 ash	XXX //
84 burn	XXX //
85 path	%yun //
86 mountain	%pahk //
87 red	XXX //
88 green	XXX //
89 yellow	XXX //
90 white	XXX //
91 black	XXX //
92 night	3y //
93 hot	XXX //
94 cold	XXX //
95 full	tivt //
96 new	odt //
97 good	XXX //
98 round	XXX //
99 dry	XXX //
100 name	%nem //
NORTH_SAAMI{|Saami,WesternSaami,CentralWesternSaami@}
 1   69.00   24.00       25700   sno   sme
1 I	mun //
2 you	don //
3 we	mi //
4 this	XXX //
5 that	XXX //
6 who	XXX //
7 what	XXX //
8 not	XXX //
9 all	XXX //
10 many	XXX //
11 one	okto //
12 two	guokte //
13 big	XXX //
14 long	XXX //
15 small	XXX //
16 woman	XXX //
17 man	XXX //
18 person	heoggo, %olmoS //
19 fish	guoli //
20 bird	XXX //
21 dog	beono //
22 louse	diki //
23 tree	muoro //
24 seed	XXX //
25 leaf	%losto //
26 root	XXX //
27 bark	XXX //
28 skin	XXX //
29 flesh	XXX //
30 blood	voro //
31 bone	dakti //
32 grease	XXX //
33 egg	XXX //
34 horn	XXX //
35 tail	XXX //
36 feather	XXX //
37 hair	XXX //
38 head	XXX //
39 ear	beoly~i, beoLi //
40 eye	Colbmi //
41 nose	ny~uni, 5uni //
42 mouth	XXX //
43 tooth	batni //
44 tongue	gielo //
45 claw	XXX //
46 foot	XXX //
47 knee	Cibi //
48 hand	gieto //
49 belly	XXX //
50 neck	XXX //
51 breasts	Ciji //
52 heart	XXX //
53 liver	vuoivos //
54 drink	%yuko //
55 eat	XXX //
56 bite	XXX //
57 see	%oidni //
58 hear	gulo //
59 know	XXX //
60 sleep	XXX //
61 die	yapmi //
62 kill	XXX //
63 swim	XXX //
64 fly	XXX //
65 walk	XXX //
66 come	beoso, boti //
67 lie	XXX //
68 sit	XXX //
69 stand	XXX //
70 give	XXX //
71 say	XXX //
72 sun	beoivaS //
73 moon	XXX //
74 star	nasti //
75 water	Caci //
76 rain	XXX //
77 stone	geo8gi //
78 sand	XXX //
79 earth	XXX //
80 cloud	XXX //
81 smoke	XXX //
82 fire	dolo //
83 ash	XXX //
84 burn	XXX //
85 path	luodo, geoidnu //
86 mountain	XXX //
87 red	XXX //
88 green	XXX //
89 yellow	XXX //
90 white	XXX //
91 black	XXX //
92 night	idy~o //
93 hot	XXX //
94 cold	XXX //
95 full	dievo //
96 new	voros, o8o //
97 good	XXX //
98 round	XXX //
99 dry	XXX //
100 name	%nama //
SKOLT_SAAMI{|Saami,EasternSaami,MainlandEasternSaami@}
 1   68.00   30.00         650         sms
1 I	mon //
2 you	ton //
3 we	miy //
4 this	XXX //
5 that	XXX //
6 who	XXX //
7 what	XXX //
8 not	XXX //
9 all	XXX //
10 many	XXX //
11 one	3t //
12 two	ku3t, kw~3t //
13 big	XXX //
14 long	XXX //
15 small	XXX //
16 woman	XXX //
17 man	XXX //
18 person	%olmaZ //
19 fish	kuel, kw~El //
20 bird	XXX //
21 dog	pionai, py~onai //
22 louse	teky~, tEky~ //
23 tree	mu3r, mw~3r //
24 seed	XXX //
25 leaf	%l3st //
26 root	XXX //
27 bark	XXX //
28 skin	leSky~, lESky~ //
29 flesh	XXX //
30 blood	v3r //
31 bone	tEt //
32 grease	XXX //
33 egg	XXX //
34 horn	%CuErv, %Cw~Erv //
35 tail	XXX //
36 feather	XXX //
37 hair	XXX //
38 head	XXX //
39 ear	peL, pEL //
40 eye	Colm //
41 nose	5un //
42 mouth	XXX //
43 tooth	pEn //
44 tongue	5uCom //
45 claw	XXX //
46 foot	XXX //
47 knee	pu3lv, pw~3lv //
48 hand	ki3t, ky~3t //
49 belly	XXX //
50 neck	XXX //
51 breasts	rod //
52 heart	XXX //
53 liver	vuoivos, vw~oivos //
54 drink	%yuko //
55 eat	XXX //
56 bite	XXX //
57 see	vueine, vw~EinE //
58 hear	kulo //
59 know	XXX //
60 sleep	XXX //
61 die	yEme, yEmE //
62 kill	XXX //
63 swim	XXX //
64 fly	XXX //
65 walk	XXX //
66 come	puete, pw~EtE //
67 lie	XXX //
68 sit	XXX //
69 stand	XXX //
70 give	XXX //
71 say	XXX //
72 sun	peiv, pEiv //
73 moon	XXX //
74 star	tEsn //
75 water	CEc //
76 rain	XXX //
77 stone	keEdgy~ //
78 sand	XXX //
79 earth	XXX //
80 cloud	XXX //
81 smoke	XXX //
82 fire	tol //
83 ash	XXX //
84 burn	XXX //
85 path	pELes, pELEs //
86 mountain	vEr //
87 red	XXX //
88 green	XXX //
89 yellow	XXX //
90 white	XXX //
91 black	XXX //
92 night	in //
93 hot	XXX //
94 cold	XXX //
95 full	tiudos //
96 new	o8os //
97 good	XXX //
98 round	XXX //
99 dry	XXX //
100 name	%n3m //
LULE_SAAMI{|Saami,WesternSaami,CentralWesternSaami@}
 1   67.25   20.67        2000         smj
1 I	mon //
2 you	ton //
3 we	miy //
4 this	XXX //
5 that	XXX //
6 who	XXX //
7 what	XXX //
8 not	XXX //
9 all	XXX //
10 many	XXX //
11 one	akta //
12 two	kuokta //
13 big	XXX //
14 long	XXX //
15 small	XXX //
16 woman	XXX //
17 man	XXX //
18 person	%ulmuS //
19 fish	kuole //
20 bird	XXX //
21 dog	pena //
22 louse	tike //
23 tree	muora //
24 seed	XXX //
25 leaf	%lasta //
26 root	XXX //
27 bark	XXX //
28 skin	like //
29 flesh	XXX //
30 blood	vara //
31 bone	takte //
32 grease	XXX //
33 egg	XXX //
34 horn	%Cy~oarve //
35 tail	XXX //
36 feather	XXX //
37 hair	XXX //
38 head	XXX //
39 ear	pieLe //
40 eye	Cy~alme //
41 nose	5une //
42 mouth	XXX //
43 tooth	patne //
44 tongue	5uowCy~av //
45 claw	XXX //
46 foot	XXX //
47 knee	%puolva //
48 hand	kieta //
49 belly	XXX //
50 neck	XXX //
51 breasts	5itCy~e //
52 heart	XXX //
53 liver	libre //
54 drink	%yuka //
55 eat	XXX //
56 bite	XXX //
57 see	%vuone //
58 hear	kula //
59 know	XXX //
60 sleep	XXX //
61 die	yapme //
62 kill	XXX //
63 swim	XXX //
64 fly	XXX //
65 walk	XXX //
66 come	%poate //
67 lie	XXX //
68 sit	XXX //
69 stand	XXX //
70 give	XXX //
71 say	XXX //
72 sun	pieve //
73 moon	XXX //
74 star	naste //
75 water	Cy~aCy~e //
76 rain	XXX //
77 stone	kierke //
78 sand	XXX //
79 earth	XXX //
80 cloud	XXX //
81 smoke	XXX //
82 fire	tolo //
83 ash	XXX //
84 burn	XXX //
85 path	palkes //
86 mountain	vare //
87 red	XXX //
88 green	XXX //
89 yellow	XXX //
90 white	XXX //
91 black	XXX //
92 night	idy~a //
93 hot	XXX //
94 cold	XXX //
95 full	tievas //
96 new	otos //
97 good	XXX //
98 round	XXX //
99 dry	XXX //
100 name	%nama //
SOUTH_SAAMI{|Saami,WesternSaami,SouthwesternSaami@}
 1   64.67   16.75         600   scs   sma
1 I	man3 //
2 you	datn3 //
3 we	miyieh //
4 this	XXX //
5 that	XXX //
6 who	XXX //
7 what	XXX //
8 not	XXX //
9 all	XXX //
10 many	XXX //
11 one	akt3 //
12 two	gekt3 //
13 big	XXX //
14 long	XXX //
15 small	XXX //
16 woman	XXX //
17 man	XXX //
18 person	%almeCy~3 //
19 fish	gueli3 //
20 bird	XXX //
21 dog	b3e53 //
22 louse	diki3 //
23 tree	moer3 //
24 seed	XXX //
25 leaf	%last3 //
26 root	XXX //
27 bark	XXX //
28 skin	5alCy~a //
29 flesh	XXX //
30 blood	v3r3 //
31 bone	moaro3 //
32 grease	XXX //
33 egg	XXX //
34 horn	%Cy~oervi3 //
35 tail	XXX //
36 feather	XXX //
37 hair	XXX //
38 head	XXX //
39 ear	bieLi3 //
40 eye	Cy~elmi3 //
41 nose	5ueni3 //
42 mouth	XXX //
43 tooth	baeni3 //
44 tongue	5oekCy~em3 //
45 claw	XXX //
46 foot	XXX //
47 knee	boelv3 //
48 hand	g3et3 //
49 belly	XXX //
50 neck	XXX //
51 breasts	5amah //
52 heart	XXX //
53 liver	libri3 //
54 drink	%yowk3 //
55 eat	XXX //
56 bite	XXX //
57 see	vuen3 //
58 hear	gowl3 //
59 know	XXX //
60 sleep	XXX //
61 die	yaem3 //
62 kill	XXX //
63 swim	XXX //
64 fly	XXX //
65 walk	XXX //
66 come	boet3 //
67 lie	XXX //
68 sit	XXX //
69 stand	XXX //
70 give	XXX //
71 say	XXX //
72 sun	bieyi3 //
73 moon	XXX //
74 star	naesti3 //
75 water	Cy~aeci3 //
76 rain	XXX //
77 stone	gierki3 //
78 sand	XXX //
79 earth	XXX //
80 cloud	XXX //
81 smoke	XXX //
82 fire	dol3 //
83 ash	XXX //
84 burn	XXX //
85 path	balka //
86 mountain	Cy~ak3 //
87 red	XXX //
88 green	XXX //
89 yellow	XXX //
90 white	XXX //
91 black	XXX //
92 night	3y3 //
93 hot	XXX //
94 cold	XXX //
95 full	d3ev3s //
96 new	or3 //
97 good	XXX //
98 round	XXX //
99 dry	XXX //
100 name	%nom3 //
     
