# Supplementary material for: A test of Generalized Bayesian dating: A new linguistic dating method
Source: PLoS One. 2020 Aug 12;15(8):e0236522. doi: 10.1371/journal.pone.0236522 (PMC7423060; doi:10.1371/journal.pone.0236522)
Supplement: S3 File — The word lists for 30 calibration points required for running the asjp62c program. The dates for each calibration point are also supplied along. (ZIP) [file pone.0236522.s003.zip › S3 Supporting Information/Scandinavian.txt]

     2     1     0     1    92    72                       
(I4,20X,10A1)
   1                    I
   2                    you
   3                    we
  11                    one
  12                    two
  18                    person
  19                    fish
  21                    dog
  22                    louse
  23                    tree
  25                    leaf
  28                    skin
  30                    blood
  31                    bone
  34                    horn
  39                    ear
  40                    eye
  41                    nose
  43                    tooth
  44                    tongue
  47                    knee
  48                    hand
  51                    breast
  53                    liver
  54                    drink
  57                    see
  58                    hear
  61                    die
  66                    come
  72                    sun
  74                    star
  75                    water
  77                    stone
  82                    fire
  85                    path
  86                    mountain
  92                    night
  95                    full
  96                    new
 100                    name
                                     
p
b
f
v
m
w             
8       
t
d
s
z
c
n
r
l       
S
Z       
C
j
T       
5
y
k
g
x
N
q                     
X
h
7
L
4
G
!       
i   
e
E
3
a
u
o
       
                                 
FAROESE{|NorthGermanic,WestScandinavian,Icelandic-Faroese@}
 3   62.00   -7.00       69000   far   fao
1 I	Eg //
2 you	ti //
3 we	vit //
4 this	XXX //
5 that	XXX //
6 who	XXX //
7 what	XXX //
8 not	XXX //
9 all	XXX //
10 many	XXX //
11 one	oin, oit //
12 two	tvoir, tvEi //
13 big	XXX //
14 long	XXX //
15 small	XXX //
16 woman	XXX //
17 man	XXX //
18 person	mEdn~iSa //
19 fish	fiskur //
20 bird	XXX //
21 dog	hundur //
22 louse	lis //
23 tree	trEa //
24 seed	XXX //
25 leaf	bla //
26 root	XXX //
27 bark	XXX //
28 skin	Sidn~ //
29 flesh	XXX //
30 blood	ble //
31 bone	boin //
32 grease	XXX //
33 egg	XXX //
34 horn	hodn~ //
35 tail	XXX //
36 feather	XXX //
37 hair	XXX //
38 head	XXX //
39 ear	oira //
40 eye	Eiga //
41 nose	nes //
42 mouth	XXX //
43 tooth	todn~ //
44 tongue	tuNga //
45 claw	XXX //
46 foot	XXX //
47 knee	kh~nEa //
48 hand	hond //
49 belly	XXX //
50 neck	XXX //
51 breasts	brest //
52 heart	XXX //
53 liver	livur //
54 drink	drekh~a //
55 eat	XXX //
56 bite	XXX //
57 see	suigy~a //
58 hear	hoira //
59 know	XXX //
60 sleep	XXX //
61 die	doigy~a //
62 kill	XXX //
63 swim	XXX //
64 fly	XXX //
65 walk	XXX //
66 come	kh~oma //
67 lie	XXX //
68 sit	XXX //
69 stand	XXX //
70 give	XXX //
71 say	XXX //
72 sun	sel //
73 moon	XXX //
74 star	Serna //
75 water	vatn //
76 rain	XXX //
77 stone	stoinur //
78 sand	XXX //
79 earth	XXX //
80 cloud	XXX //
81 smoke	XXX //
82 fire	Eldur //
83 ash	XXX //
84 burn	XXX //
85 path	geta, vEgur //
86 mountain	fy~adl~ //
87 red	XXX //
88 green	XXX //
89 yellow	XXX //
90 white	XXX //
91 black	XXX //
92 night	not //
93 hot	XXX //
94 cold	XXX //
95 full	fudl~ur //
96 new	nuigy~ur //
97 good	XXX //
98 round	XXX //
99 dry	XXX //
100 name	navn~, nam //
GJESTAL_NORWEGIAN{|NorthGermanic,WestScandinavian@}
 1   61.00    8.00     5193250         nor
1 I	Eg //
2 you	XXX //
3 we	me //
4 this	XXX //
5 that	XXX //
6 who	XXX //
7 what	XXX //
8 not	XXX //
9 all	XXX //
10 many	XXX //
11 one	en //
12 two	to //
13 big	XXX //
14 long	XXX //
15 small	XXX //
16 woman	XXX //
17 man	XXX //
18 person	menesye //
19 fish	fisk //
20 bird	XXX //
21 dog	hon //
22 louse	lus //
23 tree	tre //
24 seed	XXX //
25 leaf	bla //
26 root	XXX //
27 bark	XXX //
28 skin	syin //
29 flesh	XXX //
30 blood	blo //
31 bone	bEin //
32 grease	XXX //
33 egg	XXX //
34 horn	XXX //
35 tail	XXX //
36 feather	XXX //
37 hair	XXX //
38 head	XXX //
39 ear	Eyra //
40 eye	aua //
41 nose	nase //
42 mouth	XXX //
43 tooth	ton //
44 tongue	toNa //
45 claw	XXX //
46 foot	XXX //
47 knee	XXX //
48 hand	hon //
49 belly	XXX //
50 neck	XXX //
51 breasts	XXX //
52 heart	XXX //
53 liver	livr //
54 drink	drika //
55 eat	XXX //
56 bite	XXX //
57 see	syo //
58 hear	hEyra //
59 know	XXX //
60 sleep	XXX //
61 die	dEy //
62 kill	XXX //
63 swim	XXX //
64 fly	XXX //
65 walk	XXX //
66 come	koma //
67 lie	XXX //
68 sit	XXX //
69 stand	XXX //
70 give	XXX //
71 say	XXX //
72 sun	sol //
73 moon	XXX //
74 star	syEdna //
75 water	vaten //
76 rain	XXX //
77 stone	steiden //
78 sand	XXX //
79 earth	XXX //
80 cloud	XXX //
81 smoke	XXX //
82 fire	el //
83 ash	XXX //
84 burn	XXX //
85 path	veg //
86 mountain	fyedel //
87 red	XXX //
88 green	XXX //
89 yellow	XXX //
90 white	XXX //
91 black	XXX //
92 night	not //
93 hot	XXX //
94 cold	XXX //
95 full	XXX //
96 new	nie //
97 good	XXX //
98 round	XXX //
99 dry	XXX //
100 name	nabn //
SANDNES_NORWEGIAN{|NorthGermanic,WestScandinavian@}
 1   61.00    8.00     5193250         nor
1 I	Eg //
2 you	XXX //
3 we	me //
4 this	XXX //
5 that	XXX //
6 who	XXX //
7 what	XXX //
8 not	XXX //
9 all	XXX //
10 many	XXX //
11 one	en //
12 two	to //
13 big	XXX //
14 long	XXX //
15 small	XXX //
16 woman	XXX //
17 man	XXX //
18 person	menesk //
19 fish	fisk //
20 bird	XXX //
21 dog	hon //
22 louse	lus //
23 tree	tre //
24 seed	XXX //
25 leaf	bla //
26 root	XXX //
27 bark	XXX //
28 skin	syin //
29 flesh	XXX //
30 blood	blo //
31 bone	bEin //
32 grease	XXX //
33 egg	XXX //
34 horn	XXX //
35 tail	XXX //
36 feather	XXX //
37 hair	XXX //
38 head	XXX //
39 ear	Eyra //
40 eye	Eya //
41 nose	nase //
42 mouth	XXX //
43 tooth	ton //
44 tongue	toNa //
45 claw	XXX //
46 foot	XXX //
47 knee	XXX //
48 hand	hon //
49 belly	XXX //
50 neck	XXX //
51 breasts	XXX //
52 heart	XXX //
53 liver	lever //
54 drink	drika //
55 eat	XXX //
56 bite	XXX //
57 see	se //
58 hear	hEyra //
59 know	XXX //
60 sleep	XXX //
61 die	dEy //
62 kill	XXX //
63 swim	XXX //
64 fly	XXX //
65 walk	XXX //
66 come	koma //
67 lie	XXX //
68 sit	XXX //
69 stand	XXX //
70 give	XXX //
71 say	XXX //
72 sun	sol //
73 moon	XXX //
74 star	styerna //
75 water	vaten //
76 rain	XXX //
77 stone	steiden //
78 sand	XXX //
79 earth	XXX //
80 cloud	XXX //
81 smoke	XXX //
82 fire	el //
83 ash	XXX //
84 burn	XXX //
85 path	vei //
86 mountain	fyedel //
87 red	XXX //
88 green	XXX //
89 yellow	XXX //
90 white	XXX //
91 black	XXX //
92 night	not //
93 hot	XXX //
94 cold	XXX //
95 full	XXX //
96 new	nie //
97 good	XXX //
98 round	XXX //
99 dry	XXX //
100 name	navn //
DANISH{|NorthGermanic,SouthScandinavian@}
 1   56.00   10.00     5532120   dsh   dan
1 I	yEy //
2 you	du //
3 we	vi //
4 this	XXX //
5 that	XXX //
6 who	XXX //
7 what	XXX //
8 not	XXX //
9 all	XXX //
10 many	XXX //
11 one	e7n //
12 two	to7 //
13 big	XXX //
14 long	XXX //
15 small	XXX //
16 woman	XXX //
17 man	XXX //
18 person	mEnsk3 //
19 fish	fesk //
20 bird	XXX //
21 dog	hun7 //
22 louse	lus //
23 tree	trE7 //
24 seed	XXX //
25 leaf	blE8 //
26 root	XXX //
27 bark	XXX //
28 skin	hu87 //
29 flesh	XXX //
30 blood	blo87 //
31 bone	ben //
32 grease	XXX //
33 egg	XXX //
34 horn	ho7an //
35 tail	XXX //
36 feather	XXX //
37 hair	XXX //
38 head	XXX //
39 ear	ea //
40 eye	ay3 //
41 nose	nEs3 //
42 mouth	XXX //
43 tooth	tEn7 //
44 tongue	toN3 //
45 claw	XXX //
46 foot	XXX //
47 knee	knE7 //
48 hand	han7 //
49 belly	XXX //
50 neck	XXX //
51 breasts	brest //
52 heart	XXX //
53 liver	lew~a //
54 drink	drEg3 //
55 eat	XXX //
56 bite	XXX //
57 see	se7 //
58 hear	hea //
59 know	XXX //
60 sleep	XXX //
61 die	de7 //
62 kill	XXX //
63 swim	XXX //
64 fly	XXX //
65 walk	XXX //
66 come	kam3 //
67 lie	XXX //
68 sit	XXX //
69 stand	XXX //
70 give	XXX //
71 say	XXX //
72 sun	sol //
73 moon	XXX //
74 star	styEan3 //
75 water	vEn7 //
76 rain	XXX //
77 stone	sten //
78 sand	XXX //
79 earth	XXX //
80 cloud	XXX //
81 smoke	XXX //
82 fire	il7 //
83 ash	XXX //
84 burn	XXX //
85 path	sti7 //
86 mountain	by~Ew7 //
87 red	XXX //
88 green	XXX //
89 yellow	XXX //
90 white	XXX //
91 black	XXX //
92 night	nEt //
93 hot	XXX //
94 cold	XXX //
95 full	ful7 //
96 new	ni7 //
97 good	XXX //
98 round	XXX //
99 dry	XXX //
100 name	naw7n //
ICELANDIC{|NorthGermanic,WestScandinavian,Icelandic-Faroese@}
 1   65.00  -17.00      313840   ice   isl
1 I	yEx //
2 you	8u //
3 we	vi8 //
4 this	XXX //
5 that	XXX //
6 who	XXX //
7 what	XXX //
8 not	XXX //
9 all	XXX //
10 many	XXX //
11 one	eitn~ //
12 two	th~veir //
13 big	XXX //
14 long	XXX //
15 small	XXX //
16 woman	XXX //
17 man	XXX //
18 person	manEsTa //
19 fish	fiskir //
20 bird	XXX //
21 dog	hintir //
22 louse	lus //
23 tree	th~ry~E //
24 seed	XXX //
25 leaf	pla8 //
26 root	XXX //
27 bark	XXX //
28 skin	hu8, sTin //
29 flesh	XXX //
30 blood	plou8 //
31 bone	pein //
32 grease	XXX //
33 egg	XXX //
34 horn	hortn~ //
35 tail	XXX //
36 feather	XXX //
37 hair	XXX //
38 head	XXX //
39 ear	eira //
40 eye	eixa //
41 nose	nev //
42 mouth	XXX //
43 tooth	th~En //
44 tongue	th~uNka //
45 claw	XXX //
46 foot	XXX //
47 knee	hny~E //
48 hand	hEnt //
49 belly	XXX //
50 neck	XXX //
51 breasts	pry~oust //
52 heart	XXX //
53 liver	livir //
54 drink	trEka //
55 eat	XXX //
56 bite	XXX //
57 see	sy~au //
58 hear	heira //
59 know	XXX //
60 sleep	XXX //
61 die	teiya //
62 kill	XXX //
63 swim	XXX //
64 fly	XXX //
65 walk	XXX //
66 come	kh~oma //
67 lie	XXX //
68 sit	XXX //
69 stand	XXX //
70 give	XXX //
71 say	XXX //
72 sun	soul //
73 moon	XXX //
74 star	sty~artn~a //
75 water	vatn~ //
76 rain	XXX //
77 stone	steitn~ //
78 sand	XXX //
79 earth	XXX //
80 cloud	XXX //
81 smoke	XXX //
82 fire	Eltir, paul //
83 ash	XXX //
84 burn	XXX //
85 path	stixir, kata //
86 mountain	fy~atl, fEtl //
87 red	XXX //
88 green	XXX //
89 yellow	XXX //
90 white	XXX //
91 black	XXX //
92 night	nout //
93 hot	XXX //
94 cold	XXX //
95 full	fitlir //
96 new	nir //
97 good	XXX //
98 round	XXX //
99 dry	XXX //
100 name	navn //
JAMTLANDIC{|NorthGermanic,NorthScandinavian,East-CentralSwedic,EastSwedic@}
 1   63.00   14.67     9244250   swe   swe
1 I	yex //
2 you	d3 //
3 we	ma //
4 this	XXX //
5 that	XXX //
6 who	XXX //
7 what	XXX //
8 not	XXX //
9 all	XXX //
10 many	XXX //
11 one	ein, et //
12 two	tvu //
13 big	XXX //
14 long	XXX //
15 small	XXX //
16 woman	XXX //
17 man	XXX //
18 person	mEniS //
19 fish	fisk //
20 bird	XXX //
21 dog	h3n //
22 louse	l3s //
23 tree	tre //
24 seed	XXX //
25 leaf	l33v //
26 root	XXX //
27 bark	XXX //
28 skin	h3 //
29 flesh	XXX //
30 blood	bru //
31 bone	bein //
32 grease	XXX //
33 egg	XXX //
34 horn	hun //
35 tail	XXX //
36 feather	XXX //
37 hair	XXX //
38 head	XXX //
39 ear	er //
40 eye	33x //
41 nose	n3s3 //
42 mouth	XXX //
43 tooth	th~an //
44 tongue	th~uN //
45 claw	XXX //
46 foot	XXX //
47 knee	kne //
48 hand	han //
49 belly	XXX //
50 neck	XXX //
51 breasts	br3st //
52 heart	XXX //
53 liver	lev3r //
54 drink	drEk //
55 eat	XXX //
56 bite	XXX //
57 see	si //
58 hear	her //
59 know	XXX //
60 sleep	XXX //
61 die	dEi //
62 kill	XXX //
63 swim	XXX //
64 fly	XXX //
65 walk	XXX //
66 come	kh~umu //
67 lie	XXX //
68 sit	XXX //
69 stand	XXX //
70 give	XXX //
71 say	XXX //
72 sun	sur //
73 moon	XXX //
74 star	SEn //
75 water	vatn //
76 rain	XXX //
77 stone	stein //
78 sand	XXX //
79 earth	XXX //
80 cloud	XXX //
81 smoke	XXX //
82 fire	eil //
83 ash	XXX //
84 burn	XXX //
85 path	stix //
86 mountain	barx~ //
87 red	XXX //
88 green	XXX //
89 yellow	XXX //
90 white	XXX //
91 black	XXX //
92 night	nat //
93 hot	XXX //
94 cold	XXX //
95 full	f3l //
96 new	ni //
97 good	XXX //
98 round	XXX //
99 dry	XXX //
100 name	namn //
NORWEGIAN_BOKMAAL{|NorthGermanic,WestScandinavian@}
 1   61.00    8.00     5193250         nor
1 I	yEi //
2 you	d3 //
3 we	vi //
4 this	XXX //
5 that	XXX //
6 who	XXX //
7 what	XXX //
8 not	XXX //
9 all	XXX //
10 many	XXX //
11 one	En, Et //
12 two	tu //
13 big	XXX //
14 long	XXX //
15 small	XXX //
16 woman	XXX //
17 man	XXX //
18 person	mEnesk3 //
19 fish	fisk //
20 bird	XXX //
21 dog	h3nd //
22 louse	l3s //
23 tree	tre //
24 seed	XXX //
25 leaf	blod //
26 root	XXX //
27 bark	XXX //
28 skin	h3d, Sin //
29 flesh	XXX //
30 blood	blud //
31 bone	bEin //
32 grease	XXX //
33 egg	XXX //
34 horn	horn, hon //
35 tail	XXX //
36 feather	XXX //
37 hair	XXX //
38 head	XXX //
39 ear	er3 //
40 eye	ey3 //
41 nose	nes3 //
42 mouth	XXX //
43 tooth	ton //
44 tongue	t3N3 //
45 claw	XXX //
46 foot	XXX //
47 knee	kne //
48 hand	hond //
49 belly	XXX //
50 neck	XXX //
51 breasts	briN3, brist //
52 heart	XXX //
53 liver	lev3r //
54 drink	drik3 //
55 eat	XXX //
56 bite	XXX //
57 see	se //
58 hear	her3, lit3 //
59 know	XXX //
60 sleep	XXX //
61 die	de //
62 kill	XXX //
63 swim	XXX //
64 fly	XXX //
65 walk	XXX //
66 come	kom3 //
67 lie	XXX //
68 sit	XXX //
69 stand	XXX //
70 give	XXX //
71 say	XXX //
72 sun	sol //
73 moon	XXX //
74 star	sty~Ern3, sCErn3 //
75 water	von //
76 rain	XXX //
77 stone	stEin //
78 sand	XXX //
79 earth	XXX //
80 cloud	XXX //
81 smoke	XXX //
82 fire	ild //
83 ash	XXX //
84 burn	XXX //
85 path	vEi, sti //
86 mountain	bErg, fy~El //
87 red	XXX //
88 green	XXX //
89 yellow	XXX //
90 white	XXX //
91 black	XXX //
92 night	not //
93 hot	XXX //
94 cold	XXX //
95 full	f3l, f3lt //
96 new	ni //
97 good	XXX //
98 round	XXX //
99 dry	XXX //
100 name	navn //
NORWEGIAN_RIKSMAL{|NorthGermanic,WestScandinavian@}
 1   61.00    8.00     5193250         nor
1 I	yeg //
2 you	XXX //
3 we	vi //
4 this	XXX //
5 that	XXX //
6 who	XXX //
7 what	XXX //
8 not	XXX //
9 all	XXX //
10 many	XXX //
11 one	en //
12 two	to //
13 big	XXX //
14 long	XXX //
15 small	XXX //
16 woman	XXX //
17 man	XXX //
18 person	meneske //
19 fish	fisk //
20 bird	XXX //
21 dog	hund //
22 louse	lus //
23 tree	tre //
24 seed	XXX //
25 leaf	blad //
26 root	XXX //
27 bark	XXX //
28 skin	hud //
29 flesh	XXX //
30 blood	blod //
31 bone	ben //
32 grease	XXX //
33 egg	XXX //
34 horn	XXX //
35 tail	XXX //
36 feather	XXX //
37 hair	XXX //
38 head	XXX //
39 ear	ere //
40 eye	eye //
41 nose	nese //
42 mouth	XXX //
43 tooth	tan //
44 tongue	tuNe //
45 claw	XXX //
46 foot	XXX //
47 knee	XXX //
48 hand	hond //
49 belly	XXX //
50 neck	XXX //
51 breasts	XXX //
52 heart	XXX //
53 liver	lever //
54 drink	drike //
55 eat	XXX //
56 bite	XXX //
57 see	se //
58 hear	here //
59 know	XXX //
60 sleep	XXX //
61 die	de //
62 kill	XXX //
63 swim	XXX //
64 fly	XXX //
65 walk	XXX //
66 come	kome //
67 lie	XXX //
68 sit	XXX //
69 stand	XXX //
70 give	XXX //
71 say	XXX //
72 sun	sol //
73 moon	XXX //
74 star	styerna, styerne //
75 water	van //
76 rain	XXX //
77 stone	sten //
78 sand	XXX //
79 earth	XXX //
80 cloud	XXX //
81 smoke	XXX //
82 fire	varme //
83 ash	XXX //
84 burn	XXX //
85 path	vei //
86 mountain	fyel //
87 red	XXX //
88 green	XXX //
89 yellow	XXX //
90 white	XXX //
91 black	XXX //
92 night	nat //
93 hot	XXX //
94 cold	XXX //
95 full	XXX //
96 new	ni //
97 good	XXX //
98 round	XXX //
99 dry	XXX //
100 name	navn //
SWEDISH{|NorthGermanic,NorthScandinavian,East-CentralSwedic,EastSwedic@}
 1   60.00   15.00     9244250   swe   swe
1 I	yog //
2 you	du //
3 we	vi //
4 this	XXX //
5 that	XXX //
6 who	XXX //
7 what	XXX //
8 not	XXX //
9 all	XXX //
10 many	XXX //
11 one	et //
12 two	tv~o //
13 big	XXX //
14 long	XXX //
15 small	XXX //
16 woman	XXX //
17 man	XXX //
18 person	mEniSxE //
19 fish	fisk //
20 bird	XXX //
21 dog	h3nd~ //
22 louse	lus //
23 tree	trEd //
24 seed	XXX //
25 leaf	lev //
26 root	XXX //
27 bark	XXX //
28 skin	Sx~in //
29 flesh	XXX //
30 blood	bl~ud //
31 bone	ben //
32 grease	XXX //
33 egg	XXX //
34 horn	hun //
35 tail	XXX //
36 feather	XXX //
37 hair	XXX //
38 head	XXX //
39 ear	3rE //
40 eye	3gE //
41 nose	nEsE //
42 mouth	XXX //
43 tooth	tEnd~ //
44 tongue	t3NE //
45 claw	XXX //
46 foot	XXX //
47 knee	knE //
48 hand	hEnd~ //
49 belly	XXX //
50 neck	XXX //
51 breasts	brEst //
52 heart	XXX //
53 liver	lev3r //
54 drink	drikE //
55 eat	XXX //
56 bite	XXX //
57 see	se //
58 hear	hurE //
59 know	XXX //
60 sleep	XXX //
61 die	de //
62 kill	XXX //
63 swim	XXX //
64 fly	XXX //
65 walk	XXX //
66 come	komE //
67 lie	XXX //
68 sit	XXX //
69 stand	XXX //
70 give	XXX //
71 say	XXX //
72 sun	sul //
73 moon	XXX //
74 star	Sx~EnE //
75 water	vEt3n //
76 rain	XXX //
77 stone	sten //
78 sand	XXX //
79 earth	XXX //
80 cloud	XXX //
81 smoke	XXX //
82 fire	eld //
83 ash	XXX //
84 burn	XXX //
85 path	stig //
86 mountain	bEry~ //
87 red	XXX //
88 green	XXX //
89 yellow	XXX //
90 white	XXX //
91 black	XXX //
92 night	nEt //
93 hot	XXX //
94 cold	XXX //
95 full	f3l //
96 new	ni //
97 good	XXX //
98 round	XXX //
99 dry	XXX //
100 name	nEmn //
NORWEGIAN_NYNORSK_TOTEN{|NorthGermanic,WestScandinavian@}
 1   59.27   11.15     5193250         nor
1 I	je //
2 you	du //
3 we	vi //
4 this	XXX //
5 that	XXX //
6 who	XXX //
7 what	XXX //
8 not	XXX //
9 all	XXX //
10 many	XXX //
11 one	e5 //
12 two	tu //
13 big	XXX //
14 long	XXX //
15 small	XXX //
16 woman	XXX //
17 man	XXX //
18 person	%pESun //
19 fish	fisk //
20 bird	XXX //
21 dog	biS3 //
22 louse	lus //
23 tree	tre //
24 seed	XXX //
25 leaf	lewv //
26 root	XXX //
27 bark	XXX //
28 skin	hu //
29 flesh	XXX //
30 blood	bLu //
31 bone	bein //
32 grease	XXX //
33 egg	XXX //
34 horn	he5 //
35 tail	XXX //
36 feather	XXX //
37 hair	XXX //
38 head	XXX //
39 ear	er3 //
40 eye	3wve //
41 nose	noso //
42 mouth	XXX //
43 tooth	tEn //
44 tongue	tuN3 //
45 claw	XXX //
46 foot	XXX //
47 knee	kne //
48 hand	hEn //
49 belly	XXX //
50 neck	XXX //
51 breasts	bringe //
52 heart	XXX //
53 liver	lev3r //
54 drink	drek3 //
55 eat	XXX //
56 bite	XXX //
57 see	So //
58 hear	her3 //
59 know	XXX //
60 sleep	XXX //
61 die	dei //
62 kill	XXX //
63 swim	XXX //
64 fly	XXX //
65 walk	XXX //
66 come	komo //
67 lie	XXX //
68 sit	XXX //
69 stand	XXX //
70 give	XXX //
71 say	XXX //
72 sun	suL //
73 moon	XXX //
74 star	stjEn3 //
75 water	vatn //
76 rain	XXX //
77 stone	stein //
78 sand	XXX //
79 earth	XXX //
80 cloud	XXX //
81 smoke	XXX //
82 fire	el //
83 ash	XXX //
84 burn	XXX //
85 path	stig //
86 mountain	fjel //
87 red	XXX //
88 green	XXX //
89 yellow	XXX //
90 white	XXX //
91 black	XXX //
92 night	nat //
93 hot	XXX //
94 cold	XXX //
95 full	ful //
96 new	ni //
97 good	XXX //
98 round	XXX //
99 dry	XXX //
100 name	namn //
     
