# Supplementary material for: A test of Generalized Bayesian dating: A new linguistic dating method
Source: PLoS One. 2020 Aug 12;15(8):e0236522. doi: 10.1371/journal.pone.0236522 (PMC7423060; doi:10.1371/journal.pone.0236522)
Supplement: S3 File — The word lists for 30 calibration points required for running the asjp62c program. The dates for each calibration point are also supplied along. (ZIP) [file pone.0236522.s003.zip › S3 Supporting Information/Tupi-Guarani.txt]

     2     1     0     1    92    72                       
(I4,20X,10A1)
   1                    I
   2                    you
   3                    we
  11                    one
  12                    two
  18                    person
  19                    fish
  21                    dog
  22                    louse
  23                    tree
  25                    leaf
  28                    skin
  30                    blood
  31                    bone
  34                    horn
  39                    ear
  40                    eye
  41                    nose
  43                    tooth
  44                    tongue
  47                    knee
  48                    hand
  51                    breast
  53                    liver
  54                    drink
  57                    see
  58                    hear
  61                    die
  66                    come
  72                    sun
  74                    star
  75                    water
  77                    stone
  82                    fire
  85                    path
  86                    mountain
  92                    night
  95                    full
  96                    new
 100                    name
                                     
p
b
f
v
m
w             
8       
t
d
s
z
c
n
r
l       
S
Z       
C
j
T       
5
y
k
g
x
N
q                     
X
h
7
L
4
G
!       
i   
e
E
3
a
u
o
       
                                 
ACHE{|Tupi-Guarani,Tupi-GuaraniSubgroupI@}
 3  -25.25  -55.17        1000   ach   guq
1 I	Co //
2 you	je //
3 we	naje //
4 this	XXX //
5 that	XXX //
6 who	XXX //
7 what	XXX //
8 not	XXX //
9 all	XXX //
10 many	XXX //
11 one	etakra* //
12 two	miro*, breko //
13 big	XXX //
14 long	XXX //
15 small	XXX //
16 woman	XXX //
17 man	XXX //
18 person	aCe //
19 fish	pira //
20 bird	XXX //
21 dog	baegi //
22 louse	k3 //
23 tree	w3ra //
24 seed	XXX //
25 leaf	w3ra o7o //
26 root	XXX //
27 bark	XXX //
28 skin	pire //
29 flesh	XXX //
30 blood	bu373, pira* //
31 bone	ika* //
32 grease	XXX //
33 egg	XXX //
34 horn	aCi* //
35 tail	XXX //
36 feather	XXX //
37 hair	XXX //
38 head	XXX //
39 ear	nabi //
40 eye	Ca*7a* //
41 nose	p3ta, piwa //
42 mouth	XXX //
43 tooth	a*7a* //
44 tongue	kbere //
45 claw	XXX //
46 foot	XXX //
47 knee	kmana, mana //
48 hand	ipo //
49 belly	XXX //
50 neck	XXX //
51 breasts	ka*7a* //
52 heart	XXX //
53 liver	p3a7a //
54 drink	t3ku //
55 eat	XXX //
56 bite	XXX //
57 see	meCa* //
58 hear	we*du, weno //
59 know	XXX //
60 sleep	XXX //
61 die	mano //
62 kill	XXX //
63 swim	XXX //
64 fly	XXX //
65 walk	XXX //
66 come	ejo //
67 lie	XXX //
68 sit	XXX //
69 stand	XXX //
70 give	XXX //
71 say	XXX //
72 sun	kre373 //
73 moon	XXX //
74 star	tata 3wat3 //
75 water	373 //
76 rain	XXX //
77 stone	ita, bika //
78 sand	XXX //
79 earth	XXX //
80 cloud	XXX //
81 smoke	XXX //
82 fire	tata //
83 ash	XXX //
84 burn	XXX //
85 path	ape //
86 mountain	kua*7a*, kma7a //
87 red	XXX //
88 green	XXX //
89 yellow	XXX //
90 white	XXX //
91 black	XXX //
92 night	Ca*wa* //
93 hot	XXX //
94 cold	XXX //
95 full	e*bema, ye7e //
96 new	kreware, pou //
97 good	XXX //
98 round	XXX //
99 dry	XXX //
100 name	b3kuap3re //
CHIRIGUANO{|Tupi-Guarani,Tupi-GuaraniSubgroupI,Tupi-GuaraniSubgroupI.B,Chiriguanic@}
 1  -23.67  -64.33       69530   crg   gui
1 I	Ce //
2 you	nd~e //
3 we	yande, ore //
4 this	XXX //
5 that	XXX //
6 who	XXX //
7 what	XXX //
8 not	XXX //
9 all	XXX //
10 many	XXX //
11 one	pent~i //
12 two	mokui //
13 big	XXX //
14 long	XXX //
15 small	XXX //
16 woman	XXX //
17 man	XXX //
18 person	XXX //
19 fish	pira //
20 bird	XXX //
21 dog	yeimb~a //
22 louse	iki //
23 tree	igw~ira //
24 seed	XXX //
25 leaf	hoki //
26 root	XXX //
27 bark	XXX //
28 skin	pire //
29 flesh	XXX //
30 blood	tugw~i //
31 bone	kagw~e, ukagw~e //
32 grease	XXX //
33 egg	XXX //
34 horn	hanti //
35 tail	XXX //
36 feather	XXX //
37 hair	XXX //
38 head	XXX //
39 ear	namb~i //
40 eye	tesa //
41 nose	nti //
42 mouth	XXX //
43 tooth	hai //
44 tongue	nku //
45 claw	XXX //
46 foot	XXX //
47 knee	tova, henepia //
48 hand	po //
49 belly	XXX //
50 neck	XXX //
51 breasts	nkita, ika //
52 heart	XXX //
53 liver	pi*avevi //
54 drink	kau //
55 eat	XXX //
56 bite	XXX //
57 see	heCa //
58 hear	hend~u //
59 know	XXX //
60 sleep	XXX //
61 die	mano, yeki //
62 kill	XXX //
63 swim	XXX //
64 fly	XXX //
65 walk	XXX //
66 come	yu //
67 lie	XXX //
68 sit	XXX //
69 stand	XXX //
70 give	XXX //
71 say	XXX //
72 sun	kuarasi //
73 moon	XXX //
74 star	yastata //
75 water	XXX //
76 rain	XXX //
77 stone	ita //
78 sand	XXX //
79 earth	XXX //
80 cloud	XXX //
81 smoke	XXX //
82 fire	tata //
83 ash	XXX //
84 burn	XXX //
85 path	tape //
86 mountain	igw~iti //
87 red	XXX //
88 green	XXX //
89 yellow	XXX //
90 white	XXX //
91 black	XXX //
92 night	pintu, pihare //
93 hot	XXX //
94 cold	XXX //
95 full	tinnie, tenne //
96 new	pihau //
97 good	XXX //
98 round	XXX //
99 dry	XXX //
100 name	te //
GUARANI{|Tupi-Guarani,Tupi-GuaraniSubgroupI,Tupi-GuaraniSubgroupI.A,Paraguay-BrazilGuarani@}
 1  -26.00  -56.00     6050000   gua   gug
1 I	Se //
2 you	ne, pee* //
3 we	ore, 5and~e //
4 this	ko //
5 that	aipo, ako //
6 who	ava tava, mava //
7 what	mb~a7e poSy~, he //
8 not	ani //
9 all	mayma, opa //
10 many	kw~era, ngw$era //
11 one	petei*, mava //
12 two	moko*i //
13 big	erado, gw~asu //
14 long	vuku //
15 small	Su7i, hesa7i //
16 woman	ku5a, remb~ireko //
17 man	ava, karai //
18 person	ava, tekove //
19 fish	pira //
20 bird	guyra //
21 dog	jagw~a //
22 louse	ky //
23 tree	mata, yvy~ra //
24 seed	XXX //
25 leaf	togw~e //
26 root	ypy~ //
27 bark	ape, pire //
28 skin	ape, pire //
29 flesh	so7o //
30 blood	tuguy //
31 bone	ka*, kangw$e //
32 grease	ky~ra //
33 egg	rupi7a, tupi7a //
34 horn	tati*, turu //
35 tail	rugw~ai, tugw~ai //
36 feather	tagw~e //
37 hair	aka*ragw~e, ava //
38 head	aka*, ruviSa //
39 ear	namb~i //
40 eye	tesa, resa //
41 nose	apy~ngw$a, ti* //
42 mouth	juru //
43 tooth	ra*i, ta*i //
44 tongue	ku* //
45 claw	py~ape*, py~sape* //
46 foot	mby$, tety~ma //
47 knee	penara*, reny~my~7a* //
48 hand	avatisoka, po arajere //
49 belly	ty~e //
50 neck	ajura, atua //
51 breasts	py~ti7a, tapy~pa7u* //
52 heart	karaku, koraso* //
53 liver	XXX //
54 drink	sy~ry~ku //
55 eat	jepy~ajoko, 5emb~oapy~te //
56 bite	juruka, su7u //
57 see	heSa //
58 hear	hend~u //
59 know	kw~a //
60 sleep	ke //
61 die	ang~aky~i, jejuka //
62 kill	juka, porojuka //
63 swim	jepokw~ita, yta kw~evo //
64 fly	tutu //
65 walk	gw~ata, iko //
66 come	hua7i* //
67 lie	XXX //
68 sit	mb~ogw~apy~ //
69 stand	XXX //
70 give	jopoi, kw~apy~ti* //
71 say	e, i //
72 sun	kw~arahy~ //
73 moon	jasy~ //
74 star	jasy~rata, mby$ja //
75 water	y //
76 rain	ama //
77 stone	ita //
78 sand	yvyku7i //
79 earth	XXX //
80 cloud	arai //
81 smoke	tatati*, timb~o //
82 fire	jehapy~, jekai //
83 ash	kusugw~e //
84 burn	hovere, kai //
85 path	gw~ataha, tape //
86 mountain	yvyty~ //
87 red	py~ta* //
88 green	aky~, hovy~ //
89 yellow	hesayju //
90 white	moroti* //
91 black	hu* //
92 night	py~hare //
93 hot	aku, haku //
94 cold	roy, ti*pa7a* //
95 full	Sovi, heny~he //
96 new	ang~etegw~a //
97 good	XXX //
98 round	apu7a, ky~rapu //
99 dry	ka*, yip //
100 name	rera, tera //
GUARANI_KAIWA{|Tupi-Guarani,Tupi-GuaraniSubgroupI,Tupi-GuaraniSubgroupI.A,Paraguay-BrazilGuarani@}
 1  -23.00  -55.00       18000   kaw   kgk
1 I	Se //
2 you	nd~e //
3 we	5and~e //
4 this	XXX //
5 that	XXX //
6 who	XXX //
7 what	XXX //
8 not	XXX //
9 all	XXX //
10 many	XXX //
11 one	petei* //
12 two	moko*y //
13 big	XXX //
14 long	XXX //
15 small	XXX //
16 woman	XXX //
17 man	XXX //
18 person	XXX //
19 fish	pira //
20 bird	XXX //
21 dog	yagw~a //
22 louse	k3b3 //
23 tree	3b3ra //
24 seed	XXX //
25 leaf	hogw~e, hogw~ekw~e //
26 root	XXX //
27 bark	XXX //
28 skin	pire //
29 flesh	XXX //
30 blood	ugw~i //
31 bone	ka3, ka*gw~e //
32 grease	XXX //
33 egg	XXX //
34 horn	XXX //
35 tail	XXX //
36 feather	XXX //
37 hair	XXX //
38 head	XXX //
39 ear	namb~i //
40 eye	esa //
41 nose	ti* //
42 mouth	XXX //
43 tooth	a*i, ta*i //
44 tongue	apeku* //
45 claw	XXX //
46 foot	XXX //
47 knee	at3*p3*7a* //
48 hand	po //
49 belly	XXX //
50 neck	XXX //
51 breasts	XXX //
52 heart	XXX //
53 liver	p37akw~e //
54 drink	37u //
55 eat	XXX //
56 bite	XXX //
57 see	heSe //
58 hear	hend~u //
59 know	XXX //
60 sleep	XXX //
61 die	mano //
62 kill	XXX //
63 swim	XXX //
64 fly	XXX //
65 walk	XXX //
66 come	XXX //
67 lie	XXX //
68 sit	XXX //
69 stand	XXX //
70 give	XXX //
71 say	XXX //
72 sun	kw~arahi //
73 moon	XXX //
74 star	yas3tata //
75 water	XXX //
76 rain	XXX //
77 stone	ita //
78 sand	XXX //
79 earth	XXX //
80 cloud	XXX //
81 smoke	XXX //
82 fire	tata //
83 ash	XXX //
84 burn	XXX //
85 path	tape //
86 mountain	3b3at gw~asu //
87 red	XXX //
88 green	XXX //
89 yellow	XXX //
90 white	XXX //
91 black	XXX //
92 night	p3hare //
93 hot	XXX //
94 cold	XXX //
95 full	XXX //
96 new	XXX //
97 good	XXX //
98 round	XXX //
99 dry	XXX //
100 name	her3 //
GUARAYU{|Tupi-Guarani,Tupi-GuaraniSubgroupII@}
 1  -16.00  -61.58        5930         gyr
1 I	Ce //
2 you	ne //
3 we	yane //
4 this	XXX //
5 that	XXX //
6 who	XXX //
7 what	XXX //
8 not	XXX //
9 all	XXX //
10 many	XXX //
11 one	yepei* //
12 two	XXX //
13 big	XXX //
14 long	XXX //
15 small	XXX //
16 woman	XXX //
17 man	XXX //
18 person	XXX //
19 fish	pira //
20 bird	XXX //
21 dog	XXX //
22 louse	k3 //
23 tree	XXX //
24 seed	XXX //
25 leaf	o //
26 root	XXX //
27 bark	XXX //
28 skin	pirer //
29 flesh	XXX //
30 blood	uw3 //
31 bone	ka* //
32 grease	XXX //
33 egg	XXX //
34 horn	aCi* //
35 tail	XXX //
36 feather	XXX //
37 hair	XXX //
38 head	XXX //
39 ear	nami //
40 eye	eca //
41 nose	Ci* //
42 mouth	XXX //
43 tooth	a*y //
44 tongue	ku* //
45 claw	XXX //
46 foot	XXX //
47 knee	en3p37a* //
48 hand	pa //
49 belly	XXX //
50 neck	XXX //
51 breasts	ka* //
52 heart	XXX //
53 liver	p37a //
54 drink	3u //
55 eat	XXX //
56 bite	XXX //
57 see	epia //
58 hear	enu //
59 know	XXX //
60 sleep	XXX //
61 die	mano //
62 kill	XXX //
63 swim	XXX //
64 fly	XXX //
65 walk	XXX //
66 come	u //
67 lie	XXX //
68 sit	XXX //
69 stand	XXX //
70 give	XXX //
71 say	XXX //
72 sun	ar3 //
73 moon	XXX //
74 star	XXX //
75 water	3 //
76 rain	XXX //
77 stone	XXX //
78 sand	XXX //
79 earth	XXX //
80 cloud	XXX //
81 smoke	XXX //
82 fire	tata //
83 ash	XXX //
84 burn	XXX //
85 path	XXX //
86 mountain	3b3t3r //
87 red	XXX //
88 green	XXX //
89 yellow	XXX //
90 white	XXX //
91 black	XXX //
92 night	p3tu* //
93 hot	XXX //
94 cold	XXX //
95 full	po //
96 new	p3acu //
97 good	XXX //
98 round	XXX //
99 dry	XXX //
100 name	XXX //
KOKAMA{|Tupi-Guarani,Tupi-GuaraniSubgroupIII,Omagua-Kokama@}
 1   -5.00  -74.50         250   coc   cod
1 I	ta //
2 you	ene //
3 we	ini //
4 this	XXX //
5 that	XXX //
6 who	XXX //
7 what	XXX //
8 not	XXX //
9 all	XXX //
10 many	XXX //
11 one	wepe //
12 two	mukuika //
13 big	XXX //
14 long	XXX //
15 small	XXX //
16 woman	XXX //
17 man	XXX //
18 person	XXX //
19 fish	ipira //
20 bird	XXX //
21 dog	yawara //
22 louse	k3wa //
23 tree	3w3ra //
24 seed	XXX //
25 leaf	iwiraca //
26 root	XXX //
27 bark	XXX //
28 skin	piruara //
29 flesh	XXX //
30 blood	cu3 //
31 bone	kanuara //
32 grease	XXX //
33 egg	XXX //
34 horn	iaka //
35 tail	XXX //
36 feather	XXX //
37 hair	XXX //
38 head	XXX //
39 ear	nami //
40 eye	Cicakw~ara //
41 nose	ti //
42 mouth	XXX //
43 tooth	cai //
44 tongue	kum3ra //
45 claw	XXX //
46 foot	XXX //
47 knee	cunipa //
48 hand	pua //
49 belly	XXX //
50 neck	XXX //
51 breasts	kama //
52 heart	XXX //
53 liver	p3a //
54 drink	kurata //
55 eat	XXX //
56 bite	XXX //
57 see	uni //
58 hear	cunu //
59 know	XXX //
60 sleep	XXX //
61 die	umanu //
62 kill	XXX //
63 swim	XXX //
64 fly	XXX //
65 walk	XXX //
66 come	uri //
67 lie	XXX //
68 sit	XXX //
69 stand	XXX //
70 give	XXX //
71 say	XXX //
72 sun	kuaraCi //
73 moon	XXX //
74 star	cucu //
75 water	uni //
76 rain	XXX //
77 stone	itaki //
78 sand	XXX //
79 earth	XXX //
80 cloud	XXX //
81 smoke	XXX //
82 fire	tata //
83 ash	XXX //
84 burn	XXX //
85 path	pe //
86 mountain	3wata //
87 red	XXX //
88 green	XXX //
89 yellow	XXX //
90 white	XXX //
91 black	XXX //
92 night	3p3ca //
93 hot	XXX //
94 cold	XXX //
95 full	timicama //
96 new	XXX //
97 good	XXX //
98 round	XXX //
99 dry	XXX //
100 name	Cira //
MBYA{|Tupi-Guarani,Tupi-GuaraniSubgroupI,Tupi-GuaraniSubgroupI.A@}
 1  -26.33  -55.00       15050         gun
1 I	xe //
2 you	nd~e //
3 we	Nand~e //
4 this	XXX //
5 that	XXX //
6 who	XXX //
7 what	XXX //
8 not	XXX //
9 all	XXX //
10 many	XXX //
11 one	petei* //
12 two	mokoi* //
13 big	XXX //
14 long	XXX //
15 small	XXX //
16 woman	XXX //
17 man	XXX //
18 person	XXX //
19 fish	pira //
20 bird	XXX //
21 dog	yagua //
22 louse	ki //
23 tree	ivira //
24 seed	XXX //
25 leaf	ogue //
26 root	XXX //
27 bark	XXX //
28 skin	pire //
29 flesh	XXX //
30 blood	ugui //
31 bone	ka*gue //
32 grease	XXX //
33 egg	XXX //
34 horn	akua //
35 tail	XXX //
36 feather	XXX //
37 hair	XXX //
38 head	XXX //
39 ear	namb~i //
40 eye	exa //
41 nose	xi* //
42 mouth	XXX //
43 tooth	ai* //
44 tongue	apeku* //
45 claw	XXX //
46 foot	XXX //
47 knee	enapi7a* //
48 hand	po //
49 belly	XXX //
50 neck	XXX //
51 breasts	ka* //
52 heart	XXX //
53 liver	pi7a //
54 drink	XXX //
55 eat	XXX //
56 bite	XXX //
57 see	ma7e* //
58 hear	end~u* //
59 know	XXX //
60 sleep	XXX //
61 die	mano //
62 kill	XXX //
63 swim	XXX //
64 fly	XXX //
65 walk	XXX //
66 come	yu //
67 lie	XXX //
68 sit	XXX //
69 stand	XXX //
70 give	XXX //
71 say	XXX //
72 sun	kuarai //
73 moon	XXX //
74 star	yaxitata //
75 water	XXX //
76 rain	XXX //
77 stone	ita //
78 sand	XXX //
79 earth	XXX //
80 cloud	XXX //
81 smoke	XXX //
82 fire	tat //
83 ash	XXX //
84 burn	XXX //
85 path	ape //
86 mountain	iviti //
87 red	XXX //
88 green	XXX //
89 yellow	XXX //
90 white	XXX //
91 black	XXX //
92 night	pitu* //
93 hot	XXX //
94 cold	XXX //
95 full	inie* //
96 new	piau //
97 good	XXX //
98 round	XXX //
99 dry	XXX //
100 name	eri //
NHENGATU{|Tupi-Guarani,Tupi-GuaraniSubgroupIII@}
 1    1.30  -67.30       19060         yrl
1 I	iSe //
2 you	re, ere, inde //
3 we	ya //
4 this	XXX //
5 that	XXX //
6 who	XXX //
7 what	XXX //
8 not	XXX //
9 all	XXX //
10 many	XXX //
11 one	yepe //
12 two	mu*ku*y //
13 big	XXX //
14 long	XXX //
15 small	XXX //
16 woman	XXX //
17 man	XXX //
18 person	mira //
19 fish	pira //
20 bird	XXX //
21 dog	yawara //
22 louse	kiwa //
23 tree	XXX //
24 seed	XXX //
25 leaf	awa, ka7a, ua //
26 root	XXX //
27 bark	XXX //
28 skin	pirera //
29 flesh	XXX //
30 blood	tui //
31 bone	ka*wera //
32 grease	XXX //
33 egg	XXX //
34 horn	XXX //
35 tail	XXX //
36 feather	XXX //
37 hair	XXX //
38 head	XXX //
39 ear	nambi //
40 eye	esa, sesa //
41 nose	ti* //
42 mouth	XXX //
43 tooth	aya //
44 tongue	apeku //
45 claw	XXX //
46 foot	XXX //
47 knee	XXX //
48 hand	pu //
49 belly	XXX //
50 neck	XXX //
51 breasts	kambi, putia //
52 heart	XXX //
53 liver	pia //
54 drink	u //
55 eat	XXX //
56 bite	XXX //
57 see	ma*7a* //
58 hear	sendu //
59 know	XXX //
60 sleep	XXX //
61 die	manu* //
62 kill	XXX //
63 swim	XXX //
64 fly	XXX //
65 walk	XXX //
66 come	yuwiri, uri //
67 lie	XXX //
68 sit	XXX //
69 stand	XXX //
70 give	XXX //
71 say	XXX //
72 sun	XXX //
73 moon	XXX //
74 star	yasita //
75 water	i7i, i //
76 rain	XXX //
77 stone	ita //
78 sand	XXX //
79 earth	XXX //
80 cloud	XXX //
81 smoke	XXX //
82 fire	tata, ata //
83 ash	XXX //
84 burn	XXX //
85 path	pei yo, pei yoka //
86 mountain	XXX //
87 red	XXX //
88 green	XXX //
89 yellow	XXX //
90 white	XXX //
91 black	XXX //
92 night	pituna //
93 hot	XXX //
94 cold	XXX //
95 full	XXX //
96 new	pisasu //
97 good	XXX //
98 round	XXX //
99 dry	XXX //
100 name	era //
OMAGUA{|Tupi-Guarani,Tupi-GuaraniSubgroupIII,Omagua-Kokama@}
 1   -4.00  -73.50          10   oma   omg
1 I	XXX //
2 you	ne //
3 we	yene //
4 this	XXX //
5 that	XXX //
6 who	XXX //
7 what	XXX //
8 not	XXX //
9 all	XXX //
10 many	XXX //
11 one	w3p3 //
12 two	mukaka //
13 big	XXX //
14 long	XXX //
15 small	XXX //
16 woman	XXX //
17 man	XXX //
18 person	XXX //
19 fish	pira //
20 bird	XXX //
21 dog	yawara //
22 louse	XXX //
23 tree	iwira //
24 seed	XXX //
25 leaf	ka //
26 root	XXX //
27 bark	XXX //
28 skin	XXX //
29 flesh	XXX //
30 blood	su3 //
31 bone	XXX //
32 grease	XXX //
33 egg	XXX //
34 horn	XXX //
35 tail	XXX //
36 feather	XXX //
37 hair	XXX //
38 head	XXX //
39 ear	nami //
40 eye	esa //
41 nose	si* //
42 mouth	XXX //
43 tooth	a*y //
44 tongue	XXX //
45 claw	XXX //
46 foot	XXX //
47 knee	sunipa //
48 hand	pua //
49 belly	XXX //
50 neck	XXX //
51 breasts	kama //
52 heart	XXX //
53 liver	p3a //
54 drink	kura //
55 eat	XXX //
56 bite	XXX //
57 see	umay //
58 hear	enu //
59 know	XXX //
60 sleep	XXX //
61 die	manu* //
62 kill	XXX //
63 swim	XXX //
64 fly	XXX //
65 walk	XXX //
66 come	XXX //
67 lie	XXX //
68 sit	XXX //
69 stand	XXX //
70 give	XXX //
71 say	XXX //
72 sun	kw~arosi //
73 moon	XXX //
74 star	seso //
75 water	uni //
76 rain	XXX //
77 stone	itaki //
78 sand	XXX //
79 earth	XXX //
80 cloud	XXX //
81 smoke	XXX //
82 fire	tata //
83 ash	XXX //
84 burn	XXX //
85 path	pe //
86 mountain	XXX //
87 red	XXX //
88 green	XXX //
89 yellow	XXX //
90 white	XXX //
91 black	XXX //
92 night	3p3se //
93 hot	XXX //
94 cold	XXX //
95 full	XXX //
96 new	XXX //
97 good	XXX //
98 round	XXX //
99 dry	XXX //
100 name	sira //
SIRIONO{|Tupi-Guarani,Tupi-GuaraniSubgroupII,Warazu-Sirionoid,Sirionoid@}
 1  -15.58  -64.00         400   srn   srq
1 I	se //
2 you	ne //
3 we	nane //
4 this	XXX //
5 that	XXX //
6 who	XXX //
7 what	XXX //
8 not	XXX //
9 all	XXX //
10 many	XXX //
11 one	mi, komi //
12 two	5eremo //
13 big	XXX //
14 long	XXX //
15 small	XXX //
16 woman	XXX //
17 man	XXX //
18 person	mia, emo //
19 fish	sira, hira //
20 bird	XXX //
21 dog	5akw~a, 5ao5ao //
22 louse	ki, eki //
23 tree	ira //
24 seed	XXX //
25 leaf	ero, iraro //
26 root	XXX //
27 bark	XXX //
28 skin	ire //
29 flesh	XXX //
30 blood	ruki //
31 bone	ky~aNe //
32 grease	XXX //
33 egg	XXX //
34 horn	ramaSi* //
35 tail	XXX //
36 feather	XXX //
37 hair	XXX //
38 head	XXX //
39 ear	isa //
40 eye	resa //
41 nose	XXX //
42 mouth	XXX //
43 tooth	re*i* //
44 tongue	ko* //
45 claw	XXX //
46 foot	XXX //
47 knee	Ni*a* //
48 hand	XXX //
49 belly	XXX //
50 neck	XXX //
51 breasts	kia* //
52 heart	XXX //
53 liver	ya //
54 drink	mei //
55 eat	XXX //
56 bite	XXX //
57 see	mae erese, tea //
58 hear	Nanu, eisakw~a //
59 know	XXX //
60 sleep	XXX //
61 die	mano //
62 kill	XXX //
63 swim	XXX //
64 fly	XXX //
65 walk	XXX //
66 come	tu, Nae* //
67 lie	XXX //
68 sit	XXX //
69 stand	XXX //
70 give	XXX //
71 say	XXX //
72 sun	tena //
73 moon	XXX //
74 star	Nasi tata //
75 water	ama //
76 rain	XXX //
77 stone	sita, hita //
78 sand	XXX //
79 earth	XXX //
80 cloud	XXX //
81 smoke	XXX //
82 fire	tata, erata //
83 ash	XXX //
84 burn	XXX //
85 path	eiCa, 5ena //
86 mountain	ibi ibate, ibi ato //
87 red	XXX //
88 green	XXX //
89 yellow	XXX //
90 white	XXX //
91 black	XXX //
92 night	isa, itonaru //
93 hot	XXX //
94 cold	XXX //
95 full	XXX //
96 new	eyasu, eaki //
97 good	XXX //
98 round	XXX //
99 dry	XXX //
100 name	ere //
TAPIETE{|Tupi-Guarani,Tupi-GuaraniSubgroupI,Tupi-GuaraniSubgroupI.B,Chiriguanic@}
 1  -19.75  -61.67         360   tpt   tpj
1 I	Se //
2 you	nde //
3 we	ore, 5ande //
4 this	XXX //
5 that	XXX //
6 who	XXX //
7 what	XXX //
8 not	XXX //
9 all	XXX //
10 many	XXX //
11 one	pente //
12 two	monkoi //
13 big	XXX //
14 long	XXX //
15 small	XXX //
16 woman	XXX //
17 man	XXX //
18 person	kwareta //
19 fish	pira //
20 bird	XXX //
21 dog	5a73mba //
22 louse	k3 //
23 tree	3w3ra //
24 seed	XXX //
25 leaf	hok3 //
26 root	XXX //
27 bark	XXX //
28 skin	pire //
29 flesh	XXX //
30 blood	ruw3 //
31 bone	nka*we* //
32 grease	XXX //
33 egg	XXX //
34 horn	rete //
35 tail	XXX //
36 feather	XXX //
37 hair	XXX //
38 head	XXX //
39 ear	nambi //
40 eye	resa //
41 nose	nti //
42 mouth	XXX //
43 tooth	ra*3* //
44 tongue	nku //
45 claw	XXX //
46 foot	XXX //
47 knee	r3*mp3*7a* //
48 hand	po //
49 belly	XXX //
50 neck	XXX //
51 breasts	nku //
52 heart	XXX //
53 liver	p37a //
54 drink	mbusururu, ka7u //
55 eat	XXX //
56 bite	XXX //
57 see	heSa //
58 hear	hendu //
59 know	XXX //
60 sleep	XXX //
61 die	mano //
62 kill	XXX //
63 swim	XXX //
64 fly	XXX //
65 walk	XXX //
66 come	y3 //
67 lie	XXX //
68 sit	XXX //
69 stand	XXX //
70 give	XXX //
71 say	XXX //
72 sun	kwaras3 //
73 moon	XXX //
74 star	yas3tata //
75 water	3w3ra //
76 rain	XXX //
77 stone	y3tak3 //
78 sand	XXX //
79 earth	XXX //
80 cloud	XXX //
81 smoke	XXX //
82 fire	tata //
83 ash	XXX //
84 burn	XXX //
85 path	pe //
86 mountain	samp3nka //
87 red	XXX //
88 green	XXX //
89 yellow	XXX //
90 white	XXX //
91 black	XXX //
92 night	p3ntu //
93 hot	XXX //
94 cold	XXX //
95 full	t3*n3*he* //
96 new	p37ahu //
97 good	XXX //
98 round	XXX //
99 dry	XXX //
100 name	re7e //
YUQUI{|Tupi-Guarani,Tupi-GuaraniSubgroupII,Warazu-Sirionoid,Sirionoid@}
 1  -16.83  -64.97         120         yuq
1 I	XXX //
2 you	XXX //
3 we	XXX //
4 this	XXX //
5 that	XXX //
6 who	XXX //
7 what	XXX //
8 not	XXX //
9 all	XXX //
10 many	XXX //
11 one	eyebe //
12 two	yese //
13 big	XXX //
14 long	XXX //
15 small	XXX //
16 woman	XXX //
17 man	XXX //
18 person	aba //
19 fish	yira //
20 bird	XXX //
21 dog	yereta //
22 louse	ki //
23 tree	ira //
24 seed	XXX //
25 leaf	kia //
26 root	XXX //
27 bark	XXX //
28 skin	ire //
29 flesh	XXX //
30 blood	barugui //
31 bone	kia*ngue //
32 grease	XXX //
33 egg	XXX //
34 horn	XXX //
35 tail	XXX //
36 feather	XXX //
37 hair	XXX //
38 head	XXX //
39 ear	isa //
40 eye	resa //
41 nose	a*ngua //
42 mouth	XXX //
43 tooth	rai* //
44 tongue	e*nkiu //
45 claw	XXX //
46 foot	XXX //
47 knee	nia //
48 hand	o //
49 belly	XXX //
50 neck	XXX //
51 breasts	Ca //
52 heart	XXX //
53 liver	yia //
54 drink	bayi //
55 eat	XXX //
56 bite	XXX //
57 see	ma //
58 hear	se*ndu //
59 know	XXX //
60 sleep	XXX //
61 die	mano //
62 kill	XXX //
63 swim	XXX //
64 fly	XXX //
65 walk	XXX //
66 come	yu //
67 lie	XXX //
68 sit	XXX //
69 stand	XXX //
70 give	XXX //
71 say	XXX //
72 sun	te*nda //
73 moon	XXX //
74 star	yasiriri* //
75 water	i //
76 rain	XXX //
77 stone	ita //
78 sand	XXX //
79 earth	XXX //
80 cloud	XXX //
81 smoke	XXX //
82 fire	tata //
83 ash	XXX //
84 burn	XXX //
85 path	XXX //
86 mountain	ibiyui //
87 red	XXX //
88 green	XXX //
89 yellow	XXX //
90 white	XXX //
91 black	XXX //
92 night	yisa //
93 hot	XXX //
94 cold	XXX //
95 full	XXX //
96 new	iasu //
97 good	XXX //
98 round	XXX //
99 dry	XXX //
100 name	XXX //
     
