# Supplementary material for: A test of Generalized Bayesian dating: A new linguistic dating method
Source: PLoS One. 2020 Aug 12;15(8):e0236522. doi: 10.1371/journal.pone.0236522 (PMC7423060; doi:10.1371/journal.pone.0236522)
Supplement: S3 File — The word lists for 30 calibration points required for running the asjp62c program. The dates for each calibration point are also supplied along. (ZIP) [file pone.0236522.s003.zip › S3 Supporting Information/Dardic.txt]

     2     1     0     1    92    72                       
(I4,20X,10A1)
   1                    I
   2                    you
   3                    we
  11                    one
  12                    two
  18                    person
  19                    fish
  21                    dog
  22                    louse
  23                    tree
  25                    leaf
  28                    skin
  30                    blood
  31                    bone
  34                    horn
  39                    ear
  40                    eye
  41                    nose
  43                    tooth
  44                    tongue
  47                    knee
  48                    hand
  51                    breast
  53                    liver
  54                    drink
  57                    see
  58                    hear
  61                    die
  66                    come
  72                    sun
  74                    star
  75                    water
  77                    stone
  82                    fire
  85                    path
  86                    mountain
  92                    night
  95                    full
  96                    new
 100                    name
                                     
p
b
f
v
m
w             
8       
t
d
s
z
c
n
r
l       
S
Z       
C
j
T       
5
y
k
g
x
N
q                     
X
h
7
L
4
G
!       
i   
e
E
3
a
u
o
       
                                 
ASHRET_PHALURA{|Indo-AryanNorthwesternzone,Shinaic,WesternShinaic,Dangari@}
 3   35.44   71.75       10000         phl
1 I	m3 //
2 you	tu //
3 we	bE //
4 this	XXX //
5 that	XXX //
6 who	XXX //
7 what	XXX //
8 not	XXX //
9 all	XXX //
10 many	XXX //
11 one	ak //
12 two	du //
13 big	XXX //
14 long	XXX //
15 small	XXX //
16 woman	XXX //
17 man	XXX //
18 person	mi*S //
19 fish	rem3c //
20 bird	XXX //
21 dog	kuCuro //
22 louse	XXX //
23 tree	mot //
24 seed	XXX //
25 leaf	pala //
26 root	XXX //
27 bark	XXX //
28 skin	pusto //
29 flesh	XXX //
30 blood	rath~ //
31 bone	h3duNk //
32 grease	XXX //
33 egg	XXX //
34 horn	SiNg3 //
35 tail	XXX //
36 feather	XXX //
37 hair	XXX //
38 head	XXX //
39 ear	kan //
40 eye	3Ch~i //
41 nose	nast //
42 mouth	XXX //
43 tooth	dand //
44 tongue	jib //
45 claw	XXX //
46 foot	XXX //
47 knee	XXX //
48 hand	hath~ //
49 belly	XXX //
50 neck	XXX //
51 breasts	CiCi //
52 heart	XXX //
53 liver	XXX //
54 drink	pi //
55 eat	XXX //
56 bite	XXX //
57 see	daCi //
58 hear	Su*to, ka*th~a //
59 know	XXX //
60 sleep	XXX //
61 die	muro //
62 kill	XXX //
63 swim	XXX //
64 fly	XXX //
65 walk	XXX //
66 come	ya //
67 lie	XXX //
68 sit	XXX //
69 stand	XXX //
70 give	XXX //
71 say	XXX //
72 sun	suri //
73 moon	XXX //
74 star	toro //
75 water	bi //
76 rain	XXX //
77 stone	bat //
78 sand	XXX //
79 earth	XXX //
80 cloud	XXX //
81 smoke	XXX //
82 fire	aNgor //
83 ash	XXX //
84 burn	XXX //
85 path	pand //
86 mountain	XXX //
87 red	XXX //
88 green	XXX //
89 yellow	XXX //
90 white	XXX //
91 black	XXX //
92 night	rot //
93 hot	XXX //
94 cold	XXX //
95 full	XXX //
96 new	nao //
97 good	XXX //
98 round	XXX //
99 dry	XXX //
100 name	no* //
BIORI_PHALURA{|Indo-AryanNorthwesternzone,Shinaic,WesternShinaic,Dangari@}
 1   35.47   71.88       10000         phl
1 I	m3 //
2 you	tu //
3 we	bE //
4 this	XXX //
5 that	XXX //
6 who	XXX //
7 what	XXX //
8 not	XXX //
9 all	XXX //
10 many	XXX //
11 one	ak //
12 two	du //
13 big	XXX //
14 long	XXX //
15 small	XXX //
16 woman	XXX //
17 man	XXX //
18 person	mi*S //
19 fish	rem3c //
20 bird	XXX //
21 dog	kuCuro //
22 louse	XXX //
23 tree	mot //
24 seed	XXX //
25 leaf	pala //
26 root	XXX //
27 bark	XXX //
28 skin	pusto //
29 flesh	XXX //
30 blood	rath~ //
31 bone	h3duNk //
32 grease	XXX //
33 egg	XXX //
34 horn	SiNg3 //
35 tail	XXX //
36 feather	XXX //
37 hair	XXX //
38 head	XXX //
39 ear	kan //
40 eye	3Ch~i //
41 nose	nast //
42 mouth	XXX //
43 tooth	dand //
44 tongue	jip //
45 claw	XXX //
46 foot	XXX //
47 knee	XXX //
48 hand	hath~ //
49 belly	XXX //
50 neck	XXX //
51 breasts	CiCi //
52 heart	XXX //
53 liver	XXX //
54 drink	pi //
55 eat	XXX //
56 bite	XXX //
57 see	daCi, dahE //
58 hear	Su*to, ka*tE //
59 know	XXX //
60 sleep	XXX //
61 die	muro //
62 kill	XXX //
63 swim	XXX //
64 fly	XXX //
65 walk	XXX //
66 come	ya //
67 lie	XXX //
68 sit	XXX //
69 stand	XXX //
70 give	XXX //
71 say	XXX //
72 sun	suri //
73 moon	XXX //
74 star	toro //
75 water	bi //
76 rain	XXX //
77 stone	bat //
78 sand	XXX //
79 earth	XXX //
80 cloud	XXX //
81 smoke	XXX //
82 fire	aNgar //
83 ash	XXX //
84 burn	XXX //
85 path	pand //
86 mountain	XXX //
87 red	XXX //
88 green	XXX //
89 yellow	XXX //
90 white	XXX //
91 black	XXX //
92 night	rot //
93 hot	XXX //
94 cold	XXX //
95 full	XXX //
96 new	nao //
97 good	XXX //
98 round	XXX //
99 dry	XXX //
100 name	no*, nam //
CHILISSO{|Indo-AryanNorthwesternzone,Kohistani,IndusKohistanic,OuterIndusKohistani@}
 1   35.25   73.33        1000         clh
1 I	mo //
2 you	tu //
3 we	bE //
4 this	XXX //
5 that	XXX //
6 who	XXX //
7 what	XXX //
8 not	XXX //
9 all	XXX //
10 many	XXX //
11 one	Ek //
12 two	du //
13 big	XXX //
14 long	XXX //
15 small	XXX //
16 woman	XXX //
17 man	XXX //
18 person	monuZu, Zok //
19 fish	Th~ubu //
20 bird	XXX //
21 dog	su //
22 louse	liT3, Zu //
23 tree	muth~u //
24 seed	XXX //
25 leaf	path~u //
26 root	XXX //
27 bark	XXX //
28 skin	Com //
29 flesh	XXX //
30 blood	lEl //
31 bone	aEth~i //
32 grease	XXX //
33 egg	XXX //
34 horn	sigu //
35 tail	XXX //
36 feather	XXX //
37 hair	XXX //
38 head	XXX //
39 ear	kon //
40 eye	oCi //
41 nose	nuth~i //
42 mouth	XXX //
43 tooth	don //
44 tongue	Zip //
45 claw	XXX //
46 foot	XXX //
47 knee	kuth~o //
48 hand	hat //
49 belly	XXX //
50 neck	XXX //
51 breasts	hiu //
52 heart	XXX //
53 liver	halli //
54 drink	piyon //
55 eat	XXX //
56 bite	XXX //
57 see	Takon //
58 hear	sunon //
59 know	XXX //
60 sleep	XXX //
61 die	mirion //
62 kill	XXX //
63 swim	XXX //
64 fly	XXX //
65 walk	XXX //
66 come	ayon //
67 lie	XXX //
68 sit	XXX //
69 stand	XXX //
70 give	XXX //
71 say	XXX //
72 sun	Zuko, suri //
73 moon	XXX //
74 star	taro //
75 water	ui //
76 rain	XXX //
77 stone	bat3 //
78 sand	XXX //
79 earth	XXX //
80 cloud	XXX //
81 smoke	XXX //
82 fire	hagar //
83 ash	XXX //
84 burn	XXX //
85 path	pon //
86 mountain	kh~on //
87 red	XXX //
88 green	XXX //
89 yellow	XXX //
90 white	XXX //
91 black	XXX //
92 night	raeti //
93 hot	XXX //
94 cold	XXX //
95 full	puno //
96 new	no //
97 good	XXX //
98 round	XXX //
99 dry	XXX //
100 name	num //
KALKOTI{|Indo-AryanNorthwesternzone,Shinaic,WesternShinaic,Dangari@}
 1   35.50   72.50        5100         xka
1 I	mo //
2 you	tu //
3 we	bE //
4 this	XXX //
5 that	XXX //
6 who	XXX //
7 what	XXX //
8 not	XXX //
9 all	XXX //
10 many	XXX //
11 one	aykh~ //
12 two	du //
13 big	XXX //
14 long	XXX //
15 small	XXX //
16 woman	XXX //
17 man	XXX //
18 person	meS //
19 fish	mE7cin, mEsin //
20 bird	XXX //
21 dog	kuCur //
22 louse	XXX //
23 tree	t3m, lo //
24 seed	XXX //
25 leaf	path~ //
26 root	XXX //
27 bark	XXX //
28 skin	Cam //
29 flesh	XXX //
30 blood	rath~ //
31 bone	3d //
32 grease	XXX //
33 egg	XXX //
34 horn	SiN //
35 tail	XXX //
36 feather	XXX //
37 hair	XXX //
38 head	XXX //
39 ear	kan //
40 eye	iSi //
41 nose	Sumur //
42 mouth	XXX //
43 tooth	dan //
44 tongue	jib //
45 claw	XXX //
46 foot	XXX //
47 knee	XXX //
48 hand	b3kh~in //
49 belly	XXX //
50 neck	XXX //
51 breasts	CiC, sina //
52 heart	XXX //
53 liver	XXX //
54 drink	pil //
55 eat	XXX //
56 bite	XXX //
57 see	nal //
58 hear	buj //
59 know	XXX //
60 sleep	XXX //
61 die	mur //
62 kill	XXX //
63 swim	XXX //
64 fly	XXX //
65 walk	XXX //
66 come	yE, yal //
67 lie	XXX //
68 sit	XXX //
69 stand	XXX //
70 give	XXX //
71 say	XXX //
72 sun	sir //
73 moon	XXX //
74 star	ta7r //
75 water	be, wE7 //
76 rain	XXX //
77 stone	bat //
78 sand	XXX //
79 earth	XXX //
80 cloud	XXX //
81 smoke	XXX //
82 fire	3Ngar //
83 ash	XXX //
84 burn	XXX //
85 path	pan //
86 mountain	XXX //
87 red	XXX //
88 green	XXX //
89 yellow	XXX //
90 white	XXX //
91 black	XXX //
92 night	rat //
93 hot	XXX //
94 cold	XXX //
95 full	XXX //
96 new	n3m //
97 good	XXX //
98 round	XXX //
99 dry	XXX //
100 name	na7m, nam //
KASHMIRI{|Indo-AryanNorthwesternzone@}
 1   34.00   76.00     5484830   kas   kas
1 I	boh //
2 you	tuhi, ca //
3 we	as3 //
4 this	XXX //
5 that	XXX //
6 who	XXX //
7 what	XXX //
8 not	XXX //
9 all	XXX //
10 many	XXX //
11 one	ak //
12 two	zah //
13 big	XXX //
14 long	XXX //
15 small	XXX //
16 woman	XXX //
17 man	XXX //
18 person	zon, Sakh~s //
19 fish	gad //
20 bird	XXX //
21 dog	hun, hin3 //
22 louse	zauv //
23 tree	kul //
24 seed	XXX //
25 leaf	panbarag, patar //
26 root	XXX //
27 bark	XXX //
28 skin	musla, post //
29 flesh	XXX //
30 blood	rath~ //
31 bone	adij //
32 grease	XXX //
33 egg	XXX //
34 horn	heN //
35 tail	XXX //
36 feather	XXX //
37 hair	XXX //
38 head	XXX //
39 ear	kan //
40 eye	aTh~ //
41 nose	nast //
42 mouth	XXX //
43 tooth	dand~ //
44 tongue	zeo, zaban //
45 claw	XXX //
46 foot	XXX //
47 knee	koth~ //
48 hand	ath~a //
49 belly	XXX //
50 neck	XXX //
51 breasts	waT, sina //
52 heart	XXX //
53 liver	kh~rena maz, jiggar //
54 drink	Ty~un3 //
55 eat	XXX //
56 bite	XXX //
57 see	wuTh~un3, deSun3 //
58 hear	bozun3 //
59 know	XXX //
60 sleep	XXX //
61 die	marun3 //
62 kill	XXX //
63 swim	XXX //
64 fly	XXX //
65 walk	XXX //
66 come	yiun3 //
67 lie	XXX //
68 sit	XXX //
69 stand	XXX //
70 give	XXX //
71 say	XXX //
72 sun	aftab, siri //
73 moon	XXX //
74 star	taruk, sitara //
75 water	ab, treS //
76 rain	XXX //
77 stone	kain, pal //
78 sand	XXX //
79 earth	XXX //
80 cloud	XXX //
81 smoke	XXX //
82 fire	nar, teNul //
83 ash	XXX //
84 burn	XXX //
85 path	wat //
86 mountain	koh, bal //
87 red	XXX //
88 green	XXX //
89 yellow	XXX //
90 white	XXX //
91 black	XXX //
92 night	at, rat ky~ut //
93 hot	XXX //
94 cold	XXX //
95 full	trawatrawa, barit //
96 new	nau //
97 good	XXX //
98 round	XXX //
99 dry	XXX //
100 name	nao //
KOHISTANI_INDUS{|Indo-AryanNorthwesternzone,Kohistani,IndusKohistanic@}
 1   35.62   72.35      200000         mvy
1 I	ma //
2 you	tu //
3 we	bEh //
4 this	XXX //
5 that	XXX //
6 who	XXX //
7 what	XXX //
8 not	XXX //
9 all	XXX //
10 many	XXX //
11 one	Ekh~ //
12 two	du //
13 big	XXX //
14 long	XXX //
15 small	XXX //
16 woman	XXX //
17 man	XXX //
18 person	maS //
19 fish	Cumba, Cumbo //
20 bird	XXX //
21 dog	kuCuru //
22 louse	XXX //
23 tree	g3i //
24 seed	XXX //
25 leaf	pan3 //
26 root	XXX //
27 bark	XXX //
28 skin	Cam //
29 flesh	XXX //
30 blood	rath~ //
31 bone	har //
32 grease	XXX //
33 egg	XXX //
34 horn	SiNg3 //
35 tail	XXX //
36 feather	XXX //
37 hair	XXX //
38 head	XXX //
39 ear	kan3 //
40 eye	a*Ci, a*C //
41 nose	n3sur //
42 mouth	XXX //
43 tooth	dan //
44 tongue	Zib //
45 claw	XXX //
46 foot	XXX //
47 knee	XXX //
48 hand	ha //
49 belly	XXX //
50 neck	XXX //
51 breasts	CiC //
52 heart	XXX //
53 liver	XXX //
54 drink	ph~o //
55 eat	XXX //
56 bite	XXX //
57 see	n3hal3 //
58 hear	Swe* //
59 know	XXX //
60 sleep	XXX //
61 die	m3r //
62 kill	XXX //
63 swim	XXX //
64 fly	XXX //
65 walk	XXX //
66 come	Eh //
67 lie	XXX //
68 sit	XXX //
69 stand	XXX //
70 give	XXX //
71 say	XXX //
72 sun	suri //
73 moon	XXX //
74 star	tar //
75 water	we //
76 rain	XXX //
77 stone	bath~ //
78 sand	XXX //
79 earth	XXX //
80 cloud	XXX //
81 smoke	XXX //
82 fire	agar //
83 ash	XXX //
84 burn	XXX //
85 path	pan //
86 mountain	XXX //
87 red	XXX //
88 green	XXX //
89 yellow	XXX //
90 white	XXX //
91 black	XXX //
92 night	ral //
93 hot	XXX //
94 cold	XXX //
95 full	XXX //
96 new	n3u* //
97 good	XXX //
98 round	XXX //
99 dry	XXX //
100 name	na*u* //
PURIGAL_PHALURA{|Indo-AryanNorthwesternzone,Shinaic,WesternShinaic,Dangari@}
 1   35.60   71.87       10000         phl
1 I	m3 //
2 you	tu //
3 we	bE //
4 this	XXX //
5 that	XXX //
6 who	XXX //
7 what	XXX //
8 not	XXX //
9 all	XXX //
10 many	XXX //
11 one	ak //
12 two	du //
13 big	XXX //
14 long	XXX //
15 small	XXX //
16 woman	XXX //
17 man	XXX //
18 person	mi*S //
19 fish	m3ci //
20 bird	XXX //
21 dog	kuCuro //
22 louse	XXX //
23 tree	mot //
24 seed	XXX //
25 leaf	pala //
26 root	XXX //
27 bark	XXX //
28 skin	pusto //
29 flesh	XXX //
30 blood	rath~ //
31 bone	h3duNk //
32 grease	XXX //
33 egg	XXX //
34 horn	SiNg3 //
35 tail	XXX //
36 feather	XXX //
37 hair	XXX //
38 head	XXX //
39 ear	kan //
40 eye	3Ci //
41 nose	nast //
42 mouth	XXX //
43 tooth	dand //
44 tongue	jiph~ //
45 claw	XXX //
46 foot	XXX //
47 knee	XXX //
48 hand	hath~ //
49 belly	XXX //
50 neck	XXX //
51 breasts	XXX //
52 heart	XXX //
53 liver	XXX //
54 drink	pi //
55 eat	XXX //
56 bite	XXX //
57 see	dahE //
58 hear	ka*tE //
59 know	XXX //
60 sleep	XXX //
61 die	muro //
62 kill	XXX //
63 swim	XXX //
64 fly	XXX //
65 walk	XXX //
66 come	ya //
67 lie	XXX //
68 sit	XXX //
69 stand	XXX //
70 give	XXX //
71 say	XXX //
72 sun	suri //
73 moon	XXX //
74 star	toro //
75 water	bi //
76 rain	XXX //
77 stone	bat //
78 sand	XXX //
79 earth	XXX //
80 cloud	XXX //
81 smoke	XXX //
82 fire	aNgar //
83 ash	XXX //
84 burn	XXX //
85 path	pand //
86 mountain	XXX //
87 red	XXX //
88 green	XXX //
89 yellow	XXX //
90 white	XXX //
91 black	XXX //
92 night	rot //
93 hot	XXX //
94 cold	XXX //
95 full	XXX //
96 new	nao //
97 good	XXX //
98 round	XXX //
99 dry	XXX //
100 name	nam //
SAVI{|Indo-AryanNorthwesternzone,Shinaic,WesternShinaic@}
 1   35.00   71.50        3000   sav   sdg
1 I	ma //
2 you	tu //
3 we	3si //
4 this	XXX //
5 that	XXX //
6 who	XXX //
7 what	XXX //
8 not	XXX //
9 all	XXX //
10 many	XXX //
11 one	y3k //
12 two	du //
13 big	XXX //
14 long	XXX //
15 small	XXX //
16 woman	XXX //
17 man	XXX //
18 person	manuS //
19 fish	mEcin //
20 bird	XXX //
21 dog	kuCuro //
22 louse	XXX //
23 tree	jul //
24 seed	XXX //
25 leaf	paLo //
26 root	XXX //
27 bark	XXX //
28 skin	gaL //
29 flesh	XXX //
30 blood	rath~ //
31 bone	h3d //
32 grease	XXX //
33 egg	XXX //
34 horn	SiNg //
35 tail	XXX //
36 feather	XXX //
37 hair	XXX //
38 head	XXX //
39 ear	kan //
40 eye	E*Ci //
41 nose	nas //
42 mouth	XXX //
43 tooth	dan //
44 tongue	jip //
45 claw	XXX //
46 foot	XXX //
47 knee	XXX //
48 hand	hath~ //
49 belly	XXX //
50 neck	XXX //
51 breasts	CuCu //
52 heart	XXX //
53 liver	XXX //
54 drink	pi //
55 eat	XXX //
56 bite	XXX //
57 see	dErSo //
58 hear	budo //
59 know	XXX //
60 sleep	XXX //
61 die	moro //
62 kill	XXX //
63 swim	XXX //
64 fly	XXX //
65 walk	XXX //
66 come	wal //
67 lie	XXX //
68 sit	XXX //
69 stand	XXX //
70 give	XXX //
71 say	XXX //
72 sun	suri //
73 moon	XXX //
74 star	toro //
75 water	i //
76 rain	XXX //
77 stone	bat //
78 sand	XXX //
79 earth	XXX //
80 cloud	XXX //
81 smoke	XXX //
82 fire	ha3Ngor //
83 ash	XXX //
84 burn	XXX //
85 path	pant //
86 mountain	XXX //
87 red	XXX //
88 green	XXX //
89 yellow	XXX //
90 white	XXX //
91 black	XXX //
92 night	roth~ //
93 hot	XXX //
94 cold	XXX //
95 full	XXX //
96 new	nao //
97 good	XXX //
98 round	XXX //
99 dry	XXX //
100 name	nom //
SHINA_2{|Indo-AryanNorthwesternzone,Shinaic@}
 1   36.00   74.00      562400   sna   scl
1 I	ma, mah //
2 you	tu, tuhs //
3 we	be //
4 this	XXX //
5 that	XXX //
6 who	XXX //
7 what	XXX //
8 not	XXX //
9 all	XXX //
10 many	XXX //
11 one	ek //
12 two	du //
13 big	XXX //
14 long	XXX //
15 small	XXX //
16 woman	XXX //
17 man	XXX //
18 person	manuZu //
19 fish	Ch~37mu //
20 bird	XXX //
21 dog	Su //
22 louse	ju //
23 tree	tom //
24 seed	XXX //
25 leaf	pa7tu //
26 root	XXX //
27 bark	XXX //
28 skin	Com //
29 flesh	XXX //
30 blood	lel //
31 bone	a*ti //
32 grease	XXX //
33 egg	XXX //
34 horn	S3n //
35 tail	XXX //
36 feather	XXX //
37 hair	XXX //
38 head	XXX //
39 ear	kon //
40 eye	aCh~i, aSi //
41 nose	natu //
42 mouth	XXX //
43 tooth	don //
44 tongue	jip //
45 claw	XXX //
46 foot	XXX //
47 knee	ku7to //
48 hand	hat //
49 belly	XXX //
50 neck	XXX //
51 breasts	CuCi //
52 heart	XXX //
53 liver	yum //
54 drink	pio3ki //
55 eat	XXX //
56 bite	XXX //
57 see	paSo3ki //
58 hear	paruzh~o3ki //
59 know	XXX //
60 sleep	XXX //
61 die	miro3ki //
62 kill	XXX //
63 swim	XXX //
64 fly	XXX //
65 walk	XXX //
66 come	wayo3ki, yayo3ki //
67 lie	XXX //
68 sit	XXX //
69 stand	XXX //
70 give	XXX //
71 say	XXX //
72 sun	suri //
73 moon	XXX //
74 star	taru //
75 water	vai //
76 rain	XXX //
77 stone	bat //
78 sand	XXX //
79 earth	XXX //
80 cloud	XXX //
81 smoke	XXX //
82 fire	aga7r //
83 ash	XXX //
84 burn	XXX //
85 path	pon //
86 mountain	Ch~3s, Ch~ar //
87 red	XXX //
88 green	XXX //
89 yellow	XXX //
90 white	XXX //
91 black	XXX //
92 night	rati //
93 hot	XXX //
94 cold	XXX //
95 full	Sak //
96 new	nawu //
97 good	XXX //
98 round	XXX //
99 dry	XXX //
100 name	nom //
SHINA_GURESI{|Indo-AryanNorthwesternzone,Shinaic@}
 1   36.00   74.00      562400   sna   scl
1 I	mo*h //
2 you	tu //
3 we	be, bea //
4 this	XXX //
5 that	XXX //
6 who	XXX //
7 what	XXX //
8 not	XXX //
9 all	XXX //
10 many	XXX //
11 one	ekh~ //
12 two	duh //
13 big	XXX //
14 long	XXX //
15 small	XXX //
16 woman	XXX //
17 man	XXX //
18 person	manu7Z //
19 fish	Ch~uma //
20 bird	XXX //
21 dog	Su* //
22 louse	XXX //
23 tree	tom //
24 seed	XXX //
25 leaf	patu //
26 root	XXX //
27 bark	XXX //
28 skin	XXX //
29 flesh	XXX //
30 blood	XXX //
31 bone	ati //
32 grease	XXX //
33 egg	XXX //
34 horn	s3nu //
35 tail	XXX //
36 feather	XXX //
37 hair	XXX //
38 head	XXX //
39 ear	kon //
40 eye	aCh~i //
41 nose	nottu //
42 mouth	XXX //
43 tooth	XXX //
44 tongue	Zib //
45 claw	XXX //
46 foot	XXX //
47 knee	kutu //
48 hand	hath~ //
49 belly	XXX //
50 neck	XXX //
51 breasts	s3na, mammu //
52 heart	XXX //
53 liver	XXX //
54 drink	pyonu //
55 eat	XXX //
56 bite	XXX //
57 see	paSyonu //
58 hear	paruZonu //
59 know	XXX //
60 sleep	XXX //
61 die	m3ryonu //
62 kill	XXX //
63 swim	XXX //
64 fly	XXX //
65 walk	XXX //
66 come	onu //
67 lie	XXX //
68 sit	XXX //
69 stand	XXX //
70 give	XXX //
71 say	XXX //
72 sun	suri //
73 moon	XXX //
74 star	taru //
75 water	vei //
76 rain	XXX //
77 stone	batth~ //
78 sand	XXX //
79 earth	XXX //
80 cloud	XXX //
81 smoke	XXX //
82 fire	ph~uh //
83 ash	XXX //
84 burn	XXX //
85 path	XXX //
86 mountain	CiS //
87 red	XXX //
88 green	XXX //
89 yellow	XXX //
90 white	XXX //
91 black	XXX //
92 night	rati //
93 hot	XXX //
94 cold	XXX //
95 full	Sek, pure7 //
96 new	na //
97 good	XXX //
98 round	XXX //
99 dry	XXX //
100 name	nom //
SHINA_KOHISTANI{|Indo-AryanNorthwesternzone,Shinaic@}
 1   36.00   74.00      562400   sna   scl
1 I	mo*, mo*h //
2 you	tu //
3 we	be //
4 this	XXX //
5 that	XXX //
6 who	XXX //
7 what	XXX //
8 not	XXX //
9 all	XXX //
10 many	XXX //
11 one	hekh~, ekh~ //
12 two	du //
13 big	XXX //
14 long	XXX //
15 small	XXX //
16 woman	XXX //
17 man	XXX //
18 person	manuZu //
19 fish	Ch~uma //
20 bird	XXX //
21 dog	Su* //
22 louse	XXX //
23 tree	tom, tobu //
24 seed	XXX //
25 leaf	path~u //
26 root	XXX //
27 bark	XXX //
28 skin	Cum //
29 flesh	XXX //
30 blood	XXX //
31 bone	ati //
32 grease	XXX //
33 egg	XXX //
34 horn	S3n //
35 tail	XXX //
36 feather	XXX //
37 hair	XXX //
38 head	XXX //
39 ear	kun //
40 eye	aSi //
41 nose	notu //
42 mouth	XXX //
43 tooth	XXX //
44 tongue	jib //
45 claw	XXX //
46 foot	XXX //
47 knee	kutu //
48 hand	hath~ //
49 belly	XXX //
50 neck	XXX //
51 breasts	s3na7, CuCi //
52 heart	XXX //
53 liver	XXX //
54 drink	pyonu //
55 eat	XXX //
56 bite	XXX //
57 see	paSonu //
58 hear	parujonu //
59 know	XXX //
60 sleep	XXX //
61 die	m3ryonu //
62 kill	XXX //
63 swim	XXX //
64 fly	XXX //
65 walk	XXX //
66 come	onu //
67 lie	XXX //
68 sit	XXX //
69 stand	XXX //
70 give	XXX //
71 say	XXX //
72 sun	suri //
73 moon	XXX //
74 star	tarei //
75 water	vei //
76 rain	XXX //
77 stone	batt //
78 sand	XXX //
79 earth	XXX //
80 cloud	XXX //
81 smoke	XXX //
82 fire	hagaru //
83 ash	XXX //
84 burn	XXX //
85 path	XXX //
86 mountain	kor //
87 red	XXX //
88 green	XXX //
89 yellow	XXX //
90 white	XXX //
91 black	XXX //
92 night	rati //
93 hot	XXX //
94 cold	XXX //
95 full	tutu, puNu, puri7lo //
96 new	no* //
97 good	XXX //
98 round	XXX //
99 dry	XXX //
100 name	nom //
USHOJO{|Indo-AryanNorthwesternzone,Shinaic,KohistanicShina@}
 1   35.15   72.75        2000         ush
1 I	m3, ma* //
2 you	tu //
3 we	aso //
4 this	XXX //
5 that	XXX //
6 who	XXX //
7 what	XXX //
8 not	XXX //
9 all	XXX //
10 many	XXX //
11 one	Ek //
12 two	du //
13 big	XXX //
14 long	XXX //
15 small	XXX //
16 woman	XXX //
17 man	XXX //
18 person	manuZo //
19 fish	maCe //
20 bird	XXX //
21 dog	Su* //
22 louse	ju* //
23 tree	th~om //
24 seed	XXX //
25 leaf	p3to //
26 root	XXX //
27 bark	XXX //
28 skin	Com //
29 flesh	XXX //
30 blood	lul //
31 bone	3nth~i //
32 grease	XXX //
33 egg	XXX //
34 horn	SiNge //
35 tail	XXX //
36 feather	XXX //
37 hair	XXX //
38 head	XXX //
39 ear	kon //
40 eye	ESi //
41 nose	noti //
42 mouth	XXX //
43 tooth	don //
44 tongue	jib //
45 claw	XXX //
46 foot	XXX //
47 knee	XXX //
48 hand	h3t //
49 belly	XXX //
50 neck	XXX //
51 breasts	buth~ian //
52 heart	XXX //
53 liver	XXX //
54 drink	pi //
55 eat	XXX //
56 bite	XXX //
57 see	C3ke //
58 hear	Suna //
59 know	XXX //
60 sleep	XXX //
61 die	mu //
62 kill	XXX //
63 swim	XXX //
64 fly	XXX //
65 walk	XXX //
66 come	e //
67 lie	XXX //
68 sit	XXX //
69 stand	XXX //
70 give	XXX //
71 say	XXX //
72 sun	suri //
73 moon	XXX //
74 star	taro //
75 water	wi //
76 rain	XXX //
77 stone	giri, gh~iri //
78 sand	XXX //
79 earth	XXX //
80 cloud	XXX //
81 smoke	XXX //
82 fire	3Ngar //
83 ash	XXX //
84 burn	XXX //
85 path	pon //
86 mountain	kh~on //
87 red	XXX //
88 green	XXX //
89 yellow	XXX //
90 white	XXX //
91 black	XXX //
92 night	rati //
93 hot	XXX //
94 cold	XXX //
95 full	furalo //
96 new	no, nou //
97 good	XXX //
98 round	XXX //
99 dry	XXX //
100 name	nom //
CHATORKHAND_KHOWAR{|Indo-AryanNorthwesternzone,Chitral@}
 1   36.35   73.84      289200   khw   khw
1 I	awa //
2 you	tu //
3 we	ispa //
4 this	XXX //
5 that	XXX //
6 who	XXX //
7 what	XXX //
8 not	XXX //
9 all	XXX //
10 many	XXX //
11 one	i //
12 two	Zu //
13 big	XXX //
14 long	XXX //
15 small	XXX //
16 woman	XXX //
17 man	XXX //
18 person	moS //
19 fish	maci //
20 bird	XXX //
21 dog	reni //
22 louse	XXX //
23 tree	k3n //
24 seed	XXX //
25 leaf	Ch~an //
26 root	XXX //
27 bark	XXX //
28 skin	ph~ust //
29 flesh	XXX //
30 blood	lei //
31 bone	koL //
32 grease	XXX //
33 egg	XXX //
34 horn	sruNk //
35 tail	XXX //
36 feather	XXX //
37 hair	XXX //
38 head	XXX //
39 ear	kar //
40 eye	xEC //
41 nose	n3skar //
42 mouth	XXX //
43 tooth	don //
44 tongue	ligini //
45 claw	XXX //
46 foot	XXX //
47 knee	XXX //
48 hand	bazu //
49 belly	XXX //
50 neck	XXX //
51 breasts	pap //
52 heart	XXX //
53 liver	XXX //
54 drink	pi //
55 eat	XXX //
56 bite	XXX //
57 see	poSi //
58 hear	kara //
59 know	XXX //
60 sleep	XXX //
61 die	obri //
62 kill	XXX //
63 swim	XXX //
64 fly	XXX //
65 walk	XXX //
66 come	XXX //
67 lie	XXX //
68 sit	XXX //
69 stand	XXX //
70 give	XXX //
71 say	XXX //
72 sun	yor //
73 moon	XXX //
74 star	istari //
75 water	ux //
76 rain	XXX //
77 stone	boSt //
78 sand	XXX //
79 earth	XXX //
80 cloud	XXX //
81 smoke	XXX //
82 fire	aNg~ar //
83 ash	XXX //
84 burn	XXX //
85 path	ph~ont //
86 mountain	XXX //
87 red	XXX //
88 green	XXX //
89 yellow	XXX //
90 white	XXX //
91 black	XXX //
92 night	Cui //
93 hot	XXX //
94 cold	XXX //
95 full	XXX //
96 new	nox //
97 good	XXX //
98 round	XXX //
99 dry	XXX //
100 name	nam //
GARAM_CHISHMA_KHOWAR{|Indo-AryanNorthwesternzone,Chitral@}
 1   36.00   71.54      289200   khw   khw
1 I	awa //
2 you	tu //
3 we	spa //
4 this	XXX //
5 that	XXX //
6 who	XXX //
7 what	XXX //
8 not	XXX //
9 all	XXX //
10 many	XXX //
11 one	i //
12 two	ju //
13 big	XXX //
14 long	XXX //
15 small	XXX //
16 woman	XXX //
17 man	XXX //
18 person	moS //
19 fish	m3ci //
20 bird	XXX //
21 dog	reni //
22 louse	XXX //
23 tree	kan //
24 seed	XXX //
25 leaf	Can //
26 root	XXX //
27 bark	XXX //
28 skin	ph~ost //
29 flesh	XXX //
30 blood	le //
31 bone	%kh~oL //
32 grease	XXX //
33 egg	XXX //
34 horn	suruNg //
35 tail	XXX //
36 feather	XXX //
37 hair	XXX //
38 head	XXX //
39 ear	kar //
40 eye	xECh~ //
41 nose	nEskar //
42 mouth	XXX //
43 tooth	don //
44 tongue	ligini //
45 claw	XXX //
46 foot	XXX //
47 knee	XXX //
48 hand	bazu //
49 belly	XXX //
50 neck	XXX //
51 breasts	pap //
52 heart	XXX //
53 liver	XXX //
54 drink	pi //
55 eat	XXX //
56 bite	XXX //
57 see	poSi //
58 hear	kara //
59 know	XXX //
60 sleep	XXX //
61 die	bri //
62 kill	XXX //
63 swim	XXX //
64 fly	XXX //
65 walk	XXX //
66 come	gi //
67 lie	XXX //
68 sit	XXX //
69 stand	XXX //
70 give	XXX //
71 say	XXX //
72 sun	yor //
73 moon	XXX //
74 star	istari //
75 water	ux //
76 rain	XXX //
77 stone	bot //
78 sand	XXX //
79 earth	XXX //
80 cloud	XXX //
81 smoke	XXX //
82 fire	3Ngar //
83 ash	XXX //
84 burn	XXX //
85 path	pon //
86 mountain	XXX //
87 red	XXX //
88 green	XXX //
89 yellow	XXX //
90 white	XXX //
91 black	XXX //
92 night	Ch~ui //
93 hot	XXX //
94 cold	XXX //
95 full	XXX //
96 new	nox //
97 good	XXX //
98 round	XXX //
99 dry	XXX //
100 name	nam //
KESU_KHOWAR{|Indo-AryanNorthwesternzone,Chitral@}
 1   35.63   71.80      289200   khw   khw
1 I	awa //
2 you	tu //
3 we	spa //
4 this	XXX //
5 that	XXX //
6 who	XXX //
7 what	XXX //
8 not	XXX //
9 all	XXX //
10 many	XXX //
11 one	i //
12 two	ju //
13 big	XXX //
14 long	XXX //
15 small	XXX //
16 woman	XXX //
17 man	XXX //
18 person	moS //
19 fish	m3ci //
20 bird	XXX //
21 dog	reni //
22 louse	XXX //
23 tree	kan //
24 seed	XXX //
25 leaf	Ch~an //
26 root	XXX //
27 bark	XXX //
28 skin	ph~ost //
29 flesh	XXX //
30 blood	lei //
31 bone	%kh~oL //
32 grease	XXX //
33 egg	XXX //
34 horn	sruNk //
35 tail	XXX //
36 feather	XXX //
37 hair	XXX //
38 head	XXX //
39 ear	kar //
40 eye	xECh~ //
41 nose	niskar //
42 mouth	XXX //
43 tooth	don //
44 tongue	lixini //
45 claw	XXX //
46 foot	XXX //
47 knee	XXX //
48 hand	bazu //
49 belly	XXX //
50 neck	XXX //
51 breasts	pap //
52 heart	XXX //
53 liver	XXX //
54 drink	pi //
55 eat	XXX //
56 bite	XXX //
57 see	poSi //
58 hear	kara //
59 know	XXX //
60 sleep	XXX //
61 die	bri //
62 kill	XXX //
63 swim	XXX //
64 fly	XXX //
65 walk	XXX //
66 come	gi //
67 lie	XXX //
68 sit	XXX //
69 stand	XXX //
70 give	XXX //
71 say	XXX //
72 sun	yor //
73 moon	XXX //
74 star	istari //
75 water	ux //
76 rain	XXX //
77 stone	bot //
78 sand	XXX //
79 earth	XXX //
80 cloud	XXX //
81 smoke	XXX //
82 fire	aNgar //
83 ash	XXX //
84 burn	XXX //
85 path	pon //
86 mountain	XXX //
87 red	XXX //
88 green	XXX //
89 yellow	XXX //
90 white	XXX //
91 black	XXX //
92 night	Ch~ui //
93 hot	XXX //
94 cold	XXX //
95 full	XXX //
96 new	nox //
97 good	XXX //
98 round	XXX //
99 dry	XXX //
100 name	nam //
ODIR_KHOWAR{|Indo-AryanNorthwesternzone,Chitral@}
 1   36.35   72.40      289200   khw   khw
1 I	awa //
2 you	tu //
3 we	ispa //
4 this	XXX //
5 that	XXX //
6 who	XXX //
7 what	XXX //
8 not	XXX //
9 all	XXX //
10 many	XXX //
11 one	i //
12 two	ju //
13 big	XXX //
14 long	XXX //
15 small	XXX //
16 woman	XXX //
17 man	XXX //
18 person	moS //
19 fish	m3ci //
20 bird	XXX //
21 dog	reni //
22 louse	XXX //
23 tree	kan //
24 seed	XXX //
25 leaf	Ch~an //
26 root	XXX //
27 bark	XXX //
28 skin	ph~ost //
29 flesh	XXX //
30 blood	lei //
31 bone	%kol //
32 grease	XXX //
33 egg	XXX //
34 horn	suruNg //
35 tail	XXX //
36 feather	XXX //
37 hair	XXX //
38 head	XXX //
39 ear	kar //
40 eye	xECh~ //
41 nose	n3skar //
42 mouth	XXX //
43 tooth	don //
44 tongue	ligini //
45 claw	XXX //
46 foot	XXX //
47 knee	XXX //
48 hand	bazu //
49 belly	XXX //
50 neck	XXX //
51 breasts	pap //
52 heart	XXX //
53 liver	XXX //
54 drink	pi //
55 eat	XXX //
56 bite	XXX //
57 see	poSi //
58 hear	kara //
59 know	XXX //
60 sleep	XXX //
61 die	bri //
62 kill	XXX //
63 swim	XXX //
64 fly	XXX //
65 walk	XXX //
66 come	gi //
67 lie	XXX //
68 sit	XXX //
69 stand	XXX //
70 give	XXX //
71 say	XXX //
72 sun	yor //
73 moon	XXX //
74 star	istari //
75 water	ux //
76 rain	XXX //
77 stone	bort //
78 sand	XXX //
79 earth	XXX //
80 cloud	XXX //
81 smoke	XXX //
82 fire	aNgar //
83 ash	XXX //
84 burn	XXX //
85 path	pon //
86 mountain	XXX //
87 red	XXX //
88 green	XXX //
89 yellow	XXX //
90 white	XXX //
91 black	XXX //
92 night	Ch~ui //
93 hot	XXX //
94 cold	XXX //
95 full	XXX //
96 new	nox //
97 good	XXX //
98 round	XXX //
99 dry	XXX //
100 name	nam //
PARGAM_NISAR_KHOWAR{|Indo-AryanNorthwesternzone,Chitral@}
 1   36.28   72.52      289200   khw   khw
1 I	awa //
2 you	tu //
3 we	spa //
4 this	XXX //
5 that	XXX //
6 who	XXX //
7 what	XXX //
8 not	XXX //
9 all	XXX //
10 many	XXX //
11 one	i //
12 two	ju //
13 big	XXX //
14 long	XXX //
15 small	XXX //
16 woman	XXX //
17 man	XXX //
18 person	moS //
19 fish	m3ci //
20 bird	XXX //
21 dog	reni //
22 louse	XXX //
23 tree	kan //
24 seed	XXX //
25 leaf	Ch~an //
26 root	XXX //
27 bark	XXX //
28 skin	post //
29 flesh	XXX //
30 blood	lei //
31 bone	%kol //
32 grease	XXX //
33 egg	XXX //
34 horn	XXX //
35 tail	XXX //
36 feather	XXX //
37 hair	XXX //
38 head	XXX //
39 ear	kar //
40 eye	xiC //
41 nose	n3skar //
42 mouth	XXX //
43 tooth	don //
44 tongue	ligini //
45 claw	XXX //
46 foot	XXX //
47 knee	XXX //
48 hand	bazu //
49 belly	XXX //
50 neck	XXX //
51 breasts	pap //
52 heart	XXX //
53 liver	XXX //
54 drink	pi //
55 eat	XXX //
56 bite	XXX //
57 see	XXX //
58 hear	kara //
59 know	XXX //
60 sleep	XXX //
61 die	obri //
62 kill	XXX //
63 swim	XXX //
64 fly	XXX //
65 walk	XXX //
66 come	gi //
67 lie	XXX //
68 sit	XXX //
69 stand	XXX //
70 give	XXX //
71 say	XXX //
72 sun	yor //
73 moon	XXX //
74 star	istari //
75 water	ux //
76 rain	XXX //
77 stone	boSt //
78 sand	XXX //
79 earth	XXX //
80 cloud	XXX //
81 smoke	XXX //
82 fire	angar //
83 ash	XXX //
84 burn	XXX //
85 path	pon //
86 mountain	XXX //
87 red	XXX //
88 green	XXX //
89 yellow	XXX //
90 white	XXX //
91 black	XXX //
92 night	Cui //
93 hot	XXX //
94 cold	XXX //
95 full	XXX //
96 new	nox //
97 good	XXX //
98 round	XXX //
99 dry	XXX //
100 name	nam //
USHU_KHOWAR{|Indo-AryanNorthwesternzone,Chitral@}
 1   35.50   72.63      289200   khw   khw
1 I	awa //
2 you	tu //
3 we	ispa //
4 this	XXX //
5 that	XXX //
6 who	XXX //
7 what	XXX //
8 not	XXX //
9 all	XXX //
10 many	XXX //
11 one	i //
12 two	ju //
13 big	XXX //
14 long	XXX //
15 small	XXX //
16 woman	XXX //
17 man	XXX //
18 person	moS //
19 fish	m3ci //
20 bird	XXX //
21 dog	reni //
22 louse	XXX //
23 tree	kan //
24 seed	XXX //
25 leaf	Ch~an //
26 root	XXX //
27 bark	XXX //
28 skin	ph~ost //
29 flesh	XXX //
30 blood	lei //
31 bone	%kol //
32 grease	XXX //
33 egg	XXX //
34 horn	suruN //
35 tail	XXX //
36 feather	XXX //
37 hair	XXX //
38 head	XXX //
39 ear	kar //
40 eye	xECh~ //
41 nose	n3skar //
42 mouth	XXX //
43 tooth	don //
44 tongue	lixini //
45 claw	XXX //
46 foot	XXX //
47 knee	XXX //
48 hand	bazu //
49 belly	XXX //
50 neck	XXX //
51 breasts	pap //
52 heart	XXX //
53 liver	XXX //
54 drink	pi //
55 eat	XXX //
56 bite	XXX //
57 see	poSi //
58 hear	kara //
59 know	XXX //
60 sleep	XXX //
61 die	bri //
62 kill	XXX //
63 swim	XXX //
64 fly	XXX //
65 walk	XXX //
66 come	gi //
67 lie	XXX //
68 sit	XXX //
69 stand	XXX //
70 give	XXX //
71 say	XXX //
72 sun	yor //
73 moon	XXX //
74 star	istari //
75 water	uxh~ //
76 rain	XXX //
77 stone	boSt //
78 sand	XXX //
79 earth	XXX //
80 cloud	XXX //
81 smoke	XXX //
82 fire	angar //
83 ash	XXX //
84 burn	XXX //
85 path	pon //
86 mountain	XXX //
87 red	XXX //
88 green	XXX //
89 yellow	XXX //
90 white	XXX //
91 black	XXX //
92 night	Ch~i //
93 hot	XXX //
94 cold	XXX //
95 full	XXX //
96 new	nox //
97 good	XXX //
98 round	XXX //
99 dry	XXX //
100 name	nam //
DAMELI{|Indo-AryanNorthwesternzone,Kunar@}
 1   35.36   71.72        5000         dml
1 I	ai //
2 you	tu //
3 we	ai //
4 this	XXX //
5 that	XXX //
6 who	XXX //
7 what	XXX //
8 not	XXX //
9 all	XXX //
10 many	XXX //
11 one	Ek //
12 two	du //
13 big	XXX //
14 long	XXX //
15 small	XXX //
16 woman	XXX //
17 man	XXX //
18 person	m3C //
19 fish	amr3s //
20 bird	XXX //
21 dog	cuna //
22 louse	XXX //
23 tree	mot //
24 seed	XXX //
25 leaf	ph~3t //
26 root	XXX //
27 bark	XXX //
28 skin	g3dra //
29 flesh	XXX //
30 blood	loi //
31 bone	3*th~i //
32 grease	XXX //
33 egg	XXX //
34 horn	SiN //
35 tail	XXX //
36 feather	XXX //
37 hair	XXX //
38 head	XXX //
39 ear	kar //
40 eye	i*C //
41 nose	nas //
42 mouth	XXX //
43 tooth	d3n //
44 tongue	Zip //
45 claw	XXX //
46 foot	XXX //
47 knee	XXX //
48 hand	bazu //
49 belly	XXX //
50 neck	XXX //
51 breasts	CuCu //
52 heart	XXX //
53 liver	XXX //
54 drink	pi //
55 eat	XXX //
56 bite	XXX //
57 see	daCy~a //
58 hear	uStro //
59 know	XXX //
60 sleep	XXX //
61 die	n3S //
62 kill	XXX //
63 swim	XXX //
64 fly	XXX //
65 walk	XXX //
66 come	3g3 //
67 lie	XXX //
68 sit	XXX //
69 stand	XXX //
70 give	XXX //
71 say	XXX //
72 sun	sEr //
73 moon	XXX //
74 star	iStari //
75 water	ao //
76 rain	XXX //
77 stone	bat //
78 sand	XXX //
79 earth	XXX //
80 cloud	XXX //
81 smoke	XXX //
82 fire	aNgar //
83 ash	XXX //
84 burn	XXX //
85 path	ph~3n //
86 mountain	XXX //
87 red	XXX //
88 green	XXX //
89 yellow	XXX //
90 white	XXX //
91 black	XXX //
92 night	rEt //
93 hot	XXX //
94 cold	XXX //
95 full	XXX //
96 new	no*wa* //
97 good	XXX //
98 round	XXX //
99 dry	XXX //
100 name	nam //
GAWAR_BATI{|Indo-AryanNorthwesternzone,Kunar,PechKunar@}
 1   35.30   71.56        9960         gwt
1 I	a* //
2 you	tu //
3 we	3m3 //
4 this	XXX //
5 that	XXX //
6 who	XXX //
7 what	XXX //
8 not	XXX //
9 all	XXX //
10 many	XXX //
11 one	y3k //
12 two	du //
13 big	XXX //
14 long	XXX //
15 small	XXX //
16 woman	XXX //
17 man	XXX //
18 person	manuS //
19 fish	m3Cot3 //
20 bird	XXX //
21 dog	Sun3 //
22 louse	XXX //
23 tree	mot3 //
24 seed	XXX //
25 leaf	f3t3 //
26 root	XXX //
27 bark	XXX //
28 skin	g3L //
29 flesh	XXX //
30 blood	lo //
31 bone	h3duki //
32 grease	XXX //
33 egg	XXX //
34 horn	SiN //
35 tail	XXX //
36 feather	XXX //
37 hair	XXX //
38 head	XXX //
39 ear	k3mt3 //
40 eye	yicin //
41 nose	nasi //
42 mouth	XXX //
43 tooth	d3nth~ //
44 tongue	zip //
45 claw	XXX //
46 foot	XXX //
47 knee	XXX //
48 hand	ast //
49 belly	XXX //
50 neck	XXX //
51 breasts	hEr3 //
52 heart	XXX //
53 liver	XXX //
54 drink	pi //
55 eat	XXX //
56 bite	XXX //
57 see	balu //
58 hear	Su*du //
59 know	XXX //
60 sleep	XXX //
61 die	miru //
62 kill	XXX //
63 swim	XXX //
64 fly	XXX //
65 walk	XXX //
66 come	ay3 //
67 lie	XXX //
68 sit	XXX //
69 stand	XXX //
70 give	XXX //
71 say	XXX //
72 sun	suri //
73 moon	XXX //
74 star	tar3 //
75 water	au //
76 rain	XXX //
77 stone	wat //
78 sand	XXX //
79 earth	XXX //
80 cloud	XXX //
81 smoke	XXX //
82 fire	h3Ngar //
83 ash	XXX //
84 burn	XXX //
85 path	fanth~ //
86 mountain	XXX //
87 red	XXX //
88 green	XXX //
89 yellow	XXX //
90 white	XXX //
91 black	XXX //
92 night	yEl //
93 hot	XXX //
94 cold	XXX //
95 full	XXX //
96 new	nuNgi //
97 good	XXX //
98 round	XXX //
99 dry	XXX //
100 name	nam //
GURU_KALASHA{|Indo-AryanNorthwesternzone,Chitral@}
 1   35.64   71.68        5000   klh   kls
1 I	a //
2 you	tu //
3 we	abi //
4 this	XXX //
5 that	XXX //
6 who	XXX //
7 what	XXX //
8 not	XXX //
9 all	XXX //
10 many	XXX //
11 one	Ek //
12 two	du //
13 big	XXX //
14 long	XXX //
15 small	XXX //
16 woman	XXX //
17 man	XXX //
18 person	muC //
19 fish	maci //
20 bird	XXX //
21 dog	Su*a //
22 louse	XXX //
23 tree	muth~ //
24 seed	XXX //
25 leaf	pu* //
26 root	XXX //
27 bark	XXX //
28 skin	post //
29 flesh	XXX //
30 blood	lui //
31 bone	3th~i //
32 grease	XXX //
33 egg	XXX //
34 horn	SiN //
35 tail	XXX //
36 feather	XXX //
37 hair	XXX //
38 head	XXX //
39 ear	k3 //
40 eye	EC //
41 nose	nast //
42 mouth	XXX //
43 tooth	d3ndorik //
44 tongue	jiph~ //
45 claw	XXX //
46 foot	XXX //
47 knee	XXX //
48 hand	baza //
49 belly	XXX //
50 neck	XXX //
51 breasts	CuCu //
52 heart	XXX //
53 liver	XXX //
54 drink	pi //
55 eat	XXX //
56 bite	XXX //
57 see	XXX //
58 hear	saNga //
59 know	XXX //
60 sleep	XXX //
61 die	anaSi //
62 kill	XXX //
63 swim	XXX //
64 fly	XXX //
65 walk	XXX //
66 come	a //
67 lie	XXX //
68 sit	XXX //
69 stand	XXX //
70 give	XXX //
71 say	XXX //
72 sun	suri //
73 moon	XXX //
74 star	tari //
75 water	ukh~ //
76 rain	XXX //
77 stone	b3th~ //
78 sand	XXX //
79 earth	XXX //
80 cloud	XXX //
81 smoke	XXX //
82 fire	3Ngar //
83 ash	XXX //
84 burn	XXX //
85 path	pon //
86 mountain	XXX //
87 red	XXX //
88 green	XXX //
89 yellow	XXX //
90 white	XXX //
91 black	XXX //
92 night	rat //
93 hot	XXX //
94 cold	XXX //
95 full	XXX //
96 new	nu*a //
97 good	XXX //
98 round	XXX //
99 dry	XXX //
100 name	nom //
KALAMI{|Indo-AryanNorthwesternzone,Kohistani,Dir-SwatKohistani@}
 1   35.50   72.50      100000   kal   gwc
1 I	ya //
2 you	tu //
3 we	m3 //
4 this	XXX //
5 that	XXX //
6 who	XXX //
7 what	XXX //
8 not	XXX //
9 all	XXX //
10 many	XXX //
11 one	3ykh~ //
12 two	du //
13 big	XXX //
14 long	XXX //
15 small	XXX //
16 woman	XXX //
17 man	XXX //
18 person	miS //
19 fish	m3sin //
20 bird	XXX //
21 dog	kuCur //
22 louse	XXX //
23 tree	t3m //
24 seed	XXX //
25 leaf	p3lL //
26 root	XXX //
27 bark	XXX //
28 skin	C3m //
29 flesh	XXX //
30 blood	r3th~ //
31 bone	had //
32 grease	XXX //
33 egg	XXX //
34 horn	SiN7 //
35 tail	XXX //
36 feather	XXX //
37 hair	XXX //
38 head	XXX //
39 ear	ky~En //
40 eye	EC //
41 nose	nazor //
42 mouth	XXX //
43 tooth	d3n //
44 tongue	jib //
45 claw	XXX //
46 foot	XXX //
47 knee	XXX //
48 hand	th~E7r //
49 belly	XXX //
50 neck	XXX //
51 breasts	CiS //
52 heart	XXX //
53 liver	XXX //
54 drink	pon //
55 eat	XXX //
56 bite	XXX //
57 see	biS //
58 hear	buj //
59 know	XXX //
60 sleep	XXX //
61 die	mar //
62 kill	XXX //
63 swim	XXX //
64 fly	XXX //
65 walk	XXX //
66 come	yei //
67 lie	XXX //
68 sit	XXX //
69 stand	XXX //
70 give	XXX //
71 say	XXX //
72 sun	sir //
73 moon	XXX //
74 star	ta7r //
75 water	u //
76 rain	XXX //
77 stone	b3th~ //
78 sand	XXX //
79 earth	XXX //
80 cloud	XXX //
81 smoke	XXX //
82 fire	3Ngar //
83 ash	XXX //
84 burn	XXX //
85 path	p3n //
86 mountain	XXX //
87 red	XXX //
88 green	XXX //
89 yellow	XXX //
90 white	XXX //
91 black	XXX //
92 night	rot //
93 hot	XXX //
94 cold	XXX //
95 full	XXX //
96 new	n3m //
97 good	XXX //
98 round	XXX //
99 dry	XXX //
100 name	nom //
KRAKAL_KALASHA{|Indo-AryanNorthwesternzone,Chitral@}
 1   35.68   71.65        5000   klh   kls
1 I	a //
2 you	tu //
3 we	abi //
4 this	XXX //
5 that	XXX //
6 who	XXX //
7 what	XXX //
8 not	XXX //
9 all	XXX //
10 many	XXX //
11 one	Ek //
12 two	du //
13 big	XXX //
14 long	XXX //
15 small	XXX //
16 woman	XXX //
17 man	XXX //
18 person	mo*iC //
19 fish	m3ch~i //
20 bird	XXX //
21 dog	So*a //
22 louse	XXX //
23 tree	mut //
24 seed	XXX //
25 leaf	pu* //
26 root	XXX //
27 bark	XXX //
28 skin	post //
29 flesh	XXX //
30 blood	lui //
31 bone	3th~i //
32 grease	XXX //
33 egg	XXX //
34 horn	SiN //
35 tail	XXX //
36 feather	XXX //
37 hair	XXX //
38 head	XXX //
39 ear	ku* //
40 eye	eC //
41 nose	nast //
42 mouth	XXX //
43 tooth	daduik //
44 tongue	jip //
45 claw	XXX //
46 foot	XXX //
47 knee	XXX //
48 hand	baza //
49 belly	XXX //
50 neck	XXX //
51 breasts	CuCu //
52 heart	XXX //
53 liver	XXX //
54 drink	pi //
55 eat	XXX //
56 bite	XXX //
57 see	paSi //
58 hear	saNga //
59 know	XXX //
60 sleep	XXX //
61 die	naSi //
62 kill	XXX //
63 swim	XXX //
64 fly	XXX //
65 walk	XXX //
66 come	XXX //
67 lie	XXX //
68 sit	XXX //
69 stand	XXX //
70 give	XXX //
71 say	XXX //
72 sun	suri //
73 moon	XXX //
74 star	tari //
75 water	uk //
76 rain	XXX //
77 stone	bat //
78 sand	XXX //
79 earth	XXX //
80 cloud	XXX //
81 smoke	XXX //
82 fire	3Ngar //
83 ash	XXX //
84 burn	XXX //
85 path	pon //
86 mountain	XXX //
87 red	XXX //
88 green	XXX //
89 yellow	XXX //
90 white	XXX //
91 black	XXX //
92 night	rat //
93 hot	XXX //
94 cold	XXX //
95 full	XXX //
96 new	no*a //
97 good	XXX //
98 round	XXX //
99 dry	XXX //
100 name	no*m //
TORWALI{|Indo-AryanNorthwesternzone,Kohistani,Dir-SwatKohistani@}
 1   34.25   72.00       80000   trw   trw
1 I	a //
2 you	th~u //
3 we	mo //
4 this	XXX //
5 that	XXX //
6 who	XXX //
7 what	XXX //
8 not	XXX //
9 all	XXX //
10 many	XXX //
11 one	ek //
12 two	du //
13 big	XXX //
14 long	XXX //
15 small	XXX //
16 woman	XXX //
17 man	XXX //
18 person	maS //
19 fish	maS //
20 bird	XXX //
21 dog	kuyu //
22 louse	XXX //
23 tree	th~am //
24 seed	XXX //
25 leaf	paS //
26 root	XXX //
27 bark	XXX //
28 skin	Cam //
29 flesh	XXX //
30 blood	Zat //
31 bone	harokh~ //
32 grease	XXX //
33 egg	XXX //
34 horn	Sin //
35 tail	XXX //
36 feather	XXX //
37 hair	XXX //
38 head	XXX //
39 ear	kan //
40 eye	ESi //
41 nose	nEtkEl //
42 mouth	XXX //
43 tooth	dan //
44 tongue	jib //
45 claw	XXX //
46 foot	XXX //
47 knee	XXX //
48 hand	hath~ //
49 belly	XXX //
50 neck	XXX //
51 breasts	bukh~ //
52 heart	XXX //
53 liver	XXX //
54 drink	pu //
55 eat	XXX //
56 bite	XXX //
57 see	bu //
58 hear	buZu //
59 know	XXX //
60 sleep	XXX //
61 die	mu //
62 kill	XXX //
63 swim	XXX //
64 fly	XXX //
65 walk	XXX //
66 come	yeo //
67 lie	XXX //
68 sit	XXX //
69 stand	XXX //
70 give	XXX //
71 say	XXX //
72 sun	si //
73 moon	XXX //
74 star	ta //
75 water	u //
76 rain	XXX //
77 stone	bath~ //
78 sand	XXX //
79 earth	XXX //
80 cloud	XXX //
81 smoke	XXX //
82 fire	aN //
83 ash	XXX //
84 burn	XXX //
85 path	pan //
86 mountain	XXX //
87 red	XXX //
88 green	XXX //
89 yellow	XXX //
90 white	XXX //
91 black	XXX //
92 night	Zad //
93 hot	XXX //
94 cold	XXX //
95 full	XXX //
96 new	n3m //
97 good	XXX //
98 round	XXX //
99 dry	XXX //
100 name	nam //
ZUGUNUK_KALASHA{|Indo-AryanNorthwesternzone,Chitral@}
 1   35.49   71.70        5000   klh   kls
1 I	a //
2 you	tu //
3 we	abi //
4 this	XXX //
5 that	XXX //
6 who	XXX //
7 what	XXX //
8 not	XXX //
9 all	XXX //
10 many	XXX //
11 one	Ek //
12 two	du //
13 big	XXX //
14 long	XXX //
15 small	XXX //
16 woman	XXX //
17 man	XXX //
18 person	mu*C //
19 fish	muci //
20 bird	XXX //
21 dog	So*a //
22 louse	XXX //
23 tree	mut //
24 seed	XXX //
25 leaf	po* //
26 root	XXX //
27 bark	XXX //
28 skin	post //
29 flesh	XXX //
30 blood	loi //
31 bone	ath~i //
32 grease	XXX //
33 egg	XXX //
34 horn	SiN //
35 tail	XXX //
36 feather	XXX //
37 hair	XXX //
38 head	XXX //
39 ear	kh~3* //
40 eye	EC //
41 nose	n3st //
42 mouth	XXX //
43 tooth	d3n //
44 tongue	jip, jiph~ //
45 claw	XXX //
46 foot	XXX //
47 knee	XXX //
48 hand	baza //
49 belly	XXX //
50 neck	XXX //
51 breasts	Cu*Cu* //
52 heart	XXX //
53 liver	XXX //
54 drink	pi //
55 eat	XXX //
56 bite	XXX //
57 see	paSi //
58 hear	saNga //
59 know	XXX //
60 sleep	XXX //
61 die	anaSi //
62 kill	XXX //
63 swim	XXX //
64 fly	XXX //
65 walk	XXX //
66 come	a //
67 lie	XXX //
68 sit	XXX //
69 stand	XXX //
70 give	XXX //
71 say	XXX //
72 sun	suri //
73 moon	XXX //
74 star	tari //
75 water	ukh~ //
76 rain	XXX //
77 stone	b3th~ //
78 sand	XXX //
79 earth	XXX //
80 cloud	XXX //
81 smoke	XXX //
82 fire	3Ng3r //
83 ash	XXX //
84 burn	XXX //
85 path	panth~ //
86 mountain	XXX //
87 red	XXX //
88 green	XXX //
89 yellow	XXX //
90 white	XXX //
91 black	XXX //
92 night	3rat //
93 hot	XXX //
94 cold	XXX //
95 full	XXX //
96 new	no*a //
97 good	XXX //
98 round	XXX //
99 dry	XXX //
100 name	nom //
DAMELI_2{|Indo-AryanNorthwesternzone,Kunar@}
 1   35.36   71.72        5000         dml
1 I	Ej //
2 you	tu //
3 we	Ej //
4 this	XXX //
5 that	XXX //
6 who	XXX //
7 what	XXX //
8 not	XXX //
9 all	XXX //
10 many	XXX //
11 one	ek //
12 two	du //
13 big	XXX //
14 long	XXX //
15 small	XXX //
16 woman	XXX //
17 man	XXX //
18 person	ZEn //
19 fish	amrEs //
20 bird	XXX //
21 dog	cunE //
22 louse	preSu //
23 tree	tra //
24 seed	XXX //
25 leaf	ph~at //
26 root	XXX //
27 bark	XXX //
28 skin	gEdrE //
29 flesh	XXX //
30 blood	loy //
31 bone	Enth~i //
32 grease	XXX //
33 egg	XXX //
34 horn	siN //
35 tail	XXX //
36 feather	XXX //
37 hair	XXX //
38 head	XXX //
39 ear	kar //
40 eye	i*C //
41 nose	nas //
42 mouth	XXX //
43 tooth	dEn //
44 tongue	Zip //
45 claw	XXX //
46 foot	XXX //
47 knee	kh~uta //
48 hand	dES //
49 belly	XXX //
50 neck	XXX //
51 breasts	CuCu //
52 heart	XXX //
53 liver	pECE //
54 drink	pie*n //
55 eat	XXX //
56 bite	XXX //
57 see	binEn //
58 hear	uStrunEn //
59 know	XXX //
60 sleep	XXX //
61 die	nEstEn, bren //
62 kill	XXX //
63 swim	XXX //
64 fly	XXX //
65 walk	XXX //
66 come	acEn //
67 lie	XXX //
68 sit	XXX //
69 stand	XXX //
70 give	XXX //
71 say	XXX //
72 sun	ser //
73 moon	XXX //
74 star	iStari //
75 water	au //
76 rain	XXX //
77 stone	bat //
78 sand	XXX //
79 earth	XXX //
80 cloud	XXX //
81 smoke	XXX //
82 fire	ENgEr //
83 ash	XXX //
84 burn	XXX //
85 path	ph~En //
86 mountain	CoL //
87 red	XXX //
88 green	XXX //
89 yellow	XXX //
90 white	XXX //
91 black	XXX //
92 night	ret, bas //
93 hot	XXX //
94 cold	XXX //
95 full	porisEn //
96 new	nuwa //
97 good	XXX //
98 round	XXX //
99 dry	XXX //
100 name	nEm //
INDUS_KOHISTANI{|Indo-AryanNorthwesternzone,Kohistani,IndusKohistanic@}
 1   35.62   72.35      200000         mvy
1 I	XXX //
2 you	XXX //
3 we	XXX //
4 this	XXX //
5 that	XXX //
6 who	XXX //
7 what	XXX //
8 not	XXX //
9 all	XXX //
10 many	XXX //
11 one	XXX //
12 two	XXX //
13 big	XXX //
14 long	XXX //
15 small	XXX //
16 woman	XXX //
17 man	XXX //
18 person	XXX //
19 fish	chim //
20 bird	XXX //
21 dog	kucor, kukh~ //
22 louse	zui, lh~is //
23 tree	XXX //
24 seed	XXX //
25 leaf	pond //
26 root	XXX //
27 bark	XXX //
28 skin	com, path~ //
29 flesh	XXX //
30 blood	roth~ //
31 bone	hor //
32 grease	XXX //
33 egg	XXX //
34 horn	Sing //
35 tail	XXX //
36 feather	XXX //
37 hair	XXX //
38 head	XXX //
39 ear	kan //
40 eye	oych~i, ach~ //
41 nose	XXX //
42 mouth	XXX //
43 tooth	dan //
44 tongue	zib //
45 claw	XXX //
46 foot	XXX //
47 knee	kuth~ //
48 hand	ha //
49 belly	XXX //
50 neck	XXX //
51 breasts	hil //
52 heart	XXX //
53 liver	Sur //
54 drink	puyov //
55 eat	XXX //
56 bite	XXX //
57 see	XXX //
58 hear	Suyov //
59 know	XXX //
60 sleep	XXX //
61 die	marov, dam diyov //
62 kill	XXX //
63 swim	XXX //
64 fly	XXX //
65 walk	XXX //
66 come	iav //
67 lie	XXX //
68 sit	XXX //
69 stand	XXX //
70 give	XXX //
71 say	XXX //
72 sun	XXX //
73 moon	XXX //
74 star	tar //
75 water	vi //
76 rain	XXX //
77 stone	both~ //
78 sand	XXX //
79 earth	XXX //
80 cloud	XXX //
81 smoke	XXX //
82 fire	ongar, ur //
83 ash	XXX //
84 burn	XXX //
85 path	pan //
86 mountain	khan //
87 red	XXX //
88 green	XXX //
89 yellow	XXX //
90 white	XXX //
91 black	XXX //
92 night	rol //
93 hot	XXX //
94 cold	XXX //
95 full	cupel, sar //
96 new	noyov, nov //
97 good	XXX //
98 round	XXX //
99 dry	XXX //
100 name	XXX //
     
