# Supplementary material for: A test of Generalized Bayesian dating: A new linguistic dating method
Source: PLoS One. 2020 Aug 12;15(8):e0236522. doi: 10.1371/journal.pone.0236522 (PMC7423060; doi:10.1371/journal.pone.0236522)
Supplement: S3 File — The word lists for 30 calibration points required for running the asjp62c program. The dates for each calibration point are also supplied along. (ZIP) [file pone.0236522.s003.zip › S3 Supporting Information/Chinese.txt]

     2     1     0     1    92    72                       
(I4,20X,10A1)
   1                    I
   2                    you
   3                    we
  11                    one
  12                    two
  18                    person
  19                    fish
  21                    dog
  22                    louse
  23                    tree
  25                    leaf
  28                    skin
  30                    blood
  31                    bone
  34                    horn
  39                    ear
  40                    eye
  41                    nose
  43                    tooth
  44                    tongue
  47                    knee
  48                    hand
  51                    breast
  53                    liver
  54                    drink
  57                    see
  58                    hear
  61                    die
  66                    come
  72                    sun
  74                    star
  75                    water
  77                    stone
  82                    fire
  85                    path
  86                    mountain
  92                    night
  95                    full
  96                    new
 100                    name
                                     
p
b
f
v
m
w             
8       
t
d
s
z
c
n
r
l       
S
Z       
C
j
T       
5
y
k
g
x
N
q                     
X
h
7
L
4
G
!       
i   
e
E
3
a
u
o
       
                                 
THONG_BOI{|Sinitic,Classical-Middle-ModernSinitic,Middle-ModernSinitic@}
 3   -2.15  106.00    47824550   hak   hak
1 I	Nai //
2 you	Ni //
3 we	Nali //
4 this	XXX //
5 that	XXX //
6 who	XXX //
7 what	XXX //
8 not	XXX //
9 all	XXX //
10 many	XXX //
11 one	jit //
12 two	Ni //
13 big	XXX //
14 long	XXX //
15 small	XXX //
16 woman	XXX //
17 man	XXX //
18 person	Nin //
19 fish	N //
20 bird	XXX //
21 dog	kew //
22 louse	sep ma //
23 tree	su th~ew //
24 seed	XXX //
25 leaf	jap //
26 root	XXX //
27 bark	XXX //
28 skin	ph~i //
29 flesh	XXX //
30 blood	hiet //
31 bone	kut //
32 grease	XXX //
33 egg	XXX //
34 horn	XXX //
35 tail	XXX //
36 feather	XXX //
37 hair	XXX //
38 head	XXX //
39 ear	Ni kit //
40 eye	Nan //
41 nose	ph~i kuN //
42 mouth	XXX //
43 tooth	Na //
44 tongue	sep ma //
45 claw	XXX //
46 foot	XXX //
47 knee	Ch~it th~ew //
48 hand	siw //
49 belly	XXX //
50 neck	XXX //
51 breasts	sim kon th~ew //
52 heart	XXX //
53 liver	kon //
54 drink	sit kun suy //
55 eat	XXX //
56 bite	XXX //
57 see	kh~on //
58 hear	th~aN //
59 know	XXX //
60 sleep	XXX //
61 die	si //
62 kill	XXX //
63 swim	XXX //
64 fly	XXX //
65 walk	XXX //
66 come	loy //
67 lie	XXX //
68 sit	XXX //
69 stand	XXX //
70 give	XXX //
71 say	XXX //
72 sun	5et th~ew //
73 moon	XXX //
74 star	sien s3 //
75 water	suy //
76 rain	XXX //
77 stone	sak th~ew //
78 sand	XXX //
79 earth	XXX //
80 cloud	XXX //
81 smoke	XXX //
82 fire	fo //
83 ash	XXX //
84 burn	XXX //
85 path	th~ay lu //
86 mountain	san //
87 red	XXX //
88 green	XXX //
89 yellow	XXX //
90 white	XXX //
91 black	XXX //
92 night	am //
93 hot	XXX //
94 cold	XXX //
95 full	XXX //
96 new	sin //
97 good	XXX //
98 round	XXX //
99 dry	XXX //
100 name	miaN //
HAINAN_MINNAN_CHINESE{|Sinitic,Min,CoastalMin@}
 1   20.04  110.34    48339200   chz   nan
1 I	va //
2 you	lu //
3 we	vaneN //
4 this	XXX //
5 that	XXX //
6 who	XXX //
7 what	XXX //
8 not	XXX //
9 all	XXX //
10 many	XXX //
11 one	zy~a7 //
12 two	no*, no //
13 big	XXX //
14 long	XXX //
15 small	XXX //
16 woman	XXX //
17 man	XXX //
18 person	neN //
19 fish	wu //
20 bird	XXX //
21 dog	gao, kao //
22 louse	da7, ta7 //
23 tree	Sy~u //
24 seed	XXX //
25 leaf	yo //
26 root	XXX //
27 bark	XXX //
28 skin	foi //
29 flesh	XXX //
30 blood	hoi //
31 bone	guth~ao, kuth~ao //
32 grease	XXX //
33 egg	XXX //
34 horn	ga7 //
35 tail	XXX //
36 feather	XXX //
37 hair	XXX //
38 head	XXX //
39 ear	yi //
40 eye	ma7 //
41 nose	fi //
42 mouth	XXX //
43 tooth	5E //
44 tongue	ji //
45 claw	XXX //
46 foot	XXX //
47 knee	XXX //
48 hand	Sy~u //
49 belly	XXX //
50 neck	XXX //
51 breasts	nEi //
52 heart	XXX //
53 liver	gua, kua //
54 drink	soi //
55 eat	XXX //
56 bite	XXX //
57 see	mo //
58 hear	ya //
59 know	XXX //
60 sleep	XXX //
61 die	di //
62 kill	XXX //
63 swim	XXX //
64 fly	XXX //
65 walk	XXX //
66 come	lEi //
67 lie	XXX //
68 sit	XXX //
69 stand	XXX //
70 give	XXX //
71 say	XXX //
72 sun	zi7, zihao //
73 moon	XXX //
74 star	sEsE //
75 water	dui, tui //
76 rain	XXX //
77 stone	jy~ouhao //
78 sand	XXX //
79 earth	XXX //
80 cloud	XXX //
81 smoke	XXX //
82 fire	hoi //
83 ash	XXX //
84 burn	XXX //
85 path	XXX //
86 mountain	XXX //
87 red	XXX //
88 green	XXX //
89 yellow	XXX //
90 white	XXX //
91 black	XXX //
92 night	mEhao //
93 hot	XXX //
94 cold	XXX //
95 full	mua, mw~a //
96 new	diN //
97 good	XXX //
98 round	XXX //
99 dry	XXX //
100 name	my~a //
CANTONESE{|Sinitic,Classical-Middle-ModernSinitic,Middle-ModernSinitic,Yue-Pinghua@}
 1   23.00  113.00    72893210   cnt   yue
1 I	Noh //
2 you	neih deih //
3 we	Nh deih //
4 this	nigo //
5 that	go go //
6 who	bin go //
7 what	mat yeh, me yeh //
8 not	mh //
9 all	gogo dou //
10 many	hou do //
11 one	yat //
12 two	yih //
13 big	daih //
14 long	CeuN //
15 small	sai //
16 woman	neuih yan //
17 man	namyan //
18 person	yan //
19 fish	yu //
20 bird	jeuk jain //
21 dog	gau //
22 louse	sat na //
23 tree	sy~uh //
24 seed	juN ji //
25 leaf	sy~uh yip //
26 root	gan //
27 bark	sy~uh peih //
28 skin	peih fu //
29 flesh	yuk //
30 blood	hy~ut //
31 bone	gw~at //
32 grease	yauh, seuN yau //
33 egg	dan //
34 horn	gok //
35 tail	meih //
36 feather	jeuk mouh //
37 hair	tauh fat //
38 head	tauh hok //
39 ear	yih jai //
40 eye	Nan //
41 nose	beih go //
42 mouth	hau, jeui //
43 tooth	Nah //
44 tongue	leih //
45 claw	jau //
46 foot	geuk //
47 knee	sat tauh go //
48 hand	sau //
49 belly	touh //
50 neck	geN //
51 breasts	nin, naih //
52 heart	sam joN //
53 liver	gon, yeun //
54 drink	yam //
55 eat	sik //
56 bite	Nauh //
57 see	tai //
58 hear	teN gin //
59 know	ji dou //
60 sleep	fan gau //
61 die	sei //
62 kill	jiN sei, da sei //
63 swim	yauh seui //
64 fly	fei //
65 walk	haN //
66 come	leih, laih //
67 lie	fan dai, fan hai //
68 sit	Coh //
69 stand	keih //
70 give	bei //
71 say	goN, wah //
72 sun	yat tau, tai yeuN //
73 moon	yut gw~oN //
74 star	siN //
75 water	seui //
76 rain	yuh //
77 stone	sek //
78 sand	sa //
79 earth	deih //
80 cloud	wan //
81 smoke	yin //
82 fire	fo juk //
83 ash	fui //
84 burn	siu //
85 path	louh jai //
86 mountain	san //
87 red	huN sik //
88 green	luk ge, CeN ge //
89 yellow	woN sik //
90 white	bak //
91 black	hak sik ge //
92 night	yeh man, hak //
93 hot	yit //
94 cold	laN, duN //
95 full	fou dy~u fou hsih //
96 new	san ge //
97 good	hou //
98 round	yun //
99 dry	gon //
100 name	meN //
MANDARIN_2{|Sinitic,Classical-Middle-ModernSinitic,Middle-ModernSinitic,NorthernChinese,Mandarinic@}
 1   34.00  110.00   897902930   kug   cmn
1 I	wo //
2 you	ni //
3 we	women //
4 this	XXX //
5 that	XXX //
6 who	XXX //
7 what	XXX //
8 not	XXX //
9 all	XXX //
10 many	XXX //
11 one	yi //
12 two	er //
13 big	XXX //
14 long	XXX //
15 small	XXX //
16 woman	XXX //
17 man	XXX //
18 person	ren //
19 fish	yu //
20 bird	XXX //
21 dog	%gow //
22 louse	Sizi, towSi //
23 tree	Su //
24 seed	XXX //
25 leaf	yezi //
26 root	XXX //
27 bark	XXX //
28 skin	pi //
29 flesh	XXX //
30 blood	Sie, Swe //
31 bone	gu tow //
32 grease	XXX //
33 egg	XXX //
34 horn	jiao //
35 tail	XXX //
36 feather	XXX //
37 hair	XXX //
38 head	XXX //
39 ear	erduo //
40 eye	yanjiN //
41 nose	bizi //
42 mouth	XXX //
43 tooth	ya, yaCi //
44 tongue	Setow //
45 claw	XXX //
46 foot	XXX //
47 knee	Si, Sigai //
48 hand	Sow //
49 belly	XXX //
50 neck	XXX //
51 breasts	rufaN //
52 heart	XXX //
53 liver	gan, ganzaN //
54 drink	he //
55 eat	XXX //
56 bite	XXX //
57 see	jian //
58 hear	tiN //
59 know	XXX //
60 sleep	XXX //
61 die	si //
62 kill	XXX //
63 swim	XXX //
64 fly	XXX //
65 walk	XXX //
66 come	lai //
67 lie	XXX //
68 sit	XXX //
69 stand	XXX //
70 give	XXX //
71 say	XXX //
72 sun	taiyaN //
73 moon	XXX //
74 star	SiNSiN //
75 water	Sui //
76 rain	XXX //
77 stone	Sitow //
78 sand	XXX //
79 earth	XXX //
80 cloud	XXX //
81 smoke	XXX //
82 fire	huo //
83 ash	XXX //
84 burn	XXX //
85 path	xiaolu //
86 mountain	Ciu, CiuliN //
87 red	XXX //
88 green	XXX //
89 yellow	XXX //
90 white	XXX //
91 black	XXX //
92 night	ye //
93 hot	XXX //
94 cold	XXX //
95 full	man //
96 new	Sin //
97 good	XXX //
98 round	XXX //
99 dry	XXX //
100 name	miNzi, SiNmiN //
AMOY_MINNAN_CHINESE{|Sinitic,Min,CoastalMin@}
 1   25.00  118.00    48339200   chz   nan
1 I	gua //
2 you	li //
3 we	gun, lan //
4 this	XXX //
5 that	XXX //
6 who	XXX //
7 what	XXX //
8 not	XXX //
9 all	XXX //
10 many	XXX //
11 one	it, Cit //
12 two	Zi, nN //
13 big	XXX //
14 long	XXX //
15 small	XXX //
16 woman	XXX //
17 man	XXX //
18 person	laN //
19 fish	hi //
20 bird	XXX //
21 dog	kau7a //
22 louse	sat, satbu //
23 tree	Ch~iu7a //
24 seed	XXX //
25 leaf	hio7a //
26 root	XXX //
27 bark	XXX //
28 skin	ph~ehu //
29 flesh	XXX //
30 blood	hui7, hiEt7~ik //
31 bone	kutth~au //
32 grease	XXX //
33 egg	XXX //
34 horn	kak //
35 tail	XXX //
36 feather	XXX //
37 hair	XXX //
38 head	XXX //
39 ear	hi*kh~aN //
40 eye	bakCiu //
41 nose	ph~i*7a //
42 mouth	XXX //
43 tooth	ch~uikh~i //
44 tongue	Ci7, ch~uiCi7 //
45 claw	XXX //
46 foot	XXX //
47 knee	kh~ath~au7u //
48 hand	Ch~iu //
49 belly	XXX //
50 neck	XXX //
51 breasts	hiNkh~am, liNpoN //
52 heart	XXX //
53 liver	kua*coN //
54 drink	lim //
55 eat	XXX //
56 bite	XXX //
57 see	kh~ua* //
58 hear	th~ia* //
59 know	XXX //
60 sleep	XXX //
61 die	Si //
62 kill	XXX //
63 swim	XXX //
64 fly	XXX //
65 walk	XXX //
66 come	lai //
67 lie	XXX //
68 sit	XXX //
69 stand	XXX //
70 give	XXX //
71 say	XXX //
72 sun	th~ai7ioN, Zitth~au //
73 moon	XXX //
74 star	Ch~i* //
75 water	cui //
76 rain	XXX //
77 stone	Cioth~au //
78 sand	XXX //
79 earth	XXX //
80 cloud	XXX //
81 smoke	XXX //
82 fire	he //
83 ash	XXX //
84 burn	XXX //
85 path	lo //
86 mountain	sua* //
87 red	XXX //
88 green	XXX //
89 yellow	XXX //
90 white	XXX //
91 black	XXX //
92 night	amSi //
93 hot	XXX //
94 cold	XXX //
95 full	buan, mua //
96 new	Sin //
97 good	XXX //
98 round	XXX //
99 dry	XXX //
100 name	mia* //
MANDARIN{|Sinitic,Classical-Middle-ModernSinitic,Middle-ModernSinitic,NorthernChinese,Mandarinic@}
 1   34.00  110.00   897902930   kug   cmn
1 I	wo //
2 you	ni men //
3 we	wo men //
4 this	cu, Ce //
5 that	na //
6 who	Swei, ho jen //
7 what	Sen mo, cen yaN te //
8 not	buh //
9 all	Cy~uan buh //
10 many	CuN to te //
11 one	i //
12 two	el //
13 big	ta te //
14 long	CarN //
15 small	Seau //
16 woman	fuh neu //
17 man	nan ren //
18 person	jen //
19 fish	yu //
20 bird	neau //
21 dog	gou //
22 louse	Sy~c //
23 tree	Suh //
24 seed	cy~y //
25 leaf	yec //
26 root	gen //
27 bark	Su pi //
28 skin	py~i fu //
29 flesh	jou //
30 blood	Siueh //
31 bone	gw~utou //
32 grease	yu Cih //
33 egg	ji dan //
34 horn	Ciao //
35 tail	woeiba //
36 feather	yumao //
37 hair	tour fa //
38 head	tour //
39 ear	elduo //
40 eye	yean jiN //
41 nose	by~ic //
42 mouth	coei //
43 tooth	ya Cy~y //
44 tongue	Sertou //
45 claw	Cua //
46 foot	jeau //
47 knee	Si //
48 hand	Sou //
49 belly	duc //
50 neck	borc //
51 breasts	SioN pw~u //
52 heart	Sin canq //
53 liver	gan canq //
54 drink	he //
55 eat	Cy //
56 bite	yao //
57 see	kan jian //
58 hear	tiN //
59 know	jen Sih //
60 sleep	Suey jiaw //
61 die	su, yin Sih //
62 kill	Sa su //
63 swim	you yeoN //
64 fly	fei //
65 walk	cou //
66 come	lai //
67 lie	taN hsia //
68 sit	couh //
69 stand	jan //
70 give	gei //
71 say	Suo //
72 sun	tay yaN //
73 moon	yueh lianq //
74 star	SiNSiN //
75 water	Soei //
76 rain	yeu //
77 stone	Sy~rtou //
78 sand	Sac //
79 earth	dih Cy~ou //
80 cloud	yun cae //
81 smoke	ian //
82 fire	huo //
83 ash	huai Su //
84 burn	Sau //
85 path	hsiao lu //
86 mountain	San //
87 red	horN //
88 green	liuh Se //
89 yellow	hw~aN //
90 white	bair //
91 black	hei //
92 night	woanSanq //
93 hot	reh //
94 cold	harn leN //
95 full	CoN man //
96 new	Sin //
97 good	hao //
98 round	yuan //
99 dry	gan caw //
100 name	miNc //
KUNMING_MANDARIN{|Sinitic,Classical-Middle-ModernSinitic,Middle-ModernSinitic,NorthernChinese,Mandarinic@}
 1   25.06  102.70   897902930   kug   cmn
1 I	wo //
2 you	ni //
3 we	woman //
4 this	XXX //
5 that	XXX //
6 who	XXX //
7 what	XXX //
8 not	XXX //
9 all	XXX //
10 many	XXX //
11 one	yi //
12 two	o //
13 big	XXX //
14 long	XXX //
15 small	XXX //
16 woman	XXX //
17 man	XXX //
18 person	Zan //
19 fish	yz~ //
20 bird	XXX //
21 dog	k3u //
22 louse	SZ~cz~ //
23 tree	Su7 //
24 seed	XXX //
25 leaf	yEcz~ //
26 root	XXX //
27 bark	XXX //
28 skin	ph~ifv~ //
29 flesh	XXX //
30 blood	Sy~E //
31 bone	kv~th~Eu //
32 grease	XXX //
33 egg	XXX //
34 horn	Cy~o, kw~o //
35 tail	XXX //
36 feather	XXX //
37 hair	XXX //
38 head	XXX //
39 ear	3tuo //
40 eye	yECiN //
41 nose	picz~ //
42 mouth	XXX //
43 tooth	yoCZ~ //
44 tongue	Soth~Eu //
45 claw	XXX //
46 foot	XXX //
47 knee	Sy~ikE //
48 hand	SEu //
49 belly	XXX //
50 neck	XXX //
51 breasts	nE //
52 heart	XXX //
53 liver	kan, ko //
54 drink	xo //
55 eat	XXX //
56 bite	XXX //
57 see	Chy$ou //
58 hear	th~iN //
59 know	XXX //
60 sleep	XXX //
61 die	sz~ //
62 kill	XXX //
63 swim	XXX //
64 fly	XXX //
65 walk	XXX //
66 come	lE //
67 lie	XXX //
68 sit	XXX //
69 stand	XXX //
70 give	XXX //
71 say	XXX //
72 sun	th~Eyo //
73 moon	XXX //
74 star	SiN, SiNSiN //
75 water	Sw~Ei //
76 rain	XXX //
77 stone	SZ~th~Eu //
78 sand	XXX //
79 earth	XXX //
80 cloud	XXX //
81 smoke	XXX //
82 fire	xuo //
83 ash	XXX //
84 burn	XXX //
85 path	lEu, lou //
86 mountain	Sa //
87 red	XXX //
88 green	XXX //
89 yellow	XXX //
90 white	XXX //
91 black	XXX //
92 night	yEli, woSo7 //
93 hot	XXX //
94 cold	XXX //
95 full	ma //
96 new	SiN //
97 good	XXX //
98 round	XXX //
99 dry	XXX //
100 name	miNcz~ //
DUNGAN{|Sinitic,Classical-Middle-ModernSinitic,Middle-ModernSinitic,NorthernChinese,Mandarinic,Zhongyuan@}
 1   42.86   74.30      108400         dng
1 I	vo, No //
2 you	ni //
3 we	vomu, camu //
4 this	XXX //
5 that	XXX //
6 who	XXX //
7 what	XXX //
8 not	XXX //
9 all	XXX //
10 many	XXX //
11 one	yi //
12 two	lion, lio* //
13 big	XXX //
14 long	XXX //
15 small	XXX //
16 woman	XXX //
17 man	XXX //
18 person	Z3n, Z3* //
19 fish	yi, yir //
20 bird	XXX //
21 dog	ku //
22 louse	s3ic3 //
23 tree	fu //
24 seed	XXX //
25 leaf	y3c3 //
26 root	XXX //
27 bark	XXX //
28 skin	ph~ic3 //
29 flesh	XXX //
30 blood	Si3 //
31 bone	kutu, kuS3 //
32 grease	XXX //
33 egg	XXX //
34 horn	ko //
35 tail	XXX //
36 feather	XXX //
37 hair	XXX //
38 head	XXX //
39 ear	Ertuo //
40 eye	niEnCin, niE*Ci* //
41 nose	pic3 //
42 mouth	XXX //
43 tooth	ya, nia //
44 tongue	Sothu //
45 claw	XXX //
46 foot	XXX //
47 knee	kh~oSikEc3, poSi3kE //
48 hand	Su //
49 belly	XXX //
50 neck	XXX //
51 breasts	nEth~u //
52 heart	XXX //
53 liver	kEnc3, kE*c3 //
54 drink	xo, xuo //
55 eat	XXX //
56 bite	XXX //
57 see	kh~EnCiEn, CiEn //
58 hear	th~in, th~i* //
59 know	XXX //
60 sleep	XXX //
61 die	vEn, si //
62 kill	XXX //
63 swim	XXX //
64 fly	XXX //
65 walk	XXX //
66 come	lE //
67 lie	XXX //
68 sit	XXX //
69 stand	XXX //
70 give	XXX //
71 say	XXX //
72 sun	Zoth~u, th~Eyon //
73 moon	XXX //
74 star	SinSiou, Si*Siou //
75 water	fi //
76 rain	XXX //
77 stone	S3th~u //
78 sand	XXX //
79 earth	XXX //
80 cloud	XXX //
81 smoke	XXX //
82 fire	xuo //
83 ash	XXX //
84 burn	XXX //
85 path	lu, to //
86 mountain	sEn, sE* //
87 red	XXX //
88 green	XXX //
89 yellow	XXX //
90 white	XXX //
91 black	XXX //
92 night	y3, vEnSi //
93 hot	XXX //
94 cold	XXX //
95 full	mEn, mE* //
96 new	Sin, Si* //
97 good	XXX //
98 round	XXX //
99 dry	XXX //
100 name	minc3, mi*c3 //
FUZHOU_CHINESE{|Sinitic,Min,CoastalMin@}
 1   26.08  119.31     9114870   fuz   cdo
1 I	Nuai //
2 you	ne //
3 we	NuaikoneiN //
4 this	XXX //
5 that	XXX //
6 who	XXX //
7 what	XXX //
8 not	XXX //
9 all	XXX //
10 many	XXX //
11 one	8uok, eik //
12 two	naN, nei //
13 big	XXX //
14 long	XXX //
15 small	XXX //
16 woman	XXX //
17 man	XXX //
18 person	neiN //
19 fish	Ni //
20 bird	XXX //
21 dog	kh~eiN //
22 louse	8aikmo //
23 tree	ch~iu //
24 seed	XXX //
25 leaf	nuok //
26 root	XXX //
27 bark	XXX //
28 skin	ph~ui //
29 flesh	XXX //
30 blood	haik //
31 bone	kouk //
32 grease	XXX //
33 egg	XXX //
34 horn	koik //
35 tail	XXX //
36 feather	XXX //
37 hair	XXX //
38 head	XXX //
39 ear	Nai //
40 eye	meikciu //
41 nose	ph~ei //
42 mouth	XXX //
43 tooth	Nai //
44 tongue	ch~uiliek //
45 claw	XXX //
46 foot	XXX //
47 knee	kh~akph~uth~au //
48 hand	ch~iu //
49 belly	XXX //
50 neck	XXX //
51 breasts	neiN //
52 heart	XXX //
53 liver	kaN //
54 drink	ch~iok //
55 eat	XXX //
56 bite	XXX //
57 see	kh~aN //
58 hear	th~iaN //
59 know	XXX //
60 sleep	XXX //
61 die	8i //
62 kill	XXX //
63 swim	XXX //
64 fly	XXX //
65 walk	XXX //
66 come	li //
67 lie	XXX //
68 sit	XXX //
69 stand	XXX //
70 give	XXX //
71 say	XXX //
72 sun	likth~au //
73 moon	XXX //
74 star	8iN //
75 water	cui //
76 rain	XXX //
77 stone	8uokth~au //
78 sand	XXX //
79 earth	XXX //
80 cloud	XXX //
81 smoke	XXX //
82 fire	hui //
83 ash	XXX //
84 burn	XXX //
85 path	lou //
86 mountain	8aN //
87 red	XXX //
88 green	XXX //
89 yellow	XXX //
90 white	XXX //
91 black	XXX //
92 night	maNmuo //
93 hot	XXX //
94 cold	XXX //
95 full	muaN //
96 new	8iN //
97 good	XXX //
98 round	XXX //
99 dry	XXX //
100 name	miaNcei //
PUTIAN_CHINESE{|Sinitic,Min,CoastalMin@}
 1   25.43  119.02     2558800         cpx
1 I	kuok //
2 you	tEk //
3 we	kuokmuai //
4 this	XXX //
5 that	XXX //
6 who	XXX //
7 what	XXX //
8 not	XXX //
9 all	XXX //
10 many	XXX //
11 one	Lok //
12 two	nuN //
13 big	XXX //
14 long	XXX //
15 small	XXX //
16 woman	XXX //
17 man	XXX //
18 person	naN //
19 fish	hi //
20 bird	XXX //
21 dog	kau //
22 louse	Lekpou //
23 tree	ch~iu //
24 seed	XXX //
25 leaf	niau //
26 root	XXX //
27 bark	XXX //
28 skin	ph~uai //
29 flesh	XXX //
30 blood	hei //
31 bone	kuak //
32 grease	XXX //
33 egg	XXX //
34 horn	kak //
35 tail	XXX //
36 feather	XXX //
37 hair	XXX //
38 head	XXX //
39 ear	hiyaN //
40 eye	makciu //
41 nose	ph~iyaN //
42 mouth	XXX //
43 tooth	kh~i //
44 tongue	leilau //
45 claw	XXX //
46 foot	XXX //
47 knee	kh~oliNnau //
48 hand	ch~iu //
49 belly	XXX //
50 neck	XXX //
51 breasts	neN //
52 heart	XXX //
53 liver	kuo //
54 drink	ieN, yeN //
55 eat	XXX //
56 bite	XXX //
57 see	kh~uo //
58 hear	th~ie //
59 know	XXX //
60 sleep	XXX //
61 die	Li //
62 kill	XXX //
63 swim	XXX //
64 fly	XXX //
65 walk	XXX //
66 come	li //
67 lie	XXX //
68 sit	XXX //
69 stand	XXX //
70 give	XXX //
71 say	XXX //
72 sun	th~ekth~au //
73 moon	XXX //
74 star	ch~a //
75 water	cui //
76 rain	XXX //
77 stone	Liaulau //
78 sand	XXX //
79 earth	XXX //
80 cloud	XXX //
81 smoke	XXX //
82 fire	huai //
83 ash	XXX //
84 burn	XXX //
85 path	tou //
86 mountain	Luo //
87 red	XXX //
88 green	XXX //
89 yellow	XXX //
90 white	XXX //
91 black	XXX //
92 night	akmali //
93 hot	XXX //
94 cold	XXX //
95 full	muN //
96 new	LiN //
97 good	XXX //
98 round	XXX //
99 dry	XXX //
100 name	mieli //
SUZHOU_WU{|Sinitic,Classical-Middle-ModernSinitic,Middle-ModernSinitic,Wu-HuiChinese@}
 1   31.30  120.60    80102480   wuc   wuu
1 I	No //
2 you	nE //
3 we	Sia*nj3 //
4 this	XXX //
5 that	XXX //
6 who	XXX //
7 what	XXX //
8 not	XXX //
9 all	XXX //
10 many	XXX //
11 one	ji7 //
12 two	lia* //
13 big	XXX //
14 long	XXX //
15 small	XXX //
16 woman	XXX //
17 man	XXX //
18 person	5iN //
19 fish	n //
20 bird	XXX //
21 dog	kEi //
22 louse	sic3 //
23 tree	z3 //
24 seed	XXX //
25 leaf	s3c3 //
26 root	XXX //
27 bark	XXX //
28 skin	blfu7 //
29 flesh	XXX //
30 blood	SiE7 //
31 bone	kodei //
32 grease	XXX //
33 egg	XXX //
34 horn	ko7 //
35 tail	XXX //
36 feather	XXX //
37 hair	XXX //
38 head	XXX //
39 ear	j3dou //
40 eye	5E*jiN //
41 nose	bedei //
42 mouth	XXX //
43 tooth	Nuac3 //
44 tongue	sEdei //
45 claw	XXX //
46 foot	XXX //
47 knee	jiamudei //
48 hand	sEi //
49 belly	XXX //
50 neck	XXX //
51 breasts	SioN //
52 heart	XXX //
53 liver	ku //
54 drink	Ch~E7 //
55 eat	XXX //
56 bite	XXX //
57 see	kh~uE //
58 hear	th~iN //
59 know	XXX //
60 sleep	XXX //
61 die	s3 //
62 kill	XXX //
63 swim	XXX //
64 fly	XXX //
65 walk	XXX //
66 come	lE //
67 lie	XXX //
68 sit	XXX //
69 stand	XXX //
70 give	XXX //
71 say	XXX //
72 sun	th~oya* //
73 moon	XXX //
74 star	SiNSiN //
75 water	sw~3 //
76 rain	XXX //
77 stone	zadei //
78 sand	XXX //
79 earth	XXX //
80 cloud	XXX //
81 smoke	XXX //
82 fire	xou //
83 ash	XXX //
84 burn	XXX //
85 path	lou //
86 mountain	s3 //
87 red	XXX //
88 green	XXX //
89 yellow	XXX //
90 white	XXX //
91 black	XXX //
92 night	yodl~3 //
93 hot	XXX //
94 cold	XXX //
95 full	mE //
96 new	SiN //
97 good	XXX //
98 round	XXX //
99 dry	XXX //
100 name	miNz3 //
XIANG{|Sinitic,Classical-Middle-ModernSinitic,Middle-ModernSinitic@}
 1   27.00  110.00    36600000         hsn
1 I	Nu* //
2 you	n //
3 we	Nu*li //
4 this	XXX //
5 that	XXX //
6 who	XXX //
7 what	XXX //
8 not	XXX //
9 all	XXX //
10 many	XXX //
11 one	i //
12 two	E //
13 big	XXX //
14 long	XXX //
15 small	XXX //
16 woman	XXX //
17 man	XXX //
18 person	5in //
19 fish	i //
20 bird	XXX //
21 dog	Cio //
22 louse	sEp3cz~ //
23 tree	Si //
24 seed	XXX //
25 leaf	ZE //
26 root	XXX //
27 bark	XXX //
28 skin	pi //
29 flesh	XXX //
30 blood	SE //
31 bone	kw~ei //
32 grease	XXX //
33 egg	XXX //
34 horn	ke //
35 tail	XXX //
36 feather	XXX //
37 hair	XXX //
38 head	XXX //
39 ear	E //
40 eye	No* //
41 nose	ph~icz~ //
42 mouth	XXX //
43 tooth	No //
44 tongue	SE //
45 claw	XXX //
46 foot	XXX //
47 knee	Ch~itioke //
48 hand	S3u //
49 belly	XXX //
50 neck	XXX //
51 breasts	CiCi //
52 heart	XXX //
53 liver	ko* //
54 drink	Ch~a //
55 eat	XXX //
56 bite	XXX //
57 see	kh~a* //
58 hear	th~io* //
59 know	XXX //
60 sleep	XXX //
61 die	sz~ //
62 kill	XXX //
63 swim	XXX //
64 fly	XXX //
65 walk	XXX //
66 come	lai //
67 lie	XXX //
68 sit	XXX //
69 stand	XXX //
70 give	XXX //
71 say	XXX //
72 sun	5itio //
73 moon	XXX //
74 star	SioNcz~ //
75 water	Si //
76 rain	XXX //
77 stone	Ch~atioke //
78 sand	XXX //
79 earth	XXX //
80 cloud	XXX //
81 smoke	XXX //
82 fire	x3 //
83 ash	XXX //
84 burn	XXX //
85 path	l3u //
86 mountain	sa* //
87 red	XXX //
88 green	XXX //
89 yellow	XXX //
90 white	XXX //
91 black	XXX //
92 night	Za //
93 hot	XXX //
94 cold	XXX //
95 full	mo* //
96 new	Sin //
97 good	XXX //
98 round	XXX //
99 dry	XXX //
100 name	mincz~ //
DONGSHAN_CHINESE{|Sinitic,Min,CoastalMin@}
 1   23.70  117.42    48339200   hok   nan
1 I	gua //
2 you	li //
3 we	guan //
4 this	XXX //
5 that	XXX //
6 who	XXX //
7 what	XXX //
8 not	XXX //
9 all	XXX //
10 many	XXX //
11 one	cit, it //
12 two	no, ci //
13 big	XXX //
14 long	XXX //
15 small	XXX //
16 woman	XXX //
17 man	XXX //
18 person	laN //
19 fish	hi //
20 bird	XXX //
21 dog	kau //
22 louse	satb3 //
23 tree	ch~iu, ch~iua //
24 seed	XXX //
25 leaf	hio7, ch~iuhio7 //
26 root	XXX //
27 bark	XXX //
28 skin	ph~ue //
29 flesh	XXX //
30 blood	hue7 //
31 bone	kut //
32 grease	XXX //
33 egg	XXX //
34 horn	kak //
35 tail	XXX //
36 feather	XXX //
37 hair	XXX //
38 head	XXX //
39 ear	hia //
40 eye	bakciu //
41 nose	ph~i* //
42 mouth	XXX //
43 tooth	ch~uikh~i, ge //
44 tongue	ci7 //
45 claw	XXX //
46 foot	XXX //
47 knee	kh~ath~auu //
48 hand	ch~iu //
49 belly	XXX //
50 neck	XXX //
51 breasts	leN //
52 heart	XXX //
53 liver	kua* //
54 drink	cia7 //
55 eat	XXX //
56 bite	XXX //
57 see	kh~ua* //
58 hear	th~ia* //
59 know	XXX //
60 sleep	XXX //
61 die	si //
62 kill	XXX //
63 swim	XXX //
64 fly	XXX //
65 walk	XXX //
66 come	lai //
67 lie	XXX //
68 sit	XXX //
69 stand	XXX //
70 give	XXX //
71 say	XXX //
72 sun	citth~au //
73 moon	XXX //
74 star	ch~e* //
75 water	cui //
76 rain	XXX //
77 stone	cio7, cioth~au //
78 sand	XXX //
79 earth	XXX //
80 cloud	XXX //
81 smoke	XXX //
82 fire	hue //
83 ash	XXX //
84 burn	XXX //
85 path	lo //
86 mountain	sua* //
87 red	XXX //
88 green	XXX //
89 yellow	XXX //
90 white	XXX //
91 black	XXX //
92 night	mehui*si, mekan //
93 hot	XXX //
94 cold	XXX //
95 full	mua //
96 new	sin //
97 good	XXX //
98 round	XXX //
99 dry	XXX //
100 name	mia //
YONGAN_CHINESE{|Sinitic,Min,InlandMin@}
 1   25.98  117.37     3100000         czo
1 I	Nuo //
2 you	Ni //
3 we	Nuomuai //
4 this	XXX //
5 that	XXX //
6 who	XXX //
7 what	XXX //
8 not	XXX //
9 all	XXX //
10 many	XXX //
11 one	kuoCh~io, i3 //
12 two	liamCh~io, Ni //
13 big	XXX //
14 long	XXX //
15 small	XXX //
16 woman	XXX //
17 man	XXX //
18 person	na //
19 fish	Ni //
20 bird	XXX //
21 dog	e //
22 louse	sz~cz~ //
23 tree	Ch~i //
24 seed	XXX //
25 leaf	Ni, Ch~iNi //
26 root	XXX //
27 bark	XXX //
28 skin	ph~ue //
29 flesh	XXX //
30 blood	Sie //
31 bone	kui //
32 grease	XXX //
33 egg	XXX //
34 horn	ku //
35 tail	XXX //
36 feather	XXX //
37 hair	XXX //
38 head	XXX //
39 ear	na*ca* //
40 eye	muci //
41 nose	ph~i //
42 mouth	XXX //
43 tooth	No //
44 tongue	Sia //
45 claw	XXX //
46 foot	XXX //
47 knee	kh~ika //
48 hand	Ch~iau //
49 belly	XXX //
50 neck	XXX //
51 breasts	ni //
52 heart	XXX //
53 liver	kw~m //
54 drink	Ch~ie //
55 eat	XXX //
56 bite	XXX //
57 see	io*, yo* //
58 hear	th~io* //
59 know	XXX //
60 sleep	XXX //
61 die	si //
62 kill	XXX //
63 swim	XXX //
64 fly	XXX //
65 walk	XXX //
66 come	la //
67 lie	XXX //
68 sit	XXX //
69 stand	XXX //
70 give	XXX //
71 say	XXX //
72 sun	Nith~e //
73 moon	XXX //
74 star	siN //
75 water	Sii //
76 rain	XXX //
77 stone	sith~e //
78 sand	XXX //
79 earth	XXX //
80 cloud	XXX //
81 smoke	XXX //
82 fire	hue //
83 ash	XXX //
84 burn	XXX //
85 path	lau //
86 mountain	sum //
87 red	XXX //
88 green	XXX //
89 yellow	XXX //
90 white	XXX //
91 black	XXX //
92 night	mohm //
93 hot	XXX //
94 cold	XXX //
95 full	m //
96 new	sa //
97 good	XXX //
98 round	XXX //
99 dry	XXX //
100 name	mioCi //
CHAOYANG_CHINESE{|Sinitic,Min,CoastalMin@}
 1   23.25  116.58    48339200   chz   nan
1 I	ua, wa //
2 you	lu //
3 we	uaN, waN //
4 this	XXX //
5 that	XXX //
6 who	XXX //
7 what	XXX //
8 not	XXX //
9 all	XXX //
10 many	XXX //
11 one	cek, ek //
12 two	no, ci //
13 big	XXX //
14 long	XXX //
15 small	XXX //
16 woman	XXX //
17 man	XXX //
18 person	naN //
19 fish	hu //
20 bird	XXX //
21 dog	kau //
22 louse	sakbo //
23 tree	ch~iu //
24 seed	XXX //
25 leaf	hio7 //
26 root	XXX //
27 bark	XXX //
28 skin	pfh$e //
29 flesh	XXX //
30 blood	hue7 //
31 bone	kuk //
32 grease	XXX //
33 egg	XXX //
34 horn	kak //
35 tail	XXX //
36 feather	XXX //
37 hair	XXX //
38 head	XXX //
39 ear	hi* //
40 eye	mak //
41 nose	ph~i* //
42 mouth	XXX //
43 tooth	ge //
44 tongue	ci7 //
45 claw	XXX //
46 foot	XXX //
47 knee	kh~ath~au //
48 hand	ch~iu //
49 belly	XXX //
50 neck	XXX //
51 breasts	ni //
52 heart	XXX //
53 liver	kua* //
54 drink	cia7 //
55 eat	XXX //
56 bite	XXX //
57 see	th~oi* //
58 hear	th~ia* //
59 know	XXX //
60 sleep	XXX //
61 die	si //
62 kill	XXX //
63 swim	XXX //
64 fly	XXX //
65 walk	XXX //
66 come	lai //
67 lie	XXX //
68 sit	XXX //
69 stand	XXX //
70 give	XXX //
71 say	XXX //
72 sun	cikth~au //
73 moon	XXX //
74 star	ch~e* //
75 water	cui //
76 rain	XXX //
77 stone	cioth~au, cio7th~au //
78 sand	XXX //
79 earth	XXX //
80 cloud	XXX //
81 smoke	XXX //
82 fire	hue //
83 ash	XXX //
84 burn	XXX //
85 path	lou //
86 mountain	sua* //
87 red	XXX //
88 green	XXX //
89 yellow	XXX //
90 white	XXX //
91 black	XXX //
92 night	meN //
93 hot	XXX //
94 cold	XXX //
95 full	bik, ti* //
96 new	siN //
97 good	XXX //
98 round	XXX //
99 dry	XXX //
100 name	mia //
HAKKA{|Sinitic,Classical-Middle-ModernSinitic,Middle-ModernSinitic@}
 1   25.00  116.00    47824550   hak   hak
1 I	Nai //
2 you	Ni //
3 we	Naiteu //
4 this	XXX //
5 that	XXX //
6 who	XXX //
7 what	XXX //
8 not	XXX //
9 all	XXX //
10 many	XXX //
11 one	yit //
12 two	ly~oN, Ni //
13 big	XXX //
14 long	XXX //
15 small	XXX //
16 woman	XXX //
17 man	XXX //
18 person	wui, 5in //
19 fish	N //
20 bird	XXX //
21 dog	keu //
22 louse	sitma //
23 tree	Su //
24 seed	XXX //
25 leaf	yap //
26 root	XXX //
27 bark	XXX //
28 skin	ph~i //
29 flesh	XXX //
30 blood	hy~et //
31 bone	kw~ut, kw~utth~eu //
32 grease	XXX //
33 egg	XXX //
34 horn	XXX //
35 tail	XXX //
36 feather	XXX //
37 hair	XXX //
38 head	XXX //
39 ear	Nito, NikuN //
40 eye	Nan //
41 nose	ph~ikuN //
42 mouth	XXX //
43 tooth	Na, NaCh~i //
44 tongue	Setma, Setth~eu //
45 claw	XXX //
46 foot	XXX //
47 knee	ch~itth~eu //
48 hand	Su //
49 belly	XXX //
50 neck	XXX //
51 breasts	nen, hy~uNkak //
52 heart	XXX //
53 liver	kon //
54 drink	yim //
55 eat	XXX //
56 bite	XXX //
57 see	kh~on, kh~ontau //
58 hear	th~aN, th~aNtau //
59 know	XXX //
60 sleep	XXX //
61 die	si, simoN //
62 kill	XXX //
63 swim	XXX //
64 fly	XXX //
65 walk	XXX //
66 come	loi //
67 lie	XXX //
68 sit	XXX //
69 stand	XXX //
70 give	XXX //
71 say	XXX //
72 sun	5itth~eu //
73 moon	XXX //
74 star	sin //
75 water	Sui //
76 rain	XXX //
77 stone	Sak //
78 sand	XXX //
79 earth	XXX //
80 cloud	XXX //
81 smoke	XXX //
82 fire	fo //
83 ash	XXX //
84 burn	XXX //
85 path	lu //
86 mountain	san, ly~aNkoN //
87 red	XXX //
88 green	XXX //
89 yellow	XXX //
90 white	XXX //
91 black	XXX //
92 night	puSinth~eu //
93 hot	XXX //
94 cold	XXX //
95 full	man //
96 new	sin //
97 good	XXX //
98 round	XXX //
99 dry	XXX //
100 name	my~aN //
     
