# Supplementary material for: A test of Generalized Bayesian dating: A new linguistic dating method
Source: PLoS One. 2020 Aug 12;15(8):e0236522. doi: 10.1371/journal.pone.0236522 (PMC7423060; doi:10.1371/journal.pone.0236522)
Supplement: S3 File — The word lists for 30 calibration points required for running the asjp62c program. The dates for each calibration point are also supplied along. (ZIP) [file pone.0236522.s003.zip › S3 Supporting Information/Ethiopian_Semitic.txt]

     2     1     0     1    92    72                       
(I4,20X,10A1)
   1                    I
   2                    you
   3                    we
  11                    one
  12                    two
  18                    person
  19                    fish
  21                    dog
  22                    louse
  23                    tree
  25                    leaf
  28                    skin
  30                    blood
  31                    bone
  34                    horn
  39                    ear
  40                    eye
  41                    nose
  43                    tooth
  44                    tongue
  47                    knee
  48                    hand
  51                    breast
  53                    liver
  54                    drink
  57                    see
  58                    hear
  61                    die
  66                    come
  72                    sun
  74                    star
  75                    water
  77                    stone
  82                    fire
  85                    path
  86                    mountain
  92                    night
  95                    full
  96                    new
 100                    name
                                     
p
b
f
v
m
w             
8       
t
d
s
z
c
n
r
l       
S
Z       
C
j
T       
5
y
k
g
x
N
q                     
X
h
7
L
4
G
!       
i   
e
E
3
a
u
o
       
                                 
AMHARIC{|Ethiosemitic,SouthEthiopic,TransversalSouthEthiopic,Amharic-Argobba@}
 3   10.00   38.00    21820220   amh   amh
1 I	3ne //
2 you	ant~3, anCi //
3 we	a5a //
4 this	y3h, y3h3C //
5 that	ya, yaC //
6 who	man, 3n3man //
7 what	m3nd~3r, m3nd~3n //
8 not	y3l3m //
9 all	hulu //
10 many	b3zu, ayale //
11 one	and~ //
12 two	hul3t //
13 big	t3l3k", talak" //
14 long	r3jim //
15 small	t3n3S, tanaS //
16 woman	set //
17 man	s3w, w3nd~ //
18 person	s3w //
19 fish	asa //
20 bird	w3f //
21 dog	w3Sa //
22 louse	k"3mal //
23 tree	zaf //
24 seed	z3ra //
25 leaf	k"3t"3l //
26 root	s3r //
27 bark	k"3fit //
28 skin	k"oda //
29 flesh	s3ga //
30 blood	d3m //
31 bone	at"3nt //
32 grease	k"3bat //
33 egg	3nk"ulal //
34 horn	k"3nd~ //
35 tail	j3rat //
36 feather	laba //
37 hair	t"3gur, s"3gur //
38 head	wana //
39 ear	joro //
40 eye	ayn //
41 nose	af3nC"a //
42 mouth	af //
43 tooth	t"3rs //
44 tongue	m3las //
45 claw	t"3f3r //
46 foot	3g3r //
47 knee	gulb3t //
48 hand	3j //
49 belly	hod //
50 neck	ang~3t //
51 breasts	t"ut //
52 heart	l3b //
53 liver	gub3t //
54 drink	t"3t"a //
55 eat	b3la //
56 bite	n3k3s3 //
57 see	ay3 //
58 hear	s3ma //
59 know	aw3k"3 //
60 sleep	t35a //
61 die	mot3, ar3f3 //
62 kill	g3d3la //
63 swim	wa53 //
64 fly	b3r3r3 //
65 walk	S35a //
66 come	m3t"a //
67 lie	t3gad3m3 //
68 sit	t3k"3m3t"3, k"uC" al3 //
69 stand	ak"om3 //
70 give	s3t"3 //
71 say	al3, n3g3r3 //
72 sun	s"3hay //
73 moon	C"3r3k"a //
74 star	kok3b //
75 water	w3ha //
76 rain	z3nab //
77 stone	d3ng~iya, d3ng~ay //
78 sand	aS3wa //
79 earth	af3r, m3ret //
80 cloud	d3m3na //
81 smoke	t"is, C"3s //
82 fire	3sat //
83 ash	am3d //
84 burn	ak"at"3l3 //
85 path	m3ng~3d //
86 mountain	t3rara, gara //
87 red	k"3y, k"3la //
88 green	ar3ngw$ade //
89 yellow	b3C"a //
90 white	n3C" //
91 black	t"3k"ur //
92 night	lelit //
93 hot	mak"at //
94 cold	b3rd //
95 full	mulu //
96 new	adis //
97 good	t"3ru, d3hna //
98 round	k3b //
99 dry	d3r3k" //
100 name	s3m //
AMHARIC_2{|Ethiosemitic,SouthEthiopic,TransversalSouthEthiopic,Amharic-Argobba@}
 1   10.00   38.00    21820220   amh   amh
1 I	3ne //
2 you	ant~E //
3 we	35a //
4 this	XXX //
5 that	XXX //
6 who	XXX //
7 what	XXX //
8 not	XXX //
9 all	XXX //
10 many	XXX //
11 one	and~ //
12 two	hulEt //
13 big	XXX //
14 long	XXX //
15 small	XXX //
16 woman	XXX //
17 man	XXX //
18 person	sEw //
19 fish	asa //
20 bird	XXX //
21 dog	w3Sa //
22 louse	k"3mal //
23 tree	zaf //
24 seed	XXX //
25 leaf	k"it"El //
26 root	XXX //
27 bark	XXX //
28 skin	k"oda //
29 flesh	XXX //
30 blood	dEm //
31 bone	at"3nt //
32 grease	XXX //
33 egg	XXX //
34 horn	k"End~ //
35 tail	XXX //
36 feather	XXX //
37 hair	XXX //
38 head	XXX //
39 ear	joro //
40 eye	an //
41 nose	af3nC"a //
42 mouth	XXX //
43 tooth	t"3rs //
44 tongue	m3las //
45 claw	XXX //
46 foot	XXX //
47 knee	gulbEt //
48 hand	3j //
49 belly	XXX //
50 neck	XXX //
51 breasts	t"ut //
52 heart	XXX //
53 liver	gubEt //
54 drink	t"Et"a //
55 eat	XXX //
56 bite	XXX //
57 see	ayE //
58 hear	sEma //
59 know	XXX //
60 sleep	XXX //
61 die	mot //
62 kill	XXX //
63 swim	XXX //
64 fly	XXX //
65 walk	XXX //
66 come	mEt"a //
67 lie	XXX //
68 sit	XXX //
69 stand	XXX //
70 give	XXX //
71 say	XXX //
72 sun	s"Ehay //
73 moon	XXX //
74 star	kokEb //
75 water	wuha //
76 rain	XXX //
77 stone	d3ngay //
78 sand	XXX //
79 earth	XXX //
80 cloud	XXX //
81 smoke	XXX //
82 fire	3sat //
83 ash	XXX //
84 burn	XXX //
85 path	nEngEd //
86 mountain	tErara //
87 red	XXX //
88 green	XXX //
89 yellow	XXX //
90 white	XXX //
91 black	XXX //
92 night	lelit //
93 hot	XXX //
94 cold	XXX //
95 full	XXX //
96 new	adis //
97 good	XXX //
98 round	XXX //
99 dry	XXX //
100 name	s3m //
AMHARIC_3{|Ethiosemitic,SouthEthiopic,TransversalSouthEthiopic,Amharic-Argobba@}
 1   10.00   38.00    21820220   amh   amh
1 I	3ne //
2 you	anta //
3 we	35a //
4 this	XXX //
5 that	XXX //
6 who	XXX //
7 what	XXX //
8 not	XXX //
9 all	XXX //
10 many	XXX //
11 one	and //
12 two	hul3t //
13 big	XXX //
14 long	XXX //
15 small	XXX //
16 woman	XXX //
17 man	XXX //
18 person	s3w //
19 fish	asa //
20 bird	XXX //
21 dog	wuSa, w3Sa //
22 louse	k3mal //
23 tree	zaf //
24 seed	XXX //
25 leaf	k3t3l //
26 root	XXX //
27 bark	XXX //
28 skin	kod3 //
29 flesh	XXX //
30 blood	d3m //
31 bone	at3nt~ //
32 grease	XXX //
33 egg	XXX //
34 horn	k3nd~ //
35 tail	XXX //
36 feather	XXX //
37 hair	XXX //
38 head	XXX //
39 ear	joro //
40 eye	ayn //
41 nose	3f3nCa //
42 mouth	XXX //
43 tooth	t3rs //
44 tongue	m3las //
45 claw	XXX //
46 foot	XXX //
47 knee	gulb3t //
48 hand	3Z //
49 belly	XXX //
50 neck	XXX //
51 breasts	tut //
52 heart	XXX //
53 liver	gub3t //
54 drink	t3ta //
55 eat	XXX //
56 bite	XXX //
57 see	aya //
58 hear	s3ma //
59 know	XXX //
60 sleep	XXX //
61 die	mot3 //
62 kill	XXX //
63 swim	XXX //
64 fly	XXX //
65 walk	XXX //
66 come	m3ta //
67 lie	XXX //
68 sit	XXX //
69 stand	XXX //
70 give	XXX //
71 say	XXX //
72 sun	tehay, s3hay, tay //
73 moon	XXX //
74 star	kok3b //
75 water	w3ha //
76 rain	XXX //
77 stone	d3ngay //
78 sand	XXX //
79 earth	XXX //
80 cloud	XXX //
81 smoke	XXX //
82 fire	3sat //
83 ash	XXX //
84 burn	XXX //
85 path	m3ng3d //
86 mountain	t3rara //
87 red	XXX //
88 green	XXX //
89 yellow	XXX //
90 white	XXX //
91 black	XXX //
92 night	let, lelit //
93 hot	XXX //
94 cold	XXX //
95 full	m3lu //
96 new	adis //
97 good	XXX //
98 round	XXX //
99 dry	XXX //
100 name	s3m //
HARARI{|Ethiosemitic,SouthEthiopic,TransversalSouthEthiopic,Harari-EastGurage@}
 1    9.25   42.17       25800   hrr   har
1 I	En //
2 you	XXX //
3 we	innET //
4 this	XXX //
5 that	XXX //
6 who	XXX //
7 what	XXX //
8 not	XXX //
9 all	XXX //
10 many	XXX //
11 one	EXEd //
12 two	ko7ot //
13 big	XXX //
14 long	XXX //
15 small	XXX //
16 woman	XXX //
17 man	XXX //
18 person	usu7 //
19 fish	tulEm //
20 bird	XXX //
21 dog	boTi //
22 louse	k"umEi //
23 tree	lEfu //
24 seed	XXX //
25 leaf	k"ot"i //
26 root	XXX //
27 bark	XXX //
28 skin	gogE //
29 flesh	XXX //
30 blood	dEm //
31 bone	at" //
32 grease	XXX //
33 egg	XXX //
34 horn	k"Er //
35 tail	XXX //
36 feather	XXX //
37 hair	XXX //
38 head	XXX //
39 ear	uzon //
40 eye	in //
41 nose	uf //
42 mouth	XXX //
43 tooth	XXX //
44 tongue	ErrEt //
45 claw	XXX //
46 foot	XXX //
47 knee	gilib //
48 hand	iji //
49 belly	XXX //
50 neck	XXX //
51 breasts	t"o7t" //
52 heart	XXX //
53 liver	kud //
54 drink	SETE //
55 eat	XXX //
56 bite	XXX //
57 see	XXX //
58 hear	XXX //
59 know	XXX //
60 sleep	XXX //
61 die	XXX //
62 kill	XXX //
63 swim	XXX //
64 fly	XXX //
65 walk	XXX //
66 come	dijE //
67 lie	XXX //
68 sit	XXX //
69 stand	XXX //
70 give	XXX //
71 say	XXX //
72 sun	irr //
73 moon	XXX //
74 star	t"un //
75 water	mii //
76 rain	XXX //
77 stone	on //
78 sand	XXX //
79 earth	XXX //
80 cloud	XXX //
81 smoke	XXX //
82 fire	isEt //
83 ash	XXX //
84 burn	XXX //
85 path	XXX //
86 mountain	sEri //
87 red	XXX //
88 green	XXX //
89 yellow	XXX //
90 white	XXX //
91 black	XXX //
92 night	orti //
93 hot	XXX //
94 cold	XXX //
95 full	XXX //
96 new	XEjis //
97 good	XXX //
98 round	XXX //
99 dry	XXX //
100 name	sum //
HARARI_2{|Ethiosemitic,SouthEthiopic,TransversalSouthEthiopic,Harari-EastGurage@}
 1    9.25   42.17       25800   hrr   har
1 I	an //
2 you	aka //
3 we	35a //
4 this	XXX //
5 that	XXX //
6 who	XXX //
7 what	XXX //
8 not	XXX //
9 all	XXX //
10 many	XXX //
11 one	aXad //
12 two	ko7ot //
13 big	XXX //
14 long	XXX //
15 small	XXX //
16 woman	XXX //
17 man	XXX //
18 person	usu7 //
19 fish	tulEm //
20 bird	XXX //
21 dog	buCi //
22 louse	kumay //
23 tree	lEfu //
24 seed	XXX //
25 leaf	kuti //
26 root	XXX //
27 bark	XXX //
28 skin	goga //
29 flesh	XXX //
30 blood	dEm //
31 bone	at //
32 grease	XXX //
33 egg	XXX //
34 horn	kEr //
35 tail	XXX //
36 feather	XXX //
37 hair	XXX //
38 head	XXX //
39 ear	uzun //
40 eye	in //
41 nose	uf //
42 mouth	XXX //
43 tooth	s3n //
44 tongue	arat //
45 claw	XXX //
46 foot	XXX //
47 knee	g3lib //
48 hand	iji //
49 belly	XXX //
50 neck	XXX //
51 breasts	tot //
52 heart	XXX //
53 liver	kud //
54 drink	sECa //
55 eat	XXX //
56 bite	XXX //
57 see	ri7a //
58 hear	sEma7a //
59 know	XXX //
60 sleep	XXX //
61 die	dija //
62 kill	XXX //
63 swim	XXX //
64 fly	XXX //
65 walk	XXX //
66 come	magEda //
67 lie	XXX //
68 sit	XXX //
69 stand	XXX //
70 give	XXX //
71 say	XXX //
72 sun	ir //
73 moon	XXX //
74 star	tuy //
75 water	miy //
76 rain	XXX //
77 stone	un //
78 sand	XXX //
79 earth	XXX //
80 cloud	XXX //
81 smoke	XXX //
82 fire	isat //
83 ash	XXX //
84 burn	XXX //
85 path	uga //
86 mountain	sEri //
87 red	XXX //
88 green	XXX //
89 yellow	XXX //
90 white	XXX //
91 black	XXX //
92 night	lEyli, leli //
93 hot	XXX //
94 cold	XXX //
95 full	mulu7 //
96 new	Xajis //
97 good	XXX //
98 round	XXX //
99 dry	XXX //
100 name	sum //
TIGRE{|Ethiosemitic,Tigre-Tigrinya,Tigre-Dahalik@}
 1   16.50   38.50     1390000   tbe   tig
1 I	ana //
2 you	inta //
3 we	Xina //
4 this	ili //
5 that	lohi //
6 who	min //
7 what	mi //
8 not	XXX //
9 all	kul //
10 many	biduX //
11 one	orot //
12 two	klot //
13 big	Xabi //
14 long	Xik"uk" //
15 small	n7~uS //
16 woman	isit //
17 man	inas //
18 person	adam, nafar //
19 fish	XaSobat //
20 bird	sarerat, t"erat //
21 dog	kalib //
22 louse	k"amalat //
23 tree	iC"yat //
24 seed	terab, bidrat //
25 leaf	k"at"fat //
26 root	Xirig //
27 bark	k"araf, k"iSrat //
28 skin	garob //
29 flesh	siga //
30 blood	dam //
31 bone	XaC"im //
32 grease	SibiX //
33 egg	ink"ok"w~o, be8at //
34 horn	k"ar //
35 tail	danab //
36 feather	riS //
37 hair	C"igar //
38 head	r7~as //
39 ear	idin //
40 eye	Xen //
41 nose	anif //
42 mouth	af //
43 tooth	nib //
44 tongue	lisan //
45 claw	C"ifar //
46 foot	igir //
47 knee	birik //
48 hand	ide //
49 belly	kabid //
50 neck	sigad //
51 breasts	t"ib //
52 heart	lib //
53 liver	kabdat //
54 drink	sata, site //
55 eat	balXa, bilaX //
56 bite	nakSa, nikaS //
57 see	r7~a, lir7~e //
58 hear	samXa, simaX //
59 know	lamir //
60 sleep	sakba, sikab //
61 die	mota //
62 kill	k"atla, k"ital //
63 swim	Xamasa, Xamis //
64 fly	t"ara //
65 walk	herara, herir //
66 come	mat"7a //
67 lie	sakib, akrara //
68 sit	gasa, gase //
69 stand	bat"ra, bit"ra //
70 give	hab //
71 say	bela, bal //
72 sun	int"X~ay //
73 moon	wariX //
74 star	kokab //
75 water	may //
76 rain	dilam //
77 stone	ibanat //
78 sand	Xot"at, ramlat //
79 earth	arid //
80 cloud	gim //
81 smoke	tanan //
82 fire	isat, nad //
83 ash	C"abal isat //
84 burn	nadid, andada //
85 path	gabay, garabit //
86 mountain	dabir //
87 red	k"ayiX //
88 green	sX~arsX~aro //
89 yellow	kurkum //
90 white	t"X~ada //
91 black	t"alim //
92 night	lali //
93 hot	Xifun //
94 cold	burud //
95 full	mulu7 //
96 new	jadid //
97 good	sani //
98 round	XXX //
99 dry	yabis //
100 name	sim //
TIGRE_2{|Ethiosemitic,Tigre-Tigrinya,Tigre-Dahalik@}
 1   16.50   38.50     1390000   tbe   tig
1 I	ana //
2 you	3nt~a //
3 we	X3na //
4 this	XXX //
5 that	XXX //
6 who	XXX //
7 what	XXX //
8 not	XXX //
9 all	XXX //
10 many	XXX //
11 one	woro //
12 two	k3l7~ot //
13 big	XXX //
14 long	XXX //
15 small	XXX //
16 woman	XXX //
17 man	XXX //
18 person	adam //
19 fish	Xasa //
20 bird	XXX //
21 dog	kal3b //
22 louse	k"3mel //
23 tree	X3c"at //
24 seed	XXX //
25 leaf	k"at"af //
26 root	XXX //
27 bark	XXX //
28 skin	k"arbat //
29 flesh	XXX //
30 blood	dam //
31 bone	Xas"im //
32 grease	XXX //
33 egg	XXX //
34 horn	k"ar //
35 tail	XXX //
36 feather	XXX //
37 hair	XXX //
38 head	XXX //
39 ear	3z3n //
40 eye	X3n //
41 nose	an3f //
42 mouth	XXX //
43 tooth	anj~ab //
44 tongue	n3sal //
45 claw	XXX //
46 foot	XXX //
47 knee	XXX //
48 hand	3de //
49 belly	XXX //
50 neck	XXX //
51 breasts	t"3b //
52 heart	XXX //
53 liver	kabdat //
54 drink	sata //
55 eat	XXX //
56 bite	XXX //
57 see	ra7a //
58 hear	samX~a //
59 know	XXX //
60 sleep	XXX //
61 die	mota //
62 kill	XXX //
63 swim	XXX //
64 fly	XXX //
65 walk	XXX //
66 come	mas"a //
67 lie	XXX //
68 sit	XXX //
69 stand	XXX //
70 give	XXX //
71 say	XXX //
72 sun	s"aXay //
73 moon	XXX //
74 star	kokab //
75 water	may //
76 rain	XXX //
77 stone	3b3n //
78 sand	XXX //
79 earth	XXX //
80 cloud	XXX //
81 smoke	XXX //
82 fire	3sat //
83 ash	XXX //
84 burn	XXX //
85 path	gabay //
86 mountain	dab3r //
87 red	XXX //
88 green	XXX //
89 yellow	XXX //
90 white	XXX //
91 black	XXX //
92 night	lali //
93 hot	XXX //
94 cold	XXX //
95 full	XXX //
96 new	Xadis //
97 good	XXX //
98 round	XXX //
99 dry	XXX //
100 name	s3m //
TIGRIGNA{|Ethiosemitic,Tigre-Tigrinya@}
 1   14.50   38.50     7747400   tig   tir
1 I	ane //
2 you	n3s3ka //
3 we	n3Xna //
4 this	XXX //
5 that	XXX //
6 who	XXX //
7 what	XXX //
8 not	XXX //
9 all	XXX //
10 many	XXX //
11 one	Xada //
12 two	k3l3te //
13 big	XXX //
14 long	XXX //
15 small	XXX //
16 woman	XXX //
17 man	XXX //
18 person	sab //
19 fish	Xasa //
20 bird	XXX //
21 dog	kalbi //
22 louse	kw3mal //
23 tree	om //
24 seed	XXX //
25 leaf	qw~asX~li //
26 root	XXX //
27 bark	XXX //
28 skin	kw~3rbat //
29 flesh	XXX //
30 blood	dam //
31 bone	XasX~mi //
32 grease	XXX //
33 egg	XXX //
34 horn	karni //
35 tail	XXX //
36 feather	XXX //
37 hair	XXX //
38 head	XXX //
39 ear	3zni //
40 eye	Xayni //
41 nose	af3nCa //
42 mouth	XXX //
43 tooth	s3ni //
44 tongue	malXas //
45 claw	XXX //
46 foot	XXX //
47 knee	b3rki //
48 hand	id //
49 belly	XXX //
50 neck	XXX //
51 breasts	darat //
52 heart	XXX //
53 liver	kabdi //
54 drink	sataya //
55 eat	XXX //
56 bite	XXX //
57 see	ra7aya //
58 hear	samXe //
59 know	XXX //
60 sleep	XXX //
61 die	mota //
62 kill	XXX //
63 swim	XXX //
64 fly	XXX //
65 walk	XXX //
66 come	masX~7e //
67 lie	XXX //
68 sit	XXX //
69 stand	XXX //
70 give	XXX //
71 say	XXX //
72 sun	sX~aXay //
73 moon	XXX //
74 star	kokob //
75 water	may //
76 rain	XXX //
77 stone	3m3ni //
78 sand	XXX //
79 earth	XXX //
80 cloud	XXX //
81 smoke	XXX //
82 fire	Xawi //
83 ash	XXX //
84 burn	XXX //
85 path	mangadi //
86 mountain	3mba //
87 red	XXX //
88 green	XXX //
89 yellow	XXX //
90 white	XXX //
91 black	XXX //
92 night	layti //
93 hot	XXX //
94 cold	XXX //
95 full	mulu7 //
96 new	Xadis //
97 good	XXX //
98 round	XXX //
99 dry	XXX //
100 name	s3m //
TIGRINYA{|Ethiosemitic,Tigre-Tigrinya@}
 1   14.50   38.50     7747400   tig   tir
1 I	an3 //
2 you	ka, anta //
3 we	n3na //
4 this	XXX //
5 that	XXX //
6 who	XXX //
7 what	XXX //
8 not	XXX //
9 all	XXX //
10 many	XXX //
11 one	Xad3, Xanti //
12 two	k3l3t3 //
13 big	XXX //
14 long	XXX //
15 small	XXX //
16 woman	XXX //
17 man	XXX //
18 person	akal //
19 fish	Xasa //
20 bird	XXX //
21 dog	k3lb //
22 louse	qw~3mal //
23 tree	X3ns"3ti, om //
24 seed	XXX //
25 leaf	qw~3s"li //
26 root	XXX //
27 bark	XXX //
28 skin	qw~3rb3t, adim //
29 flesh	XXX //
30 blood	d3m //
31 bone	Xas"mi //
32 grease	XXX //
33 egg	XXX //
34 horn	q3rni //
35 tail	XXX //
36 feather	XXX //
37 hair	XXX //
38 head	XXX //
39 ear	3zn //
40 eye	Xan, Xay3an3 //
41 nose	af3nC"a, Sanf3t //
42 mouth	XXX //
43 tooth	s3ni //
44 tongue	l3san, m3lX~as //
45 claw	XXX //
46 foot	XXX //
47 knee	b3rk //
48 hand	3d //
49 belly	XXX //
50 neck	XXX //
51 breasts	t"ub //
52 heart	XXX //
53 liver	s"3lam k3bdi //
54 drink	s3t3y3 //
55 eat	XXX //
56 bite	XXX //
57 see	r37ay3 //
58 hear	s3mX~e //
59 know	XXX //
60 sleep	XXX //
61 die	mot3 //
62 kill	XXX //
63 swim	XXX //
64 fly	XXX //
65 walk	XXX //
66 come	m3s7~e //
67 lie	XXX //
68 sit	XXX //
69 stand	XXX //
70 give	XXX //
71 say	XXX //
72 sun	s"3hay //
73 moon	XXX //
74 star	kok3b //
75 water	may //
76 rain	XXX //
77 stone	3mni //
78 sand	XXX //
79 earth	XXX //
80 cloud	XXX //
81 smoke	XXX //
82 fire	3sat //
83 ash	XXX //
84 burn	XXX //
85 path	m3ng3di, f3not //
86 mountain	d3b3r, 3mba //
87 red	XXX //
88 green	XXX //
89 yellow	XXX //
90 white	XXX //
91 black	XXX //
92 night	l3ti //
93 hot	XXX //
94 cold	XXX //
95 full	m3lu7 //
96 new	Xadis //
97 good	XXX //
98 round	XXX //
99 dry	XXX //
100 name	s3m, S3m //
TIGRINYA_2{|Ethiosemitic,Tigre-Tigrinya@}
 1   14.50   38.50     7747400   tig   tir
1 I	anE //
2 you	n3s3xa //
3 we	n3na //
4 this	XXX //
5 that	XXX //
6 who	XXX //
7 what	XXX //
8 not	XXX //
9 all	XXX //
10 many	XXX //
11 one	XadE //
12 two	k3ltE //
13 big	XXX //
14 long	XXX //
15 small	XXX //
16 woman	XXX //
17 man	XXX //
18 person	sEb //
19 fish	Xasa //
20 bird	XXX //
21 dog	kElbi //
22 louse	k"umal //
23 tree	om //
24 seed	XXX //
25 leaf	k"w~Es"li //
26 root	XXX //
27 bark	XXX //
28 skin	k"orbEt //
29 flesh	XXX //
30 blood	dEm //
31 bone	Xat"smi //
32 grease	XXX //
33 egg	XXX //
34 horn	k"Erni //
35 tail	XXX //
36 feather	XXX //
37 hair	XXX //
38 head	XXX //
39 ear	3zni //
40 eye	Xani //
41 nose	af3nC"a //
42 mouth	XXX //
43 tooth	s3ni //
44 tongue	mElX~Es //
45 claw	XXX //
46 foot	XXX //
47 knee	b3rki //
48 hand	id //
49 belly	XXX //
50 neck	XXX //
51 breasts	t"ub //
52 heart	XXX //
53 liver	t"afiya //
54 drink	sEtEyE //
55 eat	XXX //
56 bite	XXX //
57 see	rE7ayE //
58 hear	sEmX~E //
59 know	XXX //
60 sleep	XXX //
61 die	mote //
62 kill	XXX //
63 swim	XXX //
64 fly	XXX //
65 walk	XXX //
66 come	mEs"7e //
67 lie	XXX //
68 sit	XXX //
69 stand	XXX //
70 give	XXX //
71 say	XXX //
72 sun	s"eXay //
73 moon	XXX //
74 star	koxEb //
75 water	may //
76 rain	XXX //
77 stone	3mni //
78 sand	XXX //
79 earth	XXX //
80 cloud	XXX //
81 smoke	XXX //
82 fire	Xawi //
83 ash	XXX //
84 burn	XXX //
85 path	mEngEdi //
86 mountain	3mb~a //
87 red	XXX //
88 green	XXX //
89 yellow	XXX //
90 white	XXX //
91 black	XXX //
92 night	lEti //
93 hot	XXX //
94 cold	XXX //
95 full	XXX //
96 new	XadiS //
97 good	XXX //
98 round	XXX //
99 dry	XXX //
100 name	s3m //
ARGOBBA{|Ethiosemitic,SouthEthiopic,TransversalSouthEthiopic,Amharic-Argobba@}
 1   10.17   40.08       43700         agj
1 I	3yyo //
2 you	Enk, EnC //
3 we	3nnE //
4 this	XXX //
5 that	XXX //
6 who	XXX //
7 what	XXX //
8 not	XXX //
9 all	XXX //
10 many	XXX //
11 one	hEnd //
12 two	k3t //
13 big	XXX //
14 long	XXX //
15 small	XXX //
16 woman	XXX //
17 man	XXX //
18 person	su //
19 fish	EsE //
20 bird	XXX //
21 dog	woSSE //
22 louse	k"3mEl //
23 tree	zEf //
24 seed	XXX //
25 leaf	k"Et"El //
26 root	XXX //
27 bark	XXX //
28 skin	k"odE //
29 flesh	XXX //
30 blood	dEm //
31 bone	hEt"3m //
32 grease	XXX //
33 egg	XXX //
34 horn	kEnd //
35 tail	XXX //
36 feather	XXX //
37 hair	XXX //
38 head	XXX //
39 ear	joro //
40 eye	en //
41 nose	Eff3nTE //
42 mouth	XXX //
43 tooth	s3n //
44 tongue	mElEs //
45 claw	XXX //
46 foot	XXX //
47 knee	gulbEt //
48 hand	3nji //
49 belly	XXX //
50 neck	XXX //
51 breasts	t"ot //
52 heart	XXX //
53 liver	EmfEhE //
54 drink	SETTE //
55 eat	XXX //
56 bite	XXX //
57 see	hEnjE //
58 hear	s3mma //
59 know	XXX //
60 sleep	XXX //
61 die	modE //
62 kill	XXX //
63 swim	XXX //
64 fly	XXX //
65 walk	XXX //
66 come	mEt"t"E //
67 lie	XXX //
68 sit	XXX //
69 stand	XXX //
70 give	XXX //
71 say	XXX //
72 sun	T"EhEd //
73 moon	XXX //
74 star	kokob //
75 water	ohuwwE //
76 rain	XXX //
77 stone	d3ngEi //
78 sand	XXX //
79 earth	XXX //
80 cloud	XXX //
81 smoke	XXX //
82 fire	3ssEd //
83 ash	XXX //
84 burn	XXX //
85 path	hemE //
86 mountain	gubbE //
87 red	XXX //
88 green	XXX //
89 yellow	XXX //
90 white	XXX //
91 black	XXX //
92 night	etE7 //
93 hot	XXX //
94 cold	XXX //
95 full	muli //
96 new	hEgg3s //
97 good	XXX //
98 round	XXX //
99 dry	XXX //
100 name	s3m //
GETO{|Ethiosemitic,SouthEthiopic,OuterSouthEthiopic,TT-Group@}
 1    8.40   38.42     1480000   chh   sgw
1 I	3ya //
2 you	axE //
3 we	y3na //
4 this	XXX //
5 that	XXX //
6 who	XXX //
7 what	XXX //
8 not	XXX //
9 all	XXX //
10 many	XXX //
11 one	at //
12 two	x"w~et //
13 big	XXX //
14 long	XXX //
15 small	XXX //
16 woman	XXX //
17 man	XXX //
18 person	sEb //
19 fish	asa //
20 bird	XXX //
21 dog	g3yE //
22 louse	k"3mar //
23 tree	atank3rt //
24 seed	XXX //
25 leaf	n3z3r //
26 root	XXX //
27 bark	XXX //
28 skin	goga //
29 flesh	XXX //
30 blood	dEm //
31 bone	at"3m //
32 grease	XXX //
33 egg	XXX //
34 horn	XXX //
35 tail	XXX //
36 feather	XXX //
37 hair	XXX //
38 head	XXX //
39 ear	3nz3r //
40 eye	En //
41 nose	anfuna //
42 mouth	XXX //
43 tooth	s3n //
44 tongue	anEpEt //
45 claw	XXX //
46 foot	XXX //
47 knee	XXX //
48 hand	Ej //
49 belly	XXX //
50 neck	XXX //
51 breasts	t"u //
52 heart	XXX //
53 liver	xEbt //
54 drink	sEC"E //
55 eat	XXX //
56 bite	XXX //
57 see	aSE //
58 hear	sEma //
59 know	XXX //
60 sleep	XXX //
61 die	motE //
62 kill	XXX //
63 swim	XXX //
64 fly	XXX //
65 walk	XXX //
66 come	CEnE //
67 lie	XXX //
68 sit	XXX //
69 stand	XXX //
70 give	XXX //
71 say	XXX //
72 sun	C"EyEt //
73 moon	XXX //
74 star	xoxep //
75 water	ixa //
76 rain	XXX //
77 stone	3m3r //
78 sand	XXX //
79 earth	XXX //
80 cloud	XXX //
81 smoke	XXX //
82 fire	3sat //
83 ash	XXX //
84 burn	XXX //
85 path	mEya //
86 mountain	k"oto //
87 red	XXX //
88 green	XXX //
89 yellow	XXX //
90 white	XXX //
91 black	XXX //
92 night	m3sarE //
93 hot	XXX //
94 cold	XXX //
95 full	XXX //
96 new	gEdEr //
97 good	XXX //
98 round	XXX //
99 dry	XXX //
100 name	S3m //
MESQAN{|Ethiosemitic,SouthEthiopic,OuterSouthEthiopic,TT-Group@}
 1    8.10   38.34      195000         mvz
1 I	3yE //
2 you	XXX //
3 we	inE //
4 this	XXX //
5 that	XXX //
6 who	XXX //
7 what	XXX //
8 not	XXX //
9 all	XXX //
10 many	XXX //
11 one	Et //
12 two	het //
13 big	XXX //
14 long	XXX //
15 small	XXX //
16 woman	XXX //
17 man	XXX //
18 person	sEb //
19 fish	EsE //
20 bird	XXX //
21 dog	g3i3 //
22 louse	k"3mEl //
23 tree	zEf //
24 seed	XXX //
25 leaf	k"3t"El //
26 root	XXX //
27 bark	XXX //
28 skin	gogE //
29 flesh	XXX //
30 blood	dEm //
31 bone	Et"3m //
32 grease	XXX //
33 egg	XXX //
34 horn	XXX //
35 tail	XXX //
36 feather	XXX //
37 hair	XXX //
38 head	XXX //
39 ear	3nzin //
40 eye	en //
41 nose	EnfonE //
42 mouth	XXX //
43 tooth	XXX //
44 tongue	ElEmEt //
45 claw	XXX //
46 foot	XXX //
47 knee	XXX //
48 hand	3jE //
49 belly	XXX //
50 neck	XXX //
51 breasts	XXX //
52 heart	XXX //
53 liver	hEb3d //
54 drink	sET"E //
55 eat	XXX //
56 bite	XXX //
57 see	XXX //
58 hear	XXX //
59 know	XXX //
60 sleep	XXX //
61 die	XXX //
62 kill	XXX //
63 swim	XXX //
64 fly	XXX //
65 walk	XXX //
66 come	TE53 //
67 lie	XXX //
68 sit	XXX //
69 stand	XXX //
70 give	XXX //
71 say	XXX //
72 sun	T"et //
73 moon	XXX //
74 star	kelbEz3 //
75 water	3gE //
76 rain	XXX //
77 stone	3m3n //
78 sand	XXX //
79 earth	XXX //
80 cloud	XXX //
81 smoke	XXX //
82 fire	3sEt //
83 ash	XXX //
84 burn	XXX //
85 path	XXX //
86 mountain	EnE5E //
87 red	XXX //
88 green	XXX //
89 yellow	XXX //
90 white	XXX //
91 black	XXX //
92 night	m3sEr3 //
93 hot	XXX //
94 cold	XXX //
95 full	XXX //
96 new	gEdEr //
97 good	XXX //
98 round	XXX //
99 dry	XXX //
100 name	S3m //
INNEMOR{|Ethiosemitic,SouthEthiopic,OuterSouthEthiopic,TT-Group,Inoric@}
 1    8.00   38.00      280000         ior
1 I	iiE //
2 you	XXX //
3 we	inE //
4 this	XXX //
5 that	XXX //
6 who	XXX //
7 what	XXX //
8 not	XXX //
9 all	XXX //
10 many	XXX //
11 one	Et //
12 two	w3r7et //
13 big	XXX //
14 long	XXX //
15 small	XXX //
16 woman	XXX //
17 man	XXX //
18 person	sEb //
19 fish	EsE //
20 bird	XXX //
21 dog	g3iE //
22 louse	3mEr //
23 tree	erE //
24 seed	XXX //
25 leaf	kEhEr //
26 root	XXX //
27 bark	XXX //
28 skin	gogE //
29 flesh	XXX //
30 blood	dEm //
31 bone	a73m //
32 grease	XXX //
33 egg	XXX //
34 horn	k"En //
35 tail	XXX //
36 feather	XXX //
37 hair	XXX //
38 head	XXX //
39 ear	3nz~3r //
40 eye	er //
41 nose	Emf~unE //
42 mouth	XXX //
43 tooth	XXX //
44 tongue	EnEbEd //
45 claw	XXX //
46 foot	XXX //
47 knee	gurmEnd~ //
48 hand	Ey //
49 belly	XXX //
50 neck	XXX //
51 breasts	t"u //
52 heart	XXX //
53 liver	XXX //
54 drink	sET"E //
55 eat	XXX //
56 bite	XXX //
57 see	XXX //
58 hear	XXX //
59 know	XXX //
60 sleep	XXX //
61 die	XXX //
62 kill	XXX //
63 swim	XXX //
64 fly	XXX //
65 walk	XXX //
66 come	mEhE //
67 lie	XXX //
68 sit	XXX //
69 stand	XXX //
70 give	XXX //
71 say	XXX //
72 sun	EiEd //
73 moon	XXX //
74 star	xw~ExEb //
75 water	3xE //
76 rain	XXX //
77 stone	3m3r //
78 sand	XXX //
79 earth	XXX //
80 cloud	XXX //
81 smoke	XXX //
82 fire	3sEd //
83 ash	XXX //
84 burn	XXX //
85 path	XXX //
86 mountain	k"oto //
87 red	XXX //
88 green	XXX //
89 yellow	XXX //
90 white	XXX //
91 black	XXX //
92 night	m3SEdE //
93 hot	XXX //
94 cold	XXX //
95 full	XXX //
96 new	gEdEr //
97 good	XXX //
98 round	XXX //
99 dry	XXX //
100 name	XXX //
ZWAY{|Ethiosemitic,SouthEthiopic,TransversalSouthEthiopic,Harari-EastGurage@}
 1    7.93   38.83        4880         zwa
1 I	eiE //
2 you	XXX //
3 we	35E //
4 this	XXX //
5 that	XXX //
6 who	XXX //
7 what	XXX //
8 not	XXX //
9 all	XXX //
10 many	XXX //
11 one	hEd //
12 two	hoit //
13 big	XXX //
14 long	XXX //
15 small	XXX //
16 woman	XXX //
17 man	XXX //
18 person	sEb //
19 fish	XXX //
20 bird	XXX //
21 dog	g35i //
22 louse	k"3mEi //
23 tree	3nt"et //
24 seed	XXX //
25 leaf	k"3t"ei //
26 root	XXX //
27 bark	XXX //
28 skin	gugE //
29 flesh	XXX //
30 blood	dEm //
31 bone	hEt"3m //
32 grease	XXX //
33 egg	XXX //
34 horn	k"Er //
35 tail	XXX //
36 feather	XXX //
37 hair	XXX //
38 head	XXX //
39 ear	3z3n //
40 eye	in //
41 nose	n3ft //
42 mouth	XXX //
43 tooth	XXX //
44 tongue	ErEmEt //
45 claw	XXX //
46 foot	XXX //
47 knee	gulbEt //
48 hand	3nyi //
49 belly	XXX //
50 neck	XXX //
51 breasts	t"ub //
52 heart	XXX //
53 liver	gobut //
54 drink	sETin //
55 eat	XXX //
56 bite	XXX //
57 see	XXX //
58 hear	XXX //
59 know	XXX //
60 sleep	XXX //
61 die	XXX //
62 kill	XXX //
63 swim	XXX //
64 fly	XXX //
65 walk	XXX //
66 come	mEt"t"En //
67 lie	XXX //
68 sit	XXX //
69 stand	XXX //
70 give	XXX //
71 say	XXX //
72 sun	Erit //
73 moon	XXX //
74 star	kokEb //
75 water	mEi //
76 rain	XXX //
77 stone	umon //
78 sand	XXX //
79 earth	XXX //
80 cloud	XXX //
81 smoke	XXX //
82 fire	yirE //
83 ash	XXX //
84 burn	XXX //
85 path	XXX //
86 mountain	sEri //
87 red	XXX //
88 green	XXX //
89 yellow	XXX //
90 white	XXX //
91 black	XXX //
92 night	Erut //
93 hot	XXX //
94 cold	XXX //
95 full	XXX //
96 new	woirE //
97 good	XXX //
98 round	XXX //
99 dry	XXX //
100 name	s3m //
SODDO{|Ethiosemitic,SouthEthiopic,OuterSouthEthiopic,N-Group@}
 1    8.50   38.50      255000   sod   gru
1 I	3di //
2 you	XXX //
3 we	35E //
4 this	XXX //
5 that	XXX //
6 who	XXX //
7 what	XXX //
8 not	XXX //
9 all	XXX //
10 many	XXX //
11 one	Et //
12 two	kit //
13 big	XXX //
14 long	XXX //
15 small	XXX //
16 woman	XXX //
17 man	XXX //
18 person	sEb //
19 fish	EsE //
20 bird	XXX //
21 dog	wosE //
22 louse	k"3mEl //
23 tree	zEf //
24 seed	XXX //
25 leaf	k"3t"El //
26 root	XXX //
27 bark	XXX //
28 skin	gogE //
29 flesh	XXX //
30 blood	dEm //
31 bone	Et"3m //
32 grease	XXX //
33 egg	XXX //
34 horn	k"3r //
35 tail	XXX //
36 feather	XXX //
37 hair	XXX //
38 head	XXX //
39 ear	3nz3n //
40 eye	in //
41 nose	EnfunE //
42 mouth	XXX //
43 tooth	XXX //
44 tongue	mElEs //
45 claw	XXX //
46 foot	XXX //
47 knee	gulbEt //
48 hand	wy //
49 belly	XXX //
50 neck	XXX //
51 breasts	t"3buiiE //
52 heart	XXX //
53 liver	g3bot //
54 drink	sET"Em //
55 eat	XXX //
56 bite	XXX //
57 see	XXX //
58 hear	XXX //
59 know	XXX //
60 sleep	XXX //
61 die	XXX //
62 kill	XXX //
63 swim	XXX //
64 fly	XXX //
65 walk	XXX //
66 come	mEt"Em //
67 lie	XXX //
68 sit	XXX //
69 stand	XXX //
70 give	XXX //
71 say	XXX //
72 sun	i3mEr //
73 moon	XXX //
74 star	kokEb //
75 water	igE //
76 rain	XXX //
77 stone	3mEiE //
78 sand	XXX //
79 earth	XXX //
80 cloud	XXX //
81 smoke	XXX //
82 fire	wsEt //
83 ash	XXX //
84 burn	XXX //
85 path	XXX //
86 mountain	gEgErE //
87 red	XXX //
88 green	XXX //
89 yellow	XXX //
90 white	XXX //
91 black	XXX //
92 night	mESEmEn //
93 hot	XXX //
94 cold	XXX //
95 full	XXX //
96 new	Edis //
97 good	XXX //
98 round	XXX //
99 dry	XXX //
100 name	S3m //
CHAHA{|Ethiosemitic,SouthEthiopic,OuterSouthEthiopic,TT-Group@}
 1    8.00   37.50     1480000   chh   sgw
1 I	XXX //
2 you	XXX //
3 we	XXX //
4 this	XXX //
5 that	XXX //
6 who	XXX //
7 what	XXX //
8 not	XXX //
9 all	XXX //
10 many	XXX //
11 one	at //
12 two	xw~et //
13 big	XXX //
14 long	XXX //
15 small	XXX //
16 woman	XXX //
17 man	XXX //
18 person	sab //
19 fish	asa //
20 bird	XXX //
21 dog	g3ya //
22 louse	q3mar //
23 tree	aT"a //
24 seed	XXX //
25 leaf	q3t"ar //
26 root	XXX //
27 bark	XXX //
28 skin	goga //
29 flesh	XXX //
30 blood	dam //
31 bone	at"3m //
32 grease	XXX //
33 egg	XXX //
34 horn	qan //
35 tail	XXX //
36 feather	XXX //
37 hair	XXX //
38 head	XXX //
39 ear	3nz3r //
40 eye	en //
41 nose	a*funa //
42 mouth	XXX //
43 tooth	s3n //
44 tongue	anabat //
45 claw	XXX //
46 foot	XXX //
47 knee	gw~irbat //
48 hand	aT //
49 belly	XXX //
50 neck	XXX //
51 breasts	t"u, data //
52 heart	XXX //
53 liver	xapt //
54 drink	saT"a //
55 eat	XXX //
56 bite	XXX //
57 see	aSa //
58 hear	sama //
59 know	XXX //
60 sleep	XXX //
61 die	mota //
62 kill	XXX //
63 swim	XXX //
64 fly	XXX //
65 walk	XXX //
66 come	Tana //
67 lie	XXX //
68 sit	XXX //
69 stand	XXX //
70 give	XXX //
71 say	XXX //
72 sun	3yat, T"et //
73 moon	XXX //
74 star	xoxab //
75 water	3xa //
76 rain	XXX //
77 stone	3m3r //
78 sand	XXX //
79 earth	XXX //
80 cloud	XXX //
81 smoke	XXX //
82 fire	3sat //
83 ash	XXX //
84 burn	XXX //
85 path	ema //
86 mountain	qw~ato //
87 red	XXX //
88 green	XXX //
89 yellow	XXX //
90 white	XXX //
91 black	XXX //
92 night	m3sara //
93 hot	XXX //
94 cold	XXX //
95 full	XXX //
96 new	gadar //
97 good	XXX //
98 round	XXX //
99 dry	XXX //
100 name	S3m //
     
