# Supplementary material for: A test of Generalized Bayesian dating: A new linguistic dating method
Source: PLoS One. 2020 Aug 12;15(8):e0236522. doi: 10.1371/journal.pone.0236522 (PMC7423060; doi:10.1371/journal.pone.0236522)
Supplement: S3 File — The word lists for 30 calibration points required for running the asjp62c program. The dates for each calibration point are also supplied along. (ZIP) [file pone.0236522.s003.zip › S3 Supporting Information/Southern_Nilotic.txt]

     2     1     0     1    92    72                       
(I4,20X,10A1)
   1                    I
   2                    you
   3                    we
  11                    one
  12                    two
  18                    person
  19                    fish
  21                    dog
  22                    louse
  23                    tree
  25                    leaf
  28                    skin
  30                    blood
  31                    bone
  34                    horn
  39                    ear
  40                    eye
  41                    nose
  43                    tooth
  44                    tongue
  47                    knee
  48                    hand
  51                    breast
  53                    liver
  54                    drink
  57                    see
  58                    hear
  61                    die
  66                    come
  72                    sun
  74                    star
  75                    water
  77                    stone
  82                    fire
  85                    path
  86                    mountain
  92                    night
  95                    full
  96                    new
 100                    name
                                     
p
b
f
v
m
w             
8       
t
d
s
z
c
n
r
l       
S
Z       
C
j
T       
5
y
k
g
x
N
q                     
X
h
7
L
4
G
!       
i   
e
E
3
a
u
o
       
                                 
NANDI{|SouthernNilotic,Kalenjin,CentralKalenjin,PlateauCentralKalenjin@}
 3   00.25   35.00      949000         niq
1 I	ane //
2 you	i5e //
3 we	aCek //
4 this	XXX //
5 that	XXX //
6 who	XXX //
7 what	XXX //
8 not	XXX //
9 all	XXX //
10 many	XXX //
11 one	ak //
12 two	EeN //
13 big	XXX //
14 long	XXX //
15 small	XXX //
16 woman	XXX //
17 man	XXX //
18 person	CitE //
19 fish	injirio, isiCot //
20 bird	XXX //
21 dog	XXX //
22 louse	isiriat //
23 tree	ketit //
24 seed	XXX //
25 leaf	sogot //
26 root	XXX //
27 bark	XXX //
28 skin	kiro //
29 flesh	XXX //
30 blood	kErEtik //
31 bone	kowet //
32 grease	XXX //
33 egg	XXX //
34 horn	kuinet, lalet //
35 tail	XXX //
36 feather	XXX //
37 hair	XXX //
38 head	XXX //
39 ear	itit //
40 eye	konda //
41 nose	serut //
42 mouth	XXX //
43 tooth	keldet //
44 tongue	Nsiem //
45 claw	XXX //
46 foot	XXX //
47 knee	kutundo //
48 hand	eut //
49 belly	XXX //
50 neck	XXX //
51 breasts	kinet //
52 heart	XXX //
53 liver	koito //
54 drink	ke, keComis, kelu, kenyebut //
55 eat	XXX //
56 bite	XXX //
57 see	keger //
58 hear	kegas //
59 know	XXX //
60 sleep	XXX //
61 die	kegulok //
62 kill	XXX //
63 swim	XXX //
64 fly	XXX //
65 walk	XXX //
66 come	kibelbel //
67 lie	XXX //
68 sit	XXX //
69 stand	XXX //
70 give	XXX //
71 say	XXX //
72 sun	koita //
73 moon	XXX //
74 star	ke5 //
75 water	kitawet //
76 rain	XXX //
77 stone	kiCeiat, taboiyat //
78 sand	XXX //
79 earth	XXX //
80 cloud	XXX //
81 smoke	XXX //
82 fire	mat //
83 ash	XXX //
84 burn	XXX //
85 path	aret //
86 mountain	tulwet //
87 red	XXX //
88 green	XXX //
89 yellow	XXX //
90 white	XXX //
91 black	XXX //
92 night	kembEi //
93 hot	XXX //
94 cold	XXX //
95 full	kebiyo, konyi //
96 new	XXX //
97 good	XXX //
98 round	XXX //
99 dry	XXX //
100 name	kitar //
DATOOGA_DIALECT_5{|SouthernNilotic,Tatoga-Omotik,GemeinDatooga,North-CentralDatooga@}
 1   -4.33   35.33       87800   dat   tcc
1 I	XXX //
2 you	XXX //
3 we	XXX //
4 this	XXX //
5 that	XXX //
6 who	XXX //
7 what	XXX //
8 not	XXX //
9 all	XXX //
10 many	XXX //
11 one	agi //
12 two	iyeN //
13 big	XXX //
14 long	XXX //
15 small	XXX //
16 woman	XXX //
17 man	XXX //
18 person	sira //
19 fish	qwayega //
20 bird	XXX //
21 dog	gurera //
22 louse	Noka //
23 tree	geta //
24 seed	XXX //
25 leaf	XXX //
26 root	XXX //
27 bark	XXX //
28 skin	monda //
29 flesh	XXX //
30 blood	foyEnda //
31 bone	gafgera //
32 grease	XXX //
33 egg	XXX //
34 horn	guyawera, bolera, qu5ita //
35 tail	XXX //
36 feather	XXX //
37 hair	XXX //
38 head	XXX //
39 ear	ita //
40 eye	qaNda //
41 nose	salera //
42 mouth	XXX //
43 tooth	geSarera //
44 tongue	XXX //
45 claw	XXX //
46 foot	XXX //
47 knee	guruNda //
48 hand	XXX //
49 belly	XXX //
50 neck	XXX //
51 breasts	giriNga //
52 heart	XXX //
53 liver	gwoyda, gowoyda //
54 drink	lEa, lEha //
55 eat	XXX //
56 bite	XXX //
57 see	XXX //
58 hear	XXX //
59 know	XXX //
60 sleep	XXX //
61 die	mEwa //
62 kill	XXX //
63 swim	XXX //
64 fly	XXX //
65 walk	XXX //
66 come	XXX //
67 lie	XXX //
68 sit	XXX //
69 stand	XXX //
70 give	XXX //
71 say	XXX //
72 sun	aseta //
73 moon	XXX //
74 star	meNwEnda //
75 water	bega //
76 rain	XXX //
77 stone	laqanera //
78 sand	XXX //
79 earth	XXX //
80 cloud	XXX //
81 smoke	XXX //
82 fire	bEsda //
83 ash	XXX //
84 burn	XXX //
85 path	nawera //
86 mountain	giyera //
87 red	XXX //
88 green	XXX //
89 yellow	XXX //
90 white	XXX //
91 black	XXX //
92 night	Ewera //
93 hot	XXX //
94 cold	XXX //
95 full	XXX //
96 new	aweS //
97 good	XXX //
98 round	XXX //
99 dry	XXX //
100 name	qahuNga //
SABAOT{|SouthernNilotic,Kalenjin,Elgon-MauKalenjin@}
 1    1.00   34.75      241000         spy
1 I	ani //
2 you	i5iN //
3 we	aCek //
4 this	XXX //
5 that	XXX //
6 who	XXX //
7 what	XXX //
8 not	XXX //
9 all	XXX //
10 many	XXX //
11 one	agENg~E //
12 two	ayEN //
13 big	XXX //
14 long	XXX //
15 small	XXX //
16 woman	XXX //
17 man	XXX //
18 person	Cito, Ci //
19 fish	samakit //
20 bird	XXX //
21 dog	Nogit //
22 louse	kisiriyand~Et //
23 tree	ketit //
24 seed	XXX //
25 leaf	sokond~Et //
26 root	XXX //
27 bark	XXX //
28 skin	ririond~et //
29 flesh	XXX //
30 blood	korotik //
31 bone	kawet //
32 grease	XXX //
33 egg	XXX //
34 horn	kuinet //
35 tail	XXX //
36 feather	XXX //
37 hair	XXX //
38 head	XXX //
39 ear	itit //
40 eye	koNd~a //
41 nose	serwut //
42 mouth	XXX //
43 tooth	kEldEt //
44 tongue	NEly~Epta //
45 claw	XXX //
46 foot	XXX //
47 knee	kutu5d~a //
48 hand	aut //
49 belly	XXX //
50 neck	XXX //
51 breasts	kinEt //
52 heart	XXX //
53 liver	koyta //
54 drink	kEyE //
55 eat	XXX //
56 bite	XXX //
57 see	kegas //
58 hear	kElim //
59 know	XXX //
60 sleep	XXX //
61 die	kEmE //
62 kill	XXX //
63 swim	XXX //
64 fly	XXX //
65 walk	XXX //
66 come	kekw~a //
67 lie	XXX //
68 sit	XXX //
69 stand	XXX //
70 give	XXX //
71 say	XXX //
72 sun	asista //
73 moon	XXX //
74 star	kejeyand~et, kokEly~Et //
75 water	pego //
76 rain	XXX //
77 stone	ruand~et //
78 sand	XXX //
79 earth	XXX //
80 cloud	XXX //
81 smoke	XXX //
82 fire	mata //
83 ash	XXX //
84 burn	XXX //
85 path	aret //
86 mountain	lEkEmEt //
87 red	XXX //
88 green	XXX //
89 yellow	XXX //
90 white	XXX //
91 black	XXX //
92 night	kw~emoy //
93 hot	XXX //
94 cold	XXX //
95 full	5itat //
96 new	lel //
97 good	XXX //
98 round	XXX //
99 dry	XXX //
100 name	kaynEt //
DATOOGA_DIALECT_6{|SouthernNilotic,Tatoga-Omotik,GemeinDatooga,North-CentralDatooga@}
 1   -4.33   35.33       87800   dat   tcc
1 I	XXX //
2 you	XXX //
3 we	XXX //
4 this	XXX //
5 that	XXX //
6 who	XXX //
7 what	XXX //
8 not	XXX //
9 all	XXX //
10 many	XXX //
11 one	XXX //
12 two	iyeN //
13 big	XXX //
14 long	XXX //
15 small	XXX //
16 woman	XXX //
17 man	XXX //
18 person	sira //
19 fish	qwayega //
20 bird	XXX //
21 dog	gurera //
22 louse	Noka //
23 tree	geta //
24 seed	XXX //
25 leaf	seNga //
26 root	XXX //
27 bark	XXX //
28 skin	monda //
29 flesh	XXX //
30 blood	foyanda //
31 bone	gafgEra //
32 grease	XXX //
33 egg	XXX //
34 horn	guyawera, qu5ita //
35 tail	XXX //
36 feather	XXX //
37 hair	XXX //
38 head	XXX //
39 ear	ita //
40 eye	qaNda //
41 nose	selera //
42 mouth	XXX //
43 tooth	geSarera //
44 tongue	XXX //
45 claw	XXX //
46 foot	XXX //
47 knee	guruNda //
48 hand	XXX //
49 belly	XXX //
50 neck	XXX //
51 breasts	giriNga //
52 heart	XXX //
53 liver	gwoyda, gowoyda //
54 drink	lEa, lEha //
55 eat	XXX //
56 bite	XXX //
57 see	XXX //
58 hear	iNa //
59 know	XXX //
60 sleep	XXX //
61 die	mEwa //
62 kill	XXX //
63 swim	XXX //
64 fly	XXX //
65 walk	XXX //
66 come	XXX //
67 lie	XXX //
68 sit	XXX //
69 stand	XXX //
70 give	XXX //
71 say	XXX //
72 sun	seta //
73 moon	XXX //
74 star	meNwEnda //
75 water	bega //
76 rain	XXX //
77 stone	laqanera //
78 sand	XXX //
79 earth	XXX //
80 cloud	XXX //
81 smoke	XXX //
82 fire	basda //
83 ash	XXX //
84 burn	XXX //
85 path	XXX //
86 mountain	giyera //
87 red	XXX //
88 green	XXX //
89 yellow	XXX //
90 white	XXX //
91 black	XXX //
92 night	awera //
93 hot	XXX //
94 cold	XXX //
95 full	XXX //
96 new	aweS //
97 good	XXX //
98 round	XXX //
99 dry	XXX //
100 name	qauNga //
OMOTIK{|SouthernNilotic,Tatoga-Omotik@}
 1   -1.33   35.50          50         omt
1 I	XXX //
2 you	XXX //
3 we	XXX //
4 this	XXX //
5 that	XXX //
6 who	XXX //
7 what	XXX //
8 not	XXX //
9 all	XXX //
10 many	XXX //
11 one	agitio //
12 two	ainia //
13 big	XXX //
14 long	XXX //
15 small	XXX //
16 woman	XXX //
17 man	XXX //
18 person	ky~ita //
19 fish	saNg~iriand~a //
20 bird	XXX //
21 dog	Nokta //
22 louse	ny~uko //
23 tree	kw~end~ota //
24 seed	XXX //
25 leaf	taptEta //
26 root	XXX //
27 bark	XXX //
28 skin	muita //
29 flesh	XXX //
30 blood	kuska //
31 bone	sareita //
32 grease	XXX //
33 egg	XXX //
34 horn	kusaeta //
35 tail	XXX //
36 feather	XXX //
37 hair	XXX //
38 head	XXX //
39 ear	ita //
40 eye	koNda //
41 nose	maruNda //
42 mouth	XXX //
43 tooth	iluaka //
44 tongue	neLEpta //
45 claw	XXX //
46 foot	XXX //
47 knee	kutuNda //
48 hand	panakta //
49 belly	XXX //
50 neck	XXX //
51 breasts	ky~inEta //
52 heart	XXX //
53 liver	kouta //
54 drink	ya //
55 eat	XXX //
56 bite	XXX //
57 see	kasiria //
58 hear	kapand~Ei //
59 know	XXX //
60 sleep	XXX //
61 die	komEya //
62 kill	XXX //
63 swim	XXX //
64 fly	XXX //
65 walk	XXX //
66 come	XXX //
67 lie	XXX //
68 sit	XXX //
69 stand	XXX //
70 give	XXX //
71 say	XXX //
72 sun	aseteta //
73 moon	XXX //
74 star	meNgw$Eika //
75 water	paika //
76 rain	XXX //
77 stone	kaptiliand~a //
78 sand	XXX //
79 earth	XXX //
80 cloud	XXX //
81 smoke	XXX //
82 fire	mata //
83 ash	XXX //
84 burn	XXX //
85 path	wakta //
86 mountain	kw~aita //
87 red	XXX //
88 green	XXX //
89 yellow	XXX //
90 white	XXX //
91 black	XXX //
92 night	komisa //
93 hot	XXX //
94 cold	XXX //
95 full	XXX //
96 new	miniN //
97 good	XXX //
98 round	XXX //
99 dry	XXX //
100 name	XXX //
DATOOGA_DIALECT_4{|SouthernNilotic,Tatoga-Omotik,GemeinDatooga,North-CentralDatooga@}
 1   -4.33   35.33       87800   dat   tcc
1 I	XXX //
2 you	XXX //
3 we	XXX //
4 this	XXX //
5 that	XXX //
6 who	XXX //
7 what	XXX //
8 not	XXX //
9 all	XXX //
10 many	XXX //
11 one	agi //
12 two	iyeN //
13 big	XXX //
14 long	XXX //
15 small	XXX //
16 woman	XXX //
17 man	XXX //
18 person	sira //
19 fish	qwayega //
20 bird	XXX //
21 dog	gurera //
22 louse	Noka //
23 tree	geta //
24 seed	XXX //
25 leaf	seNga //
26 root	XXX //
27 bark	XXX //
28 skin	monda //
29 flesh	XXX //
30 blood	foyEnda //
31 bone	gafgera //
32 grease	XXX //
33 egg	XXX //
34 horn	guyawera, bolera, qu5ita //
35 tail	XXX //
36 feather	XXX //
37 hair	XXX //
38 head	XXX //
39 ear	ita //
40 eye	qaNda //
41 nose	salera //
42 mouth	XXX //
43 tooth	geSarera //
44 tongue	XXX //
45 claw	XXX //
46 foot	XXX //
47 knee	guruNda //
48 hand	XXX //
49 belly	XXX //
50 neck	XXX //
51 breasts	giriNga //
52 heart	XXX //
53 liver	gwoyda, gowoyda //
54 drink	lEa, lEha //
55 eat	XXX //
56 bite	XXX //
57 see	XXX //
58 hear	iNa //
59 know	XXX //
60 sleep	XXX //
61 die	mEwa //
62 kill	XXX //
63 swim	XXX //
64 fly	XXX //
65 walk	XXX //
66 come	XXX //
67 lie	XXX //
68 sit	XXX //
69 stand	XXX //
70 give	XXX //
71 say	XXX //
72 sun	aseta //
73 moon	XXX //
74 star	meNwEnda //
75 water	bega //
76 rain	XXX //
77 stone	laqanera //
78 sand	XXX //
79 earth	XXX //
80 cloud	XXX //
81 smoke	XXX //
82 fire	bEsda //
83 ash	XXX //
84 burn	XXX //
85 path	nawera //
86 mountain	giyera //
87 red	XXX //
88 green	XXX //
89 yellow	XXX //
90 white	XXX //
91 black	XXX //
92 night	Ewera //
93 hot	XXX //
94 cold	XXX //
95 full	XXX //
96 new	aweS //
97 good	XXX //
98 round	XXX //
99 dry	XXX //
100 name	qawuNga, qauNga //
DATOOGA_DIALECT_3{|SouthernNilotic,Tatoga-Omotik,GemeinDatooga,North-CentralDatooga@}
 1   -4.33   35.33       87800   dat   tcc
1 I	XXX //
2 you	XXX //
3 we	XXX //
4 this	XXX //
5 that	XXX //
6 who	XXX //
7 what	XXX //
8 not	XXX //
9 all	XXX //
10 many	XXX //
11 one	agi //
12 two	iyeN //
13 big	XXX //
14 long	XXX //
15 small	XXX //
16 woman	XXX //
17 man	XXX //
18 person	sida //
19 fish	qwayega //
20 bird	XXX //
21 dog	gudeda //
22 louse	Noka //
23 tree	geta //
24 seed	XXX //
25 leaf	seNga //
26 root	XXX //
27 bark	XXX //
28 skin	monda //
29 flesh	XXX //
30 blood	foyanda //
31 bone	gabgeda //
32 grease	XXX //
33 egg	XXX //
34 horn	guyaweda, boleda, qo5ita //
35 tail	XXX //
36 feather	XXX //
37 hair	XXX //
38 head	XXX //
39 ear	ita //
40 eye	qaNda //
41 nose	sareda //
42 mouth	XXX //
43 tooth	geSadeda //
44 tongue	XXX //
45 claw	XXX //
46 foot	XXX //
47 knee	guduNda //
48 hand	XXX //
49 belly	XXX //
50 neck	XXX //
51 breasts	gidiNga //
52 heart	XXX //
53 liver	gwoyda, gowoyda //
54 drink	lEa, lEha //
55 eat	XXX //
56 bite	XXX //
57 see	XXX //
58 hear	iNa //
59 know	XXX //
60 sleep	XXX //
61 die	mEwa //
62 kill	XXX //
63 swim	XXX //
64 fly	XXX //
65 walk	XXX //
66 come	XXX //
67 lie	XXX //
68 sit	XXX //
69 stand	XXX //
70 give	XXX //
71 say	XXX //
72 sun	aseta //
73 moon	XXX //
74 star	meNwEnda //
75 water	bega //
76 rain	XXX //
77 stone	laqaneda //
78 sand	XXX //
79 earth	XXX //
80 cloud	XXX //
81 smoke	XXX //
82 fire	basda //
83 ash	XXX //
84 burn	XXX //
85 path	naweda //
86 mountain	giyeda //
87 red	XXX //
88 green	XXX //
89 yellow	XXX //
90 white	XXX //
91 black	XXX //
92 night	aweda //
93 hot	XXX //
94 cold	XXX //
95 full	XXX //
96 new	aweS //
97 good	XXX //
98 round	XXX //
99 dry	XXX //
100 name	qawuNga, qauNga //
NORTH_TUGEN{|SouthernNilotic,Kalenjin,CentralKalenjin,PlateauCentralKalenjin@}
 1    0.25   35.92      140000         tuy
1 I	ane //
2 you	i5i //
3 we	aCe //
4 this	XXX //
5 that	XXX //
6 who	XXX //
7 what	XXX //
8 not	XXX //
9 all	XXX //
10 many	XXX //
11 one	agENgE //
12 two	oEN //
13 big	XXX //
14 long	XXX //
15 small	XXX //
16 woman	XXX //
17 man	XXX //
18 person	Cito, Ci //
19 fish	injiry~on //
20 bird	XXX //
21 dog	CuguyS //
22 louse	kisiry~an //
23 tree	ket //
24 seed	XXX //
25 leaf	sokon //
26 root	XXX //
27 bark	XXX //
28 skin	magata //
29 flesh	XXX //
30 blood	koroti //
31 bone	kawe //
32 grease	XXX //
33 egg	XXX //
34 horn	kuyna //
35 tail	XXX //
36 feather	XXX //
37 hair	XXX //
38 head	XXX //
39 ear	it //
40 eye	koN //
41 nose	ser //
42 mouth	XXX //
43 tooth	kElat //
44 tongue	NEly~Ep //
45 claw	XXX //
46 foot	XXX //
47 knee	kutuN //
48 hand	ey //
49 belly	XXX //
50 neck	XXX //
51 breasts	kEtin //
52 heart	XXX //
53 liver	koy //
54 drink	kEyE //
55 eat	XXX //
56 bite	XXX //
57 see	kera //
58 hear	kekas //
59 know	XXX //
60 sleep	XXX //
61 die	kEmE //
62 kill	XXX //
63 swim	XXX //
64 fly	XXX //
65 walk	XXX //
66 come	kekwa //
67 lie	XXX //
68 sit	XXX //
69 stand	XXX //
70 give	XXX //
71 say	XXX //
72 sun	asis //
73 moon	XXX //
74 star	kokEly~an //
75 water	bey //
76 rain	XXX //
77 stone	koy //
78 sand	XXX //
79 earth	XXX //
80 cloud	XXX //
81 smoke	XXX //
82 fire	ma //
83 ash	XXX //
84 burn	XXX //
85 path	ar //
86 mountain	tulwE //
87 red	XXX //
88 green	XXX //
89 yellow	XXX //
90 white	XXX //
91 black	XXX //
92 night	kemoy //
93 hot	XXX //
94 cold	XXX //
95 full	i5itat //
96 new	rel //
97 good	XXX //
98 round	XXX //
99 dry	XXX //
100 name	kaynE //
KEIYO{|SouthernNilotic,Kalenjin,CentralKalenjin,PlateauCentralKalenjin@}
 1    0.51   35.23      314000         eyo
1 I	ane //
2 you	inye //
3 we	aCek, inendet //
4 this	XXX //
5 that	XXX //
6 who	XXX //
7 what	XXX //
8 not	XXX //
9 all	XXX //
10 many	XXX //
11 one	akeNe //
12 two	aeN //
13 big	XXX //
14 long	XXX //
15 small	XXX //
16 woman	XXX //
17 man	XXX //
18 person	Ci, Cito //
19 fish	kawaiyat, samakiat, yireriot //
20 bird	XXX //
21 dog	seset, Cuguiyet //
22 louse	Nisiriat, kisirek //
23 tree	key, ketit //
24 seed	XXX //
25 leaf	sokot, sokek //
26 root	XXX //
27 bark	XXX //
28 skin	makatet, muito //
29 flesh	XXX //
30 blood	korotik //
31 bone	kowet, kuinet //
32 grease	XXX //
33 egg	XXX //
34 horn	kuinet //
35 tail	XXX //
36 feather	XXX //
37 hair	XXX //
38 head	XXX //
39 ear	itit //
40 eye	konda //
41 nose	serut //
42 mouth	XXX //
43 tooth	keldet, keltet //
44 tongue	Neliepta, Neliebta, Nelyepta //
45 claw	XXX //
46 foot	XXX //
47 knee	kutundo, kutuN, kutuNto //
48 hand	eut //
49 belly	XXX //
50 neck	XXX //
51 breasts	kinal, kinaik //
52 heart	XXX //
53 liver	koet, koito //
54 drink	e //
55 eat	XXX //
56 bite	XXX //
57 see	ro, ru, ruiyo //
58 hear	kas, gas //
59 know	XXX //
60 sleep	XXX //
61 die	me //
62 kill	XXX //
63 swim	XXX //
64 fly	XXX //
65 walk	XXX //
66 come	nyo, nyon //
67 lie	XXX //
68 sit	XXX //
69 stand	XXX //
70 give	XXX //
71 say	XXX //
72 sun	asista, asis //
73 moon	XXX //
74 star	kogelyet, kokel, kogeliek //
75 water	bek //
76 rain	XXX //
77 stone	koi, koita //
78 sand	XXX //
79 earth	XXX //
80 cloud	XXX //
81 smoke	XXX //
82 fire	mat //
83 ash	XXX //
84 burn	XXX //
85 path	oret //
86 mountain	tulwet //
87 red	XXX //
88 green	XXX //
89 yellow	XXX //
90 white	XXX //
91 black	XXX //
92 night	kemoi, kemboi //
93 hot	XXX //
94 cold	XXX //
95 full	XXX //
96 new	lel, nalel //
97 good	XXX //
98 round	XXX //
99 dry	XXX //
100 name	kaina, kainet //
POKOT{|SouthernNilotic,Kalenjin,NorthernKalenjin@}
 1    1.50   35.50      738000   pkt   pko
1 I	ani //
2 you	5i, 5inde //
3 we	aCane //
4 this	XXX //
5 that	XXX //
6 who	XXX //
7 what	XXX //
8 not	XXX //
9 all	XXX //
10 many	XXX //
11 one	akoNo //
12 two	ode5 //
13 big	XXX //
14 long	XXX //
15 small	XXX //
16 woman	XXX //
17 man	XXX //
18 person	Ci //
19 fish	koxokwo //
20 bird	XXX //
21 dog	kukuiyi, kud3din //
22 louse	N3s3rian, s3rrian, srrian //
23 tree	kEt //
24 seed	XXX //
25 leaf	s3kon //
26 root	XXX //
27 bark	XXX //
28 skin	m35on //
29 flesh	XXX //
30 blood	kisn //
31 bone	kowo //
32 grease	XXX //
33 egg	XXX //
34 horn	kond3, kuyex, lal //
35 tail	XXX //
36 feather	XXX //
37 hair	XXX //
38 head	XXX //
39 ear	yit //
40 eye	koN //
41 nose	srr, s3r //
42 mouth	XXX //
43 tooth	kElat //
44 tongue	NalyEp, Nalyap, NaliEp //
45 claw	XXX //
46 foot	XXX //
47 knee	kut3N //
48 hand	ex, Ewun //
49 belly	XXX //
50 neck	XXX //
51 breasts	k3tn //
52 heart	XXX //
53 liver	koxox //
54 drink	xa, l3, yup //
55 eat	XXX //
56 bite	XXX //
57 see	sowa //
58 hear	l3m, tEr //
59 know	XXX //
60 sleep	XXX //
61 die	ma, mExta, rapas //
62 kill	XXX //
63 swim	XXX //
64 fly	XXX //
65 walk	XXX //
66 come	N3nn3, l3t3 //
67 lie	XXX //
68 sit	XXX //
69 stand	XXX //
70 give	XXX //
71 say	XXX //
72 sun	asis //
73 moon	XXX //
74 star	kokEliyan //
75 water	p3x //
76 rain	XXX //
77 stone	kox, xat //
78 sand	XXX //
79 earth	XXX //
80 cloud	XXX //
81 smoke	XXX //
82 fire	ma //
83 ash	XXX //
84 burn	XXX //
85 path	or //
86 mountain	kamas, kutoN //
87 red	XXX //
88 green	XXX //
89 yellow	XXX //
90 white	XXX //
91 black	XXX //
92 night	naNat, oxa //
93 hot	XXX //
94 cold	XXX //
95 full	ki5ixo, lakas, 5ixitat //
96 new	alan, rEl //
97 good	XXX //
98 round	XXX //
99 dry	XXX //
100 name	kainat //
KALENJIN{|SouthernNilotic,Kalenjin,CentralKalenjin@}
 1    0.50   35.27     1916000         sgc
1 I	anE //
2 you	inye //
3 we	ECEk //
4 this	XXX //
5 that	XXX //
6 who	XXX //
7 what	XXX //
8 not	XXX //
9 all	XXX //
10 many	XXX //
11 one	akEN7ke //
12 two	aieN7 //
13 big	XXX //
14 long	XXX //
15 small	XXX //
16 woman	XXX //
17 man	XXX //
18 person	Ci //
19 fish	inyCiryante //
20 bird	XXX //
21 dog	Nok //
22 louse	XXX //
23 tree	kEt //
24 seed	XXX //
25 leaf	sakat //
26 root	XXX //
27 bark	XXX //
28 skin	XXX //
29 flesh	XXX //
30 blood	karatyanta //
31 bone	XXX //
32 grease	XXX //
33 egg	XXX //
34 horn	XXX //
35 tail	XXX //
36 feather	XXX //
37 hair	XXX //
38 head	XXX //
39 ear	it //
40 eye	koN //
41 nose	ser //
42 mouth	XXX //
43 tooth	XXX //
44 tongue	NelyEp //
45 claw	XXX //
46 foot	XXX //
47 knee	XXX //
48 hand	ei //
49 belly	XXX //
50 neck	XXX //
51 breasts	tEkani //
52 heart	XXX //
53 liver	koi //
54 drink	lu, yE //
55 eat	XXX //
56 bite	XXX //
57 see	ker, a5, ro //
58 hear	kas //
59 know	XXX //
60 sleep	XXX //
61 die	mE //
62 kill	XXX //
63 swim	XXX //
64 fly	XXX //
65 walk	XXX //
66 come	5o //
67 lie	XXX //
68 sit	XXX //
69 stand	XXX //
70 give	XXX //
71 say	XXX //
72 sun	XXX //
73 moon	XXX //
74 star	XXX //
75 water	pek //
76 rain	XXX //
77 stone	koi //
78 sand	XXX //
79 earth	XXX //
80 cloud	XXX //
81 smoke	XXX //
82 fire	ma //
83 ash	XXX //
84 burn	XXX //
85 path	or //
86 mountain	tulo //
87 red	XXX //
88 green	XXX //
89 yellow	XXX //
90 white	XXX //
91 black	XXX //
92 night	kema //
93 hot	XXX //
94 cold	XXX //
95 full	5i //
96 new	XXX //
97 good	XXX //
98 round	XXX //
99 dry	XXX //
100 name	XXX //
NANDI_2{|SouthernNilotic,Kalenjin,CentralKalenjin,PlateauCentralKalenjin@}
 1    0.25   35.00      949000         niq
1 I	ane //
2 you	okwek //
3 we	aCek //
4 this	XXX //
5 that	XXX //
6 who	XXX //
7 what	XXX //
8 not	XXX //
9 all	XXX //
10 many	XXX //
11 one	akenge //
12 two	oieN //
13 big	XXX //
14 long	XXX //
15 small	XXX //
16 woman	XXX //
17 man	XXX //
18 person	Ci //
19 fish	injirio //
20 bird	XXX //
21 dog	sese //
22 louse	iseria //
23 tree	ket //
24 seed	XXX //
25 leaf	soko //
26 root	XXX //
27 bark	XXX //
28 skin	iririo //
29 flesh	XXX //
30 blood	koroti //
31 bone	kowo //
32 grease	XXX //
33 egg	XXX //
34 horn	kuina //
35 tail	XXX //
36 feather	XXX //
37 hair	XXX //
38 head	XXX //
39 ear	it //
40 eye	koN //
41 nose	ser //
42 mouth	XXX //
43 tooth	kelda //
44 tongue	Nelyep //
45 claw	XXX //
46 foot	XXX //
47 knee	kutuN //
48 hand	e //
49 belly	XXX //
50 neck	XXX //
51 breasts	teget, murungu, kina //
52 heart	XXX //
53 liver	koi //
54 drink	ie //
55 eat	XXX //
56 bite	XXX //
57 see	iro //
58 hear	kas //
59 know	XXX //
60 sleep	XXX //
61 die	me //
62 kill	XXX //
63 swim	XXX //
64 fly	XXX //
65 walk	XXX //
66 come	5o //
67 lie	XXX //
68 sit	XXX //
69 stand	XXX //
70 give	XXX //
71 say	XXX //
72 sun	asis //
73 moon	XXX //
74 star	keCeia //
75 water	pei //
76 rain	XXX //
77 stone	koi //
78 sand	XXX //
79 earth	XXX //
80 cloud	XXX //
81 smoke	XXX //
82 fire	ma //
83 ash	XXX //
84 burn	XXX //
85 path	or //
86 mountain	tulua //
87 red	XXX //
88 green	XXX //
89 yellow	XXX //
90 white	XXX //
91 black	XXX //
92 night	kemboi //
93 hot	XXX //
94 cold	XXX //
95 full	XXX //
96 new	lel //
97 good	XXX //
98 round	XXX //
99 dry	XXX //
100 name	kaina //
SOGOO{|SouthernNilotic,Kalenjin,Okiek-Akie@}
 1   -0.75   35.92       79250         oki
1 I	XXX //
2 you	XXX //
3 we	XXX //
4 this	XXX //
5 that	XXX //
6 who	XXX //
7 what	XXX //
8 not	XXX //
9 all	XXX //
10 many	XXX //
11 one	akENk~E //
12 two	oeN //
13 big	XXX //
14 long	XXX //
15 small	XXX //
16 woman	XXX //
17 man	XXX //
18 person	Tito //
19 fish	inT~iriot //
20 bird	XXX //
21 dog	Nokto //
22 louse	isirEk //
23 tree	ketit //
24 seed	XXX //
25 leaf	XXX //
26 root	XXX //
27 bark	XXX //
28 skin	muito //
29 flesh	XXX //
30 blood	korotik //
31 bone	kokuet //
32 grease	XXX //
33 egg	XXX //
34 horn	lanEt //
35 tail	XXX //
36 feather	XXX //
37 hair	XXX //
38 head	XXX //
39 ear	it3t //
40 eye	koNta //
41 nose	serut //
42 mouth	XXX //
43 tooth	kEtEt //
44 tongue	NEliEpta //
45 claw	XXX //
46 foot	XXX //
47 knee	kutuNto //
48 hand	Eut //
49 belly	XXX //
50 neck	XXX //
51 breasts	kinEt //
52 heart	XXX //
53 liver	koyet //
54 drink	yE //
55 eat	XXX //
56 bite	XXX //
57 see	XXX //
58 hear	XXX //
59 know	XXX //
60 sleep	XXX //
61 die	kamE //
62 kill	XXX //
63 swim	XXX //
64 fly	XXX //
65 walk	XXX //
66 come	XXX //
67 lie	XXX //
68 sit	XXX //
69 stand	XXX //
70 give	XXX //
71 say	XXX //
72 sun	asista //
73 moon	XXX //
74 star	poltEt //
75 water	pEk //
76 rain	XXX //
77 stone	koita //
78 sand	XXX //
79 earth	XXX //
80 cloud	XXX //
81 smoke	XXX //
82 fire	mat //
83 ash	XXX //
84 burn	XXX //
85 path	XXX //
86 mountain	Nuony~, emet //
87 red	XXX //
88 green	XXX //
89 yellow	XXX //
90 white	XXX //
91 black	XXX //
92 night	XXX //
93 hot	XXX //
94 cold	XXX //
95 full	XXX //
96 new	ilel //
97 good	XXX //
98 round	XXX //
99 dry	XXX //
100 name	piTon //
DATOOGA_DIALECT_2{|SouthernNilotic,Tatoga-Omotik,GemeinDatooga,North-CentralDatooga@}
 1   -4.33   35.33       87800   dat   tcc
1 I	XXX //
2 you	XXX //
3 we	XXX //
4 this	XXX //
5 that	XXX //
6 who	XXX //
7 what	XXX //
8 not	XXX //
9 all	XXX //
10 many	XXX //
11 one	agi //
12 two	iyeN //
13 big	XXX //
14 long	XXX //
15 small	XXX //
16 woman	XXX //
17 man	XXX //
18 person	sida //
19 fish	XXX //
20 bird	XXX //
21 dog	gudeda //
22 louse	Noka //
23 tree	geta //
24 seed	XXX //
25 leaf	seNga //
26 root	XXX //
27 bark	XXX //
28 skin	monda //
29 flesh	XXX //
30 blood	foyEnda //
31 bone	gyabgeda //
32 grease	XXX //
33 egg	XXX //
34 horn	guyaweda, qu5ita //
35 tail	XXX //
36 feather	XXX //
37 hair	XXX //
38 head	XXX //
39 ear	ita //
40 eye	qENda //
41 nose	sareda //
42 mouth	XXX //
43 tooth	geSadeda //
44 tongue	XXX //
45 claw	XXX //
46 foot	XXX //
47 knee	guduNda //
48 hand	XXX //
49 belly	XXX //
50 neck	XXX //
51 breasts	gidiNga //
52 heart	XXX //
53 liver	gwoyda, gowoyda //
54 drink	lEa, lEha //
55 eat	XXX //
56 bite	XXX //
57 see	XXX //
58 hear	iNa //
59 know	XXX //
60 sleep	XXX //
61 die	mEwa //
62 kill	XXX //
63 swim	XXX //
64 fly	XXX //
65 walk	XXX //
66 come	XXX //
67 lie	XXX //
68 sit	XXX //
69 stand	XXX //
70 give	XXX //
71 say	XXX //
72 sun	aseta //
73 moon	XXX //
74 star	meNwEnda //
75 water	bega //
76 rain	XXX //
77 stone	laqaneda //
78 sand	XXX //
79 earth	XXX //
80 cloud	XXX //
81 smoke	XXX //
82 fire	bEsda //
83 ash	XXX //
84 burn	XXX //
85 path	naweda //
86 mountain	giyeda //
87 red	XXX //
88 green	XXX //
89 yellow	XXX //
90 white	XXX //
91 black	XXX //
92 night	Eweda //
93 hot	XXX //
94 cold	XXX //
95 full	XXX //
96 new	aeS //
97 good	XXX //
98 round	XXX //
99 dry	XXX //
100 name	qawuNga //
     
