# Supplementary material for: A test of Generalized Bayesian dating: A new linguistic dating method
Source: PLoS One. 2020 Aug 12;15(8):e0236522. doi: 10.1371/journal.pone.0236522 (PMC7423060; doi:10.1371/journal.pone.0236522)
Supplement: S3 File — The word lists for 30 calibration points required for running the asjp62c program. The dates for each calibration point are also supplied along. (ZIP) [file pone.0236522.s003.zip › S3 Supporting Information/East_Polynesian.txt]

     2     1     0     1    92    72                       
(I4,20X,10A1)
   1                    I
   2                    you
   3                    we
  11                    one
  12                    two
  18                    person
  19                    fish
  21                    dog
  22                    louse
  23                    tree
  25                    leaf
  28                    skin
  30                    blood
  31                    bone
  34                    horn
  39                    ear
  40                    eye
  41                    nose
  43                    tooth
  44                    tongue
  47                    knee
  48                    hand
  51                    breast
  53                    liver
  54                    drink
  57                    see
  58                    hear
  61                    die
  66                    come
  72                    sun
  74                    star
  75                    water
  77                    stone
  82                    fire
  85                    path
  86                    mountain
  92                    night
  95                    full
  96                    new
 100                    name
                                     
p
b
f
v
m
w             
8       
t
d
s
z
c
n
r
l       
S
Z       
C
j
T       
5
y
k
g
x
N
q                     
X
h
7
L
4
G
!       
i   
e
E
3
a
u
o
       
                                 
HAWAIIAN{|EastPolynesian,CentralEasternPolynesian@}
 3   19.58 -155.50        2000   haw   haw
1 I	wau //
2 you	oukou //
3 we	makou //
4 this	keia //
5 that	kela //
6 who	wai //
7 what	aha //
8 not	a7ole //
9 all	apau //
10 many	nui //
11 one	ekahi //
12 two	lua //
13 big	nui //
14 long	loa //
15 small	iki //
16 woman	wahine //
17 man	kane //
18 person	kanaka //
19 fish	i7a //
20 bird	manu //
21 dog	ilio //
22 louse	uku //
23 tree	la7au //
24 seed	ano7ano //
25 leaf	lau //
26 root	a7a //
27 bark	ili //
28 skin	ili //
29 flesh	i7o //
30 blood	koko //
31 bone	iwi //
32 grease	aila //
33 egg	hua //
34 horn	kiwi //
35 tail	huelo //
36 feather	hulu //
37 hair	lauoho //
38 head	po7o //
39 ear	pepeiao //
40 eye	maka //
41 nose	ihu //
42 mouth	waha //
43 tooth	niho //
44 tongue	alelo //
45 claw	miki7ao //
46 foot	wawae //
47 knee	kuli //
48 hand	lima //
49 belly	opu //
50 neck	a7i //
51 breasts	u //
52 heart	pu7uwai //
53 liver	ake //
54 drink	inu //
55 eat	ai //
56 bite	nahu //
57 see	ike //
58 hear	lohe //
59 know	ike //
60 sleep	moe //
61 die	make //
62 kill	pepehi //
63 swim	au //
64 fly	lele //
65 walk	hele //
66 come	hele mai //
67 lie	moe //
68 sit	noho //
69 stand	ku //
70 give	ha7awi //
71 say	olelo //
72 sun	la //
73 moon	mahina //
74 star	hoku //
75 water	wai //
76 rain	ua //
77 stone	haku //
78 sand	one //
79 earth	lepo //
80 cloud	ao //
81 smoke	uahi //
82 fire	ahi //
83 ash	lehu //
84 burn	a //
85 path	ala //
86 mountain	mauna //
87 red	ula //
88 green	oma7oma7o //
89 yellow	mele //
90 white	ke7o //
91 black	ele7ele //
92 night	po //
93 hot	wela //
94 cold	anu //
95 full	piha //
96 new	hou //
97 good	maika7i //
98 round	poe //
99 dry	malo7o //
100 name	inoa //
HAWAIIAN_2{|EastPolynesian,CentralEasternPolynesian@}
 1   19.58 -155.50        2000   haw   haw
1 I	wau //
2 you	oe //
3 we	kakou, kaua, makou, maua //
4 this	XXX //
5 that	XXX //
6 who	XXX //
7 what	XXX //
8 not	XXX //
9 all	XXX //
10 many	XXX //
11 one	kahi //
12 two	lua //
13 big	XXX //
14 long	XXX //
15 small	XXX //
16 woman	XXX //
17 man	XXX //
18 person	kanaka //
19 fish	i7a //
20 bird	XXX //
21 dog	ilio //
22 louse	uku //
23 tree	kumula7au //
24 seed	XXX //
25 leaf	lau //
26 root	XXX //
27 bark	XXX //
28 skin	ili //
29 flesh	XXX //
30 blood	koko //
31 bone	iwi //
32 grease	XXX //
33 egg	XXX //
34 horn	kiwi //
35 tail	XXX //
36 feather	XXX //
37 hair	XXX //
38 head	XXX //
39 ear	pepeiao //
40 eye	maka //
41 nose	ihu //
42 mouth	XXX //
43 tooth	niho //
44 tongue	alelo //
45 claw	XXX //
46 foot	XXX //
47 knee	kuli //
48 hand	lima //
49 belly	XXX //
50 neck	XXX //
51 breasts	poli //
52 heart	XXX //
53 liver	ake //
54 drink	inu //
55 eat	XXX //
56 bite	XXX //
57 see	ike //
58 hear	lohe //
59 know	XXX //
60 sleep	XXX //
61 die	make //
62 kill	XXX //
63 swim	XXX //
64 fly	XXX //
65 walk	XXX //
66 come	hele mai //
67 lie	XXX //
68 sit	XXX //
69 stand	XXX //
70 give	XXX //
71 say	XXX //
72 sun	la //
73 moon	XXX //
74 star	hoku //
75 water	wai //
76 rain	XXX //
77 stone	pohaku //
78 sand	XXX //
79 earth	XXX //
80 cloud	XXX //
81 smoke	XXX //
82 fire	ahi //
83 ash	XXX //
84 burn	XXX //
85 path	ala //
86 mountain	mauna //
87 red	XXX //
88 green	XXX //
89 yellow	XXX //
90 white	XXX //
91 black	XXX //
92 night	po //
93 hot	XXX //
94 cold	XXX //
95 full	piha //
96 new	hou //
97 good	XXX //
98 round	XXX //
99 dry	XXX //
100 name	inoa //
HAWAIIAN_3{|EastPolynesian,CentralEasternPolynesian@}
 1   19.58 -155.50        2000   haw   haw
1 I	au, wau //
2 you	oukou //
3 we	makou //
4 this	keia //
5 that	kela //
6 who	ai //
7 what	aha //
8 not	a7ole //
9 all	apao //
10 many	nui //
11 one	kahi //
12 two	lua //
13 big	nui //
14 long	loloa //
15 small	li7ili7i //
16 woman	wahine //
17 man	kane //
18 person	kanaka //
19 fish	i7a //
20 bird	manu //
21 dog	ilio //
22 louse	uku //
23 tree	la7au //
24 seed	XXX //
25 leaf	lau //
26 root	a7a //
27 bark	ili //
28 skin	ili //
29 flesh	XXX //
30 blood	koko //
31 bone	iwi //
32 grease	XXX //
33 egg	XXX //
34 horn	XXX //
35 tail	hi7u //
36 feather	hulu //
37 hair	lauoho //
38 head	po7o //
39 ear	pepeiao //
40 eye	maka //
41 nose	ihu //
42 mouth	waha //
43 tooth	niho //
44 tongue	alelo //
45 claw	XXX //
46 foot	XXX //
47 knee	XXX //
48 hand	lima //
49 belly	opu //
50 neck	a7i //
51 breasts	XXX //
52 heart	pu7uwai //
53 liver	ake //
54 drink	inu //
55 eat	ai //
56 bite	aki //
57 see	ike //
58 hear	lohe //
59 know	ike //
60 sleep	moe //
61 die	make //
62 kill	pepehiamake //
63 swim	au //
64 fly	lele //
65 walk	hele //
66 come	helemai //
67 lie	moe //
68 sit	noho //
69 stand	ku //
70 give	ha7awi //
71 say	olelo //
72 sun	la //
73 moon	mahina //
74 star	hoku7u //
75 water	wai //
76 rain	ua //
77 stone	pohaku //
78 sand	one //
79 earth	XXX //
80 cloud	ao //
81 smoke	auahi //
82 fire	ahi //
83 ash	lehu //
84 burn	a //
85 path	alanui //
86 mountain	mauna //
87 red	ula //
88 green	XXX //
89 yellow	melemele //
90 white	ke7oke7o //
91 black	ele7ele //
92 night	po //
93 hot	XXX //
94 cold	anu //
95 full	XXX //
96 new	hou //
97 good	maika7i //
98 round	XXX //
99 dry	malo7o //
100 name	inoa //
LANGUE_DE_ISLES_MARQUISES{|EastPolynesian,CentralEasternPolynesian,Marquesan@}
 1   -8.92 -140.08        5390   mrq   mrq
1 I	au, 7u, no7u, to7u //
2 you	oe, koe //
3 we	tatou //
4 this	XXX //
5 that	XXX //
6 who	XXX //
7 what	XXX //
8 not	XXX //
9 all	XXX //
10 many	XXX //
11 one	tahi //
12 two	e ua //
13 big	XXX //
14 long	XXX //
15 small	XXX //
16 woman	XXX //
17 man	XXX //
18 person	enata //
19 fish	ika, ia //
20 bird	XXX //
21 dog	peto, nuhe, mohokio //
22 louse	utu, kutu //
23 tree	mata, tumu akau //
24 seed	XXX //
25 leaf	ou, au //
26 root	XXX //
27 bark	XXX //
28 skin	ki //
29 flesh	XXX //
30 blood	toto //
31 bone	ivi //
32 grease	XXX //
33 egg	XXX //
34 horn	keo, niho //
35 tail	XXX //
36 feather	XXX //
37 hair	XXX //
38 head	XXX //
39 ear	puaina, puaika //
40 eye	kikomata, mata //
41 nose	ihu //
42 mouth	XXX //
43 tooth	niho //
44 tongue	eo, aeo //
45 claw	XXX //
46 foot	XXX //
47 knee	muo //
48 hand	ima //
49 belly	XXX //
50 neck	XXX //
51 breasts	uma //
52 heart	XXX //
53 liver	ate //
54 drink	inu //
55 eat	XXX //
56 bite	XXX //
57 see	tiohi, ite //
58 hear	ono, oko //
59 know	XXX //
60 sleep	XXX //
61 die	mate //
62 kill	XXX //
63 swim	XXX //
64 fly	XXX //
65 walk	XXX //
66 come	tihe, puta, he //
67 lie	XXX //
68 sit	XXX //
69 stand	XXX //
70 give	XXX //
71 say	XXX //
72 sun	oumati //
73 moon	XXX //
74 star	fetu, hetu //
75 water	vai //
76 rain	XXX //
77 stone	kea //
78 sand	XXX //
79 earth	XXX //
80 cloud	XXX //
81 smoke	XXX //
82 fire	ahi //
83 ash	XXX //
84 burn	XXX //
85 path	uapu, purumi //
86 mountain	tuaivi //
87 red	XXX //
88 green	XXX //
89 yellow	XXX //
90 white	XXX //
91 black	XXX //
92 night	po //
93 hot	XXX //
94 cold	XXX //
95 full	pi //
96 new	hou //
97 good	XXX //
98 round	XXX //
99 dry	XXX //
100 name	inoa, ikoa //
MANIHIKI{|EastPolynesian,CentralEasternPolynesian@}
 1  -10.08 -161.00        2820         rkh
1 I	koau //
2 you	koe //
3 we	tatou //
4 this	XXX //
5 that	XXX //
6 who	XXX //
7 what	XXX //
8 not	XXX //
9 all	XXX //
10 many	XXX //
11 one	tetahi //
12 two	lua //
13 big	XXX //
14 long	XXX //
15 small	XXX //
16 woman	XXX //
17 man	XXX //
18 person	tangata //
19 fish	ika //
20 bird	XXX //
21 dog	kuri //
22 louse	ngutu //
23 tree	XXX //
24 seed	XXX //
25 leaf	XXX //
26 root	XXX //
27 bark	XXX //
28 skin	pakiri, kiri //
29 flesh	XXX //
30 blood	toto //
31 bone	ivi //
32 grease	XXX //
33 egg	XXX //
34 horn	XXX //
35 tail	XXX //
36 feather	XXX //
37 hair	XXX //
38 head	XXX //
39 ear	taringa //
40 eye	mata, kanohi //
41 nose	ihu, isu //
42 mouth	XXX //
43 tooth	niho //
44 tongue	valero, varero, alelo //
45 claw	XXX //
46 foot	XXX //
47 knee	XXX //
48 hand	rima //
49 belly	XXX //
50 neck	XXX //
51 breasts	u //
52 heart	XXX //
53 liver	ate //
54 drink	inu //
55 eat	XXX //
56 bite	XXX //
57 see	XXX //
58 hear	fakarongo, hakarongo, langona //
59 know	XXX //
60 sleep	XXX //
61 die	mate //
62 kill	XXX //
63 swim	XXX //
64 fly	XXX //
65 walk	XXX //
66 come	aro, haere mai, romai, hano mai, tau mai //
67 lie	XXX //
68 sit	XXX //
69 stand	XXX //
70 give	XXX //
71 say	XXX //
72 sun	XXX //
73 moon	XXX //
74 star	fetu //
75 water	vai //
76 rain	XXX //
77 stone	pohatu //
78 sand	XXX //
79 earth	XXX //
80 cloud	XXX //
81 smoke	XXX //
82 fire	ahi //
83 ash	XXX //
84 burn	XXX //
85 path	purumu, ara //
86 mountain	XXX //
87 red	XXX //
88 green	XXX //
89 yellow	XXX //
90 white	XXX //
91 black	XXX //
92 night	po, poiri //
93 hot	XXX //
94 cold	XXX //
95 full	XXX //
96 new	fou //
97 good	XXX //
98 round	XXX //
99 dry	XXX //
100 name	ingoa //
MAORI{|EastPolynesian,CentralEasternPolynesian@}
 1  -40.00  176.00      157980   mao   mri
1 I	au, ahau //
2 you	koutou //
3 we	tatau //
4 this	tenei //
5 that	tera, tena //
6 who	kowai //
7 what	heaha //
8 not	kihai, kahore //
9 all	katoa //
10 many	nui, rahi //
11 one	tahi //
12 two	rua //
13 big	nui, rahi //
14 long	roa, roroa //
15 small	pakupaku, poniponi //
16 woman	wahine //
17 man	taNata //
18 person	taNata //
19 fish	ika //
20 bird	manu //
21 dog	kuri //
22 louse	kutu //
23 tree	rakau //
24 seed	kakano //
25 leaf	rau //
26 root	paiaka //
27 bark	pakirikiri //
28 skin	kiri //
29 flesh	XXX //
30 blood	toto //
31 bone	poroiwi //
32 grease	XXX //
33 egg	heki //
34 horn	XXX //
35 tail	whiore //
36 feather	huruhuru //
37 hair	makawe //
38 head	mahuNa //
39 ear	tariNa //
40 eye	mata, kanohi //
41 nose	ihu //
42 mouth	waha //
43 tooth	niho //
44 tongue	arero //
45 claw	XXX //
46 foot	waewae //
47 knee	XXX //
48 hand	riNariNa //
49 belly	puku //
50 neck	kaki //
51 breasts	XXX //
52 heart	manawa //
53 liver	ate //
54 drink	inu //
55 eat	kai //
56 bite	Nau //
57 see	kite, titiro //
58 hear	roNo //
59 know	mohio //
60 sleep	moe //
61 die	mate, hemo //
62 kill	patu, kohuru //
63 swim	kaukau //
64 fly	rere //
65 walk	haere, waka //
66 come	haramai, naumai //
67 lie	takoto //
68 sit	noho //
69 stand	tu //
70 give	haotu //
71 say	XXX //
72 sun	ra //
73 moon	XXX //
74 star	whetu //
75 water	wai //
76 rain	ua //
77 stone	kohatu //
78 sand	oneone //
79 earth	aowhenua //
80 cloud	kapua //
81 smoke	auahi //
82 fire	ahi //
83 ash	Narehu //
84 burn	katahu //
85 path	huarahi //
86 mountain	mauNa //
87 red	whero, kura //
88 green	kirini //
89 yellow	jaro //
90 white	mahina //
91 black	paNo //
92 night	popouri //
93 hot	XXX //
94 cold	makariri, maiaeke //
95 full	XXX //
96 new	hou //
97 good	pai //
98 round	XXX //
99 dry	maroke, mimiti //
100 name	iNoa //
MARQUESAN_NUKUHIVA{|EastPolynesian,CentralEasternPolynesian,Marquesan@}
 1   -8.92 -140.08        5390   mrq   mrq
1 I	au //
2 you	koutou //
3 we	tatou //
4 this	tenei //
5 that	te7a //
6 who	vai //
7 what	aha //
8 not	a7o7e //
9 all	paotutemoumea //
10 many	meanui //
11 one	tahi //
12 two	ua //
13 big	%karaiha //
14 long	oa //
15 small	kaiu //
16 woman	vehine //
17 man	vahana //
18 person	enana //
19 fish	ika //
20 bird	manu //
21 dog	%peto //
22 louse	kutu //
23 tree	akau //
24 seed	kakano //
25 leaf	au //
26 root	aka //
27 bark	akau //
28 skin	ki7i //
29 flesh	XXX //
30 blood	toto //
31 bone	ivi //
32 grease	XXX //
33 egg	mama7imoa //
34 horn	XXX //
35 tail	ve7o //
36 feather	hu7uhu7u //
37 hair	ouoho //
38 head	upoko //
39 ear	pua7ika //
40 eye	mata //
41 nose	ihu //
42 mouth	haha //
43 tooth	niho //
44 tongue	e7o //
45 claw	XXX //
46 foot	vae //
47 knee	XXX //
48 hand	ima //
49 belly	kopu //
50 neck	kaki //
51 breasts	XXX //
52 heart	houpo //
53 liver	ate //
54 drink	inu //
55 eat	kaikai //
56 bite	kakahu //
57 see	ti7ohi //
58 hear	oko //
59 know	ite //
60 sleep	hiamoe //
61 die	matenui //
62 kill	kukumi //
63 swim	kau //
64 fly	XXX //
65 walk	taha //
66 come	he7emai //
67 lie	moe //
68 sit	noho //
69 stand	ma7o //
70 give	tuku //
71 say	pe7au //
72 sun	oumati //
73 moon	hahune //
74 star	fetu //
75 water	vai //
76 rain	ua //
77 stone	ke7a //
78 sand	one //
79 earth	epo //
80 cloud	kohe //
81 smoke	auahi //
82 fire	ahi //
83 ash	ke7ehuahi //
84 burn	u7a //
85 path	va7anui //
86 mountain	mouka //
87 red	pukiki //
88 green	autite7e //
89 yellow	ku7uha //
90 white	tava7i7e //
91 black	ke7eke7e //
92 night	po //
93 hot	XXX //
94 cold	kama7i7i //
95 full	XXX //
96 new	hou //
97 good	kanahau //
98 round	XXX //
99 dry	mo7o //
100 name	ikoa //
RAROTONGAN{|EastPolynesian,CentralEasternPolynesian,Mangaia-OldRapa@}
 1  -20.00 -158.00       26710         rar
1 I	au //
2 you	koe //
3 we	matou //
4 this	XXX //
5 that	XXX //
6 who	XXX //
7 what	XXX //
8 not	XXX //
9 all	XXX //
10 many	XXX //
11 one	tai //
12 two	rua //
13 big	XXX //
14 long	XXX //
15 small	XXX //
16 woman	XXX //
17 man	XXX //
18 person	taNata //
19 fish	ika //
20 bird	XXX //
21 dog	kuri //
22 louse	kutu, kutu papa //
23 tree	XXX //
24 seed	XXX //
25 leaf	rau //
26 root	XXX //
27 bark	XXX //
28 skin	kiri //
29 flesh	XXX //
30 blood	toto //
31 bone	ivi //
32 grease	XXX //
33 egg	XXX //
34 horn	XXX //
35 tail	XXX //
36 feather	XXX //
37 hair	XXX //
38 head	XXX //
39 ear	tariNa //
40 eye	kanoi, mata //
41 nose	putaN, i7u //
42 mouth	XXX //
43 tooth	ni7o //
44 tongue	arero //
45 claw	XXX //
46 foot	XXX //
47 knee	XXX //
48 hand	kapu, rima //
49 belly	XXX //
50 neck	XXX //
51 breasts	u //
52 heart	XXX //
53 liver	ate //
54 drink	inu //
55 eat	XXX //
56 bite	XXX //
57 see	kite //
58 hear	roNo //
59 know	XXX //
60 sleep	XXX //
61 die	mate, po7e //
62 kill	XXX //
63 swim	XXX //
64 fly	XXX //
65 walk	XXX //
66 come	tata7i //
67 lie	XXX //
68 sit	XXX //
69 stand	XXX //
70 give	XXX //
71 say	XXX //
72 sun	XXX //
73 moon	XXX //
74 star	etu //
75 water	vai //
76 rain	XXX //
77 stone	poatu //
78 sand	XXX //
79 earth	XXX //
80 cloud	XXX //
81 smoke	XXX //
82 fire	ai //
83 ash	XXX //
84 burn	XXX //
85 path	ara //
86 mountain	XXX //
87 red	XXX //
88 green	XXX //
89 yellow	XXX //
90 white	XXX //
91 black	XXX //
92 night	po //
93 hot	XXX //
94 cold	XXX //
95 full	XXX //
96 new	ou //
97 good	XXX //
98 round	XXX //
99 dry	XXX //
100 name	iNoa //
RAROTONGAN_2{|EastPolynesian,CentralEasternPolynesian,Mangaia-OldRapa@}
 1  -20.00 -158.00       26710         rar
1 I	au //
2 you	kotou //
3 we	tatou //
4 this	teia //
5 that	tera //
6 who	ko7ai //
7 what	ea7a //
8 not	kare //
9 all	katoatoa //
10 many	XXX //
11 one	ta7i //
12 two	rua //
13 big	ma7ata //
14 long	roa //
15 small	meaNiti //
16 woman	wa7ine //
17 man	tane //
18 person	taNata //
19 fish	ika //
20 bird	manu //
21 dog	puakaua //
22 louse	kutu //
23 tree	purakau //
24 seed	ua //
25 leaf	rau //
26 root	aka //
27 bark	pakiri //
28 skin	pakiri //
29 flesh	XXX //
30 blood	toto //
31 bone	ivi //
32 grease	XXX //
33 egg	uamoa //
34 horn	XXX //
35 tail	iku //
36 feather	uru //
37 hair	rauru //
38 head	katu //
39 ear	tariNa //
40 eye	mata //
41 nose	putaNi7o //
42 mouth	wa7a //
43 tooth	ni7o //
44 tongue	arero //
45 claw	XXX //
46 foot	tapuwae //
47 knee	XXX //
48 hand	rima //
49 belly	kopu //
50 neck	kaki //
51 breasts	tahu //
52 heart	puku7atu //
53 liver	ate //
54 drink	inu //
55 eat	kai //
56 bite	kakati //
57 see	kite //
58 hear	roNo //
59 know	kite //
60 sleep	moe //
61 die	mate //
62 kill	tamate //
63 swim	kau //
64 fly	rere //
65 walk	aere //
66 come	aeremai //
67 lie	takato //
68 sit	no7o //
69 stand	tu //
70 give	oroNa //
71 say	XXX //
72 sun	ra //
73 moon	XXX //
74 star	etu //
75 water	wai //
76 rain	ua //
77 stone	toka //
78 sand	onetea //
79 earth	one //
80 cloud	tiao //
81 smoke	aua7i //
82 fire	a7i //
83 ash	re7u //
84 burn	ka //
85 path	ara //
86 mountain	mauNa //
87 red	muramura //
88 green	matie //
89 yellow	reNareNa //
90 white	teatea //
91 black	kerekere //
92 night	po //
93 hot	XXX //
94 cold	anu //
95 full	XXX //
96 new	ou //
97 good	meitaki //
98 round	XXX //
99 dry	maro //
100 name	iNoa //
RURUTUAN{|EastPolynesian,CentralEasternPolynesian,Tahitian-Austral@}
 1  -22.45 -151.34        5000         aut
1 I	vau, au //
2 you	oe //
3 we	tatou //
4 this	XXX //
5 that	XXX //
6 who	XXX //
7 what	XXX //
8 not	XXX //
9 all	XXX //
10 many	XXX //
11 one	ta7i //
12 two	piti, rua //
13 big	XXX //
14 long	XXX //
15 small	XXX //
16 woman	XXX //
17 man	XXX //
18 person	ta7ata //
19 fish	i7a //
20 bird	XXX //
21 dog	uri //
22 louse	utu //
23 tree	XXX //
24 seed	XXX //
25 leaf	rao7ere, rau7ere //
26 root	XXX //
27 bark	XXX //
28 skin	iri //
29 flesh	XXX //
30 blood	toto //
31 bone	ivi //
32 grease	XXX //
33 egg	XXX //
34 horn	XXX //
35 tail	XXX //
36 feather	XXX //
37 hair	XXX //
38 head	XXX //
39 ear	tari7a //
40 eye	mata //
41 nose	puta e7u //
42 mouth	XXX //
43 tooth	ni7o //
44 tongue	arero //
45 claw	XXX //
46 foot	XXX //
47 knee	XXX //
48 hand	rima //
49 belly	XXX //
50 neck	XXX //
51 breasts	titi, ouma //
52 heart	XXX //
53 liver	upa7a, ate //
54 drink	unu //
55 eat	XXX //
56 bite	XXX //
57 see	nana //
58 hear	a7aro7o, iro7aro7a //
59 know	XXX //
60 sleep	XXX //
61 die	mate //
62 kill	XXX //
63 swim	XXX //
64 fly	XXX //
65 walk	XXX //
66 come	ano mai, %aere mai //
67 lie	XXX //
68 sit	XXX //
69 stand	XXX //
70 give	XXX //
71 say	XXX //
72 sun	XXX //
73 moon	XXX //
74 star	%feti7a //
75 water	vai //
76 rain	XXX //
77 stone	o7a7i, po7atu //
78 sand	XXX //
79 earth	XXX //
80 cloud	XXX //
81 smoke	XXX //
82 fire	aua7i //
83 ash	XXX //
84 burn	XXX //
85 path	poromu, ara //
86 mountain	XXX //
87 red	XXX //
88 green	XXX //
89 yellow	XXX //
90 white	XXX //
91 black	XXX //
92 night	po //
93 hot	XXX //
94 cold	XXX //
95 full	XXX //
96 new	api //
97 good	XXX //
98 round	XXX //
99 dry	XXX //
100 name	i7oa //
TAHITIAN{|EastPolynesian,CentralEasternPolynesian,Tahitian-Austral@}
 1  -17.67 -149.58       68000   tah   tah
1 I	vau //
2 you	XXX //
3 we	tatou //
4 this	XXX //
5 that	XXX //
6 who	XXX //
7 what	XXX //
8 not	XXX //
9 all	XXX //
10 many	XXX //
11 one	ho7e //
12 two	piti //
13 big	XXX //
14 long	XXX //
15 small	XXX //
16 woman	XXX //
17 man	XXX //
18 person	ta7ata //
19 fish	i7a //
20 bird	XXX //
21 dog	uri //
22 louse	utu //
23 tree	ra7au //
24 seed	XXX //
25 leaf	rao7ere //
26 root	XXX //
27 bark	XXX //
28 skin	iri //
29 flesh	XXX //
30 blood	toto //
31 bone	ivi //
32 grease	XXX //
33 egg	XXX //
34 horn	tara //
35 tail	XXX //
36 feather	XXX //
37 hair	XXX //
38 head	XXX //
39 ear	tari7a //
40 eye	mata //
41 nose	ihu //
42 mouth	XXX //
43 tooth	niho //
44 tongue	arero //
45 claw	XXX //
46 foot	XXX //
47 knee	turi //
48 hand	rima //
49 belly	XXX //
50 neck	XXX //
51 breasts	ouma //
52 heart	XXX //
53 liver	upa7a //
54 drink	inu //
55 eat	XXX //
56 bite	XXX //
57 see	hi7o //
58 hear	fa7aro7o //
59 know	XXX //
60 sleep	XXX //
61 die	pohe, mate //
62 kill	XXX //
63 swim	XXX //
64 fly	XXX //
65 walk	XXX //
66 come	haere mai //
67 lie	XXX //
68 sit	XXX //
69 stand	XXX //
70 give	XXX //
71 say	XXX //
72 sun	mahana //
73 moon	XXX //
74 star	feti7a //
75 water	vai //
76 rain	XXX //
77 stone	ofa7i //
78 sand	XXX //
79 earth	XXX //
80 cloud	XXX //
81 smoke	XXX //
82 fire	auahi //
83 ash	XXX //
84 burn	XXX //
85 path	eatia, ea7ia //
86 mountain	mou7a //
87 red	XXX //
88 green	XXX //
89 yellow	XXX //
90 white	XXX //
91 black	XXX //
92 night	ru7i, po //
93 hot	XXX //
94 cold	XXX //
95 full	api //
96 new	api //
97 good	XXX //
98 round	XXX //
99 dry	XXX //
100 name	i7oa //
TAHITIAN_2{|EastPolynesian,CentralEasternPolynesian,Tahitian-Austral@}
 1  -17.67 -149.58       68000   tah   tah
1 I	au, vau //
2 you	outou //
3 we	matou //
4 this	teie //
5 that	ra //
6 who	ovai //
7 what	eaha //
8 not	aita //
9 all	ta7ato7a //
10 many	rahi //
11 one	ho7e //
12 two	piti //
13 big	rahi //
14 long	roa //
15 small	na7ina7i //
16 woman	vahine //
17 man	tane //
18 person	ta7ata //
19 fish	i7a //
20 bird	manu //
21 dog	uri //
22 louse	utu //
23 tree	XXX //
24 seed	XXX //
25 leaf	rao7ere, rau7ere //
26 root	a7a //
27 bark	pa7a //
28 skin	iri //
29 flesh	XXX //
30 blood	toto //
31 bone	ivi //
32 grease	XXX //
33 egg	XXX //
34 horn	XXX //
35 tail	hi7u, itere //
36 feather	huruhuru //
37 hair	rouru //
38 head	upoio //
39 ear	tari7a //
40 eye	muta //
41 nose	ihu //
42 mouth	vaha //
43 tooth	niho //
44 tongue	arero //
45 claw	XXX //
46 foot	XXX //
47 knee	XXX //
48 hand	rima //
49 belly	opu //
50 neck	e7i //
51 breasts	XXX //
52 heart	mafatu //
53 liver	upa7a //
54 drink	inu //
55 eat	amu //
56 bite	hohoni //
57 see	ite //
58 hear	ra7aro7o //
59 know	ite //
60 sleep	ta7oto //
61 die	pohe //
62 kill	tararahi //
63 swim	au //
64 fly	rere //
65 walk	ori //
66 come	haeremai //
67 lie	ta7oto //
68 sit	parahi //
69 stand	ti7a //
70 give	horo7a //
71 say	parau //
72 sun	mahana //
73 moon	ava7e //
74 star	feti7a //
75 water	pape //
76 rain	ua //
77 stone	ofa7i //
78 sand	one //
79 earth	XXX //
80 cloud	ata //
81 smoke	auauahi //
82 fire	auahi //
83 ash	rehu //
84 burn	ana //
85 path	poromu, purumu //
86 mountain	mou7a //
87 red	ute7ute //
88 green	XXX //
89 yellow	re7are7a //
90 white	uo7uo //
91 black	ere7ere //
92 night	po //
93 hot	XXX //
94 cold	to7eto7e //
95 full	XXX //
96 new	api //
97 good	maite7i //
98 round	XXX //
99 dry	maro //
100 name	i7oa //
TUAMOTUAN{|EastPolynesian,CentralEasternPolynesian@}
 1  -17.00 -144.00        4000   tua   pmt
1 I	vau //
2 you	koe //
3 we	XXX //
4 this	XXX //
5 that	XXX //
6 who	XXX //
7 what	XXX //
8 not	XXX //
9 all	XXX //
10 many	XXX //
11 one	kahi, akahi //
12 two	kite, rua //
13 big	XXX //
14 long	XXX //
15 small	XXX //
16 woman	XXX //
17 man	XXX //
18 person	taNata //
19 fish	huraru, ika //
20 bird	XXX //
21 dog	Naeke, Naoko //
22 louse	Nutu, kutu //
23 tree	XXX //
24 seed	XXX //
25 leaf	fa //
26 root	XXX //
27 bark	XXX //
28 skin	NoreNore, paNore //
29 flesh	XXX //
30 blood	puhiri //
31 bone	ivi, keiNa //
32 grease	XXX //
33 egg	XXX //
34 horn	XXX //
35 tail	XXX //
36 feather	XXX //
37 hair	XXX //
38 head	XXX //
39 ear	tariNa //
40 eye	mata //
41 nose	ihu //
42 mouth	XXX //
43 tooth	XXX //
44 tongue	arero //
45 claw	XXX //
46 foot	XXX //
47 knee	fatiNa //
48 hand	kauata //
49 belly	XXX //
50 neck	XXX //
51 breasts	apoNa //
52 heart	XXX //
53 liver	XXX //
54 drink	inu, komo //
55 eat	XXX //
56 bite	XXX //
57 see	XXX //
58 hear	XXX //
59 know	XXX //
60 sleep	XXX //
61 die	hiNa //
62 kill	XXX //
63 swim	XXX //
64 fly	XXX //
65 walk	XXX //
66 come	fakaketa, haere //
67 lie	XXX //
68 sit	XXX //
69 stand	XXX //
70 give	XXX //
71 say	XXX //
72 sun	ra //
73 moon	XXX //
74 star	heko, hetu //
75 water	kami, vai //
76 rain	XXX //
77 stone	pofatu, pohatu //
78 sand	XXX //
79 earth	XXX //
80 cloud	XXX //
81 smoke	XXX //
82 fire	ahi, kama //
83 ash	XXX //
84 burn	XXX //
85 path	ara, keka //
86 mountain	XXX //
87 red	XXX //
88 green	XXX //
89 yellow	XXX //
90 white	XXX //
91 black	XXX //
92 night	ruki //
93 hot	XXX //
94 cold	XXX //
95 full	ki, kopu //
96 new	hou //
97 good	XXX //
98 round	XXX //
99 dry	XXX //
100 name	XXX //
MOORIORI{|EastPolynesian,CentralEasternPolynesian@}
 1  -44.00 -176.53      157980   mao   mri
1 I	XXX //
2 you	ko, koe //
3 we	XXX //
4 this	XXX //
5 that	XXX //
6 who	XXX //
7 what	XXX //
8 not	XXX //
9 all	XXX //
10 many	XXX //
11 one	etehi, tehi //
12 two	ru //
13 big	XXX //
14 long	XXX //
15 small	XXX //
16 woman	XXX //
17 man	XXX //
18 person	taNata, txakat" //
19 fish	ika //
20 bird	XXX //
21 dog	XXX //
22 louse	XXX //
23 tree	XXX //
24 seed	XXX //
25 leaf	XXX //
26 root	XXX //
27 bark	XXX //
28 skin	kiri //
29 flesh	XXX //
30 blood	toto //
31 bone	%imi //
32 grease	XXX //
33 egg	XXX //
34 horn	XXX //
35 tail	XXX //
36 feather	XXX //
37 hair	XXX //
38 head	XXX //
39 ear	tiriNa //
40 eye	konehi //
41 nose	ihu //
42 mouth	XXX //
43 tooth	niho //
44 tongue	warero //
45 claw	XXX //
46 foot	XXX //
47 knee	XXX //
48 hand	ririma //
49 belly	XXX //
50 neck	XXX //
51 breasts	uma //
52 heart	XXX //
53 liver	ate //
54 drink	inu //
55 eat	XXX //
56 bite	XXX //
57 see	mataki //
58 hear	roNo //
59 know	XXX //
60 sleep	XXX //
61 die	mate //
62 kill	XXX //
63 swim	XXX //
64 fly	XXX //
65 walk	XXX //
66 come	here //
67 lie	XXX //
68 sit	XXX //
69 stand	XXX //
70 give	XXX //
71 say	XXX //
72 sun	XXX //
73 moon	XXX //
74 star	wh~etu //
75 water	XXX //
76 rain	XXX //
77 stone	pohatu //
78 sand	XXX //
79 earth	XXX //
80 cloud	XXX //
81 smoke	XXX //
82 fire	ahi, were //
83 ash	XXX //
84 burn	XXX //
85 path	ara //
86 mountain	XXX //
87 red	XXX //
88 green	XXX //
89 yellow	XXX //
90 white	XXX //
91 black	XXX //
92 night	po //
93 hot	XXX //
94 cold	XXX //
95 full	XXX //
96 new	hou //
97 good	XXX //
98 round	XXX //
99 dry	XXX //
100 name	iNo, iNoa //
NORTH_MARQUESAN{|EastPolynesian,CentralEasternPolynesian,Marquesan@}
 1   -8.92 -140.08        5390   mrq   mrq
1 I	XXX //
2 you	koe //
3 we	tatou //
4 this	XXX //
5 that	XXX //
6 who	XXX //
7 what	XXX //
8 not	XXX //
9 all	XXX //
10 many	XXX //
11 one	etahi //
12 two	e7ua //
13 big	XXX //
14 long	XXX //
15 small	XXX //
16 woman	XXX //
17 man	XXX //
18 person	enana, enata //
19 fish	XXX //
20 bird	XXX //
21 dog	peto, nuhe //
22 louse	XXX //
23 tree	tumu akau //
24 seed	XXX //
25 leaf	XXX //
26 root	XXX //
27 bark	XXX //
28 skin	ki //
29 flesh	XXX //
30 blood	toto //
31 bone	ivi //
32 grease	XXX //
33 egg	XXX //
34 horn	niho, keo //
35 tail	XXX //
36 feather	XXX //
37 hair	XXX //
38 head	XXX //
39 ear	puaika //
40 eye	mata //
41 nose	ihu //
42 mouth	XXX //
43 tooth	niho //
44 tongue	XXX //
45 claw	XXX //
46 foot	XXX //
47 knee	muo //
48 hand	ima //
49 belly	XXX //
50 neck	XXX //
51 breasts	uma, koekoe //
52 heart	XXX //
53 liver	ate //
54 drink	inu //
55 eat	XXX //
56 bite	XXX //
57 see	XXX //
58 hear	XXX //
59 know	XXX //
60 sleep	XXX //
61 die	mate //
62 kill	XXX //
63 swim	XXX //
64 fly	XXX //
65 walk	XXX //
66 come	XXX //
67 lie	XXX //
68 sit	XXX //
69 stand	XXX //
70 give	XXX //
71 say	XXX //
72 sun	oumati //
73 moon	XXX //
74 star	fetu, hetu //
75 water	vai //
76 rain	XXX //
77 stone	kea, tuki //
78 sand	XXX //
79 earth	XXX //
80 cloud	XXX //
81 smoke	XXX //
82 fire	ahi //
83 ash	XXX //
84 burn	XXX //
85 path	anui, puta //
86 mountain	uta, ivi //
87 red	XXX //
88 green	XXX //
89 yellow	XXX //
90 white	XXX //
91 black	XXX //
92 night	XXX //
93 hot	XXX //
94 cold	XXX //
95 full	XXX //
96 new	XXX //
97 good	XXX //
98 round	XXX //
99 dry	XXX //
100 name	ikoa, inoa //
PENRHYN{|EastPolynesian,CentralEasternPolynesian@}
 1   -9.00 -158.00         200         pnh
1 I	XXX //
2 you	koe //
3 we	XXX //
4 this	XXX //
5 that	XXX //
6 who	XXX //
7 what	XXX //
8 not	XXX //
9 all	XXX //
10 many	XXX //
11 one	tahi //
12 two	rua //
13 big	XXX //
14 long	XXX //
15 small	XXX //
16 woman	XXX //
17 man	XXX //
18 person	taNata //
19 fish	ika //
20 bird	XXX //
21 dog	kuri //
22 louse	kutu //
23 tree	rakau //
24 seed	XXX //
25 leaf	rau //
26 root	XXX //
27 bark	XXX //
28 skin	kiri //
29 flesh	XXX //
30 blood	toto //
31 bone	ivi //
32 grease	XXX //
33 egg	XXX //
34 horn	XXX //
35 tail	XXX //
36 feather	XXX //
37 hair	XXX //
38 head	XXX //
39 ear	tariNa //
40 eye	mata //
41 nose	isu //
42 mouth	XXX //
43 tooth	niho //
44 tongue	arero //
45 claw	XXX //
46 foot	XXX //
47 knee	XXX //
48 hand	rima //
49 belly	XXX //
50 neck	XXX //
51 breasts	XXX //
52 heart	XXX //
53 liver	ate //
54 drink	inu //
55 eat	XXX //
56 bite	XXX //
57 see	XXX //
58 hear	roNo //
59 know	XXX //
60 sleep	XXX //
61 die	mate //
62 kill	XXX //
63 swim	XXX //
64 fly	XXX //
65 walk	XXX //
66 come	XXX //
67 lie	XXX //
68 sit	XXX //
69 stand	XXX //
70 give	XXX //
71 say	XXX //
72 sun	XXX //
73 moon	XXX //
74 star	hetu //
75 water	vai //
76 rain	XXX //
77 stone	pohatu, one //
78 sand	XXX //
79 earth	XXX //
80 cloud	XXX //
81 smoke	XXX //
82 fire	ahi //
83 ash	XXX //
84 burn	XXX //
85 path	ara //
86 mountain	XXX //
87 red	XXX //
88 green	XXX //
89 yellow	XXX //
90 white	XXX //
91 black	XXX //
92 night	po //
93 hot	XXX //
94 cold	XXX //
95 full	XXX //
96 new	hou //
97 good	XXX //
98 round	XXX //
99 dry	XXX //
100 name	iNoa //
RAPA_NUI{|EastPolynesian@}
 1  -27.00 -109.00        1000   rap   rap
1 I	XXX //
2 you	koe //
3 we	tatou //
4 this	XXX //
5 that	XXX //
6 who	XXX //
7 what	XXX //
8 not	XXX //
9 all	XXX //
10 many	XXX //
11 one	etahi, ko //
12 two	erua //
13 big	XXX //
14 long	XXX //
15 small	XXX //
16 woman	XXX //
17 man	XXX //
18 person	taNata //
19 fish	ika //
20 bird	XXX //
21 dog	paiheNa //
22 louse	kutu //
23 tree	miro, tumu //
24 seed	XXX //
25 leaf	raupa //
26 root	XXX //
27 bark	XXX //
28 skin	kiri //
29 flesh	XXX //
30 blood	toto //
31 bone	ibi //
32 grease	XXX //
33 egg	XXX //
34 horn	tara //
35 tail	XXX //
36 feather	XXX //
37 hair	XXX //
38 head	XXX //
39 ear	epe, tariNa //
40 eye	mata //
41 nose	ihu, pone //
42 mouth	XXX //
43 tooth	niho //
44 tongue	arero //
45 claw	XXX //
46 foot	XXX //
47 knee	turi //
48 hand	rima //
49 belly	XXX //
50 neck	XXX //
51 breasts	hatunono //
52 heart	XXX //
53 liver	ate //
54 drink	unu //
55 eat	XXX //
56 bite	XXX //
57 see	takea, u7i //
58 hear	Naroa //
59 know	XXX //
60 sleep	XXX //
61 die	mate //
62 kill	XXX //
63 swim	XXX //
64 fly	XXX //
65 walk	XXX //
66 come	ohomai, tatamai //
67 lie	XXX //
68 sit	XXX //
69 stand	XXX //
70 give	XXX //
71 say	XXX //
72 sun	ra //
73 moon	XXX //
74 star	hetu7u //
75 water	bai //
76 rain	XXX //
77 stone	ma7ea, poro //
78 sand	XXX //
79 earth	XXX //
80 cloud	XXX //
81 smoke	XXX //
82 fire	ahi, bera //
83 ash	XXX //
84 burn	XXX //
85 path	ara, rao //
86 mountain	mauNa //
87 red	XXX //
88 green	XXX //
89 yellow	XXX //
90 white	XXX //
91 black	XXX //
92 night	po //
93 hot	XXX //
94 cold	XXX //
95 full	ha7ai //
96 new	api, ho7ou //
97 good	XXX //
98 round	XXX //
99 dry	XXX //
100 name	iNoa //
SOUTH_ISLAND_MAORI{|EastPolynesian,CentralEasternPolynesian@}
 1  -43.00  173.00      157980   mao   mri
1 I	XXX //
2 you	koe //
3 we	matau //
4 this	XXX //
5 that	XXX //
6 who	XXX //
7 what	XXX //
8 not	XXX //
9 all	XXX //
10 many	XXX //
11 one	tetahi, tahi //
12 two	rua //
13 big	XXX //
14 long	XXX //
15 small	XXX //
16 woman	XXX //
17 man	XXX //
18 person	tane //
19 fish	ika //
20 bird	XXX //
21 dog	kuri //
22 louse	kutu //
23 tree	XXX //
24 seed	XXX //
25 leaf	rau //
26 root	XXX //
27 bark	XXX //
28 skin	kiri //
29 flesh	XXX //
30 blood	toto //
31 bone	XXX //
32 grease	XXX //
33 egg	XXX //
34 horn	XXX //
35 tail	XXX //
36 feather	XXX //
37 hair	XXX //
38 head	XXX //
39 ear	tarika //
40 eye	konohi //
41 nose	ihu //
42 mouth	XXX //
43 tooth	niho //
44 tongue	arero //
45 claw	XXX //
46 foot	XXX //
47 knee	XXX //
48 hand	rika //
49 belly	XXX //
50 neck	XXX //
51 breasts	XXX //
52 heart	XXX //
53 liver	ate //
54 drink	inu //
55 eat	XXX //
56 bite	XXX //
57 see	kite //
58 hear	roko, fakaroko //
59 know	XXX //
60 sleep	XXX //
61 die	hemo //
62 kill	XXX //
63 swim	XXX //
64 fly	XXX //
65 walk	XXX //
66 come	haramai, tae //
67 lie	XXX //
68 sit	XXX //
69 stand	XXX //
70 give	XXX //
71 say	XXX //
72 sun	XXX //
73 moon	XXX //
74 star	fetu //
75 water	uaimoli //
76 rain	XXX //
77 stone	boatu //
78 sand	XXX //
79 earth	XXX //
80 cloud	XXX //
81 smoke	XXX //
82 fire	ahi //
83 ash	XXX //
84 burn	XXX //
85 path	huanui //
86 mountain	XXX //
87 red	XXX //
88 green	XXX //
89 yellow	XXX //
90 white	XXX //
91 black	XXX //
92 night	po //
93 hot	XXX //
94 cold	XXX //
95 full	XXX //
96 new	XXX //
97 good	XXX //
98 round	XXX //
99 dry	XXX //
100 name	ikoa //
     
