# Supplementary material for: A test of Generalized Bayesian dating: A new linguistic dating method
Source: PLoS One. 2020 Aug 12;15(8):e0236522. doi: 10.1371/journal.pone.0236522 (PMC7423060; doi:10.1371/journal.pone.0236522)
Supplement: S3 File — The word lists for 30 calibration points required for running the asjp62c program. The dates for each calibration point are also supplied along. (ZIP) [file pone.0236522.s003.zip › S3 Supporting Information/Romani.txt]

     2     1     0     1    92    72                       
(I4,20X,10A1)
   1                    I
   2                    you
   3                    we
  11                    one
  12                    two
  18                    person
  19                    fish
  21                    dog
  22                    louse
  23                    tree
  25                    leaf
  28                    skin
  30                    blood
  31                    bone
  34                    horn
  39                    ear
  40                    eye
  41                    nose
  43                    tooth
  44                    tongue
  47                    knee
  48                    hand
  51                    breast
  53                    liver
  54                    drink
  57                    see
  58                    hear
  61                    die
  66                    come
  72                    sun
  74                    star
  75                    water
  77                    stone
  82                    fire
  85                    path
  86                    mountain
  92                    night
  95                    full
  96                    new
 100                    name
                                     
p
b
f
v
m
w             
8       
t
d
s
z
c
n
r
l       
S
Z       
C
j
T       
5
y
k
g
x
N
q                     
X
h
7
L
4
G
!       
i   
e
E
3
a
u
o
       
                                 
BANATISKI_GURBET_ROMANI{|Romani@}
 3   45.40   20.18      538480   rka   rmy
1 I	me //
2 you	tu //
3 we	ame //
4 this	XXX //
5 that	XXX //
6 who	XXX //
7 what	XXX //
8 not	XXX //
9 all	XXX //
10 many	XXX //
11 one	yek //
12 two	duy //
13 big	XXX //
14 long	XXX //
15 small	XXX //
16 woman	XXX //
17 man	XXX //
18 person	XXX //
19 fish	maSo //
20 bird	XXX //
21 dog	Zukel //
22 louse	piSom, Zuva //
23 tree	kaS, privin //
24 seed	XXX //
25 leaf	patrin //
26 root	XXX //
27 bark	XXX //
28 skin	morkh~i //
29 flesh	XXX //
30 blood	rat //
31 bone	%kokalo //
32 grease	XXX //
33 egg	XXX //
34 horn	rogo //
35 tail	XXX //
36 feather	XXX //
37 hair	XXX //
38 head	XXX //
39 ear	kan //
40 eye	yakh~ //
41 nose	nakh~ //
42 mouth	XXX //
43 tooth	dand~ //
44 tongue	Sib //
45 claw	XXX //
46 foot	XXX //
47 knee	Sang~ //
48 hand	vas //
49 belly	XXX //
50 neck	XXX //
51 breasts	SuSi //
52 heart	XXX //
53 liver	%buko, yetra //
54 drink	pela //
55 eat	XXX //
56 bite	XXX //
57 see	dikh~ela //
58 hear	aSunela //
59 know	XXX //
60 sleep	XXX //
61 die	merela //
62 kill	XXX //
63 swim	XXX //
64 fly	XXX //
65 walk	XXX //
66 come	avela //
67 lie	XXX //
68 sit	XXX //
69 stand	XXX //
70 give	XXX //
71 say	XXX //
72 sun	kh~am //
73 moon	XXX //
74 star	Serain //
75 water	pay //
76 rain	XXX //
77 stone	bar //
78 sand	XXX //
79 earth	XXX //
80 cloud	XXX //
81 smoke	XXX //
82 fire	yag //
83 ash	XXX //
84 burn	XXX //
85 path	staza //
86 mountain	planina //
87 red	XXX //
88 green	XXX //
89 yellow	XXX //
90 white	XXX //
91 black	XXX //
92 night	ry~at //
93 hot	XXX //
94 cold	XXX //
95 full	phy$ardo //
96 new	nevo //
97 good	XXX //
98 round	XXX //
99 dry	XXX //
100 name	anav //
BUGURDZI_ROMANI{|Romani@}
 1   42.67   21.17      563670   rav   rmn
1 I	me //
2 you	tu //
3 we	amen //
4 this	XXX //
5 that	XXX //
6 who	XXX //
7 what	XXX //
8 not	XXX //
9 all	XXX //
10 many	XXX //
11 one	yek //
12 two	duy //
13 big	XXX //
14 long	XXX //
15 small	XXX //
16 woman	XXX //
17 man	XXX //
18 person	jeno //
19 fish	maCo //
20 bird	XXX //
21 dog	rikono, rokono //
22 louse	juv //
23 tree	kaS //
24 seed	XXX //
25 leaf	patrin //
26 root	XXX //
27 bark	XXX //
28 skin	koZa //
29 flesh	XXX //
30 blood	rat //
31 bone	%kokalo, %kokalos //
32 grease	XXX //
33 egg	XXX //
34 horn	rogo, Sing~ //
35 tail	XXX //
36 feather	XXX //
37 hair	XXX //
38 head	XXX //
39 ear	kan //
40 eye	yak //
41 nose	nak //
42 mouth	XXX //
43 tooth	dand~ //
44 tongue	Ch~ib, Cib //
45 claw	XXX //
46 foot	XXX //
47 knee	koC //
48 hand	vas //
49 belly	XXX //
50 neck	XXX //
51 breasts	brek, juksi //
52 heart	XXX //
53 liver	%buko, jigeri //
54 drink	piyela //
55 eat	XXX //
56 bite	XXX //
57 see	dikla //
58 hear	Sunla //
59 know	XXX //
60 sleep	XXX //
61 die	merla //
62 kill	XXX //
63 swim	XXX //
64 fly	XXX //
65 walk	XXX //
66 come	avla //
67 lie	XXX //
68 sit	XXX //
69 stand	XXX //
70 give	XXX //
71 say	XXX //
72 sun	kh~am //
73 moon	XXX //
74 star	Ceren, Cerhen //
75 water	pani //
76 rain	XXX //
77 stone	bar //
78 sand	XXX //
79 earth	XXX //
80 cloud	XXX //
81 smoke	XXX //
82 fire	yag //
83 ash	XXX //
84 burn	XXX //
85 path	%drom //
86 mountain	brego, planin //
87 red	XXX //
88 green	XXX //
89 yellow	XXX //
90 white	XXX //
91 black	XXX //
92 night	rat //
93 hot	XXX //
94 cold	XXX //
95 full	ph~erdo //
96 new	nevo //
97 good	XXX //
98 round	XXX //
99 dry	XXX //
100 name	alav //
BURGENLAND_ROMANI{|Romani,CentralRomani@}
 1   47.50   16.50      157010         rmc
1 I	me //
2 you	tu //
3 we	amen //
4 this	XXX //
5 that	XXX //
6 who	XXX //
7 what	XXX //
8 not	XXX //
9 all	XXX //
10 many	XXX //
11 one	Cek, yek //
12 two	duy //
13 big	XXX //
14 long	XXX //
15 small	XXX //
16 woman	XXX //
17 man	XXX //
18 person	jeni, jeno //
19 fish	maCo //
20 bird	XXX //
21 dog	jukel //
22 louse	juv //
23 tree	kaSt //
24 seed	XXX //
25 leaf	patrin //
26 root	XXX //
27 bark	XXX //
28 skin	vuna, %cipa //
29 flesh	XXX //
30 blood	rat //
31 bone	%kokalo //
32 grease	XXX //
33 egg	XXX //
34 horn	Sing~ //
35 tail	XXX //
36 feather	XXX //
37 hair	XXX //
38 head	XXX //
39 ear	kan //
40 eye	Cek, yak //
41 nose	nak //
42 mouth	XXX //
43 tooth	dand~ //
44 tongue	Cib //
45 claw	XXX //
46 foot	XXX //
47 knee	Ch~ang~ //
48 hand	va //
49 belly	XXX //
50 neck	XXX //
51 breasts	CuCi //
52 heart	XXX //
53 liver	%buke //
54 drink	pil //
55 eat	XXX //
56 bite	XXX //
57 see	dikel, terjil //
58 hear	halgatinel, herinel //
59 know	XXX //
60 sleep	XXX //
61 die	merel, murdayol //
62 kill	XXX //
63 swim	XXX //
64 fly	XXX //
65 walk	XXX //
66 come	al, perel //
67 lie	XXX //
68 sit	XXX //
69 stand	XXX //
70 give	XXX //
71 say	XXX //
72 sun	kh~am //
73 moon	XXX //
74 star	Cerheni, CerheNi //
75 water	pay, pani //
76 rain	XXX //
77 stone	bar //
78 sand	XXX //
79 earth	XXX //
80 cloud	XXX //
81 smoke	XXX //
82 fire	Ceg, lang~a //
83 ash	XXX //
84 burn	XXX //
85 path	%drom //
86 mountain	barto, %domb~o //
87 red	XXX //
88 green	XXX //
89 yellow	XXX //
90 white	XXX //
91 black	XXX //
92 night	rat //
93 hot	XXX //
94 cold	XXX //
95 full	Celo, ph~erdo //
96 new	nevo //
97 good	XXX //
98 round	XXX //
99 dry	XXX //
100 name	alav, anav //
CRIMEAN_ROMANI{|Romani@}
 1   42.25   42.80      563670   rav   rmn
1 I	me //
2 you	tu //
3 we	ame //
4 this	XXX //
5 that	XXX //
6 who	XXX //
7 what	XXX //
8 not	XXX //
9 all	XXX //
10 many	XXX //
11 one	yekh~ //
12 two	duy //
13 big	XXX //
14 long	XXX //
15 small	XXX //
16 woman	XXX //
17 man	XXX //
18 person	XXX //
19 fish	maSh~o //
20 bird	XXX //
21 dog	jukel, rikano //
22 louse	likh~ //
23 tree	tereki //
24 seed	XXX //
25 leaf	patri //
26 root	XXX //
27 bark	XXX //
28 skin	morth~i, teni //
29 flesh	XXX //
30 blood	rat //
31 bone	%kokalo //
32 grease	XXX //
33 egg	XXX //
34 horn	S3ng~ //
35 tail	XXX //
36 feather	XXX //
37 hair	XXX //
38 head	XXX //
39 ear	kan //
40 eye	yakh~ //
41 nose	nakh~ //
42 mouth	XXX //
43 tooth	dand~ //
44 tongue	Ch~ib //
45 claw	XXX //
46 foot	XXX //
47 knee	koS //
48 hand	XXX //
49 belly	XXX //
50 neck	XXX //
51 breasts	SuCi, kolin //
52 heart	XXX //
53 liver	%buko //
54 drink	piyel //
55 eat	XXX //
56 bite	XXX //
57 see	dikh~el //
58 hear	Sunel //
59 know	XXX //
60 sleep	XXX //
61 die	merel, murdaly~ol //
62 kill	XXX //
63 swim	XXX //
64 fly	XXX //
65 walk	XXX //
66 come	avel //
67 lie	XXX //
68 sit	XXX //
69 stand	XXX //
70 give	XXX //
71 say	XXX //
72 sun	kh~am //
73 moon	XXX //
74 star	Serxen //
75 water	pani, panisi //
76 rain	XXX //
77 stone	bar //
78 sand	XXX //
79 earth	XXX //
80 cloud	XXX //
81 smoke	XXX //
82 fire	yag //
83 ash	XXX //
84 burn	XXX //
85 path	pot3 //
86 mountain	XXX //
87 red	XXX //
88 green	XXX //
89 yellow	XXX //
90 white	XXX //
91 black	XXX //
92 night	rat //
93 hot	XXX //
94 cold	XXX //
95 full	Salo //
96 new	nevo //
97 good	XXX //
98 round	XXX //
99 dry	XXX //
100 name	anav //
EAST_SLOVAK_ROMANI{|Romani,CentralRomani@}
 1   49.78   15.52      157010         rmc
1 I	me //
2 you	tu //
3 we	amen //
4 this	XXX //
5 that	XXX //
6 who	XXX //
7 what	XXX //
8 not	XXX //
9 all	XXX //
10 many	XXX //
11 one	yekh~ //
12 two	duy //
13 big	XXX //
14 long	XXX //
15 small	XXX //
16 woman	XXX //
17 man	XXX //
18 person	jeno, manuS //
19 fish	maCh~i, maCh~o //
20 bird	XXX //
21 dog	juklo, rikono //
22 louse	juv //
23 tree	kopaCis, stromo //
24 seed	XXX //
25 leaf	patrin, pratin //
26 root	XXX //
27 bark	XXX //
28 skin	%cipa, morCi //
29 flesh	XXX //
30 blood	rat //
31 bone	%kokal //
32 grease	XXX //
33 egg	XXX //
34 horn	Sing~ //
35 tail	XXX //
36 feather	XXX //
37 hair	XXX //
38 head	XXX //
39 ear	kn, kanoro //
40 eye	yakh~ //
41 nose	nakh~ //
42 mouth	XXX //
43 tooth	dand~ //
44 tongue	Ch~ib //
45 claw	XXX //
46 foot	XXX //
47 knee	kh~oC //
48 hand	vast //
49 belly	XXX //
50 neck	XXX //
51 breasts	berk, koLin //
52 heart	XXX //
53 liver	%kalo buko //
54 drink	piyel //
55 eat	XXX //
56 bite	XXX //
57 see	dikh~el //
58 hear	Sunel //
59 know	XXX //
60 sleep	XXX //
61 die	jal peskere dromeha, merel //
62 kill	XXX //
63 swim	XXX //
64 fly	XXX //
65 walk	XXX //
66 come	avel //
67 lie	XXX //
68 sit	XXX //
69 stand	XXX //
70 give	XXX //
71 say	XXX //
72 sun	kh~am //
73 moon	XXX //
74 star	CerxeN //
75 water	pani //
76 rain	XXX //
77 stone	bar //
78 sand	XXX //
79 earth	XXX //
80 cloud	XXX //
81 smoke	XXX //
82 fire	yag //
83 ash	XXX //
84 burn	XXX //
85 path	broceLis, draska //
86 mountain	hedy~os, playis //
87 red	XXX //
88 green	XXX //
89 yellow	XXX //
90 white	XXX //
91 black	XXX //
92 night	rat //
93 hot	XXX //
94 cold	XXX //
95 full	ph~erdo //
96 new	neveduno, nevo //
97 good	XXX //
98 round	XXX //
99 dry	XXX //
100 name	nav //
FINNISH_ROMANI{|Romani,CentralRomani,NorthwesternRomani@}
 1   61.20   21.93       11650         rmf
1 I	me //
2 you	tume //
3 we	ame //
4 this	XXX //
5 that	XXX //
6 who	XXX //
7 what	XXX //
8 not	XXX //
9 all	XXX //
10 many	XXX //
11 one	iek //
12 two	duy //
13 big	XXX //
14 long	XXX //
15 small	XXX //
16 woman	XXX //
17 man	XXX //
18 person	komunis //
19 fish	maCo, xienosko maCo //
20 bird	XXX //
21 dog	juklo //
22 louse	ju, juv //
23 tree	kat, ruk //
24 seed	XXX //
25 leaf	patrik //
26 root	XXX //
27 bark	XXX //
28 skin	morCi, %sippa //
29 flesh	XXX //
30 blood	rat //
31 bone	%kokalos, %pokalos //
32 grease	XXX //
33 egg	XXX //
34 horn	xin, xing~ //
35 tail	XXX //
36 feather	XXX //
37 hair	XXX //
38 head	XXX //
39 ear	kan, xunniboskiero //
40 eye	yak, kh~a //
41 nose	nak //
42 mouth	XXX //
43 tooth	dan //
44 tongue	Cimb~ //
45 claw	XXX //
46 foot	XXX //
47 knee	Cang~ //
48 hand	vast //
49 belly	XXX //
50 neck	XXX //
51 breasts	berek, kolin //
52 heart	XXX //
53 liver	%bukkos //
54 drink	mattavela, pila //
55 eat	XXX //
56 bite	XXX //
57 see	dikkela //
58 hear	xunnela //
59 know	XXX //
60 sleep	XXX //
61 die	merela //
62 kill	XXX //
63 swim	XXX //
64 fly	XXX //
65 walk	XXX //
66 come	avela //
67 lie	XXX //
68 sit	XXX //
69 stand	XXX //
70 give	XXX //
71 say	XXX //
72 sun	dives, kh~am //
73 moon	XXX //
74 star	xerna, glimmos //
75 water	pani //
76 rain	XXX //
77 stone	bar, barro //
78 sand	XXX //
79 earth	XXX //
80 cloud	XXX //
81 smoke	XXX //
82 fire	yang~, xaCiba //
83 ash	XXX //
84 burn	XXX //
85 path	%pieresko drom //
86 mountain	bar, halla //
87 red	XXX //
88 green	XXX //
89 yellow	XXX //
90 white	XXX //
91 black	XXX //
92 night	rat //
93 hot	XXX //
94 cold	XXX //
95 full	ph~erdo, ph~ervalo //
96 new	fereko, nevo //
97 good	XXX //
98 round	XXX //
99 dry	XXX //
100 name	nao //
GREEK_ROMANY{|Romani@}
 1   38.00   23.65      563670   rav   rmn
1 I	mE //
2 you	tu //
3 we	amEn //
4 this	XXX //
5 that	XXX //
6 who	XXX //
7 what	XXX //
8 not	XXX //
9 all	XXX //
10 many	XXX //
11 one	yEk, Ekh~ //
12 two	dui //
13 big	XXX //
14 long	XXX //
15 small	XXX //
16 woman	XXX //
17 man	XXX //
18 person	manuS, jEno //
19 fish	maCo //
20 bird	XXX //
21 dog	jukEl //
22 louse	juv //
23 tree	%kopaCi //
24 seed	XXX //
25 leaf	patrin //
26 root	XXX //
27 bark	XXX //
28 skin	%koZa, morki //
29 flesh	XXX //
30 blood	rat //
31 bone	%kokalo //
32 grease	XXX //
33 egg	XXX //
34 horn	SiNk~ //
35 tail	XXX //
36 feather	XXX //
37 hair	XXX //
38 head	XXX //
39 ear	kan //
40 eye	yak, yakh~ //
41 nose	nak //
42 mouth	XXX //
43 tooth	dant~ //
44 tongue	Cip //
45 claw	XXX //
46 foot	XXX //
47 knee	koC //
48 hand	vas //
49 belly	XXX //
50 neck	XXX //
51 breasts	%gEuzi, kolin //
52 heart	XXX //
53 liver	buko, kalinj~o //
54 drink	pi //
55 eat	XXX //
56 bite	XXX //
57 see	dik //
58 hear	aSun //
59 know	XXX //
60 sleep	XXX //
61 die	mEr //
62 kill	XXX //
63 swim	XXX //
64 fly	XXX //
65 walk	XXX //
66 come	av //
67 lie	XXX //
68 sit	XXX //
69 stand	XXX //
70 give	XXX //
71 say	XXX //
72 sun	kam, kh~am //
73 moon	XXX //
74 star	Ceran, Caran //
75 water	pai, pay //
76 rain	XXX //
77 stone	bar //
78 sand	XXX //
79 earth	XXX //
80 cloud	XXX //
81 smoke	XXX //
82 fire	yak //
83 ash	XXX //
84 burn	XXX //
85 path	drom //
86 mountain	voS, vES //
87 red	XXX //
88 green	XXX //
89 yellow	XXX //
90 white	XXX //
91 black	XXX //
92 night	rat //
93 hot	XXX //
94 cold	XXX //
95 full	perdo //
96 new	nEvo //
97 good	XXX //
98 round	XXX //
99 dry	XXX //
100 name	alav //
GURBET_ROMANI{|Romani@}
 1   43.35   19.95      538480   rka   rmy
1 I	me //
2 you	tu //
3 we	amen //
4 this	XXX //
5 that	XXX //
6 who	XXX //
7 what	XXX //
8 not	XXX //
9 all	XXX //
10 many	XXX //
11 one	yek, yekh~ //
12 two	duy //
13 big	XXX //
14 long	XXX //
15 small	XXX //
16 woman	XXX //
17 man	XXX //
18 person	jeno //
19 fish	maCo, payali //
20 bird	XXX //
21 dog	juSol, jukh~el //
22 louse	juv //
23 tree	kaS //
24 seed	XXX //
25 leaf	patrin //
26 root	XXX //
27 bark	XXX //
28 skin	koZa, morSi //
29 flesh	XXX //
30 blood	rat //
31 bone	%kokalo //
32 grease	XXX //
33 egg	XXX //
34 horn	Sing~, Sing~oro //
35 tail	XXX //
36 feather	XXX //
37 hair	XXX //
38 head	XXX //
39 ear	kan //
40 eye	yakh~ //
41 nose	nakh~ //
42 mouth	XXX //
43 tooth	dand~ //
44 tongue	Ch~ib, Cib //
45 claw	XXX //
46 foot	XXX //
47 knee	Cang~ //
48 hand	va //
49 belly	XXX //
50 neck	XXX //
51 breasts	CuCka, CuCi //
52 heart	XXX //
53 liver	buSe, kalindy$o //
54 drink	piyel, py~el //
55 eat	XXX //
56 bite	XXX //
57 see	diSh~ol, dikh~el //
58 hear	asunel, kand~el //
59 know	XXX //
60 sleep	XXX //
61 die	merel //
62 kill	XXX //
63 swim	XXX //
64 fly	XXX //
65 walk	XXX //
66 come	avel, resol //
67 lie	XXX //
68 sit	XXX //
69 stand	XXX //
70 give	XXX //
71 say	XXX //
72 sun	kh~am //
73 moon	XXX //
74 star	Ceharin, Cerayin //
75 water	kh~aplo, pay //
76 rain	XXX //
77 stone	ar, bar //
78 sand	XXX //
79 earth	XXX //
80 cloud	XXX //
81 smoke	XXX //
82 fire	yag //
83 ash	XXX //
84 burn	XXX //
85 path	%drom, prSa //
86 mountain	play, playin //
87 red	XXX //
88 green	XXX //
89 yellow	XXX //
90 white	XXX //
91 black	XXX //
92 night	yrat, raSi //
93 hot	XXX //
94 cold	XXX //
95 full	ph~erdino //
96 new	nevo //
97 good	XXX //
98 round	XXX //
99 dry	XXX //
100 name	alav, nav //
GURVARI_ROMANI{|Romani,CentralRomani@}
 1   47.13   19.72      157010         rmc
1 I	me //
2 you	tu //
3 we	ame //
4 this	XXX //
5 that	XXX //
6 who	XXX //
7 what	XXX //
8 not	XXX //
9 all	XXX //
10 many	XXX //
11 one	ek, yek //
12 two	du, duy //
13 big	XXX //
14 long	XXX //
15 small	XXX //
16 woman	XXX //
17 man	XXX //
18 person	manuS //
19 fish	maCo //
20 bird	XXX //
21 dog	jukel //
22 louse	juv //
23 tree	kaSt //
24 seed	XXX //
25 leaf	patrin //
26 root	XXX //
27 bark	XXX //
28 skin	%cipa, morCi //
29 flesh	XXX //
30 blood	rat //
31 bone	%kokalo //
32 grease	XXX //
33 egg	XXX //
34 horn	Sing~ //
35 tail	XXX //
36 feather	XXX //
37 hair	XXX //
38 head	XXX //
39 ear	kan //
40 eye	yak, yakh~ //
41 nose	nak, nakh~ //
42 mouth	XXX //
43 tooth	dand~ //
44 tongue	Ch~ib //
45 claw	XXX //
46 foot	XXX //
47 knee	Cang~ //
48 hand	vast //
49 belly	XXX //
50 neck	XXX //
51 breasts	CuCi, koLin //
52 heart	XXX //
53 liver	%buko //
54 drink	piel //
55 eat	XXX //
56 bite	XXX //
57 see	dikh~el //
58 hear	asunel, Sunel //
59 know	XXX //
60 sleep	XXX //
61 die	merel, mudavel //
62 kill	XXX //
63 swim	XXX //
64 fly	XXX //
65 walk	XXX //
66 come	avel //
67 lie	XXX //
68 sit	XXX //
69 stand	XXX //
70 give	XXX //
71 say	XXX //
72 sun	kam, kh~am //
73 moon	XXX //
74 star	%Cilaga //
75 water	payi, paNi //
76 rain	XXX //
77 stone	bar //
78 sand	XXX //
79 earth	XXX //
80 cloud	XXX //
81 smoke	XXX //
82 fire	yag //
83 ash	XXX //
84 burn	XXX //
85 path	XXX //
86 mountain	hedy~o //
87 red	XXX //
88 green	XXX //
89 yellow	XXX //
90 white	XXX //
91 black	XXX //
92 night	raty~i //
93 hot	XXX //
94 cold	XXX //
95 full	perdo, ph~erdo //
96 new	nevo //
97 good	XXX //
98 round	XXX //
99 dry	XXX //
100 name	anav, nav //
HUNGARIAN_VEND_ROMANI{|Romani,CentralRomani@}
 1   46.43   18.22      157010         rmc
1 I	me //
2 you	tu //
3 we	amen //
4 this	XXX //
5 that	XXX //
6 who	XXX //
7 what	XXX //
8 not	XXX //
9 all	XXX //
10 many	XXX //
11 one	ek, yek //
12 two	duy //
13 big	XXX //
14 long	XXX //
15 small	XXX //
16 woman	XXX //
17 man	XXX //
18 person	XXX //
19 fish	maCh~o //
20 bird	XXX //
21 dog	Zukel //
22 louse	XXX //
23 tree	kaSt //
24 seed	XXX //
25 leaf	patrin //
26 root	XXX //
27 bark	XXX //
28 skin	%cipa //
29 flesh	XXX //
30 blood	rat //
31 bone	%kokalo //
32 grease	XXX //
33 egg	XXX //
34 horn	XXX //
35 tail	XXX //
36 feather	XXX //
37 hair	XXX //
38 head	XXX //
39 ear	kan //
40 eye	aty~, aty~h //
41 nose	nak, nakh~ //
42 mouth	XXX //
43 tooth	dand~ //
44 tongue	Ch~ib //
45 claw	XXX //
46 foot	XXX //
47 knee	Cang~ //
48 hand	va //
49 belly	XXX //
50 neck	XXX //
51 breasts	CuCi, kolin //
52 heart	XXX //
53 liver	%buko //
54 drink	pil //
55 eat	XXX //
56 bite	XXX //
57 see	dikh~el //
58 hear	Sunel //
59 know	XXX //
60 sleep	XXX //
61 die	merel, murdavel //
62 kill	XXX //
63 swim	XXX //
64 fly	XXX //
65 walk	XXX //
66 come	al //
67 lie	XXX //
68 sit	XXX //
69 stand	XXX //
70 give	XXX //
71 say	XXX //
72 sun	kh~am //
73 moon	XXX //
74 star	Cerhin //
75 water	paN, paNi //
76 rain	XXX //
77 stone	bar //
78 sand	XXX //
79 earth	XXX //
80 cloud	XXX //
81 smoke	XXX //
82 fire	yag //
83 ash	XXX //
84 burn	XXX //
85 path	XXX //
86 mountain	%domb~o //
87 red	XXX //
88 green	XXX //
89 yellow	XXX //
90 white	XXX //
91 black	XXX //
92 night	rati //
93 hot	XXX //
94 cold	XXX //
95 full	perdo, ph~erdo //
96 new	nevo //
97 good	XXX //
98 round	XXX //
99 dry	XXX //
100 name	anav //
KOSOVO_ARLI_ROMANI{|Romani@}
 1   42.53   20.85      563670   rav   rmn
1 I	me //
2 you	tu //
3 we	amen //
4 this	XXX //
5 that	XXX //
6 who	XXX //
7 what	XXX //
8 not	XXX //
9 all	XXX //
10 many	XXX //
11 one	yek //
12 two	duy //
13 big	XXX //
14 long	XXX //
15 small	XXX //
16 woman	XXX //
17 man	XXX //
18 person	manuS, %osoba //
19 fish	maCh~o //
20 bird	XXX //
21 dog	juCel //
22 louse	juv //
23 tree	kh~aS //
24 seed	XXX //
25 leaf	listo //
26 root	XXX //
27 bark	XXX //
28 skin	morti //
29 flesh	XXX //
30 blood	rat //
31 bone	%kokalo //
32 grease	XXX //
33 egg	XXX //
34 horn	Sing~ //
35 tail	XXX //
36 feather	XXX //
37 hair	XXX //
38 head	XXX //
39 ear	kh~an //
40 eye	yakh~ //
41 nose	nakh~ //
42 mouth	XXX //
43 tooth	dh~and~ //
44 tongue	Cib //
45 claw	XXX //
46 foot	XXX //
47 knee	pro //
48 hand	vas, vast //
49 belly	XXX //
50 neck	XXX //
51 breasts	CuCi //
52 heart	XXX //
53 liver	yetra //
54 drink	piyela //
55 eat	XXX //
56 bite	XXX //
57 see	dikh~ela //
58 hear	Sunela //
59 know	XXX //
60 sleep	XXX //
61 die	merela //
62 kill	XXX //
63 swim	XXX //
64 fly	XXX //
65 walk	XXX //
66 come	avela //
67 lie	XXX //
68 sit	XXX //
69 stand	XXX //
70 give	XXX //
71 say	XXX //
72 sun	kh~am //
73 moon	XXX //
74 star	Cereni //
75 water	pani //
76 rain	XXX //
77 stone	bar //
78 sand	XXX //
79 earth	XXX //
80 cloud	XXX //
81 smoke	XXX //
82 fire	yag //
83 ash	XXX //
84 burn	XXX //
85 path	staza //
86 mountain	planina //
87 red	XXX //
88 green	XXX //
89 yellow	XXX //
90 white	XXX //
91 black	XXX //
92 night	rat //
93 hot	XXX //
94 cold	XXX //
95 full	ph~erdo //
96 new	nevo //
97 good	XXX //
98 round	XXX //
99 dry	XXX //
100 name	anav //
LATVIAN_ROMANI{|Romani,CentralRomani@}
 1   56.23   24.03       35310   rnr   rml
1 I	me //
2 you	tu //
3 we	ame, men //
4 this	XXX //
5 that	XXX //
6 who	XXX //
7 what	XXX //
8 not	XXX //
9 all	XXX //
10 many	XXX //
11 one	yekh~ //
12 two	duy //
13 big	XXX //
14 long	XXX //
15 small	XXX //
16 woman	XXX //
17 man	XXX //
18 person	XXX //
19 fish	maCh~o //
20 bird	XXX //
21 dog	jukel //
22 louse	ju, juv //
23 tree	kaSt //
24 seed	XXX //
25 leaf	patrin //
26 root	XXX //
27 bark	XXX //
28 skin	%cipa //
29 flesh	XXX //
30 blood	rat, farba //
31 bone	%kokalas //
32 grease	XXX //
33 egg	XXX //
34 horn	rogas, Sing~ //
35 tail	XXX //
36 feather	XXX //
37 hair	XXX //
38 head	XXX //
39 ear	kan //
40 eye	yakh~ //
41 nose	nakh~ //
42 mouth	XXX //
43 tooth	dand~ //
44 tongue	Ch~ib //
45 claw	XXX //
46 foot	XXX //
47 knee	Cang~ //
48 hand	vast //
49 belly	XXX //
50 neck	XXX //
51 breasts	CuCi //
52 heart	XXX //
53 liver	%buke, kalinj~o //
54 drink	iepiyel, piyel //
55 eat	XXX //
56 bite	XXX //
57 see	dikh~el //
58 hear	Sunel //
59 know	XXX //
60 sleep	XXX //
61 die	merel, muly~al //
62 kill	XXX //
63 swim	XXX //
64 fly	XXX //
65 walk	XXX //
66 come	avel, aty~avel //
67 lie	XXX //
68 sit	XXX //
69 stand	XXX //
70 give	XXX //
71 say	XXX //
72 sun	kh~am //
73 moon	XXX //
74 star	Cerhen, Cerhin //
75 water	paNing~, paNi //
76 rain	XXX //
77 stone	bar //
78 sand	XXX //
79 earth	XXX //
80 cloud	XXX //
81 smoke	XXX //
82 fire	yag //
83 ash	XXX //
84 burn	XXX //
85 path	trepkica //
86 mountain	berga //
87 red	XXX //
88 green	XXX //
89 yellow	XXX //
90 white	XXX //
91 black	XXX //
92 night	rat //
93 hot	XXX //
94 cold	XXX //
95 full	ph~erda //
96 new	neva //
97 good	XXX //
98 round	XXX //
99 dry	XXX //
100 name	lav, nav //
LITHUANIAN_ROMANI{|Romani,CentralRomani@}
 1   53.03   22.58       35310   rnr   rml
1 I	m3 //
2 you	tu //
3 we	ame, amen //
4 this	XXX //
5 that	XXX //
6 who	XXX //
7 what	XXX //
8 not	XXX //
9 all	XXX //
10 many	XXX //
11 one	yekh~ //
12 two	duy //
13 big	XXX //
14 long	XXX //
15 small	XXX //
16 woman	XXX //
17 man	XXX //
18 person	manuS //
19 fish	maCh~o //
20 bird	XXX //
21 dog	jukel //
22 louse	juv //
23 tree	kaSt //
24 seed	XXX //
25 leaf	patrin //
26 root	XXX //
27 bark	XXX //
28 skin	%c3pa //
29 flesh	XXX //
30 blood	rat //
31 bone	%kukalo //
32 grease	XXX //
33 egg	XXX //
34 horn	rogo //
35 tail	XXX //
36 feather	XXX //
37 hair	XXX //
38 head	XXX //
39 ear	kan //
40 eye	yakh~ //
41 nose	nakh~ //
42 mouth	XXX //
43 tooth	dand~ //
44 tongue	Cib //
45 claw	XXX //
46 foot	XXX //
47 knee	Cang~ //
48 hand	r3So //
49 belly	XXX //
50 neck	XXX //
51 breasts	kol3n //
52 heart	XXX //
53 liver	%buko //
54 drink	py~el //
55 eat	XXX //
56 bite	XXX //
57 see	d3kh~el //
58 hear	Sun3l //
59 know	XXX //
60 sleep	XXX //
61 die	m3r3l //
62 kill	XXX //
63 swim	XXX //
64 fly	XXX //
65 walk	XXX //
66 come	yav3l //
67 lie	XXX //
68 sit	XXX //
69 stand	XXX //
70 give	XXX //
71 say	XXX //
72 sun	kh~am //
73 moon	XXX //
74 star	Cergh~3n //
75 water	pani //
76 rain	XXX //
77 stone	bar, bary~ //
78 sand	XXX //
79 earth	XXX //
80 cloud	XXX //
81 smoke	XXX //
82 fire	yag //
83 ash	XXX //
84 burn	XXX //
85 path	st3Cka //
86 mountain	b3rga //
87 red	XXX //
88 green	XXX //
89 yellow	XXX //
90 white	XXX //
91 black	XXX //
92 night	rat //
93 hot	XXX //
94 cold	XXX //
95 full	ph~3rdo //
96 new	n3vo //
97 good	XXX //
98 round	XXX //
99 dry	XXX //
100 name	lav //
LOVARA_ROMANI{|Romani@}
 1   47.00   21.50      538480   rka   rmy
1 I	me //
2 you	tu //
3 we	ame, amen //
4 this	XXX //
5 that	XXX //
6 who	XXX //
7 what	XXX //
8 not	XXX //
9 all	XXX //
10 many	XXX //
11 one	eg, yeg //
12 two	du, duy //
13 big	XXX //
14 long	XXX //
15 small	XXX //
16 woman	XXX //
17 man	XXX //
18 person	semili //
19 fish	hala, maSo //
20 bird	XXX //
21 dog	jukel, Zukel //
22 louse	juv, Zuv //
23 tree	kaS, kopaCi //
24 seed	XXX //
25 leaf	levelo, patri //
26 root	XXX //
27 bark	XXX //
28 skin	morCi, morty~i //
29 flesh	XXX //
30 blood	rat //
31 bone	%kokalo //
32 grease	XXX //
33 egg	XXX //
34 horn	Sing~ //
35 tail	XXX //
36 feather	XXX //
37 hair	XXX //
38 head	XXX //
39 ear	kan //
40 eye	yak, yakh~ //
41 nose	nak, nakh~ //
42 mouth	XXX //
43 tooth	dand~ //
44 tongue	Sib //
45 claw	XXX //
46 foot	XXX //
47 knee	Cang~ //
48 hand	vas, vast //
49 belly	XXX //
50 neck	XXX //
51 breasts	CuCi, kolin //
52 heart	XXX //
53 liver	%buko, maya //
54 drink	pel, piyel //
55 eat	XXX //
56 bite	XXX //
57 see	dikh~el //
58 hear	asunel, halgatiy //
59 know	XXX //
60 sleep	XXX //
61 die	merel //
62 kill	XXX //
63 swim	XXX //
64 fly	XXX //
65 walk	XXX //
66 come	avel //
67 lie	XXX //
68 sit	XXX //
69 stand	XXX //
70 give	XXX //
71 say	XXX //
72 sun	kh~am //
73 moon	XXX //
74 star	Cerhay, Ch~erhen //
75 water	payi, pani //
76 rain	XXX //
77 stone	bar //
78 sand	XXX //
79 earth	XXX //
80 cloud	XXX //
81 smoke	XXX //
82 fire	yag //
83 ash	XXX //
84 burn	XXX //
85 path	kerara, kirara //
86 mountain	play, playin //
87 red	XXX //
88 green	XXX //
89 yellow	XXX //
90 white	XXX //
91 black	XXX //
92 night	rat, raty~i //
93 hot	XXX //
94 cold	XXX //
95 full	perdo //
96 new	nevo //
97 good	XXX //
98 round	XXX //
99 dry	XXX //
100 name	anav, nav //
MACEDONIAN_ARLI_ROMANI{|Romani@}
 1   42.08   21.63      563670   rav   rmn
1 I	me //
2 you	tu //
3 we	amen //
4 this	XXX //
5 that	XXX //
6 who	XXX //
7 what	XXX //
8 not	XXX //
9 all	XXX //
10 many	XXX //
11 one	yekh~ //
12 two	duy //
13 big	XXX //
14 long	XXX //
15 small	XXX //
16 woman	XXX //
17 man	XXX //
18 person	jeno //
19 fish	maSh~o, maCh~o //
20 bird	XXX //
21 dog	jukel //
22 louse	juv //
23 tree	kaS //
24 seed	XXX //
25 leaf	listo //
26 root	XXX //
27 bark	XXX //
28 skin	morti //
29 flesh	XXX //
30 blood	rat //
31 bone	%kokalo //
32 grease	XXX //
33 egg	XXX //
34 horn	Sing~ //
35 tail	XXX //
36 feather	XXX //
37 hair	XXX //
38 head	XXX //
39 ear	kan //
40 eye	yak, yakh~ //
41 nose	nakh~ //
42 mouth	XXX //
43 tooth	dand~ //
44 tongue	Ch~ib //
45 claw	XXX //
46 foot	XXX //
47 knee	koS, koC //
48 hand	vas //
49 belly	XXX //
50 neck	XXX //
51 breasts	brekh~, CuCi //
52 heart	XXX //
53 liver	XXX //
54 drink	piyela //
55 eat	XXX //
56 bite	XXX //
57 see	diky~ela, dikh~ela //
58 hear	Sunela //
59 know	XXX //
60 sleep	XXX //
61 die	merela //
62 kill	XXX //
63 swim	XXX //
64 fly	XXX //
65 walk	XXX //
66 come	avela //
67 lie	XXX //
68 sit	XXX //
69 stand	XXX //
70 give	XXX //
71 say	XXX //
72 sun	kh~am //
73 moon	XXX //
74 star	Ceren, Cereni //
75 water	pani //
76 rain	XXX //
77 stone	bar //
78 sand	XXX //
79 earth	XXX //
80 cloud	XXX //
81 smoke	XXX //
82 fire	yag, poZar //
83 ash	XXX //
84 burn	XXX //
85 path	XXX //
86 mountain	planina //
87 red	XXX //
88 green	XXX //
89 yellow	XXX //
90 white	XXX //
91 black	XXX //
92 night	rat //
93 hot	XXX //
94 cold	XXX //
95 full	ph~erdo //
96 new	nevo //
97 good	XXX //
98 round	XXX //
99 dry	XXX //
100 name	anav //
MACEDONIAN_DZAMBAZI_ROMANIAN{|Romani@}
 1   42.13   21.72      538480   rka   rmy
1 I	me //
2 you	tu //
3 we	amen //
4 this	XXX //
5 that	XXX //
6 who	XXX //
7 what	XXX //
8 not	XXX //
9 all	XXX //
10 many	XXX //
11 one	yek, yekh~ //
12 two	duy //
13 big	XXX //
14 long	XXX //
15 small	XXX //
16 woman	XXX //
17 man	XXX //
18 person	jeno //
19 fish	maCh~o //
20 bird	XXX //
21 dog	juSh~el, jukel //
22 louse	juv //
23 tree	kaS //
24 seed	XXX //
25 leaf	patrin //
26 root	XXX //
27 bark	XXX //
28 skin	morky~i //
29 flesh	XXX //
30 blood	rat //
31 bone	%kokalo //
32 grease	XXX //
33 egg	XXX //
34 horn	Sing~, Sing~oro //
35 tail	XXX //
36 feather	XXX //
37 hair	XXX //
38 head	XXX //
39 ear	kan //
40 eye	yakh~ //
41 nose	nakh~ //
42 mouth	XXX //
43 tooth	dand~ //
44 tongue	Ch~ib, Cib //
45 claw	XXX //
46 foot	XXX //
47 knee	Cang~, koC //
48 hand	va //
49 belly	XXX //
50 neck	XXX //
51 breasts	CuCa, CuCi //
52 heart	XXX //
53 liver	buSe, jigeri //
54 drink	piyel, piyol //
55 eat	XXX //
56 bite	XXX //
57 see	diSh~ol, dikh~el //
58 hear	asunol, kand~el //
59 know	XXX //
60 sleep	XXX //
61 die	merel, merol //
62 kill	XXX //
63 swim	XXX //
64 fly	XXX //
65 walk	XXX //
66 come	avel, resol //
67 lie	XXX //
68 sit	XXX //
69 stand	XXX //
70 give	XXX //
71 say	XXX //
72 sun	kh~am //
73 moon	XXX //
74 star	Cerhen //
75 water	pay //
76 rain	XXX //
77 stone	bar //
78 sand	XXX //
79 earth	XXX //
80 cloud	XXX //
81 smoke	XXX //
82 fire	yag //
83 ash	XXX //
84 burn	XXX //
85 path	%drom, prSa //
86 mountain	playin //
87 red	XXX //
88 green	XXX //
89 yellow	XXX //
90 white	XXX //
91 black	XXX //
92 night	raSa, rat //
93 hot	XXX //
94 cold	XXX //
95 full	ph~erdino, ph~erdo //
96 new	nevo //
97 good	XXX //
98 round	XXX //
99 dry	XXX //
100 name	alav, lafi //
NORTH_RUSSIAN_ROMANI{|Romani,CentralRomani@}
 1   60.00   38.00       35310   rnr   rml
1 I	m3 //
2 you	tu //
3 we	am3 //
4 this	XXX //
5 that	XXX //
6 who	XXX //
7 what	XXX //
8 not	XXX //
9 all	XXX //
10 many	XXX //
11 one	yekh~ //
12 two	duy //
13 big	XXX //
14 long	XXX //
15 small	XXX //
16 woman	XXX //
17 man	XXX //
18 person	manuS //
19 fish	maSo //
20 bird	XXX //
21 dog	rikono //
22 louse	juv //
23 tree	dr3vo //
24 seed	XXX //
25 leaf	XXX //
26 root	XXX //
27 bark	XXX //
28 skin	%c3pa //
29 flesh	XXX //
30 blood	rat //
31 bone	%kokalo //
32 grease	XXX //
33 egg	XXX //
34 horn	Sing~ //
35 tail	XXX //
36 feather	XXX //
37 hair	XXX //
38 head	XXX //
39 ear	kan //
40 eye	yakh~ //
41 nose	nakh~ //
42 mouth	XXX //
43 tooth	dand~ //
44 tongue	Cib //
45 claw	XXX //
46 foot	XXX //
47 knee	Sang~ //
48 hand	vast //
49 belly	XXX //
50 neck	XXX //
51 breasts	SuCi, kol3n //
52 heart	XXX //
53 liver	XXX //
54 drink	py~ela, v3py~ela //
55 eat	XXX //
56 bite	XXX //
57 see	d3kh~3la, ud3kh~3la //
58 hear	Sunela, uSunela //
59 know	XXX //
60 sleep	XXX //
61 die	m3r3la, xasyola //
62 kill	XXX //
63 swim	XXX //
64 fly	XXX //
65 walk	XXX //
66 come	av3la, yav3la //
67 lie	XXX //
68 sit	XXX //
69 stand	XXX //
70 give	XXX //
71 say	XXX //
72 sun	kh~am //
73 moon	XXX //
74 star	Cerg3n //
75 water	pan3 //
76 rain	XXX //
77 stone	bar //
78 sand	XXX //
79 earth	XXX //
80 cloud	XXX //
81 smoke	XXX //
82 fire	yag //
83 ash	XXX //
84 burn	XXX //
85 path	XXX //
86 mountain	b3rga //
87 red	XXX //
88 green	XXX //
89 yellow	XXX //
90 white	XXX //
91 black	XXX //
92 night	raSa, rat //
93 hot	XXX //
94 cold	XXX //
95 full	ph~3rdo //
96 new	nevo //
97 good	XXX //
98 round	XXX //
99 dry	XXX //
100 name	kh~arib3, lav //
ROMUNGRO_ROMANI{|Romani,CentralRomani@}
 1   48.67   19.00      157010         rmc
1 I	me //
2 you	tu //
3 we	amen //
4 this	XXX //
5 that	XXX //
6 who	XXX //
7 what	XXX //
8 not	XXX //
9 all	XXX //
10 many	XXX //
11 one	ek, yek //
12 two	du, duy //
13 big	XXX //
14 long	XXX //
15 small	XXX //
16 woman	XXX //
17 man	XXX //
18 person	XXX //
19 fish	maCh~o //
20 bird	XXX //
21 dog	jukel //
22 louse	ju //
23 tree	kaSt //
24 seed	XXX //
25 leaf	patrin //
26 root	XXX //
27 bark	XXX //
28 skin	cipa //
29 flesh	XXX //
30 blood	rat, manuSano rat //
31 bone	%kokalo //
32 grease	XXX //
33 egg	XXX //
34 horn	Sing~ //
35 tail	XXX //
36 feather	XXX //
37 hair	XXX //
38 head	XXX //
39 ear	kan //
40 eye	aty~, aty~h //
41 nose	nak, nakh~ //
42 mouth	XXX //
43 tooth	dand~ //
44 tongue	Ch~ib //
45 claw	XXX //
46 foot	XXX //
47 knee	Cang~ //
48 hand	va //
49 belly	XXX //
50 neck	XXX //
51 breasts	CuCi //
52 heart	XXX //
53 liver	%buko //
54 drink	piyel //
55 eat	XXX //
56 bite	XXX //
57 see	dikh~el //
58 hear	Sunel //
59 know	XXX //
60 sleep	XXX //
61 die	merel //
62 kill	XXX //
63 swim	XXX //
64 fly	XXX //
65 walk	XXX //
66 come	avel //
67 lie	XXX //
68 sit	XXX //
69 stand	XXX //
70 give	XXX //
71 say	XXX //
72 sun	kh~am //
73 moon	XXX //
74 star	Cerhen //
75 water	pani, paNi //
76 rain	XXX //
77 stone	bar //
78 sand	XXX //
79 earth	XXX //
80 cloud	XXX //
81 smoke	XXX //
82 fire	yag //
83 ash	XXX //
84 burn	XXX //
85 path	XXX //
86 mountain	hedy~o //
87 red	XXX //
88 green	XXX //
89 yellow	XXX //
90 white	XXX //
91 black	XXX //
92 night	rati //
93 hot	XXX //
94 cold	XXX //
95 full	perdo, ph~erdo //
96 new	nevo //
97 good	XXX //
98 round	XXX //
99 dry	XXX //
100 name	anav //
SEPECIDES_ROMANI{|Romani@}
 1   38.25   27.00      563670   rav   rmn
1 I	me //
2 you	tu //
3 we	amen //
4 this	XXX //
5 that	XXX //
6 who	XXX //
7 what	XXX //
8 not	XXX //
9 all	XXX //
10 many	XXX //
11 one	ek, yekh~ //
12 two	duy //
13 big	XXX //
14 long	XXX //
15 small	XXX //
16 woman	XXX //
17 man	XXX //
18 person	jeni //
19 fish	maCh~o //
20 bird	XXX //
21 dog	jukel, jukli //
22 louse	juv //
23 tree	rukh~ //
24 seed	XXX //
25 leaf	patrin //
26 root	XXX //
27 bark	XXX //
28 skin	morti //
29 flesh	XXX //
30 blood	rat //
31 bone	%kokalos //
32 grease	XXX //
33 egg	XXX //
34 horn	Sing~ //
35 tail	XXX //
36 feather	XXX //
37 hair	XXX //
38 head	XXX //
39 ear	kan //
40 eye	yakh~ //
41 nose	rutuni //
42 mouth	XXX //
43 tooth	dan, dand~ //
44 tongue	Ch~ip //
45 claw	XXX //
46 foot	XXX //
47 knee	koC //
48 hand	musi, vas //
49 belly	XXX //
50 neck	XXX //
51 breasts	brokh~, CuCi //
52 heart	XXX //
53 liver	%buko //
54 drink	pila //
55 eat	XXX //
56 bite	XXX //
57 see	dikh~ela //
58 hear	Sunela //
59 know	XXX //
60 sleep	XXX //
61 die	merela //
62 kill	XXX //
63 swim	XXX //
64 fly	XXX //
65 walk	XXX //
66 come	avela //
67 lie	XXX //
68 sit	XXX //
69 stand	XXX //
70 give	XXX //
71 say	XXX //
72 sun	kh~am, murS //
73 moon	XXX //
74 star	Caran //
75 water	pani //
76 rain	XXX //
77 stone	bar //
78 sand	XXX //
79 earth	XXX //
80 cloud	XXX //
81 smoke	XXX //
82 fire	yak //
83 ash	XXX //
84 burn	XXX //
85 path	XXX //
86 mountain	veS, veSa //
87 red	XXX //
88 green	XXX //
89 yellow	XXX //
90 white	XXX //
91 black	XXX //
92 night	rat //
93 hot	XXX //
94 cold	XXX //
95 full	ph~erdo //
96 new	nevo, novo //
97 good	XXX //
98 round	XXX //
99 dry	XXX //
100 name	anav //
SINTI_ROMANI{|Romani,CentralRomani,NorthwesternRomani@}
 1   47.50   16.50      195200   rbg   rmo
1 I	me //
2 you	tu //
3 we	ame //
4 this	XXX //
5 that	XXX //
6 who	XXX //
7 what	XXX //
8 not	XXX //
9 all	XXX //
10 many	XXX //
11 one	yekh~ //
12 two	duy //
13 big	XXX //
14 long	XXX //
15 small	XXX //
16 woman	XXX //
17 man	XXX //
18 person	manuS //
19 fish	maSo //
20 bird	XXX //
21 dog	Zukel //
22 louse	Zuv //
23 tree	kaSt //
24 seed	XXX //
25 leaf	patrin //
26 root	XXX //
27 bark	XXX //
28 skin	morCi //
29 flesh	XXX //
30 blood	rat //
31 bone	%kokalo //
32 grease	XXX //
33 egg	XXX //
34 horn	SiN //
35 tail	XXX //
36 feather	XXX //
37 hair	XXX //
38 head	XXX //
39 ear	kan //
40 eye	yakh~ //
41 nose	nakh~ //
42 mouth	XXX //
43 tooth	dand //
44 tongue	Sib //
45 claw	XXX //
46 foot	XXX //
47 knee	CaN //
48 hand	vast //
49 belly	XXX //
50 neck	XXX //
51 breasts	CuCi //
52 heart	XXX //
53 liver	%puko //
54 drink	piye //
55 eat	XXX //
56 bite	XXX //
57 see	dikh~e //
58 hear	aSune //
59 know	XXX //
60 sleep	XXX //
61 die	mere //
62 kill	XXX //
63 swim	XXX //
64 fly	XXX //
65 walk	XXX //
66 come	ave //
67 lie	XXX //
68 sit	XXX //
69 stand	XXX //
70 give	XXX //
71 say	XXX //
72 sun	kh~am //
73 moon	XXX //
74 star	Cerhay //
75 water	payi //
76 rain	XXX //
77 stone	bar //
78 sand	XXX //
79 earth	XXX //
80 cloud	XXX //
81 smoke	XXX //
82 fire	yag //
83 ash	XXX //
84 burn	XXX //
85 path	%drom //
86 mountain	play //
87 red	XXX //
88 green	XXX //
89 yellow	XXX //
90 white	XXX //
91 black	XXX //
92 night	raty~i //
93 hot	XXX //
94 cold	XXX //
95 full	ph~erdo //
96 new	ny~evo, 5evo //
97 good	XXX //
98 round	XXX //
99 dry	XXX //
100 name	anav //
SOFIA_ERLI_ROMANI{|Romani@}
 1   42.70   23.33      563670   rav   rmn
1 I	me //
2 you	tu //
3 we	ame, amen //
4 this	XXX //
5 that	XXX //
6 who	XXX //
7 what	XXX //
8 not	XXX //
9 all	XXX //
10 many	XXX //
11 one	ek, yek //
12 two	duy //
13 big	XXX //
14 long	XXX //
15 small	XXX //
16 woman	XXX //
17 man	XXX //
18 person	jeno //
19 fish	maCh~o //
20 bird	XXX //
21 dog	jukel, rikono //
22 louse	juv //
23 tree	kaS //
24 seed	XXX //
25 leaf	Suma //
26 root	XXX //
27 bark	XXX //
28 skin	koZa, morti //
29 flesh	XXX //
30 blood	rat //
31 bone	%kokali, %kokalos //
32 grease	XXX //
33 egg	XXX //
34 horn	Sing~ //
35 tail	XXX //
36 feather	XXX //
37 hair	XXX //
38 head	XXX //
39 ear	kan //
40 eye	yak //
41 nose	nakh~ //
42 mouth	XXX //
43 tooth	dand~ //
44 tongue	Ch~ib, dile //
45 claw	XXX //
46 foot	XXX //
47 knee	koC //
48 hand	vas, vast //
49 belly	XXX //
50 neck	XXX //
51 breasts	CuCi, kolin //
52 heart	XXX //
53 liver	jigerNaCa, yetra //
54 drink	piel, piyel //
55 eat	XXX //
56 bite	XXX //
57 see	dikh~el //
58 hear	Sunel //
59 know	XXX //
60 sleep	XXX //
61 die	merel, mulel //
62 kill	XXX //
63 swim	XXX //
64 fly	XXX //
65 walk	XXX //
66 come	avel //
67 lie	XXX //
68 sit	XXX //
69 stand	XXX //
70 give	XXX //
71 say	XXX //
72 sun	kh~am //
73 moon	XXX //
74 star	Cerxen //
75 water	pani //
76 rain	XXX //
77 stone	bar //
78 sand	XXX //
79 earth	XXX //
80 cloud	XXX //
81 smoke	XXX //
82 fire	yag //
83 ash	XXX //
84 burn	XXX //
85 path	XXX //
86 mountain	planina, veS //
87 red	XXX //
88 green	XXX //
89 yellow	XXX //
90 white	XXX //
91 black	XXX //
92 night	rat, rati //
93 hot	XXX //
94 cold	XXX //
95 full	ph~erdo, ph~uklo //
96 new	nevo //
97 good	XXX //
98 round	XXX //
99 dry	XXX //
100 name	alav //
SREMSKI_GURBET_ROMANI{|Romani@}
 1   45.32   20.22      538480   rka   rmy
1 I	me //
2 you	tu //
3 we	amen //
4 this	XXX //
5 that	XXX //
6 who	XXX //
7 what	XXX //
8 not	XXX //
9 all	XXX //
10 many	XXX //
11 one	yekh~ //
12 two	duy //
13 big	XXX //
14 long	XXX //
15 small	XXX //
16 woman	XXX //
17 man	XXX //
18 person	manuS //
19 fish	maCh~o //
20 bird	XXX //
21 dog	juSh~el //
22 louse	ju //
23 tree	kaS, kaSt //
24 seed	XXX //
25 leaf	patrin //
26 root	XXX //
27 bark	XXX //
28 skin	morSi //
29 flesh	XXX //
30 blood	rat //
31 bone	%kokalo //
32 grease	XXX //
33 egg	XXX //
34 horn	rogo //
35 tail	XXX //
36 feather	XXX //
37 hair	XXX //
38 head	XXX //
39 ear	kan //
40 eye	yakh~ //
41 nose	nakh~ //
42 mouth	XXX //
43 tooth	dand~ //
44 tongue	Ch~ib //
45 claw	XXX //
46 foot	XXX //
47 knee	Cang~ //
48 hand	va //
49 belly	XXX //
50 neck	XXX //
51 breasts	CuCi //
52 heart	XXX //
53 liver	jigerNaCa, yetra //
54 drink	pol //
55 eat	XXX //
56 bite	XXX //
57 see	diSh~ol //
58 hear	aSunol //
59 know	XXX //
60 sleep	XXX //
61 die	merol //
62 kill	XXX //
63 swim	XXX //
64 fly	XXX //
65 walk	XXX //
66 come	avol //
67 lie	XXX //
68 sit	XXX //
69 stand	XXX //
70 give	XXX //
71 say	XXX //
72 sun	kh~am //
73 moon	XXX //
74 star	Cerain //
75 water	pay //
76 rain	XXX //
77 stone	bar //
78 sand	XXX //
79 earth	XXX //
80 cloud	XXX //
81 smoke	XXX //
82 fire	yag //
83 ash	XXX //
84 burn	XXX //
85 path	staza //
86 mountain	planina //
87 red	XXX //
88 green	XXX //
89 yellow	XXX //
90 white	XXX //
91 black	XXX //
92 night	ry~at //
93 hot	XXX //
94 cold	XXX //
95 full	ph~erdo //
96 new	nevo //
97 good	XXX //
98 round	XXX //
99 dry	XXX //
100 name	alav //
URSARI_ROMANI{|Romani@}
 1   44.50   28.65      563670   rav   rmn
1 I	me //
2 you	tu //
3 we	ame //
4 this	XXX //
5 that	XXX //
6 who	XXX //
7 what	XXX //
8 not	XXX //
9 all	XXX //
10 many	XXX //
11 one	yekh~ //
12 two	duy //
13 big	XXX //
14 long	XXX //
15 small	XXX //
16 woman	XXX //
17 man	XXX //
18 person	manuS //
19 fish	maCh~o //
20 bird	XXX //
21 dog	Zukel //
22 louse	Zuv //
23 tree	rukh~ //
24 seed	XXX //
25 leaf	patrin //
26 root	XXX //
27 bark	XXX //
28 skin	morth~i //
29 flesh	XXX //
30 blood	rat //
31 bone	%kokalo //
32 grease	XXX //
33 egg	XXX //
34 horn	Sing~ //
35 tail	XXX //
36 feather	XXX //
37 hair	XXX //
38 head	XXX //
39 ear	kan //
40 eye	yakh~ //
41 nose	nakh~ //
42 mouth	XXX //
43 tooth	dand~ //
44 tongue	Ch~ib //
45 claw	XXX //
46 foot	XXX //
47 knee	koC //
48 hand	vast //
49 belly	XXX //
50 neck	XXX //
51 breasts	CuCi //
52 heart	XXX //
53 liver	%buko //
54 drink	piel //
55 eat	XXX //
56 bite	XXX //
57 see	dikh~el //
58 hear	Sunel //
59 know	XXX //
60 sleep	XXX //
61 die	merel //
62 kill	XXX //
63 swim	XXX //
64 fly	XXX //
65 walk	XXX //
66 come	avel //
67 lie	XXX //
68 sit	XXX //
69 stand	XXX //
70 give	XXX //
71 say	XXX //
72 sun	kh~am //
73 moon	XXX //
74 star	Ch~eren //
75 water	pani //
76 rain	XXX //
77 stone	bar //
78 sand	XXX //
79 earth	XXX //
80 cloud	XXX //
81 smoke	XXX //
82 fire	yag //
83 ash	XXX //
84 burn	XXX //
85 path	poteka //
86 mountain	munt~e //
87 red	XXX //
88 green	XXX //
89 yellow	XXX //
90 white	XXX //
91 black	XXX //
92 night	rat //
93 hot	XXX //
94 cold	XXX //
95 full	ph~erdo //
96 new	nevo //
97 good	XXX //
98 round	XXX //
99 dry	XXX //
100 name	anao //
VLAX_ROMANI{|Romani@}
 1   45.00   21.00      538480   rka   rmy
1 I	me //
2 you	tu //
3 we	ame //
4 this	XXX //
5 that	XXX //
6 who	XXX //
7 what	XXX //
8 not	XXX //
9 all	XXX //
10 many	XXX //
11 one	ekh~, yekh~ //
12 two	dui //
13 big	XXX //
14 long	XXX //
15 small	XXX //
16 woman	XXX //
17 man	XXX //
18 person	manuS //
19 fish	maSy~o //
20 bird	XXX //
21 dog	rikon, jukel //
22 louse	Zy~uv //
23 tree	kaS, rukh~ //
24 seed	XXX //
25 leaf	patrin //
26 root	XXX //
27 bark	XXX //
28 skin	morci //
29 flesh	XXX //
30 blood	rat //
31 bone	%kokalo //
32 grease	XXX //
33 egg	XXX //
34 horn	SiN //
35 tail	XXX //
36 feather	XXX //
37 hair	XXX //
38 head	XXX //
39 ear	kan //
40 eye	yakh~ //
41 nose	nakh~ //
42 mouth	XXX //
43 tooth	dand //
44 tongue	Sy~ib //
45 claw	XXX //
46 foot	XXX //
47 knee	CaN, koC //
48 hand	vast //
49 belly	XXX //
50 neck	XXX //
51 breasts	berk //
52 heart	XXX //
53 liver	%buko kalo //
54 drink	pi //
55 eat	XXX //
56 bite	XXX //
57 see	dikh~ //
58 hear	aSun //
59 know	XXX //
60 sleep	XXX //
61 die	mer //
62 kill	XXX //
63 swim	XXX //
64 fly	XXX //
65 walk	XXX //
66 come	av //
67 lie	XXX //
68 sit	XXX //
69 stand	XXX //
70 give	XXX //
71 say	XXX //
72 sun	kh~am //
73 moon	XXX //
74 star	Cerh~ai //
75 water	pai //
76 rain	XXX //
77 stone	baX //
78 sand	XXX //
79 earth	XXX //
80 cloud	XXX //
81 smoke	XXX //
82 fire	yag //
83 ash	XXX //
84 burn	XXX //
85 path	%vurma //
86 mountain	playin //
87 red	XXX //
88 green	XXX //
89 yellow	XXX //
90 white	XXX //
91 black	XXX //
92 night	riat //
93 hot	XXX //
94 cold	XXX //
95 full	ph~erdo //
96 new	nevo //
97 good	XXX //
98 round	XXX //
99 dry	XXX //
100 name	anav //
SELICE_ROMANI{|Romani,CentralRomani@}
 1   48.08   17.98      157010         rmc
1 I	aCh~on, aCh~en //
2 you	tu //
3 we	amen //
4 this	XXX //
5 that	XXX //
6 who	XXX //
7 what	XXX //
8 not	XXX //
9 all	XXX //
10 many	XXX //
11 one	jekh~ //
12 two	duj //
13 big	XXX //
14 long	XXX //
15 small	XXX //
16 woman	XXX //
17 man	XXX //
18 person	jene //
19 fish	maCh~o //
20 bird	XXX //
21 dog	jukel //
22 louse	juv //
23 tree	kaSt //
24 seed	XXX //
25 leaf	%levele, %levela //
26 root	XXX //
27 bark	XXX //
28 skin	%Cipa //
29 flesh	XXX //
30 blood	rat //
31 bone	%kokal //
32 grease	XXX //
33 egg	XXX //
34 horn	%sarva //
35 tail	XXX //
36 feather	XXX //
37 hair	XXX //
38 head	XXX //
39 ear	kan //
40 eye	yakh~ //
41 nose	nakh~ //
42 mouth	XXX //
43 tooth	dand //
44 tongue	Chib //
45 claw	XXX //
46 foot	XXX //
47 knee	%terda //
48 hand	va //
49 belly	XXX //
50 neck	XXX //
51 breasts	CuCi //
52 heart	XXX //
53 liver	%buko //
54 drink	kh~apaven //
55 eat	XXX //
56 bite	XXX //
57 see	dikh~en //
58 hear	Sunen //
59 know	XXX //
60 sleep	XXX //
61 die	meren //
62 kill	XXX //
63 swim	XXX //
64 fly	XXX //
65 walk	XXX //
66 come	aven //
67 lie	XXX //
68 sit	XXX //
69 stand	XXX //
70 give	XXX //
71 say	XXX //
72 sun	kh~am //
73 moon	XXX //
74 star	%Cillaga //
75 water	pani //
76 rain	XXX //
77 stone	bar, %keveCo //
78 sand	XXX //
79 earth	XXX //
80 cloud	XXX //
81 smoke	XXX //
82 fire	jag //
83 ash	XXX //
84 burn	XXX //
85 path	%drom //
86 mountain	%dombo, %hedo //
87 red	XXX //
88 green	XXX //
89 yellow	XXX //
90 white	XXX //
91 black	XXX //
92 night	rat //
93 hot	XXX //
94 cold	XXX //
95 full	ph~erdo //
96 new	nevo //
97 good	XXX //
98 round	XXX //
99 dry	XXX //
100 name	anav //
DOLENJSKI_ROMANI{|Romani,CentralRomani,NorthwesternRomani@}
 1   47.50   16.50      195200   rbg   rmo
1 I	XXX //
2 you	tu //
3 we	amen, meame //
4 this	XXX //
5 that	XXX //
6 who	XXX //
7 what	XXX //
8 not	XXX //
9 all	XXX //
10 many	XXX //
11 one	yek //
12 two	du, duy //
13 big	XXX //
14 long	XXX //
15 small	XXX //
16 woman	XXX //
17 man	XXX //
18 person	jeno, manuS //
19 fish	maCh~i //
20 bird	XXX //
21 dog	jukel //
22 louse	XXX //
23 tree	hrasto, kaSt //
24 seed	XXX //
25 leaf	listo //
26 root	XXX //
27 bark	XXX //
28 skin	koZa //
29 flesh	XXX //
30 blood	rat //
31 bone	%kokalo //
32 grease	XXX //
33 egg	XXX //
34 horn	roki //
35 tail	XXX //
36 feather	XXX //
37 hair	XXX //
38 head	XXX //
39 ear	kan //
40 eye	yaC, yakh~ //
41 nose	nakh //
42 mouth	XXX //
43 tooth	dand~ //
44 tongue	Ch~ib, Ch~ip //
45 claw	XXX //
46 foot	XXX //
47 knee	Ch~ang~, koC //
48 hand	va //
49 belly	XXX //
50 neck	XXX //
51 breasts	CuCi, prsa //
52 heart	XXX //
53 liver	%buke, parne //
54 drink	kapi, piyi //
55 eat	XXX //
56 bite	XXX //
57 see	hiki //
58 hear	Suni //
59 know	XXX //
60 sleep	XXX //
61 die	meri //
62 kill	XXX //
63 swim	XXX //
64 fly	XXX //
65 walk	XXX //
66 come	avi //
67 lie	XXX //
68 sit	XXX //
69 stand	XXX //
70 give	XXX //
71 say	XXX //
72 sun	kh~am //
73 moon	XXX //
74 star	zvizda //
75 water	pani //
76 rain	XXX //
77 stone	bar //
78 sand	XXX //
79 earth	XXX //
80 cloud	XXX //
81 smoke	XXX //
82 fire	yag //
83 ash	XXX //
84 burn	XXX //
85 path	XXX //
86 mountain	brdo, hribo //
87 red	XXX //
88 green	XXX //
89 yellow	XXX //
90 white	XXX //
91 black	XXX //
92 night	rat //
93 hot	XXX //
94 cold	XXX //
95 full	ph~erdo, Calo //
96 new	nevo //
97 good	XXX //
98 round	XXX //
99 dry	XXX //
100 name	ana, ime //
     
