# Supplementary material for: A test of Generalized Bayesian dating: A new linguistic dating method
Source: PLoS One. 2020 Aug 12;15(8):e0236522. doi: 10.1371/journal.pone.0236522 (PMC7423060; doi:10.1371/journal.pone.0236522)
Supplement: S3 File — The word lists for 30 calibration points required for running the asjp62c program. The dates for each calibration point are also supplied along. (ZIP) [file pone.0236522.s003.zip › S3 Supporting Information/Iranian.txt]

     2     1     0     1    92    72                       
(I4,20X,10A1)
   1                    I
   2                    you
   3                    we
  11                    one
  12                    two
  18                    person
  19                    fish
  21                    dog
  22                    louse
  23                    tree
  25                    leaf
  28                    skin
  30                    blood
  31                    bone
  34                    horn
  39                    ear
  40                    eye
  41                    nose
  43                    tooth
  44                    tongue
  47                    knee
  48                    hand
  51                    breast
  53                    liver
  54                    drink
  57                    see
  58                    hear
  61                    die
  66                    come
  72                    sun
  74                    star
  75                    water
  77                    stone
  82                    fire
  85                    path
  86                    mountain
  92                    night
  95                    full
  96                    new
 100                    name
                                     
p
b
f
v
m
w             
8       
t
d
s
z
c
n
r
l       
S
Z       
C
j
T       
5
y
k
g
x
N
q                     
X
h
7
L
4
G
!       
i   
e
E
3
a
u
o
       
                                 
SARIKOLI{|Iranian,Shughni-Yazgulami,Shughnic@}
 3   37.91   75.14       16000         srh
1 I	waz, am //
2 you	tamaS //
3 we	maS //
4 this	XXX //
5 that	XXX //
6 who	XXX //
7 what	XXX //
8 not	XXX //
9 all	XXX //
10 many	XXX //
11 one	iw, i //
12 two	8au //
13 big	XXX //
14 long	XXX //
15 small	XXX //
16 woman	XXX //
17 man	XXX //
18 person	xalg //
19 fish	mui //
20 bird	XXX //
21 dog	kid //
22 louse	spal //
23 tree	daraxt //
24 seed	XXX //
25 leaf	pork //
26 root	XXX //
27 bark	XXX //
28 skin	past //
29 flesh	XXX //
30 blood	waxin //
31 bone	ustxan //
32 grease	XXX //
33 egg	XXX //
34 horn	xao //
35 tail	XXX //
36 feather	XXX //
37 hair	XXX //
38 head	XXX //
39 ear	xaul //
40 eye	cem //
41 nose	naz //
42 mouth	XXX //
43 tooth	8andan //
44 tongue	ziv //
45 claw	XXX //
46 foot	XXX //
47 knee	zun //
48 hand	8ist //
49 belly	XXX //
50 neck	XXX //
51 breasts	poz //
52 heart	XXX //
53 liver	8ud //
54 drink	broxtao //
55 eat	XXX //
56 bite	XXX //
57 see	wandao //
58 hear	xidao //
59 know	XXX //
60 sleep	XXX //
61 die	margao //
62 kill	XXX //
63 swim	XXX //
64 fly	XXX //
65 walk	XXX //
66 come	yetao //
67 lie	XXX //
68 sit	XXX //
69 stand	XXX //
70 give	XXX //
71 say	XXX //
72 sun	xer //
73 moon	XXX //
74 star	xturj //
75 water	xac //
76 rain	XXX //
77 stone	zer //
78 sand	XXX //
79 earth	XXX //
80 cloud	XXX //
81 smoke	XXX //
82 fire	yuc //
83 ash	XXX //
84 burn	XXX //
85 path	pand //
86 mountain	teij //
87 red	XXX //
88 green	XXX //
89 yellow	XXX //
90 white	XXX //
91 black	XXX //
92 night	xab //
93 hot	XXX //
94 cold	XXX //
95 full	tki wacn //
96 new	nij, tuzah //
97 good	XXX //
98 round	XXX //
99 dry	XXX //
100 name	nam //
NORTHERN_PASHTO{|Iranian,Pashto,NuclearPashto@}
 1   33.00   67.00    21038000         pbu
1 I	z3 //
2 you	t3 //
3 we	muNg3 //
4 this	XXX //
5 that	XXX //
6 who	XXX //
7 what	XXX //
8 not	XXX //
9 all	XXX //
10 many	XXX //
11 one	y3o //
12 two	dw~a //
13 big	XXX //
14 long	XXX //
15 small	XXX //
16 woman	XXX //
17 man	XXX //
18 person	sare //
19 fish	k3b //
20 bird	XXX //
21 dog	spe //
22 louse	wr3ga //
23 tree	w3n3 //
24 seed	XXX //
25 leaf	pana //
26 root	XXX //
27 bark	XXX //
28 skin	sarm3n //
29 flesh	XXX //
30 blood	wina //
31 bone	aduke //
32 grease	XXX //
33 egg	XXX //
34 horn	xk3r //
35 tail	XXX //
36 feather	XXX //
37 hair	XXX //
38 head	XXX //
39 ear	xw~3g //
40 eye	st3rg3 //
41 nose	poz3 //
42 mouth	XXX //
43 tooth	xax //
44 tongue	jib3, Zib3 //
45 claw	XXX //
46 foot	XXX //
47 knee	zangun //
48 hand	las //
49 belly	XXX //
50 neck	XXX //
51 breasts	sina //
52 heart	XXX //
53 liver	ena, cigar //
54 drink	sk3 //
55 eat	XXX //
56 bite	XXX //
57 see	k3t3 //
58 hear	awred3 //
59 know	XXX //
60 sleep	XXX //
61 die	mr3 //
62 kill	XXX //
63 swim	XXX //
64 fly	XXX //
65 walk	XXX //
66 come	ratl3 //
67 lie	XXX //
68 sit	XXX //
69 stand	XXX //
70 give	XXX //
71 say	XXX //
72 sun	nw~3r //
73 moon	XXX //
74 star	store //
75 water	ub3 //
76 rain	XXX //
77 stone	kane //
78 sand	XXX //
79 earth	XXX //
80 cloud	XXX //
81 smoke	XXX //
82 fire	our, or //
83 ash	XXX //
84 burn	XXX //
85 path	lar //
86 mountain	Gar //
87 red	XXX //
88 green	XXX //
89 yellow	XXX //
90 white	XXX //
91 black	XXX //
92 night	Spa //
93 hot	XXX //
94 cold	XXX //
95 full	dad //
96 new	nawe //
97 good	XXX //
98 round	XXX //
99 dry	XXX //
100 name	num //
DIGOR_OSSETIAN{|Iranian,CentralIranianPBS,Sogdic-Ossetic,Ossetic@}
 1   43.00   44.00      617570   oss   oss
1 I	Ez //
2 you	du //
3 we	maX //
4 this	XXX //
5 that	XXX //
6 who	XXX //
7 what	XXX //
8 not	XXX //
9 all	XXX //
10 many	XXX //
11 one	yew //
12 two	duwE //
13 big	XXX //
14 long	XXX //
15 small	XXX //
16 woman	XXX //
17 man	XXX //
18 person	%adEmag //
19 fish	kEsalgE, kEf //
20 bird	XXX //
21 dog	kuy //
22 louse	sistE //
23 tree	bElasE //
24 seed	XXX //
25 leaf	sifE, t"afE //
26 root	XXX //
27 bark	XXX //
28 skin	car //
29 flesh	XXX //
30 blood	tog //
31 bone	stEg, EstEg //
32 grease	XXX //
33 egg	XXX //
34 horn	sik"a //
35 tail	XXX //
36 feather	XXX //
37 hair	XXX //
38 head	XXX //
39 ear	xos //
40 eye	cEstE //
41 nose	fiy //
42 mouth	XXX //
43 tooth	dEndag //
44 tongue	Evzag //
45 claw	XXX //
46 foot	XXX //
47 knee	wErag, zonug //
48 hand	arE, cong //
49 belly	XXX //
50 neck	XXX //
51 breasts	rew, CeCe //
52 heart	XXX //
53 liver	yegEr //
54 drink	niwaz, cum //
55 eat	XXX //
56 bite	XXX //
57 see	win //
58 hear	ixos //
59 know	XXX //
60 sleep	XXX //
61 die	mEl //
62 kill	XXX //
63 swim	XXX //
64 fly	XXX //
65 walk	XXX //
66 come	cEw //
67 lie	XXX //
68 sit	XXX //
69 stand	XXX //
70 give	XXX //
71 say	XXX //
72 sun	Xor //
73 moon	XXX //
74 star	st"alu, Est"alu //
75 water	don //
76 rain	XXX //
77 stone	dor //
78 sand	XXX //
79 earth	XXX //
80 cloud	XXX //
81 smoke	XXX //
82 fire	Zing, art //
83 ash	XXX //
84 burn	XXX //
85 path	fEndag, nad //
86 mountain	XonX //
87 red	XXX //
88 green	XXX //
89 yellow	XXX //
90 white	XXX //
91 black	XXX //
92 night	EXsEvE //
93 hot	XXX //
94 cold	XXX //
95 full	icag //
96 new	nEwEg //
97 good	XXX //
98 round	XXX //
99 dry	XXX //
100 name	nom, non //
LARESTANI{|Iranian,SouthwesternIranian,Middle-ModernPersian,ModernSouthwesternIranian@}
 1   27.64   54.63      112000         lrl
1 I	ma //
2 you	to, Soma //
3 we	ama //
4 this	XXX //
5 that	XXX //
6 who	XXX //
7 what	XXX //
8 not	XXX //
9 all	XXX //
10 many	XXX //
11 one	yak //
12 two	dom //
13 big	XXX //
14 long	XXX //
15 small	XXX //
16 woman	XXX //
17 man	XXX //
18 person	Xadam //
19 fish	ma7i //
20 bird	XXX //
21 dog	sag //
22 louse	eS //
23 tree	deraxt //
24 seed	XXX //
25 leaf	barg //
26 root	XXX //
27 bark	XXX //
28 skin	piss //
29 flesh	XXX //
30 blood	xin //
31 bone	Xossoxun //
32 grease	XXX //
33 egg	XXX //
34 horn	Sax //
35 tail	XXX //
36 feather	XXX //
37 hair	XXX //
38 head	XXX //
39 ear	goS //
40 eye	caS //
41 nose	domag //
42 mouth	XXX //
43 tooth	dudu //
44 tongue	zabu //
45 claw	XXX //
46 foot	XXX //
47 knee	zani //
48 hand	dass //
49 belly	XXX //
50 neck	XXX //
51 breasts	Sir //
52 heart	XXX //
53 liver	jegar //
54 drink	xarda //
55 eat	XXX //
56 bite	XXX //
57 see	XXX //
58 hear	Sonofta //
59 know	XXX //
60 sleep	XXX //
61 die	XXX //
62 kill	XXX //
63 swim	XXX //
64 fly	XXX //
65 walk	XXX //
66 come	XXX //
67 lie	XXX //
68 sit	XXX //
69 stand	XXX //
70 give	XXX //
71 say	XXX //
72 sun	Xaftow, xorSid //
73 moon	XXX //
74 star	setara //
75 water	Xaw //
76 rain	XXX //
77 stone	saN, kolom //
78 sand	XXX //
79 earth	XXX //
80 cloud	XXX //
81 smoke	XXX //
82 fire	taS //
83 ash	XXX //
84 burn	XXX //
85 path	jaddam ra //
86 mountain	ki //
87 red	XXX //
88 green	XXX //
89 yellow	XXX //
90 white	XXX //
91 black	XXX //
92 night	Sow //
93 hot	XXX //
94 cold	XXX //
95 full	XXX //
96 new	now, taza //
97 good	XXX //
98 round	XXX //
99 dry	XXX //
100 name	Xesm //
TALYSH{|Iranian,CentralIranianPBS,CentralIranianPB,NorthwesternIranian,Adharic,Tatic,CentralTatic@}
 1   38.75   48.67      218100   taz   tly
1 I	oz //
2 you	ti //
3 we	3m3 //
4 this	XXX //
5 that	XXX //
6 who	XXX //
7 what	XXX //
8 not	XXX //
9 all	XXX //
10 many	XXX //
11 one	i //
12 two	di //
13 big	XXX //
14 long	XXX //
15 small	XXX //
16 woman	XXX //
17 man	XXX //
18 person	%od3m, %inson //
19 fish	moy //
20 bird	XXX //
21 dog	sip3, tul3 //
22 louse	sibiZ //
23 tree	do //
24 seed	XXX //
25 leaf	liv3 //
26 root	XXX //
27 bark	XXX //
28 skin	pust //
29 flesh	XXX //
30 blood	xun //
31 bone	ost3 //
32 grease	XXX //
33 egg	XXX //
34 horn	Sox //
35 tail	XXX //
36 feather	XXX //
37 hair	XXX //
38 head	XXX //
39 ear	huS3 //
40 eye	C3S, CoS //
41 nose	vini, buk3 //
42 mouth	XXX //
43 tooth	dond~on //
44 tongue	zivon //
45 claw	XXX //
46 foot	XXX //
47 knee	zoni, zonix //
48 hand	dost //
49 belly	XXX //
50 neck	XXX //
51 breasts	sin3 //
52 heart	XXX //
53 liver	j3x3 //
54 drink	peSom //
55 eat	XXX //
56 bite	XXX //
57 see	vind~ //
58 hear	m3s //
59 know	XXX //
60 sleep	XXX //
61 die	mord //
62 kill	XXX //
63 swim	XXX //
64 fly	XXX //
65 walk	XXX //
66 come	om //
67 lie	XXX //
68 sit	XXX //
69 stand	XXX //
70 give	XXX //
71 say	XXX //
72 sun	h3Si //
73 moon	XXX //
74 star	ostov3 //
75 water	ov //
76 rain	XXX //
77 stone	six //
78 sand	XXX //
79 earth	XXX //
80 cloud	XXX //
81 smoke	XXX //
82 fire	%ot3S, y3lov //
83 ash	XXX //
84 burn	XXX //
85 path	r3d, g3m3ro //
86 mountain	bond, ku //
87 red	XXX //
88 green	XXX //
89 yellow	XXX //
90 white	XXX //
91 black	XXX //
92 night	S3v //
93 hot	XXX //
94 cold	XXX //
95 full	pur //
96 new	toZ3, nu //
97 good	XXX //
98 round	XXX //
99 dry	XXX //
100 name	nom //
KURDISH_KURMANJI{|Iranian,CentralIranianPBS,CentralIranianPB,NorthwesternIranian,Laki-Kurdish,Kurdish@}
 1   38.00   42.00    15103230   kji   kmr
1 I	min, ez //
2 you	tu //
3 we	em, me //
4 this	XXX //
5 that	XXX //
6 who	XXX //
7 what	XXX //
8 not	XXX //
9 all	XXX //
10 many	XXX //
11 one	yek, ek //
12 two	du //
13 big	XXX //
14 long	XXX //
15 small	XXX //
16 woman	XXX //
17 man	XXX //
18 person	mirov, meriv //
19 fish	masi //
20 bird	XXX //
21 dog	seg, kuCik //
22 louse	sipi //
23 tree	dar //
24 seed	XXX //
25 leaf	pel //
26 root	XXX //
27 bark	XXX //
28 skin	Cerm //
29 flesh	XXX //
30 blood	xw~in //
31 bone	hesti //
32 grease	XXX //
33 egg	XXX //
34 horn	qiloC //
35 tail	XXX //
36 feather	XXX //
37 hair	XXX //
38 head	XXX //
39 ear	guh //
40 eye	Cav //
41 nose	poz, lut //
42 mouth	XXX //
43 tooth	didan, diran //
44 tongue	ziman //
45 claw	XXX //
46 foot	XXX //
47 knee	Cok //
48 hand	dest //
49 belly	XXX //
50 neck	XXX //
51 breasts	pesir, CiCik //
52 heart	XXX //
53 liver	jeger //
54 drink	vexw~arin //
55 eat	XXX //
56 bite	XXX //
57 see	ditin //
58 hear	bihiStin //
59 know	XXX //
60 sleep	XXX //
61 die	mirin //
62 kill	XXX //
63 swim	XXX //
64 fly	XXX //
65 walk	XXX //
66 come	hatin //
67 lie	XXX //
68 sit	XXX //
69 stand	XXX //
70 give	XXX //
71 say	XXX //
72 sun	roZ, xor //
73 moon	XXX //
74 star	ster //
75 water	av //
76 rain	XXX //
77 stone	kevir, ber //
78 sand	XXX //
79 earth	XXX //
80 cloud	XXX //
81 smoke	XXX //
82 fire	agir //
83 ash	XXX //
84 burn	XXX //
85 path	re //
86 mountain	Ciya, sax //
87 red	XXX //
88 green	XXX //
89 yellow	XXX //
90 white	XXX //
91 black	XXX //
92 night	Sev //
93 hot	XXX //
94 cold	XXX //
95 full	tiZi, pir //
96 new	nu //
97 good	XXX //
98 round	XXX //
99 dry	XXX //
100 name	nav //
ZAZAKI{|Iranian,CentralIranianPBS,CentralIranianPB,NorthwesternIranian,Adharic,Zaza@}
 1   39.00   41.00     1500000   zaz   diq
1 I	mun //
2 you	to, tu //
3 we	ma //
4 this	XXX //
5 that	XXX //
6 who	XXX //
7 what	XXX //
8 not	XXX //
9 all	XXX //
10 many	XXX //
11 one	Zu //
12 two	dudu //
13 big	XXX //
14 long	XXX //
15 small	XXX //
16 woman	XXX //
17 man	XXX //
18 person	merdum //
19 fish	mase //
20 bird	XXX //
21 dog	kutuk //
22 louse	uSpiZ //
23 tree	dar //
24 seed	XXX //
25 leaf	perr //
26 root	XXX //
27 bark	XXX //
28 skin	poste //
29 flesh	XXX //
30 blood	gunni //
31 bone	u7ste //
32 grease	XXX //
33 egg	XXX //
34 horn	ustre //
35 tail	XXX //
36 feather	XXX //
37 hair	XXX //
38 head	XXX //
39 ear	goS //
40 eye	Cum //
41 nose	zunji //
42 mouth	XXX //
43 tooth	dundan //
44 tongue	zuwan //
45 claw	XXX //
46 foot	XXX //
47 knee	saqe //
48 hand	dest //
49 belly	XXX //
50 neck	XXX //
51 breasts	pustun //
52 heart	XXX //
53 liver	kezev //
54 drink	SumtuS //
55 eat	XXX //
56 bite	XXX //
57 see	diyayuS //
58 hear	7hesyayuS //
59 know	XXX //
60 sleep	XXX //
61 die	merduS //
62 kill	XXX //
63 swim	XXX //
64 fly	XXX //
65 walk	XXX //
66 come	amyayuS //
67 lie	XXX //
68 sit	XXX //
69 stand	XXX //
70 give	XXX //
71 say	XXX //
72 sun	roZ //
73 moon	XXX //
74 star	ustare //
75 water	aw //
76 rain	XXX //
77 stone	7si //
78 sand	XXX //
79 earth	XXX //
80 cloud	XXX //
81 smoke	XXX //
82 fire	adur //
83 ash	XXX //
84 burn	XXX //
85 path	ray //
86 mountain	kerre, ko //
87 red	XXX //
88 green	XXX //
89 yellow	XXX //
90 white	XXX //
91 black	XXX //
92 night	Sew //
93 hot	XXX //
94 cold	XXX //
95 full	murd, purr //
96 new	newe //
97 good	XXX //
98 round	XXX //
99 dry	XXX //
100 name	name //
NATANZI{|Iranian,CentralIranianPBS,CentralIranianPB,NorthwesternIranian,CentralIranKermanic,Kashani-Natanzi@}
 1   33.50   51.90        7030         ntz
1 I	mun //
2 you	to //
3 we	hamo, maho //
4 this	XXX //
5 that	XXX //
6 who	XXX //
7 what	XXX //
8 not	XXX //
9 all	XXX //
10 many	XXX //
11 one	jEk, i //
12 two	do //
13 big	XXX //
14 long	XXX //
15 small	XXX //
16 woman	XXX //
17 man	XXX //
18 person	mirE //
19 fish	mahi //
20 bird	XXX //
21 dog	kuya //
22 louse	XXX //
23 tree	deraXt //
24 seed	XXX //
25 leaf	valg //
26 root	XXX //
27 bark	XXX //
28 skin	XXX //
29 flesh	XXX //
30 blood	Xun //
31 bone	ostEXan //
32 grease	XXX //
33 egg	XXX //
34 horn	XXX //
35 tail	XXX //
36 feather	XXX //
37 hair	XXX //
38 head	XXX //
39 ear	guS //
40 eye	CEm //
41 nose	dEmoq //
42 mouth	XXX //
43 tooth	dandun //
44 tongue	ozon //
45 claw	XXX //
46 foot	XXX //
47 knee	zonu //
48 hand	das //
49 belly	XXX //
50 neck	XXX //
51 breasts	sinE //
52 heart	XXX //
53 liver	XXX //
54 drink	baXor //
55 eat	XXX //
56 bite	XXX //
57 see	bevin //
58 hear	SEnEve //
59 know	XXX //
60 sleep	XXX //
61 die	mardEn //
62 kill	XXX //
63 swim	XXX //
64 fly	XXX //
65 walk	XXX //
66 come	burE //
67 lie	XXX //
68 sit	XXX //
69 stand	XXX //
70 give	XXX //
71 say	XXX //
72 sun	oXtov //
73 moon	XXX //
74 star	EsarE //
75 water	ov //
76 rain	XXX //
77 stone	sENg //
78 sand	XXX //
79 earth	XXX //
80 cloud	XXX //
81 smoke	XXX //
82 fire	otES //
83 ash	XXX //
84 burn	XXX //
85 path	XXX //
86 mountain	ku //
87 red	XXX //
88 green	XXX //
89 yellow	XXX //
90 white	XXX //
91 black	XXX //
92 night	Sov //
93 hot	XXX //
94 cold	XXX //
95 full	XXX //
96 new	XXX //
97 good	XXX //
98 round	XXX //
99 dry	XXX //
100 name	XXX //
JUDEO_TAT_2{|Iranian,SouthwesternIranian,Middle-ModernPersian,ModernSouthwesternIranian,Farsic-CaucasianTat,CaucasianTat@}
 1   41.40   48.50       80500         jdt
1 I	mE //
2 you	ti //
3 we	imu //
4 this	XXX //
5 that	XXX //
6 who	XXX //
7 what	XXX //
8 not	XXX //
9 all	XXX //
10 many	XXX //
11 one	Eki, toy //
12 two	di, didi //
13 big	XXX //
14 long	XXX //
15 small	XXX //
16 woman	XXX //
17 man	XXX //
18 person	%odomi, bEndE //
19 fish	jEX //
20 bird	XXX //
21 dog	sEg //
22 louse	subuj //
23 tree	dor //
24 seed	XXX //
25 leaf	vElg, EproGi //
26 root	XXX //
27 bark	XXX //
28 skin	Cerm, doroG //
29 flesh	XXX //
30 blood	Xun //
31 bone	EstGun, osGu //
32 grease	XXX //
33 egg	XXX //
34 horn	sirg, sirgh~o //
35 tail	XXX //
36 feather	XXX //
37 hair	XXX //
38 head	XXX //
39 ear	guS //
40 eye	Cum, gilE //
41 nose	vini, fini //
42 mouth	XXX //
43 tooth	dEnd~u, %diS //
44 tongue	zuhun //
45 claw	XXX //
46 foot	XXX //
47 knee	suGrEzani, GuCEzani //
48 hand	dEs, bazu //
49 belly	XXX //
50 neck	XXX //
51 breasts	sinE, nEnE //
52 heart	XXX //
53 liver	jigEr //
54 drink	hEnj~i //
55 eat	XXX //
56 bite	XXX //
57 see	di //
58 hear	Sini //
59 know	XXX //
60 sleep	XXX //
61 die	mird //
62 kill	XXX //
63 swim	XXX //
64 fly	XXX //
65 walk	XXX //
66 come	omo //
67 lie	XXX //
68 sit	XXX //
69 stand	XXX //
70 give	XXX //
71 say	XXX //
72 sun	CiSmE, oftoi //
73 moon	XXX //
74 star	asdara, %ulduz //
75 water	Xov, ov //
76 rain	XXX //
77 stone	sENG~ //
78 sand	XXX //
79 earth	XXX //
80 cloud	XXX //
81 smoke	XXX //
82 fire	XEtoS, ataS //
83 ash	XXX //
84 burn	XXX //
85 path	rEX, ilCi //
86 mountain	Emoj, %tepei //
87 red	XXX //
88 green	XXX //
89 yellow	XXX //
90 white	XXX //
91 black	XXX //
92 night	SEv //
93 hot	XXX //
94 cold	XXX //
95 full	Giz, pur //
96 new	tozE, nigi //
97 good	XXX //
98 round	XXX //
99 dry	XXX //
100 name	num //
BALOCHI_EASTERN{|Iranian,CentralIranianPBS,CentralIranianPB,NorthwesternIranian,Balochic@}
 1   28.00   62.00     3050800   blc   bgp
1 I	mah, man //
2 you	XXX //
3 we	ma //
4 this	XXX //
5 that	XXX //
6 who	XXX //
7 what	XXX //
8 not	XXX //
9 all	XXX //
10 many	XXX //
11 one	yak, yek //
12 two	do //
13 big	XXX //
14 long	XXX //
15 small	XXX //
16 woman	XXX //
17 man	XXX //
18 person	mardum //
19 fish	mahi //
20 bird	XXX //
21 dog	biN //
22 louse	XXX //
23 tree	daraSk~ //
24 seed	XXX //
25 leaf	th~akh~ //
26 root	XXX //
27 bark	XXX //
28 skin	post~ //
29 flesh	XXX //
30 blood	lanj~ //
31 bone	XXX //
32 grease	XXX //
33 egg	XXX //
34 horn	Sah, naz //
35 tail	XXX //
36 feather	XXX //
37 hair	XXX //
38 head	XXX //
39 ear	XXX //
40 eye	Ch~am //
41 nose	ph~onz~ //
42 mouth	XXX //
43 tooth	dath~an //
44 tongue	zawan //
45 claw	XXX //
46 foot	XXX //
47 knee	kh~ond~ //
48 hand	dast~ //
49 belly	XXX //
50 neck	XXX //
51 breasts	gw~ar //
52 heart	XXX //
53 liver	lagh~ar //
54 drink	lawaSagh~ //
55 eat	XXX //
56 bite	XXX //
57 see	dith~a, gind~ //
58 hear	aSkanagh~, aSkuth~a //
59 know	XXX //
60 sleep	XXX //
61 die	mir, murth~a //
62 kill	XXX //
63 swim	XXX //
64 fly	XXX //
65 walk	XXX //
66 come	agh~, amadan //
67 lie	XXX //
68 sit	XXX //
69 stand	XXX //
70 give	XXX //
71 say	XXX //
72 sun	roC //
73 moon	XXX //
74 star	astar //
75 water	ab,af //
76 rain	XXX //
77 stone	siN //
78 sand	XXX //
79 earth	XXX //
80 cloud	XXX //
81 smoke	XXX //
82 fire	as //
83 ash	XXX //
84 burn	XXX //
85 path	XXX //
86 mountain	koh,ph~awad //
87 red	XXX //
88 green	XXX //
89 yellow	XXX //
90 white	XXX //
91 black	XXX //
92 night	Sap //
93 hot	XXX //
94 cold	XXX //
95 full	ph~ur //
96 new	nokh~ //
97 good	XXX //
98 round	XXX //
99 dry	XXX //
100 name	nam //
EASTERN_FARSI{|Iranian,SouthwesternIranian,Middle-ModernPersian,ModernSouthwesternIranian,Farsic-CaucasianTat,Farsic,EasternFarsic@}
 1   35.00   66.00     8990200   dri   prs
1 I	mEn //
2 you	tu //
3 we	mo //
4 this	XXX //
5 that	XXX //
6 who	XXX //
7 what	XXX //
8 not	XXX //
9 all	XXX //
10 many	XXX //
11 one	yEk //
12 two	du //
13 big	XXX //
14 long	XXX //
15 small	XXX //
16 woman	XXX //
17 man	XXX //
18 person	nEfEr //
19 fish	mohi //
20 bird	XXX //
21 dog	sEg //
22 louse	SebeS //
23 tree	dErEt //
24 seed	XXX //
25 leaf	bErg //
26 root	XXX //
27 bark	XXX //
28 skin	post //
29 flesh	XXX //
30 blood	Xun //
31 bone	ostoXon //
32 grease	XXX //
33 egg	XXX //
34 horn	soX //
35 tail	XXX //
36 feather	XXX //
37 hair	XXX //
38 head	XXX //
39 ear	gouS //
40 eye	CeSm //
41 nose	bini //
42 mouth	XXX //
43 tooth	dEndon //
44 tongue	zEbon //
45 claw	XXX //
46 foot	XXX //
47 knee	zonu //
48 hand	dEst //
49 belly	XXX //
50 neck	XXX //
51 breasts	sinE //
52 heart	XXX //
53 liver	jegEr //
54 drink	nouSidEn //
55 eat	XXX //
56 bite	XXX //
57 see	didEn //
58 hear	SonidEn //
59 know	XXX //
60 sleep	XXX //
61 die	mordEn //
62 kill	XXX //
63 swim	XXX //
64 fly	XXX //
65 walk	XXX //
66 come	omEdEn //
67 lie	XXX //
68 sit	XXX //
69 stand	XXX //
70 give	XXX //
71 say	XXX //
72 sun	EftEw //
73 moon	XXX //
74 star	setorE //
75 water	Ew //
76 rain	XXX //
77 stone	sEng //
78 sand	XXX //
79 earth	XXX //
80 cloud	XXX //
81 smoke	XXX //
82 fire	oteS //
83 ash	XXX //
84 burn	XXX //
85 path	roh //
86 mountain	koh //
87 red	XXX //
88 green	XXX //
89 yellow	XXX //
90 white	XXX //
91 black	XXX //
92 night	SEw //
93 hot	XXX //
94 cold	XXX //
95 full	por //
96 new	nEw //
97 good	XXX //
98 round	XXX //
99 dry	XXX //
100 name	nom //
PARACHI{|Iranian,Ormuri-Parachi@}
 1   35.05   69.61        3500         prc
1 I	on //
2 you	to, tu //
3 we	mo //
4 this	XXX //
5 that	XXX //
6 who	XXX //
7 what	XXX //
8 not	XXX //
9 all	XXX //
10 many	XXX //
11 one	Zu //
12 two	di, do //
13 big	XXX //
14 long	XXX //
15 small	XXX //
16 woman	XXX //
17 man	XXX //
18 person	monES //
19 fish	mohi, mX~aso //
20 bird	XXX //
21 dog	XXX //
22 louse	XXX //
23 tree	bX~in //
24 seed	XXX //
25 leaf	pon //
26 root	XXX //
27 bark	XXX //
28 skin	pust //
29 flesh	XXX //
30 blood	hin //
31 bone	hadX~, ostoXon //
32 grease	XXX //
33 egg	XXX //
34 horn	XXX //
35 tail	XXX //
36 feather	XXX //
37 hair	XXX //
38 head	XXX //
39 ear	guS, goS //
40 eye	teC, dida //
41 nose	neStX~ //
42 mouth	XXX //
43 tooth	danon //
44 tongue	bon, zabon //
45 claw	XXX //
46 foot	XXX //
47 knee	zonu //
48 hand	dost //
49 belly	XXX //
50 neck	XXX //
51 breasts	sino, siz //
52 heart	XXX //
53 liver	jEgar //
54 drink	th~arX~, th~Er //
55 eat	XXX //
56 bite	XXX //
57 see	boC, dorX~ //
58 hear	harw~ //
59 know	XXX //
60 sleep	XXX //
61 die	morX~, mer //
62 kill	XXX //
63 swim	XXX //
64 fly	XXX //
65 walk	XXX //
66 come	XXX //
67 lie	XXX //
68 sit	XXX //
69 stand	XXX //
70 give	XXX //
71 say	XXX //
72 sun	ruC, rX~uC //
73 moon	XXX //
74 star	EsteC, sEtora //
75 water	ow, aw //
76 rain	XXX //
77 stone	gEr //
78 sand	XXX //
79 earth	XXX //
80 cloud	XXX //
81 smoke	XXX //
82 fire	orX~, rX~ine //
83 ash	XXX //
84 burn	XXX //
85 path	panon, roh //
86 mountain	dX~or, koh //
87 red	XXX //
88 green	XXX //
89 yellow	XXX //
90 white	XXX //
91 black	XXX //
92 night	wEor, Xawon //
93 hot	XXX //
94 cold	XXX //
95 full	por, tX~arX~ //
96 new	no, now //
97 good	XXX //
98 round	XXX //
99 dry	XXX //
100 name	nom //
MUNJANI{|Iranian,Yidgha-Munja@}
 1   38.39   71.11        5300         mnj
1 I	z3 //
2 you	tu //
3 we	Zim3n //
4 this	XXX //
5 that	XXX //
6 who	XXX //
7 what	XXX //
8 not	XXX //
9 all	XXX //
10 many	XXX //
11 one	yu //
12 two	lu //
13 big	XXX //
14 long	XXX //
15 small	XXX //
16 woman	XXX //
17 man	XXX //
18 person	mEra //
19 fish	kop //
20 bird	XXX //
21 dog	%xulf //
22 louse	XXX //
23 tree	d3r3t3 //
24 seed	XXX //
25 leaf	b3rx~iko //
26 root	XXX //
27 bark	XXX //
28 skin	ph~ost //
29 flesh	XXX //
30 blood	yin3 //
31 bone	y3sti //
32 grease	XXX //
33 egg	XXX //
34 horn	Sux //
35 tail	XXX //
36 feather	XXX //
37 hair	XXX //
38 head	XXX //
39 ear	xoi //
40 eye	Com //
41 nose	fosk3 //
42 mouth	XXX //
43 tooth	lod3 //
44 tongue	zub3n //
45 claw	XXX //
46 foot	XXX //
47 knee	XXX //
48 hand	lost3 //
49 belly	XXX //
50 neck	XXX //
51 breasts	fuz //
52 heart	XXX //
53 liver	XXX //
54 drink	Som //
55 eat	XXX //
56 bite	XXX //
57 see	liSky~ //
58 hear	xoilEt //
59 know	XXX //
60 sleep	XXX //
61 die	m3ro //
62 kill	XXX //
63 swim	XXX //
64 fly	XXX //
65 walk	XXX //
66 come	axoi //
67 lie	XXX //
68 sit	XXX //
69 stand	XXX //
70 give	XXX //
71 say	XXX //
72 sun	mira //
73 moon	XXX //
74 star	ist3r3 //
75 water	yoxo //
76 rain	XXX //
77 stone	koiko //
78 sand	XXX //
79 earth	XXX //
80 cloud	XXX //
81 smoke	XXX //
82 fire	yuL3 //
83 ash	XXX //
84 burn	XXX //
85 path	podo //
86 mountain	XXX //
87 red	XXX //
88 green	XXX //
89 yellow	XXX //
90 white	XXX //
91 black	XXX //
92 night	turiko //
93 hot	XXX //
94 cold	XXX //
95 full	XXX //
96 new	n3ve //
97 good	XXX //
98 round	XXX //
99 dry	XXX //
100 name	nom //
VAFSI{|Iranian,CentralIranianPBS,CentralIranianPB,NorthwesternIranian,Adharic,Tatic,SouthernTatic,Vafsic@}
 1   34.67   49.92       18000   vaf   vaf
1 I	aez, eyz //
2 you	tE, esdE //
3 we	awan //
4 this	XXX //
5 that	XXX //
6 who	XXX //
7 what	XXX //
8 not	XXX //
9 all	XXX //
10 many	XXX //
11 one	yey //
12 two	do //
13 big	XXX //
14 long	XXX //
15 small	XXX //
16 woman	XXX //
17 man	XXX //
18 person	adui //
19 fish	XXX //
20 bird	XXX //
21 dog	EsbE //
22 louse	XXX //
23 tree	dar //
24 seed	XXX //
25 leaf	vElg //
26 root	XXX //
27 bark	XXX //
28 skin	XXX //
29 flesh	XXX //
30 blood	xun //
31 bone	Esdoxan, osdoxan //
32 grease	XXX //
33 egg	XXX //
34 horn	Sax //
35 tail	XXX //
36 feather	XXX //
37 hair	XXX //
38 head	XXX //
39 ear	guS //
40 eye	CEm //
41 nose	vinfE //
42 mouth	XXX //
43 tooth	dendan, denan //
44 tongue	zuan //
45 claw	XXX //
46 foot	XXX //
47 knee	Erzane //
48 hand	penjE //
49 belly	XXX //
50 neck	XXX //
51 breasts	sinE //
52 heart	XXX //
53 liver	XXX //
54 drink	XXX //
55 eat	XXX //
56 bite	XXX //
57 see	vin, di //
58 hear	XXX //
59 know	XXX //
60 sleep	XXX //
61 die	mer, mErd //
62 kill	XXX //
63 swim	XXX //
64 fly	XXX //
65 walk	XXX //
66 come	XXX //
67 lie	XXX //
68 sit	XXX //
69 stand	XXX //
70 give	XXX //
71 say	XXX //
72 sun	xor //
73 moon	XXX //
74 star	XXX //
75 water	awE //
76 rain	XXX //
77 stone	sEN //
78 sand	XXX //
79 earth	XXX //
80 cloud	XXX //
81 smoke	XXX //
82 fire	ayr //
83 ash	XXX //
84 burn	XXX //
85 path	XXX //
86 mountain	ku //
87 red	XXX //
88 green	XXX //
89 yellow	XXX //
90 white	XXX //
91 black	XXX //
92 night	So //
93 hot	XXX //
94 cold	XXX //
95 full	per //
96 new	XXX //
97 good	XXX //
98 round	XXX //
99 dry	XXX //
100 name	nawE //
WANECI{|Iranian,Pashto@}
 1   30.10   67.94      108000         wne
1 I	z3 //
2 you	ta, t3 //
3 we	moS //
4 this	XXX //
5 that	XXX //
6 who	XXX //
7 what	XXX //
8 not	XXX //
9 all	XXX //
10 many	XXX //
11 one	yo //
12 two	dw~a //
13 big	XXX //
14 long	XXX //
15 small	XXX //
16 woman	XXX //
17 man	XXX //
18 person	sara //
19 fish	maha //
20 bird	XXX //
21 dog	spa //
22 louse	XXX //
23 tree	dr3t3 //
24 seed	XXX //
25 leaf	pani //
26 root	XXX //
27 bark	XXX //
28 skin	c3rm3n //
29 flesh	XXX //
30 blood	win3 //
31 bone	h3d //
32 grease	XXX //
33 egg	XXX //
34 horn	Suk3r //
35 tail	XXX //
36 feather	XXX //
37 hair	XXX //
38 head	XXX //
39 ear	xw~3Z //
40 eye	st3rg //
41 nose	piz3 //
42 mouth	XXX //
43 tooth	xaS //
44 tongue	zb3 //
45 claw	XXX //
46 foot	XXX //
47 knee	XXX //
48 hand	las //
49 belly	XXX //
50 neck	XXX //
51 breasts	jig3r //
52 heart	XXX //
53 liver	XXX //
54 drink	xw~3 //
55 eat	XXX //
56 bite	XXX //
57 see	lid //
58 hear	rw~i //
59 know	XXX //
60 sleep	XXX //
61 die	m3r //
62 kill	XXX //
63 swim	XXX //
64 fly	XXX //
65 walk	XXX //
66 come	rax //
67 lie	XXX //
68 sit	XXX //
69 stand	XXX //
70 give	XXX //
71 say	XXX //
72 sun	mer //
73 moon	XXX //
74 star	stori //
75 water	ob3 //
76 rain	XXX //
77 stone	k3nd3 //
78 sand	XXX //
79 earth	XXX //
80 cloud	XXX //
81 smoke	XXX //
82 fire	aw3r //
83 ash	XXX //
84 burn	XXX //
85 path	lar //
86 mountain	XXX //
87 red	XXX //
88 green	XXX //
89 yellow	XXX //
90 white	XXX //
91 black	XXX //
92 night	Sp3 //
93 hot	XXX //
94 cold	XXX //
95 full	XXX //
96 new	newa //
97 good	XXX //
98 round	XXX //
99 dry	XXX //
100 name	num //
PERSIAN{|Iranian,SouthwesternIranian,Middle-ModernPersian,ModernSouthwesternIranian,Farsic-CaucasianTat,Farsic@}
 1   32.00   54.00    52939220   prs   pes
1 I	man //
2 you	to //
3 we	m3 //
4 this	in //
5 that	n3 //
6 who	ki //
7 what	Ci //
8 not	na //
9 all	hame //
10 many	xeyli //
11 one	yek //
12 two	do //
13 big	bozorg //
14 long	der3z //
15 small	kuCik //
16 woman	zan //
17 man	mard //
18 person	%ens3n //
19 fish	m3hi //
20 bird	parande //
21 dog	sag //
22 louse	SepeS //
23 tree	deraxt //
24 seed	toxm //
25 leaf	barg //
26 root	riSe //
27 bark	pust //
28 skin	pust //
29 flesh	guSt //
30 blood	xun //
31 bone	ostoxun //
32 grease	roGan //
33 egg	toxm //
34 horn	S3x //
35 tail	dom //
36 feather	par //
37 hair	mu //
38 head	sar //
39 ear	guS //
40 eye	CeSm //
41 nose	dam3G //
42 mouth	dahan //
43 tooth	dand3n //
44 tongue	zab3n //
45 claw	panje //
46 foot	p3 //
47 knee	z3nu //
48 hand	dast //
49 belly	Sekam //
50 neck	gardan //
51 breasts	pestun //
52 heart	Galb //
53 liver	jegar //
54 drink	xord //
55 eat	xord //
56 bite	gazid //
57 see	did //
58 hear	Senid //
59 know	dunest //
60 sleep	x3bid //
61 die	mord //
62 kill	koSt //
63 swim	Sen3 kard //
64 fly	parv3z kard //
65 walk	r3h raft //
66 come	3mad //
67 lie	der3z keSid //
68 sit	neSast //
69 stand	ist3d //
70 give	d3d //
71 say	goft //
72 sun	xorSid //
73 moon	m3h //
74 star	setare //
75 water	3b //
76 rain	b3run //
77 stone	sang //
78 sand	Sen //
79 earth	zamin //
80 cloud	abr //
81 smoke	dud //
82 fire	3teS //
83 ash	x3kestar //
84 burn	suxt //
85 path	rah //
86 mountain	kuh //
87 red	Germez //
88 green	sabz //
89 yellow	zard //
90 white	sefid //
91 black	si3h //
92 night	Sab //
93 hot	garm //
94 cold	sard //
95 full	por //
96 new	t3zeh //
97 good	xub //
98 round	gerd //
99 dry	xoSk //
100 name	esm //
YAZGULYAM{|Iranian,Shughni-Yazgulami@}
 1   38.50   71.50        9000   yaz   yah
1 I	az, mo7un //
2 you	tow, tu //
3 we	aztow, mox //
4 this	XXX //
5 that	XXX //
6 who	XXX //
7 what	XXX //
8 not	XXX //
9 all	XXX //
10 many	XXX //
11 one	wog, toqa, yak //
12 two	8ow, du //
13 big	XXX //
14 long	XXX //
15 small	XXX //
16 woman	XXX //
17 man	XXX //
18 person	inson, odam //
19 fish	mahay //
20 bird	XXX //
21 dog	kod //
22 louse	s3paw //
23 tree	d3ruxt //
24 seed	XXX //
25 leaf	kifk //
26 root	XXX //
27 bark	XXX //
28 skin	kux //
29 flesh	XXX //
30 blood	xun, xan //
31 bone	Seg //
32 grease	XXX //
33 egg	XXX //
34 horn	xow //
35 tail	XXX //
36 feather	XXX //
37 hair	XXX //
38 head	XXX //
39 ear	x3von //
40 eye	Cam //
41 nose	neZ //
42 mouth	XXX //
43 tooth	8an //
44 tongue	zveg //
45 claw	XXX //
46 foot	XXX //
47 knee	z3n //
48 hand	8ust //
49 belly	XXX //
50 neck	XXX //
51 breasts	dot //
52 heart	XXX //
53 liver	8ed, j3gar, jigar //
54 drink	xomt,xam //
55 eat	XXX //
56 bite	XXX //
57 see	XXX //
58 hear	XXX //
59 know	XXX //
60 sleep	XXX //
61 die	mard //
62 kill	XXX //
63 swim	XXX //
64 fly	XXX //
65 walk	XXX //
66 come	XXX //
67 lie	XXX //
68 sit	XXX //
69 stand	XXX //
70 give	XXX //
71 say	XXX //
72 sun	xvor //
73 moon	XXX //
74 star	Starak //
75 water	xex //
76 rain	XXX //
77 stone	xar, k3r //
78 sand	XXX //
79 earth	XXX //
80 cloud	XXX //
81 smoke	XXX //
82 fire	yec //
83 ash	XXX //
84 burn	XXX //
85 path	pan, pand //
86 mountain	x3rCug, ku //
87 red	XXX //
88 green	XXX //
89 yellow	XXX //
90 white	XXX //
91 black	XXX //
92 night	Sab //
93 hot	XXX //
94 cold	XXX //
95 full	xam, p3r //
96 new	nug //
97 good	XXX //
98 round	XXX //
99 dry	XXX //
100 name	n3m //
BAKHTIARI{|Iranian,SouthwesternIranian,Middle-ModernPersian,ModernSouthwesternIranian,Luric-Dezfulic,Luric@}
 1   32.02   49.77     1000000         bqi
1 I	mo //
2 you	to //
3 we	XXX //
4 this	XXX //
5 that	XXX //
6 who	XXX //
7 what	XXX //
8 not	XXX //
9 all	XXX //
10 many	XXX //
11 one	yak //
12 two	do, d3 //
13 big	XXX //
14 long	XXX //
15 small	XXX //
16 woman	XXX //
17 man	XXX //
18 person	piyo //
19 fish	moi //
20 bird	XXX //
21 dog	kEtu, kutu //
22 louse	SeS //
23 tree	dur, daraxt //
24 seed	XXX //
25 leaf	par, balg //
26 root	XXX //
27 bark	XXX //
28 skin	pus //
29 flesh	XXX //
30 blood	xi //
31 bone	7osoxu, xas //
32 grease	XXX //
33 egg	XXX //
34 horn	Sox //
35 tail	XXX //
36 feather	XXX //
37 hair	XXX //
38 head	XXX //
39 ear	guS //
40 eye	tiye //
41 nose	damax, noft //
42 mouth	XXX //
43 tooth	dEndu //
44 tongue	zebu //
45 claw	XXX //
46 foot	XXX //
47 knee	z3ni //
48 hand	das //
49 belly	XXX //
50 neck	XXX //
51 breasts	peso, pesto, golun //
52 heart	XXX //
53 liver	XXX //
54 drink	xard //
55 eat	XXX //
56 bite	XXX //
57 see	di //
58 hear	7aSni //
59 know	XXX //
60 sleep	XXX //
61 die	mord //
62 kill	XXX //
63 swim	XXX //
64 fly	XXX //
65 walk	XXX //
66 come	7ouEi, 7auo //
67 lie	XXX //
68 sit	XXX //
69 stand	XXX //
70 give	XXX //
71 say	XXX //
72 sun	7aft3w //
73 moon	XXX //
74 star	bu8 //
75 water	73w //
76 rain	XXX //
77 stone	XXX //
78 sand	XXX //
79 earth	XXX //
80 cloud	XXX //
81 smoke	XXX //
82 fire	taS //
83 ash	XXX //
84 burn	XXX //
85 path	Cada, rah //
86 mountain	XXX //
87 red	XXX //
88 green	XXX //
89 yellow	XXX //
90 white	XXX //
91 black	XXX //
92 night	S3w //
93 hot	XXX //
94 cold	XXX //
95 full	por //
96 new	now, nu //
97 good	XXX //
98 round	XXX //
99 dry	XXX //
100 name	n3, nom //
SIVANDI{|Iranian,CentralIranianPBS,CentralIranianPB,NorthwesternIranian,CentralIranKermanic@}
 1   30.08   52.92        7030         siy
1 I	me //
2 you	te //
3 we	hame //
4 this	XXX //
5 that	XXX //
6 who	XXX //
7 what	XXX //
8 not	XXX //
9 all	XXX //
10 many	XXX //
11 one	ye, yuwwi //
12 two	duwwe //
13 big	XXX //
14 long	XXX //
15 small	XXX //
16 woman	XXX //
17 man	XXX //
18 person	nafar //
19 fish	moi //
20 bird	XXX //
21 dog	espe //
22 louse	peS //
23 tree	deraxt //
24 seed	XXX //
25 leaf	valk //
26 root	XXX //
27 bark	XXX //
28 skin	pus //
29 flesh	XXX //
30 blood	fin //
31 bone	sakal //
32 grease	XXX //
33 egg	XXX //
34 horn	XXX //
35 tail	XXX //
36 feather	XXX //
37 hair	XXX //
38 head	XXX //
39 ear	XXX //
40 eye	CaS //
41 nose	pet //
42 mouth	XXX //
43 tooth	XXX //
44 tongue	zuwan //
45 claw	XXX //
46 foot	XXX //
47 knee	zani //
48 hand	das //
49 belly	XXX //
50 neck	XXX //
51 breasts	sine //
52 heart	XXX //
53 liver	yegar //
54 drink	nowsidan //
55 eat	XXX //
56 bite	XXX //
57 see	diyan, didan //
58 hear	guS kerdan //
59 know	XXX //
60 sleep	XXX //
61 die	merdan //
62 kill	XXX //
63 swim	XXX //
64 fly	XXX //
65 walk	XXX //
66 come	ameyan //
67 lie	XXX //
68 sit	XXX //
69 stand	XXX //
70 give	XXX //
71 say	XXX //
72 sun	aftow //
73 moon	XXX //
74 star	esara //
75 water	ow //
76 rain	XXX //
77 stone	vard //
78 sand	XXX //
79 earth	XXX //
80 cloud	XXX //
81 smoke	XXX //
82 fire	uir //
83 ash	XXX //
84 burn	XXX //
85 path	rah //
86 mountain	koessan, ko //
87 red	XXX //
88 green	XXX //
89 yellow	XXX //
90 white	XXX //
91 black	XXX //
92 night	sow //
93 hot	XXX //
94 cold	XXX //
95 full	XXX //
96 new	nuhu //
97 good	XXX //
98 round	XXX //
99 dry	XXX //
100 name	nam //
SOUTHERN_BALOCHI{|Iranian,CentralIranianPBS,CentralIranianPB,NorthwesternIranian,Balochic,Southern-WesternBalochi@}
 1   25.11   59.74     3689300         bcc
1 I	man //
2 you	th~au //
3 we	ma //
4 this	XXX //
5 that	XXX //
6 who	XXX //
7 what	XXX //
8 not	XXX //
9 all	XXX //
10 many	XXX //
11 one	yak //
12 two	do //
13 big	XXX //
14 long	XXX //
15 small	XXX //
16 woman	XXX //
17 man	XXX //
18 person	kh~as //
19 fish	mahi //
20 bird	XXX //
21 dog	sag //
22 louse	bot //
23 tree	draSk //
24 seed	XXX //
25 leaf	th~akh~ //
26 root	XXX //
27 bark	XXX //
28 skin	ph~ost //
29 flesh	XXX //
30 blood	hon //
31 bone	had //
32 grease	XXX //
33 egg	XXX //
34 horn	XXX //
35 tail	XXX //
36 feather	XXX //
37 hair	XXX //
38 head	XXX //
39 ear	goS //
40 eye	Ch~am //
41 nose	ph~onz //
42 mouth	XXX //
43 tooth	dath~an //
44 tongue	zawan //
45 claw	XXX //
46 foot	XXX //
47 knee	XXX //
48 hand	dast //
49 belly	XXX //
50 neck	XXX //
51 breasts	XXX //
52 heart	XXX //
53 liver	yagh~ar //
54 drink	waragh~, warth~a //
55 eat	XXX //
56 bite	XXX //
57 see	dith~a, gindagh~ //
58 hear	askh~anagh~, askh~uth~a //
59 know	XXX //
60 sleep	XXX //
61 die	miragh~, murth~a //
62 kill	XXX //
63 swim	XXX //
64 fly	XXX //
65 walk	XXX //
66 come	agh~, atka, akh~ta //
67 lie	XXX //
68 sit	XXX //
69 stand	XXX //
70 give	XXX //
71 say	XXX //
72 sun	roS //
73 moon	XXX //
74 star	istar //
75 water	af //
76 rain	XXX //
77 stone	kh~oh //
78 sand	XXX //
79 earth	XXX //
80 cloud	XXX //
81 smoke	XXX //
82 fire	as //
83 ash	XXX //
84 burn	XXX //
85 path	dag //
86 mountain	ph~awad //
87 red	XXX //
88 green	XXX //
89 yellow	XXX //
90 white	XXX //
91 black	XXX //
92 night	Saf //
93 hot	XXX //
94 cold	XXX //
95 full	XXX //
96 new	nokh~ //
97 good	XXX //
98 round	XXX //
99 dry	XXX //
100 name	nam //
SORKHEI{|Iranian,CentralIranianPBS,CentralIranianPB,NorthwesternIranian,Komisenian@}
 1   35.45   53.20       10000         sqo
1 I	o //
2 you	to //
3 we	hEm //
4 this	XXX //
5 that	XXX //
6 who	XXX //
7 what	XXX //
8 not	XXX //
9 all	XXX //
10 many	XXX //
11 one	i //
12 two	do //
13 big	XXX //
14 long	XXX //
15 small	XXX //
16 woman	XXX //
17 man	XXX //
18 person	mirdi, mErd //
19 fish	mohi //
20 bird	XXX //
21 dog	esbo //
22 louse	XXX //
23 tree	dar //
24 seed	XXX //
25 leaf	volg //
26 root	XXX //
27 bark	XXX //
28 skin	XXX //
29 flesh	XXX //
30 blood	Xin //
31 bone	asteka //
32 grease	XXX //
33 egg	XXX //
34 horn	XXX //
35 tail	XXX //
36 feather	XXX //
37 hair	XXX //
38 head	XXX //
39 ear	guS //
40 eye	CoS //
41 nose	ven //
42 mouth	XXX //
43 tooth	denon //
44 tongue	zubon //
45 claw	XXX //
46 foot	XXX //
47 knee	zonu //
48 hand	dost //
49 belly	XXX //
50 neck	XXX //
51 breasts	sinE //
52 heart	XXX //
53 liver	XXX //
54 drink	XXX //
55 eat	XXX //
56 bite	XXX //
57 see	bEdian //
58 hear	XXX //
59 know	XXX //
60 sleep	XXX //
61 die	XXX //
62 kill	XXX //
63 swim	XXX //
64 fly	XXX //
65 walk	XXX //
66 come	XXX //
67 lie	XXX //
68 sit	XXX //
69 stand	XXX //
70 give	XXX //
71 say	XXX //
72 sun	aftow //
73 moon	XXX //
74 star	XXX //
75 water	ow //
76 rain	XXX //
77 stone	soNg //
78 sand	XXX //
79 earth	XXX //
80 cloud	XXX //
81 smoke	XXX //
82 fire	atES //
83 ash	XXX //
84 burn	XXX //
85 path	ra //
86 mountain	ku //
87 red	XXX //
88 green	XXX //
89 yellow	XXX //
90 white	XXX //
91 black	XXX //
92 night	Sow //
93 hot	XXX //
94 cold	XXX //
95 full	por //
96 new	XXX //
97 good	XXX //
98 round	XXX //
99 dry	XXX //
100 name	XXX //
YAGHNOBI{|Iranian,CentralIranianPBS,Sogdic-Ossetic,Sogdic,Sogdian-Yagnobi@}
 1   39.00   69.00       12000   ygn   yai
1 I	mEn //
2 you	tu //
3 we	moX //
4 this	XXX //
5 that	XXX //
6 who	XXX //
7 what	XXX //
8 not	XXX //
9 all	XXX //
10 many	XXX //
11 one	yEk //
12 two	du //
13 big	XXX //
14 long	XXX //
15 small	XXX //
16 woman	XXX //
17 man	XXX //
18 person	morti //
19 fish	mEhi //
20 bird	XXX //
21 dog	kut //
22 louse	SipuS //
23 tree	dErEt //
24 seed	XXX //
25 leaf	XXX //
26 root	XXX //
27 bark	XXX //
28 skin	pust //
29 flesh	XXX //
30 blood	wEXin //
31 bone	sitEk //
32 grease	XXX //
33 egg	XXX //
34 horn	SoX //
35 tail	XXX //
36 feather	XXX //
37 hair	XXX //
38 head	XXX //
39 ear	XuS //
40 eye	XurdE //
41 nose	nEy~s //
42 mouth	XXX //
43 tooth	dindEk //
44 tongue	zivok //
45 claw	XXX //
46 foot	XXX //
47 knee	zonk //
48 hand	dEst //
49 belly	XXX //
50 neck	XXX //
51 breasts	vunE //
52 heart	XXX //
53 liver	Sy~purdE, jigEr //
54 drink	ZEv //
55 eat	XXX //
56 bite	XXX //
57 see	wEn //
58 hear	duXus //
59 know	XXX //
60 sleep	XXX //
61 die	mir //
62 kill	XXX //
63 swim	XXX //
64 fly	XXX //
65 walk	XXX //
66 come	vvou //
67 lie	XXX //
68 sit	XXX //
69 stand	XXX //
70 give	XXX //
71 say	XXX //
72 sun	Xur //
73 moon	XXX //
74 star	bildingE //
75 water	op //
76 rain	XXX //
77 stone	saNk //
78 sand	XXX //
79 earth	XXX //
80 cloud	XXX //
81 smoke	XXX //
82 fire	olou //
83 ash	XXX //
84 burn	XXX //
85 path	rot //
86 mountain	XEr //
87 red	XXX //
88 green	XXX //
89 yellow	XXX //
90 white	XXX //
91 black	XXX //
92 night	XSEp //
93 hot	XXX //
94 cold	XXX //
95 full	punn //
96 new	nEvE //
97 good	XXX //
98 round	XXX //
99 dry	XXX //
100 name	nom //
GURANI{|Iranian,CentralIranianPBS,CentralIranianPB,NorthwesternIranian,Adharic,Gorani@}
 1   35.75   45.50      300000   hwr   hac
1 I	XXX //
2 you	XXX //
3 we	ema //
4 this	XXX //
5 that	XXX //
6 who	XXX //
7 what	XXX //
8 not	XXX //
9 all	XXX //
10 many	XXX //
11 one	XXX //
12 two	due //
13 big	XXX //
14 long	XXX //
15 small	XXX //
16 woman	XXX //
17 man	XXX //
18 person	XXX //
19 fish	XXX //
20 bird	XXX //
21 dog	tuta //
22 louse	haSpiSi //
23 tree	diraxt //
24 seed	XXX //
25 leaf	gaLa //
26 root	XXX //
27 bark	XXX //
28 skin	tokiL //
29 flesh	XXX //
30 blood	wini //
31 bone	peSa //
32 grease	XXX //
33 egg	XXX //
34 horn	XXX //
35 tail	XXX //
36 feather	XXX //
37 hair	XXX //
38 head	XXX //
39 ear	goS //
40 eye	Cam //
41 nose	luta //
42 mouth	XXX //
43 tooth	di8an //
44 tongue	zuan //
45 claw	XXX //
46 foot	XXX //
47 knee	Coka, zaNgoL //
48 hand	XXX //
49 belly	XXX //
50 neck	XXX //
51 breasts	mama //
52 heart	XXX //
53 liver	yahar //
54 drink	XXX //
55 eat	XXX //
56 bite	XXX //
57 see	XXX //
58 hear	XXX //
59 know	XXX //
60 sleep	XXX //
61 die	mar8ay //
62 kill	XXX //
63 swim	XXX //
64 fly	XXX //
65 walk	XXX //
66 come	amay //
67 lie	XXX //
68 sit	XXX //
69 stand	XXX //
70 give	XXX //
71 say	XXX //
72 sun	rojiar //
73 moon	XXX //
74 star	hasara //
75 water	awi //
76 rain	XXX //
77 stone	tawani //
78 sand	XXX //
79 earth	XXX //
80 cloud	XXX //
81 smoke	XXX //
82 fire	Er //
83 ash	XXX //
84 burn	XXX //
85 path	XXX //
86 mountain	kaS //
87 red	XXX //
88 green	XXX //
89 yellow	XXX //
90 white	XXX //
91 black	XXX //
92 night	Sawa //
93 hot	XXX //
94 cold	XXX //
95 full	par //
96 new	taza //
97 good	XXX //
98 round	XXX //
99 dry	XXX //
100 name	name //
SHAHMIRZADI{|Iranian,CentralIranianPBS,CentralIranianPB,NorthwesternIranian,Caspian,Mazanderani-Shahmirzadi@}
 1   35.77   53.32           0         srz
1 I	me //
2 you	te //
3 we	hEmi //
4 this	XXX //
5 that	XXX //
6 who	XXX //
7 what	XXX //
8 not	XXX //
9 all	XXX //
10 many	XXX //
11 one	jek //
12 two	di //
13 big	XXX //
14 long	XXX //
15 small	XXX //
16 woman	XXX //
17 man	XXX //
18 person	mard //
19 fish	mohi //
20 bird	XXX //
21 dog	sag //
22 louse	XXX //
23 tree	dor, dEraXt //
24 seed	XXX //
25 leaf	barg //
26 root	XXX //
27 bark	XXX //
28 skin	XXX //
29 flesh	XXX //
30 blood	Xin //
31 bone	astaXun //
32 grease	XXX //
33 egg	XXX //
34 horn	XXX //
35 tail	XXX //
36 feather	XXX //
37 hair	XXX //
38 head	XXX //
39 ear	giS //
40 eye	CaS //
41 nose	vani //
42 mouth	XXX //
43 tooth	danun //
44 tongue	zEvon, zEbun //
45 claw	XXX //
46 foot	XXX //
47 knee	zonu //
48 hand	das //
49 belly	XXX //
50 neck	XXX //
51 breasts	sinE //
52 heart	XXX //
53 liver	XXX //
54 drink	XXX //
55 eat	XXX //
56 bite	XXX //
57 see	bEdiman //
58 hear	XXX //
59 know	XXX //
60 sleep	XXX //
61 die	XXX //
62 kill	XXX //
63 swim	XXX //
64 fly	XXX //
65 walk	XXX //
66 come	XXX //
67 lie	XXX //
68 sit	XXX //
69 stand	XXX //
70 give	XXX //
71 say	XXX //
72 sun	oftob //
73 moon	XXX //
74 star	XXX //
75 water	u //
76 rain	XXX //
77 stone	saNg //
78 sand	XXX //
79 earth	XXX //
80 cloud	XXX //
81 smoke	XXX //
82 fire	otiS //
83 ash	XXX //
84 burn	XXX //
85 path	Xiobun //
86 mountain	ku //
87 red	XXX //
88 green	XXX //
89 yellow	XXX //
90 white	XXX //
91 black	XXX //
92 night	Su //
93 hot	XXX //
94 cold	XXX //
95 full	per //
96 new	XXX //
97 good	XXX //
98 round	XXX //
99 dry	XXX //
100 name	XXX //
TAJIK{|Iranian,SouthwesternIranian,Middle-ModernPersian,ModernSouthwesternIranian,Farsic-CaucasianTat,Farsic,EasternFarsic,Tajikic@}
 1   38.40   70.00     7863920   taj   tgk
1 I	man //
2 you	tu //
3 we	mo //
4 this	XXX //
5 that	XXX //
6 who	XXX //
7 what	XXX //
8 not	XXX //
9 all	XXX //
10 many	XXX //
11 one	yak //
12 two	du //
13 big	XXX //
14 long	XXX //
15 small	XXX //
16 woman	XXX //
17 man	XXX //
18 person	%odam //
19 fish	moXi //
20 bird	XXX //
21 dog	sag //
22 louse	SabuSk //
23 tree	darat //
24 seed	XXX //
25 leaf	barg //
26 root	XXX //
27 bark	XXX //
28 skin	pust //
29 flesh	XXX //
30 blood	Xun //
31 bone	ustuXon //
32 grease	XXX //
33 egg	XXX //
34 horn	SoX //
35 tail	XXX //
36 feather	XXX //
37 hair	XXX //
38 head	XXX //
39 ear	guS //
40 eye	CaSm //
41 nose	bini //
42 mouth	XXX //
43 tooth	dand~on //
44 tongue	zabon //
45 claw	XXX //
46 foot	XXX //
47 knee	zonu //
48 hand	dast //
49 belly	XXX //
50 neck	XXX //
51 breasts	sina //
52 heart	XXX //
53 liver	jigar //
54 drink	nuSidan //
55 eat	XXX //
56 bite	XXX //
57 see	didan //
58 hear	Sunidan //
59 know	XXX //
60 sleep	XXX //
61 die	murdan //
62 kill	XXX //
63 swim	XXX //
64 fly	XXX //
65 walk	XXX //
66 come	omadan //
67 lie	XXX //
68 sit	XXX //
69 stand	XXX //
70 give	XXX //
71 say	XXX //
72 sun	oftob //
73 moon	XXX //
74 star	Stora //
75 water	ob //
76 rain	XXX //
77 stone	sang~ //
78 sand	XXX //
79 earth	XXX //
80 cloud	XXX //
81 smoke	XXX //
82 fire	otaS //
83 ash	XXX //
84 burn	XXX //
85 path	paraXa //
86 mountain	k3X //
87 red	XXX //
88 green	XXX //
89 yellow	XXX //
90 white	XXX //
91 black	XXX //
92 night	Sab //
93 hot	XXX //
94 cold	XXX //
95 full	pur //
96 new	nav //
97 good	XXX //
98 round	XXX //
99 dry	XXX //
100 name	nom //
GILAKI{|Iranian,CentralIranianPBS,CentralIranianPB,NorthwesternIranian,Caspian,Gilaki-Rudbari@}
 1   37.33   50.00     2850000   gil   glk
1 I	mEn //
2 you	tu //
3 we	ama //
4 this	XXX //
5 that	XXX //
6 who	XXX //
7 what	XXX //
8 not	XXX //
9 all	XXX //
10 many	XXX //
11 one	i //
12 two	du //
13 big	XXX //
14 long	XXX //
15 small	XXX //
16 woman	XXX //
17 man	XXX //
18 person	mErd //
19 fish	mahi //
20 bird	XXX //
21 dog	sEg //
22 louse	XXX //
23 tree	dar, dErEXt //
24 seed	XXX //
25 leaf	balg //
26 root	XXX //
27 bark	XXX //
28 skin	XXX //
29 flesh	XXX //
30 blood	Xun //
31 bone	ostEXan //
32 grease	XXX //
33 egg	XXX //
34 horn	XXX //
35 tail	XXX //
36 feather	XXX //
37 hair	XXX //
38 head	XXX //
39 ear	guS //
40 eye	Cum //
41 nose	dEmaq //
42 mouth	XXX //
43 tooth	gaz //
44 tongue	zEban //
45 claw	XXX //
46 foot	XXX //
47 knee	zanu //
48 hand	dEst //
49 belly	XXX //
50 neck	XXX //
51 breasts	sinE //
52 heart	XXX //
53 liver	XXX //
54 drink	XurdEn //
55 eat	XXX //
56 bite	XXX //
57 see	deEn //
58 hear	iSnavEstEn //
59 know	XXX //
60 sleep	XXX //
61 die	mErdEn //
62 kill	XXX //
63 swim	XXX //
64 fly	XXX //
65 walk	XXX //
66 come	amon //
67 lie	XXX //
68 sit	XXX //
69 stand	XXX //
70 give	XXX //
71 say	XXX //
72 sun	XurSid, aftab //
73 moon	XXX //
74 star	sEtarE //
75 water	ab //
76 rain	XXX //
77 stone	sENg //
78 sand	XXX //
79 earth	XXX //
80 cloud	XXX //
81 smoke	XXX //
82 fire	atES //
83 ash	XXX //
84 burn	XXX //
85 path	XXX //
86 mountain	ku //
87 red	XXX //
88 green	XXX //
89 yellow	XXX //
90 white	XXX //
91 black	XXX //
92 night	SEb //
93 hot	XXX //
94 cold	XXX //
95 full	XXX //
96 new	XXX //
97 good	XXX //
98 round	XXX //
99 dry	XXX //
100 name	XXX //
     
