# Supplementary material for: A test of Generalized Bayesian dating: A new linguistic dating method
Source: PLoS One. 2020 Aug 12;15(8):e0236522. doi: 10.1371/journal.pone.0236522 (PMC7423060; doi:10.1371/journal.pone.0236522)
Supplement: S3 File — The word lists for 30 calibration points required for running the asjp62c program. The dates for each calibration point are also supplied along. (ZIP) [file pone.0236522.s003.zip › S3 Supporting Information/Malayo-Chamic.txt]

     2     1     0     1    92    72                       
(I4,20X,10A1)
   1                    I
   2                    you
   3                    we
  11                    one
  12                    two
  18                    person
  19                    fish
  21                    dog
  22                    louse
  23                    tree
  25                    leaf
  28                    skin
  30                    blood
  31                    bone
  34                    horn
  39                    ear
  40                    eye
  41                    nose
  43                    tooth
  44                    tongue
  47                    knee
  48                    hand
  51                    breast
  53                    liver
  54                    drink
  57                    see
  58                    hear
  61                    die
  66                    come
  72                    sun
  74                    star
  75                    water
  77                    stone
  82                    fire
  85                    path
  86                    mountain
  92                    night
  95                    full
  96                    new
 100                    name
                                     
p
b
f
v
m
w             
8       
t
d
s
z
c
n
r
l       
S
Z       
C
j
T       
5
y
k
g
x
N
q                     
X
h
7
L
4
G
!       
i   
e
E
3
a
u
o
       
                                 
BANJARESE_MALAY{|NorthandEastMalayo-Sumbawan,Malayic,NuclearMalayic,BorneoMalay,SoutheastBorneoMalay,EastBorneoMalay,Banjar-Berau-BruneiMalay,Banjar-BukitMalay@}
 3   -1.00  116.50     3505000         bjn
1 I	aku //
2 you	bubuhan, ikam //
3 we	kita //
4 this	XXX //
5 that	XXX //
6 who	XXX //
7 what	XXX //
8 not	XXX //
9 all	XXX //
10 many	XXX //
11 one	asa //
12 two	dua //
13 big	XXX //
14 long	XXX //
15 small	XXX //
16 woman	XXX //
17 man	XXX //
18 person	uraN //
19 fish	iwak //
20 bird	XXX //
21 dog	hadupan //
22 louse	kutu //
23 tree	XXX //
24 seed	XXX //
25 leaf	daun //
26 root	XXX //
27 bark	XXX //
28 skin	kulit //
29 flesh	XXX //
30 blood	darah //
31 bone	tulaN //
32 grease	XXX //
33 egg	XXX //
34 horn	XXX //
35 tail	XXX //
36 feather	XXX //
37 hair	XXX //
38 head	XXX //
39 ear	taliNa //
40 eye	mata //
41 nose	hiduN //
42 mouth	XXX //
43 tooth	gigi //
44 tongue	ilat //
45 claw	XXX //
46 foot	XXX //
47 knee	XXX //
48 hand	taNan //
49 belly	XXX //
50 neck	XXX //
51 breasts	susu //
52 heart	XXX //
53 liver	hati //
54 drink	Ninum //
55 eat	XXX //
56 bite	XXX //
57 see	lihat //
58 hear	mand~aNar //
59 know	XXX //
60 sleep	XXX //
61 die	mati //
62 kill	XXX //
63 swim	XXX //
64 fly	XXX //
65 walk	XXX //
66 come	dataN //
67 lie	XXX //
68 sit	XXX //
69 stand	XXX //
70 give	XXX //
71 say	XXX //
72 sun	XXX //
73 moon	XXX //
74 star	bintaN //
75 water	%ba5u //
76 rain	XXX //
77 stone	batu //
78 sand	XXX //
79 earth	XXX //
80 cloud	XXX //
81 smoke	XXX //
82 fire	api //
83 ash	XXX //
84 burn	XXX //
85 path	jalan, Talan //
86 mountain	XXX //
87 red	XXX //
88 green	XXX //
89 yellow	XXX //
90 white	XXX //
91 black	XXX //
92 night	malam //
93 hot	XXX //
94 cold	XXX //
95 full	XXX //
96 new	ha5ar //
97 good	XXX //
98 round	XXX //
99 dry	XXX //
100 name	Naran //
BESEMAH{|NorthandEastMalayo-Sumbawan,Malayic,NuclearMalayic,MiddleSumatraMalay@}
 1   -4.17  103.50     1590000         pse
1 I	aku //
2 you	XXX //
3 we	kami //
4 this	XXX //
5 that	XXX //
6 who	XXX //
7 what	XXX //
8 not	XXX //
9 all	XXX //
10 many	XXX //
11 one	sikuk //
12 two	due //
13 big	XXX //
14 long	XXX //
15 small	XXX //
16 woman	XXX //
17 man	XXX //
18 person	yeme //
19 fish	ikan //
20 bird	XXX //
21 dog	anyiN //
22 louse	kutu //
23 tree	XXX //
24 seed	XXX //
25 leaf	daun //
26 root	XXX //
27 bark	XXX //
28 skin	kulit //
29 flesh	XXX //
30 blood	dagh~a //
31 bone	tulaN //
32 grease	XXX //
33 egg	XXX //
34 horn	XXX //
35 tail	XXX //
36 feather	XXX //
37 hair	XXX //
38 head	XXX //
39 ear	TupiN //
40 eye	mate //
41 nose	iduN //
42 mouth	XXX //
43 tooth	gigi //
44 tongue	lidah //
45 claw	XXX //
46 foot	XXX //
47 knee	XXX //
48 hand	taNan //
49 belly	XXX //
50 neck	XXX //
51 breasts	dade //
52 heart	XXX //
53 liver	ati //
54 drink	minum //
55 eat	XXX //
56 bite	XXX //
57 see	Ninak //
58 hear	nd~eNagh~ //
59 know	XXX //
60 sleep	XXX //
61 die	mati //
62 kill	XXX //
63 swim	XXX //
64 fly	XXX //
65 walk	XXX //
66 come	dataN //
67 lie	XXX //
68 sit	XXX //
69 stand	XXX //
70 give	XXX //
71 say	XXX //
72 sun	XXX //
73 moon	XXX //
74 star	bintaN //
75 water	ayek //
76 rain	XXX //
77 stone	batu //
78 sand	XXX //
79 earth	XXX //
80 cloud	XXX //
81 smoke	XXX //
82 fire	api //
83 ash	XXX //
84 burn	XXX //
85 path	yalan //
86 mountain	XXX //
87 red	XXX //
88 green	XXX //
89 yellow	XXX //
90 white	XXX //
91 black	XXX //
92 night	malam //
93 hot	XXX //
94 cold	XXX //
95 full	XXX //
96 new	empai //
97 good	XXX //
98 round	XXX //
99 dry	XXX //
100 name	%name //
CHAM_EASTERN{|NorthandEastMalayo-Sumbawan,Aceh-Chamic,Chamic,CoastalChamic,Cham@}
 1   11.33  108.50       72900   cme   cjm
1 I	kaw //
2 you	h3 //
3 we	gita, ita //
4 this	ni //
5 that	nan //
6 who	halay //
7 what	hagait //
8 not	ka //
9 all	abih //
10 many	XXX //
11 one	sa //
12 two	dua //
13 big	raya, prauN //
14 long	atah //
15 small	udar //
16 woman	amE7 //
17 man	tanauw //
18 person	lakEy //
19 fish	ikan //
20 bird	m3nuk //
21 dog	asuw //
22 louse	katuw //
23 tree	XXX //
24 seed	XXX //
25 leaf	%hala //
26 root	ugh~a //
27 bark	XXX //
28 skin	kalik //
29 flesh	asar //
30 blood	darah //
31 bone	talaN //
32 grease	lam3k //
33 egg	bauh //
34 horn	XXX //
35 tail	iku //
36 feather	buluw //
37 hair	buk //
38 head	akauk, kauk //
39 ear	taNi //
40 eye	m3ta //
41 nose	bauk //
42 mouth	pabah //
43 tooth	tagai //
44 tongue	dalah //
45 claw	XXX //
46 foot	takai //
47 knee	XXX //
48 hand	taNin //
49 belly	tian //
50 neck	takuai //
51 breasts	tat //
52 heart	XXX //
53 liver	hatai //
54 drink	m35um //
55 eat	%huak, b3N //
56 bite	kaik //
57 see	%boh //
58 hear	%hamit //
59 know	tath~uw //
60 sleep	dih //
61 die	m3tay //
62 kill	XXX //
63 swim	%luai //
64 fly	p3r //
65 walk	nau //
66 come	m3rai, mai //
67 lie	dih //
68 sit	dauk //
69 stand	tagok //
70 give	XXX //
71 say	lay7 //
72 sun	XXX //
73 moon	bulan //
74 star	bituk //
75 water	XXX //
76 rain	hu3l //
77 stone	batuw //
78 sand	cuah //
79 earth	l3n, tan3h //
80 cloud	gan3m //
81 smoke	asak //
82 fire	apuy //
83 ash	habuw //
84 burn	cuh //
85 path	jalan //
86 mountain	XXX //
87 red	m3riah //
88 green	hijaw //
89 yellow	ka5ik //
90 white	patih //
91 black	hitam //
92 night	m3l3m //
93 hot	padaw //
94 cold	lian //
95 full	XXX //
96 new	baruw //
97 good	biak //
98 round	XXX //
99 dry	th~u //
100 name	aNan //
CHRU{|NorthandEastMalayo-Sumbawan,Aceh-Chamic,Chamic,HighlandsChamic,Chru-NorthernCham,Chruic@}
 1   11.50  108.50       19300   crh   cje
1 I	kau, k3mi //
2 you	xa* //
3 we	bul kau //
4 this	XXX //
5 that	XXX //
6 who	XXX //
7 what	XXX //
8 not	XXX //
9 all	XXX //
10 many	XXX //
11 one	sa //
12 two	dua //
13 big	XXX //
14 long	XXX //
15 small	XXX //
16 woman	XXX //
17 man	XXX //
18 person	%m3nix //
19 fish	3kan //
20 bird	XXX //
21 dog	3sou //
22 louse	k3tou //
23 tree	XXX //
24 seed	XXX //
25 leaf	%sla //
26 root	XXX //
27 bark	XXX //
28 skin	kli7 //
29 flesh	XXX //
30 blood	drax //
31 bone	tlaN //
32 grease	XXX //
33 egg	XXX //
34 horn	XXX //
35 tail	XXX //
36 feather	XXX //
37 hair	XXX //
38 head	XXX //
39 ear	t3nia //
40 eye	mta //
41 nose	3duN //
42 mouth	XXX //
43 tooth	t3goi //
44 tongue	dlax //
45 claw	XXX //
46 foot	XXX //
47 knee	XXX //
48 hand	t3Nan //
49 belly	XXX //
50 neck	XXX //
51 breasts	xar t3da, mum //
52 heart	XXX //
53 liver	x3tai //
54 drink	m3nh~um //
55 eat	XXX //
56 bite	XXX //
57 see	sbuai //
58 hear	m3xi*7 //
59 know	XXX //
60 sleep	XXX //
61 die	m3tai //
62 kill	XXX //
63 swim	XXX //
64 fly	XXX //
65 walk	XXX //
66 come	trux //
67 lie	XXX //
68 sit	XXX //
69 stand	XXX //
70 give	XXX //
71 say	XXX //
72 sun	XXX //
73 moon	XXX //
74 star	p3tu7 //
75 water	ia //
76 rain	XXX //
77 stone	p3tou //
78 sand	XXX //
79 earth	XXX //
80 cloud	XXX //
81 smoke	XXX //
82 fire	pui //
83 ash	XXX //
84 burn	XXX //
85 path	jlan //
86 mountain	XXX //
87 red	XXX //
88 green	XXX //
89 yellow	XXX //
90 white	XXX //
91 black	XXX //
92 night	xroi //
93 hot	XXX //
94 cold	XXX //
95 full	XXX //
96 new	hr~ou //
97 good	XXX //
98 round	XXX //
99 dry	XXX //
100 name	Nan //
DELANG{|NorthandEastMalayo-Sumbawan,Malayic,WesternMalayicDayak@}
 1   -2.20  112.00      520000         xdy
1 I	saya, aku //
2 you	hulo //
3 we	kito //
4 this	XXX //
5 that	XXX //
6 who	XXX //
7 what	XXX //
8 not	XXX //
9 all	XXX //
10 many	XXX //
11 one	oso //
12 two	duo //
13 big	XXX //
14 long	XXX //
15 small	XXX //
16 woman	XXX //
17 man	XXX //
18 person	uyaN //
19 fish	ikan //
20 bird	XXX //
21 dog	kudu7 //
22 louse	kutu //
23 tree	kayu //
24 seed	XXX //
25 leaf	don //
26 root	XXX //
27 bark	XXX //
28 skin	kulit //
29 flesh	XXX //
30 blood	darah //
31 bone	tulaN //
32 grease	XXX //
33 egg	XXX //
34 horn	XXX //
35 tail	XXX //
36 feather	XXX //
37 hair	XXX //
38 head	XXX //
39 ear	koliNakan //
40 eye	mato //
41 nose	hiduN //
42 mouth	XXX //
43 tooth	gigi //
44 tongue	lidah //
45 claw	XXX //
46 foot	XXX //
47 knee	koputut //
48 hand	loNan //
49 belly	XXX //
50 neck	XXX //
51 breasts	dado //
52 heart	XXX //
53 liver	hati //
54 drink	minum //
55 eat	XXX //
56 bite	XXX //
57 see	nia*t //
58 hear	mond~iNa7 //
59 know	XXX //
60 sleep	XXX //
61 die	mati //
62 kill	XXX //
63 swim	XXX //
64 fly	XXX //
65 walk	XXX //
66 come	dataN //
67 lie	XXX //
68 sit	XXX //
69 stand	XXX //
70 give	XXX //
71 say	XXX //
72 sun	matohari //
73 moon	XXX //
74 star	bint~aN //
75 water	arai7 //
76 rain	XXX //
77 stone	batu //
78 sand	XXX //
79 earth	XXX //
80 cloud	XXX //
81 smoke	XXX //
82 fire	api //
83 ash	XXX //
84 burn	XXX //
85 path	jalan //
86 mountain	gunuN //
87 red	XXX //
88 green	XXX //
89 yellow	XXX //
90 white	XXX //
91 black	XXX //
92 night	malam //
93 hot	XXX //
94 cold	XXX //
95 full	XXX //
96 new	boharu //
97 good	XXX //
98 round	XXX //
99 dry	XXX //
100 name	%namo //
IBAN{|NorthandEastMalayo-Sumbawan,Malayic,NuclearMalayic,Ibanic@}
 1    2.00  112.00      784300   iba   iba
1 I	aku //
2 you	nuan //
3 we	kitai //
4 this	XXX //
5 that	XXX //
6 who	XXX //
7 what	XXX //
8 not	XXX //
9 all	XXX //
10 many	XXX //
11 one	satu //
12 two	dua //
13 big	XXX //
14 long	XXX //
15 small	XXX //
16 woman	XXX //
17 man	XXX //
18 person	oraN //
19 fish	ikan //
20 bird	XXX //
21 dog	asu7 //
22 louse	kutu //
23 tree	XXX //
24 seed	XXX //
25 leaf	daun //
26 root	XXX //
27 bark	XXX //
28 skin	kulit //
29 flesh	XXX //
30 blood	darah //
31 bone	tulaN //
32 grease	XXX //
33 egg	XXX //
34 horn	XXX //
35 tail	XXX //
36 feather	XXX //
37 hair	XXX //
38 head	XXX //
39 ear	pend~iN //
40 eye	mata //
41 nose	idoN //
42 mouth	XXX //
43 tooth	Neli7 //
44 tongue	dilah //
45 claw	XXX //
46 foot	XXX //
47 knee	XXX //
48 hand	taNan, jari //
49 belly	XXX //
50 neck	XXX //
51 breasts	tusu //
52 heart	XXX //
53 liver	atau //
54 drink	irup //
55 eat	XXX //
56 bite	XXX //
57 see	peda7 //
58 hear	diNa //
59 know	XXX //
60 sleep	XXX //
61 die	mati //
62 kill	XXX //
63 swim	XXX //
64 fly	XXX //
65 walk	XXX //
66 come	datai //
67 lie	XXX //
68 sit	XXX //
69 stand	XXX //
70 give	XXX //
71 say	XXX //
72 sun	XXX //
73 moon	XXX //
74 star	bintaN //
75 water	ai7 //
76 rain	XXX //
77 stone	batu //
78 sand	XXX //
79 earth	XXX //
80 cloud	XXX //
81 smoke	XXX //
82 fire	api //
83 ash	XXX //
84 burn	XXX //
85 path	jalai //
86 mountain	XXX //
87 red	XXX //
88 green	XXX //
89 yellow	XXX //
90 white	XXX //
91 black	XXX //
92 night	malam //
93 hot	XXX //
94 cold	XXX //
95 full	XXX //
96 new	baru //
97 good	XXX //
98 round	XXX //
99 dry	XXX //
100 name	%nama //
INDONESIAN_JAKARTA{|NorthandEastMalayo-Sumbawan,Malayic,NuclearMalayic,IndonesianArchipelagoMalay@}
 1   -6.17  106.75    23195070   inj   ind
1 I	aku, %saya //
2 you	lu, kamu //
3 we	kita //
4 this	XXX //
5 that	XXX //
6 who	XXX //
7 what	XXX //
8 not	XXX //
9 all	XXX //
10 many	XXX //
11 one	satu7 //
12 two	duwa7 //
13 big	XXX //
14 long	XXX //
15 small	XXX //
16 woman	XXX //
17 man	XXX //
18 person	oraN //
19 fish	ikan //
20 bird	XXX //
21 dog	anjiN //
22 louse	kutu7 //
23 tree	tiga7 //
24 seed	XXX //
25 leaf	daun //
26 root	XXX //
27 bark	XXX //
28 skin	kulit //
29 flesh	XXX //
30 blood	dara //
31 bone	tulaN //
32 grease	XXX //
33 egg	XXX //
34 horn	tanduk //
35 tail	XXX //
36 feather	XXX //
37 hair	XXX //
38 head	XXX //
39 ear	%kupiN //
40 eye	mata7 //
41 nose	iduN //
42 mouth	XXX //
43 tooth	gigi7 //
44 tongue	lida //
45 claw	XXX //
46 foot	XXX //
47 knee	lutut //
48 hand	taNan //
49 belly	XXX //
50 neck	XXX //
51 breasts	tete7 //
52 heart	XXX //
53 liver	ati7 //
54 drink	minum //
55 eat	XXX //
56 bite	XXX //
57 see	liyat //
58 hear	d3N3r //
59 know	XXX //
60 sleep	XXX //
61 die	mati7, m3niNgal //
62 kill	XXX //
63 swim	XXX //
64 fly	XXX //
65 walk	XXX //
66 come	dat3N //
67 lie	XXX //
68 sit	XXX //
69 stand	XXX //
70 give	XXX //
71 say	XXX //
72 sun	mata ari7 //
73 moon	XXX //
74 star	bintaN //
75 water	aer //
76 rain	XXX //
77 stone	batu7 //
78 sand	XXX //
79 earth	XXX //
80 cloud	XXX //
81 smoke	XXX //
82 fire	api7 //
83 ash	XXX //
84 burn	XXX //
85 path	jalan //
86 mountain	gunuN //
87 red	XXX //
88 green	XXX //
89 yellow	XXX //
90 white	XXX //
91 black	XXX //
92 night	mal3m //
93 hot	XXX //
94 cold	XXX //
95 full	p3nuh //
96 new	baru7 //
97 good	XXX //
98 round	XXX //
99 dry	XXX //
100 name	%nama7 //
INDONESIAN{|NorthandEastMalayo-Sumbawan,Malayic,NuclearMalayic,IndonesianArchipelagoMalay@}
 1    0.00  106.00    23195070   ind   ind
1 I	saya, aku //
2 you	saudara, anda //
3 we	kami, kita //
4 this	ini //
5 that	itu //
6 who	siapa //
7 what	apa //
8 not	bukan, tidak //
9 all	semua //
10 many	banyak //
11 one	satu //
12 two	dua //
13 big	besar //
14 long	panZaN //
15 small	keCil //
16 woman	perempuan, wanita //
17 man	pria //
18 person	oraN //
19 fish	ikan //
20 bird	buruN //
21 dog	anZiN //
22 louse	kutu //
23 tree	pohon //
24 seed	biZi //
25 leaf	duan //
26 root	akar //
27 bark	kulit kayu //
28 skin	kulit //
29 flesh	dagiN //
30 blood	darah //
31 bone	tulaN //
32 grease	lemak //
33 egg	telur //
34 horn	tanduk //
35 tail	buntut //
36 feather	bulu //
37 hair	rambut //
38 head	kepala //
39 ear	teliNa //
40 eye	mata //
41 nose	hiduN //
42 mouth	mulut //
43 tooth	gigi //
44 tongue	lidah //
45 claw	kuku //
46 foot	kaki //
47 knee	lutut //
48 hand	taNan //
49 belly	perut //
50 neck	leher //
51 breasts	buah dada, susu //
52 heart	ZantuN //
53 liver	hati //
54 drink	minum //
55 eat	makan //
56 bite	gigit //
57 see	lihat //
58 hear	mendeNar //
59 know	tahu //
60 sleep	tidur //
61 die	mati //
62 kill	bunuh //
63 swim	berenaN //
64 fly	terbaN //
65 walk	Zalan //
66 come	dataN //
67 lie	berbariN //
68 sit	duduk //
69 stand	berdiri //
70 give	beri //
71 say	kata //
72 sun	mata hari, surya //
73 moon	bulan //
74 star	bintaN //
75 water	air //
76 rain	huZan //
77 stone	batu //
78 sand	pasir //
79 earth	bumi, darat //
80 cloud	awan //
81 smoke	asap //
82 fire	api //
83 ash	abu //
84 burn	bakar //
85 path	Zalan //
86 mountain	gunuN //
87 red	merah //
88 green	hiZau //
89 yellow	kuniN //
90 white	putih //
91 black	hitam //
92 night	malam //
93 hot	haNat, panas //
94 cold	diNin //
95 full	penuh //
96 new	baru //
97 good	baik //
98 round	bulat //
99 dry	keriN //
100 name	%nama //
JAMBI_MALAY{|NorthandEastMalayo-Sumbawan,Malayic,NuclearMalayic,IndonesianArchipelagoMalay@}
 1   -1.67  103.00     1000000         jax
1 I	aku //
2 you	kau //
3 we	kito //
4 this	XXX //
5 that	XXX //
6 who	XXX //
7 what	XXX //
8 not	XXX //
9 all	XXX //
10 many	XXX //
11 one	satu, siko7 //
12 two	duo //
13 big	XXX //
14 long	XXX //
15 small	XXX //
16 woman	XXX //
17 man	XXX //
18 person	oraN //
19 fish	ikan //
20 bird	XXX //
21 dog	7anCiN //
22 louse	kutu //
23 tree	pohon //
24 seed	XXX //
25 leaf	daun //
26 root	XXX //
27 bark	XXX //
28 skin	kulit //
29 flesh	XXX //
30 blood	darah //
31 bone	tulaN //
32 grease	XXX //
33 egg	XXX //
34 horn	tanduk //
35 tail	XXX //
36 feather	XXX //
37 hair	XXX //
38 head	XXX //
39 ear	t3liNo //
40 eye	mato //
41 nose	hiduN //
42 mouth	XXX //
43 tooth	gigi //
44 tongue	lidah //
45 claw	XXX //
46 foot	XXX //
47 knee	lutut //
48 hand	taNan //
49 belly	XXX //
50 neck	XXX //
51 breasts	susu //
52 heart	XXX //
53 liver	hati //
54 drink	minum //
55 eat	XXX //
56 bite	XXX //
57 see	liat //
58 hear	d3Nar //
59 know	XXX //
60 sleep	XXX //
61 die	mati //
62 kill	XXX //
63 swim	XXX //
64 fly	XXX //
65 walk	XXX //
66 come	dataN //
67 lie	XXX //
68 sit	XXX //
69 stand	XXX //
70 give	XXX //
71 say	XXX //
72 sun	matohari //
73 moon	XXX //
74 star	bintaN //
75 water	7aE7 //
76 rain	XXX //
77 stone	batu //
78 sand	XXX //
79 earth	XXX //
80 cloud	XXX //
81 smoke	XXX //
82 fire	7api //
83 ash	XXX //
84 burn	XXX //
85 path	Calan //
86 mountain	gunuN //
87 red	XXX //
88 green	XXX //
89 yellow	XXX //
90 white	XXX //
91 black	XXX //
92 night	malam //
93 hot	XXX //
94 cold	XXX //
95 full	p3nuh //
96 new	baru //
97 good	XXX //
98 round	XXX //
99 dry	XXX //
100 name	%namo //
KERINCI{|NorthandEastMalayo-Sumbawan,Malayic,NuclearMalayic@}
 1   -1.75  101.25      285000         kvr
1 I	akaw //
2 you	ikao //
3 we	kitao //
4 this	XXX //
5 that	XXX //
6 who	XXX //
7 what	XXX //
8 not	XXX //
9 all	XXX //
10 many	XXX //
11 one	sao, sataw //
12 two	due3 //
13 big	XXX //
14 long	XXX //
15 small	XXX //
16 woman	XXX //
17 man	XXX //
18 person	uha, uhan //
19 fish	lao7, laow7~ //
20 bird	XXX //
21 dog	anj~a37, anj~e7 //
22 louse	kutaw, kutow //
23 tree	XXX //
24 seed	XXX //
25 leaf	daen, daun //
26 root	XXX //
27 bark	XXX //
28 skin	kulay7~, kulet //
29 flesh	XXX //
30 blood	dahuwh~, dahowh~ //
31 bone	tula, tulan //
32 grease	XXX //
33 egg	XXX //
34 horn	XXX //
35 tail	XXX //
36 feather	XXX //
37 hair	XXX //
38 head	XXX //
39 ear	taliNao, taliNo //
40 eye	matao, mato //
41 nose	idew, idun //
42 mouth	XXX //
43 tooth	gigoy, gigi //
44 tongue	lidu3h, lidowh~ //
45 claw	XXX //
46 foot	XXX //
47 knee	XXX //
48 hand	tana, tanan //
49 belly	XXX //
50 neck	XXX //
51 breasts	susaw, susow //
52 heart	XXX //
53 liver	atay, atey //
54 drink	binen, minan //
55 eat	XXX //
56 bite	XXX //
57 see	kimo7, Nima7 //
58 hear	dNu3, nNa //
59 know	XXX //
60 sleep	XXX //
61 die	matay, matey //
62 kill	XXX //
63 swim	XXX //
64 fly	XXX //
65 walk	XXX //
66 come	dat3, daton //
67 lie	XXX //
68 sit	XXX //
69 stand	XXX //
70 give	XXX //
71 say	XXX //
72 sun	XXX //
73 moon	XXX //
74 star	bint~u3, bint~on //
75 water	aya3, ayey //
76 rain	XXX //
77 stone	batew, batu //
78 sand	XXX //
79 earth	XXX //
80 cloud	XXX //
81 smoke	XXX //
82 fire	apay, apey //
83 ash	XXX //
84 burn	XXX //
85 path	jalu3, jalon //
86 mountain	XXX //
87 red	XXX //
88 green	XXX //
89 yellow	XXX //
90 white	XXX //
91 black	XXX //
92 night	mala //
93 hot	XXX //
94 cold	XXX //
95 full	XXX //
96 new	bahew //
97 good	XXX //
98 round	XXX //
99 dry	XXX //
100 name	glu3, glo3 //
KERINCI_2{|NorthandEastMalayo-Sumbawan,Malayic,NuclearMalayic@}
 1   -1.75  101.25      285000         kvr
1 I	akao //
2 you	mpo //
3 we	kamae, kito //
4 this	XXX //
5 that	XXX //
6 who	XXX //
7 what	XXX //
8 not	XXX //
9 all	XXX //
10 many	XXX //
11 one	satao, sat3w //
12 two	duwu3, duw3w //
13 big	XXX //
14 long	XXX //
15 small	XXX //
16 woman	XXX //
17 man	XXX //
18 person	uha, uh3N //
19 fish	laho7, lah3o //
20 bird	XXX //
21 dog	anj~E7, anj~3e7 //
22 louse	kutao, kut3w //
23 tree	bat3, batoN //
24 seed	XXX //
25 leaf	dah3o, dah3N //
26 root	XXX //
27 bark	XXX //
28 skin	kulat, kul3t //
29 flesh	XXX //
30 blood	dah3h, dah3wh~ //
31 bone	tula, tul3N //
32 grease	XXX //
33 egg	XXX //
34 horn	XXX //
35 tail	XXX //
36 feather	XXX //
37 hair	XXX //
38 head	XXX //
39 ear	triNo7, triN3w7 //
40 eye	mato, mat3o //
41 nose	id3o, id3N //
42 mouth	XXX //
43 tooth	gigoe, gig3y //
44 tongue	lid3h, lid3wh~ //
45 claw	XXX //
46 foot	XXX //
47 knee	dNk3o, dNk3w, lutak, lut3k //
48 hand	jahoe, jah3y, taNa, taN3n //
49 belly	XXX //
50 neck	XXX //
51 breasts	dadu3, dad3w //
52 heart	XXX //
53 liver	hatae, hat3y //
54 drink	minaN, min3N //
55 eat	XXX //
56 bite	XXX //
57 see	klE, kl3eh //
58 hear	N3o //
59 know	XXX //
60 sleep	XXX //
61 die	matae, mat3y, tiweh //
62 kill	XXX //
63 swim	XXX //
64 fly	XXX //
65 walk	XXX //
66 come	dat3, tibu3 //
67 lie	XXX //
68 sit	XXX //
69 stand	XXX //
70 give	XXX //
71 say	XXX //
72 sun	mat3oharae, mat3ohar3y //
73 moon	XXX //
74 star	bint~3, bint~oN //
75 water	ayE7, ay3e7 //
76 rain	XXX //
77 stone	bat3o, bat3w //
78 sand	XXX //
79 earth	XXX //
80 cloud	XXX //
81 smoke	XXX //
82 fire	apae, ap3y //
83 ash	XXX //
84 burn	XXX //
85 path	jal3, jaloN //
86 mountain	gun3o, gun3N //
87 red	XXX //
88 green	XXX //
89 yellow	XXX //
90 white	XXX //
91 black	XXX //
92 night	mala, mal3N //
93 hot	XXX //
94 cold	XXX //
95 full	pnoh, pn3oh, sneh, sn3eh //
96 new	bar3o, bar3w //
97 good	XXX //
98 round	XXX //
99 dry	XXX //
100 name	%nam3o, %namo //
KUBU{|NorthandEastMalayo-Sumbawan,Malayic,NuclearMalayic,IndonesianArchipelagoMalay@}
 1   -2.42  102.17       10000         kvb
1 I	aku, sayo //
2 you	kau, miko //
3 we	kito //
4 this	XXX //
5 that	XXX //
6 who	XXX //
7 what	XXX //
8 not	XXX //
9 all	XXX //
10 many	XXX //
11 one	siko7, so //
12 two	duo //
13 big	XXX //
14 long	XXX //
15 small	XXX //
16 woman	XXX //
17 man	XXX //
18 person	oraN, uraN //
19 fish	ikan //
20 bird	XXX //
21 dog	anyiN //
22 louse	XXX //
23 tree	pohon, rumpun //
24 seed	XXX //
25 leaf	daun //
26 root	XXX //
27 bark	XXX //
28 skin	yaNat //
29 flesh	XXX //
30 blood	darah //
31 bone	tulaN //
32 grease	XXX //
33 egg	XXX //
34 horn	XXX //
35 tail	XXX //
36 feather	XXX //
37 hair	XXX //
38 head	XXX //
39 ear	kupiN //
40 eye	mato //
41 nose	hiduN //
42 mouth	XXX //
43 tooth	g3rman //
44 tongue	lidah //
45 claw	XXX //
46 foot	XXX //
47 knee	XXX //
48 hand	taNan //
49 belly	XXX //
50 neck	XXX //
51 breasts	nunu7 //
52 heart	XXX //
53 liver	hati //
54 drink	minum //
55 eat	XXX //
56 bite	XXX //
57 see	teNo7 //
58 hear	naniN //
59 know	XXX //
60 sleep	XXX //
61 die	XXX //
62 kill	XXX //
63 swim	XXX //
64 fly	XXX //
65 walk	XXX //
66 come	tibo //
67 lie	XXX //
68 sit	XXX //
69 stand	XXX //
70 give	XXX //
71 say	XXX //
72 sun	XXX //
73 moon	XXX //
74 star	bintaN //
75 water	ae7 //
76 rain	XXX //
77 stone	batu //
78 sand	XXX //
79 earth	XXX //
80 cloud	XXX //
81 smoke	XXX //
82 fire	api //
83 ash	XXX //
84 burn	XXX //
85 path	yelon //
86 mountain	gunuN //
87 red	XXX //
88 green	XXX //
89 yellow	XXX //
90 white	XXX //
91 black	XXX //
92 night	malam //
93 hot	XXX //
94 cold	XXX //
95 full	XXX //
96 new	baru //
97 good	XXX //
98 round	XXX //
99 dry	XXX //
100 name	namo //
LOM{|NorthandEastMalayo-Sumbawan,Malayic,NuclearMalayic,IndonesianArchipelagoMalay,Bangka-BelitungMalay@}
 1   -1.67  105.92      340000         mfb
1 I	ko //
2 you	nte //
3 we	kite //
4 this	XXX //
5 that	XXX //
6 who	XXX //
7 what	XXX //
8 not	XXX //
9 all	XXX //
10 many	XXX //
11 one	satu, sikok //
12 two	dua, dui, due //
13 big	XXX //
14 long	XXX //
15 small	XXX //
16 woman	XXX //
17 man	XXX //
18 person	XXX //
19 fish	ikadn //
20 bird	XXX //
21 dog	asek //
22 louse	kutek //
23 tree	pon, bategN, kayek //
24 seed	XXX //
25 leaf	daun, umut //
26 root	XXX //
27 bark	XXX //
28 skin	kulet //
29 flesh	XXX //
30 blood	dara //
31 bone	tulagN //
32 grease	XXX //
33 egg	XXX //
34 horn	tanok //
35 tail	XXX //
36 feather	XXX //
37 hair	XXX //
38 head	XXX //
39 ear	biloN, runCoN, ranCoN //
40 eye	mate //
41 nose	idogN //
42 mouth	XXX //
43 tooth	gigi7t //
44 tongue	lide //
45 claw	XXX //
46 foot	XXX //
47 knee	lutos, lutot, jeNku //
48 hand	taNen //
49 belly	XXX //
50 neck	XXX //
51 breasts	Cok //
52 heart	XXX //
53 liver	ati7t //
54 drink	maken //
55 eat	XXX //
56 bite	XXX //
57 see	kelihat, NeNoN //
58 hear	neNer, meneNer //
59 know	XXX //
60 sleep	XXX //
61 die	matei7t //
62 kill	XXX //
63 swim	XXX //
64 fly	XXX //
65 walk	XXX //
66 come	dategN //
67 lie	XXX //
68 sit	XXX //
69 stand	XXX //
70 give	XXX //
71 say	XXX //
72 sun	mate ari7t //
73 moon	XXX //
74 star	bintaN //
75 water	aik //
76 rain	XXX //
77 stone	batek //
78 sand	XXX //
79 earth	XXX //
80 cloud	XXX //
81 smoke	XXX //
82 fire	apei7t //
83 ash	XXX //
84 burn	XXX //
85 path	jeledn //
86 mountain	gunoN //
87 red	XXX //
88 green	XXX //
89 yellow	XXX //
90 white	XXX //
91 black	XXX //
92 night	malam //
93 hot	XXX //
94 cold	XXX //
95 full	ke5aN //
96 new	barek //
97 good	XXX //
98 round	XXX //
99 dry	XXX //
100 name	%name //
MALAY{|NorthandEastMalayo-Sumbawan,Malayic,NuclearMalayic,SingaporeArchipelagoMalay@}
 1    3.00  102.00    16122700   ktp   zlm
1 I	saya, aku //
2 you	anda, kamu //
3 we	kita //
4 this	XXX //
5 that	XXX //
6 who	XXX //
7 what	XXX //
8 not	XXX //
9 all	XXX //
10 many	XXX //
11 one	satu //
12 two	dua //
13 big	XXX //
14 long	XXX //
15 small	XXX //
16 woman	XXX //
17 man	XXX //
18 person	oraN //
19 fish	ikan //
20 bird	XXX //
21 dog	anjiN //
22 louse	kutu //
23 tree	poko7 //
24 seed	XXX //
25 leaf	daun //
26 root	XXX //
27 bark	XXX //
28 skin	kulit //
29 flesh	XXX //
30 blood	darah //
31 bone	tulaN //
32 grease	XXX //
33 egg	XXX //
34 horn	tandu7 //
35 tail	XXX //
36 feather	XXX //
37 hair	XXX //
38 head	XXX //
39 ear	teliNa //
40 eye	mata //
41 nose	hiduN //
42 mouth	XXX //
43 tooth	gigi //
44 tongue	lidah //
45 claw	XXX //
46 foot	XXX //
47 knee	lutut //
48 hand	taNan //
49 belly	XXX //
50 neck	XXX //
51 breasts	dada, titi7 //
52 heart	XXX //
53 liver	hati //
54 drink	minum //
55 eat	XXX //
56 bite	XXX //
57 see	melihat //
58 hear	mendeNar //
59 know	XXX //
60 sleep	XXX //
61 die	mati, meniNgal //
62 kill	XXX //
63 swim	XXX //
64 fly	XXX //
65 walk	XXX //
66 come	dataN //
67 lie	XXX //
68 sit	XXX //
69 stand	XXX //
70 give	XXX //
71 say	XXX //
72 sun	matahari //
73 moon	XXX //
74 star	bintaN //
75 water	air //
76 rain	XXX //
77 stone	batu //
78 sand	XXX //
79 earth	XXX //
80 cloud	XXX //
81 smoke	XXX //
82 fire	api //
83 ash	XXX //
84 burn	XXX //
85 path	jalan //
86 mountain	gunuN //
87 red	XXX //
88 green	XXX //
89 yellow	XXX //
90 white	XXX //
91 black	XXX //
92 night	malam //
93 hot	XXX //
94 cold	XXX //
95 full	penuh //
96 new	baru //
97 good	XXX //
98 round	XXX //
99 dry	XXX //
100 name	%nama //
MUALANG{|NorthandEastMalayo-Sumbawan,Malayic,NuclearMalayic,Ibanic@}
 1    0.50  111.00       40000         mtd
1 I	ku //
2 you	di7, m7ih //
3 we	tua //
4 this	XXX //
5 that	XXX //
6 who	XXX //
7 what	XXX //
8 not	XXX //
9 all	XXX //
10 many	XXX //
11 one	sa7, satu //
12 two	dua //
13 big	XXX //
14 long	XXX //
15 small	XXX //
16 woman	XXX //
17 man	XXX //
18 person	uraN //
19 fish	ikan //
20 bird	XXX //
21 dog	ukuy //
22 louse	kutu //
23 tree	kayu, pun //
24 seed	XXX //
25 leaf	dawun //
26 root	XXX //
27 bark	XXX //
28 skin	kulit, umaN //
29 flesh	XXX //
30 blood	darah //
31 bone	tulaN //
32 grease	XXX //
33 egg	XXX //
34 horn	Cula //
35 tail	XXX //
36 feather	XXX //
37 hair	XXX //
38 head	XXX //
39 ear	pen7iN //
40 eye	mata //
41 nose	iduN //
42 mouth	XXX //
43 tooth	XXX //
44 tongue	dilah //
45 claw	XXX //
46 foot	XXX //
47 knee	tut //
48 hand	tapa //
49 belly	XXX //
50 neck	XXX //
51 breasts	susu, tusu //
52 heart	XXX //
53 liver	ati //
54 drink	inum //
55 eat	XXX //
56 bite	XXX //
57 see	peda7 //
58 hear	diNa //
59 know	XXX //
60 sleep	XXX //
61 die	mati //
62 kill	XXX //
63 swim	XXX //
64 fly	XXX //
65 walk	XXX //
66 come	datay //
67 lie	XXX //
68 sit	XXX //
69 stand	XXX //
70 give	XXX //
71 say	XXX //
72 sun	matari //
73 moon	XXX //
74 star	pianaw //
75 water	ay7 //
76 rain	XXX //
77 stone	batu //
78 sand	XXX //
79 earth	XXX //
80 cloud	XXX //
81 smoke	XXX //
82 fire	api //
83 ash	XXX //
84 burn	XXX //
85 path	jalay //
86 mountain	gunuN //
87 red	XXX //
88 green	XXX //
89 yellow	XXX //
90 white	XXX //
91 black	XXX //
92 night	malam //
93 hot	XXX //
94 cold	XXX //
95 full	penuh //
96 new	baru //
97 good	XXX //
98 round	XXX //
99 dry	XXX //
100 name	%nama //
NORTHERN_ROGLAI{|NorthandEastMalayo-Sumbawan,Aceh-Chamic,Chamic,HighlandsChamic,Chru-NorthernCham,NorthernCham@}
 1   12.17  108.83       52900   rgn   rog
1 I	kou //
2 you	ha, migo7 //
3 we	lavu7 droi, lavu7 kamin //
4 this	XXX //
5 that	XXX //
6 who	XXX //
7 what	XXX //
8 not	XXX //
9 all	XXX //
10 many	XXX //
11 one	sa //
12 two	dua //
13 big	XXX //
14 long	XXX //
15 small	XXX //
16 woman	XXX //
17 man	XXX //
18 person	vuon vila //
19 fish	ikat //
20 bird	XXX //
21 dog	asou //
22 louse	kutou //
23 tree	kayou //
24 seed	XXX //
25 leaf	hla7 //
26 root	XXX //
27 bark	XXX //
28 skin	kuno7 //
29 flesh	XXX //
30 blood	darah //
31 bone	tulak //
32 grease	XXX //
33 egg	XXX //
34 horn	XXX //
35 tail	XXX //
36 feather	XXX //
37 hair	XXX //
38 head	XXX //
39 ear	riNia* //
40 eye	mata //
41 nose	idu*k //
42 mouth	XXX //
43 tooth	digoi //
44 tongue	dilah //
45 claw	XXX //
46 foot	XXX //
47 knee	kat tu7 //
48 hand	taNa*n //
49 belly	XXX //
50 neck	XXX //
51 breasts	tisou //
52 heart	XXX //
53 liver	hatai //
54 drink	du7 //
55 eat	XXX //
56 bite	XXX //
57 see	buh //
58 hear	hmo7 //
59 know	XXX //
60 sleep	XXX //
61 die	matai //
62 kill	XXX //
63 swim	XXX //
64 fly	XXX //
65 walk	XXX //
66 come	truh //
67 lie	XXX //
68 sit	XXX //
69 stand	XXX //
70 give	XXX //
71 say	XXX //
72 sun	ia huroi //
73 moon	XXX //
74 star	pitu7 //
75 water	ia //
76 rain	XXX //
77 stone	patou //
78 sand	XXX //
79 earth	XXX //
80 cloud	XXX //
81 smoke	XXX //
82 fire	apui //
83 ash	XXX //
84 burn	XXX //
85 path	jalat //
86 mountain	Co7 Ch~ak //
87 red	XXX //
88 green	XXX //
89 yellow	XXX //
90 white	XXX //
91 black	XXX //
92 night	malap //
93 hot	XXX //
94 cold	XXX //
95 full	troi //
96 new	varou //
97 good	XXX //
98 round	XXX //
99 dry	XXX //
100 name	ana*n //
OGAN{|NorthandEastMalayo-Sumbawan,Malayic,NuclearMalayic,MiddleSumatraMalay@}
 1   -3.25  105.00     1590000         pse
1 I	aku //
2 you	Nan //
3 we	kit3 //
4 this	XXX //
5 that	XXX //
6 who	XXX //
7 what	XXX //
8 not	XXX //
9 all	XXX //
10 many	XXX //
11 one	sijat //
12 two	du3 //
13 big	XXX //
14 long	XXX //
15 small	XXX //
16 woman	XXX //
17 man	XXX //
18 person	j3m3 //
19 fish	ikan //
20 bird	XXX //
21 dog	anjiN //
22 louse	kutu //
23 tree	XXX //
24 seed	XXX //
25 leaf	daun //
26 root	XXX //
27 bark	XXX //
28 skin	kulit //
29 flesh	XXX //
30 blood	daxah //
31 bone	tulaN //
32 grease	XXX //
33 egg	XXX //
34 horn	XXX //
35 tail	XXX //
36 feather	XXX //
37 hair	XXX //
38 head	XXX //
39 ear	CupiN //
40 eye	mat3 //
41 nose	iduN //
42 mouth	XXX //
43 tooth	gigi //
44 tongue	lidah //
45 claw	XXX //
46 foot	XXX //
47 knee	XXX //
48 hand	taNan //
49 belly	XXX //
50 neck	XXX //
51 breasts	susu //
52 heart	XXX //
53 liver	ati //
54 drink	minum //
55 eat	XXX //
56 bite	XXX //
57 see	Nina7 //
58 hear	NaniN //
59 know	XXX //
60 sleep	XXX //
61 die	mati //
62 kill	XXX //
63 swim	XXX //
64 fly	XXX //
65 walk	XXX //
66 come	dataN //
67 lie	XXX //
68 sit	XXX //
69 stand	XXX //
70 give	XXX //
71 say	XXX //
72 sun	XXX //
73 moon	XXX //
74 star	bintaN //
75 water	ayax //
76 rain	XXX //
77 stone	batu //
78 sand	XXX //
79 earth	XXX //
80 cloud	XXX //
81 smoke	XXX //
82 fire	api //
83 ash	XXX //
84 burn	XXX //
85 path	jalan //
86 mountain	XXX //
87 red	XXX //
88 green	XXX //
89 yellow	XXX //
90 white	XXX //
91 black	XXX //
92 night	malam //
93 hot	XXX //
94 cold	XXX //
95 full	XXX //
96 new	3mp~ai //
97 good	XXX //
98 round	XXX //
99 dry	XXX //
100 name	%nam3 //
PALEMBANG_MALAY{|NorthandEastMalayo-Sumbawan,Malayic,NuclearMalayic,SingaporeArchipelagoMalay@}
 1    3.00  102.00    16122700   ktp   zlm
1 I	aku //
2 you	kau //
3 we	kito //
4 this	XXX //
5 that	XXX //
6 who	XXX //
7 what	XXX //
8 not	XXX //
9 all	XXX //
10 many	XXX //
11 one	sikok //
12 two	duo //
13 big	XXX //
14 long	XXX //
15 small	XXX //
16 woman	XXX //
17 man	XXX //
18 person	woN //
19 fish	ikan //
20 bird	XXX //
21 dog	anjiN //
22 louse	kutu //
23 tree	XXX //
24 seed	XXX //
25 leaf	daun //
26 root	XXX //
27 bark	XXX //
28 skin	kulit //
29 flesh	XXX //
30 blood	darah //
31 bone	tulaN //
32 grease	XXX //
33 egg	XXX //
34 horn	XXX //
35 tail	XXX //
36 feather	XXX //
37 hair	XXX //
38 head	XXX //
39 ear	kupiN //
40 eye	mato //
41 nose	iduN //
42 mouth	XXX //
43 tooth	gigi //
44 tongue	lidah //
45 claw	XXX //
46 foot	XXX //
47 knee	XXX //
48 hand	taNan //
49 belly	XXX //
50 neck	XXX //
51 breasts	dado //
52 heart	XXX //
53 liver	ati //
54 drink	minum //
55 eat	XXX //
56 bite	XXX //
57 see	Neliat //
58 hear	nd~eNer //
59 know	XXX //
60 sleep	XXX //
61 die	mati //
62 kill	XXX //
63 swim	XXX //
64 fly	XXX //
65 walk	XXX //
66 come	dataN //
67 lie	XXX //
68 sit	XXX //
69 stand	XXX //
70 give	XXX //
71 say	XXX //
72 sun	XXX //
73 moon	XXX //
74 star	bintaN //
75 water	banyu //
76 rain	XXX //
77 stone	batu //
78 sand	XXX //
79 earth	XXX //
80 cloud	XXX //
81 smoke	XXX //
82 fire	api //
83 ash	XXX //
84 burn	XXX //
85 path	jalan //
86 mountain	XXX //
87 red	XXX //
88 green	XXX //
89 yellow	XXX //
90 white	XXX //
91 black	XXX //
92 night	malem //
93 hot	XXX //
94 cold	XXX //
95 full	XXX //
96 new	baru //
97 good	XXX //
98 round	XXX //
99 dry	XXX //
100 name	%namo //
RADE{|NorthandEastMalayo-Sumbawan,Aceh-Chamic,Chamic,HighlandsChamic,Rade-Jarai@}
 1   13.00  108.50      177000   rad   rad
1 I	kao //
2 you	dih //
3 we	drei //
4 this	XXX //
5 that	XXX //
6 who	XXX //
7 what	XXX //
8 not	XXX //
9 all	XXX //
10 many	XXX //
11 one	sa //
12 two	dua //
13 big	XXX //
14 long	XXX //
15 small	XXX //
16 woman	XXX //
17 man	XXX //
18 person	%mnuih, po //
19 fish	kan //
20 bird	XXX //
21 dog	asao //
22 louse	ktao //
23 tree	k3yao //
24 seed	XXX //
25 leaf	%hla //
26 root	XXX //
27 bark	XXX //
28 skin	klit //
29 flesh	XXX //
30 blood	erah //
31 bone	klaN //
32 grease	XXX //
33 egg	XXX //
34 horn	emeh //
35 tail	XXX //
36 feather	XXX //
37 hair	XXX //
38 head	XXX //
39 ear	kNa //
40 eye	ala //
41 nose	aduN //
42 mouth	XXX //
43 tooth	egei //
44 tongue	elah //
45 claw	XXX //
46 foot	XXX //
47 knee	k3ut //
48 hand	kNan //
49 belly	XXX //
50 neck	XXX //
51 breasts	ksao //
52 heart	XXX //
53 liver	tie //
54 drink	mnam //
55 eat	XXX //
56 bite	XXX //
57 see	buh //
58 hear	hmu //
59 know	XXX //
60 sleep	XXX //
61 die	Tie, luiC //
62 kill	XXX //
63 swim	XXX //
64 fly	XXX //
65 walk	XXX //
66 come	truh //
67 lie	XXX //
68 sit	XXX //
69 stand	XXX //
70 give	XXX //
71 say	XXX //
72 sun	yaN hrue //
73 moon	XXX //
74 star	mtu //
75 water	ea //
76 rain	XXX //
77 stone	boh tao //
78 sand	XXX //
79 earth	XXX //
80 cloud	XXX //
81 smoke	XXX //
82 fire	pui //
83 ash	XXX //
84 burn	XXX //
85 path	elan //
86 mountain	Cu //
87 red	XXX //
88 green	XXX //
89 yellow	XXX //
90 white	XXX //
91 black	XXX //
92 night	mlam //
93 hot	XXX //
94 cold	XXX //
95 full	bo, trei //
96 new	mrao //
97 good	XXX //
98 round	XXX //
99 dry	XXX //
100 name	anan //
SALAKO_BADAMEA{|NorthandEastMalayo-Sumbawan,Malayic,WesternMalayicDayak@}
 1    0.92  109.42      331700         knx
1 I	aku //
2 you	kau //
3 we	diri //
4 this	XXX //
5 that	XXX //
6 who	XXX //
7 what	XXX //
8 not	XXX //
9 all	XXX //
10 many	XXX //
11 one	asa7, satu, suatu //
12 two	dua //
13 big	XXX //
14 long	XXX //
15 small	XXX //
16 woman	XXX //
17 man	XXX //
18 person	%manusia, urakN //
19 fish	ikatn //
20 bird	XXX //
21 dog	asu7 //
22 louse	gutu //
23 tree	kayu //
24 seed	XXX //
25 leaf	daukN //
26 root	XXX //
27 bark	XXX //
28 skin	kuit //
29 flesh	XXX //
30 blood	darah //
31 bone	tuakN //
32 grease	XXX //
33 egg	XXX //
34 horn	tanuk //
35 tail	XXX //
36 feather	XXX //
37 hair	XXX //
38 head	XXX //
39 ear	tare5ekN //
40 eye	mata //
41 nose	idukN //
42 mouth	XXX //
43 tooth	gigi //
44 tongue	Tiah //
45 claw	XXX //
46 foot	XXX //
47 knee	tu7ut //
48 hand	kokot //
49 belly	XXX //
50 neck	XXX //
51 breasts	susu7 //
52 heart	XXX //
53 liver	ati //
54 drink	ToTok //
55 eat	XXX //
56 bite	XXX //
57 see	nanaN //
58 hear	daNar, naNar //
59 know	XXX //
60 sleep	XXX //
61 die	mati //
62 kill	XXX //
63 swim	XXX //
64 fly	XXX //
65 walk	XXX //
66 come	atakN //
67 lie	XXX //
68 sit	XXX //
69 stand	XXX //
70 give	XXX //
71 say	XXX //
72 sun	mata7ari //
73 moon	XXX //
74 star	bintakN //
75 water	ai7 //
76 rain	XXX //
77 stone	batu //
78 sand	XXX //
79 earth	XXX //
80 cloud	XXX //
81 smoke	XXX //
82 fire	api //
83 ash	XXX //
84 burn	XXX //
85 path	maraga //
86 mountain	bukit //
87 red	XXX //
88 green	XXX //
89 yellow	XXX //
90 white	XXX //
91 black	XXX //
92 night	mam //
93 hot	XXX //
94 cold	XXX //
95 full	panuh //
96 new	barahu //
97 good	XXX //
98 round	XXX //
99 dry	XXX //
100 name	%dama //
SEBUYAU{|NorthandEastMalayo-Sumbawan,Malayic,NuclearMalayic,Ibanic@}
 1    1.42  110.50        7000         snb
1 I	aku //
2 you	koa //
3 we	kami, kitei //
4 this	XXX //
5 that	XXX //
6 who	XXX //
7 what	XXX //
8 not	XXX //
9 all	XXX //
10 many	XXX //
11 one	sa //
12 two	dua //
13 big	XXX //
14 long	XXX //
15 small	XXX //
16 woman	XXX //
17 man	XXX //
18 person	XXX //
19 fish	laok, lawak //
20 bird	XXX //
21 dog	ukoi, asu //
22 louse	XXX //
23 tree	pun //
24 seed	XXX //
25 leaf	daaun //
26 root	XXX //
27 bark	XXX //
28 skin	kulit //
29 flesh	XXX //
30 blood	darah, daha //
31 bone	tulaN //
32 grease	XXX //
33 egg	XXX //
34 horn	XXX //
35 tail	XXX //
36 feather	XXX //
37 hair	XXX //
38 head	XXX //
39 ear	pendeN //
40 eye	mata //
41 nose	hidoug //
42 mouth	XXX //
43 tooth	gigi //
44 tongue	leda, dila //
45 claw	XXX //
46 foot	XXX //
47 knee	XXX //
48 hand	jahi, laNan //
49 belly	XXX //
50 neck	XXX //
51 breasts	XXX //
52 heart	XXX //
53 liver	XXX //
54 drink	Niop, nyieup //
55 eat	XXX //
56 bite	XXX //
57 see	mudak, peda //
58 hear	diNah //
59 know	XXX //
60 sleep	XXX //
61 die	mati //
62 kill	XXX //
63 swim	XXX //
64 fly	XXX //
65 walk	XXX //
66 come	datei //
67 lie	XXX //
68 sit	XXX //
69 stand	XXX //
70 give	XXX //
71 say	XXX //
72 sun	mataari //
73 moon	XXX //
74 star	bintaN //
75 water	kampoN //
76 rain	XXX //
77 stone	batu //
78 sand	XXX //
79 earth	XXX //
80 cloud	XXX //
81 smoke	XXX //
82 fire	api //
83 ash	XXX //
84 burn	XXX //
85 path	jalai //
86 mountain	bukit, muNgu //
87 red	XXX //
88 green	XXX //
89 yellow	XXX //
90 white	XXX //
91 black	XXX //
92 night	malam //
93 hot	XXX //
94 cold	XXX //
95 full	XXX //
96 new	bahu //
97 good	XXX //
98 round	XXX //
99 dry	XXX //
100 name	nama //
TAMUAN{|NorthandEastMalayo-Sumbawan,Malayic,WesternMalayicDayak@}
 1   -2.00  112.00      520000         xdy
1 I	aku //
2 you	kolai //
3 we	diri //
4 this	XXX //
5 that	XXX //
6 who	XXX //
7 what	XXX //
8 not	XXX //
9 all	XXX //
10 many	XXX //
11 one	sa //
12 two	dua //
13 big	XXX //
14 long	XXX //
15 small	XXX //
16 woman	XXX //
17 man	XXX //
18 person	uraN //
19 fish	lau7 //
20 bird	XXX //
21 dog	asu //
22 louse	kutu //
23 tree	puhun //
24 seed	XXX //
25 leaf	daun //
26 root	XXX //
27 bark	XXX //
28 skin	kulit //
29 flesh	XXX //
30 blood	darah //
31 bone	tulaN //
32 grease	XXX //
33 egg	XXX //
34 horn	XXX //
35 tail	XXX //
36 feather	XXX //
37 hair	XXX //
38 head	XXX //
39 ear	t3liNa //
40 eye	mata //
41 nose	hiroN //
42 mouth	XXX //
43 tooth	gigi //
44 tongue	lirah //
45 claw	XXX //
46 foot	XXX //
47 knee	tuwut //
48 hand	loNan //
49 belly	XXX //
50 neck	XXX //
51 breasts	daran //
52 heart	XXX //
53 liver	hati //
54 drink	marai //
55 eat	XXX //
56 bite	XXX //
57 see	mila //
58 hear	buNi //
59 know	XXX //
60 sleep	XXX //
61 die	mati //
62 kill	XXX //
63 swim	XXX //
64 fly	XXX //
65 walk	XXX //
66 come	dataN //
67 lie	XXX //
68 sit	XXX //
69 stand	XXX //
70 give	XXX //
71 say	XXX //
72 sun	mata7ari //
73 moon	XXX //
74 star	bint~aN //
75 water	arai //
76 rain	XXX //
77 stone	batu //
78 sand	XXX //
79 earth	XXX //
80 cloud	XXX //
81 smoke	XXX //
82 fire	api //
83 ash	XXX //
84 burn	XXX //
85 path	jalan //
86 mountain	gunuN //
87 red	XXX //
88 green	XXX //
89 yellow	XXX //
90 white	XXX //
91 black	XXX //
92 night	malam //
93 hot	XXX //
94 cold	XXX //
95 full	XXX //
96 new	baharu //
97 good	XXX //
98 round	XXX //
99 dry	XXX //
100 name	%nama //
TEMUAN{|NorthandEastMalayo-Sumbawan,Malayic,NuclearMalayic,SingaporeArchipelagoMalay@}
 1    3.00  101.80           0         tmw
1 I	aku //
2 you	ajih //
3 we	kita //
4 this	XXX //
5 that	XXX //
6 who	XXX //
7 what	XXX //
8 not	XXX //
9 all	XXX //
10 many	XXX //
11 one	satu //
12 two	dua //
13 big	XXX //
14 long	XXX //
15 small	XXX //
16 woman	XXX //
17 man	XXX //
18 person	XXX //
19 fish	ikan //
20 bird	XXX //
21 dog	anjin //
22 louse	XXX //
23 tree	kayu //
24 seed	XXX //
25 leaf	daun //
26 root	XXX //
27 bark	XXX //
28 skin	kulit //
29 flesh	XXX //
30 blood	dara //
31 bone	tulang //
32 grease	XXX //
33 egg	XXX //
34 horn	tandok //
35 tail	XXX //
36 feather	XXX //
37 hair	XXX //
38 head	XXX //
39 ear	teliNa //
40 eye	mata //
41 nose	hiduN //
42 mouth	XXX //
43 tooth	gigi //
44 tongue	lidah //
45 claw	XXX //
46 foot	XXX //
47 knee	lutut //
48 hand	taNan //
49 belly	XXX //
50 neck	XXX //
51 breasts	teteh //
52 heart	XXX //
53 liver	hati //
54 drink	XXX //
55 eat	XXX //
56 bite	XXX //
57 see	nampak //
58 hear	XXX //
59 know	XXX //
60 sleep	XXX //
61 die	XXX //
62 kill	XXX //
63 swim	XXX //
64 fly	XXX //
65 walk	XXX //
66 come	ajak //
67 lie	XXX //
68 sit	XXX //
69 stand	XXX //
70 give	XXX //
71 say	XXX //
72 sun	mata hai //
73 moon	XXX //
74 star	bentan //
75 water	ayi //
76 rain	XXX //
77 stone	batu //
78 sand	XXX //
79 earth	XXX //
80 cloud	XXX //
81 smoke	XXX //
82 fire	api //
83 ash	XXX //
84 burn	XXX //
85 path	lebuh //
86 mountain	gunoN //
87 red	XXX //
88 green	XXX //
89 yellow	XXX //
90 white	XXX //
91 black	XXX //
92 night	gelap, Nalap //
93 hot	XXX //
94 cold	XXX //
95 full	kenyaN //
96 new	bahau //
97 good	XXX //
98 round	XXX //
99 dry	XXX //
100 name	nama //
TSAT{|NorthandEastMalayo-Sumbawan,Aceh-Chamic,Chamic,HighlandsChamic,Chru-NorthernCham,NorthernCham@}
 1   18.50  109.50        4000   tst   huq
1 I	kaw //
2 you	ha //
3 we	ta //
4 this	XXX //
5 that	XXX //
6 who	XXX //
7 what	XXX //
8 not	XXX //
9 all	XXX //
10 many	XXX //
11 one	sa //
12 two	th~ua //
13 big	XXX //
14 long	XXX //
15 small	XXX //
16 woman	XXX //
17 man	XXX //
18 person	zaN7~ //
19 fish	kan //
20 bird	XXX //
21 dog	asau //
22 louse	taw //
23 tree	XXX //
24 seed	XXX //
25 leaf	lua //
26 root	XXX //
27 bark	XXX //
28 skin	li7 //
29 flesh	XXX //
30 blood	sia //
31 bone	laN //
32 grease	XXX //
33 egg	XXX //
34 horn	XXX //
35 tail	XXX //
36 feather	XXX //
37 hair	XXX //
38 head	XXX //
39 ear	naNa //
40 eye	ta //
41 nose	huth~uN //
42 mouth	XXX //
43 tooth	hukh~ay, kh~ay //
44 tongue	la //
45 claw	XXX //
46 foot	XXX //
47 knee	XXX //
48 hand	Nan //
49 belly	XXX //
50 neck	XXX //
51 breasts	hume //
52 heart	XXX //
53 liver	tay7~ //
54 drink	hui7 //
55 eat	XXX //
56 bite	XXX //
57 see	bu, hiaw7~ //
58 hear	m37 //
59 know	XXX //
60 sleep	XXX //
61 die	tay7~ //
62 kill	XXX //
63 swim	XXX //
64 fly	XXX //
65 walk	XXX //
66 come	zai7 //
67 lie	XXX //
68 sit	XXX //
69 stand	XXX //
70 give	XXX //
71 say	XXX //
72 sun	XXX //
73 moon	XXX //
74 star	tu7 //
75 water	ia //
76 rain	XXX //
77 stone	taw //
78 sand	XXX //
79 earth	XXX //
80 cloud	XXX //
81 smoke	XXX //
82 fire	piu //
83 ash	XXX //
84 burn	XXX //
85 path	kialan, lan //
86 mountain	XXX //
87 red	XXX //
88 green	XXX //
89 yellow	XXX //
90 white	XXX //
91 black	XXX //
92 night	alan7~ //
93 hot	XXX //
94 cold	XXX //
95 full	XXX //
96 new	ph~ix //
97 good	XXX //
98 round	XXX //
99 dry	XXX //
100 name	nan //
URAK_LAWOI{|NorthandEastMalayo-Sumbawan,Malayic,NuclearMalayic,SingaporeArchipelagoMalay@}
 1   08.00   98.33        5000   url   urk
1 I	ku, aku //
2 you	XXX //
3 we	kami, kita //
4 this	XXX //
5 that	XXX //
6 who	XXX //
7 what	XXX //
8 not	XXX //
9 all	XXX //
10 many	XXX //
11 one	sa, sa7, satu //
12 two	duwa //
13 big	XXX //
14 long	XXX //
15 small	XXX //
16 woman	XXX //
17 man	XXX //
18 person	XXX //
19 fish	ikat //
20 bird	XXX //
21 dog	asu //
22 louse	XXX //
23 tree	kayu, puhot //
24 seed	XXX //
25 leaf	dawot //
26 root	XXX //
27 bark	XXX //
28 skin	brulak, kule7 //
29 flesh	XXX //
30 blood	darah //
31 bone	tulak //
32 grease	XXX //
33 egg	XXX //
34 horn	siyok //
35 tail	XXX //
36 feather	XXX //
37 hair	XXX //
38 head	XXX //
39 ear	takay, teliNa //
40 eye	mata //
41 nose	hidok //
42 mouth	XXX //
43 tooth	XXX //
44 tongue	lidah //
45 claw	XXX //
46 foot	XXX //
47 knee	lutoc //
48 hand	taNan //
49 belly	XXX //
50 neck	XXX //
51 breasts	dada //
52 heart	XXX //
53 liver	hati //
54 drink	o7 //
55 eat	XXX //
56 bite	XXX //
57 see	bergari, lihac, lac, melihac //
58 hear	deNal //
59 know	XXX //
60 sleep	XXX //
61 die	mati, meniNan //
62 kill	XXX //
63 swim	XXX //
64 fly	XXX //
65 walk	XXX //
66 come	marah, mari, bermarah //
67 lie	XXX //
68 sit	XXX //
69 stand	XXX //
70 give	XXX //
71 say	XXX //
72 sun	mataari //
73 moon	XXX //
74 star	bitak //
75 water	aye, celol //
76 rain	XXX //
77 stone	batu //
78 sand	XXX //
79 earth	XXX //
80 cloud	XXX //
81 smoke	XXX //
82 fire	api //
83 ash	XXX //
84 burn	XXX //
85 path	jalat //
86 mountain	buke7, gunoN //
87 red	XXX //
88 green	XXX //
89 yellow	XXX //
90 white	XXX //
91 black	XXX //
92 night	malap //
93 hot	XXX //
94 cold	XXX //
95 full	penoh //
96 new	baru //
97 good	XXX //
98 round	XXX //
99 dry	XXX //
100 name	%nama //
ACEH{|NorthandEastMalayo-Sumbawan,Aceh-Chamic@}
 1    5.50   95.50     3500032   ace   ace
1 I	lon //
2 you	goto, to //
3 we	geuto5oe, to5oe //
4 this	XXX //
5 that	XXX //
6 who	XXX //
7 what	XXX //
8 not	XXX //
9 all	XXX //
10 many	XXX //
11 one	so //
12 two	duwo //
13 big	XXX //
14 long	XXX //
15 small	XXX //
16 woman	XXX //
17 man	XXX //
18 person	ureureN, owo7 //
19 fish	euN7ot //
20 bird	XXX //
21 dog	osEe //
22 louse	gutEe //
23 tree	bo7, bo7 oyEe //
24 seed	XXX //
25 leaf	on //
26 root	XXX //
27 bark	XXX //
28 skin	ulet //
29 flesh	XXX //
30 blood	doroh //
31 bone	tuleuN //
32 grease	XXX //
33 egg	XXX //
34 horn	XXX //
35 tail	XXX //
36 feather	XXX //
37 hair	XXX //
38 head	XXX //
39 ear	geuli5euN, pu5euN //
40 eye	moto //
41 nose	idoN //
42 mouth	XXX //
43 tooth	gigoe //
44 tongue	diloh, lidoh //
45 claw	XXX //
46 foot	XXX //
47 knee	teuot, tuot //
48 hand	Toroe //
49 belly	XXX //
50 neck	XXX //
51 breasts	obin, tE7 //
52 heart	XXX //
53 liver	ote //
54 drink	Tep //
55 eat	XXX //
56 bite	XXX //
57 see	olon, NieN //
58 hear	deuNo, leuNo //
59 know	XXX //
60 sleep	XXX //
61 die	mote //
62 kill	XXX //
63 swim	XXX //
64 fly	XXX //
65 walk	XXX //
66 come	XXX //
67 lie	XXX //
68 sit	XXX //
69 stand	XXX //
70 give	XXX //
71 say	XXX //
72 sun	moto uroe //
73 moon	XXX //
74 star	bintoN //
75 water	XXX //
76 rain	XXX //
77 stone	botEe //
78 sand	XXX //
79 earth	XXX //
80 cloud	XXX //
81 smoke	XXX //
82 fire	opui //
83 ash	XXX //
84 burn	XXX //
85 path	TuroN //
86 mountain	gunoN //
87 red	XXX //
88 green	XXX //
89 yellow	XXX //
90 white	XXX //
91 black	XXX //
92 night	molom //
93 hot	XXX //
94 cold	XXX //
95 full	peunoh, troe //
96 new	boro //
97 good	XXX //
98 round	XXX //
99 dry	XXX //
100 name	non //
CHAM_WESTERN{|NorthandEastMalayo-Sumbawan,Aceh-Chamic,Chamic,CoastalChamic,Cham@}
 1   12.00  105.00      246000   chw   cja
1 I	hl~un, hulin //
2 you	h3 //
3 we	dray //
4 this	XXX //
5 that	XXX //
6 who	XXX //
7 what	XXX //
8 not	XXX //
9 all	XXX //
10 many	XXX //
11 one	sa //
12 two	doa //
13 big	XXX //
14 long	XXX //
15 small	XXX //
16 woman	XXX //
17 man	XXX //
18 person	%manus //
19 fish	kan //
20 bird	XXX //
21 dog	sau //
22 louse	katau //
23 tree	ph~un //
24 seed	XXX //
25 leaf	hla //
26 root	XXX //
27 bark	XXX //
28 skin	klik //
29 flesh	XXX //
30 blood	darah //
31 bone	talaN //
32 grease	XXX //
33 egg	XXX //
34 horn	take //
35 tail	XXX //
36 feather	XXX //
37 hair	XXX //
38 head	XXX //
39 ear	tanh~3 //
40 eye	mata //
41 nose	boh duN //
42 mouth	XXX //
43 tooth	dagay //
44 tongue	dalah //
45 claw	XXX //
46 foot	XXX //
47 knee	kok tauk //
48 hand	tagon //
49 belly	XXX //
50 neck	XXX //
51 breasts	tasau //
52 heart	XXX //
53 liver	tai //
54 drink	manhum //
55 eat	XXX //
56 bite	XXX //
57 see	%boh //
58 hear	hamit //
59 know	XXX //
60 sleep	XXX //
61 die	matai //
62 kill	XXX //
63 swim	XXX //
64 fly	XXX //
65 walk	XXX //
66 come	mai //
67 lie	XXX //
68 sit	XXX //
69 stand	XXX //
70 give	XXX //
71 say	XXX //
72 sun	ea hr~ay //
73 moon	XXX //
74 star	patuk //
75 water	ea //
76 rain	XXX //
77 stone	patau //
78 sand	XXX //
79 earth	XXX //
80 cloud	XXX //
81 smoke	XXX //
82 fire	pui //
83 ash	XXX //
84 burn	XXX //
85 path	jalan //
86 mountain	Cok //
87 red	XXX //
88 green	XXX //
89 yellow	XXX //
90 white	XXX //
91 black	XXX //
92 night	malam //
93 hot	XXX //
94 cold	XXX //
95 full	bauk //
96 new	bahau //
97 good	XXX //
98 round	XXX //
99 dry	XXX //
100 name	Nan //
INDONESIAN_2{|NorthandEastMalayo-Sumbawan,Malayic,NuclearMalayic,IndonesianArchipelagoMalay@}
 1    0.00  106.00    23195070   ind   ind
1 I	zon //
2 you	kamu //
3 we	nen //
4 this	XXX //
5 that	XXX //
6 who	XXX //
7 what	XXX //
8 not	XXX //
9 all	XXX //
10 many	XXX //
11 one	satu //
12 two	dua //
13 big	XXX //
14 long	XXX //
15 small	XXX //
16 woman	XXX //
17 man	XXX //
18 person	%insan //
19 fish	ikan //
20 bird	XXX //
21 dog	anjiN //
22 louse	tuma //
23 tree	pohon //
24 seed	XXX //
25 leaf	daun //
26 root	XXX //
27 bark	XXX //
28 skin	belulaN //
29 flesh	XXX //
30 blood	darah //
31 bone	tulaN //
32 grease	XXX //
33 egg	XXX //
34 horn	tanduk //
35 tail	XXX //
36 feather	XXX //
37 hair	XXX //
38 head	XXX //
39 ear	%kupiN //
40 eye	mata //
41 nose	hiduN //
42 mouth	XXX //
43 tooth	gigi //
44 tongue	lidah //
45 claw	XXX //
46 foot	XXX //
47 knee	lutut //
48 hand	taNan //
49 belly	XXX //
50 neck	XXX //
51 breasts	%payudara //
52 heart	XXX //
53 liver	hati //
54 drink	minum //
55 eat	XXX //
56 bite	XXX //
57 see	melihat //
58 hear	mendeNar //
59 know	XXX //
60 sleep	XXX //
61 die	mati //
62 kill	XXX //
63 swim	XXX //
64 fly	XXX //
65 walk	XXX //
66 come	dataN //
67 lie	XXX //
68 sit	XXX //
69 stand	XXX //
70 give	XXX //
71 say	XXX //
72 sun	matahari, mentari //
73 moon	XXX //
74 star	bintaN //
75 water	air //
76 rain	XXX //
77 stone	batu //
78 sand	XXX //
79 earth	XXX //
80 cloud	XXX //
81 smoke	XXX //
82 fire	api //
83 ash	XXX //
84 burn	XXX //
85 path	jalaN //
86 mountain	bukit //
87 red	XXX //
88 green	XXX //
89 yellow	XXX //
90 white	XXX //
91 black	XXX //
92 night	malam //
93 hot	XXX //
94 cold	XXX //
95 full	penuh //
96 new	baru //
97 good	XXX //
98 round	XXX //
99 dry	XXX //
100 name	%nama //
MALAY_PATTANI{|NorthandEastMalayo-Sumbawan,Malayic,NuclearMalayic,SingaporeArchipelagoMalay@}
 1    6.42  101.58     1000000         mfa
1 I	amo //
2 you	dEmo //
3 we	kito //
4 this	XXX //
5 that	XXX //
6 who	XXX //
7 what	XXX //
8 not	XXX //
9 all	XXX //
10 many	XXX //
11 one	so //
12 two	duo //
13 big	XXX //
14 long	XXX //
15 small	XXX //
16 woman	XXX //
17 man	XXX //
18 person	oxE //
19 fish	ikE //
20 bird	XXX //
21 dog	a5yiN //
22 louse	gutu //
23 tree	pohoN kayu //
24 seed	XXX //
25 leaf	daoN kayu //
26 root	XXX //
27 bark	XXX //
28 skin	kule7 //
29 flesh	XXX //
30 blood	daxoh //
31 bone	tulE //
32 grease	XXX //
33 egg	XXX //
34 horn	tando7 //
35 tail	XXX //
36 feather	XXX //
37 hair	XXX //
38 head	XXX //
39 ear	tuliNo //
40 eye	mato //
41 nose	hidoN //
42 mouth	XXX //
43 tooth	gigi //
44 tongue	lidoh //
45 claw	XXX //
46 foot	XXX //
47 knee	luto7 //
48 hand	taNE //
49 belly	XXX //
50 neck	XXX //
51 breasts	dado //
52 heart	XXX //
53 liver	hati //
54 drink	makE ai, minoN //
55 eat	XXX //
56 bite	XXX //
57 see	napo7, tENo7 //
58 hear	duNa //
59 know	XXX //
60 sleep	XXX //
61 die	mati //
62 kill	XXX //
63 swim	XXX //
64 fly	XXX //
65 walk	XXX //
66 come	maxi, datE //
67 lie	XXX //
68 sit	XXX //
69 stand	XXX //
70 give	XXX //
71 say	XXX //
72 sun	mato haxi //
73 moon	XXX //
74 star	bitE //
75 water	ai //
76 rain	XXX //
77 stone	batu //
78 sand	XXX //
79 earth	XXX //
80 cloud	XXX //
81 smoke	XXX //
82 fire	api //
83 ash	XXX //
84 burn	XXX //
85 path	yalE //
86 mountain	buke7 //
87 red	XXX //
88 green	XXX //
89 yellow	XXX //
90 white	XXX //
91 black	XXX //
92 night	malE //
93 hot	XXX //
94 cold	XXX //
95 full	punoh //
96 new	baxu //
97 good	XXX //
98 round	XXX //
99 dry	XXX //
100 name	namo //
MINANGKABAU{|NorthandEastMalayo-Sumbawan,Malayic,NuclearMalayic,Minangkabauic@}
 1   -1.00  101.00     5530000   min   min
1 I	amb~o //
2 you	wauN //
3 we	kito //
4 this	XXX //
5 that	XXX //
6 who	XXX //
7 what	XXX //
8 not	XXX //
9 all	XXX //
10 many	XXX //
11 one	Cie7 //
12 two	duo //
13 big	XXX //
14 long	XXX //
15 small	XXX //
16 woman	XXX //
17 man	XXX //
18 person	uraN //
19 fish	ikan //
20 bird	XXX //
21 dog	anj~iaN //
22 louse	kutu //
23 tree	XXX //
24 seed	XXX //
25 leaf	daun //
26 root	XXX //
27 bark	XXX //
28 skin	kulik //
29 flesh	XXX //
30 blood	darah //
31 bone	tulaN //
32 grease	XXX //
33 egg	XXX //
34 horn	XXX //
35 tail	XXX //
36 feather	XXX //
37 hair	XXX //
38 head	XXX //
39 ear	taliNo //
40 eye	mato //
41 nose	iduaN //
42 mouth	XXX //
43 tooth	gigi //
44 tongue	lidah //
45 claw	XXX //
46 foot	XXX //
47 knee	XXX //
48 hand	taNan //
49 belly	XXX //
50 neck	XXX //
51 breasts	susu //
52 heart	XXX //
53 liver	ati //
54 drink	minun //
55 eat	XXX //
56 bite	XXX //
57 see	malie7 //
58 hear	mand~aNa //
59 know	XXX //
60 sleep	XXX //
61 die	mati //
62 kill	XXX //
63 swim	XXX //
64 fly	XXX //
65 walk	XXX //
66 come	tibo //
67 lie	XXX //
68 sit	XXX //
69 stand	XXX //
70 give	XXX //
71 say	XXX //
72 sun	XXX //
73 moon	XXX //
74 star	bint~aN //
75 water	aie //
76 rain	XXX //
77 stone	batu //
78 sand	XXX //
79 earth	XXX //
80 cloud	XXX //
81 smoke	XXX //
82 fire	api //
83 ash	XXX //
84 burn	XXX //
85 path	labuah //
86 mountain	XXX //
87 red	XXX //
88 green	XXX //
89 yellow	XXX //
90 white	XXX //
91 black	XXX //
92 night	malam //
93 hot	XXX //
94 cold	XXX //
95 full	XXX //
96 new	baru //
97 good	XXX //
98 round	XXX //
99 dry	XXX //
100 name	%namo //
BRUNEI{|NorthandEastMalayo-Sumbawan,Malayic,NuclearMalayic,BorneoMalay,SoutheastBorneoMalay,EastBorneoMalay,Banjar-Berau-BruneiMalay,Berau-BruneiMalay@}
 1    4.94  114.94      346000         kxd
1 I	kadiaku7 //
2 you	kadikaw, kadikita7 //
3 we	k3tani7, kadikami //
4 this	XXX //
5 that	XXX //
6 who	XXX //
7 what	XXX //
8 not	XXX //
9 all	XXX //
10 many	XXX //
11 one	satu7 //
12 two	dua7 //
13 big	XXX //
14 long	XXX //
15 small	XXX //
16 woman	XXX //
17 man	XXX //
18 person	oraN //
19 fish	lauk //
20 bird	XXX //
21 dog	kuyok //
22 louse	kutu7 //
23 tree	XXX //
24 seed	XXX //
25 leaf	daun //
26 root	XXX //
27 bark	XXX //
28 skin	kulit //
29 flesh	XXX //
30 blood	darah //
31 bone	tulaN //
32 grease	XXX //
33 egg	XXX //
34 horn	XXX //
35 tail	XXX //
36 feather	XXX //
37 hair	XXX //
38 head	XXX //
39 ear	t3liNa7 //
40 eye	mata7 //
41 nose	iduN //
42 mouth	XXX //
43 tooth	gigi7 //
44 tongue	lidah //
45 claw	XXX //
46 foot	XXX //
47 knee	XXX //
48 hand	taNan //
49 belly	XXX //
50 neck	XXX //
51 breasts	susu7 //
52 heart	XXX //
53 liver	ati7 //
54 drink	minum //
55 eat	XXX //
56 bite	XXX //
57 see	m3liat //
58 hear	m3nodaNar //
59 know	XXX //
60 sleep	XXX //
61 die	mati7 //
62 kill	XXX //
63 swim	XXX //
64 fly	XXX //
65 walk	XXX //
66 come	dataN //
67 lie	XXX //
68 sit	XXX //
69 stand	XXX //
70 give	XXX //
71 say	XXX //
72 sun	XXX //
73 moon	XXX //
74 star	bintaN //
75 water	aiN //
76 rain	XXX //
77 stone	batu7 //
78 sand	XXX //
79 earth	XXX //
80 cloud	XXX //
81 smoke	XXX //
82 fire	api7 //
83 ash	XXX //
84 burn	XXX //
85 path	jalan //
86 mountain	XXX //
87 red	XXX //
88 green	XXX //
89 yellow	XXX //
90 white	XXX //
91 black	XXX //
92 night	malam //
93 hot	XXX //
94 cold	XXX //
95 full	XXX //
96 new	baru7 //
97 good	XXX //
98 round	XXX //
99 dry	XXX //
100 name	nama7 //
REMUN{|NorthandEastMalayo-Sumbawan,Malayic,NuclearMalayic,Ibanic@}
 1    1.09  110.67        3500         lkj
1 I	XXX //
2 you	XXX //
3 we	XXX //
4 this	XXX //
5 that	XXX //
6 who	XXX //
7 what	XXX //
8 not	XXX //
9 all	XXX //
10 many	XXX //
11 one	XXX //
12 two	XXX //
13 big	XXX //
14 long	XXX //
15 small	XXX //
16 woman	XXX //
17 man	XXX //
18 person	XXX //
19 fish	ikan //
20 bird	XXX //
21 dog	ukoi //
22 louse	kutu //
23 tree	punkayu //
24 seed	XXX //
25 leaf	daun //
26 root	XXX //
27 bark	XXX //
28 skin	kulit //
29 flesh	XXX //
30 blood	darae //
31 bone	tuloN //
32 grease	XXX //
33 egg	XXX //
34 horn	XXX //
35 tail	XXX //
36 feather	XXX //
37 hair	XXX //
38 head	XXX //
39 ear	pandiN //
40 eye	mata //
41 nose	idoN //
42 mouth	XXX //
43 tooth	gigi //
44 tongue	delah //
45 claw	XXX //
46 foot	XXX //
47 knee	XXX //
48 hand	tapajari //
49 belly	XXX //
50 neck	XXX //
51 breasts	XXX //
52 heart	XXX //
53 liver	ati //
54 drink	Nirop //
55 eat	XXX //
56 bite	XXX //
57 see	Nilau //
58 hear	niNa //
59 know	XXX //
60 sleep	XXX //
61 die	mati, ilaN //
62 kill	XXX //
63 swim	XXX //
64 fly	XXX //
65 walk	XXX //
66 come	datai //
67 lie	XXX //
68 sit	XXX //
69 stand	XXX //
70 give	XXX //
71 say	XXX //
72 sun	mataari //
73 moon	XXX //
74 star	bintaN //
75 water	ai //
76 rain	XXX //
77 stone	batu //
78 sand	XXX //
79 earth	XXX //
80 cloud	XXX //
81 smoke	XXX //
82 fire	api //
83 ash	XXX //
84 burn	XXX //
85 path	jalai //
86 mountain	XXX //
87 red	XXX //
88 green	XXX //
89 yellow	XXX //
90 white	XXX //
91 black	XXX //
92 night	malam //
93 hot	XXX //
94 cold	XXX //
95 full	XXX //
96 new	XXX //
97 good	XXX //
98 round	XXX //
99 dry	XXX //
100 name	nama //
     
