# Supplementary material for: A test of Generalized Bayesian dating: A new linguistic dating method
Source: PLoS One. 2020 Aug 12;15(8):e0236522. doi: 10.1371/journal.pone.0236522 (PMC7423060; doi:10.1371/journal.pone.0236522)
Supplement: S3 File — The word lists for 30 calibration points required for running the asjp62c program. The dates for each calibration point are also supplied along. (ZIP) [file pone.0236522.s003.zip › S3 Supporting Information/Turkic.txt]

     2     1     0     1    92    72                       
(I4,20X,10A1)
   1                    I
   2                    you
   3                    we
  11                    one
  12                    two
  18                    person
  19                    fish
  21                    dog
  22                    louse
  23                    tree
  25                    leaf
  28                    skin
  30                    blood
  31                    bone
  34                    horn
  39                    ear
  40                    eye
  41                    nose
  43                    tooth
  44                    tongue
  47                    knee
  48                    hand
  51                    breast
  53                    liver
  54                    drink
  57                    see
  58                    hear
  61                    die
  66                    come
  72                    sun
  74                    star
  75                    water
  77                    stone
  82                    fire
  85                    path
  86                    mountain
  92                    night
  95                    full
  96                    new
 100                    name
                                     
p
b
f
v
m
w             
8       
t
d
s
z
c
n
r
l       
S
Z       
C
j
T       
5
y
k
g
x
N
q                     
X
h
7
L
4
G
!       
i   
e
E
3
a
u
o
       
                                 
ASADLI_KHORASANI{|Turkic,CommonTurkic,Oghuz,NuclearOghuz,EastOghuz@}
 3   37.30   57.35      886000   tex   kmz
1 I	mEn //
2 you	sEn //
3 we	biz //
4 this	XXX //
5 that	XXX //
6 who	XXX //
7 what	XXX //
8 not	XXX //
9 all	XXX //
10 many	XXX //
11 one	bir //
12 two	iki //
13 big	XXX //
14 long	XXX //
15 small	XXX //
16 woman	XXX //
17 man	XXX //
18 person	kiSi //
19 fish	XXX //
20 bird	XXX //
21 dog	it //
22 louse	bit //
23 tree	dErat //
24 seed	XXX //
25 leaf	%bElk //
26 root	XXX //
27 bark	XXX //
28 skin	dEri //
29 flesh	XXX //
30 blood	%xon //
31 bone	XXX //
32 grease	XXX //
33 egg	XXX //
34 horn	XXX //
35 tail	XXX //
36 feather	XXX //
37 hair	XXX //
38 head	XXX //
39 ear	Gulox //
40 eye	gez //
41 nose	birin //
42 mouth	XXX //
43 tooth	diS //
44 tongue	dil //
45 claw	XXX //
46 foot	XXX //
47 knee	diz //
48 hand	El //
49 belly	XXX //
50 neck	XXX //
51 breasts	amjay //
52 heart	XXX //
53 liver	irEy, iCi box3r //
54 drink	iS //
55 eat	XXX //
56 bite	XXX //
57 see	ger //
58 hear	iSit //
59 know	XXX //
60 sleep	XXX //
61 die	El //
62 kill	XXX //
63 swim	XXX //
64 fly	XXX //
65 walk	XXX //
66 come	gEl //
67 lie	XXX //
68 sit	XXX //
69 stand	XXX //
70 give	XXX //
71 say	XXX //
72 sun	gin //
73 moon	XXX //
74 star	uld3z //
75 water	su //
76 rain	XXX //
77 stone	daS //
78 sand	XXX //
79 earth	XXX //
80 cloud	XXX //
81 smoke	XXX //
82 fire	ut //
83 ash	XXX //
84 burn	XXX //
85 path	yol //
86 mountain	dax //
87 red	XXX //
88 green	XXX //
89 yellow	XXX //
90 white	XXX //
91 black	XXX //
92 night	gejE //
93 hot	XXX //
94 cold	XXX //
95 full	dul3 //
96 new	%tazE //
97 good	XXX //
98 round	XXX //
99 dry	XXX //
100 name	XXX //
AZERBAIJANI_NORTH{|Turkic,CommonTurkic,Oghuz,NuclearOghuz,CentralOghuz,ModernAzeric@}
 1   40.50   48.50     9227260   aze   azj
1 I	mEn //
2 you	sEn //
3 we	biz //
4 this	XXX //
5 that	XXX //
6 who	XXX //
7 what	XXX //
8 not	XXX //
9 all	XXX //
10 many	XXX //
11 one	bir //
12 two	iki //
13 big	XXX //
14 long	XXX //
15 small	XXX //
16 woman	XXX //
17 man	XXX //
18 person	SEs //
19 fish	bolug //
20 bird	XXX //
21 dog	it //
22 louse	bit //
23 tree	oxoj //
24 seed	XXX //
25 leaf	yorpog //
26 root	XXX //
27 bark	XXX //
28 skin	dEri //
29 flesh	XXX //
30 blood	gon //
31 bone	sumuk //
32 grease	XXX //
33 egg	XXX //
34 horn	bunuz //
35 tail	XXX //
36 feather	XXX //
37 hair	XXX //
38 head	XXX //
39 ear	gulog //
40 eye	gy~Ez //
41 nose	burun //
42 mouth	XXX //
43 tooth	diS //
44 tongue	dil //
45 claw	XXX //
46 foot	XXX //
47 knee	diz //
48 hand	El //
49 belly	XXX //
50 neck	XXX //
51 breasts	dES //
52 heart	XXX //
53 liver	gorojiyEr //
54 drink	iC //
55 eat	XXX //
56 bite	XXX //
57 see	gy~Er //
58 hear	ESit //
59 know	XXX //
60 sleep	XXX //
61 die	El //
62 kill	XXX //
63 swim	XXX //
64 fly	XXX //
65 walk	XXX //
66 come	gy~El //
67 lie	XXX //
68 sit	XXX //
69 stand	XXX //
70 give	XXX //
71 say	XXX //
72 sun	gy~unES //
73 moon	XXX //
74 star	ulduz //
75 water	su //
76 rain	XXX //
77 stone	doS //
78 sand	XXX //
79 earth	XXX //
80 cloud	XXX //
81 smoke	XXX //
82 fire	od //
83 ash	XXX //
84 burn	XXX //
85 path	yol //
86 mountain	dox //
87 red	XXX //
88 green	XXX //
89 yellow	XXX //
90 white	XXX //
91 black	XXX //
92 night	gy~EjE //
93 hot	XXX //
94 cold	XXX //
95 full	dolu //
96 new	yEni //
97 good	XXX //
98 round	XXX //
99 dry	XXX //
100 name	od //
AZERBAIJANI_NORTH_2{|Turkic,CommonTurkic,Oghuz,NuclearOghuz,CentralOghuz,ModernAzeric@}
 1   40.50   48.50     9227260   aze   azj
1 I	men //
2 you	sen //
3 we	biz //
4 this	XXX //
5 that	XXX //
6 who	XXX //
7 what	XXX //
8 not	XXX //
9 all	XXX //
10 many	XXX //
11 one	bir //
12 two	iki //
13 big	XXX //
14 long	XXX //
15 small	XXX //
16 woman	XXX //
17 man	XXX //
18 person	nefer //
19 fish	bal3x //
20 bird	XXX //
21 dog	it //
22 louse	bit //
23 tree	axaC //
24 seed	XXX //
25 leaf	yarpak //
26 root	XXX //
27 bark	XXX //
28 skin	dere //
29 flesh	XXX //
30 blood	gan //
31 bone	simih //
32 grease	XXX //
33 egg	XXX //
34 horn	burnuz //
35 tail	XXX //
36 feather	XXX //
37 hair	XXX //
38 head	XXX //
39 ear	gulax //
40 eye	g3z //
41 nose	burun //
42 mouth	XXX //
43 tooth	diS //
44 tongue	dil //
45 claw	XXX //
46 foot	XXX //
47 knee	diz //
48 hand	el //
49 belly	XXX //
50 neck	XXX //
51 breasts	d3S //
52 heart	XXX //
53 liver	XXX //
54 drink	iS //
55 eat	XXX //
56 bite	XXX //
57 see	g3r //
58 hear	eSit //
59 know	XXX //
60 sleep	XXX //
61 die	3l //
62 kill	XXX //
63 swim	XXX //
64 fly	XXX //
65 walk	XXX //
66 come	gel //
67 lie	XXX //
68 sit	XXX //
69 stand	XXX //
70 give	XXX //
71 say	XXX //
72 sun	gin //
73 moon	XXX //
74 star	ulduz //
75 water	su //
76 rain	XXX //
77 stone	daS //
78 sand	XXX //
79 earth	XXX //
80 cloud	XXX //
81 smoke	XXX //
82 fire	ot //
83 ash	XXX //
84 burn	XXX //
85 path	yol //
86 mountain	dax //
87 red	XXX //
88 green	XXX //
89 yellow	XXX //
90 white	XXX //
91 black	XXX //
92 night	geje //
93 hot	XXX //
94 cold	XXX //
95 full	dole //
96 new	taze //
97 good	XXX //
98 round	XXX //
99 dry	XXX //
100 name	ad //
AZERBAIJANI_SOUTHERN{|Turkic,CommonTurkic,Oghuz,NuclearOghuz,CentralOghuz,ModernAzeric@}
 1   37.50   47.00    13973280   azi   azb
1 I	man //
2 you	san //
3 we	biz //
4 this	XXX //
5 that	XXX //
6 who	XXX //
7 what	XXX //
8 not	XXX //
9 all	XXX //
10 many	XXX //
11 one	bir //
12 two	XXX //
13 big	XXX //
14 long	XXX //
15 small	XXX //
16 woman	XXX //
17 man	XXX //
18 person	odom //
19 fish	balux //
20 bird	XXX //
21 dog	it //
22 louse	XXX //
23 tree	oXoj //
24 seed	XXX //
25 leaf	yaprax, yarpax //
26 root	XXX //
27 bark	XXX //
28 skin	dari //
29 flesh	XXX //
30 blood	gon //
31 bone	XXX //
32 grease	XXX //
33 egg	XXX //
34 horn	buX //
35 tail	XXX //
36 feather	XXX //
37 hair	XXX //
38 head	XXX //
39 ear	gy~iS //
40 eye	gy~ez //
41 nose	XXX //
42 mouth	XXX //
43 tooth	diS //
44 tongue	dil //
45 claw	XXX //
46 foot	XXX //
47 knee	diz //
48 hand	al //
49 belly	XXX //
50 neck	XXX //
51 breasts	XXX //
52 heart	XXX //
53 liver	XXX //
54 drink	iCmaky~ //
55 eat	XXX //
56 bite	XXX //
57 see	ger //
58 hear	XXX //
59 know	XXX //
60 sleep	XXX //
61 die	XXX //
62 kill	XXX //
63 swim	XXX //
64 fly	XXX //
65 walk	XXX //
66 come	gy~almaky~ //
67 lie	XXX //
68 sit	XXX //
69 stand	XXX //
70 give	XXX //
71 say	XXX //
72 sun	gy~in //
73 moon	XXX //
74 star	XXX //
75 water	XXX //
76 rain	XXX //
77 stone	doS //
78 sand	XXX //
79 earth	XXX //
80 cloud	XXX //
81 smoke	XXX //
82 fire	ot //
83 ash	XXX //
84 burn	XXX //
85 path	XXX //
86 mountain	doX //
87 red	XXX //
88 green	XXX //
89 yellow	XXX //
90 white	XXX //
91 black	XXX //
92 night	XXX //
93 hot	XXX //
94 cold	XXX //
95 full	tox //
96 new	taza //
97 good	XXX //
98 round	XXX //
99 dry	XXX //
100 name	od //
BASHKIR{|Turkic,CommonTurkic,Kipchak,NorthKipchak@}
 1   53.00   58.00     1252070   bsk   bak
1 I	min //
2 you	hin //
3 we	be8 //
4 this	XXX //
5 that	XXX //
6 who	XXX //
7 what	XXX //
8 not	XXX //
9 all	XXX //
10 many	XXX //
11 one	ber //
12 two	ike //
13 big	XXX //
14 long	XXX //
15 small	XXX //
16 woman	XXX //
17 man	XXX //
18 person	keSe, %E8Em //
19 fish	baluq //
20 bird	XXX //
21 dog	et //
22 louse	bet //
23 tree	axas //
24 seed	XXX //
25 leaf	yalpaq //
26 root	XXX //
27 bark	XXX //
28 skin	tire //
29 flesh	XXX //
30 blood	qan //
31 bone	heyEk //
32 grease	XXX //
33 egg	XXX //
34 horn	mege8 //
35 tail	XXX //
36 feather	XXX //
37 hair	XXX //
38 head	XXX //
39 ear	qolaq //
40 eye	ki8 //
41 nose	tanau, tanaw //
42 mouth	XXX //
43 tooth	teS //
44 tongue	tel //
45 claw	XXX //
46 foot	XXX //
47 knee	tubuq //
48 hand	qul //
49 belly	XXX //
50 neck	XXX //
51 breasts	kikrEk //
52 heart	XXX //
53 liver	baur, bawur //
54 drink	esei //
55 eat	XXX //
56 bite	XXX //
57 see	kirei //
58 hear	iSetei //
59 know	XXX //
60 sleep	XXX //
61 die	ilei //
62 kill	XXX //
63 swim	XXX //
64 fly	XXX //
65 walk	XXX //
66 come	kilei //
67 lie	XXX //
68 sit	XXX //
69 stand	XXX //
70 give	XXX //
71 say	XXX //
72 sun	qoyaS //
73 moon	XXX //
74 star	yondo8 //
75 water	hu, huw //
76 rain	XXX //
77 stone	taS //
78 sand	XXX //
79 earth	XXX //
80 cloud	XXX //
81 smoke	XXX //
82 fire	ut //
83 ash	XXX //
84 burn	XXX //
85 path	yul //
86 mountain	tau, taw //
87 red	XXX //
88 green	XXX //
89 yellow	XXX //
90 white	XXX //
91 black	XXX //
92 night	ten //
93 hot	XXX //
94 cold	XXX //
95 full	tulu //
96 new	yaNu //
97 good	XXX //
98 round	XXX //
99 dry	XXX //
100 name	isem //
CHARAM_SARJAM_KHORASANI{|Turkic,CommonTurkic,Oghuz,NuclearOghuz,EastOghuz@}
 1   35.78   59.58      886000   tex   kmz
1 I	mEn //
2 you	sEn //
3 we	biz, bizim //
4 this	XXX //
5 that	XXX //
6 who	XXX //
7 what	XXX //
8 not	XXX //
9 all	XXX //
10 many	XXX //
11 one	biri //
12 two	iksi, ikisi //
13 big	XXX //
14 long	XXX //
15 small	XXX //
16 woman	XXX //
17 man	XXX //
18 person	kSi, kiSi //
19 fish	XXX //
20 bird	XXX //
21 dog	it //
22 louse	bit //
23 tree	dErat //
24 seed	XXX //
25 leaf	%balk, %barg //
26 root	XXX //
27 bark	XXX //
28 skin	%ayaximin pusti //
29 flesh	XXX //
30 blood	%xun, %Gan //
31 bone	XXX //
32 grease	XXX //
33 egg	XXX //
34 horn	XXX //
35 tail	XXX //
36 feather	XXX //
37 hair	XXX //
38 head	XXX //
39 ear	Guloq //
40 eye	gEz //
41 nose	burin, %bini //
42 mouth	XXX //
43 tooth	diS //
44 tongue	XXX //
45 claw	XXX //
46 foot	XXX //
47 knee	diz //
48 hand	El //
49 belly	XXX //
50 neck	XXX //
51 breasts	mEmEk //
52 heart	XXX //
53 liver	%jigEr //
54 drink	iC //
55 eat	XXX //
56 bite	XXX //
57 see	ger //
58 hear	eSit //
59 know	XXX //
60 sleep	XXX //
61 die	el //
62 kill	XXX //
63 swim	XXX //
64 fly	XXX //
65 walk	XXX //
66 come	gEl //
67 lie	XXX //
68 sit	XXX //
69 stand	XXX //
70 give	XXX //
71 say	XXX //
72 sun	gin, %xurSit //
73 moon	XXX //
74 star	ulduz //
75 water	su //
76 rain	XXX //
77 stone	doS //
78 sand	XXX //
79 earth	XXX //
80 cloud	XXX //
81 smoke	XXX //
82 fire	ot //
83 ash	XXX //
84 burn	XXX //
85 path	yool, yol //
86 mountain	doq //
87 red	XXX //
88 green	XXX //
89 yellow	XXX //
90 white	XXX //
91 black	XXX //
92 night	gejE //
93 hot	XXX //
94 cold	XXX //
95 full	dowli, douli //
96 new	%tEzE //
97 good	XXX //
98 round	XXX //
99 dry	XXX //
100 name	XXX //
CRIMEAN_TURKISH{|Turkic,CommonTurkic,Kipchak,WestKipchak,CrimeanTatar-Urum@}
 1   45.00   34.08      573540   cri   crh
1 I	men //
2 you	sen //
3 we	biz //
4 this	XXX //
5 that	XXX //
6 who	XXX //
7 what	XXX //
8 not	XXX //
9 all	XXX //
10 many	XXX //
11 one	bir //
12 two	eki //
13 big	XXX //
14 long	XXX //
15 small	XXX //
16 woman	XXX //
17 man	XXX //
18 person	XXX //
19 fish	XXX //
20 bird	XXX //
21 dog	kopek, it //
22 louse	bit //
23 tree	terek //
24 seed	XXX //
25 leaf	yapraq //
26 root	XXX //
27 bark	XXX //
28 skin	XXX //
29 flesh	XXX //
30 blood	qan //
31 bone	kemik, siyek //
32 grease	XXX //
33 egg	XXX //
34 horn	boynuz //
35 tail	XXX //
36 feather	XXX //
37 hair	XXX //
38 head	XXX //
39 ear	qulaq //
40 eye	kozy~ //
41 nose	burun //
42 mouth	XXX //
43 tooth	tiS //
44 tongue	til //
45 claw	XXX //
46 foot	XXX //
47 knee	XXX //
48 hand	el, qol //
49 belly	XXX //
50 neck	XXX //
51 breasts	XXX //
52 heart	XXX //
53 liver	XXX //
54 drink	iCmek //
55 eat	XXX //
56 bite	XXX //
57 see	baq //
58 hear	XXX //
59 know	XXX //
60 sleep	XXX //
61 die	el //
62 kill	XXX //
63 swim	XXX //
64 fly	XXX //
65 walk	XXX //
66 come	kely~ //
67 lie	XXX //
68 sit	XXX //
69 stand	XXX //
70 give	XXX //
71 say	XXX //
72 sun	kuneS //
73 moon	XXX //
74 star	XXX //
75 water	suv //
76 rain	XXX //
77 stone	XXX //
78 sand	XXX //
79 earth	XXX //
80 cloud	XXX //
81 smoke	XXX //
82 fire	XXX //
83 ash	XXX //
84 burn	XXX //
85 path	yol //
86 mountain	taw //
87 red	XXX //
88 green	XXX //
89 yellow	XXX //
90 white	XXX //
91 black	XXX //
92 night	geje //
93 hot	XXX //
94 cold	XXX //
95 full	XXX //
96 new	yaNu //
97 good	XXX //
98 round	XXX //
99 dry	XXX //
100 name	ad //
DARA_GAZ_KHORASANI_1{|Turkic,CommonTurkic,Oghuz,NuclearOghuz,EastOghuz@}
 1   37.47   59.15      886000   tex   kmz
1 I	mEn //
2 you	sEn //
3 we	biz //
4 this	XXX //
5 that	XXX //
6 who	XXX //
7 what	XXX //
8 not	XXX //
9 all	XXX //
10 many	XXX //
11 one	bir //
12 two	iki //
13 big	XXX //
14 long	XXX //
15 small	XXX //
16 woman	XXX //
17 man	XXX //
18 person	kiSi //
19 fish	XXX //
20 bird	XXX //
21 dog	it //
22 louse	bit //
23 tree	darat //
24 seed	XXX //
25 leaf	Salb, %bark //
26 root	XXX //
27 bark	XXX //
28 skin	dari //
29 flesh	XXX //
30 blood	%Gon //
31 bone	XXX //
32 grease	XXX //
33 egg	XXX //
34 horn	XXX //
35 tail	XXX //
36 feather	XXX //
37 hair	XXX //
38 head	XXX //
39 ear	Gulox //
40 eye	gEz //
41 nose	bur3n //
42 mouth	XXX //
43 tooth	diS //
44 tongue	dil //
45 claw	XXX //
46 foot	XXX //
47 knee	d3z //
48 hand	al //
49 belly	XXX //
50 neck	XXX //
51 breasts	amjEy //
52 heart	XXX //
53 liver	iCi box3r //
54 drink	iC //
55 eat	XXX //
56 bite	XXX //
57 see	ger //
58 hear	eSt, eSit //
59 know	XXX //
60 sleep	XXX //
61 die	el //
62 kill	XXX //
63 swim	XXX //
64 fly	XXX //
65 walk	XXX //
66 come	gEl //
67 lie	XXX //
68 sit	XXX //
69 stand	XXX //
70 give	XXX //
71 say	XXX //
72 sun	ginES, gin //
73 moon	XXX //
74 star	ulduz //
75 water	su //
76 rain	XXX //
77 stone	doS //
78 sand	XXX //
79 earth	XXX //
80 cloud	XXX //
81 smoke	XXX //
82 fire	ot, %otES //
83 ash	XXX //
84 burn	XXX //
85 path	yool //
86 mountain	dox //
87 red	XXX //
88 green	XXX //
89 yellow	XXX //
90 white	XXX //
91 black	XXX //
92 night	gejE //
93 hot	XXX //
94 cold	XXX //
95 full	Cox, dol3 //
96 new	%tazE //
97 good	XXX //
98 round	XXX //
99 dry	XXX //
100 name	XXX //
DARA_GAZ_KHORASANI_2{|Turkic,CommonTurkic,Oghuz,NuclearOghuz,EastOghuz@}
 1   37.46   59.12      886000   tex   kmz
1 I	mEn //
2 you	sEn //
3 we	biz //
4 this	XXX //
5 that	XXX //
6 who	XXX //
7 what	XXX //
8 not	XXX //
9 all	XXX //
10 many	XXX //
11 one	bir //
12 two	iki //
13 big	XXX //
14 long	XXX //
15 small	XXX //
16 woman	XXX //
17 man	XXX //
18 person	kSi, kiSi //
19 fish	XXX //
20 bird	XXX //
21 dog	it //
22 louse	bit //
23 tree	dErat //
24 seed	XXX //
25 leaf	yarpox, yarpax //
26 root	XXX //
27 bark	XXX //
28 skin	dEri //
29 flesh	XXX //
30 blood	%Gan //
31 bone	XXX //
32 grease	XXX //
33 egg	XXX //
34 horn	XXX //
35 tail	XXX //
36 feather	XXX //
37 hair	XXX //
38 head	XXX //
39 ear	Gulax //
40 eye	gEz //
41 nose	burun //
42 mouth	XXX //
43 tooth	diS //
44 tongue	dil //
45 claw	XXX //
46 foot	XXX //
47 knee	diz //
48 hand	al //
49 belly	XXX //
50 neck	XXX //
51 breasts	dES, amjEk //
52 heart	XXX //
53 liver	iCi bax3r, %jigEr //
54 drink	iS //
55 eat	XXX //
56 bite	XXX //
57 see	gEr //
58 hear	eSit //
59 know	XXX //
60 sleep	XXX //
61 die	el //
62 kill	XXX //
63 swim	XXX //
64 fly	XXX //
65 walk	XXX //
66 come	gEl //
67 lie	XXX //
68 sit	XXX //
69 stand	XXX //
70 give	XXX //
71 say	XXX //
72 sun	gin //
73 moon	XXX //
74 star	ulduz //
75 water	su //
76 rain	XXX //
77 stone	daS //
78 sand	XXX //
79 earth	XXX //
80 cloud	XXX //
81 smoke	XXX //
82 fire	ot //
83 ash	XXX //
84 burn	XXX //
85 path	yol //
86 mountain	dax //
87 red	XXX //
88 green	XXX //
89 yellow	XXX //
90 white	XXX //
91 black	XXX //
92 night	gejE //
93 hot	XXX //
94 cold	XXX //
95 full	dol3 //
96 new	%tazE //
97 good	XXX //
98 round	XXX //
99 dry	XXX //
100 name	XXX //
DOLGAN{|Turkic,CommonTurkic,NorthSiberianTurkic@}
 1   71.25   98.00        1050   dol   dlg
1 I	min //
2 you	en //
3 we	bihigi //
4 this	XXX //
5 that	XXX //
6 who	XXX //
7 what	XXX //
8 not	XXX //
9 all	XXX //
10 many	XXX //
11 one	bir //
12 two	ikki //
13 big	XXX //
14 long	XXX //
15 small	XXX //
16 woman	XXX //
17 man	XXX //
18 person	kihi //
19 fish	bal3k //
20 bird	XXX //
21 dog	3t //
22 louse	XXX //
23 tree	mas //
24 seed	XXX //
25 leaf	hebirdek //
26 root	XXX //
27 bark	XXX //
28 skin	tiri //
29 flesh	XXX //
30 blood	kan //
31 bone	oNuok //
32 grease	XXX //
33 egg	XXX //
34 horn	muos //
35 tail	XXX //
36 feather	XXX //
37 hair	XXX //
38 head	XXX //
39 ear	kulgak //
40 eye	kEr //
41 nose	munnu //
42 mouth	XXX //
43 tooth	tis //
44 tongue	t3l //
45 claw	XXX //
46 foot	XXX //
47 knee	tobuk //
48 hand	ili //
49 belly	XXX //
50 neck	XXX //
51 breasts	emij //
52 heart	XXX //
53 liver	b3ar //
54 drink	is //
55 eat	XXX //
56 bite	XXX //
57 see	kEr //
58 hear	ihit //
59 know	XXX //
60 sleep	XXX //
61 die	El //
62 kill	XXX //
63 swim	XXX //
64 fly	XXX //
65 walk	XXX //
66 come	kel //
67 lie	XXX //
68 sit	XXX //
69 stand	XXX //
70 give	XXX //
71 say	XXX //
72 sun	kin //
73 moon	XXX //
74 star	hulus //
75 water	u //
76 rain	XXX //
77 stone	tas //
78 sand	XXX //
79 earth	XXX //
80 cloud	XXX //
81 smoke	XXX //
82 fire	uot //
83 ash	XXX //
84 burn	XXX //
85 path	orok //
86 mountain	t3a //
87 red	XXX //
88 green	XXX //
89 yellow	XXX //
90 white	XXX //
91 black	XXX //
92 night	tin //
93 hot	XXX //
94 cold	XXX //
95 full	tuol //
96 new	haNa //
97 good	XXX //
98 round	XXX //
99 dry	XXX //
100 name	at //
DOUGHAI_KHORASANI{|Turkic,CommonTurkic,Oghuz,NuclearOghuz,EastOghuz@}
 1   36.92   58.58      886000   tex   kmz
1 I	mEn //
2 you	sEn //
3 we	ezim, biz //
4 this	XXX //
5 that	XXX //
6 who	XXX //
7 what	XXX //
8 not	XXX //
9 all	XXX //
10 many	XXX //
11 one	bir //
12 two	iki //
13 big	XXX //
14 long	XXX //
15 small	XXX //
16 woman	XXX //
17 man	XXX //
18 person	kiSi, %mErd //
19 fish	XXX //
20 bird	XXX //
21 dog	it //
22 louse	bit //
23 tree	dErat //
24 seed	XXX //
25 leaf	%bErk //
26 root	XXX //
27 bark	XXX //
28 skin	dEri //
29 flesh	XXX //
30 blood	%Gon //
31 bone	XXX //
32 grease	XXX //
33 egg	XXX //
34 horn	XXX //
35 tail	XXX //
36 feather	XXX //
37 hair	XXX //
38 head	XXX //
39 ear	Golax //
40 eye	gez //
41 nose	burun //
42 mouth	XXX //
43 tooth	diS //
44 tongue	dil, %zEbon //
45 claw	XXX //
46 foot	XXX //
47 knee	diz //
48 hand	El //
49 belly	XXX //
50 neck	XXX //
51 breasts	EmjEky~ //
52 heart	XXX //
53 liver	iCi box3r //
54 drink	iS //
55 eat	XXX //
56 bite	XXX //
57 see	ger //
58 hear	iSit //
59 know	XXX //
60 sleep	XXX //
61 die	El //
62 kill	XXX //
63 swim	XXX //
64 fly	XXX //
65 walk	XXX //
66 come	gEl //
67 lie	XXX //
68 sit	XXX //
69 stand	XXX //
70 give	XXX //
71 say	XXX //
72 sun	gin //
73 moon	XXX //
74 star	ulduz //
75 water	su //
76 rain	XXX //
77 stone	doS //
78 sand	XXX //
79 earth	XXX //
80 cloud	XXX //
81 smoke	XXX //
82 fire	ot //
83 ash	XXX //
84 burn	XXX //
85 path	yol //
86 mountain	dox //
87 red	XXX //
88 green	XXX //
89 yellow	XXX //
90 white	XXX //
91 black	XXX //
92 night	gejE //
93 hot	XXX //
94 cold	XXX //
95 full	dolu //
96 new	%tozE //
97 good	XXX //
98 round	XXX //
99 dry	XXX //
100 name	XXX //
GUJGI_KHORASANI{|Turkic,CommonTurkic,Oghuz,NuclearOghuz,EastOghuz@}
 1   36.58   59.80      886000   tex   kmz
1 I	mEn //
2 you	sEn //
3 we	biz, %mo //
4 this	XXX //
5 that	XXX //
6 who	XXX //
7 what	XXX //
8 not	XXX //
9 all	XXX //
10 many	XXX //
11 one	bir //
12 two	iki //
13 big	XXX //
14 long	XXX //
15 small	XXX //
16 woman	XXX //
17 man	XXX //
18 person	kiSi, kSi //
19 fish	XXX //
20 bird	XXX //
21 dog	it //
22 louse	bit //
23 tree	dErax //
24 seed	XXX //
25 leaf	%balik //
26 root	XXX //
27 bark	XXX //
28 skin	ayax3m derisi, deri //
29 flesh	XXX //
30 blood	%xun, %Gon //
31 bone	XXX //
32 grease	XXX //
33 egg	XXX //
34 horn	XXX //
35 tail	XXX //
36 feather	XXX //
37 hair	XXX //
38 head	XXX //
39 ear	Gulox3, Golox //
40 eye	gez //
41 nose	bur3n //
42 mouth	XXX //
43 tooth	diS //
44 tongue	dili //
45 claw	XXX //
46 foot	XXX //
47 knee	diz //
48 hand	el //
49 belly	XXX //
50 neck	XXX //
51 breasts	emjEk //
52 heart	XXX //
53 liver	iCi box3r //
54 drink	iC //
55 eat	XXX //
56 bite	XXX //
57 see	ger //
58 hear	iSit //
59 know	XXX //
60 sleep	XXX //
61 die	el //
62 kill	XXX //
63 swim	XXX //
64 fly	XXX //
65 walk	XXX //
66 come	gEl //
67 lie	XXX //
68 sit	XXX //
69 stand	XXX //
70 give	XXX //
71 say	XXX //
72 sun	gin //
73 moon	XXX //
74 star	yuld3z //
75 water	su //
76 rain	XXX //
77 stone	toS //
78 sand	XXX //
79 earth	XXX //
80 cloud	XXX //
81 smoke	XXX //
82 fire	ot //
83 ash	XXX //
84 burn	XXX //
85 path	yol //
86 mountain	doq //
87 red	XXX //
88 green	XXX //
89 yellow	XXX //
90 white	XXX //
91 black	XXX //
92 night	gejE //
93 hot	XXX //
94 cold	XXX //
95 full	dol3 //
96 new	%tazE //
97 good	XXX //
98 round	XXX //
99 dry	XXX //
100 name	XXX //
HARW_E_OLYA_KHORASANI{|Turkic,CommonTurkic,Oghuz,NuclearOghuz,EastOghuz@}
 1   36.17   59.05      886000   tex   kmz
1 I	mEn //
2 you	sEn //
3 we	mEn, biz //
4 this	XXX //
5 that	XXX //
6 who	XXX //
7 what	XXX //
8 not	XXX //
9 all	XXX //
10 many	XXX //
11 one	bir //
12 two	iki //
13 big	XXX //
14 long	XXX //
15 small	XXX //
16 woman	XXX //
17 man	XXX //
18 person	kiSi //
19 fish	XXX //
20 bird	XXX //
21 dog	it //
22 louse	bit //
23 tree	dErat //
24 seed	XXX //
25 leaf	%balk //
26 root	XXX //
27 bark	XXX //
28 skin	dEri, %pust //
29 flesh	XXX //
30 blood	%Gon //
31 bone	XXX //
32 grease	XXX //
33 egg	XXX //
34 horn	XXX //
35 tail	XXX //
36 feather	XXX //
37 hair	XXX //
38 head	XXX //
39 ear	Guloq //
40 eye	gez //
41 nose	burun //
42 mouth	XXX //
43 tooth	diS //
44 tongue	dil //
45 claw	XXX //
46 foot	XXX //
47 knee	diz //
48 hand	al //
49 belly	XXX //
50 neck	XXX //
51 breasts	mEmEk //
52 heart	XXX //
53 liver	%jigEr //
54 drink	iS //
55 eat	XXX //
56 bite	XXX //
57 see	ger //
58 hear	iSit //
59 know	XXX //
60 sleep	XXX //
61 die	el //
62 kill	XXX //
63 swim	XXX //
64 fly	XXX //
65 walk	XXX //
66 come	gal //
67 lie	XXX //
68 sit	XXX //
69 stand	XXX //
70 give	XXX //
71 say	XXX //
72 sun	gin, %xurSit //
73 moon	XXX //
74 star	und~uz //
75 water	su //
76 rain	XXX //
77 stone	daS, doS //
78 sand	XXX //
79 earth	XXX //
80 cloud	XXX //
81 smoke	XXX //
82 fire	ot //
83 ash	XXX //
84 burn	XXX //
85 path	yel //
86 mountain	doq //
87 red	XXX //
88 green	XXX //
89 yellow	XXX //
90 white	XXX //
91 black	XXX //
92 night	gejE //
93 hot	XXX //
94 cold	XXX //
95 full	dol3 //
96 new	yENg~i //
97 good	XXX //
98 round	XXX //
99 dry	XXX //
100 name	XXX //
HOKM_ABAD_KHORASANI{|Turkic,CommonTurkic,Oghuz,NuclearOghuz,EastOghuz@}
 1   36.63   57.60      886000   tex   kmz
1 I	mEn //
2 you	sEn //
3 we	biz //
4 this	XXX //
5 that	XXX //
6 who	XXX //
7 what	XXX //
8 not	XXX //
9 all	XXX //
10 many	XXX //
11 one	bir //
12 two	iki, iTi //
13 big	XXX //
14 long	XXX //
15 small	XXX //
16 woman	XXX //
17 man	XXX //
18 person	kiSi //
19 fish	XXX //
20 bird	XXX //
21 dog	it //
22 louse	bit //
23 tree	dErat //
24 seed	XXX //
25 leaf	%bElk //
26 root	XXX //
27 bark	XXX //
28 skin	dErisi, dEri //
29 flesh	XXX //
30 blood	%Gan //
31 bone	XXX //
32 grease	XXX //
33 egg	XXX //
34 horn	XXX //
35 tail	XXX //
36 feather	XXX //
37 hair	XXX //
38 head	XXX //
39 ear	Gulaq //
40 eye	gE8 //
41 nose	burun //
42 mouth	XXX //
43 tooth	diS //
44 tongue	dil //
45 claw	XXX //
46 foot	XXX //
47 knee	di8 //
48 hand	El //
49 belly	XXX //
50 neck	XXX //
51 breasts	mEmEk //
52 heart	XXX //
53 liver	%jigEr //
54 drink	iS //
55 eat	XXX //
56 bite	XXX //
57 see	ger //
58 hear	iSit //
59 know	XXX //
60 sleep	XXX //
61 die	el, El //
62 kill	XXX //
63 swim	XXX //
64 fly	XXX //
65 walk	XXX //
66 come	gEl //
67 lie	XXX //
68 sit	XXX //
69 stand	XXX //
70 give	XXX //
71 say	XXX //
72 sun	gin //
73 moon	XXX //
74 star	yildu8 //
75 water	su //
76 rain	XXX //
77 stone	doS //
78 sand	XXX //
79 earth	XXX //
80 cloud	XXX //
81 smoke	XXX //
82 fire	ot, uot //
83 ash	XXX //
84 burn	XXX //
85 path	yol //
86 mountain	doq //
87 red	XXX //
88 green	XXX //
89 yellow	XXX //
90 white	XXX //
91 black	XXX //
92 night	geja //
93 hot	XXX //
94 cold	XXX //
95 full	dolu //
96 new	yeNg~i //
97 good	XXX //
98 round	XXX //
99 dry	XXX //
100 name	XXX //
JOGHATAY_KHORASANI{|Turkic,CommonTurkic,Oghuz,NuclearOghuz,EastOghuz@}
 1   36.62   57.05      886000   tex   kmz
1 I	mEn //
2 you	sEn //
3 we	b38 //
4 this	XXX //
5 that	XXX //
6 who	XXX //
7 what	XXX //
8 not	XXX //
9 all	XXX //
10 many	XXX //
11 one	bir //
12 two	iki //
13 big	XXX //
14 long	XXX //
15 small	XXX //
16 woman	XXX //
17 man	XXX //
18 person	kiSi //
19 fish	XXX //
20 bird	XXX //
21 dog	it //
22 louse	bit //
23 tree	dErat //
24 seed	XXX //
25 leaf	%balk //
26 root	XXX //
27 bark	XXX //
28 skin	dEri //
29 flesh	XXX //
30 blood	%Gon //
31 bone	XXX //
32 grease	XXX //
33 egg	XXX //
34 horn	XXX //
35 tail	XXX //
36 feather	XXX //
37 hair	XXX //
38 head	XXX //
39 ear	Goloq //
40 eye	geEz, gez //
41 nose	burn //
42 mouth	XXX //
43 tooth	diS //
44 tongue	dil //
45 claw	XXX //
46 foot	XXX //
47 knee	diz //
48 hand	al //
49 belly	XXX //
50 neck	XXX //
51 breasts	mEmEk //
52 heart	XXX //
53 liver	%jigEr //
54 drink	iC //
55 eat	XXX //
56 bite	XXX //
57 see	ger //
58 hear	eSit //
59 know	XXX //
60 sleep	XXX //
61 die	el //
62 kill	XXX //
63 swim	XXX //
64 fly	XXX //
65 walk	XXX //
66 come	gEl //
67 lie	XXX //
68 sit	XXX //
69 stand	XXX //
70 give	XXX //
71 say	XXX //
72 sun	gin //
73 moon	XXX //
74 star	uldu8 //
75 water	su //
76 rain	XXX //
77 stone	doS, doq //
78 sand	XXX //
79 earth	XXX //
80 cloud	XXX //
81 smoke	XXX //
82 fire	ot //
83 ash	XXX //
84 burn	XXX //
85 path	yol //
86 mountain	doq //
87 red	XXX //
88 green	XXX //
89 yellow	XXX //
90 white	XXX //
91 black	XXX //
92 night	gejE //
93 hot	XXX //
94 cold	XXX //
95 full	dol3 //
96 new	yeNg~i //
97 good	XXX //
98 round	XXX //
99 dry	XXX //
100 name	XXX //
JONK_KHORASANI{|Turkic,CommonTurkic,Oghuz,NuclearOghuz,EastOghuz@}
 1   36.98   59.73      886000   tex   kmz
1 I	min //
2 you	sin //
3 we	min, biz //
4 this	XXX //
5 that	XXX //
6 who	XXX //
7 what	XXX //
8 not	XXX //
9 all	XXX //
10 many	XXX //
11 one	bir //
12 two	iki //
13 big	XXX //
14 long	XXX //
15 small	XXX //
16 woman	XXX //
17 man	XXX //
18 person	kiSi //
19 fish	XXX //
20 bird	XXX //
21 dog	it //
22 louse	bit //
23 tree	dErat //
24 seed	XXX //
25 leaf	%balk, %balik //
26 root	XXX //
27 bark	XXX //
28 skin	dEri //
29 flesh	XXX //
30 blood	%Gon //
31 bone	XXX //
32 grease	XXX //
33 egg	XXX //
34 horn	XXX //
35 tail	XXX //
36 feather	XXX //
37 hair	XXX //
38 head	XXX //
39 ear	Gulox //
40 eye	gEz //
41 nose	burun //
42 mouth	XXX //
43 tooth	diS //
44 tongue	dil //
45 claw	XXX //
46 foot	XXX //
47 knee	diz //
48 hand	El //
49 belly	XXX //
50 neck	XXX //
51 breasts	Emjak //
52 heart	XXX //
53 liver	iCi box3r //
54 drink	iC //
55 eat	XXX //
56 bite	XXX //
57 see	ger //
58 hear	eSit, yeSit //
59 know	XXX //
60 sleep	XXX //
61 die	El //
62 kill	XXX //
63 swim	XXX //
64 fly	XXX //
65 walk	XXX //
66 come	gel, gEl //
67 lie	XXX //
68 sit	XXX //
69 stand	XXX //
70 give	XXX //
71 say	XXX //
72 sun	gin //
73 moon	XXX //
74 star	yulduz //
75 water	su //
76 rain	XXX //
77 stone	toS, daS //
78 sand	XXX //
79 earth	XXX //
80 cloud	XXX //
81 smoke	XXX //
82 fire	ot //
83 ash	XXX //
84 burn	XXX //
85 path	yol //
86 mountain	dox //
87 red	XXX //
88 green	XXX //
89 yellow	XXX //
90 white	XXX //
91 black	XXX //
92 night	oSam //
93 hot	XXX //
94 cold	XXX //
95 full	dol3 //
96 new	yeNg~i, yENg~il //
97 good	XXX //
98 round	XXX //
99 dry	XXX //
100 name	XXX //
KARACHAY_BALKAR{|Turkic,CommonTurkic,Kipchak,WestKipchak@}
 1   43.50   42.00      311380   krc   krc
1 I	men //
2 you	sen //
3 we	biz //
4 this	XXX //
5 that	XXX //
6 who	XXX //
7 what	XXX //
8 not	XXX //
9 all	XXX //
10 many	XXX //
11 one	bir //
12 two	eki //
13 big	XXX //
14 long	XXX //
15 small	XXX //
16 woman	XXX //
17 man	XXX //
18 person	%adam //
19 fish	Cabak //
20 bird	XXX //
21 dog	it //
22 louse	bit //
23 tree	axaC //
24 seed	XXX //
25 leaf	japrak //
26 root	XXX //
27 bark	XXX //
28 skin	teri //
29 flesh	XXX //
30 blood	kan //
31 bone	siyek //
32 grease	XXX //
33 egg	XXX //
34 horn	XXX //
35 tail	XXX //
36 feather	XXX //
37 hair	XXX //
38 head	XXX //
39 ear	kulak //
40 eye	k3z //
41 nose	burun //
42 mouth	XXX //
43 tooth	tiS //
44 tongue	til //
45 claw	XXX //
46 foot	XXX //
47 knee	XXX //
48 hand	kol //
49 belly	XXX //
50 neck	XXX //
51 breasts	XXX //
52 heart	XXX //
53 liver	bawur //
54 drink	iC //
55 eat	XXX //
56 bite	XXX //
57 see	k3r //
58 hear	eSit //
59 know	XXX //
60 sleep	XXX //
61 die	3l //
62 kill	XXX //
63 swim	XXX //
64 fly	XXX //
65 walk	XXX //
66 come	kel //
67 lie	XXX //
68 sit	XXX //
69 stand	XXX //
70 give	XXX //
71 say	XXX //
72 sun	kin //
73 moon	XXX //
74 star	jild3z //
75 water	su //
76 rain	XXX //
77 stone	taS //
78 sand	XXX //
79 earth	XXX //
80 cloud	XXX //
81 smoke	XXX //
82 fire	ot //
83 ash	XXX //
84 burn	XXX //
85 path	jol //
86 mountain	taw //
87 red	XXX //
88 green	XXX //
89 yellow	XXX //
90 white	XXX //
91 black	XXX //
92 night	keCe //
93 hot	XXX //
94 cold	XXX //
95 full	tolu //
96 new	jaNi //
97 good	XXX //
98 round	XXX //
99 dry	XXX //
100 name	at //
KARAIM{|Turkic,CommonTurkic,Kipchak,WestKipchak@}
 1   54.67   24.92          81   krm   kdr
1 I	my~a5 //
2 you	sy~a5 //
3 we	by~izy~ //
4 this	XXX //
5 that	XXX //
6 who	XXX //
7 what	XXX //
8 not	XXX //
9 all	XXX //
10 many	XXX //
11 one	by~iry~ //
12 two	iky~i //
13 big	XXX //
14 long	XXX //
15 small	XXX //
16 woman	XXX //
17 man	XXX //
18 person	%odom //
19 fish	bolux //
20 bird	XXX //
21 dog	it //
22 louse	py~ira //
23 tree	ogoC //
24 seed	XXX //
25 leaf	XXX //
26 root	XXX //
27 bark	XXX //
28 skin	tary~i //
29 flesh	XXX //
30 blood	kon //
31 bone	sy~iyaky~ //
32 grease	XXX //
33 egg	XXX //
34 horn	XXX //
35 tail	XXX //
36 feather	XXX //
37 hair	XXX //
38 head	XXX //
39 ear	kulox //
40 eye	ky~ez //
41 nose	XXX //
42 mouth	XXX //
43 tooth	tis //
44 tongue	tiL //
45 claw	XXX //
46 foot	XXX //
47 knee	ty~izy~ //
48 hand	kol //
49 belly	XXX //
50 neck	XXX //
51 breasts	ky~eky~is //
52 heart	XXX //
53 liver	XXX //
54 drink	XXX //
55 eat	XXX //
56 bite	XXX //
57 see	XXX //
58 hear	XXX //
59 know	XXX //
60 sleep	XXX //
61 die	eL //
62 kill	XXX //
63 swim	XXX //
64 fly	XXX //
65 walk	XXX //
66 come	XXX //
67 lie	XXX //
68 sit	XXX //
69 stand	XXX //
70 give	XXX //
71 say	XXX //
72 sun	kin //
73 moon	XXX //
74 star	yolduz //
75 water	sub //
76 rain	XXX //
77 stone	toS //
78 sand	XXX //
79 earth	XXX //
80 cloud	XXX //
81 smoke	XXX //
82 fire	ot //
83 ash	XXX //
84 burn	XXX //
85 path	yol //
86 mountain	tog //
87 red	XXX //
88 green	XXX //
89 yellow	XXX //
90 white	XXX //
91 black	XXX //
92 night	ty~in //
93 hot	XXX //
94 cold	XXX //
95 full	tolu //
96 new	yoNu //
97 good	XXX //
98 round	XXX //
99 dry	XXX //
100 name	od //
KARAKALPAK{|Turkic,CommonTurkic,Kipchak,SouthKipchak@}
 1   43.00   60.00      584670   kkp   kaa
1 I	men //
2 you	sen //
3 we	biz //
4 this	XXX //
5 that	XXX //
6 who	XXX //
7 what	XXX //
8 not	XXX //
9 all	XXX //
10 many	XXX //
11 one	bir //
12 two	eki //
13 big	XXX //
14 long	XXX //
15 small	XXX //
16 woman	XXX //
17 man	XXX //
18 person	%odom, kisi //
19 fish	boluq //
20 bird	XXX //
21 dog	it //
22 louse	XXX //
23 tree	oxoS //
24 seed	XXX //
25 leaf	Zopuroq //
26 root	XXX //
27 bark	XXX //
28 skin	teri //
29 flesh	XXX //
30 blood	qon //
31 bone	siyek //
32 grease	XXX //
33 egg	XXX //
34 horn	miyiz //
35 tail	XXX //
36 feather	XXX //
37 hair	XXX //
38 head	XXX //
39 ear	quloq //
40 eye	kaz //
41 nose	murun //
42 mouth	XXX //
43 tooth	tis //
44 tongue	til //
45 claw	XXX //
46 foot	XXX //
47 knee	dize //
48 hand	qol //
49 belly	XXX //
50 neck	XXX //
51 breasts	kakirek //
52 heart	XXX //
53 liver	bowur //
54 drink	iSiw //
55 eat	XXX //
56 bite	XXX //
57 see	kariw //
58 hear	esitiw //
59 know	XXX //
60 sleep	XXX //
61 die	aliw //
62 kill	XXX //
63 swim	XXX //
64 fly	XXX //
65 walk	XXX //
66 come	keliw //
67 lie	XXX //
68 sit	XXX //
69 stand	XXX //
70 give	XXX //
71 say	XXX //
72 sun	qiyos //
73 moon	XXX //
74 star	Zuldus //
75 water	suw //
76 rain	XXX //
77 stone	tos //
78 sand	XXX //
79 earth	XXX //
80 cloud	XXX //
81 smoke	XXX //
82 fire	ot //
83 ash	XXX //
84 burn	XXX //
85 path	soqpoq //
86 mountain	tow //
87 red	XXX //
88 green	XXX //
89 yellow	XXX //
90 white	XXX //
91 black	XXX //
92 night	tin //
93 hot	XXX //
94 cold	XXX //
95 full	toluq //
96 new	ZoNo //
97 good	XXX //
98 round	XXX //
99 dry	XXX //
100 name	ot //
KAZAKH{|Turkic,CommonTurkic,Kipchak,SouthKipchak@}
 1   50.00   70.00    12771100   kaz   kaz
1 I	men //
2 you	sen //
3 we	biz //
4 this	XXX //
5 that	XXX //
6 who	XXX //
7 what	XXX //
8 not	XXX //
9 all	XXX //
10 many	XXX //
11 one	bir //
12 two	eki //
13 big	XXX //
14 long	XXX //
15 small	XXX //
16 woman	XXX //
17 man	XXX //
18 person	kisi, %adam //
19 fish	baluq //
20 bird	XXX //
21 dog	it //
22 louse	bit //
23 tree	axaS, aXaS //
24 seed	XXX //
25 leaf	Zaluraq //
26 root	XXX //
27 bark	XXX //
28 skin	teri //
29 flesh	XXX //
30 blood	qan //
31 bone	siyek //
32 grease	XXX //
33 egg	XXX //
34 horn	miyiz //
35 tail	XXX //
36 feather	XXX //
37 hair	XXX //
38 head	XXX //
39 ear	qulaq //
40 eye	kez //
41 nose	murun //
42 mouth	XXX //
43 tooth	tis //
44 tongue	til //
45 claw	XXX //
46 foot	XXX //
47 knee	tize //
48 hand	qol //
49 belly	XXX //
50 neck	XXX //
51 breasts	kekirek, tes //
52 heart	XXX //
53 liver	baur, bawur //
54 drink	iSu //
55 eat	XXX //
56 bite	XXX //
57 see	keru //
58 hear	esitu //
59 know	XXX //
60 sleep	XXX //
61 die	elu //
62 kill	XXX //
63 swim	XXX //
64 fly	XXX //
65 walk	XXX //
66 come	kelu //
67 lie	XXX //
68 sit	XXX //
69 stand	XXX //
70 give	XXX //
71 say	XXX //
72 sun	kin //
73 moon	XXX //
74 star	Zulduz //
75 water	su, suw //
76 rain	XXX //
77 stone	tas //
78 sand	XXX //
79 earth	XXX //
80 cloud	XXX //
81 smoke	XXX //
82 fire	ot //
83 ash	XXX //
84 burn	XXX //
85 path	Zol //
86 mountain	tau, taw //
87 red	XXX //
88 green	XXX //
89 yellow	XXX //
90 white	XXX //
91 black	XXX //
92 night	tin //
93 hot	XXX //
94 cold	XXX //
95 full	tolu //
96 new	ZaNa //
97 good	XXX //
98 round	XXX //
99 dry	XXX //
100 name	at, esim //
KAZAN_TATAR{|Turkic,CommonTurkic,Kipchak,NorthKipchak@}
 1   56.00   49.50     5188710   tmi   tat
1 I	min //
2 you	sin //
3 we	biz //
4 this	XXX //
5 that	XXX //
6 who	XXX //
7 what	XXX //
8 not	XXX //
9 all	XXX //
10 many	XXX //
11 one	ber //
12 two	ike //
13 big	XXX //
14 long	XXX //
15 small	XXX //
16 woman	XXX //
17 man	XXX //
18 person	kiSi //
19 fish	bal3k //
20 bird	XXX //
21 dog	it //
22 louse	bit //
23 tree	axaC //
24 seed	XXX //
25 leaf	yafrak //
26 root	XXX //
27 bark	XXX //
28 skin	tire //
29 flesh	XXX //
30 blood	kon //
31 bone	siyek //
32 grease	XXX //
33 egg	XXX //
34 horn	m3g3z //
35 tail	XXX //
36 feather	XXX //
37 hair	XXX //
38 head	XXX //
39 ear	k3lak //
40 eye	kiz //
41 nose	b3r3n //
42 mouth	XXX //
43 tooth	t3S //
44 tongue	t3l //
45 claw	XXX //
46 foot	XXX //
47 knee	t3z //
48 hand	kul //
49 belly	XXX //
50 neck	XXX //
51 breasts	kukrek //
52 heart	XXX //
53 liver	baw3r //
54 drink	3C //
55 eat	XXX //
56 bite	XXX //
57 see	kir //
58 hear	3S3t //
59 know	XXX //
60 sleep	XXX //
61 die	il //
62 kill	XXX //
63 swim	XXX //
64 fly	XXX //
65 walk	XXX //
66 come	kil //
67 lie	XXX //
68 sit	XXX //
69 stand	XXX //
70 give	XXX //
71 say	XXX //
72 sun	k3yaS //
73 moon	XXX //
74 star	y3ld3z //
75 water	su //
76 rain	XXX //
77 stone	taS //
78 sand	XXX //
79 earth	XXX //
80 cloud	XXX //
81 smoke	XXX //
82 fire	parar //
83 ash	XXX //
84 burn	XXX //
85 path	yul //
86 mountain	taw //
87 red	XXX //
88 green	XXX //
89 yellow	XXX //
90 white	XXX //
91 black	XXX //
92 night	kiC //
93 hot	XXX //
94 cold	XXX //
95 full	tul3 //
96 new	yaNa //
97 good	XXX //
98 round	XXX //
99 dry	XXX //
100 name	isim //
KHAKAS{|Turkic,CommonTurkic,CentralSiberianTurkic,SouthSiberianTurkic,Yenisei-EastSiberianTurkic,YeniseyTurkic@}
 1   53.00   90.00       42610   khk   kjh
1 I	min //
2 you	sin //
3 we	pis //
4 this	XXX //
5 that	XXX //
6 who	XXX //
7 what	XXX //
8 not	XXX //
9 all	XXX //
10 many	XXX //
11 one	pir //
12 two	iki //
13 big	XXX //
14 long	XXX //
15 small	XXX //
16 woman	XXX //
17 man	XXX //
18 person	XXX //
19 fish	pEluX //
20 bird	XXX //
21 dog	EdEy //
22 louse	pit //
23 tree	EXEs //
24 seed	XXX //
25 leaf	XXX //
26 root	XXX //
27 bark	XXX //
28 skin	XXX //
29 flesh	XXX //
30 blood	XXX //
31 bone	sEk //
32 grease	XXX //
33 egg	XXX //
34 horn	mis //
35 tail	XXX //
36 feather	XXX //
37 hair	XXX //
38 head	XXX //
39 ear	XXX //
40 eye	kEs //
41 nose	purun //
42 mouth	XXX //
43 tooth	tis //
44 tongue	til //
45 claw	XXX //
46 foot	XXX //
47 knee	tizEk //
48 hand	XXX //
49 belly	XXX //
50 neck	XXX //
51 breasts	kEksi //
52 heart	XXX //
53 liver	XXX //
54 drink	is //
55 eat	XXX //
56 bite	XXX //
57 see	kEr //
58 hear	XXX //
59 know	XXX //
60 sleep	XXX //
61 die	El //
62 kill	XXX //
63 swim	XXX //
64 fly	XXX //
65 walk	XXX //
66 come	kil //
67 lie	XXX //
68 sit	XXX //
69 stand	XXX //
70 give	XXX //
71 say	XXX //
72 sun	kik //
73 moon	XXX //
74 star	XXX //
75 water	suX //
76 rain	XXX //
77 stone	tEs //
78 sand	XXX //
79 earth	XXX //
80 cloud	XXX //
81 smoke	XXX //
82 fire	ot //
83 ash	XXX //
84 burn	XXX //
85 path	XXX //
86 mountain	tEsXul //
87 red	XXX //
88 green	XXX //
89 yellow	XXX //
90 white	XXX //
91 black	XXX //
92 night	tin //
93 hot	XXX //
94 cold	XXX //
95 full	toldurE //
96 new	XXX //
97 good	XXX //
98 round	XXX //
99 dry	XXX //
100 name	EdEs //
KHALAJ_IRAN{|Turkic,CommonTurkic@}
 1   35.00   50.00       51000   khl   klj
1 I	mEn //
2 you	XXX //
3 we	biz //
4 this	XXX //
5 that	XXX //
6 who	XXX //
7 what	XXX //
8 not	XXX //
9 all	XXX //
10 many	XXX //
11 one	bi //
12 two	Ekki //
13 big	XXX //
14 long	XXX //
15 small	XXX //
16 woman	XXX //
17 man	XXX //
18 person	hEr //
19 fish	XXX //
20 bird	XXX //
21 dog	it //
22 louse	bit //
23 tree	haxaC //
24 seed	XXX //
25 leaf	XXX //
26 root	XXX //
27 bark	XXX //
28 skin	teri //
29 flesh	XXX //
30 blood	qan //
31 bone	simik //
32 grease	XXX //
33 egg	XXX //
34 horn	XXX //
35 tail	XXX //
36 feather	XXX //
37 hair	XXX //
38 head	XXX //
39 ear	qulaq //
40 eye	ker //
41 nose	bur3n //
42 mouth	XXX //
43 tooth	tiS //
44 tongue	til //
45 claw	XXX //
46 foot	XXX //
47 knee	tiz //
48 hand	El //
49 belly	XXX //
50 neck	XXX //
51 breasts	mEmEk //
52 heart	XXX //
53 liver	XXX //
54 drink	iC //
55 eat	XXX //
56 bite	XXX //
57 see	ker //
58 hear	iSit //
59 know	XXX //
60 sleep	XXX //
61 die	hil, El //
62 kill	XXX //
63 swim	XXX //
64 fly	XXX //
65 walk	XXX //
66 come	kEl //
67 lie	XXX //
68 sit	XXX //
69 stand	XXX //
70 give	XXX //
71 say	XXX //
72 sun	kin //
73 moon	XXX //
74 star	yulduz //
75 water	suw //
76 rain	XXX //
77 stone	taS //
78 sand	XXX //
79 earth	XXX //
80 cloud	XXX //
81 smoke	XXX //
82 fire	hut //
83 ash	XXX //
84 burn	XXX //
85 path	XXX //
86 mountain	tax //
87 red	XXX //
88 green	XXX //
89 yellow	XXX //
90 white	XXX //
91 black	XXX //
92 night	kieCE //
93 hot	XXX //
94 cold	XXX //
95 full	tuol //
96 new	yENgi //
97 good	XXX //
98 round	XXX //
99 dry	XXX //
100 name	at //
KUMYK{|Turkic,CommonTurkic,Kipchak,WestKipchak@}
 1   43.00   47.33      427800   kuq   kum
1 I	men //
2 you	siz //
3 we	biz //
4 this	XXX //
5 that	XXX //
6 who	XXX //
7 what	XXX //
8 not	XXX //
9 all	XXX //
10 many	XXX //
11 one	bir //
12 two	eki //
13 big	XXX //
14 long	XXX //
15 small	XXX //
16 woman	XXX //
17 man	XXX //
18 person	giSi //
19 fish	bal3q, Cabaq //
20 bird	XXX //
21 dog	it //
22 louse	bit //
23 tree	terek //
24 seed	XXX //
25 leaf	yap3raq //
26 root	XXX //
27 bark	XXX //
28 skin	teri //
29 flesh	XXX //
30 blood	qan //
31 bone	siek //
32 grease	XXX //
33 egg	XXX //
34 horn	miz, miyiz //
35 tail	XXX //
36 feather	XXX //
37 hair	XXX //
38 head	XXX //
39 ear	qulaq //
40 eye	gez //
41 nose	burun //
42 mouth	XXX //
43 tooth	tiS //
44 tongue	til //
45 claw	XXX //
46 foot	XXX //
47 knee	tobuq //
48 hand	qol //
49 belly	XXX //
50 neck	XXX //
51 breasts	kekirek, emCek //
52 heart	XXX //
53 liver	bavur //
54 drink	iC //
55 eat	XXX //
56 bite	XXX //
57 see	ger //
58 hear	eSit //
59 know	XXX //
60 sleep	XXX //
61 die	el //
62 kill	XXX //
63 swim	XXX //
64 fly	XXX //
65 walk	XXX //
66 come	gel //
67 lie	XXX //
68 sit	XXX //
69 stand	XXX //
70 give	XXX //
71 say	XXX //
72 sun	gin, gineS //
73 moon	XXX //
74 star	yulduz //
75 water	suv //
76 rain	XXX //
77 stone	taS, qaya //
78 sand	XXX //
79 earth	XXX //
80 cloud	XXX //
81 smoke	XXX //
82 fire	ot //
83 ash	XXX //
84 burn	XXX //
85 path	soqmaq //
86 mountain	tav, tebe //
87 red	XXX //
88 green	XXX //
89 yellow	XXX //
90 white	XXX //
91 black	XXX //
92 night	geCe //
93 hot	XXX //
94 cold	XXX //
95 full	tolu //
96 new	yang3, yaN3 //
97 good	XXX //
98 round	XXX //
99 dry	XXX //
100 name	at //
KYRGYZ{|Turkic,CommonTurkic,Kipchak,EastKipchak@}
 1   42.00   75.00     4908350   kfy   kir
1 I	men //
2 you	sen //
3 we	biz //
4 this	XXX //
5 that	XXX //
6 who	XXX //
7 what	XXX //
8 not	XXX //
9 all	XXX //
10 many	XXX //
11 one	bir //
12 two	eki //
13 big	XXX //
14 long	XXX //
15 small	XXX //
16 woman	XXX //
17 man	XXX //
18 person	kiSi, %odom //
19 fish	boluk //
20 bird	XXX //
21 dog	it //
22 louse	XXX //
23 tree	ZugoC //
24 seed	XXX //
25 leaf	Zolburok //
26 root	XXX //
27 bark	XXX //
28 skin	teri //
29 flesh	XXX //
30 blood	kon //
31 bone	sek //
32 grease	XXX //
33 egg	XXX //
34 horn	miyiz //
35 tail	XXX //
36 feather	XXX //
37 hair	XXX //
38 head	XXX //
39 ear	kulok //
40 eye	kez //
41 nose	murun //
42 mouth	XXX //
43 tooth	tiS //
44 tongue	til //
45 claw	XXX //
46 foot	XXX //
47 knee	tize //
48 hand	kol //
49 belly	XXX //
50 neck	XXX //
51 breasts	kekirok //
52 heart	XXX //
53 liver	bor //
54 drink	iCi //
55 eat	XXX //
56 bite	XXX //
57 see	keri //
58 hear	ugu //
59 know	XXX //
60 sleep	XXX //
61 die	eli //
62 kill	XXX //
63 swim	XXX //
64 fly	XXX //
65 walk	XXX //
66 come	keli //
67 lie	XXX //
68 sit	XXX //
69 stand	XXX //
70 give	XXX //
71 say	XXX //
72 sun	kin //
73 moon	XXX //
74 star	Zulduz //
75 water	su //
76 rain	XXX //
77 stone	taS //
78 sand	XXX //
79 earth	XXX //
80 cloud	XXX //
81 smoke	XXX //
82 fire	ot //
83 ash	XXX //
84 burn	XXX //
85 path	Cuyur //
86 mountain	to //
87 red	XXX //
88 green	XXX //
89 yellow	XXX //
90 white	XXX //
91 black	XXX //
92 night	tin //
93 hot	XXX //
94 cold	XXX //
95 full	tolturo //
96 new	Zonu //
97 good	XXX //
98 round	XXX //
99 dry	XXX //
100 name	ot //
LANGAR_KHORASANI{|Turkic,CommonTurkic,Oghuz,NuclearOghuz,EastOghuz@}
 1   35.38   60.43      886000   tex   kmz
1 I	%man //
2 you	sEn //
3 we	biz //
4 this	XXX //
5 that	XXX //
6 who	XXX //
7 what	XXX //
8 not	XXX //
9 all	XXX //
10 many	XXX //
11 one	bir //
12 two	iki //
13 big	XXX //
14 long	XXX //
15 small	XXX //
16 woman	XXX //
17 man	XXX //
18 person	kiSi //
19 fish	XXX //
20 bird	XXX //
21 dog	kuCuk //
22 louse	bit //
23 tree	dErat, darat //
24 seed	XXX //
25 leaf	%balk //
26 root	XXX //
27 bark	XXX //
28 skin	%ayaxi pusti //
29 flesh	XXX //
30 blood	%Gon //
31 bone	XXX //
32 grease	XXX //
33 egg	XXX //
34 horn	XXX //
35 tail	XXX //
36 feather	XXX //
37 hair	XXX //
38 head	XXX //
39 ear	Goloq //
40 eye	goz //
41 nose	born //
42 mouth	XXX //
43 tooth	diS //
44 tongue	dil //
45 claw	XXX //
46 foot	XXX //
47 knee	diz //
48 hand	El //
49 belly	XXX //
50 neck	XXX //
51 breasts	emjag //
52 heart	XXX //
53 liver	urag //
54 drink	iS //
55 eat	XXX //
56 bite	XXX //
57 see	gur //
58 hear	eSit, G3Cir //
59 know	XXX //
60 sleep	XXX //
61 die	ol //
62 kill	XXX //
63 swim	XXX //
64 fly	XXX //
65 walk	XXX //
66 come	gEl, gal //
67 lie	XXX //
68 sit	XXX //
69 stand	XXX //
70 give	XXX //
71 say	XXX //
72 sun	gun //
73 moon	XXX //
74 star	yulduz, %sEtorE //
75 water	su //
76 rain	XXX //
77 stone	doS //
78 sand	XXX //
79 earth	XXX //
80 cloud	XXX //
81 smoke	XXX //
82 fire	alu //
83 ash	XXX //
84 burn	XXX //
85 path	yol //
86 mountain	doq, daG //
87 red	XXX //
88 green	XXX //
89 yellow	XXX //
90 white	XXX //
91 black	XXX //
92 night	geja //
93 hot	XXX //
94 cold	XXX //
95 full	dol3 //
96 new	yasa, %tozE //
97 good	XXX //
98 round	XXX //
99 dry	XXX //
100 name	XXX //
LOTF_ABAD_KHORASANI{|Turkic,CommonTurkic,Oghuz,NuclearOghuz,EastOghuz@}
 1   37.52   59.33      886000   tex   kmz
1 I	mEn //
2 you	sEn, %to //
3 we	biz //
4 this	XXX //
5 that	XXX //
6 who	XXX //
7 what	XXX //
8 not	XXX //
9 all	XXX //
10 many	XXX //
11 one	bir, bi //
12 two	iki //
13 big	XXX //
14 long	XXX //
15 small	XXX //
16 woman	XXX //
17 man	XXX //
18 person	kiSi, kSi //
19 fish	XXX //
20 bird	XXX //
21 dog	it //
22 louse	Cib3n, bit //
23 tree	darax //
24 seed	XXX //
25 leaf	Selp //
26 root	XXX //
27 bark	XXX //
28 skin	dEri //
29 flesh	XXX //
30 blood	%qX~on //
31 bone	XXX //
32 grease	XXX //
33 egg	XXX //
34 horn	XXX //
35 tail	XXX //
36 feather	XXX //
37 hair	XXX //
38 head	XXX //
39 ear	Gulox //
40 eye	gez //
41 nose	bur3n //
42 mouth	XXX //
43 tooth	diS //
44 tongue	dil //
45 claw	XXX //
46 foot	XXX //
47 knee	diz //
48 hand	al //
49 belly	XXX //
50 neck	XXX //
51 breasts	amjEy //
52 heart	XXX //
53 liver	iCTi box3r //
54 drink	XXX //
55 eat	XXX //
56 bite	XXX //
57 see	XXX //
58 hear	XXX //
59 know	XXX //
60 sleep	XXX //
61 die	XXX //
62 kill	XXX //
63 swim	XXX //
64 fly	XXX //
65 walk	XXX //
66 come	XXX //
67 lie	XXX //
68 sit	XXX //
69 stand	XXX //
70 give	XXX //
71 say	XXX //
72 sun	gin //
73 moon	XXX //
74 star	ulduz //
75 water	su //
76 rain	XXX //
77 stone	doS //
78 sand	XXX //
79 earth	XXX //
80 cloud	XXX //
81 smoke	XXX //
82 fire	ot //
83 ash	XXX //
84 burn	XXX //
85 path	yol //
86 mountain	dox //
87 red	XXX //
88 green	XXX //
89 yellow	XXX //
90 white	XXX //
91 black	XXX //
92 night	aSam, gejE //
93 hot	XXX //
94 cold	XXX //
95 full	dol3 //
96 new	%tazE //
97 good	XXX //
98 round	XXX //
99 dry	XXX //
100 name	XXX //
MARESHK_KHORASANI{|Turkic,CommonTurkic,Oghuz,NuclearOghuz,EastOghuz@}
 1   36.80   59.57      886000   tex   kmz
1 I	mEn, min //
2 you	sin //
3 we	biz //
4 this	XXX //
5 that	XXX //
6 who	XXX //
7 what	XXX //
8 not	XXX //
9 all	XXX //
10 many	XXX //
11 one	bir, %yEk //
12 two	iki //
13 big	XXX //
14 long	XXX //
15 small	XXX //
16 woman	XXX //
17 man	XXX //
18 person	kiSi, %mErd //
19 fish	XXX //
20 bird	XXX //
21 dog	it //
22 louse	bit //
23 tree	dErat //
24 seed	XXX //
25 leaf	%balik //
26 root	XXX //
27 bark	XXX //
28 skin	deri //
29 flesh	XXX //
30 blood	%xun, %Gon //
31 bone	XXX //
32 grease	XXX //
33 egg	XXX //
34 horn	XXX //
35 tail	XXX //
36 feather	XXX //
37 hair	XXX //
38 head	XXX //
39 ear	Golox //
40 eye	gez //
41 nose	burn, bur //
42 mouth	XXX //
43 tooth	diS //
44 tongue	dil //
45 claw	XXX //
46 foot	XXX //
47 knee	diz //
48 hand	el //
49 belly	XXX //
50 neck	XXX //
51 breasts	emjEk, emjE //
52 heart	XXX //
53 liver	irEk, %jigEr //
54 drink	iC //
55 eat	XXX //
56 bite	XXX //
57 see	ger //
58 hear	eSit //
59 know	XXX //
60 sleep	XXX //
61 die	el //
62 kill	XXX //
63 swim	XXX //
64 fly	XXX //
65 walk	XXX //
66 come	gel //
67 lie	XXX //
68 sit	XXX //
69 stand	XXX //
70 give	XXX //
71 say	XXX //
72 sun	gin //
73 moon	XXX //
74 star	yulduz //
75 water	su //
76 rain	XXX //
77 stone	taS, toS //
78 sand	XXX //
79 earth	XXX //
80 cloud	XXX //
81 smoke	XXX //
82 fire	ot //
83 ash	XXX //
84 burn	XXX //
85 path	yol //
86 mountain	dox //
87 red	XXX //
88 green	XXX //
89 yellow	XXX //
90 white	XXX //
91 black	XXX //
92 night	oSam, gejE //
93 hot	XXX //
94 cold	XXX //
95 full	dolu //
96 new	%toza //
97 good	XXX //
98 round	XXX //
99 dry	XXX //
100 name	XXX //
MISHER_TATAR{|Turkic,CommonTurkic,Kipchak,NorthKipchak@}
 1   55.50   49.00     5188710   tmi   tat
1 I	min //
2 you	sin //
3 we	biz //
4 this	XXX //
5 that	XXX //
6 who	XXX //
7 what	XXX //
8 not	XXX //
9 all	XXX //
10 many	XXX //
11 one	bir //
12 two	iki //
13 big	XXX //
14 long	XXX //
15 small	XXX //
16 woman	XXX //
17 man	XXX //
18 person	kiSi //
19 fish	bal3k //
20 bird	XXX //
21 dog	it //
22 louse	XXX //
23 tree	agaC //
24 seed	XXX //
25 leaf	yaprak //
26 root	XXX //
27 bark	XXX //
28 skin	tiri //
29 flesh	XXX //
30 blood	kan //
31 bone	siwek //
32 grease	XXX //
33 egg	XXX //
34 horn	m3g3s //
35 tail	XXX //
36 feather	XXX //
37 hair	XXX //
38 head	XXX //
39 ear	kulak //
40 eye	kiz //
41 nose	burun //
42 mouth	XXX //
43 tooth	tiS //
44 tongue	til //
45 claw	XXX //
46 foot	XXX //
47 knee	tiz //
48 hand	kul //
49 belly	XXX //
50 neck	XXX //
51 breasts	kikrek //
52 heart	XXX //
53 liver	XXX //
54 drink	iC //
55 eat	XXX //
56 bite	XXX //
57 see	kir //
58 hear	iSrt //
59 know	XXX //
60 sleep	XXX //
61 die	il //
62 kill	XXX //
63 swim	XXX //
64 fly	XXX //
65 walk	XXX //
66 come	kil //
67 lie	XXX //
68 sit	XXX //
69 stand	XXX //
70 give	XXX //
71 say	XXX //
72 sun	kuyaS //
73 moon	XXX //
74 star	y3ld3z //
75 water	suw //
76 rain	XXX //
77 stone	taS //
78 sand	XXX //
79 earth	XXX //
80 cloud	XXX //
81 smoke	XXX //
82 fire	ut //
83 ash	XXX //
84 burn	XXX //
85 path	yul //
86 mountain	taw //
87 red	XXX //
88 green	XXX //
89 yellow	XXX //
90 white	XXX //
91 black	XXX //
92 night	kiC //
93 hot	XXX //
94 cold	XXX //
95 full	tul3 //
96 new	yaN3 //
97 good	XXX //
98 round	XXX //
99 dry	XXX //
100 name	isim //
NOGAI{|Turkic,CommonTurkic,Kipchak,SouthKipchak@}
 1   44.00   46.00       89560   nog   nog
1 I	men //
2 you	sen //
3 we	biz //
4 this	XXX //
5 that	XXX //
6 who	XXX //
7 what	XXX //
8 not	XXX //
9 all	XXX //
10 many	XXX //
11 one	bir //
12 two	eki //
13 big	XXX //
14 long	XXX //
15 small	XXX //
16 woman	XXX //
17 man	XXX //
18 person	kisi //
19 fish	baluk, Sabak //
20 bird	XXX //
21 dog	it //
22 louse	bit //
23 tree	terek //
24 seed	XXX //
25 leaf	yapurak //
26 root	XXX //
27 bark	XXX //
28 skin	teri, ken //
29 flesh	XXX //
30 blood	kan //
31 bone	siek, siyek //
32 grease	XXX //
33 egg	XXX //
34 horn	miyiz //
35 tail	XXX //
36 feather	XXX //
37 hair	XXX //
38 head	XXX //
39 ear	kulak //
40 eye	kez //
41 nose	burun //
42 mouth	XXX //
43 tooth	tis //
44 tongue	til //
45 claw	XXX //
46 foot	XXX //
47 knee	tiz //
48 hand	kolduN, uSu //
49 belly	XXX //
50 neck	XXX //
51 breasts	kekirek, emSek //
52 heart	XXX //
53 liver	bavur //
54 drink	iS //
55 eat	XXX //
56 bite	XXX //
57 see	ker //
58 hear	esit //
59 know	XXX //
60 sleep	XXX //
61 die	el //
62 kill	XXX //
63 swim	XXX //
64 fly	XXX //
65 walk	XXX //
66 come	kel //
67 lie	XXX //
68 sit	XXX //
69 stand	XXX //
70 give	XXX //
71 say	XXX //
72 sun	kin kezi //
73 moon	XXX //
74 star	yulduz //
75 water	suv //
76 rain	XXX //
77 stone	tas, kaya //
78 sand	XXX //
79 earth	XXX //
80 cloud	XXX //
81 smoke	XXX //
82 fire	ot //
83 ash	XXX //
84 burn	XXX //
85 path	yol, sokpak //
86 mountain	tav, tebe //
87 red	XXX //
88 green	XXX //
89 yellow	XXX //
90 white	XXX //
91 black	XXX //
92 night	keSe //
93 hot	XXX //
94 cold	XXX //
95 full	tolu //
96 new	yaNu //
97 good	XXX //
98 round	XXX //
99 dry	XXX //
100 name	at //
PIR_KOMAJ_KHORASANI{|Turkic,CommonTurkic,Oghuz,NuclearOghuz,EastOghuz@}
 1   36.25   58.73      886000   tex   kmz
1 I	mEn //
2 you	sEn //
3 we	biz, %mo //
4 this	XXX //
5 that	XXX //
6 who	XXX //
7 what	XXX //
8 not	XXX //
9 all	XXX //
10 many	XXX //
11 one	bir //
12 two	ikE //
13 big	XXX //
14 long	XXX //
15 small	XXX //
16 woman	XXX //
17 man	XXX //
18 person	Er, kiSi //
19 fish	XXX //
20 bird	XXX //
21 dog	it //
22 louse	bit, %SEpiS //
23 tree	dErax //
24 seed	XXX //
25 leaf	%balik //
26 root	XXX //
27 bark	XXX //
28 skin	XXX //
29 flesh	XXX //
30 blood	%Gon //
31 bone	XXX //
32 grease	XXX //
33 egg	XXX //
34 horn	XXX //
35 tail	XXX //
36 feather	XXX //
37 hair	XXX //
38 head	XXX //
39 ear	Goloq //
40 eye	gEz //
41 nose	burun //
42 mouth	XXX //
43 tooth	diS //
44 tongue	dil //
45 claw	XXX //
46 foot	XXX //
47 knee	diz //
48 hand	al, ol //
49 belly	XXX //
50 neck	XXX //
51 breasts	mamEk //
52 heart	XXX //
53 liver	%jigEr //
54 drink	ye, iC //
55 eat	XXX //
56 bite	XXX //
57 see	ger //
58 hear	iSit //
59 know	XXX //
60 sleep	XXX //
61 die	el //
62 kill	XXX //
63 swim	XXX //
64 fly	XXX //
65 walk	XXX //
66 come	gEl //
67 lie	XXX //
68 sit	XXX //
69 stand	XXX //
70 give	XXX //
71 say	XXX //
72 sun	giin, gin //
73 moon	XXX //
74 star	yulduz, yildiz //
75 water	su //
76 rain	XXX //
77 stone	doS //
78 sand	XXX //
79 earth	XXX //
80 cloud	XXX //
81 smoke	XXX //
82 fire	ot //
83 ash	XXX //
84 burn	XXX //
85 path	yEl //
86 mountain	doq //
87 red	XXX //
88 green	XXX //
89 yellow	XXX //
90 white	XXX //
91 black	XXX //
92 night	geja //
93 hot	XXX //
94 cold	XXX //
95 full	dol3 //
96 new	yeNg~i, %tozE //
97 good	XXX //
98 round	XXX //
99 dry	XXX //
100 name	XXX //
QARA_BAGH_KHORASANI{|Turkic,CommonTurkic,Oghuz,NuclearOghuz,EastOghuz@}
 1   36.33   58.28      886000   tex   kmz
1 I	mEn //
2 you	sEn //
3 we	biz //
4 this	XXX //
5 that	XXX //
6 who	XXX //
7 what	XXX //
8 not	XXX //
9 all	XXX //
10 many	XXX //
11 one	bir //
12 two	iki //
13 big	XXX //
14 long	XXX //
15 small	XXX //
16 woman	XXX //
17 man	XXX //
18 person	kiSi //
19 fish	XXX //
20 bird	XXX //
21 dog	it //
22 louse	bit //
23 tree	darat //
24 seed	XXX //
25 leaf	%bark //
26 root	XXX //
27 bark	XXX //
28 skin	%ayax3n pust3 //
29 flesh	XXX //
30 blood	%Gon //
31 bone	XXX //
32 grease	XXX //
33 egg	XXX //
34 horn	XXX //
35 tail	XXX //
36 feather	XXX //
37 hair	XXX //
38 head	XXX //
39 ear	Goloq //
40 eye	gEz //
41 nose	burun //
42 mouth	XXX //
43 tooth	diS //
44 tongue	dil //
45 claw	XXX //
46 foot	XXX //
47 knee	dizin //
48 hand	al //
49 belly	XXX //
50 neck	XXX //
51 breasts	mEmEk //
52 heart	XXX //
53 liver	iC barG3, %jigEr //
54 drink	iCo //
55 eat	XXX //
56 bite	XXX //
57 see	ger //
58 hear	iSit //
59 know	XXX //
60 sleep	XXX //
61 die	el //
62 kill	XXX //
63 swim	XXX //
64 fly	XXX //
65 walk	XXX //
66 come	gEl //
67 lie	XXX //
68 sit	XXX //
69 stand	XXX //
70 give	XXX //
71 say	XXX //
72 sun	oy, gin //
73 moon	XXX //
74 star	ildis //
75 water	su //
76 rain	XXX //
77 stone	doS //
78 sand	XXX //
79 earth	XXX //
80 cloud	XXX //
81 smoke	XXX //
82 fire	ot //
83 ash	XXX //
84 burn	XXX //
85 path	yol //
86 mountain	doq //
87 red	XXX //
88 green	XXX //
89 yellow	XXX //
90 white	XXX //
91 black	XXX //
92 night	geja //
93 hot	XXX //
94 cold	XXX //
95 full	dol3, %por //
96 new	%taza //
97 good	XXX //
98 round	XXX //
99 dry	XXX //
100 name	XXX //
QUCHAN_KHORASANI{|Turkic,CommonTurkic,Oghuz,NuclearOghuz,EastOghuz@}
 1   37.10   58.50      886000   tex   kmz
1 I	mEn //
2 you	sEn //
3 we	biz //
4 this	XXX //
5 that	XXX //
6 who	XXX //
7 what	XXX //
8 not	XXX //
9 all	XXX //
10 many	XXX //
11 one	bir //
12 two	iki //
13 big	XXX //
14 long	XXX //
15 small	XXX //
16 woman	XXX //
17 man	XXX //
18 person	kSi //
19 fish	XXX //
20 bird	XXX //
21 dog	it //
22 louse	bit //
23 tree	darat //
24 seed	XXX //
25 leaf	%bErk //
26 root	XXX //
27 bark	XXX //
28 skin	dEri, %pust //
29 flesh	XXX //
30 blood	%Gon //
31 bone	XXX //
32 grease	XXX //
33 egg	XXX //
34 horn	XXX //
35 tail	XXX //
36 feather	XXX //
37 hair	XXX //
38 head	XXX //
39 ear	Golax //
40 eye	gEz //
41 nose	bur3n //
42 mouth	XXX //
43 tooth	diS //
44 tongue	dil //
45 claw	XXX //
46 foot	XXX //
47 knee	diz //
48 hand	El //
49 belly	XXX //
50 neck	XXX //
51 breasts	EmjEk //
52 heart	XXX //
53 liver	irEy, irEk //
54 drink	iS //
55 eat	XXX //
56 bite	XXX //
57 see	ger //
58 hear	iSit //
59 know	XXX //
60 sleep	XXX //
61 die	El //
62 kill	XXX //
63 swim	XXX //
64 fly	XXX //
65 walk	XXX //
66 come	gEl //
67 lie	XXX //
68 sit	XXX //
69 stand	XXX //
70 give	XXX //
71 say	XXX //
72 sun	gin //
73 moon	XXX //
74 star	uld3s //
75 water	su //
76 rain	XXX //
77 stone	doS, daS //
78 sand	XXX //
79 earth	XXX //
80 cloud	XXX //
81 smoke	XXX //
82 fire	ot //
83 ash	XXX //
84 burn	XXX //
85 path	yul, yuol //
86 mountain	dox //
87 red	XXX //
88 green	XXX //
89 yellow	XXX //
90 white	XXX //
91 black	XXX //
92 night	gejE //
93 hot	XXX //
94 cold	XXX //
95 full	dol3 //
96 new	%tEzE //
97 good	XXX //
98 round	XXX //
99 dry	XXX //
100 name	XXX //
RUH_ABAD_KHORASANI{|Turkic,CommonTurkic,Oghuz,NuclearOghuz,EastOghuz@}
 1   36.10   58.95      886000   tex   kmz
1 I	mEn //
2 you	sEn, %to //
3 we	biz //
4 this	XXX //
5 that	XXX //
6 who	XXX //
7 what	XXX //
8 not	XXX //
9 all	XXX //
10 many	XXX //
11 one	bir //
12 two	iki //
13 big	XXX //
14 long	XXX //
15 small	XXX //
16 woman	XXX //
17 man	XXX //
18 person	Er, kiSi //
19 fish	XXX //
20 bird	XXX //
21 dog	it //
22 louse	bit //
23 tree	dErat //
24 seed	XXX //
25 leaf	%bErg, %balki //
26 root	XXX //
27 bark	XXX //
28 skin	%pust //
29 flesh	XXX //
30 blood	%Gon //
31 bone	XXX //
32 grease	XXX //
33 egg	XXX //
34 horn	XXX //
35 tail	XXX //
36 feather	XXX //
37 hair	XXX //
38 head	XXX //
39 ear	Golox //
40 eye	gEz //
41 nose	bur //
42 mouth	XXX //
43 tooth	diS //
44 tongue	del //
45 claw	XXX //
46 foot	XXX //
47 knee	%zonu //
48 hand	al //
49 belly	XXX //
50 neck	XXX //
51 breasts	mamak //
52 heart	XXX //
53 liver	%jigar //
54 drink	iC //
55 eat	XXX //
56 bite	XXX //
57 see	ger //
58 hear	iSit //
59 know	XXX //
60 sleep	XXX //
61 die	El //
62 kill	XXX //
63 swim	XXX //
64 fly	XXX //
65 walk	XXX //
66 come	gEl //
67 lie	XXX //
68 sit	XXX //
69 stand	XXX //
70 give	XXX //
71 say	XXX //
72 sun	gin, %ofatob //
73 moon	XXX //
74 star	yulduz, %sEtora //
75 water	sow, sou //
76 rain	XXX //
77 stone	doS //
78 sand	XXX //
79 earth	XXX //
80 cloud	XXX //
81 smoke	XXX //
82 fire	ot //
83 ash	XXX //
84 burn	XXX //
85 path	yol //
86 mountain	doq, doG //
87 red	XXX //
88 green	XXX //
89 yellow	XXX //
90 white	XXX //
91 black	XXX //
92 night	geja //
93 hot	XXX //
94 cold	XXX //
95 full	dooli //
96 new	%toza //
97 good	XXX //
98 round	XXX //
99 dry	XXX //
100 name	XXX //
SAKHA{|Turkic,CommonTurkic,NorthSiberianTurkic@}
 1   62.00  130.00      450000   ykt   sah
1 I	min //
2 you	en //
3 we	bihigi //
4 this	XXX //
5 that	XXX //
6 who	XXX //
7 what	XXX //
8 not	XXX //
9 all	XXX //
10 many	XXX //
11 one	bir //
12 two	iki //
13 big	XXX //
14 long	XXX //
15 small	XXX //
16 woman	XXX //
17 man	XXX //
18 person	kihi //
19 fish	baluk //
20 bird	XXX //
21 dog	ut //
22 louse	but //
23 tree	%mas //
24 seed	XXX //
25 leaf	sebirdex //
26 root	XXX //
27 bark	XXX //
28 skin	tiri, xax //
29 flesh	XXX //
30 blood	xan //
31 bone	uNuox //
32 grease	XXX //
33 egg	XXX //
34 horn	muos //
35 tail	XXX //
36 feather	XXX //
37 hair	XXX //
38 head	XXX //
39 ear	kulgax //
40 eye	xarax //
41 nose	murun //
42 mouth	XXX //
43 tooth	tis //
44 tongue	tul //
45 claw	XXX //
46 foot	XXX //
47 knee	5ilbek //
48 hand	ili //
49 belly	XXX //
50 neck	XXX //
51 breasts	ties //
52 heart	XXX //
53 liver	buar //
54 drink	is //
55 eat	XXX //
56 bite	XXX //
57 see	ker //
58 hear	ihit //
59 know	XXX //
60 sleep	XXX //
61 die	el //
62 kill	XXX //
63 swim	XXX //
64 fly	XXX //
65 walk	XXX //
66 come	kel //
67 lie	XXX //
68 sit	XXX //
69 stand	XXX //
70 give	XXX //
71 say	XXX //
72 sun	kin //
73 moon	XXX //
74 star	sulus //
75 water	XXX //
76 rain	XXX //
77 stone	tas //
78 sand	XXX //
79 earth	XXX //
80 cloud	XXX //
81 smoke	XXX //
82 fire	uot //
83 ash	XXX //
84 burn	XXX //
85 path	ayan, suol //
86 mountain	xaya //
87 red	XXX //
88 green	XXX //
89 yellow	XXX //
90 white	XXX //
91 black	XXX //
92 night	kiehe //
93 hot	XXX //
94 cold	XXX //
95 full	toloru //
96 new	saNa //
97 good	XXX //
98 round	XXX //
99 dry	XXX //
100 name	at //
SALAR_2{|Turkic,CommonTurkic,Oghuz@}
 1   35.00  103.00       70000   slr   slr
1 I	men //
2 you	sen //
3 we	pisir //
4 this	XXX //
5 that	XXX //
6 who	XXX //
7 what	XXX //
8 not	XXX //
9 all	XXX //
10 many	XXX //
11 one	b3r //
12 two	igi //
13 big	XXX //
14 long	XXX //
15 small	XXX //
16 woman	XXX //
17 man	XXX //
18 person	kiSadem //
19 fish	baluX //
20 bird	XXX //
21 dog	id //
22 louse	XXX //
23 tree	dal //
24 seed	XXX //
25 leaf	yaraX //
26 root	XXX //
27 bark	XXX //
28 skin	tir3 //
29 flesh	XXX //
30 blood	Gan //
31 bone	sinix //
32 grease	XXX //
33 egg	XXX //
34 horn	moN3s, dumjux //
35 tail	XXX //
36 feather	XXX //
37 hair	XXX //
38 head	XXX //
39 ear	GulaX //
40 eye	goz //
41 nose	purn3 //
42 mouth	XXX //
43 tooth	tiS //
44 tongue	dil //
45 claw	XXX //
46 foot	XXX //
47 knee	diz //
48 hand	oji, uji //
49 belly	XXX //
50 neck	XXX //
51 breasts	emCix //
52 heart	XXX //
53 liver	bar3 //
54 drink	iS //
55 eat	XXX //
56 bite	XXX //
57 see	vaX, uSer //
58 hear	diNna, aNna //
59 know	XXX //
60 sleep	XXX //
61 die	ul //
62 kill	XXX //
63 swim	XXX //
64 fly	XXX //
65 walk	XXX //
66 come	gel //
67 lie	XXX //
68 sit	XXX //
69 stand	XXX //
70 give	XXX //
71 say	XXX //
72 sun	gun //
73 moon	XXX //
74 star	yuldus //
75 water	su //
76 rain	XXX //
77 stone	doS //
78 sand	XXX //
79 earth	XXX //
80 cloud	XXX //
81 smoke	XXX //
82 fire	ot //
83 ash	XXX //
84 burn	XXX //
85 path	yol //
86 mountain	taX //
87 red	XXX //
88 green	XXX //
89 yellow	XXX //
90 white	XXX //
91 black	XXX //
92 night	geje //
93 hot	XXX //
94 cold	XXX //
95 full	dol //
96 new	yaN3 //
97 good	XXX //
98 round	XXX //
99 dry	XXX //
100 name	ad //
SHEYH_TEYMUR_KHORASANI{|Turkic,CommonTurkic,Oghuz,NuclearOghuz,EastOghuz@}
 1   37.65   57.18      886000   tex   kmz
1 I	mEn //
2 you	sEn //
3 we	biz //
4 this	XXX //
5 that	XXX //
6 who	XXX //
7 what	XXX //
8 not	XXX //
9 all	XXX //
10 many	XXX //
11 one	biri //
12 two	iki //
13 big	XXX //
14 long	XXX //
15 small	XXX //
16 woman	XXX //
17 man	XXX //
18 person	kiSi //
19 fish	XXX //
20 bird	XXX //
21 dog	it //
22 louse	mux3 //
23 tree	dErEt //
24 seed	XXX //
25 leaf	CElp //
26 root	XXX //
27 bark	XXX //
28 skin	dari //
29 flesh	XXX //
30 blood	%Gon //
31 bone	XXX //
32 grease	XXX //
33 egg	XXX //
34 horn	XXX //
35 tail	XXX //
36 feather	XXX //
37 hair	XXX //
38 head	XXX //
39 ear	Gulox //
40 eye	ge8 //
41 nose	birn //
42 mouth	XXX //
43 tooth	diS //
44 tongue	dil //
45 claw	XXX //
46 foot	XXX //
47 knee	diz //
48 hand	El, al //
49 belly	XXX //
50 neck	XXX //
51 breasts	omjey //
52 heart	XXX //
53 liver	iCi box3r //
54 drink	iS //
55 eat	XXX //
56 bite	XXX //
57 see	bax //
58 hear	eSit //
59 know	XXX //
60 sleep	XXX //
61 die	el //
62 kill	XXX //
63 swim	XXX //
64 fly	XXX //
65 walk	XXX //
66 come	Tel, gEl //
67 lie	XXX //
68 sit	XXX //
69 stand	XXX //
70 give	XXX //
71 say	XXX //
72 sun	Tin, gy~in //
73 moon	XXX //
74 star	ul3z //
75 water	su //
76 rain	XXX //
77 stone	doS //
78 sand	XXX //
79 earth	XXX //
80 cloud	XXX //
81 smoke	XXX //
82 fire	ot //
83 ash	XXX //
84 burn	XXX //
85 path	yol //
86 mountain	dox //
87 red	XXX //
88 green	XXX //
89 yellow	XXX //
90 white	XXX //
91 black	XXX //
92 night	geja //
93 hot	XXX //
94 cold	XXX //
95 full	dol3 //
96 new	%toza //
97 good	XXX //
98 round	XXX //
99 dry	XXX //
100 name	XXX //
SHIRWAN_KHORASANI{|Turkic,CommonTurkic,Oghuz,NuclearOghuz,EastOghuz@}
 1   37.40   57.92      886000   tex   kmz
1 I	man //
2 you	san, %to //
3 we	b3z //
4 this	XXX //
5 that	XXX //
6 who	XXX //
7 what	XXX //
8 not	XXX //
9 all	XXX //
10 many	XXX //
11 one	biri //
12 two	iki //
13 big	XXX //
14 long	XXX //
15 small	XXX //
16 woman	XXX //
17 man	XXX //
18 person	kiSi, kSi //
19 fish	XXX //
20 bird	XXX //
21 dog	id //
22 louse	bit //
23 tree	dErat //
24 seed	XXX //
25 leaf	Selp //
26 root	XXX //
27 bark	XXX //
28 skin	deri //
29 flesh	XXX //
30 blood	%Gon //
31 bone	XXX //
32 grease	XXX //
33 egg	XXX //
34 horn	XXX //
35 tail	XXX //
36 feather	XXX //
37 hair	XXX //
38 head	XXX //
39 ear	Golox //
40 eye	gEz //
41 nose	b3rn //
42 mouth	XXX //
43 tooth	diS //
44 tongue	dil //
45 claw	XXX //
46 foot	XXX //
47 knee	diz //
48 hand	El //
49 belly	XXX //
50 neck	XXX //
51 breasts	EmjEy //
52 heart	XXX //
53 liver	%jigEr, %diljigEr //
54 drink	iC, iS //
55 eat	XXX //
56 bite	XXX //
57 see	ger //
58 hear	eSit //
59 know	XXX //
60 sleep	XXX //
61 die	el //
62 kill	XXX //
63 swim	XXX //
64 fly	XXX //
65 walk	XXX //
66 come	gEl //
67 lie	XXX //
68 sit	XXX //
69 stand	XXX //
70 give	XXX //
71 say	XXX //
72 sun	ginES, %xurSit //
73 moon	XXX //
74 star	uldus //
75 water	su //
76 rain	XXX //
77 stone	taS, toS //
78 sand	XXX //
79 earth	XXX //
80 cloud	XXX //
81 smoke	XXX //
82 fire	ot //
83 ash	XXX //
84 burn	XXX //
85 path	yEl, yuol //
86 mountain	dax //
87 red	XXX //
88 green	XXX //
89 yellow	XXX //
90 white	XXX //
91 black	XXX //
92 night	gejE //
93 hot	XXX //
94 cold	XXX //
95 full	dol3 //
96 new	%tazE //
97 good	XXX //
98 round	XXX //
99 dry	XXX //
100 name	XXX //
SHOR{|Turkic,CommonTurkic,CentralSiberianTurkic,SouthSiberianTurkic,Yenisei-EastSiberianTurkic,YeniseyTurkic@}
 1   53.00   88.00        2840   shr   cjs
1 I	man //
2 you	san //
3 we	pis //
4 this	XXX //
5 that	XXX //
6 who	XXX //
7 what	XXX //
8 not	XXX //
9 all	XXX //
10 many	XXX //
11 one	pir //
12 two	iygi //
13 big	XXX //
14 long	XXX //
15 small	XXX //
16 woman	XXX //
17 man	XXX //
18 person	kiZi //
19 fish	poloq //
20 bird	XXX //
21 dog	odoy, iyt //
22 louse	XXX //
23 tree	oGoS //
24 seed	XXX //
25 leaf	pir //
26 root	XXX //
27 bark	XXX //
28 skin	tara //
29 flesh	XXX //
30 blood	qon //
31 bone	sak //
32 grease	XXX //
33 egg	XXX //
34 horn	mis //
35 tail	XXX //
36 feather	XXX //
37 hair	XXX //
38 head	XXX //
39 ear	quloq //
40 eye	qoroq //
41 nose	purdu //
42 mouth	XXX //
43 tooth	tiS //
44 tongue	til //
45 claw	XXX //
46 foot	XXX //
47 knee	tiza //
48 hand	qol //
49 belly	XXX //
50 neck	XXX //
51 breasts	taS //
52 heart	XXX //
53 liver	por //
54 drink	iZarga //
55 eat	XXX //
56 bite	XXX //
57 see	kararGo //
58 hear	uGorGo //
59 know	XXX //
60 sleep	XXX //
61 die	al pororGo //
62 kill	XXX //
63 swim	XXX //
64 fly	XXX //
65 walk	XXX //
66 come	Cararga //
67 lie	XXX //
68 sit	XXX //
69 stand	XXX //
70 give	XXX //
71 say	XXX //
72 sun	kin //
73 moon	XXX //
74 star	Coltos //
75 water	sug //
76 rain	XXX //
77 stone	toS //
78 sand	XXX //
79 earth	XXX //
80 cloud	XXX //
81 smoke	XXX //
82 fire	ot //
83 ash	XXX //
84 burn	XXX //
85 path	iol //
86 mountain	toG //
87 red	XXX //
88 green	XXX //
89 yellow	XXX //
90 white	XXX //
91 black	XXX //
92 night	qoro //
93 hot	XXX //
94 cold	XXX //
95 full	tolturo //
96 new	no //
97 good	XXX //
98 round	XXX //
99 dry	XXX //
100 name	ot //
SHURAK_KHORASANI{|Turkic,CommonTurkic,Oghuz,NuclearOghuz,EastOghuz@}
 1   37.17   58.48      886000   tex   kmz
1 I	man //
2 you	sEn, %toh //
3 we	biz, %man //
4 this	XXX //
5 that	XXX //
6 who	XXX //
7 what	XXX //
8 not	XXX //
9 all	XXX //
10 many	XXX //
11 one	bir //
12 two	iki //
13 big	XXX //
14 long	XXX //
15 small	XXX //
16 woman	XXX //
17 man	XXX //
18 person	%mErt //
19 fish	XXX //
20 bird	XXX //
21 dog	it //
22 louse	bit //
23 tree	dErax //
24 seed	XXX //
25 leaf	%bElik //
26 root	XXX //
27 bark	XXX //
28 skin	dEri //
29 flesh	XXX //
30 blood	%Gon //
31 bone	XXX //
32 grease	XXX //
33 egg	XXX //
34 horn	XXX //
35 tail	XXX //
36 feather	XXX //
37 hair	XXX //
38 head	XXX //
39 ear	Golox //
40 eye	gez //
41 nose	bur3n //
42 mouth	XXX //
43 tooth	diS //
44 tongue	dil //
45 claw	XXX //
46 foot	XXX //
47 knee	diz //
48 hand	El //
49 belly	XXX //
50 neck	XXX //
51 breasts	amjEk //
52 heart	XXX //
53 liver	%jigEr //
54 drink	ye, iS //
55 eat	XXX //
56 bite	XXX //
57 see	ger //
58 hear	iSit //
59 know	XXX //
60 sleep	XXX //
61 die	El //
62 kill	XXX //
63 swim	XXX //
64 fly	XXX //
65 walk	XXX //
66 come	gEl //
67 lie	XXX //
68 sit	XXX //
69 stand	XXX //
70 give	XXX //
71 say	XXX //
72 sun	gin //
73 moon	XXX //
74 star	ildiz //
75 water	su //
76 rain	XXX //
77 stone	doS //
78 sand	XXX //
79 earth	XXX //
80 cloud	XXX //
81 smoke	XXX //
82 fire	ot //
83 ash	XXX //
84 burn	XXX //
85 path	yol //
86 mountain	dox //
87 red	XXX //
88 green	XXX //
89 yellow	XXX //
90 white	XXX //
91 black	XXX //
92 night	gejE //
93 hot	XXX //
94 cold	XXX //
95 full	doul3, dowl3 //
96 new	%tozE //
97 good	XXX //
98 round	XXX //
99 dry	XXX //
100 name	XXX //
SOLTAN_ABAD_KHORASANI{|Turkic,CommonTurkic,Oghuz,NuclearOghuz,EastOghuz@}
 1   36.40   58.03      886000   tex   kmz
1 I	mEn //
2 you	sEn //
3 we	biz //
4 this	XXX //
5 that	XXX //
6 who	XXX //
7 what	XXX //
8 not	XXX //
9 all	XXX //
10 many	XXX //
11 one	bir //
12 two	iki //
13 big	XXX //
14 long	XXX //
15 small	XXX //
16 woman	XXX //
17 man	XXX //
18 person	kiSi //
19 fish	XXX //
20 bird	XXX //
21 dog	it //
22 louse	bit //
23 tree	dErat //
24 seed	XXX //
25 leaf	%bElk //
26 root	XXX //
27 bark	XXX //
28 skin	dEri //
29 flesh	XXX //
30 blood	%Gon //
31 bone	XXX //
32 grease	XXX //
33 egg	XXX //
34 horn	XXX //
35 tail	XXX //
36 feather	XXX //
37 hair	XXX //
38 head	XXX //
39 ear	Guloq //
40 eye	gEz //
41 nose	burun //
42 mouth	XXX //
43 tooth	diS //
44 tongue	dil //
45 claw	XXX //
46 foot	XXX //
47 knee	diS //
48 hand	al //
49 belly	XXX //
50 neck	XXX //
51 breasts	mEmEk //
52 heart	XXX //
53 liver	%jigEr //
54 drink	iS //
55 eat	XXX //
56 bite	XXX //
57 see	ger //
58 hear	iSit //
59 know	XXX //
60 sleep	XXX //
61 die	El //
62 kill	XXX //
63 swim	XXX //
64 fly	XXX //
65 walk	XXX //
66 come	gEl //
67 lie	XXX //
68 sit	XXX //
69 stand	XXX //
70 give	XXX //
71 say	XXX //
72 sun	gin //
73 moon	XXX //
74 star	ildiz //
75 water	su //
76 rain	XXX //
77 stone	daS //
78 sand	XXX //
79 earth	XXX //
80 cloud	XXX //
81 smoke	XXX //
82 fire	ot //
83 ash	XXX //
84 burn	XXX //
85 path	yol //
86 mountain	dox //
87 red	XXX //
88 green	XXX //
89 yellow	XXX //
90 white	XXX //
91 black	XXX //
92 night	gejE //
93 hot	XXX //
94 cold	XXX //
95 full	dolu //
96 new	yeNi //
97 good	XXX //
98 round	XXX //
99 dry	XXX //
100 name	XXX //
SOUTHERN_UZBEK{|Turkic,CommonTurkic,TurkestanTurkic,Uzbek@}
 1   36.61   60.69     4163800   uzb   uzs
1 I	men //
2 you	sen //
3 we	biz, bizler //
4 this	XXX //
5 that	XXX //
6 who	XXX //
7 what	XXX //
8 not	XXX //
9 all	XXX //
10 many	XXX //
11 one	bir //
12 two	ikki //
13 big	XXX //
14 long	XXX //
15 small	XXX //
16 woman	XXX //
17 man	XXX //
18 person	kiSi //
19 fish	XXX //
20 bird	XXX //
21 dog	it //
22 louse	XXX //
23 tree	aqaC, daraXt //
24 seed	XXX //
25 leaf	varaq //
26 root	XXX //
27 bark	XXX //
28 skin	teri //
29 flesh	XXX //
30 blood	qan //
31 bone	XXX //
32 grease	XXX //
33 egg	XXX //
34 horn	XXX //
35 tail	XXX //
36 feather	XXX //
37 hair	XXX //
38 head	XXX //
39 ear	qulaq //
40 eye	kez //
41 nose	burun //
42 mouth	XXX //
43 tooth	XXX //
44 tongue	til //
45 claw	XXX //
46 foot	XXX //
47 knee	tizleS //
48 hand	qol //
49 belly	XXX //
50 neck	XXX //
51 breasts	kekzim //
52 heart	XXX //
53 liver	XXX //
54 drink	iC //
55 eat	XXX //
56 bite	XXX //
57 see	XXX //
58 hear	eSit //
59 know	XXX //
60 sleep	XXX //
61 die	elgi //
62 kill	XXX //
63 swim	XXX //
64 fly	XXX //
65 walk	XXX //
66 come	kel //
67 lie	XXX //
68 sit	XXX //
69 stand	XXX //
70 give	XXX //
71 say	XXX //
72 sun	quyaS //
73 moon	XXX //
74 star	XXX //
75 water	suv //
76 rain	XXX //
77 stone	taS //
78 sand	XXX //
79 earth	XXX //
80 cloud	XXX //
81 smoke	XXX //
82 fire	XXX //
83 ash	XXX //
84 burn	XXX //
85 path	yol //
86 mountain	taq //
87 red	XXX //
88 green	XXX //
89 yellow	XXX //
90 white	XXX //
91 black	XXX //
92 night	keC //
93 hot	XXX //
94 cold	XXX //
95 full	XXX //
96 new	yeni //
97 good	XXX //
98 round	XXX //
99 dry	XXX //
100 name	at, ism //
TATAR{|Turkic,CommonTurkic,Kipchak,NorthKipchak@}
 1   56.00   49.50     5188710   tmi   tat
1 I	min //
2 you	sin //
3 we	bEz //
4 this	XXX //
5 that	XXX //
6 who	XXX //
7 what	XXX //
8 not	XXX //
9 all	XXX //
10 many	XXX //
11 one	bEr //
12 two	ikE //
13 big	XXX //
14 long	XXX //
15 small	XXX //
16 woman	XXX //
17 man	XXX //
18 person	kESE, adEm //
19 fish	balok //
20 bird	XXX //
21 dog	Et //
22 louse	XXX //
23 tree	XXX //
24 seed	XXX //
25 leaf	yaprak //
26 root	XXX //
27 bark	XXX //
28 skin	tirE, kin //
29 flesh	XXX //
30 blood	kan //
31 bone	seyak //
32 grease	XXX //
33 egg	XXX //
34 horn	megEz //
35 tail	XXX //
36 feather	XXX //
37 hair	XXX //
38 head	XXX //
39 ear	kolak //
40 eye	kiz //
41 nose	boron //
42 mouth	XXX //
43 tooth	tES //
44 tongue	tEl //
45 claw	XXX //
46 foot	XXX //
47 knee	tEz //
48 hand	kul //
49 belly	XXX //
50 neck	XXX //
51 breasts	XXX //
52 heart	XXX //
53 liver	bawor //
54 drink	EC //
55 eat	XXX //
56 bite	XXX //
57 see	kir //
58 hear	toNl //
59 know	XXX //
60 sleep	XXX //
61 die	il //
62 kill	XXX //
63 swim	XXX //
64 fly	XXX //
65 walk	XXX //
66 come	kil //
67 lie	XXX //
68 sit	XXX //
69 stand	XXX //
70 give	XXX //
71 say	XXX //
72 sun	koyaS //
73 moon	XXX //
74 star	yoldoz //
75 water	su //
76 rain	XXX //
77 stone	taS //
78 sand	XXX //
79 earth	XXX //
80 cloud	XXX //
81 smoke	XXX //
82 fire	ut //
83 ash	XXX //
84 burn	XXX //
85 path	yul //
86 mountain	XXX //
87 red	XXX //
88 green	XXX //
89 yellow	XXX //
90 white	XXX //
91 black	XXX //
92 night	ten //
93 hot	XXX //
94 cold	XXX //
95 full	tulo, yuan //
96 new	yaNa //
97 good	XXX //
98 round	XXX //
99 dry	XXX //
100 name	XXX //
TEREKEME_AZERI{|Turkic,CommonTurkic,Oghuz,NuclearOghuz,CentralOghuz,ModernAzeric@}
 1   41.08   45.38     9227260   aze   azj
1 I	mEn //
2 you	sEn //
3 we	biz //
4 this	XXX //
5 that	XXX //
6 who	XXX //
7 what	XXX //
8 not	XXX //
9 all	XXX //
10 many	XXX //
11 one	bir //
12 two	iki //
13 big	XXX //
14 long	XXX //
15 small	XXX //
16 woman	XXX //
17 man	XXX //
18 person	%adam, %insan //
19 fish	balug //
20 bird	XXX //
21 dog	it, kEpEk //
22 louse	bit //
23 tree	tErEk, agaC //
24 seed	XXX //
25 leaf	yarnag //
26 root	XXX //
27 bark	XXX //
28 skin	dEri //
29 flesh	XXX //
30 blood	gan //
31 bone	simik //
32 grease	XXX //
33 egg	XXX //
34 horn	bonuz //
35 tail	XXX //
36 feather	XXX //
37 hair	XXX //
38 head	XXX //
39 ear	gulag //
40 eye	giz //
41 nose	burun //
42 mouth	XXX //
43 tooth	diS //
44 tongue	dil //
45 claw	XXX //
46 foot	XXX //
47 knee	diz //
48 hand	bilEg //
49 belly	XXX //
50 neck	XXX //
51 breasts	gadun gEgisi, mEmEsi //
52 heart	XXX //
53 liver	dalag //
54 drink	iC //
55 eat	XXX //
56 bite	XXX //
57 see	gir //
58 hear	ESit //
59 know	XXX //
60 sleep	XXX //
61 die	ol //
62 kill	XXX //
63 swim	XXX //
64 fly	XXX //
65 walk	XXX //
66 come	gEl //
67 lie	XXX //
68 sit	XXX //
69 stand	XXX //
70 give	XXX //
71 say	XXX //
72 sun	ginES //
73 moon	XXX //
74 star	ulduz //
75 water	su //
76 rain	XXX //
77 stone	daS, gEyE //
78 sand	XXX //
79 earth	XXX //
80 cloud	XXX //
81 smoke	XXX //
82 fire	ot //
83 ash	XXX //
84 burn	XXX //
85 path	Cigir //
86 mountain	dag, tEpE //
87 red	XXX //
88 green	XXX //
89 yellow	XXX //
90 white	XXX //
91 black	XXX //
92 night	gECE //
93 hot	XXX //
94 cold	XXX //
95 full	dolu //
96 new	taza //
97 good	XXX //
98 round	XXX //
99 dry	XXX //
100 name	ad //
TOFA{|Turkic,CommonTurkic,CentralSiberianTurkic,SouthSiberianTurkic,Sayan@}
 1   53.75   98.00          93   tof   kim
1 I	man //
2 you	san //
3 we	bis //
4 this	XXX //
5 that	XXX //
6 who	XXX //
7 what	XXX //
8 not	XXX //
9 all	XXX //
10 many	XXX //
11 one	bra //
12 two	ihi //
13 big	XXX //
14 long	XXX //
15 small	XXX //
16 woman	XXX //
17 man	XXX //
18 person	kiSi //
19 fish	bal3q //
20 bird	XXX //
21 dog	3t //
22 louse	b3t //
23 tree	iS //
24 seed	XXX //
25 leaf	bir //
26 root	XXX //
27 bark	XXX //
28 skin	keS //
29 flesh	XXX //
30 blood	qan //
31 bone	sak //
32 grease	XXX //
33 egg	XXX //
34 horn	mis //
35 tail	XXX //
36 feather	XXX //
37 hair	XXX //
38 head	XXX //
39 ear	qulaq //
40 eye	qaraq //
41 nose	hai //
42 mouth	XXX //
43 tooth	diS //
44 tongue	t3l //
45 claw	XXX //
46 foot	XXX //
47 knee	tiskek //
48 hand	q3l //
49 belly	XXX //
50 neck	XXX //
51 breasts	taS //
52 heart	XXX //
53 liver	bar //
54 drink	iSer //
55 eat	XXX //
56 bite	XXX //
57 see	kar //
58 hear	t3Nnar //
59 know	XXX //
60 sleep	XXX //
61 die	aler //
62 kill	XXX //
63 swim	XXX //
64 fly	XXX //
65 walk	XXX //
66 come	kelir //
67 lie	XXX //
68 sit	XXX //
69 stand	XXX //
70 give	XXX //
71 say	XXX //
72 sun	hin //
73 moon	XXX //
74 star	s3lt3s //
75 water	sux //
76 rain	XXX //
77 stone	taS //
78 sand	XXX //
79 earth	XXX //
80 cloud	XXX //
81 smoke	XXX //
82 fire	o3t //
83 ash	XXX //
84 burn	XXX //
85 path	oruq //
86 mountain	dax //
87 red	XXX //
88 green	XXX //
89 yellow	XXX //
90 white	XXX //
91 black	XXX //
92 night	tinna //
93 hot	XXX //
94 cold	XXX //
95 full	dolu //
96 new	5a //
97 good	XXX //
98 round	XXX //
99 dry	XXX //
100 name	at //
TURKISH{|Turkic,CommonTurkic,Oghuz,NuclearOghuz,WestOghuz@}
 1   39.00   35.00    71083170   tur   tur
1 I	ben //
2 you	sen, siz //
3 we	biz //
4 this	bu //
5 that	Su, o //
6 who	kim, o ki //
7 what	ne, nasil, hangi //
8 not	deyil //
9 all	bitin, hepis //
10 many	birCok //
11 one	bir, tek //
12 two	iki //
13 big	biyik, kojaman //
14 long	uzun //
15 small	kiCik, ufak //
16 woman	kad3n //
17 man	erkek, %adam //
18 person	sah3s, kimse //
19 fish	bal3k //
20 bird	kuS //
21 dog	k3pek, ayakl3k //
22 louse	bit, kele //
23 tree	ayaC Sejere //
24 seed	tohum //
25 leaf	yeprak //
26 root	k3k //
27 bark	kabuk //
28 skin	deri, post //
29 flesh	vijut, ten //
30 blood	kan //
31 bone	kemik, k3lC3k //
32 grease	ya //
33 egg	yumurta //
34 horn	bonuz, boru //
35 tail	kuruk, arka //
36 feather	kuS tiyi //
37 hair	saC, k3l //
38 head	baS, kafa //
39 ear	kulak, baSak //
40 eye	delik, ilik //
41 nose	burun uj //
42 mouth	ay3z, mansap //
43 tooth	diS //
44 tongue	dil, lisan //
45 claw	t3rnak //
46 foot	ayak //
47 knee	diz //
48 hand	el, akrep //
49 belly	kar3n //
50 neck	boyun, gerdan //
51 breasts	g3Gis, meme //
52 heart	kalb, yirek //
53 liver	%karajiyer //
54 drink	iCki, iCejek //
55 eat	ye //
56 bite	3s3rma, lokma //
57 see	g3r, anla //
58 hear	iSitmek, duy //
59 know	bil, tan3 //
60 sleep	uyu //
61 die	zar, kal3p //
62 kill	3ldir, katlet //
63 swim	yiz //
64 fly	uCur //
65 walk	yiri, gez //
66 come	gel //
67 lie	yat, uzan //
68 sit	otur //
69 stand	ayakta dur, dik dur //
70 give	ver, bay3Sla //
71 say	s3l, de //
72 sun	gineS //
73 moon	ay, kamer //
74 star	y3ld3z //
75 water	su //
76 rain	yamur //
77 stone	taS, Cekirdik //
78 sand	kum //
79 earth	toprak, kara //
80 cloud	bulut //
81 smoke	duman //
82 fire	ateS, yang3n //
83 ash	kil //
84 burn	yak, yan //
85 path	keCi yolu, patika //
86 mountain	da silsilesi //
87 red	k3rm3z3, k3z3l //
88 green	yeSil, ham //
89 yellow	sar3 //
90 white	beyaz, ak //
91 black	siyah, kara //
92 night	geje //
93 hot	s3jak, k3zg3n //
94 cold	soyuk, sakin //
95 full	dolugun, tam //
96 new	yeni, %taze //
97 good	iyi, gizel //
98 round	yuvarlak, toparlak //
99 dry	kuru, kurak //
100 name	isim, ad //
TURKISH_2{|Turkic,CommonTurkic,Oghuz,NuclearOghuz,WestOghuz@}
 1   39.00   35.00    71083170   tur   tur
1 I	ben //
2 you	sen //
3 we	biz //
4 this	XXX //
5 that	XXX //
6 who	XXX //
7 what	XXX //
8 not	XXX //
9 all	XXX //
10 many	XXX //
11 one	bir //
12 two	iki //
13 big	XXX //
14 long	XXX //
15 small	XXX //
16 woman	XXX //
17 man	XXX //
18 person	Sah3s //
19 fish	bal3k //
20 bird	XXX //
21 dog	k3pek //
22 louse	bit //
23 tree	ayaC //
24 seed	XXX //
25 leaf	yaprak //
26 root	XXX //
27 bark	XXX //
28 skin	deri //
29 flesh	XXX //
30 blood	kan //
31 bone	kemik //
32 grease	XXX //
33 egg	XXX //
34 horn	boynuz //
35 tail	XXX //
36 feather	XXX //
37 hair	XXX //
38 head	XXX //
39 ear	kulak //
40 eye	g3z //
41 nose	burun //
42 mouth	XXX //
43 tooth	diS //
44 tongue	dil //
45 claw	XXX //
46 foot	XXX //
47 knee	diz //
48 hand	el //
49 belly	XXX //
50 neck	XXX //
51 breasts	g3yis //
52 heart	XXX //
53 liver	%jiyer //
54 drink	iC //
55 eat	XXX //
56 bite	XXX //
57 see	g3r //
58 hear	iSit //
59 know	XXX //
60 sleep	XXX //
61 die	3l //
62 kill	XXX //
63 swim	XXX //
64 fly	XXX //
65 walk	XXX //
66 come	gel //
67 lie	XXX //
68 sit	XXX //
69 stand	XXX //
70 give	XXX //
71 say	XXX //
72 sun	gineS //
73 moon	XXX //
74 star	y3ld3z //
75 water	su //
76 rain	XXX //
77 stone	taS //
78 sand	XXX //
79 earth	XXX //
80 cloud	XXX //
81 smoke	XXX //
82 fire	ateS //
83 ash	XXX //
84 burn	XXX //
85 path	yol //
86 mountain	da //
87 red	XXX //
88 green	XXX //
89 yellow	XXX //
90 white	XXX //
91 black	XXX //
92 night	geje //
93 hot	XXX //
94 cold	XXX //
95 full	dolu //
96 new	yeni //
97 good	XXX //
98 round	XXX //
99 dry	XXX //
100 name	isim //
TURKMEN{|Turkic,CommonTurkic,Oghuz,NuclearOghuz,EastOghuz@}
 1   40.00   58.00     7097970   tkm   tuk
1 I	men //
2 you	sen //
3 we	biz //
4 this	XXX //
5 that	XXX //
6 who	XXX //
7 what	XXX //
8 not	XXX //
9 all	XXX //
10 many	XXX //
11 one	bir //
12 two	iki //
13 big	XXX //
14 long	XXX //
15 small	XXX //
16 woman	XXX //
17 man	XXX //
18 person	unsan //
19 fish	baluk //
20 bird	XXX //
21 dog	it, kepek //
22 louse	XXX //
23 tree	bag, agaC //
24 seed	XXX //
25 leaf	yaprak //
26 root	XXX //
27 bark	XXX //
28 skin	deri //
29 flesh	XXX //
30 blood	gan //
31 bone	siNk //
32 grease	XXX //
33 egg	XXX //
34 horn	Sah //
35 tail	XXX //
36 feather	XXX //
37 hair	XXX //
38 head	XXX //
39 ear	gulak //
40 eye	kez //
41 nose	burun //
42 mouth	XXX //
43 tooth	diS //
44 tongue	dil //
45 claw	XXX //
46 foot	XXX //
47 knee	duz //
48 hand	el //
49 belly	XXX //
50 neck	XXX //
51 breasts	gevis //
52 heart	XXX //
53 liver	bagur //
54 drink	iC //
55 eat	XXX //
56 bite	XXX //
57 see	ger //
58 hear	eSit //
59 know	XXX //
60 sleep	XXX //
61 die	el //
62 kill	XXX //
63 swim	XXX //
64 fly	XXX //
65 walk	XXX //
66 come	gel //
67 lie	XXX //
68 sit	XXX //
69 stand	XXX //
70 give	XXX //
71 say	XXX //
72 sun	gin //
73 moon	XXX //
74 star	yulduz //
75 water	suv //
76 rain	XXX //
77 stone	daS //
78 sand	XXX //
79 earth	XXX //
80 cloud	XXX //
81 smoke	XXX //
82 fire	ot //
83 ash	XXX //
84 burn	XXX //
85 path	yol //
86 mountain	dag //
87 red	XXX //
88 green	XXX //
89 yellow	XXX //
90 white	XXX //
91 black	XXX //
92 night	gije //
93 hot	XXX //
94 cold	XXX //
95 full	dok //
96 new	%tEze //
97 good	XXX //
98 round	XXX //
99 dry	XXX //
100 name	at //
TUVAN{|Turkic,CommonTurkic,CentralSiberianTurkic,SouthSiberianTurkic,Sayan@}
 1   52.00   95.00      283400   tuv   tyv
1 I	men //
2 you	sen //
3 we	bis //
4 this	XXX //
5 that	XXX //
6 who	XXX //
7 what	XXX //
8 not	XXX //
9 all	XXX //
10 many	XXX //
11 one	bir //
12 two	iyi //
13 big	XXX //
14 long	XXX //
15 small	XXX //
16 woman	XXX //
17 man	XXX //
18 person	kiSi //
19 fish	bal3q //
20 bird	XXX //
21 dog	3t //
22 louse	b3t //
23 tree	iS //
24 seed	XXX //
25 leaf	biri //
26 root	XXX //
27 bark	XXX //
28 skin	keS //
29 flesh	XXX //
30 blood	qan //
31 bone	sak //
32 grease	XXX //
33 egg	XXX //
34 horn	m3y3s //
35 tail	XXX //
36 feather	XXX //
37 hair	XXX //
38 head	XXX //
39 ear	qulaq //
40 eye	qaraq //
41 nose	xai //
42 mouth	XXX //
43 tooth	dis //
44 tongue	d3l //
45 claw	XXX //
46 foot	XXX //
47 knee	diskek //
48 hand	xol //
49 belly	XXX //
50 neck	XXX //
51 breasts	taS //
52 heart	XXX //
53 liver	bar //
54 drink	iZer //
55 eat	XXX //
56 bite	XXX //
57 see	kar //
58 hear	d3Nnar //
59 know	XXX //
60 sleep	XXX //
61 die	alir //
62 kill	XXX //
63 swim	XXX //
64 fly	XXX //
65 walk	XXX //
66 come	kelir //
67 lie	XXX //
68 sit	XXX //
69 stand	XXX //
70 give	XXX //
71 say	XXX //
72 sun	xin //
73 moon	XXX //
74 star	s3ld3s //
75 water	sux //
76 rain	XXX //
77 stone	daS //
78 sand	XXX //
79 earth	XXX //
80 cloud	XXX //
81 smoke	XXX //
82 fire	ot //
83 ash	XXX //
84 burn	XXX //
85 path	oruq //
86 mountain	dax //
87 red	XXX //
88 green	XXX //
89 yellow	XXX //
90 white	XXX //
91 black	XXX //
92 night	dina //
93 hot	XXX //
94 cold	XXX //
95 full	dolu //
96 new	ja //
97 good	XXX //
98 round	XXX //
99 dry	XXX //
100 name	at //
UZBEK{|Turkic,CommonTurkic,TurkestanTurkic,Uzbek@}
 1   40.67   66.50    25170100   kym   uzn
1 I	men //
2 you	sen //
3 we	biz //
4 this	XXX //
5 that	XXX //
6 who	XXX //
7 what	XXX //
8 not	XXX //
9 all	XXX //
10 many	XXX //
11 one	bir //
12 two	iki //
13 big	XXX //
14 long	XXX //
15 small	XXX //
16 woman	XXX //
17 man	XXX //
18 person	inson //
19 fish	baliq //
20 bird	XXX //
21 dog	it //
22 louse	bit //
23 tree	darat //
24 seed	XXX //
25 leaf	yaproq //
26 root	XXX //
27 bark	XXX //
28 skin	teri //
29 flesh	XXX //
30 blood	qon //
31 bone	suyak //
32 grease	XXX //
33 egg	XXX //
34 horn	muguz //
35 tail	XXX //
36 feather	XXX //
37 hair	XXX //
38 head	XXX //
39 ear	quloq //
40 eye	koz //
41 nose	burun //
42 mouth	XXX //
43 tooth	tiS //
44 tongue	til //
45 claw	XXX //
46 foot	XXX //
47 knee	tiza //
48 hand	qol //
49 belly	XXX //
50 neck	XXX //
51 breasts	kokrak, koks //
52 heart	XXX //
53 liver	baXir //
54 drink	iC //
55 eat	XXX //
56 bite	XXX //
57 see	kor //
58 hear	eSit //
59 know	XXX //
60 sleep	XXX //
61 die	ol //
62 kill	XXX //
63 swim	XXX //
64 fly	XXX //
65 walk	XXX //
66 come	kel //
67 lie	XXX //
68 sit	XXX //
69 stand	XXX //
70 give	XXX //
71 say	XXX //
72 sun	kun //
73 moon	XXX //
74 star	yulduz //
75 water	suv //
76 rain	XXX //
77 stone	toS //
78 sand	XXX //
79 earth	XXX //
80 cloud	XXX //
81 smoke	XXX //
82 fire	ot, otaS //
83 ash	XXX //
84 burn	XXX //
85 path	yol //
86 mountain	toX //
87 red	XXX //
88 green	XXX //
89 yellow	XXX //
90 white	XXX //
91 black	XXX //
92 night	keCa, tun //
93 hot	XXX //
94 cold	XXX //
95 full	toq, tola //
96 new	yaNi //
97 good	XXX //
98 round	XXX //
99 dry	XXX //
100 name	ot, nom //
ZEYARAT_KHORASANI{|Turkic,CommonTurkic,Oghuz,NuclearOghuz,EastOghuz@}
 1   37.43   57.88      886000   tex   kmz
1 I	mEn //
2 you	sEn //
3 we	biz //
4 this	XXX //
5 that	XXX //
6 who	XXX //
7 what	XXX //
8 not	XXX //
9 all	XXX //
10 many	XXX //
11 one	biri //
12 two	iki //
13 big	XXX //
14 long	XXX //
15 small	XXX //
16 woman	XXX //
17 man	XXX //
18 person	kiSi, kSi //
19 fish	XXX //
20 bird	XXX //
21 dog	it //
22 louse	birgE, bit //
23 tree	dErat //
24 seed	XXX //
25 leaf	SElt //
26 root	XXX //
27 bark	XXX //
28 skin	deri //
29 flesh	XXX //
30 blood	%Gon //
31 bone	XXX //
32 grease	XXX //
33 egg	XXX //
34 horn	XXX //
35 tail	XXX //
36 feather	XXX //
37 hair	XXX //
38 head	XXX //
39 ear	Golox //
40 eye	gEz //
41 nose	b3r3n //
42 mouth	XXX //
43 tooth	diS //
44 tongue	dil //
45 claw	XXX //
46 foot	XXX //
47 knee	diz //
48 hand	El //
49 belly	XXX //
50 neck	XXX //
51 breasts	imjEy //
52 heart	XXX //
53 liver	%diljiyEr //
54 drink	iC //
55 eat	XXX //
56 bite	XXX //
57 see	Ter, gy~er //
58 hear	eSit //
59 know	XXX //
60 sleep	XXX //
61 die	el //
62 kill	XXX //
63 swim	XXX //
64 fly	XXX //
65 walk	XXX //
66 come	gEl //
67 lie	XXX //
68 sit	XXX //
69 stand	XXX //
70 give	XXX //
71 say	XXX //
72 sun	gin //
73 moon	XXX //
74 star	ulduz //
75 water	su //
76 rain	XXX //
77 stone	toS //
78 sand	XXX //
79 earth	XXX //
80 cloud	XXX //
81 smoke	XXX //
82 fire	ot //
83 ash	XXX //
84 burn	XXX //
85 path	yol //
86 mountain	dox //
87 red	XXX //
88 green	XXX //
89 yellow	XXX //
90 white	XXX //
91 black	XXX //
92 night	gejE //
93 hot	XXX //
94 cold	XXX //
95 full	doul3, dowl3 //
96 new	%tEzE //
97 good	XXX //
98 round	XXX //
99 dry	XXX //
100 name	XXX //
CHUVASH{|Turkic,Bolgar@}
 1   55.50   47.50     1080000   chv   chv
1 I	eb3 //
2 you	ez3 //
3 we	ebir //
4 this	XXX //
5 that	XXX //
6 who	XXX //
7 what	XXX //
8 not	XXX //
9 all	XXX //
10 many	XXX //
11 one	p3r //
12 two	iky~3 //
13 big	XXX //
14 long	XXX //
15 small	XXX //
16 woman	XXX //
17 man	XXX //
18 person	Sun //
19 fish	pul3 //
20 bird	XXX //
21 dog	yud3 //
22 louse	pud3 //
23 tree	yuv3S //
24 seed	XXX //
25 leaf	Suly~Z3 //
26 root	XXX //
27 bark	XXX //
28 skin	tir //
29 flesh	XXX //
30 blood	yun //
31 bone	S3m3 //
32 grease	XXX //
33 egg	XXX //
34 horn	m3raga //
35 tail	XXX //
36 feather	XXX //
37 hair	XXX //
38 head	XXX //
39 ear	x3lxa //
40 eye	kuS //
41 nose	s3mza //
42 mouth	XXX //
43 tooth	S3l //
44 tongue	C3ly~xy~e //
45 claw	XXX //
46 foot	XXX //
47 knee	C3rguSi //
48 hand	al3 //
49 belly	XXX //
50 neck	XXX //
51 breasts	k3g3r //
52 heart	XXX //
53 liver	p3ver //
54 drink	3S //
55 eat	XXX //
56 bite	XXX //
57 see	kur //
58 hear	ily~ty~ //
59 know	XXX //
60 sleep	XXX //
61 die	vily~ //
62 kill	XXX //
63 swim	XXX //
64 fly	XXX //
65 walk	XXX //
66 come	ky~ily~ //
67 lie	XXX //
68 sit	XXX //
69 stand	XXX //
70 give	XXX //
71 say	XXX //
72 sun	xy~3vely~ //
73 moon	XXX //
74 star	S3ld3r //
75 water	Suv //
76 rain	XXX //
77 stone	Cul //
78 sand	XXX //
79 earth	XXX //
80 cloud	XXX //
81 smoke	XXX //
82 fire	vut //
83 ash	XXX //
84 burn	XXX //
85 path	Sul //
86 mountain	tu //
87 red	XXX //
88 green	XXX //
89 yellow	XXX //
90 white	XXX //
91 black	XXX //
92 night	kaS //
93 hot	XXX //
94 cold	XXX //
95 full	tul3 //
96 new	S3ny~3 //
97 good	XXX //
98 round	XXX //
99 dry	XXX //
100 name	yat //
CRIMEAN_TATAR{|Turkic,CommonTurkic,Kipchak,WestKipchak,CrimeanTatar-Urum@}
 1   45.00   34.08      573540   cri   crh
1 I	3zim //
2 you	sen //
3 we	biz //
4 this	XXX //
5 that	XXX //
6 who	XXX //
7 what	XXX //
8 not	XXX //
9 all	XXX //
10 many	XXX //
11 one	bir //
12 two	eki //
13 big	XXX //
14 long	XXX //
15 small	XXX //
16 woman	XXX //
17 man	XXX //
18 person	3zi //
19 fish	XXX //
20 bird	XXX //
21 dog	it //
22 louse	XXX //
23 tree	axaS //
24 seed	XXX //
25 leaf	japrak //
26 root	XXX //
27 bark	XXX //
28 skin	teri //
29 flesh	XXX //
30 blood	kan //
31 bone	siyek //
32 grease	XXX //
33 egg	XXX //
34 horn	miyiz //
35 tail	XXX //
36 feather	XXX //
37 hair	XXX //
38 head	XXX //
39 ear	kulak //
40 eye	g3z, k3z //
41 nose	burun //
42 mouth	XXX //
43 tooth	t3S //
44 tongue	t3l //
45 claw	XXX //
46 foot	XXX //
47 knee	t3z //
48 hand	kol //
49 belly	XXX //
50 neck	XXX //
51 breasts	k3krek //
52 heart	XXX //
53 liver	jiger //
54 drink	iS //
55 eat	XXX //
56 bite	XXX //
57 see	k3r //
58 hear	esit //
59 know	XXX //
60 sleep	XXX //
61 die	3l //
62 kill	XXX //
63 swim	XXX //
64 fly	XXX //
65 walk	XXX //
66 come	kel //
67 lie	XXX //
68 sit	XXX //
69 stand	XXX //
70 give	XXX //
71 say	XXX //
72 sun	kin //
73 moon	XXX //
74 star	j3ld3z //
75 water	suw //
76 rain	XXX //
77 stone	tas //
78 sand	XXX //
79 earth	XXX //
80 cloud	XXX //
81 smoke	XXX //
82 fire	ot //
83 ash	XXX //
84 burn	XXX //
85 path	jol //
86 mountain	taw //
87 red	XXX //
88 green	XXX //
89 yellow	XXX //
90 white	XXX //
91 black	XXX //
92 night	keSe //
93 hot	XXX //
94 cold	XXX //
95 full	tolu //
96 new	jaN3 //
97 good	XXX //
98 round	XXX //
99 dry	XXX //
100 name	at //
UYGHUR{|Turkic,CommonTurkic,TurkestanTurkic,Old-ModernUyghur,Uighur-Ili@}
 1   40.00   80.00    10399460   uyg   uig
1 I	XXX //
2 you	san //
3 we	biz //
4 this	XXX //
5 that	XXX //
6 who	XXX //
7 what	XXX //
8 not	XXX //
9 all	XXX //
10 many	XXX //
11 one	bir //
12 two	iki //
13 big	XXX //
14 long	XXX //
15 small	XXX //
16 woman	XXX //
17 man	XXX //
18 person	%odam //
19 fish	beliq //
20 bird	XXX //
21 dog	iSt //
22 louse	piSt //
23 tree	darax //
24 seed	XXX //
25 leaf	yopurmoq //
26 root	XXX //
27 bark	XXX //
28 skin	tera //
29 flesh	XXX //
30 blood	qon //
31 bone	ustixon //
32 grease	XXX //
33 egg	XXX //
34 horn	miNgiz //
35 tail	XXX //
36 feather	XXX //
37 hair	XXX //
38 head	XXX //
39 ear	quloq //
40 eye	k3z //
41 nose	burun //
42 mouth	XXX //
43 tooth	CiS //
44 tongue	XXX //
45 claw	XXX //
46 foot	XXX //
47 knee	tiz //
48 hand	qol //
49 belly	XXX //
50 neck	XXX //
51 breasts	k3ksa //
52 heart	XXX //
53 liver	bexir //
54 drink	iCmak //
55 eat	XXX //
56 bite	XXX //
57 see	k3rmak //
58 hear	oNlimoq //
59 know	XXX //
60 sleep	XXX //
61 die	8lmak //
62 kill	XXX //
63 swim	XXX //
64 fly	XXX //
65 walk	XXX //
66 come	bormoq, kalmak //
67 lie	XXX //
68 sit	XXX //
69 stand	XXX //
70 give	XXX //
71 say	XXX //
72 sun	quyoS //
73 moon	XXX //
74 star	Zultus //
75 water	su //
76 rain	XXX //
77 stone	toS //
78 sand	XXX //
79 earth	XXX //
80 cloud	XXX //
81 smoke	XXX //
82 fire	ot //
83 ash	XXX //
84 burn	XXX //
85 path	yolxz oyoq yol //
86 mountain	tox //
87 red	XXX //
88 green	XXX //
89 yellow	XXX //
90 white	XXX //
91 black	XXX //
92 night	tin //
93 hot	XXX //
94 cold	XXX //
95 full	tolxon //
96 new	yeNi //
97 good	XXX //
98 round	XXX //
99 dry	XXX //
100 name	nom //
TURKMEN_2{|Turkic,CommonTurkic,Oghuz,NuclearOghuz,EastOghuz@}
 1   40.00   58.00     7097970   tkm   tuk
1 I	XXX //
2 you	XXX //
3 we	XXX //
4 this	XXX //
5 that	XXX //
6 who	XXX //
7 what	XXX //
8 not	XXX //
9 all	XXX //
10 many	XXX //
11 one	bir, yekelik //
12 two	iki //
13 big	XXX //
14 long	XXX //
15 small	XXX //
16 woman	XXX //
17 man	XXX //
18 person	%adam //
19 fish	baluk //
20 bird	XXX //
21 dog	XXX //
22 louse	XXX //
23 tree	bag //
24 seed	XXX //
25 leaf	yaprak //
26 root	XXX //
27 bark	XXX //
28 skin	deri, teletin //
29 flesh	XXX //
30 blood	gan //
31 bone	siNk //
32 grease	XXX //
33 egg	XXX //
34 horn	XXX //
35 tail	XXX //
36 feather	XXX //
37 hair	XXX //
38 head	XXX //
39 ear	gulak //
40 eye	garak, gez //
41 nose	burun //
42 mouth	XXX //
43 tooth	XXX //
44 tongue	XXX //
45 claw	XXX //
46 foot	XXX //
47 knee	diz, tirsek //
48 hand	el, gol //
49 belly	XXX //
50 neck	XXX //
51 breasts	gursak, emyek //
52 heart	XXX //
53 liver	bagir //
54 drink	hopurdatmak, iCmek //
55 eat	XXX //
56 bite	XXX //
57 see	germek //
58 hear	XXX //
59 know	XXX //
60 sleep	XXX //
61 die	elmek, zar //
62 kill	XXX //
63 swim	XXX //
64 fly	XXX //
65 walk	XXX //
66 come	gelmek //
67 lie	XXX //
68 sit	XXX //
69 stand	XXX //
70 give	XXX //
71 say	XXX //
72 sun	gin //
73 moon	XXX //
74 star	yagtulguC, yulduz //
75 water	suw, Caylamak //
76 rain	XXX //
77 stone	XXX //
78 sand	XXX //
79 earth	XXX //
80 cloud	XXX //
81 smoke	XXX //
82 fire	kostyor, ot //
83 ash	XXX //
84 burn	XXX //
85 path	yerelge, yol //
86 mountain	dag //
87 red	XXX //
88 green	XXX //
89 yellow	XXX //
90 white	XXX //
91 black	XXX //
92 night	giye //
93 hot	XXX //
94 cold	XXX //
95 full	dok, tikel //
96 new	tEze //
97 good	XXX //
98 round	XXX //
99 dry	XXX //
100 name	atlandirmak //
     
