# Supplementary material for: A test of Generalized Bayesian dating: A new linguistic dating method
Source: PLoS One. 2020 Aug 12;15(8):e0236522. doi: 10.1371/journal.pone.0236522 (PMC7423060; doi:10.1371/journal.pone.0236522)
Supplement: S3 File — The word lists for 30 calibration points required for running the asjp62c program. The dates for each calibration point are also supplied along. (ZIP) [file pone.0236522.s003.zip › S3 Supporting Information/Romance.txt]

     2     1     0     1    92    72                       
(I4,20X,10A1)
   1                    I
   2                    you
   3                    we
  11                    one
  12                    two
  18                    person
  19                    fish
  21                    dog
  22                    louse
  23                    tree
  25                    leaf
  28                    skin
  30                    blood
  31                    bone
  34                    horn
  39                    ear
  40                    eye
  41                    nose
  43                    tooth
  44                    tongue
  47                    knee
  48                    hand
  51                    breast
  53                    liver
  54                    drink
  57                    see
  58                    hear
  61                    die
  66                    come
  72                    sun
  74                    star
  75                    water
  77                    stone
  82                    fire
  85                    path
  86                    mountain
  92                    night
  95                    full
  96                    new
 100                    name
                                     
p
b
f
v
m
w             
8       
t
d
s
z
c
n
r
l       
S
Z       
C
j
T       
5
y
k
g
x
N
q                     
X
h
7
L
4
G
!       
i   
e
E
3
a
u
o
       
                                 
ARAGONESE{|Romance,Italo-WesternRomance,WesternRomance,UnshiftedWesternRomance@}
 3   42.17   -0.17       10000         arg
1 I	yo //
2 you	tu //
3 we	nusatros, nusaltros //
4 this	XXX //
5 that	XXX //
6 who	XXX //
7 what	XXX //
8 not	XXX //
9 all	XXX //
10 many	XXX //
11 one	un, uno //
12 two	dos //
13 big	XXX //
14 long	XXX //
15 small	XXX //
16 woman	XXX //
17 man	XXX //
18 person	ombre //
19 fish	peS, peSe //
20 bird	XXX //
21 dog	kan, koCo //
22 louse	pegoLo, peduLo //
23 tree	arbol //
24 seed	XXX //
25 leaf	fueLa //
26 root	XXX //
27 bark	XXX //
28 skin	piel, peleLo //
29 flesh	XXX //
30 blood	saNgre //
31 bone	gw~eso //
32 grease	XXX //
33 egg	XXX //
34 horn	kw~erno //
35 tail	XXX //
36 feather	XXX //
37 hair	XXX //
38 head	XXX //
39 ear	oreLa //
40 eye	gw~eLo //
41 nose	nari8, naso //
42 mouth	XXX //
43 tooth	dien //
44 tongue	lueNga, LueNga //
45 claw	XXX //
46 foot	XXX //
47 knee	CinoLo, CenuLo //
48 hand	man //
49 belly	XXX //
50 neck	XXX //
51 breasts	peito //
52 heart	XXX //
53 liver	figado //
54 drink	beber //
55 eat	XXX //
56 bite	XXX //
57 see	beyer //
58 hear	sentir //
59 know	XXX //
60 sleep	XXX //
61 die	morir //
62 kill	XXX //
63 swim	XXX //
64 fly	XXX //
65 walk	XXX //
66 come	benir //
67 lie	XXX //
68 sit	XXX //
69 stand	XXX //
70 give	XXX //
71 say	XXX //
72 sun	sol //
73 moon	XXX //
74 star	estrela //
75 water	augw~a //
76 rain	XXX //
77 stone	pe5a, kantal //
78 sand	XXX //
79 earth	XXX //
80 cloud	XXX //
81 smoke	XXX //
82 fire	fuego //
83 ash	XXX //
84 burn	XXX //
85 path	kamin //
86 mountain	mon //
87 red	XXX //
88 green	XXX //
89 yellow	XXX //
90 white	XXX //
91 black	XXX //
92 night	nueit //
93 hot	XXX //
94 cold	XXX //
95 full	pleno, plen //
96 new	nuebo //
97 good	XXX //
98 round	XXX //
99 dry	XXX //
100 name	nombre, nome //
ASTURIAN{|Romance,Italo-WesternRomance,WesternRomance,ShiftedWesternRomance,SouthwesternShiftedRomance,WestIbero-Romance,Asturo-Leonese@}
 1   43.25   -6.00      110000   ast   ast
1 I	yo //
2 you	tu //
3 we	nos //
4 this	XXX //
5 that	XXX //
6 who	XXX //
7 what	XXX //
8 not	XXX //
9 all	XXX //
10 many	XXX //
11 one	un, una, uno //
12 two	dos //
13 big	XXX //
14 long	XXX //
15 small	XXX //
16 woman	XXX //
17 man	XXX //
18 person	persona //
19 fish	peSe //
20 bird	XXX //
21 dog	perru, perra //
22 louse	pioyu //
23 tree	arbol //
24 seed	XXX //
25 leaf	fueya //
26 root	XXX //
27 bark	XXX //
28 skin	piel //
29 flesh	XXX //
30 blood	saNgre //
31 bone	uesu //
32 grease	XXX //
33 egg	XXX //
34 horn	kuernu //
35 tail	XXX //
36 feather	XXX //
37 hair	XXX //
38 head	XXX //
39 ear	oreya //
40 eye	ueyu //
41 nose	nari8es //
42 mouth	XXX //
43 tooth	diente //
44 tongue	paladar //
45 claw	XXX //
46 foot	XXX //
47 knee	rodia //
48 hand	mano //
49 belly	XXX //
50 neck	XXX //
51 breasts	peCu //
52 heart	XXX //
53 liver	XXX //
54 drink	beber //
55 eat	XXX //
56 bite	XXX //
57 see	ver //
58 hear	oyer //
59 know	XXX //
60 sleep	XXX //
61 die	morrer //
62 kill	XXX //
63 swim	XXX //
64 fly	XXX //
65 walk	XXX //
66 come	venir //
67 lie	XXX //
68 sit	XXX //
69 stand	XXX //
70 give	XXX //
71 say	XXX //
72 sun	sol //
73 moon	XXX //
74 star	estrella //
75 water	agua //
76 rain	XXX //
77 stone	piedra //
78 sand	XXX //
79 earth	XXX //
80 cloud	XXX //
81 smoke	XXX //
82 fire	fueu //
83 ash	XXX //
84 burn	XXX //
85 path	kamin //
86 mountain	monte //
87 red	XXX //
88 green	XXX //
89 yellow	XXX //
90 white	XXX //
91 black	XXX //
92 night	nueCe //
93 hot	XXX //
94 cold	XXX //
95 full	Leno, Lenu, Lena //
96 new	nuevu, nueva, nuevo //
97 good	XXX //
98 round	XXX //
99 dry	XXX //
100 name	nome //
CORSICAN{|Romance,SouthernRomance,Sardo-Corsican,Corsic@}
 1   42.00    9.00       31000         cos
1 I	eyu //
2 you	tu //
3 we	noi, no //
4 this	XXX //
5 that	XXX //
6 who	XXX //
7 what	XXX //
8 not	XXX //
9 all	XXX //
10 many	XXX //
11 one	u*nu //
12 two	dwi //
13 big	XXX //
14 long	XXX //
15 small	XXX //
16 woman	XXX //
17 man	XXX //
18 person	ni*mu //
19 fish	pESu //
20 bird	XXX //
21 dog	Takaru //
22 louse	pidoTu //
23 tree	arburu //
24 seed	XXX //
25 leaf	foLa //
26 root	XXX //
27 bark	XXX //
28 skin	pedi //
29 flesh	XXX //
30 blood	sa*Ngwi //
31 bone	osu //
32 grease	XXX //
33 egg	XXX //
34 horn	kori //
35 tail	XXX //
36 feather	XXX //
37 hair	XXX //
38 head	XXX //
39 ear	arETa //
40 eye	oTi //
41 nose	nasu //
42 mouth	XXX //
43 tooth	dE*nti //
44 tongue	li*Ngua //
45 claw	XXX //
46 foot	XXX //
47 knee	vi*noTi //
48 hand	ma*ni //
49 belly	XXX //
50 neck	XXX //
51 breasts	petu //
52 heart	XXX //
53 liver	fegatu //
54 drink	biy //
55 eat	XXX //
56 bite	XXX //
57 see	vE*nd //
58 hear	sE*nt //
59 know	XXX //
60 sleep	XXX //
61 die	mor //
62 kill	XXX //
63 swim	XXX //
64 fly	XXX //
65 walk	XXX //
66 come	vE*n //
67 lie	XXX //
68 sit	XXX //
69 stand	XXX //
70 give	XXX //
71 say	XXX //
72 sun	soli //
73 moon	XXX //
74 star	Steda //
75 water	akwa //
76 rain	XXX //
77 stone	kota //
78 sand	XXX //
79 earth	XXX //
80 cloud	XXX //
81 smoke	XXX //
82 fire	fogu //
83 ash	XXX //
84 burn	XXX //
85 path	Strada //
86 mountain	mu*nta*nTa //
87 red	XXX //
88 green	XXX //
89 yellow	XXX //
90 white	XXX //
91 black	XXX //
92 night	noti //
93 hot	XXX //
94 cold	XXX //
95 full	XXX //
96 new	XXX //
97 good	XXX //
98 round	XXX //
99 dry	XXX //
100 name	no*mu //
FRIULIAN{|Romance,Italo-WesternRomance,WesternRomance,ShiftedWesternRomance,NorthwesternShiftedRomance,Gallo-Rhaetian@}
 1   46.17   12.90      300000         fur
1 I	yo //
2 you	tu //
3 we	nou, noaltris //
4 this	XXX //
5 that	XXX //
6 who	XXX //
7 what	XXX //
8 not	XXX //
9 all	XXX //
10 many	XXX //
11 one	uN //
12 two	doi //
13 big	XXX //
14 long	XXX //
15 small	XXX //
16 woman	XXX //
17 man	XXX //
18 person	pErsoN //
19 fish	pes //
20 bird	XXX //
21 dog	CaN, ky~aN //
22 louse	pEdoli //
23 tree	arbul //
24 seed	XXX //
25 leaf	fw~eE //
26 root	XXX //
27 bark	XXX //
28 skin	py~el //
29 flesh	XXX //
30 blood	saNk //
31 bone	vw~es //
32 grease	XXX //
33 egg	XXX //
34 horn	kw~ar //
35 tail	XXX //
36 feather	XXX //
37 hair	XXX //
38 head	XXX //
39 ear	oreli //
40 eye	voli //
41 nose	nas //
42 mouth	XXX //
43 tooth	dint //
44 tongue	leNgE //
45 claw	XXX //
46 foot	XXX //
47 knee	zEnoli, jEnoli //
48 hand	man //
49 belly	XXX //
50 neck	XXX //
51 breasts	pet //
52 heart	XXX //
53 liver	fiat, fy~at //
54 drink	bevi //
55 eat	XXX //
56 bite	XXX //
57 see	viodi, vy~odi //
58 hear	sintei //
59 know	XXX //
60 sleep	XXX //
61 die	murei //
62 kill	XXX //
63 swim	XXX //
64 fly	XXX //
65 walk	XXX //
66 come	vi5ei //
67 lie	XXX //
68 sit	XXX //
69 stand	XXX //
70 give	XXX //
71 say	XXX //
72 sun	soreli //
73 moon	XXX //
74 star	stelE //
75 water	agE //
76 rain	XXX //
77 stone	py~erE //
78 sand	XXX //
79 earth	XXX //
80 cloud	XXX //
81 smoke	XXX //
82 fire	fouk, fuk //
83 ash	XXX //
84 burn	XXX //
85 path	stradE //
86 mountain	mont, monta5E //
87 red	XXX //
88 green	XXX //
89 yellow	XXX //
90 white	XXX //
91 black	XXX //
92 night	5ot //
93 hot	XXX //
94 cold	XXX //
95 full	plen //
96 new	5ouf, 5uf //
97 good	XXX //
98 round	XXX //
99 dry	XXX //
100 name	non //
GASCON{|Romance,Italo-WesternRomance,WesternRomance,ShiftedWesternRomance,SouthwesternShiftedRomance,Occitanic@}
 1   43.30   00.10      218310   occ   oci
1 I	jo, yo //
2 you	ti //
3 we	nuzant~es //
4 this	XXX //
5 that	XXX //
6 who	XXX //
7 what	XXX //
8 not	XXX //
9 all	XXX //
10 many	XXX //
11 one	i //
12 two	dis, dios //
13 big	XXX //
14 long	XXX //
15 small	XXX //
16 woman	XXX //
17 man	XXX //
18 person	omi //
19 fish	pES //
20 bird	XXX //
21 dog	ka //
22 louse	pedui //
23 tree	arbe //
24 seed	XXX //
25 leaf	wueyo, hueyo //
26 root	XXX //
27 bark	XXX //
28 skin	pEt //
29 flesh	XXX //
30 blood	saN //
31 bone	os //
32 grease	XXX //
33 egg	XXX //
34 horn	korno //
35 tail	XXX //
36 feather	XXX //
37 hair	XXX //
38 head	XXX //
39 ear	aureyo //
40 eye	wey //
41 nose	nas //
42 mouth	XXX //
43 tooth	dent~ //
44 tongue	leNg~o //
45 claw	XXX //
46 foot	XXX //
47 knee	Zuy,juL //
48 hand	ma //
49 belly	XXX //
50 neck	XXX //
51 breasts	pupo //
52 heart	XXX //
53 liver	hiCe //
54 drink	beore //
55 eat	XXX //
56 bite	XXX //
57 see	beze //
58 hear	auzi //
59 know	XXX //
60 sleep	XXX //
61 die	kreba //
62 kill	XXX //
63 swim	XXX //
64 fly	XXX //
65 walk	XXX //
66 come	biene //
67 lie	XXX //
68 sit	XXX //
69 stand	XXX //
70 give	XXX //
71 say	XXX //
72 sun	sureL //
73 moon	XXX //
74 star	estero //
75 water	aigo //
76 rain	XXX //
77 stone	pEiro //
78 sand	XXX //
79 earth	XXX //
80 cloud	XXX //
81 smoke	XXX //
82 fire	huek,wiek //
83 ash	XXX //
84 burn	XXX //
85 path	kami //
86 mountain	munta5o //
87 red	XXX //
88 green	XXX //
89 yellow	XXX //
90 white	XXX //
91 black	XXX //
92 night	nwoyt //
93 hot	XXX //
94 cold	XXX //
95 full	ple //
96 new	nau //
97 good	XXX //
98 round	XXX //
99 dry	XXX //
100 name	num //
JUDEO_ESPAGNOL{|Romance,Italo-WesternRomance,WesternRomance,ShiftedWesternRomance,SouthwesternShiftedRomance,WestIbero-Romance,Castilic,SouthCastilic@}
 1   40.00   33.00      112000   lno   lad
1 I	yo //
2 you	vos, vozotros //
3 we	mozotros, nozotros //
4 this	XXX //
5 that	XXX //
6 who	XXX //
7 what	XXX //
8 not	XXX //
9 all	XXX //
10 many	XXX //
11 one	uno, una //
12 two	dos //
13 big	XXX //
14 long	XXX //
15 small	XXX //
16 woman	XXX //
17 man	XXX //
18 person	persona, %benadam //
19 fish	peSkado, piSkado //
20 bird	XXX //
21 dog	perro //
22 louse	pioxo //
23 tree	arvole //
24 seed	XXX //
25 leaf	oxa //
26 root	XXX //
27 bark	XXX //
28 skin	kuero //
29 flesh	XXX //
30 blood	saNgre //
31 bone	gueso //
32 grease	XXX //
33 egg	XXX //
34 horn	kuerno //
35 tail	XXX //
36 feather	XXX //
37 hair	XXX //
38 head	XXX //
39 ear	orexa //
40 eye	oxo //
41 nose	nariz //
42 mouth	XXX //
43 tooth	dyente //
44 tongue	lingua, %laSon, alueNga //
45 claw	XXX //
46 foot	XXX //
47 knee	rodiyas, Cinoyos //
48 hand	mano //
49 belly	XXX //
50 neck	XXX //
51 breasts	peCo, peCadura //
52 heart	XXX //
53 liver	igado //
54 drink	bever //
55 eat	XXX //
56 bite	XXX //
57 see	ver //
58 hear	oir, oyir, sentir //
59 know	XXX //
60 sleep	XXX //
61 die	murir, %ser niftar //
62 kill	XXX //
63 swim	XXX //
64 fly	XXX //
65 walk	XXX //
66 come	venir //
67 lie	XXX //
68 sit	XXX //
69 stand	XXX //
70 give	XXX //
71 say	XXX //
72 sun	sol //
73 moon	XXX //
74 star	estreya //
75 water	agua //
76 rain	XXX //
77 stone	pyedra //
78 sand	XXX //
79 earth	XXX //
80 cloud	XXX //
81 smoke	XXX //
82 fire	fuego, huego, lumbre //
83 ash	XXX //
84 burn	XXX //
85 path	kamino, karrera //
86 mountain	monta5a //
87 red	XXX //
88 green	XXX //
89 yellow	XXX //
90 white	XXX //
91 black	XXX //
92 night	noCe //
93 hot	XXX //
94 cold	XXX //
95 full	yeno, yena //
96 new	muevo, mueva //
97 good	XXX //
98 round	XXX //
99 dry	XXX //
100 name	nombre //
MIRANDESE{|Romance,Italo-WesternRomance,WesternRomance,ShiftedWesternRomance,SouthwesternShiftedRomance,WestIbero-Romance,Asturo-Leonese@}
 1   41.54   -6.38       15000         mwl
1 I	yu //
2 you	tu //
3 we	mos //
4 this	XXX //
5 that	XXX //
6 who	XXX //
7 what	XXX //
8 not	XXX //
9 all	XXX //
10 many	XXX //
11 one	uNa, u* //
12 two	dues, dous //
13 big	XXX //
14 long	XXX //
15 small	XXX //
16 woman	XXX //
17 man	XXX //
18 person	umano //
19 fish	peixe //
20 bird	XXX //
21 dog	perro //
22 louse	XXX //
23 tree	arbores, teixo //
24 seed	XXX //
25 leaf	foLa, fueLa //
26 root	XXX //
27 bark	XXX //
28 skin	XXX //
29 flesh	XXX //
30 blood	sangre //
31 bone	osso //
32 grease	XXX //
33 egg	XXX //
34 horn	XXX //
35 tail	XXX //
36 feather	XXX //
37 hair	XXX //
38 head	XXX //
39 ear	oureiLa //
40 eye	oLo //
41 nose	nariC //
42 mouth	XXX //
43 tooth	die*nte //
44 tongue	Lengua //
45 claw	XXX //
46 foot	XXX //
47 knee	geolho //
48 hand	mano //
49 belly	XXX //
50 neck	XXX //
51 breasts	peito //
52 heart	XXX //
53 liver	XXX //
54 drink	buber //
55 eat	XXX //
56 bite	XXX //
57 see	ber //
58 hear	ubir //
59 know	XXX //
60 sleep	XXX //
61 die	morrer //
62 kill	XXX //
63 swim	XXX //
64 fly	XXX //
65 walk	XXX //
66 come	benir //
67 lie	XXX //
68 sit	XXX //
69 stand	XXX //
70 give	XXX //
71 say	XXX //
72 sun	sole //
73 moon	XXX //
74 star	streiLa //
75 water	auga //
76 rain	XXX //
77 stone	piedra //
78 sand	XXX //
79 earth	XXX //
80 cloud	XXX //
81 smoke	XXX //
82 fire	fogo //
83 ash	XXX //
84 burn	XXX //
85 path	camino //
86 mountain	munta5a //
87 red	XXX //
88 green	XXX //
89 yellow	XXX //
90 white	XXX //
91 black	XXX //
92 night	nuite //
93 hot	XXX //
94 cold	XXX //
95 full	txeno //
96 new	nobo //
97 good	XXX //
98 round	XXX //
99 dry	XXX //
100 name	XXX //
NEAPOLITAN_CALABRESE{|Romance,Italo-WesternRomance,Italo-Dalmatian,ItalianRomance@}
 1   39.23   16.42     5700000   itn   nap
1 I	iy3, i //
2 you	tu //
3 we	nuy3 //
4 this	XXX //
5 that	XXX //
6 who	XXX //
7 what	XXX //
8 not	XXX //
9 all	XXX //
10 many	XXX //
11 one	un3 //
12 two	doye, duy3 //
13 big	XXX //
14 long	XXX //
15 small	XXX //
16 woman	XXX //
17 man	XXX //
18 person	kr3styan3 //
19 fish	peS3 //
20 bird	XXX //
21 dog	kan3 //
22 louse	p3ruky3 //
23 tree	ab3r3, arb3r3 //
24 seed	XXX //
25 leaf	foy3 //
26 root	XXX //
27 bark	XXX //
28 skin	pEl3 //
29 flesh	XXX //
30 blood	sang3 //
31 bone	wos3 //
32 grease	XXX //
33 egg	XXX //
34 horn	korn3 //
35 tail	XXX //
36 feather	XXX //
37 hair	XXX //
38 head	XXX //
39 ear	reky3 //
40 eye	woky3 //
41 nose	nas3 //
42 mouth	XXX //
43 tooth	dEnte //
44 tongue	lengw3, leng3 //
45 claw	XXX //
46 foot	XXX //
47 knee	d3nuky3 //
48 hand	man3 //
49 belly	XXX //
50 neck	XXX //
51 breasts	pyetE //
52 heart	XXX //
53 liver	fExat3, fexat3, fekat3 //
54 drink	vEb3r3, veb3r3 //
55 eat	XXX //
56 bite	XXX //
57 see	v3rE, v3re //
58 hear	s3nti //
59 know	XXX //
60 sleep	XXX //
61 die	muri //
62 kill	XXX //
63 swim	XXX //
64 fly	XXX //
65 walk	XXX //
66 come	v3ni //
67 lie	XXX //
68 sit	XXX //
69 stand	XXX //
70 give	XXX //
71 say	XXX //
72 sun	sol3 //
73 moon	XXX //
74 star	stel3 //
75 water	akw3 //
76 rain	XXX //
77 stone	prEt3 //
78 sand	XXX //
79 earth	XXX //
80 cloud	XXX //
81 smoke	XXX //
82 fire	fok3, fwok3 //
83 ash	XXX //
84 burn	XXX //
85 path	strat3 //
86 mountain	munta53 //
87 red	XXX //
88 green	XXX //
89 yellow	XXX //
90 white	XXX //
91 black	XXX //
92 night	not3 //
93 hot	XXX //
94 cold	XXX //
95 full	kin3 //
96 new	nwov3 //
97 good	XXX //
98 round	XXX //
99 dry	XXX //
100 name	nom3 //
NONES_GARDENESE{|Romance,Italo-WesternRomance,WesternRomance,ShiftedWesternRomance,NorthwesternShiftedRomance,Gallo-Rhaetian@}
 1   46.61   11.89       31000   ldn   lld
1 I	ye //
2 you	tu //
3 we	n3ws //
4 this	XXX //
5 that	XXX //
6 who	XXX //
7 what	XXX //
8 not	XXX //
9 all	XXX //
10 many	XXX //
11 one	uN //
12 two	doy //
13 big	XXX //
14 long	XXX //
15 small	XXX //
16 woman	XXX //
17 man	XXX //
18 person	womo //
19 fish	p3S //
20 bird	XXX //
21 dog	Ta5 //
22 louse	podl //
23 tree	l3N //
24 seed	XXX //
25 leaf	pleCa //
26 root	XXX //
27 bark	XXX //
28 skin	pel //
29 flesh	XXX //
30 blood	saNk //
31 bone	os //
32 grease	XXX //
33 egg	XXX //
34 horn	korn //
35 tail	XXX //
36 feather	XXX //
37 hair	XXX //
38 head	XXX //
39 ear	ur3dla //
40 eye	wedl //
41 nose	nEs //
42 mouth	XXX //
43 tooth	d3nt //
44 tongue	l3Nga //
45 claw	XXX //
46 foot	XXX //
47 knee	Z3nodl //
48 hand	ma5 //
49 belly	XXX //
50 neck	XXX //
51 breasts	pyet //
52 heart	XXX //
53 liver	foSk //
54 drink	bev3r //
55 eat	XXX //
56 bite	XXX //
57 see	ud3y //
58 hear	awdi //
59 know	XXX //
60 sleep	XXX //
61 die	muri //
62 kill	XXX //
63 swim	XXX //
64 fly	XXX //
65 walk	XXX //
66 come	uni //
67 lie	XXX //
68 sit	XXX //
69 stand	XXX //
70 give	XXX //
71 say	XXX //
72 sun	sur3dl //
73 moon	XXX //
74 star	St3yla //
75 water	Ega //
76 rain	XXX //
77 stone	sas //
78 sand	XXX //
79 earth	XXX //
80 cloud	XXX //
81 smoke	XXX //
82 fire	fwek //
83 ash	XXX //
84 burn	XXX //
85 path	StrEda //
86 mountain	kr3p //
87 red	XXX //
88 green	XXX //
89 yellow	XXX //
90 white	XXX //
91 black	XXX //
92 night	nwet //
93 hot	XXX //
94 cold	XXX //
95 full	pl35 //
96 new	nwef //
97 good	XXX //
98 round	XXX //
99 dry	XXX //
100 name	inwem //
ROMANIAN_MEGLENO{|Romance,EasternRomance,BalkanRomance@}
 1   41.12   22.38        5000         ruq
1 I	yo, yew, iwe //
2 you	tu //
3 we	noy //
4 this	XXX //
5 that	XXX //
6 who	XXX //
7 what	XXX //
8 not	XXX //
9 all	XXX //
10 many	XXX //
11 one	un //
12 two	doy //
13 big	XXX //
14 long	XXX //
15 small	XXX //
16 woman	XXX //
17 man	XXX //
18 person	wom //
19 fish	peaSti //
20 bird	XXX //
21 dog	koyni //
22 louse	pidukLu //
23 tree	arbur //
24 seed	XXX //
25 leaf	frunz3 //
26 root	XXX //
27 bark	XXX //
28 skin	koaZ3 //
29 flesh	XXX //
30 blood	sonzi //
31 bone	wos //
32 grease	XXX //
33 egg	XXX //
34 horn	korn //
35 tail	XXX //
36 feather	XXX //
37 hair	XXX //
38 head	XXX //
39 ear	ureakL3 //
40 eye	wokLu //
41 nose	nas //
42 mouth	XXX //
43 tooth	dinti //
44 tongue	limbe //
45 claw	XXX //
46 foot	XXX //
47 knee	zinkLu //
48 hand	mon3 //
49 belly	XXX //
50 neck	XXX //
51 breasts	Ciept, sin //
52 heart	XXX //
53 liver	drop //
54 drink	beaw //
55 eat	XXX //
56 bite	XXX //
57 see	vet //
58 hear	ut //
59 know	XXX //
60 sleep	XXX //
61 die	mor //
62 kill	XXX //
63 swim	XXX //
64 fly	XXX //
65 walk	XXX //
66 come	vin //
67 lie	XXX //
68 sit	XXX //
69 stand	XXX //
70 give	XXX //
71 say	XXX //
72 sun	soari //
73 moon	XXX //
74 star	stew3 //
75 water	apu //
76 rain	XXX //
77 stone	rop3 //
78 sand	XXX //
79 earth	XXX //
80 cloud	XXX //
81 smoke	XXX //
82 fire	fok //
83 ash	XXX //
84 burn	XXX //
85 path	drum //
86 mountain	munti //
87 red	XXX //
88 green	XXX //
89 yellow	XXX //
90 white	XXX //
91 black	XXX //
92 night	noapti //
93 hot	XXX //
94 cold	XXX //
95 full	plin, amplin //
96 new	now //
97 good	XXX //
98 round	XXX //
99 dry	XXX //
100 name	numi //
ROMANSH_GRISHUN{|Romance,Italo-WesternRomance,WesternRomance,ShiftedWesternRomance,NorthwesternShiftedRomance,Gallo-Rhaetian@}
 1   46.55    9.93       40039   rmc   roh
1 I	yaw //
2 you	ti //
3 we	nus //
4 this	XXX //
5 that	XXX //
6 who	XXX //
7 what	XXX //
8 not	XXX //
9 all	XXX //
10 many	XXX //
11 one	en //
12 two	dus //
13 big	XXX //
14 long	XXX //
15 small	XXX //
16 woman	XXX //
17 man	XXX //
18 person	k3rSTawn //
19 fish	peS //
20 bird	XXX //
21 dog	Tawn //
22 louse	pluL //
23 tree	plant3 //
24 seed	XXX //
25 leaf	feL //
26 root	XXX //
27 bark	XXX //
28 skin	pel //
29 flesh	XXX //
30 blood	saNk //
31 bone	os //
32 grease	XXX //
33 egg	XXX //
34 horn	korn3 //
35 tail	XXX //
36 feather	XXX //
37 hair	XXX //
38 head	XXX //
39 ear	ureL3 //
40 eye	eL //
41 nose	nas //
42 mouth	XXX //
43 tooth	dEnt //
44 tongue	lyewNg3 //
45 claw	XXX //
46 foot	XXX //
47 knee	Z3neye //
48 hand	mawn //
49 belly	XXX //
50 neck	XXX //
51 breasts	pET //
52 heart	XXX //
53 liver	5irom //
54 drink	bayv3r //
55 eat	XXX //
56 bite	XXX //
57 see	v3zayr //
58 hear	udir //
59 know	XXX //
60 sleep	XXX //
61 die	murir //
62 kill	XXX //
63 swim	XXX //
64 fly	XXX //
65 walk	XXX //
66 come	v35ir //
67 lie	XXX //
68 sit	XXX //
69 stand	XXX //
70 give	XXX //
71 say	XXX //
72 sun	suleL //
73 moon	XXX //
74 star	Stayl3 //
75 water	aw3 //
76 rain	XXX //
77 stone	krap //
78 sand	XXX //
79 earth	XXX //
80 cloud	XXX //
81 smoke	XXX //
82 fire	fyew //
83 ash	XXX //
84 burn	XXX //
85 path	vi3 //
86 mountain	munto53 //
87 red	XXX //
88 green	XXX //
89 yellow	XXX //
90 white	XXX //
91 black	XXX //
92 night	noT //
93 hot	XXX //
94 cold	XXX //
95 full	playn //
96 new	nof //
97 good	XXX //
98 round	XXX //
99 dry	XXX //
100 name	num //
ROMANSH_SURSILVAN{|Romance,Italo-WesternRomance,WesternRomance,ShiftedWesternRomance,NorthwesternShiftedRomance,Gallo-Rhaetian@}
 1   46.67    8.83       40039   rmc   roh
1 I	yEu //
2 you	ti //
3 we	nus //
4 this	XXX //
5 that	XXX //
6 who	XXX //
7 what	XXX //
8 not	XXX //
9 all	XXX //
10 many	XXX //
11 one	in //
12 two	dus //
13 big	XXX //
14 long	XXX //
15 small	XXX //
16 woman	XXX //
17 man	XXX //
18 person	pErsun3 //
19 fish	pES //
20 bird	XXX //
21 dog	Caun //
22 louse	pluL //
23 tree	plont3 //
24 seed	XXX //
25 leaf	fEL //
26 root	XXX //
27 bark	XXX //
28 skin	py~al //
29 flesh	XXX //
30 blood	sauN //
31 bone	ies, os //
32 grease	XXX //
33 egg	XXX //
34 horn	Ciern //
35 tail	XXX //
36 feather	XXX //
37 hair	XXX //
38 head	XXX //
39 ear	ureL3 //
40 eye	eL //
41 nose	nas //
42 mouth	XXX //
43 tooth	dEnt //
44 tongue	ly~EuNga //
45 claw	XXX //
46 foot	XXX //
47 knee	SanuL //
48 hand	maun //
49 belly	XXX //
50 neck	XXX //
51 breasts	pEc, sein //
52 heart	XXX //
53 liver	dir //
54 drink	beibEr //
55 eat	XXX //
56 bite	XXX //
57 see	v3zEr //
58 hear	udir //
59 know	XXX //
60 sleep	XXX //
61 die	murir //
62 kill	XXX //
63 swim	XXX //
64 fly	XXX //
65 walk	XXX //
66 come	ve5ir //
67 lie	XXX //
68 sit	XXX //
69 stand	XXX //
70 give	XXX //
71 say	XXX //
72 sun	sulEL //
73 moon	XXX //
74 star	Steil3 //
75 water	XXX //
76 rain	XXX //
77 stone	krap //
78 sand	XXX //
79 earth	XXX //
80 cloud	XXX //
81 smoke	XXX //
82 fire	fy~ug //
83 ash	XXX //
84 burn	XXX //
85 path	sEnd3, via //
86 mountain	kuolm, munto53 //
87 red	XXX //
88 green	XXX //
89 yellow	XXX //
90 white	XXX //
91 black	XXX //
92 night	noC //
93 hot	XXX //
94 cold	XXX //
95 full	plein //
96 new	nief //
97 good	XXX //
98 round	XXX //
99 dry	XXX //
100 name	num //
SPANISH{|Romance,Italo-WesternRomance,WesternRomance,ShiftedWesternRomance,SouthwesternShiftedRomance,WestIbero-Romance,Castilic@}
 1   40.00   -4.00   436667750   spa   spa
1 I	yo //
2 you	ustet, tu //
3 we	nosotros //
4 this	este //
5 that	ese, akely~a //
6 who	kien //
7 what	ke //
8 not	no //
9 all	todos //
10 many	muCos //
11 one	uno //
12 two	dos //
13 big	grande //
14 long	largo //
15 small	peke5o, Ciko //
16 woman	muher //
17 man	ombre //
18 person	persona //
19 fish	peskado, pes //
20 bird	ave, paharo //
21 dog	pero //
22 louse	pioho //
23 tree	arbol, palo //
24 seed	semiya //
25 leaf	oha //
26 root	rais //
27 bark	kortesa, kaskara //
28 skin	piel //
29 flesh	karne //
30 blood	sangre //
31 bone	weso //
32 grease	grasa //
33 egg	wevo //
34 horn	kw~erno //
35 tail	kola, rabo //
36 feather	pluma //
37 hair	pelo, cabeyo //
38 head	kabesa //
39 ear	oreha //
40 eye	oho //
41 nose	naris //
42 mouth	boka //
43 tooth	diente //
44 tongue	lengw~a //
45 claw	gara //
46 foot	pie, pata //
47 knee	rodiya //
48 hand	mano //
49 belly	bariga //
50 neck	kw~eyo, peskw~eso //
51 breasts	peCo, seno //
52 heart	korason //
53 liver	igado //
54 drink	bebe, toma //
55 eat	kome //
56 bite	morde //
57 see	ve //
58 hear	oir //
59 know	sabe, konose //
60 sleep	dormi //
61 die	mori //
62 kill	mata //
63 swim	nada //
64 fly	vola //
65 walk	anda, kamina //
66 come	veni //
67 lie	akosta, eCa //
68 sit	senta //
69 stand	esta de pie //
70 give	da //
71 say	desi //
72 sun	sol //
73 moon	luna //
74 star	estreya //
75 water	agw~a //
76 rain	yuvia //
77 stone	piedra //
78 sand	arena //
79 earth	tiera //
80 cloud	nube //
81 smoke	humo //
82 fire	fuego //
83 ash	senisa //
84 burn	kema, arde //
85 path	senda //
86 mountain	sero, monta5a //
87 red	roho, kolorado //
88 green	verde //
89 yellow	amariyo //
90 white	blanko //
91 black	negro //
92 night	noCe //
93 hot	kaliente //
94 cold	frio //
95 full	yeno //
96 new	nuevo //
97 good	bw~eno //
98 round	redondo //
99 dry	seko //
100 name	nombre //
VALENCIAN{|Romance,Italo-WesternRomance,WesternRomance,ShiftedWesternRomance,SouthwesternShiftedRomance@}
 1   39.47   -0.38     4105420   ctl   cat
1 I	yo //
2 you	tu //
3 we	nosaltres //
4 this	XXX //
5 that	XXX //
6 who	XXX //
7 what	XXX //
8 not	XXX //
9 all	XXX //
10 many	XXX //
11 one	uns //
12 two	dos //
13 big	XXX //
14 long	XXX //
15 small	XXX //
16 woman	XXX //
17 man	XXX //
18 person	persone //
19 fish	peiS //
20 bird	XXX //
21 dog	gos //
22 louse	XXX //
23 tree	arbre //
24 seed	XXX //
25 leaf	fuLa //
26 root	XXX //
27 bark	XXX //
28 skin	peL //
29 flesh	XXX //
30 blood	saN //
31 bone	os //
32 grease	XXX //
33 egg	XXX //
34 horn	ba5a //
35 tail	XXX //
36 feather	XXX //
37 hair	XXX //
38 head	XXX //
39 ear	orELa //
40 eye	uL //
41 nose	nas //
42 mouth	XXX //
43 tooth	dent //
44 tongue	LeNgw$a //
45 claw	XXX //
46 foot	XXX //
47 knee	CinoL //
48 hand	ma //
49 belly	XXX //
50 neck	XXX //
51 breasts	XXX //
52 heart	XXX //
53 liver	XXX //
54 drink	bEure //
55 eat	XXX //
56 bite	XXX //
57 see	vEure //
58 hear	sentir //
59 know	XXX //
60 sleep	XXX //
61 die	morir //
62 kill	XXX //
63 swim	XXX //
64 fly	XXX //
65 walk	XXX //
66 come	XXX //
67 lie	XXX //
68 sit	XXX //
69 stand	XXX //
70 give	XXX //
71 say	XXX //
72 sun	sol //
73 moon	XXX //
74 star	estrEla, estEl //
75 water	aixw~a //
76 rain	XXX //
77 stone	pe8ra //
78 sand	XXX //
79 earth	XXX //
80 cloud	XXX //
81 smoke	XXX //
82 fire	fok //
83 ash	XXX //
84 burn	XXX //
85 path	kami //
86 mountain	munta5a //
87 red	XXX //
88 green	XXX //
89 yellow	XXX //
90 white	XXX //
91 black	XXX //
92 night	nit //
93 hot	XXX //
94 cold	XXX //
95 full	plE //
96 new	now, nou //
97 good	XXX //
98 round	XXX //
99 dry	XXX //
100 name	nom //
EMILIANO_CARPIGIANO{|Romance,Italo-WesternRomance,WesternRomance,ShiftedWesternRomance,NorthwesternShiftedRomance,Gallo-Italian,Emiliano-Romagnolo@}
 1   44.35   11.58           0   itb   egl
1 I	mE //
2 you	tE //
3 we	nuEter //
4 this	XXX //
5 that	XXX //
6 who	XXX //
7 what	XXX //
8 not	XXX //
9 all	XXX //
10 many	XXX //
11 one	un //
12 two	du //
13 big	XXX //
14 long	XXX //
15 small	XXX //
16 woman	XXX //
17 man	XXX //
18 person	om //
19 fish	pEs //
20 bird	XXX //
21 dog	kaN //
22 louse	pyoC //
23 tree	elber //
24 seed	XXX //
25 leaf	foya //
26 root	XXX //
27 bark	XXX //
28 skin	pEla //
29 flesh	XXX //
30 blood	saNgev //
31 bone	os //
32 grease	XXX //
33 egg	XXX //
34 horn	koren //
35 tail	XXX //
36 feather	XXX //
37 hair	XXX //
38 head	XXX //
39 ear	urECa //
40 eye	oC //
41 nose	nEz //
42 mouth	XXX //
43 tooth	dEynt //
44 tongue	lENgva //
45 claw	XXX //
46 foot	XXX //
47 knee	znoC //
48 hand	maN //
49 belly	XXX //
50 neck	XXX //
51 breasts	pEt //
52 heart	XXX //
53 liver	fedeg //
54 drink	bEvEr //
55 eat	XXX //
56 bite	XXX //
57 see	vEder //
58 hear	siNtir //
59 know	XXX //
60 sleep	XXX //
61 die	murir //
62 kill	XXX //
63 swim	XXX //
64 fly	XXX //
65 walk	XXX //
66 come	5ir //
67 lie	XXX //
68 sit	XXX //
69 stand	XXX //
70 give	XXX //
71 say	XXX //
72 sun	sol //
73 moon	XXX //
74 star	stEla //
75 water	akwa //
76 rain	XXX //
77 stone	jarown //
78 sand	XXX //
79 earth	XXX //
80 cloud	XXX //
81 smoke	XXX //
82 fire	fog //
83 ash	XXX //
84 burn	XXX //
85 path	strEda //
86 mountain	munta5a //
87 red	XXX //
88 green	XXX //
89 yellow	XXX //
90 white	XXX //
91 black	XXX //
92 night	not //
93 hot	XXX //
94 cold	XXX //
95 full	pin //
96 new	nov //
97 good	XXX //
98 round	XXX //
99 dry	XXX //
100 name	nom //
EMILIANO_FERRARESE{|Romance,Italo-WesternRomance,WesternRomance,ShiftedWesternRomance,NorthwesternShiftedRomance,Gallo-Italian,Emiliano-Romagnolo@}
 1   44.35   11.58           0   itb   egl
1 I	mi //
2 you	ti //
3 we	nu, nualtar //
4 this	XXX //
5 that	XXX //
6 who	XXX //
7 what	XXX //
8 not	XXX //
9 all	XXX //
10 many	XXX //
11 one	un //
12 two	du //
13 big	XXX //
14 long	XXX //
15 small	XXX //
16 woman	XXX //
17 man	XXX //
18 person	styan //
19 fish	pEs //
20 bird	XXX //
21 dog	kan //
22 louse	vdoC //
23 tree	arbul //
24 seed	XXX //
25 leaf	foya //
26 root	XXX //
27 bark	XXX //
28 skin	pel //
29 flesh	XXX //
30 blood	saNg //
31 bone	os //
32 grease	XXX //
33 egg	XXX //
34 horn	koran //
35 tail	XXX //
36 feather	XXX //
37 hair	XXX //
38 head	XXX //
39 ear	urECa //
40 eye	oC //
41 nose	nas //
42 mouth	XXX //
43 tooth	dent //
44 tongue	lENgwa //
45 claw	XXX //
46 foot	XXX //
47 knee	ZnoC //
48 hand	mans //
49 belly	XXX //
50 neck	XXX //
51 breasts	pEt //
52 heart	XXX //
53 liver	fEgat //
54 drink	bEar //
55 eat	XXX //
56 bite	XXX //
57 see	vEdar //
58 hear	sintir //
59 know	XXX //
60 sleep	XXX //
61 die	murir //
62 kill	XXX //
63 swim	XXX //
64 fly	XXX //
65 walk	XXX //
66 come	5ir //
67 lie	XXX //
68 sit	XXX //
69 stand	XXX //
70 give	XXX //
71 say	XXX //
72 sun	sol //
73 moon	XXX //
74 star	stEla //
75 water	akwa //
76 rain	XXX //
77 stone	prEda //
78 sand	XXX //
79 earth	XXX //
80 cloud	XXX //
81 smoke	XXX //
82 fire	fog //
83 ash	XXX //
84 burn	XXX //
85 path	strada //
86 mountain	munta5a //
87 red	XXX //
88 green	XXX //
89 yellow	XXX //
90 white	XXX //
91 black	XXX //
92 night	not //
93 hot	XXX //
94 cold	XXX //
95 full	pin //
96 new	nov //
97 good	XXX //
98 round	XXX //
99 dry	XXX //
100 name	nom //
EMILIANO_REGGIANO{|Romance,Italo-WesternRomance,WesternRomance,ShiftedWesternRomance,NorthwesternShiftedRomance,Gallo-Italian,Emiliano-Romagnolo@}
 1   44.35   11.58           0   itb   egl
1 I	me //
2 you	te //
3 we	nuEter //
4 this	XXX //
5 that	XXX //
6 who	XXX //
7 what	XXX //
8 not	XXX //
9 all	XXX //
10 many	XXX //
11 one	un, von //
12 two	dow //
13 big	XXX //
14 long	XXX //
15 small	XXX //
16 woman	XXX //
17 man	XXX //
18 person	om //
19 fish	pEs //
20 bird	XXX //
21 dog	kan //
22 louse	pyoC //
23 tree	Elber //
24 seed	XXX //
25 leaf	foya //
26 root	XXX //
27 bark	XXX //
28 skin	pEla //
29 flesh	XXX //
30 blood	saNgov, saNgev //
31 bone	os //
32 grease	XXX //
33 egg	XXX //
34 horn	koren //
35 tail	XXX //
36 feather	XXX //
37 hair	XXX //
38 head	XXX //
39 ear	urECa //
40 eye	oC //
41 nose	nEs //
42 mouth	XXX //
43 tooth	dEynt //
44 tongue	lENgwa //
45 claw	XXX //
46 foot	XXX //
47 knee	ZnoC //
48 hand	man //
49 belly	XXX //
50 neck	XXX //
51 breasts	stom3g //
52 heart	XXX //
53 liver	fedeg //
54 drink	bEvEr //
55 eat	XXX //
56 bite	XXX //
57 see	vEder //
58 hear	sEynter //
59 know	XXX //
60 sleep	XXX //
61 die	murir //
62 kill	XXX //
63 swim	XXX //
64 fly	XXX //
65 walk	XXX //
66 come	5ir //
67 lie	XXX //
68 sit	XXX //
69 stand	XXX //
70 give	XXX //
71 say	XXX //
72 sun	sowl //
73 moon	XXX //
74 star	strEla //
75 water	akva, akwa //
76 rain	XXX //
77 stone	preda //
78 sand	XXX //
79 earth	XXX //
80 cloud	XXX //
81 smoke	XXX //
82 fire	fog //
83 ash	XXX //
84 burn	XXX //
85 path	strEda //
86 mountain	munta5a //
87 red	XXX //
88 green	XXX //
89 yellow	XXX //
90 white	XXX //
91 black	XXX //
92 night	not //
93 hot	XXX //
94 cold	XXX //
95 full	pin //
96 new	nov //
97 good	XXX //
98 round	XXX //
99 dry	XXX //
100 name	nom //
LIGURIAN_GENOESE{|Romance,Italo-WesternRomance,WesternRomance,ShiftedWesternRomance,NorthwesternShiftedRomance,Gallo-Italian@}
 1   44.42    8.95      505100   itg   lij
1 I	mi //
2 you	ti //
3 we	nuiatri //
4 this	XXX //
5 that	XXX //
6 who	XXX //
7 what	XXX //
8 not	XXX //
9 all	XXX //
10 many	XXX //
11 one	uN //
12 two	dui //
13 big	XXX //
14 long	XXX //
15 small	XXX //
16 woman	XXX //
17 man	XXX //
18 person	omu //
19 fish	peSu //
20 bird	XXX //
21 dog	kaN //
22 louse	pigEju //
23 tree	erbu //
24 seed	XXX //
25 leaf	foya //
26 root	XXX //
27 bark	XXX //
28 skin	pele //
29 flesh	XXX //
30 blood	saNgwe //
31 bone	Esu //
32 grease	XXX //
33 egg	XXX //
34 horn	kornu //
35 tail	XXX //
36 feather	XXX //
37 hair	XXX //
38 head	XXX //
39 ear	wEja //
40 eye	Eju //
41 nose	nazu //
42 mouth	XXX //
43 tooth	dente //
44 tongue	liNgwa //
45 claw	XXX //
46 foot	XXX //
47 knee	Zenuju //
48 hand	maN //
49 belly	XXX //
50 neck	XXX //
51 breasts	petu //
52 heart	XXX //
53 liver	fegatu //
54 drink	bEyve //
55 eat	XXX //
56 bite	XXX //
57 see	vede //
58 hear	seNti //
59 know	XXX //
60 sleep	XXX //
61 die	mui //
62 kill	XXX //
63 swim	XXX //
64 fly	XXX //
65 walk	XXX //
66 come	ve5i //
67 lie	XXX //
68 sit	XXX //
69 stand	XXX //
70 give	XXX //
71 say	XXX //
72 sun	su //
73 moon	XXX //
74 star	stela //
75 water	egwa //
76 rain	XXX //
77 stone	pria //
78 sand	XXX //
79 earth	XXX //
80 cloud	XXX //
81 smoke	XXX //
82 fire	fEgu //
83 ash	XXX //
84 burn	XXX //
85 path	strada //
86 mountain	briku //
87 red	XXX //
88 green	XXX //
89 yellow	XXX //
90 white	XXX //
91 black	XXX //
92 night	nEte //
93 hot	XXX //
94 cold	XXX //
95 full	piN //
96 new	nEvu //
97 good	XXX //
98 round	XXX //
99 dry	XXX //
100 name	nume //
LIGURIAN_RAPALLO{|Romance,Italo-WesternRomance,WesternRomance,ShiftedWesternRomance,NorthwesternShiftedRomance,Gallo-Italian@}
 1   44.42    8.95      505100   itg   lij
1 I	mi //
2 you	ti //
3 we	nui //
4 this	XXX //
5 that	XXX //
6 who	XXX //
7 what	XXX //
8 not	XXX //
9 all	XXX //
10 many	XXX //
11 one	uN //
12 two	dui //
13 big	XXX //
14 long	XXX //
15 small	XXX //
16 woman	XXX //
17 man	XXX //
18 person	omu //
19 fish	pESu //
20 bird	XXX //
21 dog	kaN //
22 louse	pigEju //
23 tree	Erbu //
24 seed	XXX //
25 leaf	foya //
26 root	XXX //
27 bark	XXX //
28 skin	pele //
29 flesh	XXX //
30 blood	saNgwe //
31 bone	osu //
32 grease	XXX //
33 egg	XXX //
34 horn	kornu //
35 tail	XXX //
36 feather	XXX //
37 hair	XXX //
38 head	XXX //
39 ear	aweje //
40 eye	Eju //
41 nose	nazu //
42 mouth	XXX //
43 tooth	dEnte //
44 tongue	liNgwa //
45 claw	XXX //
46 foot	XXX //
47 knee	zenuju //
48 hand	maN //
49 belly	XXX //
50 neck	XXX //
51 breasts	kaSeta //
52 heart	XXX //
53 liver	figEtu //
54 drink	bEye //
55 eat	XXX //
56 bite	XXX //
57 see	vede //
58 hear	seNti //
59 know	XXX //
60 sleep	XXX //
61 die	mui //
62 kill	XXX //
63 swim	XXX //
64 fly	XXX //
65 walk	XXX //
66 come	ve5i //
67 lie	XXX //
68 sit	XXX //
69 stand	XXX //
70 give	XXX //
71 say	XXX //
72 sun	su //
73 moon	XXX //
74 star	stela //
75 water	Egwa //
76 rain	XXX //
77 stone	pria //
78 sand	XXX //
79 earth	XXX //
80 cloud	XXX //
81 smoke	XXX //
82 fire	fEgu //
83 ash	XXX //
84 burn	XXX //
85 path	strada //
86 mountain	munta5a //
87 red	XXX //
88 green	XXX //
89 yellow	XXX //
90 white	XXX //
91 black	XXX //
92 night	nEte //
93 hot	XXX //
94 cold	XXX //
95 full	piN //
96 new	nEvu //
97 good	XXX //
98 round	XXX //
99 dry	XXX //
100 name	nume //
LIGURIAN_STELLA{|Romance,Italo-WesternRomance,WesternRomance,ShiftedWesternRomance,NorthwesternShiftedRomance,Gallo-Italian@}
 1   44.42    8.95      505100   itg   lij
1 I	mi //
2 you	ti //
3 we	nuiatri //
4 this	XXX //
5 that	XXX //
6 who	XXX //
7 what	XXX //
8 not	XXX //
9 all	XXX //
10 many	XXX //
11 one	uN //
12 two	dui //
13 big	XXX //
14 long	XXX //
15 small	XXX //
16 woman	XXX //
17 man	XXX //
18 person	kristyaN //
19 fish	pESu //
20 bird	XXX //
21 dog	kaN //
22 louse	pyEju //
23 tree	Erbu //
24 seed	XXX //
25 leaf	fEya //
26 root	XXX //
27 bark	XXX //
28 skin	pEle //
29 flesh	XXX //
30 blood	saNgwe //
31 bone	osu //
32 grease	XXX //
33 egg	XXX //
34 horn	kornu //
35 tail	XXX //
36 feather	XXX //
37 hair	XXX //
38 head	XXX //
39 ear	weja //
40 eye	Eju //
41 nose	nazu //
42 mouth	XXX //
43 tooth	dENCu //
44 tongue	lENgwa //
45 claw	XXX //
46 foot	XXX //
47 knee	Zenuju //
48 hand	maN //
49 belly	XXX //
50 neck	XXX //
51 breasts	pEtu //
52 heart	XXX //
53 liver	fegatu //
54 drink	bEyve //
55 eat	XXX //
56 bite	XXX //
57 see	vyEy //
58 hear	seNti //
59 know	XXX //
60 sleep	XXX //
61 die	mii //
62 kill	XXX //
63 swim	XXX //
64 fly	XXX //
65 walk	XXX //
66 come	ve5i //
67 lie	XXX //
68 sit	XXX //
69 stand	XXX //
70 give	XXX //
71 say	XXX //
72 sun	su //
73 moon	XXX //
74 star	StEya //
75 water	Egwa //
76 rain	XXX //
77 stone	prEya //
78 sand	XXX //
79 earth	XXX //
80 cloud	XXX //
81 smoke	XXX //
82 fire	fE //
83 ash	XXX //
84 burn	XXX //
85 path	Stro //
86 mountain	briku //
87 red	XXX //
88 green	XXX //
89 yellow	XXX //
90 white	XXX //
91 black	XXX //
92 night	nECe //
93 hot	XXX //
94 cold	XXX //
95 full	CEN //
96 new	nEvu //
97 good	XXX //
98 round	XXX //
99 dry	XXX //
100 name	nume //
LOMBARD_BERGAMO{|Romance,Italo-WesternRomance,WesternRomance,ShiftedWesternRomance,NorthwesternShiftedRomance,Gallo-Italian@}
 1   45.88    9.40     3903000         lmo
1 I	me //
2 you	te //
3 we	noter //
4 this	XXX //
5 that	XXX //
6 who	XXX //
7 what	XXX //
8 not	XXX //
9 all	XXX //
10 many	XXX //
11 one	u //
12 two	du //
13 big	XXX //
14 long	XXX //
15 small	XXX //
16 woman	XXX //
17 man	XXX //
18 person	om //
19 fish	pEs //
20 bird	XXX //
21 dog	ka //
22 louse	pyoC //
23 tree	pyanta //
24 seed	XXX //
25 leaf	foya //
26 root	XXX //
27 bark	XXX //
28 skin	pEl //
29 flesh	XXX //
30 blood	sank //
31 bone	os //
32 grease	XXX //
33 egg	XXX //
34 horn	koren //
35 tail	XXX //
36 feather	XXX //
37 hair	XXX //
38 head	XXX //
39 ear	orEja //
40 eye	oC //
41 nose	nas //
42 mouth	XXX //
43 tooth	det //
44 tongue	lEngwa //
45 claw	XXX //
46 foot	XXX //
47 knee	jonoC //
48 hand	ma //
49 belly	XXX //
50 neck	XXX //
51 breasts	stomEk //
52 heart	XXX //
53 liver	fidek //
54 drink	bif //
55 eat	XXX //
56 bite	XXX //
57 see	Et //
58 hear	sinti, senti //
59 know	XXX //
60 sleep	XXX //
61 die	mor //
62 kill	XXX //
63 swim	XXX //
64 fly	XXX //
65 walk	XXX //
66 come	E5 //
67 lie	XXX //
68 sit	XXX //
69 stand	XXX //
70 give	XXX //
71 say	XXX //
72 sun	sul //
73 moon	XXX //
74 star	stEla //
75 water	akwa //
76 rain	XXX //
77 stone	preda //
78 sand	XXX //
79 earth	XXX //
80 cloud	XXX //
81 smoke	XXX //
82 fire	fok //
83 ash	XXX //
84 burn	XXX //
85 path	strada //
86 mountain	monta5a //
87 red	XXX //
88 green	XXX //
89 yellow	XXX //
90 white	XXX //
91 black	XXX //
92 night	noC //
93 hot	XXX //
94 cold	XXX //
95 full	pye //
96 new	nof //
97 good	XXX //
98 round	XXX //
99 dry	XXX //
100 name	nom //
LOMBARD_PLESIO{|Romance,Italo-WesternRomance,WesternRomance,ShiftedWesternRomance,NorthwesternShiftedRomance,Gallo-Italian@}
 1   45.88    9.40     3903000         lmo
1 I	mi //
2 you	ti //
3 we	nuN //
4 this	XXX //
5 that	XXX //
6 who	XXX //
7 what	XXX //
8 not	XXX //
9 all	XXX //
10 many	XXX //
11 one	vuN //
12 two	duu //
13 big	XXX //
14 long	XXX //
15 small	XXX //
16 woman	XXX //
17 man	XXX //
18 person	om //
19 fish	pEs //
20 bird	XXX //
21 dog	kaN //
22 louse	pyoC //
23 tree	pyanta //
24 seed	XXX //
25 leaf	foya //
26 root	XXX //
27 bark	XXX //
28 skin	pEl //
29 flesh	XXX //
30 blood	sank //
31 bone	os //
32 grease	XXX //
33 egg	XXX //
34 horn	kornu //
35 tail	XXX //
36 feather	XXX //
37 hair	XXX //
38 head	XXX //
39 ear	urEja //
40 eye	oC //
41 nose	nas //
42 mouth	XXX //
43 tooth	denC //
44 tongue	lengwa //
45 claw	XXX //
46 foot	XXX //
47 knee	jinoC //
48 hand	maN //
49 belly	XXX //
50 neck	XXX //
51 breasts	StumEk //
52 heart	XXX //
53 liver	fidEk //
54 drink	bef //
55 eat	XXX //
56 bite	XXX //
57 see	vedE //
58 hear	senti //
59 know	XXX //
60 sleep	XXX //
61 die	muri //
62 kill	XXX //
63 swim	XXX //
64 fly	XXX //
65 walk	XXX //
66 come	ve5i //
67 lie	XXX //
68 sit	XXX //
69 stand	XXX //
70 give	XXX //
71 say	XXX //
72 sun	suu //
73 moon	XXX //
74 star	StEla //
75 water	akwa //
76 rain	XXX //
77 stone	sas //
78 sand	XXX //
79 earth	XXX //
80 cloud	XXX //
81 smoke	XXX //
82 fire	fok //
83 ash	XXX //
84 burn	XXX //
85 path	Strada //
86 mountain	munta5a //
87 red	XXX //
88 green	XXX //
89 yellow	XXX //
90 white	XXX //
91 black	XXX //
92 night	noC //
93 hot	XXX //
94 cold	XXX //
95 full	pyee //
96 new	nof //
97 good	XXX //
98 round	XXX //
99 dry	XXX //
100 name	nom //
NONES{|Romance,Italo-WesternRomance,WesternRomance,ShiftedWesternRomance,NorthwesternShiftedRomance,Gallo-Rhaetian@}
 1   46.37   11.03       31000   ldn   lld
1 I	mi //
2 you	ti //
3 we	noi autri, noi autre //
4 this	XXX //
5 that	XXX //
6 who	XXX //
7 what	XXX //
8 not	XXX //
9 all	XXX //
10 many	XXX //
11 one	un //
12 two	doi //
13 big	XXX //
14 long	XXX //
15 small	XXX //
16 woman	XXX //
17 man	XXX //
18 person	om //
19 fish	pes //
20 bird	XXX //
21 dog	cain, Cain //
22 louse	piocEl, pioCEl //
23 tree	arbol //
24 seed	XXX //
25 leaf	foya //
26 root	XXX //
27 bark	XXX //
28 skin	pEl //
29 flesh	XXX //
30 blood	saNk~ //
31 bone	os //
32 grease	XXX //
33 egg	XXX //
34 horn	korn //
35 tail	XXX //
36 feather	XXX //
37 hair	XXX //
38 head	XXX //
39 ear	rekla //
40 eye	ocEl, oCEl //
41 nose	nas //
42 mouth	XXX //
43 tooth	dEnt~ //
44 tongue	lENg~a //
45 claw	XXX //
46 foot	XXX //
47 knee	zinocEl, zinoCEl //
48 hand	man //
49 belly	XXX //
50 neck	XXX //
51 breasts	livEr //
52 heart	XXX //
53 liver	fica, fija //
54 drink	triNk~ar, bevEr //
55 eat	XXX //
56 bite	XXX //
57 see	vedEr //
58 hear	sent~ir //
59 know	XXX //
60 sleep	XXX //
61 die	morir //
62 kill	XXX //
63 swim	XXX //
64 fly	XXX //
65 walk	XXX //
66 come	vEnEr //
67 lie	XXX //
68 sit	XXX //
69 stand	XXX //
70 give	XXX //
71 say	XXX //
72 sun	sol //
73 moon	XXX //
74 star	XXX //
75 water	aka //
76 rain	XXX //
77 stone	sas //
78 sand	XXX //
79 earth	XXX //
80 cloud	XXX //
81 smoke	XXX //
82 fire	fec, feC //
83 ash	XXX //
84 burn	XXX //
85 path	strada, sent~er //
86 mountain	mont~ //
87 red	XXX //
88 green	XXX //
89 yellow	XXX //
90 white	XXX //
91 black	XXX //
92 night	not //
93 hot	XXX //
94 cold	XXX //
95 full	plen //
96 new	neo, nea //
97 good	XXX //
98 round	XXX //
99 dry	XXX //
100 name	nom //
PIEMONTESE_1{|Romance,Italo-WesternRomance,WesternRomance,ShiftedWesternRomance,NorthwesternShiftedRomance,Gallo-Italian@}
 1   45.00    7.67      700000   itu   pms
1 I	mi //
2 you	ti //
3 we	nui, nuyautri //
4 this	XXX //
5 that	XXX //
6 who	XXX //
7 what	XXX //
8 not	XXX //
9 all	XXX //
10 many	XXX //
11 one	un //
12 two	doe //
13 big	XXX //
14 long	XXX //
15 small	XXX //
16 woman	XXX //
17 man	XXX //
18 person	om //
19 fish	pes //
20 bird	XXX //
21 dog	kan //
22 louse	piEC //
23 tree	arbra //
24 seed	XXX //
25 leaf	fEya //
26 root	XXX //
27 bark	XXX //
28 skin	pel //
29 flesh	XXX //
30 blood	saNh~ //
31 bone	os //
32 grease	XXX //
33 egg	XXX //
34 horn	corn //
35 tail	XXX //
36 feather	XXX //
37 hair	XXX //
38 head	XXX //
39 ear	oriya //
40 eye	EC //
41 nose	nas //
42 mouth	XXX //
43 tooth	dent //
44 tongue	leNga //
45 claw	XXX //
46 foot	XXX //
47 knee	ginoy //
48 hand	man //
49 belly	XXX //
50 neck	XXX //
51 breasts	pet //
52 heart	XXX //
53 liver	fidigh~ //
54 drink	bEive //
55 eat	XXX //
56 bite	XXX //
57 see	vedde //
58 hear	senti //
59 know	XXX //
60 sleep	XXX //
61 die	mEire //
62 kill	XXX //
63 swim	XXX //
64 fly	XXX //
65 walk	XXX //
66 come	vni //
67 lie	XXX //
68 sit	XXX //
69 stand	XXX //
70 give	XXX //
71 say	XXX //
72 sun	sol //
73 moon	XXX //
74 star	stEila //
75 water	eva //
76 rain	XXX //
77 stone	pera //
78 sand	XXX //
79 earth	XXX //
80 cloud	XXX //
81 smoke	XXX //
82 fire	fE //
83 ash	XXX //
84 burn	XXX //
85 path	stra //
86 mountain	monta5a //
87 red	XXX //
88 green	XXX //
89 yellow	XXX //
90 white	XXX //
91 black	XXX //
92 night	nEit //
93 hot	XXX //
94 cold	XXX //
95 full	pyen //
96 new	nEv //
97 good	XXX //
98 round	XXX //
99 dry	XXX //
100 name	nom //
PIEMONTESE_BARBANIA{|Romance,Italo-WesternRomance,WesternRomance,ShiftedWesternRomance,NorthwesternShiftedRomance,Gallo-Italian@}
 1   45.30    7.64      700000   itu   pms
1 I	mi //
2 you	ti //
3 we	nuy, nuyawtri //
4 this	XXX //
5 that	XXX //
6 who	XXX //
7 what	XXX //
8 not	XXX //
9 all	XXX //
10 many	XXX //
11 one	uN //
12 two	duy //
13 big	XXX //
14 long	XXX //
15 small	XXX //
16 woman	XXX //
17 man	XXX //
18 person	om //
19 fish	p3s //
20 bird	XXX //
21 dog	kaN //
22 louse	puy //
23 tree	Erbu //
24 seed	XXX //
25 leaf	foya //
26 root	XXX //
27 bark	XXX //
28 skin	pEl //
29 flesh	XXX //
30 blood	saNg //
31 bone	os //
32 grease	XXX //
33 egg	XXX //
34 horn	korn //
35 tail	XXX //
36 feather	XXX //
37 hair	XXX //
38 head	XXX //
39 ear	uriya //
40 eye	oy //
41 nose	nas //
42 mouth	XXX //
43 tooth	deNt //
44 tongue	lENga //
45 claw	XXX //
46 foot	XXX //
47 knee	Zinuy //
48 hand	maN //
49 belly	XXX //
50 neck	XXX //
51 breasts	pEt //
52 heart	XXX //
53 liver	fidik //
54 drink	bEyve //
55 eat	XXX //
56 bite	XXX //
57 see	v3de //
58 hear	sENte //
59 know	XXX //
60 sleep	XXX //
61 die	moyre //
62 kill	XXX //
63 swim	XXX //
64 fly	XXX //
65 walk	XXX //
66 come	vni //
67 lie	XXX //
68 sit	XXX //
69 stand	XXX //
70 give	XXX //
71 say	XXX //
72 sun	sul //
73 moon	XXX //
74 star	stEyla //
75 water	Eva //
76 rain	XXX //
77 stone	pEra //
78 sand	XXX //
79 earth	XXX //
80 cloud	XXX //
81 smoke	XXX //
82 fire	fo //
83 ash	XXX //
84 burn	XXX //
85 path	stra //
86 mountain	muNta5a, mu5t //
87 red	XXX //
88 green	XXX //
89 yellow	XXX //
90 white	XXX //
91 black	XXX //
92 night	noyt //
93 hot	XXX //
94 cold	XXX //
95 full	pyEN //
96 new	nov //
97 good	XXX //
98 round	XXX //
99 dry	XXX //
100 name	nom //
PIEMONTESE_CARMAGNOLA{|Romance,Italo-WesternRomance,WesternRomance,ShiftedWesternRomance,NorthwesternShiftedRomance,Gallo-Italian@}
 1   45.30    7.64      700000   itu   pms
1 I	mi //
2 you	ti //
3 we	nuy //
4 this	XXX //
5 that	XXX //
6 who	XXX //
7 what	XXX //
8 not	XXX //
9 all	XXX //
10 many	XXX //
11 one	uN //
12 two	duy //
13 big	XXX //
14 long	XXX //
15 small	XXX //
16 woman	XXX //
17 man	XXX //
18 person	om //
19 fish	pEs //
20 bird	XXX //
21 dog	kaN //
22 louse	puy //
23 tree	Erbu //
24 seed	XXX //
25 leaf	foya //
26 root	XXX //
27 bark	XXX //
28 skin	pEl //
29 flesh	XXX //
30 blood	saNg //
31 bone	os //
32 grease	XXX //
33 egg	XXX //
34 horn	korn //
35 tail	XXX //
36 feather	XXX //
37 hair	XXX //
38 head	XXX //
39 ear	uriya //
40 eye	oy //
41 nose	nas //
42 mouth	XXX //
43 tooth	deNt //
44 tongue	leNga //
45 claw	XXX //
46 foot	XXX //
47 knee	Zinuy //
48 hand	maN //
49 belly	XXX //
50 neck	XXX //
51 breasts	stomi //
52 heart	XXX //
53 liver	fidik //
54 drink	bEyve //
55 eat	XXX //
56 bite	XXX //
57 see	v3de //
58 hear	sENte //
59 know	XXX //
60 sleep	XXX //
61 die	moyre //
62 kill	XXX //
63 swim	XXX //
64 fly	XXX //
65 walk	XXX //
66 come	vni //
67 lie	XXX //
68 sit	XXX //
69 stand	XXX //
70 give	XXX //
71 say	XXX //
72 sun	sul //
73 moon	XXX //
74 star	stEyla //
75 water	eva //
76 rain	XXX //
77 stone	pera //
78 sand	XXX //
79 earth	XXX //
80 cloud	XXX //
81 smoke	XXX //
82 fire	fo //
83 ash	XXX //
84 burn	XXX //
85 path	stra //
86 mountain	muNta5a //
87 red	XXX //
88 green	XXX //
89 yellow	XXX //
90 white	XXX //
91 black	XXX //
92 night	noyt //
93 hot	XXX //
94 cold	XXX //
95 full	pyEN //
96 new	now //
97 good	XXX //
98 round	XXX //
99 dry	XXX //
100 name	nom //
PIEMONTESE_LANZO_TORINESE{|Romance,Italo-WesternRomance,WesternRomance,ShiftedWesternRomance,NorthwesternShiftedRomance,Gallo-Italian@}
 1   45.30    7.64      700000   itu   pms
1 I	mi //
2 you	ti //
3 we	nuy //
4 this	XXX //
5 that	XXX //
6 who	XXX //
7 what	XXX //
8 not	XXX //
9 all	XXX //
10 many	XXX //
11 one	uN //
12 two	duy //
13 big	XXX //
14 long	XXX //
15 small	XXX //
16 woman	XXX //
17 man	XXX //
18 person	om //
19 fish	pES //
20 bird	XXX //
21 dog	kaN //
22 louse	puy //
23 tree	pyaNta //
24 seed	XXX //
25 leaf	foya //
26 root	XXX //
27 bark	XXX //
28 skin	pEl //
29 flesh	XXX //
30 blood	saNg //
31 bone	os //
32 grease	XXX //
33 egg	XXX //
34 horn	korn //
35 tail	XXX //
36 feather	XXX //
37 hair	XXX //
38 head	XXX //
39 ear	uriya //
40 eye	oy //
41 nose	nas //
42 mouth	XXX //
43 tooth	deNt //
44 tongue	lENga //
45 claw	XXX //
46 foot	XXX //
47 knee	Zinuy //
48 hand	maN //
49 belly	XXX //
50 neck	XXX //
51 breasts	pEt //
52 heart	XXX //
53 liver	fidik //
54 drink	bEyve //
55 eat	XXX //
56 bite	XXX //
57 see	v3di //
58 hear	sENte //
59 know	XXX //
60 sleep	XXX //
61 die	moyre //
62 kill	XXX //
63 swim	XXX //
64 fly	XXX //
65 walk	XXX //
66 come	vni //
67 lie	XXX //
68 sit	XXX //
69 stand	XXX //
70 give	XXX //
71 say	XXX //
72 sun	sul //
73 moon	XXX //
74 star	stEyla //
75 water	eva //
76 rain	XXX //
77 stone	pEra //
78 sand	XXX //
79 earth	XXX //
80 cloud	XXX //
81 smoke	XXX //
82 fire	fo //
83 ash	XXX //
84 burn	XXX //
85 path	stra //
86 mountain	muNta5a //
87 red	XXX //
88 green	XXX //
89 yellow	XXX //
90 white	XXX //
91 black	XXX //
92 night	noyt //
93 hot	XXX //
94 cold	XXX //
95 full	pyEN //
96 new	nov //
97 good	XXX //
98 round	XXX //
99 dry	XXX //
100 name	nom //
PIEMONTESE_VERCELLESE{|Romance,Italo-WesternRomance,WesternRomance,ShiftedWesternRomance,NorthwesternShiftedRomance,Gallo-Italian@}
 1   45.30    7.64      700000   itu   pms
1 I	mi //
2 you	ti //
3 we	nuy //
4 this	XXX //
5 that	XXX //
6 who	XXX //
7 what	XXX //
8 not	XXX //
9 all	XXX //
10 many	XXX //
11 one	yuN //
12 two	duy //
13 big	XXX //
14 long	XXX //
15 small	XXX //
16 woman	XXX //
17 man	XXX //
18 person	omaN //
19 fish	pos //
20 bird	XXX //
21 dog	kaN //
22 louse	pyoC //
23 tree	pyaNta //
24 seed	XXX //
25 leaf	foya //
26 root	XXX //
27 bark	XXX //
28 skin	pEl //
29 flesh	XXX //
30 blood	saN //
31 bone	os //
32 grease	XXX //
33 egg	XXX //
34 horn	kornu //
35 tail	XXX //
36 feather	XXX //
37 hair	XXX //
38 head	XXX //
39 ear	uroZa //
40 eye	oC //
41 nose	nas //
42 mouth	XXX //
43 tooth	deNC //
44 tongue	leNgwa //
45 claw	XXX //
46 foot	XXX //
47 knee	ZnoC //
48 hand	maN //
49 belly	XXX //
50 neck	XXX //
51 breasts	stomik //
52 heart	XXX //
53 liver	fidik //
54 drink	bevi //
55 eat	XXX //
56 bite	XXX //
57 see	vogi //
58 hear	seNti //
59 know	XXX //
60 sleep	XXX //
61 die	mori //
62 kill	XXX //
63 swim	XXX //
64 fly	XXX //
65 walk	XXX //
66 come	5i //
67 lie	XXX //
68 sit	XXX //
69 stand	XXX //
70 give	XXX //
71 say	XXX //
72 sun	sul //
73 moon	XXX //
74 star	stola //
75 water	akwa //
76 rain	XXX //
77 stone	prEya //
78 sand	XXX //
79 earth	XXX //
80 cloud	XXX //
81 smoke	XXX //
82 fire	fok //
83 ash	XXX //
84 burn	XXX //
85 path	stra //
86 mountain	muNta5a //
87 red	XXX //
88 green	XXX //
89 yellow	XXX //
90 white	XXX //
91 black	XXX //
92 night	noC //
93 hot	XXX //
94 cold	XXX //
95 full	piN //
96 new	nof //
97 good	XXX //
98 round	XXX //
99 dry	XXX //
100 name	nom //
ARPITAN{|Romance,Italo-WesternRomance,WesternRomance,ShiftedWesternRomance,NorthwesternShiftedRomance,Gallo-Rhaetian,Oil,Francoprovencalic@}
 1   45.77    4.83      227000         frp
1 I	Z3, c3 //
2 you	t3 //
3 we	no, nu //
4 this	XXX //
5 that	XXX //
6 who	XXX //
7 what	XXX //
8 not	XXX //
9 all	XXX //
10 many	XXX //
11 one	yo* //
12 two	dow //
13 big	XXX //
14 long	XXX //
15 small	XXX //
16 woman	XXX //
17 man	XXX //
18 person	omu //
19 fish	p3so* //
20 bird	XXX //
21 dog	Si*, ci* //
22 louse	XXX //
23 tree	abro //
24 seed	XXX //
25 leaf	foL3, foLi //
26 root	XXX //
27 bark	XXX //
28 skin	XXX //
29 flesh	XXX //
30 blood	so*, so*k //
31 bone	XXX //
32 grease	XXX //
33 egg	XXX //
34 horn	XXX //
35 tail	XXX //
36 feather	XXX //
37 hair	XXX //
38 head	XXX //
39 ear	or3L3, or3Li //
40 eye	yi //
41 nose	na, no //
42 mouth	XXX //
43 tooth	dE* //
44 tongue	lE*wa, lE*gw~a //
45 claw	XXX //
46 foot	XXX //
47 knee	Z3nu, c3nu //
48 hand	ma* //
49 belly	XXX //
50 neck	XXX //
51 breasts	XXX //
52 heart	XXX //
53 liver	XXX //
54 drink	bEa //
55 eat	XXX //
56 bite	XXX //
57 see	vEa //
58 hear	ekota, exota //
59 know	XXX //
60 sleep	XXX //
61 die	mori, mo8i //
62 kill	XXX //
63 swim	XXX //
64 fly	XXX //
65 walk	XXX //
66 come	v35i, v3ni //
67 lie	XXX //
68 sit	XXX //
69 stand	XXX //
70 give	XXX //
71 say	XXX //
72 sun	solEL, sElol //
73 moon	XXX //
74 star	etela, e8ela //
75 water	Ewa, Egw~a //
76 rain	XXX //
77 stone	py~Eri, py~E8i //
78 sand	XXX //
79 earth	XXX //
80 cloud	XXX //
81 smoke	XXX //
82 fire	XXX //
83 ash	XXX //
84 burn	XXX //
85 path	Sami*, cami* //
86 mountain	mo*ta5i, monta53 //
87 red	XXX //
88 green	XXX //
89 yellow	XXX //
90 white	XXX //
91 black	XXX //
92 night	nE, nw~E //
93 hot	XXX //
94 cold	XXX //
95 full	plE*, py~E* //
96 new	novy~o, nu //
97 good	XXX //
98 round	XXX //
99 dry	XXX //
100 name	no* //
BALEAR_CATALAN{|Romance,Italo-WesternRomance,WesternRomance,ShiftedWesternRomance,SouthwesternShiftedRomance@}
 1   39.57    2.65     4105420   ctl   cat
1 I	jo //
2 you	tu //
3 we	noltros //
4 this	XXX //
5 that	XXX //
6 who	XXX //
7 what	XXX //
8 not	XXX //
9 all	XXX //
10 many	XXX //
11 one	uns //
12 two	dos //
13 big	XXX //
14 long	XXX //
15 small	XXX //
16 woman	XXX //
17 man	XXX //
18 person	p3rson3 //
19 fish	peiS //
20 bird	XXX //
21 dog	ka //
22 louse	XXX //
23 tree	abr3 //
24 seed	XXX //
25 leaf	fuL3, fuy3 //
26 root	XXX //
27 bark	XXX //
28 skin	peL //
29 flesh	XXX //
30 blood	saN //
31 bone	os //
32 grease	XXX //
33 egg	XXX //
34 horn	ba53 //
35 tail	XXX //
36 feather	XXX //
37 hair	XXX //
38 head	XXX //
39 ear	orEL3, orEy3 //
40 eye	uL, uy //
41 nose	nas //
42 mouth	XXX //
43 tooth	dent //
44 tongue	LeNgw$3 //
45 claw	XXX //
46 foot	XXX //
47 knee	Z3noL, ZonoL //
48 hand	ma //
49 belly	XXX //
50 neck	XXX //
51 breasts	XXX //
52 heart	XXX //
53 liver	XXX //
54 drink	bEur3 //
55 eat	XXX //
56 bite	XXX //
57 see	vEur3 //
58 hear	s3nti //
59 know	XXX //
60 sleep	XXX //
61 die	muri //
62 kill	XXX //
63 swim	XXX //
64 fly	XXX //
65 walk	XXX //
66 come	XXX //
67 lie	XXX //
68 sit	XXX //
69 stand	XXX //
70 give	XXX //
71 say	XXX //
72 sun	sol //
73 moon	XXX //
74 star	3stEl //
75 water	aigo //
76 rain	XXX //
77 stone	pedr3 //
78 sand	XXX //
79 earth	XXX //
80 cloud	XXX //
81 smoke	XXX //
82 fire	foT //
83 ash	XXX //
84 burn	XXX //
85 path	k3mi //
86 mountain	munta53 //
87 red	XXX //
88 green	XXX //
89 yellow	XXX //
90 white	XXX //
91 black	XXX //
92 night	nit //
93 hot	XXX //
94 cold	XXX //
95 full	plE //
96 new	now, nou //
97 good	XXX //
98 round	XXX //
99 dry	XXX //
100 name	nom //
CATALAN{|Romance,Italo-WesternRomance,WesternRomance,ShiftedWesternRomance,SouthwesternShiftedRomance@}
 1   41.75    2.00     4105420   ctl   cat
1 I	Zo //
2 you	tu //
3 we	nuzaltr3s //
4 this	XXX //
5 that	XXX //
6 who	XXX //
7 what	XXX //
8 not	XXX //
9 all	XXX //
10 many	XXX //
11 one	un //
12 two	dos //
13 big	XXX //
14 long	XXX //
15 small	XXX //
16 woman	XXX //
17 man	XXX //
18 person	p3rson3 //
19 fish	peS //
20 bird	XXX //
21 dog	gos, k3 //
22 louse	poL //
23 tree	abr3 //
24 seed	XXX //
25 leaf	fuL3 //
26 root	XXX //
27 bark	XXX //
28 skin	peL //
29 flesh	XXX //
30 blood	saN //
31 bone	os //
32 grease	XXX //
33 egg	XXX //
34 horn	korn, ba53 //
35 tail	XXX //
36 feather	XXX //
37 hair	XXX //
38 head	XXX //
39 ear	urEL3 //
40 eye	uL //
41 nose	nas //
42 mouth	XXX //
43 tooth	den //
44 tongue	LeNgw~3 //
45 claw	XXX //
46 foot	XXX //
47 knee	j3noL //
48 hand	ma //
49 belly	XXX //
50 neck	XXX //
51 breasts	pit //
52 heart	XXX //
53 liver	fej3 //
54 drink	bEur3 //
55 eat	XXX //
56 bite	XXX //
57 see	bEur3 //
58 hear	s3nti //
59 know	XXX //
60 sleep	XXX //
61 die	muri //
62 kill	XXX //
63 swim	XXX //
64 fly	XXX //
65 walk	XXX //
66 come	b3ni //
67 lie	XXX //
68 sit	XXX //
69 stand	XXX //
70 give	XXX //
71 say	XXX //
72 sun	sol //
73 moon	XXX //
74 star	3streL3 //
75 water	aixw~3 //
76 rain	XXX //
77 stone	pe8r3 //
78 sand	XXX //
79 earth	XXX //
80 cloud	XXX //
81 smoke	XXX //
82 fire	fok //
83 ash	XXX //
84 burn	XXX //
85 path	k3mi //
86 mountain	mon //
87 red	XXX //
88 green	XXX //
89 yellow	XXX //
90 white	XXX //
91 black	XXX //
92 night	nit //
93 hot	XXX //
94 cold	XXX //
95 full	plE //
96 new	nou //
97 good	XXX //
98 round	XXX //
99 dry	XXX //
100 name	nom //
CATALAN_2{|Romance,Italo-WesternRomance,WesternRomance,ShiftedWesternRomance,SouthwesternShiftedRomance@}
 1   41.38    2.18     4105420   ctl   cat
1 I	Zo //
2 you	tu //
3 we	nuzaltr3s //
4 this	XXX //
5 that	XXX //
6 who	XXX //
7 what	XXX //
8 not	XXX //
9 all	XXX //
10 many	XXX //
11 one	uns //
12 two	dos //
13 big	XXX //
14 long	XXX //
15 small	XXX //
16 woman	XXX //
17 man	XXX //
18 person	p3rson3 //
19 fish	peS //
20 bird	XXX //
21 dog	gos //
22 louse	poL //
23 tree	abr3 //
24 seed	XXX //
25 leaf	fuL3 //
26 root	XXX //
27 bark	XXX //
28 skin	peL //
29 flesh	XXX //
30 blood	saN //
31 bone	os //
32 grease	XXX //
33 egg	XXX //
34 horn	ba53 //
35 tail	XXX //
36 feather	XXX //
37 hair	XXX //
38 head	XXX //
39 ear	urEL3 //
40 eye	uL //
41 nose	nas //
42 mouth	XXX //
43 tooth	den //
44 tongue	LeNgw$3 //
45 claw	XXX //
46 foot	XXX //
47 knee	Z3noL //
48 hand	ma //
49 belly	XXX //
50 neck	XXX //
51 breasts	XXX //
52 heart	XXX //
53 liver	fej3 //
54 drink	bEur3 //
55 eat	XXX //
56 bite	XXX //
57 see	bEur3 //
58 hear	s3nti //
59 know	XXX //
60 sleep	XXX //
61 die	muri //
62 kill	XXX //
63 swim	XXX //
64 fly	XXX //
65 walk	XXX //
66 come	b3ni //
67 lie	XXX //
68 sit	XXX //
69 stand	XXX //
70 give	XXX //
71 say	XXX //
72 sun	sol //
73 moon	XXX //
74 star	3stEl //
75 water	aixw~3 //
76 rain	XXX //
77 stone	pe8r3 //
78 sand	XXX //
79 earth	XXX //
80 cloud	XXX //
81 smoke	XXX //
82 fire	fok //
83 ash	XXX //
84 burn	XXX //
85 path	k3mi //
86 mountain	munta53 //
87 red	XXX //
88 green	XXX //
89 yellow	XXX //
90 white	XXX //
91 black	XXX //
92 night	nit //
93 hot	XXX //
94 cold	XXX //
95 full	plE //
96 new	now, nou //
97 good	XXX //
98 round	XXX //
99 dry	XXX //
100 name	nom //
FRENCH{|Romance,Italo-WesternRomance,WesternRomance,ShiftedWesternRomance,NorthwesternShiftedRomance,Gallo-Rhaetian,Oil,CentralOil,Macro-French,GlobalFrench@}
 1   48.00    2.00    76096430   fre   fra
1 I	j3 //
2 you	ti, vu //
3 we	nu //
4 this	s3si //
5 that	s3la //
6 who	ki //
7 what	kwa //
8 not	n3 pa //
9 all	tu //
10 many	boku //
11 one	oe* //
12 two	de //
13 big	gra* //
14 long	lo* //
15 small	p3ti //
16 woman	fam //
17 man	om //
18 person	om //
19 fish	pw~aso* //
20 bird	wazo //
21 dog	Sia* //
22 louse	pu //
23 tree	arbr3 //
24 seed	gran //
25 leaf	f3y //
26 root	rasin //
27 bark	ekors //
28 skin	po //
29 flesh	vy~a*d //
30 blood	sa* //
31 bone	os //
32 grease	grais //
33 egg	3f //
34 horn	korn //
35 tail	ke //
36 feather	ply~m //
37 hair	S3ve //
38 head	t3t //
39 ear	ore //
40 eye	3y //
41 nose	ne //
42 mouth	buS //
43 tooth	da* //
44 tongue	la*g //
45 claw	o*gl //
46 foot	py~e //
47 knee	j3nu //
48 hand	ma* //
49 belly	va*tr //
50 neck	ku //
51 breasts	pw~atrin //
52 heart	k3r //
53 liver	fw~a //
54 drink	bw~a //
55 eat	ma*g //
56 bite	mord //
57 see	vw~a //
58 hear	o*ta*dr //
59 know	savw~a //
60 sleep	dormi //
61 die	muri //
62 kill	tue //
63 swim	naje //
64 fly	vw~ale //
65 walk	marSe //
66 come	v3ni //
67 lie	seta*dr, etra*da*dE //
68 sit	sasw~a, etrasi //
69 stand	s3l3ve, s3t3nird3vu //
70 give	done //
71 say	di //
72 sun	sole //
73 moon	len //
74 star	etw~ol //
75 water	o //
76 rain	plui //
77 stone	py~er //
78 sand	sabl //
79 earth	ter //
80 cloud	nuaj //
81 smoke	fEme //
82 fire	fe //
83 ash	sa*dr //
84 burn	brule //
85 path	rut //
86 mountain	mo*taj //
87 red	ruj //
88 green	ver //
89 yellow	jon //
90 white	bla* //
91 black	nw~ar //
92 night	nui //
93 hot	So //
94 cold	fr~wa //
95 full	pl3* //
96 new	nuvo //
97 good	bo* //
98 round	ro* //
99 dry	s3k //
100 name	no* //
NONES_FASSANO{|Romance,Italo-WesternRomance,WesternRomance,ShiftedWesternRomance,NorthwesternShiftedRomance,Gallo-Rhaetian@}
 1   46.61   11.89       31000   ldn   lld
1 I	Ze //
2 you	XXX //
3 we	XXX //
4 this	XXX //
5 that	XXX //
6 who	XXX //
7 what	XXX //
8 not	XXX //
9 all	XXX //
10 many	XXX //
11 one	uN //
12 two	XXX //
13 big	XXX //
14 long	XXX //
15 small	XXX //
16 woman	XXX //
17 man	XXX //
18 person	om //
19 fish	peS //
20 bird	XXX //
21 dog	Ta5 //
22 louse	poye //
23 tree	XXX //
24 seed	XXX //
25 leaf	foa //
26 root	XXX //
27 bark	XXX //
28 skin	pel //
29 flesh	XXX //
30 blood	saNk //
31 bone	os //
32 grease	XXX //
33 egg	XXX //
34 horn	korn //
35 tail	XXX //
36 feather	XXX //
37 hair	XXX //
38 head	XXX //
39 ear	ureya //
40 eye	eye //
41 nose	nEs //
42 mouth	XXX //
43 tooth	XXX //
44 tongue	XXX //
45 claw	XXX //
46 foot	XXX //
47 knee	Z3neye //
48 hand	ma5 //
49 belly	XXX //
50 neck	XXX //
51 breasts	pyet //
52 heart	XXX //
53 liver	neygEr //
54 drink	beyver //
55 eat	XXX //
56 bite	XXX //
57 see	veder //
58 hear	sentir //
59 know	XXX //
60 sleep	XXX //
61 die	mori //
62 kill	XXX //
63 swim	XXX //
64 fly	XXX //
65 walk	XXX //
66 come	ve5ir //
67 lie	XXX //
68 sit	XXX //
69 stand	XXX //
70 give	XXX //
71 say	XXX //
72 sun	soreye //
73 moon	XXX //
74 star	Steyla //
75 water	XXX //
76 rain	XXX //
77 stone	sas //
78 sand	XXX //
79 earth	XXX //
80 cloud	XXX //
81 smoke	XXX //
82 fire	fek //
83 ash	XXX //
84 burn	XXX //
85 path	StrEda //
86 mountain	krepa //
87 red	XXX //
88 green	XXX //
89 yellow	XXX //
90 white	XXX //
91 black	XXX //
92 night	net //
93 hot	XXX //
94 cold	XXX //
95 full	pye5 //
96 new	nef //
97 good	XXX //
98 round	XXX //
99 dry	XXX //
100 name	inom //
OCCITAN_ARANESE{|Romance,Italo-WesternRomance,WesternRomance,ShiftedWesternRomance,SouthwesternShiftedRomance,Occitanic@}
 1   42.72    0.84      218310   occ   oci
1 I	Zu, ieu //
2 you	ti, tu //
3 we	nuzati //
4 this	XXX //
5 that	XXX //
6 who	XXX //
7 what	XXX //
8 not	XXX //
9 all	XXX //
10 many	XXX //
11 one	iN, uN //
12 two	dis, dues //
13 big	XXX //
14 long	XXX //
15 small	XXX //
16 woman	XXX //
17 man	XXX //
18 person	persuno //
19 fish	peiS //
20 bird	XXX //
21 dog	kaN //
22 louse	XXX //
23 tree	arbe //
24 seed	XXX //
25 leaf	ueLo //
26 root	XXX //
27 bark	XXX //
28 skin	pEt, pEC //
29 flesh	XXX //
30 blood	saN //
31 bone	os, uas //
32 grease	XXX //
33 egg	XXX //
34 horn	korno //
35 tail	XXX //
36 feather	XXX //
37 hair	XXX //
38 head	XXX //
39 ear	aureLo //
40 eye	ueL //
41 nose	nas //
42 mouth	XXX //
43 tooth	den //
44 tongue	leNg~uo, leNg~o //
45 claw	XXX //
46 foot	XXX //
47 knee	ZuL, juL //
48 hand	maN //
49 belly	XXX //
50 neck	XXX //
51 breasts	XXX //
52 heart	XXX //
53 liver	XXX //
54 drink	bEbe //
55 eat	XXX //
56 bite	XXX //
57 see	be8e //
58 hear	ent~ene //
59 know	XXX //
60 sleep	XXX //
61 die	muri //
62 kill	XXX //
63 swim	XXX //
64 fly	XXX //
65 walk	XXX //
66 come	bie //
67 lie	XXX //
68 sit	XXX //
69 stand	XXX //
70 give	XXX //
71 say	XXX //
72 sun	su, sulei //
73 moon	XXX //
74 star	estelo //
75 water	aixuo, aixo //
76 rain	XXX //
77 stone	pEiro //
78 sand	XXX //
79 earth	XXX //
80 cloud	XXX //
81 smoke	XXX //
82 fire	uek //
83 ash	XXX //
84 burn	XXX //
85 path	kursEro, kamiN //
86 mountain	munt~a5o //
87 red	XXX //
88 green	XXX //
89 yellow	XXX //
90 white	XXX //
91 black	XXX //
92 night	ne, nuei //
93 hot	XXX //
94 cold	XXX //
95 full	pleN //
96 new	nau //
97 good	XXX //
98 round	XXX //
99 dry	XXX //
100 name	nom //
ITALIAN{|Romance,Italo-WesternRomance,Italo-Dalmatian,ItalianRomance@}
 1   43.00   12.00    63370110   ifi   ita
1 I	io //
2 you	tu //
3 we	noi //
4 this	XXX //
5 that	XXX //
6 who	XXX //
7 what	XXX //
8 not	XXX //
9 all	XXX //
10 many	XXX //
11 one	uno //
12 two	due //
13 big	XXX //
14 long	XXX //
15 small	XXX //
16 woman	XXX //
17 man	XXX //
18 person	persona //
19 fish	peSe //
20 bird	XXX //
21 dog	kane //
22 louse	pidokky~o //
23 tree	albero //
24 seed	XXX //
25 leaf	foLa //
26 root	XXX //
27 bark	XXX //
28 skin	pElle //
29 flesh	XXX //
30 blood	saNgwe //
31 bone	osso //
32 grease	XXX //
33 egg	XXX //
34 horn	korno //
35 tail	XXX //
36 feather	XXX //
37 hair	XXX //
38 head	XXX //
39 ear	orekkyo //
40 eye	okkyo //
41 nose	naso //
42 mouth	XXX //
43 tooth	dante //
44 tongue	liNgwa //
45 claw	XXX //
46 foot	XXX //
47 knee	jinokkyo //
48 hand	mano //
49 belly	XXX //
50 neck	XXX //
51 breasts	pEtto //
52 heart	XXX //
53 liver	fegato //
54 drink	bere //
55 eat	XXX //
56 bite	XXX //
57 see	ved //
58 hear	ud //
59 know	XXX //
60 sleep	XXX //
61 die	mor //
62 kill	XXX //
63 swim	XXX //
64 fly	XXX //
65 walk	XXX //
66 come	vEn //
67 lie	XXX //
68 sit	XXX //
69 stand	XXX //
70 give	XXX //
71 say	XXX //
72 sun	sole //
73 moon	XXX //
74 star	stella //
75 water	akwa //
76 rain	XXX //
77 stone	pyEtra //
78 sand	XXX //
79 earth	XXX //
80 cloud	XXX //
81 smoke	XXX //
82 fire	fwoko //
83 ash	XXX //
84 burn	XXX //
85 path	sentyaro //
86 mountain	monta5a //
87 red	XXX //
88 green	XXX //
89 yellow	XXX //
90 white	XXX //
91 black	XXX //
92 night	notte //
93 hot	XXX //
94 cold	XXX //
95 full	pyEno //
96 new	nwovo //
97 good	XXX //
98 round	XXX //
99 dry	XXX //
100 name	nome //
ITALIAN_GROSSETO_TUSCAN{|Romance,Italo-WesternRomance,Italo-Dalmatian,ItalianRomance@}
 1   43.00   12.00    63370110   ifi   ita
1 I	io //
2 you	te //
3 we	noi //
4 this	XXX //
5 that	XXX //
6 who	XXX //
7 what	XXX //
8 not	XXX //
9 all	XXX //
10 many	XXX //
11 one	uno //
12 two	due //
13 big	XXX //
14 long	XXX //
15 small	XXX //
16 woman	XXX //
17 man	XXX //
18 person	omo //
19 fish	peSe //
20 bird	XXX //
21 dog	kane //
22 louse	pidokyo //
23 tree	pyanta //
24 seed	XXX //
25 leaf	foLa //
26 root	XXX //
27 bark	XXX //
28 skin	pEle //
29 flesh	XXX //
30 blood	sangwe //
31 bone	oso //
32 grease	XXX //
33 egg	XXX //
34 horn	korno //
35 tail	XXX //
36 feather	XXX //
37 hair	XXX //
38 head	XXX //
39 ear	orekyo //
40 eye	okyo //
41 nose	naso //
42 mouth	XXX //
43 tooth	dEnte //
44 tongue	lingwa //
45 claw	XXX //
46 foot	XXX //
47 knee	Zinkyo //
48 hand	mano //
49 belly	XXX //
50 neck	XXX //
51 breasts	pEto //
52 heart	XXX //
53 liver	fegato //
54 drink	bE //
55 eat	XXX //
56 bite	XXX //
57 see	vedere //
58 hear	sentire //
59 know	XXX //
60 sleep	XXX //
61 die	morire //
62 kill	XXX //
63 swim	XXX //
64 fly	XXX //
65 walk	XXX //
66 come	venire //
67 lie	XXX //
68 sit	XXX //
69 stand	XXX //
70 give	XXX //
71 say	XXX //
72 sun	sole //
73 moon	XXX //
74 star	stela //
75 water	akwa //
76 rain	XXX //
77 stone	saso //
78 sand	XXX //
79 earth	XXX //
80 cloud	XXX //
81 smoke	XXX //
82 fire	foko //
83 ash	XXX //
84 burn	XXX //
85 path	strada //
86 mountain	monata5a, monte //
87 red	XXX //
88 green	XXX //
89 yellow	XXX //
90 white	XXX //
91 black	XXX //
92 night	note //
93 hot	XXX //
94 cold	XXX //
95 full	pyEno //
96 new	novo //
97 good	XXX //
98 round	XXX //
99 dry	XXX //
100 name	nome //
ROMANSH_SURMIRAN{|Romance,Italo-WesternRomance,WesternRomance,ShiftedWesternRomance,NorthwesternShiftedRomance,Gallo-Rhaetian@}
 1   46.55    9.93       40039   rsm   roh
1 I	i3 //
2 you	te //
3 we	nows //
4 this	XXX //
5 that	XXX //
6 who	XXX //
7 what	XXX //
8 not	XXX //
9 all	XXX //
10 many	XXX //
11 one	en //
12 two	dus //
13 big	XXX //
14 long	XXX //
15 small	XXX //
16 woman	XXX //
17 man	XXX //
18 person	k3rstaN //
19 fish	peS //
20 bird	XXX //
21 dog	TaN //
22 louse	pluL //
23 tree	plant3 //
24 seed	XXX //
25 leaf	fiL //
26 root	XXX //
27 bark	XXX //
28 skin	pel //
29 flesh	XXX //
30 blood	saNk //
31 bone	os //
32 grease	XXX //
33 egg	XXX //
34 horn	korn3 //
35 tail	XXX //
36 feather	XXX //
37 hair	XXX //
38 head	XXX //
39 ear	urey3 //
40 eye	iL //
41 nose	nas //
42 mouth	XXX //
43 tooth	daynt //
44 tongue	LaNg3 //
45 claw	XXX //
46 foot	XXX //
47 knee	g3nuL //
48 hand	maN //
49 belly	XXX //
50 neck	XXX //
51 breasts	pET //
52 heart	XXX //
53 liver	nirom //
54 drink	bev3r //
55 eat	XXX //
56 bite	XXX //
57 see	vEkr //
58 hear	santkEr //
59 know	XXX //
60 sleep	XXX //
61 die	murEkr //
62 kill	XXX //
63 swim	XXX //
64 fly	XXX //
65 walk	XXX //
66 come	nEkr //
67 lie	XXX //
68 sit	XXX //
69 stand	XXX //
70 give	XXX //
71 say	XXX //
72 sun	suLeL //
73 moon	XXX //
74 star	stEyl3 //
75 water	av3 //
76 rain	XXX //
77 stone	krap //
78 sand	XXX //
79 earth	XXX //
80 cloud	XXX //
81 smoke	XXX //
82 fire	fi //
83 ash	XXX //
84 burn	XXX //
85 path	vey3 //
86 mountain	munto53 //
87 red	XXX //
88 green	XXX //
89 yellow	XXX //
90 white	XXX //
91 black	XXX //
92 night	noT //
93 hot	XXX //
94 cold	XXX //
95 full	pla5 //
96 new	nof //
97 good	XXX //
98 round	XXX //
99 dry	XXX //
100 name	nom //
ROMANIAN_2{|Romance,EasternRomance,BalkanRomance@}
 1   46.00   25.00    24150840   rom   ron
1 I	ew //
2 you	tu //
3 we	noy //
4 this	XXX //
5 that	XXX //
6 who	XXX //
7 what	XXX //
8 not	XXX //
9 all	XXX //
10 many	XXX //
11 one	unu //
12 two	doy //
13 big	XXX //
14 long	XXX //
15 small	XXX //
16 woman	XXX //
17 man	XXX //
18 person	om //
19 fish	peSte //
20 bird	XXX //
21 dog	kaine //
22 louse	paduke //
23 tree	arbore, pom, %kopak //
24 seed	XXX //
25 leaf	%foaie, frunz3 //
26 root	XXX //
27 bark	XXX //
28 skin	pyele //
29 flesh	XXX //
30 blood	s3nje //
31 bone	os //
32 grease	XXX //
33 egg	XXX //
34 horn	korn //
35 tail	XXX //
36 feather	XXX //
37 hair	XXX //
38 head	XXX //
39 ear	ureke //
40 eye	oky //
41 nose	nas //
42 mouth	XXX //
43 tooth	dinte //
44 tongue	limb3 //
45 claw	XXX //
46 foot	XXX //
47 knee	jenuNky //
48 hand	m3n3 //
49 belly	XXX //
50 neck	XXX //
51 breasts	s3n //
52 heart	XXX //
53 liver	fikat //
54 drink	bea //
55 eat	XXX //
56 bite	XXX //
57 see	vedea //
58 hear	auzy //
59 know	XXX //
60 sleep	XXX //
61 die	%deceda, %expira, mury, pieri, raposa, %sucomba //
62 kill	XXX //
63 swim	XXX //
64 fly	XXX //
65 walk	XXX //
66 come	veny //
67 lie	XXX //
68 sit	XXX //
69 stand	XXX //
70 give	XXX //
71 say	XXX //
72 sun	soare //
73 moon	XXX //
74 star	stea, steaua //
75 water	ap3 //
76 rain	XXX //
77 stone	pyatr3 //
78 sand	XXX //
79 earth	XXX //
80 cloud	XXX //
81 smoke	XXX //
82 fire	fok //
83 ash	XXX //
84 burn	XXX //
85 path	cale, %drum //
86 mountain	%colina, %deal, %magura, munte //
87 red	XXX //
88 green	XXX //
89 yellow	XXX //
90 white	XXX //
91 black	XXX //
92 night	noapte //
93 hot	XXX //
94 cold	XXX //
95 full	plin //
96 new	now //
97 good	XXX //
98 round	XXX //
99 dry	XXX //
100 name	nume //
ROMANSH_VALLADER{|Romance,Italo-WesternRomance,WesternRomance,ShiftedWesternRomance,NorthwesternShiftedRomance,Gallo-Rhaetian@}
 1   46.55    9.93       40039   rmc   roh
1 I	Ew //
2 you	tu //
3 we	nus //
4 this	XXX //
5 that	XXX //
6 who	XXX //
7 what	XXX //
8 not	XXX //
9 all	XXX //
10 many	XXX //
11 one	un //
12 two	dwos, dus //
13 big	XXX //
14 long	XXX //
15 small	XXX //
16 woman	XXX //
17 man	XXX //
18 person	uman //
19 fish	peS //
20 bird	XXX //
21 dog	San //
22 louse	plwoL //
23 tree	bEsS //
24 seed	XXX //
25 leaf	foL3 //
26 root	XXX //
27 bark	XXX //
28 skin	pel //
29 flesh	XXX //
30 blood	saNk //
31 bone	os //
32 grease	XXX //
33 egg	XXX //
34 horn	korn3 //
35 tail	XXX //
36 feather	XXX //
37 hair	XXX //
38 head	XXX //
39 ear	uraL3 //
40 eye	oL //
41 nose	nas //
42 mouth	XXX //
43 tooth	daynt //
44 tongue	lew3 //
45 claw	XXX //
46 foot	XXX //
47 knee	ZnwoL //
48 hand	man //
49 belly	XXX //
50 neck	XXX //
51 breasts	pet //
52 heart	XXX //
53 liver	53rom, 4irom //
54 drink	bayv3r //
55 eat	XXX //
56 bite	XXX //
57 see	v3Cer, v3rer //
58 hear	dudir //
59 know	XXX //
60 sleep	XXX //
61 die	murir //
62 kill	XXX //
63 swim	XXX //
64 fly	XXX //
65 walk	XXX //
66 come	5ir //
67 lie	XXX //
68 sit	XXX //
69 stand	XXX //
70 give	XXX //
71 say	XXX //
72 sun	sulay //
73 moon	XXX //
74 star	stayl3 //
75 water	aw3 //
76 rain	XXX //
77 stone	krap //
78 sand	XXX //
79 earth	XXX //
80 cloud	XXX //
81 smoke	XXX //
82 fire	fo //
83 ash	XXX //
84 burn	XXX //
85 path	vi3 //
86 mountain	munto53 //
87 red	XXX //
88 green	XXX //
89 yellow	XXX //
90 white	XXX //
91 black	XXX //
92 night	not //
93 hot	XXX //
94 cold	XXX //
95 full	playn //
96 new	nowf //
97 good	XXX //
98 round	XXX //
99 dry	XXX //
100 name	nom //
SARDINIAN_CAMPIDANESE{|Romance,SouthernRomance,Sardo-Corsican,Sardinian@}
 1   39.06    9.04      500000   srd   sro
1 I	dEw //
2 you	tuy //
3 we	nozu, nozatruzu //
4 this	XXX //
5 that	XXX //
6 who	XXX //
7 what	XXX //
8 not	XXX //
9 all	XXX //
10 many	XXX //
11 one	unu //
12 two	duzu //
13 big	XXX //
14 long	XXX //
15 small	XXX //
16 woman	XXX //
17 man	XXX //
18 person	omini //
19 fish	piSi //
20 bird	XXX //
21 dog	kai //
22 louse	prioxu //
23 tree	mata //
24 seed	XXX //
25 leaf	fola //
26 root	XXX //
27 bark	XXX //
28 skin	pEdi //
29 flesh	XXX //
30 blood	SaNguni //
31 bone	osu //
32 grease	XXX //
33 egg	XXX //
34 horn	koru //
35 tail	XXX //
36 feather	XXX //
37 hair	XXX //
38 head	XXX //
39 ear	orixa //
40 eye	oxu //
41 nose	nazu //
42 mouth	XXX //
43 tooth	dEnti //
44 tongue	limba //
45 claw	XXX //
46 foot	XXX //
47 knee	jenuxu //
48 hand	manu //
49 belly	XXX //
50 neck	XXX //
51 breasts	pitura //
52 heart	XXX //
53 liver	figaw //
54 drink	bufay //
55 eat	XXX //
56 bite	XXX //
57 see	biri, bidi //
58 hear	intEndi //
59 know	XXX //
60 sleep	XXX //
61 die	mori //
62 kill	XXX //
63 swim	XXX //
64 fly	XXX //
65 walk	XXX //
66 come	bEni //
67 lie	XXX //
68 sit	XXX //
69 stand	XXX //
70 give	XXX //
71 say	XXX //
72 sun	soli //
73 moon	XXX //
74 star	stEda //
75 water	aba //
76 rain	XXX //
77 stone	perda, pedra //
78 sand	XXX //
79 earth	XXX //
80 cloud	XXX //
81 smoke	XXX //
82 fire	foxu //
83 ash	XXX //
84 burn	XXX //
85 path	aruxa //
86 mountain	monti //
87 red	XXX //
88 green	XXX //
89 yellow	XXX //
90 white	XXX //
91 black	XXX //
92 night	noti //
93 hot	XXX //
94 cold	XXX //
95 full	prenu //
96 new	now //
97 good	XXX //
98 round	XXX //
99 dry	XXX //
100 name	nomini //
SARDINIAN{|Romance,SouthernRomance,Sardo-Corsican,Sardinian@}
 1   40.00    9.00           0            
1 I	deo //
2 you	XXX //
3 we	nos //
4 this	XXX //
5 that	XXX //
6 who	XXX //
7 what	XXX //
8 not	XXX //
9 all	XXX //
10 many	XXX //
11 one	unu //
12 two	duos //
13 big	XXX //
14 long	XXX //
15 small	XXX //
16 woman	XXX //
17 man	XXX //
18 person	pesone //
19 fish	piSe //
20 bird	XXX //
21 dog	kane //
22 louse	priogu //
23 tree	arvure //
24 seed	XXX //
25 leaf	foza //
26 root	XXX //
27 bark	XXX //
28 skin	pede //
29 flesh	XXX //
30 blood	sambene //
31 bone	osu //
32 grease	XXX //
33 egg	XXX //
34 horn	koru //
35 tail	XXX //
36 feather	XXX //
37 hair	XXX //
38 head	XXX //
39 ear	uriga //
40 eye	ogu //
41 nose	nasu //
42 mouth	XXX //
43 tooth	dente //
44 tongue	limba //
45 claw	XXX //
46 foot	XXX //
47 knee	enugu //
48 hand	manu //
49 belly	XXX //
50 neck	XXX //
51 breasts	petus //
52 heart	XXX //
53 liver	figadu //
54 drink	biere //
55 eat	XXX //
56 bite	XXX //
57 see	biere //
58 hear	intendere //
59 know	XXX //
60 sleep	XXX //
61 die	morere //
62 kill	XXX //
63 swim	XXX //
64 fly	XXX //
65 walk	XXX //
66 come	benere //
67 lie	XXX //
68 sit	XXX //
69 stand	XXX //
70 give	XXX //
71 say	XXX //
72 sun	sole //
73 moon	XXX //
74 star	isteda //
75 water	aba //
76 rain	XXX //
77 stone	pedra //
78 sand	XXX //
79 earth	XXX //
80 cloud	XXX //
81 smoke	XXX //
82 fire	fogu //
83 ash	XXX //
84 burn	XXX //
85 path	istrada //
86 mountain	munta5a //
87 red	XXX //
88 green	XXX //
89 yellow	XXX //
90 white	XXX //
91 black	XXX //
92 night	note //
93 hot	XXX //
94 cold	XXX //
95 full	prenu //
96 new	nou //
97 good	XXX //
98 round	XXX //
99 dry	XXX //
100 name	lumene //
SARDINIAN_LOGUDARESE{|Romance,SouthernRomance,Sardo-Corsican,Sardinian@}
 1   40.50    9.10      500000         src
1 I	deo //
2 you	tue //
3 we	nois //
4 this	XXX //
5 that	XXX //
6 who	XXX //
7 what	XXX //
8 not	XXX //
9 all	XXX //
10 many	XXX //
11 one	unu //
12 two	duos //
13 big	XXX //
14 long	XXX //
15 small	XXX //
16 woman	XXX //
17 man	XXX //
18 person	omine //
19 fish	piske //
20 bird	XXX //
21 dog	kane //
22 louse	preuku //
23 tree	arvure, arvule //
24 seed	XXX //
25 leaf	foZa //
26 root	XXX //
27 bark	XXX //
28 skin	pede //
29 flesh	XXX //
30 blood	sambene //
31 bone	osu //
32 grease	XXX //
33 egg	XXX //
34 horn	koru //
35 tail	XXX //
36 feather	XXX //
37 hair	XXX //
38 head	XXX //
39 ear	orikra //
40 eye	okru //
41 nose	nasu //
42 mouth	XXX //
43 tooth	dente //
44 tongue	limba //
45 claw	XXX //
46 foot	XXX //
47 knee	benukru //
48 hand	manu //
49 belly	XXX //
50 neck	XXX //
51 breasts	petora //
52 heart	XXX //
53 liver	fikadu //
54 drink	bufare //
55 eat	XXX //
56 bite	XXX //
57 see	biere //
58 hear	intendere //
59 know	XXX //
60 sleep	XXX //
61 die	morere //
62 kill	XXX //
63 swim	XXX //
64 fly	XXX //
65 walk	XXX //
66 come	benere //
67 lie	XXX //
68 sit	XXX //
69 stand	XXX //
70 give	XXX //
71 say	XXX //
72 sun	sole //
73 moon	XXX //
74 star	isteda //
75 water	aba //
76 rain	XXX //
77 stone	perda //
78 sand	XXX //
79 earth	XXX //
80 cloud	XXX //
81 smoke	XXX //
82 fire	fogu //
83 ash	XXX //
84 burn	XXX //
85 path	istrada //
86 mountain	monte //
87 red	XXX //
88 green	XXX //
89 yellow	XXX //
90 white	XXX //
91 black	XXX //
92 night	note //
93 hot	XXX //
94 cold	XXX //
95 full	prenu //
96 new	novu //
97 good	XXX //
98 round	XXX //
99 dry	XXX //
100 name	lumene //
PORTUGUESE{|Romance,Italo-WesternRomance,WesternRomance,ShiftedWesternRomance,SouthwesternShiftedRomance,WestIbero-Romance,GalicianRomance,Macro-Portuguese,Brazil-PortugalPortuguese@}
 1   39.00   -8.00   218765470   por   por
1 I	eu //
2 you	tu //
3 we	noS //
4 this	XXX //
5 that	XXX //
6 who	XXX //
7 what	XXX //
8 not	XXX //
9 all	XXX //
10 many	XXX //
11 one	u* //
12 two	doiS //
13 big	XXX //
14 long	XXX //
15 small	XXX //
16 woman	XXX //
17 man	XXX //
18 person	pErzon //
19 fish	paiS3 //
20 bird	XXX //
21 dog	ka*u* //
22 louse	pioLu //
23 tree	Ervur3 //
24 seed	XXX //
25 leaf	foLa //
26 root	XXX //
27 bark	XXX //
28 skin	pEl3 //
29 flesh	XXX //
30 blood	sa*x3 //
31 bone	osu //
32 grease	XXX //
33 egg	XXX //
34 horn	Sifr3 //
35 tail	XXX //
36 feather	XXX //
37 hair	XXX //
38 head	XXX //
39 ear	oraLa //
40 eye	oLu //
41 nose	nariS //
42 mouth	XXX //
43 tooth	de*t3 //
44 tongue	li*gua //
45 claw	XXX //
46 foot	XXX //
47 knee	ZuaLu //
48 hand	ma*u //
49 belly	XXX //
50 neck	XXX //
51 breasts	saiuS //
52 heart	XXX //
53 liver	fixa8u //
54 drink	b3b //
55 eat	XXX //
56 bite	XXX //
57 see	ver //
58 hear	ov //
59 know	XXX //
60 sleep	XXX //
61 die	mur //
62 kill	XXX //
63 swim	XXX //
64 fly	XXX //
65 walk	XXX //
66 come	vir //
67 lie	XXX //
68 sit	XXX //
69 stand	XXX //
70 give	XXX //
71 say	XXX //
72 sun	sol //
73 moon	XXX //
74 star	3Strela //
75 water	Egw~a //
76 rain	XXX //
77 stone	pEdra //
78 sand	XXX //
79 earth	XXX //
80 cloud	XXX //
81 smoke	XXX //
82 fire	fogu //
83 ash	XXX //
84 burn	XXX //
85 path	se*da //
86 mountain	mo*ta5a //
87 red	XXX //
88 green	XXX //
89 yellow	XXX //
90 white	XXX //
91 black	XXX //
92 night	noyt3 //
93 hot	XXX //
94 cold	XXX //
95 full	Seyu //
96 new	novu //
97 good	XXX //
98 round	XXX //
99 dry	XXX //
100 name	nom3 //
SICILIAN_UnnamedInSource{|Romance,Italo-WesternRomance,Italo-Dalmatian,ItalianRomance@}
 1   37.50   14.00     4700000         scn
1 I	iu, eu //
2 you	XXX //
3 we	nuautri //
4 this	XXX //
5 that	XXX //
6 who	XXX //
7 what	XXX //
8 not	XXX //
9 all	XXX //
10 many	XXX //
11 one	unu //
12 two	du, dui //
13 big	XXX //
14 long	XXX //
15 small	XXX //
16 woman	XXX //
17 man	XXX //
18 person	pirsuna //
19 fish	peSi, piSi //
20 bird	XXX //
21 dog	kani //
22 louse	XXX //
23 tree	arbulu //
24 seed	XXX //
25 leaf	fogia //
26 root	XXX //
27 bark	XXX //
28 skin	pedi //
29 flesh	XXX //
30 blood	saNgu //
31 bone	osu //
32 grease	XXX //
33 egg	XXX //
34 horn	kornutu //
35 tail	XXX //
36 feather	XXX //
37 hair	XXX //
38 head	XXX //
39 ear	orikia //
40 eye	okiu //
41 nose	naska, nasu //
42 mouth	XXX //
43 tooth	denti //
44 tongue	liNw~a //
45 claw	XXX //
46 foot	XXX //
47 knee	dinokiu //
48 hand	manu //
49 belly	XXX //
50 neck	XXX //
51 breasts	petu, mina //
52 heart	XXX //
53 liver	fiCatu //
54 drink	biviri, vippita //
55 eat	XXX //
56 bite	XXX //
57 see	vidiri //
58 hear	sentiri, ascutari //
59 know	XXX //
60 sleep	XXX //
61 die	moriri, muriri //
62 kill	XXX //
63 swim	XXX //
64 fly	XXX //
65 walk	XXX //
66 come	veniri, viniri //
67 lie	XXX //
68 sit	XXX //
69 stand	XXX //
70 give	XXX //
71 say	XXX //
72 sun	suli //
73 moon	XXX //
74 star	stida //
75 water	akw~a //
76 rain	XXX //
77 stone	petra //
78 sand	XXX //
79 earth	XXX //
80 cloud	XXX //
81 smoke	XXX //
82 fire	foku //
83 ash	XXX //
84 burn	XXX //
85 path	strata, via //
86 mountain	munta5a //
87 red	XXX //
88 green	XXX //
89 yellow	XXX //
90 white	XXX //
91 black	XXX //
92 night	noti //
93 hot	XXX //
94 cold	XXX //
95 full	Cinu, saciu //
96 new	novu //
97 good	XXX //
98 round	XXX //
99 dry	XXX //
100 name	nomi, nomu //
VLACH{|Romance,EasternRomance,BalkanRomance@}
 1   39.67   21.33      502160         rup
1 I	eu, siNuru //
2 you	tini //
3 we	noi //
4 this	XXX //
5 that	XXX //
6 who	XXX //
7 what	XXX //
8 not	XXX //
9 all	XXX //
10 many	XXX //
11 one	unu, una //
12 two	dui, doua //
13 big	XXX //
14 long	XXX //
15 small	XXX //
16 woman	XXX //
17 man	XXX //
18 person	omu, birbatu //
19 fish	pesku //
20 bird	XXX //
21 dog	XXX //
22 louse	XXX //
23 tree	arbor, pomu //
24 seed	XXX //
25 leaf	XXX //
26 root	XXX //
27 bark	XXX //
28 skin	kiali //
29 flesh	XXX //
30 blood	sinca //
31 bone	XXX //
32 grease	XXX //
33 egg	XXX //
34 horn	XXX //
35 tail	XXX //
36 feather	XXX //
37 hair	XXX //
38 head	XXX //
39 ear	uriacli //
40 eye	okklu //
41 nose	XXX //
42 mouth	XXX //
43 tooth	dinti //
44 tongue	limba //
45 claw	XXX //
46 foot	XXX //
47 knee	cinuklu //
48 hand	mina //
49 belly	XXX //
50 neck	XXX //
51 breasts	keptu //
52 heart	XXX //
53 liver	XXX //
54 drink	abea, beaun, midu //
55 eat	XXX //
56 bite	XXX //
57 see	vedu //
58 hear	aseultu, andu //
59 know	XXX //
60 sleep	XXX //
61 die	moru //
62 kill	XXX //
63 swim	XXX //
64 fly	XXX //
65 walk	XXX //
66 come	gini, yinu //
67 lie	XXX //
68 sit	XXX //
69 stand	XXX //
70 give	XXX //
71 say	XXX //
72 sun	suari //
73 moon	XXX //
74 star	stiaua //
75 water	apa //
76 rain	XXX //
77 stone	gena, osu, kiatra //
78 sand	XXX //
79 earth	XXX //
80 cloud	XXX //
81 smoke	XXX //
82 fire	foku //
83 ash	XXX //
84 burn	XXX //
85 path	XXX //
86 mountain	mundi, jana //
87 red	XXX //
88 green	XXX //
89 yellow	XXX //
90 white	XXX //
91 black	XXX //
92 night	napte, lopti, nuapti //
93 hot	XXX //
94 cold	XXX //
95 full	mplinu //
96 new	nou //
97 good	XXX //
98 round	XXX //
99 dry	XXX //
100 name	numa //
GALICIAN{|Romance,Italo-WesternRomance,WesternRomance,ShiftedWesternRomance,SouthwesternShiftedRomance,WestIbero-Romance,GalicianRomance@}
 1   43.00   -8.00     2392000   glc   glg
1 I	XXX //
2 you	ti //
3 we	nos //
4 this	XXX //
5 that	XXX //
6 who	XXX //
7 what	XXX //
8 not	XXX //
9 all	XXX //
10 many	XXX //
11 one	un //
12 two	dous //
13 big	XXX //
14 long	XXX //
15 small	XXX //
16 woman	XXX //
17 man	XXX //
18 person	ome //
19 fish	pEiSe //
20 bird	XXX //
21 dog	kan //
22 louse	pioLo //
23 tree	arbore //
24 seed	XXX //
25 leaf	foLa //
26 root	XXX //
27 bark	XXX //
28 skin	pEl //
29 flesh	XXX //
30 blood	saNge //
31 bone	oso //
32 grease	XXX //
33 egg	XXX //
34 horn	korno //
35 tail	XXX //
36 feather	XXX //
37 hair	XXX //
38 head	XXX //
39 ear	orELa //
40 eye	oLo //
41 nose	nari8 //
42 mouth	XXX //
43 tooth	dEnte //
44 tongue	liNgw~a //
45 claw	XXX //
46 foot	XXX //
47 knee	SeonLo //
48 hand	man //
49 belly	XXX //
50 neck	XXX //
51 breasts	pEito //
52 heart	XXX //
53 liver	figado //
54 drink	beber //
55 eat	XXX //
56 bite	XXX //
57 see	ber //
58 hear	oir //
59 know	XXX //
60 sleep	XXX //
61 die	morer //
62 kill	XXX //
63 swim	XXX //
64 fly	XXX //
65 walk	XXX //
66 come	bir //
67 lie	XXX //
68 sit	XXX //
69 stand	XXX //
70 give	XXX //
71 say	XXX //
72 sun	sol //
73 moon	XXX //
74 star	Estrela //
75 water	auga //
76 rain	XXX //
77 stone	pEdra //
78 sand	XXX //
79 earth	XXX //
80 cloud	XXX //
81 smoke	XXX //
82 fire	lume //
83 ash	XXX //
84 burn	XXX //
85 path	Estrada //
86 mountain	monta5a //
87 red	XXX //
88 green	XXX //
89 yellow	XXX //
90 white	XXX //
91 black	XXX //
92 night	noite //
93 hot	XXX //
94 cold	XXX //
95 full	Ceo //
96 new	nobo //
97 good	XXX //
98 round	XXX //
99 dry	XXX //
100 name	nome //
LANGUEDOCIEN{|Romance,Italo-WesternRomance,WesternRomance,ShiftedWesternRomance,SouthwesternShiftedRomance,Occitanic@}
 1   45.70   03.33      218310   occ   oci
1 I	XXX //
2 you	ti //
3 we	nuzautres //
4 this	XXX //
5 that	XXX //
6 who	XXX //
7 what	XXX //
8 not	XXX //
9 all	XXX //
10 many	XXX //
11 one	i //
12 two	dus //
13 big	XXX //
14 long	XXX //
15 small	XXX //
16 woman	XXX //
17 man	XXX //
18 person	persuno //
19 fish	peys //
20 bird	XXX //
21 dog	ka, gus //
22 louse	pezul //
23 tree	arbre //
24 seed	XXX //
25 leaf	fiElo //
26 root	XXX //
27 bark	XXX //
28 skin	pel //
29 flesh	XXX //
30 blood	saN //
31 bone	os //
32 grease	XXX //
33 egg	XXX //
34 horn	korno //
35 tail	XXX //
36 feather	XXX //
37 hair	XXX //
38 head	XXX //
39 ear	awreLo //
40 eye	ieL //
41 nose	nas //
42 mouth	XXX //
43 tooth	den //
44 tongue	leNg~o //
45 claw	XXX //
46 foot	XXX //
47 knee	jenul //
48 hand	ma //
49 belly	XXX //
50 neck	XXX //
51 breasts	pupo //
52 heart	XXX //
53 liver	feje //
54 drink	bewre //
55 eat	XXX //
56 bite	XXX //
57 see	beyre //
58 hear	awzi //
59 know	XXX //
60 sleep	XXX //
61 die	kreba //
62 kill	XXX //
63 swim	XXX //
64 fly	XXX //
65 walk	XXX //
66 come	bEni //
67 lie	XXX //
68 sit	XXX //
69 stand	XXX //
70 give	XXX //
71 say	XXX //
72 sun	sulel //
73 moon	XXX //
74 star	estelo //
75 water	aygo //
76 rain	XXX //
77 stone	pEyro //
78 sand	XXX //
79 earth	XXX //
80 cloud	XXX //
81 smoke	XXX //
82 fire	fiok //
83 ash	XXX //
84 burn	XXX //
85 path	kami //
86 mountain	munta5o //
87 red	XXX //
88 green	XXX //
89 yellow	XXX //
90 white	XXX //
91 black	XXX //
92 night	5oC //
93 hot	XXX //
94 cold	XXX //
95 full	ple //
96 new	naw //
97 good	XXX //
98 round	XXX //
99 dry	XXX //
100 name	nun //
ROMANIAN{|Romance,EasternRomance,BalkanRomance@}
 1   46.00   25.00    24150840   rom   ron
1 I	XXX //
2 you	tu //
3 we	noi //
4 this	XXX //
5 that	XXX //
6 who	XXX //
7 what	XXX //
8 not	XXX //
9 all	XXX //
10 many	XXX //
11 one	unu //
12 two	doi //
13 big	XXX //
14 long	XXX //
15 small	XXX //
16 woman	XXX //
17 man	XXX //
18 person	persoan3 //
19 fish	peSte //
20 bird	XXX //
21 dog	k3ne //
22 louse	p3duke //
23 tree	pom, arbore //
24 seed	XXX //
25 leaf	frunz3 //
26 root	XXX //
27 bark	XXX //
28 skin	py~ele //
29 flesh	XXX //
30 blood	s3nje //
31 bone	os //
32 grease	XXX //
33 egg	XXX //
34 horn	korn //
35 tail	XXX //
36 feather	XXX //
37 hair	XXX //
38 head	XXX //
39 ear	ureke //
40 eye	oky~ //
41 nose	nas //
42 mouth	XXX //
43 tooth	dinte //
44 tongue	limb3 //
45 claw	XXX //
46 foot	XXX //
47 knee	jenuNky~ //
48 hand	m3n3 //
49 belly	XXX //
50 neck	XXX //
51 breasts	py~ept, s3n //
52 heart	XXX //
53 liver	fikat //
54 drink	bea //
55 eat	XXX //
56 bite	XXX //
57 see	vedea //
58 hear	auzy~ //
59 know	XXX //
60 sleep	XXX //
61 die	mury~ //
62 kill	XXX //
63 swim	XXX //
64 fly	XXX //
65 walk	XXX //
66 come	veny~ //
67 lie	XXX //
68 sit	XXX //
69 stand	XXX //
70 give	XXX //
71 say	XXX //
72 sun	soare //
73 moon	XXX //
74 star	stea //
75 water	ap3 //
76 rain	XXX //
77 stone	py~atr3 //
78 sand	XXX //
79 earth	XXX //
80 cloud	XXX //
81 smoke	XXX //
82 fire	fok //
83 ash	XXX //
84 burn	XXX //
85 path	k3rare //
86 mountain	munte //
87 red	XXX //
88 green	XXX //
89 yellow	XXX //
90 white	XXX //
91 black	XXX //
92 night	noapte //
93 hot	XXX //
94 cold	XXX //
95 full	plin //
96 new	nou //
97 good	XXX //
98 round	XXX //
99 dry	XXX //
100 name	nume //
     
