# Supplementary material for: A test of Generalized Bayesian dating: A new linguistic dating method
Source: PLoS One. 2020 Aug 12;15(8):e0236522. doi: 10.1371/journal.pone.0236522 (PMC7423060; doi:10.1371/journal.pone.0236522)
Supplement: S3 File — The word lists for 30 calibration points required for running the asjp62c program. The dates for each calibration point are also supplied along. (ZIP) [file pone.0236522.s003.zip › S3 Supporting Information/Hmong-Mien.txt]

     2     1     0     1    92    72                       
(I4,20X,10A1)
   1                    I
   2                    you
   3                    we
  11                    one
  12                    two
  18                    person
  19                    fish
  21                    dog
  22                    louse
  23                    tree
  25                    leaf
  28                    skin
  30                    blood
  31                    bone
  34                    horn
  39                    ear
  40                    eye
  41                    nose
  43                    tooth
  44                    tongue
  47                    knee
  48                    hand
  51                    breast
  53                    liver
  54                    drink
  57                    see
  58                    hear
  61                    die
  66                    come
  72                    sun
  74                    star
  75                    water
  77                    stone
  82                    fire
  85                    path
  86                    mountain
  92                    night
  95                    full
  96                    new
 100                    name
                                     
p
b
f
v
m
w             
8       
t
d
s
z
c
n
r
l       
S
Z       
C
j
T       
5
y
k
g
x
N
q                     
X
h
7
L
4
G
!       
i   
e
E
3
a
u
o
       
                                 
CHENHU_SHE{|Hmong-Mien,Hmongic,NuclearHmongic-HoNe,Jiongnai-HoNe,HoNeic@}
 3   23.24  114.63         910         shx
1 I	vaN //
2 you	muN //
3 we	pa //
4 this	XXX //
5 that	XXX //
6 who	XXX //
7 what	XXX //
8 not	XXX //
9 all	XXX //
10 many	XXX //
11 one	i //
12 two	u //
13 big	XXX //
14 long	XXX //
15 small	XXX //
16 woman	XXX //
17 man	XXX //
18 person	ne //
19 fish	py~a //
20 bird	XXX //
21 dog	ky~a //
22 louse	taN //
23 tree	toN //
24 seed	XXX //
25 leaf	py~oN //
26 root	XXX //
27 bark	XXX //
28 skin	kh~o //
29 flesh	XXX //
30 blood	sy~i //
31 bone	suN //
32 grease	XXX //
33 egg	XXX //
34 horn	kaN //
35 tail	XXX //
36 feather	XXX //
37 hair	XXX //
38 head	XXX //
39 ear	kakuN //
40 eye	XXX //
41 nose	py~u //
42 mouth	XXX //
43 tooth	mun //
44 tongue	pi //
45 claw	XXX //
46 foot	XXX //
47 knee	tokuaNkui //
48 hand	khw$a //
49 belly	XXX //
50 neck	XXX //
51 breasts	Ny~uN //
52 heart	XXX //
53 liver	hin //
54 drink	ho //
55 eat	XXX //
56 bite	XXX //
57 see	mo, ph~o //
58 hear	kuN, nuN //
59 know	XXX //
60 sleep	XXX //
61 die	th~a //
62 kill	XXX //
63 swim	XXX //
64 fly	XXX //
65 walk	XXX //
66 come	no //
67 lie	XXX //
68 sit	XXX //
69 stand	XXX //
70 give	XXX //
71 say	XXX //
72 sun	no //
73 moon	XXX //
74 star	netaN //
75 water	oN //
76 rain	XXX //
77 stone	Nk~a //
78 sand	XXX //
79 earth	XXX //
80 cloud	XXX //
81 smoke	XXX //
82 fire	th~o //
83 ash	XXX //
84 burn	XXX //
85 path	ka //
86 mountain	ky~e //
87 red	XXX //
88 green	XXX //
89 yellow	XXX //
90 white	XXX //
91 black	XXX //
92 night	muN //
93 hot	XXX //
94 cold	XXX //
95 full	paN //
96 new	hin //
97 good	XXX //
98 round	XXX //
99 dry	XXX //
100 name	mei //
GUNDONG_PA_HNG{|Hmong-Mien,Hmongic,Paheng@}
 1   26.13  109.08       33610         pha
1 I	vaN //
2 you	mu //
3 we	pu //
4 this	XXX //
5 that	XXX //
6 who	XXX //
7 what	XXX //
8 not	XXX //
9 all	XXX //
10 many	XXX //
11 one	yi //
12 two	va //
13 big	XXX //
14 long	XXX //
15 small	XXX //
16 woman	XXX //
17 man	XXX //
18 person	ny~E //
19 fish	ny~o //
20 bird	XXX //
21 dog	qaly~aN //
22 louse	5i //
23 tree	XXX //
24 seed	XXX //
25 leaf	qany~aN //
26 root	XXX //
27 bark	XXX //
28 skin	qaly~u //
29 flesh	XXX //
30 blood	5ei //
31 bone	qasoN //
32 grease	XXX //
33 egg	XXX //
34 horn	XXX //
35 tail	XXX //
36 feather	XXX //
37 hair	XXX //
38 head	XXX //
39 ear	akh~oNny~o //
40 eye	qoNmi //
41 nose	any~o //
42 mouth	XXX //
43 tooth	qa5i //
44 tongue	tainy~ei //
45 claw	XXX //
46 foot	XXX //
47 knee	XXX //
48 hand	qapu //
49 belly	XXX //
50 neck	XXX //
51 breasts	mei //
52 heart	XXX //
53 liver	ahy~eN //
54 drink	ho //
55 eat	XXX //
56 bite	XXX //
57 see	yaN //
58 hear	noN //
59 know	XXX //
60 sleep	XXX //
61 die	tei //
62 kill	XXX //
63 swim	XXX //
64 fly	XXX //
65 walk	XXX //
66 come	tei //
67 lie	XXX //
68 sit	XXX //
69 stand	XXX //
70 give	XXX //
71 say	XXX //
72 sun	XXX //
73 moon	XXX //
74 star	aqaN //
75 water	aN //
76 rain	XXX //
77 stone	qayo //
78 sand	XXX //
79 earth	XXX //
80 cloud	XXX //
81 smoke	XXX //
82 fire	qatou //
83 ash	XXX //
84 burn	XXX //
85 path	qo //
86 mountain	XXX //
87 red	XXX //
88 green	XXX //
89 yellow	XXX //
90 white	XXX //
91 black	XXX //
92 night	qama //
93 hot	XXX //
94 cold	XXX //
95 full	XXX //
96 new	seN //
97 good	XXX //
98 round	XXX //
99 dry	XXX //
100 name	amu //
HAIFENG_SHE{|Hmong-Mien,Hmongic,NuclearHmongic-HoNe,Jiongnai-HoNe,HoNeic@}
 1   22.59  114.43         910         shx
1 I	vaN //
2 you	moN //
3 we	pa, lepa //
4 this	XXX //
5 that	XXX //
6 who	XXX //
7 what	XXX //
8 not	XXX //
9 all	XXX //
10 many	XXX //
11 one	XXX //
12 two	XXX //
13 big	XXX //
14 long	XXX //
15 small	XXX //
16 woman	XXX //
17 man	XXX //
18 person	le //
19 fish	pia //
20 bird	XXX //
21 dog	kia //
22 louse	taN //
23 tree	XXX //
24 seed	XXX //
25 leaf	pioN //
26 root	XXX //
27 bark	XXX //
28 skin	k"o //
29 flesh	XXX //
30 blood	si //
31 bone	soN, soNko //
32 grease	XXX //
33 egg	XXX //
34 horn	XXX //
35 tail	XXX //
36 feather	XXX //
37 hair	XXX //
38 head	XXX //
39 ear	kak"oN //
40 eye	kak"o //
41 nose	k"oNpiu //
42 mouth	XXX //
43 tooth	mun //
44 tongue	pi //
45 claw	XXX //
46 foot	XXX //
47 knee	XXX //
48 hand	k"ua //
49 belly	XXX //
50 neck	XXX //
51 breasts	NiNko //
52 heart	XXX //
53 liver	hin //
54 drink	%ho //
55 eat	XXX //
56 bite	XXX //
57 see	mo //
58 hear	koN //
59 know	XXX //
60 sleep	XXX //
61 die	t"a //
62 kill	XXX //
63 swim	XXX //
64 fly	XXX //
65 walk	XXX //
66 come	lo //
67 lie	XXX //
68 sit	XXX //
69 stand	XXX //
70 give	XXX //
71 say	XXX //
72 sun	XXX //
73 moon	XXX //
74 star	letaN //
75 water	oN //
76 rain	XXX //
77 stone	Na, Nako //
78 sand	XXX //
79 earth	XXX //
80 cloud	XXX //
81 smoke	XXX //
82 fire	t"o //
83 ash	XXX //
84 burn	XXX //
85 path	ka //
86 mountain	XXX //
87 red	XXX //
88 green	XXX //
89 yellow	XXX //
90 white	XXX //
91 black	XXX //
92 night	moNkaN //
93 hot	XXX //
94 cold	XXX //
95 full	XXX //
96 new	tohin //
97 good	XXX //
98 round	XXX //
99 dry	XXX //
100 name	mui //
HMU{|Hmong-Mien,Hmongic,NuclearHmongic-HoNe,NuclearHmongic,EastHmongic@}
 1   26.50  108.00     1250000         hea
1 I	vi //
2 you	mon //
3 we	pi //
4 this	XXX //
5 that	XXX //
6 who	XXX //
7 what	XXX //
8 not	XXX //
9 all	XXX //
10 many	XXX //
11 one	XXX //
12 two	XXX //
13 big	XXX //
14 long	XXX //
15 small	XXX //
16 woman	XXX //
17 man	XXX //
18 person	nE //
19 fish	zE //
20 bird	XXX //
21 dog	lh~a //
22 louse	kantE //
23 tree	t3 //
24 seed	XXX //
25 leaf	nu //
26 root	XXX //
27 bark	XXX //
28 skin	qatu //
29 flesh	XXX //
30 blood	Th~n //
31 bone	sh~on //
32 grease	XXX //
33 egg	XXX //
34 horn	ki //
35 tail	XXX //
36 feather	XXX //
37 hair	XXX //
38 head	XXX //
39 ear	qazE //
40 eye	5h~umE //
41 nose	pozE //
42 mouth	XXX //
43 tooth	mh~i //
44 tongue	qani //
45 claw	XXX //
46 foot	XXX //
47 knee	qh~anv3t3 //
48 hand	pi //
49 belly	XXX //
50 neck	XXX //
51 breasts	XXX //
52 heart	XXX //
53 liver	fh~u zE Ton //
54 drink	h3 //
55 eat	XXX //
56 bite	XXX //
57 see	Th~i //
58 hear	nh~an //
59 know	XXX //
60 sleep	XXX //
61 die	ta //
62 kill	XXX //
63 swim	XXX //
64 fly	XXX //
65 walk	XXX //
66 come	lo //
67 lie	XXX //
68 sit	XXX //
69 stand	XXX //
70 give	XXX //
71 say	XXX //
72 sun	nh~E //
73 moon	XXX //
74 star	tEqE //
75 water	XXX //
76 rain	XXX //
77 stone	xi //
78 sand	XXX //
79 earth	XXX //
80 cloud	XXX //
81 smoke	XXX //
82 fire	tu //
83 ash	XXX //
84 burn	XXX //
85 path	ki //
86 mountain	qapo //
87 red	XXX //
88 green	XXX //
89 yellow	XXX //
90 white	XXX //
91 black	XXX //
92 night	Th~imh~am //
93 hot	XXX //
94 cold	XXX //
95 full	pe //
96 new	xh~i //
97 good	XXX //
98 round	XXX //
99 dry	XXX //
100 name	zanpi //
HUANGLUO_BUNU{|Hmong-Mien,Hmongic,Paheng@}
 1   25.74  110.13        9720         buh
1 I	v3 //
2 you	N //
3 we	po //
4 this	XXX //
5 that	XXX //
6 who	XXX //
7 what	XXX //
8 not	XXX //
9 all	XXX //
10 many	XXX //
11 one	ye //
12 two	va //
13 big	XXX //
14 long	XXX //
15 small	XXX //
16 woman	XXX //
17 man	XXX //
18 person	nw~3 //
19 fish	my~e //
20 bird	XXX //
21 dog	kou //
22 louse	tuN //
23 tree	fw~3 //
24 seed	XXX //
25 leaf	my~oN //
26 root	XXX //
27 bark	XXX //
28 skin	ku //
29 flesh	XXX //
30 blood	ch~u //
31 bone	th~3N //
32 grease	XXX //
33 egg	XXX //
34 horn	kuN //
35 tail	XXX //
36 feather	XXX //
37 hair	XXX //
38 head	XXX //
39 ear	my~e //
40 eye	XXX //
41 nose	mui //
42 mouth	XXX //
43 tooth	fun //
44 tongue	mi //
45 claw	XXX //
46 foot	XXX //
47 knee	fw~3tiku //
48 hand	th~ou //
49 belly	XXX //
50 neck	XXX //
51 breasts	mw~3 //
52 heart	XXX //
53 liver	s3n //
54 drink	hw~3 //
55 eat	XXX //
56 bite	XXX //
57 see	maN //
58 hear	taN, no //
59 know	XXX //
60 sleep	XXX //
61 die	tw~3 //
62 kill	XXX //
63 swim	XXX //
64 fly	XXX //
65 walk	XXX //
66 come	tw~3 //
67 lie	XXX //
68 sit	XXX //
69 stand	XXX //
70 give	XXX //
71 say	XXX //
72 sun	nw~3 //
73 moon	XXX //
74 star	Lintai //
75 water	N //
76 rain	XXX //
77 stone	vy~e //
78 sand	XXX //
79 earth	XXX //
80 cloud	XXX //
81 smoke	XXX //
82 fire	to //
83 ash	XXX //
84 burn	XXX //
85 path	kou //
86 mountain	k3koN //
87 red	XXX //
88 green	XXX //
89 yellow	XXX //
90 white	XXX //
91 black	XXX //
92 night	taNyw~3 //
93 hot	XXX //
94 cold	XXX //
95 full	puN //
96 new	s3n //
97 good	XXX //
98 round	XXX //
99 dry	XXX //
100 name	mu //
LIANHUA_SHE{|Hmong-Mien,Hmongic,NuclearHmongic-HoNe,Jiongnai-HoNe,HoNeic@}
 1   22.59  114.43         910         shx
1 I	vaN //
2 you	muN //
3 we	pa //
4 this	XXX //
5 that	XXX //
6 who	XXX //
7 what	XXX //
8 not	XXX //
9 all	XXX //
10 many	XXX //
11 one	XXX //
12 two	XXX //
13 big	XXX //
14 long	XXX //
15 small	XXX //
16 woman	XXX //
17 man	XXX //
18 person	ne //
19 fish	py~a //
20 bird	XXX //
21 dog	ky~a //
22 louse	taN //
23 tree	XXX //
24 seed	XXX //
25 leaf	py~oN //
26 root	XXX //
27 bark	XXX //
28 skin	kh~o //
29 flesh	XXX //
30 blood	sy~i //
31 bone	suNko //
32 grease	XXX //
33 egg	XXX //
34 horn	XXX //
35 tail	XXX //
36 feather	XXX //
37 hair	XXX //
38 head	XXX //
39 ear	kakh~uN //
40 eye	kakh~o //
41 nose	kh~uNpiu //
42 mouth	XXX //
43 tooth	mun //
44 tongue	pi //
45 claw	XXX //
46 foot	XXX //
47 knee	XXX //
48 hand	khw$a //
49 belly	XXX //
50 neck	XXX //
51 breasts	Ny~uN //
52 heart	XXX //
53 liver	hin //
54 drink	ho //
55 eat	XXX //
56 bite	XXX //
57 see	mo //
58 hear	kuN //
59 know	XXX //
60 sleep	XXX //
61 die	th~a //
62 kill	XXX //
63 swim	XXX //
64 fly	XXX //
65 walk	XXX //
66 come	no //
67 lie	XXX //
68 sit	XXX //
69 stand	XXX //
70 give	XXX //
71 say	XXX //
72 sun	XXX //
73 moon	XXX //
74 star	netaN //
75 water	oN //
76 rain	XXX //
77 stone	Nako //
78 sand	XXX //
79 earth	XXX //
80 cloud	XXX //
81 smoke	XXX //
82 fire	th~o //
83 ash	XXX //
84 burn	XXX //
85 path	ka //
86 mountain	XXX //
87 red	XXX //
88 green	XXX //
89 yellow	XXX //
90 white	XXX //
91 black	XXX //
92 night	mokaNch~i, nokkaN //
93 hot	XXX //
94 cold	XXX //
95 full	XXX //
96 new	tohin //
97 good	XXX //
98 round	XXX //
99 dry	XXX //
100 name	mui //
LIUXIANG_BUNU{|Hmong-Mien,Hmongic,NuclearHmongic-HoNe,Jiongnai-HoNe@}
 1   23.90  110.07        1080         pnu
1 I	wa //
2 you	m3N //
3 we	ana, ph~aZa //
4 this	XXX //
5 that	XXX //
6 who	XXX //
7 what	XXX //
8 not	XXX //
9 all	XXX //
10 many	XXX //
11 one	i //
12 two	u //
13 big	XXX //
14 long	XXX //
15 small	XXX //
16 woman	XXX //
17 man	XXX //
18 person	nE //
19 fish	mpy$a //
20 bird	XXX //
21 dog	kla //
22 louse	ta* //
23 tree	nt~aN //
24 seed	XXX //
25 leaf	mp~laN //
26 root	XXX //
27 bark	XXX //
28 skin	ky~eu //
29 flesh	XXX //
30 blood	8i //
31 bone	8aN //
32 grease	XXX //
33 egg	XXX //
34 horn	ky~a* //
35 tail	XXX //
36 feather	XXX //
37 hair	XXX //
38 head	XXX //
39 ear	mpy$a //
40 eye	muwE //
41 nose	mpy$o //
42 mouth	XXX //
43 tooth	mE //
44 tongue	mp~li //
45 claw	XXX //
46 foot	XXX //
47 knee	holy~eu //
48 hand	Ca //
49 belly	XXX //
50 neck	XXX //
51 breasts	niZa //
52 heart	XXX //
53 liver	heN //
54 drink	h3u //
55 eat	XXX //
56 bite	XXX //
57 see	leN, leNpu //
58 hear	maN, naN //
59 know	XXX //
60 sleep	XXX //
61 die	ta //
62 kill	XXX //
63 swim	XXX //
64 fly	XXX //
65 walk	XXX //
66 come	lo //
67 lie	XXX //
68 sit	XXX //
69 stand	XXX //
70 give	XXX //
71 say	XXX //
72 sun	nt~oN //
73 moon	XXX //
74 star	kant~aN, 8y~o //
75 water	aN //
76 rain	XXX //
77 stone	Za //
78 sand	XXX //
79 earth	XXX //
80 cloud	XXX //
81 smoke	XXX //
82 fire	to //
83 ash	XXX //
84 burn	XXX //
85 path	ky~a //
86 mountain	ZaN, Ci //
87 red	XXX //
88 green	XXX //
89 yellow	XXX //
90 white	XXX //
91 black	XXX //
92 night	n3unC~a* //
93 hot	XXX //
94 cold	XXX //
95 full	pa* //
96 new	heN //
97 good	XXX //
98 round	XXX //
99 dry	XXX //
100 name	mp~a //
LONGHUA_BUNU{|Hmong-Mien,Hmongic,NuclearHmongic-HoNe,Jiongnai-HoNe@}
 1   23.43  111.20        1080   pnu   pnu
1 I	va //
2 you	maN //
3 we	pa //
4 this	XXX //
5 that	XXX //
6 who	XXX //
7 what	XXX //
8 not	XXX //
9 all	XXX //
10 many	XXX //
11 one	i //
12 two	u //
13 big	XXX //
14 long	XXX //
15 small	XXX //
16 woman	XXX //
17 man	XXX //
18 person	nai //
19 fish	mpy$a //
20 bird	XXX //
21 dog	kla //
22 louse	taN //
23 tree	ntw$aN //
24 seed	XXX //
25 leaf	mp~loN //
26 root	XXX //
27 bark	XXX //
28 skin	ky~eu //
29 flesh	XXX //
30 blood	8i //
31 bone	8aN //
32 grease	XXX //
33 egg	XXX //
34 horn	ky~aN //
35 tail	XXX //
36 feather	XXX //
37 hair	XXX //
38 head	XXX //
39 ear	mpy$a //
40 eye	XXX //
41 nose	mpy$au //
42 mouth	XXX //
43 tooth	mai //
44 tongue	mp~li //
45 claw	XXX //
46 foot	XXX //
47 knee	8y~euNk~au //
48 hand	Ca //
49 belly	XXX //
50 neck	XXX //
51 breasts	niN //
52 heart	XXX //
53 liver	Nkh$eN //
54 drink	xo //
55 eat	XXX //
56 bite	XXX //
57 see	leN, pu //
58 hear	naN //
59 know	XXX //
60 sleep	XXX //
61 die	ta //
62 kill	XXX //
63 swim	XXX //
64 fly	XXX //
65 walk	XXX //
66 come	lou //
67 lie	XXX //
68 sit	XXX //
69 stand	XXX //
70 give	XXX //
71 say	XXX //
72 sun	no //
73 moon	XXX //
74 star	kant~aN //
75 water	waN //
76 rain	XXX //
77 stone	Nky$a //
78 sand	XXX //
79 earth	XXX //
80 cloud	XXX //
81 smoke	XXX //
82 fire	tau //
83 ash	XXX //
84 burn	XXX //
85 path	ky~a //
86 mountain	Nky$oN, ky~oN //
87 red	XXX //
88 green	XXX //
89 yellow	XXX //
90 white	XXX //
91 black	XXX //
92 night	nonC~aN //
93 hot	XXX //
94 cold	XXX //
95 full	paN //
96 new	Nkh$eN //
97 good	XXX //
98 round	XXX //
99 dry	XXX //
100 name	mp~a //
LONGHUA_BUNU_2{|Hmong-Mien,Hmongic,NuclearHmongic-HoNe,Jiongnai-HoNe@}
 1   24.06  110.14        1080         pnu
1 I	va //
2 you	maN //
3 we	pa, vakloN //
4 this	XXX //
5 that	XXX //
6 who	XXX //
7 what	XXX //
8 not	XXX //
9 all	XXX //
10 many	XXX //
11 one	i //
12 two	u //
13 big	XXX //
14 long	XXX //
15 small	XXX //
16 woman	XXX //
17 man	XXX //
18 person	nai //
19 fish	mpy$a //
20 bird	XXX //
21 dog	kla //
22 louse	taN //
23 tree	nt~ouN //
24 seed	XXX //
25 leaf	mp~loN //
26 root	XXX //
27 bark	XXX //
28 skin	ky~eu //
29 flesh	XXX //
30 blood	8i //
31 bone	8aN //
32 grease	XXX //
33 egg	XXX //
34 horn	ky~aN //
35 tail	XXX //
36 feather	XXX //
37 hair	XXX //
38 head	XXX //
39 ear	mpy$a //
40 eye	moCen //
41 nose	mpy$au //
42 mouth	XXX //
43 tooth	mai //
44 tongue	mp~li //
45 claw	XXX //
46 foot	XXX //
47 knee	8y~euNk~au, ne8w~a //
48 hand	Ca //
49 belly	XXX //
50 neck	XXX //
51 breasts	niN //
52 heart	XXX //
53 liver	Nkh$eN //
54 drink	xo //
55 eat	XXX //
56 bite	XXX //
57 see	leN, pu //
58 hear	maN, naN //
59 know	XXX //
60 sleep	XXX //
61 die	ta //
62 kill	XXX //
63 swim	XXX //
64 fly	XXX //
65 walk	XXX //
66 come	lou //
67 lie	XXX //
68 sit	XXX //
69 stand	XXX //
70 give	XXX //
71 say	XXX //
72 sun	nt~oN //
73 moon	XXX //
74 star	kant~aN //
75 water	ouN //
76 rain	XXX //
77 stone	Nky$a //
78 sand	XXX //
79 earth	XXX //
80 cloud	XXX //
81 smoke	XXX //
82 fire	tau //
83 ash	XXX //
84 burn	XXX //
85 path	ky~a //
86 mountain	ky~oN, Nky$oN //
87 red	XXX //
88 green	XXX //
89 yellow	XXX //
90 white	XXX //
91 black	XXX //
92 night	nonC~aN //
93 hot	XXX //
94 cold	XXX //
95 full	paN //
96 new	SiNkh$eN //
97 good	XXX //
98 round	XXX //
99 dry	XXX //
100 name	mp~a //
SHE_CHINA{|Hmong-Mien,Hmongic,NuclearHmongic-HoNe,Jiongnai-HoNe,HoNeic@}
 1   23.00  114.50         910         shx
1 I	vaN //
2 you	muN //
3 we	pa //
4 this	XXX //
5 that	XXX //
6 who	XXX //
7 what	XXX //
8 not	XXX //
9 all	XXX //
10 many	XXX //
11 one	XXX //
12 two	XXX //
13 big	XXX //
14 long	XXX //
15 small	XXX //
16 woman	XXX //
17 man	XXX //
18 person	ne //
19 fish	py~a //
20 bird	XXX //
21 dog	ky~a //
22 louse	taN //
23 tree	toN //
24 seed	XXX //
25 leaf	pyoN //
26 root	XXX //
27 bark	XXX //
28 skin	kh~3 //
29 flesh	XXX //
30 blood	sy~i //
31 bone	suNko //
32 grease	XXX //
33 egg	XXX //
34 horn	kaN //
35 tail	XXX //
36 feather	XXX //
37 hair	XXX //
38 head	XXX //
39 ear	kakh~uN //
40 eye	kakh~o //
41 nose	kh~uNpiu //
42 mouth	XXX //
43 tooth	mun //
44 tongue	pi //
45 claw	XXX //
46 foot	XXX //
47 knee	nakch~akkh~un //
48 hand	khw$a //
49 belly	XXX //
50 neck	XXX //
51 breasts	XXX //
52 heart	XXX //
53 liver	hin //
54 drink	XXX //
55 eat	XXX //
56 bite	XXX //
57 see	mo //
58 hear	kuN //
59 know	XXX //
60 sleep	XXX //
61 die	th~a //
62 kill	XXX //
63 swim	XXX //
64 fly	XXX //
65 walk	XXX //
66 come	n3 //
67 lie	XXX //
68 sit	XXX //
69 stand	XXX //
70 give	XXX //
71 say	XXX //
72 sun	noko //
73 moon	XXX //
74 star	neitaN //
75 water	oN //
76 rain	XXX //
77 stone	Nako //
78 sand	XXX //
79 earth	XXX //
80 cloud	XXX //
81 smoke	XXX //
82 fire	th~o //
83 ash	XXX //
84 burn	XXX //
85 path	ka //
86 mountain	ky~e, ho //
87 red	XXX //
88 green	XXX //
89 yellow	XXX //
90 white	XXX //
91 black	XXX //
92 night	mokaNch~i //
93 hot	XXX //
94 cold	XXX //
95 full	paN //
96 new	t3hin //
97 good	XXX //
98 round	XXX //
99 dry	XXX //
100 name	mui //
YANGHAO_HMONG{|Hmong-Mien,Hmongic,NuclearHmongic-HoNe,NuclearHmongic,EastHmongic@}
 1   26.69  108.40     1250000         hea
1 I	vi //
2 you	moN //
3 we	pi //
4 this	XXX //
5 that	XXX //
6 who	XXX //
7 what	XXX //
8 not	XXX //
9 all	XXX //
10 many	XXX //
11 one	i //
12 two	o //
13 big	XXX //
14 long	XXX //
15 small	XXX //
16 woman	XXX //
17 man	XXX //
18 person	nE //
19 fish	zE //
20 bird	XXX //
21 dog	La //
22 louse	tE //
23 tree	t3 //
24 seed	XXX //
25 leaf	n3 //
26 root	XXX //
27 bark	XXX //
28 skin	tu //
29 flesh	XXX //
30 blood	Sh~aN //
31 bone	sh~oN //
32 grease	XXX //
33 egg	XXX //
34 horn	ki //
35 tail	XXX //
36 feather	XXX //
37 hair	XXX //
38 head	XXX //
39 ear	zE //
40 eye	XXX //
41 nose	zE //
42 mouth	XXX //
43 tooth	mh~i //
44 tongue	5i //
45 claw	XXX //
46 foot	XXX //
47 knee	Cu //
48 hand	pi //
49 belly	XXX //
50 neck	XXX //
51 breasts	v3 //
52 heart	XXX //
53 liver	xh~i //
54 drink	h3 //
55 eat	XXX //
56 bite	XXX //
57 see	poN //
58 hear	nh~aN //
59 know	XXX //
60 sleep	XXX //
61 die	ta //
62 kill	XXX //
63 swim	XXX //
64 fly	XXX //
65 walk	XXX //
66 come	ta //
67 lie	XXX //
68 sit	XXX //
69 stand	XXX //
70 give	XXX //
71 say	XXX //
72 sun	nh~E //
73 moon	XXX //
74 star	qE //
75 water	3 //
76 rain	XXX //
77 stone	xi //
78 sand	XXX //
79 earth	XXX //
80 cloud	XXX //
81 smoke	XXX //
82 fire	tu //
83 ash	XXX //
84 burn	XXX //
85 path	ki //
86 mountain	pi //
87 red	XXX //
88 green	XXX //
89 yellow	XXX //
90 white	XXX //
91 black	XXX //
92 night	mh~aN //
93 hot	XXX //
94 cold	XXX //
95 full	pE //
96 new	xh~i //
97 good	XXX //
98 round	XXX //
99 dry	XXX //
100 name	pi //
YOUNUO_BUNU{|Hmong-Mien,Hmongic,Paheng@}
 1   26.00  110.30        9720   pnu   buh
1 I	vo //
2 you	N //
3 we	pou //
4 this	XXX //
5 that	XXX //
6 who	XXX //
7 what	XXX //
8 not	XXX //
9 all	XXX //
10 many	XXX //
11 one	ze //
12 two	XXX //
13 big	XXX //
14 long	XXX //
15 small	XXX //
16 woman	XXX //
17 man	XXX //
18 person	no //
19 fish	my~e //
20 bird	XXX //
21 dog	kou //
22 louse	matuN //
23 tree	XXX //
24 seed	XXX //
25 leaf	my~oN //
26 root	XXX //
27 bark	XXX //
28 skin	ku //
29 flesh	XXX //
30 blood	ch~un //
31 bone	XXX //
32 grease	XXX //
33 egg	XXX //
34 horn	XXX //
35 tail	XXX //
36 feather	XXX //
37 hair	XXX //
38 head	XXX //
39 ear	k3my~e //
40 eye	kinmo //
41 nose	kh~3mui //
42 mouth	XXX //
43 tooth	fun //
44 tongue	k3mi //
45 claw	XXX //
46 foot	XXX //
47 knee	XXX //
48 hand	th~ou //
49 belly	XXX //
50 neck	XXX //
51 breasts	mo //
52 heart	XXX //
53 liver	s3n //
54 drink	ho //
55 eat	XXX //
56 bite	XXX //
57 see	maN //
58 hear	naN, taN //
59 know	XXX //
60 sleep	XXX //
61 die	to //
62 kill	XXX //
63 swim	XXX //
64 fly	XXX //
65 walk	XXX //
66 come	to //
67 lie	XXX //
68 sit	XXX //
69 stand	XXX //
70 give	XXX //
71 say	XXX //
72 sun	no //
73 moon	XXX //
74 star	lintai //
75 water	N //
76 rain	XXX //
77 stone	havy~e //
78 sand	XXX //
79 earth	XXX //
80 cloud	XXX //
81 smoke	XXX //
82 fire	to //
83 ash	XXX //
84 burn	XXX //
85 path	kou //
86 mountain	XXX //
87 red	XXX //
88 green	XXX //
89 yellow	XXX //
90 white	XXX //
91 black	XXX //
92 night	XXX //
93 hot	XXX //
94 cold	XXX //
95 full	XXX //
96 new	s3n //
97 good	XXX //
98 round	XXX //
99 dry	XXX //
100 name	muhou //
ZHENFENG_HMONG{|Hmong-Mien,Hmongic,NuclearHmongic-HoNe,NuclearHmongic,EastHmongic@}
 1   25.39  105.64     1250000         hea
1 I	vai //
2 you	XXX //
3 we	py~e //
4 this	XXX //
5 that	XXX //
6 who	XXX //
7 what	XXX //
8 not	XXX //
9 all	XXX //
10 many	XXX //
11 one	%i //
12 two	o //
13 big	XXX //
14 long	XXX //
15 small	XXX //
16 woman	XXX //
17 man	XXX //
18 person	%nai //
19 fish	5i //
20 bird	XXX //
21 dog	La //
22 louse	tai //
23 tree	tau //
24 seed	XXX //
25 leaf	nau //
26 root	XXX //
27 bark	XXX //
28 skin	XXX //
29 flesh	XXX //
30 blood	Thy$e //
31 bone	sh~oN //
32 grease	XXX //
33 egg	XXX //
34 horn	ki //
35 tail	XXX //
36 feather	XXX //
37 hair	XXX //
38 head	XXX //
39 ear	5i //
40 eye	mai //
41 nose	XXX //
42 mouth	XXX //
43 tooth	mi //
44 tongue	5i //
45 claw	XXX //
46 foot	XXX //
47 knee	XXX //
48 hand	py~e //
49 belly	XXX //
50 neck	XXX //
51 breasts	XXX //
52 heart	XXX //
53 liver	XXX //
54 drink	hau //
55 eat	XXX //
56 bite	XXX //
57 see	paN //
58 hear	naN //
59 know	XXX //
60 sleep	XXX //
61 die	ta //
62 kill	XXX //
63 swim	XXX //
64 fly	XXX //
65 walk	XXX //
66 come	ta, l3 //
67 lie	XXX //
68 sit	XXX //
69 stand	XXX //
70 give	XXX //
71 say	XXX //
72 sun	nai //
73 moon	XXX //
74 star	qai //
75 water	au //
76 rain	XXX //
77 stone	xw~i //
78 sand	XXX //
79 earth	XXX //
80 cloud	XXX //
81 smoke	XXX //
82 fire	teu //
83 ash	XXX //
84 burn	XXX //
85 path	ki //
86 mountain	py~e //
87 red	XXX //
88 green	XXX //
89 yellow	XXX //
90 white	XXX //
91 black	XXX //
92 night	maN //
93 hot	XXX //
94 cold	XXX //
95 full	pai //
96 new	xi //
97 good	XXX //
98 round	XXX //
99 dry	XXX //
100 name	py~e //
CHANGPING_BIAO_MON{|Hmong-Mien,Mienic,Mien-Mun@}
 1   24.12  110.31       20000         bmt
1 I	ya //
2 you	mui //
3 we	yabu //
4 this	XXX //
5 that	XXX //
6 who	XXX //
7 what	XXX //
8 not	XXX //
9 all	XXX //
10 many	XXX //
11 one	no //
12 two	XXX //
13 big	XXX //
14 long	XXX //
15 small	XXX //
16 woman	XXX //
17 man	XXX //
18 person	mon //
19 fish	blau //
20 bird	XXX //
21 dog	ky~u //
22 louse	cei //
23 tree	dy~aN //
24 seed	XXX //
25 leaf	nom //
26 root	XXX //
27 bark	XXX //
28 skin	dop //
29 flesh	XXX //
30 blood	cy~am //
31 bone	8oN //
32 grease	XXX //
33 egg	XXX //
34 horn	XXX //
35 tail	XXX //
36 feather	XXX //
37 hair	XXX //
38 head	XXX //
39 ear	b3ky~3u //
40 eye	mui //
41 nose	blui //
42 mouth	XXX //
43 tooth	Na //
44 tongue	blet //
45 claw	XXX //
46 foot	XXX //
47 knee	XXX //
48 hand	pu //
49 belly	XXX //
50 neck	XXX //
51 breasts	nu //
52 heart	XXX //
53 liver	8an //
54 drink	h3p //
55 eat	XXX //
56 bite	XXX //
57 see	nom //
58 hear	moN //
59 know	XXX //
60 sleep	XXX //
61 die	tai //
62 kill	XXX //
63 swim	XXX //
64 fly	XXX //
65 walk	XXX //
66 come	tai //
67 lie	XXX //
68 sit	XXX //
69 stand	XXX //
70 give	XXX //
71 say	XXX //
72 sun	b3nw~ai //
73 moon	XXX //
74 star	8ei //
75 water	w3m //
76 rain	XXX //
77 stone	8auplei //
78 sand	XXX //
79 earth	XXX //
80 cloud	XXX //
81 smoke	XXX //
82 fire	tau //
83 ash	XXX //
84 burn	XXX //
85 path	ky~au //
86 mountain	XXX //
87 red	XXX //
88 green	XXX //
89 yellow	XXX //
90 white	XXX //
91 black	XXX //
92 night	XXX //
93 hot	XXX //
94 cold	XXX //
95 full	XXX //
96 new	XXX //
97 good	XXX //
98 round	XXX //
99 dry	XXX //
100 name	min8ei //
CHIANGRAI_MIEN{|Hmong-Mien,Mienic,Mien-Mun@}
 1   19.55   99.50      818700   mie   ium
1 I	yia //
2 you	mei //
3 we	bua //
4 this	XXX //
5 that	XXX //
6 who	XXX //
7 what	XXX //
8 not	XXX //
9 all	XXX //
10 many	XXX //
11 one	%yet //
12 two	i //
13 big	XXX //
14 long	XXX //
15 small	XXX //
16 woman	XXX //
17 man	XXX //
18 person	%5en, my~en //
19 fish	by~au //
20 bird	XXX //
21 dog	Cu //
22 louse	tam //
23 tree	dy~aN //
24 seed	XXX //
25 leaf	nom //
26 root	XXX //
27 bark	XXX //
28 skin	dop //
29 flesh	XXX //
30 blood	cy~am //
31 bone	buN //
32 grease	XXX //
33 egg	XXX //
34 horn	CoN //
35 tail	XXX //
36 feather	XXX //
37 hair	XXX //
38 head	XXX //
39 ear	nom //
40 eye	mw~ei //
41 nose	coN, by~ui //
42 mouth	XXX //
43 tooth	5a //
44 tongue	by~et //
45 claw	XXX //
46 foot	XXX //
47 knee	XXX //
48 hand	pua //
49 belly	XXX //
50 neck	XXX //
51 breasts	5o //
52 heart	XXX //
53 liver	Lan //
54 drink	%hop //
55 eat	XXX //
56 bite	XXX //
57 see	maN //
58 hear	nom, pw~at //
59 know	XXX //
60 sleep	XXX //
61 die	tai //
62 kill	XXX //
63 swim	XXX //
64 fly	XXX //
65 walk	XXX //
66 come	tai //
67 lie	XXX //
68 sit	XXX //
69 stand	XXX //
70 give	XXX //
71 say	XXX //
72 sun	noi //
73 moon	XXX //
74 star	Lei, %fiN //
75 water	wom //
76 rain	XXX //
77 stone	py~ei //
78 sand	XXX //
79 earth	XXX //
80 cloud	XXX //
81 smoke	XXX //
82 fire	tou //
83 ash	XXX //
84 burn	XXX //
85 path	Cau //
86 mountain	coN //
87 red	XXX //
88 green	XXX //
89 yellow	XXX //
90 white	XXX //
91 black	XXX //
92 night	mw~aN //
93 hot	XXX //
94 cold	XXX //
95 full	pw~aN //
96 new	sy~aN //
97 good	XXX //
98 round	XXX //
99 dry	XXX //
100 name	bua, %meN //
DAPING_MIEN{|Hmong-Mien,Mienic@}
 1   24.64  112.17       60000         bpn
1 I	cy~E //
2 you	mui //
3 we	bu //
4 this	XXX //
5 that	XXX //
6 who	XXX //
7 what	XXX //
8 not	XXX //
9 all	XXX //
10 many	XXX //
11 one	a //
12 two	vi //
13 big	XXX //
14 long	XXX //
15 small	XXX //
16 woman	XXX //
17 man	XXX //
18 person	%min //
19 fish	by~u //
20 bird	XXX //
21 dog	ku //
22 louse	dam //
23 tree	dy~N //
24 seed	XXX //
25 leaf	num //
26 root	XXX //
27 bark	XXX //
28 skin	dip //
29 flesh	XXX //
30 blood	cy~En //
31 bone	hiN //
32 grease	XXX //
33 egg	XXX //
34 horn	kou //
35 tail	XXX //
36 feather	XXX //
37 hair	XXX //
38 head	XXX //
39 ear	by~u //
40 eye	XXX //
41 nose	bit //
42 mouth	XXX //
43 tooth	Ny~E //
44 tongue	bEt //
45 claw	XXX //
46 foot	XXX //
47 knee	gENkupEi //
48 hand	pu //
49 belly	XXX //
50 neck	XXX //
51 breasts	anin //
52 heart	XXX //
53 liver	hoN //
54 drink	hup //
55 eat	XXX //
56 bite	XXX //
57 see	moN //
58 hear	maN //
59 know	XXX //
60 sleep	XXX //
61 die	tai //
62 kill	XXX //
63 swim	XXX //
64 fly	XXX //
65 walk	XXX //
66 come	tEi //
67 lie	XXX //
68 sit	XXX //
69 stand	XXX //
70 give	XXX //
71 say	XXX //
72 sun	nai //
73 moon	XXX //
74 star	houhEN //
75 water	m //
76 rain	XXX //
77 stone	cu //
78 sand	XXX //
79 earth	XXX //
80 cloud	XXX //
81 smoke	XXX //
82 fire	tu //
83 ash	XXX //
84 burn	XXX //
85 path	cu //
86 mountain	kw~i //
87 red	XXX //
88 green	XXX //
89 yellow	XXX //
90 white	XXX //
91 black	XXX //
92 night	moN //
93 hot	XXX //
94 cold	XXX //
95 full	baN //
96 new	sy~aN //
97 good	XXX //
98 round	XXX //
99 dry	XXX //
100 name	bu //
DAPINGJIANG_MIEN{|Hmong-Mien,Mienic,Mien-Mun@}
 1   25.80  110.25      818700   mie   ium
1 I	je //
2 you	mw~ei //
3 we	bw~o //
4 this	XXX //
5 that	XXX //
6 who	XXX //
7 what	XXX //
8 not	XXX //
9 all	XXX //
10 many	XXX //
11 one	yet //
12 two	i //
13 big	XXX //
14 long	XXX //
15 small	XXX //
16 woman	XXX //
17 man	XXX //
18 person	my~en //
19 fish	by~au //
20 bird	XXX //
21 dog	Cu //
22 louse	tam //
23 tree	dy~aN //
24 seed	XXX //
25 leaf	nom //
26 root	XXX //
27 bark	XXX //
28 skin	dop //
29 flesh	XXX //
30 blood	cy~am //
31 bone	buN //
32 grease	XXX //
33 egg	XXX //
34 horn	CoN //
35 tail	XXX //
36 feather	XXX //
37 hair	XXX //
38 head	XXX //
39 ear	munom //
40 eye	XXX //
41 nose	by~ui //
42 mouth	XXX //
43 tooth	5a //
44 tongue	by~et //
45 claw	XXX //
46 foot	XXX //
47 knee	ch~EN5ENbo //
48 hand	pw~o //
49 belly	XXX //
50 neck	XXX //
51 breasts	5opuN //
52 heart	XXX //
53 liver	LaN //
54 drink	hop //
55 eat	XXX //
56 bite	XXX //
57 see	maN, pw~at //
58 hear	mw~aN //
59 know	XXX //
60 sleep	XXX //
61 die	tai //
62 kill	XXX //
63 swim	XXX //
64 fly	XXX //
65 walk	XXX //
66 come	tai //
67 lie	XXX //
68 sit	XXX //
69 stand	XXX //
70 give	XXX //
71 say	XXX //
72 sun	noi //
73 moon	XXX //
74 star	Lei //
75 water	wam //
76 rain	XXX //
77 stone	lai //
78 sand	XXX //
79 earth	XXX //
80 cloud	XXX //
81 smoke	XXX //
82 fire	tou //
83 ash	XXX //
84 burn	XXX //
85 path	Cau //
86 mountain	Cim //
87 red	XXX //
88 green	XXX //
89 yellow	XXX //
90 white	XXX //
91 black	XXX //
92 night	mw~aN //
93 hot	XXX //
94 cold	XXX //
95 full	pw~aN //
96 new	sy~aN //
97 good	XXX //
98 round	XXX //
99 dry	XXX //
100 name	bw~o //
HAININH_MIEN{|Hmong-Mien,Mienic,Mien-Mun@}
 1   20.55  106.31      374500   mnu   mji
1 I	ya //
2 you	mei //
3 we	XXX //
4 this	XXX //
5 that	XXX //
6 who	XXX //
7 what	XXX //
8 not	XXX //
9 all	XXX //
10 many	XXX //
11 one	a, %yet //
12 two	i //
13 big	XXX //
14 long	XXX //
15 small	XXX //
16 woman	XXX //
17 man	XXX //
18 person	mun //
19 fish	by~au //
20 bird	XXX //
21 dog	kl~o //
22 louse	tam //
23 tree	gy~aN //
24 seed	XXX //
25 leaf	nom //
26 root	XXX //
27 bark	XXX //
28 skin	dop //
29 flesh	XXX //
30 blood	Sam //
31 bone	suN //
32 grease	XXX //
33 egg	XXX //
34 horn	ky~oN //
35 tail	XXX //
36 feather	XXX //
37 hair	XXX //
38 head	XXX //
39 ear	nom //
40 eye	mei //
41 nose	CoN, bl~ui //
42 mouth	XXX //
43 tooth	5a //
44 tongue	by~Et //
45 claw	XXX //
46 foot	XXX //
47 knee	XXX //
48 hand	pu //
49 belly	XXX //
50 neck	XXX //
51 breasts	nu //
52 heart	XXX //
53 liver	XXX //
54 drink	hop //
55 eat	XXX //
56 bite	XXX //
57 see	maN //
58 hear	fot, hom //
59 know	XXX //
60 sleep	XXX //
61 die	tai //
62 kill	XXX //
63 swim	XXX //
64 fly	XXX //
65 walk	XXX //
66 come	tai, lau //
67 lie	XXX //
68 sit	XXX //
69 stand	XXX //
70 give	XXX //
71 say	XXX //
72 sun	noi //
73 moon	XXX //
74 star	%siN //
75 water	vam //
76 rain	XXX //
77 stone	gy~ou //
78 sand	XXX //
79 earth	XXX //
80 cloud	XXX //
81 smoke	XXX //
82 fire	tou //
83 ash	XXX //
84 burn	XXX //
85 path	ky~au //
86 mountain	CoN //
87 red	XXX //
88 green	XXX //
89 yellow	XXX //
90 white	XXX //
91 black	XXX //
92 night	XXX //
93 hot	XXX //
94 cold	XXX //
95 full	poN //
96 new	SaN //
97 good	XXX //
98 round	XXX //
99 dry	XXX //
100 name	bu, %mEN //
TAIPAN_MIEN{|Hmong-Mien,Mienic,Mien-Mun@}
 1   23.04  105.26      818700   mie   ium
1 I	ya //
2 you	mw~oi //
3 we	XXX //
4 this	XXX //
5 that	XXX //
6 who	XXX //
7 what	XXX //
8 not	XXX //
9 all	XXX //
10 many	XXX //
11 one	%yet //
12 two	i //
13 big	XXX //
14 long	XXX //
15 small	XXX //
16 woman	XXX //
17 man	XXX //
18 person	my~En //
19 fish	by~au //
20 bird	XXX //
21 dog	kl~u //
22 louse	XXX //
23 tree	dy~aN //
24 seed	XXX //
25 leaf	nom //
26 root	XXX //
27 bark	XXX //
28 skin	dop //
29 flesh	XXX //
30 blood	hy~am //
31 bone	buN //
32 grease	XXX //
33 egg	XXX //
34 horn	Cy~oN //
35 tail	XXX //
36 feather	XXX //
37 hair	XXX //
38 head	XXX //
39 ear	nom //
40 eye	mw~oi //
41 nose	soN //
42 mouth	XXX //
43 tooth	5a //
44 tongue	by~et //
45 claw	XXX //
46 foot	XXX //
47 knee	XXX //
48 hand	pua //
49 belly	XXX //
50 neck	XXX //
51 breasts	5o //
52 heart	XXX //
53 liver	XXX //
54 drink	hop //
55 eat	XXX //
56 bite	XXX //
57 see	maN //
58 hear	pw~at, num //
59 know	XXX //
60 sleep	XXX //
61 die	tai //
62 kill	XXX //
63 swim	XXX //
64 fly	XXX //
65 walk	XXX //
66 come	tai //
67 lie	XXX //
68 sit	XXX //
69 stand	XXX //
70 give	XXX //
71 say	XXX //
72 sun	noi //
73 moon	XXX //
74 star	hei //
75 water	vom //
76 rain	XXX //
77 stone	py~ei //
78 sand	XXX //
79 earth	XXX //
80 cloud	XXX //
81 smoke	XXX //
82 fire	tou //
83 ash	XXX //
84 burn	XXX //
85 path	ky~au //
86 mountain	soN //
87 red	XXX //
88 green	XXX //
89 yellow	XXX //
90 white	XXX //
91 black	XXX //
92 night	mw~aN //
93 hot	XXX //
94 cold	XXX //
95 full	pw~oN //
96 new	sy~aN //
97 good	XXX //
98 round	XXX //
99 dry	XXX //
100 name	bua //
YAO{|Hmong-Mien,Mienic,Mien-Mun@}
 1   25.00  111.00      818700   mie   ium
1 I	ye //
2 you	mw~ei //
3 we	yebw~o //
4 this	XXX //
5 that	XXX //
6 who	XXX //
7 what	XXX //
8 not	XXX //
9 all	XXX //
10 many	XXX //
11 one	yet //
12 two	XXX //
13 big	XXX //
14 long	XXX //
15 small	XXX //
16 woman	XXX //
17 man	XXX //
18 person	my~en //
19 fish	by~au //
20 bird	XXX //
21 dog	tTu //
22 louse	tam //
23 tree	dy~aN //
24 seed	XXX //
25 leaf	nom //
26 root	XXX //
27 bark	XXX //
28 skin	dop //
29 flesh	XXX //
30 blood	cy~am //
31 bone	buN //
32 grease	XXX //
33 egg	XXX //
34 horn	tT~oN //
35 tail	XXX //
36 feather	XXX //
37 hair	XXX //
38 head	XXX //
39 ear	n3nom //
40 eye	mw~ciN //
41 nose	by~ut //
42 mouth	XXX //
43 tooth	mun //
44 tongue	by~et //
45 claw	XXX //
46 foot	XXX //
47 knee	pw~oseidy~e //
48 hand	pw~o //
49 belly	XXX //
50 neck	XXX //
51 breasts	XXX //
52 heart	XXX //
53 liver	Lan //
54 drink	hop //
55 eat	XXX //
56 bite	XXX //
57 see	maN //
58 hear	mw~aN //
59 know	XXX //
60 sleep	XXX //
61 die	tai //
62 kill	XXX //
63 swim	XXX //
64 fly	XXX //
65 walk	XXX //
66 come	tai //
67 lie	XXX //
68 sit	XXX //
69 stand	XXX //
70 give	XXX //
71 say	XXX //
72 sun	punh~oi //
73 moon	XXX //
74 star	Lei //
75 water	wam //
76 rain	XXX //
77 stone	laipy~ei, bEN //
78 sand	XXX //
79 earth	XXX //
80 cloud	XXX //
81 smoke	XXX //
82 fire	tou //
83 ash	XXX //
84 burn	XXX //
85 path	tTau //
86 mountain	tTim //
87 red	XXX //
88 green	XXX //
89 yellow	XXX //
90 white	XXX //
91 black	XXX //
92 night	luNmw~ancan //
93 hot	XXX //
94 cold	XXX //
95 full	pw~aN //
96 new	sy~an //
97 good	XXX //
98 round	XXX //
99 dry	XXX //
100 name	meNbw~o //
BUNU{|Hmong-Mien,Hmongic,NuclearHmongic-HoNe,NuclearHmongic,WestHmongic@}
 1   20.40  107.70      258000         bwx
1 I	Tun //
2 you	kau //
3 we	pe //
4 this	XXX //
5 that	XXX //
6 who	XXX //
7 what	XXX //
8 not	XXX //
9 all	XXX //
10 many	XXX //
11 one	XXX //
12 two	XXX //
13 big	XXX //
14 long	XXX //
15 small	XXX //
16 woman	XXX //
17 man	XXX //
18 person	nu //
19 fish	nc~e //
20 bird	XXX //
21 dog	tle //
22 louse	katuna //
23 tree	nt~an //
24 seed	XXX //
25 leaf	nt~Lan //
26 root	XXX //
27 bark	XXX //
28 skin	katlau //
29 flesh	XXX //
30 blood	nch$3n //
31 bone	ka8ona //
32 grease	XXX //
33 egg	XXX //
34 horn	Tun //
35 tail	XXX //
36 feather	XXX //
37 hair	XXX //
38 head	XXX //
39 ear	kanc~ea //
40 eye	kh~i mon //
41 nose	pinc~au //
42 mouth	XXX //
43 tooth	famh~in //
44 tongue	kant~la //
45 claw	XXX //
46 foot	XXX //
47 knee	kuNaTo //
48 hand	tape //
49 belly	XXX //
50 neck	XXX //
51 breasts	kon //
52 heart	XXX //
53 liver	nT~au //
54 drink	h3u //
55 eat	XXX //
56 bite	XXX //
57 see	nk~on, nt~a //
58 hear	T3n //
59 know	XXX //
60 sleep	XXX //
61 die	to //
62 kill	XXX //
63 swim	XXX //
64 fly	XXX //
65 walk	XXX //
66 come	lo, to //
67 lie	XXX //
68 sit	XXX //
69 stand	XXX //
70 give	XXX //
71 say	XXX //
72 sun	minh~on //
73 moon	XXX //
74 star	takuna //
75 water	an //
76 rain	XXX //
77 stone	faxe //
78 sand	XXX //
79 earth	XXX //
80 cloud	XXX //
81 smoke	XXX //
82 fire	katu //
83 ash	XXX //
84 burn	XXX //
85 path	Te //
86 mountain	8au //
87 red	XXX //
88 green	XXX //
89 yellow	XXX //
90 white	XXX //
91 black	XXX //
92 night	nt~onmun //
93 hot	XXX //
94 cold	XXX //
95 full	Ten //
96 new	Tin //
97 good	XXX //
98 round	XXX //
99 dry	XXX //
100 name	mp~e83 //
DAHUA_BUNU{|Hmong-Mien,Hmongic,NuclearHmongic-HoNe,NuclearHmongic,WestHmongic@}
 1   23.75  107.99      258000         bwx
1 I	CuN //
2 you	kau //
3 we	pe //
4 this	XXX //
5 that	XXX //
6 who	XXX //
7 what	XXX //
8 not	XXX //
9 all	XXX //
10 many	XXX //
11 one	i //
12 two	au, 5oN //
13 big	XXX //
14 long	XXX //
15 small	XXX //
16 woman	XXX //
17 man	XXX //
18 person	no //
19 fish	mpy$e //
20 bird	XXX //
21 dog	tL~e //
22 louse	katuN //
23 tree	nt~aN //
24 seed	XXX //
25 leaf	ntL$aN //
26 root	XXX //
27 bark	XXX //
28 skin	katL~au, Nk~a //
29 flesh	XXX //
30 blood	nch$3N //
31 bone	ka8h~oN //
32 grease	XXX //
33 egg	XXX //
34 horn	ky~uN //
35 tail	XXX //
36 feather	XXX //
37 hair	XXX //
38 head	XXX //
39 ear	mpy$e //
40 eye	kh~imoN, moN //
41 nose	mpy$au, khimpy$au //
42 mouth	XXX //
43 tooth	famiN, miN //
44 tongue	ntL$a, kuNntL$a //
45 claw	XXX //
46 foot	XXX //
47 knee	faCa, 8h~oNCa //
48 hand	pe //
49 belly	XXX //
50 neck	XXX //
51 breasts	koN //
52 heart	XXX //
53 liver	mpy$au //
54 drink	hu //
55 eat	XXX //
56 bite	XXX //
57 see	nt~a, Nk~oN //
58 hear	C3N //
59 know	XXX //
60 sleep	XXX //
61 die	to //
62 kill	XXX //
63 swim	XXX //
64 fly	XXX //
65 walk	XXX //
66 come	to, lo //
67 lie	XXX //
68 sit	XXX //
69 stand	XXX //
70 give	XXX //
71 say	XXX //
72 sun	noN, nt~i //
73 moon	XXX //
74 star	CekuN //
75 water	aN //
76 rain	XXX //
77 stone	xe, faxe //
78 sand	XXX //
79 earth	XXX //
80 cloud	XXX //
81 smoke	XXX //
82 fire	to, kato //
83 ash	XXX //
84 burn	XXX //
85 path	ky~e //
86 mountain	8au, kan //
87 red	XXX //
88 green	XXX //
89 yellow	XXX //
90 white	XXX //
91 black	XXX //
92 night	nt~oNmuN //
93 hot	XXX //
94 cold	XXX //
95 full	puN //
96 new	sh~iN //
97 good	XXX //
98 round	XXX //
99 dry	XXX //
100 name	mp~e, my~enso //
JINGCUN_BUNU{|Hmong-Mien,Hmongic,NuclearHmongic-HoNe,NuclearHmongic,WestHmongic@}
 1   23.73  108.00      258000         bwx
1 I	CuN //
2 you	kau //
3 we	pe //
4 this	XXX //
5 that	XXX //
6 who	XXX //
7 what	XXX //
8 not	XXX //
9 all	XXX //
10 many	XXX //
11 one	i //
12 two	au //
13 big	XXX //
14 long	XXX //
15 small	XXX //
16 woman	XXX //
17 man	XXX //
18 person	no //
19 fish	mpy$e //
20 bird	XXX //
21 dog	tL~e //
22 louse	tu //
23 tree	nt~aN //
24 seed	XXX //
25 leaf	ntL$aN //
26 root	XXX //
27 bark	XXX //
28 skin	to //
29 flesh	XXX //
30 blood	nch$3N //
31 bone	8h~oN //
32 grease	XXX //
33 egg	XXX //
34 horn	ky~uN //
35 tail	XXX //
36 feather	XXX //
37 hair	XXX //
38 head	XXX //
39 ear	mpy$e //
40 eye	XXX //
41 nose	mpy$au //
42 mouth	XXX //
43 tooth	miN //
44 tongue	ntL$a //
45 claw	XXX //
46 foot	XXX //
47 knee	Ca //
48 hand	pe //
49 belly	XXX //
50 neck	XXX //
51 breasts	koN //
52 heart	XXX //
53 liver	mpy$au //
54 drink	hu //
55 eat	XXX //
56 bite	XXX //
57 see	nt~aNk~oN, po //
58 hear	C3N, niN //
59 know	XXX //
60 sleep	XXX //
61 die	to //
62 kill	XXX //
63 swim	XXX //
64 fly	XXX //
65 walk	XXX //
66 come	to //
67 lie	XXX //
68 sit	XXX //
69 stand	XXX //
70 give	XXX //
71 say	XXX //
72 sun	noN //
73 moon	XXX //
74 star	kuN //
75 water	aN //
76 rain	XXX //
77 stone	xe //
78 sand	XXX //
79 earth	XXX //
80 cloud	XXX //
81 smoke	XXX //
82 fire	to //
83 ash	XXX //
84 burn	XXX //
85 path	ky~e //
86 mountain	pe //
87 red	XXX //
88 green	XXX //
89 yellow	XXX //
90 white	XXX //
91 black	XXX //
92 night	mi //
93 hot	XXX //
94 cold	XXX //
95 full	puN //
96 new	sh~iN //
97 good	XXX //
98 round	XXX //
99 dry	XXX //
100 name	mp~e //
NUMAO_BUNU{|Hmong-Mien,Hmongic,NuclearHmongic-HoNe,NuclearHmongic,WestHmongic@}
 1   24.13  107.25      258000         bwx
1 I	CuN //
2 you	kei //
3 we	pa //
4 this	XXX //
5 that	XXX //
6 who	XXX //
7 what	XXX //
8 not	XXX //
9 all	XXX //
10 many	XXX //
11 one	Ci //
12 two	ei //
13 big	XXX //
14 long	XXX //
15 small	XXX //
16 woman	XXX //
17 man	XXX //
18 person	nu //
19 fish	mpy$ei //
20 bird	XXX //
21 dog	tly$o //
22 louse	tuN, nch$u //
23 tree	nt~ou //
24 seed	XXX //
25 leaf	tly$ou //
26 root	XXX //
27 bark	XXX //
28 skin	tl~i //
29 flesh	XXX //
30 blood	nch$yan, nchy$an //
31 bone	soN //
32 grease	XXX //
33 egg	XXX //
34 horn	kuN //
35 tail	XXX //
36 feather	XXX //
37 hair	XXX //
38 head	XXX //
39 ear	mpy$ei //
40 eye	moN //
41 nose	mp~i //
42 mouth	XXX //
43 tooth	mai //
44 tongue	ntl$yei, ntly$ei //
45 claw	XXX //
46 foot	XXX //
47 knee	kenCou //
48 hand	pa //
49 belly	XXX //
50 neck	XXX //
51 breasts	ny~a //
52 heart	XXX //
53 liver	mp~i //
54 drink	XXX //
55 eat	XXX //
56 bite	XXX //
57 see	p3u //
58 hear	nei //
59 know	XXX //
60 sleep	XXX //
61 die	XXX //
62 kill	XXX //
63 swim	XXX //
64 fly	XXX //
65 walk	XXX //
66 come	lau, tau //
67 lie	XXX //
68 sit	XXX //
69 stand	XXX //
70 give	XXX //
71 say	XXX //
72 sun	tauNk~au //
73 moon	XXX //
74 star	kuN //
75 water	ou //
76 rain	XXX //
77 stone	xei //
78 sand	XXX //
79 earth	XXX //
80 cloud	XXX //
81 smoke	XXX //
82 fire	to //
83 ash	XXX //
84 burn	XXX //
85 path	ky~ei //
86 mountain	xan //
87 red	XXX //
88 green	XXX //
89 yellow	XXX //
90 white	XXX //
91 black	XXX //
92 night	XXX //
93 hot	XXX //
94 cold	XXX //
95 full	puN //
96 new	Si //
97 good	XXX //
98 round	XXX //
99 dry	XXX //
100 name	mp~a //
JIWEI_HMONG{|Hmong-Mien,Hmongic,NuclearHmongic-HoNe,NuclearHmongic,NorthHmongic@}
 1   28.33  109.43      820000         mmr
1 I	we //
2 you	mu //
3 we	pu //
4 this	XXX //
5 that	XXX //
6 who	XXX //
7 what	XXX //
8 not	XXX //
9 all	XXX //
10 many	XXX //
11 one	o //
12 two	u //
13 big	XXX //
14 long	XXX //
15 small	XXX //
16 woman	XXX //
17 man	XXX //
18 person	ne //
19 fish	tomZu //
20 bird	XXX //
21 dog	XXX //
22 louse	tote //
23 tree	qont~u //
24 seed	XXX //
25 leaf	qonu //
26 root	XXX //
27 bark	XXX //
28 skin	qoTo //
29 flesh	XXX //
30 blood	5Ch$i //
31 bone	qosoN //
32 grease	XXX //
33 egg	XXX //
34 horn	qoTe //
35 tail	XXX //
36 feather	XXX //
37 hair	XXX //
38 head	XXX //
39 ear	toNmZu //
40 eye	l3qe //
41 nose	pomZ3 //
42 mouth	XXX //
43 tooth	qoSE //
44 tongue	qomy~o //
45 claw	XXX //
46 foot	XXX //
47 knee	py~iCo //
48 hand	qotu //
49 belly	XXX //
50 neck	XXX //
51 breasts	komo, mo //
52 heart	XXX //
53 liver	SE //
54 drink	hu //
55 eat	XXX //
56 bite	XXX //
57 see	Nqh$e, ei //
58 hear	toN, nh~oN //
59 know	XXX //
60 sleep	XXX //
61 die	to //
62 kill	XXX //
63 swim	XXX //
64 fly	XXX //
65 walk	XXX //
66 come	lo //
67 lie	XXX //
68 sit	XXX //
69 stand	XXX //
70 give	XXX //
71 say	XXX //
72 sun	nh~e //
73 moon	XXX //
74 star	teqeLh~o //
75 water	u //
76 rain	XXX //
77 stone	qoZu //
78 sand	XXX //
79 earth	XXX //
80 cloud	XXX //
81 smoke	XXX //
82 fire	py~it3 //
83 ash	XXX //
84 burn	XXX //
85 path	neku //
86 mountain	py*iq3 //
87 red	XXX //
88 green	XXX //
89 yellow	XXX //
90 white	XXX //
91 black	XXX //
92 night	mh~oNCo //
93 hot	XXX //
94 cold	XXX //
95 full	pe //
96 new	SE //
97 good	XXX //
98 round	XXX //
99 dry	XXX //
100 name	mp~u //
LAYIPING_HMONG{|Hmong-Mien,Hmongic,NuclearHmongic-HoNe,NuclearHmongic,NorthHmongic@}
 1   23.10  105.80      820000         mmr
1 I	we //
2 you	mu //
3 we	pu //
4 this	XXX //
5 that	XXX //
6 who	XXX //
7 what	XXX //
8 not	XXX //
9 all	XXX //
10 many	XXX //
11 one	a //
12 two	u //
13 big	XXX //
14 long	XXX //
15 small	XXX //
16 woman	XXX //
17 man	XXX //
18 person	ne //
19 fish	mZ~u, mz~u //
20 bird	XXX //
21 dog	qw~u //
22 louse	te //
23 tree	nt~u //
24 seed	XXX //
25 leaf	nu //
26 root	XXX //
27 bark	XXX //
28 skin	t3 //
29 flesh	XXX //
30 blood	5Ch$i //
31 bone	soN //
32 grease	XXX //
33 egg	XXX //
34 horn	Te //
35 tail	XXX //
36 feather	XXX //
37 hair	XXX //
38 head	XXX //
39 ear	mZ~u, mz~u //
40 eye	XXX //
41 nose	mZ~3, mz~3 //
42 mouth	XXX //
43 tooth	SE //
44 tongue	my~a //
45 claw	XXX //
46 foot	XXX //
47 knee	Co //
48 hand	tu //
49 belly	XXX //
50 neck	XXX //
51 breasts	ma //
52 heart	XXX //
53 liver	SEn //
54 drink	hu //
55 eat	XXX //
56 bite	XXX //
57 see	XXX //
58 hear	nh~oN //
59 know	XXX //
60 sleep	XXX //
61 die	ta //
62 kill	XXX //
63 swim	XXX //
64 fly	XXX //
65 walk	XXX //
66 come	lo //
67 lie	XXX //
68 sit	XXX //
69 stand	XXX //
70 give	XXX //
71 say	XXX //
72 sun	nh~e //
73 moon	XXX //
74 star	qe //
75 water	u //
76 rain	XXX //
77 stone	Zu, zu //
78 sand	XXX //
79 earth	XXX //
80 cloud	XXX //
81 smoke	XXX //
82 fire	t3 //
83 ash	XXX //
84 burn	XXX //
85 path	ku //
86 mountain	qoZei, qozei //
87 red	XXX //
88 green	XXX //
89 yellow	XXX //
90 white	XXX //
91 black	XXX //
92 night	mh~oN //
93 hot	XXX //
94 cold	XXX //
95 full	pe //
96 new	SEn //
97 good	XXX //
98 round	XXX //
99 dry	XXX //
100 name	mp~u //
WESTERN_XIANGXI_HMONG{|Hmong-Mien,Hmongic,NuclearHmongic-HoNe,NuclearHmongic,NorthHmongic@}
 1   23.10  105.80      820000         mmr
1 I	we //
2 you	mu //
3 we	pu //
4 this	XXX //
5 that	XXX //
6 who	XXX //
7 what	XXX //
8 not	XXX //
9 all	XXX //
10 many	XXX //
11 one	o //
12 two	u //
13 big	XXX //
14 long	XXX //
15 small	XXX //
16 woman	XXX //
17 man	XXX //
18 person	ne //
19 fish	tomru //
20 bird	XXX //
21 dog	toquu //
22 louse	tate //
23 tree	qontu //
24 seed	XXX //
25 leaf	qonu //
26 root	XXX //
27 bark	XXX //
28 skin	qokio //
29 flesh	XXX //
30 blood	5Ch$ien //
31 bone	qosoN //
32 grease	XXX //
33 egg	XXX //
34 horn	qokie //
35 tail	XXX //
36 feather	XXX //
37 hair	XXX //
38 head	XXX //
39 ear	toNmru //
40 eye	loqe //
41 nose	pomru //
42 mouth	XXX //
43 tooth	qoSE* //
44 tongue	qomio //
45 claw	XXX //
46 foot	XXX //
47 knee	piZo //
48 hand	qotu //
49 belly	XXX //
50 neck	XXX //
51 breasts	komo //
52 heart	XXX //
53 liver	SE* //
54 drink	hu //
55 eat	XXX //
56 bite	XXX //
57 see	Nqh$e //
58 hear	nh~oN, toN //
59 know	XXX //
60 sleep	XXX //
61 die	to //
62 kill	XXX //
63 swim	XXX //
64 fly	XXX //
65 walk	XXX //
66 come	lo //
67 lie	XXX //
68 sit	XXX //
69 stand	XXX //
70 give	XXX //
71 say	XXX //
72 sun	nh~e //
73 moon	XXX //
74 star	teqelh~o //
75 water	u //
76 rain	XXX //
77 stone	qoZu //
78 sand	XXX //
79 earth	XXX //
80 cloud	XXX //
81 smoke	XXX //
82 fire	pito //
83 ash	XXX //
84 burn	XXX //
85 path	neku, koN //
86 mountain	piqo //
87 red	XXX //
88 green	XXX //
89 yellow	XXX //
90 white	XXX //
91 black	XXX //
92 night	mh~oNZo //
93 hot	XXX //
94 cold	XXX //
95 full	pe //
96 new	SE* //
97 good	XXX //
98 round	XXX //
99 dry	XXX //
100 name	mp~u //
XIANGXI_HMONG{|Hmong-Mien,Hmongic,NuclearHmongic-HoNe,NuclearHmongic,NorthHmongic@}
 1   23.10  105.80      820000         mmr
1 I	we //
2 you	m3 //
3 we	p3 //
4 this	XXX //
5 that	XXX //
6 who	XXX //
7 what	XXX //
8 not	XXX //
9 all	XXX //
10 many	XXX //
11 one	XXX //
12 two	XXX //
13 big	XXX //
14 long	XXX //
15 small	XXX //
16 woman	XXX //
17 man	XXX //
18 person	ne //
19 fish	tamz3 //
20 bird	XXX //
21 dog	taqw~3 //
22 louse	tate //
23 tree	qont~u //
24 seed	XXX //
25 leaf	n3 //
26 root	XXX //
27 bark	XXX //
28 skin	qoTo //
29 flesh	XXX //
30 blood	nt~ch~i //
31 bone	qoson //
32 grease	XXX //
33 egg	XXX //
34 horn	qoTe //
35 tail	XXX //
36 feather	XXX //
37 hair	XXX //
38 head	XXX //
39 ear	tonmz3 //
40 eye	l3qe //
41 nose	pamzE //
42 mouth	XXX //
43 tooth	qoTE //
44 tongue	qomy~a //
45 claw	XXX //
46 foot	XXX //
47 knee	qh~utT~o //
48 hand	qot3 //
49 belly	XXX //
50 neck	XXX //
51 breasts	ma //
52 heart	XXX //
53 liver	sE //
54 drink	hu //
55 eat	XXX //
56 bite	XXX //
57 see	tTinqh$e //
58 hear	ton //
59 know	XXX //
60 sleep	XXX //
61 die	to //
62 kill	XXX //
63 swim	XXX //
64 fly	XXX //
65 walk	XXX //
66 come	lo //
67 lie	XXX //
68 sit	XXX //
69 stand	XXX //
70 give	XXX //
71 say	XXX //
72 sun	nh~e //
73 moon	XXX //
74 star	teteqelh~a //
75 water	XXX //
76 rain	XXX //
77 stone	qoz3 //
78 sand	XXX //
79 earth	XXX //
80 cloud	XXX //
81 smoke	XXX //
82 fire	py~it3 //
83 ash	XXX //
84 burn	XXX //
85 path	k3 //
86 mountain	qozei //
87 red	XXX //
88 green	XXX //
89 yellow	XXX //
90 white	XXX //
91 black	XXX //
92 night	tTh~mh~an //
93 hot	XXX //
94 cold	XXX //
95 full	pe //
96 new	TE //
97 good	XXX //
98 round	XXX //
99 dry	XXX //
100 name	mp~u //
DANANSHAN_HMONG{|Hmong-Mien,Hmongic,NuclearHmongic-HoNe,NuclearHmongic,WestHmongic,GreaterChuanqiandian,Chuanqiandian,FirstVernacularHmong@}
 1   23.75  105.91     1400000   hmo   cqd
1 I	ko //
2 you	kau //
3 we	pe //
4 this	XXX //
5 that	XXX //
6 who	XXX //
7 what	XXX //
8 not	XXX //
9 all	XXX //
10 many	XXX //
11 one	i //
12 two	au //
13 big	XXX //
14 long	XXX //
15 small	XXX //
16 woman	XXX //
17 man	XXX //
18 person	nen //
19 fish	nC~e //
20 bird	XXX //
21 dog	tL~e //
22 louse	to //
23 tree	nt~oN //
24 seed	XXX //
25 leaf	mp~loN //
26 root	XXX //
27 bark	XXX //
28 skin	teu //
29 flesh	XXX //
30 blood	nCh$aN //
31 bone	ch~aN //
32 grease	XXX //
33 egg	XXX //
34 horn	ko //
35 tail	XXX //
36 feather	XXX //
37 hair	XXX //
38 head	XXX //
39 ear	nC~e //
40 eye	XXX //
41 nose	nC~u //
42 mouth	XXX //
43 tooth	na //
44 tongue	mp~lai //
45 claw	XXX //
46 foot	XXX //
47 knee	Cau //
48 hand	te //
49 belly	XXX //
50 neck	XXX //
51 breasts	mi //
52 heart	XXX //
53 liver	Sa //
54 drink	hou //
55 eat	XXX //
56 bite	XXX //
57 see	po //
58 hear	noN, nau //
59 know	XXX //
60 sleep	XXX //
61 die	tua //
62 kill	XXX //
63 swim	XXX //
64 fly	XXX //
65 walk	XXX //
66 come	tua //
67 lie	XXX //
68 sit	XXX //
69 stand	XXX //
70 give	XXX //
71 say	XXX //
72 sun	no //
73 moon	XXX //
74 star	qo //
75 water	XXX //
76 rain	XXX //
77 stone	Ze, ze //
78 sand	XXX //
79 earth	XXX //
80 cloud	XXX //
81 smoke	XXX //
82 fire	teu //
83 ash	XXX //
84 burn	XXX //
85 path	ke //
86 mountain	pe //
87 red	XXX //
88 green	XXX //
89 yellow	XXX //
90 white	XXX //
91 black	XXX //
92 night	ma //
93 hot	XXX //
94 cold	XXX //
95 full	po //
96 new	Ch~a //
97 good	XXX //
98 round	XXX //
99 dry	XXX //
100 name	mp~e //
DONGSHAN_BIAO_MON{|Hmong-Mien,Mienic,Mien-Mun@}
 1   24.12  110.31       20000         bmt
1 I	k3u //
2 you	m3i //
3 we	ta //
4 this	XXX //
5 that	XXX //
6 who	XXX //
7 what	XXX //
8 not	XXX //
9 all	XXX //
10 many	XXX //
11 one	no //
12 two	w3i //
13 big	XXX //
14 long	XXX //
15 small	XXX //
16 woman	XXX //
17 man	XXX //
18 person	min //
19 fish	bla //
20 bird	XXX //
21 dog	klu //
22 louse	sai //
23 tree	dy~aN //
24 seed	XXX //
25 leaf	nan //
26 root	XXX //
27 bark	XXX //
28 skin	din //
29 flesh	XXX //
30 blood	san //
31 bone	sw3 //
32 grease	XXX //
33 egg	XXX //
34 horn	XXX //
35 tail	XXX //
36 feather	XXX //
37 hair	XXX //
38 head	XXX //
39 ear	blaukaucaN //
40 eye	micE //
41 nose	blikhw$an //
42 mouth	XXX //
43 tooth	Nath~aN //
44 tongue	blin //
45 claw	XXX //
46 foot	XXX //
47 knee	XXX //
48 hand	pau //
49 belly	XXX //
50 neck	XXX //
51 breasts	nEp3 //
52 heart	XXX //
53 liver	Lan //
54 drink	hup //
55 eat	XXX //
56 bite	XXX //
57 see	m3 //
58 hear	moN //
59 know	XXX //
60 sleep	XXX //
61 die	tai //
62 kill	XXX //
63 swim	XXX //
64 fly	XXX //
65 walk	XXX //
66 come	ta //
67 lie	XXX //
68 sit	XXX //
69 stand	XXX //
70 give	XXX //
71 say	XXX //
72 sun	nitau //
73 moon	XXX //
74 star	sEcaN //
75 water	3n //
76 rain	XXX //
77 stone	laupli //
78 sand	XXX //
79 earth	XXX //
80 cloud	XXX //
81 smoke	XXX //
82 fire	t3u //
83 ash	XXX //
84 burn	XXX //
85 path	kla //
86 mountain	XXX //
87 red	XXX //
88 green	XXX //
89 yellow	XXX //
90 white	XXX //
91 black	XXX //
92 night	XXX //
93 hot	XXX //
94 cold	XXX //
95 full	XXX //
96 new	XXX //
97 good	XXX //
98 round	XXX //
99 dry	XXX //
100 name	bau //
HMONG_DAW{|Hmong-Mien,Hmongic,NuclearHmongic-HoNe,NuclearHmongic,WestHmongic,GreaterChuanqiandian,Chuanqiandian,FirstVernacularHmong@}
 1   26.00  105.00     1698400   hmd   mww
1 I	ku //
2 you	ko //
3 we	pe //
4 this	XXX //
5 that	XXX //
6 who	XXX //
7 what	XXX //
8 not	XXX //
9 all	XXX //
10 many	XXX //
11 one	%i //
12 two	%o //
13 big	XXX //
14 long	XXX //
15 small	XXX //
16 woman	XXX //
17 man	XXX //
18 person	%nEN //
19 fish	nC~e //
20 bird	XXX //
21 dog	de //
22 louse	nCh$au //
23 tree	XXX //
24 seed	XXX //
25 leaf	mpl$oN //
26 root	XXX //
27 bark	XXX //
28 skin	ta3 //
29 flesh	XXX //
30 blood	nCh~a //
31 bone	ch~a //
32 grease	XXX //
33 egg	XXX //
34 horn	XXX //
35 tail	XXX //
36 feather	XXX //
37 hair	XXX //
38 head	XXX //
39 ear	nC~e //
40 eye	mua //
41 nose	nC~u //
42 mouth	XXX //
43 tooth	hn~ia //
44 tongue	mpl$ai //
45 claw	XXX //
46 foot	XXX //
47 knee	XXX //
48 hand	te //
49 belly	XXX //
50 neck	XXX //
51 breasts	mi //
52 heart	XXX //
53 liver	Sia //
54 drink	hau //
55 eat	XXX //
56 bite	XXX //
57 see	po //
58 hear	hn~o //
59 know	XXX //
60 sleep	XXX //
61 die	tua //
62 kill	XXX //
63 swim	XXX //
64 fly	XXX //
65 walk	XXX //
66 come	lo //
67 lie	XXX //
68 sit	XXX //
69 stand	XXX //
70 give	XXX //
71 say	XXX //
72 sun	XXX //
73 moon	XXX //
74 star	hn~uqu //
75 water	de //
76 rain	XXX //
77 stone	Ze //
78 sand	XXX //
79 earth	XXX //
80 cloud	XXX //
81 smoke	XXX //
82 fire	hl~uatau //
83 ash	XXX //
84 burn	XXX //
85 path	ke //
86 mountain	XXX //
87 red	XXX //
88 green	XXX //
89 yellow	XXX //
90 white	XXX //
91 black	XXX //
92 night	hm~o //
93 hot	XXX //
94 cold	XXX //
95 full	XXX //
96 new	Ch~ia //
97 good	XXX //
98 round	XXX //
99 dry	XXX //
100 name	mp~e //
PHETCHABUN_HMONG{|Hmong-Mien,Hmongic,NuclearHmongic-HoNe,NuclearHmongic,WestHmongic,GreaterChuanqiandian,Chuanqiandian,FirstVernacularHmong@}
 1   16.26  101.09     1698400   hmd   mww
1 I	ku //
2 you	ko //
3 we	pe //
4 this	XXX //
5 that	XXX //
6 who	XXX //
7 what	XXX //
8 not	XXX //
9 all	XXX //
10 many	XXX //
11 one	%i //
12 two	o //
13 big	XXX //
14 long	XXX //
15 small	XXX //
16 woman	XXX //
17 man	XXX //
18 person	%neN //
19 fish	nC~e //
20 bird	XXX //
21 dog	de //
22 louse	tu //
23 tree	nt~oN //
24 seed	XXX //
25 leaf	npl$oN //
26 root	XXX //
27 bark	XXX //
28 skin	XXX //
29 flesh	XXX //
30 blood	nCh$a //
31 bone	ch~a //
32 grease	XXX //
33 egg	XXX //
34 horn	ku //
35 tail	XXX //
36 feather	XXX //
37 hair	XXX //
38 head	XXX //
39 ear	nC~e //
40 eye	mua //
41 nose	nC~3 //
42 mouth	XXX //
43 tooth	nia //
44 tongue	npl$ai //
45 claw	XXX //
46 foot	XXX //
47 knee	XXX //
48 hand	np~a, te //
49 belly	XXX //
50 neck	XXX //
51 breasts	ntr$o, nt~ia //
52 heart	XXX //
53 liver	Sia //
54 drink	hau //
55 eat	XXX //
56 bite	XXX //
57 see	po, nua //
58 hear	no, ml~oN //
59 know	XXX //
60 sleep	XXX //
61 die	tua //
62 kill	XXX //
63 swim	XXX //
64 fly	XXX //
65 walk	XXX //
66 come	tua, lo //
67 lie	XXX //
68 sit	XXX //
69 stand	XXX //
70 give	XXX //
71 say	XXX //
72 sun	nu //
73 moon	XXX //
74 star	qu //
75 water	de //
76 rain	XXX //
77 stone	Ze //
78 sand	XXX //
79 earth	XXX //
80 cloud	XXX //
81 smoke	XXX //
82 fire	ta3 //
83 ash	XXX //
84 burn	XXX //
85 path	ke, ka //
86 mountain	tr~oN, da3 //
87 red	XXX //
88 green	XXX //
89 yellow	XXX //
90 white	XXX //
91 black	XXX //
92 night	mo //
93 hot	XXX //
94 cold	XXX //
95 full	pu //
96 new	Ch~ia //
97 good	XXX //
98 round	XXX //
99 dry	XXX //
100 name	np~e, %meN //
SHIMENKAN_HMONG{|Hmong-Mien,Hmongic,NuclearHmongic-HoNe,NuclearHmongic,WestHmongic,GreaterChuanqiandian,Chuanqiandian,FirstVernacularHmong@}
 1   23.37  104.25     1400000   hmo   cqd
1 I	ku //
2 you	gh~i //
3 we	pi //
4 this	XXX //
5 that	XXX //
6 who	XXX //
7 what	XXX //
8 not	XXX //
9 all	XXX //
10 many	XXX //
11 one	i //
12 two	a //
13 big	XXX //
14 long	XXX //
15 small	XXX //
16 woman	XXX //
17 man	XXX //
18 person	nu //
19 fish	mb~3 //
20 bird	XXX //
21 dog	tL~i //
22 louse	tu //
23 tree	nt~au //
24 seed	XXX //
25 leaf	ndl$hau, ndlh$au //
26 root	XXX //
27 bark	XXX //
28 skin	tei //
29 flesh	XXX //
30 blood	nCh~au //
31 bone	ch~au //
32 grease	XXX //
33 egg	XXX //
34 horn	ku //
35 tail	XXX //
36 feather	XXX //
37 hair	XXX //
38 head	XXX //
39 ear	mbh$3 //
40 eye	XXX //
41 nose	mb~i //
42 mouth	XXX //
43 tooth	5ie //
44 tongue	ndl$hai, ndlh$ai //
45 claw	XXX //
46 foot	XXX //
47 knee	jau //
48 hand	di //
49 belly	XXX //
50 neck	XXX //
51 breasts	mi //
52 heart	XXX //
53 liver	sie //
54 drink	hau //
55 eat	XXX //
56 bite	XXX //
57 see	mau, bh~o //
58 hear	nau, no //
59 know	XXX //
60 sleep	XXX //
61 die	da //
62 kill	XXX //
63 swim	XXX //
64 fly	XXX //
65 walk	XXX //
66 come	dh~a //
67 lie	XXX //
68 sit	XXX //
69 stand	XXX //
70 give	XXX //
71 say	XXX //
72 sun	nu //
73 moon	XXX //
74 star	qu //
75 water	au //
76 rain	XXX //
77 stone	v3 //
78 sand	XXX //
79 earth	XXX //
80 cloud	XXX //
81 smoke	XXX //
82 fire	dei //
83 ash	XXX //
84 burn	XXX //
85 path	ki //
86 mountain	bh~i //
87 red	XXX //
88 green	XXX //
89 yellow	XXX //
90 white	XXX //
91 black	XXX //
92 night	mo //
93 hot	XXX //
94 cold	XXX //
95 full	pu //
96 new	Ch~ie //
97 good	XXX //
98 round	XXX //
99 dry	XXX //
100 name	nc~i //
SHUANGLONG_MIEN{|Hmong-Mien,Mienic@}
 1   22.10  107.15       43000         bje
1 I	k3u //
2 you	m3i //
3 we	Ta //
4 this	XXX //
5 that	XXX //
6 who	XXX //
7 what	XXX //
8 not	XXX //
9 all	XXX //
10 many	XXX //
11 one	i //
12 two	w3i //
13 big	XXX //
14 long	XXX //
15 small	XXX //
16 woman	XXX //
17 man	XXX //
18 person	min //
19 fish	bla //
20 bird	XXX //
21 dog	klu //
22 louse	dam //
23 tree	dy~aN //
24 seed	XXX //
25 leaf	nan //
26 root	XXX //
27 bark	XXX //
28 skin	din //
29 flesh	XXX //
30 blood	san //
31 bone	sw~3 //
32 grease	XXX //
33 egg	XXX //
34 horn	klo //
35 tail	XXX //
36 feather	XXX //
37 hair	XXX //
38 head	XXX //
39 ear	blau //
40 eye	XXX //
41 nose	bli //
42 mouth	XXX //
43 tooth	Na //
44 tongue	blin //
45 claw	XXX //
46 foot	XXX //
47 knee	pliTw~ai //
48 hand	pau //
49 belly	XXX //
50 neck	XXX //
51 breasts	nep3 //
52 heart	XXX //
53 liver	Lan //
54 drink	h3n //
55 eat	XXX //
56 bite	XXX //
57 see	m3, ph~i //
58 hear	nan, n3n //
59 know	XXX //
60 sleep	XXX //
61 die	tai //
62 kill	XXX //
63 swim	XXX //
64 fly	XXX //
65 walk	XXX //
66 come	ta //
67 lie	XXX //
68 sit	XXX //
69 stand	XXX //
70 give	XXX //
71 say	XXX //
72 sun	nw~ai //
73 moon	XXX //
74 star	SecaN //
75 water	3n //
76 rain	XXX //
77 stone	lau //
78 sand	XXX //
79 earth	XXX //
80 cloud	XXX //
81 smoke	XXX //
82 fire	t3u //
83 ash	XXX //
84 burn	XXX //
85 path	kla //
86 mountain	d3n //
87 red	XXX //
88 green	XXX //
89 yellow	XXX //
90 white	XXX //
91 black	XXX //
92 night	moN //
93 hot	XXX //
94 cold	XXX //
95 full	poN //
96 new	saN //
97 good	XXX //
98 round	XXX //
99 dry	XXX //
100 name	bau //
SUYONG_HMONG{|Hmong-Mien,Hmongic,NuclearHmongic-HoNe,NuclearHmongic,WestHmongic,GreaterChuanqiandian,Chuanqiandian,FirstVernacularHmong@}
 1   27.90  105.71     1400000   hmo   cqd
1 I	ko //
2 you	ko //
3 we	pe //
4 this	XXX //
5 that	XXX //
6 who	XXX //
7 what	XXX //
8 not	XXX //
9 all	XXX //
10 many	XXX //
11 one	%i //
12 two	au //
13 big	XXX //
14 long	XXX //
15 small	XXX //
16 woman	XXX //
17 man	XXX //
18 person	%neN //
19 fish	nC~e //
20 bird	XXX //
21 dog	kl~e //
22 louse	XXX //
23 tree	nt~oN //
24 seed	XXX //
25 leaf	npl$oN //
26 root	XXX //
27 bark	XXX //
28 skin	XXX //
29 flesh	XXX //
30 blood	XXX //
31 bone	ch~aN //
32 grease	XXX //
33 egg	XXX //
34 horn	ko //
35 tail	XXX //
36 feather	XXX //
37 hair	XXX //
38 head	XXX //
39 ear	nC~e //
40 eye	mo //
41 nose	XXX //
42 mouth	XXX //
43 tooth	XXX //
44 tongue	npl$ai //
45 claw	XXX //
46 foot	XXX //
47 knee	XXX //
48 hand	np~aN, te //
49 belly	XXX //
50 neck	XXX //
51 breasts	ntr$au //
52 heart	XXX //
53 liver	Sa, Sua //
54 drink	hou //
55 eat	XXX //
56 bite	XXX //
57 see	po //
58 hear	nau, noN //
59 know	XXX //
60 sleep	XXX //
61 die	to //
62 kill	XXX //
63 swim	XXX //
64 fly	XXX //
65 walk	XXX //
66 come	to, lo //
67 lie	XXX //
68 sit	XXX //
69 stand	XXX //
70 give	XXX //
71 say	XXX //
72 sun	no //
73 moon	XXX //
74 star	XXX //
75 water	kl~e //
76 rain	XXX //
77 stone	Ze //
78 sand	XXX //
79 earth	XXX //
80 cloud	XXX //
81 smoke	XXX //
82 fire	teu //
83 ash	XXX //
84 burn	XXX //
85 path	ke, kaN //
86 mountain	pi, tr~oN //
87 red	XXX //
88 green	XXX //
89 yellow	XXX //
90 white	XXX //
91 black	XXX //
92 night	mau //
93 hot	XXX //
94 cold	XXX //
95 full	XXX //
96 new	Ch~a //
97 good	XXX //
98 round	XXX //
99 dry	XXX //
100 name	np~e //
TAK_HMONG{|Hmong-Mien,Hmongic,NuclearHmongic-HoNe,NuclearHmongic,WestHmongic,GreaterChuanqiandian,Chuanqiandian,FirstVernacularHmong,HuaMiao@}
 1   16.52   99.08      310000   hmo   hnj
1 I	ku //
2 you	ko //
3 we	pe //
4 this	XXX //
5 that	XXX //
6 who	XXX //
7 what	XXX //
8 not	XXX //
9 all	XXX //
10 many	XXX //
11 one	%i //
12 two	o //
13 big	XXX //
14 long	XXX //
15 small	XXX //
16 woman	XXX //
17 man	XXX //
18 person	%neN //
19 fish	nC~e //
20 bird	XXX //
21 dog	tl~e //
22 louse	tu //
23 tree	nt~oN //
24 seed	XXX //
25 leaf	npl$oN //
26 root	XXX //
27 bark	XXX //
28 skin	XXX //
29 flesh	XXX //
30 blood	nCh$aN //
31 bone	ch~aN //
32 grease	XXX //
33 egg	XXX //
34 horn	ku //
35 tail	XXX //
36 feather	XXX //
37 hair	XXX //
38 head	XXX //
39 ear	nC~e //
40 eye	mua //
41 nose	nC~3 //
42 mouth	XXX //
43 tooth	na //
44 tongue	npl$ai //
45 claw	XXX //
46 foot	XXX //
47 knee	XXX //
48 hand	np~aN, te //
49 belly	XXX //
50 neck	XXX //
51 breasts	ntl$a //
52 heart	XXX //
53 liver	Sa //
54 drink	hau //
55 eat	XXX //
56 bite	XXX //
57 see	pu //
58 hear	no, noN //
59 know	XXX //
60 sleep	XXX //
61 die	tua //
62 kill	XXX //
63 swim	XXX //
64 fly	XXX //
65 walk	XXX //
66 come	tua, lu //
67 lie	XXX //
68 sit	XXX //
69 stand	XXX //
70 give	XXX //
71 say	XXX //
72 sun	nu //
73 moon	XXX //
74 star	qu //
75 water	tl~e //
76 rain	XXX //
77 stone	Ze //
78 sand	XXX //
79 earth	XXX //
80 cloud	XXX //
81 smoke	XXX //
82 fire	ta3 //
83 ash	XXX //
84 burn	XXX //
85 path	ke //
86 mountain	tr~oN, tl~a3 //
87 red	XXX //
88 green	XXX //
89 yellow	XXX //
90 white	XXX //
91 black	XXX //
92 night	mo //
93 hot	XXX //
94 cold	XXX //
95 full	pu //
96 new	Ch~a //
97 good	XXX //
98 round	XXX //
99 dry	XXX //
100 name	np~e //
HAINAN_KIM_MUN{|Hmong-Mien,Mienic,Mien-Mun@}
 1   19.00  110.00      374500   mnu   mji
1 I	mi //
2 you	mi //
3 we	ban //
4 this	XXX //
5 that	XXX //
6 who	XXX //
7 what	XXX //
8 not	XXX //
9 all	XXX //
10 many	XXX //
11 one	XXX //
12 two	XXX //
13 big	XXX //
14 long	XXX //
15 small	XXX //
16 woman	XXX //
17 man	XXX //
18 person	mun //
19 fish	by~ao //
20 bird	XXX //
21 dog	klo //
22 louse	dam //
23 tree	XXX //
24 seed	XXX //
25 leaf	nom //
26 root	XXX //
27 bark	XXX //
28 skin	dop //
29 flesh	XXX //
30 blood	sam //
31 bone	toN //
32 grease	XXX //
33 egg	XXX //
34 horn	XXX //
35 tail	XXX //
36 feather	XXX //
37 hair	XXX //
38 head	XXX //
39 ear	banom //
40 eye	Nw~ei //
41 nose	baty~oN //
42 mouth	XXX //
43 tooth	ny~a //
44 tongue	by~at //
45 claw	XXX //
46 foot	XXX //
47 knee	XXX //
48 hand	bu //
49 belly	XXX //
50 neck	XXX //
51 breasts	no //
52 heart	XXX //
53 liver	gy~an //
54 drink	hop //
55 eat	XXX //
56 bite	XXX //
57 see	tam //
58 hear	muN //
59 know	XXX //
60 sleep	XXX //
61 die	dai //
62 kill	XXX //
63 swim	XXX //
64 fly	XXX //
65 walk	XXX //
66 come	dai //
67 lie	XXX //
68 sit	XXX //
69 stand	XXX //
70 give	XXX //
71 say	XXX //
72 sun	py~einoi //
73 moon	XXX //
74 star	tiN //
75 water	vam //
76 rain	XXX //
77 stone	gy~aopy~ei //
78 sand	XXX //
79 earth	XXX //
80 cloud	XXX //
81 smoke	XXX //
82 fire	dou //
83 ash	XXX //
84 burn	XXX //
85 path	ky~ao //
86 mountain	XXX //
87 red	XXX //
88 green	XXX //
89 yellow	XXX //
90 white	XXX //
91 black	XXX //
92 night	mun, dummun //
93 hot	XXX //
94 cold	XXX //
95 full	XXX //
96 new	saN //
97 good	XXX //
98 round	XXX //
99 dry	XXX //
100 name	bu //
     
