# Supplementary material for: A test of Generalized Bayesian dating: A new linguistic dating method
Source: PLoS One. 2020 Aug 12;15(8):e0236522. doi: 10.1371/journal.pone.0236522 (PMC7423060; doi:10.1371/journal.pone.0236522)
Supplement: S3 File — The word lists for 30 calibration points required for running the asjp62c program. The dates for each calibration point are also supplied along. (ZIP) [file pone.0236522.s003.zip › S3 Supporting Information/Pama-Nyungan.txt]

     2     1     0     1    92    72                       
(I4,20X,10A1)
   1                    I
   2                    you
   3                    we
  11                    one
  12                    two
  18                    person
  19                    fish
  21                    dog
  22                    louse
  23                    tree
  25                    leaf
  28                    skin
  30                    blood
  31                    bone
  34                    horn
  39                    ear
  40                    eye
  41                    nose
  43                    tooth
  44                    tongue
  47                    knee
  48                    hand
  51                    breast
  53                    liver
  54                    drink
  57                    see
  58                    hear
  61                    die
  66                    come
  72                    sun
  74                    star
  75                    water
  77                    stone
  82                    fire
  85                    path
  86                    mountain
  92                    night
  95                    full
  96                    new
 100                    name
                                     
p
b
f
v
m
w             
8       
t
d
s
z
c
n
r
l       
S
Z       
C
j
T       
5
y
k
g
x
N
q                     
X
h
7
L
4
G
!       
i   
e
E
3
a
u
o
       
                                 
ALYAWARRA{|Pama-Nyungan,Arandic-Thura-Yura,Arandic,Aranda@}
 3  -22.50  135.00        1660   aly   aly
1 I	ayiNa //
2 you	Na //
3 we	ayla //
4 this	XXX //
5 that	XXX //
6 who	XXX //
7 what	XXX //
8 not	XXX //
9 all	XXX //
10 many	XXX //
11 one	a5inta //
12 two	atira //
13 big	XXX //
14 long	XXX //
15 small	XXX //
16 woman	XXX //
17 man	XXX //
18 person	XXX //
19 fish	irpiNa //
20 bird	XXX //
21 dog	ariNka //
22 louse	XXX //
23 tree	arula //
24 seed	XXX //
25 leaf	aylpa //
26 root	XXX //
27 bark	XXX //
28 skin	ayinpa //
29 flesh	XXX //
30 blood	arkNa //
31 bone	Nkurna //
32 grease	XXX //
33 egg	XXX //
34 horn	XXX //
35 tail	XXX //
36 feather	XXX //
37 hair	XXX //
38 head	XXX //
39 ear	iylpa //
40 eye	artNa //
41 nose	XXX //
42 mouth	XXX //
43 tooth	antika //
44 tongue	alinya //
45 claw	XXX //
46 foot	XXX //
47 knee	amputa //
48 hand	XXX //
49 belly	XXX //
50 neck	XXX //
51 breasts	aylpaTa //
52 heart	XXX //
53 liver	alima //
54 drink	aynTuma //
55 eat	XXX //
56 bite	XXX //
57 see	arima //
58 hear	abuma //
59 know	XXX //
60 sleep	XXX //
61 die	XXX //
62 kill	XXX //
63 swim	XXX //
64 fly	XXX //
65 walk	XXX //
66 come	apiyaLima //
67 lie	XXX //
68 sit	XXX //
69 stand	XXX //
70 give	XXX //
71 say	XXX //
72 sun	iNki5a //
73 moon	XXX //
74 star	aynTara //
75 water	kwaTa //
76 rain	XXX //
77 stone	apurta //
78 sand	XXX //
79 earth	XXX //
80 cloud	XXX //
81 smoke	XXX //
82 fire	ura //
83 ash	XXX //
84 burn	XXX //
85 path	XXX //
86 mountain	apurta //
87 red	XXX //
88 green	XXX //
89 yellow	XXX //
90 white	XXX //
91 black	XXX //
92 night	iNba //
93 hot	XXX //
94 cold	XXX //
95 full	XXX //
96 new	ampi5a //
97 good	XXX //
98 round	XXX //
99 dry	XXX //
100 name	irtn~ya //
ARRERNTE_CENTRAL{|Pama-Nyungan,Arandic-Thura-Yura,Arandic,Aranda@}
 1  -24.00  136.00        2380   amp   aer
1 I	ayeNe, th~e //
2 you	unte, Ne //
3 we	alwene //
4 this	XXX //
5 that	XXX //
6 who	XXX //
7 what	XXX //
8 not	XXX //
9 all	XXX //
10 many	XXX //
11 one	a5ente //
12 two	ath~ere //
13 big	XXX //
14 long	XXX //
15 small	XXX //
16 woman	XXX //
17 man	XXX //
18 person	ty~erty~e //
19 fish	irpenNe //
20 bird	XXX //
21 dog	akNwele //
22 louse	areme //
23 tree	ane //
24 seed	XXX //
25 leaf	alpeLe, ilpeLe //
26 root	XXX //
27 bark	XXX //
28 skin	yenpe //
29 flesh	XXX //
30 blood	aLwe //
31 bone	Nkwene //
32 grease	XXX //
33 egg	XXX //
34 horn	rulyulye //
35 tail	XXX //
36 feather	XXX //
37 hair	XXX //
38 head	XXX //
39 ear	ilpe //
40 eye	alkNe //
41 nose	aLe //
42 mouth	XXX //
43 tooth	atity~e //
44 tongue	ale5 //
45 claw	XXX //
46 foot	XXX //
47 knee	ampere //
48 hand	ilty~e //
49 belly	XXX //
50 neck	XXX //
51 breasts	welaty~e //
52 heart	XXX //
53 liver	aleme //
54 drink	nty~weme //
55 eat	XXX //
56 bite	XXX //
57 see	areme //
58 hear	aweme //
59 know	XXX //
60 sleep	XXX //
61 die	araNkweireme //
62 kill	XXX //
63 swim	XXX //
64 fly	XXX //
65 walk	XXX //
66 come	apety~eme //
67 lie	XXX //
68 sit	XXX //
69 stand	XXX //
70 give	XXX //
71 say	XXX //
72 sun	utene, alenNE //
73 moon	XXX //
74 star	kweralye //
75 water	kwaty~e //
76 rain	XXX //
77 stone	apwete //
78 sand	XXX //
79 earth	XXX //
80 cloud	XXX //
81 smoke	XXX //
82 fire	ure //
83 ash	XXX //
84 burn	XXX //
85 path	iwere //
86 mountain	apwete //
87 red	XXX //
88 green	XXX //
89 yellow	XXX //
90 white	XXX //
91 black	XXX //
92 night	iNwe //
93 hot	XXX //
94 cold	XXX //
95 full	mpwerke //
96 new	alkale //
97 good	XXX //
98 round	XXX //
99 dry	XXX //
100 name	arit5e, itne //
ARRERNTE_EASTERN{|Pama-Nyungan,Arandic-Thura-Yura,Arandic,Aranda@}
 1  -24.00  136.00        2380   amp   aer
1 I	ayeNe, tharit5ee //
2 you	unte, Ne //
3 we	alwene //
4 this	XXX //
5 that	XXX //
6 who	XXX //
7 what	XXX //
8 not	XXX //
9 all	XXX //
10 many	XXX //
11 one	a5ente //
12 two	ath~ere //
13 big	XXX //
14 long	XXX //
15 small	XXX //
16 woman	XXX //
17 man	XXX //
18 person	ty~erty~e //
19 fish	irpenNe //
20 bird	XXX //
21 dog	akNwele //
22 louse	areme //
23 tree	ane //
24 seed	XXX //
25 leaf	alpeLe //
26 root	XXX //
27 bark	XXX //
28 skin	yenpe //
29 flesh	XXX //
30 blood	aLwe //
31 bone	Nkwene //
32 grease	XXX //
33 egg	XXX //
34 horn	yurelye //
35 tail	XXX //
36 feather	XXX //
37 hair	XXX //
38 head	XXX //
39 ear	ilpe //
40 eye	alkNe //
41 nose	aLe //
42 mouth	XXX //
43 tooth	atity~e //
44 tongue	ale5 //
45 claw	XXX //
46 foot	XXX //
47 knee	ampere //
48 hand	ilty~e //
49 belly	XXX //
50 neck	XXX //
51 breasts	welaty~e //
52 heart	XXX //
53 liver	aleme //
54 drink	anty~weme //
55 eat	XXX //
56 bite	XXX //
57 see	areme //
58 hear	aweme //
59 know	XXX //
60 sleep	XXX //
61 die	araNkweireme //
62 kill	XXX //
63 swim	XXX //
64 fly	XXX //
65 walk	XXX //
66 come	apety~eme //
67 lie	XXX //
68 sit	XXX //
69 stand	XXX //
70 give	XXX //
71 say	XXX //
72 sun	alenNe //
73 moon	XXX //
74 star	kweralye //
75 water	kwaty~e //
76 rain	XXX //
77 stone	apwete //
78 sand	XXX //
79 earth	XXX //
80 cloud	XXX //
81 smoke	XXX //
82 fire	ure //
83 ash	XXX //
84 burn	XXX //
85 path	iwere //
86 mountain	apwete //
87 red	XXX //
88 green	XXX //
89 yellow	XXX //
90 white	XXX //
91 black	XXX //
92 night	iNwe //
93 hot	XXX //
94 cold	XXX //
95 full	ampwerke //
96 new	alkale //
97 good	XXX //
98 round	XXX //
99 dry	XXX //
100 name	arit5e //
KAYTETYE{|Pama-Nyungan,Arandic-Thura-Yura,Arandic@}
 1  -19.38  134.10         140   kyt   gbb
1 I	aty~e, ayeNe //
2 you	nte, Ne //
3 we	ayleme,aylake //
4 this	XXX //
5 that	XXX //
6 who	XXX //
7 what	XXX //
8 not	XXX //
9 all	XXX //
10 many	XXX //
11 one	awe5ere //
12 two	tere //
13 big	XXX //
14 long	XXX //
15 small	XXX //
16 woman	XXX //
17 man	XXX //
18 person	eyterty~e //
19 fish	XXX //
20 bird	XXX //
21 dog	aleke //
22 louse	XXX //
23 tree	arwele, ateye //
24 seed	XXX //
25 leaf	alpere //
26 root	XXX //
27 bark	XXX //
28 skin	pert5e //
29 flesh	XXX //
30 blood	arkNe //
31 bone	Nkwerne //
32 grease	XXX //
33 egg	XXX //
34 horn	XXX //
35 tail	XXX //
36 feather	XXX //
37 hair	XXX //
38 head	XXX //
39 ear	eylpe //
40 eye	erlwe //
41 nose	elhe //
42 mouth	XXX //
43 tooth	erty~werne //
44 tongue	ale5e //
45 claw	XXX //
46 foot	XXX //
47 knee	erpe //
48 hand	eltye //
49 belly	XXX //
50 neck	XXX //
51 breasts	aylpatye //
52 heart	XXX //
53 liver	aleme //
54 drink	kwtenke //
55 eat	XXX //
56 bite	XXX //
57 see	arenke //
58 hear	elpatenke //
59 know	XXX //
60 sleep	XXX //
61 die	ampwarenke //
62 kill	XXX //
63 swim	XXX //
64 fly	XXX //
65 walk	XXX //
66 come	apenkerne //
67 lie	XXX //
68 sit	XXX //
69 stand	XXX //
70 give	XXX //
71 say	XXX //
72 sun	aherke //
73 moon	XXX //
74 star	kweraly~e //
75 water	XXX //
76 rain	XXX //
77 stone	artente //
78 sand	XXX //
79 earth	XXX //
80 cloud	XXX //
81 smoke	XXX //
82 fire	ware //
83 ash	XXX //
84 burn	XXX //
85 path	XXX //
86 mountain	artnte //
87 red	XXX //
88 green	XXX //
89 yellow	XXX //
90 white	XXX //
91 black	XXX //
92 night	atnkware5e //
93 hot	XXX //
94 cold	XXX //
95 full	XXX //
96 new	rleNke5e //
97 good	XXX //
98 round	XXX //
99 dry	XXX //
100 name	XXX //
WESTERN_ARRERNTE{|Pama-Nyungan,Arandic-Thura-Yura,Arandic,Aranda@}
 1  -24.00  132.50        1000   awe   are
1 I	yenge //
2 you	unte //
3 we	unte nwerne, nganwerne //
4 this	XXX //
5 that	XXX //
6 who	XXX //
7 what	XXX //
8 not	XXX //
9 all	XXX //
10 many	XXX //
11 one	nyente //
12 two	therre //
13 big	XXX //
14 long	XXX //
15 small	XXX //
16 woman	XXX //
17 man	XXX //
18 person	relhe //
19 fish	irrpenge, ntepirtne //
20 bird	XXX //
21 dog	kngwelye //
22 louse	itye //
23 tree	irne, rurle //
24 seed	XXX //
25 leaf	irlpelhe //
26 root	XXX //
27 bark	XXX //
28 skin	yenpe //
29 flesh	XXX //
30 blood	alhwe //
31 bone	ngkwarne //
32 grease	XXX //
33 egg	XXX //
34 horn	rulyerulye //
35 tail	XXX //
36 feather	XXX //
37 hair	XXX //
38 head	XXX //
39 ear	irlpe //
40 eye	alknge //
41 nose	alhe //
42 mouth	XXX //
43 tooth	XXX //
44 tongue	lenye //
45 claw	XXX //
46 foot	XXX //
47 knee	mpere //
48 hand	iltye //
49 belly	XXX //
50 neck	XXX //
51 breasts	ipatye //
52 heart	XXX //
53 liver	leme //
54 drink	ntyweme //
55 eat	XXX //
56 bite	XXX //
57 see	areme //
58 hear	weme //
59 know	XXX //
60 sleep	XXX //
61 die	ilweme //
62 kill	XXX //
63 swim	XXX //
64 fly	XXX //
65 walk	XXX //
66 come	petyeme //
67 lie	XXX //
68 sit	XXX //
69 stand	XXX //
70 give	XXX //
71 say	XXX //
72 sun	itwerne, lernnge //
73 moon	XXX //
74 star	nthirlpere //
75 water	kwatye //
76 rain	XXX //
77 stone	perte //
78 sand	XXX //
79 earth	XXX //
80 cloud	XXX //
81 smoke	XXX //
82 fire	ure //
83 ash	XXX //
84 burn	XXX //
85 path	tyaye //
86 mountain	perte //
87 red	XXX //
88 green	XXX //
89 yellow	XXX //
90 white	XXX //
91 black	XXX //
92 night	ingwe //
93 hot	XXX //
94 cold	XXX //
95 full	tnerte unpelheme, ntwethe //
96 new	irlkarle, lyatenye //
97 good	XXX //
98 round	XXX //
99 dry	XXX //
100 name	rrirtne //
ARABANA{|Pama-Nyungan,Karnic,Palku,Arabana-Wangganguru@}
 1  -28.25  136.25          12   abn   ard
1 I	atu,anta //
2 you	unpa //
3 we	XXX //
4 this	XXX //
5 that	XXX //
6 who	XXX //
7 what	XXX //
8 not	XXX //
9 all	XXX //
10 many	XXX //
11 one	Nuyu //
12 two	parkulu //
13 big	XXX //
14 long	XXX //
15 small	XXX //
16 woman	XXX //
17 man	XXX //
18 person	nala //
19 fish	XXX //
20 bird	XXX //
21 dog	mala //
22 louse	XXX //
23 tree	5inta //
24 seed	XXX //
25 leaf	palkakala //
26 root	XXX //
27 bark	XXX //
28 skin	5uru //
29 flesh	XXX //
30 blood	kumari //
31 bone	walpu //
32 grease	XXX //
33 egg	XXX //
34 horn	XXX //
35 tail	XXX //
36 feather	XXX //
37 hair	XXX //
38 head	XXX //
39 ear	yari //
40 eye	miltati //
41 nose	mila //
42 mouth	XXX //
43 tooth	yakara //
44 tongue	tali //
45 claw	XXX //
46 foot	XXX //
47 knee	pa5tati //
48 hand	mara //
49 belly	XXX //
50 neck	XXX //
51 breasts	Nama //
52 heart	XXX //
53 liver	kalu //
54 drink	XXX //
55 eat	XXX //
56 bite	XXX //
57 see	nani //
58 hear	Nawi //
59 know	XXX //
60 sleep	XXX //
61 die	XXX //
62 kill	XXX //
63 swim	XXX //
64 fly	XXX //
65 walk	XXX //
66 come	XXX //
67 lie	XXX //
68 sit	XXX //
69 stand	XXX //
70 give	XXX //
71 say	XXX //
72 sun	mayu //
73 moon	XXX //
74 star	katipila //
75 water	kuta //
76 rain	XXX //
77 stone	kana //
78 sand	XXX //
79 earth	XXX //
80 cloud	XXX //
81 smoke	XXX //
82 fire	maka //
83 ash	XXX //
84 burn	XXX //
85 path	XXX //
86 mountain	XXX //
87 red	XXX //
88 green	XXX //
89 yellow	XXX //
90 white	XXX //
91 black	XXX //
92 night	XXX //
93 hot	XXX //
94 cold	XXX //
95 full	XXX //
96 new	XXX //
97 good	XXX //
98 round	XXX //
99 dry	XXX //
100 name	pila //
DARLING{|Pama-Nyungan,Yarli-Baagandji@}
 1  -32.50  142.50          24   pkn   drl
1 I	Napa, Nath~u //
2 you	Nimba //
3 we	Nina //
4 this	XXX //
5 that	XXX //
6 who	XXX //
7 what	XXX //
8 not	XXX //
9 all	XXX //
10 many	XXX //
11 one	Nity~a //
12 two	pakulu //
13 big	XXX //
14 long	XXX //
15 small	XXX //
16 woman	XXX //
17 man	XXX //
18 person	wimpaty~a //
19 fish	XXX //
20 bird	XXX //
21 dog	kali //
22 louse	Nutu //
23 tree	yara //
24 seed	XXX //
25 leaf	puwuru //
26 root	XXX //
27 bark	XXX //
28 skin	palth~a //
29 flesh	XXX //
30 blood	kantara //
31 bone	pi4a //
32 grease	XXX //
33 egg	XXX //
34 horn	XXX //
35 tail	XXX //
36 feather	XXX //
37 hair	XXX //
38 head	XXX //
39 ear	yuri //
40 eye	miki //
41 nose	mintaulu //
42 mouth	XXX //
43 tooth	Nati //
44 tongue	th~ali5a,th~ala5a //
45 claw	XXX //
46 foot	XXX //
47 knee	XXX //
48 hand	mara //
49 belly	XXX //
50 neck	XXX //
51 breasts	Nama //
52 heart	XXX //
53 liver	XXX //
54 drink	wity~a //
55 eat	XXX //
56 bite	XXX //
57 see	pami //
58 hear	th~alti //
59 know	XXX //
60 sleep	XXX //
61 die	malma, pukala //
62 kill	XXX //
63 swim	XXX //
64 fly	XXX //
65 walk	XXX //
66 come	wapu, wapa //
67 lie	XXX //
68 sit	XXX //
69 stand	XXX //
70 give	XXX //
71 say	XXX //
72 sun	yuku //
73 moon	XXX //
74 star	puli //
75 water	Nuku //
76 rain	XXX //
77 stone	kanu //
78 sand	XXX //
79 earth	XXX //
80 cloud	XXX //
81 smoke	XXX //
82 fire	kunika //
83 ash	XXX //
84 burn	XXX //
85 path	yuth~uru //
86 mountain	XXX //
87 red	XXX //
88 green	XXX //
89 yellow	XXX //
90 white	XXX //
91 black	XXX //
92 night	th~uNka //
93 hot	XXX //
94 cold	XXX //
95 full	panti //
96 new	XXX //
97 good	XXX //
98 round	XXX //
99 dry	XXX //
100 name	miki, 4iki //
DIYARI{|Pama-Nyungan,Karnic,CentralKarnic,WesternCentralKarnic,Pirlatapa-Dieric,Dieric@}
 1  -28.00  139.00          10   diy   dif
1 I	Na4i, No4o //
2 you	yini, yura //
3 we	Nayana //
4 this	XXX //
5 that	XXX //
6 who	XXX //
7 what	XXX //
8 not	XXX //
9 all	XXX //
10 many	XXX //
11 one	kuno, kunu //
12 two	mandu, monrru //
13 big	XXX //
14 long	XXX //
15 small	XXX //
16 woman	XXX //
17 man	XXX //
18 person	kana, kono //
19 fish	padu //
20 bird	XXX //
21 dog	ki4tala //
22 louse	karo, kata //
23 tree	wata //
24 seed	XXX //
25 leaf	XXX //
26 root	XXX //
27 bark	XXX //
28 skin	dala, 4inti //
29 flesh	XXX //
30 blood	kumadi, muku //
31 bone	XXX //
32 grease	XXX //
33 egg	XXX //
34 horn	XXX //
35 tail	XXX //
36 feather	XXX //
37 hair	XXX //
38 head	XXX //
39 ear	tolpo //
40 eye	milki //
41 nose	XXX //
42 mouth	XXX //
43 tooth	XXX //
44 tongue	toli //
45 claw	XXX //
46 foot	XXX //
47 knee	pa5Ta, pa5To //
48 hand	mara, moro //
49 belly	XXX //
50 neck	XXX //
51 breasts	Nama, Nomo //
52 heart	XXX //
53 liver	kaLu, koLu //
54 drink	tapa //
55 eat	XXX //
56 bite	XXX //
57 see	4ayi, 4oi //
58 hear	XXX //
59 know	XXX //
60 sleep	XXX //
61 die	pali, poli //
62 kill	XXX //
63 swim	XXX //
64 fly	XXX //
65 walk	XXX //
66 come	wakara //
67 lie	XXX //
68 sit	XXX //
69 stand	XXX //
70 give	XXX //
71 say	XXX //
72 sun	diTi, tiTi //
73 moon	XXX //
74 star	XXX //
75 water	Napa, Nopo //
76 rain	XXX //
77 stone	mada, modo //
78 sand	XXX //
79 earth	XXX //
80 cloud	XXX //
81 smoke	XXX //
82 fire	tudu //
83 ash	XXX //
84 burn	XXX //
85 path	altu, paLtu //
86 mountain	mada, wonpo //
87 red	XXX //
88 green	XXX //
89 yellow	XXX //
90 white	XXX //
91 black	XXX //
92 night	tinka, tinko //
93 hot	XXX //
94 cold	XXX //
95 full	XXX //
96 new	mada, morro //
97 good	XXX //
98 round	XXX //
99 dry	XXX //
100 name	tala, tolo //
WIRANGU{|Pama-Nyungan,Arandic-Thura-Yura,Thura-Yura@}
 1  -32.00  134.00           2   wir   wgu
1 I	Na4a, Na5a //
2 you	5urni //
3 we	Naliri //
4 this	XXX //
5 that	XXX //
6 who	XXX //
7 what	XXX //
8 not	XXX //
9 all	XXX //
10 many	XXX //
11 one	guma //
12 two	gudhara, gudy~ara //
13 big	XXX //
14 long	XXX //
15 small	XXX //
16 woman	XXX //
17 man	XXX //
18 person	XXX //
19 fish	mudi, guya //
20 bird	XXX //
21 dog	baba //
22 louse	gulu //
23 tree	warda //
24 seed	XXX //
25 leaf	barga //
26 root	XXX //
27 bark	XXX //
28 skin	imba //
29 flesh	XXX //
30 blood	ildu //
31 bone	bili, daga //
32 grease	XXX //
33 egg	XXX //
34 horn	XXX //
35 tail	XXX //
36 feather	XXX //
37 hair	XXX //
38 head	XXX //
39 ear	yuri //
40 eye	mil, mina //
41 nose	mula, muly~a //
42 mouth	XXX //
43 tooth	gardirdi //
44 tongue	dy~arliN, dh~arliN //
45 claw	XXX //
46 foot	XXX //
47 knee	bura, murdi //
48 hand	mara //
49 belly	XXX //
50 neck	XXX //
51 breasts	Nami //
52 heart	XXX //
53 liver	gamandi, gamadi //
54 drink	XXX //
55 eat	XXX //
56 bite	XXX //
57 see	minan, 4arn, 5an, 4anan //
58 hear	miran, min //
59 know	XXX //
60 sleep	XXX //
61 die	balun //
62 kill	XXX //
63 swim	XXX //
64 fly	XXX //
65 walk	XXX //
66 come	uldin //
67 lie	XXX //
68 sit	XXX //
69 stand	XXX //
70 give	XXX //
71 say	XXX //
72 sun	dy~irndu //
73 moon	XXX //
74 star	galga //
75 water	gabi, gawi //
76 rain	XXX //
77 stone	barnda //
78 sand	XXX //
79 earth	XXX //
80 cloud	XXX //
81 smoke	XXX //
82 fire	gala //
83 ash	XXX //
84 burn	XXX //
85 path	XXX //
86 mountain	XXX //
87 red	XXX //
88 green	XXX //
89 yellow	XXX //
90 white	XXX //
91 black	XXX //
92 night	maldi, malty~i //
93 hot	XXX //
94 cold	XXX //
95 full	dy~ada //
96 new	idh~abina //
97 good	XXX //
98 round	XXX //
99 dry	XXX //
100 name	ini //
DYAABUGAY{|Pama-Nyungan,Yimidhirr-Yalanji-Yidinic,Yidinic@}
 2  -16.75  145.58          29   dja   dyy
1 I	Nawu //
2 you	5ura //
3 we	Na5dy~i //
4 this	XXX //
5 that	XXX //
6 who	XXX //
7 what	XXX //
8 not	XXX //
9 all	XXX //
10 many	XXX //
11 one	4iwul //
12 two	mulu //
13 big	XXX //
14 long	XXX //
15 small	XXX //
16 woman	XXX //
17 man	XXX //
18 person	bama //
19 fish	guyu, mi5a //
20 bird	XXX //
21 dog	gura //
22 louse	guliy //
23 tree	dy~ulbin //
24 seed	XXX //
25 leaf	dugu //
26 root	XXX //
27 bark	XXX //
28 skin	dumbul //
29 flesh	XXX //
30 blood	galbal //
31 bone	dadagal //
32 grease	XXX //
33 egg	XXX //
34 horn	garndam //
35 tail	XXX //
36 feather	XXX //
37 hair	XXX //
38 head	XXX //
39 ear	bina //
40 eye	dy~ili //
41 nose	gu //
42 mouth	XXX //
43 tooth	dira //
44 tongue	5awil //
45 claw	XXX //
46 foot	XXX //
47 knee	dy~ara //
48 hand	mara //
49 belly	XXX //
50 neck	XXX //
51 breasts	Namun //
52 heart	XXX //
53 liver	galmbara //
54 drink	wungay //
55 eat	XXX //
56 bite	XXX //
57 see	Nudayiy //
58 hear	binaNundal //
59 know	XXX //
60 sleep	XXX //
61 die	wulay //
62 kill	XXX //
63 swim	XXX //
64 fly	XXX //
65 walk	XXX //
66 come	garay //
67 lie	XXX //
68 sit	XXX //
69 stand	XXX //
70 give	XXX //
71 say	XXX //
72 sun	buNan //
73 moon	XXX //
74 star	gaway //
75 water	bana //
76 rain	XXX //
77 stone	walba //
78 sand	XXX //
79 earth	XXX //
80 cloud	XXX //
81 smoke	XXX //
82 fire	biri //
83 ash	XXX //
84 burn	XXX //
85 path	dy~umburu //
86 mountain	bunda //
87 red	XXX //
88 green	XXX //
89 yellow	XXX //
90 white	XXX //
91 black	XXX //
92 night	buga //
93 hot	XXX //
94 cold	XXX //
95 full	badabagay, Nabir //
96 new	XXX //
97 good	XXX //
98 round	XXX //
99 dry	XXX //
100 name	guwal //
DYIRBAL{|Pama-Nyungan@}
 1  -17.83  145.58          29   dyi   dbl
1 I	5aty~i //
2 you	Ninda //
3 we	5uraty~i //
4 this	XXX //
5 that	XXX //
6 who	XXX //
7 what	XXX //
8 not	XXX //
9 all	XXX //
10 many	XXX //
11 one	5ungul //
12 two	bulayi //
13 big	XXX //
14 long	XXX //
15 small	XXX //
16 woman	XXX //
17 man	XXX //
18 person	XXX //
19 fish	ty~abu //
20 bird	XXX //
21 dog	guda //
22 louse	XXX //
23 tree	dandu //
24 seed	XXX //
25 leaf	leaf //
26 root	XXX //
27 bark	XXX //
28 skin	guga //
29 flesh	XXX //
30 blood	waguli //
31 bone	wurmbur //
32 grease	XXX //
33 egg	XXX //
34 horn	XXX //
35 tail	XXX //
36 feather	XXX //
37 hair	XXX //
38 head	XXX //
39 ear	maNa //
40 eye	diNal, gayga //
41 nose	guwu, wudu //
42 mouth	XXX //
43 tooth	dira //
44 tongue	ty~aNulay //
45 claw	XXX //
46 foot	XXX //
47 knee	buNgu //
48 hand	mala, manburu //
49 belly	XXX //
50 neck	XXX //
51 breasts	NunNun //
52 heart	XXX //
53 liver	XXX //
54 drink	gu5ty~al //
55 eat	XXX //
56 bite	XXX //
57 see	XXX //
58 hear	XXX //
59 know	XXX //
60 sleep	XXX //
61 die	XXX //
62 kill	XXX //
63 swim	XXX //
64 fly	XXX //
65 walk	XXX //
66 come	baniy, yalibin //
67 lie	XXX //
68 sit	XXX //
69 stand	XXX //
70 give	XXX //
71 say	XXX //
72 sun	gari //
73 moon	XXX //
74 star	XXX //
75 water	XXX //
76 rain	XXX //
77 stone	XXX //
78 sand	XXX //
79 earth	XXX //
80 cloud	XXX //
81 smoke	XXX //
82 fire	balan, yibay //
83 ash	XXX //
84 burn	XXX //
85 path	XXX //
86 mountain	gambil //
87 red	XXX //
88 green	XXX //
89 yellow	XXX //
90 white	XXX //
91 black	XXX //
92 night	ty~agunnb //
93 hot	XXX //
94 cold	XXX //
95 full	XXX //
96 new	gu5u //
97 good	XXX //
98 round	XXX //
99 dry	XXX //
100 name	dira //
GUUGU_YIMIDHIR{|Pama-Nyungan,Yimidhirr-Yalanji-Yidinic@}
 1  -15.00  144.83         780   guu   kky
1 I	Nayu //
2 you	5undu //
3 we	Nantan //
4 this	XXX //
5 that	XXX //
6 who	XXX //
7 what	XXX //
8 not	XXX //
9 all	XXX //
10 many	XXX //
11 one	nubun //
12 two	gutira //
13 big	XXX //
14 long	XXX //
15 small	XXX //
16 woman	XXX //
17 man	XXX //
18 person	bama //
19 fish	guty~u //
20 bird	XXX //
21 dog	guda //
22 louse	wugul //
23 tree	yugu //
24 seed	XXX //
25 leaf	bira //
26 root	XXX //
27 bark	XXX //
28 skin	Nara //
29 flesh	XXX //
30 blood	ganbi //
31 bone	datibay //
32 grease	XXX //
33 egg	XXX //
34 horn	XXX //
35 tail	XXX //
36 feather	XXX //
37 hair	XXX //
38 head	XXX //
39 ear	milga //
40 eye	mil //
41 nose	XXX //
42 mouth	XXX //
43 tooth	mulir //
44 tongue	Nantar //
45 claw	XXX //
46 foot	XXX //
47 knee	buNgu //
48 hand	mangal //
49 belly	XXX //
50 neck	XXX //
51 breasts	guyu //
52 heart	XXX //
53 liver	XXX //
54 drink	XXX //
55 eat	XXX //
56 bite	XXX //
57 see	nama //
58 hear	XXX //
59 know	XXX //
60 sleep	XXX //
61 die	bini //
62 kill	XXX //
63 swim	XXX //
64 fly	XXX //
65 walk	XXX //
66 come	gada //
67 lie	XXX //
68 sit	XXX //
69 stand	XXX //
70 give	XXX //
71 say	XXX //
72 sun	Nalan //
73 moon	XXX //
74 star	XXX //
75 water	buray //
76 rain	XXX //
77 stone	nambal //
78 sand	XXX //
79 earth	XXX //
80 cloud	XXX //
81 smoke	XXX //
82 fire	yugu //
83 ash	XXX //
84 burn	XXX //
85 path	tudan //
86 mountain	ma5ty~al //
87 red	XXX //
88 green	XXX //
89 yellow	XXX //
90 white	XXX //
91 black	XXX //
92 night	watur //
93 hot	XXX //
94 cold	XXX //
95 full	XXX //
96 new	nila //
97 good	XXX //
98 round	XXX //
99 dry	XXX //
100 name	gadil //
KALA_LAGGAW_YA{|Pama-Nyungan@}
 1  -10.12  142.12        1210   kly   mwp
1 I	ng~ai //
2 you	ng~i, ni //
3 we	ng~alpa //
4 this	XXX //
5 that	XXX //
6 who	XXX //
7 what	XXX //
8 not	XXX //
9 all	XXX //
10 many	XXX //
11 one	urapun, wErapun //
12 two	uka //
13 big	XXX //
14 long	XXX //
15 small	XXX //
16 woman	XXX //
17 man	XXX //
18 person	mabaig, mabaiga //
19 fish	wapi //
20 bird	XXX //
21 dog	umai //
22 louse	ari //
23 tree	XXX //
24 seed	XXX //
25 leaf	nis, nisa //
26 root	XXX //
27 bark	XXX //
28 skin	gEngaw, gEngawu //
29 flesh	XXX //
30 blood	kulka //
31 bone	ridh~, ridh~a //
32 grease	XXX //
33 egg	XXX //
34 horn	XXX //
35 tail	XXX //
36 feather	XXX //
37 hair	XXX //
38 head	XXX //
39 ear	kaura //
40 eye	purka //
41 nose	pith~i //
42 mouth	XXX //
43 tooth	dh~ang~, dh~anga //
44 tongue	nEnEi //
45 claw	XXX //
46 foot	XXX //
47 knee	XXX //
48 hand	geth~, geth~a //
49 belly	XXX //
50 neck	XXX //
51 breasts	susu //
52 heart	XXX //
53 liver	sib, siba //
54 drink	wani //
55 eat	XXX //
56 bite	XXX //
57 see	ima //
58 hear	karngemi //
59 know	XXX //
60 sleep	XXX //
61 die	um, uma //
62 kill	XXX //
63 swim	XXX //
64 fly	XXX //
65 walk	XXX //
66 come	ng~apa //
67 lie	XXX //
68 sit	XXX //
69 stand	XXX //
70 give	XXX //
71 say	XXX //
72 sun	gEiga //
73 moon	XXX //
74 star	th~ith~uy, th~ith~uyi //
75 water	wEr //
76 rain	XXX //
77 stone	kula //
78 sand	XXX //
79 earth	XXX //
80 cloud	XXX //
81 smoke	XXX //
82 fire	mui //
83 ash	XXX //
84 burn	XXX //
85 path	yabu //
86 mountain	XXX //
87 red	XXX //
88 green	XXX //
89 yellow	XXX //
90 white	XXX //
91 black	XXX //
92 night	kubil, kubila //
93 hot	XXX //
94 cold	XXX //
95 full	XXX //
96 new	kayin //
97 good	XXX //
98 round	XXX //
99 dry	XXX //
100 name	nel //
KUKU_UWANH{|Pama-Nyungan,Paman,CompromiseMiddlePama,Wik,Kuku-Wik-Ep,Kuku-Wik,PamanKuku@}
 1  -14.42  142.00          40   knc   uwa
1 I	Naya //
2 you	4inta //
3 we	Nampa, Na5Ta //
4 this	XXX //
5 that	XXX //
6 who	XXX //
7 what	XXX //
8 not	XXX //
9 all	XXX //
10 many	XXX //
11 one	th~ono //
12 two	kuTe //
13 big	XXX //
14 long	XXX //
15 small	XXX //
16 woman	XXX //
17 man	XXX //
18 person	pama //
19 fish	Na7a //
20 bird	XXX //
21 dog	ku7a //
22 louse	yukukupan //
23 tree	yuku //
24 seed	XXX //
25 leaf	eNa //
26 root	XXX //
27 bark	XXX //
28 skin	aku //
29 flesh	XXX //
30 blood	kamu //
31 bone	Nate //
32 grease	XXX //
33 egg	XXX //
34 horn	XXX //
35 tail	XXX //
36 feather	XXX //
37 hair	XXX //
38 head	XXX //
39 ear	kono //
40 eye	th~anta //
41 nose	kakuth~u //
42 mouth	XXX //
43 tooth	kanu //
44 tongue	th~aNanth~a //
45 claw	XXX //
46 foot	XXX //
47 knee	puNkupindh~a //
48 hand	ma7a //
49 belly	XXX //
50 neck	XXX //
51 breasts	paba //
52 heart	XXX //
53 liver	kogom //
54 drink	muNga //
55 eat	XXX //
56 bite	XXX //
57 see	uwi //
58 hear	Ni //
59 know	XXX //
60 sleep	XXX //
61 die	uth~uma //
62 kill	XXX //
63 swim	XXX //
64 fly	XXX //
65 walk	XXX //
66 come	uwa //
67 lie	XXX //
68 sit	XXX //
69 stand	XXX //
70 give	XXX //
71 say	XXX //
72 sun	puNa //
73 moon	XXX //
74 star	th~unpi //
75 water	Naka //
76 rain	XXX //
77 stone	yuku //
78 sand	XXX //
79 earth	XXX //
80 cloud	XXX //
81 smoke	XXX //
82 fire	th~uma //
83 ash	XXX //
84 burn	XXX //
85 path	agukulam //
86 mountain	XXX //
87 red	XXX //
88 green	XXX //
89 yellow	XXX //
90 white	XXX //
91 black	XXX //
92 night	aguNu4Tan //
93 hot	XXX //
94 cold	XXX //
95 full	oth~e //
96 new	puga4um //
97 good	XXX //
98 round	XXX //
99 dry	XXX //
100 name	4ampa //
KUUKU_YAU{|Pama-Nyungan,Paman,CompromiseMiddlePama,NortheasternPama,Umpilaic@}
 1  -12.58  143.08          13   kuu   kuy
1 I	Nayu //
2 you	Nunu //
3 we	Nampula //
4 this	XXX //
5 that	XXX //
6 who	XXX //
7 what	XXX //
8 not	XXX //
9 all	XXX //
10 many	XXX //
11 one	5i7ilama //
12 two	pa7amu //
13 big	XXX //
14 long	XXX //
15 small	XXX //
16 woman	XXX //
17 man	XXX //
18 person	mukamu, pama //
19 fish	puNana //
20 bird	XXX //
21 dog	ku7aka //
22 louse	XXX //
23 tree	yuku //
24 seed	XXX //
25 leaf	kaNka //
26 root	XXX //
27 bark	XXX //
28 skin	kulkul //
29 flesh	XXX //
30 blood	kamu //
31 bone	Nan8a //
32 grease	XXX //
33 egg	XXX //
34 horn	XXX //
35 tail	XXX //
36 feather	XXX //
37 hair	XXX //
38 head	XXX //
39 ear	yampa //
40 eye	ku7un //
41 nose	niyi //
42 mouth	XXX //
43 tooth	kaman //
44 tongue	tapi //
45 claw	XXX //
46 foot	XXX //
47 knee	puNku //
48 hand	ma7a //
49 belly	XXX //
50 neck	XXX //
51 breasts	5u5u //
52 heart	XXX //
53 liver	8i7a //
54 drink	pun8ana //
55 eat	XXX //
56 bite	XXX //
57 see	kuCa5a //
58 hear	Namina //
59 know	XXX //
60 sleep	XXX //
61 die	makana //
62 kill	XXX //
63 swim	XXX //
64 fly	XXX //
65 walk	XXX //
66 come	kalmana //
67 lie	XXX //
68 sit	XXX //
69 stand	XXX //
70 give	XXX //
71 say	XXX //
72 sun	kampal //
73 moon	XXX //
74 star	8i8i //
75 water	mama //
76 rain	XXX //
77 stone	kul7a //
78 sand	XXX //
79 earth	XXX //
80 cloud	XXX //
81 smoke	XXX //
82 fire	yuma //
83 ash	XXX //
84 burn	XXX //
85 path	kulam //
86 mountain	ilka //
87 red	XXX //
88 green	XXX //
89 yellow	XXX //
90 white	XXX //
91 black	XXX //
92 night	mana //
93 hot	XXX //
94 cold	XXX //
95 full	XXX //
96 new	5ikumu //
97 good	XXX //
98 round	XXX //
99 dry	XXX //
100 name	man8ala //
THAYORE{|Pama-Nyungan,Paman,SouthwestPama,UpperSouthwestPaman@}
 1  -14.35  141.50          29   thy   thd
1 I	Nay //
2 you	nh~unt //
3 we	Namp //
4 this	XXX //
5 that	XXX //
6 who	XXX //
7 what	XXX //
8 not	XXX //
9 all	XXX //
10 many	XXX //
11 one	th~ono //
12 two	kuth~ //
13 big	XXX //
14 long	XXX //
15 small	XXX //
16 woman	XXX //
17 man	XXX //
18 person	pam //
19 fish	Nat //
20 bird	XXX //
21 dog	kuta //
22 louse	korpn //
23 tree	yuk //
24 seed	XXX //
25 leaf	rinh~al //
26 root	XXX //
27 bark	XXX //
28 skin	petn //
29 flesh	XXX //
30 blood	kam //
31 bone	pinth~ //
32 grease	XXX //
33 egg	XXX //
34 horn	XXX //
35 tail	XXX //
36 feather	XXX //
37 hair	XXX //
38 head	XXX //
39 ear	kal //
40 eye	mer //
41 nose	kow //
42 mouth	XXX //
43 tooth	kin //
44 tongue	th~ep //
45 claw	XXX //
46 foot	XXX //
47 knee	puNk //
48 hand	yur //
49 belly	XXX //
50 neck	XXX //
51 breasts	th~ath~in //
52 heart	XXX //
53 liver	th~ip //
54 drink	muNk //
55 eat	XXX //
56 bite	XXX //
57 see	nh~a //
58 hear	Ne //
59 know	XXX //
60 sleep	XXX //
61 die	wonp //
62 kill	XXX //
63 swim	XXX //
64 fly	XXX //
65 walk	XXX //
66 come	pal //
67 lie	XXX //
68 sit	XXX //
69 stand	XXX //
70 give	XXX //
71 say	XXX //
72 sun	puN //
73 moon	XXX //
74 star	merpork //
75 water	Nok //
76 rain	XXX //
77 stone	murk //
78 sand	XXX //
79 earth	XXX //
80 cloud	XXX //
81 smoke	XXX //
82 fire	path~ //
83 ash	XXX //
84 burn	XXX //
85 path	kulam //
86 mountain	XXX //
87 red	XXX //
88 green	XXX //
89 yellow	XXX //
90 white	XXX //
91 black	XXX //
92 night	Nurnturntur //
93 hot	XXX //
94 cold	XXX //
95 full	NaT //
96 new	pukam //
97 good	XXX //
98 round	XXX //
99 dry	XXX //
100 name	nh~amp //
WIK_MUNGKAN{|Pama-Nyungan,Paman,CompromiseMiddlePama,Wik,Kuku-Wik-Ep,Kuku-Wik@}
 1  -13.92  141.75        1060   wmu   wim
1 I	Nay //
2 you	nint //
3 we	Namp, Nan //
4 this	inan, ilaNan //
5 that	anan, alaNan //
6 who	we7 //
7 what	Nen, wanttak //
8 not	ke7 //
9 all	ma7maNkam //
10 many	yot, uy //
11 one	8onam, wi5am //
12 two	kuCam //
13 big	pi7an //
14 long	oNk, 8olpaC //
15 small	ma5, me8ikaN //
16 woman	wanC, yaNkapulan //
17 man	pam, pim //
18 person	pam, wanC //
19 fish	Na7 //
20 bird	panC //
21 dog	ku7, iwal //
22 louse	8ukkay //
23 tree	yuk, yunC //
24 seed	kanC //
25 leaf	kaNk, 8alant //
26 root	8a7 kuman //
27 bark	XXX //
28 skin	pe7an //
29 flesh	kemp //
30 blood	Capar, wewm //
31 bone	kanC, konan8 //
32 grease	XXX //
33 egg	nepan, 8i8 //
34 horn	XXX //
35 tail	mut, kom //
36 feather	pun8pam, kikkipam //
37 hair	8u7, yaNan //
38 head	kuCek, kotra, kuk //
39 ear	kon, kal, 8at //
40 eye	me7, warkan //
41 nose	ka7, wup //
42 mouth	8a7, aN, 8an8 //
43 tooth	kon, palan //
44 tongue	8a7Nan8, aNNaln //
45 claw	ma7 ek, ma7 pir //
46 foot	8a7, pun8 //
47 knee	puNk, uliy //
48 hand	ma7, polam //
49 belly	XXX //
50 neck	man, wukal //
51 breasts	pap, 8ut //
52 heart	NaNk //
53 liver	wan, woNkanC //
54 drink	muNkan //
55 eat	muNkan, waCampuNan //
56 bite	pa8an, NuCan //
57 see	8a8an, imaNalan //
58 hear	Neyan, Nalampan //
59 know	me7miy iyiyan, 8iCan //
60 sleep	XXX //
61 die	mul wunan, pupar wunan //
62 kill	mula8an, pupara8an //
63 swim	munCan, wokaman //
64 fly	XXX //
65 walk	iyan, we5an //
66 come	wampan, poCaNan //
67 lie	wunan, pukaman //
68 sit	5inan, pukaman //
69 stand	8anan, elnan //
70 give	8e7an, wa7an //
71 say	8awan //
72 sun	8awan //
73 moon	kep //
74 star	8unp, NuC //
75 water	Nak, CaN //
76 rain	XXX //
77 stone	kunttow, i8 //
78 sand	Cill, Naan //
79 earth	XXX //
80 cloud	yuw //
81 smoke	8ok //
82 fire	8um, uparup //
83 ash	8um kurk, keyelp //
84 burn	kiNkan //
85 path	woyan, mont //
86 mountain	yok //
87 red	wewm //
88 green	erpam //
89 yellow	8up8upan //
90 white	paC, polp //
91 black	Notan //
92 night	NutaN, NowantaN //
93 hot	karkan //
94 cold	kuCar, mor //
95 full	mul //
96 new	5iNkanam, pukam //
97 good	min, 8ey //
98 round	XXX //
99 dry	e7 //
100 name	namp, nek //
YIDINY{|Pama-Nyungan,Yimidhirr-Yalanji-Yidinic,Yidinic@}
 1  -17.00  145.75         150   yid   yii
1 I	Na5dy~i, Nayu //
2 you	5undu //
3 we	Na5dy~i //
4 this	XXX //
5 that	XXX //
6 who	XXX //
7 what	XXX //
8 not	XXX //
9 all	XXX //
10 many	XXX //
11 one	guman //
12 two	dy~ambul //
13 big	XXX //
14 long	XXX //
15 small	XXX //
16 woman	XXX //
17 man	XXX //
18 person	bama, bayabay //
19 fish	XXX //
20 bird	XXX //
21 dog	gudaga //
22 louse	guli //
23 tree	dy~ugi //
24 seed	XXX //
25 leaf	durwu, gubu, mara //
26 root	XXX //
27 bark	XXX //
28 skin	guga //
29 flesh	XXX //
30 blood	gawar //
31 bone	babal //
32 grease	XXX //
33 egg	XXX //
34 horn	XXX //
35 tail	XXX //
36 feather	XXX //
37 hair	XXX //
38 head	XXX //
39 ear	bina //
40 eye	dy~ili //
41 nose	digir //
42 mouth	XXX //
43 tooth	dira //
44 tongue	mila //
45 claw	XXX //
46 foot	XXX //
47 knee	buNgu //
48 hand	mandi //
49 belly	XXX //
50 neck	XXX //
51 breasts	NunNun //
52 heart	XXX //
53 liver	dy~iba //
54 drink	wuNan //
55 eat	XXX //
56 bite	XXX //
57 see	wawal //
58 hear	binan, ninaNal //
59 know	XXX //
60 sleep	XXX //
61 die	wulan //
62 kill	XXX //
63 swim	XXX //
64 fly	XXX //
65 walk	XXX //
66 come	gadan //
67 lie	XXX //
68 sit	XXX //
69 stand	XXX //
70 give	XXX //
71 say	XXX //
72 sun	buNan //
73 moon	XXX //
74 star	XXX //
75 water	mandy~al //
76 rain	XXX //
77 stone	dy~ubur, walba //
78 sand	XXX //
79 earth	XXX //
80 cloud	XXX //
81 smoke	XXX //
82 fire	buri, mabal //
83 ash	XXX //
84 burn	XXX //
85 path	gabay //
86 mountain	bunda //
87 red	XXX //
88 green	XXX //
89 yellow	XXX //
90 white	XXX //
91 black	XXX //
92 night	XXX //
93 hot	XXX //
94 cold	XXX //
95 full	XXX //
96 new	XXX //
97 good	XXX //
98 round	XXX //
99 dry	XXX //
100 name	guwal //
DARRKINYUNG{|Pama-Nyungan,SoutheasternPama-Nyungan,NewSouthWalesPama-Nyungan,Yuin-Kuri,Kuri,Sydney-Hawkesbury@}
 2  -32.93  150.68          10         xda
1 I	Naya, niya //
2 you	Ninda, ninde //
3 we	NeaN, NiyaN, NeaNwai //
4 this	XXX //
5 that	XXX //
6 who	XXX //
7 what	XXX //
8 not	XXX //
9 all	XXX //
10 many	XXX //
11 one	wakul //
12 two	bula //
13 big	XXX //
14 long	XXX //
15 small	XXX //
16 woman	XXX //
17 man	XXX //
18 person	XXX //
19 fish	XXX //
20 bird	XXX //
21 dog	miri //
22 louse	bundy~u //
23 tree	Narukaliti //
24 seed	XXX //
25 leaf	giraN //
26 root	XXX //
27 bark	XXX //
28 skin	buka, baka //
29 flesh	XXX //
30 blood	mulan, kumar, komura //
31 bone	XXX //
32 grease	XXX //
33 egg	XXX //
34 horn	XXX //
35 tail	XXX //
36 feather	XXX //
37 hair	XXX //
38 head	XXX //
39 ear	bina, binuNari, binungari //
40 eye	migaN, mikaN, mekuN //
41 nose	nukur, nukura //
42 mouth	XXX //
43 tooth	dh~ara, yera, yira //
44 tongue	dh~aluN, tuliN, dh~alaN //
45 claw	XXX //
46 foot	XXX //
47 knee	bunur //
48 hand	buril, biril //
49 belly	XXX //
50 neck	XXX //
51 breasts	NubbaN, nopiN, NanaN //
52 heart	XXX //
53 liver	XXX //
54 drink	Nuriti, wuda //
55 eat	XXX //
56 bite	XXX //
57 see	danditi, na //
58 hear	Nara, Narati //
59 know	XXX //
60 sleep	XXX //
61 die	baluti //
62 kill	XXX //
63 swim	XXX //
64 fly	XXX //
65 walk	XXX //
66 come	guway, guwi //
67 lie	XXX //
68 sit	XXX //
69 stand	XXX //
70 give	XXX //
71 say	XXX //
72 sun	banal, bunal, bonal //
73 moon	XXX //
74 star	giwaNa, kulaN //
75 water	bado, badu, batu //
76 rain	XXX //
77 stone	XXX //
78 sand	XXX //
79 earth	XXX //
80 cloud	XXX //
81 smoke	XXX //
82 fire	kwiaN, kuyaNkuyuN //
83 ash	XXX //
84 burn	XXX //
85 path	XXX //
86 mountain	XXX //
87 red	XXX //
88 green	XXX //
89 yellow	XXX //
90 white	XXX //
91 black	XXX //
92 night	minik, mini, warakal //
93 hot	XXX //
94 cold	XXX //
95 full	XXX //
96 new	XXX //
97 good	XXX //
98 round	XXX //
99 dry	XXX //
100 name	XXX //
GAMILARAAY{|Pama-Nyungan,SoutheasternPama-Nyungan,Wiradhuric@}
 1  -29.83  149.50          35   gml   kld
1 I	Nay //
2 you	Ninda //
3 we	Niyani //
4 this	XXX //
5 that	XXX //
6 who	XXX //
7 what	XXX //
8 not	XXX //
9 all	XXX //
10 many	XXX //
11 one	mal //
12 two	bular //
13 big	XXX //
14 long	XXX //
15 small	XXX //
16 woman	XXX //
17 man	XXX //
18 person	mari, giwir //
19 fish	guya //
20 bird	XXX //
21 dog	buruma, marayin //
22 louse	mu5i //
23 tree	tulu //
24 seed	XXX //
25 leaf	bu, garil //
26 root	XXX //
27 bark	XXX //
28 skin	yulay //
29 flesh	XXX //
30 blood	guway //
31 bone	bura //
32 grease	XXX //
33 egg	XXX //
34 horn	XXX //
35 tail	XXX //
36 feather	XXX //
37 hair	XXX //
38 head	XXX //
39 ear	bina //
40 eye	mil //
41 nose	muru //
42 mouth	XXX //
43 tooth	yira //
44 tongue	talay //
45 claw	XXX //
46 foot	XXX //
47 knee	tinbir //
48 hand	mara //
49 belly	XXX //
50 neck	XXX //
51 breasts	Namu //
52 heart	XXX //
53 liver	gana //
54 drink	Naru //
55 eat	XXX //
56 bite	XXX //
57 see	Nami //
58 hear	winaNa //
59 know	XXX //
60 sleep	XXX //
61 die	balu //
62 kill	XXX //
63 swim	XXX //
64 fly	XXX //
65 walk	XXX //
66 come	turi, yana //
67 lie	XXX //
68 sit	XXX //
69 stand	XXX //
70 give	XXX //
71 say	XXX //
72 sun	yaray //
73 moon	XXX //
74 star	miri //
75 water	gali //
76 rain	XXX //
77 stone	yarul //
78 sand	XXX //
79 earth	XXX //
80 cloud	XXX //
81 smoke	XXX //
82 fire	wi //
83 ash	XXX //
84 burn	XXX //
85 path	yurun //
86 mountain	gaba, tuyul //
87 red	XXX //
88 green	XXX //
89 yellow	XXX //
90 white	XXX //
91 black	XXX //
92 night	Nuru //
93 hot	XXX //
94 cold	XXX //
95 full	yul //
96 new	4ubala //
97 good	XXX //
98 round	XXX //
99 dry	XXX //
100 name	XXX //
GIDABAL{|Pama-Nyungan,SoutheasternPama-Nyungan,NewSouthWalesPama-Nyungan,GreaterBandjalangic,Bandjalangic,InlandBandjalang@}
 1  -28.42  152.42         100   bca   bdy
1 I	Nay, Nada //
2 you	wa, wuda //
3 we	Nali //
4 this	XXX //
5 that	XXX //
6 who	XXX //
7 what	XXX //
8 not	XXX //
9 all	XXX //
10 many	XXX //
11 one	yabur //
12 two	burur //
13 big	XXX //
14 long	XXX //
15 small	XXX //
16 woman	XXX //
17 man	XXX //
18 person	mibi5 //
19 fish	Talum //
20 bird	XXX //
21 dog	Nagam //
22 louse	dulum //
23 tree	Tali //
24 seed	XXX //
25 leaf	wuraN //
26 root	XXX //
27 bark	XXX //
28 skin	yula5 //
29 flesh	XXX //
30 blood	gumar //
31 bone	darigan //
32 grease	XXX //
33 egg	XXX //
34 horn	XXX //
35 tail	XXX //
36 feather	XXX //
37 hair	XXX //
38 head	XXX //
39 ear	binaN //
40 eye	miyi //
41 nose	muru //
42 mouth	XXX //
43 tooth	diraN //
44 tongue	yala5 //
45 claw	XXX //
46 foot	XXX //
47 knee	gind~il //
48 hand	daNgan //
49 belly	XXX //
50 neck	XXX //
51 breasts	gurum //
52 heart	XXX //
53 liver	yilNan //
54 drink	TuluNga, Tuga //
55 eat	XXX //
56 bite	XXX //
57 see	5a //
58 hear	ganNa //
59 know	XXX //
60 sleep	XXX //
61 die	TuluNgi //
62 kill	XXX //
63 swim	XXX //
64 fly	XXX //
65 walk	XXX //
66 come	guway //
67 lie	XXX //
68 sit	XXX //
69 stand	XXX //
70 give	XXX //
71 say	XXX //
72 sun	yalgan //
73 moon	XXX //
74 star	guyumgan //
75 water	guN //
76 rain	XXX //
77 stone	Taru //
78 sand	XXX //
79 earth	XXX //
80 cloud	XXX //
81 smoke	XXX //
82 fire	waybar //
83 ash	XXX //
84 burn	XXX //
85 path	gulgan //
86 mountain	dugun //
87 red	XXX //
88 green	XXX //
89 yellow	XXX //
90 white	XXX //
91 black	XXX //
92 night	Tubu5 //
93 hot	XXX //
94 cold	XXX //
95 full	diraNu //
96 new	XXX //
97 good	XXX //
98 round	XXX //
99 dry	XXX //
100 name	5ari //
GUMBAYNGGIR{|Pama-Nyungan,SoutheasternPama-Nyungan,NorthCoastPama-Nyungan,Gumbaynggiric@}
 1  -30.17  152.50          42   gum   kgs
1 I	Noyo //
2 you	Nind~o //
3 we	Noli, Niyo //
4 this	XXX //
5 that	XXX //
6 who	XXX //
7 what	XXX //
8 not	XXX //
9 all	XXX //
10 many	XXX //
11 one	gorugun //
12 two	bulori //
13 big	XXX //
14 long	XXX //
15 small	XXX //
16 woman	XXX //
17 man	XXX //
18 person	Nobomb~o //
19 fish	yomor //
20 bird	XXX //
21 dog	wo5dy~i //
22 louse	mu5u //
23 tree	bigur //
24 seed	XXX //
25 leaf	dy~oNgur //
26 root	XXX //
27 bark	XXX //
28 skin	gulom //
29 flesh	XXX //
30 blood	mulur //
31 bone	guluro //
32 grease	XXX //
33 egg	XXX //
34 horn	woron //
35 tail	XXX //
36 feather	XXX //
37 hair	XXX //
38 head	XXX //
39 ear	Nolgon //
40 eye	mil //
41 nose	dy~iNom //
42 mouth	XXX //
43 tooth	diro //
44 tongue	go5omb~il //
45 claw	XXX //
46 foot	XXX //
47 knee	bogobogo //
48 hand	moro //
49 belly	XXX //
50 neck	XXX //
51 breasts	Nudum //
52 heart	XXX //
53 liver	gonoNgir //
54 drink	Nomb~i //
55 eat	XXX //
56 bite	XXX //
57 see	5ogo //
58 hear	Noro, NoroNo //
59 know	XXX //
60 sleep	XXX //
61 die	woli //
62 kill	XXX //
63 swim	XXX //
64 fly	XXX //
65 walk	XXX //
66 come	bono, yilomi //
67 lie	XXX //
68 sit	XXX //
69 stand	XXX //
70 give	XXX //
71 say	XXX //
72 sun	Noyon //
73 moon	XXX //
74 star	biroL, wind~o //
75 water	Noru //
76 rain	XXX //
77 stone	munim, gulbur //
78 sand	XXX //
79 earth	XXX //
80 cloud	XXX //
81 smoke	XXX //
82 fire	wogoy //
83 ash	XXX //
84 burn	XXX //
85 path	woru5 //
86 mountain	dy~ulum //
87 red	XXX //
88 green	XXX //
89 yellow	XXX //
90 white	XXX //
91 black	XXX //
92 night	Nunmor //
93 hot	XXX //
94 cold	XXX //
95 full	milor //
96 new	giliNgol //
97 good	XXX //
98 round	XXX //
99 dry	XXX //
100 name	bidy~or //
NGARIGU{|Pama-Nyungan@}
 1  -36.23  149.13           5         xni
1 I	Nayamba //
2 you	yindiki, 5indika //
3 we	XXX //
4 this	XXX //
5 that	XXX //
6 who	XXX //
7 what	XXX //
8 not	XXX //
9 all	XXX //
10 many	XXX //
11 one	mi8aNili, burr //
12 two	bulala, waTala //
13 big	XXX //
14 long	XXX //
15 small	XXX //
16 woman	XXX //
17 man	XXX //
18 person	XXX //
19 fish	manTa, mulan //
20 bird	XXX //
21 dog	mirikaN //
22 louse	kaTi //
23 tree	XXX //
24 seed	XXX //
25 leaf	kundika, kundikaN //
26 root	XXX //
27 bark	XXX //
28 skin	wa8 //
29 flesh	XXX //
30 blood	kuruba, kuruban //
31 bone	XXX //
32 grease	XXX //
33 egg	XXX //
34 horn	XXX //
35 tail	XXX //
36 feather	XXX //
37 hair	XXX //
38 head	XXX //
39 ear	bini5ari, Ta5a //
40 eye	mabara, kun8ul //
41 nose	nur //
42 mouth	XXX //
43 tooth	man8u, yira //
44 tongue	8ala5 //
45 claw	XXX //
46 foot	XXX //
47 knee	mudaT, bamad //
48 hand	maraNka //
49 belly	XXX //
50 neck	XXX //
51 breasts	XXX //
52 heart	XXX //
53 liver	8abad, naka //
54 drink	Nuyikima, Nuyiya //
55 eat	XXX //
56 bite	XXX //
57 see	4ayi, 4ambaTa //
58 hear	XXX //
59 know	XXX //
60 sleep	XXX //
61 die	birakamba //
62 kill	XXX //
63 swim	XXX //
64 fly	XXX //
65 walk	XXX //
66 come	yarabi5ili //
67 lie	XXX //
68 sit	XXX //
69 stand	XXX //
70 give	XXX //
71 say	XXX //
72 sun	mamaT //
73 moon	XXX //
74 star	TiNki //
75 water	NaTuN //
76 rain	XXX //
77 stone	XXX //
78 sand	XXX //
79 earth	XXX //
80 cloud	XXX //
81 smoke	XXX //
82 fire	wa8a, kanbi //
83 ash	XXX //
84 burn	XXX //
85 path	XXX //
86 mountain	bulu //
87 red	XXX //
88 green	XXX //
89 yellow	XXX //
90 white	XXX //
91 black	XXX //
92 night	8ayaku, 8ayik //
93 hot	XXX //
94 cold	XXX //
95 full	XXX //
96 new	XXX //
97 good	XXX //
98 round	XXX //
99 dry	XXX //
100 name	XXX //
WAALUBAL{|Pama-Nyungan,SoutheasternPama-Nyungan,NewSouthWalesPama-Nyungan,GreaterBandjalangic,Bandjalangic,InlandBandjalang@}
 1  -28.42  152.42         100   bca   bdy
1 I	Na5i //
2 you	wi5i //
3 we	NaliNi //
4 this	XXX //
5 that	XXX //
6 who	XXX //
7 what	XXX //
8 not	XXX //
9 all	XXX //
10 many	XXX //
11 one	yabur //
12 two	bulabu //
13 big	XXX //
14 long	XXX //
15 small	XXX //
16 woman	XXX //
17 man	XXX //
18 person	baygal //
19 fish	dy~iginir //
20 bird	XXX //
21 dog	dabay, Nagam //
22 louse	dulum //
23 tree	dy~ali //
24 seed	XXX //
25 leaf	wuraN //
26 root	XXX //
27 bark	XXX //
28 skin	yula5 //
29 flesh	XXX //
30 blood	gumar //
31 bone	darigan //
32 grease	XXX //
33 egg	XXX //
34 horn	XXX //
35 tail	XXX //
36 feather	XXX //
37 hair	XXX //
38 head	XXX //
39 ear	ninaN //
40 eye	dy~iyaw //
41 nose	muru //
42 mouth	XXX //
43 tooth	diraN //
44 tongue	yala5 //
45 claw	XXX //
46 foot	XXX //
47 knee	gindil //
48 hand	dy~ambay //
49 belly	XXX //
50 neck	XXX //
51 breasts	gurumbil //
52 heart	XXX //
53 liver	gandaygil //
54 drink	dy~uga //
55 eat	XXX //
56 bite	XXX //
57 see	XXX //
58 hear	ganNa //
59 know	XXX //
60 sleep	XXX //
61 die	balanga //
62 kill	XXX //
63 swim	XXX //
64 fly	XXX //
65 walk	XXX //
66 come	gandi //
67 lie	XXX //
68 sit	XXX //
69 stand	XXX //
70 give	XXX //
71 say	XXX //
72 sun	yalgan //
73 moon	XXX //
74 star	guyumgan //
75 water	guN, 5abay //
76 rain	XXX //
77 stone	dy~aru, gudy~an //
78 sand	XXX //
79 earth	XXX //
80 cloud	XXX //
81 smoke	XXX //
82 fire	waybar //
83 ash	XXX //
84 burn	XXX //
85 path	XXX //
86 mountain	dugun //
87 red	XXX //
88 green	XXX //
89 yellow	XXX //
90 white	XXX //
91 black	XXX //
92 night	XXX //
93 hot	XXX //
94 cold	XXX //
95 full	babara //
96 new	XXX //
97 good	XXX //
98 round	XXX //
99 dry	XXX //
100 name	5ari //
WANGAAYBUWAN_NGIYAMBAA{|Pama-Nyungan,SoutheasternPama-Nyungan,Wiradhuric@}
 1  -31.75  145.50           4   ngi   wyb
1 I	Nath~u //
2 you	Nintu //
3 we	Niyani, Niyanu //
4 this	XXX //
5 that	XXX //
6 who	XXX //
7 what	XXX //
8 not	XXX //
9 all	XXX //
10 many	XXX //
11 one	maku //
12 two	pulakar //
13 big	XXX //
14 long	XXX //
15 small	XXX //
16 woman	XXX //
17 man	XXX //
18 person	mayi //
19 fish	XXX //
20 bird	XXX //
21 dog	miri //
22 louse	kapul, mu4i //
23 tree	kukur //
24 seed	XXX //
25 leaf	kira, 4aLa //
26 root	XXX //
27 bark	XXX //
28 skin	yulay //
29 flesh	XXX //
30 blood	kuway //
31 bone	XXX //
32 grease	XXX //
33 egg	XXX //
34 horn	XXX //
35 tail	XXX //
36 feather	XXX //
37 hair	XXX //
38 head	XXX //
39 ear	wuth~a, wiudh~a, bina //
40 eye	mil //
41 nose	muruth~a //
42 mouth	XXX //
43 tooth	wira //
44 tongue	th~alay //
45 claw	XXX //
46 foot	XXX //
47 knee	puntay, gunda, bunday //
48 hand	mara //
49 belly	XXX //
50 neck	XXX //
51 breasts	Namu //
52 heart	XXX //
53 liver	kuralu, gana //
54 drink	NaruNkiri //
55 eat	XXX //
56 bite	XXX //
57 see	Nakiri, Nagiri //
58 hear	winaNali, winaNali //
59 know	XXX //
60 sleep	XXX //
61 die	paluNkiri, baluNgiri //
62 kill	XXX //
63 swim	XXX //
64 fly	XXX //
65 walk	XXX //
66 come	path~ali, wadh~ali, yanagiri //
67 lie	XXX //
68 sit	XXX //
69 stand	XXX //
70 give	XXX //
71 say	XXX //
72 sun	th~uni, dh~uni //
73 moon	XXX //
74 star	kirala //
75 water	kali, galiN //
76 rain	XXX //
77 stone	XXX //
78 sand	XXX //
79 earth	XXX //
80 cloud	XXX //
81 smoke	XXX //
82 fire	wi //
83 ash	XXX //
84 burn	XXX //
85 path	XXX //
86 mountain	th~irama //
87 red	XXX //
88 green	XXX //
89 yellow	XXX //
90 white	XXX //
91 black	XXX //
92 night	XXX //
93 hot	XXX //
94 cold	XXX //
95 full	XXX //
96 new	XXX //
97 good	XXX //
98 round	XXX //
99 dry	XXX //
100 name	XXX //
WIRADHURI{|Pama-Nyungan,SoutheasternPama-Nyungan,Wiradhuric@}
 1  -34.00  146.00         100         wrh
1 I	Nadh~u, Nady~u //
2 you	Nindu, Ni4u //
3 we	Niyani, Niya4i //
4 this	XXX //
5 that	XXX //
6 who	XXX //
7 what	XXX //
8 not	XXX //
9 all	XXX //
10 many	XXX //
11 one	Nunbay, Numbay //
12 two	bula //
13 big	XXX //
14 long	XXX //
15 small	XXX //
16 woman	XXX //
17 man	XXX //
18 person	budh~aN //
19 fish	XXX //
20 bird	XXX //
21 dog	miri, mirigan, miriga //
22 louse	mu4u, mu4a, minu, gulun, gulan //
23 tree	XXX //
24 seed	XXX //
25 leaf	giraN, gariwag //
26 root	XXX //
27 bark	XXX //
28 skin	yulayn, yula5 //
29 flesh	XXX //
30 blood	guwayn, guwan, guwa5 //
31 bone	XXX //
32 grease	XXX //
33 egg	XXX //
34 horn	XXX //
35 tail	XXX //
36 feather	XXX //
37 hair	XXX //
38 head	XXX //
39 ear	wudh~a //
40 eye	mil //
41 nose	muru, murudh~a //
42 mouth	XXX //
43 tooth	yiraN, yira //
44 tongue	dh~alayn, dh~ala5 //
45 claw	XXX //
46 foot	XXX //
47 knee	buNgayn, buNgaN //
48 hand	mara //
49 belly	XXX //
50 neck	XXX //
51 breasts	NamuN //
52 heart	XXX //
53 liver	guraluN, ganaN, ga5aN //
54 drink	wedy~al, widyara //
55 eat	XXX //
56 bite	XXX //
57 see	Nay, Nana, Na5a //
58 hear	winaNgal, wi5aNgara //
59 know	XXX //
60 sleep	XXX //
61 die	baluN, balu4a //
62 kill	XXX //
63 swim	XXX //
64 fly	XXX //
65 walk	XXX //
66 come	dh~a5anay //
67 lie	XXX //
68 sit	XXX //
69 stand	XXX //
70 give	XXX //
71 say	XXX //
72 sun	yiri, yira //
73 moon	XXX //
74 star	giralaN, mima //
75 water	galiN, galiyn, gugu //
76 rain	XXX //
77 stone	XXX //
78 sand	XXX //
79 earth	XXX //
80 cloud	XXX //
81 smoke	XXX //
82 fire	weyn, wi5 //
83 ash	XXX //
84 burn	XXX //
85 path	XXX //
86 mountain	dh~irayn, dy~irayn, dh~ira5 //
87 red	XXX //
88 green	XXX //
89 yellow	XXX //
90 white	XXX //
91 black	XXX //
92 night	NuruN //
93 hot	XXX //
94 cold	XXX //
95 full	XXX //
96 new	XXX //
97 good	XXX //
98 round	XXX //
99 dry	XXX //
100 name	XXX //
YORTA_YORTA{|Pama-Nyungan,SoutheasternPama-Nyungan,VictorianPama-Nyungan,EasternVictoria@}
 1  -36.00  146.00           0         xyy
1 I	Na //
2 you	Nina5ana //
3 we	5uwanda //
4 this	XXX //
5 that	XXX //
6 who	XXX //
7 what	XXX //
8 not	XXX //
9 all	XXX //
10 many	XXX //
11 one	yiyawa, iyuN //
12 two	bulty~ubul, buldy~ubul //
13 big	XXX //
14 long	XXX //
15 small	XXX //
16 woman	XXX //
17 man	XXX //
18 person	XXX //
19 fish	XXX //
20 bird	XXX //
21 dog	baka, baga //
22 louse	muna, dimin //
23 tree	XXX //
24 seed	XXX //
25 leaf	yalka, walu //
26 root	XXX //
27 bark	XXX //
28 skin	wata, wada, wowaty~a //
29 flesh	XXX //
30 blood	mawa //
31 bone	XXX //
32 grease	XXX //
33 egg	XXX //
34 horn	XXX //
35 tail	XXX //
36 feather	XXX //
37 hair	XXX //
38 head	XXX //
39 ear	marmu //
40 eye	ma, miyul, miNa //
41 nose	gowu //
42 mouth	XXX //
43 tooth	dira //
44 tongue	dh~aliN //
45 claw	XXX //
46 foot	XXX //
47 knee	yurNa, yukun //
48 hand	biyin //
49 belly	XXX //
50 neck	XXX //
51 breasts	bayi //
52 heart	XXX //
53 liver	borth~a //
54 drink	dh~aNu, bogiya //
55 eat	XXX //
56 bite	XXX //
57 see	4a, mira //
58 hear	Nar //
59 know	XXX //
60 sleep	XXX //
61 die	guku, gugu //
62 kill	XXX //
63 swim	XXX //
64 fly	XXX //
65 walk	XXX //
66 come	gakayaka //
67 lie	XXX //
68 sit	XXX //
69 stand	XXX //
70 give	XXX //
71 say	XXX //
72 sun	yurNa //
73 moon	XXX //
74 star	duta //
75 water	wala, dh~eth~ogana //
76 rain	XXX //
77 stone	XXX //
78 sand	XXX //
79 earth	XXX //
80 cloud	XXX //
81 smoke	XXX //
82 fire	bity~a, wulumbara //
83 ash	XXX //
84 burn	XXX //
85 path	XXX //
86 mountain	yulila //
87 red	XXX //
88 green	XXX //
89 yellow	XXX //
90 white	XXX //
91 black	XXX //
92 night	dh~ala, mulukmuluk, dutamutal //
93 hot	XXX //
94 cold	XXX //
95 full	XXX //
96 new	XXX //
97 good	XXX //
98 round	XXX //
99 dry	XXX //
100 name	XXX //
BADIMAYA{|Pama-Nyungan,South-WestPama-Nyungan,Kartu-Nhanda,Kartu@}
 2  -27.67  118.00           3   bdm   bia
1 I	Na8u //
2 you	4undu //
3 we	Nalimi //
4 this	XXX //
5 that	XXX //
6 who	XXX //
7 what	XXX //
8 not	XXX //
9 all	XXX //
10 many	XXX //
11 one	guriya //
12 two	gu8a, gu8ara //
13 big	XXX //
14 long	XXX //
15 small	XXX //
16 woman	XXX //
17 man	XXX //
18 person	XXX //
19 fish	winiLa //
20 bird	XXX //
21 dog	8u8u //
22 louse	XXX //
23 tree	winda //
24 seed	XXX //
25 leaf	birili //
26 root	XXX //
27 bark	XXX //
28 skin	wo5a //
29 flesh	XXX //
30 blood	Nuba //
31 bone	8aba //
32 grease	XXX //
33 egg	XXX //
34 horn	XXX //
35 tail	XXX //
36 feather	XXX //
37 hair	XXX //
38 head	XXX //
39 ear	kulga //
40 eye	guru //
41 nose	muLa //
42 mouth	XXX //
43 tooth	XXX //
44 tongue	TalaN //
45 claw	XXX //
46 foot	XXX //
47 knee	Tada //
48 hand	mara //
49 belly	XXX //
50 neck	XXX //
51 breasts	mimi //
52 heart	XXX //
53 liver	XXX //
54 drink	XXX //
55 eat	XXX //
56 bite	XXX //
57 see	4a //
58 hear	guwanda //
59 know	XXX //
60 sleep	XXX //
61 die	mula //
62 kill	XXX //
63 swim	XXX //
64 fly	XXX //
65 walk	XXX //
66 come	yan //
67 lie	XXX //
68 sit	XXX //
69 stand	XXX //
70 give	XXX //
71 say	XXX //
72 sun	garaN //
73 moon	XXX //
74 star	bundara //
75 water	gabi //
76 rain	XXX //
77 stone	mada //
78 sand	XXX //
79 earth	XXX //
80 cloud	XXX //
81 smoke	XXX //
82 fire	waTan //
83 ash	XXX //
84 burn	XXX //
85 path	XXX //
86 mountain	XXX //
87 red	XXX //
88 green	XXX //
89 yellow	XXX //
90 white	XXX //
91 black	XXX //
92 night	maru //
93 hot	XXX //
94 cold	XXX //
95 full	XXX //
96 new	XXX //
97 good	XXX //
98 round	XXX //
99 dry	XXX //
100 name	XXX //
DALWONGO{|Pama-Nyungan,Yuulngu,SouthernYolngu,Southern-EasternYolngu@}
 1  -12.92  136.17         170         dax
1 I	Nara //
2 you	naralawur, ni //
3 we	Nalimur //
4 this	XXX //
5 that	XXX //
6 who	XXX //
7 what	XXX //
8 not	XXX //
9 all	XXX //
10 many	XXX //
11 one	wiribia //
12 two	maldT3na //
13 big	XXX //
14 long	XXX //
15 small	XXX //
16 woman	XXX //
17 man	XXX //
18 person	yulNu //
19 fish	burarid //
20 bird	XXX //
21 dog	waddu //
22 louse	XXX //
23 tree	gayu //
24 seed	XXX //
25 leaf	wugundur //
26 root	XXX //
27 bark	XXX //
28 skin	galNa //
29 flesh	XXX //
30 blood	gulaN //
31 bone	Narag, Naraga //
32 grease	XXX //
33 egg	XXX //
34 horn	XXX //
35 tail	XXX //
36 feather	XXX //
37 hair	XXX //
38 head	XXX //
39 ear	buduro //
40 eye	maNuTi, Nen //
41 nose	XXX //
42 mouth	XXX //
43 tooth	lira //
44 tongue	Nanar //
45 claw	XXX //
46 foot	XXX //
47 knee	bun7gumu //
48 hand	goN //
49 belly	XXX //
50 neck	XXX //
51 breasts	XXX //
52 heart	XXX //
53 liver	NadTiriN //
54 drink	wurgun //
55 eat	XXX //
56 bite	XXX //
57 see	nam //
58 hear	Nem, Nama //
59 know	XXX //
60 sleep	XXX //
61 die	dalgbamdir, mogoidir //
62 kill	XXX //
63 swim	XXX //
64 fly	XXX //
65 walk	XXX //
66 come	doi7yun //
67 lie	XXX //
68 sit	XXX //
69 stand	XXX //
70 give	XXX //
71 say	XXX //
72 sun	larNai, larNgai //
73 moon	XXX //
74 star	badTur, ga5u //
75 water	guTarg, guT3rg //
76 rain	XXX //
77 stone	bumbaru //
78 sand	XXX //
79 earth	XXX //
80 cloud	XXX //
81 smoke	XXX //
82 fire	daNuda, Nura //
83 ash	XXX //
84 burn	XXX //
85 path	gaiTal //
86 mountain	baNam //
87 red	XXX //
88 green	XXX //
89 yellow	XXX //
90 white	XXX //
91 black	XXX //
92 night	XXX //
93 hot	XXX //
94 cold	XXX //
95 full	daNaN, gogar //
96 new	yuda //
97 good	XXX //
98 round	XXX //
99 dry	XXX //
100 name	garar //
DHUWAL{|Pama-Nyungan,Yuulngu,SouthernYolngu,Southern-EasternYolngu,Dhuwal-Dhuwala,WesternDhuwal-Dhuwala@}
 1  -12.67  136.75         300   dda   dwu
1 I	Nara //
2 you	4i //
3 we	NilimuruN, Nanapur //
4 this	XXX //
5 that	XXX //
6 who	XXX //
7 what	XXX //
8 not	XXX //
9 all	XXX //
10 many	XXX //
11 one	waNga5 //
12 two	marma7 //
13 big	XXX //
14 long	XXX //
15 small	XXX //
16 woman	XXX //
17 man	XXX //
18 person	yulNu //
19 fish	guya, buririty~ //
20 bird	XXX //
21 dog	wuNgan //
22 louse	dilmur //
23 tree	dh~arpa //
24 seed	XXX //
25 leaf	man7ty~ar //
26 root	XXX //
27 bark	XXX //
28 skin	barwan //
29 flesh	XXX //
30 blood	gulaN //
31 bone	Naraka //
32 grease	XXX //
33 egg	XXX //
34 horn	XXX //
35 tail	XXX //
36 feather	XXX //
37 hair	XXX //
38 head	XXX //
39 ear	buth~uru, makiri //
40 eye	mil, maNuty~i //
41 nose	Nuru, gamuru //
42 mouth	XXX //
43 tooth	lira //
44 tongue	Nanar //
45 claw	XXX //
46 foot	XXX //
47 knee	bun7kumu, nipal //
48 hand	dh~ungal, guN //
49 belly	XXX //
50 neck	XXX //
51 breasts	Namini //
52 heart	XXX //
53 liver	bidila //
54 drink	wurkth~un //
55 eat	XXX //
56 bite	XXX //
57 see	nama, wurkwurkth~un //
58 hear	nama, buth~uruwity~un //
59 know	XXX //
60 sleep	XXX //
61 die	raku5dh~ir //
62 kill	XXX //
63 swim	XXX //
64 fly	XXX //
65 walk	XXX //
66 come	marty~ilili //
67 lie	XXX //
68 sit	XXX //
69 stand	XXX //
70 give	XXX //
71 say	XXX //
72 sun	walu //
73 moon	XXX //
74 star	ga5u //
75 water	gapu, Narkula //
76 rain	XXX //
77 stone	gunda, bath~u //
78 sand	XXX //
79 earth	XXX //
80 cloud	XXX //
81 smoke	XXX //
82 fire	dh~aNguth~a, gutha //
83 ash	XXX //
84 burn	XXX //
85 path	dh~ukar, gaty~al //
86 mountain	XXX //
87 red	XXX //
88 green	XXX //
89 yellow	XXX //
90 white	XXX //
91 black	XXX //
92 night	mu4awu, mu4aku //
93 hot	XXX //
94 cold	XXX //
95 full	Nam7Nam, dh~aNgaN //
96 new	yuta //
97 good	XXX //
98 round	XXX //
99 dry	XXX //
100 name	yaku, Naykana //
DJAMBARRPUYNGU{|Pama-Nyungan,Yuulngu,SouthernYolngu,Southern-EasternYolngu,Dhuwal-Dhuwala,EasternDhuwal-Dhuwala@}
 1  -12.17  135.50        2760   djm   djr
1 I	Nara //
2 you	ne //
3 we	Nanapur //
4 this	XXX //
5 that	XXX //
6 who	XXX //
7 what	XXX //
8 not	XXX //
9 all	XXX //
10 many	XXX //
11 one	widipiya, waNga5 //
12 two	marma, bulal //
13 big	XXX //
14 long	XXX //
15 small	XXX //
16 woman	XXX //
17 man	XXX //
18 person	yolNu //
19 fish	Nariri, guya, buririC //
20 bird	XXX //
21 dog	wuNgan //
22 louse	XXX //
23 tree	darpa //
24 seed	XXX //
25 leaf	mara //
26 root	XXX //
27 bark	XXX //
28 skin	galNa //
29 flesh	XXX //
30 blood	gulaN //
31 bone	Naraka //
32 grease	XXX //
33 egg	XXX //
34 horn	XXX //
35 tail	XXX //
36 feather	XXX //
37 hair	XXX //
38 head	XXX //
39 ear	puturu //
40 eye	mel //
41 nose	Nuru //
42 mouth	XXX //
43 tooth	lira //
44 tongue	Nanar //
45 claw	XXX //
46 foot	XXX //
47 knee	XXX //
48 hand	goN //
49 belly	XXX //
50 neck	XXX //
51 breasts	Namini //
52 heart	XXX //
53 liver	bidila //
54 drink	luka //
55 eat	XXX //
56 bite	XXX //
57 see	na //
58 hear	Na //
59 know	XXX //
60 sleep	XXX //
61 die	diNga //
62 kill	XXX //
63 swim	XXX //
64 fly	XXX //
65 walk	XXX //
66 come	marCi //
67 lie	XXX //
68 sit	XXX //
69 stand	XXX //
70 give	XXX //
71 say	XXX //
72 sun	daykun //
73 moon	XXX //
74 star	XXX //
75 water	gapu //
76 rain	XXX //
77 stone	XXX //
78 sand	XXX //
79 earth	XXX //
80 cloud	XXX //
81 smoke	XXX //
82 fire	gurta //
83 ash	XXX //
84 burn	XXX //
85 path	dukar //
86 mountain	XXX //
87 red	XXX //
88 green	XXX //
89 yellow	XXX //
90 white	XXX //
91 black	XXX //
92 night	gamuk, muna //
93 hot	XXX //
94 cold	XXX //
95 full	XXX //
96 new	yuta //
97 good	XXX //
98 round	XXX //
99 dry	XXX //
100 name	yaku //
DJAPU{|Pama-Nyungan,Yuulngu,SouthernYolngu,Southern-EasternYolngu,Dhuwal-Dhuwala,WesternDhuwal-Dhuwala@}
 1  -12.67  136.00         300   djp   dwu
1 I	Nara //
2 you	4e //
3 we	Nilimur //
4 this	XXX //
5 that	XXX //
6 who	XXX //
7 what	XXX //
8 not	XXX //
9 all	XXX //
10 many	XXX //
11 one	waNg~a5 //
12 two	bulal7~, mErma7 //
13 big	XXX //
14 long	XXX //
15 small	XXX //
16 woman	XXX //
17 man	XXX //
18 person	yolNu //
19 fish	guya, Nariri7 //
20 bird	XXX //
21 dog	watu, wuNg~an //
22 louse	dy~uku //
23 tree	darpa, gEyu //
24 seed	XXX //
25 leaf	marw~at //
26 root	XXX //
27 bark	XXX //
28 skin	barw~an //
29 flesh	XXX //
30 blood	gulaN //
31 bone	Naraka //
32 grease	XXX //
33 egg	XXX //
34 horn	dand~uruN //
35 tail	XXX //
36 feather	XXX //
37 hair	XXX //
38 head	XXX //
39 ear	buturu, mEkiri //
40 eye	ga5dy$uLa, mel //
41 nose	na5dy$ak //
42 mouth	XXX //
43 tooth	Lira //
44 tongue	NEnar //
45 claw	XXX //
46 foot	XXX //
47 knee	bunkumu, nepaL //
48 hand	goN, Naramb~iya //
49 belly	XXX //
50 neck	XXX //
51 breasts	diliNi5, Namini //
52 heart	XXX //
53 liver	Naltiri, NaltiriN //
54 drink	Luka, wurktu //
55 eat	XXX //
56 bite	XXX //
57 see	4E //
58 hear	NE //
59 know	XXX //
60 sleep	XXX //
61 die	diNg~a //
62 kill	XXX //
63 swim	XXX //
64 fly	XXX //
65 walk	XXX //
66 come	marty~i //
67 lie	XXX //
68 sit	XXX //
69 stand	XXX //
70 give	XXX //
71 say	XXX //
72 sun	dakun, walu //
73 moon	XXX //
74 star	batty~ur //
75 water	Narkula, guty~ark //
76 rain	XXX //
77 stone	gund~a //
78 sand	XXX //
79 earth	XXX //
80 cloud	XXX //
81 smoke	XXX //
82 fire	buyuka, gurta //
83 ash	XXX //
84 burn	XXX //
85 path	dukar //
86 mountain	bumb~aru //
87 red	XXX //
88 green	XXX //
89 yellow	XXX //
90 white	XXX //
91 black	XXX //
92 night	mu4a //
93 hot	XXX //
94 cold	XXX //
95 full	daNaN //
96 new	yuta //
97 good	XXX //
98 round	XXX //
99 dry	XXX //
100 name	yEku //
DJINANG{|Pama-Nyungan,Yuulngu,Western-InlandYolngu@}
 1  -12.33  134.83         210   djn   dji
1 I	ir, Nari //
2 you	5uni //
3 we	lim //
4 this	XXX //
5 that	XXX //
6 who	XXX //
7 what	XXX //
8 not	XXX //
9 all	XXX //
10 many	XXX //
11 one	wurpmi //
12 two	biniNg~ili //
13 big	XXX //
14 long	XXX //
15 small	XXX //
16 woman	XXX //
17 man	XXX //
18 person	yul //
19 fish	guyi //
20 bird	XXX //
21 dog	buTiy //
22 louse	XXX //
23 tree	gurTi //
24 seed	XXX //
25 leaf	bumalN //
26 root	XXX //
27 bark	XXX //
28 skin	giliNk~al //
29 flesh	XXX //
30 blood	budi //
31 bone	Nirki //
32 grease	XXX //
33 egg	XXX //
34 horn	XXX //
35 tail	XXX //
36 feather	XXX //
37 hair	XXX //
38 head	XXX //
39 ear	buTiri //
40 eye	mil //
41 nose	Nuri //
42 mouth	XXX //
43 tooth	dirpal //
44 tongue	TilaN //
45 claw	XXX //
46 foot	XXX //
47 knee	bund~iri //
48 hand	gumb~iri //
49 belly	XXX //
50 neck	XXX //
51 breasts	XXX //
52 heart	XXX //
53 liver	XXX //
54 drink	dira, duNduN //
55 eat	XXX //
56 bite	XXX //
57 see	XXX //
58 hear	XXX //
59 know	XXX //
60 sleep	XXX //
61 die	baliTi //
62 kill	XXX //
63 swim	XXX //
64 fly	XXX //
65 walk	XXX //
66 come	balpar, giri //
67 lie	XXX //
68 sit	XXX //
69 stand	XXX //
70 give	XXX //
71 say	XXX //
72 sun	walir //
73 moon	XXX //
74 star	gata, gudiTimar //
75 water	Turumul, gapi //
76 rain	XXX //
77 stone	bati //
78 sand	XXX //
79 earth	XXX //
80 cloud	XXX //
81 smoke	XXX //
82 fire	XXX //
83 ash	XXX //
84 burn	XXX //
85 path	gaTigar //
86 mountain	XXX //
87 red	XXX //
88 green	XXX //
89 yellow	XXX //
90 white	XXX //
91 black	XXX //
92 night	maliri, mu5i //
93 hot	XXX //
94 cold	XXX //
95 full	rarTal //
96 new	yuwirTiN //
97 good	XXX //
98 round	XXX //
99 dry	XXX //
100 name	yagiri //
DJINBA{|Pama-Nyungan,Yuulngu,Western-InlandYolngu@}
 1  -13.00  135.00          45         djb
1 I	Nari, bara //
2 you	5uni //
3 we	lim //
4 this	XXX //
5 that	XXX //
6 who	XXX //
7 what	XXX //
8 not	XXX //
9 all	XXX //
10 many	XXX //
11 one	wipani //
12 two	malTana //
13 big	XXX //
14 long	XXX //
15 small	XXX //
16 woman	XXX //
17 man	XXX //
18 person	yulNi //
19 fish	guya, guyi //
20 bird	XXX //
21 dog	Ta5ar //
22 louse	XXX //
23 tree	TuNg~i //
24 seed	XXX //
25 leaf	wuNul //
26 root	XXX //
27 bark	XXX //
28 skin	Nalan //
29 flesh	XXX //
30 blood	gulaN, gawiy //
31 bone	Naraka, Naragar //
32 grease	XXX //
33 egg	XXX //
34 horn	XXX //
35 tail	XXX //
36 feather	XXX //
37 hair	XXX //
38 head	XXX //
39 ear	gi5Ti //
40 eye	mil //
41 nose	Nuri //
42 mouth	XXX //
43 tooth	rirpal //
44 tongue	TalaNan //
45 claw	XXX //
46 foot	XXX //
47 knee	yiTir //
48 hand	gumb~ur //
49 belly	XXX //
50 neck	XXX //
51 breasts	XXX //
52 heart	XXX //
53 liver	XXX //
54 drink	wurk, duNduN //
55 eat	XXX //
56 bite	XXX //
57 see	XXX //
58 hear	XXX //
59 know	XXX //
60 sleep	XXX //
61 die	burpil //
62 kill	XXX //
63 swim	XXX //
64 fly	XXX //
65 walk	XXX //
66 come	balwar, gara //
67 lie	XXX //
68 sit	XXX //
69 stand	XXX //
70 give	XXX //
71 say	XXX //
72 sun	Taribir //
73 moon	XXX //
74 star	girilik //
75 water	gapi, wuTi //
76 rain	XXX //
77 stone	ririTi //
78 sand	XXX //
79 earth	XXX //
80 cloud	XXX //
81 smoke	XXX //
82 fire	XXX //
83 ash	XXX //
84 burn	XXX //
85 path	Tukur //
86 mountain	XXX //
87 red	XXX //
88 green	XXX //
89 yellow	XXX //
90 white	XXX //
91 black	XXX //
92 night	maluk, gudar //
93 hot	XXX //
94 cold	XXX //
95 full	rarTal, rarNaTin //
96 new	yuta //
97 good	XXX //
98 round	XXX //
99 dry	XXX //
100 name	garark, yagatay //
GOBABINGO{|Pama-Nyungan,Yuulngu,SouthernYolngu,Southern-EasternYolngu,Dhuwal-Dhuwala,EasternDhuwal-Dhuwala@}
 1  -12.25  135.50         330   guf   guf
1 I	Nara //
2 you	XXX //
3 we	XXX //
4 this	XXX //
5 that	XXX //
6 who	XXX //
7 what	XXX //
8 not	XXX //
9 all	XXX //
10 many	XXX //
11 one	waNgain //
12 two	marma //
13 big	XXX //
14 long	XXX //
15 small	XXX //
16 woman	XXX //
17 man	XXX //
18 person	yulNo //
19 fish	gwiya //
20 bird	XXX //
21 dog	wuNga4 //
22 louse	minin7bar //
23 tree	d3rba //
24 seed	XXX //
25 leaf	man7Tar //
26 root	XXX //
27 bark	XXX //
28 skin	galNa //
29 flesh	XXX //
30 blood	gulaN, mango //
31 bone	Naraga //
32 grease	XXX //
33 egg	XXX //
34 horn	XXX //
35 tail	XXX //
36 feather	XXX //
37 hair	XXX //
38 head	XXX //
39 ear	buduru //
40 eye	mil //
41 nose	XXX //
42 mouth	XXX //
43 tooth	lira //
44 tongue	mada //
45 claw	XXX //
46 foot	XXX //
47 knee	bun7gumu //
48 hand	goN //
49 belly	XXX //
50 neck	XXX //
51 breasts	XXX //
52 heart	XXX //
53 liver	NaldTiri //
54 drink	Nulgdun //
55 eat	XXX //
56 bite	XXX //
57 see	nama //
58 hear	Nama //
59 know	XXX //
60 sleep	XXX //
61 die	diNgama //
62 kill	XXX //
63 swim	XXX //
64 fly	XXX //
65 walk	XXX //
66 come	buna //
67 lie	XXX //
68 sit	XXX //
69 stand	XXX //
70 give	XXX //
71 say	XXX //
72 sun	walu //
73 moon	XXX //
74 star	ga5u //
75 water	gabu //
76 rain	XXX //
77 stone	gunda //
78 sand	XXX //
79 earth	XXX //
80 cloud	XXX //
81 smoke	XXX //
82 fire	gurda //
83 ash	XXX //
84 burn	XXX //
85 path	dugar //
86 mountain	wadaba //
87 red	XXX //
88 green	XXX //
89 yellow	XXX //
90 white	XXX //
91 black	XXX //
92 night	XXX //
93 hot	XXX //
94 cold	XXX //
95 full	daNaN //
96 new	yuda //
97 good	XXX //
98 round	XXX //
99 dry	XXX //
100 name	yago //
GOMAIDJ{|Pama-Nyungan,Yuulngu,SouthernYolngu,Southern-EasternYolngu,Dhuwal-Dhuwala,WesternDhuwal-Dhuwala@}
 1  -12.50  135.50         240   gmt   gnn
1 I	Nara //
2 you	XXX //
3 we	XXX //
4 this	XXX //
5 that	XXX //
6 who	XXX //
7 what	XXX //
8 not	XXX //
9 all	XXX //
10 many	XXX //
11 one	waNgain //
12 two	bul3l //
13 big	XXX //
14 long	XXX //
15 small	XXX //
16 woman	XXX //
17 man	XXX //
18 person	yulNu //
19 fish	gwiya //
20 bird	XXX //
21 dog	wadu //
22 louse	mindilN //
23 tree	d3rba //
24 seed	XXX //
25 leaf	m3n7Tar //
26 root	XXX //
27 bark	XXX //
28 skin	galNa //
29 flesh	XXX //
30 blood	gulaN //
31 bone	Naraga //
32 grease	XXX //
33 egg	XXX //
34 horn	XXX //
35 tail	XXX //
36 feather	XXX //
37 hair	XXX //
38 head	XXX //
39 ear	buduro //
40 eye	mil //
41 nose	XXX //
42 mouth	XXX //
43 tooth	lira //
44 tongue	N3nar //
45 claw	XXX //
46 foot	XXX //
47 knee	bun7gumu //
48 hand	goN //
49 belly	XXX //
50 neck	XXX //
51 breasts	XXX //
52 heart	XXX //
53 liver	Nalddiri //
54 drink	wurgdun //
55 eat	XXX //
56 bite	XXX //
57 see	nama //
58 hear	Nama, Neme //
59 know	XXX //
60 sleep	XXX //
61 die	ragunTin //
62 kill	XXX //
63 swim	XXX //
64 fly	XXX //
65 walk	XXX //
66 come	buna //
67 lie	XXX //
68 sit	XXX //
69 stand	XXX //
70 give	XXX //
71 say	XXX //
72 sun	walu //
73 moon	XXX //
74 star	ga5u //
75 water	gabu //
76 rain	XXX //
77 stone	gunda //
78 sand	XXX //
79 earth	XXX //
80 cloud	XXX //
81 smoke	XXX //
82 fire	gorde //
83 ash	XXX //
84 burn	XXX //
85 path	dugar //
86 mountain	bugu //
87 red	XXX //
88 green	XXX //
89 yellow	XXX //
90 white	XXX //
91 black	XXX //
92 night	XXX //
93 hot	XXX //
94 cold	XXX //
95 full	daNaN //
96 new	yuda //
97 good	XXX //
98 round	XXX //
99 dry	XXX //
100 name	yago //
GURINDJI{|Pama-Nyungan,DesertNyungic,Ngumpin-Yapa,Ngumpin,Gurindjic@}
 1  -17.67  130.67         590   gji   gue
1 I	Nayu //
2 you	5utu //
3 we	Nantipa //
4 this	XXX //
5 that	XXX //
6 who	XXX //
7 what	XXX //
8 not	XXX //
9 all	XXX //
10 many	XXX //
11 one	jintaku //
12 two	%kujara //
13 big	XXX //
14 long	XXX //
15 small	XXX //
16 woman	XXX //
17 man	XXX //
18 person	Numpit //
19 fish	%yawu //
20 bird	XXX //
21 dog	XXX //
22 louse	%wutu //
23 tree	%karnti //
24 seed	XXX //
25 leaf	jalyi //
26 root	XXX //
27 bark	XXX //
28 skin	wajawur //
29 flesh	XXX //
30 blood	kuNulu //
31 bone	kuyuwarn //
32 grease	XXX //
33 egg	XXX //
34 horn	wirnturu //
35 tail	XXX //
36 feather	XXX //
37 hair	XXX //
38 head	XXX //
39 ear	laNa //
40 eye	mila //
41 nose	jitji //
42 mouth	XXX //
43 tooth	lira //
44 tongue	jala5 //
45 claw	XXX //
46 foot	XXX //
47 knee	tiNari //
48 hand	wartarn //
49 belly	XXX //
50 neck	XXX //
51 breasts	%Napurlu //
52 heart	XXX //
53 liver	%malumpa //
54 drink	kukij paya //
55 eat	XXX //
56 bite	XXX //
57 see	karap 5a //
58 hear	%kuru 5a //
59 know	XXX //
60 sleep	XXX //
61 die	%tampaN //
62 kill	XXX //
63 swim	XXX //
64 fly	XXX //
65 walk	XXX //
66 come	ya //
67 lie	XXX //
68 sit	XXX //
69 stand	XXX //
70 give	XXX //
71 say	XXX //
72 sun	%wurlNarn //
73 moon	XXX //
74 star	%kiki //
75 water	Nawa //
76 rain	XXX //
77 stone	%wumara //
78 sand	XXX //
79 earth	XXX //
80 cloud	XXX //
81 smoke	XXX //
82 fire	warlu //
83 ash	XXX //
84 burn	XXX //
85 path	warntari //
86 mountain	%Narlaka //
87 red	XXX //
88 green	XXX //
89 yellow	XXX //
90 white	XXX //
91 black	XXX //
92 night	%kaputa //
93 hot	XXX //
94 cold	XXX //
95 full	%timpak //
96 new	jalayalaN //
97 good	XXX //
98 round	XXX //
99 dry	XXX //
100 name	yini //
KOKATA{|Pama-Nyungan,DesertNyungic,Wati,UnclassifiedWati@}
 1  -30.00  134.00          19   gug   ktd
1 I	Nayulu //
2 you	5ura //
3 we	XXX //
4 this	XXX //
5 that	XXX //
6 who	XXX //
7 what	XXX //
8 not	XXX //
9 all	XXX //
10 many	XXX //
11 one	kuty~u //
12 two	kuty~ara //
13 big	XXX //
14 long	XXX //
15 small	XXX //
16 woman	XXX //
17 man	XXX //
18 person	patu, anaNu //
19 fish	XXX //
20 bird	XXX //
21 dog	papa //
22 louse	XXX //
23 tree	punu //
24 seed	XXX //
25 leaf	parka, 5alpi //
26 root	XXX //
27 bark	XXX //
28 skin	yantu, miri //
29 flesh	XXX //
30 blood	alkuly~u //
31 bone	tarka //
32 grease	XXX //
33 egg	XXX //
34 horn	XXX //
35 tail	XXX //
36 feather	XXX //
37 hair	XXX //
38 head	XXX //
39 ear	pina //
40 eye	kuru //
41 nose	muly~a //
42 mouth	XXX //
43 tooth	katiti //
44 tongue	ty~ali5, ty~ali5pa //
45 claw	XXX //
46 foot	XXX //
47 knee	muti //
48 hand	mara //
49 belly	XXX //
50 neck	XXX //
51 breasts	mimi //
52 heart	XXX //
53 liver	kamanti //
54 drink	XXX //
55 eat	XXX //
56 bite	XXX //
57 see	5a //
58 hear	kuli //
59 know	XXX //
60 sleep	XXX //
61 die	XXX //
62 kill	XXX //
63 swim	XXX //
64 fly	XXX //
65 walk	XXX //
66 come	XXX //
67 lie	XXX //
68 sit	XXX //
69 stand	XXX //
70 give	XXX //
71 say	XXX //
72 sun	ty~intu //
73 moon	XXX //
74 star	kata5a, kililpi //
75 water	kapi //
76 rain	XXX //
77 stone	yapu, apu //
78 sand	XXX //
79 earth	XXX //
80 cloud	XXX //
81 smoke	XXX //
82 fire	waru //
83 ash	XXX //
84 burn	XXX //
85 path	XXX //
86 mountain	XXX //
87 red	XXX //
88 green	XXX //
89 yellow	XXX //
90 white	XXX //
91 black	XXX //
92 night	XXX //
93 hot	XXX //
94 cold	XXX //
95 full	XXX //
96 new	XXX //
97 good	XXX //
98 round	XXX //
99 dry	XXX //
100 name	ini //
KURRAMA{|Pama-Nyungan,South-WestPama-Nyungan,Pilbara,Ngayarda,CentralNgayarda,Yindjibarndi-Kurrama@}
 1  -22.00  117.75          10         vku
1 I	Nayi //
2 you	5inku //
3 we	Nayintari //
4 this	XXX //
5 that	XXX //
6 who	XXX //
7 what	XXX //
8 not	XXX //
9 all	XXX //
10 many	XXX //
11 one	ku5jiri //
12 two	kutara //
13 big	XXX //
14 long	XXX //
15 small	XXX //
16 woman	XXX //
17 man	XXX //
18 person	Nata //
19 fish	kapi //
20 bird	XXX //
21 dog	wa5ja //
22 louse	XXX //
23 tree	kanti //
24 seed	XXX //
25 leaf	para //
26 root	XXX //
27 bark	XXX //
28 skin	kawun //
29 flesh	XXX //
30 blood	marta //
31 bone	kujhi //
32 grease	XXX //
33 egg	XXX //
34 horn	panganari //
35 tail	XXX //
36 feather	XXX //
37 hair	XXX //
38 head	XXX //
39 ear	kurlka //
40 eye	turla //
41 nose	muta //
42 mouth	XXX //
43 tooth	yira //
44 tongue	yaturu //
45 claw	XXX //
46 foot	XXX //
47 knee	manpur //
48 hand	mara //
49 belly	XXX //
50 neck	XXX //
51 breasts	piwi //
52 heart	XXX //
53 liver	Namari //
54 drink	mijakayi //
55 eat	XXX //
56 bite	XXX //
57 see	5awayi //
58 hear	kurlkayi //
59 know	XXX //
60 sleep	XXX //
61 die	yurlari //
62 kill	XXX //
63 swim	XXX //
64 fly	XXX //
65 walk	XXX //
66 come	kanara //
67 lie	XXX //
68 sit	XXX //
69 stand	XXX //
70 give	XXX //
71 say	XXX //
72 sun	karuwu //
73 moon	XXX //
74 star	Nuku //
75 water	kayulu //
76 rain	XXX //
77 stone	manta //
78 sand	XXX //
79 earth	XXX //
80 cloud	XXX //
81 smoke	XXX //
82 fire	karla //
83 ash	XXX //
84 burn	XXX //
85 path	yitiya //
86 mountain	manta //
87 red	XXX //
88 green	XXX //
89 yellow	XXX //
90 white	XXX //
91 black	XXX //
92 night	waru //
93 hot	XXX //
94 cold	XXX //
95 full	wi5a //
96 new	yala //
97 good	XXX //
98 round	XXX //
99 dry	XXX //
100 name	yini //
MANGGALILI{|Pama-Nyungan,Yuulngu,SouthernYolngu,Southern-EasternYolngu,Dhuwal-Dhuwala,EasternDhuwal-Dhuwala@}
 1  -12.25  135.50         330   guf   guf
1 I	Nara //
2 you	XXX //
3 we	XXX //
4 this	XXX //
5 that	XXX //
6 who	XXX //
7 what	XXX //
8 not	XXX //
9 all	XXX //
10 many	XXX //
11 one	waNgain //
12 two	bul3l //
13 big	XXX //
14 long	XXX //
15 small	XXX //
16 woman	XXX //
17 man	XXX //
18 person	yudNu //
19 fish	gwiya //
20 bird	XXX //
21 dog	wadu //
22 louse	mindilN //
23 tree	gayu //
24 seed	XXX //
25 leaf	m3n7Tar //
26 root	XXX //
27 bark	XXX //
28 skin	galNa //
29 flesh	XXX //
30 blood	wuruNgul //
31 bone	Naraga //
32 grease	XXX //
33 egg	XXX //
34 horn	XXX //
35 tail	XXX //
36 feather	XXX //
37 hair	XXX //
38 head	XXX //
39 ear	buduro //
40 eye	mil //
41 nose	XXX //
42 mouth	XXX //
43 tooth	lira //
44 tongue	Nanar //
45 claw	XXX //
46 foot	XXX //
47 knee	bun7gumu //
48 hand	goN //
49 belly	XXX //
50 neck	XXX //
51 breasts	XXX //
52 heart	XXX //
53 liver	NaldTiri //
54 drink	wurgdun //
55 eat	XXX //
56 bite	XXX //
57 see	nama //
58 hear	Nama //
59 know	XXX //
60 sleep	XXX //
61 die	mogoidiri //
62 kill	XXX //
63 swim	XXX //
64 fly	XXX //
65 walk	XXX //
66 come	buna //
67 lie	XXX //
68 sit	XXX //
69 stand	XXX //
70 give	XXX //
71 say	XXX //
72 sun	walu //
73 moon	XXX //
74 star	badTu //
75 water	guT3rg //
76 rain	XXX //
77 stone	bumbaro //
78 sand	XXX //
79 earth	XXX //
80 cloud	XXX //
81 smoke	XXX //
82 fire	buyuga //
83 ash	XXX //
84 burn	XXX //
85 path	gaiTal //
86 mountain	bugu //
87 red	XXX //
88 green	XXX //
89 yellow	XXX //
90 white	XXX //
91 black	XXX //
92 night	XXX //
93 hot	XXX //
94 cold	XXX //
95 full	daNaN //
96 new	yuda //
97 good	XXX //
98 round	XXX //
99 dry	XXX //
100 name	yago //
MANTJILTJARA{|Pama-Nyungan,DesertNyungic,Wati,Martuwangkic,Warnman-Wangka@}
 1  -22.67  125.08         880   mnj   mpj
1 I	Nayu //
2 you	nunt~u //
3 we	XXX //
4 this	XXX //
5 that	XXX //
6 who	XXX //
7 what	XXX //
8 not	XXX //
9 all	XXX //
10 many	XXX //
11 one	kutu //
12 two	kutara //
13 big	XXX //
14 long	XXX //
15 small	XXX //
16 woman	XXX //
17 man	XXX //
18 person	punt~u, matu //
19 fish	XXX //
20 bird	XXX //
21 dog	tand~u, wita //
22 louse	XXX //
23 tree	wata //
24 seed	XXX //
25 leaf	parka, pirpila //
26 root	XXX //
27 bark	XXX //
28 skin	likara //
29 flesh	XXX //
30 blood	miti, yilku //
31 bone	tarka //
32 grease	XXX //
33 egg	XXX //
34 horn	XXX //
35 tail	XXX //
36 feather	XXX //
37 hair	XXX //
38 head	XXX //
39 ear	kuran //
40 eye	kuru //
41 nose	mula //
42 mouth	XXX //
43 tooth	yira //
44 tongue	nalinpa //
45 claw	XXX //
46 foot	XXX //
47 knee	muti //
48 hand	marump~u, mara //
49 belly	XXX //
50 neck	XXX //
51 breasts	yipi, pipi //
52 heart	XXX //
53 liver	yalu, miliki //
54 drink	tiki //
55 eat	XXX //
56 bite	XXX //
57 see	na //
58 hear	kuli, NaNk~u //
59 know	XXX //
60 sleep	XXX //
61 die	XXX //
62 kill	XXX //
63 swim	XXX //
64 fly	XXX //
65 walk	XXX //
66 come	XXX //
67 lie	XXX //
68 sit	XXX //
69 stand	XXX //
70 give	XXX //
71 say	XXX //
72 sun	tint~u //
73 moon	XXX //
74 star	wilpa, kutala //
75 water	kalu, kapi //
76 rain	XXX //
77 stone	yali, puli //
78 sand	XXX //
79 earth	XXX //
80 cloud	XXX //
81 smoke	XXX //
82 fire	waru //
83 ash	XXX //
84 burn	XXX //
85 path	XXX //
86 mountain	XXX //
87 red	XXX //
88 green	XXX //
89 yellow	XXX //
90 white	XXX //
91 black	XXX //
92 night	muNa //
93 hot	XXX //
94 cold	XXX //
95 full	paltalpa //
96 new	XXX //
97 good	XXX //
98 round	XXX //
99 dry	XXX //
100 name	yini //
MARARBA{|Pama-Nyungan,Yuulngu,SouthernYolngu,Southern-EasternYolngu,Dhuwal-Dhuwala,EasternDhuwal-Dhuwala@}
 1  -12.25  135.50         330   guf   guf
1 I	Nara //
2 you	ni, nuraluru //
3 we	Nilimuru //
4 this	XXX //
5 that	XXX //
6 who	XXX //
7 what	XXX //
8 not	XXX //
9 all	XXX //
10 many	XXX //
11 one	waNgain //
12 two	bul3l //
13 big	XXX //
14 long	XXX //
15 small	XXX //
16 woman	XXX //
17 man	XXX //
18 person	yulNu //
19 fish	gwiya //
20 bird	XXX //
21 dog	wadu //
22 louse	XXX //
23 tree	gayu //
24 seed	XXX //
25 leaf	wuruNan //
26 root	XXX //
27 bark	XXX //
28 skin	galNa //
29 flesh	XXX //
30 blood	gulaN //
31 bone	Naraga //
32 grease	XXX //
33 egg	XXX //
34 horn	XXX //
35 tail	XXX //
36 feather	XXX //
37 hair	XXX //
38 head	XXX //
39 ear	buduro //
40 eye	mil //
41 nose	XXX //
42 mouth	XXX //
43 tooth	lira //
44 tongue	mada //
45 claw	XXX //
46 foot	XXX //
47 knee	bun7gumu, nabal //
48 hand	goN //
49 belly	XXX //
50 neck	XXX //
51 breasts	XXX //
52 heart	XXX //
53 liver	birila, N3ldTiri //
54 drink	wurgdun //
55 eat	XXX //
56 bite	XXX //
57 see	nama //
58 hear	Nama //
59 know	XXX //
60 sleep	XXX //
61 die	mogoidiri //
62 kill	XXX //
63 swim	XXX //
64 fly	XXX //
65 walk	XXX //
66 come	buna //
67 lie	XXX //
68 sit	XXX //
69 stand	XXX //
70 give	XXX //
71 say	XXX //
72 sun	walu //
73 moon	XXX //
74 star	yurbon //
75 water	gabu //
76 rain	XXX //
77 stone	badu //
78 sand	XXX //
79 earth	XXX //
80 cloud	XXX //
81 smoke	XXX //
82 fire	gurda, Nura //
83 ash	XXX //
84 burn	XXX //
85 path	gaiT3l //
86 mountain	wumbaru //
87 red	XXX //
88 green	XXX //
89 yellow	XXX //
90 white	XXX //
91 black	XXX //
92 night	XXX //
93 hot	XXX //
94 cold	XXX //
95 full	daNaNdiri //
96 new	yuda //
97 good	XXX //
98 round	XXX //
99 dry	XXX //
100 name	yago //
MARTUTHUNIRA{|Pama-Nyungan,South-WestPama-Nyungan,Pilbara,Ngayarda,CentralNgayarda@}
 1  -20.83  116.50           5   mrt   vma
1 I	Nayu //
2 you	katu //
3 we	Naliwa //
4 this	XXX //
5 that	XXX //
6 who	XXX //
7 what	XXX //
8 not	XXX //
9 all	XXX //
10 many	XXX //
11 one	kalika //
12 two	kayara //
13 big	XXX //
14 long	XXX //
15 small	XXX //
16 woman	XXX //
17 man	XXX //
18 person	na5ara //
19 fish	kuLamp~a //
20 bird	XXX //
21 dog	muyi //
22 louse	XXX //
23 tree	kaLaran //
24 seed	XXX //
25 leaf	wuruLwa //
26 root	XXX //
27 bark	XXX //
28 skin	XXX //
29 flesh	XXX //
30 blood	yuNkata5u //
31 bone	kata //
32 grease	XXX //
33 egg	XXX //
34 horn	patarara //
35 tail	XXX //
36 feather	XXX //
37 hair	XXX //
38 head	XXX //
39 ear	kuliya //
40 eye	paniya //
41 nose	muLa //
42 mouth	XXX //
43 tooth	Nant~ari //
44 tongue	yaLuru //
45 claw	XXX //
46 foot	XXX //
47 knee	manpur //
48 hand	mara //
49 belly	XXX //
50 neck	XXX //
51 breasts	piwi //
52 heart	XXX //
53 liver	Namari //
54 drink	paya //
55 eat	XXX //
56 bite	XXX //
57 see	pura5i //
58 hear	kuliya //
59 know	XXX //
60 sleep	XXX //
61 die	4unt~inpa //
62 kill	XXX //
63 swim	XXX //
64 fly	XXX //
65 walk	XXX //
66 come	kanari //
67 lie	XXX //
68 sit	XXX //
69 stand	XXX //
70 give	XXX //
71 say	XXX //
72 sun	yakaraNu //
73 moon	XXX //
74 star	XXX //
75 water	kayulu //
76 rain	XXX //
77 stone	paLa //
78 sand	XXX //
79 earth	XXX //
80 cloud	XXX //
81 smoke	XXX //
82 fire	kaLa //
83 ash	XXX //
84 burn	XXX //
85 path	maLara //
86 mountain	paLa //
87 red	XXX //
88 green	XXX //
89 yellow	XXX //
90 white	XXX //
91 black	XXX //
92 night	wayala //
93 hot	XXX //
94 cold	XXX //
95 full	wi5a //
96 new	kuwarira //
97 good	XXX //
98 round	XXX //
99 dry	XXX //
100 name	yini //
NGAANYATJARRA{|Pama-Nyungan,DesertNyungic,Wati,Pintupic,NuclearPintupic,Wangkatja-Tjarra,Tjarra@}
 1  -26.00  126.50        1000   ntj   ntj
1 I	milu, mi5a, Nankulu, Nanku5a, Nayulu, Nayu5a //
2 you	5untulu //
3 we	laTu //
4 this	XXX //
5 that	XXX //
6 who	XXX //
7 what	XXX //
8 not	XXX //
9 all	XXX //
10 many	XXX //
11 one	kuTu, kumpi5u //
12 two	kuTara //
13 big	XXX //
14 long	XXX //
15 small	XXX //
16 woman	XXX //
17 man	XXX //
18 person	yanaNu //
19 fish	kapiNkaTa, kukapily~pa //
20 bird	XXX //
21 dog	papa, 5imu //
22 louse	Tirt~u //
23 tree	Nana, punu //
24 seed	XXX //
25 leaf	kaLpi //
26 root	XXX //
27 bark	XXX //
28 skin	mi5ara, miri //
29 flesh	XXX //
30 blood	purlar, purlarpa, yaLkuly~pa, yily~pily~pi //
31 bone	milTan, tarka //
32 grease	XXX //
33 egg	XXX //
34 horn	wiLkara //
35 tail	XXX //
36 feather	XXX //
37 hair	XXX //
38 head	XXX //
39 ear	pina, mararu, yanpiri, yaNkuru //
40 eye	kuru, 5aniti //
41 nose	muly~a, murt~ara //
42 mouth	XXX //
43 tooth	kart~iri //
44 tongue	TaLli5pa //
45 claw	XXX //
46 foot	XXX //
47 knee	murt~i //
48 hand	mara, malkurt~u //
49 belly	XXX //
50 neck	XXX //
51 breasts	mimi //
52 heart	XXX //
53 liver	kamantu, yalu //
54 drink	5antulku, Tikilku, wuntulku //
55 eat	XXX //
56 bite	XXX //
57 see	5aku, TaraNkanku //
58 hear	kuliku //
59 know	XXX //
60 sleep	XXX //
61 die	mirirNku //
62 kill	XXX //
63 swim	XXX //
64 fly	XXX //
65 walk	XXX //
66 come	piTaku //
67 lie	XXX //
68 sit	XXX //
69 stand	XXX //
70 give	XXX //
71 say	XXX //
72 sun	5iLpa //
73 moon	XXX //
74 star	pintiri //
75 water	kapi, kumpuLi, wirt~a //
76 rain	XXX //
77 stone	puLi, yapu //
78 sand	XXX //
79 earth	XXX //
80 cloud	XXX //
81 smoke	XXX //
82 fire	waru, 5unma //
83 ash	XXX //
84 burn	XXX //
85 path	rur, rurpa, yiwara //
86 mountain	puLi, yapu //
87 red	XXX //
88 green	XXX //
89 yellow	XXX //
90 white	XXX //
91 black	XXX //
92 night	muNa, Nura //
93 hot	XXX //
94 cold	XXX //
95 full	Taly~Naraku //
96 new	nupaly~a //
97 good	XXX //
98 round	XXX //
99 dry	XXX //
100 name	ma5Ti, yini //
NGALOOMA{|Pama-Nyungan,South-WestPama-Nyungan,Pilbara,Ngayarda,CentralNgayarda,Ngarluma-Kariyarra@}
 1  -20.83  117.50          26   nlu   nrl
1 I	Nai //
2 you	niNu //
3 we	Nali //
4 this	XXX //
5 that	XXX //
6 who	XXX //
7 what	XXX //
8 not	XXX //
9 all	XXX //
10 many	XXX //
11 one	kunT~iri //
12 two	ku8ara //
13 big	XXX //
14 long	XXX //
15 small	XXX //
16 woman	XXX //
17 man	XXX //
18 person	maiaga //
19 fish	pi, wagari //
20 bird	XXX //
21 dog	wanT~a, yoguru //
22 louse	kulu //
23 tree	XXX //
24 seed	XXX //
25 leaf	parr~ga //
26 root	XXX //
27 bark	XXX //
28 skin	kabun //
29 flesh	XXX //
30 blood	mard~a //
31 bone	kuTi //
32 grease	XXX //
33 egg	XXX //
34 horn	panagari //
35 tail	XXX //
36 feather	XXX //
37 hair	XXX //
38 head	XXX //
39 ear	kulga //
40 eye	8ola //
41 nose	XXX //
42 mouth	XXX //
43 tooth	yira //
44 tongue	yalura, 8ali //
45 claw	XXX //
46 foot	XXX //
47 knee	XXX //
48 hand	mara //
49 belly	XXX //
50 neck	XXX //
51 breasts	XXX //
52 heart	XXX //
53 liver	Namarr~i //
54 drink	pinT~a //
55 eat	XXX //
56 bite	XXX //
57 see	nagu //
58 hear	wanabari //
59 know	XXX //
60 sleep	XXX //
61 die	XXX //
62 kill	XXX //
63 swim	XXX //
64 fly	XXX //
65 walk	XXX //
66 come	kugai //
67 lie	XXX //
68 sit	XXX //
69 stand	XXX //
70 give	XXX //
71 say	XXX //
72 sun	yarnd~a, yura //
73 moon	XXX //
74 star	pirnd$iri //
75 water	paba //
76 rain	XXX //
77 stone	marnd$a //
78 sand	XXX //
79 earth	XXX //
80 cloud	XXX //
81 smoke	XXX //
82 fire	kala //
83 ash	XXX //
84 burn	XXX //
85 path	yird~ia //
86 mountain	XXX //
87 red	XXX //
88 green	XXX //
89 yellow	XXX //
90 white	XXX //
91 black	XXX //
92 night	8un8~u //
93 hot	XXX //
94 cold	XXX //
95 full	wi5a //
96 new	yiTaNu //
97 good	XXX //
98 round	XXX //
99 dry	XXX //
100 name	yini //
NHANDA{|Pama-Nyungan,South-WestPama-Nyungan,Kartu-Nhanda@}
 1  -27.00  114.10           0         nha
1 I	Nayi //
2 you	5ini //
3 we	Nayinu //
4 this	XXX //
5 that	XXX //
6 who	XXX //
7 what	XXX //
8 not	XXX //
9 all	XXX //
10 many	XXX //
11 one	kutiya //
12 two	wuth~ada //
13 big	XXX //
14 long	XXX //
15 small	XXX //
16 woman	XXX //
17 man	XXX //
18 person	anmanu, puguda //
19 fish	wiCka //
20 bird	XXX //
21 dog	ith~u, Nubanu //
22 louse	wiLu //
23 tree	yaNa //
24 seed	XXX //
25 leaf	XXX //
26 root	XXX //
27 bark	XXX //
28 skin	wutpi //
29 flesh	XXX //
30 blood	Nuba //
31 bone	mambu //
32 grease	XXX //
33 egg	XXX //
34 horn	bindibindi //
35 tail	XXX //
36 feather	XXX //
37 hair	XXX //
38 head	XXX //
39 ear	wutka //
40 eye	milu //
41 nose	muth~a //
42 mouth	XXX //
43 tooth	idaji //
44 tongue	th~ala5u //
45 claw	XXX //
46 foot	XXX //
47 knee	th~ada //
48 hand	mara //
49 belly	XXX //
50 neck	XXX //
51 breasts	ibi //
52 heart	XXX //
53 liver	marudi //
54 drink	Nala //
55 eat	XXX //
56 bite	XXX //
57 see	4a //
58 hear	wa5jida //
59 know	XXX //
60 sleep	XXX //
61 die	XXX //
62 kill	XXX //
63 swim	XXX //
64 fly	XXX //
65 walk	XXX //
66 come	indu, yatka //
67 lie	XXX //
68 sit	XXX //
69 stand	XXX //
70 give	XXX //
71 say	XXX //
72 sun	th~uri, warXu //
73 moon	XXX //
74 star	indiya //
75 water	apa //
76 rain	XXX //
77 stone	wurXa //
78 sand	XXX //
79 earth	XXX //
80 cloud	XXX //
81 smoke	XXX //
82 fire	wajanu //
83 ash	XXX //
84 burn	XXX //
85 path	XXX //
86 mountain	paLu //
87 red	XXX //
88 green	XXX //
89 yellow	XXX //
90 white	XXX //
91 black	XXX //
92 night	maru //
93 hot	XXX //
94 cold	XXX //
95 full	XXX //
96 new	XXX //
97 good	XXX //
98 round	XXX //
99 dry	XXX //
100 name	ini //
NYANGUMARTA{|Pama-Nyungan,DesertNyungic,Marrngu@}
 1  -20.00  121.00         310   nyr   nna
1 I	NaTu //
2 you	5untu //
3 we	Na5Turu //
4 this	XXX //
5 that	XXX //
6 who	XXX //
7 what	XXX //
8 not	XXX //
9 all	XXX //
10 many	XXX //
11 one	waraTa //
12 two	kuTara //
13 big	XXX //
14 long	XXX //
15 small	XXX //
16 woman	XXX //
17 man	XXX //
18 person	marNu //
19 fish	Tanpamalu //
20 bird	XXX //
21 dog	yukuru //
22 louse	kulu //
23 tree	muNka, wuru //
24 seed	XXX //
25 leaf	parka, waLaka //
26 root	XXX //
27 bark	XXX //
28 skin	lakan //
29 flesh	XXX //
30 blood	miTi //
31 bone	ku5Ta //
32 grease	XXX //
33 egg	XXX //
34 horn	XXX //
35 tail	XXX //
36 feather	XXX //
37 hair	XXX //
38 head	XXX //
39 ear	kuLka //
40 eye	pani //
41 nose	muLa, miLa //
42 mouth	XXX //
43 tooth	yira //
44 tongue	TaLin //
45 claw	XXX //
46 foot	XXX //
47 knee	XXX //
48 hand	parir //
49 belly	XXX //
50 neck	XXX //
51 breasts	5iti //
52 heart	XXX //
53 liver	miLiki //
54 drink	minpi //
55 eat	XXX //
56 bite	XXX //
57 see	yiri //
58 hear	pinakari //
59 know	XXX //
60 sleep	XXX //
61 die	kutu Tari5 //
62 kill	XXX //
63 swim	XXX //
64 fly	XXX //
65 walk	XXX //
66 come	milpa //
67 lie	XXX //
68 sit	XXX //
69 stand	XXX //
70 give	XXX //
71 say	XXX //
72 sun	karpu, Ta5Ta //
73 moon	XXX //
74 star	XXX //
75 water	Napa //
76 rain	XXX //
77 stone	wanku //
78 sand	XXX //
79 earth	XXX //
80 cloud	XXX //
81 smoke	XXX //
82 fire	wika, tili //
83 ash	XXX //
84 burn	XXX //
85 path	Tukuti //
86 mountain	wanku //
87 red	XXX //
88 green	XXX //
89 yellow	XXX //
90 white	XXX //
91 black	XXX //
92 night	warukati //
93 hot	XXX //
94 cold	XXX //
95 full	wi5a //
96 new	XXX //
97 good	XXX //
98 round	XXX //
99 dry	XXX //
100 name	yini //
NYOONGAR{|Pama-Nyungan,South-WestPama-Nyungan@}
 1  -33.75  122.00         240   nju   nys
1 I	Naja, Na5 //
2 you	nund~a, nunuk //
3 we	Nala, Nalakadi //
4 this	XXX //
5 that	XXX //
6 who	XXX //
7 what	XXX //
8 not	XXX //
9 all	XXX //
10 many	XXX //
11 one	ke5 //
12 two	kujal //
13 big	XXX //
14 long	XXX //
15 small	XXX //
16 woman	XXX //
17 man	XXX //
18 person	XXX //
19 fish	bi //
20 bird	XXX //
21 dog	dw~ut //
22 louse	kul, kulu //
23 tree	buna //
24 seed	XXX //
25 leaf	maNg~a //
26 root	XXX //
27 bark	XXX //
28 skin	mabo, map //
29 flesh	XXX //
30 blood	Nup //
31 bone	julur, kw~eC //
32 grease	XXX //
33 egg	XXX //
34 horn	jiNala //
35 tail	XXX //
36 feather	XXX //
37 hair	XXX //
38 head	XXX //
39 ear	dw~oNg~ //
40 eye	miyal //
41 nose	muLa //
42 mouth	XXX //
43 tooth	NoLak //
44 tongue	dalaN //
45 claw	XXX //
46 foot	XXX //
47 knee	boniC //
48 hand	mara //
49 belly	XXX //
50 neck	XXX //
51 breasts	bibi //
52 heart	XXX //
53 liver	mayar //
54 drink	Nan //
55 eat	XXX //
56 bite	XXX //
57 see	jinaN //
58 hear	kadij, dw~oN //
59 know	XXX //
60 sleep	XXX //
61 die	win //
62 kill	XXX //
63 swim	XXX //
64 fly	XXX //
65 walk	XXX //
66 come	yuwal kuL, kuL //
67 lie	XXX //
68 sit	XXX //
69 stand	XXX //
70 give	XXX //
71 say	XXX //
72 sun	NaNg~ //
73 moon	XXX //
74 star	jind~aN, maLan //
75 water	kabi, kep //
76 rain	XXX //
77 stone	boya //
78 sand	XXX //
79 earth	XXX //
80 cloud	XXX //
81 smoke	XXX //
82 fire	kaLa, kaL //
83 ash	XXX //
84 burn	XXX //
85 path	jurut, mat //
86 mountain	kada, kada kumb~ar //
87 red	XXX //
88 green	XXX //
89 yellow	XXX //
90 white	XXX //
91 black	XXX //
92 night	kedalak //
93 hot	XXX //
94 cold	XXX //
95 full	murat //
96 new	yeyi5aN //
97 good	XXX //
98 round	XXX //
99 dry	XXX //
100 name	kw~el //
PANYTYIMA{|Pama-Nyungan,South-WestPama-Nyungan,Pilbara,Ngayarda,CentralNgayarda,Panytyima-Yinhawangka@}
 1  -22.83  118.42          98   pny   pnw
1 I	Nath~a //
2 you	Ninta //
3 we	Nalikuru, Naliyakuru //
4 this	XXX //
5 that	XXX //
6 who	XXX //
7 what	XXX //
8 not	XXX //
9 all	XXX //
10 many	XXX //
11 one	yikamata, ku5dy~ilka4a //
12 two	kuth~ara, Nuyara4a //
13 big	XXX //
14 long	XXX //
15 small	XXX //
16 woman	XXX //
17 man	XXX //
18 person	malpa, yamarpa //
19 fish	kapi //
20 bird	XXX //
21 dog	yukuru, wa5dy~a, wa5dy~atara //
22 louse	kulu //
23 tree	kanti, kantinmara //
24 seed	XXX //
25 leaf	parka //
26 root	XXX //
27 bark	XXX //
28 skin	kanu, kanunmara //
29 flesh	XXX //
30 blood	mata, midy~i //
31 bone	kudy~i //
32 grease	XXX //
33 egg	XXX //
34 horn	XXX //
35 tail	XXX //
36 feather	XXX //
37 hair	XXX //
38 head	XXX //
39 ear	kulka //
40 eye	th~ula //
41 nose	muLa //
42 mouth	XXX //
43 tooth	yira //
44 tongue	yaLuru //
45 claw	XXX //
46 foot	XXX //
47 knee	XXX //
48 hand	mara //
49 belly	XXX //
50 neck	XXX //
51 breasts	pipi //
52 heart	XXX //
53 liver	Namari, Nalkari //
54 drink	Nanaku, maNunpilku //
55 eat	XXX //
56 bite	XXX //
57 see	wiyalku, yinuwalku //
58 hear	kuliyalku //
59 know	XXX //
60 sleep	XXX //
61 die	kutuwayiku //
62 kill	XXX //
63 swim	XXX //
64 fly	XXX //
65 walk	XXX //
66 come	pakalku //
67 lie	XXX //
68 sit	XXX //
69 stand	XXX //
70 give	XXX //
71 say	XXX //
72 sun	karpu, yanta //
73 moon	XXX //
74 star	pintiri //
75 water	papa //
76 rain	XXX //
77 stone	manta //
78 sand	XXX //
79 earth	XXX //
80 cloud	XXX //
81 smoke	XXX //
82 fire	kala //
83 ash	XXX //
84 burn	XXX //
85 path	yitiya, matiya //
86 mountain	XXX //
87 red	XXX //
88 green	XXX //
89 yellow	XXX //
90 white	XXX //
91 black	XXX //
92 night	warukata, waruNala //
93 hot	XXX //
94 cold	XXX //
95 full	wi5a //
96 new	yidy~aNu //
97 good	XXX //
98 round	XXX //
99 dry	XXX //
100 name	yini //
PINTUPI{|Pama-Nyungan,DesertNyungic,Wati,Pintupic,NuclearPintupic@}
 1  -23.00  129.00        1690   pin   piu
1 I	Nayulu, Nayu5a //
2 you	nunt~u, nurana //
3 we	pula, Cana //
4 this	XXX //
5 that	XXX //
6 who	XXX //
7 what	XXX //
8 not	XXX //
9 all	XXX //
10 many	XXX //
11 one	kuCu //
12 two	kuCara //
13 big	XXX //
14 long	XXX //
15 small	XXX //
16 woman	XXX //
17 man	XXX //
18 person	yanaNuriNu //
19 fish	XXX //
20 bird	XXX //
21 dog	papa, Cant~u //
22 louse	XXX //
23 tree	Nana, wata //
24 seed	XXX //
25 leaf	parka, Caly~irpa //
26 root	XXX //
27 bark	XXX //
28 skin	minara, paNki //
29 flesh	XXX //
30 blood	milkali, Nurka //
31 bone	tarka //
32 grease	XXX //
33 egg	XXX //
34 horn	yuriwily~ily~i //
35 tail	XXX //
36 feather	XXX //
37 hair	XXX //
38 head	XXX //
39 ear	kurata, pina //
40 eye	kuru, na5iti //
41 nose	muly~a, nunN~ura //
42 mouth	XXX //
43 tooth	katiti, yira //
44 tongue	Calinpa //
45 claw	XXX //
46 foot	XXX //
47 knee	muti, walanipa //
48 hand	mara, mulkutu //
49 belly	XXX //
50 neck	XXX //
51 breasts	mimi, yipi //
52 heart	XXX //
53 liver	Caru, yalu //
54 drink	kurNaly~manu, Cikinu //
55 eat	XXX //
56 bite	XXX //
57 see	naNu, rupuNu //
58 hear	kurant~anu, yalCurunu //
59 know	XXX //
60 sleep	XXX //
61 die	kawaliriNu, yiluNu //
62 kill	XXX //
63 swim	XXX //
64 fly	XXX //
65 walk	XXX //
66 come	warka5u, yanu //
67 lie	XXX //
68 sit	XXX //
69 stand	XXX //
70 give	XXX //
71 say	XXX //
72 sun	XXX //
73 moon	XXX //
74 star	pint~iri, wilpa //
75 water	kapi, Napa //
76 rain	XXX //
77 stone	puli //
78 sand	XXX //
79 earth	XXX //
80 cloud	XXX //
81 smoke	XXX //
82 fire	kuniNarpa, waru //
83 ash	XXX //
84 burn	XXX //
85 path	yiwara, palkara //
86 mountain	yapu, puli //
87 red	XXX //
88 green	XXX //
89 yellow	XXX //
90 white	XXX //
91 black	XXX //
92 night	muNa //
93 hot	XXX //
94 cold	XXX //
95 full	palpuru //
96 new	kuwariCanu, Caly~kara //
97 good	XXX //
98 round	XXX //
99 dry	XXX //
100 name	manCi, yini //
PITJANTJATJARA_YANKUNTJATJARA{|Pama-Nyungan,DesertNyungic,Wati,Pintupic,NuclearPintupic,Wangkatja-Tjarra,Tjarra@}
 1  -27.00  132.00         560   ynk   kdd
1 I	Nayulu //
2 you	5untu //
3 we	Nanana //
4 this	XXX //
5 that	XXX //
6 who	XXX //
7 what	XXX //
8 not	XXX //
9 all	XXX //
10 many	XXX //
11 one	kuty~u //
12 two	kuty~ara //
13 big	XXX //
14 long	XXX //
15 small	XXX //
16 woman	XXX //
17 man	XXX //
18 person	ananNu //
19 fish	antipina //
20 bird	XXX //
21 dog	papa, ty~ituty~a //
22 louse	XXX //
23 tree	panu //
24 seed	XXX //
25 leaf	5alpi, kalpi //
26 root	XXX //
27 bark	XXX //
28 skin	miri, pantu, pi //
29 flesh	XXX //
30 blood	ty~ulku, milkali //
31 bone	tarka //
32 grease	XXX //
33 egg	XXX //
34 horn	milpi5pa //
35 tail	XXX //
36 feather	XXX //
37 hair	XXX //
38 head	XXX //
39 ear	pina, anpiri //
40 eye	kuru //
41 nose	mulya //
42 mouth	XXX //
43 tooth	katiti //
44 tongue	ty~ali5pa //
45 claw	XXX //
46 foot	XXX //
47 knee	muti //
48 hand	mara, ma5irka //
49 belly	XXX //
50 neck	XXX //
51 breasts	ipi, mimi //
52 heart	XXX //
53 liver	alu //
54 drink	ty~ikini //
55 eat	XXX //
56 bite	XXX //
57 see	5aNa5i //
58 hear	kulini //
59 know	XXX //
60 sleep	XXX //
61 die	ilu5i, wiyariNa5i //
62 kill	XXX //
63 swim	XXX //
64 fly	XXX //
65 walk	XXX //
66 come	pity~a5i //
67 lie	XXX //
68 sit	XXX //
69 stand	XXX //
70 give	XXX //
71 say	XXX //
72 sun	ty~irirpi, ty~intu //
73 moon	XXX //
74 star	kililpi //
75 water	kapi, mina //
76 rain	XXX //
77 stone	puli, apu //
78 sand	XXX //
79 earth	XXX //
80 cloud	XXX //
81 smoke	XXX //
82 fire	waru, kuparty~i //
83 ash	XXX //
84 burn	XXX //
85 path	iwara, ruta //
86 mountain	apu, pilu //
87 red	XXX //
88 green	XXX //
89 yellow	XXX //
90 white	XXX //
91 black	XXX //
92 night	muNa //
93 hot	XXX //
94 cold	XXX //
95 full	winki //
96 new	5uwana, kuwarity~a //
97 good	XXX //
98 round	XXX //
99 dry	XXX //
100 name	ini //
RITHARNGU{|Pama-Nyungan,Yuulngu,SouthernYolngu@}
 1  -12.83  135.50          32   rit   rit
1 I	ra, Nara //
2 you	ni //
3 we	lima, Nalima //
4 this	XXX //
5 that	XXX //
6 who	XXX //
7 what	XXX //
8 not	XXX //
9 all	XXX //
10 many	XXX //
11 one	widipiyaN7 //
12 two	bulalma5Ti //
13 big	XXX //
14 long	XXX //
15 small	XXX //
16 woman	XXX //
17 man	XXX //
18 person	yulNu //
19 fish	guya //
20 bird	XXX //
21 dog	watu //
22 louse	juku, dilmur //
23 tree	darpa, raNa7 //
24 seed	XXX //
25 leaf	manTar7, gadaN //
26 root	XXX //
27 bark	XXX //
28 skin	guLa7 //
29 flesh	XXX //
30 blood	XXX //
31 bone	Naraka //
32 grease	XXX //
33 egg	XXX //
34 horn	XXX //
35 tail	XXX //
36 feather	XXX //
37 hair	XXX //
38 head	XXX //
39 ear	buturu //
40 eye	maNuTi, mil, milkir //
41 nose	Nuru //
42 mouth	XXX //
43 tooth	Lira //
44 tongue	dilN //
45 claw	XXX //
46 foot	XXX //
47 knee	gurpala //
48 hand	guN //
49 belly	XXX //
50 neck	XXX //
51 breasts	Namini //
52 heart	XXX //
53 liver	Naltir //
54 drink	muNgu //
55 eat	XXX //
56 bite	XXX //
57 see	na //
58 hear	guyaNa, Na //
59 know	XXX //
60 sleep	XXX //
61 die	guyupa //
62 kill	XXX //
63 swim	XXX //
64 fly	XXX //
65 walk	XXX //
66 come	wani //
67 lie	XXX //
68 sit	XXX //
69 stand	XXX //
70 give	XXX //
71 say	XXX //
72 sun	waLir //
73 moon	XXX //
74 star	dapaLk //
75 water	gapu //
76 rain	XXX //
77 stone	nuka7, mutum //
78 sand	XXX //
79 earth	XXX //
80 cloud	XXX //
81 smoke	XXX //
82 fire	gurta, wurk //
83 ash	XXX //
84 burn	XXX //
85 path	maLa, gaTaL, dukar //
86 mountain	gupa, nuka7 //
87 red	XXX //
88 green	XXX //
89 yellow	XXX //
90 white	XXX //
91 black	XXX //
92 night	makaL, muna //
93 hot	XXX //
94 cold	XXX //
95 full	daNaN //
96 new	XXX //
97 good	XXX //
98 round	XXX //
99 dry	XXX //
100 name	garar, yaku //
WAJARRI{|Pama-Nyungan,South-WestPama-Nyungan,Kartu-Nhanda,Kartu@}
 1  -26.00  117.50          89   wat   wbv
1 I	NaTa //
2 you	5inta //
3 we	Na5u //
4 this	XXX //
5 that	XXX //
6 who	XXX //
7 what	XXX //
8 not	XXX //
9 all	XXX //
10 many	XXX //
11 one	kuriya, kutiya //
12 two	kuTara //
13 big	XXX //
14 long	XXX //
15 small	XXX //
16 woman	XXX //
17 man	XXX //
18 person	yamaTi, yamaTipakali //
19 fish	wintilara //
20 bird	XXX //
21 dog	TuTu, wanTu //
22 louse	kulu //
23 tree	wirnta //
24 seed	XXX //
25 leaf	yalu //
26 root	XXX //
27 bark	XXX //
28 skin	kanTa, warntu, puka //
29 flesh	XXX //
30 blood	yalku //
31 bone	ika //
32 grease	XXX //
33 egg	XXX //
34 horn	XXX //
35 tail	XXX //
36 feather	XXX //
37 hair	XXX //
38 head	XXX //
39 ear	kulka //
40 eye	kuru, Tula //
41 nose	mula //
42 mouth	XXX //
43 tooth	wilka,yira //
44 tongue	Tali5, Tala5 //
45 claw	XXX //
46 foot	XXX //
47 knee	puru, murti, kaNku //
48 hand	mara //
49 belly	XXX //
50 neck	XXX //
51 breasts	mimi, mimpurtu //
52 heart	XXX //
53 liver	piTarn //
54 drink	Nanma5a //
55 eat	XXX //
56 bite	XXX //
57 see	5aNa5a //
58 hear	NaNkunma5a //
59 know	XXX //
60 sleep	XXX //
61 die	mulayima5a //
62 kill	XXX //
63 swim	XXX //
64 fly	XXX //
65 walk	XXX //
66 come	yanaTima5a //
67 lie	XXX //
68 sit	XXX //
69 stand	XXX //
70 give	XXX //
71 say	XXX //
72 sun	karaNu //
73 moon	XXX //
74 star	purntara //
75 water	papa, kapi //
76 rain	XXX //
77 stone	yapu //
78 sand	XXX //
79 earth	XXX //
80 cloud	XXX //
81 smoke	XXX //
82 fire	kala //
83 ash	XXX //
84 burn	XXX //
85 path	XXX //
86 mountain	XXX //
87 red	XXX //
88 green	XXX //
89 yellow	XXX //
90 white	XXX //
91 black	XXX //
92 night	muNa //
93 hot	XXX //
94 cold	XXX //
95 full	5umulpu5ira //
96 new	XXX //
97 good	XXX //
98 round	XXX //
99 dry	XXX //
100 name	XXX //
WALMAJARRI{|Pama-Nyungan,DesertNyungic,Ngumpin-Yapa,Ngumpin@}
 1  -19.50  125.75         510   wlm   wmt
1 I	Naty~u, Naty~i //
2 you	5antu //
3 we	Nalimpa //
4 this	XXX //
5 that	XXX //
6 who	XXX //
7 what	XXX //
8 not	XXX //
9 all	XXX //
10 many	XXX //
11 one	kayan, layi //
12 two	kuri5 //
13 big	XXX //
14 long	XXX //
15 small	XXX //
16 woman	XXX //
17 man	XXX //
18 person	piyin //
19 fish	kapi //
20 bird	XXX //
21 dog	kuny~a //
22 louse	ma5al //
23 tree	mana //
24 seed	XXX //
25 leaf	ty~aly~ar, pitipiti, wa5al //
26 root	XXX //
27 bark	XXX //
28 skin	patu, ty~ary~a //
29 flesh	XXX //
30 blood	nuNu //
31 bone	kuty~i //
32 grease	XXX //
33 egg	XXX //
34 horn	XXX //
35 tail	XXX //
36 feather	XXX //
37 hair	XXX //
38 head	XXX //
39 ear	pina //
40 eye	mil //
41 nose	ty~ri, punul //
42 mouth	XXX //
43 tooth	lira, katiti //
44 tongue	ty~ala5 //
45 claw	XXX //
46 foot	XXX //
47 knee	nimiti //
48 hand	kurapa //
49 belly	XXX //
50 neck	XXX //
51 breasts	Namana //
52 heart	XXX //
53 liver	miliki //
54 drink	Na5ty~a //
55 eat	XXX //
56 bite	XXX //
57 see	5aka //
58 hear	pinakari //
59 know	XXX //
60 sleep	XXX //
61 die	pilaty~ari //
62 kill	XXX //
63 swim	XXX //
64 fly	XXX //
65 walk	XXX //
66 come	yanta //
67 lie	XXX //
68 sit	XXX //
69 stand	XXX //
70 give	XXX //
71 say	XXX //
72 sun	puraNu //
73 moon	XXX //
74 star	wil //
75 water	Napa //
76 rain	XXX //
77 stone	pamar //
78 sand	XXX //
79 earth	XXX //
80 cloud	XXX //
81 smoke	XXX //
82 fire	walu //
83 ash	XXX //
84 burn	XXX //
85 path	wantari //
86 mountain	XXX //
87 red	XXX //
88 green	XXX //
89 yellow	XXX //
90 white	XXX //
91 black	XXX //
92 night	puka5ty~a //
93 hot	XXX //
94 cold	XXX //
95 full	XXX //
96 new	XXX //
97 good	XXX //
98 round	XXX //
99 dry	XXX //
100 name	yini //
WANGKA_WIRU{|Pama-Nyungan,DesertNyungic,Wati,Pintupic,NuclearPintupic,Wangkatja-Tjarra,Tjarra@}
 1  -26.00  130.00        2660   pit   pjt
1 I	Nayulu //
2 you	5untu //
3 we	Nanana //
4 this	XXX //
5 that	XXX //
6 who	XXX //
7 what	XXX //
8 not	XXX //
9 all	XXX //
10 many	XXX //
11 one	kuju //
12 two	kujara //
13 big	XXX //
14 long	XXX //
15 small	XXX //
16 woman	XXX //
17 man	XXX //
18 person	anaNu //
19 fish	antipina //
20 bird	XXX //
21 dog	papa, jiutja //
22 louse	jitu //
23 tree	punu //
24 seed	XXX //
25 leaf	5alpi //
26 root	XXX //
27 bark	XXX //
28 skin	miri, pi //
29 flesh	XXX //
30 blood	julku, milkali //
31 bone	tarka //
32 grease	XXX //
33 egg	XXX //
34 horn	XXX //
35 tail	XXX //
36 feather	XXX //
37 hair	XXX //
38 head	XXX //
39 ear	pina //
40 eye	kuru //
41 nose	muLa //
42 mouth	XXX //
43 tooth	katiti //
44 tongue	jali5pa //
45 claw	XXX //
46 foot	XXX //
47 knee	muti //
48 hand	ma5irka, mara //
49 belly	XXX //
50 neck	XXX //
51 breasts	ipi //
52 heart	XXX //
53 liver	alu //
54 drink	jikini //
55 eat	XXX //
56 bite	XXX //
57 see	5aNa5i //
58 hear	kulini //
59 know	XXX //
60 sleep	XXX //
61 die	ilu5i, wiyariNa5i //
62 kill	XXX //
63 swim	XXX //
64 fly	XXX //
65 walk	XXX //
66 come	pija5i //
67 lie	XXX //
68 sit	XXX //
69 stand	XXX //
70 give	XXX //
71 say	XXX //
72 sun	jintu, jirirpi //
73 moon	XXX //
74 star	kililpi //
75 water	mina //
76 rain	XXX //
77 stone	puli, apu //
78 sand	XXX //
79 earth	XXX //
80 cloud	XXX //
81 smoke	XXX //
82 fire	waru //
83 ash	XXX //
84 burn	XXX //
85 path	iwara, ruta //
86 mountain	puli, apu //
87 red	XXX //
88 green	XXX //
89 yellow	XXX //
90 white	XXX //
91 black	XXX //
92 night	muNa //
93 hot	XXX //
94 cold	XXX //
95 full	XXX //
96 new	kuwarija //
97 good	XXX //
98 round	XXX //
99 dry	XXX //
100 name	ini //
WARLPIRI{|Pama-Nyungan,DesertNyungic,Ngumpin-Yapa,Yapa@}
 1  -20.00  132.33        2510   wrl   wbp
1 I	NaCu, na //
2 you	5unt~u, np~a //
3 we	Nali, li //
4 this	XXX //
5 that	XXX //
6 who	XXX //
7 what	XXX //
8 not	XXX //
9 all	XXX //
10 many	XXX //
11 one	Cint~a //
12 two	Cirama, Cirima //
13 big	XXX //
14 long	XXX //
15 small	XXX //
16 woman	XXX //
17 man	XXX //
18 person	yapa, palka //
19 fish	luwanC~a, kakaly~u //
20 bird	XXX //
21 dog	maliki, tand~au //
22 louse	lutu, yaka //
23 tree	watiya //
24 seed	XXX //
25 leaf	Caly~irpa //
26 root	XXX //
27 bark	XXX //
28 skin	pint~i, paNki //
29 flesh	XXX //
30 blood	yaly~u, Naparuku //
31 bone	XXX //
32 grease	XXX //
33 egg	XXX //
34 horn	malpint~iri, yarawily~unu //
35 tail	XXX //
36 feather	XXX //
37 hair	XXX //
38 head	XXX //
39 ear	piCara, laNa //
40 eye	milpa //
41 nose	muly~u //
42 mouth	XXX //
43 tooth	katidi //
44 tongue	Calanpa, Calan5pa //
45 claw	XXX //
46 foot	XXX //
47 knee	midi, mudu //
48 hand	daka, taka //
49 belly	XXX //
50 neck	XXX //
51 breasts	duku, tuku //
52 heart	XXX //
53 liver	yalami, 5ilima //
54 drink	Nani //
55 eat	XXX //
56 bite	XXX //
57 see	5a5i //
58 hear	puda5a5i //
59 know	XXX //
60 sleep	XXX //
61 die	palimi, 5unupalimi //
62 kill	XXX //
63 swim	XXX //
64 fly	XXX //
65 walk	XXX //
66 come	yani //
67 lie	XXX //
68 sit	XXX //
69 stand	XXX //
70 give	XXX //
71 say	XXX //
72 sun	want~a, Nililpa //
73 moon	XXX //
74 star	wanC~ilpiri, wanC~ily~piri //
75 water	Napa //
76 rain	XXX //
77 stone	pili, pulu //
78 sand	XXX //
79 earth	XXX //
80 cloud	XXX //
81 smoke	XXX //
82 fire	walu //
83 ash	XXX //
84 burn	XXX //
85 path	wiliyala, want~ari //
86 mountain	Nanka //
87 red	XXX //
88 green	XXX //
89 yellow	XXX //
90 white	XXX //
91 black	XXX //
92 night	muNa, kutu //
93 hot	XXX //
94 cold	XXX //
95 full	pidaCari //
96 new	CalaNuwanu //
97 good	XXX //
98 round	XXX //
99 dry	XXX //
100 name	yidi //
WARUMUNGU{|Pama-Nyungan,DesertNyungic@}
 1  -19.33  134.33         310   wru   wrm
1 I	arni //
2 you	aNi //
3 we	XXX //
4 this	XXX //
5 that	XXX //
6 who	XXX //
7 what	XXX //
8 not	XXX //
9 all	XXX //
10 many	XXX //
11 one	yamti //
12 two	kujara //
13 big	XXX //
14 long	XXX //
15 small	XXX //
16 woman	XXX //
17 man	XXX //
18 person	XXX //
19 fish	liwanja //
20 bird	XXX //
21 dog	kunapa //
22 louse	putu //
23 tree	yuwala, wirntiri //
24 seed	XXX //
25 leaf	marla //
26 root	XXX //
27 bark	XXX //
28 skin	nyuru //
29 flesh	XXX //
30 blood	karim //
31 bone	kartakarta //
32 grease	XXX //
33 egg	XXX //
34 horn	XXX //
35 tail	XXX //
36 feather	XXX //
37 hair	XXX //
38 head	XXX //
39 ear	kuwarta //
40 eye	miyil //
41 nose	Nuru //
42 mouth	XXX //
43 tooth	XXX //
44 tongue	jarany //
45 claw	XXX //
46 foot	XXX //
47 knee	mirtinpi //
48 hand	murnari, taka //
49 belly	XXX //
50 neck	XXX //
51 breasts	Namuna //
52 heart	XXX //
53 liver	malimpari //
54 drink	XXX //
55 eat	XXX //
56 bite	XXX //
57 see	XXX //
58 hear	XXX //
59 know	XXX //
60 sleep	XXX //
61 die	XXX //
62 kill	XXX //
63 swim	XXX //
64 fly	XXX //
65 walk	XXX //
66 come	XXX //
67 lie	XXX //
68 sit	XXX //
69 stand	XXX //
70 give	XXX //
71 say	XXX //
72 sun	kilyir //
73 moon	XXX //
74 star	lukunu, wurlukunu //
75 water	Napa //
76 rain	XXX //
77 stone	waNari //
78 sand	XXX //
79 earth	XXX //
80 cloud	XXX //
81 smoke	XXX //
82 fire	warlukun //
83 ash	XXX //
84 burn	XXX //
85 path	yuwaji //
86 mountain	waNari //
87 red	XXX //
88 green	XXX //
89 yellow	XXX //
90 white	XXX //
91 black	XXX //
92 night	XXX //
93 hot	XXX //
94 cold	XXX //
95 full	muru //
96 new	payintalki //
97 good	XXX //
98 round	XXX //
99 dry	XXX //
100 name	wini, maranta //
YANANGO{|Pama-Nyungan,Yuulngu@}
 1  -12.08  134.92           7         jay
1 I	Nara //
2 you	nunu, nuruli //
3 we	Nalima //
4 this	XXX //
5 that	XXX //
6 who	XXX //
7 what	XXX //
8 not	XXX //
9 all	XXX //
10 many	XXX //
11 one	waliba //
12 two	marma //
13 big	XXX //
14 long	XXX //
15 small	XXX //
16 woman	XXX //
17 man	XXX //
18 person	yulNu //
19 fish	Nariri //
20 bird	XXX //
21 dog	wuNgan //
22 louse	mugmug //
23 tree	bambi //
24 seed	XXX //
25 leaf	Tar //
26 root	XXX //
27 bark	XXX //
28 skin	galagal //
29 flesh	XXX //
30 blood	gulaN //
31 bone	ma7irin //
32 grease	XXX //
33 egg	XXX //
34 horn	XXX //
35 tail	XXX //
36 feather	XXX //
37 hair	XXX //
38 head	XXX //
39 ear	buduro //
40 eye	maNuTi //
41 nose	XXX //
42 mouth	XXX //
43 tooth	rara //
44 tongue	Nanar //
45 claw	XXX //
46 foot	XXX //
47 knee	nibal //
48 hand	gogo //
49 belly	XXX //
50 neck	XXX //
51 breasts	XXX //
52 heart	XXX //
53 liver	birila //
54 drink	NurgTun //
55 eat	XXX //
56 bite	XXX //
57 see	nama //
58 hear	baraNara, barNara //
59 know	XXX //
60 sleep	XXX //
61 die	baliiri //
62 kill	XXX //
63 swim	XXX //
64 fly	XXX //
65 walk	XXX //
66 come	giriyun //
67 lie	XXX //
68 sit	XXX //
69 stand	XXX //
70 give	XXX //
71 say	XXX //
72 sun	bin //
73 moon	XXX //
74 star	ga5u //
75 water	gabu //
76 rain	XXX //
77 stone	wadaba //
78 sand	XXX //
79 earth	XXX //
80 cloud	XXX //
81 smoke	XXX //
82 fire	bwimar //
83 ash	XXX //
84 burn	XXX //
85 path	warbadiNgu //
86 mountain	bande //
87 red	XXX //
88 green	XXX //
89 yellow	XXX //
90 white	XXX //
91 black	XXX //
92 night	XXX //
93 hot	XXX //
94 cold	XXX //
95 full	daNaN //
96 new	yuda //
97 good	XXX //
98 round	XXX //
99 dry	XXX //
100 name	yagara //
YANYUWA{|Pama-Nyungan,Ngarna@}
 1  -16.42  137.17         120   yny   jao
1 I	Nana //
2 you	yind~a //
3 we	Nambala //
4 this	XXX //
5 that	XXX //
6 who	XXX //
7 what	XXX //
8 not	XXX //
9 all	XXX //
10 many	XXX //
11 one	argula, yalgu //
12 two	anirara, ganmada //
13 big	XXX //
14 long	XXX //
15 small	XXX //
16 woman	XXX //
17 man	XXX //
18 person	miniNiya, miniNu //
19 fish	aLgu, wururu //
20 bird	XXX //
21 dog	wagugu, wunind~i //
22 louse	mugaga, wuda //
23 tree	wund~a, wuyuman //
24 seed	XXX //
25 leaf	wand~ir //
26 root	XXX //
27 bark	XXX //
28 skin	mana4d~a, yira //
29 flesh	XXX //
30 blood	NuLa, NunuNunu //
31 bone	buyuru, NuLand~a //
32 grease	XXX //
33 egg	XXX //
34 horn	diririma //
35 tail	XXX //
36 feather	XXX //
37 hair	XXX //
38 head	XXX //
39 ear	anma, mang~awuru //
40 eye	gabara, mi //
41 nose	NuNg~uni, Nuru //
42 mouth	XXX //
43 tooth	mayi, gudani //
44 tongue	Na4d~al //
45 claw	XXX //
46 foot	XXX //
47 knee	buru, midimal //
48 hand	guyala, maLidi //
49 belly	XXX //
50 neck	XXX //
51 breasts	wu4an, mugugu //
52 heart	XXX //
53 liver	guluwala, mani //
54 drink	Nun, wund~aya //
55 eat	XXX //
56 bite	XXX //
57 see	NalaN, wanabanaN //
58 hear	Ng~arind~a //
59 know	XXX //
60 sleep	XXX //
61 die	namb~amir //
62 kill	XXX //
63 swim	XXX //
64 fly	XXX //
65 walk	XXX //
66 come	wiNg~aya, wuNg~unind~a //
67 lie	XXX //
68 sit	XXX //
69 stand	XXX //
70 give	XXX //
71 say	XXX //
72 sun	gamb~a, yaba //
73 moon	XXX //
74 star	warawidi, yaLburidi //
75 water	gaLuLu, wabuda //
76 rain	XXX //
77 stone	buluruluru, daNg~a //
78 sand	XXX //
79 earth	XXX //
80 cloud	XXX //
81 smoke	XXX //
82 fire	budibudi, wumayaNg~a //
83 ash	XXX //
84 burn	XXX //
85 path	yabala, yalw~a //
86 mountain	buluruluru, daNg~a //
87 red	XXX //
88 green	XXX //
89 yellow	XXX //
90 white	XXX //
91 black	XXX //
92 night	wunbar, wund~urur //
93 hot	XXX //
94 cold	XXX //
95 full	dabuLuLu //
96 new	diyaNu //
97 good	XXX //
98 round	XXX //
99 dry	XXX //
100 name	wini //
YINDJIBARNDI{|Pama-Nyungan,South-WestPama-Nyungan,Pilbara,Ngayarda,CentralNgayarda,Yindjibarndi-Kurrama@}
 1  -21.75  117.92         310   yin   yij
1 I	Nali //
2 you	5inda //
3 we	5aliyu //
4 this	XXX //
5 that	XXX //
6 who	XXX //
7 what	XXX //
8 not	XXX //
9 all	XXX //
10 many	XXX //
11 one	gu5dy~iri //
12 two	guLara //
13 big	XXX //
14 long	XXX //
15 small	XXX //
16 woman	XXX //
17 man	XXX //
18 person	XXX //
19 fish	gawi //
20 bird	XXX //
21 dog	wa5dy~a //
22 louse	XXX //
23 tree	XXX //
24 seed	XXX //
25 leaf	bidith~a, bara //
26 root	XXX //
27 bark	XXX //
28 skin	gawun //
29 flesh	XXX //
30 blood	mada //
31 bone	guLi //
32 grease	XXX //
33 egg	XXX //
34 horn	XXX //
35 tail	XXX //
36 feather	XXX //
37 hair	XXX //
38 head	XXX //
39 ear	gurga //
40 eye	th~ula //
41 nose	muth~a //
42 mouth	XXX //
43 tooth	yira //
44 tongue	yath~u //
45 claw	XXX //
46 foot	XXX //
47 knee	manbur //
48 hand	XXX //
49 belly	XXX //
50 neck	XXX //
51 breasts	biwi //
52 heart	XXX //
53 liver	Namari //
54 drink	midy~agu //
55 eat	XXX //
56 bite	XXX //
57 see	XXX //
58 hear	wa5ari //
59 know	XXX //
60 sleep	XXX //
61 die	5undiwarni //
62 kill	XXX //
63 swim	XXX //
64 fly	XXX //
65 walk	XXX //
66 come	ganaNgari, warbagu //
67 lie	XXX //
68 sit	XXX //
69 stand	XXX //
70 give	XXX //
71 say	XXX //
72 sun	yura //
73 moon	XXX //
74 star	bindiri //
75 water	bawa //
76 rain	XXX //
77 stone	XXX //
78 sand	XXX //
79 earth	XXX //
80 cloud	XXX //
81 smoke	XXX //
82 fire	XXX //
83 ash	XXX //
84 burn	XXX //
85 path	yidiya, madiya //
86 mountain	manda //
87 red	XXX //
88 green	XXX //
89 yellow	XXX //
90 white	XXX //
91 black	XXX //
92 night	XXX //
93 hot	XXX //
94 cold	XXX //
95 full	XXX //
96 new	yiyaNu //
97 good	XXX //
98 round	XXX //
99 dry	XXX //
100 name	XXX //
YOLNGUMATHA{|Pama-Nyungan,Yuulngu,SouthernYolngu,Southern-EasternYolngu@}
 1  -12.67  136.75         270   glp   dhg
1 I	Nara //
2 you	4e, 4unu //
3 we	napuru, Nilimu //
4 this	XXX //
5 that	XXX //
6 who	XXX //
7 what	XXX //
8 not	XXX //
9 all	XXX //
10 many	XXX //
11 one	ga4aman, waNga5 //
12 two	bulaL //
13 big	XXX //
14 long	XXX //
15 small	XXX //
16 woman	XXX //
17 man	XXX //
18 person	XXX //
19 fish	guya //
20 bird	XXX //
21 dog	wartu //
22 louse	XXX //
23 tree	dh~arpa //
24 seed	XXX //
25 leaf	marwat, manty~ar //
26 root	XXX //
27 bark	XXX //
28 skin	malk //
29 flesh	XXX //
30 blood	gulaN //
31 bone	Naraka //
32 grease	XXX //
33 egg	XXX //
34 horn	XXX //
35 tail	XXX //
36 feather	XXX //
37 hair	XXX //
38 head	XXX //
39 ear	XXX //
40 eye	mel, maNuty~i //
41 nose	Nuru //
42 mouth	XXX //
43 tooth	XXX //
44 tongue	Narnar, yan //
45 claw	XXX //
46 foot	XXX //
47 knee	bun //
48 hand	dh~ungal, goN, Narambiya //
49 belly	XXX //
50 neck	XXX //
51 breasts	dh~iliNi5 //
52 heart	XXX //
53 liver	birdila, Nalth~iriN //
54 drink	XXX //
55 eat	XXX //
56 bite	XXX //
57 see	XXX //
58 hear	Nama //
59 know	XXX //
60 sleep	XXX //
61 die	dh~iNgama //
62 kill	XXX //
63 swim	XXX //
64 fly	XXX //
65 walk	XXX //
66 come	buna //
67 lie	XXX //
68 sit	XXX //
69 stand	XXX //
70 give	XXX //
71 say	XXX //
72 sun	walu //
73 moon	XXX //
74 star	XXX //
75 water	burwuLa, gapu, Narkula //
76 rain	XXX //
77 stone	gunda, Naru, Nambi //
78 sand	XXX //
79 earth	XXX //
80 cloud	XXX //
81 smoke	XXX //
82 fire	gurth~a //
83 ash	XXX //
84 burn	XXX //
85 path	dh~ukar //
86 mountain	XXX //
87 red	XXX //
88 green	XXX //
89 yellow	XXX //
90 white	XXX //
91 black	XXX //
92 night	mu4aku, mu4awu //
93 hot	XXX //
94 cold	XXX //
95 full	dh~aNaN //
96 new	yuta //
97 good	XXX //
98 round	XXX //
99 dry	XXX //
100 name	Naykana //
YULPARIJA{|Pama-Nyungan,DesertNyungic,Wati,Martuwangkic,Warnman-Wangka@}
 1  -21.00  124.00         880   mnj   mpj
1 I	Nayu //
2 you	nyuntu //
3 we	XXX //
4 this	XXX //
5 that	XXX //
6 who	XXX //
7 what	XXX //
8 not	XXX //
9 all	XXX //
10 many	XXX //
11 one	kumpinyu //
12 two	kujarra //
13 big	XXX //
14 long	XXX //
15 small	XXX //
16 woman	XXX //
17 man	XXX //
18 person	wati //
19 fish	yurta //
20 bird	XXX //
21 dog	jantu, jarntu, kunyarr, nulju, wirta //
22 louse	XXX //
23 tree	jartu, warta //
24 seed	XXX //
25 leaf	jalirr, jalirrpa //
26 root	XXX //
27 bark	XXX //
28 skin	yakurra //
29 flesh	XXX //
30 blood	yirlku //
31 bone	tarrka //
32 grease	XXX //
33 egg	XXX //
34 horn	XXX //
35 tail	XXX //
36 feather	XXX //
37 hair	XXX //
38 head	XXX //
39 ear	munarta, pina //
40 eye	kuru //
41 nose	milya, mulya //
42 mouth	XXX //
43 tooth	yirra //
44 tongue	nyarliny //
45 claw	XXX //
46 foot	XXX //
47 knee	XXX //
48 hand	mapirr, mapirrpa, mara //
49 belly	XXX //
50 neck	XXX //
51 breasts	XXX //
52 heart	XXX //
53 liver	miliki //
54 drink	jikila //
55 eat	XXX //
56 bite	XXX //
57 see	nyawa //
58 hear	kulila //
59 know	XXX //
60 sleep	XXX //
61 die	XXX //
62 kill	XXX //
63 swim	XXX //
64 fly	XXX //
65 walk	XXX //
66 come	XXX //
67 lie	XXX //
68 sit	XXX //
69 stand	XXX //
70 give	XXX //
71 say	XXX //
72 sun	jirntu //
73 moon	XXX //
74 star	wily, wiril //
75 water	kalyu //
76 rain	XXX //
77 stone	purli, warnku //
78 sand	XXX //
79 earth	XXX //
80 cloud	XXX //
81 smoke	XXX //
82 fire	waru //
83 ash	XXX //
84 burn	XXX //
85 path	karukaru //
86 mountain	tali //
87 red	XXX //
88 green	XXX //
89 yellow	XXX //
90 white	XXX //
91 black	XXX //
92 night	muNajarra //
93 hot	XXX //
94 cold	XXX //
95 full	munku //
96 new	XXX //
97 good	XXX //
98 round	XXX //
99 dry	XXX //
100 name	yini //
LAMALAMA_COASTAL{|Pama-Nyungan,Paman,Lamalamic@}
 1  -14.50  144.17          19   lla   lby
1 I	ya //
2 you	tuy //
3 we	lapal //
4 this	XXX //
5 that	XXX //
6 who	XXX //
7 what	XXX //
8 not	XXX //
9 all	XXX //
10 many	XXX //
11 one	xanawor //
12 two	sw~or //
13 big	XXX //
14 long	XXX //
15 small	XXX //
16 woman	XXX //
17 man	XXX //
18 person	ba //
19 fish	Naty~ar //
20 bird	XXX //
21 dog	tw~or //
22 louse	XXX //
23 tree	tuwn //
24 seed	XXX //
25 leaf	ku7un //
26 root	XXX //
27 bark	XXX //
28 skin	barpa //
29 flesh	XXX //
30 blood	arr3ta //
31 bone	arpun //
32 grease	XXX //
33 egg	XXX //
34 horn	XXX //
35 tail	XXX //
36 feather	XXX //
37 hair	XXX //
38 head	XXX //
39 ear	laba //
40 eye	arputa //
41 nose	wurman //
42 mouth	XXX //
43 tooth	ary~erman //
44 tongue	XXX //
45 claw	XXX //
46 foot	XXX //
47 knee	XXX //
48 hand	kul //
49 belly	XXX //
50 neck	XXX //
51 breasts	yum //
52 heart	XXX //
53 liver	loan //
54 drink	XXX //
55 eat	XXX //
56 bite	XXX //
57 see	maka //
58 hear	NaNi, Ni //
59 know	XXX //
60 sleep	XXX //
61 die	tutu //
62 kill	XXX //
63 swim	XXX //
64 fly	XXX //
65 walk	XXX //
66 come	t3 //
67 lie	XXX //
68 sit	XXX //
69 stand	XXX //
70 give	XXX //
71 say	XXX //
72 sun	lun //
73 moon	XXX //
74 star	L3t3nam //
75 water	r3t3 //
76 rain	XXX //
77 stone	piLeram //
78 sand	XXX //
79 earth	XXX //
80 cloud	XXX //
81 smoke	XXX //
82 fire	ran //
83 ash	XXX //
84 burn	XXX //
85 path	lami //
86 mountain	army~en //
87 red	XXX //
88 green	XXX //
89 yellow	XXX //
90 white	XXX //
91 black	XXX //
92 night	arpemi //
93 hot	XXX //
94 cold	XXX //
95 full	tutupan //
96 new	Lomin //
97 good	XXX //
98 round	XXX //
99 dry	XXX //
100 name	XXX //
LAMALAMA_INLAND{|Pama-Nyungan,Paman,Lamalamic@}
 1  -14.83  143.83          19   lla   lby
1 I	yE //
2 you	tuy //
3 we	lEpEl //
4 this	XXX //
5 that	XXX //
6 who	XXX //
7 what	XXX //
8 not	XXX //
9 all	XXX //
10 many	XXX //
11 one	xEnEwor //
12 two	sw~or //
13 big	XXX //
14 long	XXX //
15 small	XXX //
16 woman	XXX //
17 man	XXX //
18 person	bE //
19 fish	NEty~Er //
20 bird	XXX //
21 dog	tower, tw~or //
22 louse	XXX //
23 tree	ErtEr, tuwn //
24 seed	XXX //
25 leaf	liL //
26 root	XXX //
27 bark	XXX //
28 skin	tur //
29 flesh	XXX //
30 blood	ty~ety~Er, tur //
31 bone	tEl //
32 grease	XXX //
33 egg	XXX //
34 horn	XXX //
35 tail	XXX //
36 feather	XXX //
37 hair	XXX //
38 head	XXX //
39 ear	nEburi, lEbEwEre //
40 eye	rEtE, ErEtEm //
41 nose	wutE //
42 mouth	XXX //
43 tooth	ErritE, ErretE //
44 tongue	tEnE //
45 claw	XXX //
46 foot	XXX //
47 knee	XXX //
48 hand	kul //
49 belly	XXX //
50 neck	XXX //
51 breasts	yuL, yuN //
52 heart	XXX //
53 liver	loEn, lw~on //
54 drink	XXX //
55 eat	XXX //
56 bite	XXX //
57 see	mEkE //
58 hear	NEyi //
59 know	XXX //
60 sleep	XXX //
61 die	tut, tutu //
62 kill	XXX //
63 swim	XXX //
64 fly	XXX //
65 walk	XXX //
66 come	t3 //
67 lie	XXX //
68 sit	XXX //
69 stand	XXX //
70 give	XXX //
71 say	XXX //
72 sun	lun, lu5 //
73 moon	XXX //
74 star	piL, ErpiL //
75 water	gu //
76 rain	XXX //
77 stone	pw~on, tw~on //
78 sand	XXX //
79 earth	XXX //
80 cloud	XXX //
81 smoke	XXX //
82 fire	rEn, wErinE //
83 ash	XXX //
84 burn	XXX //
85 path	tElEm, bElLu //
86 mountain	Ermy~en //
87 red	XXX //
88 green	XXX //
89 yellow	XXX //
90 white	XXX //
91 black	XXX //
92 night	Erpemi, Erpy~emi //
93 hot	XXX //
94 cold	XXX //
95 full	lutupEn, tutupEn //
96 new	Lomin //
97 good	XXX //
98 round	XXX //
99 dry	XXX //
100 name	XXX //
MARTU_WANGKA{|Pama-Nyungan,DesertNyungic,Wati,Martuwangkic,Warnman-Wangka@}
 1  -21.50  126.00         880   mnj   mpj
1 I	XXX //
2 you	5untu //
3 we	Nayunpa, Nayurtin //
4 this	XXX //
5 that	XXX //
6 who	XXX //
7 what	XXX //
8 not	XXX //
9 all	XXX //
10 many	XXX //
11 one	kuju //
12 two	kujarra //
13 big	XXX //
14 long	XXX //
15 small	XXX //
16 woman	XXX //
17 man	XXX //
18 person	puntu //
19 fish	XXX //
20 bird	XXX //
21 dog	jarntu, mirtilya //
22 louse	XXX //
23 tree	warta //
24 seed	XXX //
25 leaf	mipi, parrka, pirrpilya //
26 root	XXX //
27 bark	XXX //
28 skin	XXX //
29 flesh	XXX //
30 blood	miji //
31 bone	XXX //
32 grease	XXX //
33 egg	XXX //
34 horn	XXX //
35 tail	XXX //
36 feather	XXX //
37 hair	XXX //
38 head	XXX //
39 ear	pina, kuranpa, munarta, kulilkulilpa, kurlka //
40 eye	kuru //
41 nose	mulya //
42 mouth	XXX //
43 tooth	yirra //
44 tongue	5arli5pa, jarli5pa //
45 claw	XXX //
46 foot	XXX //
47 knee	murti //
48 hand	mara, mirna //
49 belly	XXX //
50 neck	XXX //
51 breasts	Namba, Napurlu, pipi //
52 heart	XXX //
53 liver	XXX //
54 drink	jikirnu //
55 eat	XXX //
56 bite	XXX //
57 see	5akuni //
58 hear	NaNkurnu //
59 know	XXX //
60 sleep	XXX //
61 die	miturriNu, pukurrarriNu //
62 kill	XXX //
63 swim	XXX //
64 fly	XXX //
65 walk	XXX //
66 come	XXX //
67 lie	XXX //
68 sit	XXX //
69 stand	XXX //
70 give	XXX //
71 say	XXX //
72 sun	jirntu //
73 moon	XXX //
74 star	kurtalya, malya //
75 water	kalyu //
76 rain	XXX //
77 stone	purli //
78 sand	XXX //
79 earth	XXX //
80 cloud	XXX //
81 smoke	XXX //
82 fire	karla //
83 ash	XXX //
84 burn	XXX //
85 path	karrukarru //
86 mountain	purli //
87 red	XXX //
88 green	XXX //
89 yellow	XXX //
90 white	XXX //
91 black	XXX //
92 night	muNa, muNajarra //
93 hot	XXX //
94 cold	XXX //
95 full	munku, parlja //
96 new	kamparra //
97 good	XXX //
98 round	XXX //
99 dry	XXX //
100 name	ini //
NYUNGA_NORTHERN{|Pama-Nyungan,South-WestPama-Nyungan@}
 1  -33.75  122.00         240   nju   nys
1 I	XXX //
2 you	XXX //
3 we	XXX //
4 this	XXX //
5 that	XXX //
6 who	XXX //
7 what	XXX //
8 not	XXX //
9 all	XXX //
10 many	XXX //
11 one	dh~umbat //
12 two	kudy~al //
13 big	XXX //
14 long	XXX //
15 small	XXX //
16 woman	XXX //
17 man	XXX //
18 person	mamarap, yuNa, 4aNa, 5unga //
19 fish	XXX //
20 bird	XXX //
21 dog	dh~uda //
22 louse	kulu //
23 tree	bunu //
24 seed	XXX //
25 leaf	mayar //
26 root	XXX //
27 bark	XXX //
28 skin	mabu //
29 flesh	XXX //
30 blood	Nubu //
31 bone	kudy~i //
32 grease	XXX //
33 egg	XXX //
34 horn	XXX //
35 tail	XXX //
36 feather	XXX //
37 hair	XXX //
38 head	XXX //
39 ear	dhuNka //
40 eye	mayel, myal //
41 nose	maLa //
42 mouth	XXX //
43 tooth	Nalku //
44 tongue	dh~ala5 //
45 claw	XXX //
46 foot	XXX //
47 knee	bunity~ //
48 hand	mara //
49 belly	XXX //
50 neck	XXX //
51 breasts	bibi //
52 heart	XXX //
53 liver	mayara //
54 drink	Nan //
55 eat	XXX //
56 bite	XXX //
57 see	4aku, dy~inaN //
58 hear	kadaty~, dh~uNka, dh~woNk //
59 know	XXX //
60 sleep	XXX //
61 die	wen //
62 kill	XXX //
63 swim	XXX //
64 fly	XXX //
65 walk	XXX //
66 come	yuwalkul //
67 lie	XXX //
68 sit	XXX //
69 stand	XXX //
70 give	XXX //
71 say	XXX //
72 sun	NaNka //
73 moon	XXX //
74 star	NaNkar //
75 water	kabi //
76 rain	XXX //
77 stone	buyi //
78 sand	XXX //
79 earth	XXX //
80 cloud	XXX //
81 smoke	XXX //
82 fire	kala //
83 ash	XXX //
84 burn	XXX //
85 path	XXX //
86 mountain	kata //
87 red	XXX //
88 green	XXX //
89 yellow	XXX //
90 white	XXX //
91 black	XXX //
92 night	malkar, kidalak //
93 hot	XXX //
94 cold	XXX //
95 full	murat //
96 new	yi5aN //
97 good	XXX //
98 round	XXX //
99 dry	XXX //
100 name	kweLa //
NYUNGA_EASTERN{|Pama-Nyungan,South-WestPama-Nyungan@}
 1  -33.75  122.00         240   nju   nys
1 I	XXX //
2 you	XXX //
3 we	XXX //
4 this	XXX //
5 that	XXX //
6 who	XXX //
7 what	XXX //
8 not	XXX //
9 all	XXX //
10 many	XXX //
11 one	ka5, ke5 //
12 two	kudy~al //
13 big	XXX //
14 long	XXX //
15 small	XXX //
16 woman	XXX //
17 man	XXX //
18 person	yuNa, 4aNa, 5unga //
19 fish	XXX //
20 bird	XXX //
21 dog	XXX //
22 louse	kul //
23 tree	bun //
24 seed	XXX //
25 leaf	mayar //
26 root	XXX //
27 bark	XXX //
28 skin	mop //
29 flesh	XXX //
30 blood	Nubu //
31 bone	kwety~ //
32 grease	XXX //
33 egg	XXX //
34 horn	XXX //
35 tail	XXX //
36 feather	XXX //
37 hair	XXX //
38 head	XXX //
39 ear	dh~uNka //
40 eye	myal, mayel //
41 nose	muLa //
42 mouth	XXX //
43 tooth	Nalku //
44 tongue	dh~ala5 //
45 claw	XXX //
46 foot	XXX //
47 knee	bunity~ //
48 hand	mar //
49 belly	XXX //
50 neck	XXX //
51 breasts	bip //
52 heart	XXX //
53 liver	mayar //
54 drink	XXX //
55 eat	XXX //
56 bite	XXX //
57 see	4aku, dy~inaN //
58 hear	kadaty~, dh~uNka, dh~woNk //
59 know	XXX //
60 sleep	XXX //
61 die	wen //
62 kill	XXX //
63 swim	XXX //
64 fly	XXX //
65 walk	XXX //
66 come	yuwalkul //
67 lie	XXX //
68 sit	XXX //
69 stand	XXX //
70 give	XXX //
71 say	XXX //
72 sun	NaNk //
73 moon	XXX //
74 star	XXX //
75 water	XXX //
76 rain	XXX //
77 stone	XXX //
78 sand	XXX //
79 earth	XXX //
80 cloud	XXX //
81 smoke	XXX //
82 fire	kal //
83 ash	XXX //
84 burn	XXX //
85 path	XXX //
86 mountain	XXX //
87 red	XXX //
88 green	XXX //
89 yellow	XXX //
90 white	XXX //
91 black	XXX //
92 night	marat, kidalak //
93 hot	XXX //
94 cold	XXX //
95 full	murat //
96 new	yi5aN //
97 good	XXX //
98 round	XXX //
99 dry	XXX //
100 name	kweL //
NYUNGA_SOUTH_WESTERN{|Pama-Nyungan,South-WestPama-Nyungan@}
 1  -33.75  122.00         240   nju   nys
1 I	XXX //
2 you	XXX //
3 we	XXX //
4 this	XXX //
5 that	XXX //
6 who	XXX //
7 what	XXX //
8 not	XXX //
9 all	XXX //
10 many	XXX //
11 one	ka5, ke5 //
12 two	kudy~al //
13 big	XXX //
14 long	XXX //
15 small	XXX //
16 woman	XXX //
17 man	XXX //
18 person	5uNa, 4uNga, yuNa //
19 fish	XXX //
20 bird	XXX //
21 dog	dh~wada //
22 louse	kula //
23 tree	buna //
24 seed	XXX //
25 leaf	XXX //
26 root	XXX //
27 bark	XXX //
28 skin	moba //
29 flesh	XXX //
30 blood	Nuba //
31 bone	kwedy~a //
32 grease	XXX //
33 egg	XXX //
34 horn	XXX //
35 tail	XXX //
36 feather	XXX //
37 hair	XXX //
38 head	XXX //
39 ear	dh~unka //
40 eye	mayel, myal //
41 nose	muLa //
42 mouth	XXX //
43 tooth	Nolka //
44 tongue	dh~ala5 //
45 claw	XXX //
46 foot	XXX //
47 knee	bunity~ //
48 hand	XXX //
49 belly	XXX //
50 neck	XXX //
51 breasts	biba //
52 heart	XXX //
53 liver	mayar //
54 drink	4alku //
55 eat	XXX //
56 bite	XXX //
57 see	4aku, dy~inaN //
58 hear	kadaty~, dh~uNka, dh~woNk //
59 know	XXX //
60 sleep	XXX //
61 die	wen //
62 kill	XXX //
63 swim	XXX //
64 fly	XXX //
65 walk	XXX //
66 come	yuwalkul //
67 lie	XXX //
68 sit	XXX //
69 stand	XXX //
70 give	XXX //
71 say	XXX //
72 sun	NaNkan //
73 moon	XXX //
74 star	dy~indaN //
75 water	kaba //
76 rain	XXX //
77 stone	boya, bwaya //
78 sand	XXX //
79 earth	XXX //
80 cloud	XXX //
81 smoke	XXX //
82 fire	kala //
83 ash	XXX //
84 burn	XXX //
85 path	XXX //
86 mountain	kat //
87 red	XXX //
88 green	XXX //
89 yellow	XXX //
90 white	XXX //
91 black	XXX //
92 night	malkar //
93 hot	XXX //
94 cold	XXX //
95 full	murat //
96 new	yi5aN //
97 good	XXX //
98 round	XXX //
99 dry	XXX //
100 name	kweLa //
     
