# Supplementary material for: A test of Generalized Bayesian dating: A new linguistic dating method
Source: PLoS One. 2020 Aug 12;15(8):e0236522. doi: 10.1371/journal.pone.0236522 (PMC7423060; doi:10.1371/journal.pone.0236522)
Supplement: S3 File — The word lists for 30 calibration points required for running the asjp62c program. The dates for each calibration point are also supplied along. (ZIP) [file pone.0236522.s003.zip › S3 Supporting Information/Ma'anyan-Malagasy.txt]

     2     1     0     1    92    72                       
(I4,20X,10A1)
   1                    I
   2                    you
   3                    we
  11                    one
  12                    two
  18                    person
  19                    fish
  21                    dog
  22                    louse
  23                    tree
  25                    leaf
  28                    skin
  30                    blood
  31                    bone
  34                    horn
  39                    ear
  40                    eye
  41                    nose
  43                    tooth
  44                    tongue
  47                    knee
  48                    hand
  51                    breast
  53                    liver
  54                    drink
  57                    see
  58                    hear
  61                    die
  66                    come
  72                    sun
  74                    star
  75                    water
  77                    stone
  82                    fire
  85                    path
  86                    mountain
  92                    night
  95                    full
  96                    new
 100                    name
                                     
p
b
f
v
m
w             
8       
t
d
s
z
c
n
r
l       
S
Z       
C
j
T       
5
y
k
g
x
N
q                     
X
h
7
L
4
G
!       
i   
e
E
3
a
u
o
       
                                 
BUSHI{|SoutheastBarito,Malagasic,North-CentralMalagasic,CentralMalagasic,NorthernCentralMalagasic@}
 3  -12.80   45.10       41700         buc
1 I	zaho //
2 you	ano //
3 we	zahei //
4 this	XXX //
5 that	XXX //
6 who	XXX //
7 what	XXX //
8 not	XXX //
9 all	XXX //
10 many	XXX //
11 one	areiki, reiki //
12 two	arue, rue //
13 big	XXX //
14 long	XXX //
15 small	XXX //
16 woman	XXX //
17 man	XXX //
18 person	fataNa, ulu //
19 fish	loku //
20 bird	XXX //
21 dog	andr$oaka //
22 louse	XXX //
23 tree	kakazu //
24 seed	XXX //
25 leaf	ravin //
26 root	XXX //
27 bark	XXX //
28 skin	XXX //
29 flesh	XXX //
30 blood	ly~u //
31 bone	taolaNa //
32 grease	XXX //
33 egg	XXX //
34 horn	parasi //
35 tail	XXX //
36 feather	XXX //
37 hair	XXX //
38 head	XXX //
39 ear	XXX //
40 eye	masu, fanent~i //
41 nose	uruN //
42 mouth	XXX //
43 tooth	hihi //
44 tongue	lela //
45 claw	XXX //
46 foot	XXX //
47 knee	XXX //
48 hand	taNana //
49 belly	XXX //
50 neck	XXX //
51 breasts	tr~atr~a //
52 heart	XXX //
53 liver	ati //
54 drink	XXX //
55 eat	XXX //
56 bite	XXX //
57 see	izaha //
58 hear	XXX //
59 know	XXX //
60 sleep	XXX //
61 die	XXX //
62 kill	XXX //
63 swim	XXX //
64 fly	XXX //
65 walk	XXX //
66 come	avi //
67 lie	XXX //
68 sit	XXX //
69 stand	XXX //
70 give	XXX //
71 say	XXX //
72 sun	taniandr$u //
73 moon	XXX //
74 star	XXX //
75 water	ranu //
76 rain	XXX //
77 stone	vatu //
78 sand	XXX //
79 earth	XXX //
80 cloud	XXX //
81 smoke	XXX //
82 fire	motr~u //
83 ash	XXX //
84 burn	XXX //
85 path	XXX //
86 mountain	XXX //
87 red	XXX //
88 green	XXX //
89 yellow	XXX //
90 white	XXX //
91 black	XXX //
92 night	ali5i //
93 hot	XXX //
94 cold	XXX //
95 full	fenu //
96 new	XXX //
97 good	XXX //
98 round	XXX //
99 dry	XXX //
100 name	XXX //
MALAGASY_AMBOSITRA{|SoutheastBarito,Malagasic,North-CentralMalagasic,CentralMalagasic,NorthernCentralMalagasic,NortheastCentralMalagasic,Bara-Merina@}
 1  -20.52   47.25     7544380   mal   plt
1 I	ahu //
2 you	anau //
3 we	i8ika //
4 this	XXX //
5 that	XXX //
6 who	XXX //
7 what	XXX //
8 not	XXX //
9 all	XXX //
10 many	XXX //
11 one	raika //
12 two	rua //
13 big	XXX //
14 long	XXX //
15 small	XXX //
16 woman	XXX //
17 man	XXX //
18 person	XXX //
19 fish	tr~undr$u //
20 bird	XXX //
21 dog	XXX //
22 louse	hau //
23 tree	%hazu //
24 seed	XXX //
25 leaf	ravina //
26 root	XXX //
27 bark	XXX //
28 skin	huditr~a //
29 flesh	XXX //
30 blood	ra //
31 bone	%taulana //
32 grease	XXX //
33 egg	XXX //
34 horn	%tandr$uka //
35 tail	XXX //
36 feather	XXX //
37 hair	XXX //
38 head	XXX //
39 ear	%sufiNa //
40 eye	%masu //
41 nose	uruna //
42 mouth	XXX //
43 tooth	nifi //
44 tongue	lela //
45 claw	XXX //
46 foot	XXX //
47 knee	luhalika //
48 hand	%tanana //
49 belly	XXX //
50 neck	XXX //
51 breasts	nunu //
52 heart	XXX //
53 liver	ati //
54 drink	isutr~u //
55 eat	XXX //
56 bite	XXX //
57 see	hita //
58 hear	ihainu //
59 know	XXX //
60 sleep	XXX //
61 die	mati //
62 kill	XXX //
63 swim	XXX //
64 fly	XXX //
65 walk	XXX //
66 come	avi //
67 lie	XXX //
68 sit	XXX //
69 stand	XXX //
70 give	XXX //
71 say	XXX //
72 sun	masuandr$u //
73 moon	XXX //
74 star	kitana //
75 water	ranum //
76 rain	XXX //
77 stone	vatu //
78 sand	XXX //
79 earth	XXX //
80 cloud	XXX //
81 smoke	XXX //
82 fire	afu //
83 ash	XXX //
84 burn	XXX //
85 path	lalana //
86 mountain	tendr$umb~uhitr~a //
87 red	XXX //
88 green	XXX //
89 yellow	XXX //
90 white	XXX //
91 black	XXX //
92 night	alila //
93 hot	XXX //
94 cold	XXX //
95 full	%fenu //
96 new	vau //
97 good	XXX //
98 round	XXX //
99 dry	XXX //
100 name	anarana //
MALAGASY_ANTAISAKA{|SoutheastBarito,Malagasic,North-CentralMalagasic,CentralMalagasic@}
 1  -23.35   47.49     1130000         tkg
1 I	iahu //
2 you	anau, ianau //
3 we	sika //
4 this	XXX //
5 that	XXX //
6 who	XXX //
7 what	XXX //
8 not	XXX //
9 all	XXX //
10 many	XXX //
11 one	raiki //
12 two	rui //
13 big	XXX //
14 long	XXX //
15 small	XXX //
16 woman	XXX //
17 man	XXX //
18 person	ulu //
19 fish	fia, vili //
20 bird	XXX //
21 dog	XXX //
22 louse	hau //
23 tree	%hazu //
24 seed	XXX //
25 leaf	ravi //
26 root	XXX //
27 bark	XXX //
28 skin	daru //
29 flesh	XXX //
30 blood	ra //
31 bone	%taulu //
32 grease	XXX //
33 egg	XXX //
34 horn	%tandr$uki //
35 tail	XXX //
36 feather	XXX //
37 hair	XXX //
38 head	XXX //
39 ear	tadiNi //
40 eye	%masu //
41 nose	uru //
42 mouth	XXX //
43 tooth	nifi //
44 tongue	lela //
45 claw	XXX //
46 foot	XXX //
47 knee	pukupuku //
48 hand	%taNana //
49 belly	XXX //
50 neck	XXX //
51 breasts	nunu //
52 heart	XXX //
53 liver	ati //
54 drink	inu //
55 eat	XXX //
56 bite	XXX //
57 see	hita //
58 hear	ihainu //
59 know	XXX //
60 sleep	XXX //
61 die	mati //
62 kill	XXX //
63 swim	XXX //
64 fly	XXX //
65 walk	XXX //
66 come	avi //
67 lie	XXX //
68 sit	XXX //
69 stand	XXX //
70 give	XXX //
71 say	XXX //
72 sun	masuandr$u //
73 moon	XXX //
74 star	vasiha, kint~a //
75 water	ranum //
76 rain	XXX //
77 stone	vatu //
78 sand	XXX //
79 earth	XXX //
80 cloud	XXX //
81 smoke	XXX //
82 fire	afu //
83 ash	XXX //
84 burn	XXX //
85 path	lala //
86 mountain	vuhitr~a //
87 red	XXX //
88 green	XXX //
89 yellow	XXX //
90 white	XXX //
91 black	XXX //
92 night	ali //
93 hot	XXX //
94 cold	XXX //
95 full	%fenu //
96 new	vau //
97 good	XXX //
98 round	XXX //
99 dry	XXX //
100 name	anara //
MALAGASY_ANTAMBAHOAKA{|SoutheastBarito,Malagasic,North-CentralMalagasic,CentralMalagasic,NorthernCentralMalagasic,NortheastCentralMalagasic@}
 1  -21.09   48.00     2000000         bzc
1 I	izahu //
2 you	anau //
3 we	acena //
4 this	XXX //
5 that	XXX //
6 who	XXX //
7 what	XXX //
8 not	XXX //
9 all	XXX //
10 many	XXX //
11 one	raika //
12 two	rui //
13 big	XXX //
14 long	XXX //
15 small	XXX //
16 woman	XXX //
17 man	XXX //
18 person	uluna //
19 fish	lauka //
20 bird	XXX //
21 dog	kiva //
22 louse	hau //
23 tree	%kakazu //
24 seed	XXX //
25 leaf	ravina //
26 root	XXX //
27 bark	XXX //
28 skin	huditr~a //
29 flesh	XXX //
30 blood	ra //
31 bone	%toulaNa //
32 grease	XXX //
33 egg	XXX //
34 horn	%tandr$uka //
35 tail	XXX //
36 feather	XXX //
37 hair	XXX //
38 head	XXX //
39 ear	tadiNi //
40 eye	%masu //
41 nose	uruNa //
42 mouth	XXX //
43 tooth	nifi //
44 tongue	lela //
45 claw	XXX //
46 foot	XXX //
47 knee	luhalitr~a //
48 hand	%taNana //
49 belly	XXX //
50 neck	XXX //
51 breasts	nunu //
52 heart	XXX //
53 liver	ati //
54 drink	inuna //
55 eat	XXX //
56 bite	XXX //
57 see	hita //
58 hear	tenu //
59 know	XXX //
60 sleep	XXX //
61 die	mati //
62 kill	XXX //
63 swim	XXX //
64 fly	XXX //
65 walk	XXX //
66 come	avi //
67 lie	XXX //
68 sit	XXX //
69 stand	XXX //
70 give	XXX //
71 say	XXX //
72 sun	masuandr$u //
73 moon	XXX //
74 star	kint~ana, vusena //
75 water	ranum //
76 rain	XXX //
77 stone	vatu //
78 sand	XXX //
79 earth	XXX //
80 cloud	XXX //
81 smoke	XXX //
82 fire	afu //
83 ash	XXX //
84 burn	XXX //
85 path	lalana //
86 mountain	tavirina //
87 red	XXX //
88 green	XXX //
89 yellow	XXX //
90 white	XXX //
91 black	XXX //
92 night	alila //
93 hot	XXX //
94 cold	XXX //
95 full	%fenu //
96 new	vau //
97 good	XXX //
98 round	XXX //
99 dry	XXX //
100 name	aNaraNa //
MALAGASY_ANTANKARANA{|SoutheastBarito,Malagasic,North-CentralMalagasic,NorthernMalagasic@}
 1  -13.34   49.15      156000         xmv
1 I	zahu //
2 you	anau //
3 we	atika //
4 this	XXX //
5 that	XXX //
6 who	XXX //
7 what	XXX //
8 not	XXX //
9 all	XXX //
10 many	XXX //
11 one	araika //
12 two	arui //
13 big	XXX //
14 long	XXX //
15 small	XXX //
16 woman	XXX //
17 man	XXX //
18 person	ulu //
19 fish	lauka //
20 bird	XXX //
21 dog	XXX //
22 louse	hau //
23 tree	%kakazu //
24 seed	XXX //
25 leaf	ravinkazu //
26 root	XXX //
27 bark	XXX //
28 skin	huditr~i //
29 flesh	XXX //
30 blood	liu //
31 bone	%taulaNa //
32 grease	XXX //
33 egg	XXX //
34 horn	%tandr$uku //
35 tail	XXX //
36 feather	XXX //
37 hair	XXX //
38 head	XXX //
39 ear	%sufiNi //
40 eye	%masu //
41 nose	uruN //
42 mouth	XXX //
43 tooth	nifi //
44 tongue	lela //
45 claw	XXX //
46 foot	XXX //
47 knee	luhaliki //
48 hand	%taNan //
49 belly	XXX //
50 neck	XXX //
51 breasts	nunu //
52 heart	XXX //
53 liver	ate //
54 drink	igiaka //
55 eat	XXX //
56 bite	XXX //
57 see	hita //
58 hear	tandr$iNi //
59 know	XXX //
60 sleep	XXX //
61 die	mati //
62 kill	XXX //
63 swim	XXX //
64 fly	XXX //
65 walk	XXX //
66 come	avi //
67 lie	XXX //
68 sit	XXX //
69 stand	XXX //
70 give	XXX //
71 say	XXX //
72 sun	taniandr$u, masouva //
73 moon	XXX //
74 star	laNk~int~ana //
75 water	ranum //
76 rain	XXX //
77 stone	vatu //
78 sand	XXX //
79 earth	XXX //
80 cloud	XXX //
81 smoke	XXX //
82 fire	XXX //
83 ash	XXX //
84 burn	XXX //
85 path	lalaN //
86 mountain	buNg~u //
87 red	XXX //
88 green	XXX //
89 yellow	XXX //
90 white	XXX //
91 black	XXX //
92 night	aliNi //
93 hot	XXX //
94 cold	XXX //
95 full	%fenu //
96 new	vau //
97 good	XXX //
98 round	XXX //
99 dry	XXX //
100 name	aNaraNa //
MALAGASY_ANATANKARANA_AMBILOBE{|SoutheastBarito,Malagasic,North-CentralMalagasic,NorthernMalagasic@}
 1  -13.18   49.05      156000         xmv
1 I	zaho //
2 you	anao //
3 we	acika //
4 this	XXX //
5 that	XXX //
6 who	XXX //
7 what	XXX //
8 not	XXX //
9 all	XXX //
10 many	XXX //
11 one	araiki //
12 two	aroe //
13 big	XXX //
14 long	XXX //
15 small	XXX //
16 woman	XXX //
17 man	XXX //
18 person	olo //
19 fish	loako //
20 bird	XXX //
21 dog	fandroaka //
22 louse	hao //
23 tree	kakazo //
24 seed	XXX //
25 leaf	raviNi //
26 root	XXX //
27 bark	XXX //
28 skin	oditri //
29 flesh	XXX //
30 blood	lio //
31 bone	%taolaNa //
32 grease	XXX //
33 egg	XXX //
34 horn	XXX //
35 tail	XXX //
36 feather	XXX //
37 hair	XXX //
38 head	XXX //
39 ear	sofiNa //
40 eye	faNenti //
41 nose	oroNo //
42 mouth	XXX //
43 tooth	nifi //
44 tongue	lela //
45 claw	XXX //
46 foot	XXX //
47 knee	XXX //
48 hand	taNaNa //
49 belly	XXX //
50 neck	XXX //
51 breasts	XXX //
52 heart	XXX //
53 liver	ati //
54 drink	migiaka //
55 eat	XXX //
56 bite	XXX //
57 see	mihiri //
58 hear	mitandreNi //
59 know	XXX //
60 sleep	XXX //
61 die	mati //
62 kill	XXX //
63 swim	XXX //
64 fly	XXX //
65 walk	XXX //
66 come	navi //
67 lie	XXX //
68 sit	XXX //
69 stand	XXX //
70 give	XXX //
71 say	XXX //
72 sun	masoandra //
73 moon	XXX //
74 star	lakinta //
75 water	rano //
76 rain	XXX //
77 stone	vato //
78 sand	XXX //
79 earth	XXX //
80 cloud	XXX //
81 smoke	XXX //
82 fire	motro //
83 ash	XXX //
84 burn	XXX //
85 path	lalabe //
86 mountain	noNo //
87 red	XXX //
88 green	XXX //
89 yellow	XXX //
90 white	XXX //
91 black	XXX //
92 night	aliNi //
93 hot	XXX //
94 cold	XXX //
95 full	XXX //
96 new	vao //
97 good	XXX //
98 round	XXX //
99 dry	XXX //
100 name	aNaraNa //
MALAGASY_ANATANKARANA_ANTALAHA{|SoutheastBarito,Malagasic,North-CentralMalagasic,NorthernMalagasic@}
 1  -14.88   50.27      156000         xmv
1 I	zaho //
2 you	anao //
3 we	acika //
4 this	XXX //
5 that	XXX //
6 who	XXX //
7 what	XXX //
8 not	XXX //
9 all	XXX //
10 many	XXX //
11 one	araiki //
12 two	aro //
13 big	XXX //
14 long	XXX //
15 small	XXX //
16 woman	XXX //
17 man	XXX //
18 person	olo //
19 fish	loako //
20 bird	XXX //
21 dog	%amboa //
22 louse	hao //
23 tree	kakazo //
24 seed	XXX //
25 leaf	raviNi //
26 root	XXX //
27 bark	XXX //
28 skin	hoditri //
29 flesh	XXX //
30 blood	lio //
31 bone	%taholaNa //
32 grease	XXX //
33 egg	XXX //
34 horn	XXX //
35 tail	XXX //
36 feather	XXX //
37 hair	XXX //
38 head	XXX //
39 ear	sofiNi //
40 eye	%maso //
41 nose	oroNo //
42 mouth	XXX //
43 tooth	nifi //
44 tongue	laila //
45 claw	XXX //
46 foot	XXX //
47 knee	XXX //
48 hand	taNaNa //
49 belly	XXX //
50 neck	XXX //
51 breasts	XXX //
52 heart	XXX //
53 liver	ati //
54 drink	migiaka //
55 eat	XXX //
56 bite	XXX //
57 see	mahita //
58 hear	mitandreNi //
59 know	XXX //
60 sleep	XXX //
61 die	mati //
62 kill	XXX //
63 swim	XXX //
64 fly	XXX //
65 walk	XXX //
66 come	avi //
67 lie	XXX //
68 sit	XXX //
69 stand	XXX //
70 give	XXX //
71 say	XXX //
72 sun	masova //
73 moon	XXX //
74 star	lakintaNa //
75 water	rano //
76 rain	XXX //
77 stone	vato //
78 sand	XXX //
79 earth	XXX //
80 cloud	XXX //
81 smoke	XXX //
82 fire	afo //
83 ash	XXX //
84 burn	XXX //
85 path	lalaNa //
86 mountain	taneti //
87 red	XXX //
88 green	XXX //
89 yellow	XXX //
90 white	XXX //
91 black	XXX //
92 night	aliNi //
93 hot	XXX //
94 cold	XXX //
95 full	XXX //
96 new	vaovao //
97 good	XXX //
98 round	XXX //
99 dry	XXX //
100 name	aNarana //
MALAGASY_ANATANKARANA_VOHEMAR{|SoutheastBarito,Malagasic,North-CentralMalagasic,NorthernMalagasic@}
 1  -13.37   50.00      156000         xmv
1 I	za //
2 you	anao //
3 we	acika //
4 this	XXX //
5 that	XXX //
6 who	XXX //
7 what	XXX //
8 not	XXX //
9 all	XXX //
10 many	XXX //
11 one	araiki //
12 two	aroe //
13 big	XXX //
14 long	XXX //
15 small	XXX //
16 woman	XXX //
17 man	XXX //
18 person	olo //
19 fish	loaka //
20 bird	XXX //
21 dog	%amboa //
22 louse	hao //
23 tree	kakazo //
24 seed	XXX //
25 leaf	ravini //
26 root	XXX //
27 bark	XXX //
28 skin	hoditri //
29 flesh	XXX //
30 blood	lio //
31 bone	%taholaNa //
32 grease	XXX //
33 egg	XXX //
34 horn	XXX //
35 tail	XXX //
36 feather	XXX //
37 hair	XXX //
38 head	XXX //
39 ear	sofiNi //
40 eye	%maso //
41 nose	oroNo //
42 mouth	XXX //
43 tooth	nifi //
44 tongue	lela //
45 claw	XXX //
46 foot	XXX //
47 knee	XXX //
48 hand	taNana //
49 belly	XXX //
50 neck	XXX //
51 breasts	XXX //
52 heart	XXX //
53 liver	hati //
54 drink	migiaka //
55 eat	XXX //
56 bite	XXX //
57 see	mahitra //
58 hear	mahareNe //
59 know	XXX //
60 sleep	XXX //
61 die	mati //
62 kill	XXX //
63 swim	XXX //
64 fly	XXX //
65 walk	XXX //
66 come	toNa //
67 lie	XXX //
68 sit	XXX //
69 stand	XXX //
70 give	XXX //
71 say	XXX //
72 sun	masoandro //
73 moon	XXX //
74 star	lakintaNa //
75 water	rano //
76 rain	XXX //
77 stone	vato //
78 sand	XXX //
79 earth	XXX //
80 cloud	XXX //
81 smoke	XXX //
82 fire	motro //
83 ash	XXX //
84 burn	XXX //
85 path	lalaNa //
86 mountain	boNo //
87 red	XXX //
88 green	XXX //
89 yellow	XXX //
90 white	XXX //
91 black	XXX //
92 night	aliNi //
93 hot	XXX //
94 cold	XXX //
95 full	XXX //
96 new	vaovao //
97 good	XXX //
98 round	XXX //
99 dry	XXX //
100 name	aNarana //
MALAGASY_BARA{|SoutheastBarito,Malagasic,North-CentralMalagasic,CentralMalagasic,NorthernCentralMalagasic,NortheastCentralMalagasic,Bara-Merina@}
 1  -23.00   45.75      724000         bhr
1 I	ahu //
2 you	hanau //
3 we	8ika //
4 this	XXX //
5 that	XXX //
6 who	XXX //
7 what	XXX //
8 not	XXX //
9 all	XXX //
10 many	XXX //
11 one	raiki //
12 two	rui //
13 big	XXX //
14 long	XXX //
15 small	XXX //
16 woman	XXX //
17 man	XXX //
18 person	ulu //
19 fish	fia //
20 bird	XXX //
21 dog	XXX //
22 louse	hau //
23 tree	%hazu //
24 seed	XXX //
25 leaf	ravi //
26 root	XXX //
27 bark	XXX //
28 skin	hudi8e //
29 flesh	XXX //
30 blood	ra //
31 bone	%toula //
32 grease	XXX //
33 egg	XXX //
34 horn	8ifa //
35 tail	XXX //
36 feather	XXX //
37 hair	XXX //
38 head	XXX //
39 ear	%sufi //
40 eye	%masu //
41 nose	uru //
42 mouth	XXX //
43 tooth	nifi //
44 tongue	lela //
45 claw	XXX //
46 foot	XXX //
47 knee	luhaliki //
48 hand	%taNa //
49 belly	XXX //
50 neck	XXX //
51 breasts	nunu //
52 heart	XXX //
53 liver	ati //
54 drink	inu //
55 eat	XXX //
56 bite	XXX //
57 see	hita //
58 hear	hare //
59 know	XXX //
60 sleep	XXX //
61 die	mati //
62 kill	XXX //
63 swim	XXX //
64 fly	XXX //
65 walk	XXX //
66 come	avi //
67 lie	XXX //
68 sit	XXX //
69 stand	XXX //
70 give	XXX //
71 say	XXX //
72 sun	maheniki //
73 moon	XXX //
74 star	vasia //
75 water	ranum //
76 rain	XXX //
77 stone	vatu //
78 sand	XXX //
79 earth	XXX //
80 cloud	XXX //
81 smoke	XXX //
82 fire	afu //
83 ash	XXX //
84 burn	XXX //
85 path	lala //
86 mountain	tendr$umb~uhice //
87 red	XXX //
88 green	XXX //
89 yellow	XXX //
90 white	XXX //
91 black	XXX //
92 night	ali //
93 hot	XXX //
94 cold	XXX //
95 full	%fenu //
96 new	vau //
97 good	XXX //
98 round	XXX //
99 dry	XXX //
100 name	anara //
MALAGASY_BARA_BETROKA{|SoutheastBarito,Malagasic,North-CentralMalagasic,CentralMalagasic,NorthernCentralMalagasic,NortheastCentralMalagasic,Bara-Merina@}
 1  -23.28   46.08      724000         bhr
1 I	iaho //
2 you	enao //
3 we	esika //
4 this	XXX //
5 that	XXX //
6 who	XXX //
7 what	XXX //
8 not	XXX //
9 all	XXX //
10 many	XXX //
11 one	raiki //
12 two	roa //
13 big	XXX //
14 long	XXX //
15 small	XXX //
16 woman	XXX //
17 man	XXX //
18 person	olo //
19 fish	fia //
20 bird	XXX //
21 dog	%amboa //
22 louse	hao //
23 tree	hazo //
24 seed	XXX //
25 leaf	tandreNa //
26 root	XXX //
27 bark	XXX //
28 skin	hoditri //
29 flesh	XXX //
30 blood	lio //
31 bone	tola //
32 grease	XXX //
33 egg	XXX //
34 horn	XXX //
35 tail	XXX //
36 feather	XXX //
37 hair	XXX //
38 head	XXX //
39 ear	sofi //
40 eye	%maso //
41 nose	oro //
42 mouth	XXX //
43 tooth	nifi //
44 tongue	lela //
45 claw	XXX //
46 foot	XXX //
47 knee	XXX //
48 hand	taNa //
49 belly	XXX //
50 neck	XXX //
51 breasts	XXX //
52 heart	XXX //
53 liver	ati //
54 drink	mino //
55 eat	XXX //
56 bite	XXX //
57 see	mahita //
58 hear	miji //
59 know	XXX //
60 sleep	XXX //
61 die	mati //
62 kill	XXX //
63 swim	XXX //
64 fly	XXX //
65 walk	XXX //
66 come	toNa //
67 lie	XXX //
68 sit	XXX //
69 stand	XXX //
70 give	XXX //
71 say	XXX //
72 sun	masoandro //
73 moon	XXX //
74 star	vasia //
75 water	rano //
76 rain	XXX //
77 stone	vato //
78 sand	XXX //
79 earth	XXX //
80 cloud	XXX //
81 smoke	XXX //
82 fire	afo //
83 ash	XXX //
84 burn	XXX //
85 path	lala //
86 mountain	vohitri //
87 red	XXX //
88 green	XXX //
89 yellow	XXX //
90 white	XXX //
91 black	XXX //
92 night	hali //
93 hot	XXX //
94 cold	XXX //
95 full	XXX //
96 new	vao //
97 good	XXX //
98 round	XXX //
99 dry	XXX //
100 name	aNara //
MALAGASY_BETSIMISARAKA{|SoutheastBarito,Malagasic,North-CentralMalagasic,NorthernMalagasic,Tsimihety-Betsimisaraka@}
 1  -18.30   49.36     1270000         bmm
1 I	zahu //
2 you	XXX //
3 we	anc~ika //
4 this	XXX //
5 that	XXX //
6 who	XXX //
7 what	XXX //
8 not	XXX //
9 all	XXX //
10 many	XXX //
11 one	iraika //
12 two	ruai //
13 big	XXX //
14 long	XXX //
15 small	XXX //
16 woman	XXX //
17 man	XXX //
18 person	uluna //
19 fish	lauka //
20 bird	XXX //
21 dog	%kiva //
22 louse	hau //
23 tree	%kakazu //
24 seed	XXX //
25 leaf	ravina //
26 root	XXX //
27 bark	XXX //
28 skin	huditr~a //
29 flesh	XXX //
30 blood	ra //
31 bone	%taulana //
32 grease	XXX //
33 egg	XXX //
34 horn	%tandr$uka //
35 tail	XXX //
36 feather	XXX //
37 hair	XXX //
38 head	XXX //
39 ear	tadini //
40 eye	%maSu //
41 nose	uruna //
42 mouth	XXX //
43 tooth	nifi //
44 tongue	lela //
45 claw	XXX //
46 foot	XXX //
47 knee	luhalitr~a //
48 hand	%taNana //
49 belly	XXX //
50 neck	XXX //
51 breasts	nunu //
52 heart	XXX //
53 liver	ati //
54 drink	inuna //
55 eat	XXX //
56 bite	XXX //
57 see	hita //
58 hear	tahinu //
59 know	XXX //
60 sleep	XXX //
61 die	mati //
62 kill	XXX //
63 swim	XXX //
64 fly	XXX //
65 walk	XXX //
66 come	avi //
67 lie	XXX //
68 sit	XXX //
69 stand	XXX //
70 give	XXX //
71 say	XXX //
72 sun	XXX //
73 moon	XXX //
74 star	kint~ana //
75 water	ranum //
76 rain	XXX //
77 stone	vatu //
78 sand	XXX //
79 earth	XXX //
80 cloud	XXX //
81 smoke	XXX //
82 fire	afu //
83 ash	XXX //
84 burn	XXX //
85 path	lalana //
86 mountain	taneti //
87 red	XXX //
88 green	XXX //
89 yellow	XXX //
90 white	XXX //
91 black	XXX //
92 night	alina //
93 hot	XXX //
94 cold	XXX //
95 full	%fenu //
96 new	vau //
97 good	XXX //
98 round	XXX //
99 dry	XXX //
100 name	aNaraNa //
MALAGASY_FIANARANTSOA{|SoutheastBarito,Malagasic,North-CentralMalagasic,CentralMalagasic,NorthernCentralMalagasic,NortheastCentralMalagasic,Bara-Merina@}
 1  -21.45   47.09     7544380   mal   plt
1 I	ahu //
2 you	anau //
3 we	isika //
4 this	XXX //
5 that	XXX //
6 who	XXX //
7 what	XXX //
8 not	XXX //
9 all	XXX //
10 many	XXX //
11 one	rai //
12 two	rua //
13 big	XXX //
14 long	XXX //
15 small	XXX //
16 woman	XXX //
17 man	XXX //
18 person	ulu //
19 fish	hazandr$anu //
20 bird	XXX //
21 dog	XXX //
22 louse	hau //
23 tree	%hazu //
24 seed	XXX //
25 leaf	raviNa //
26 root	XXX //
27 bark	XXX //
28 skin	huditr~a //
29 flesh	XXX //
30 blood	ra //
31 bone	%taulaNa //
32 grease	XXX //
33 egg	XXX //
34 horn	%tandr$uka //
35 tail	XXX //
36 feather	XXX //
37 hair	XXX //
38 head	XXX //
39 ear	%sufiNa //
40 eye	%masu //
41 nose	uruNa //
42 mouth	XXX //
43 tooth	nifi //
44 tongue	lela //
45 claw	XXX //
46 foot	XXX //
47 knee	luhalika //
48 hand	%taNana //
49 belly	XXX //
50 neck	XXX //
51 breasts	nunu //
52 heart	XXX //
53 liver	ati //
54 drink	isutr~u //
55 eat	XXX //
56 bite	XXX //
57 see	hita //
58 hear	tehinu //
59 know	XXX //
60 sleep	XXX //
61 die	mati //
62 kill	XXX //
63 swim	XXX //
64 fly	XXX //
65 walk	XXX //
66 come	avi //
67 lie	XXX //
68 sit	XXX //
69 stand	XXX //
70 give	XXX //
71 say	XXX //
72 sun	masuandr$u //
73 moon	XXX //
74 star	vasiaNa //
75 water	ranum //
76 rain	XXX //
77 stone	vatu //
78 sand	XXX //
79 earth	XXX //
80 cloud	XXX //
81 smoke	XXX //
82 fire	afu //
83 ash	XXX //
84 burn	XXX //
85 path	lalaNa //
86 mountain	tendr$umb~uhice //
87 red	XXX //
88 green	XXX //
89 yellow	XXX //
90 white	XXX //
91 black	XXX //
92 night	aliNa //
93 hot	XXX //
94 cold	XXX //
95 full	%fenu //
96 new	vau //
97 good	XXX //
98 round	XXX //
99 dry	XXX //
100 name	aNaraNa //
MALAGASY_MAHAFALY{|SoutheastBarito,Malagasic,SouthwesternMalagasic@}
 1  -24.00   44.50     1300000         tdx
1 I	zahu //
2 you	riha //
3 we	tika //
4 this	XXX //
5 that	XXX //
6 who	XXX //
7 what	XXX //
8 not	XXX //
9 all	XXX //
10 many	XXX //
11 one	raike //
12 two	rue //
13 big	XXX //
14 long	XXX //
15 small	XXX //
16 woman	XXX //
17 man	XXX //
18 person	nd~ati //
19 fish	fia //
20 bird	XXX //
21 dog	XXX //
22 louse	hau //
23 tree	%futukazu //
24 seed	XXX //
25 leaf	ravi //
26 root	XXX //
27 bark	XXX //
28 skin	hulice //
29 flesh	XXX //
30 blood	liu //
31 bone	%taulu //
32 grease	XXX //
33 egg	XXX //
34 horn	cifa //
35 tail	XXX //
36 feather	XXX //
37 hair	XXX //
38 head	XXX //
39 ear	%sufi //
40 eye	fanj~u //
41 nose	uru //
42 mouth	XXX //
43 tooth	hi //
44 tongue	lela //
45 claw	XXX //
46 foot	XXX //
47 knee	uNg~uce //
48 hand	%taNg~a //
49 belly	XXX //
50 neck	XXX //
51 breasts	nunu //
52 heart	XXX //
53 liver	ate //
54 drink	inu //
55 eat	XXX //
56 bite	XXX //
57 see	nent~e //
58 hear	hare //
59 know	XXX //
60 sleep	XXX //
61 die	mate //
62 kill	XXX //
63 swim	XXX //
64 fly	XXX //
65 walk	XXX //
66 come	avi //
67 lie	XXX //
68 sit	XXX //
69 stand	XXX //
70 give	XXX //
71 say	XXX //
72 sun	andr$u //
73 moon	XXX //
74 star	vasia //
75 water	ranum //
76 rain	XXX //
77 stone	vatu //
78 sand	XXX //
79 earth	XXX //
80 cloud	XXX //
81 smoke	XXX //
82 fire	afu //
83 ash	XXX //
84 burn	XXX //
85 path	lala //
86 mountain	vuhice //
87 red	XXX //
88 green	XXX //
89 yellow	XXX //
90 white	XXX //
91 black	XXX //
92 night	ali //
93 hot	XXX //
94 cold	XXX //
95 full	%fenu //
96 new	vauvau //
97 good	XXX //
98 round	XXX //
99 dry	XXX //
100 name	anara //
MALAGASY_MASIKORO_MIARY{|SoutheastBarito,Malagasic,SouthwesternMalagasic,WesternMalagasic@}
 1  -23.30   44.40      550000         msh
1 I	zaho //
2 you	iha //
3 we	cika //
4 this	XXX //
5 that	XXX //
6 who	XXX //
7 what	XXX //
8 not	XXX //
9 all	XXX //
10 many	XXX //
11 one	raiki //
12 two	roe //
13 big	XXX //
14 long	XXX //
15 small	XXX //
16 woman	XXX //
17 man	XXX //
18 person	olo //
19 fish	fia //
20 bird	XXX //
21 dog	alika //
22 louse	hao //
23 tree	hazo //
24 seed	XXX //
25 leaf	ravi //
26 root	XXX //
27 bark	XXX //
28 skin	holici //
29 flesh	XXX //
30 blood	lio //
31 bone	%taola //
32 grease	XXX //
33 egg	XXX //
34 horn	XXX //
35 tail	XXX //
36 feather	XXX //
37 hair	XXX //
38 head	XXX //
39 ear	sofi //
40 eye	%maso //
41 nose	oro //
42 mouth	XXX //
43 tooth	hi //
44 tongue	lela //
45 claw	XXX //
46 foot	XXX //
47 knee	XXX //
48 hand	taNa //
49 belly	XXX //
50 neck	XXX //
51 breasts	XXX //
52 heart	XXX //
53 liver	ati //
54 drink	mino //
55 eat	XXX //
56 bite	XXX //
57 see	mahita //
58 hear	mijanji //
59 know	XXX //
60 sleep	XXX //
61 die	mati //
62 kill	XXX //
63 swim	XXX //
64 fly	XXX //
65 walk	XXX //
66 come	avi //
67 lie	XXX //
68 sit	XXX //
69 stand	XXX //
70 give	XXX //
71 say	XXX //
72 sun	masoandro //
73 moon	XXX //
74 star	basia //
75 water	rano //
76 rain	XXX //
77 stone	vato //
78 sand	XXX //
79 earth	XXX //
80 cloud	XXX //
81 smoke	XXX //
82 fire	bolo //
83 ash	XXX //
84 burn	XXX //
85 path	lala //
86 mountain	vohice //
87 red	XXX //
88 green	XXX //
89 yellow	XXX //
90 white	XXX //
91 black	XXX //
92 night	haliki //
93 hot	XXX //
94 cold	XXX //
95 full	XXX //
96 new	vao //
97 good	XXX //
98 round	XXX //
99 dry	XXX //
100 name	aNara //
MALAGASY_MERINA{|SoutheastBarito,Malagasic,North-CentralMalagasic,CentralMalagasic,NorthernCentralMalagasic,NortheastCentralMalagasic,Bara-Merina@}
 1  -18.93   47.52     7544380   mal   plt
1 I	ahu //
2 you	hianau, ianau //
3 we	isika //
4 this	XXX //
5 that	XXX //
6 who	XXX //
7 what	XXX //
8 not	XXX //
9 all	XXX //
10 many	XXX //
11 one	irai //
12 two	rua //
13 big	XXX //
14 long	XXX //
15 small	XXX //
16 woman	XXX //
17 man	XXX //
18 person	uluna //
19 fish	hazandr$anu, tr~undr$u //
20 bird	XXX //
21 dog	alika //
22 louse	hau //
23 tree	%hazu //
24 seed	XXX //
25 leaf	ravina //
26 root	XXX //
27 bark	XXX //
28 skin	huditr~a //
29 flesh	XXX //
30 blood	ra //
31 bone	%taulana //
32 grease	XXX //
33 egg	XXX //
34 horn	%tandr$uka //
35 tail	XXX //
36 feather	XXX //
37 hair	XXX //
38 head	XXX //
39 ear	%sufina //
40 eye	%masu //
41 nose	uruna //
42 mouth	XXX //
43 tooth	nifi //
44 tongue	lela //
45 claw	XXX //
46 foot	XXX //
47 knee	luhalika //
48 hand	%tanana //
49 belly	XXX //
50 neck	XXX //
51 breasts	nunu //
52 heart	XXX //
53 liver	ati //
54 drink	isutr~u //
55 eat	XXX //
56 bite	XXX //
57 see	hita //
58 hear	ihainu //
59 know	XXX //
60 sleep	XXX //
61 die	mati //
62 kill	XXX //
63 swim	XXX //
64 fly	XXX //
65 walk	XXX //
66 come	avi //
67 lie	XXX //
68 sit	XXX //
69 stand	XXX //
70 give	XXX //
71 say	XXX //
72 sun	masuandr$u //
73 moon	XXX //
74 star	kint~ana //
75 water	ranum //
76 rain	XXX //
77 stone	vatu //
78 sand	XXX //
79 earth	XXX //
80 cloud	XXX //
81 smoke	XXX //
82 fire	afu //
83 ash	XXX //
84 burn	XXX //
85 path	lalana //
86 mountain	tendr$umb~uhitr~a //
87 red	XXX //
88 green	XXX //
89 yellow	XXX //
90 white	XXX //
91 black	XXX //
92 night	alina //
93 hot	XXX //
94 cold	XXX //
95 full	%fenu //
96 new	vau //
97 good	XXX //
98 round	XXX //
99 dry	XXX //
100 name	anarana //
MALAGASY_NORTHERN_BETSIMISARAKA_FENOARIVO_EAST{|SoutheastBarito,Malagasic,North-CentralMalagasic,NorthernMalagasic,Tsimihety-Betsimisaraka@}
 1  -17.38   49.40     1270000         bmm
1 I	zaho //
2 you	ana //
3 we	acika //
4 this	XXX //
5 that	XXX //
6 who	XXX //
7 what	XXX //
8 not	XXX //
9 all	XXX //
10 many	XXX //
11 one	araiki //
12 two	aro //
13 big	XXX //
14 long	XXX //
15 small	XXX //
16 woman	XXX //
17 man	XXX //
18 person	oloNo //
19 fish	loko //
20 bird	XXX //
21 dog	%kiva //
22 louse	ho //
23 tree	kakazo //
24 seed	XXX //
25 leaf	ravindraha //
26 root	XXX //
27 bark	XXX //
28 skin	hoditri //
29 flesh	XXX //
30 blood	ra //
31 bone	%tolana //
32 grease	XXX //
33 egg	XXX //
34 horn	XXX //
35 tail	XXX //
36 feather	XXX //
37 hair	XXX //
38 head	XXX //
39 ear	tadiNi //
40 eye	%maso //
41 nose	oroNo //
42 mouth	XXX //
43 tooth	nifi //
44 tongue	lela //
45 claw	XXX //
46 foot	XXX //
47 knee	XXX //
48 hand	taNaNa //
49 belly	XXX //
50 neck	XXX //
51 breasts	XXX //
52 heart	XXX //
53 liver	ati //
54 drink	mino //
55 eat	XXX //
56 bite	XXX //
57 see	mahita //
58 hear	mitandreNi //
59 know	XXX //
60 sleep	XXX //
61 die	mati //
62 kill	XXX //
63 swim	XXX //
64 fly	XXX //
65 walk	XXX //
66 come	avi //
67 lie	XXX //
68 sit	XXX //
69 stand	XXX //
70 give	XXX //
71 say	XXX //
72 sun	masoandro //
73 moon	XXX //
74 star	kintaNa //
75 water	rano //
76 rain	XXX //
77 stone	vato //
78 sand	XXX //
79 earth	XXX //
80 cloud	XXX //
81 smoke	XXX //
82 fire	afo //
83 ash	XXX //
84 burn	XXX //
85 path	lalaNa //
86 mountain	taheti //
87 red	XXX //
88 green	XXX //
89 yellow	XXX //
90 white	XXX //
91 black	XXX //
92 night	androalini //
93 hot	XXX //
94 cold	XXX //
95 full	XXX //
96 new	vaovao //
97 good	XXX //
98 round	XXX //
99 dry	XXX //
100 name	aNaraNa //
MALAGASY_PLATEAU_BETSILEO_FIANARANTSOA{|SoutheastBarito,Malagasic,North-CentralMalagasic,CentralMalagasic,NorthernCentralMalagasic,NortheastCentralMalagasic,Bara-Merina@}
 1  -21.45   47.08     7544380   mal   plt
1 I	izaho //
2 you	anao //
3 we	isika //
4 this	XXX //
5 that	XXX //
6 who	XXX //
7 what	XXX //
8 not	XXX //
9 all	XXX //
10 many	XXX //
11 one	ray //
12 two	roa //
13 big	XXX //
14 long	XXX //
15 small	XXX //
16 woman	XXX //
17 man	XXX //
18 person	olo //
19 fish	trondro //
20 bird	XXX //
21 dog	%amboa //
22 louse	hao //
23 tree	hazo //
24 seed	XXX //
25 leaf	ravina //
26 root	XXX //
27 bark	XXX //
28 skin	hoditra //
29 flesh	XXX //
30 blood	ra //
31 bone	%taolana //
32 grease	XXX //
33 egg	XXX //
34 horn	XXX //
35 tail	XXX //
36 feather	XXX //
37 hair	XXX //
38 head	XXX //
39 ear	sofina //
40 eye	%maso //
41 nose	orona //
42 mouth	XXX //
43 tooth	nifi //
44 tongue	lela //
45 claw	XXX //
46 foot	XXX //
47 knee	XXX //
48 hand	tanana //
49 belly	XXX //
50 neck	XXX //
51 breasts	XXX //
52 heart	XXX //
53 liver	ati //
54 drink	misotro //
55 eat	XXX //
56 bite	XXX //
57 see	mahita //
58 hear	mitehino //
59 know	XXX //
60 sleep	XXX //
61 die	mati //
62 kill	XXX //
63 swim	XXX //
64 fly	XXX //
65 walk	XXX //
66 come	avi //
67 lie	XXX //
68 sit	XXX //
69 stand	XXX //
70 give	XXX //
71 say	XXX //
72 sun	masoandro //
73 moon	XXX //
74 star	vasiana //
75 water	rano //
76 rain	XXX //
77 stone	vato //
78 sand	XXX //
79 earth	XXX //
80 cloud	XXX //
81 smoke	XXX //
82 fire	afo //
83 ash	XXX //
84 burn	XXX //
85 path	lalana //
86 mountain	tendromb~ohice //
87 red	XXX //
88 green	XXX //
89 yellow	XXX //
90 white	XXX //
91 black	XXX //
92 night	alina //
93 hot	XXX //
94 cold	XXX //
95 full	XXX //
96 new	vao //
97 good	XXX //
98 round	XXX //
99 dry	XXX //
100 name	anarana //
MALAGASY_PLATEAU_MERINA_ANTANANARIVO{|SoutheastBarito,Malagasic,North-CentralMalagasic,CentralMalagasic,NorthernCentralMalagasic,NortheastCentralMalagasic,Bara-Merina@}
 1  -18.90   47.52     7544380   mal   plt
1 I	izaho //
2 you	ianao //
3 we	isika //
4 this	XXX //
5 that	XXX //
6 who	XXX //
7 what	XXX //
8 not	XXX //
9 all	XXX //
10 many	XXX //
11 one	iray //
12 two	roa //
13 big	XXX //
14 long	XXX //
15 small	XXX //
16 woman	XXX //
17 man	XXX //
18 person	olona //
19 fish	trondro //
20 bird	XXX //
21 dog	alika //
22 louse	hao //
23 tree	hazo //
24 seed	XXX //
25 leaf	ravina //
26 root	XXX //
27 bark	XXX //
28 skin	hoditra //
29 flesh	XXX //
30 blood	ra //
31 bone	%taolana //
32 grease	XXX //
33 egg	XXX //
34 horn	XXX //
35 tail	XXX //
36 feather	XXX //
37 hair	XXX //
38 head	XXX //
39 ear	sofina //
40 eye	%maso //
41 nose	orona //
42 mouth	XXX //
43 tooth	nifi //
44 tongue	lela //
45 claw	XXX //
46 foot	XXX //
47 knee	XXX //
48 hand	tanana //
49 belly	XXX //
50 neck	XXX //
51 breasts	XXX //
52 heart	XXX //
53 liver	ati //
54 drink	misotro //
55 eat	XXX //
56 bite	XXX //
57 see	mahita //
58 hear	mihaino //
59 know	XXX //
60 sleep	XXX //
61 die	mati //
62 kill	XXX //
63 swim	XXX //
64 fly	XXX //
65 walk	XXX //
66 come	avi //
67 lie	XXX //
68 sit	XXX //
69 stand	XXX //
70 give	XXX //
71 say	XXX //
72 sun	masoandro //
73 moon	XXX //
74 star	kintana //
75 water	rano //
76 rain	XXX //
77 stone	vato //
78 sand	XXX //
79 earth	XXX //
80 cloud	XXX //
81 smoke	XXX //
82 fire	afo //
83 ash	XXX //
84 burn	XXX //
85 path	lalana //
86 mountain	tendromb~ohitra //
87 red	XXX //
88 green	XXX //
89 yellow	XXX //
90 white	XXX //
91 black	XXX //
92 night	alina //
93 hot	XXX //
94 cold	XXX //
95 full	XXX //
96 new	vao //
97 good	XXX //
98 round	XXX //
99 dry	XXX //
100 name	anarana //
MALAGASY_PLATEAU_SIHANAKA_AMBATONDRAZAKA{|SoutheastBarito,Malagasic,North-CentralMalagasic,CentralMalagasic,NorthernCentralMalagasic,NortheastCentralMalagasic,Bara-Merina@}
 1  -17.87   48.42     7544380   mal   plt
1 I	za //
2 you	ianao //
3 we	icika //
4 this	XXX //
5 that	XXX //
6 who	XXX //
7 what	XXX //
8 not	XXX //
9 all	XXX //
10 many	XXX //
11 one	iray //
12 two	roa //
13 big	XXX //
14 long	XXX //
15 small	XXX //
16 woman	XXX //
17 man	XXX //
18 person	olona //
19 fish	lapia //
20 bird	XXX //
21 dog	%kiva //
22 louse	hao //
23 tree	kakazo //
24 seed	XXX //
25 leaf	ravina //
26 root	XXX //
27 bark	XXX //
28 skin	aNozo //
29 flesh	XXX //
30 blood	lio //
31 bone	%tolana //
32 grease	XXX //
33 egg	XXX //
34 horn	XXX //
35 tail	XXX //
36 feather	XXX //
37 hair	XXX //
38 head	XXX //
39 ear	sofina //
40 eye	%maso //
41 nose	orona //
42 mouth	XXX //
43 tooth	nifi //
44 tongue	lela //
45 claw	XXX //
46 foot	XXX //
47 knee	XXX //
48 hand	tanana //
49 belly	XXX //
50 neck	XXX //
51 breasts	XXX //
52 heart	XXX //
53 liver	ati //
54 drink	misotro //
55 eat	XXX //
56 bite	XXX //
57 see	mahita //
58 hear	mihaino //
59 know	XXX //
60 sleep	XXX //
61 die	mati //
62 kill	XXX //
63 swim	XXX //
64 fly	XXX //
65 walk	XXX //
66 come	toNa //
67 lie	XXX //
68 sit	XXX //
69 stand	XXX //
70 give	XXX //
71 say	XXX //
72 sun	masova //
73 moon	XXX //
74 star	kintana //
75 water	rano //
76 rain	XXX //
77 stone	vato //
78 sand	XXX //
79 earth	XXX //
80 cloud	XXX //
81 smoke	XXX //
82 fire	afo //
83 ash	XXX //
84 burn	XXX //
85 path	lalana //
86 mountain	havoana //
87 red	XXX //
88 green	XXX //
89 yellow	XXX //
90 white	XXX //
91 black	XXX //
92 night	alina //
93 hot	XXX //
94 cold	XXX //
95 full	XXX //
96 new	vaovao //
97 good	XXX //
98 round	XXX //
99 dry	XXX //
100 name	anarana //
MALAGASY_SAKALAVA_1{|SoutheastBarito,Malagasic,SouthwesternMalagasic,WesternMalagasic@}
 1  -20.28   44.32     1210000         skg
1 I	zahu //
2 you	iha //
3 we	cika //
4 this	XXX //
5 that	XXX //
6 who	XXX //
7 what	XXX //
8 not	XXX //
9 all	XXX //
10 many	XXX //
11 one	raike //
12 two	rue //
13 big	XXX //
14 long	XXX //
15 small	XXX //
16 woman	XXX //
17 man	XXX //
18 person	ulu //
19 fish	fia //
20 bird	XXX //
21 dog	alika //
22 louse	hau //
23 tree	%hazu //
24 seed	XXX //
25 leaf	rave //
26 root	XXX //
27 bark	XXX //
28 skin	daru //
29 flesh	XXX //
30 blood	liu //
31 bone	%taulu //
32 grease	XXX //
33 egg	XXX //
34 horn	cifa //
35 tail	XXX //
36 feather	XXX //
37 hair	XXX //
38 head	XXX //
39 ear	%sufi //
40 eye	%masu //
41 nose	uru //
42 mouth	XXX //
43 tooth	hi //
44 tongue	lela //
45 claw	XXX //
46 foot	XXX //
47 knee	luhalike //
48 hand	%taNa //
49 belly	XXX //
50 neck	XXX //
51 breasts	nunu //
52 heart	XXX //
53 liver	ate //
54 drink	inu //
55 eat	XXX //
56 bite	XXX //
57 see	hita //
58 hear	janj~i //
59 know	XXX //
60 sleep	XXX //
61 die	mate //
62 kill	XXX //
63 swim	XXX //
64 fly	XXX //
65 walk	XXX //
66 come	avi //
67 lie	XXX //
68 sit	XXX //
69 stand	XXX //
70 give	XXX //
71 say	XXX //
72 sun	andr$u //
73 moon	XXX //
74 star	basia //
75 water	XXX //
76 rain	XXX //
77 stone	vatu //
78 sand	XXX //
79 earth	XXX //
80 cloud	XXX //
81 smoke	XXX //
82 fire	XXX //
83 ash	XXX //
84 burn	XXX //
85 path	lala //
86 mountain	vuhice //
87 red	XXX //
88 green	XXX //
89 yellow	XXX //
90 white	XXX //
91 black	XXX //
92 night	ale //
93 hot	XXX //
94 cold	XXX //
95 full	aceke //
96 new	vau //
97 good	XXX //
98 round	XXX //
99 dry	XXX //
100 name	anara //
MALAGASY_SAKALAVA_2{|SoutheastBarito,Malagasic,SouthwesternMalagasic,WesternMalagasic@}
 1  -19.70   44.55     1210000         skg
1 I	zahu //
2 you	iha //
3 we	cika //
4 this	XXX //
5 that	XXX //
6 who	XXX //
7 what	XXX //
8 not	XXX //
9 all	XXX //
10 many	XXX //
11 one	raike //
12 two	rue //
13 big	XXX //
14 long	XXX //
15 small	XXX //
16 woman	XXX //
17 man	XXX //
18 person	ulu //
19 fish	fia //
20 bird	XXX //
21 dog	alika //
22 louse	hau //
23 tree	%hazu //
24 seed	XXX //
25 leaf	rave //
26 root	XXX //
27 bark	XXX //
28 skin	daru //
29 flesh	XXX //
30 blood	liu //
31 bone	%taulu //
32 grease	XXX //
33 egg	XXX //
34 horn	cifa //
35 tail	XXX //
36 feather	XXX //
37 hair	XXX //
38 head	XXX //
39 ear	%sufi //
40 eye	fijere //
41 nose	uru //
42 mouth	XXX //
43 tooth	salaka //
44 tongue	lela //
45 claw	XXX //
46 foot	XXX //
47 knee	luhalike //
48 hand	fandr$amb~e //
49 belly	XXX //
50 neck	XXX //
51 breasts	nunu //
52 heart	XXX //
53 liver	ate //
54 drink	itele //
55 eat	XXX //
56 bite	XXX //
57 see	hita //
58 hear	janj~i //
59 know	XXX //
60 sleep	XXX //
61 die	irufuce //
62 kill	XXX //
63 swim	XXX //
64 fly	XXX //
65 walk	XXX //
66 come	avi //
67 lie	XXX //
68 sit	XXX //
69 stand	XXX //
70 give	XXX //
71 say	XXX //
72 sun	andr$u //
73 moon	XXX //
74 star	basia //
75 water	XXX //
76 rain	XXX //
77 stone	vatu //
78 sand	XXX //
79 earth	XXX //
80 cloud	XXX //
81 smoke	XXX //
82 fire	mahataneke //
83 ash	XXX //
84 burn	XXX //
85 path	lala //
86 mountain	vuhice //
87 red	XXX //
88 green	XXX //
89 yellow	XXX //
90 white	XXX //
91 black	XXX //
92 night	ale //
93 hot	XXX //
94 cold	XXX //
95 full	aceke //
96 new	vau //
97 good	XXX //
98 round	XXX //
99 dry	XXX //
100 name	anara //
MALAGASY_SAKALAVA_AMBANJA{|SoutheastBarito,Malagasic,SouthwesternMalagasic,WesternMalagasic@}
 1  -13.67   48.33     1210000         skg
1 I	zaho //
2 you	anao //
3 we	acika //
4 this	XXX //
5 that	XXX //
6 who	XXX //
7 what	XXX //
8 not	XXX //
9 all	XXX //
10 many	XXX //
11 one	araiki //
12 two	aroe //
13 big	XXX //
14 long	XXX //
15 small	XXX //
16 woman	XXX //
17 man	XXX //
18 person	olo //
19 fish	laoko //
20 bird	XXX //
21 dog	fandroaka //
22 louse	hao //
23 tree	kakazo //
24 seed	XXX //
25 leaf	ravini //
26 root	XXX //
27 bark	XXX //
28 skin	aNozi //
29 flesh	XXX //
30 blood	lio //
31 bone	%taholaNa //
32 grease	XXX //
33 egg	XXX //
34 horn	XXX //
35 tail	XXX //
36 feather	XXX //
37 hair	XXX //
38 head	XXX //
39 ear	sofiNi //
40 eye	%maso //
41 nose	oroNo //
42 mouth	XXX //
43 tooth	hi //
44 tongue	laila //
45 claw	XXX //
46 foot	XXX //
47 knee	XXX //
48 hand	taNana //
49 belly	XXX //
50 neck	XXX //
51 breasts	XXX //
52 heart	XXX //
53 liver	ati //
54 drink	migiaka //
55 eat	XXX //
56 bite	XXX //
57 see	mahita //
58 hear	mitaNdreNi //
59 know	XXX //
60 sleep	XXX //
61 die	mati //
62 kill	XXX //
63 swim	XXX //
64 fly	XXX //
65 walk	XXX //
66 come	avi //
67 lie	XXX //
68 sit	XXX //
69 stand	XXX //
70 give	XXX //
71 say	XXX //
72 sun	masoandro //
73 moon	XXX //
74 star	lakitaNa //
75 water	rano //
76 rain	XXX //
77 stone	vato //
78 sand	XXX //
79 earth	XXX //
80 cloud	XXX //
81 smoke	XXX //
82 fire	motro //
83 ash	XXX //
84 burn	XXX //
85 path	lalaNa //
86 mountain	boNo //
87 red	XXX //
88 green	XXX //
89 yellow	XXX //
90 white	XXX //
91 black	XXX //
92 night	aliNi //
93 hot	XXX //
94 cold	XXX //
95 full	XXX //
96 new	vao //
97 good	XXX //
98 round	XXX //
99 dry	XXX //
100 name	aNaraNa //
MALAGASY_SAKALAVA_MAINTIRANO{|SoutheastBarito,Malagasic,SouthwesternMalagasic,WesternMalagasic@}
 1  -18.07   44.02     1210000         skg
1 I	zaho //
2 you	iha //
3 we	cika //
4 this	XXX //
5 that	XXX //
6 who	XXX //
7 what	XXX //
8 not	XXX //
9 all	XXX //
10 many	XXX //
11 one	raiki //
12 two	roy //
13 big	XXX //
14 long	XXX //
15 small	XXX //
16 woman	XXX //
17 man	XXX //
18 person	olo //
19 fish	fia //
20 bird	XXX //
21 dog	%amboa //
22 louse	hao //
23 tree	hazo //
24 seed	XXX //
25 leaf	ravi //
26 root	XXX //
27 bark	XXX //
28 skin	holitri //
29 flesh	XXX //
30 blood	ra //
31 bone	%taola //
32 grease	XXX //
33 egg	XXX //
34 horn	XXX //
35 tail	XXX //
36 feather	XXX //
37 hair	XXX //
38 head	XXX //
39 ear	sofi //
40 eye	%maso //
41 nose	oro //
42 mouth	XXX //
43 tooth	nifi //
44 tongue	lela //
45 claw	XXX //
46 foot	XXX //
47 knee	XXX //
48 hand	taNa //
49 belly	XXX //
50 neck	XXX //
51 breasts	XXX //
52 heart	XXX //
53 liver	ati //
54 drink	mino //
55 eat	XXX //
56 bite	XXX //
57 see	mijilo //
58 hear	mijanji //
59 know	XXX //
60 sleep	XXX //
61 die	mati //
62 kill	XXX //
63 swim	XXX //
64 fly	XXX //
65 walk	XXX //
66 come	bakiNi //
67 lie	XXX //
68 sit	XXX //
69 stand	XXX //
70 give	XXX //
71 say	XXX //
72 sun	masoandro //
73 moon	XXX //
74 star	basia //
75 water	rano //
76 rain	XXX //
77 stone	vato //
78 sand	XXX //
79 earth	XXX //
80 cloud	XXX //
81 smoke	XXX //
82 fire	motro //
83 ash	XXX //
84 burn	XXX //
85 path	lala //
86 mountain	vohice //
87 red	XXX //
88 green	XXX //
89 yellow	XXX //
90 white	XXX //
91 black	XXX //
92 night	aliki //
93 hot	XXX //
94 cold	XXX //
95 full	XXX //
96 new	vao //
97 good	XXX //
98 round	XXX //
99 dry	XXX //
100 name	aNara //
MALAGASY_SAKALAVA_MAJUNGA{|SoutheastBarito,Malagasic,SouthwesternMalagasic,WesternMalagasic@}
 1  -15.72   46.32     1210000         skg
1 I	zaho //
2 you	anao //
3 we	cika //
4 this	XXX //
5 that	XXX //
6 who	XXX //
7 what	XXX //
8 not	XXX //
9 all	XXX //
10 many	XXX //
11 one	raiki //
12 two	roa //
13 big	XXX //
14 long	XXX //
15 small	XXX //
16 woman	XXX //
17 man	XXX //
18 person	olona //
19 fish	filao //
20 bird	XXX //
21 dog	alika //
22 louse	hao //
23 tree	kakazo //
24 seed	XXX //
25 leaf	feliki //
26 root	XXX //
27 bark	XXX //
28 skin	hoditra //
29 flesh	XXX //
30 blood	ra //
31 bone	%taolana //
32 grease	XXX //
33 egg	XXX //
34 horn	XXX //
35 tail	XXX //
36 feather	XXX //
37 hair	XXX //
38 head	XXX //
39 ear	sofi //
40 eye	%maso //
41 nose	orona //
42 mouth	XXX //
43 tooth	nifi //
44 tongue	lela //
45 claw	XXX //
46 foot	XXX //
47 knee	XXX //
48 hand	taNana //
49 belly	XXX //
50 neck	XXX //
51 breasts	XXX //
52 heart	XXX //
53 liver	ati //
54 drink	migiaka //
55 eat	XXX //
56 bite	XXX //
57 see	mijeri //
58 hear	mitaNdreNi //
59 know	XXX //
60 sleep	XXX //
61 die	nati //
62 kill	XXX //
63 swim	XXX //
64 fly	XXX //
65 walk	XXX //
66 come	navi //
67 lie	XXX //
68 sit	XXX //
69 stand	XXX //
70 give	XXX //
71 say	XXX //
72 sun	zova //
73 moon	XXX //
74 star	kintana //
75 water	rano //
76 rain	XXX //
77 stone	vato //
78 sand	XXX //
79 earth	XXX //
80 cloud	XXX //
81 smoke	XXX //
82 fire	motro //
83 ash	XXX //
84 burn	XXX //
85 path	lalaNa //
86 mountain	boNo //
87 red	XXX //
88 green	XXX //
89 yellow	XXX //
90 white	XXX //
91 black	XXX //
92 night	alina //
93 hot	XXX //
94 cold	XXX //
95 full	XXX //
96 new	vaovao //
97 good	XXX //
98 round	XXX //
99 dry	XXX //
100 name	anarana //
MALAGASY_SAKALAVA_MORONDAVA{|SoutheastBarito,Malagasic,SouthwesternMalagasic,WesternMalagasic@}
 1  -20.28   44.32     1210000         skg
1 I	zaho //
2 you	iha //
3 we	cika //
4 this	XXX //
5 that	XXX //
6 who	XXX //
7 what	XXX //
8 not	XXX //
9 all	XXX //
10 many	XXX //
11 one	raiki //
12 two	roa //
13 big	XXX //
14 long	XXX //
15 small	XXX //
16 woman	XXX //
17 man	XXX //
18 person	olo //
19 fish	fia //
20 bird	XXX //
21 dog	alika //
22 louse	hao //
23 tree	hazo //
24 seed	XXX //
25 leaf	ravi //
26 root	XXX //
27 bark	XXX //
28 skin	oditri //
29 flesh	XXX //
30 blood	ra //
31 bone	%tola //
32 grease	XXX //
33 egg	XXX //
34 horn	XXX //
35 tail	XXX //
36 feather	XXX //
37 hair	XXX //
38 head	XXX //
39 ear	firiNa //
40 eye	fijeri //
41 nose	oro //
42 mouth	XXX //
43 tooth	nifi //
44 tongue	lela //
45 claw	XXX //
46 foot	XXX //
47 knee	XXX //
48 hand	taNa //
49 belly	XXX //
50 neck	XXX //
51 breasts	XXX //
52 heart	XXX //
53 liver	ati //
54 drink	mino //
55 eat	XXX //
56 bite	XXX //
57 see	mahajeri //
58 hear	mijanji //
59 know	XXX //
60 sleep	XXX //
61 die	mati //
62 kill	XXX //
63 swim	XXX //
64 fly	XXX //
65 walk	XXX //
66 come	avi //
67 lie	XXX //
68 sit	XXX //
69 stand	XXX //
70 give	XXX //
71 say	XXX //
72 sun	masoandro //
73 moon	XXX //
74 star	kintana //
75 water	rano //
76 rain	XXX //
77 stone	vato //
78 sand	XXX //
79 earth	XXX //
80 cloud	XXX //
81 smoke	XXX //
82 fire	afo //
83 ash	XXX //
84 burn	XXX //
85 path	lala //
86 mountain	vohitri //
87 red	XXX //
88 green	XXX //
89 yellow	XXX //
90 white	XXX //
91 black	XXX //
92 night	heriNali //
93 hot	XXX //
94 cold	XXX //
95 full	XXX //
96 new	vao //
97 good	XXX //
98 round	XXX //
99 dry	XXX //
100 name	aNara //
MALAGASY_SAKALAVA_VEZO_TOLIARA{|SoutheastBarito,Malagasic,SouthwesternMalagasic,WesternMalagasic@}
 1  -23.13   44.38     1210000         skg
1 I	zaho //
2 you	iha //
3 we	cika //
4 this	XXX //
5 that	XXX //
6 who	XXX //
7 what	XXX //
8 not	XXX //
9 all	XXX //
10 many	XXX //
11 one	raike //
12 two	roe //
13 big	XXX //
14 long	XXX //
15 small	XXX //
16 woman	XXX //
17 man	XXX //
18 person	olo //
19 fish	fia //
20 bird	XXX //
21 dog	alika //
22 louse	hao //
23 tree	hazo //
24 seed	XXX //
25 leaf	ravi //
26 root	XXX //
27 bark	XXX //
28 skin	holice //
29 flesh	XXX //
30 blood	lio //
31 bone	%taola //
32 grease	XXX //
33 egg	XXX //
34 horn	XXX //
35 tail	XXX //
36 feather	XXX //
37 hair	XXX //
38 head	XXX //
39 ear	sofi //
40 eye	%maso //
41 nose	oro //
42 mouth	XXX //
43 tooth	hi //
44 tongue	lela //
45 claw	XXX //
46 foot	XXX //
47 knee	XXX //
48 hand	tana //
49 belly	XXX //
50 neck	XXX //
51 breasts	XXX //
52 heart	XXX //
53 liver	ati //
54 drink	mino //
55 eat	XXX //
56 bite	XXX //
57 see	mahita //
58 hear	mijanji //
59 know	XXX //
60 sleep	XXX //
61 die	mate //
62 kill	XXX //
63 swim	XXX //
64 fly	XXX //
65 walk	XXX //
66 come	avi //
67 lie	XXX //
68 sit	XXX //
69 stand	XXX //
70 give	XXX //
71 say	XXX //
72 sun	masoandro //
73 moon	XXX //
74 star	basia //
75 water	rano //
76 rain	XXX //
77 stone	vato //
78 sand	XXX //
79 earth	XXX //
80 cloud	XXX //
81 smoke	XXX //
82 fire	afo //
83 ash	XXX //
84 burn	XXX //
85 path	lala //
86 mountain	vohice //
87 red	XXX //
88 green	XXX //
89 yellow	XXX //
90 white	XXX //
91 black	XXX //
92 night	halike //
93 hot	XXX //
94 cold	XXX //
95 full	XXX //
96 new	vaovao //
97 good	XXX //
98 round	XXX //
99 dry	XXX //
100 name	anara //
MALAGASY_SIHANAKA{|SoutheastBarito,Malagasic,North-CentralMalagasic,CentralMalagasic,NorthernCentralMalagasic,NortheastCentralMalagasic,Bara-Merina@}
 1  -17.47   48.54     7544380   mal   plt
1 I	izahu //
2 you	anau //
3 we	icika //
4 this	XXX //
5 that	XXX //
6 who	XXX //
7 what	XXX //
8 not	XXX //
9 all	XXX //
10 many	XXX //
11 one	iraika //
12 two	rua //
13 big	XXX //
14 long	XXX //
15 small	XXX //
16 woman	XXX //
17 man	XXX //
18 person	uluna //
19 fish	laukandr~anu //
20 bird	XXX //
21 dog	alika //
22 louse	hau //
23 tree	%hazu //
24 seed	XXX //
25 leaf	ravina //
26 root	XXX //
27 bark	XXX //
28 skin	huditr~a //
29 flesh	XXX //
30 blood	ra //
31 bone	%taulana //
32 grease	XXX //
33 egg	XXX //
34 horn	%tandr$uka //
35 tail	XXX //
36 feather	XXX //
37 hair	XXX //
38 head	XXX //
39 ear	%sufina //
40 eye	%masu //
41 nose	uruna //
42 mouth	XXX //
43 tooth	nifi //
44 tongue	lela //
45 claw	XXX //
46 foot	XXX //
47 knee	luhalika //
48 hand	%tanana //
49 belly	XXX //
50 neck	XXX //
51 breasts	nunu //
52 heart	XXX //
53 liver	ati //
54 drink	isutr~u //
55 eat	XXX //
56 bite	XXX //
57 see	hita //
58 hear	ihenu //
59 know	XXX //
60 sleep	XXX //
61 die	mati //
62 kill	XXX //
63 swim	XXX //
64 fly	XXX //
65 walk	XXX //
66 come	avi //
67 lie	XXX //
68 sit	XXX //
69 stand	XXX //
70 give	XXX //
71 say	XXX //
72 sun	masuandr$u //
73 moon	XXX //
74 star	kint~ana //
75 water	ranum //
76 rain	XXX //
77 stone	vatu //
78 sand	XXX //
79 earth	XXX //
80 cloud	XXX //
81 smoke	XXX //
82 fire	afu //
83 ash	XXX //
84 burn	XXX //
85 path	lalana //
86 mountain	taneti //
87 red	XXX //
88 green	XXX //
89 yellow	XXX //
90 white	XXX //
91 black	XXX //
92 night	alina //
93 hot	XXX //
94 cold	XXX //
95 full	%fenu //
96 new	vau //
97 good	XXX //
98 round	XXX //
99 dry	XXX //
100 name	anarana //
MALAGASY_SOUTHERN_BETSIMISARAKA_ANTAIMORO_MANAKARA{|SoutheastBarito,Malagasic,North-CentralMalagasic,CentralMalagasic,NorthernCentralMalagasic,NortheastCentralMalagasic@}
 1  -22.10   48.00     2000000         bzc
1 I	iaho //
2 you	anao //
3 we	isikana //
4 this	XXX //
5 that	XXX //
6 who	XXX //
7 what	XXX //
8 not	XXX //
9 all	XXX //
10 many	XXX //
11 one	raiki //
12 two	roe //
13 big	XXX //
14 long	XXX //
15 small	XXX //
16 woman	XXX //
17 man	XXX //
18 person	olo //
19 fish	laokandrano //
20 bird	XXX //
21 dog	%amboa //
22 louse	hao //
23 tree	hazo //
24 seed	XXX //
25 leaf	raviNa //
26 root	XXX //
27 bark	XXX //
28 skin	hoditri //
29 flesh	XXX //
30 blood	ra //
31 bone	%talaNa //
32 grease	XXX //
33 egg	XXX //
34 horn	XXX //
35 tail	XXX //
36 feather	XXX //
37 hair	XXX //
38 head	XXX //
39 ear	tadiNi //
40 eye	%maso //
41 nose	oroNa //
42 mouth	XXX //
43 tooth	nifi //
44 tongue	lela //
45 claw	XXX //
46 foot	XXX //
47 knee	XXX //
48 hand	taNa //
49 belly	XXX //
50 neck	XXX //
51 breasts	XXX //
52 heart	XXX //
53 liver	ati //
54 drink	minoNa //
55 eat	XXX //
56 bite	XXX //
57 see	mahita //
58 hear	miteno //
59 know	XXX //
60 sleep	XXX //
61 die	mati //
62 kill	XXX //
63 swim	XXX //
64 fly	XXX //
65 walk	XXX //
66 come	avi //
67 lie	XXX //
68 sit	XXX //
69 stand	XXX //
70 give	XXX //
71 say	XXX //
72 sun	masoandro //
73 moon	XXX //
74 star	kitaNa //
75 water	rano //
76 rain	XXX //
77 stone	vato //
78 sand	XXX //
79 earth	XXX //
80 cloud	XXX //
81 smoke	XXX //
82 fire	afo //
83 ash	XXX //
84 burn	XXX //
85 path	XXX //
86 mountain	vohitri //
87 red	XXX //
88 green	XXX //
89 yellow	XXX //
90 white	XXX //
91 black	XXX //
92 night	aliNa //
93 hot	XXX //
94 cold	XXX //
95 full	XXX //
96 new	vao //
97 good	XXX //
98 round	XXX //
99 dry	XXX //
100 name	aNara //
MALAGASY_SOUTHERN_BETSIMISARAKA_ANTAISAKA_VANGAINDRANO{|SoutheastBarito,Malagasic,North-CentralMalagasic,CentralMalagasic,NorthernCentralMalagasic,NortheastCentralMalagasic@}
 1  -23.32   47.60     2000000         bzc
1 I	iao //
2 you	anao //
3 we	icika //
4 this	XXX //
5 that	XXX //
6 who	XXX //
7 what	XXX //
8 not	XXX //
9 all	XXX //
10 many	XXX //
11 one	raiki //
12 two	roy //
13 big	XXX //
14 long	XXX //
15 small	XXX //
16 woman	XXX //
17 man	XXX //
18 person	olo //
19 fish	vili //
20 bird	XXX //
21 dog	%amboa //
22 louse	hao //
23 tree	hazo //
24 seed	XXX //
25 leaf	ravini //
26 root	XXX //
27 bark	XXX //
28 skin	oditri //
29 flesh	XXX //
30 blood	ra //
31 bone	%tola //
32 grease	XXX //
33 egg	XXX //
34 horn	XXX //
35 tail	XXX //
36 feather	XXX //
37 hair	XXX //
38 head	XXX //
39 ear	sofi //
40 eye	%maso //
41 nose	oro //
42 mouth	XXX //
43 tooth	nifi //
44 tongue	lela //
45 claw	XXX //
46 foot	XXX //
47 knee	XXX //
48 hand	taNa //
49 belly	XXX //
50 neck	XXX //
51 breasts	XXX //
52 heart	XXX //
53 liver	ati //
54 drink	mindrano //
55 eat	XXX //
56 bite	XXX //
57 see	maita //
58 hear	miteno //
59 know	XXX //
60 sleep	XXX //
61 die	mati //
62 kill	XXX //
63 swim	XXX //
64 fly	XXX //
65 walk	XXX //
66 come	avi //
67 lie	XXX //
68 sit	XXX //
69 stand	XXX //
70 give	XXX //
71 say	XXX //
72 sun	masoandro //
73 moon	XXX //
74 star	vasia //
75 water	rano //
76 rain	XXX //
77 stone	vato //
78 sand	XXX //
79 earth	XXX //
80 cloud	XXX //
81 smoke	XXX //
82 fire	afo //
83 ash	XXX //
84 burn	XXX //
85 path	lala //
86 mountain	vohitri //
87 red	XXX //
88 green	XXX //
89 yellow	XXX //
90 white	XXX //
91 black	XXX //
92 night	ariva //
93 hot	XXX //
94 cold	XXX //
95 full	XXX //
96 new	vao //
97 good	XXX //
98 round	XXX //
99 dry	XXX //
100 name	aNara //
MALAGASY_SOUTHERN_BETSIMISARAKA_ANTAMBOHOAKA_MANANJARY{|SoutheastBarito,Malagasic,North-CentralMalagasic,CentralMalagasic,NorthernCentralMalagasic,NortheastCentralMalagasic@}
 1  -21.22   48.33     2000000         bzc
1 I	izaho //
2 you	anao //
3 we	isika //
4 this	XXX //
5 that	XXX //
6 who	XXX //
7 what	XXX //
8 not	XXX //
9 all	XXX //
10 many	XXX //
11 one	raika //
12 two	roa //
13 big	XXX //
14 long	XXX //
15 small	XXX //
16 woman	XXX //
17 man	XXX //
18 person	olona //
19 fish	laoki //
20 bird	XXX //
21 dog	%amboa //
22 louse	hao //
23 tree	kakazo //
24 seed	XXX //
25 leaf	raviNa //
26 root	XXX //
27 bark	XXX //
28 skin	hoditra //
29 flesh	XXX //
30 blood	ra //
31 bone	%tolaNa //
32 grease	XXX //
33 egg	XXX //
34 horn	XXX //
35 tail	XXX //
36 feather	XXX //
37 hair	XXX //
38 head	XXX //
39 ear	tadiNi //
40 eye	%maso //
41 nose	oroNa //
42 mouth	XXX //
43 tooth	nifi //
44 tongue	lela //
45 claw	XXX //
46 foot	XXX //
47 knee	XXX //
48 hand	taNana //
49 belly	XXX //
50 neck	XXX //
51 breasts	XXX //
52 heart	XXX //
53 liver	ati //
54 drink	misotro //
55 eat	XXX //
56 bite	XXX //
57 see	mahita //
58 hear	miteno //
59 know	XXX //
60 sleep	XXX //
61 die	mati //
62 kill	XXX //
63 swim	XXX //
64 fly	XXX //
65 walk	XXX //
66 come	avi //
67 lie	XXX //
68 sit	XXX //
69 stand	XXX //
70 give	XXX //
71 say	XXX //
72 sun	masoandro //
73 moon	XXX //
74 star	kintana //
75 water	rano //
76 rain	XXX //
77 stone	vato //
78 sand	XXX //
79 earth	XXX //
80 cloud	XXX //
81 smoke	XXX //
82 fire	afo //
83 ash	XXX //
84 burn	XXX //
85 path	lalana //
86 mountain	vohitri //
87 red	XXX //
88 green	XXX //
89 yellow	XXX //
90 white	XXX //
91 black	XXX //
92 night	hariva //
93 hot	XXX //
94 cold	XXX //
95 full	XXX //
96 new	vao //
97 good	XXX //
98 round	XXX //
99 dry	XXX //
100 name	aNarana //
MALAGASY_SOUTHERN_BETSIMISARAKA_MAHANORO{|SoutheastBarito,Malagasic,North-CentralMalagasic,CentralMalagasic,NorthernCentralMalagasic,NortheastCentralMalagasic@}
 1  -19.88   48.80     2000000         bzc
1 I	zaho //
2 you	ano //
3 we	ancena //
4 this	XXX //
5 that	XXX //
6 who	XXX //
7 what	XXX //
8 not	XXX //
9 all	XXX //
10 many	XXX //
11 one	reka //
12 two	roa //
13 big	XXX //
14 long	XXX //
15 small	XXX //
16 woman	XXX //
17 man	XXX //
18 person	olona //
19 fish	boka //
20 bird	XXX //
21 dog	%kiva //
22 louse	ho //
23 tree	kakazo //
24 seed	XXX //
25 leaf	ravina //
26 root	XXX //
27 bark	XXX //
28 skin	oditra //
29 flesh	XXX //
30 blood	ra //
31 bone	%tolaNa //
32 grease	XXX //
33 egg	XXX //
34 horn	XXX //
35 tail	XXX //
36 feather	XXX //
37 hair	XXX //
38 head	XXX //
39 ear	tadiNi //
40 eye	%maso //
41 nose	orona //
42 mouth	XXX //
43 tooth	nifi //
44 tongue	lela //
45 claw	XXX //
46 foot	XXX //
47 knee	XXX //
48 hand	taNana //
49 belly	XXX //
50 neck	XXX //
51 breasts	XXX //
52 heart	XXX //
53 liver	ati //
54 drink	midroka //
55 eat	XXX //
56 bite	XXX //
57 see	mahita //
58 hear	miteno //
59 know	XXX //
60 sleep	XXX //
61 die	diso //
62 kill	XXX //
63 swim	XXX //
64 fly	XXX //
65 walk	XXX //
66 come	toNa //
67 lie	XXX //
68 sit	XXX //
69 stand	XXX //
70 give	XXX //
71 say	XXX //
72 sun	masoandro //
73 moon	XXX //
74 star	kintana //
75 water	rano //
76 rain	XXX //
77 stone	vato //
78 sand	XXX //
79 earth	XXX //
80 cloud	XXX //
81 smoke	XXX //
82 fire	afo //
83 ash	XXX //
84 burn	XXX //
85 path	lalana //
86 mountain	tavirana //
87 red	XXX //
88 green	XXX //
89 yellow	XXX //
90 white	XXX //
91 black	XXX //
92 night	alina //
93 hot	XXX //
94 cold	XXX //
95 full	XXX //
96 new	vo //
97 good	XXX //
98 round	XXX //
99 dry	XXX //
100 name	aNaraNa //
MALAGASY_SOUTHERN_BETSIMISARAKA_ZAFISIRO_FARAFANGANA{|SoutheastBarito,Malagasic,North-CentralMalagasic,CentralMalagasic,NorthernCentralMalagasic,NortheastCentralMalagasic@}
 1  -22.80   47.82     2000000         bzc
1 I	iaho //
2 you	anao //
3 we	acika //
4 this	XXX //
5 that	XXX //
6 who	XXX //
7 what	XXX //
8 not	XXX //
9 all	XXX //
10 many	XXX //
11 one	raiki //
12 two	roy //
13 big	XXX //
14 long	XXX //
15 small	XXX //
16 woman	XXX //
17 man	XXX //
18 person	olo //
19 fish	hena //
20 bird	XXX //
21 dog	%amboa //
22 louse	hao //
23 tree	kakazo //
24 seed	XXX //
25 leaf	ravi //
26 root	XXX //
27 bark	XXX //
28 skin	hoditri //
29 flesh	XXX //
30 blood	raNi //
31 bone	%tola //
32 grease	XXX //
33 egg	XXX //
34 horn	XXX //
35 tail	XXX //
36 feather	XXX //
37 hair	XXX //
38 head	XXX //
39 ear	tadiNi //
40 eye	%maso //
41 nose	vataNoro //
42 mouth	XXX //
43 tooth	nifi //
44 tongue	lela //
45 claw	XXX //
46 foot	XXX //
47 knee	XXX //
48 hand	tanaNi //
49 belly	XXX //
50 neck	XXX //
51 breasts	XXX //
52 heart	XXX //
53 liver	ati //
54 drink	mindrano //
55 eat	XXX //
56 bite	XXX //
57 see	mahita //
58 hear	miteno //
59 know	XXX //
60 sleep	XXX //
61 die	maNaciaka //
62 kill	XXX //
63 swim	XXX //
64 fly	XXX //
65 walk	XXX //
66 come	avi //
67 lie	XXX //
68 sit	XXX //
69 stand	XXX //
70 give	XXX //
71 say	XXX //
72 sun	masoandro //
73 moon	XXX //
74 star	vasia //
75 water	rano //
76 rain	XXX //
77 stone	vato //
78 sand	XXX //
79 earth	XXX //
80 cloud	XXX //
81 smoke	XXX //
82 fire	afo //
83 ash	XXX //
84 burn	XXX //
85 path	lalaNa //
86 mountain	vohisitri //
87 red	XXX //
88 green	XXX //
89 yellow	XXX //
90 white	XXX //
91 black	XXX //
92 night	ariva //
93 hot	XXX //
94 cold	XXX //
95 full	XXX //
96 new	vao //
97 good	XXX //
98 round	XXX //
99 dry	XXX //
100 name	aNarana //
MALAGASY_TAIMORO{|SoutheastBarito,Malagasic,North-CentralMalagasic,CentralMalagasic,NorthernCentralMalagasic,NortheastCentralMalagasic,Bara-Merina@}
 1  -22.50   47.90     7544380   mal   plt
1 I	izahu //
2 you	anau //
3 we	icika //
4 this	XXX //
5 that	XXX //
6 who	XXX //
7 what	XXX //
8 not	XXX //
9 all	XXX //
10 many	XXX //
11 one	raika //
12 two	rua //
13 big	XXX //
14 long	XXX //
15 small	XXX //
16 woman	XXX //
17 man	XXX //
18 person	ulu //
19 fish	laukandr~anu //
20 bird	XXX //
21 dog	XXX //
22 louse	hau //
23 tree	%kakazu //
24 seed	XXX //
25 leaf	raviNa //
26 root	XXX //
27 bark	XXX //
28 skin	huditr~a //
29 flesh	XXX //
30 blood	ra //
31 bone	%toulaNa //
32 grease	XXX //
33 egg	XXX //
34 horn	%tandr$uka //
35 tail	XXX //
36 feather	XXX //
37 hair	XXX //
38 head	XXX //
39 ear	%tadiNi //
40 eye	%masu //
41 nose	uruNa //
42 mouth	XXX //
43 tooth	nifi //
44 tongue	lela //
45 claw	XXX //
46 foot	XXX //
47 knee	cupuku //
48 hand	%taNana //
49 belly	XXX //
50 neck	XXX //
51 breasts	nunu //
52 heart	XXX //
53 liver	XXX //
54 drink	inuNa //
55 eat	XXX //
56 bite	XXX //
57 see	hita //
58 hear	ihenu //
59 know	XXX //
60 sleep	XXX //
61 die	mati //
62 kill	XXX //
63 swim	XXX //
64 fly	XXX //
65 walk	XXX //
66 come	avi //
67 lie	XXX //
68 sit	XXX //
69 stand	XXX //
70 give	XXX //
71 say	XXX //
72 sun	masuandr$u //
73 moon	XXX //
74 star	vasiaNa //
75 water	ranum //
76 rain	XXX //
77 stone	vatu //
78 sand	XXX //
79 earth	XXX //
80 cloud	XXX //
81 smoke	XXX //
82 fire	afu //
83 ash	XXX //
84 burn	XXX //
85 path	lalaNa //
86 mountain	vuhitr~i //
87 red	XXX //
88 green	XXX //
89 yellow	XXX //
90 white	XXX //
91 black	XXX //
92 night	aliNa //
93 hot	XXX //
94 cold	XXX //
95 full	tutumuraNa //
96 new	vau //
97 good	XXX //
98 round	XXX //
99 dry	XXX //
100 name	aNaraNa //
MALAGASY_TANDROY_1{|SoutheastBarito,Malagasic,SouthwesternMalagasic@}
 1  -24.81   46.14     1300000         tdx
1 I	zahu //
2 you	ianau //
3 we	itika //
4 this	XXX //
5 that	XXX //
6 who	XXX //
7 what	XXX //
8 not	XXX //
9 all	XXX //
10 many	XXX //
11 one	raika //
12 two	rue //
13 big	XXX //
14 long	XXX //
15 small	XXX //
16 woman	XXX //
17 man	XXX //
18 person	nd~ati //
19 fish	fia //
20 bird	XXX //
21 dog	XXX //
22 louse	hau //
23 tree	hatai //
24 seed	XXX //
25 leaf	rave //
26 root	XXX //
27 bark	XXX //
28 skin	huliCe //
29 flesh	XXX //
30 blood	liu //
31 bone	%taulana //
32 grease	XXX //
33 egg	XXX //
34 horn	cifani //
35 tail	XXX //
36 feather	XXX //
37 hair	XXX //
38 head	XXX //
39 ear	%sufini //
40 eye	%masu //
41 nose	uruNa //
42 mouth	XXX //
43 tooth	nifi //
44 tongue	lela //
45 claw	XXX //
46 foot	XXX //
47 knee	uNg~uce //
48 hand	%taNa //
49 belly	XXX //
50 neck	XXX //
51 breasts	nunu //
52 heart	XXX //
53 liver	ate //
54 drink	inu //
55 eat	XXX //
56 bite	XXX //
57 see	Nent~e //
58 hear	hare //
59 know	XXX //
60 sleep	XXX //
61 die	mati //
62 kill	XXX //
63 swim	XXX //
64 fly	XXX //
65 walk	XXX //
66 come	avi //
67 lie	XXX //
68 sit	XXX //
69 stand	XXX //
70 give	XXX //
71 say	XXX //
72 sun	masuandr$u //
73 moon	XXX //
74 star	vasia //
75 water	ranum //
76 rain	XXX //
77 stone	vatu //
78 sand	XXX //
79 earth	XXX //
80 cloud	XXX //
81 smoke	XXX //
82 fire	afu //
83 ash	XXX //
84 burn	XXX //
85 path	lalaNa //
86 mountain	luhavuhice //
87 red	XXX //
88 green	XXX //
89 yellow	XXX //
90 white	XXX //
91 black	XXX //
92 night	haliNa //
93 hot	XXX //
94 cold	XXX //
95 full	%fenu //
96 new	vau //
97 good	XXX //
98 round	XXX //
99 dry	XXX //
100 name	anara //
MALAGASY_TANDROY_2{|SoutheastBarito,Malagasic,SouthwesternMalagasic@}
 1  -25.60   45.25     1300000         tdx
1 I	zahu //
2 you	ianau //
3 we	itika //
4 this	XXX //
5 that	XXX //
6 who	XXX //
7 what	XXX //
8 not	XXX //
9 all	XXX //
10 many	XXX //
11 one	raika //
12 two	rue //
13 big	XXX //
14 long	XXX //
15 small	XXX //
16 woman	XXX //
17 man	XXX //
18 person	nd~ati //
19 fish	fia //
20 bird	XXX //
21 dog	XXX //
22 louse	hau //
23 tree	hatai //
24 seed	XXX //
25 leaf	rave //
26 root	XXX //
27 bark	XXX //
28 skin	huliCe //
29 flesh	XXX //
30 blood	liu //
31 bone	%taulana //
32 grease	XXX //
33 egg	XXX //
34 horn	cifani //
35 tail	XXX //
36 feather	XXX //
37 hair	XXX //
38 head	XXX //
39 ear	ravemb~ia //
40 eye	fihainu //
41 nose	fianc~uana //
42 mouth	XXX //
43 tooth	fihicike //
44 tongue	fameleke //
45 claw	XXX //
46 foot	XXX //
47 knee	uNg~uce //
48 hand	fita //
49 belly	XXX //
50 neck	XXX //
51 breasts	nunu //
52 heart	XXX //
53 liver	ate //
54 drink	inu //
55 eat	XXX //
56 bite	XXX //
57 see	havaju //
58 hear	ihainu //
59 know	XXX //
60 sleep	XXX //
61 die	mati //
62 kill	XXX //
63 swim	XXX //
64 fly	XXX //
65 walk	XXX //
66 come	avi //
67 lie	XXX //
68 sit	XXX //
69 stand	XXX //
70 give	XXX //
71 say	XXX //
72 sun	masuandr$u //
73 moon	XXX //
74 star	vasia //
75 water	ranum //
76 rain	XXX //
77 stone	vatu //
78 sand	XXX //
79 earth	XXX //
80 cloud	XXX //
81 smoke	XXX //
82 fire	afu //
83 ash	XXX //
84 burn	XXX //
85 path	lalaNa //
86 mountain	luhavuhice //
87 red	XXX //
88 green	XXX //
89 yellow	XXX //
90 white	XXX //
91 black	XXX //
92 night	haliNa //
93 hot	XXX //
94 cold	XXX //
95 full	%fenu //
96 new	vau //
97 good	XXX //
98 round	XXX //
99 dry	XXX //
100 name	anara //
MALAGASY_TANOSY_TOLAGNARO{|SoutheastBarito,Malagasic,SouthwesternMalagasic@}
 1  -25.03   46.98      639000         txy
1 I	zaho //
2 you	hanao //
3 we	sika //
4 this	XXX //
5 that	XXX //
6 who	XXX //
7 what	XXX //
8 not	XXX //
9 all	XXX //
10 many	XXX //
11 one	raiki //
12 two	ro //
13 big	XXX //
14 long	XXX //
15 small	XXX //
16 woman	XXX //
17 man	XXX //
18 person	olo //
19 fish	fia //
20 bird	XXX //
21 dog	%amboa //
22 louse	hao //
23 tree	hazo //
24 seed	XXX //
25 leaf	ravini //
26 root	XXX //
27 bark	XXX //
28 skin	holisi //
29 flesh	XXX //
30 blood	lio //
31 bone	%tola //
32 grease	XXX //
33 egg	XXX //
34 horn	XXX //
35 tail	XXX //
36 feather	XXX //
37 hair	XXX //
38 head	XXX //
39 ear	sofi //
40 eye	%maso //
41 nose	oro //
42 mouth	XXX //
43 tooth	nifi //
44 tongue	lela //
45 claw	XXX //
46 foot	XXX //
47 knee	XXX //
48 hand	taNa //
49 belly	XXX //
50 neck	XXX //
51 breasts	XXX //
52 heart	XXX //
53 liver	ati //
54 drink	mino //
55 eat	XXX //
56 bite	XXX //
57 see	mahita //
58 hear	miteno //
59 know	XXX //
60 sleep	XXX //
61 die	mati //
62 kill	XXX //
63 swim	XXX //
64 fly	XXX //
65 walk	XXX //
66 come	avi //
67 lie	XXX //
68 sit	XXX //
69 stand	XXX //
70 give	XXX //
71 say	XXX //
72 sun	masoandro //
73 moon	XXX //
74 star	kinta //
75 water	rano //
76 rain	XXX //
77 stone	vato //
78 sand	XXX //
79 earth	XXX //
80 cloud	XXX //
81 smoke	XXX //
82 fire	afo //
83 ash	XXX //
84 burn	XXX //
85 path	lala //
86 mountain	tendrobohisi //
87 red	XXX //
88 green	XXX //
89 yellow	XXX //
90 white	XXX //
91 black	XXX //
92 night	hariva //
93 hot	XXX //
94 cold	XXX //
95 full	XXX //
96 new	vao //
97 good	XXX //
98 round	XXX //
99 dry	XXX //
100 name	aNara //
MALAGASY_TSIMIHETY{|SoutheastBarito,Malagasic,North-CentralMalagasic,NorthernMalagasic,Tsimihety-Betsimisaraka@}
 1  -15.90   48.84     1615000         xmw
1 I	izahu //
2 you	anau //
3 we	acika //
4 this	XXX //
5 that	XXX //
6 who	XXX //
7 what	XXX //
8 not	XXX //
9 all	XXX //
10 many	XXX //
11 one	araiki //
12 two	arui //
13 big	XXX //
14 long	XXX //
15 small	XXX //
16 woman	XXX //
17 man	XXX //
18 person	uluNu //
19 fish	laku //
20 bird	XXX //
21 dog	fandr$uaka //
22 louse	ou //
23 tree	%kakazu //
24 seed	XXX //
25 leaf	ravini //
26 root	XXX //
27 bark	XXX //
28 skin	huditr~i //
29 flesh	XXX //
30 blood	liu //
31 bone	%tahulana //
32 grease	XXX //
33 egg	XXX //
34 horn	amp~und~u //
35 tail	XXX //
36 feather	XXX //
37 hair	XXX //
38 head	XXX //
39 ear	%sufiNi //
40 eye	%masu //
41 nose	uruNu //
42 mouth	XXX //
43 tooth	nifi //
44 tongue	lela //
45 claw	XXX //
46 foot	XXX //
47 knee	luhalitr~i //
48 hand	%taNaNa //
49 belly	XXX //
50 neck	XXX //
51 breasts	sumundr$ara //
52 heart	XXX //
53 liver	ati //
54 drink	igiaga //
55 eat	XXX //
56 bite	XXX //
57 see	hita //
58 hear	tandr$eNi //
59 know	XXX //
60 sleep	XXX //
61 die	mati //
62 kill	XXX //
63 swim	XXX //
64 fly	XXX //
65 walk	XXX //
66 come	avi //
67 lie	XXX //
68 sit	XXX //
69 stand	XXX //
70 give	XXX //
71 say	XXX //
72 sun	masuva //
73 moon	XXX //
74 star	lakint~ana //
75 water	ranum //
76 rain	XXX //
77 stone	vatu //
78 sand	XXX //
79 earth	XXX //
80 cloud	XXX //
81 smoke	XXX //
82 fire	XXX //
83 ash	XXX //
84 burn	XXX //
85 path	lalaNa //
86 mountain	taneti //
87 red	XXX //
88 green	XXX //
89 yellow	XXX //
90 white	XXX //
91 black	XXX //
92 night	aliNi //
93 hot	XXX //
94 cold	XXX //
95 full	%fenu //
96 new	vau //
97 good	XXX //
98 round	XXX //
99 dry	XXX //
100 name	aNaraNa //
MALAGASY_TSIMIHETY_MANDRITSARA{|SoutheastBarito,Malagasic,North-CentralMalagasic,NorthernMalagasic,Tsimihety-Betsimisaraka@}
 1  -15.83   48.82     1615000         xmw
1 I	zaho //
2 you	ana //
3 we	acika //
4 this	XXX //
5 that	XXX //
6 who	XXX //
7 what	XXX //
8 not	XXX //
9 all	XXX //
10 many	XXX //
11 one	araiki //
12 two	aroa //
13 big	XXX //
14 long	XXX //
15 small	XXX //
16 woman	XXX //
17 man	XXX //
18 person	oloNo //
19 fish	lako //
20 bird	XXX //
21 dog	%amboa //
22 louse	aha //
23 tree	kakazo //
24 seed	XXX //
25 leaf	ravini //
26 root	XXX //
27 bark	XXX //
28 skin	hotidri //
29 flesh	XXX //
30 blood	lio //
31 bone	%taholaNa //
32 grease	XXX //
33 egg	XXX //
34 horn	XXX //
35 tail	XXX //
36 feather	XXX //
37 hair	XXX //
38 head	XXX //
39 ear	sofiNi //
40 eye	%maso //
41 nose	horoNo //
42 mouth	XXX //
43 tooth	nifi //
44 tongue	laila //
45 claw	XXX //
46 foot	XXX //
47 knee	XXX //
48 hand	taNaNa //
49 belly	XXX //
50 neck	XXX //
51 breasts	XXX //
52 heart	XXX //
53 liver	ato //
54 drink	magiaka //
55 eat	XXX //
56 bite	XXX //
57 see	mahita //
58 hear	mitandreNi //
59 know	XXX //
60 sleep	XXX //
61 die	mati //
62 kill	XXX //
63 swim	XXX //
64 fly	XXX //
65 walk	XXX //
66 come	havi //
67 lie	XXX //
68 sit	XXX //
69 stand	XXX //
70 give	XXX //
71 say	XXX //
72 sun	masova //
73 moon	XXX //
74 star	lakintaNa //
75 water	rano //
76 rain	XXX //
77 stone	vato //
78 sand	XXX //
79 earth	XXX //
80 cloud	XXX //
81 smoke	XXX //
82 fire	motro //
83 ash	XXX //
84 burn	XXX //
85 path	lalaNa //
86 mountain	taheti //
87 red	XXX //
88 green	XXX //
89 yellow	XXX //
90 white	XXX //
91 black	XXX //
92 night	haliNi //
93 hot	XXX //
94 cold	XXX //
95 full	XXX //
96 new	mb~alava //
97 good	XXX //
98 round	XXX //
99 dry	XXX //
100 name	aNaraNa //
MALAGASY_VEZO{|SoutheastBarito,Malagasic,SouthwesternMalagasic,WesternMalagasic@}
 1  -23.23   44.30     1210000         skg
1 I	izahu //
2 you	riha //
3 we	atika //
4 this	XXX //
5 that	XXX //
6 who	XXX //
7 what	XXX //
8 not	XXX //
9 all	XXX //
10 many	XXX //
11 one	raike //
12 two	rue //
13 big	XXX //
14 long	XXX //
15 small	XXX //
16 woman	XXX //
17 man	XXX //
18 person	nd~ati //
19 fish	fia //
20 bird	XXX //
21 dog	XXX //
22 louse	hau //
23 tree	hata //
24 seed	XXX //
25 leaf	ravina //
26 root	XXX //
27 bark	XXX //
28 skin	hulice //
29 flesh	XXX //
30 blood	ra //
31 bone	%taulana //
32 grease	XXX //
33 egg	XXX //
34 horn	cifa //
35 tail	XXX //
36 feather	XXX //
37 hair	XXX //
38 head	XXX //
39 ear	%sufi //
40 eye	%masu //
41 nose	uru //
42 mouth	XXX //
43 tooth	hihi //
44 tongue	lela //
45 claw	XXX //
46 foot	XXX //
47 knee	uNg~uce //
48 hand	%ramb~utana //
49 belly	XXX //
50 neck	XXX //
51 breasts	nunu //
52 heart	XXX //
53 liver	ate //
54 drink	inu //
55 eat	XXX //
56 bite	XXX //
57 see	hita //
58 hear	hare //
59 know	XXX //
60 sleep	XXX //
61 die	mate //
62 kill	XXX //
63 swim	XXX //
64 fly	XXX //
65 walk	XXX //
66 come	avi //
67 lie	XXX //
68 sit	XXX //
69 stand	XXX //
70 give	XXX //
71 say	XXX //
72 sun	andr$u //
73 moon	XXX //
74 star	vasia //
75 water	ranum //
76 rain	XXX //
77 stone	vatu //
78 sand	XXX //
79 earth	XXX //
80 cloud	XXX //
81 smoke	XXX //
82 fire	afu //
83 ash	XXX //
84 burn	XXX //
85 path	lala //
86 mountain	vuhiceabu //
87 red	XXX //
88 green	XXX //
89 yellow	XXX //
90 white	XXX //
91 black	XXX //
92 night	ali //
93 hot	XXX //
94 cold	XXX //
95 full	aceka //
96 new	vau //
97 good	XXX //
98 round	XXX //
99 dry	XXX //
100 name	anara //
MALAGASY_ZAFISORO{|SoutheastBarito,Malagasic,North-CentralMalagasic,CentralMalagasic@}
 1  -22.34   47.73     1130000         tkg
1 I	iahu //
2 you	anau //
3 we	acika //
4 this	XXX //
5 that	XXX //
6 who	XXX //
7 what	XXX //
8 not	XXX //
9 all	XXX //
10 many	XXX //
11 one	rai //
12 two	rui //
13 big	XXX //
14 long	XXX //
15 small	XXX //
16 woman	XXX //
17 man	XXX //
18 person	ulu //
19 fish	kena //
20 bird	XXX //
21 dog	XXX //
22 louse	hau //
23 tree	%kakazu //
24 seed	XXX //
25 leaf	ravi //
26 root	XXX //
27 bark	XXX //
28 skin	daru //
29 flesh	XXX //
30 blood	ra //
31 bone	%toula //
32 grease	XXX //
33 egg	XXX //
34 horn	%tandr$uka //
35 tail	XXX //
36 feather	XXX //
37 hair	XXX //
38 head	XXX //
39 ear	tadini //
40 eye	%masu //
41 nose	urun //
42 mouth	XXX //
43 tooth	nifi //
44 tongue	lela //
45 claw	XXX //
46 foot	XXX //
47 knee	spuku //
48 hand	%taNa //
49 belly	XXX //
50 neck	XXX //
51 breasts	nunu //
52 heart	XXX //
53 liver	ati //
54 drink	inun //
55 eat	XXX //
56 bite	XXX //
57 see	hita //
58 hear	ihenu //
59 know	XXX //
60 sleep	XXX //
61 die	mati //
62 kill	XXX //
63 swim	XXX //
64 fly	XXX //
65 walk	XXX //
66 come	avi //
67 lie	XXX //
68 sit	XXX //
69 stand	XXX //
70 give	XXX //
71 say	XXX //
72 sun	masuandr$u //
73 moon	XXX //
74 star	vasia //
75 water	ranum //
76 rain	XXX //
77 stone	vatu //
78 sand	XXX //
79 earth	XXX //
80 cloud	XXX //
81 smoke	XXX //
82 fire	afu //
83 ash	XXX //
84 burn	XXX //
85 path	lalaN //
86 mountain	vuhitr~a //
87 red	XXX //
88 green	XXX //
89 yellow	XXX //
90 white	XXX //
91 black	XXX //
92 night	alin //
93 hot	XXX //
94 cold	XXX //
95 full	%fenu //
96 new	vau //
97 good	XXX //
98 round	XXX //
99 dry	XXX //
100 name	anara //
SAMIHIM{|SoutheastBarito,Maanyan-Paku@}
 1   -2.08  115.08      150000   myn   mhy
1 I	aku //
2 you	ha5u7 //
3 we	takam //
4 this	XXX //
5 that	XXX //
6 who	XXX //
7 what	XXX //
8 not	XXX //
9 all	XXX //
10 many	XXX //
11 one	isa7 //
12 two	ruEh //
13 big	XXX //
14 long	XXX //
15 small	XXX //
16 woman	XXX //
17 man	XXX //
18 person	ulun //
19 fish	kEnah //
20 bird	XXX //
21 dog	duyu7 //
22 louse	kutu //
23 tree	kakau //
24 seed	XXX //
25 leaf	daun //
26 root	XXX //
27 bark	XXX //
28 skin	kudit //
29 flesh	XXX //
30 blood	ira7 //
31 bone	tu7ulaN //
32 grease	XXX //
33 egg	XXX //
34 horn	XXX //
35 tail	XXX //
36 feather	XXX //
37 hair	XXX //
38 head	XXX //
39 ear	silu7 //
40 eye	matE //
41 nose	uruN //
42 mouth	XXX //
43 tooth	dipEn //
44 tongue	lEla7 //
45 claw	XXX //
46 foot	XXX //
47 knee	ulukatuk //
48 hand	%taNan //
49 belly	XXX //
50 neck	XXX //
51 breasts	dada7 //
52 heart	XXX //
53 liver	atEi //
54 drink	minum //
55 eat	XXX //
56 bite	XXX //
57 see	nant~au //
58 hear	karENEi //
59 know	XXX //
60 sleep	XXX //
61 die	matEi //
62 kill	XXX //
63 swim	XXX //
64 fly	XXX //
65 walk	XXX //
66 come	habi7 //
67 lie	XXX //
68 sit	XXX //
69 stand	XXX //
70 give	XXX //
71 say	XXX //
72 sun	matEanrau //
73 moon	XXX //
74 star	bint~aN //
75 water	ranu7 //
76 rain	XXX //
77 stone	batu //
78 sand	XXX //
79 earth	XXX //
80 cloud	XXX //
81 smoke	XXX //
82 fire	apui //
83 ash	XXX //
84 burn	XXX //
85 path	lalan //
86 mountain	gunuN //
87 red	XXX //
88 green	XXX //
89 yellow	XXX //
90 white	XXX //
91 black	XXX //
92 night	kamalEm //
93 hot	XXX //
94 cold	XXX //
95 full	XXX //
96 new	ba7u //
97 good	XXX //
98 round	XXX //
99 dry	XXX //
100 name	aran //
MALAGASY_TANDROY_MAHAFALY_AMBOVOMBE{|SoutheastBarito,Malagasic,SouthwesternMalagasic@}
 1  -25.17   46.08     1300000         tdx
1 I	rano //
2 you	irehe //
3 we	itikaNe //
4 this	XXX //
5 that	XXX //
6 who	XXX //
7 what	XXX //
8 not	XXX //
9 all	XXX //
10 many	XXX //
11 one	raike //
12 two	roe //
13 big	XXX //
14 long	XXX //
15 small	XXX //
16 woman	XXX //
17 man	XXX //
18 person	ndati //
19 fish	fiaNe //
20 bird	XXX //
21 dog	%amboa //
22 louse	hao //
23 tree	hatay //
24 seed	XXX //
25 leaf	raveNe //
26 root	XXX //
27 bark	XXX //
28 skin	holice //
29 flesh	XXX //
30 blood	lio //
31 bone	%taolaNe //
32 grease	XXX //
33 egg	XXX //
34 horn	XXX //
35 tail	XXX //
36 feather	XXX //
37 hair	XXX //
38 head	XXX //
39 ear	ravembia //
40 eye	fihaino //
41 nose	fiNacoNe //
42 mouth	XXX //
43 tooth	famoce //
44 tongue	fameleke //
45 claw	XXX //
46 foot	XXX //
47 knee	XXX //
48 hand	fita //
49 belly	XXX //
50 neck	XXX //
51 breasts	XXX //
52 heart	XXX //
53 liver	ate //
54 drink	minoNe //
55 eat	XXX //
56 bite	XXX //
57 see	mahatrea //
58 hear	micanoNe //
59 know	XXX //
60 sleep	XXX //
61 die	mate //
62 kill	XXX //
63 swim	XXX //
64 fly	XXX //
65 walk	XXX //
66 come	avi //
67 lie	XXX //
68 sit	XXX //
69 stand	XXX //
70 give	XXX //
71 say	XXX //
72 sun	masoandro //
73 moon	XXX //
74 star	kintaNe //
75 water	rano //
76 rain	XXX //
77 stone	vato //
78 sand	XXX //
79 earth	XXX //
80 cloud	XXX //
81 smoke	XXX //
82 fire	afo //
83 ash	XXX //
84 burn	XXX //
85 path	lalaNe //
86 mountain	vohice //
87 red	XXX //
88 green	XXX //
89 yellow	XXX //
90 white	XXX //
91 black	XXX //
92 night	haleNe //
93 hot	XXX //
94 cold	XXX //
95 full	XXX //
96 new	vao //
97 good	XXX //
98 round	XXX //
99 dry	XXX //
100 name	aNaraNe //
MALAGASY_TANDROY_MAHAFALY_AMPANIHY{|SoutheastBarito,Malagasic,SouthwesternMalagasic@}
 1  -24.68   44.73     1300000         tdx
1 I	irano //
2 you	iriha //
3 we	itika //
4 this	XXX //
5 that	XXX //
6 who	XXX //
7 what	XXX //
8 not	XXX //
9 all	XXX //
10 many	XXX //
11 one	raike //
12 two	roe //
13 big	XXX //
14 long	XXX //
15 small	XXX //
16 woman	XXX //
17 man	XXX //
18 person	ndati //
19 fish	fia //
20 bird	XXX //
21 dog	%amboa //
22 louse	hao //
23 tree	hetae //
24 seed	XXX //
25 leaf	rave //
26 root	XXX //
27 bark	XXX //
28 skin	holine //
29 flesh	XXX //
30 blood	lio //
31 bone	%taola //
32 grease	XXX //
33 egg	XXX //
34 horn	XXX //
35 tail	XXX //
36 feather	XXX //
37 hair	XXX //
38 head	XXX //
39 ear	sofi //
40 eye	fijere //
41 nose	oro //
42 mouth	XXX //
43 tooth	nife //
44 tongue	lela //
45 claw	XXX //
46 foot	XXX //
47 knee	XXX //
48 hand	taNa //
49 belly	XXX //
50 neck	XXX //
51 breasts	XXX //
52 heart	XXX //
53 liver	atene //
54 drink	mino //
55 eat	XXX //
56 bite	XXX //
57 see	mahisake //
58 hear	micano //
59 know	XXX //
60 sleep	XXX //
61 die	mate //
62 kill	XXX //
63 swim	XXX //
64 fly	XXX //
65 walk	XXX //
66 come	avi //
67 lie	XXX //
68 sit	XXX //
69 stand	XXX //
70 give	XXX //
71 say	XXX //
72 sun	masoandro //
73 moon	XXX //
74 star	kinta //
75 water	rano //
76 rain	XXX //
77 stone	vato //
78 sand	XXX //
79 earth	XXX //
80 cloud	XXX //
81 smoke	XXX //
82 fire	afo //
83 ash	XXX //
84 burn	XXX //
85 path	lala //
86 mountain	vohice //
87 red	XXX //
88 green	XXX //
89 yellow	XXX //
90 white	XXX //
91 black	XXX //
92 night	haleke //
93 hot	XXX //
94 cold	XXX //
95 full	XXX //
96 new	vao //
97 good	XXX //
98 round	XXX //
99 dry	XXX //
100 name	aNare //
PAKU{|SoutheastBarito,Maanyan-Paku@}
 1   -1.83  114.92        3500         pku
1 I	uki7 //
2 you	iko7 //
3 we	takam //
4 this	XXX //
5 that	XXX //
6 who	XXX //
7 what	XXX //
8 not	XXX //
9 all	XXX //
10 many	XXX //
11 one	Erai //
12 two	ruo //
13 big	XXX //
14 long	XXX //
15 small	XXX //
16 woman	XXX //
17 man	XXX //
18 person	ulun //
19 fish	kEnah //
20 bird	XXX //
21 dog	ant~ahu //
22 louse	kutu //
23 tree	kakau //
24 seed	XXX //
25 leaf	raun //
26 root	XXX //
27 bark	XXX //
28 skin	upak //
29 flesh	XXX //
30 blood	ira7 //
31 bone	ta7ulaN //
32 grease	XXX //
33 egg	XXX //
34 horn	XXX //
35 tail	XXX //
36 feather	XXX //
37 hair	XXX //
38 head	XXX //
39 ear	silu7 //
40 eye	mato //
41 nose	uruN //
42 mouth	XXX //
43 tooth	dipEn //
44 tongue	lEla7 //
45 claw	XXX //
46 foot	XXX //
47 knee	ulok katok //
48 hand	loNun //
49 belly	XXX //
50 neck	XXX //
51 breasts	dada7 //
52 heart	XXX //
53 liver	atE //
54 drink	No7o*t //
55 eat	XXX //
56 bite	XXX //
57 see	kitE7 //
58 hear	karENEi //
59 know	XXX //
60 sleep	XXX //
61 die	matE //
62 kill	XXX //
63 swim	XXX //
64 fly	XXX //
65 walk	XXX //
66 come	habi7 //
67 lie	XXX //
68 sit	XXX //
69 stand	XXX //
70 give	XXX //
71 say	XXX //
72 sun	matEanrau //
73 moon	XXX //
74 star	bibihiaN //
75 water	ranu7 //
76 rain	XXX //
77 stone	batu //
78 sand	XXX //
79 earth	XXX //
80 cloud	XXX //
81 smoke	XXX //
82 fire	apui //
83 ash	XXX //
84 burn	XXX //
85 path	pasiar //
86 mountain	gunuN //
87 red	XXX //
88 green	XXX //
89 yellow	XXX //
90 white	XXX //
91 black	XXX //
92 night	kamalum //
93 hot	XXX //
94 cold	XXX //
95 full	XXX //
96 new	bayu //
97 good	XXX //
98 round	XXX //
99 dry	XXX //
100 name	Naran //
     
