# Supplementary material for: A test of Generalized Bayesian dating: A new linguistic dating method
Source: PLoS One. 2020 Aug 12;15(8):e0236522. doi: 10.1371/journal.pone.0236522 (PMC7423060; doi:10.1371/journal.pone.0236522)
Supplement: S3 File — The word lists for 30 calibration points required for running the asjp62c program. The dates for each calibration point are also supplied along. (ZIP) [file pone.0236522.s003.zip › S3 Supporting Information/Benue-Congo.txt]

     2     1     0     1    92    72                       
(I4,20X,10A1)
   1                    I
   2                    you
   3                    we
  11                    one
  12                    two
  18                    person
  19                    fish
  21                    dog
  22                    louse
  23                    tree
  25                    leaf
  28                    skin
  30                    blood
  31                    bone
  34                    horn
  39                    ear
  40                    eye
  41                    nose
  43                    tooth
  44                    tongue
  47                    knee
  48                    hand
  51                    breast
  53                    liver
  54                    drink
  57                    see
  58                    hear
  61                    die
  66                    come
  72                    sun
  74                    star
  75                    water
  77                    stone
  82                    fire
  85                    path
  86                    mountain
  92                    night
  95                    full
  96                    new
 100                    name
                                     
p
b
f
v
m
w             
8       
t
d
s
z
c
n
r
l       
S
Z       
C
j
T       
5
y
k
g
x
N
q                     
X
h
7
L
4
G
!       
i   
e
E
3
a
u
o
       
                                 
BATU_ANWE{|Benue-Congo,Bantoid,SouthernBantoid,Tivoid,NorthTivoid@}
 3    6.83   11.00       25000         btu
1 I	XXX //
2 you	XXX //
3 we	XXX //
4 this	XXX //
5 that	XXX //
6 who	XXX //
7 what	XXX //
8 not	XXX //
9 all	XXX //
10 many	XXX //
11 one	funu //
12 two	fiare //
13 big	XXX //
14 long	XXX //
15 small	XXX //
16 woman	XXX //
17 man	XXX //
18 person	nil //
19 fish	Sfu //
20 bird	XXX //
21 dog	bw~a //
22 louse	5ere //
23 tree	ky~e //
24 seed	XXX //
25 leaf	fy~e //
26 root	XXX //
27 bark	XXX //
28 skin	ge //
29 flesh	XXX //
30 blood	fom //
31 bone	ku //
32 grease	XXX //
33 egg	XXX //
34 horn	soN //
35 tail	XXX //
36 feather	XXX //
37 hair	XXX //
38 head	XXX //
39 ear	ky~e //
40 eye	Si //
41 nose	5w~un //
42 mouth	XXX //
43 tooth	5i //
44 tongue	nEm //
45 claw	XXX //
46 foot	XXX //
47 knee	5u //
48 hand	bw~o //
49 belly	XXX //
50 neck	XXX //
51 breasts	ma //
52 heart	XXX //
53 liver	XXX //
54 drink	Nw~a //
55 eat	XXX //
56 bite	XXX //
57 see	nE //
58 hear	Nw~a //
59 know	XXX //
60 sleep	XXX //
61 die	kw~e //
62 kill	XXX //
63 swim	XXX //
64 fly	XXX //
65 walk	XXX //
66 come	ba, xam //
67 lie	XXX //
68 sit	XXX //
69 stand	XXX //
70 give	XXX //
71 say	XXX //
72 sun	Nw~a //
73 moon	XXX //
74 star	Nw~awe //
75 water	gomo //
76 rain	XXX //
77 stone	tola //
78 sand	XXX //
79 earth	XXX //
80 cloud	XXX //
81 smoke	XXX //
82 fire	gu //
83 ash	XXX //
84 burn	XXX //
85 path	b3re //
86 mountain	z3n //
87 red	XXX //
88 green	XXX //
89 yellow	XXX //
90 white	XXX //
91 black	XXX //
92 night	XXX //
93 hot	XXX //
94 cold	XXX //
95 full	taNg~ege //
96 new	fa //
97 good	XXX //
98 round	XXX //
99 dry	XXX //
100 name	ta //
BABUNGO{|Benue-Congo,Bantoid,SouthernBantoid,WideGrassfields,NarrowGrassfields,Ring,SouthRing,Babungoic@}
 1    6.12   10.42       27000   bab   bav
1 I	m3 //
2 you	a, xo //
3 we	ns~iN //
4 this	XXX //
5 that	XXX //
6 who	XXX //
7 what	XXX //
8 not	XXX //
9 all	XXX //
10 many	XXX //
11 one	mu7 //
12 two	bo //
13 big	XXX //
14 long	XXX //
15 small	XXX //
16 woman	XXX //
17 man	XXX //
18 person	w3 //
19 fish	su //
20 bird	XXX //
21 dog	bu //
22 louse	nt~3 //
23 tree	t3 //
24 seed	XXX //
25 leaf	vi, fo //
26 root	XXX //
27 bark	XXX //
28 skin	go //
29 flesh	XXX //
30 blood	nS~i //
31 bone	xut3 //
32 grease	XXX //
33 egg	XXX //
34 horn	nd~aw //
35 tail	XXX //
36 feather	XXX //
37 hair	XXX //
38 head	XXX //
39 ear	tul3 //
40 eye	s3 //
41 nose	zw~i //
42 mouth	XXX //
43 tooth	g37 //
44 tongue	nd~it3 //
45 claw	XXX //
46 foot	XXX //
47 knee	toy3 //
48 hand	xo //
49 belly	XXX //
50 neck	XXX //
51 breasts	m3N //
52 heart	XXX //
53 liver	t3N //
54 drink	nu //
55 eat	XXX //
56 bite	XXX //
57 see	ye //
58 hear	zo //
59 know	XXX //
60 sleep	XXX //
61 die	ku //
62 kill	XXX //
63 swim	XXX //
64 fly	XXX //
65 walk	XXX //
66 come	jw~i //
67 lie	XXX //
68 sit	XXX //
69 stand	XXX //
70 give	XXX //
71 say	XXX //
72 sun	SiSw~i //
73 moon	XXX //
74 star	jw~iN //
75 water	mu //
76 rain	XXX //
77 stone	No7 //
78 sand	XXX //
79 earth	XXX //
80 cloud	XXX //
81 smoke	XXX //
82 fire	wi //
83 ash	XXX //
84 burn	XXX //
85 path	j3 //
86 mountain	baN //
87 red	XXX //
88 green	XXX //
89 yellow	XXX //
90 white	XXX //
91 black	XXX //
92 night	tu7 //
93 hot	XXX //
94 cold	XXX //
95 full	lw~aN //
96 new	fi //
97 good	XXX //
98 round	XXX //
99 dry	XXX //
100 name	zi //
LEYIGHA{|Benue-Congo,DeltaCross,UpperCross,CentralUpperCross,East-WestCentralDeltaCross,Mbembe-Legbo,Legboic,Lenyima-Leyigha@}
 2    5.99    8.21       10000         ayi
1 I	amiN //
2 you	awo //
3 we	amaN //
4 this	XXX //
5 that	XXX //
6 who	XXX //
7 what	XXX //
8 not	XXX //
9 all	XXX //
10 many	XXX //
11 one	wanni //
12 two	affoN //
13 big	XXX //
14 long	XXX //
15 small	XXX //
16 woman	XXX //
17 man	XXX //
18 person	onoN //
19 fish	Esa //
20 bird	XXX //
21 dog	Evva //
22 louse	edde //
23 tree	getti //
24 seed	XXX //
25 leaf	lEgwaN //
26 root	XXX //
27 bark	XXX //
28 skin	gEkpaN //
29 flesh	XXX //
30 blood	ayi //
31 bone	gEko //
32 grease	XXX //
33 egg	XXX //
34 horn	lefu //
35 tail	XXX //
36 feather	XXX //
37 hair	XXX //
38 head	XXX //
39 ear	gotoN //
40 eye	dEN //
41 nose	wuN //
42 mouth	XXX //
43 tooth	lEha //
44 tongue	lEda //
45 claw	XXX //
46 foot	XXX //
47 knee	leduduNi //
48 hand	XXX //
49 belly	XXX //
50 neck	XXX //
51 breasts	lEba //
52 heart	XXX //
53 liver	XXX //
54 drink	gw~a //
55 eat	XXX //
56 bite	XXX //
57 see	se //
58 hear	koma //
59 know	XXX //
60 sleep	XXX //
61 die	bo //
62 kill	XXX //
63 swim	XXX //
64 fly	XXX //
65 walk	XXX //
66 come	fuxa, naxa //
67 lie	XXX //
68 sit	XXX //
69 stand	XXX //
70 give	XXX //
71 say	XXX //
72 sun	eTi //
73 moon	XXX //
74 star	Ekpakpana //
75 water	ayi //
76 rain	XXX //
77 stone	gotta //
78 sand	XXX //
79 earth	XXX //
80 cloud	XXX //
81 smoke	XXX //
82 fire	EkwoN //
83 ash	XXX //
84 burn	XXX //
85 path	edeN //
86 mountain	ekpolo //
87 red	XXX //
88 green	XXX //
89 yellow	XXX //
90 white	XXX //
91 black	XXX //
92 night	geTivEN //
93 hot	XXX //
94 cold	XXX //
95 full	o wuxi //
96 new	o hama //
97 good	XXX //
98 round	XXX //
99 dry	XXX //
100 name	lEhE //
NSENGA{|Benue-Congo,Bantoid,SouthernBantoid,NarrowBantu,EastBantu,Sabi@}
 1  -14.05   30.83      562100   nse   nse
1 I	neo, ne //
2 you	weo, we //
3 we	seo, se //
4 this	XXX //
5 that	XXX //
6 who	XXX //
7 what	XXX //
8 not	XXX //
9 all	XXX //
10 many	XXX //
11 one	mo //
12 two	wiri //
13 big	XXX //
14 long	XXX //
15 small	XXX //
16 woman	XXX //
17 man	XXX //
18 person	nt~u //
19 fish	sawi //
20 bird	XXX //
21 dog	bw~a //
22 louse	da //
23 tree	muti //
24 seed	XXX //
25 leaf	tepo //
26 root	XXX //
27 bark	XXX //
28 skin	kupo //
29 flesh	XXX //
30 blood	lopa //
31 bone	fupa //
32 grease	XXX //
33 egg	XXX //
34 horn	seNg~o //
35 tail	XXX //
36 feather	XXX //
37 hair	XXX //
38 head	XXX //
39 ear	tu //
40 eye	iso //
41 nose	puno //
42 mouth	XXX //
43 tooth	ino //
44 tongue	limi //
45 claw	XXX //
46 foot	XXX //
47 knee	kokola //
48 hand	anj~a //
49 belly	XXX //
50 neck	XXX //
51 breasts	iwa //
52 heart	XXX //
53 liver	Ciu //
54 drink	mw~a //
55 eat	XXX //
56 bite	XXX //
57 see	wona, ona //
58 hear	mvw$a //
59 know	XXX //
60 sleep	XXX //
61 die	fw~a //
62 kill	XXX //
63 swim	XXX //
64 fly	XXX //
65 walk	XXX //
66 come	za //
67 lie	XXX //
68 sit	XXX //
69 stand	XXX //
70 give	XXX //
71 say	XXX //
72 sun	uwa //
73 moon	XXX //
74 star	tand~ara //
75 water	anz~i //
76 rain	XXX //
77 stone	ala, wa //
78 sand	XXX //
79 earth	XXX //
80 cloud	XXX //
81 smoke	XXX //
82 fire	lilo //
83 ash	XXX //
84 burn	XXX //
85 path	jira //
86 mountain	piri //
87 red	XXX //
88 green	XXX //
89 yellow	XXX //
90 white	XXX //
91 black	XXX //
92 night	siku //
93 hot	XXX //
94 cold	XXX //
95 full	zula //
96 new	alomb~a //
97 good	XXX //
98 round	XXX //
99 dry	XXX //
100 name	ina //
OKPAMHERI{|Benue-Congo,Akpes-Edoid,Edoid,NorthwesternEdoid,SouthernNorthwesternEdoid@}
 2    7.50    5.95       30000         opa
1 I	mi, ma //
2 you	XXX //
3 we	mani //
4 this	XXX //
5 that	XXX //
6 who	XXX //
7 what	XXX //
8 not	XXX //
9 all	XXX //
10 many	XXX //
11 one	ovo //
12 two	avo //
13 big	XXX //
14 long	XXX //
15 small	XXX //
16 woman	XXX //
17 man	XXX //
18 person	XXX //
19 fish	alakara //
20 bird	XXX //
21 dog	abuwa //
22 louse	XXX //
23 tree	osa //
24 seed	XXX //
25 leaf	XXX //
26 root	XXX //
27 bark	XXX //
28 skin	agb~i //
29 flesh	XXX //
30 blood	aja //
31 bone	ufue //
32 grease	XXX //
33 egg	XXX //
34 horn	XXX //
35 tail	XXX //
36 feather	XXX //
37 hair	XXX //
38 head	XXX //
39 ear	oso //
40 eye	ulo //
41 nose	uso //
42 mouth	XXX //
43 tooth	ako //
44 tongue	orami //
45 claw	XXX //
46 foot	XXX //
47 knee	ipo //
48 hand	obo, abo //
49 belly	XXX //
50 neck	XXX //
51 breasts	XXX //
52 heart	XXX //
53 liver	XXX //
54 drink	won //
55 eat	XXX //
56 bite	XXX //
57 see	mina //
58 hear	so //
59 know	XXX //
60 sleep	XXX //
61 die	gu //
62 kill	XXX //
63 swim	XXX //
64 fly	XXX //
65 walk	XXX //
66 come	yi //
67 lie	XXX //
68 sit	XXX //
69 stand	XXX //
70 give	XXX //
71 say	XXX //
72 sun	ovo //
73 moon	XXX //
74 star	XXX //
75 water	ama //
76 rain	XXX //
77 stone	arasa, asa //
78 sand	XXX //
79 earth	XXX //
80 cloud	XXX //
81 smoke	XXX //
82 fire	asani //
83 ash	XXX //
84 burn	XXX //
85 path	opopo //
86 mountain	XXX //
87 red	XXX //
88 green	XXX //
89 yellow	XXX //
90 white	XXX //
91 black	XXX //
92 night	a*su //
93 hot	XXX //
94 cold	XXX //
95 full	XXX //
96 new	XXX //
97 good	XXX //
98 round	XXX //
99 dry	XXX //
100 name	ava //
C24_KOYO_ZWE{|Benue-Congo,Bantoid,SouthernBantoid,NarrowBantu,Central-WesternBantu,Koyo-Mboshi@}
 1   -0.67   15.67        1000         koh
1 I	XXX //
2 you	XXX //
3 we	XXX //
4 this	XXX //
5 that	XXX //
6 who	XXX //
7 what	XXX //
8 not	XXX //
9 all	XXX //
10 many	XXX //
11 one	oxoxo //
12 two	ba //
13 big	XXX //
14 long	XXX //
15 small	XXX //
16 woman	XXX //
17 man	XXX //
18 person	ro //
19 fish	swe //
20 bird	XXX //
21 dog	bwande //
22 louse	ncia //
23 tree	bwa //
24 seed	XXX //
25 leaf	kasi //
26 root	XXX //
27 bark	XXX //
28 skin	koro //
29 flesh	XXX //
30 blood	longo //
31 bone	kuba //
32 grease	XXX //
33 egg	XXX //
34 horn	sexa //
35 tail	XXX //
36 feather	XXX //
37 hair	XXX //
38 head	XXX //
39 ear	twe //
40 eye	su //
41 nose	mba //
42 mouth	XXX //
43 tooth	na //
44 tongue	lemu //
45 claw	XXX //
46 foot	XXX //
47 knee	ngoxoro //
48 hand	XXX //
49 belly	XXX //
50 neck	XXX //
51 breasts	bE //
52 heart	XXX //
53 liver	ba //
54 drink	nywa //
55 eat	XXX //
56 bite	XXX //
57 see	ta //
58 hear	yoxo //
59 know	XXX //
60 sleep	XXX //
61 die	wa //
62 kill	XXX //
63 swim	XXX //
64 fly	XXX //
65 walk	XXX //
66 come	yaxa //
67 lie	XXX //
68 sit	XXX //
69 stand	XXX //
70 give	XXX //
71 say	XXX //
72 sun	kanga //
73 moon	XXX //
74 star	Eri //
75 water	a //
76 rain	XXX //
77 stone	bwe //
78 sand	XXX //
79 earth	XXX //
80 cloud	XXX //
81 smoke	XXX //
82 fire	iya //
83 ash	XXX //
84 burn	XXX //
85 path	zia, koyo //
86 mountain	kuli //
87 red	XXX //
88 green	XXX //
89 yellow	XXX //
90 white	XXX //
91 black	XXX //
92 night	ko //
93 hot	XXX //
94 cold	XXX //
95 full	nya //
96 new	sixa //
97 good	XXX //
98 round	XXX //
99 dry	XXX //
100 name	kombo //
LENGOLA_2{|Benue-Congo,Bantoid,SouthernBantoid,NarrowBantu,Lebonya@}
 1   -0.50   25.00      100000         lej
1 I	XXX //
2 you	XXX //
3 we	XXX //
4 this	XXX //
5 that	XXX //
6 who	XXX //
7 what	XXX //
8 not	XXX //
9 all	XXX //
10 many	XXX //
11 one	moi //
12 two	bili, pili //
13 big	XXX //
14 long	XXX //
15 small	XXX //
16 woman	XXX //
17 man	XXX //
18 person	Se //
19 fish	titi //
20 bird	XXX //
21 dog	mbua //
22 louse	nd~a //
23 tree	ti //
24 seed	XXX //
25 leaf	poli //
26 root	XXX //
27 bark	XXX //
28 skin	ba //
29 flesh	XXX //
30 blood	5ika //
31 bone	alo //
32 grease	XXX //
33 egg	XXX //
34 horn	pakala //
35 tail	XXX //
36 feather	XXX //
37 hair	XXX //
38 head	XXX //
39 ear	toi //
40 eye	jo //
41 nose	lu //
42 mouth	XXX //
43 tooth	5o //
44 tongue	lami //
45 claw	XXX //
46 foot	XXX //
47 knee	lu //
48 hand	XXX //
49 belly	XXX //
50 neck	XXX //
51 breasts	b"ali //
52 heart	XXX //
53 liver	5i //
54 drink	Nu //
55 eat	XXX //
56 bite	XXX //
57 see	en //
58 hear	yok //
59 know	XXX //
60 sleep	XXX //
61 die	ugw //
62 kill	XXX //
63 swim	XXX //
64 fly	XXX //
65 walk	XXX //
66 come	uk //
67 lie	XXX //
68 sit	XXX //
69 stand	XXX //
70 give	XXX //
71 say	XXX //
72 sun	b"a //
73 moon	XXX //
74 star	duwaduwa //
75 water	liba //
76 rain	XXX //
77 stone	b"oi //
78 sand	XXX //
79 earth	XXX //
80 cloud	XXX //
81 smoke	XXX //
82 fire	sala //
83 ash	XXX //
84 burn	XXX //
85 path	aki //
86 mountain	tala //
87 red	XXX //
88 green	XXX //
89 yellow	XXX //
90 white	XXX //
91 black	XXX //
92 night	to //
93 hot	XXX //
94 cold	XXX //
95 full	ijala //
96 new	a katatino //
97 good	XXX //
98 round	XXX //
99 dry	XXX //
100 name	5a //
BAKPINKA{|Benue-Congo,DeltaCross,UpperCross,Agoi-Doko-Iyoniyong@}
 1    5.27    8.26           0         bbs
1 I	am //
2 you	o //
3 we	abut //
4 this	XXX //
5 that	XXX //
6 who	XXX //
7 what	XXX //
8 not	XXX //
9 all	XXX //
10 many	XXX //
11 one	Nuni //
12 two	ban //
13 big	XXX //
14 long	XXX //
15 small	XXX //
16 woman	XXX //
17 man	XXX //
18 person	not //
19 fish	eren gammum //
20 bird	XXX //
21 dog	bwa //
22 louse	d3N //
23 tree	re //
24 seed	XXX //
25 leaf	guN //
26 root	XXX //
27 bark	XXX //
28 skin	kpEi //
29 flesh	XXX //
30 blood	mui //
31 bone	g3p //
32 grease	XXX //
33 egg	XXX //
34 horn	yu //
35 tail	XXX //
36 feather	XXX //
37 hair	XXX //
38 head	XXX //
39 ear	ro //
40 eye	5En //
41 nose	sun //
42 mouth	XXX //
43 tooth	diEn //
44 tongue	ta //
45 claw	XXX //
46 foot	XXX //
47 knee	duN //
48 hand	XXX //
49 belly	XXX //
50 neck	XXX //
51 breasts	bEy //
52 heart	XXX //
53 liver	XXX //
54 drink	kw~ot //
55 eat	XXX //
56 bite	XXX //
57 see	mna //
58 hear	gop //
59 know	XXX //
60 sleep	XXX //
61 die	p3 //
62 kill	XXX //
63 swim	XXX //
64 fly	XXX //
65 walk	XXX //
66 come	doken //
67 lie	XXX //
68 sit	XXX //
69 stand	XXX //
70 give	XXX //
71 say	XXX //
72 sun	non //
73 moon	XXX //
74 star	goNgoni //
75 water	mum //
76 rain	XXX //
77 stone	raN //
78 sand	XXX //
79 earth	XXX //
80 cloud	XXX //
81 smoke	XXX //
82 fire	gon //
83 ash	XXX //
84 burn	XXX //
85 path	dEn //
86 mountain	gon //
87 red	XXX //
88 green	XXX //
89 yellow	XXX //
90 white	XXX //
91 black	XXX //
92 night	titiya //
93 hot	XXX //
94 cold	XXX //
95 full	bobari //
96 new	gewommi //
97 good	XXX //
98 round	XXX //
99 dry	XXX //
100 name	goN //
TIV_2{|Benue-Congo,Bantoid,SouthernBantoid,Tivoid,CentralTivoid,CentralTivoidA,Tiv-Evand,Tiv-Iyive-Otanga@}
 1    7.50    9.00     2210000   tiv   tiv
1 I	XXX //
2 you	XXX //
3 we	XXX //
4 this	XXX //
5 that	XXX //
6 who	XXX //
7 what	XXX //
8 not	XXX //
9 all	XXX //
10 many	XXX //
11 one	mom //
12 two	har //
13 big	XXX //
14 long	XXX //
15 small	XXX //
16 woman	XXX //
17 man	XXX //
18 person	or //
19 fish	Su //
20 bird	XXX //
21 dog	yw~a //
22 louse	iusu //
23 tree	kon //
24 seed	XXX //
25 leaf	kw~a //
26 root	XXX //
27 bark	XXX //
28 skin	kw~av //
29 flesh	XXX //
30 blood	wamb~e //
31 bone	kuhe //
32 grease	XXX //
33 egg	XXX //
34 horn	koru //
35 tail	XXX //
36 feather	XXX //
37 hair	XXX //
38 head	XXX //
39 ear	tou //
40 eye	Se //
41 nose	hiNg~a //
42 mouth	XXX //
43 tooth	5i //
44 tongue	nomb~or //
45 claw	XXX //
46 foot	XXX //
47 knee	5u //
48 hand	we //
49 belly	XXX //
50 neck	XXX //
51 breasts	ty~umb~a //
52 heart	XXX //
53 liver	temam //
54 drink	ma //
55 eat	XXX //
56 bite	XXX //
57 see	neNg~e //
58 hear	uNgw$a //
59 know	XXX //
60 sleep	XXX //
61 die	kp~e //
62 kill	XXX //
63 swim	XXX //
64 fly	XXX //
65 walk	XXX //
66 come	va //
67 lie	XXX //
68 sit	XXX //
69 stand	XXX //
70 give	XXX //
71 say	XXX //
72 sun	yaNg~e //
73 moon	XXX //
74 star	San //
75 water	gere //
76 rain	XXX //
77 stone	wen //
78 sand	XXX //
79 earth	XXX //
80 cloud	XXX //
81 smoke	XXX //
82 fire	usu //
83 ash	XXX //
84 burn	XXX //
85 path	gb~end~a //
86 mountain	wo //
87 red	XXX //
88 green	XXX //
89 yellow	XXX //
90 white	XXX //
91 black	XXX //
92 night	tu //
93 hot	XXX //
94 cold	XXX //
95 full	iv //
96 new	he //
97 good	XXX //
98 round	XXX //
99 dry	XXX //
100 name	ti //
KIMATENGO{|Benue-Congo,Bantoid,SouthernBantoid,NarrowBantu,EastBantu,Rufiji-Ruvuma,Rufijic,Matengic@}
 1  -11.00   34.83      150000         mgv
1 I	ni, neNg~a //
2 you	weNg~a //
3 we	tw~eNg~a, tu //
4 this	XXX //
5 that	XXX //
6 who	XXX //
7 what	XXX //
8 not	XXX //
9 all	XXX //
10 many	XXX //
11 one	yumo //
12 two	wili //
13 big	XXX //
14 long	XXX //
15 small	XXX //
16 woman	XXX //
17 man	XXX //
18 person	XXX //
19 fish	homb~a //
20 bird	XXX //
21 dog	bw~a //
22 louse	lila //
23 tree	koNg~o //
24 seed	XXX //
25 leaf	hamb~a //
26 root	XXX //
27 bark	XXX //
28 skin	kanda //
29 flesh	XXX //
30 blood	ahi //
31 bone	hupa //
32 grease	XXX //
33 egg	XXX //
34 horn	5eru //
35 tail	XXX //
36 feather	XXX //
37 hair	XXX //
38 head	XXX //
39 ear	kutu //
40 eye	iho //
41 nose	bulu //
42 mouth	XXX //
43 tooth	ino //
44 tongue	limi //
45 claw	XXX //
46 foot	XXX //
47 knee	yugw~a //
48 hand	woko //
49 belly	XXX //
50 neck	XXX //
51 breasts	Ng~aNg~a, wele //
52 heart	XXX //
53 liver	mani //
54 drink	nw~a //
55 eat	XXX //
56 bite	XXX //
57 see	wona, lola //
58 hear	yuhw~a, pilakana //
59 know	XXX //
60 sleep	XXX //
61 die	hw~a, yiwalila //
62 kill	XXX //
63 swim	XXX //
64 fly	XXX //
65 walk	XXX //
66 come	hisa //
67 lie	XXX //
68 sit	XXX //
69 stand	XXX //
70 give	XXX //
71 say	XXX //
72 sun	uwa //
73 moon	XXX //
74 star	tondw$a //
75 water	masi //
76 rain	XXX //
77 stone	gaNg~a, liwu //
78 sand	XXX //
79 earth	XXX //
80 cloud	XXX //
81 smoke	XXX //
82 fire	oto //
83 ash	XXX //
84 burn	XXX //
85 path	dila //
86 mountain	tumb~i //
87 red	XXX //
88 green	XXX //
89 yellow	XXX //
90 white	XXX //
91 black	XXX //
92 night	kilu //
93 hot	XXX //
94 cold	XXX //
95 full	gelela, tw~i //
96 new	ahinu //
97 good	XXX //
98 round	XXX //
99 dry	XXX //
100 name	hina //
IDU{|Benue-Congo,Benue-CongoPlateau,WesternBenue-CongoPlateau,NorthwesternBenue-CongoPlateau,Koroic@}
 2    9.08    7.75       78000         ldb
1 I	mum //
2 you	No //
3 we	mEn //
4 this	XXX //
5 that	XXX //
6 who	XXX //
7 what	XXX //
8 not	XXX //
9 all	XXX //
10 many	XXX //
11 one	ny~iN //
12 two	va //
13 big	XXX //
14 long	XXX //
15 small	XXX //
16 woman	XXX //
17 man	XXX //
18 person	unera //
19 fish	uber //
20 bird	XXX //
21 dog	iTvw~i //
22 louse	iro //
23 tree	uTiTi //
24 seed	XXX //
25 leaf	uyErE //
26 root	XXX //
27 bark	XXX //
28 skin	ubv~ur //
29 flesh	XXX //
30 blood	acir //
31 bone	upf~upf~u //
32 grease	XXX //
33 egg	XXX //
34 horn	ucum //
35 tail	XXX //
36 feather	XXX //
37 hair	XXX //
38 head	XXX //
39 ear	utu //
40 eye	usu //
41 nose	iNw~u //
42 mouth	XXX //
43 tooth	uny~i //
44 tongue	urEm //
45 claw	XXX //
46 foot	XXX //
47 knee	ucuru //
48 hand	ubok //
49 belly	XXX //
50 neck	XXX //
51 breasts	ubE* //
52 heart	XXX //
53 liver	azh~a*i* //
54 drink	hw~a //
55 eat	XXX //
56 bite	XXX //
57 see	ny~a //
58 hear	gu* //
59 know	XXX //
60 sleep	XXX //
61 die	kp~eya //
62 kill	XXX //
63 swim	XXX //
64 fly	XXX //
65 walk	XXX //
66 come	ba //
67 lie	XXX //
68 sit	XXX //
69 stand	XXX //
70 give	XXX //
71 say	XXX //
72 sun	sh~anum //
73 moon	XXX //
74 star	icEr //
75 water	amE //
76 rain	XXX //
77 stone	utar //
78 sand	XXX //
79 earth	XXX //
80 cloud	XXX //
81 smoke	XXX //
82 fire	ura //
83 ash	XXX //
84 burn	XXX //
85 path	ucind~i //
86 mountain	igu* //
87 red	XXX //
88 green	XXX //
89 yellow	XXX //
90 white	XXX //
91 black	XXX //
92 night	cuka //
93 hot	XXX //
94 cold	XXX //
95 full	XXX //
96 new	kufa //
97 good	XXX //
98 round	XXX //
99 dry	XXX //
100 name	ico //
GOKANA{|Benue-Congo,DeltaCross,Ogonoid,EastOgonoid@}
 1    4.58    7.33      100000   gok   gkn
1 I	nda //
2 you	olo //
3 we	bele //
4 this	XXX //
5 that	XXX //
6 who	XXX //
7 what	XXX //
8 not	XXX //
9 all	XXX //
10 many	XXX //
11 one	EnE //
12 two	ba //
13 big	XXX //
14 long	XXX //
15 small	XXX //
16 woman	XXX //
17 man	XXX //
18 person	nE*n //
19 fish	Ta* //
20 bird	XXX //
21 dog	gbogo //
22 louse	kibn //
23 tree	te //
24 seed	XXX //
25 leaf	pasa* //
26 root	XXX //
27 bark	XXX //
28 skin	kpan //
29 flesh	XXX //
30 blood	mi* //
31 bone	kpo* //
32 grease	XXX //
33 egg	XXX //
34 horn	ko //
35 tail	XXX //
36 feather	XXX //
37 hair	XXX //
38 head	XXX //
39 ear	to* //
40 eye	dE* //
41 nose	biE* //
42 mouth	XXX //
43 tooth	da //
44 tongue	dE*m //
45 claw	XXX //
46 foot	XXX //
47 knee	dudu*mto //
48 hand	ba //
49 belly	XXX //
50 neck	XXX //
51 breasts	ma* //
52 heart	XXX //
53 liver	TiE zib //
54 drink	o* //
55 eat	XXX //
56 bite	XXX //
57 see	mo*n //
58 hear	da* //
59 know	XXX //
60 sleep	XXX //
61 die	u //
62 kill	XXX //
63 swim	XXX //
64 fly	XXX //
65 walk	XXX //
66 come	du //
67 lie	XXX //
68 sit	XXX //
69 stand	XXX //
70 give	XXX //
71 say	XXX //
72 sun	na*ni* //
73 moon	XXX //
74 star	Takala //
75 water	mu* //
76 rain	XXX //
77 stone	dE*m //
78 sand	XXX //
79 earth	XXX //
80 cloud	XXX //
81 smoke	XXX //
82 fire	sa* //
83 ash	XXX //
84 burn	XXX //
85 path	ere //
86 mountain	gu //
87 red	XXX //
88 green	XXX //
89 yellow	XXX //
90 white	XXX //
91 black	XXX //
92 night	bila den //
93 hot	XXX //
94 cold	XXX //
95 full	ma //
96 new	a //
97 good	XXX //
98 round	XXX //
99 dry	XXX //
100 name	be //
AKUNNU{|Benue-Congo,Akpes-Edoid@}
 2    7.58    5.92       10000         ibe
1 I	oni //
2 you	osi //
3 we	abes //
4 this	XXX //
5 that	XXX //
6 who	XXX //
7 what	XXX //
8 not	XXX //
9 all	XXX //
10 many	XXX //
11 one	aCi //
12 two	idian //
13 big	XXX //
14 long	XXX //
15 small	XXX //
16 woman	XXX //
17 man	XXX //
18 person	oni //
19 fish	EtEn //
20 bird	XXX //
21 dog	ebo //
22 louse	XXX //
23 tree	ohu //
24 seed	XXX //
25 leaf	anfa //
26 root	XXX //
27 bark	XXX //
28 skin	Ehw~a* //
29 flesh	XXX //
30 blood	ikon //
31 bone	ohu*mo //
32 grease	XXX //
33 egg	XXX //
34 horn	akunu //
35 tail	XXX //
36 feather	XXX //
37 hair	XXX //
38 head	XXX //
39 ear	anSu* //
40 eye	ayo //
41 nose	ahu* //
42 mouth	XXX //
43 tooth	i5u //
44 tongue	ind~a //
45 claw	XXX //
46 foot	XXX //
47 knee	ahunodu //
48 hand	obo //
49 belly	XXX //
50 neck	XXX //
51 breasts	imb~oue //
52 heart	XXX //
53 liver	XXX //
54 drink	wo* //
55 eat	XXX //
56 bite	XXX //
57 see	ye //
58 hear	kp~as //
59 know	XXX //
60 sleep	XXX //
61 die	hu //
62 kill	XXX //
63 swim	XXX //
64 fly	XXX //
65 walk	XXX //
66 come	ba //
67 lie	XXX //
68 sit	XXX //
69 stand	XXX //
70 give	XXX //
71 say	XXX //
72 sun	Ewu //
73 moon	XXX //
74 star	inC~i*Ci* //
75 water	i5i //
76 rain	XXX //
77 stone	i!nS$a //
78 sand	XXX //
79 earth	XXX //
80 cloud	XXX //
81 smoke	XXX //
82 fire	ind~a //
83 ash	XXX //
84 burn	XXX //
85 path	okp~o //
86 mountain	oSu* //
87 red	XXX //
88 green	XXX //
89 yellow	XXX //
90 white	XXX //
91 black	XXX //
92 night	inS~u //
93 hot	XXX //
94 cold	XXX //
95 full	mua //
96 new	enina //
97 good	XXX //
98 round	XXX //
99 dry	XXX //
100 name	imun //
ISANZU{|Benue-Congo,Bantoid,SouthernBantoid,NarrowBantu,EastBantu,Nyaturu-Nilamba@}
 1   -4.00   34.85       32400         isn
1 I	nene //
2 you	wewe //
3 we	sese //
4 this	XXX //
5 that	XXX //
6 who	XXX //
7 what	XXX //
8 not	XXX //
9 all	XXX //
10 many	XXX //
11 one	kaNwi //
12 two	ibili //
13 big	XXX //
14 long	XXX //
15 small	XXX //
16 woman	XXX //
17 man	XXX //
18 person	onto //
19 fish	si //
20 bird	XXX //
21 dog	bwa //
22 louse	pani //
23 tree	ti //
24 seed	XXX //
25 leaf	toto //
26 root	XXX //
27 bark	XXX //
28 skin	dili //
29 flesh	XXX //
30 blood	sakami //
31 bone	kupa //
32 grease	XXX //
33 egg	XXX //
34 horn	pembe //
35 tail	XXX //
36 feather	XXX //
37 hair	XXX //
38 head	XXX //
39 ear	twi //
40 eye	iho //
41 nose	pula //
42 mouth	XXX //
43 tooth	ino //
44 tongue	limi //
45 claw	XXX //
46 foot	XXX //
47 knee	lu //
48 hand	lila //
49 belly	XXX //
50 neck	XXX //
51 breasts	yele //
52 heart	XXX //
53 liver	tima //
54 drink	koNwa //
55 eat	XXX //
56 bite	XXX //
57 see	koona //
58 hear	kiTa //
59 know	XXX //
60 sleep	XXX //
61 die	koSa //
62 kill	XXX //
63 swim	XXX //
64 fly	XXX //
65 walk	XXX //
66 come	kiza //
67 lie	XXX //
68 sit	XXX //
69 stand	XXX //
70 give	XXX //
71 say	XXX //
72 sun	lyowa //
73 moon	XXX //
74 star	zota //
75 water	zi //
76 rain	XXX //
77 stone	gwe //
78 sand	XXX //
79 earth	XXX //
80 cloud	XXX //
81 smoke	XXX //
82 fire	oto //
83 ash	XXX //
84 burn	XXX //
85 path	zila //
86 mountain	golo //
87 red	XXX //
88 green	XXX //
89 yellow	XXX //
90 white	XXX //
91 black	XXX //
92 night	tiko //
93 hot	XXX //
94 cold	XXX //
95 full	kizola //
96 new	mpya //
97 good	XXX //
98 round	XXX //
99 dry	XXX //
100 name	ina //
ABUA{|Benue-Congo,DeltaCross,CentralDelta,Abua-Odual@}
 1    4.91    6.69       25000         abn
1 I	m3 //
2 you	nE //
3 we	ior //
4 this	XXX //
5 that	XXX //
6 who	XXX //
7 what	XXX //
8 not	XXX //
9 all	XXX //
10 many	XXX //
11 one	nin //
12 two	3ial //
13 big	XXX //
14 long	XXX //
15 small	XXX //
16 woman	XXX //
17 man	XXX //
18 person	XXX //
19 fish	enE //
20 bird	XXX //
21 dog	Exox //
22 louse	XXX //
23 tree	oreni //
24 seed	XXX //
25 leaf	XXX //
26 root	XXX //
27 bark	XXX //
28 skin	ozu //
29 flesh	XXX //
30 blood	3bal //
31 bone	okpo //
32 grease	XXX //
33 egg	XXX //
34 horn	XXX //
35 tail	XXX //
36 feather	XXX //
37 hair	XXX //
38 head	XXX //
39 ear	Eberi //
40 eye	ekpe8ien //
41 nose	izon //
42 mouth	XXX //
43 tooth	olEi //
44 tongue	Enem //
45 claw	XXX //
46 foot	XXX //
47 knee	ekum //
48 hand	E83xEx //
49 belly	XXX //
50 neck	XXX //
51 breasts	XXX //
52 heart	XXX //
53 liver	XXX //
54 drink	puxol //
55 eat	XXX //
56 bite	XXX //
57 see	m3n //
58 hear	nExEn //
59 know	XXX //
60 sleep	XXX //
61 die	mux //
62 kill	XXX //
63 swim	XXX //
64 fly	XXX //
65 walk	XXX //
66 come	tu //
67 lie	XXX //
68 sit	XXX //
69 stand	XXX //
70 give	XXX //
71 say	XXX //
72 sun	erumu8io //
73 moon	XXX //
74 star	XXX //
75 water	Emum //
76 rain	XXX //
77 stone	E8ixix //
78 sand	XXX //
79 earth	XXX //
80 cloud	XXX //
81 smoke	XXX //
82 fire	En3En //
83 ash	XXX //
84 burn	XXX //
85 path	eten //
86 mountain	XXX //
87 red	XXX //
88 green	XXX //
89 yellow	XXX //
90 white	XXX //
91 black	XXX //
92 night	E8uxul //
93 hot	XXX //
94 cold	XXX //
95 full	XXX //
96 new	XXX //
97 good	XXX //
98 round	XXX //
99 dry	XXX //
100 name	E8ien //
RUKUL{|Benue-Congo,Benue-CongoPlateau,SoutheasternBenue-CongoPlateau@}
 1    8.92    8.92        2000         mae
1 I	amE //
2 you	ayi //
3 we	bw~ot //
4 this	XXX //
5 that	XXX //
6 who	XXX //
7 what	XXX //
8 not	XXX //
9 all	XXX //
10 many	XXX //
11 one	5anak //
12 two	far //
13 big	XXX //
14 long	XXX //
15 small	XXX //
16 woman	XXX //
17 man	XXX //
18 person	lahal3p //
19 fish	asErEp //
20 bird	XXX //
21 dog	aby~o //
22 louse	men //
23 tree	anz~ay //
24 seed	XXX //
25 leaf	Ngb$ay //
26 root	XXX //
27 bark	XXX //
28 skin	ubE //
29 flesh	XXX //
30 blood	manT~i //
31 bone	ukup //
32 grease	XXX //
33 egg	XXX //
34 horn	aSel //
35 tail	XXX //
36 feather	XXX //
37 hair	XXX //
38 head	XXX //
39 ear	ito //
40 eye	iriTo //
41 nose	awol //
42 mouth	XXX //
43 tooth	Tenin //
44 tongue	irirem //
45 claw	XXX //
46 foot	XXX //
47 knee	rurum //
48 hand	XXX //
49 belly	XXX //
50 neck	XXX //
51 breasts	iribel //
52 heart	XXX //
53 liver	ahor //
54 drink	yo //
55 eat	XXX //
56 bite	XXX //
57 see	kw~ot //
58 hear	kuNg~ot //
59 know	XXX //
60 sleep	XXX //
61 die	ku //
62 kill	XXX //
63 swim	XXX //
64 fly	XXX //
65 walk	XXX //
66 come	ba //
67 lie	XXX //
68 sit	XXX //
69 stand	XXX //
70 give	XXX //
71 say	XXX //
72 sun	uwey //
73 moon	XXX //
74 star	ikp~is //
75 water	imal //
76 rain	XXX //
77 stone	itar //
78 sand	XXX //
79 earth	XXX //
80 cloud	XXX //
81 smoke	XXX //
82 fire	ura //
83 ash	XXX //
84 burn	XXX //
85 path	it3l //
86 mountain	agb~3rin //
87 red	XXX //
88 green	XXX //
89 yellow	XXX //
90 white	XXX //
91 black	XXX //
92 night	atuk //
93 hot	XXX //
94 cold	XXX //
95 full	XXX //
96 new	afai //
97 good	XXX //
98 round	XXX //
99 dry	XXX //
100 name	tam //
KOL{|Benue-Congo,Bantoid,SouthernBantoid,NarrowBantu,BantuA-B10-B20-B30,Makaa-Njem(A.80),Pomo-Bomwali,Ndzem-Bomwali,Makaaic@}
 1    3.67   12.75       12000         biw
1 I	m //
2 you	wo //
3 we	b3z3 //
4 this	XXX //
5 that	XXX //
6 who	XXX //
7 what	XXX //
8 not	XXX //
9 all	XXX //
10 many	XXX //
11 one	wurug //
12 two	ba //
13 big	XXX //
14 long	XXX //
15 small	XXX //
16 woman	XXX //
17 man	XXX //
18 person	ud //
19 fish	Su //
20 bird	XXX //
21 dog	mpy$o //
22 louse	fa b3lul //
23 tree	le //
24 seed	XXX //
25 leaf	ka //
26 root	XXX //
27 bark	XXX //
28 skin	kur //
29 flesh	XXX //
30 blood	Ci //
31 bone	yEz //
32 grease	XXX //
33 egg	XXX //
34 horn	lag //
35 tail	XXX //
36 feather	XXX //
37 hair	XXX //
38 head	XXX //
39 ear	lw~o //
40 eye	iz //
41 nose	u //
42 mouth	XXX //
43 tooth	jo //
44 tongue	jom //
45 claw	XXX //
46 foot	XXX //
47 knee	bw~oN //
48 hand	mbw$o //
49 belly	XXX //
50 neck	XXX //
51 breasts	bol //
52 heart	XXX //
53 liver	bag3bo //
54 drink	5w~El //
55 eat	XXX //
56 bite	XXX //
57 see	deg //
58 hear	jw~og //
59 know	XXX //
60 sleep	XXX //
61 die	fud3, yo //
62 kill	XXX //
63 swim	XXX //
64 fly	XXX //
65 walk	XXX //
66 come	nC~o //
67 lie	XXX //
68 sit	XXX //
69 stand	XXX //
70 give	XXX //
71 say	XXX //
72 sun	dw~3b //
73 moon	XXX //
74 star	aCiCene //
75 water	dibo //
76 rain	XXX //
77 stone	mb~aN //
78 sand	XXX //
79 earth	XXX //
80 cloud	XXX //
81 smoke	XXX //
82 fire	kw~ara //
83 ash	XXX //
84 burn	XXX //
85 path	nC~i //
86 mountain	kog //
87 red	XXX //
88 green	XXX //
89 yellow	XXX //
90 white	XXX //
91 black	XXX //
92 night	fum //
93 hot	XXX //
94 cold	XXX //
95 full	lw~end~3la //
96 new	loN //
97 good	XXX //
98 round	XXX //
99 dry	XXX //
100 name	ino //
IDOMA{|Benue-Congo,Idomoid,Akweya,Etulo-Idoma,NuclearIdoma@}
 2   06.92   07.05      600000   ido   idu
1 I	ami //
2 you	owo //
3 we	alo //
4 this	XXX //
5 that	XXX //
6 who	XXX //
7 what	XXX //
8 not	XXX //
9 all	XXX //
10 many	XXX //
11 one	ekpo //
12 two	Epa //
13 big	XXX //
14 long	XXX //
15 small	XXX //
16 woman	XXX //
17 man	XXX //
18 person	ocE //
19 fish	Ebe5i //
20 bird	XXX //
21 dog	ewo //
22 louse	Ela //
23 tree	oci //
24 seed	XXX //
25 leaf	epu //
26 root	XXX //
27 bark	XXX //
28 skin	okpwiye //
29 flesh	XXX //
30 blood	oi //
31 bone	ikpokwu //
32 grease	XXX //
33 egg	XXX //
34 horn	aji //
35 tail	XXX //
36 feather	XXX //
37 hair	XXX //
38 head	XXX //
39 ear	XXX //
40 eye	ikpweyi //
41 nose	eNwu //
42 mouth	XXX //
43 tooth	ainu //
44 tongue	igbkE5i //
45 claw	XXX //
46 foot	XXX //
47 knee	XXX //
48 hand	abo //
49 belly	XXX //
50 neck	XXX //
51 breasts	amE //
52 heart	XXX //
53 liver	XXX //
54 drink	e5ogwa //
55 eat	XXX //
56 bite	XXX //
57 see	oma //
58 hear	XXX //
59 know	XXX //
60 sleep	XXX //
61 die	oekwu //
62 kill	XXX //
63 swim	XXX //
64 fly	XXX //
65 walk	XXX //
66 come	XXX //
67 lie	XXX //
68 sit	XXX //
69 stand	XXX //
70 give	XXX //
71 say	XXX //
72 sun	Eno //
73 moon	XXX //
74 star	XXX //
75 water	eNkpo //
76 rain	XXX //
77 stone	Eco //
78 sand	XXX //
79 earth	XXX //
80 cloud	XXX //
81 smoke	XXX //
82 fire	XXX //
83 ash	XXX //
84 burn	XXX //
85 path	XXX //
86 mountain	XXX //
87 red	XXX //
88 green	XXX //
89 yellow	XXX //
90 white	XXX //
91 black	XXX //
92 night	ajodou //
93 hot	XXX //
94 cold	XXX //
95 full	XXX //
96 new	XXX //
97 good	XXX //
98 round	XXX //
99 dry	XXX //
100 name	Le //
SAMBA_DAGA{|Benue-Congo,Bantoid,NorthernBantoid,Dakoid,Taram-Dirim-Nnakenyare@}
 1    8.25   11.50      107000         ccg
1 I	XXX //
2 you	XXX //
3 we	XXX //
4 this	XXX //
5 that	XXX //
6 who	XXX //
7 what	XXX //
8 not	XXX //
9 all	XXX //
10 many	XXX //
11 one	no*ni //
12 two	bara //
13 big	XXX //
14 long	XXX //
15 small	XXX //
16 woman	XXX //
17 man	XXX //
18 person	ne //
19 fish	wuk //
20 bird	XXX //
21 dog	nw~ana, nw~ona //
22 louse	laka //
23 tree	tim //
24 seed	XXX //
25 leaf	ya //
26 root	XXX //
27 bark	XXX //
28 skin	gu //
29 flesh	XXX //
30 blood	5eN //
31 bone	nina //
32 grease	XXX //
33 egg	XXX //
34 horn	gam //
35 tail	XXX //
36 feather	XXX //
37 hair	XXX //
38 head	XXX //
39 ear	ta //
40 eye	tuk //
41 nose	nun //
42 mouth	XXX //
43 tooth	in, 5in //
44 tongue	la* //
45 claw	XXX //
46 foot	XXX //
47 knee	lu //
48 hand	wa //
49 belly	XXX //
50 neck	XXX //
51 breasts	asa, 5esa //
52 heart	XXX //
53 liver	ji //
54 drink	so* //
55 eat	XXX //
56 bite	XXX //
57 see	en, 5en //
58 hear	uk, wuk //
59 know	XXX //
60 sleep	XXX //
61 die	wu //
62 kill	XXX //
63 swim	XXX //
64 fly	XXX //
65 walk	XXX //
66 come	ba //
67 lie	XXX //
68 sit	XXX //
69 stand	XXX //
70 give	XXX //
71 say	XXX //
72 sun	su //
73 moon	XXX //
74 star	josi mi //
75 water	ok, wok //
76 rain	XXX //
77 stone	van //
78 sand	XXX //
79 earth	XXX //
80 cloud	XXX //
81 smoke	XXX //
82 fire	jelum //
83 ash	XXX //
84 burn	XXX //
85 path	XXX //
86 mountain	XXX //
87 red	XXX //
88 green	XXX //
89 yellow	XXX //
90 white	XXX //
91 black	XXX //
92 night	taga, taka //
93 hot	XXX //
94 cold	XXX //
95 full	sin //
96 new	pasi //
97 good	XXX //
98 round	XXX //
99 dry	XXX //
100 name	iri, yiri //
DEGEMA_2{|Benue-Congo,Akpes-Edoid,Edoid,DeltaEdoid,Degema-Engenni@}
 1    4.75    6.75       10000   deg   deg
1 I	mEe //
2 you	woo //
3 we	eni //
4 this	XXX //
5 that	XXX //
6 who	XXX //
7 what	XXX //
8 not	XXX //
9 all	XXX //
10 many	XXX //
11 one	obu //
12 two	ib3 //
13 big	XXX //
14 long	XXX //
15 small	XXX //
16 woman	XXX //
17 man	XXX //
18 person	oweey //
19 fish	esen //
20 bird	XXX //
21 dog	ab"uw3 //
22 louse	udub //
23 tree	ut35 //
24 seed	XXX //
25 leaf	ub"it35 //
26 root	XXX //
27 bark	XXX //
28 skin	uNw~o //
29 flesh	XXX //
30 blood	ij3l3m //
31 bone	ub"uwo //
32 grease	XXX //
33 egg	XXX //
34 horn	ukp~3n //
35 tail	XXX //
36 feather	XXX //
37 hair	XXX //
38 head	XXX //
39 ear	usow //
40 eye	uNw~o ad"u //
41 nose	isube5 //
42 mouth	XXX //
43 tooth	uku //
44 tongue	ud"em //
45 claw	XXX //
46 foot	XXX //
47 knee	okp~okp~ulom abi //
48 hand	ub"o //
49 belly	XXX //
50 neck	XXX //
51 breasts	ibiyonNw~ //
52 heart	XXX //
53 liver	3d"iyom //
54 drink	5oNw~ //
55 eat	XXX //
56 bite	XXX //
57 see	mon //
58 hear	suwene //
59 know	XXX //
60 sleep	XXX //
61 die	wu //
62 kill	XXX //
63 swim	XXX //
64 fly	XXX //
65 walk	XXX //
66 come	yi //
67 lie	XXX //
68 sit	XXX //
69 stand	XXX //
70 give	XXX //
71 say	XXX //
72 sun	ubuwo //
73 moon	XXX //
74 star	usemese //
75 water	amin //
76 rain	XXX //
77 stone	ohiNw~ //
78 sand	XXX //
79 earth	XXX //
80 cloud	XXX //
81 smoke	XXX //
82 fire	ita35 //
83 ash	XXX //
84 burn	XXX //
85 path	usuwe5 //
86 mountain	igu //
87 red	XXX //
88 green	XXX //
89 yellow	XXX //
90 white	XXX //
91 black	XXX //
92 night	asu //
93 hot	XXX //
94 cold	XXX //
95 full	buwo //
96 new	of35 //
97 good	XXX //
98 round	XXX //
99 dry	XXX //
100 name	ini //
KULU{|Benue-Congo,Benue-CongoPlateau,UnclassifiedBenue-CongoPlateau@}
 1   10.17    8.08       50000         ikl
1 I	nin, emi //
2 you	ma //
3 we	end~il //
4 this	XXX //
5 that	XXX //
6 who	XXX //
7 what	XXX //
8 not	XXX //
9 all	XXX //
10 many	XXX //
11 one	dizin //
12 two	dipala //
13 big	XXX //
14 long	XXX //
15 small	XXX //
16 woman	XXX //
17 man	XXX //
18 person	ny~i, ny~eni //
19 fish	voN //
20 bird	XXX //
21 dog	va //
22 louse	kw~arguta //
23 tree	nsh$i //
24 seed	XXX //
25 leaf	Ta, toNeTa //
26 root	XXX //
27 bark	XXX //
28 skin	kulu, tili //
29 flesh	XXX //
30 blood	Ti //
31 bone	kubu //
32 grease	XXX //
33 egg	XXX //
34 horn	tuba //
35 tail	XXX //
36 feather	XXX //
37 hair	XXX //
38 head	XXX //
39 ear	toN //
40 eye	zh~i //
41 nose	wene //
42 mouth	XXX //
43 tooth	ziri //
44 tongue	lum //
45 claw	XXX //
46 foot	XXX //
47 knee	lluN //
48 hand	ny~uN //
49 belly	XXX //
50 neck	XXX //
51 breasts	bara //
52 heart	XXX //
53 liver	ye //
54 drink	sa //
55 eat	XXX //
56 bite	XXX //
57 see	ky~e //
58 hear	kogo //
59 know	XXX //
60 sleep	XXX //
61 die	kp~u //
62 kill	XXX //
63 swim	XXX //
64 fly	XXX //
65 walk	XXX //
66 come	ba, bi //
67 lie	XXX //
68 sit	XXX //
69 stand	XXX //
70 give	XXX //
71 say	XXX //
72 sun	num //
73 moon	XXX //
74 star	mar //
75 water	nimb~al, llam //
76 rain	XXX //
77 stone	gb~aN //
78 sand	XXX //
79 earth	XXX //
80 cloud	XXX //
81 smoke	XXX //
82 fire	la //
83 ash	XXX //
84 burn	XXX //
85 path	tra //
86 mountain	koN //
87 red	XXX //
88 green	XXX //
89 yellow	XXX //
90 white	XXX //
91 black	XXX //
92 night	tuk //
93 hot	XXX //
94 cold	XXX //
95 full	mele //
96 new	par //
97 good	XXX //
98 round	XXX //
99 dry	XXX //
100 name	tuba //
MBUGWE{|Benue-Congo,Bantoid,SouthernBantoid,NarrowBantu,EastBantu,Mbugwe-Langi@}
 1   -3.75   35.83       24000         mgz
1 I	ne //
2 you	we //
3 we	siye //
4 this	XXX //
5 that	XXX //
6 who	XXX //
7 what	XXX //
8 not	XXX //
9 all	XXX //
10 many	XXX //
11 one	mo //
12 two	vere //
13 big	XXX //
14 long	XXX //
15 small	XXX //
16 woman	XXX //
17 man	XXX //
18 person	nt~o //
19 fish	siye //
20 bird	XXX //
21 dog	diyo //
22 louse	poti //
23 tree	te //
24 seed	XXX //
25 leaf	samb~e //
26 root	XXX //
27 bark	XXX //
28 skin	beru //
29 flesh	XXX //
30 blood	ari //
31 bone	kufa //
32 grease	XXX //
33 egg	XXX //
34 horn	femb~e, somb~o //
35 tail	XXX //
36 feather	XXX //
37 hair	XXX //
38 head	XXX //
39 ear	tu //
40 eye	iso //
41 nose	pola //
42 mouth	XXX //
43 tooth	ao //
44 tongue	reme //
45 claw	XXX //
46 foot	XXX //
47 knee	ru //
48 hand	kono //
49 belly	XXX //
50 neck	XXX //
51 breasts	tomb~o //
52 heart	XXX //
53 liver	tema //
54 drink	mya //
55 eat	XXX //
56 bite	XXX //
57 see	ona //
58 hear	tera //
59 know	XXX //
60 sleep	XXX //
61 die	kw~iya //
62 kill	XXX //
63 swim	XXX //
64 fly	XXX //
65 walk	XXX //
66 come	Ta //
67 lie	XXX //
68 sit	XXX //
69 stand	XXX //
70 give	XXX //
71 say	XXX //
72 sun	Tova //
73 moon	XXX //
74 star	Tuta //
75 water	aTe, buru //
76 rain	XXX //
77 stone	we //
78 sand	XXX //
79 earth	XXX //
80 cloud	XXX //
81 smoke	XXX //
82 fire	oto //
83 ash	XXX //
84 burn	XXX //
85 path	Tera //
86 mountain	emb~e //
87 red	XXX //
88 green	XXX //
89 yellow	XXX //
90 white	XXX //
91 black	XXX //
92 night	tiku //
93 hot	XXX //
94 cold	XXX //
95 full	iTola //
96 new	mp~ea //
97 good	XXX //
98 round	XXX //
99 dry	XXX //
100 name	ina //
SEKIYANI{|Benue-Congo,Bantoid,SouthernBantoid,NarrowBantu,BantuA-B10-B20-B30,Sheke@}
 1    1.08    9.58       12000         syi
1 I	XXX //
2 you	XXX //
3 we	XXX //
4 this	XXX //
5 that	XXX //
6 who	XXX //
7 what	XXX //
8 not	XXX //
9 all	XXX //
10 many	XXX //
11 one	votE //
12 two	mba //
13 big	XXX //
14 long	XXX //
15 small	XXX //
16 woman	XXX //
17 man	XXX //
18 person	mo //
19 fish	ambi //
20 bird	XXX //
21 dog	mbwE //
22 louse	nyino //
23 tree	yeTi //
24 seed	XXX //
25 leaf	mbolu //
26 root	XXX //
27 bark	XXX //
28 skin	kondo //
29 flesh	XXX //
30 blood	mEkiyo //
31 bone	yeso //
32 grease	XXX //
33 egg	XXX //
34 horn	sebo //
35 tail	XXX //
36 feather	XXX //
37 hair	XXX //
38 head	XXX //
39 ear	to //
40 eye	si //
41 nose	dyoyi //
42 mouth	XXX //
43 tooth	so //
44 tongue	demu //
45 claw	XXX //
46 foot	XXX //
47 knee	bo* //
48 hand	XXX //
49 belly	XXX //
50 neck	XXX //
51 breasts	mEdi //
52 heart	XXX //
53 liver	vu //
54 drink	noto //
55 eat	XXX //
56 bite	XXX //
57 see	yEno //
58 hear	yoko //
59 know	XXX //
60 sleep	XXX //
61 die	wE //
62 kill	XXX //
63 swim	XXX //
64 fly	XXX //
65 walk	XXX //
66 come	viko //
67 lie	XXX //
68 sit	XXX //
69 stand	XXX //
70 give	XXX //
71 say	XXX //
72 sun	vyosa //
73 moon	XXX //
74 star	njasanu //
75 water	duku //
76 rain	XXX //
77 stone	tadi //
78 sand	XXX //
79 earth	XXX //
80 cloud	XXX //
81 smoke	XXX //
82 fire	vyolu //
83 ash	XXX //
84 burn	XXX //
85 path	nje //
86 mountain	beko //
87 red	XXX //
88 green	XXX //
89 yellow	XXX //
90 white	XXX //
91 black	XXX //
92 night	Tu //
93 hot	XXX //
94 cold	XXX //
95 full	kondo //
96 new	kyawE //
97 good	XXX //
98 round	XXX //
99 dry	XXX //
100 name	no //
LELA{|Benue-Congo,Kainji,CentralKainji,NorthwesternKainji,Clela-Damakawa@}
 2   11.33    5.33       90000         dri
1 I	XXX //
2 you	XXX //
3 we	XXX //
4 this	XXX //
5 that	XXX //
6 who	XXX //
7 what	XXX //
8 not	XXX //
9 all	XXX //
10 many	XXX //
11 one	Tin, TiN //
12 two	ile, il3 //
13 big	XXX //
14 long	XXX //
15 small	XXX //
16 woman	XXX //
17 man	XXX //
18 person	n3To, nEt3 //
19 fish	gEnE //
20 bird	XXX //
21 dog	omo //
22 louse	korkoto //
23 tree	TE //
24 seed	XXX //
25 leaf	va //
26 root	XXX //
27 bark	XXX //
28 skin	wEdE //
29 flesh	XXX //
30 blood	hib3 //
31 bone	tElE //
32 grease	XXX //
33 egg	XXX //
34 horn	kare //
35 tail	XXX //
36 feather	XXX //
37 hair	XXX //
38 head	XXX //
39 ear	Ton //
40 eye	is3 //
41 nose	wen //
42 mouth	XXX //
43 tooth	nin3 //
44 tongue	reme //
45 claw	XXX //
46 foot	XXX //
47 knee	rw~in //
48 hand	koma //
49 belly	XXX //
50 neck	XXX //
51 breasts	don //
52 heart	XXX //
53 liver	dEbE //
54 drink	so //
55 eat	XXX //
56 bite	XXX //
57 see	hEnE //
58 hear	hoNg~o //
59 know	XXX //
60 sleep	XXX //
61 die	we, w3 //
62 kill	XXX //
63 swim	XXX //
64 fly	XXX //
65 walk	XXX //
66 come	noka //
67 lie	XXX //
68 sit	XXX //
69 stand	XXX //
70 give	XXX //
71 say	XXX //
72 sun	hw~en, hw~e* //
73 moon	XXX //
74 star	ky~eba //
75 water	ho //
76 rain	XXX //
77 stone	tare //
78 sand	XXX //
79 earth	XXX //
80 cloud	XXX //
81 smoke	XXX //
82 fire	hw~ela //
83 ash	XXX //
84 burn	XXX //
85 path	lEve //
86 mountain	sEme //
87 red	XXX //
88 green	XXX //
89 yellow	XXX //
90 white	XXX //
91 black	XXX //
92 night	Topo //
93 hot	XXX //
94 cold	XXX //
95 full	hy~eu, hy~o //
96 new	poy3 //
97 good	XXX //
98 round	XXX //
99 dry	XXX //
100 name	din3 //
BENDEGHE{|Benue-Congo,Bantoid,SouthernBantoid,Ekoid-Mbe,Ekoid,Bakor-Ejagham@}
 1    5.42    8.67      116700   eja   etu
1 I	XXX //
2 you	XXX //
3 we	XXX //
4 this	XXX //
5 that	XXX //
6 who	XXX //
7 what	XXX //
8 not	XXX //
9 all	XXX //
10 many	XXX //
11 one	j3d //
12 two	baE //
13 big	XXX //
14 long	XXX //
15 small	XXX //
16 woman	XXX //
17 man	XXX //
18 person	nE //
19 fish	si //
20 bird	XXX //
21 dog	jo //
22 louse	b3 //
23 tree	ti //
24 seed	XXX //
25 leaf	jE //
26 root	XXX //
27 bark	XXX //
28 skin	gu //
29 flesh	XXX //
30 blood	y3N //
31 bone	k3b //
32 grease	XXX //
33 egg	XXX //
34 horn	baN //
35 tail	XXX //
36 feather	XXX //
37 hair	XXX //
38 head	XXX //
39 ear	tuN //
40 eye	yir //
41 nose	mi //
42 mouth	XXX //
43 tooth	yiN //
44 tongue	r3bbE //
45 claw	XXX //
46 foot	XXX //
47 knee	r3N //
48 hand	bo //
49 belly	XXX //
50 neck	XXX //
51 breasts	bE //
52 heart	XXX //
53 liver	jiN //
54 drink	wo //
55 eat	XXX //
56 bite	XXX //
57 see	yEn //
58 hear	yug //
59 know	XXX //
60 sleep	XXX //
61 die	kp~o //
62 kill	XXX //
63 swim	XXX //
64 fly	XXX //
65 walk	XXX //
66 come	bag //
67 lie	XXX //
68 sit	XXX //
69 stand	XXX //
70 give	XXX //
71 say	XXX //
72 sun	juE //
73 moon	XXX //
74 star	runand~u //
75 water	yib //
76 rain	XXX //
77 stone	taE //
78 sand	XXX //
79 earth	XXX //
80 cloud	XXX //
81 smoke	XXX //
82 fire	gun //
83 ash	XXX //
84 burn	XXX //
85 path	ba //
86 mountain	guE //
87 red	XXX //
88 green	XXX //
89 yellow	XXX //
90 white	XXX //
91 black	XXX //
92 night	ty~ //
93 hot	XXX //
94 cold	XXX //
95 full	suE //
96 new	fE //
97 good	XXX //
98 round	XXX //
99 dry	XXX //
100 name	biN //
PONGU{|Benue-Congo,Kainji,CentralKainji,Shiroro-Kamuku,Shiroro@}
 1   10.08    6.33       30000   awk   png
1 I	gem, g3n //
2 you	ga //
3 we	g3tu //
4 this	XXX //
5 that	XXX //
6 who	XXX //
7 what	XXX //
8 not	XXX //
9 all	XXX //
10 many	XXX //
11 one	hi* //
12 two	rEnu //
13 big	XXX //
14 long	XXX //
15 small	XXX //
16 woman	XXX //
17 man	XXX //
18 person	tu //
19 fish	TiTo //
20 bird	XXX //
21 dog	wa //
22 louse	XXX //
23 tree	XXX //
24 seed	XXX //
25 leaf	3mb~3 //
26 root	XXX //
27 bark	XXX //
28 skin	tutu* //
29 flesh	XXX //
30 blood	hyi* //
31 bone	u*fu* //
32 grease	XXX //
33 egg	XXX //
34 horn	XXX //
35 tail	XXX //
36 feather	XXX //
37 hair	XXX //
38 head	XXX //
39 ear	TEby~E //
40 eye	riSi //
41 nose	inranu //
42 mouth	XXX //
43 tooth	r3*y3* //
44 tongue	ry~E*tu* //
45 claw	XXX //
46 foot	XXX //
47 knee	r3* 3r3* 3 //
48 hand	ara //
49 belly	XXX //
50 neck	XXX //
51 breasts	sub3 //
52 heart	XXX //
53 liver	sw~abw~a //
54 drink	sw~o //
55 eat	XXX //
56 bite	XXX //
57 see	huw3*g3*, daya //
58 hear	SEragy~E //
59 know	XXX //
60 sleep	XXX //
61 die	tu //
62 kill	XXX //
63 swim	XXX //
64 fly	XXX //
65 walk	XXX //
66 come	wuTi, Tva //
67 lie	XXX //
68 sit	XXX //
69 stand	XXX //
70 give	XXX //
71 say	XXX //
72 sun	hw~E //
73 moon	XXX //
74 star	gw~asu* //
75 water	m3n3 //
76 rain	XXX //
77 stone	tari //
78 sand	XXX //
79 earth	XXX //
80 cloud	XXX //
81 smoke	XXX //
82 fire	ra //
83 ash	XXX //
84 burn	XXX //
85 path	uwa* //
86 mountain	und~u //
87 red	XXX //
88 green	XXX //
89 yellow	XXX //
90 white	XXX //
91 black	XXX //
92 night	gy~ita //
93 hot	XXX //
94 cold	XXX //
95 full	XXX //
96 new	fw~o //
97 good	XXX //
98 round	XXX //
99 dry	XXX //
100 name	Zy~3 //
TUNEN{|Benue-Congo,Bantoid,SouthernBantoid,NarrowBantu,Mbam,WestMbam(A.40),Mandi-Nyokon@}
 1    4.75   10.67       40000   tnn   tvu
1 I	XXX //
2 you	XXX //
3 we	XXX //
4 this	XXX //
5 that	XXX //
6 who	XXX //
7 what	XXX //
8 not	XXX //
9 all	XXX //
10 many	XXX //
11 one	motE //
12 two	fand~E //
13 big	XXX //
14 long	XXX //
15 small	XXX //
16 woman	XXX //
17 man	XXX //
18 person	ond~, End~ //
19 fish	ofo //
20 bird	XXX //
21 dog	mo //
22 louse	in3 //
23 tree	lE //
24 seed	XXX //
25 leaf	XXX //
26 root	XXX //
27 bark	XXX //
28 skin	yof //
29 flesh	XXX //
30 blood	noN //
31 bone	yuh //
32 grease	XXX //
33 egg	XXX //
34 horn	nd~oN //
35 tail	XXX //
36 feather	XXX //
37 hair	XXX //
38 head	XXX //
39 ear	lu //
40 eye	is, 3s //
41 nose	on //
42 mouth	XXX //
43 tooth	i5, 35 //
44 tongue	bomb~ //
45 claw	XXX //
46 foot	XXX //
47 knee	ma5 //
48 hand	kat //
49 belly	XXX //
50 neck	XXX //
51 breasts	lomb~ //
52 heart	XXX //
53 liver	53 //
54 drink	5a //
55 eat	XXX //
56 bite	XXX //
57 see	En //
58 hear	XXX //
59 know	XXX //
60 sleep	XXX //
61 die	w3 //
62 kill	XXX //
63 swim	XXX //
64 fly	XXX //
65 walk	XXX //
66 come	hul //
67 lie	XXX //
68 sit	XXX //
69 stand	XXX //
70 give	XXX //
71 say	XXX //
72 sun	otot //
73 moon	XXX //
74 star	sEnT~ //
75 water	nif //
76 rain	XXX //
77 stone	mok //
78 sand	XXX //
79 earth	XXX //
80 cloud	XXX //
81 smoke	XXX //
82 fire	w3 //
83 ash	XXX //
84 burn	XXX //
85 path	nom //
86 mountain	ma //
87 red	XXX //
88 green	XXX //
89 yellow	XXX //
90 white	XXX //
91 black	XXX //
92 night	lu //
93 hot	XXX //
94 cold	XXX //
95 full	XXX //
96 new	XXX //
97 good	XXX //
98 round	XXX //
99 dry	XXX //
100 name	i5, 35 //
CISHINGINI{|Benue-Congo,Kainji,CentralKainji,Kambari-Cicipu,Kambaric,WestKambaric@}
 1   10.50    5.00      100000         asg
1 I	3mu //
2 you	3du //
3 we	3cu //
4 this	XXX //
5 that	XXX //
6 who	XXX //
7 what	XXX //
8 not	XXX //
9 all	XXX //
10 many	XXX //
11 one	iya //
12 two	irE //
13 big	XXX //
14 long	XXX //
15 small	XXX //
16 woman	XXX //
17 man	XXX //
18 person	v3ma //
19 fish	3s3r3 //
20 bird	XXX //
21 dog	mus3 //
22 louse	kurukuta //
23 tree	udaNg~a //
24 seed	XXX //
25 leaf	3vu7u //
26 root	XXX //
27 bark	XXX //
28 skin	ukw~a //
29 flesh	XXX //
30 blood	mp~asa //
31 bone	EtElE //
32 grease	XXX //
33 egg	XXX //
34 horn	avana //
35 tail	XXX //
36 feather	XXX //
37 hair	XXX //
38 head	XXX //
39 ear	uc3vu //
40 eye	ly~usu //
41 nose	vunu //
42 mouth	XXX //
43 tooth	aNg~a //
44 tongue	elencu //
45 claw	XXX //
46 foot	XXX //
47 knee	3lu //
48 hand	uky~ErE //
49 belly	XXX //
50 neck	XXX //
51 breasts	mani //
52 heart	XXX //
53 liver	as3vu //
54 drink	sowo //
55 eat	XXX //
56 bite	XXX //
57 see	EnE //
58 hear	uwa //
59 know	XXX //
60 sleep	XXX //
61 die	kuw3 //
62 kill	XXX //
63 swim	XXX //
64 fly	XXX //
65 walk	XXX //
66 come	t3w3 //
67 lie	XXX //
68 sit	XXX //
69 stand	XXX //
70 give	XXX //
71 say	XXX //
72 sun	urana //
73 moon	XXX //
74 star	taly~o7o //
75 water	mini //
76 rain	XXX //
77 stone	atali //
78 sand	XXX //
79 earth	XXX //
80 cloud	XXX //
81 smoke	XXX //
82 fire	uly~o //
83 ash	XXX //
84 burn	XXX //
85 path	uz3b3 //
86 mountain	masasa //
87 red	XXX //
88 green	XXX //
89 yellow	XXX //
90 white	XXX //
91 black	XXX //
92 night	ayi //
93 hot	XXX //
94 cold	XXX //
95 full	tapu //
96 new	sa7avu //
97 good	XXX //
98 round	XXX //
99 dry	XXX //
100 name	ala //
ROR{|Benue-Congo,Kainji,CentralKainji,NorthwesternKainji,Duka,Main-Gwamhi@}
 1   11.50    4.83       36000         gel
1 I	3m, mE //
2 you	bo //
3 we	in //
4 this	XXX //
5 that	XXX //
6 who	XXX //
7 what	XXX //
8 not	XXX //
9 all	XXX //
10 many	XXX //
11 one	C3n //
12 two	T3r //
13 big	XXX //
14 long	XXX //
15 small	XXX //
16 woman	XXX //
17 man	XXX //
18 person	nEt //
19 fish	ujan //
20 bird	XXX //
21 dog	uo7 //
22 louse	ukorkoto //
23 tree	ute //
24 seed	XXX //
25 leaf	uran //
26 root	XXX //
27 bark	XXX //
28 skin	uka7 //
29 flesh	XXX //
30 blood	3mhy~3 //
31 bone	uSar //
32 grease	XXX //
33 egg	XXX //
34 horn	ukar //
35 tail	XXX //
36 feather	XXX //
37 hair	XXX //
38 head	XXX //
39 ear	uto //
40 eye	3ris //
41 nose	3rsw~a //
42 mouth	XXX //
43 tooth	unin //
44 tongue	3lem //
45 claw	XXX //
46 foot	XXX //
47 knee	3rjw~3n //
48 hand	ekom //
49 belly	XXX //
50 neck	XXX //
51 breasts	3rdE //
52 heart	XXX //
53 liver	XXX //
54 drink	3sw~a //
55 eat	XXX //
56 bite	XXX //
57 see	3mhy~an //
58 hear	3th~og //
59 know	XXX //
60 sleep	XXX //
61 die	3tmar //
62 kill	XXX //
63 swim	XXX //
64 fly	XXX //
65 walk	XXX //
66 come	hanE //
67 lie	XXX //
68 sit	XXX //
69 stand	XXX //
70 give	XXX //
71 say	XXX //
72 sun	3rh~o //
73 moon	XXX //
74 star	urEgEr //
75 water	3mb~3 //
76 rain	XXX //
77 stone	itar, 3rta7ar //
78 sand	XXX //
79 earth	XXX //
80 cloud	XXX //
81 smoke	XXX //
82 fire	ura //
83 ash	XXX //
84 burn	XXX //
85 path	uf3n //
86 mountain	3lor //
87 red	XXX //
88 green	XXX //
89 yellow	XXX //
90 white	XXX //
91 black	XXX //
92 night	3mgy~3p //
93 hot	XXX //
94 cold	XXX //
95 full	S3g //
96 new	po7o //
97 good	XXX //
98 round	XXX //
99 dry	XXX //
100 name	3rdim //
KWANGA_1{|Benue-Congo,Bantoid,SouthernBantoid,NarrowBantu,Central-WesternBantu,GreaterLuyana,EasternGreaterLuyana@}
 1  -15.50   23.58        2880         lyn
1 I	mene //
2 you	wene //
3 we	aCi //
4 this	XXX //
5 that	XXX //
6 who	XXX //
7 what	XXX //
8 not	XXX //
9 all	XXX //
10 many	XXX //
11 one	XXX //
12 two	XXX //
13 big	XXX //
14 long	XXX //
15 small	XXX //
16 woman	XXX //
17 man	XXX //
18 person	nu //
19 fish	di //
20 bird	XXX //
21 dog	bw~a //
22 louse	na //
23 tree	tond~o //
24 seed	XXX //
25 leaf	limuna //
26 root	XXX //
27 bark	XXX //
28 skin	tumb~a //
29 flesh	XXX //
30 blood	5iNg~a //
31 bone	fuba //
32 grease	XXX //
33 egg	XXX //
34 horn	naka //
35 tail	XXX //
36 feather	XXX //
37 hair	XXX //
38 head	XXX //
39 ear	tw~i //
40 eye	tiyo //
41 nose	yulu //
42 mouth	XXX //
43 tooth	eyo //
44 tongue	limi //
45 claw	XXX //
46 foot	XXX //
47 knee	nw~i //
48 hand	ka //
49 belly	XXX //
50 neck	XXX //
51 breasts	ele //
52 heart	XXX //
53 liver	uli //
54 drink	nwa //
55 eat	XXX //
56 bite	XXX //
57 see	mona //
58 hear	yupa //
59 know	XXX //
60 sleep	XXX //
61 die	fa //
62 kill	XXX //
63 swim	XXX //
64 fly	XXX //
65 walk	XXX //
66 come	iya //
67 lie	XXX //
68 sit	XXX //
69 stand	XXX //
70 give	XXX //
71 say	XXX //
72 sun	yw~a //
73 moon	XXX //
74 star	tuNgw$eti //
75 water	eyi //
76 rain	XXX //
77 stone	we //
78 sand	XXX //
79 earth	XXX //
80 cloud	XXX //
81 smoke	XXX //
82 fire	lilo //
83 ash	XXX //
84 burn	XXX //
85 path	dila //
86 mountain	XXX //
87 red	XXX //
88 green	XXX //
89 yellow	XXX //
90 white	XXX //
91 black	XXX //
92 night	siku //
93 hot	XXX //
94 cold	XXX //
95 full	XXX //
96 new	XXX //
97 good	XXX //
98 round	XXX //
99 dry	XXX //
100 name	tina //
ESAN{|Benue-Congo,Akpes-Edoid,Edoid,North-CentralEdoid,CentralPlainsEdoid@}
 1    6.26    6.34      300000         ish
1 I	i //
2 you	ebha //
3 we	man //
4 this	XXX //
5 that	XXX //
6 who	XXX //
7 what	XXX //
8 not	XXX //
9 all	XXX //
10 many	XXX //
11 one	okpa //
12 two	eva //
13 big	XXX //
14 long	XXX //
15 small	XXX //
16 woman	XXX //
17 man	XXX //
18 person	oria //
19 fish	XXX //
20 bird	XXX //
21 dog	awa //
22 louse	iru //
23 tree	oran //
24 seed	XXX //
25 leaf	ebe //
26 root	XXX //
27 bark	XXX //
28 skin	XXX //
29 flesh	XXX //
30 blood	aranlen //
31 bone	ugue //
32 grease	XXX //
33 egg	XXX //
34 horn	ukhan //
35 tail	XXX //
36 feather	XXX //
37 hair	XXX //
38 head	XXX //
39 ear	eho //
40 eye	Elo //
41 nose	ihue //
42 mouth	XXX //
43 tooth	akon //
44 tongue	olamen //
45 claw	XXX //
46 foot	XXX //
47 knee	iguenoe //
48 hand	abo //
49 belly	XXX //
50 neck	XXX //
51 breasts	ikpiwenlen //
52 heart	XXX //
53 liver	obhen //
54 drink	da, hon, muon //
55 eat	XXX //
56 bite	XXX //
57 see	daghe, mien //
58 hear	hon //
59 know	XXX //
60 sleep	XXX //
61 die	yu, dokin, ghu //
62 kill	XXX //
63 swim	XXX //
64 fly	XXX //
65 walk	XXX //
66 come	ne //
67 lie	XXX //
68 sit	XXX //
69 stand	XXX //
70 give	XXX //
71 say	XXX //
72 sun	evonlen //
73 moon	XXX //
74 star	ahian //
75 water	men //
76 rain	XXX //
77 stone	udo, okuta //
78 sand	XXX //
79 earth	XXX //
80 cloud	XXX //
81 smoke	XXX //
82 fire	eranlen //
83 ash	XXX //
84 burn	XXX //
85 path	ofan //
86 mountain	XXX //
87 red	XXX //
88 green	XXX //
89 yellow	XXX //
90 white	XXX //
91 black	XXX //
92 night	ason //
93 hot	XXX //
94 cold	XXX //
95 full	vuole //
96 new	oyie //
97 good	XXX //
98 round	XXX //
99 dry	XXX //
100 name	XXX //
IMPFONDO{|Benue-Congo,Bantoid,SouthernBantoid,NarrowBantu,Central-WesternBantu,Likouala-Sangha@}
 1    2.40   17.63        3000         bok
1 I	XXX //
2 you	XXX //
3 we	XXX //
4 this	XXX //
5 that	XXX //
6 who	XXX //
7 what	XXX //
8 not	XXX //
9 all	XXX //
10 many	XXX //
11 one	yo //
12 two	biba //
13 big	XXX //
14 long	XXX //
15 small	XXX //
16 woman	XXX //
17 man	XXX //
18 person	to //
19 fish	swe //
20 bird	XXX //
21 dog	mva //
22 louse	mvuwa //
23 tree	mwete //
24 seed	XXX //
25 leaf	caNgu //
26 root	XXX //
27 bark	XXX //
28 skin	nje, yio //
29 flesh	XXX //
30 blood	loNgo //
31 bone	Nkua //
32 grease	XXX //
33 egg	XXX //
34 horn	ceke //
35 tail	XXX //
36 feather	XXX //
37 hair	XXX //
38 head	XXX //
39 ear	tuyi //
40 eye	yo //
41 nose	lo //
42 mouth	XXX //
43 tooth	no //
44 tongue	leu //
45 claw	XXX //
46 foot	XXX //
47 knee	boNgo //
48 hand	5aka //
49 belly	XXX //
50 neck	XXX //
51 breasts	bEle //
52 heart	XXX //
53 liver	bale //
54 drink	mwa //
55 eat	XXX //
56 bite	XXX //
57 see	ayEni //
58 hear	aoki //
59 know	XXX //
60 sleep	XXX //
61 die	ewei //
62 kill	XXX //
63 swim	XXX //
64 fly	XXX //
65 walk	XXX //
66 come	yaka //
67 lie	XXX //
68 sit	XXX //
69 stand	XXX //
70 give	XXX //
71 say	XXX //
72 sun	moi //
73 moon	XXX //
74 star	bazibasanza //
75 water	mai //
76 rain	XXX //
77 stone	bEke //
78 sand	XXX //
79 earth	XXX //
80 cloud	XXX //
81 smoke	XXX //
82 fire	ya //
83 ash	XXX //
84 burn	XXX //
85 path	nzela //
86 mountain	kozi //
87 red	XXX //
88 green	XXX //
89 yellow	XXX //
90 white	XXX //
91 black	XXX //
92 night	tu //
93 hot	XXX //
94 cold	XXX //
95 full	etondi //
96 new	sika //
97 good	XXX //
98 round	XXX //
99 dry	XXX //
100 name	Nkombo //
AKE{|Benue-Congo,Benue-CongoPlateau,Alumic,Jilic-Eggonic,Eggon-Ake@}
 1    8.58    8.75        3000         aik
1 I	amu //
2 you	aNo //
3 we	ani //
4 this	XXX //
5 that	XXX //
6 who	XXX //
7 what	XXX //
8 not	XXX //
9 all	XXX //
10 many	XXX //
11 one	iNgy$a //
12 two	ya //
13 big	XXX //
14 long	XXX //
15 small	XXX //
16 woman	XXX //
17 man	XXX //
18 person	bebe //
19 fish	iwE //
20 bird	XXX //
21 dog	igu //
22 louse	lele, Sima //
23 tree	ikw~e //
24 seed	XXX //
25 leaf	du //
26 root	XXX //
27 bark	XXX //
28 skin	ikp~a //
29 flesh	XXX //
30 blood	miSe //
31 bone	kufo* //
32 grease	XXX //
33 egg	XXX //
34 horn	akw~e //
35 tail	XXX //
36 feather	XXX //
37 hair	XXX //
38 head	XXX //
39 ear	kuto* //
40 eye	iyi //
41 nose	ika //
42 mouth	XXX //
43 tooth	amb~a //
44 tongue	olE //
45 claw	XXX //
46 foot	XXX //
47 knee	Ngb$ulu //
48 hand	taplabw~a //
49 belly	XXX //
50 neck	XXX //
51 breasts	amb~e //
52 heart	XXX //
53 liver	aky~oN //
54 drink	wa //
55 eat	XXX //
56 bite	XXX //
57 see	ze //
58 hear	vo //
59 know	XXX //
60 sleep	XXX //
61 die	fo //
62 kill	XXX //
63 swim	XXX //
64 fly	XXX //
65 walk	XXX //
66 come	ba //
67 lie	XXX //
68 sit	XXX //
69 stand	XXX //
70 give	XXX //
71 say	XXX //
72 sun	onnE //
73 moon	XXX //
74 star	sund~iri //
75 water	imb~i //
76 rain	XXX //
77 stone	ripy~o //
78 sand	XXX //
79 earth	XXX //
80 cloud	XXX //
81 smoke	XXX //
82 fire	owe //
83 ash	XXX //
84 burn	XXX //
85 path	oke //
86 mountain	iNg~i //
87 red	XXX //
88 green	XXX //
89 yellow	XXX //
90 white	XXX //
91 black	XXX //
92 night	out //
93 hot	XXX //
94 cold	XXX //
95 full	XXX //
96 new	yiwa //
97 good	XXX //
98 round	XXX //
99 dry	XXX //
100 name	ri //
EFAI{|Benue-Congo,DeltaCross,LowerCross,CentralLowerCross@}
 1    4.58    8.25        7210         efa
1 I	ami //
2 you	afE //
3 we	ayit //
4 this	XXX //
5 that	XXX //
6 who	XXX //
7 what	XXX //
8 not	XXX //
9 all	XXX //
10 many	XXX //
11 one	siN //
12 two	iba //
13 big	XXX //
14 long	XXX //
15 small	XXX //
16 woman	XXX //
17 man	XXX //
18 person	Nw~E //
19 fish	yak //
20 bird	XXX //
21 dog	bua //
22 louse	daN //
23 tree	ti //
24 seed	XXX //
25 leaf	faN //
26 root	XXX //
27 bark	XXX //
28 skin	kp~or ide //
29 flesh	XXX //
30 blood	kp~3ra //
31 bone	kp~o //
32 grease	XXX //
33 egg	XXX //
34 horn	nuk //
35 tail	XXX //
36 feather	XXX //
37 hair	XXX //
38 head	XXX //
39 ear	toN //
40 eye	5e //
41 nose	buro //
42 mouth	XXX //
43 tooth	die //
44 tongue	doi //
45 claw	XXX //
46 foot	XXX //
47 knee	doN //
48 hand	ka ubok //
49 belly	XXX //
50 neck	XXX //
51 breasts	bE //
52 heart	XXX //
53 liver	XXX //
54 drink	Nw~oN //
55 eat	XXX //
56 bite	XXX //
57 see	kit //
58 hear	XXX //
59 know	XXX //
60 sleep	XXX //
61 die	kp~a //
62 kill	XXX //
63 swim	XXX //
64 fly	XXX //
65 walk	XXX //
66 come	di //
67 lie	XXX //
68 sit	XXX //
69 stand	XXX //
70 give	XXX //
71 say	XXX //
72 sun	tin //
73 moon	XXX //
74 star	fioN //
75 water	moN //
76 rain	XXX //
77 stone	tayi //
78 sand	XXX //
79 earth	XXX //
80 cloud	XXX //
81 smoke	XXX //
82 fire	kaN //
83 ash	XXX //
84 burn	XXX //
85 path	fafa edigi //
86 mountain	bot //
87 red	XXX //
88 green	XXX //
89 yellow	XXX //
90 white	XXX //
91 black	XXX //
92 night	tir eye //
93 hot	XXX //
94 cold	XXX //
95 full	XXX //
96 new	ny~afa //
97 good	XXX //
98 round	XXX //
99 dry	XXX //
100 name	yin //
AMASI{|Benue-Congo,Bantoid,SouthernBantoid,WideGrassfields,NarrowGrassfields,SouthwestGrassfields@}
 1    6.00    9.58        5300         myg
1 I	XXX //
2 you	XXX //
3 we	XXX //
4 this	XXX //
5 that	XXX //
6 who	XXX //
7 what	XXX //
8 not	XXX //
9 all	XXX //
10 many	XXX //
11 one	mw~o7 //
12 two	fy~E //
13 big	XXX //
14 long	XXX //
15 small	XXX //
16 woman	XXX //
17 man	XXX //
18 person	li //
19 fish	S3 //
20 bird	XXX //
21 dog	bu //
22 louse	ti //
23 tree	zoli //
24 seed	XXX //
25 leaf	fu //
26 root	XXX //
27 bark	XXX //
28 skin	gub //
29 flesh	XXX //
30 blood	kin //
31 bone	xw~u //
32 grease	XXX //
33 egg	XXX //
34 horn	dw~oN //
35 tail	XXX //
36 feather	XXX //
37 hair	XXX //
38 head	XXX //
39 ear	to* //
40 eye	xo //
41 nose	Z3 //
42 mouth	XXX //
43 tooth	Sw~oN //
44 tongue	name //
45 claw	XXX //
46 foot	XXX //
47 knee	5w~uy //
48 hand	bw~e //
49 belly	XXX //
50 neck	XXX //
51 breasts	bEn //
52 heart	XXX //
53 liver	biye //
54 drink	Nw~o //
55 eat	XXX //
56 bite	XXX //
57 see	ze //
58 hear	zele //
59 know	XXX //
60 sleep	XXX //
61 die	ku //
62 kill	XXX //
63 swim	XXX //
64 fly	XXX //
65 walk	XXX //
66 come	Z37E //
67 lie	XXX //
68 sit	XXX //
69 stand	XXX //
70 give	XXX //
71 say	XXX //
72 sun	tam3z3 //
73 moon	XXX //
74 star	ont~om //
75 water	mw~o //
76 rain	XXX //
77 stone	tie //
78 sand	XXX //
79 earth	XXX //
80 cloud	XXX //
81 smoke	XXX //
82 fire	xw~i //
83 ash	XXX //
84 burn	XXX //
85 path	gi //
86 mountain	kw~on //
87 red	XXX //
88 green	XXX //
89 yellow	XXX //
90 white	XXX //
91 black	XXX //
92 night	XXX //
93 hot	XXX //
94 cold	XXX //
95 full	suwE //
96 new	fe //
97 good	XXX //
98 round	XXX //
99 dry	XXX //
100 name	kum //
NDEMLI{|Benue-Congo,Bantoid,SouthernBantoid,WideGrassfields,NarrowGrassfields@}
 1    4.67   10.17       10000         nml
1 I	XXX //
2 you	XXX //
3 we	XXX //
4 this	XXX //
5 that	XXX //
6 who	XXX //
7 what	XXX //
8 not	XXX //
9 all	XXX //
10 many	XXX //
11 one	moho //
12 two	ifE //
13 big	XXX //
14 long	XXX //
15 small	XXX //
16 woman	XXX //
17 man	XXX //
18 person	wE //
19 fish	su //
20 bird	XXX //
21 dog	bo //
22 louse	ti //
23 tree	yi //
24 seed	XXX //
25 leaf	XXX //
26 root	XXX //
27 bark	XXX //
28 skin	XXX //
29 flesh	XXX //
30 blood	Tima //
31 bone	XXX //
32 grease	XXX //
33 egg	XXX //
34 horn	XXX //
35 tail	XXX //
36 feather	XXX //
37 hair	XXX //
38 head	XXX //
39 ear	toN //
40 eye	hi //
41 nose	yE //
42 mouth	XXX //
43 tooth	soN //
44 tongue	lw~amli //
45 claw	XXX //
46 foot	XXX //
47 knee	XXX //
48 hand	bo //
49 belly	XXX //
50 neck	XXX //
51 breasts	bun //
52 heart	XXX //
53 liver	XXX //
54 drink	no //
55 eat	XXX //
56 bite	XXX //
57 see	boN //
58 hear	yo //
59 know	XXX //
60 sleep	XXX //
61 die	ku //
62 kill	XXX //
63 swim	XXX //
64 fly	XXX //
65 walk	XXX //
66 come	to //
67 lie	XXX //
68 sit	XXX //
69 stand	XXX //
70 give	XXX //
71 say	XXX //
72 sun	CuE //
73 moon	XXX //
74 star	CEnj~in //
75 water	dibi //
76 rain	XXX //
77 stone	tE //
78 sand	XXX //
79 earth	XXX //
80 cloud	XXX //
81 smoke	XXX //
82 fire	wiiT //
83 ash	XXX //
84 burn	XXX //
85 path	Ngw$anj~i //
86 mountain	kohoni //
87 red	XXX //
88 green	XXX //
89 yellow	XXX //
90 white	XXX //
91 black	XXX //
92 night	to7a //
93 hot	XXX //
94 cold	XXX //
95 full	XXX //
96 new	fe //
97 good	XXX //
98 round	XXX //
99 dry	XXX //
100 name	dind~i //
LABIR{|Benue-Congo,Bantoid,SouthernBantoid,Jarawan,NigerianJarawan,Jaku-Gubi@}
 1   10.40    9.60         500         jku
1 I	XXX //
2 you	XXX //
3 we	XXX //
4 this	XXX //
5 that	XXX //
6 who	XXX //
7 what	XXX //
8 not	XXX //
9 all	XXX //
10 many	XXX //
11 one	moxo7 //
12 two	bar //
13 big	XXX //
14 long	XXX //
15 small	XXX //
16 woman	XXX //
17 man	XXX //
18 person	ma //
19 fish	nj~i //
20 bird	XXX //
21 dog	nuwa //
22 louse	kw~a kw~ata //
23 tree	Ng~un //
24 seed	XXX //
25 leaf	nv~uxu //
26 root	XXX //
27 bark	XXX //
28 skin	Ng~ubu //
29 flesh	XXX //
30 blood	kila //
31 bone	mum //
32 grease	XXX //
33 egg	XXX //
34 horn	nj~ub //
35 tail	XXX //
36 feather	XXX //
37 hair	XXX //
38 head	XXX //
39 ear	kidi //
40 eye	m3Si //
41 nose	lul //
42 mouth	XXX //
43 tooth	miyin //
44 tongue	lasa //
45 claw	XXX //
46 foot	XXX //
47 knee	kw~3l3N //
48 hand	vuxu //
49 belly	XXX //
50 neck	XXX //
51 breasts	ky~upra //
52 heart	XXX //
53 liver	bali //
54 drink	no //
55 eat	XXX //
56 bite	XXX //
57 see	s3n3 //
58 hear	w3x3 //
59 know	XXX //
60 sleep	XXX //
61 die	wo //
62 kill	XXX //
63 swim	XXX //
64 fly	XXX //
65 walk	XXX //
66 come	yo //
67 lie	XXX //
68 sit	XXX //
69 stand	XXX //
70 give	XXX //
71 say	XXX //
72 sun	m3sa //
73 moon	XXX //
74 star	lebr //
75 water	mur //
76 rain	XXX //
77 stone	t3l //
78 sand	XXX //
79 earth	XXX //
80 cloud	XXX //
81 smoke	XXX //
82 fire	b3sa //
83 ash	XXX //
84 burn	XXX //
85 path	nj~3r //
86 mountain	t3l //
87 red	XXX //
88 green	XXX //
89 yellow	XXX //
90 white	XXX //
91 black	XXX //
92 night	duxu //
93 hot	XXX //
94 cold	XXX //
95 full	w3lku5En //
96 new	Sabi //
97 good	XXX //
98 round	XXX //
99 dry	XXX //
100 name	5in //
OGBRONUAGUM{|Benue-Congo,DeltaCross,CentralDelta,Kugboic@}
 1    4.75    6.87       12000   obg   ogu
1 I	XXX //
2 you	XXX //
3 we	XXX //
4 this	XXX //
5 that	XXX //
6 who	XXX //
7 what	XXX //
8 not	XXX //
9 all	XXX //
10 many	XXX //
11 one	onini //
12 two	iyalu //
13 big	XXX //
14 long	XXX //
15 small	XXX //
16 woman	XXX //
17 man	XXX //
18 person	3me //
19 fish	en3 //
20 bird	XXX //
21 dog	35oxo //
22 louse	egu //
23 tree	ore5 //
24 seed	XXX //
25 leaf	adi5a //
26 root	XXX //
27 bark	XXX //
28 skin	XXX //
29 flesh	XXX //
30 blood	3rimi //
31 bone	okp~o //
32 grease	XXX //
33 egg	XXX //
34 horn	iwali //
35 tail	XXX //
36 feather	XXX //
37 hair	XXX //
38 head	XXX //
39 ear	oro //
40 eye	3misi //
41 nose	ijonu //
42 mouth	XXX //
43 tooth	ona5 //
44 tongue	inem //
45 claw	XXX //
46 foot	XXX //
47 knee	Ekaru owo //
48 hand	ara //
49 belly	XXX //
50 neck	XXX //
51 breasts	amama //
52 heart	XXX //
53 liver	XXX //
54 drink	puwo //
55 eat	XXX //
56 bite	XXX //
57 see	mi //
58 hear	ny~ana //
59 know	XXX //
60 sleep	XXX //
61 die	mu //
62 kill	XXX //
63 swim	XXX //
64 fly	XXX //
65 walk	XXX //
66 come	tu //
67 lie	XXX //
68 sit	XXX //
69 stand	XXX //
70 give	XXX //
71 say	XXX //
72 sun	3kojo //
73 moon	XXX //
74 star	Ena5 //
75 water	amu //
76 rain	XXX //
77 stone	Ena //
78 sand	XXX //
79 earth	XXX //
80 cloud	XXX //
81 smoke	XXX //
82 fire	a5a //
83 ash	XXX //
84 burn	XXX //
85 path	ete //
86 mountain	igu //
87 red	XXX //
88 green	XXX //
89 yellow	XXX //
90 white	XXX //
91 black	XXX //
92 night	du //
93 hot	XXX //
94 cold	XXX //
95 full	munj~o //
96 new	omom //
97 good	XXX //
98 round	XXX //
99 dry	XXX //
100 name	ede //
HLUBI{|Benue-Congo,Bantoid,SouthernBantoid,NarrowBantu,EastBantu,SouthernBantu-Makua,Nguni-Tsonga,Nguni(S.40),SouthernNdebele-Lowland@}
 1  -26.50   31.00     2324200   swt   ssw
1 I	mna //
2 you	wena //
3 we	th~ina //
4 this	XXX //
5 that	XXX //
6 who	XXX //
7 what	XXX //
8 not	XXX //
9 all	XXX //
10 many	XXX //
11 one	5e //
12 two	mb~ini //
13 big	XXX //
14 long	XXX //
15 small	XXX //
16 woman	XXX //
17 man	XXX //
18 person	nt~u //
19 fish	tL~anz~i //
20 bird	XXX //
21 dog	ja //
22 louse	ntw$ala //
23 tree	th~i //
24 seed	XXX //
25 leaf	g!~abi //
26 root	XXX //
27 bark	XXX //
28 skin	kh~umb~a //
29 flesh	XXX //
30 blood	gazi //
31 bone	th~amb~o //
32 grease	XXX //
33 egg	XXX //
34 horn	ph~ond~o //
35 tail	XXX //
36 feather	XXX //
37 hair	XXX //
38 head	XXX //
39 ear	dL~ebe //
40 eye	Lo //
41 nose	pumlo //
42 mouth	XXX //
43 tooth	zi5o //
44 tongue	lw~imi //
45 claw	XXX //
46 foot	XXX //
47 knee	dolo //
48 hand	andL$a //
49 belly	XXX //
50 neck	XXX //
51 breasts	bele //
52 heart	XXX //
53 liver	bind~i //
54 drink	nath~ //
55 eat	XXX //
56 bite	XXX //
57 see	bon //
58 hear	v //
59 know	XXX //
60 sleep	XXX //
61 die	f //
62 kill	XXX //
63 swim	XXX //
64 fly	XXX //
65 walk	XXX //
66 come	z //
67 lie	XXX //
68 sit	XXX //
69 stand	XXX //
70 give	XXX //
71 say	XXX //
72 sun	laNa //
73 moon	XXX //
74 star	kw~ekw~ezi //
75 water	nz~i //
76 rain	XXX //
77 stone	ty~e //
78 sand	XXX //
79 earth	XXX //
80 cloud	XXX //
81 smoke	XXX //
82 fire	lilo //
83 ash	XXX //
84 burn	XXX //
85 path	dL~ela //
86 mountain	nt~aba //
87 red	XXX //
88 green	XXX //
89 yellow	XXX //
90 white	XXX //
91 black	XXX //
92 night	suku //
93 hot	XXX //
94 cold	XXX //
95 full	wele, gw~ele //
96 new	nC~a //
97 good	XXX //
98 round	XXX //
99 dry	XXX //
100 name	gama //
ANIB{|Benue-Congo,Benue-CongoPlateau,WesternBenue-CongoPlateau,Ninzic,Kanufi-Ninkyob-Angan@}
 1    9.50    8.25       10400         kni
1 I	inbo //
2 you	wo //
3 we	tot //
4 this	XXX //
5 that	XXX //
6 who	XXX //
7 what	XXX //
8 not	XXX //
9 all	XXX //
10 many	XXX //
11 one	iyiN //
12 two	ihan //
13 big	XXX //
14 long	XXX //
15 small	XXX //
16 woman	XXX //
17 man	XXX //
18 person	unEt //
19 fish	ahw~e //
20 bird	XXX //
21 dog	iyu //
22 louse	5anito //
23 tree	ikon //
24 seed	XXX //
25 leaf	amv~an //
26 root	XXX //
27 bark	XXX //
28 skin	ukw~a //
29 flesh	XXX //
30 blood	ayi //
31 bone	ukup //
32 grease	XXX //
33 egg	XXX //
34 horn	inT~om //
35 tail	XXX //
36 feather	XXX //
37 hair	XXX //
38 head	XXX //
39 ear	utoN //
40 eye	iyis //
41 nose	inv~er //
42 mouth	XXX //
43 tooth	i5in //
44 tongue	ilEm //
45 claw	XXX //
46 foot	XXX //
47 knee	igb~urun //
48 hand	wok //
49 belly	XXX //
50 neck	XXX //
51 breasts	iyas //
52 heart	XXX //
53 liver	ins~on //
54 drink	so //
55 eat	XXX //
56 bite	XXX //
57 see	to //
58 hear	wo //
59 know	XXX //
60 sleep	XXX //
61 die	iku //
62 kill	XXX //
63 swim	XXX //
64 fly	XXX //
65 walk	XXX //
66 come	XXX //
67 lie	XXX //
68 sit	XXX //
69 stand	XXX //
70 give	XXX //
71 say	XXX //
72 sun	arig //
73 moon	XXX //
74 star	nky$Et //
75 water	misid //
76 rain	XXX //
77 stone	tita //
78 sand	XXX //
79 earth	XXX //
80 cloud	XXX //
81 smoke	XXX //
82 fire	wur //
83 ash	XXX //
84 burn	XXX //
85 path	ank~in //
86 mountain	igb~o //
87 red	XXX //
88 green	XXX //
89 yellow	XXX //
90 white	XXX //
91 black	XXX //
92 night	atug //
93 hot	XXX //
94 cold	XXX //
95 full	XXX //
96 new	ihas //
97 good	XXX //
98 round	XXX //
99 dry	XXX //
100 name	ins~ak //
CINDA_1{|Benue-Congo,Kainji,CentralKainji,Shiroro-Kamuku,Kamuku-Hungwarya,Kamuku@}
 1   10.33    6.00       45000         cdr
1 I	XXX //
2 you	XXX //
3 we	XXX //
4 this	XXX //
5 that	XXX //
6 who	XXX //
7 what	XXX //
8 not	XXX //
9 all	XXX //
10 many	XXX //
11 one	ind~3 //
12 two	i ri3 //
13 big	XXX //
14 long	XXX //
15 small	XXX //
16 woman	XXX //
17 man	XXX //
18 person	ga //
19 fish	rigo //
20 bird	XXX //
21 dog	awa //
22 louse	ragEta //
23 tree	XXX //
24 seed	XXX //
25 leaf	mombw$a //
26 root	XXX //
27 bark	XXX //
28 skin	tEk3 //
29 flesh	XXX //
30 blood	hy~E* //
31 bone	oNkp$3 //
32 grease	XXX //
33 egg	XXX //
34 horn	nw~o*hi* //
35 tail	XXX //
36 feather	XXX //
37 hair	XXX //
38 head	XXX //
39 ear	tomb~E //
40 eye	iSi7u //
41 nose	no //
42 mouth	XXX //
43 tooth	yinE //
44 tongue	E*ri //
45 claw	XXX //
46 foot	XXX //
47 knee	gur3*Ng~u //
48 hand	XXX //
49 belly	XXX //
50 neck	XXX //
51 breasts	sub3 //
52 heart	XXX //
53 liver	XXX //
54 drink	Esw~a //
55 eat	XXX //
56 bite	XXX //
57 see	hy~ana //
58 hear	hog //
59 know	XXX //
60 sleep	XXX //
61 die	w3 //
62 kill	XXX //
63 swim	XXX //
64 fly	XXX //
65 walk	XXX //
66 come	gw~E7Em //
67 lie	XXX //
68 sit	XXX //
69 stand	XXX //
70 give	XXX //
71 say	XXX //
72 sun	ho* //
73 moon	XXX //
74 star	raNgw$anE //
75 water	m3* ni //
76 rain	XXX //
77 stone	tarE //
78 sand	XXX //
79 earth	XXX //
80 cloud	XXX //
81 smoke	XXX //
82 fire	ra //
83 ash	XXX //
84 burn	XXX //
85 path	nE //
86 mountain	S3mmo //
87 red	XXX //
88 green	XXX //
89 yellow	XXX //
90 white	XXX //
91 black	XXX //
92 night	gy~Eta //
93 hot	XXX //
94 cold	XXX //
95 full	XXX //
96 new	upw~o //
97 good	XXX //
98 round	XXX //
99 dry	XXX //
100 name	iZi //
NDUN{|Benue-Congo,Benue-CongoPlateau@}
 1   10.50    8.32       15000         nfd
1 I	mE //
2 you	zo //
3 we	eti //
4 this	XXX //
5 that	XXX //
6 who	XXX //
7 what	XXX //
8 not	XXX //
9 all	XXX //
10 many	XXX //
11 one	yeri //
12 two	faN //
13 big	XXX //
14 long	XXX //
15 small	XXX //
16 woman	XXX //
17 man	XXX //
18 person	ener //
19 fish	amp~ali //
20 bird	XXX //
21 dog	amp~umpw$a //
22 louse	akw~ara //
23 tree	uhw~on //
24 seed	XXX //
25 leaf	uzo //
26 root	XXX //
27 bark	XXX //
28 skin	uho //
29 flesh	XXX //
30 blood	memiN //
31 bone	ukup //
32 grease	XXX //
33 egg	XXX //
34 horn	ansh~em //
35 tail	XXX //
36 feather	XXX //
37 hair	XXX //
38 head	XXX //
39 ear	uto //
40 eye	ky~Elezo //
41 nose	infos //
42 mouth	XXX //
43 tooth	u5ini //
44 tongue	arEm //
45 claw	XXX //
46 foot	XXX //
47 knee	ukw~alak //
48 hand	upok //
49 belly	XXX //
50 neck	XXX //
51 breasts	epi //
52 heart	XXX //
53 liver	ufaNleyi //
54 drink	gb~on //
55 eat	XXX //
56 bite	XXX //
57 see	yak //
58 hear	toNis //
59 know	XXX //
60 sleep	XXX //
61 die	kw~E //
62 kill	XXX //
63 swim	XXX //
64 fly	XXX //
65 walk	XXX //
66 come	yek //
67 lie	XXX //
68 sit	XXX //
69 stand	XXX //
70 give	XXX //
71 say	XXX //
72 sun	ulom //
73 moon	XXX //
74 star	agw~ar //
75 water	makuri //
76 rain	XXX //
77 stone	faN //
78 sand	XXX //
79 earth	XXX //
80 cloud	XXX //
81 smoke	XXX //
82 fire	ira //
83 ash	XXX //
84 burn	XXX //
85 path	nk~im sel //
86 mountain	ifyal //
87 red	XXX //
88 green	XXX //
89 yellow	XXX //
90 white	XXX //
91 black	XXX //
92 night	atuk //
93 hot	XXX //
94 cold	XXX //
95 full	XXX //
96 new	fayi //
97 good	XXX //
98 round	XXX //
99 dry	XXX //
100 name	eres //
MPUONO{|Benue-Congo,Bantoid,SouthernBantoid,NarrowBantu,Central-WesternBantu,Yanzi(B.80),Kwilu-Nsong@}
 1   -5.17   19.33      165000         zmp
1 I	me //
2 you	nze //
3 we	biu //
4 this	XXX //
5 that	XXX //
6 who	XXX //
7 what	XXX //
8 not	XXX //
9 all	XXX //
10 many	XXX //
11 one	mo //
12 two	biele //
13 big	XXX //
14 long	XXX //
15 small	XXX //
16 woman	XXX //
17 man	XXX //
18 person	uru //
19 fish	bili //
20 bird	XXX //
21 dog	bwa //
22 louse	sina //
23 tree	bana //
24 seed	XXX //
25 leaf	culi jwiri //
26 root	XXX //
27 bark	XXX //
28 skin	bana //
29 flesh	XXX //
30 blood	kila //
31 bone	fa //
32 grease	XXX //
33 egg	XXX //
34 horn	bwo //
35 tail	XXX //
36 feather	XXX //
37 hair	XXX //
38 head	XXX //
39 ear	cui //
40 eye	iu //
41 nose	bwomo //
42 mouth	XXX //
43 tooth	inu //
44 tongue	limu //
45 claw	XXX //
46 foot	XXX //
47 knee	bwo //
48 hand	kwo //
49 belly	XXX //
50 neck	XXX //
51 breasts	biolo //
52 heart	XXX //
53 liver	nso //
54 drink	nwa //
55 eat	XXX //
56 bite	XXX //
57 see	mono //
58 hear	yuili //
59 know	XXX //
60 sleep	XXX //
61 die	fa //
62 kill	XXX //
63 swim	XXX //
64 fly	XXX //
65 walk	XXX //
66 come	ya //
67 lie	XXX //
68 sit	XXX //
69 stand	XXX //
70 give	XXX //
71 say	XXX //
72 sun	li //
73 moon	XXX //
74 star	pulumwaru //
75 water	nia //
76 rain	XXX //
77 stone	kwono //
78 sand	XXX //
79 earth	XXX //
80 cloud	XXX //
81 smoke	XXX //
82 fire	ba //
83 ash	XXX //
84 burn	XXX //
85 path	zila //
86 mountain	bio //
87 red	XXX //
88 green	XXX //
89 yellow	XXX //
90 white	XXX //
91 black	XXX //
92 night	fiba //
93 hot	XXX //
94 cold	XXX //
95 full	wula //
96 new	yani //
97 good	XXX //
98 round	XXX //
99 dry	XXX //
100 name	kuma //
ENWANG{|Benue-Congo,DeltaCross,LowerCross,Enwang-Uda@}
 1    4.75    8.25       15000         enw
1 I	ami //
2 you	afi //
3 we	ayin //
4 this	XXX //
5 that	XXX //
6 who	XXX //
7 what	XXX //
8 not	XXX //
9 all	XXX //
10 many	XXX //
11 one	siN //
12 two	iba //
13 big	XXX //
14 long	XXX //
15 small	XXX //
16 woman	XXX //
17 man	XXX //
18 person	w*u //
19 fish	yak //
20 bird	XXX //
21 dog	va //
22 louse	daN //
23 tree	ti //
24 seed	XXX //
25 leaf	faN //
26 root	XXX //
27 bark	XXX //
28 skin	pE //
29 flesh	XXX //
30 blood	p3ra //
31 bone	po //
32 grease	XXX //
33 egg	XXX //
34 horn	dok //
35 tail	XXX //
36 feather	XXX //
37 hair	XXX //
38 head	XXX //
39 ear	toN //
40 eye	5i //
41 nose	bugu //
42 mouth	XXX //
43 tooth	di //
44 tongue	dElei //
45 claw	XXX //
46 foot	XXX //
47 knee	loN //
48 hand	Eka ubok //
49 belly	XXX //
50 neck	XXX //
51 breasts	bE //
52 heart	XXX //
53 liver	XXX //
54 drink	Nw~oN //
55 eat	XXX //
56 bite	XXX //
57 see	kit //
58 hear	XXX //
59 know	XXX //
60 sleep	XXX //
61 die	pa //
62 kill	XXX //
63 swim	XXX //
64 fly	XXX //
65 walk	XXX //
66 come	di //
67 lie	XXX //
68 sit	XXX //
69 stand	XXX //
70 give	XXX //
71 say	XXX //
72 sun	tin //
73 moon	XXX //
74 star	ta ta fioN //
75 water	moN //
76 rain	XXX //
77 stone	tigE //
78 sand	XXX //
79 earth	XXX //
80 cloud	XXX //
81 smoke	XXX //
82 fire	kaN //
83 ash	XXX //
84 burn	XXX //
85 path	faN //
86 mountain	bot //
87 red	XXX //
88 green	XXX //
89 yellow	XXX //
90 white	XXX //
91 black	XXX //
92 night	le ji //
93 hot	XXX //
94 cold	XXX //
95 full	ayoro //
96 new	nj~afa //
97 good	XXX //
98 round	XXX //
99 dry	XXX //
100 name	y*in //
YAKA_yaf{|Benue-Congo,Bantoid,SouthernBantoid,NarrowBantu,Central-WesternBantu,Kongo-Yaka-Suku-Hungan,Kongo-Yaka-Suku,Yaka-Suku@}
 1   -7.00   17.50      900000   yak   yaf
1 I	mene //
2 you	Nge, Ng~eyi //
3 we	beto //
4 this	XXX //
5 that	XXX //
6 who	XXX //
7 what	XXX //
8 not	XXX //
9 all	XXX //
10 many	XXX //
11 one	mosi //
12 two	ola //
13 big	XXX //
14 long	XXX //
15 small	XXX //
16 woman	XXX //
17 man	XXX //
18 person	tu //
19 fish	cema, gola //
20 bird	XXX //
21 dog	bw~a //
22 louse	cina //
23 tree	ti //
24 seed	XXX //
25 leaf	kaya //
26 root	XXX //
27 bark	XXX //
28 skin	utu //
29 flesh	XXX //
30 blood	eNg~a //
31 bone	hisi //
32 grease	XXX //
33 egg	XXX //
34 horn	seNg~o //
35 tail	XXX //
36 feather	XXX //
37 hair	XXX //
38 head	XXX //
39 ear	tu //
40 eye	isu //
41 nose	bomb~o //
42 mouth	XXX //
43 tooth	inu //
44 tongue	laki //
45 claw	XXX //
46 foot	XXX //
47 knee	bNg~o, pf~okula //
48 hand	oko //
49 belly	XXX //
50 neck	XXX //
51 breasts	yeno //
52 heart	XXX //
53 liver	tika //
54 drink	nw~a, kubula //
55 eat	XXX //
56 bite	XXX //
57 see	mona, tala //
58 hear	wa, yuka //
59 know	XXX //
60 sleep	XXX //
61 die	fw~a //
62 kill	XXX //
63 swim	XXX //
64 fly	XXX //
65 walk	XXX //
66 come	kusa //
67 lie	XXX //
68 sit	XXX //
69 stand	XXX //
70 give	XXX //
71 say	XXX //
72 sun	taNgw$a, Ng~amb~a //
73 moon	XXX //
74 star	th~emuth~emu //
75 water	amb~a //
76 rain	XXX //
77 stone	tadi //
78 sand	XXX //
79 earth	XXX //
80 cloud	XXX //
81 smoke	XXX //
82 fire	mb~awu //
83 ash	XXX //
84 burn	XXX //
85 path	nc~ila //
86 mountain	oNg~o //
87 red	XXX //
88 green	XXX //
89 yellow	XXX //
90 white	XXX //
91 black	XXX //
92 night	ph~iph~a, kolo //
93 hot	XXX //
94 cold	XXX //
95 full	basa //
96 new	ph~a //
97 good	XXX //
98 round	XXX //
99 dry	XXX //
100 name	zina //
LOPA{|Benue-Congo,Kainji,KainjiLake,UpperNigerKainji,Oleran@}
 1   10.43    4.70        5000         lop
1 I	XXX //
2 you	XXX //
3 we	XXX //
4 this	XXX //
5 that	XXX //
6 who	XXX //
7 what	XXX //
8 not	XXX //
9 all	XXX //
10 many	XXX //
11 one	kin3 //
12 two	s373 //
13 big	XXX //
14 long	XXX //
15 small	XXX //
16 woman	XXX //
17 man	XXX //
18 person	hu*mw~a //
19 fish	kiSi //
20 bird	XXX //
21 dog	vavi //
22 louse	koropata //
23 tree	S3 //
24 seed	XXX //
25 leaf	fw~a* //
26 root	XXX //
27 bark	XXX //
28 skin	yagu //
29 flesh	XXX //
30 blood	NoroN //
31 bone	iNg~3 //
32 grease	XXX //
33 egg	XXX //
34 horn	gy~3 //
35 tail	XXX //
36 feather	XXX //
37 hair	XXX //
38 head	XXX //
39 ear	to //
40 eye	omb~i //
41 nose	ho*ro //
42 mouth	XXX //
43 tooth	yef3 //
44 tongue	rimiya //
45 claw	XXX //
46 foot	XXX //
47 knee	kuna rugu //
48 hand	taha par3 //
49 belly	XXX //
50 neck	XXX //
51 breasts	hiNg~a //
52 heart	XXX //
53 liver	ya //
54 drink	gun //
55 eat	XXX //
56 bite	XXX //
57 see	mato //
58 hear	yom //
59 know	XXX //
60 sleep	XXX //
61 die	XXX //
62 kill	XXX //
63 swim	XXX //
64 fly	XXX //
65 walk	XXX //
66 come	yana //
67 lie	XXX //
68 sit	XXX //
69 stand	XXX //
70 give	XXX //
71 say	XXX //
72 sun	gw~i //
73 moon	XXX //
74 star	geNg~iSi //
75 water	mi //
76 rain	XXX //
77 stone	ta*r3 //
78 sand	XXX //
79 earth	XXX //
80 cloud	XXX //
81 smoke	XXX //
82 fire	la //
83 ash	XXX //
84 burn	XXX //
85 path	Sena kw~aTar3 //
86 mountain	yam //
87 red	XXX //
88 green	XXX //
89 yellow	XXX //
90 white	XXX //
91 black	XXX //
92 night	ira //
93 hot	XXX //
94 cold	XXX //
95 full	XXX //
96 new	hahu* //
97 good	XXX //
98 round	XXX //
99 dry	XXX //
100 name	hin3 //
OLULUMO_IKOM{|Benue-Congo,DeltaCross,UpperCross,CentralUpperCross,East-WestCentralDeltaCross@}
 1    5.98    8.57       30000         iko
1 I	ami, ami //
2 you	awu, awu //
3 we	ayu, awul //
4 this	XXX //
5 that	XXX //
6 who	XXX //
7 what	XXX //
8 not	XXX //
9 all	XXX //
10 many	XXX //
11 one	NonE, wunE //
12 two	bafa, afa //
13 big	XXX //
14 long	XXX //
15 small	XXX //
16 woman	XXX //
17 man	XXX //
18 person	oni, oni //
19 fish	etimani, etin mani //
20 bird	XXX //
21 dog	Egba, Egba //
22 louse	Era, Eda //
23 tree	keti, keti //
24 seed	XXX //
25 leaf	rowa, Tano //
26 root	XXX //
27 bark	XXX //
28 skin	EkpaTu, Ekpa //
29 flesh	XXX //
30 blood	manTi, mayi //
31 bone	kEkiba, kEkibo //
32 grease	XXX //
33 egg	XXX //
34 horn	eTixa, ifuxo //
35 tail	XXX //
36 feather	XXX //
37 hair	XXX //
38 head	XXX //
39 ear	kotu, kotuN //
40 eye	TEnE, TEnno //
41 nose	ramaraTu, nmol //
42 mouth	XXX //
43 tooth	rEsa, rEsalo //
44 tongue	romy~a, rEmilE //
45 claw	XXX //
46 foot	XXX //
47 knee	redu, redu //
48 hand	XXX //
49 belly	XXX //
50 neck	XXX //
51 breasts	rEba, rEba //
52 heart	XXX //
53 liver	XXX //
54 drink	No, No //
55 eat	XXX //
56 bite	XXX //
57 see	ffE, jE, nuNo //
58 hear	fuxE, dimo //
59 know	XXX //
60 sleep	XXX //
61 die	ba, ba //
62 kill	XXX //
63 swim	XXX //
64 fly	XXX //
65 walk	XXX //
66 come	wu, wo //
67 lie	XXX //
68 sit	XXX //
69 stand	XXX //
70 give	XXX //
71 say	XXX //
72 sun	rui, royi //
73 moon	XXX //
74 star	EiNku, edidore //
75 water	mani, mani //
76 rain	XXX //
77 stone	rEta, rEta //
78 sand	XXX //
79 earth	XXX //
80 cloud	XXX //
81 smoke	XXX //
82 fire	ruku, rokun //
83 ash	XXX //
84 burn	XXX //
85 path	Eyo, Et3ma //
86 mountain	rokuku, kekul //
87 red	XXX //
88 green	XXX //
89 yellow	XXX //
90 white	XXX //
91 black	XXX //
92 night	To, To //
93 hot	XXX //
94 cold	XXX //
95 full	reTuxi, o yuk //
96 new	o jE, o jEn //
97 good	XXX //
98 round	XXX //
99 dry	XXX //
100 name	rir3nna, rednno //
UHAMI{|Benue-Congo,Akpes-Edoid,Edoid,NorthwesternEdoid,Osse@}
 1    7.37    5.67       13600         uha
1 I	mE //
2 you	XXX //
3 we	maE //
4 this	XXX //
5 that	XXX //
6 who	XXX //
7 what	XXX //
8 not	XXX //
9 all	XXX //
10 many	XXX //
11 one	XXX //
12 two	va //
13 big	XXX //
14 long	XXX //
15 small	XXX //
16 woman	XXX //
17 man	XXX //
18 person	XXX //
19 fish	fE //
20 bird	XXX //
21 dog	bua //
22 louse	ri //
23 tree	Sa //
24 seed	XXX //
25 leaf	bi //
26 root	XXX //
27 bark	XXX //
28 skin	si //
29 flesh	XXX //
30 blood	zE //
31 bone	XXX //
32 grease	XXX //
33 egg	XXX //
34 horn	kp~ani //
35 tail	XXX //
36 feather	XXX //
37 hair	XXX //
38 head	XXX //
39 ear	so //
40 eye	ru //
41 nose	su //
42 mouth	XXX //
43 tooth	ko //
44 tongue	domi //
45 claw	XXX //
46 foot	XXX //
47 knee	XXX //
48 hand	bo //
49 belly	XXX //
50 neck	XXX //
51 breasts	XXX //
52 heart	XXX //
53 liver	xuo //
54 drink	y*o //
55 eat	XXX //
56 bite	XXX //
57 see	minE //
58 hear	huo //
59 know	XXX //
60 sleep	XXX //
61 die	gu //
62 kill	XXX //
63 swim	XXX //
64 fly	XXX //
65 walk	XXX //
66 come	XXX //
67 lie	XXX //
68 sit	XXX //
69 stand	XXX //
70 give	XXX //
71 say	XXX //
72 sun	XXX //
73 moon	XXX //
74 star	XXX //
75 water	mE //
76 rain	XXX //
77 stone	gb~a //
78 sand	XXX //
79 earth	XXX //
80 cloud	XXX //
81 smoke	XXX //
82 fire	XXX //
83 ash	XXX //
84 burn	XXX //
85 path	XXX //
86 mountain	XXX //
87 red	XXX //
88 green	XXX //
89 yellow	XXX //
90 white	XXX //
91 black	XXX //
92 night	duzi //
93 hot	XXX //
94 cold	XXX //
95 full	vo //
96 new	fa //
97 good	XXX //
98 round	XXX //
99 dry	XXX //
100 name	va //
BANGALA{|Benue-Congo,Bantoid,SouthernBantoid,NarrowBantu,Central-WesternBantu,GreaterBangi-Ntomba,Ngiri,NgiriRiverain,NgiriRiverainUbangi,NgiriRiverainUbangi-Ripuaire,Bobangic,BobangicRiverain,Bobangi-Bangala-Lingala,Lingala-Bangala@}
 1    2.87   27.67           0         bxg
1 I	Ng~ai //
2 you	yo //
3 we	bisu //
4 this	XXX //
5 that	XXX //
6 who	XXX //
7 what	XXX //
8 not	XXX //
9 all	XXX //
10 many	XXX //
11 one	ko //
12 two	bali, de //
13 big	XXX //
14 long	XXX //
15 small	XXX //
16 woman	XXX //
17 man	XXX //
18 person	tu //
19 fish	si //
20 bird	XXX //
21 dog	bw~a //
22 louse	sili //
23 tree	te //
24 seed	XXX //
25 leaf	kasa //
26 root	XXX //
27 bark	XXX //
28 skin	kp~oto, poso //
29 flesh	XXX //
30 blood	kira, kila //
31 bone	kua //
32 grease	XXX //
33 egg	XXX //
34 horn	gb~aNg~a, sEkE //
35 tail	XXX //
36 feather	XXX //
37 hair	XXX //
38 head	XXX //
39 ear	sikiyo //
40 eye	iso, isu //
41 nose	soNg~o //
42 mouth	XXX //
43 tooth	Eno, pEmb~E //
44 tongue	dada, Edada //
45 claw	XXX //
46 foot	XXX //
47 knee	digb~a, boloNg~o //
48 hand	boko //
49 belly	XXX //
50 neck	XXX //
51 breasts	panz~i, pEnj~E //
52 heart	XXX //
53 liver	fw~a //
54 drink	mila, mEla //
55 eat	XXX //
56 bite	XXX //
57 see	muna, mEna //
58 hear	uka //
59 know	XXX //
60 sleep	XXX //
61 die	kufa //
62 kill	XXX //
63 swim	XXX //
64 fly	XXX //
65 walk	XXX //
66 come	ia, uta //
67 lie	XXX //
68 sit	XXX //
69 stand	XXX //
70 give	XXX //
71 say	XXX //
72 sun	muni, mui //
73 moon	XXX //
74 star	minz~oto, yoNg~i //
75 water	mai //
76 rain	XXX //
77 stone	baNg~a, bugu //
78 sand	XXX //
79 earth	XXX //
80 cloud	XXX //
81 smoke	XXX //
82 fire	moto //
83 ash	XXX //
84 burn	XXX //
85 path	zero //
86 mountain	umb~a //
87 red	XXX //
88 green	XXX //
89 yellow	XXX //
90 white	XXX //
91 black	XXX //
92 night	bitima, butu //
93 hot	XXX //
94 cold	XXX //
95 full	ma, mEkE //
96 new	sika //
97 good	XXX //
98 round	XXX //
99 dry	XXX //
100 name	komb~o //
IBUORO{|Benue-Congo,DeltaCross,LowerCross,CentralLowerCross,Ibuoro-Nkari@}
 1    5.50    7.92        5000         ibr
1 I	ami //
2 you	ofo //
3 we	n5~in //
4 this	XXX //
5 that	XXX //
6 who	XXX //
7 what	XXX //
8 not	XXX //
9 all	XXX //
10 many	XXX //
11 one	kiEt //
12 two	iba //
13 big	XXX //
14 long	XXX //
15 small	XXX //
16 woman	XXX //
17 man	XXX //
18 person	wo //
19 fish	yak //
20 bird	XXX //
21 dog	bua //
22 louse	daN //
23 tree	to //
24 seed	XXX //
25 leaf	koN //
26 root	XXX //
27 bark	XXX //
28 skin	kp~a idEm //
29 flesh	XXX //
30 blood	jib //
31 bone	kp~o //
32 grease	XXX //
33 egg	XXX //
34 horn	rok //
35 tail	XXX //
36 feather	XXX //
37 hair	XXX //
38 head	XXX //
39 ear	toN //
40 eye	5in //
41 nose	buo //
42 mouth	XXX //
43 tooth	dEt //
44 tongue	dEmE //
45 claw	XXX //
46 foot	XXX //
47 knee	doN //
48 hand	ka ubok //
49 belly	XXX //
50 neck	XXX //
51 breasts	ba //
52 heart	XXX //
53 liver	XXX //
54 drink	w*uN //
55 eat	XXX //
56 bite	XXX //
57 see	kut //
58 hear	XXX //
59 know	XXX //
60 sleep	XXX //
61 die	kp~a //
62 kill	XXX //
63 swim	XXX //
64 fly	XXX //
65 walk	XXX //
66 come	di //
67 lie	XXX //
68 sit	XXX //
69 stand	XXX //
70 give	XXX //
71 say	XXX //
72 sun	tin //
73 moon	XXX //
74 star	ta fioN //
75 water	muN //
76 rain	XXX //
77 stone	tiat //
78 sand	XXX //
79 earth	XXX //
80 cloud	XXX //
81 smoke	XXX //
82 fire	kaN //
83 ash	XXX //
84 burn	XXX //
85 path	faN //
86 mountain	but //
87 red	XXX //
88 green	XXX //
89 yellow	XXX //
90 white	XXX //
91 black	XXX //
92 night	tur eyo //
93 hot	XXX //
94 cold	XXX //
95 full	ayoyo //
96 new	ofufa //
97 good	XXX //
98 round	XXX //
99 dry	XXX //
100 name	ny~En //
NONI{|Benue-Congo,Bantoid,SouthernBantoid,Beboid,EasternBeboid,Nsari-Nooni-Ncane,Nooni-Ncane@}
 1    6.42   10.58       40000   non   nhu
1 I	XXX //
2 you	XXX //
3 we	XXX //
4 this	XXX //
5 that	XXX //
6 who	XXX //
7 what	XXX //
8 not	XXX //
9 all	XXX //
10 many	XXX //
11 one	maN //
12 two	fE //
13 big	XXX //
14 long	XXX //
15 small	XXX //
16 woman	XXX //
17 man	XXX //
18 person	we //
19 fish	bie //
20 bird	XXX //
21 dog	bw~e //
22 louse	sEse //
23 tree	te //
24 seed	XXX //
25 leaf	fon //
26 root	XXX //
27 bark	XXX //
28 skin	TEw //
29 flesh	XXX //
30 blood	lEme //
31 bone	kufE //
32 grease	XXX //
33 egg	XXX //
34 horn	toN //
35 tail	XXX //
36 feather	XXX //
37 hair	XXX //
38 head	XXX //
39 ear	to //
40 eye	Tise //
41 nose	nd~ie //
42 mouth	XXX //
43 tooth	ge //
44 tongue	leme //
45 claw	XXX //
46 foot	XXX //
47 knee	nu //
48 hand	bo //
49 belly	XXX //
50 neck	XXX //
51 breasts	bEn //
52 heart	XXX //
53 liver	Sem //
54 drink	wo //
55 eat	XXX //
56 bite	XXX //
57 see	yEn //
58 hear	yow //
59 know	XXX //
60 sleep	XXX //
61 die	kw~e //
62 kill	XXX //
63 swim	XXX //
64 fly	XXX //
65 walk	XXX //
66 come	to //
67 lie	XXX //
68 sit	XXX //
69 stand	XXX //
70 give	XXX //
71 say	XXX //
72 sun	diw //
73 moon	XXX //
74 star	Ton //
75 water	To, dio //
76 rain	XXX //
77 stone	tE //
78 sand	XXX //
79 earth	XXX //
80 cloud	XXX //
81 smoke	XXX //
82 fire	Ng~oy //
83 ash	XXX //
84 burn	XXX //
85 path	Te //
86 mountain	kom //
87 red	XXX //
88 green	XXX //
89 yellow	XXX //
90 white	XXX //
91 black	XXX //
92 night	taN //
93 hot	XXX //
94 cold	XXX //
95 full	yiNsEn //
96 new	fE //
97 good	XXX //
98 round	XXX //
99 dry	XXX //
100 name	die //
KONJA_NDUNG{|Benue-Congo,Bantoid,NorthernBantoid,Mambiloid,Nizaa-Mambila-Vute,Konja-Mambila-Vute,Konja@}
 1    6.42   11.67       10000         knp
1 I	XXX //
2 you	XXX //
3 we	XXX //
4 this	XXX //
5 that	XXX //
6 who	XXX //
7 what	XXX //
8 not	XXX //
9 all	XXX //
10 many	XXX //
11 one	man //
12 two	fe //
13 big	XXX //
14 long	XXX //
15 small	XXX //
16 woman	XXX //
17 man	XXX //
18 person	woa //
19 fish	5ar //
20 bird	XXX //
21 dog	Ti //
22 louse	yab3 //
23 tree	kw~in //
24 seed	XXX //
25 leaf	Tub3 //
26 root	XXX //
27 bark	XXX //
28 skin	pan //
29 flesh	XXX //
30 blood	fw~am //
31 bone	kfw~Er3 //
32 grease	XXX //
33 egg	XXX //
34 horn	Ngy$a //
35 tail	XXX //
36 feather	XXX //
37 hair	XXX //
38 head	XXX //
39 ear	to3 //
40 eye	5ixwn$ //
41 nose	5on //
42 mouth	XXX //
43 tooth	5en //
44 tongue	n3m //
45 claw	XXX //
46 foot	XXX //
47 knee	nun //
48 hand	bi //
49 belly	XXX //
50 neck	XXX //
51 breasts	ban //
52 heart	XXX //
53 liver	t3m //
54 drink	ho //
55 eat	XXX //
56 bite	XXX //
57 see	T3p //
58 hear	hEx //
59 know	XXX //
60 sleep	XXX //
61 die	kpw$3 //
62 kill	XXX //
63 swim	XXX //
64 fly	XXX //
65 walk	XXX //
66 come	gEb3 //
67 lie	XXX //
68 sit	XXX //
69 stand	XXX //
70 give	XXX //
71 say	XXX //
72 sun	5aN //
73 moon	XXX //
74 star	nT~aw3 //
75 water	5um //
76 rain	XXX //
77 stone	t3n //
78 sand	XXX //
79 earth	XXX //
80 cloud	XXX //
81 smoke	XXX //
82 fire	wo //
83 ash	XXX //
84 burn	XXX //
85 path	laN //
86 mountain	Ng~3N //
87 red	XXX //
88 green	XXX //
89 yellow	XXX //
90 white	XXX //
91 black	XXX //
92 night	T3im //
93 hot	XXX //
94 cold	XXX //
95 full	di //
96 new	fa //
97 good	XXX //
98 round	XXX //
99 dry	XXX //
100 name	w3n //
FYEM{|Benue-Congo,Benue-CongoPlateau,SoutheasternBenue-CongoPlateau,Horom-Fyem@}
 1    9.35    9.20        3000   fye   pym
1 I	me //
2 you	we //
3 we	XXX //
4 this	XXX //
5 that	XXX //
6 who	XXX //
7 what	XXX //
8 not	XXX //
9 all	XXX //
10 many	XXX //
11 one	ky~en //
12 two	por //
13 big	XXX //
14 long	XXX //
15 small	XXX //
16 woman	XXX //
17 man	XXX //
18 person	5et //
19 fish	gw~aSi //
20 bird	XXX //
21 dog	has //
22 louse	min //
23 tree	kon //
24 seed	XXX //
25 leaf	SuwaN //
26 root	XXX //
27 bark	XXX //
28 skin	hutom //
29 flesh	XXX //
30 blood	bai //
31 bone	huhup //
32 grease	XXX //
33 egg	XXX //
34 horn	diLan //
35 tail	XXX //
36 feather	XXX //
37 hair	XXX //
38 head	XXX //
39 ear	hutoN //
40 eye	didis //
41 nose	duwol //
42 mouth	XXX //
43 tooth	diyin //
44 tongue	diles //
45 claw	XXX //
46 foot	XXX //
47 knee	durum //
48 hand	hubo //
49 belly	XXX //
50 neck	XXX //
51 breasts	moma //
52 heart	XXX //
53 liver	duzo //
54 drink	so //
55 eat	XXX //
56 bite	XXX //
57 see	wun //
58 hear	wo //
59 know	XXX //
60 sleep	XXX //
61 die	hu //
62 kill	XXX //
63 swim	XXX //
64 fly	XXX //
65 walk	XXX //
66 come	be //
67 lie	XXX //
68 sit	XXX //
69 stand	XXX //
70 give	XXX //
71 say	XXX //
72 sun	wi //
73 moon	XXX //
74 star	didiar //
75 water	wini //
76 rain	XXX //
77 stone	diCaN //
78 sand	XXX //
79 earth	XXX //
80 cloud	XXX //
81 smoke	XXX //
82 fire	la //
83 ash	XXX //
84 burn	XXX //
85 path	ya //
86 mountain	gy~a //
87 red	XXX //
88 green	XXX //
89 yellow	XXX //
90 white	XXX //
91 black	XXX //
92 night	hatuk //
93 hot	XXX //
94 cold	XXX //
95 full	XXX //
96 new	fw~osa //
97 good	XXX //
98 round	XXX //
99 dry	XXX //
100 name	disa //
BUNGU{|Benue-Congo,Bantoid,SouthernBantoid,NarrowBantu,EastBantu,CorridorBantu,Mbozi,Mwika@}
 1   -8.33   32.88       36000         wun
1 I	nene //
2 you	owewe //
3 we	SweSwe //
4 this	XXX //
5 that	XXX //
6 who	XXX //
7 what	XXX //
8 not	XXX //
9 all	XXX //
10 many	XXX //
11 one	imwi //
12 two	uwili //
13 big	XXX //
14 long	XXX //
15 small	XXX //
16 woman	XXX //
17 man	XXX //
18 person	ndo //
19 fish	Swi //
20 bird	XXX //
21 dog	mbwa //
22 louse	somi //
23 tree	kwi //
24 seed	XXX //
25 leaf	sote //
26 root	XXX //
27 bark	XXX //
28 skin	Ngwembe //
29 flesh	XXX //
30 blood	landa //
31 bone	fupa //
32 grease	XXX //
33 egg	XXX //
34 horn	pembe //
35 tail	XXX //
36 feather	XXX //
37 hair	XXX //
38 head	XXX //
39 ear	to //
40 eye	iso //
41 nose	mbola //
42 mouth	XXX //
43 tooth	lino //
44 tongue	limi //
45 claw	XXX //
46 foot	XXX //
47 knee	goti //
48 hand	kono //
49 belly	XXX //
50 neck	XXX //
51 breasts	wele //
52 heart	XXX //
53 liver	tima //
54 drink	komwela //
55 eat	XXX //
56 bite	XXX //
57 see	kolola //
58 hear	kokwiwa //
59 know	XXX //
60 sleep	XXX //
61 die	kofwa //
62 kill	XXX //
63 swim	XXX //
64 fly	XXX //
65 walk	XXX //
66 come	wiza //
67 lie	XXX //
68 sit	XXX //
69 stand	XXX //
70 give	XXX //
71 say	XXX //
72 sun	zowa //
73 moon	XXX //
74 star	izota //
75 water	azi //
76 rain	XXX //
77 stone	we //
78 sand	XXX //
79 earth	XXX //
80 cloud	XXX //
81 smoke	XXX //
82 fire	dilo //
83 ash	XXX //
84 burn	XXX //
85 path	zila //
86 mountain	tonda //
87 red	XXX //
88 green	XXX //
89 yellow	XXX //
90 white	XXX //
91 black	XXX //
92 night	siko //
93 hot	XXX //
94 cold	XXX //
95 full	kwizola //
96 new	imbya //
97 good	XXX //
98 round	XXX //
99 dry	XXX //
100 name	lina //
KUTEB{|Benue-Congo,Jukunoid@}
 1    7.17   10.00       46000         kub
1 I	ame //
2 you	afu //
3 we	ati //
4 this	XXX //
5 that	XXX //
6 who	XXX //
7 what	XXX //
8 not	XXX //
9 all	XXX //
10 many	XXX //
11 one	nz~o //
12 two	faen //
13 big	XXX //
14 long	XXX //
15 small	XXX //
16 woman	XXX //
17 man	XXX //
18 person	nd~e //
19 fish	wag //
20 bird	XXX //
21 dog	px~u //
22 louse	som //
23 tree	tukun //
24 seed	XXX //
25 leaf	ciN //
26 root	XXX //
27 bark	XXX //
28 skin	pw~a //
29 flesh	XXX //
30 blood	5iN //
31 bone	kub //
32 grease	XXX //
33 egg	XXX //
34 horn	Sin //
35 tail	XXX //
36 feather	XXX //
37 hair	XXX //
38 head	XXX //
39 ear	toN //
40 eye	XXX //
41 nose	wen //
42 mouth	XXX //
43 tooth	5i //
44 tongue	zaen, yaen //
45 claw	XXX //
46 foot	XXX //
47 knee	XXX //
48 hand	XXX //
49 belly	XXX //
50 neck	XXX //
51 breasts	XXX //
52 heart	XXX //
53 liver	XXX //
54 drink	Nw~a //
55 eat	XXX //
56 bite	XXX //
57 see	nuN //
58 hear	XXX //
59 know	XXX //
60 sleep	XXX //
61 die	Tw~u //
62 kill	XXX //
63 swim	XXX //
64 fly	XXX //
65 walk	XXX //
66 come	ba //
67 lie	XXX //
68 sit	XXX //
69 stand	XXX //
70 give	XXX //
71 say	XXX //
72 sun	XXX //
73 moon	XXX //
74 star	titaen //
75 water	mb~i //
76 rain	XXX //
77 stone	tx~om //
78 sand	XXX //
79 earth	XXX //
80 cloud	XXX //
81 smoke	XXX //
82 fire	rw~a //
83 ash	XXX //
84 burn	XXX //
85 path	faNo //
86 mountain	kwen //
87 red	XXX //
88 green	XXX //
89 yellow	XXX //
90 white	XXX //
91 black	XXX //
92 night	XXX //
93 hot	XXX //
94 cold	XXX //
95 full	Taen //
96 new	tiSe //
97 good	XXX //
98 round	XXX //
99 dry	XXX //
100 name	5i //
RESHE{|Benue-Congo,Kainji,KainjiLake@}
 1   10.83    4.63       44000         res
1 I	amE //
2 you	ahwa //
3 we	XXX //
4 this	XXX //
5 that	XXX //
6 who	XXX //
7 what	XXX //
8 not	XXX //
9 all	XXX //
10 many	XXX //
11 one	cuneya //
12 two	yis3 //
13 big	XXX //
14 long	XXX //
15 small	XXX //
16 woman	XXX //
17 man	XXX //
18 person	undo //
19 fish	darimi //
20 bird	XXX //
21 dog	bwa //
22 louse	kwarkwata //
23 tree	Te //
24 seed	XXX //
25 leaf	guba //
26 root	XXX //
27 bark	XXX //
28 skin	wa, nwa //
29 flesh	XXX //
30 blood	maye //
31 bone	p3 //
32 grease	XXX //
33 egg	XXX //
34 horn	he //
35 tail	XXX //
36 feather	XXX //
37 hair	XXX //
38 head	XXX //
39 ear	to //
40 eye	nini //
41 nose	rora //
42 mouth	XXX //
43 tooth	nuhi //
44 tongue	lumE //
45 claw	XXX //
46 foot	XXX //
47 knee	kumu //
48 hand	XXX //
49 belly	XXX //
50 neck	XXX //
51 breasts	nuhe //
52 heart	XXX //
53 liver	nuhe //
54 drink	wa //
55 eat	XXX //
56 bite	XXX //
57 see	yi //
58 hear	me //
59 know	XXX //
60 sleep	XXX //
61 die	wi //
62 kill	XXX //
63 swim	XXX //
64 fly	XXX //
65 walk	XXX //
66 come	nana //
67 lie	XXX //
68 sit	XXX //
69 stand	XXX //
70 give	XXX //
71 say	XXX //
72 sun	nwe //
73 moon	XXX //
74 star	TiTa //
75 water	m3m3, momo //
76 rain	XXX //
77 stone	tare //
78 sand	XXX //
79 earth	XXX //
80 cloud	XXX //
81 smoke	XXX //
82 fire	XXX //
83 ash	XXX //
84 burn	XXX //
85 path	Tina //
86 mountain	ma //
87 red	XXX //
88 green	XXX //
89 yellow	XXX //
90 white	XXX //
91 black	XXX //
92 night	akipwa //
93 hot	XXX //
94 cold	XXX //
95 full	kpen //
96 new	laTa //
97 good	XXX //
98 round	XXX //
99 dry	XXX //
100 name	n3 //
AYERE{|Benue-Congo,Defoid,Ayere-Ahan@}
 2    7.50    6.00        3000         aye
1 I	XXX //
2 you	XXX //
3 we	XXX //
4 this	XXX //
5 that	XXX //
6 who	XXX //
7 what	XXX //
8 not	XXX //
9 all	XXX //
10 many	XXX //
11 one	ink~a //
12 two	iTi //
13 big	XXX //
14 long	XXX //
15 small	XXX //
16 woman	XXX //
17 man	XXX //
18 person	olohu //
19 fish	emeSw~i //
20 bird	XXX //
21 dog	aSw~a //
22 louse	inanago //
23 tree	oNw~u //
24 seed	XXX //
25 leaf	uwewe //
26 root	XXX //
27 bark	XXX //
28 skin	awola //
29 flesh	XXX //
30 blood	eSw~e //
31 bone	egb~e //
32 grease	XXX //
33 egg	XXX //
34 horn	ongb$a //
35 tail	XXX //
36 feather	XXX //
37 hair	XXX //
38 head	XXX //
39 ear	end~i //
40 eye	ETE //
41 nose	owu* //
42 mouth	XXX //
43 tooth	eyi* //
44 tongue	unu //
45 claw	XXX //
46 foot	XXX //
47 knee	ateku //
48 hand	owo //
49 belly	XXX //
50 neck	XXX //
51 breasts	Emo //
52 heart	XXX //
53 liver	ETo, ETor //
54 drink	yon //
55 eat	XXX //
56 bite	XXX //
57 see	yE //
58 hear	gb~o //
59 know	XXX //
60 sleep	XXX //
61 die	ku //
62 kill	XXX //
63 swim	XXX //
64 fly	XXX //
65 walk	XXX //
66 come	wa //
67 lie	XXX //
68 sit	XXX //
69 stand	XXX //
70 give	XXX //
71 say	XXX //
72 sun	o*nu //
73 moon	XXX //
74 star	irawo //
75 water	oyin //
76 rain	XXX //
77 stone	ekita //
78 sand	XXX //
79 earth	XXX //
80 cloud	XXX //
81 smoke	XXX //
82 fire	una //
83 ash	XXX //
84 burn	XXX //
85 path	uwa //
86 mountain	udi //
87 red	XXX //
88 green	XXX //
89 yellow	XXX //
90 white	XXX //
91 black	XXX //
92 night	otu //
93 hot	XXX //
94 cold	XXX //
95 full	ng~o //
96 new	Ent~o //
97 good	XXX //
98 round	XXX //
99 dry	XXX //
100 name	ewu //
WANDJI{|Benue-Congo,Bantoid,SouthernBantoid,NarrowBantu,Central-WesternBantu,Njebe-Mbete-Teke,Sigu-Njebi,Njebi(B.50),NdjaviB@}
 1   -1.52   12.90       10000         wdd
1 I	mE //
2 you	wE //
3 we	besi //
4 this	XXX //
5 that	XXX //
6 who	XXX //
7 what	XXX //
8 not	XXX //
9 all	XXX //
10 many	XXX //
11 one	mo //
12 two	olE //
13 big	XXX //
14 long	XXX //
15 small	XXX //
16 woman	XXX //
17 man	XXX //
18 person	tu //
19 fish	5wi, cwi //
20 bird	XXX //
21 dog	mvwandi //
22 louse	cina //
23 tree	ti //
24 seed	XXX //
25 leaf	kaya //
26 root	XXX //
27 bark	XXX //
28 skin	kobo //
29 flesh	XXX //
30 blood	kila //
31 bone	bisi //
32 grease	XXX //
33 egg	XXX //
34 horn	cembu //
35 tail	XXX //
36 feather	XXX //
37 hair	XXX //
38 head	XXX //
39 ear	cwi //
40 eye	isu //
41 nose	yulu //
42 mouth	XXX //
43 tooth	inu //
44 tongue	limi //
45 claw	XXX //
46 foot	XXX //
47 knee	boNgo //
48 hand	kaka //
49 belly	XXX //
50 neck	XXX //
51 breasts	tulu //
52 heart	XXX //
53 liver	bali //
54 drink	5wa //
55 eat	XXX //
56 bite	XXX //
57 see	mono //
58 hear	yoxa //
59 know	XXX //
60 sleep	XXX //
61 die	kwa //
62 kill	XXX //
63 swim	XXX //
64 fly	XXX //
65 walk	XXX //
66 come	ya //
67 lie	XXX //
68 sit	XXX //
69 stand	XXX //
70 give	XXX //
71 say	XXX //
72 sun	tari //
73 moon	XXX //
74 star	mvilili //
75 water	amba //
76 rain	XXX //
77 stone	ma5a //
78 sand	XXX //
79 earth	XXX //
80 cloud	XXX //
81 smoke	XXX //
82 fire	ludi, mbwaxa //
83 ash	XXX //
84 burn	XXX //
85 path	nzela //
86 mountain	kuri //
87 red	XXX //
88 green	XXX //
89 yellow	XXX //
90 white	XXX //
91 black	XXX //
92 night	pipi //
93 hot	XXX //
94 cold	XXX //
95 full	roonda //
96 new	5a5i //
97 good	XXX //
98 round	XXX //
99 dry	XXX //
100 name	kumbu //
UBAGHARA{|Benue-Congo,DeltaCross,UpperCross,CentralUpperCross,North-SouthCentralDeltaCross,Ubaghara-Kohumono@}
 1    5.72    7.96       30000         byc
1 I	anim //
2 you	awo //
3 we	ari //
4 this	XXX //
5 that	XXX //
6 who	XXX //
7 what	XXX //
8 not	XXX //
9 all	XXX //
10 many	XXX //
11 one	ceni //
12 two	ivai //
13 big	XXX //
14 long	XXX //
15 small	XXX //
16 woman	XXX //
17 man	XXX //
18 person	ono //
19 fish	ikon edu //
20 bird	XXX //
21 dog	Ebia //
22 louse	idde //
23 tree	ise //
24 seed	XXX //
25 leaf	igwa //
26 root	XXX //
27 bark	XXX //
28 skin	ekkp~a //
29 flesh	XXX //
30 blood	eni //
31 bone	Ekip //
32 grease	XXX //
33 egg	XXX //
34 horn	uppe //
35 tail	XXX //
36 feather	XXX //
37 hair	XXX //
38 head	XXX //
39 ear	otoN //
40 eye	zen //
41 nose	emin //
42 mouth	XXX //
43 tooth	san //
44 tongue	omEn //
45 claw	XXX //
46 foot	XXX //
47 knee	iruN //
48 hand	XXX //
49 belly	XXX //
50 neck	XXX //
51 breasts	ib"Ei //
52 heart	XXX //
53 liver	XXX //
54 drink	gw~a //
55 eat	XXX //
56 bite	XXX //
57 see	yeni //
58 hear	kkom //
59 know	XXX //
60 sleep	XXX //
61 die	b"E //
62 kill	XXX //
63 swim	XXX //
64 fly	XXX //
65 walk	XXX //
66 come	vu //
67 lie	XXX //
68 sit	XXX //
69 stand	XXX //
70 give	XXX //
71 say	XXX //
72 sun	owoi //
73 moon	XXX //
74 star	ittomi //
75 water	mani //
76 rain	XXX //
77 stone	Ettan //
78 sand	XXX //
79 earth	XXX //
80 cloud	XXX //
81 smoke	XXX //
82 fire	okon //
83 ash	XXX //
84 burn	XXX //
85 path	etok //
86 mountain	Ekon, okput //
87 red	XXX //
88 green	XXX //
89 yellow	XXX //
90 white	XXX //
91 black	XXX //
92 night	abani //
93 hot	XXX //
94 cold	XXX //
95 full	eyiyibe //
96 new	E vai //
97 good	XXX //
98 round	XXX //
99 dry	XXX //
100 name	Ekon //
VIYA{|Benue-Congo,Bantoid,SouthernBantoid,NarrowBantu,BantuA-B10-B20-B30,B10-B30,Okani(B.30),SouthernOkani@}
 1    1.36   11.00          50         gev
1 I	mE //
2 you	ewe, owe //
3 we	ito //
4 this	XXX //
5 that	XXX //
6 who	XXX //
7 what	XXX //
8 not	XXX //
9 all	XXX //
10 many	XXX //
11 one	matata //
12 two	bea //
13 big	XXX //
14 long	XXX //
15 small	XXX //
16 woman	XXX //
17 man	XXX //
18 person	isi //
19 fish	cue, cwe //
20 bird	XXX //
21 dog	mb~wa //
22 louse	cidi //
23 tree	te //
24 seed	XXX //
25 leaf	abi //
26 root	XXX //
27 bark	XXX //
28 skin	popoto //
29 flesh	XXX //
30 blood	cina //
31 bone	pa //
32 grease	XXX //
33 egg	XXX //
34 horn	vala //
35 tail	XXX //
36 feather	XXX //
37 hair	XXX //
38 head	XXX //
39 ear	kubuku //
40 eye	iso, to //
41 nose	eo //
42 mouth	XXX //
43 tooth	iso //
44 tongue	leme //
45 claw	XXX //
46 foot	XXX //
47 knee	vongo //
48 hand	kaka //
49 belly	XXX //
50 neck	XXX //
51 breasts	bEnE, mb~oma //
52 heart	XXX //
53 liver	bumba //
54 drink	nwa //
55 eat	XXX //
56 bite	XXX //
57 see	Ena //
58 hear	oko //
59 know	XXX //
60 sleep	XXX //
61 die	gwa //
62 kill	XXX //
63 swim	XXX //
64 fly	XXX //
65 walk	XXX //
66 come	dy~aka, Edy~a //
67 lie	XXX //
68 sit	XXX //
69 stand	XXX //
70 give	XXX //
71 say	XXX //
72 sun	ombe //
73 moon	XXX //
74 star	XXX //
75 water	amba //
76 rain	XXX //
77 stone	tae //
78 sand	XXX //
79 earth	XXX //
80 cloud	XXX //
81 smoke	XXX //
82 fire	iko //
83 ash	XXX //
84 burn	XXX //
85 path	nz~ea //
86 mountain	kodi //
87 red	XXX //
88 green	XXX //
89 yellow	XXX //
90 white	XXX //
91 black	XXX //
92 night	pici //
93 hot	XXX //
94 cold	XXX //
95 full	dasasa, twE, vEvE //
96 new	XXX //
97 good	XXX //
98 round	XXX //
99 dry	XXX //
100 name	ina //
EHUEUN{|Benue-Congo,Akpes-Edoid,Edoid,NorthwesternEdoid,Osse,Ukue-Ehueun@}
 1    7.42    5.58       14200         ehu
1 I	mE //
2 you	XXX //
3 we	mari* //
4 this	XXX //
5 that	XXX //
6 who	XXX //
7 what	XXX //
8 not	XXX //
9 all	XXX //
10 many	XXX //
11 one	XXX //
12 two	va //
13 big	XXX //
14 long	XXX //
15 small	XXX //
16 woman	XXX //
17 man	XXX //
18 person	XXX //
19 fish	SEri //
20 bird	XXX //
21 dog	bo //
22 louse	di* //
23 tree	Sa //
24 seed	XXX //
25 leaf	bi //
26 root	XXX //
27 bark	XXX //
28 skin	ri //
29 flesh	XXX //
30 blood	rE //
31 bone	XXX //
32 grease	XXX //
33 egg	XXX //
34 horn	huani //
35 tail	XXX //
36 feather	XXX //
37 hair	XXX //
38 head	XXX //
39 ear	ro //
40 eye	du* //
41 nose	ro //
42 mouth	XXX //
43 tooth	ku* //
44 tongue	ra*unu //
45 claw	XXX //
46 foot	XXX //
47 knee	XXX //
48 hand	wo //
49 belly	XXX //
50 neck	XXX //
51 breasts	XXX //
52 heart	XXX //
53 liver	ka* //
54 drink	yo* //
55 eat	XXX //
56 bite	XXX //
57 see	mirE* //
58 hear	ro* //
59 know	XXX //
60 sleep	XXX //
61 die	gu //
62 kill	XXX //
63 swim	XXX //
64 fly	XXX //
65 walk	XXX //
66 come	XXX //
67 lie	XXX //
68 sit	XXX //
69 stand	XXX //
70 give	XXX //
71 say	XXX //
72 sun	XXX //
73 moon	XXX //
74 star	XXX //
75 water	mE //
76 rain	XXX //
77 stone	wa //
78 sand	XXX //
79 earth	XXX //
80 cloud	XXX //
81 smoke	XXX //
82 fire	XXX //
83 ash	XXX //
84 burn	XXX //
85 path	XXX //
86 mountain	XXX //
87 red	XXX //
88 green	XXX //
89 yellow	XXX //
90 white	XXX //
91 black	XXX //
92 night	ji* //
93 hot	XXX //
94 cold	XXX //
95 full	vo* //
96 new	biri //
97 good	XXX //
98 round	XXX //
99 dry	XXX //
100 name	va* //
B25_KOTA_2{|Benue-Congo,Bantoid,SouthernBantoid,NarrowBantu,BantuA-B10-B20-B30,Keleic,GreaterKota,Kota-Mahongwe@}
 1    0.00   12.50       39000         koq
1 I	XXX //
2 you	XXX //
3 we	XXX //
4 this	XXX //
5 that	XXX //
6 who	XXX //
7 what	XXX //
8 not	XXX //
9 all	XXX //
10 many	XXX //
11 one	moko, yeko //
12 two	ba //
13 big	XXX //
14 long	XXX //
15 small	XXX //
16 woman	XXX //
17 man	XXX //
18 person	to //
19 fish	fe //
20 bird	XXX //
21 dog	bwandE //
22 louse	xijE //
23 tree	ele //
24 seed	XXX //
25 leaf	kayi //
26 root	XXX //
27 bark	XXX //
28 skin	kaza //
29 flesh	XXX //
30 blood	maza //
31 bone	xe //
32 grease	XXX //
33 egg	XXX //
34 horn	laka //
35 tail	XXX //
36 feather	XXX //
37 hair	XXX //
38 head	XXX //
39 ear	lo //
40 eye	yo //
41 nose	o*N //
42 mouth	XXX //
43 tooth	no*N //
44 tongue	lemi //
45 claw	XXX //
46 foot	XXX //
47 knee	bongo //
48 hand	XXX //
49 belly	XXX //
50 neck	XXX //
51 breasts	bE //
52 heart	XXX //
53 liver	xEtje //
54 drink	wa*Nka //
55 eat	XXX //
56 bite	XXX //
57 see	yEnEkE //
58 hear	yokaka //
59 know	XXX //
60 sleep	XXX //
61 die	waka //
62 kill	XXX //
63 swim	XXX //
64 fly	XXX //
65 walk	XXX //
66 come	yaka //
67 lie	XXX //
68 sit	XXX //
69 stand	XXX //
70 give	XXX //
71 say	XXX //
72 sun	oyi //
73 moon	XXX //
74 star	esi //
75 water	so //
76 rain	XXX //
77 stone	ma5a //
78 sand	XXX //
79 earth	XXX //
80 cloud	XXX //
81 smoke	XXX //
82 fire	weya //
83 ash	XXX //
84 burn	XXX //
85 path	pEyi //
86 mountain	mboku //
87 red	XXX //
88 green	XXX //
89 yellow	XXX //
90 white	XXX //
91 black	XXX //
92 night	jundu //
93 hot	XXX //
94 cold	XXX //
95 full	fua //
96 new	xExung //
97 good	XXX //
98 round	XXX //
99 dry	XXX //
100 name	no*N //
DIRIKU{|Benue-Congo,Bantoid,SouthernBantoid,NarrowBantu,Central-WesternBantu,Njila,SouthernNjila,Kunene,Kwangali-Diriku@}
 1  -18.33   21.67       36000         diu
1 I	amE //
2 you	ovE //
3 we	atw~E //
4 this	XXX //
5 that	XXX //
6 who	XXX //
7 what	XXX //
8 not	XXX //
9 all	XXX //
10 many	XXX //
11 one	mw~E //
12 two	biri //
13 big	XXX //
14 long	XXX //
15 small	XXX //
16 woman	XXX //
17 man	XXX //
18 person	nt~u //
19 fish	Cw~i //
20 bird	XXX //
21 dog	bw~a //
22 louse	na //
23 tree	tond~o //
24 seed	XXX //
25 leaf	hako //
26 root	XXX //
27 bark	XXX //
28 skin	koba, papa //
29 flesh	XXX //
30 blood	hond~E //
31 bone	fupa //
32 grease	XXX //
33 egg	XXX //
34 horn	biNg~a //
35 tail	XXX //
36 feather	XXX //
37 hair	XXX //
38 head	XXX //
39 ear	tw~i //
40 eye	nC~o //
41 nose	yuru //
42 mouth	XXX //
43 tooth	yExo //
44 tongue	raka //
45 claw	XXX //
46 foot	XXX //
47 knee	nw~i, goro //
48 hand	boko //
49 belly	XXX //
50 neck	XXX //
51 breasts	koro //
52 heart	XXX //
53 liver	Suli //
54 drink	nw~a //
55 eat	XXX //
56 bite	XXX //
57 see	mona //
58 hear	yuva //
59 know	XXX //
60 sleep	XXX //
61 die	doxoroka, fa //
62 kill	XXX //
63 swim	XXX //
64 fly	XXX //
65 walk	XXX //
66 come	ya //
67 lie	XXX //
68 sit	XXX //
69 stand	XXX //
70 give	XXX //
71 say	XXX //
72 sun	yuba //
73 moon	XXX //
74 star	buNg~ururu, tuNgw$Edi //
75 water	Ema //
76 rain	XXX //
77 stone	wE //
78 sand	XXX //
79 earth	XXX //
80 cloud	XXX //
81 smoke	XXX //
82 fire	nd~iro //
83 ash	XXX //
84 burn	XXX //
85 path	jira //
86 mountain	dund~u //
87 red	XXX //
88 green	XXX //
89 yellow	XXX //
90 white	XXX //
91 black	XXX //
92 night	tiku //
93 hot	XXX //
94 cold	XXX //
95 full	topo //
96 new	xupE //
97 good	XXX //
98 round	XXX //
99 dry	XXX //
100 name	dina //
HYAM{|Benue-Congo,Benue-CongoPlateau,WesternBenue-CongoPlateau,NorthwesternBenue-CongoPlateau,Hyamic@}
 1    9.87    7.95      300000         jab
1 I	mi //
2 you	Nu //
3 we	hera //
4 this	XXX //
5 that	XXX //
6 who	XXX //
7 what	XXX //
8 not	XXX //
9 all	XXX //
10 many	XXX //
11 one	zh~ini //
12 two	feri //
13 big	XXX //
14 long	XXX //
15 small	XXX //
16 woman	XXX //
17 man	XXX //
18 person	net //
19 fish	sh~Es //
20 bird	XXX //
21 dog	wegy~o //
22 louse	yob //
23 tree	ki //
24 seed	XXX //
25 leaf	TaN //
26 root	XXX //
27 bark	XXX //
28 skin	kor //
29 flesh	XXX //
30 blood	zh~i //
31 bone	kub //
32 grease	XXX //
33 egg	XXX //
34 horn	hw~om //
35 tail	XXX //
36 feather	XXX //
37 hair	XXX //
38 head	XXX //
39 ear	toN //
40 eye	kpy$osu //
41 nose	hywes //
42 mouth	XXX //
43 tooth	zi //
44 tongue	ryam //
45 claw	XXX //
46 foot	XXX //
47 knee	kp~uru //
48 hand	bw~ok //
49 belly	XXX //
50 neck	XXX //
51 breasts	baN //
52 heart	XXX //
53 liver	fy~ek //
54 drink	khw$a //
55 eat	XXX //
56 bite	XXX //
57 see	ris, ni //
58 hear	go //
59 know	XXX //
60 sleep	XXX //
61 die	Ti //
62 kill	XXX //
63 swim	XXX //
64 fly	XXX //
65 walk	XXX //
66 come	bam //
67 lie	XXX //
68 sit	XXX //
69 stand	XXX //
70 give	XXX //
71 say	XXX //
72 sun	nom //
73 moon	XXX //
74 star	yet //
75 water	titan //
76 rain	XXX //
77 stone	ky~ar //
78 sand	XXX //
79 earth	XXX //
80 cloud	XXX //
81 smoke	XXX //
82 fire	yaN //
83 ash	XXX //
84 burn	XXX //
85 path	fw~or //
86 mountain	To //
87 red	XXX //
88 green	XXX //
89 yellow	XXX //
90 white	XXX //
91 black	XXX //
92 night	rituk //
93 hot	XXX //
94 cold	XXX //
95 full	fat //
96 new	sh~afa //
97 good	XXX //
98 round	XXX //
99 dry	XXX //
100 name	khw$ok //
EPIE{|Benue-Congo,Akpes-Edoid,Edoid,DeltaEdoid@}
 1    5.00    6.33       12000         epi
1 I	mEmE //
2 you	wowo //
3 we	XXX //
4 this	XXX //
5 that	XXX //
6 who	XXX //
7 what	XXX //
8 not	XXX //
9 all	XXX //
10 many	XXX //
11 one	ovu //
12 two	ivE //
13 big	XXX //
14 long	XXX //
15 small	XXX //
16 woman	XXX //
17 man	XXX //
18 person	edibe //
19 fish	eseni //
20 bird	XXX //
21 dog	abua //
22 louse	ubu tomu //
23 tree	itan //
24 seed	XXX //
25 leaf	iso tan //
26 root	XXX //
27 bark	XXX //
28 skin	fEfE ozu //
29 flesh	XXX //
30 blood	izara //
31 bone	ibue //
32 grease	XXX //
33 egg	XXX //
34 horn	ukp~ani //
35 tail	XXX //
36 feather	XXX //
37 hair	XXX //
38 head	XXX //
39 ear	iso //
40 eye	idu, adu //
41 nose	isibe //
42 mouth	XXX //
43 tooth	akun //
44 tongue	idEmu //
45 claw	XXX //
46 foot	XXX //
47 knee	tomgb$ele, tomgb$olo //
48 hand	ubo //
49 belly	XXX //
50 neck	XXX //
51 breasts	ivein, ivin //
52 heart	XXX //
53 liver	odiom //
54 drink	yon //
55 eat	XXX //
56 bite	XXX //
57 see	monE //
58 hear	soon //
59 know	XXX //
60 sleep	XXX //
61 die	wo //
62 kill	XXX //
63 swim	XXX //
64 fly	XXX //
65 walk	XXX //
66 come	yo, ye //
67 lie	XXX //
68 sit	XXX //
69 stand	XXX //
70 give	XXX //
71 say	XXX //
72 sun	uvon //
73 moon	XXX //
74 star	igEn //
75 water	amini //
76 rain	XXX //
77 stone	ukp~agumo //
78 sand	XXX //
79 earth	XXX //
80 cloud	XXX //
81 smoke	XXX //
82 fire	itan //
83 ash	XXX //
84 burn	XXX //
85 path	ogb~usue gb~eli //
86 mountain	usini //
87 red	XXX //
88 green	XXX //
89 yellow	XXX //
90 white	XXX //
91 black	XXX //
92 night	igole //
93 hot	XXX //
94 cold	XXX //
95 full	o von ze //
96 new	aya fa ze //
97 good	XXX //
98 round	XXX //
99 dry	XXX //
100 name	ini //
OBOLO{|Benue-Congo,DeltaCross,LowerCross,Oboloic@}
 1    4.58    7.83      250000   obo   ann
1 I	Emi //
2 you	owu //
3 we	Ezi //
4 this	XXX //
5 that	XXX //
6 who	XXX //
7 what	XXX //
8 not	XXX //
9 all	XXX //
10 many	XXX //
11 one	ge //
12 two	iba //
13 big	XXX //
14 long	XXX //
15 small	XXX //
16 woman	XXX //
17 man	XXX //
18 person	ne //
19 fish	riN //
20 bird	XXX //
21 dog	bo //
22 louse	duk //
23 tree	ti, tie //
24 seed	XXX //
25 leaf	Nw~aN //
26 root	XXX //
27 bark	XXX //
28 skin	kp~a //
29 flesh	XXX //
30 blood	je //
31 bone	kw~uk, kup //
32 grease	XXX //
33 egg	XXX //
34 horn	du //
35 tail	XXX //
36 feather	XXX //
37 hair	XXX //
38 head	XXX //
39 ear	toN //
40 eye	CiEN, sEn //
41 nose	Nw~oN //
42 mouth	XXX //
43 tooth	jEt, jErE //
44 tongue	lom //
45 claw	XXX //
46 foot	XXX //
47 knee	kw~at ukot //
48 hand	ka Ejit ubok //
49 belly	XXX //
50 neck	XXX //
51 breasts	bE //
52 heart	XXX //
53 liver	XXX //
54 drink	Nw~oN //
55 eat	XXX //
56 bite	XXX //
57 see	kp~o //
58 hear	no //
59 know	XXX //
60 sleep	XXX //
61 die	kw~u, gw~u //
62 kill	XXX //
63 swim	XXX //
64 fly	XXX //
65 walk	XXX //
66 come	na //
67 lie	XXX //
68 sit	XXX //
69 stand	XXX //
70 give	XXX //
71 say	XXX //
72 sun	ra //
73 moon	XXX //
74 star	tru oyaN //
75 water	muN //
76 rain	XXX //
77 stone	wu //
78 sand	XXX //
79 earth	XXX //
80 cloud	XXX //
81 smoke	XXX //
82 fire	kaN //
83 ash	XXX //
84 burn	XXX //
85 path	XXX //
86 mountain	goN //
87 red	XXX //
88 green	XXX //
89 yellow	XXX //
90 white	XXX //
91 black	XXX //
92 night	ririEN //
93 hot	XXX //
94 cold	XXX //
95 full	ojot //
96 new	ayaya //
97 good	XXX //
98 round	XXX //
99 dry	XXX //
100 name	riEN //
DUKA{|Benue-Congo,Kainji,CentralKainji,NorthwesternKainji,Duka@}
 1   11.17    5.08       73000   duk   dud
1 I	ma, 3m //
2 you	wo //
3 we	ta //
4 this	XXX //
5 that	XXX //
6 who	XXX //
7 what	XXX //
8 not	XXX //
9 all	XXX //
10 many	XXX //
11 one	kon //
12 two	yor //
13 big	XXX //
14 long	XXX //
15 small	XXX //
16 woman	XXX //
17 man	XXX //
18 person	XXX //
19 fish	oyan //
20 bird	XXX //
21 dog	owo //
22 louse	XXX //
23 tree	o7yo //
24 seed	XXX //
25 leaf	XXX //
26 root	XXX //
27 bark	XXX //
28 skin	oka //
29 flesh	XXX //
30 blood	3mhyo //
31 bone	okar //
32 grease	XXX //
33 egg	XXX //
34 horn	XXX //
35 tail	XXX //
36 feather	XXX //
37 hair	XXX //
38 head	XXX //
39 ear	oto //
40 eye	3ryiS //
41 nose	3rho //
42 mouth	XXX //
43 tooth	oyin //
44 tongue	3rrem //
45 claw	XXX //
46 foot	XXX //
47 knee	orw3n //
48 hand	okom //
49 belly	XXX //
50 neck	XXX //
51 breasts	XXX //
52 heart	XXX //
53 liver	XXX //
54 drink	swo //
55 eat	XXX //
56 bite	XXX //
57 see	hyan //
58 hear	hoga //
59 know	XXX //
60 sleep	XXX //
61 die	mar //
62 kill	XXX //
63 swim	XXX //
64 fly	XXX //
65 walk	XXX //
66 come	han //
67 lie	XXX //
68 sit	XXX //
69 stand	XXX //
70 give	XXX //
71 say	XXX //
72 sun	3rho //
73 moon	XXX //
74 star	XXX //
75 water	3mho //
76 rain	XXX //
77 stone	ota7ar //
78 sand	XXX //
79 earth	XXX //
80 cloud	XXX //
81 smoke	XXX //
82 fire	ora //
83 ash	XXX //
84 burn	XXX //
85 path	okow //
86 mountain	XXX //
87 red	XXX //
88 green	XXX //
89 yellow	XXX //
90 white	XXX //
91 black	XXX //
92 night	3mtat //
93 hot	XXX //
94 cold	XXX //
95 full	XXX //
96 new	XXX //
97 good	XXX //
98 round	XXX //
99 dry	XXX //
100 name	3ryin //
DENYA_BITIEKU{|Benue-Congo,Bantoid,SouthernBantoid,Mamfe,Kendem-Denya@}
 1   06.00   09.42       11200         anv
1 I	mi //
2 you	wu //
3 we	si //
4 this	XXX //
5 that	XXX //
6 who	XXX //
7 what	XXX //
8 not	XXX //
9 all	XXX //
10 many	XXX //
11 one	ma7 //
12 two	pa //
13 big	XXX //
14 long	XXX //
15 small	XXX //
16 woman	XXX //
17 man	XXX //
18 person	mu //
19 fish	Su //
20 bird	XXX //
21 dog	mie //
22 louse	bi //
23 tree	no //
24 seed	XXX //
25 leaf	gia //
26 root	XXX //
27 bark	XXX //
28 skin	komie //
29 flesh	XXX //
30 blood	no //
31 bone	go //
32 grease	XXX //
33 egg	XXX //
34 horn	bio //
35 tail	XXX //
36 feather	XXX //
37 hair	XXX //
38 head	XXX //
39 ear	tu //
40 eye	yi //
41 nose	5e //
42 mouth	XXX //
43 tooth	5EnE //
44 tongue	n3m3 //
45 claw	XXX //
46 foot	XXX //
47 knee	XXX //
48 hand	XXX //
49 belly	XXX //
50 neck	XXX //
51 breasts	nEmb~e //
52 heart	XXX //
53 liver	ki //
54 drink	5u //
55 eat	XXX //
56 bite	XXX //
57 see	gie //
58 hear	gu //
59 know	XXX //
60 sleep	XXX //
61 die	gb~i //
62 kill	XXX //
63 swim	XXX //
64 fly	XXX //
65 walk	XXX //
66 come	tw~o //
67 lie	XXX //
68 sit	XXX //
69 stand	XXX //
70 give	XXX //
71 say	XXX //
72 sun	me7 //
73 moon	XXX //
74 star	mb~e //
75 water	na //
76 rain	XXX //
77 stone	ta //
78 sand	XXX //
79 earth	XXX //
80 cloud	XXX //
81 smoke	XXX //
82 fire	we //
83 ash	XXX //
84 burn	XXX //
85 path	ti //
86 mountain	XXX //
87 red	XXX //
88 green	XXX //
89 yellow	XXX //
90 white	XXX //
91 black	XXX //
92 night	tu //
93 hot	XXX //
94 cold	XXX //
95 full	XXX //
96 new	kie //
97 good	XXX //
98 round	XXX //
99 dry	XXX //
100 name	yu //
GANANG{|Benue-Congo,Benue-CongoPlateau,Benue-CongoCentralPlateau,South-CentralBenue-CongoPlateau,Izeric@}
 1    9.73    8.98        3000         gne
1 I	mi //
2 you	Nw~on //
3 we	yit //
4 this	XXX //
5 that	XXX //
6 who	XXX //
7 what	XXX //
8 not	XXX //
9 all	XXX //
10 many	XXX //
11 one	aziniN //
12 two	afa //
13 big	XXX //
14 long	XXX //
15 small	XXX //
16 woman	XXX //
17 man	XXX //
18 person	nEt //
19 fish	nz~os //
20 bird	XXX //
21 dog	bu //
22 louse	n8~EnEN //
23 tree	kon //
24 seed	XXX //
25 leaf	funuN //
26 root	XXX //
27 bark	XXX //
28 skin	kp~a //
29 flesh	XXX //
30 blood	sok //
31 bone	kup //
32 grease	XXX //
33 egg	XXX //
34 horn	tom //
35 tail	XXX //
36 feather	XXX //
37 hair	XXX //
38 head	XXX //
39 ear	to //
40 eye	yisi //
41 nose	zobo //
42 mouth	XXX //
43 tooth	5i //
44 tongue	lEm //
45 claw	XXX //
46 foot	XXX //
47 knee	kut, ku //
48 hand	nabamb~ok //
49 belly	XXX //
50 neck	XXX //
51 breasts	avyEt //
52 heart	XXX //
53 liver	yE //
54 drink	so //
55 eat	XXX //
56 bite	XXX //
57 see	di //
58 hear	fok //
59 know	XXX //
60 sleep	XXX //
61 die	ku //
62 kill	XXX //
63 swim	XXX //
64 fly	XXX //
65 walk	XXX //
66 come	bE //
67 lie	XXX //
68 sit	XXX //
69 stand	XXX //
70 give	XXX //
71 say	XXX //
72 sun	nom //
73 moon	XXX //
74 star	dat //
75 water	niSi //
76 rain	XXX //
77 stone	ta //
78 sand	XXX //
79 earth	XXX //
80 cloud	XXX //
81 smoke	XXX //
82 fire	roN //
83 ash	XXX //
84 burn	XXX //
85 path	rEn //
86 mountain	goro //
87 red	XXX //
88 green	XXX //
89 yellow	XXX //
90 white	XXX //
91 black	XXX //
92 night	tuk //
93 hot	XXX //
94 cold	XXX //
95 full	XXX //
96 new	XXX //
97 good	XXX //
98 round	XXX //
99 dry	XXX //
100 name	yirEk //
BANKON{|Benue-Congo,Bantoid,SouthernBantoid,NarrowBantu,BantuA-B10-B20-B30,Basaa(A.40),Abo-Barombi@}
 1   04.42   09.58       12000   bnk   abb
1 I	me //
2 you	oe //
3 we	bes //
4 this	XXX //
5 that	XXX //
6 who	XXX //
7 what	XXX //
8 not	XXX //
9 all	XXX //
10 many	XXX //
11 one	kja //
12 two	ba //
13 big	XXX //
14 long	XXX //
15 small	XXX //
16 woman	XXX //
17 man	XXX //
18 person	XXX //
19 fish	titi //
20 bird	XXX //
21 dog	mb~io //
22 louse	ie //
23 tree	ke //
24 seed	XXX //
25 leaf	XXX //
26 root	XXX //
27 bark	XXX //
28 skin	koxo //
29 flesh	XXX //
30 blood	ke //
31 bone	fes //
32 grease	XXX //
33 egg	XXX //
34 horn	ton //
35 tail	XXX //
36 feather	XXX //
37 hair	XXX //
38 head	XXX //
39 ear	won //
40 eye	is //
41 nose	o //
42 mouth	XXX //
43 tooth	son //
44 tongue	lem //
45 claw	XXX //
46 foot	XXX //
47 knee	bon //
48 hand	ka //
49 belly	XXX //
50 neck	XXX //
51 breasts	to //
52 heart	XXX //
53 liver	sex //
54 drink	now //
55 eat	XXX //
56 bite	XXX //
57 see	nen //
58 hear	nox //
59 know	XXX //
60 sleep	XXX //
61 die	wow //
62 kill	XXX //
63 swim	XXX //
64 fly	XXX //
65 walk	XXX //
66 come	low, few //
67 lie	XXX //
68 sit	XXX //
69 stand	XXX //
70 give	XXX //
71 say	XXX //
72 sun	fiana //
73 moon	XXX //
74 star	son //
75 water	muan //
76 rain	XXX //
77 stone	kog //
78 sand	XXX //
79 earth	XXX //
80 cloud	XXX //
81 smoke	XXX //
82 fire	ei //
83 ash	XXX //
84 burn	XXX //
85 path	nj~e //
86 mountain	Nk~ogo //
87 red	XXX //
88 green	XXX //
89 yellow	XXX //
90 white	XXX //
91 black	XXX //
92 night	Ng~oxo //
93 hot	XXX //
94 cold	XXX //
95 full	zal //
96 new	num //
97 good	XXX //
98 round	XXX //
99 dry	XXX //
100 name	o //
AMBELE_2{|Benue-Congo,Bantoid,SouthernBantoid,WideGrassfields@}
 1    5.92    9.67        2600         ael
1 I	XXX //
2 you	XXX //
3 we	XXX //
4 this	XXX //
5 that	XXX //
6 who	XXX //
7 what	XXX //
8 not	XXX //
9 all	XXX //
10 many	XXX //
11 one	mo //
12 two	ye //
13 big	XXX //
14 long	XXX //
15 small	XXX //
16 woman	XXX //
17 man	XXX //
18 person	not //
19 fish	su //
20 bird	XXX //
21 dog	bo //
22 louse	gb~et //
23 tree	gy~et //
24 seed	XXX //
25 leaf	wu //
26 root	XXX //
27 bark	XXX //
28 skin	gop //
29 flesh	XXX //
30 blood	kin //
31 bone	xu //
32 grease	XXX //
33 egg	XXX //
34 horn	soN //
35 tail	XXX //
36 feather	XXX //
37 hair	XXX //
38 head	XXX //
39 ear	to //
40 eye	si //
41 nose	gyi //
42 mouth	XXX //
43 tooth	soN //
44 tongue	lEma //
45 claw	XXX //
46 foot	XXX //
47 knee	gy~axo //
48 hand	bo //
49 belly	XXX //
50 neck	XXX //
51 breasts	bon //
52 heart	XXX //
53 liver	loxok //
54 drink	yoN //
55 eat	XXX //
56 bite	XXX //
57 see	bon //
58 hear	jo //
59 know	XXX //
60 sleep	XXX //
61 die	ku //
62 kill	XXX //
63 swim	XXX //
64 fly	XXX //
65 walk	XXX //
66 come	ba, gEbe //
67 lie	XXX //
68 sit	XXX //
69 stand	XXX //
70 give	XXX //
71 say	XXX //
72 sun	ji //
73 moon	XXX //
74 star	jEmEN //
75 water	mo, ma //
76 rain	XXX //
77 stone	te //
78 sand	XXX //
79 earth	XXX //
80 cloud	XXX //
81 smoke	XXX //
82 fire	wu //
83 ash	XXX //
84 burn	XXX //
85 path	XXX //
86 mountain	du //
87 red	XXX //
88 green	XXX //
89 yellow	XXX //
90 white	XXX //
91 black	XXX //
92 night	top //
93 hot	XXX //
94 cold	XXX //
95 full	si //
96 new	xo //
97 good	XXX //
98 round	XXX //
99 dry	XXX //
100 name	gy~Et //
AUCHI{|Benue-Congo,Akpes-Edoid,Edoid,North-CentralEdoid,Afenmai-Bendel,Uneme-Yekhee@}
 1    7.25    6.50      274000   ets   ets
1 I	mE //
2 you	XXX //
3 we	mae //
4 this	XXX //
5 that	XXX //
6 who	XXX //
7 what	XXX //
8 not	XXX //
9 all	XXX //
10 many	XXX //
11 one	XXX //
12 two	va //
13 big	XXX //
14 long	XXX //
15 small	XXX //
16 woman	XXX //
17 man	XXX //
18 person	XXX //
19 fish	se //
20 bird	XXX //
21 dog	xwa //
22 louse	ru //
23 tree	rai //
24 seed	XXX //
25 leaf	be //
26 root	XXX //
27 bark	XXX //
28 skin	fia //
29 flesh	XXX //
30 blood	rai //
31 bone	XXX //
32 grease	XXX //
33 egg	XXX //
34 horn	kp~hae //
35 tail	XXX //
36 feather	XXX //
37 hair	XXX //
38 head	XXX //
39 ear	bo //
40 eye	Lo //
41 nose	sue //
42 mouth	XXX //
43 tooth	ko //
44 tongue	lEmi //
45 claw	XXX //
46 foot	XXX //
47 knee	XXX //
48 hand	bo //
49 belly	XXX //
50 neck	XXX //
51 breasts	XXX //
52 heart	XXX //
53 liver	du //
54 drink	yo //
55 eat	XXX //
56 bite	XXX //
57 see	miE //
58 hear	so //
59 know	XXX //
60 sleep	XXX //
61 die	xu //
62 kill	XXX //
63 swim	XXX //
64 fly	XXX //
65 walk	XXX //
66 come	XXX //
67 lie	XXX //
68 sit	XXX //
69 stand	XXX //
70 give	XXX //
71 say	XXX //
72 sun	XXX //
73 moon	XXX //
74 star	XXX //
75 water	mE //
76 rain	XXX //
77 stone	do //
78 sand	XXX //
79 earth	XXX //
80 cloud	XXX //
81 smoke	XXX //
82 fire	XXX //
83 ash	XXX //
84 burn	XXX //
85 path	XXX //
86 mountain	XXX //
87 red	XXX //
88 green	XXX //
89 yellow	XXX //
90 white	XXX //
91 black	XXX //
92 night	Nua //
93 hot	XXX //
94 cold	XXX //
95 full	vo //
96 new	gb~omi //
97 good	XXX //
98 round	XXX //
99 dry	XXX //
100 name	niLi //
ETEBI{|Benue-Congo,DeltaCross,LowerCross,CentralLowerCross,Ekit-Etebi@}
 1    4.75    8.00       15000         etb
1 I	ami //
2 you	afE //
3 we	ayit //
4 this	XXX //
5 that	XXX //
6 who	XXX //
7 what	XXX //
8 not	XXX //
9 all	XXX //
10 many	XXX //
11 one	kiaN //
12 two	iba //
13 big	XXX //
14 long	XXX //
15 small	XXX //
16 woman	XXX //
17 man	XXX //
18 person	Nw~e //
19 fish	ya //
20 bird	XXX //
21 dog	wa //
22 louse	daN //
23 tree	ditio //
24 seed	XXX //
25 leaf	faN //
26 root	XXX //
27 bark	XXX //
28 skin	kp~i idi //
29 flesh	XXX //
30 blood	Zip //
31 bone	kp~o //
32 grease	XXX //
33 egg	XXX //
34 horn	do7 //
35 tail	XXX //
36 feather	XXX //
37 hair	XXX //
38 head	XXX //
39 ear	toN //
40 eye	5i //
41 nose	buro //
42 mouth	XXX //
43 tooth	dit //
44 tongue	di //
45 claw	XXX //
46 foot	XXX //
47 knee	doN //
48 hand	ka uba7 //
49 belly	XXX //
50 neck	XXX //
51 breasts	be //
52 heart	XXX //
53 liver	XXX //
54 drink	w*oN //
55 eat	XXX //
56 bite	XXX //
57 see	kit //
58 hear	XXX //
59 know	XXX //
60 sleep	XXX //
61 die	kp~a //
62 kill	XXX //
63 swim	XXX //
64 fly	XXX //
65 walk	XXX //
66 come	di //
67 lie	XXX //
68 sit	XXX //
69 stand	XXX //
70 give	XXX //
71 say	XXX //
72 sun	tin //
73 moon	XXX //
74 star	ta ta fioN //
75 water	mw~oN //
76 rain	XXX //
77 stone	tiat //
78 sand	XXX //
79 earth	XXX //
80 cloud	XXX //
81 smoke	XXX //
82 fire	kaN //
83 ash	XXX //
84 burn	XXX //
85 path	faN //
86 mountain	but //
87 red	XXX //
88 green	XXX //
89 yellow	XXX //
90 white	XXX //
91 black	XXX //
92 night	tir iye //
93 hot	XXX //
94 cold	XXX //
95 full	ayo7o //
96 new	n5~afa //
97 good	XXX //
98 round	XXX //
99 dry	XXX //
100 name	5iN //
IKPESHI{|Benue-Congo,Akpes-Edoid,Edoid,North-CentralEdoid,UnclassifiedNorth-CentralEdoid,Igwe-Enwa-Sasaru@}
 1    7.04    6.18        5320         ikp
1 I	mEmE //
2 you	wEwE //
3 we	mamani //
4 this	XXX //
5 that	XXX //
6 who	XXX //
7 what	XXX //
8 not	XXX //
9 all	XXX //
10 many	XXX //
11 one	owo //
12 two	eva //
13 big	XXX //
14 long	XXX //
15 small	XXX //
16 woman	XXX //
17 man	XXX //
18 person	ogbo //
19 fish	igafEtE //
20 bird	XXX //
21 dog	igagi //
22 louse	ucu //
23 tree	oca //
24 seed	XXX //
25 leaf	ugobe //
26 root	XXX //
27 bark	XXX //
28 skin	igiSi //
29 flesh	XXX //
30 blood	aCE //
31 bone	uvwa //
32 grease	XXX //
33 egg	XXX //
34 horn	okp~ani //
35 tail	XXX //
36 feather	XXX //
37 hair	XXX //
38 head	XXX //
39 ear	ugoso //
40 eye	irEro //
41 nose	usue //
42 mouth	XXX //
43 tooth	irEko //
44 tongue	irEmrEmi //
45 claw	XXX //
46 foot	XXX //
47 knee	ukirEvwa //
48 hand	ugovo //
49 belly	XXX //
50 neck	XXX //
51 breasts	iregi //
52 heart	XXX //
53 liver	irEfEsE //
54 drink	da //
55 eat	XXX //
56 bite	XXX //
57 see	umua //
58 hear	sogi //
59 know	XXX //
60 sleep	XXX //
61 die	wu //
62 kill	XXX //
63 swim	XXX //
64 fly	XXX //
65 walk	XXX //
66 come	XXX //
67 lie	XXX //
68 sit	XXX //
69 stand	XXX //
70 give	XXX //
71 say	XXX //
72 sun	owori //
73 moon	XXX //
74 star	ukp~amiSasa //
75 water	amE //
76 rain	XXX //
77 stone	irESE //
78 sand	XXX //
79 earth	XXX //
80 cloud	XXX //
81 smoke	XXX //
82 fire	igeca //
83 ash	XXX //
84 burn	XXX //
85 path	uwerE //
86 mountain	XXX //
87 red	XXX //
88 green	XXX //
89 yellow	XXX //
90 white	XXX //
91 black	XXX //
92 night	igaso //
93 hot	XXX //
94 cold	XXX //
95 full	XXX //
96 new	ofamiSi //
97 good	XXX //
98 round	XXX //
99 dry	XXX //
100 name	ova //
KINDAMBA{|Benue-Congo,Bantoid,SouthernBantoid,NarrowBantu,EastBantu,Kilombero@}
 1   -8.40   36.03       55000         ndj
1 I	neNga, ne //
2 you	yuwi //
3 we	yufwi //
4 this	XXX //
5 that	XXX //
6 who	XXX //
7 what	XXX //
8 not	XXX //
9 all	XXX //
10 many	XXX //
11 one	mu //
12 two	vili //
13 big	XXX //
14 long	XXX //
15 small	XXX //
16 woman	XXX //
17 man	XXX //
18 person	ndu //
19 fish	somba //
20 bird	XXX //
21 dog	galu //
22 louse	moku, guni //
23 tree	biki //
24 seed	XXX //
25 leaf	hamba //
26 root	XXX //
27 bark	XXX //
28 skin	gosi //
29 flesh	XXX //
30 blood	wasi //
31 bone	pava //
32 grease	XXX //
33 egg	XXX //
34 horn	gomi, pembi //
35 tail	XXX //
36 feather	XXX //
37 hair	XXX //
38 head	XXX //
39 ear	TeTi //
40 eye	su //
41 nose	mb~ula //
42 mouth	XXX //
43 tooth	nu //
44 tongue	limi //
45 claw	XXX //
46 foot	XXX //
47 knee	tendi //
48 hand	woku //
49 belly	XXX //
50 neck	XXX //
51 breasts	veli //
52 heart	XXX //
53 liver	XXX //
54 drink	landa //
55 eat	XXX //
56 bite	XXX //
57 see	wona //
58 hear	pikanila //
59 know	XXX //
60 sleep	XXX //
61 die	fw~a, sova //
62 kill	XXX //
63 swim	XXX //
64 fly	XXX //
65 walk	XXX //
66 come	yisa, isa //
67 lie	XXX //
68 sit	XXX //
69 stand	XXX //
70 give	XXX //
71 say	XXX //
72 sun	Tuva //
73 moon	XXX //
74 star	dondwa //
75 water	aCi //
76 rain	XXX //
77 stone	gaNga //
78 sand	XXX //
79 earth	XXX //
80 cloud	XXX //
81 smoke	XXX //
82 fire	otu //
83 ash	XXX //
84 burn	XXX //
85 path	deya //
86 mountain	lima //
87 red	XXX //
88 green	XXX //
89 yellow	XXX //
90 white	XXX //
91 black	XXX //
92 night	mihi //
93 hot	XXX //
94 cold	XXX //
95 full	XXX //
96 new	a Sonu //
97 good	XXX //
98 round	XXX //
99 dry	XXX //
100 name	tawa //
DONG{|Benue-Congo,Bantoid,NorthernBantoid,Dakoid,Tiba-Dong@}
 1    8.50   12.00        5000         doh
1 I	boN //
2 you	noN //
3 we	vErE //
4 this	XXX //
5 that	XXX //
6 who	XXX //
7 what	XXX //
8 not	XXX //
9 all	XXX //
10 many	XXX //
11 one	mop //
12 two	bar //
13 big	XXX //
14 long	XXX //
15 small	XXX //
16 woman	XXX //
17 man	XXX //
18 person	nEwa //
19 fish	yo, yok //
20 bird	XXX //
21 dog	za //
22 louse	lagat //
23 tree	ti //
24 seed	XXX //
25 leaf	ya //
26 root	XXX //
27 bark	XXX //
28 skin	kp~a*, kp~a*wa //
29 flesh	XXX //
30 blood	gon //
31 bone	va*, va*wa //
32 grease	XXX //
33 egg	XXX //
34 horn	SoN //
35 tail	XXX //
36 feather	XXX //
37 hair	XXX //
38 head	XXX //
39 ear	utuN //
40 eye	sEn //
41 nose	suN //
42 mouth	XXX //
43 tooth	taN //
44 tongue	rEt //
45 claw	XXX //
46 foot	XXX //
47 knee	ruN //
48 hand	wu //
49 belly	XXX //
50 neck	XXX //
51 breasts	usa //
52 heart	XXX //
53 liver	sok //
54 drink	so //
55 eat	XXX //
56 bite	XXX //
57 see	kar //
58 hear	do //
59 know	XXX //
60 sleep	XXX //
61 die	wu //
62 kill	XXX //
63 swim	XXX //
64 fly	XXX //
65 walk	XXX //
66 come	ba //
67 lie	XXX //
68 sit	XXX //
69 stand	XXX //
70 give	XXX //
71 say	XXX //
72 sun	da //
73 moon	XXX //
74 star	sEsEr //
75 water	sok //
76 rain	XXX //
77 stone	tar //
78 sand	XXX //
79 earth	XXX //
80 cloud	XXX //
81 smoke	XXX //
82 fire	wa //
83 ash	XXX //
84 burn	XXX //
85 path	dil //
86 mountain	kop //
87 red	XXX //
88 green	XXX //
89 yellow	XXX //
90 white	XXX //
91 black	XXX //
92 night	vir //
93 hot	XXX //
94 cold	XXX //
95 full	lot //
96 new	pas //
97 good	XXX //
98 round	XXX //
99 dry	XXX //
100 name	bola //
BILE{|Benue-Congo,Bantoid,SouthernBantoid,Jarawan,NigerianJarawan,Numan@}
 1    8.92   11.17       38000         bil
1 I	XXX //
2 you	XXX //
3 we	XXX //
4 this	XXX //
5 that	XXX //
6 who	XXX //
7 what	XXX //
8 not	XXX //
9 all	XXX //
10 many	XXX //
11 one	bako //
12 two	bari //
13 big	XXX //
14 long	XXX //
15 small	XXX //
16 woman	XXX //
17 man	XXX //
18 person	babura //
19 fish	nj~i //
20 bird	XXX //
21 dog	minara //
22 louse	XXX //
23 tree	Ng~uN //
24 seed	XXX //
25 leaf	mb~u giri //
26 root	XXX //
27 bark	XXX //
28 skin	Ng~ubuN //
29 flesh	XXX //
30 blood	Nk~ila //
31 bone	mu //
32 grease	XXX //
33 egg	XXX //
34 horn	nj~eme //
35 tail	XXX //
36 feather	XXX //
37 hair	XXX //
38 head	XXX //
39 ear	kiruN //
40 eye	nj~uN //
41 nose	luluN //
42 mouth	XXX //
43 tooth	miluN //
44 tongue	lesuN //
45 claw	XXX //
46 foot	XXX //
47 knee	Nk~uNn~u //
48 hand	buN //
49 belly	XXX //
50 neck	XXX //
51 breasts	kira //
52 heart	XXX //
53 liver	kun 5e //
54 drink	nu //
55 eat	XXX //
56 bite	XXX //
57 see	Sina //
58 hear	ogo //
59 know	XXX //
60 sleep	XXX //
61 die	wu //
62 kill	XXX //
63 swim	XXX //
64 fly	XXX //
65 walk	XXX //
66 come	zu //
67 lie	XXX //
68 sit	XXX //
69 stand	XXX //
70 give	XXX //
71 say	XXX //
72 sun	kara //
73 moon	XXX //
74 star	muna //
75 water	muru //
76 rain	XXX //
77 stone	tali //
78 sand	XXX //
79 earth	XXX //
80 cloud	XXX //
81 smoke	XXX //
82 fire	giSe //
83 ash	XXX //
84 burn	XXX //
85 path	nj~i nj~ErE //
86 mountain	nk~onoN //
87 red	XXX //
88 green	XXX //
89 yellow	XXX //
90 white	XXX //
91 black	XXX //
92 night	du //
93 hot	XXX //
94 cold	XXX //
95 full	XXX //
96 new	ma piyo //
97 good	XXX //
98 round	XXX //
99 dry	XXX //
100 name	luluN //
CICIPU{|Benue-Congo,Kainji,CentralKainji,Kambari-Cicipu@}
 1   11.00    5.60       20000         awc
1 I	amu //
2 you	ivo //
3 we	otu //
4 this	XXX //
5 that	XXX //
6 who	XXX //
7 what	XXX //
8 not	XXX //
9 all	XXX //
10 many	XXX //
11 one	to //
12 two	yapu //
13 big	XXX //
14 long	XXX //
15 small	XXX //
16 woman	XXX //
17 man	XXX //
18 person	%za //
19 fish	yo7y~o //
20 bird	XXX //
21 dog	wa //
22 louse	%kurukuta //
23 tree	daNg~a //
24 seed	XXX //
25 leaf	sa //
26 root	XXX //
27 bark	XXX //
28 skin	kw~a* //
29 flesh	XXX //
30 blood	hi*7i* //
31 bone	tere //
32 grease	XXX //
33 egg	XXX //
34 horn	lamb~au //
35 tail	XXX //
36 feather	XXX //
37 hair	XXX //
38 head	XXX //
39 ear	tivi //
40 eye	osi //
41 nose	hu* //
42 mouth	XXX //
43 tooth	Ng~a, nga //
44 tongue	re7e //
45 claw	XXX //
46 foot	XXX //
47 knee	lu //
48 hand	Ciye //
49 belly	XXX //
50 neck	XXX //
51 breasts	si*7y~a* //
52 heart	XXX //
53 liver	CinCu silana, iCinCu yisilana //
54 drink	so //
55 eat	XXX //
56 bite	XXX //
57 see	ind~a //
58 hear	uwa //
59 know	XXX //
60 sleep	XXX //
61 die	ko //
62 kill	XXX //
63 swim	XXX //
64 fly	XXX //
65 walk	XXX //
66 come	aya //
67 lie	XXX //
68 sit	XXX //
69 stand	XXX //
70 give	XXX //
71 say	XXX //
72 sun	lenji //
73 moon	XXX //
74 star	CiCere //
75 water	ni //
76 rain	XXX //
77 stone	tari //
78 sand	XXX //
79 earth	XXX //
80 cloud	XXX //
81 smoke	XXX //
82 fire	la //
83 ash	XXX //
84 burn	XXX //
85 path	re //
86 mountain	sa* //
87 red	XXX //
88 green	XXX //
89 yellow	XXX //
90 white	XXX //
91 black	XXX //
92 night	hi*7i* //
93 hot	XXX //
94 cold	XXX //
95 full	suNgw$a //
96 new	%savina //
97 good	XXX //
98 round	XXX //
99 dry	XXX //
100 name	hula //
NYUNGWE{|Benue-Congo,Bantoid,SouthernBantoid,NarrowBantu,EastBantu,Tumbuka-Sena-Nyanja,Sena-Nyanja,Senaic@}
 1  -16.50   33.00      262000         nyu
1 I	ine //
2 you	iwe //
3 we	ife //
4 this	XXX //
5 that	XXX //
6 who	XXX //
7 what	XXX //
8 not	XXX //
9 all	XXX //
10 many	XXX //
11 one	posi //
12 two	piri //
13 big	XXX //
14 long	XXX //
15 small	XXX //
16 woman	XXX //
17 man	XXX //
18 person	nttu //
19 fish	zomba //
20 bird	XXX //
21 dog	bua //
22 louse	zavava //
23 tree	ti //
24 seed	XXX //
25 leaf	camba //
26 root	XXX //
27 bark	XXX //
28 skin	kanda //
29 flesh	XXX //
30 blood	ropa //
31 bone	fupa //
32 grease	XXX //
33 egg	XXX //
34 horn	nyaNga //
35 tail	XXX //
36 feather	XXX //
37 hair	XXX //
38 head	XXX //
39 ear	kutu //
40 eye	so //
41 nose	puno //
42 mouth	XXX //
43 tooth	no //
44 tongue	rimi //
45 claw	XXX //
46 foot	XXX //
47 knee	bondo //
48 hand	XXX //
49 belly	XXX //
50 neck	XXX //
51 breasts	zuku //
52 heart	XXX //
53 liver	Siropa //
54 drink	ma //
55 eat	XXX //
56 bite	XXX //
57 see	ona //
58 hear	boa //
59 know	XXX //
60 sleep	XXX //
61 die	fa //
62 kill	XXX //
63 swim	XXX //
64 fly	XXX //
65 walk	XXX //
66 come	ca //
67 lie	XXX //
68 sit	XXX //
69 stand	XXX //
70 give	XXX //
71 say	XXX //
72 sun	zuva //
73 moon	XXX //
74 star	nyenyezi //
75 water	Ce //
76 rain	XXX //
77 stone	muara //
78 sand	XXX //
79 earth	XXX //
80 cloud	XXX //
81 smoke	XXX //
82 fire	moto //
83 ash	XXX //
84 burn	XXX //
85 path	Cira //
86 mountain	piri //
87 red	XXX //
88 green	XXX //
89 yellow	XXX //
90 white	XXX //
91 black	XXX //
92 night	usiku //
93 hot	XXX //
94 cold	XXX //
95 full	cara //
96 new	mupea //
97 good	XXX //
98 round	XXX //
99 dry	XXX //
100 name	cina //
KIONG{|Benue-Congo,DeltaCross,UpperCross,Kiong-Korop@}
 1    5.20    8.35         100         kkm
1 I	ami //
2 you	Ngw~o //
3 we	ibw~un //
4 this	XXX //
5 that	XXX //
6 who	XXX //
7 what	XXX //
8 not	XXX //
9 all	XXX //
10 many	XXX //
11 one	onde //
12 two	oan //
13 big	XXX //
14 long	XXX //
15 small	XXX //
16 woman	XXX //
17 man	XXX //
18 person	onEn //
19 fish	isaN nkmi //
20 bird	XXX //
21 dog	Ebwa //
22 louse	budaN //
23 tree	kene //
24 seed	XXX //
25 leaf	iyaN //
26 root	XXX //
27 bark	XXX //
28 skin	bw~oN beket //
29 flesh	XXX //
30 blood	Ngy~e //
31 bone	kwa //
32 grease	XXX //
33 egg	XXX //
34 horn	duyik //
35 tail	XXX //
36 feather	XXX //
37 hair	XXX //
38 head	XXX //
39 ear	inuN //
40 eye	5En //
41 nose	ion //
42 mouth	XXX //
43 tooth	dEnEn //
44 tongue	dEda //
45 claw	XXX //
46 foot	XXX //
47 knee	dedim //
48 hand	XXX //
49 belly	XXX //
50 neck	XXX //
51 breasts	mbai //
52 heart	XXX //
53 liver	XXX //
54 drink	yuon, mEn //
55 eat	XXX //
56 bite	XXX //
57 see	5iN //
58 hear	noNo //
59 know	XXX //
60 sleep	XXX //
61 die	wa //
62 kill	XXX //
63 swim	XXX //
64 fly	XXX //
65 walk	XXX //
66 come	we //
67 lie	XXX //
68 sit	XXX //
69 stand	XXX //
70 give	XXX //
71 say	XXX //
72 sun	duntEn //
73 moon	XXX //
74 star	ikoroNkpai //
75 water	nni //
76 rain	XXX //
77 stone	unan //
78 sand	XXX //
79 earth	XXX //
80 cloud	XXX //
81 smoke	XXX //
82 fire	dion //
83 ash	XXX //
84 burn	XXX //
85 path	dutEn //
86 mountain	ionyoni //
87 red	XXX //
88 green	XXX //
89 yellow	XXX //
90 white	XXX //
91 black	XXX //
92 night	dEi //
93 hot	XXX //
94 cold	XXX //
95 full	yua //
96 new	o dEyE //
97 good	XXX //
98 round	XXX //
99 dry	XXX //
100 name	sin //
CHINGONI{|Benue-Congo,Bantoid,SouthernBantoid,NarrowBantu,EastBantu,NortheastSavannaBantu,SouthernTanzaniaHighlandsBantu,Manda-Ngoni@}
 1  -11.00   36.00      223000   ngo   ngo
1 I	nene //
2 you	veve //
3 we	tete //
4 this	XXX //
5 that	XXX //
6 who	XXX //
7 what	XXX //
8 not	XXX //
9 all	XXX //
10 many	XXX //
11 one	moNga //
12 two	vili //
13 big	XXX //
14 long	XXX //
15 small	XXX //
16 woman	XXX //
17 man	XXX //
18 person	nd~u //
19 fish	somb~a //
20 bird	XXX //
21 dog	bw~a //
22 louse	sosolo //
23 tree	bihi, koNg~o //
24 seed	XXX //
25 leaf	hamb~a //
26 root	XXX //
27 bark	XXX //
28 skin	kumb~a //
29 flesh	XXX //
30 blood	Nasi //
31 bone	Sege //
32 grease	XXX //
33 egg	XXX //
34 horn	5elu //
35 tail	XXX //
36 feather	XXX //
37 hair	XXX //
38 head	XXX //
39 ear	kutu, Sevi //
40 eye	ihu //
41 nose	Ng~elu, Nelu //
42 mouth	XXX //
43 tooth	inu //
44 tongue	limi //
45 claw	XXX //
46 foot	XXX //
47 knee	fugamilu //
48 hand	woko //
49 belly	XXX //
50 neck	XXX //
51 breasts	vele //
52 heart	XXX //
53 liver	bind~i //
54 drink	hopa //
55 eat	XXX //
56 bite	XXX //
57 see	lola //
58 hear	pulika, yuhana //
59 know	XXX //
60 sleep	XXX //
61 die	fw~a //
62 kill	XXX //
63 swim	XXX //
64 fly	XXX //
65 walk	XXX //
66 come	bw~ela //
67 lie	XXX //
68 sit	XXX //
69 stand	XXX //
70 give	XXX //
71 say	XXX //
72 sun	laNg~a, uva //
73 moon	XXX //
74 star	nd~ond~o, 5ota //
75 water	nS~i //
76 rain	XXX //
77 stone	gaNg~a //
78 sand	XXX //
79 earth	XXX //
80 cloud	XXX //
81 smoke	XXX //
82 fire	basu, woto //
83 ash	XXX //
84 burn	XXX //
85 path	Sila //
86 mountain	tumb~i //
87 red	XXX //
88 green	XXX //
89 yellow	XXX //
90 white	XXX //
91 black	XXX //
92 night	kilu //
93 hot	XXX //
94 cold	XXX //
95 full	mema //
96 new	py~a //
97 good	XXX //
98 round	XXX //
99 dry	XXX //
100 name	hina //
A72a_EWONDO{|Benue-Congo,Bantoid,SouthernBantoid,NarrowBantu,BantuA-B10-B20-B30,Yaunde-Fang(A.70),Ewondo-Bebele@}
 1    4.00   12.00      578000   ewo   ewo
1 I	XXX //
2 you	XXX //
3 we	XXX //
4 this	XXX //
5 that	XXX //
6 who	XXX //
7 what	XXX //
8 not	XXX //
9 all	XXX //
10 many	XXX //
11 one	fwag //
12 two	bE //
13 big	XXX //
14 long	XXX //
15 small	XXX //
16 woman	XXX //
17 man	XXX //
18 person	od //
19 fish	kwas //
20 bird	XXX //
21 dog	mvu //
22 louse	nyin //
23 tree	ele //
24 seed	XXX //
25 leaf	kiE //
26 root	XXX //
27 bark	XXX //
28 skin	kob, nywal //
29 flesh	XXX //
30 blood	ki //
31 bone	vEs //
32 grease	XXX //
33 egg	XXX //
34 horn	twaN //
35 tail	XXX //
36 feather	XXX //
37 hair	XXX //
38 head	XXX //
39 ear	lo //
40 eye	is //
41 nose	cwe //
42 mouth	XXX //
43 tooth	soN //
44 tongue	y3m //
45 claw	XXX //
46 foot	XXX //
47 knee	boN //
48 hand	wa //
49 belly	XXX //
50 neck	XXX //
51 breasts	bE //
52 heart	XXX //
53 liver	s3g //
54 drink	nyu //
55 eat	XXX //
56 bite	XXX //
57 see	yen //
58 hear	wog //
59 know	XXX //
60 sleep	XXX //
61 die	wu //
62 kill	XXX //
63 swim	XXX //
64 fly	XXX //
65 walk	XXX //
66 come	zu, so //
67 lie	XXX //
68 sit	XXX //
69 stand	XXX //
70 give	XXX //
71 say	XXX //
72 sun	vian //
73 moon	XXX //
74 star	titie //
75 water	ndim //
76 rain	XXX //
77 stone	Ngwag //
78 sand	XXX //
79 earth	XXX //
80 cloud	XXX //
81 smoke	XXX //
82 fire	ndoan //
83 ash	XXX //
84 burn	XXX //
85 path	zen //
86 mountain	kol //
87 red	XXX //
88 green	XXX //
89 yellow	XXX //
90 white	XXX //
91 black	XXX //
92 night	lu //
93 hot	XXX //
94 cold	XXX //
95 full	cye, tut //
96 new	pkpamaN //
97 good	XXX //
98 round	XXX //
99 dry	XXX //
100 name	cwe //
NGBINDA{|Benue-Congo,Bantoid,SouthernBantoid,NarrowBantu,Ababuan,OldBomokandian,Ngbele-Ngenda,Ngendan,Ngbinda-Mayeka@}
 1    3.27   23.57        4200         nbd
1 I	me //
2 you	wo //
3 we	buso //
4 this	XXX //
5 that	XXX //
6 who	XXX //
7 what	XXX //
8 not	XXX //
9 all	XXX //
10 many	XXX //
11 one	emoti //
12 two	ebali //
13 big	XXX //
14 long	XXX //
15 small	XXX //
16 woman	XXX //
17 man	XXX //
18 person	ta //
19 fish	bulo //
20 bird	XXX //
21 dog	ve //
22 louse	ze //
23 tree	buso //
24 seed	XXX //
25 leaf	sa //
26 root	XXX //
27 bark	XXX //
28 skin	pola //
29 flesh	XXX //
30 blood	ngwa //
31 bone	kowo //
32 grease	XXX //
33 egg	XXX //
34 horn	banga //
35 tail	XXX //
36 feather	XXX //
37 hair	XXX //
38 head	XXX //
39 ear	tolo //
40 eye	so //
41 nose	lulo //
42 mouth	XXX //
43 tooth	nu //
44 tongue	dadikya //
45 claw	XXX //
46 foot	XXX //
47 knee	kyimbikye //
48 hand	takpe mbowa //
49 belly	XXX //
50 neck	XXX //
51 breasts	bela //
52 heart	XXX //
53 liver	dibe //
54 drink	na //
55 eat	XXX //
56 bite	XXX //
57 see	zipo //
58 hear	XXX //
59 know	XXX //
60 sleep	XXX //
61 die	eko //
62 kill	XXX //
63 swim	XXX //
64 fly	XXX //
65 walk	XXX //
66 come	biyo //
67 lie	XXX //
68 sit	XXX //
69 stand	XXX //
70 give	XXX //
71 say	XXX //
72 sun	ono //
73 moon	XXX //
74 star	timbe //
75 water	bo //
76 rain	XXX //
77 stone	tala //
78 sand	XXX //
79 earth	XXX //
80 cloud	XXX //
81 smoke	XXX //
82 fire	kuTyo //
83 ash	XXX //
84 burn	XXX //
85 path	pise //
86 mountain	ngale //
87 red	XXX //
88 green	XXX //
89 yellow	XXX //
90 white	XXX //
91 black	XXX //
92 night	lupo //
93 hot	XXX //
94 cold	XXX //
95 full	ekuto //
96 new	yesongu //
97 good	XXX //
98 round	XXX //
99 dry	XXX //
100 name	na //
BABONG{|Benue-Congo,Bantoid,SouthernBantoid,NarrowBantu,BantuA-B10-B20-B30,Lundu-Balong(A.10),Lekongo-Manenguba,Bafaw-Balong-Manenguba,Manenguba,CentralManenguba@}
 1    5.30    9.50       30000         bqz
1 I	mi //
2 you	wE //
3 we	sE //
4 this	XXX //
5 that	XXX //
6 who	XXX //
7 what	XXX //
8 not	XXX //
9 all	XXX //
10 many	XXX //
11 one	pok, hok //
12 two	ba //
13 big	XXX //
14 long	XXX //
15 small	XXX //
16 woman	XXX //
17 man	XXX //
18 person	mot //
19 fish	nd~on //
20 bird	XXX //
21 dog	mbw~a //
22 louse	tid //
23 tree	e //
24 seed	XXX //
25 leaf	a //
26 root	XXX //
27 bark	XXX //
28 skin	koko //
29 flesh	XXX //
30 blood	ki //
31 bone	het //
32 grease	XXX //
33 egg	XXX //
34 horn	toN //
35 tail	XXX //
36 feather	XXX //
37 hair	XXX //
38 head	XXX //
39 ear	to //
40 eye	it //
41 nose	dyo //
42 mouth	XXX //
43 tooth	suN //
44 tongue	jEm //
45 claw	XXX //
46 foot	XXX //
47 knee	boboN //
48 hand	ka //
49 belly	XXX //
50 neck	XXX //
51 breasts	bE //
52 heart	XXX //
53 liver	baya //
54 drink	mw~a //
55 eat	XXX //
56 bite	XXX //
57 see	toN //
58 hear	wok //
59 know	XXX //
60 sleep	XXX //
61 die	wa //
62 kill	XXX //
63 swim	XXX //
64 fly	XXX //
65 walk	XXX //
66 come	yak //
67 lie	XXX //
68 sit	XXX //
69 stand	XXX //
70 give	XXX //
71 say	XXX //
72 sun	5a //
73 moon	XXX //
74 star	tEtE //
75 water	nd~ib //
76 rain	XXX //
77 stone	ya //
78 sand	XXX //
79 earth	XXX //
80 cloud	XXX //
81 smoke	XXX //
82 fire	mu //
83 ash	XXX //
84 burn	XXX //
85 path	nz~e //
86 mountain	kot //
87 red	XXX //
88 green	XXX //
89 yellow	XXX //
90 white	XXX //
91 black	XXX //
92 night	ko //
93 hot	XXX //
94 cold	XXX //
95 full	yed //
96 new	mb~et //
97 good	XXX //
98 round	XXX //
99 dry	XXX //
100 name	in //
JILI{|Benue-Congo,Benue-CongoPlateau,Alumic,Jilic-Eggonic,Jilic@}
 1    8.50    8.33       50000         mgi
1 I	imE, me //
2 you	iwo, wo //
3 we	ila, la //
4 this	XXX //
5 that	XXX //
6 who	XXX //
7 what	XXX //
8 not	XXX //
9 all	XXX //
10 many	XXX //
11 one	lo //
12 two	bE //
13 big	XXX //
14 long	XXX //
15 small	XXX //
16 woman	XXX //
17 man	XXX //
18 person	n5~E //
19 fish	kusw~e //
20 bird	XXX //
21 dog	uva, ova //
22 louse	Sama //
23 tree	aTi //
24 seed	XXX //
25 leaf	kuwa //
26 root	XXX //
27 bark	XXX //
28 skin	kita //
29 flesh	XXX //
30 blood	nz~E* //
31 bone	kuku //
32 grease	XXX //
33 egg	XXX //
34 horn	kutuma //
35 tail	XXX //
36 feather	XXX //
37 hair	XXX //
38 head	XXX //
39 ear	kuto* //
40 eye	kisi //
41 nose	kunw~o* //
42 mouth	XXX //
43 tooth	kiny~i //
44 tongue	minE //
45 claw	XXX //
46 foot	XXX //
47 knee	kulu //
48 hand	kuva //
49 belly	XXX //
50 neck	XXX //
51 breasts	mb~E //
52 heart	XXX //
53 liver	kiyE //
54 drink	sw~e //
55 eat	XXX //
56 bite	XXX //
57 see	nini //
58 hear	wuso //
59 know	XXX //
60 sleep	XXX //
61 die	kp~o //
62 kill	XXX //
63 swim	XXX //
64 fly	XXX //
65 walk	XXX //
66 come	bE //
67 lie	XXX //
68 sit	XXX //
69 stand	XXX //
70 give	XXX //
71 say	XXX //
72 sun	nw~ala //
73 moon	XXX //
74 star	kuzugb~e //
75 water	nkw$alE //
76 rain	XXX //
77 stone	kupElE //
78 sand	XXX //
79 earth	XXX //
80 cloud	XXX //
81 smoke	XXX //
82 fire	atra //
83 ash	XXX //
84 burn	XXX //
85 path	miTE //
86 mountain	rugo* //
87 red	XXX //
88 green	XXX //
89 yellow	XXX //
90 white	XXX //
91 black	XXX //
92 night	aji //
93 hot	XXX //
94 cold	XXX //
95 full	vElEvElE //
96 new	sisa //
97 good	XXX //
98 round	XXX //
99 dry	XXX //
100 name	aza //
IGBIRRA{|Benue-Congo,Ebira-Nupoid@}
 2    8.17    7.00     1000000   ebi   igb
1 I	ami //
2 you	awu //
3 we	ayi //
4 this	XXX //
5 that	XXX //
6 who	XXX //
7 what	XXX //
8 not	XXX //
9 all	XXX //
10 many	XXX //
11 one	onyi //
12 two	ava //
13 big	XXX //
14 long	XXX //
15 small	XXX //
16 woman	XXX //
17 man	XXX //
18 person	XXX //
19 fish	ivovo //
20 bird	XXX //
21 dog	irezi //
22 louse	XXX //
23 tree	oCi //
24 seed	XXX //
25 leaf	XXX //
26 root	XXX //
27 bark	XXX //
28 skin	upangu //
29 flesh	XXX //
30 blood	anya //
31 bone	aCuku //
32 grease	XXX //
33 egg	XXX //
34 horn	XXX //
35 tail	XXX //
36 feather	XXX //
37 hair	XXX //
38 head	XXX //
39 ear	uto //
40 eye	eyi //
41 nose	ahi //
42 mouth	XXX //
43 tooth	anyi //
44 tongue	irara //
45 claw	XXX //
46 foot	XXX //
47 knee	iginku //
48 hand	uvo //
49 belly	XXX //
50 neck	XXX //
51 breasts	XXX //
52 heart	XXX //
53 liver	XXX //
54 drink	hu //
55 eat	XXX //
56 bite	XXX //
57 see	re //
58 hear	wu //
59 know	XXX //
60 sleep	XXX //
61 die	su //
62 kill	XXX //
63 swim	XXX //
64 fly	XXX //
65 walk	XXX //
66 come	va //
67 lie	XXX //
68 sit	XXX //
69 stand	XXX //
70 give	XXX //
71 say	XXX //
72 sun	oyi //
73 moon	XXX //
74 star	XXX //
75 water	enyi //
76 rain	XXX //
77 stone	irata //
78 sand	XXX //
79 earth	XXX //
80 cloud	XXX //
81 smoke	XXX //
82 fire	ira //
83 ash	XXX //
84 burn	XXX //
85 path	oze //
86 mountain	XXX //
87 red	XXX //
88 green	XXX //
89 yellow	XXX //
90 white	XXX //
91 black	XXX //
92 night	irahu //
93 hot	XXX //
94 cold	XXX //
95 full	XXX //
96 new	XXX //
97 good	XXX //
98 round	XXX //
99 dry	XXX //
100 name	irEhE //
TAHOSS{|Benue-Congo,Benue-CongoPlateau,Beromic,Iten-Cara-Berom@}
 1    9.67    8.83     1000000   bir   bom
1 I	mE //
2 you	hw~o //
3 we	wot //
4 this	XXX //
5 that	XXX //
6 who	XXX //
7 what	XXX //
8 not	XXX //
9 all	XXX //
10 many	XXX //
11 one	gw~iriN //
12 two	bera //
13 big	XXX //
14 long	XXX //
15 small	XXX //
16 woman	XXX //
17 man	XXX //
18 person	mw~at sw~i //
19 fish	tok //
20 bird	XXX //
21 dog	vu //
22 louse	5y~ana //
23 tree	Togot //
24 seed	XXX //
25 leaf	raN //
26 root	XXX //
27 bark	XXX //
28 skin	hw~o //
29 flesh	XXX //
30 blood	nimi //
31 bone	kup //
32 grease	XXX //
33 egg	XXX //
34 horn	nEN //
35 tail	XXX //
36 feather	XXX //
37 hair	XXX //
38 head	XXX //
39 ear	Ty~oN //
40 eye	ryis //
41 nose	wol //
42 mouth	XXX //
43 tooth	kw~in //
44 tongue	lEm //
45 claw	XXX //
46 foot	XXX //
47 knee	kot //
48 hand	bekenvw$o //
49 belly	XXX //
50 neck	XXX //
51 breasts	mv~al //
52 heart	XXX //
53 liver	ryei //
54 drink	so //
55 eat	XXX //
56 bite	XXX //
57 see	di //
58 hear	wok //
59 know	XXX //
60 sleep	XXX //
61 die	ku //
62 kill	XXX //
63 swim	XXX //
64 fly	XXX //
65 walk	XXX //
66 come	ve //
67 lie	XXX //
68 sit	XXX //
69 stand	XXX //
70 give	XXX //
71 say	XXX //
72 sun	gw~i //
73 moon	XXX //
74 star	daNakEn //
75 water	ninT~i //
76 rain	XXX //
77 stone	Tw~a //
78 sand	XXX //
79 earth	XXX //
80 cloud	XXX //
81 smoke	XXX //
82 fire	ky~a //
83 ash	XXX //
84 burn	XXX //
85 path	gw~oN //
86 mountain	daku //
87 red	XXX //
88 green	XXX //
89 yellow	XXX //
90 white	XXX //
91 black	XXX //
92 night	turuk //
93 hot	XXX //
94 cold	XXX //
95 full	XXX //
96 new	XXX //
97 good	XXX //
98 round	XXX //
99 dry	XXX //
100 name	XXX //
BOKI{|Benue-Congo,Bantoid,SouthernBantoid,Bendic@}
 1    6.25    9.00      143700         bky
1 I	XXX //
2 you	XXX //
3 we	XXX //
4 this	XXX //
5 that	XXX //
6 who	XXX //
7 what	XXX //
8 not	XXX //
9 all	XXX //
10 many	XXX //
11 one	aboNe //
12 two	afe //
13 big	XXX //
14 long	XXX //
15 small	XXX //
16 woman	XXX //
17 man	XXX //
18 person	XXX //
19 fish	kakole //
20 bird	XXX //
21 dog	XXX //
22 louse	ohla //
23 tree	keji //
24 seed	XXX //
25 leaf	boSian //
26 root	XXX //
27 bark	XXX //
28 skin	ekob //
29 flesh	XXX //
30 blood	aloN //
31 bone	keku //
32 grease	XXX //
33 egg	XXX //
34 horn	XXX //
35 tail	XXX //
36 feather	XXX //
37 hair	XXX //
38 head	XXX //
39 ear	atoN //
40 eye	deji //
41 nose	nj~uN //
42 mouth	XXX //
43 tooth	aSiaN //
44 tongue	kabau //
45 claw	XXX //
46 foot	XXX //
47 knee	lelom //
48 hand	eSem ekue, etakue //
49 belly	XXX //
50 neck	XXX //
51 breasts	abe //
52 heart	XXX //
53 liver	atem //
54 drink	dy~uab //
55 eat	XXX //
56 bite	XXX //
57 see	lia //
58 hear	dy~uo //
59 know	XXX //
60 sleep	XXX //
61 die	XXX //
62 kill	XXX //
63 swim	XXX //
64 fly	XXX //
65 walk	XXX //
66 come	ba //
67 lie	XXX //
68 sit	XXX //
69 stand	XXX //
70 give	XXX //
71 say	XXX //
72 sun	eSu //
73 moon	XXX //
74 star	legbele //
75 water	omo //
76 rain	XXX //
77 stone	oka //
78 sand	XXX //
79 earth	XXX //
80 cloud	XXX //
81 smoke	XXX //
82 fire	okua //
83 ash	XXX //
84 burn	XXX //
85 path	bokop //
86 mountain	kako //
87 red	XXX //
88 green	XXX //
89 yellow	XXX //
90 white	XXX //
91 black	XXX //
92 night	vuju //
93 hot	XXX //
94 cold	XXX //
95 full	XXX //
96 new	XXX //
97 good	XXX //
98 round	XXX //
99 dry	XXX //
100 name	lejen //
MADA{|Benue-Congo,Benue-CongoPlateau,WesternBenue-CongoPlateau,Ninzic@}
 1    8.75    8.25      100000   mdz   mda
1 I	Ng~3 //
2 you	w3 //
3 we	t3 //
4 this	XXX //
5 that	XXX //
6 who	XXX //
7 what	XXX //
8 not	XXX //
9 all	XXX //
10 many	XXX //
11 one	gy~3r //
12 two	ywa //
13 big	XXX //
14 long	XXX //
15 small	XXX //
16 woman	XXX //
17 man	XXX //
18 person	ne //
19 fish	hy~i, mgb$3ryan //
20 bird	XXX //
21 dog	nN~agy~u //
22 louse	Ny~ar //
23 tree	t3rki //
24 seed	XXX //
25 leaf	mgb$amv~u //
26 root	XXX //
27 bark	XXX //
28 skin	kp~3nt~an, nt~an //
29 flesh	XXX //
30 blood	m3gi //
31 bone	kuku //
32 grease	XXX //
33 egg	XXX //
34 horn	mp~lon, cy~o //
35 tail	XXX //
36 feather	XXX //
37 hair	XXX //
38 head	XXX //
39 ear	ton //
40 eye	bisy~i //
41 nose	mv~re //
42 mouth	XXX //
43 tooth	Ny~3r //
44 tongue	nanrEn, rEnrEn, r3rEn //
45 claw	XXX //
46 foot	XXX //
47 knee	gb~3ryun //
48 hand	Nw~on //
49 belly	XXX //
50 neck	XXX //
51 breasts	s3s3 //
52 heart	XXX //
53 liver	susur //
54 drink	s3 //
55 eat	XXX //
56 bite	XXX //
57 see	NrEn //
58 hear	gw~o //
59 know	XXX //
60 sleep	XXX //
61 die	ky~u //
62 kill	XXX //
63 swim	XXX //
64 fly	XXX //
65 walk	XXX //
66 come	Ny~3 //
67 lie	XXX //
68 sit	XXX //
69 stand	XXX //
70 give	XXX //
71 say	XXX //
72 sun	ri //
73 moon	XXX //
74 star	nc~E //
75 water	m3s3r //
76 rain	XXX //
77 stone	mgb$ant~3 //
78 sand	XXX //
79 earth	XXX //
80 cloud	XXX //
81 smoke	XXX //
82 fire	glo //
83 ash	XXX //
84 burn	XXX //
85 path	v3nk~on //
86 mountain	gb~u //
87 red	XXX //
88 green	XXX //
89 yellow	XXX //
90 white	XXX //
91 black	XXX //
92 night	bu, ribu //
93 hot	XXX //
94 cold	XXX //
95 full	cy~we //
96 new	susw~E //
97 good	XXX //
98 round	XXX //
99 dry	XXX //
100 name	san //
GBARI{|Benue-Congo,Ebira-Nupoid,Macro-Nupoid,Gbagyi-Gbari@}
 1    8.75    7.00      350000   gwa   gby
1 I	my~i //
2 you	he //
3 we	yi //
4 this	XXX //
5 that	XXX //
6 who	XXX //
7 what	XXX //
8 not	XXX //
9 all	XXX //
10 many	XXX //
11 one	gbm$ari, zn~agoti //
12 two	mb~a //
13 big	XXX //
14 long	XXX //
15 small	XXX //
16 woman	XXX //
17 man	XXX //
18 person	gb~ariza //
19 fish	Sewo //
20 bird	XXX //
21 dog	emu //
22 louse	konk~ota //
23 tree	Timw~a, gbw$egbw$e //
24 seed	XXX //
25 leaf	funt~e //
26 root	XXX //
27 bark	XXX //
28 skin	pata //
29 flesh	XXX //
30 blood	edy~a, egy~a //
31 bone	cunw~u //
32 grease	XXX //
33 egg	XXX //
34 horn	mw~ari //
35 tail	XXX //
36 feather	XXX //
37 hair	XXX //
38 head	XXX //
39 ear	kpn$ubw~a, tn~ubw~a //
40 eye	ewy~e //
41 nose	ebw~a //
42 mouth	XXX //
43 tooth	5iga //
44 tongue	menta //
45 claw	XXX //
46 foot	XXX //
47 knee	kuku //
48 hand	ebw~a //
49 belly	XXX //
50 neck	XXX //
51 breasts	bebe //
52 heart	XXX //
53 liver	eye //
54 drink	sn~i //
55 eat	XXX //
56 bite	XXX //
57 see	dy~e //
58 hear	wo //
59 know	XXX //
60 sleep	XXX //
61 die	cu //
62 kill	XXX //
63 swim	XXX //
64 fly	XXX //
65 walk	XXX //
66 come	Zi //
67 lie	XXX //
68 sit	XXX //
69 stand	XXX //
70 give	XXX //
71 say	XXX //
72 sun	wy~aNo //
73 moon	XXX //
74 star	kudu //
75 water	nuwa //
76 rain	XXX //
77 stone	kuta //
78 sand	XXX //
79 earth	XXX //
80 cloud	XXX //
81 smoke	XXX //
82 fire	ena //
83 ash	XXX //
84 burn	XXX //
85 path	eco //
86 mountain	kn~ukn~u //
87 red	XXX //
88 green	XXX //
89 yellow	XXX //
90 white	XXX //
91 black	XXX //
92 night	cong~o //
93 hot	XXX //
94 cold	XXX //
95 full	nu //
96 new	wowe //
97 good	XXX //
98 round	XXX //
99 dry	XXX //
100 name	eye //
BUBE{|Benue-Congo,Bantoid,SouthernBantoid,NarrowBantu@}
 1    3.50    8.67       51000   bub   bvb
1 I	XXX //
2 you	XXX //
3 we	ito //
4 this	XXX //
5 that	XXX //
6 who	XXX //
7 what	XXX //
8 not	XXX //
9 all	XXX //
10 many	XXX //
11 one	poko //
12 two	biba, bibale //
13 big	XXX //
14 long	XXX //
15 small	XXX //
16 woman	XXX //
17 man	XXX //
18 person	moto //
19 fish	cue, cuyi //
20 bird	XXX //
21 dog	mbw$and~e //
22 louse	cidi //
23 tree	ete //
24 seed	XXX //
25 leaf	aga, ogEya //
26 root	XXX //
27 bark	XXX //
28 skin	gobo //
29 flesh	XXX //
30 blood	zina //
31 bone	gy~epa //
32 grease	XXX //
33 egg	XXX //
34 horn	ceba //
35 tail	XXX //
36 feather	XXX //
37 hair	XXX //
38 head	XXX //
39 ear	eto //
40 eye	iso //
41 nose	mb~o //
42 mouth	XXX //
43 tooth	ino //
44 tongue	leme //
45 claw	XXX //
46 foot	XXX //
47 knee	voNo //
48 hand	XXX //
49 belly	XXX //
50 neck	XXX //
51 breasts	tuwa //
52 heart	XXX //
53 liver	bumb~a //
54 drink	5w~a //
55 eat	XXX //
56 bite	XXX //
57 see	Ena //
58 hear	oko //
59 know	XXX //
60 sleep	XXX //
61 die	gw~a //
62 kill	XXX //
63 swim	XXX //
64 fly	XXX //
65 walk	XXX //
66 come	dy~a //
67 lie	XXX //
68 sit	XXX //
69 stand	XXX //
70 give	XXX //
71 say	XXX //
72 sun	moni //
73 moon	XXX //
74 star	daNa //
75 water	mamb~a //
76 rain	XXX //
77 stone	cige //
78 sand	XXX //
79 earth	XXX //
80 cloud	XXX //
81 smoke	XXX //
82 fire	iko //
83 ash	XXX //
84 burn	XXX //
85 path	ziya //
86 mountain	kodi, genaNa //
87 red	XXX //
88 green	XXX //
89 yellow	XXX //
90 white	XXX //
91 black	XXX //
92 night	viti //
93 hot	XXX //
94 cold	XXX //
95 full	duga //
96 new	XXX //
97 good	XXX //
98 round	XXX //
99 dry	XXX //
100 name	ina //
BURU{|Benue-Congo,Bantoid,SouthernBantoid@}
 1    7.00   10.90        1000         bqw
1 I	XXX //
2 you	XXX //
3 we	XXX //
4 this	XXX //
5 that	XXX //
6 who	XXX //
7 what	XXX //
8 not	XXX //
9 all	XXX //
10 many	XXX //
11 one	dimf~run //
12 two	fira //
13 big	XXX //
14 long	XXX //
15 small	XXX //
16 woman	XXX //
17 man	XXX //
18 person	nEn //
19 fish	8u //
20 bird	XXX //
21 dog	bw~a //
22 louse	ama //
23 tree	tre //
24 seed	XXX //
25 leaf	fiye //
26 root	XXX //
27 bark	XXX //
28 skin	ka //
29 flesh	XXX //
30 blood	fom, fo*n //
31 bone	ku //
32 grease	XXX //
33 egg	XXX //
34 horn	8oN //
35 tail	XXX //
36 feather	XXX //
37 hair	XXX //
38 head	XXX //
39 ear	te //
40 eye	Si //
41 nose	ny~in, fy~a //
42 mouth	XXX //
43 tooth	ny~i //
44 tongue	nEn //
45 claw	XXX //
46 foot	XXX //
47 knee	neu //
48 hand	XXX //
49 belly	XXX //
50 neck	XXX //
51 breasts	b3n //
52 heart	XXX //
53 liver	XXX //
54 drink	ma //
55 eat	XXX //
56 bite	XXX //
57 see	ne //
58 hear	Ngw$a //
59 know	XXX //
60 sleep	XXX //
61 die	kw~e //
62 kill	XXX //
63 swim	XXX //
64 fly	XXX //
65 walk	XXX //
66 come	ba //
67 lie	XXX //
68 sit	XXX //
69 stand	XXX //
70 give	XXX //
71 say	XXX //
72 sun	83N, ewa //
73 moon	XXX //
74 star	kekw~En //
75 water	mb~ig3m //
76 rain	XXX //
77 stone	tra //
78 sand	XXX //
79 earth	XXX //
80 cloud	XXX //
81 smoke	XXX //
82 fire	gu //
83 ash	XXX //
84 burn	XXX //
85 path	yo //
86 mountain	ako //
87 red	XXX //
88 green	XXX //
89 yellow	XXX //
90 white	XXX //
91 black	XXX //
92 night	XXX //
93 hot	XXX //
94 cold	XXX //
95 full	eyi //
96 new	ufa //
97 good	XXX //
98 round	XXX //
99 dry	XXX //
100 name	ta //
SHALL{|Benue-Congo,Benue-CongoPlateau,Beromic@}
 1    9.87    9.67        8900         sha
1 I	XXX //
2 you	XXX //
3 we	XXX //
4 this	XXX //
5 that	XXX //
6 who	XXX //
7 what	XXX //
8 not	XXX //
9 all	XXX //
10 many	XXX //
11 one	gin //
12 two	bo //
13 big	XXX //
14 long	XXX //
15 small	XXX //
16 woman	XXX //
17 man	XXX //
18 person	yisim //
19 fish	giSi //
20 bird	XXX //
21 dog	nvw~a //
22 louse	XXX //
23 tree	kun //
24 seed	XXX //
25 leaf	yaN //
26 root	XXX //
27 bark	XXX //
28 skin	kw~a //
29 flesh	XXX //
30 blood	bari //
31 bone	kup //
32 grease	XXX //
33 egg	XXX //
34 horn	wuri //
35 tail	XXX //
36 feather	XXX //
37 hair	XXX //
38 head	XXX //
39 ear	yan //
40 eye	iSe //
41 nose	munon //
42 mouth	XXX //
43 tooth	yinin //
44 tongue	XXX //
45 claw	XXX //
46 foot	XXX //
47 knee	toron //
48 hand	XXX //
49 belly	XXX //
50 neck	XXX //
51 breasts	mamin //
52 heart	XXX //
53 liver	yor //
54 drink	sh~i //
55 eat	XXX //
56 bite	XXX //
57 see	ny~i //
58 hear	ra //
59 know	XXX //
60 sleep	XXX //
61 die	XXX //
62 kill	XXX //
63 swim	XXX //
64 fly	XXX //
65 walk	XXX //
66 come	wan //
67 lie	XXX //
68 sit	XXX //
69 stand	XXX //
70 give	XXX //
71 say	XXX //
72 sun	pus //
73 moon	XXX //
74 star	TakTak //
75 water	Tinen //
76 rain	XXX //
77 stone	tiri //
78 sand	XXX //
79 earth	XXX //
80 cloud	XXX //
81 smoke	XXX //
82 fire	ra //
83 ash	XXX //
84 burn	XXX //
85 path	modan nT~in //
86 mountain	tiri //
87 red	XXX //
88 green	XXX //
89 yellow	XXX //
90 white	XXX //
91 black	XXX //
92 night	vudi //
93 hot	XXX //
94 cold	XXX //
95 full	XXX //
96 new	mapasin //
97 good	XXX //
98 round	XXX //
99 dry	XXX //
100 name	sa //
LEGA{|Benue-Congo,Bantoid,SouthernBantoid,NarrowBantu,EastBantu,Nyanga-Mituku-Lega,Mituku-Lega,LegaComplex,Lega,WesternLega@}
 1   -2.83   27.17      400000   leg   lea
1 I	nnE //
2 you	ogw~E //
3 we	bisw~E, isw~E //
4 this	XXX //
5 that	XXX //
6 who	XXX //
7 what	XXX //
8 not	XXX //
9 all	XXX //
10 many	XXX //
11 one	mozi //
12 two	bele //
13 big	XXX //
14 long	XXX //
15 small	XXX //
16 woman	XXX //
17 man	XXX //
18 person	nt~o //
19 fish	ena //
20 bird	XXX //
21 dog	bw~a //
22 louse	boli //
23 tree	re //
24 seed	XXX //
25 leaf	samb~a //
26 root	XXX //
27 bark	XXX //
28 skin	koba //
29 flesh	XXX //
30 blood	kila //
31 bone	kw~a //
32 grease	XXX //
33 egg	XXX //
34 horn	Ega //
35 tail	XXX //
36 feather	XXX //
37 hair	XXX //
38 head	XXX //
39 ear	tozi, rozi //
40 eye	iso //
41 nose	Emb~E //
42 mouth	XXX //
43 tooth	i5o //
44 tongue	lami //
45 claw	XXX //
46 foot	XXX //
47 knee	zu //
48 hand	kasa //
49 belly	XXX //
50 neck	XXX //
51 breasts	bElE //
52 heart	XXX //
53 liver	rogo //
54 drink	nw~a //
55 eat	XXX //
56 bite	XXX //
57 see	mona //
58 hear	uNgw$a //
59 know	XXX //
60 sleep	XXX //
61 die	kw~a //
62 kill	XXX //
63 swim	XXX //
64 fly	XXX //
65 walk	XXX //
66 come	bw~a //
67 lie	XXX //
68 sit	XXX //
69 stand	XXX //
70 give	XXX //
71 say	XXX //
72 sun	se //
73 moon	XXX //
74 star	kEnikEni //
75 water	ze, nz~e //
76 rain	XXX //
77 stone	kozi //
78 sand	XXX //
79 earth	XXX //
80 cloud	XXX //
81 smoke	XXX //
82 fire	Egy~a //
83 ash	XXX //
84 burn	XXX //
85 path	zela //
86 mountain	idoko //
87 red	XXX //
88 green	XXX //
89 yellow	XXX //
90 white	XXX //
91 black	XXX //
92 night	kind~i //
93 hot	XXX //
94 cold	XXX //
95 full	XXX //
96 new	gy~elegy~ele //
97 good	XXX //
98 round	XXX //
99 dry	XXX //
100 name	ina //
MBE{|Benue-Congo,Bantoid,SouthernBantoid,Ekoid-Mbe@}
 1    6.58    8.83       65000         mfo
1 I	XXX //
2 you	XXX //
3 we	XXX //
4 this	XXX //
5 that	XXX //
6 who	XXX //
7 what	XXX //
8 not	XXX //
9 all	XXX //
10 many	XXX //
11 one	me //
12 two	pual //
13 big	XXX //
14 long	XXX //
15 small	XXX //
16 woman	XXX //
17 man	XXX //
18 person	mom //
19 fish	Su //
20 bird	XXX //
21 dog	pie //
22 louse	buab //
23 tree	Ti //
24 seed	XXX //
25 leaf	yian //
26 root	XXX //
27 bark	XXX //
28 skin	XXX //
29 flesh	XXX //
30 blood	luoN //
31 bone	TiTie //
32 grease	XXX //
33 egg	XXX //
34 horn	taN //
35 tail	XXX //
36 feather	XXX //
37 hair	XXX //
38 head	XXX //
39 ear	tue //
40 eye	li //
41 nose	luEl //
42 mouth	XXX //
43 tooth	ko //
44 tongue	lEm //
45 claw	XXX //
46 foot	XXX //
47 knee	lu //
48 hand	be //
49 belly	XXX //
50 neck	XXX //
51 breasts	bEl //
52 heart	XXX //
53 liver	baro //
54 drink	5ue //
55 eat	XXX //
56 bite	XXX //
57 see	kEl //
58 hear	yuo //
59 know	XXX //
60 sleep	XXX //
61 die	wu //
62 kill	XXX //
63 swim	XXX //
64 fly	XXX //
65 walk	XXX //
66 come	Tu //
67 lie	XXX //
68 sit	XXX //
69 stand	XXX //
70 give	XXX //
71 say	XXX //
72 sun	mu //
73 moon	XXX //
74 star	XXX //
75 water	lEb //
76 rain	XXX //
77 stone	tal //
78 sand	XXX //
79 earth	XXX //
80 cloud	XXX //
81 smoke	XXX //
82 fire	muen //
83 ash	XXX //
84 burn	XXX //
85 path	pi //
86 mountain	kuEl //
87 red	XXX //
88 green	XXX //
89 yellow	XXX //
90 white	XXX //
91 black	XXX //
92 night	Tu //
93 hot	XXX //
94 cold	XXX //
95 full	suEl //
96 new	XXX //
97 good	XXX //
98 round	XXX //
99 dry	XXX //
100 name	len //
OKOBO{|Benue-Congo,DeltaCross,LowerCross@}
 1    5.00    8.08       50000         okb
1 I	ami //
2 you	afo //
3 we	n5~En //
4 this	XXX //
5 that	XXX //
6 who	XXX //
7 what	XXX //
8 not	XXX //
9 all	XXX //
10 many	XXX //
11 one	kioN //
12 two	iba //
13 big	XXX //
14 long	XXX //
15 small	XXX //
16 woman	XXX //
17 man	XXX //
18 person	w*e //
19 fish	yak //
20 bird	XXX //
21 dog	wa //
22 louse	CinE //
23 tree	ti //
24 seed	XXX //
25 leaf	faN //
26 root	XXX //
27 bark	XXX //
28 skin	pa ile //
29 flesh	XXX //
30 blood	b3ra //
31 bone	po //
32 grease	XXX //
33 egg	XXX //
34 horn	nuk //
35 tail	XXX //
36 feather	XXX //
37 hair	XXX //
38 head	XXX //
39 ear	toN //
40 eye	5i //
41 nose	bugo //
42 mouth	XXX //
43 tooth	re //
44 tongue	lai //
45 claw	XXX //
46 foot	XXX //
47 knee	loN //
48 hand	bok //
49 belly	XXX //
50 neck	XXX //
51 breasts	ba //
52 heart	XXX //
53 liver	XXX //
54 drink	w*oN //
55 eat	XXX //
56 bite	XXX //
57 see	kut //
58 hear	ko //
59 know	XXX //
60 sleep	XXX //
61 die	pa //
62 kill	XXX //
63 swim	XXX //
64 fly	XXX //
65 walk	XXX //
66 come	di //
67 lie	XXX //
68 sit	XXX //
69 stand	XXX //
70 give	XXX //
71 say	XXX //
72 sun	tEn //
73 moon	XXX //
74 star	ta nt~a //
75 water	muoN //
76 rain	XXX //
77 stone	tigE //
78 sand	XXX //
79 earth	XXX //
80 cloud	XXX //
81 smoke	XXX //
82 fire	kaN //
83 ash	XXX //
84 burn	XXX //
85 path	faN //
86 mountain	bot //
87 red	XXX //
88 green	XXX //
89 yellow	XXX //
90 white	XXX //
91 black	XXX //
92 night	pa usuN //
93 hot	XXX //
94 cold	XXX //
95 full	oyoro //
96 new	ufa //
97 good	XXX //
98 round	XXX //
99 dry	XXX //
100 name	ny~En //
IPULO{|Benue-Congo,Bantoid,SouthernBantoid,Tivoid,CentralTivoid,CentralTivoidB@}
 1    6.25    9.58        2500         ass
1 I	XXX //
2 you	XXX //
3 we	XXX //
4 this	XXX //
5 that	XXX //
6 who	XXX //
7 what	XXX //
8 not	XXX //
9 all	XXX //
10 many	XXX //
11 one	mo //
12 two	yal //
13 big	XXX //
14 long	XXX //
15 small	XXX //
16 woman	XXX //
17 man	XXX //
18 person	oc //
19 fish	hu //
20 bird	XXX //
21 dog	wo //
22 louse	wis //
23 tree	ti //
24 seed	XXX //
25 leaf	XXX //
26 root	XXX //
27 bark	XXX //
28 skin	XXX //
29 flesh	XXX //
30 blood	yiNk~ //
31 bone	ku //
32 grease	XXX //
33 egg	XXX //
34 horn	kul //
35 tail	XXX //
36 feather	XXX //
37 hair	XXX //
38 head	XXX //
39 ear	to //
40 eye	iX //
41 nose	yun //
42 mouth	XXX //
43 tooth	in //
44 tongue	XXX //
45 claw	XXX //
46 foot	XXX //
47 knee	yu //
48 hand	wo //
49 belly	XXX //
50 neck	XXX //
51 breasts	vant~ //
52 heart	XXX //
53 liver	yi //
54 drink	mo //
55 eat	XXX //
56 bite	XXX //
57 see	suNg~u //
58 hear	yutu //
59 know	XXX //
60 sleep	XXX //
61 die	kuo //
62 kill	XXX //
63 swim	XXX //
64 fly	XXX //
65 walk	XXX //
66 come	va //
67 lie	XXX //
68 sit	XXX //
69 stand	XXX //
70 give	XXX //
71 say	XXX //
72 sun	taNli //
73 moon	XXX //
74 star	mumw~e5emoy //
75 water	mol //
76 rain	XXX //
77 stone	ty~e //
78 sand	XXX //
79 earth	XXX //
80 cloud	XXX //
81 smoke	XXX //
82 fire	wus //
83 ash	XXX //
84 burn	XXX //
85 path	iSi //
86 mountain	kp~E //
87 red	XXX //
88 green	XXX //
89 yellow	XXX //
90 white	XXX //
91 black	XXX //
92 night	XXX //
93 hot	XXX //
94 cold	XXX //
95 full	EXu //
96 new	yo //
97 good	XXX //
98 round	XXX //
99 dry	XXX //
100 name	kum //
EKPEYE{|Benue-Congo,Igboid@}
 2    5.00    6.67       30000         ekp
1 I	ma //
2 you	yo //
3 we	ye //
4 this	XXX //
5 that	XXX //
6 who	XXX //
7 what	XXX //
8 not	XXX //
9 all	XXX //
10 many	XXX //
11 one	Nw~una //
12 two	b3bo //
13 big	XXX //
14 long	XXX //
15 small	XXX //
16 woman	XXX //
17 man	XXX //
18 person	XXX //
19 fish	ukpa //
20 bird	XXX //
21 dog	ak3ta //
22 louse	XXX //
23 tree	uSi //
24 seed	XXX //
25 leaf	XXX //
26 root	XXX //
27 bark	XXX //
28 skin	okpo //
29 flesh	XXX //
30 blood	ubala //
31 bone	ukpo //
32 grease	XXX //
33 egg	XXX //
34 horn	XXX //
35 tail	XXX //
36 feather	XXX //
37 hair	XXX //
38 head	XXX //
39 ear	ata //
40 eye	akpalan3 //
41 nose	emi //
42 mouth	XXX //
43 tooth	ize //
44 tongue	i8o //
45 claw	XXX //
46 foot	XXX //
47 knee	ukpunuko //
48 hand	aka //
49 belly	XXX //
50 neck	XXX //
51 breasts	XXX //
52 heart	XXX //
53 liver	XXX //
54 drink	Nw~u //
55 eat	XXX //
56 bite	XXX //
57 see	waZ3 //
58 hear	nuZ3 //
59 know	XXX //
60 sleep	XXX //
61 die	Nw~ulu //
62 kill	XXX //
63 swim	XXX //
64 fly	XXX //
65 walk	XXX //
66 come	Za //
67 lie	XXX //
68 sit	XXX //
69 stand	XXX //
70 give	XXX //
71 say	XXX //
72 sun	alaNw~u //
73 moon	XXX //
74 star	XXX //
75 water	mini //
76 rain	XXX //
77 stone	igw~u //
78 sand	XXX //
79 earth	XXX //
80 cloud	XXX //
81 smoke	XXX //
82 fire	aT3 //
83 ash	XXX //
84 burn	XXX //
85 path	3Takpa //
86 mountain	XXX //
87 red	XXX //
88 green	XXX //
89 yellow	XXX //
90 white	XXX //
91 black	XXX //
92 night	abal3 //
93 hot	XXX //
94 cold	XXX //
95 full	XXX //
96 new	XXX //
97 good	XXX //
98 round	XXX //
99 dry	XXX //
100 name	awa //
LUFU{|Benue-Congo,Benue-CongoPlateau,Yukubenic,Bete-Lufu@}
 1    7.26   10.95           0         ldq
1 I	m //
2 you	u //
3 we	iSi //
4 this	XXX //
5 that	XXX //
6 who	XXX //
7 what	XXX //
8 not	XXX //
9 all	XXX //
10 many	XXX //
11 one	uti //
12 two	bamaha //
13 big	XXX //
14 long	XXX //
15 small	XXX //
16 woman	XXX //
17 man	XXX //
18 person	ma //
19 fish	ca //
20 bird	XXX //
21 dog	gb~e //
22 louse	XXX //
23 tree	ti //
24 seed	XXX //
25 leaf	Nmo te //
26 root	XXX //
27 bark	XXX //
28 skin	kp~a //
29 flesh	XXX //
30 blood	Ti //
31 bone	ka //
32 grease	XXX //
33 egg	XXX //
34 horn	coguni //
35 tail	XXX //
36 feather	XXX //
37 hair	XXX //
38 head	XXX //
39 ear	to //
40 eye	Ti //
41 nose	ne //
42 mouth	XXX //
43 tooth	zi //
44 tongue	gu //
45 claw	XXX //
46 foot	XXX //
47 knee	ikp~apu ike //
48 hand	XXX //
49 belly	XXX //
50 neck	XXX //
51 breasts	mi //
52 heart	XXX //
53 liver	kp~aSi //
54 drink	Nma //
55 eat	XXX //
56 bite	XXX //
57 see	XXX //
58 hear	wo //
59 know	XXX //
60 sleep	XXX //
61 die	ku //
62 kill	XXX //
63 swim	XXX //
64 fly	XXX //
65 walk	XXX //
66 come	ba //
67 lie	XXX //
68 sit	XXX //
69 stand	XXX //
70 give	XXX //
71 say	XXX //
72 sun	ru //
73 moon	XXX //
74 star	sosu //
75 water	mi //
76 rain	XXX //
77 stone	ti //
78 sand	XXX //
79 earth	XXX //
80 cloud	XXX //
81 smoke	XXX //
82 fire	la //
83 ash	XXX //
84 burn	XXX //
85 path	potu //
86 mountain	XXX //
87 red	XXX //
88 green	XXX //
89 yellow	XXX //
90 white	XXX //
91 black	XXX //
92 night	ure, ucu //
93 hot	XXX //
94 cold	XXX //
95 full	XXX //
96 new	XXX //
97 good	XXX //
98 round	XXX //
99 dry	XXX //
100 name	ze //
URHOBO{|Benue-Congo,Akpes-Edoid,Edoid,SouthwesternEdoid@}
 1    5.58    6.00      546000   urh   urh
1 I	mi, me //
2 you	wE, wo //
3 we	abare //
4 this	XXX //
5 that	XXX //
6 who	XXX //
7 what	XXX //
8 not	XXX //
9 all	XXX //
10 many	XXX //
11 one	ovo //
12 two	ivE //
13 big	XXX //
14 long	XXX //
15 small	XXX //
16 woman	XXX //
17 man	XXX //
18 person	ohw~o //
19 fish	eri //
20 bird	XXX //
21 dog	erako //
22 louse	oSu, arere //
23 tree	ure //
24 seed	XXX //
25 leaf	Ebe //
26 root	XXX //
27 bark	XXX //
28 skin	ohoro //
29 flesh	XXX //
30 blood	obara //
31 bone	ubeku //
32 grease	XXX //
33 egg	XXX //
34 horn	ogb~a*, iTo //
35 tail	XXX //
36 feather	XXX //
37 hair	XXX //
38 head	XXX //
39 ear	oro //
40 eye	Ero //
41 nose	uwe* //
42 mouth	XXX //
43 tooth	ubiako //
44 tongue	erebe //
45 claw	XXX //
46 foot	XXX //
47 knee	erowo //
48 hand	obo //
49 belly	XXX //
50 neck	XXX //
51 breasts	evie //
52 heart	XXX //
53 liver	irue //
54 drink	da //
55 eat	XXX //
56 bite	XXX //
57 see	mrE //
58 hear	5o //
59 know	XXX //
60 sleep	XXX //
61 die	xw~u //
62 kill	XXX //
63 swim	XXX //
64 fly	XXX //
65 walk	XXX //
66 come	yanre //
67 lie	XXX //
68 sit	XXX //
69 stand	XXX //
70 give	XXX //
71 say	XXX //
72 sun	uvo, oren //
73 moon	XXX //
74 star	isio //
75 water	ame //
76 rain	XXX //
77 stone	ubieraxa, ubiukuta //
78 sand	XXX //
79 earth	XXX //
80 cloud	XXX //
81 smoke	XXX //
82 fire	erare //
83 ash	XXX //
84 burn	XXX //
85 path	iTere //
86 mountain	ugb~enu //
87 red	XXX //
88 green	XXX //
89 yellow	XXX //
90 white	XXX //
91 black	XXX //
92 night	aso //
93 hot	XXX //
94 cold	XXX //
95 full	ososo //
96 new	kp~okp~o //
97 good	XXX //
98 round	XXX //
99 dry	XXX //
100 name	odE //
BAKUERI{|Benue-Congo,Bantoid,SouthernBantoid,NarrowBantu,BantuA-B10-B20-B30,Sawabantu,Kpwe@}
 1    4.25    9.25       20000   bku   bri
1 I	imb~a //
2 you	owa //
3 we	iro //
4 this	XXX //
5 that	XXX //
6 who	XXX //
7 what	XXX //
8 not	XXX //
9 all	XXX //
10 many	XXX //
11 one	yoko //
12 two	wewa //
13 big	XXX //
14 long	XXX //
15 small	XXX //
16 woman	XXX //
17 man	XXX //
18 person	to //
19 fish	5ama //
20 bird	XXX //
21 dog	gb~a //
22 louse	i5a //
23 tree	e, E //
24 seed	XXX //
25 leaf	ali //
26 root	XXX //
27 bark	XXX //
28 skin	owo //
29 flesh	XXX //
30 blood	ja //
31 bone	ere //
32 grease	XXX //
33 egg	XXX //
34 horn	rewa //
35 tail	XXX //
36 feather	XXX //
37 hair	XXX //
38 head	XXX //
39 ear	to //
40 eye	iro //
41 nose	wemb~e //
42 mouth	XXX //
43 tooth	roNg~a //
44 tongue	mE //
45 claw	XXX //
46 foot	XXX //
47 knee	oNg~oNg~o //
48 hand	a //
49 belly	XXX //
50 neck	XXX //
51 breasts	wE //
52 heart	XXX //
53 liver	wai //
54 drink	5o //
55 eat	XXX //
56 bite	XXX //
57 see	nE //
58 hear	wea //
59 know	XXX //
60 sleep	XXX //
61 die	wa //
62 kill	XXX //
63 swim	XXX //
64 fly	XXX //
65 walk	XXX //
66 come	ja //
67 lie	XXX //
68 sit	XXX //
69 stand	XXX //
70 give	XXX //
71 say	XXX //
72 sun	igb~e //
73 moon	XXX //
74 star	romb~e //
75 water	liwa //
76 rain	XXX //
77 stone	ya*i //
78 sand	XXX //
79 earth	XXX //
80 cloud	XXX //
81 smoke	XXX //
82 fire	u5a //
83 ash	XXX //
84 burn	XXX //
85 path	rENg~E //
86 mountain	ko //
87 red	XXX //
88 green	XXX //
89 yellow	XXX //
90 white	XXX //
91 black	XXX //
92 night	wu, wuwu //
93 hot	XXX //
94 cold	XXX //
95 full	lond~a //
96 new	liwE we5a //
97 good	XXX //
98 round	XXX //
99 dry	XXX //
100 name	na //
NIZAA{|Benue-Congo,Bantoid,NorthernBantoid,Mambiloid,Nizaa-Mambila-Vute@}
 1    7.08   12.50       10000         sgi
1 I	XXX //
2 you	XXX //
3 we	XXX //
4 this	XXX //
5 that	XXX //
6 who	XXX //
7 what	XXX //
8 not	XXX //
9 all	XXX //
10 many	XXX //
11 one	mum //
12 two	bara //
13 big	XXX //
14 long	XXX //
15 small	XXX //
16 woman	XXX //
17 man	XXX //
18 person	ni, nitam //
19 fish	Ng~in //
20 bird	XXX //
21 dog	bow //
22 louse	TE //
23 tree	TuN //
24 seed	XXX //
25 leaf	kew //
26 root	XXX //
27 bark	XXX //
28 skin	Tur //
29 flesh	XXX //
30 blood	Tam //
31 bone	kv~ow //
32 grease	XXX //
33 egg	XXX //
34 horn	yw~E, yw~ar //
35 tail	XXX //
36 feather	XXX //
37 hair	XXX //
38 head	XXX //
39 ear	tw~a* //
40 eye	yir //
41 nose	5ur //
42 mouth	XXX //
43 tooth	5i* //
44 tongue	lemni //
45 claw	XXX //
46 foot	XXX //
47 knee	lo*, gulo* //
48 hand	bw~a //
49 belly	XXX //
50 neck	XXX //
51 breasts	maN //
52 heart	XXX //
53 liver	XXX //
54 drink	suN //
55 eat	XXX //
56 bite	XXX //
57 see	se //
58 hear	wa //
59 know	XXX //
60 sleep	XXX //
61 die	ku //
62 kill	XXX //
63 swim	XXX //
64 fly	XXX //
65 walk	XXX //
66 come	di //
67 lie	XXX //
68 sit	XXX //
69 stand	XXX //
70 give	XXX //
71 say	XXX //
72 sun	l3 //
73 moon	XXX //
74 star	yw~E, yw~ar //
75 water	nim //
76 rain	XXX //
77 stone	poN //
78 sand	XXX //
79 earth	XXX //
80 cloud	XXX //
81 smoke	XXX //
82 fire	ra //
83 ash	XXX //
84 burn	XXX //
85 path	yer //
86 mountain	dw~i* //
87 red	XXX //
88 green	XXX //
89 yellow	XXX //
90 white	XXX //
91 black	XXX //
92 night	tur //
93 hot	XXX //
94 cold	XXX //
95 full	dom //
96 new	pE //
97 good	XXX //
98 round	XXX //
99 dry	XXX //
100 name	yE //
BAN_OGOI{|Benue-Congo,DeltaCross,Ogonoid,WestOgonoid@}
 1    4.67    7.30        5000         bvj
1 I	XXX //
2 you	XXX //
3 we	XXX //
4 this	XXX //
5 that	XXX //
6 who	XXX //
7 what	XXX //
8 not	XXX //
9 all	XXX //
10 many	XXX //
11 one	E*nE //
12 two	ba //
13 big	XXX //
14 long	XXX //
15 small	XXX //
16 woman	XXX //
17 man	XXX //
18 person	nE* //
19 fish	bari, nd~e //
20 bird	XXX //
21 dog	mgb$ogo //
22 louse	su //
23 tree	te //
24 seed	XXX //
25 leaf	ns~a*, pans~a* //
26 root	XXX //
27 bark	XXX //
28 skin	kp~ikp~a //
29 flesh	XXX //
30 blood	mi*m //
31 bone	kp~ogo //
32 grease	XXX //
33 egg	XXX //
34 horn	nk~o //
35 tail	XXX //
36 feather	XXX //
37 hair	XXX //
38 head	XXX //
39 ear	to* //
40 eye	dE* //
41 nose	mb~i*o* //
42 mouth	XXX //
43 tooth	da //
44 tongue	nd~idE* //
45 claw	XXX //
46 foot	XXX //
47 knee	mkp$ogi //
48 hand	kaba //
49 belly	XXX //
50 neck	XXX //
51 breasts	mi*ma* //
52 heart	XXX //
53 liver	XXX //
54 drink	wa //
55 eat	XXX //
56 bite	XXX //
57 see	mo* //
58 hear	da* //
59 know	XXX //
60 sleep	XXX //
61 die	XXX //
62 kill	XXX //
63 swim	XXX //
64 fly	XXX //
65 walk	XXX //
66 come	du //
67 lie	XXX //
68 sit	XXX //
69 stand	XXX //
70 give	XXX //
71 say	XXX //
72 sun	mgb$e //
73 moon	XXX //
74 star	nz~i*a*kara //
75 water	mu* //
76 rain	XXX //
77 stone	dE* //
78 sand	XXX //
79 earth	XXX //
80 cloud	XXX //
81 smoke	XXX //
82 fire	ns~a* //
83 ash	XXX //
84 burn	XXX //
85 path	kade //
86 mountain	gb~ErE kp~okE* //
87 red	XXX //
88 green	XXX //
89 yellow	XXX //
90 white	XXX //
91 black	XXX //
92 night	mmnE //
93 hot	XXX //
94 cold	XXX //
95 full	awa* //
96 new	XXX //
97 good	XXX //
98 round	XXX //
99 dry	XXX //
100 name	be //
GADE{|Benue-Congo@}
 1    8.67    7.42       72100   gad   ged
1 I	ma, nam //
2 you	ny~a, ny~e //
3 we	ya, yei //
4 this	XXX //
5 that	XXX //
6 who	XXX //
7 what	XXX //
8 not	XXX //
9 all	XXX //
10 many	XXX //
11 one	nd~e //
12 two	iva //
13 big	XXX //
14 long	XXX //
15 small	XXX //
16 woman	XXX //
17 man	XXX //
18 person	niyapu //
19 fish	gb~etu //
20 bird	XXX //
21 dog	biki //
22 louse	kp~arkp~ata //
23 tree	ki //
24 seed	XXX //
25 leaf	fe //
26 root	XXX //
27 bark	XXX //
28 skin	puta //
29 flesh	XXX //
30 blood	ny~i, yi //
31 bone	kiku //
32 grease	XXX //
33 egg	XXX //
34 horn	tutu //
35 tail	XXX //
36 feather	XXX //
37 hair	XXX //
38 head	XXX //
39 ear	takp~u //
40 eye	yapu //
41 nose	rufe //
42 mouth	XXX //
43 tooth	yi //
44 tongue	kore //
45 claw	XXX //
46 foot	XXX //
47 knee	nepu //
48 hand	bo //
49 belly	XXX //
50 neck	XXX //
51 breasts	batu //
52 heart	XXX //
53 liver	ye //
54 drink	wu //
55 eat	XXX //
56 bite	XXX //
57 see	pa //
58 hear	wu //
59 know	XXX //
60 sleep	XXX //
61 die	Ti //
62 kill	XXX //
63 swim	XXX //
64 fly	XXX //
65 walk	XXX //
66 come	be //
67 lie	XXX //
68 sit	XXX //
69 stand	XXX //
70 give	XXX //
71 say	XXX //
72 sun	zu //
73 moon	XXX //
74 star	ze //
75 water	zo //
76 rain	XXX //
77 stone	ku //
78 sand	XXX //
79 earth	XXX //
80 cloud	XXX //
81 smoke	XXX //
82 fire	wa //
83 ash	XXX //
84 burn	XXX //
85 path	tumozi //
86 mountain	gu //
87 red	XXX //
88 green	XXX //
89 yellow	XXX //
90 white	XXX //
91 black	XXX //
92 night	tu //
93 hot	XXX //
94 cold	XXX //
95 full	rere //
96 new	pipa //
97 good	XXX //
98 round	XXX //
99 dry	XXX //
100 name	ye //
TYAP{|Benue-Congo,Benue-CongoPlateau,Benue-CongoCentralPlateau,South-CentralBenue-CongoPlateau,Katabic@}
 1    9.92    8.17      130000   gwo   kcg
1 I	n //
2 you	a //
3 we	z3 //
4 this	XXX //
5 that	XXX //
6 who	XXX //
7 what	XXX //
8 not	XXX //
9 all	XXX //
10 many	XXX //
11 one	5uN //
12 two	fiyaN //
13 big	XXX //
14 long	XXX //
15 small	XXX //
16 woman	XXX //
17 man	XXX //
18 person	XXX //
19 fish	3f3n //
20 bird	XXX //
21 dog	ubw~wu //
22 louse	C3raN //
23 tree	ukw~an //
24 seed	XXX //
25 leaf	XXX //
26 root	XXX //
27 bark	XXX //
28 skin	3kw~a //
29 flesh	XXX //
30 blood	3sf~ok //
31 bone	kuNkup //
32 grease	XXX //
33 egg	XXX //
34 horn	3gwa //
35 tail	XXX //
36 feather	XXX //
37 hair	XXX //
38 head	XXX //
39 ear	Cf~uCCf~o //
40 eye	3li //
41 nose	jjv~ay //
42 mouth	XXX //
43 tooth	35uN //
44 tongue	3ly3m //
45 claw	XXX //
46 foot	XXX //
47 knee	XXX //
48 hand	XXX //
49 belly	XXX //
50 neck	XXX //
51 breasts	f3l3N //
52 heart	XXX //
53 liver	lyo //
54 drink	sf~o //
55 eat	XXX //
56 bite	XXX //
57 see	di //
58 hear	fok //
59 know	XXX //
60 sleep	XXX //
61 die	xu //
62 kill	XXX //
63 swim	XXX //
64 fly	XXX //
65 walk	XXX //
66 come	bay //
67 lie	XXX //
68 sit	XXX //
69 stand	XXX //
70 give	XXX //
71 say	XXX //
72 sun	nw~am //
73 moon	XXX //
74 star	taNwat //
75 water	sakw~at //
76 rain	XXX //
77 stone	3faN //
78 sand	XXX //
79 earth	XXX //
80 cloud	XXX //
81 smoke	XXX //
82 fire	loN //
83 ash	XXX //
84 burn	XXX //
85 path	Nwap //
86 mountain	3fan //
87 red	XXX //
88 green	XXX //
89 yellow	XXX //
90 white	XXX //
91 black	XXX //
92 night	XXX //
93 hot	XXX //
94 cold	XXX //
95 full	XXX //
96 new	XXX //
97 good	XXX //
98 round	XXX //
99 dry	XXX //
100 name	3y3rok //
HONE{|Benue-Congo,Jukunoid,CentralJukunoid,Jukun-Mbembe-Wurbo,Jukun@}
 2   10.25   11.17        7000         juh
1 I	ami //
2 you	vu, bu //
3 we	yi //
4 this	XXX //
5 that	XXX //
6 who	XXX //
7 what	XXX //
8 not	XXX //
9 all	XXX //
10 many	XXX //
11 one	zu*N //
12 two	py~ene //
13 big	XXX //
14 long	XXX //
15 small	XXX //
16 woman	XXX //
17 man	XXX //
18 person	mp~3re //
19 fish	Zey //
20 bird	XXX //
21 dog	bay //
22 louse	apiri //
23 tree	bu //
24 seed	XXX //
25 leaf	apigi //
26 root	XXX //
27 bark	XXX //
28 skin	hwa*wu //
29 flesh	XXX //
30 blood	asa //
31 bone	ak3p //
32 grease	XXX //
33 egg	XXX //
34 horn	hiru //
35 tail	XXX //
36 feather	XXX //
37 hair	XXX //
38 head	XXX //
39 ear	so* //
40 eye	zo //
41 nose	noni //
42 mouth	XXX //
43 tooth	N3ni //
44 tongue	nam //
45 claw	XXX //
46 foot	XXX //
47 knee	akendiN //
48 hand	vo //
49 belly	XXX //
50 neck	XXX //
51 breasts	my~En //
52 heart	XXX //
53 liver	ana ney //
54 drink	wa //
55 eat	XXX //
56 bite	XXX //
57 see	5aN, wei //
58 hear	fuk //
59 know	XXX //
60 sleep	XXX //
61 die	hu //
62 kill	XXX //
63 swim	XXX //
64 fly	XXX //
65 walk	XXX //
66 come	biy //
67 lie	XXX //
68 sit	XXX //
69 stand	XXX //
70 give	XXX //
71 say	XXX //
72 sun	5inu //
73 moon	XXX //
74 star	asuri //
75 water	zap3re //
76 rain	XXX //
77 stone	asu*N //
78 sand	XXX //
79 earth	XXX //
80 cloud	XXX //
81 smoke	XXX //
82 fire	py~iru //
83 ash	XXX //
84 burn	XXX //
85 path	pinpinu //
86 mountain	muri //
87 red	XXX //
88 green	XXX //
89 yellow	XXX //
90 white	XXX //
91 black	XXX //
92 night	as3neN //
93 hot	XXX //
94 cold	XXX //
95 full	mw~3n //
96 new	py~u* //
97 good	XXX //
98 round	XXX //
99 dry	XXX //
100 name	zin //
ARIGIDI{|Benue-Congo,Defoid@}
 1    7.57    5.87       48000         aqg
1 I	ame //
2 you	aro* //
3 we	XXX //
4 this	XXX //
5 that	XXX //
6 who	XXX //
7 what	XXX //
8 not	XXX //
9 all	XXX //
10 many	XXX //
11 one	iko* //
12 two	iyi //
13 big	XXX //
14 long	XXX //
15 small	XXX //
16 woman	XXX //
17 man	XXX //
18 person	EnE //
19 fish	eSo //
20 bird	XXX //
21 dog	ofo //
22 louse	XXX //
23 tree	o!h~o* //
24 seed	XXX //
25 leaf	imE //
26 root	XXX //
27 bark	XXX //
28 skin	awo //
29 flesh	XXX //
30 blood	EjE //
31 bone	e!kp$i* //
32 grease	XXX //
33 egg	XXX //
34 horn	Eho* //
35 tail	XXX //
36 feather	XXX //
37 hair	XXX //
38 head	XXX //
39 ear	oto //
40 eye	oju //
41 nose	ojunw~o* //
42 mouth	XXX //
43 tooth	e5i //
44 tongue	ere //
45 claw	XXX //
46 foot	XXX //
47 knee	ewoho //
48 hand	owo //
49 belly	XXX //
50 neck	XXX //
51 breasts	epo //
52 heart	XXX //
53 liver	XXX //
54 drink	bo //
55 eat	XXX //
56 bite	XXX //
57 see	ri //
58 hear	SE //
59 know	XXX //
60 sleep	XXX //
61 die	ku* //
62 kill	XXX //
63 swim	XXX //
64 fly	XXX //
65 walk	XXX //
66 come	va //
67 lie	XXX //
68 sit	XXX //
69 stand	XXX //
70 give	XXX //
71 say	XXX //
72 sun	uho //
73 moon	XXX //
74 star	ala!nw$i*eju //
75 water	eji* //
76 rain	XXX //
77 stone	E!t~a //
78 sand	XXX //
79 earth	XXX //
80 cloud	XXX //
81 smoke	XXX //
82 fire	e!S~o //
83 ash	XXX //
84 burn	XXX //
85 path	uwo!r~o //
86 mountain	ede //
87 red	XXX //
88 green	XXX //
89 yellow	XXX //
90 white	XXX //
91 black	XXX //
92 night	odu!d~o //
93 hot	XXX //
94 cold	XXX //
95 full	ho* //
96 new	tu*o*tu*o* //
97 good	XXX //
98 round	XXX //
99 dry	XXX //
100 name	e5i //
IZORA{|Benue-Congo,Kainji,CentralKainji,Basa-EasternKainji,EasternKainji,Jos,NorthernJos,North-CentralJos,Chokobo-Lemoro-Sanga@}
 1   10.42    8.75        1500         cbo
1 I	mi //
2 you	bo //
3 we	aro //
4 this	XXX //
5 that	XXX //
6 who	XXX //
7 what	XXX //
8 not	XXX //
9 all	XXX //
10 many	XXX //
11 one	diNg~a //
12 two	lere //
13 big	XXX //
14 long	XXX //
15 small	XXX //
16 woman	XXX //
17 man	XXX //
18 person	uromo //
19 fish	ukp~ala //
20 bird	XXX //
21 dog	u7ere //
22 louse	bikw~orkw~orta //
23 tree	uti //
24 seed	XXX //
25 leaf	uba //
26 root	XXX //
27 bark	XXX //
28 skin	uNma //
29 flesh	XXX //
30 blood	m35u5u //
31 bone	uwubi //
32 grease	XXX //
33 egg	XXX //
34 horn	riyile //
35 tail	XXX //
36 feather	XXX //
37 hair	XXX //
38 head	XXX //
39 ear	uto //
40 eye	iji //
41 nose	bi5u5u //
42 mouth	XXX //
43 tooth	ri7ini //
44 tongue	rilemo //
45 claw	XXX //
46 foot	XXX //
47 knee	ulunu //
48 hand	uara //
49 belly	XXX //
50 neck	XXX //
51 breasts	lene //
52 heart	XXX //
53 liver	le5oNo //
54 drink	suza //
55 eat	XXX //
56 bite	XXX //
57 see	liha //
58 hear	kw~ond~a //
59 know	XXX //
60 sleep	XXX //
61 die	w3 //
62 kill	XXX //
63 swim	XXX //
64 fly	XXX //
65 walk	XXX //
66 come	ara //
67 lie	XXX //
68 sit	XXX //
69 stand	XXX //
70 give	XXX //
71 say	XXX //
72 sun	uNme //
73 moon	XXX //
74 star	biweyuwere //
75 water	m35i //
76 rain	XXX //
77 stone	riky~ale //
78 sand	XXX //
79 earth	XXX //
80 cloud	XXX //
81 smoke	XXX //
82 fire	ula //
83 ash	XXX //
84 burn	XXX //
85 path	uruna //
86 mountain	uguza //
87 red	XXX //
88 green	XXX //
89 yellow	XXX //
90 white	XXX //
91 black	XXX //
92 night	lare //
93 hot	XXX //
94 cold	XXX //
95 full	XXX //
96 new	sau //
97 good	XXX //
98 round	XXX //
99 dry	XXX //
100 name	rije //
ORING{|Benue-Congo,DeltaCross,UpperCross,CentralUpperCross,North-SouthCentralDeltaCross,Koring-Kukele@}
 1    6.69    8.12       75000         org
1 I	na //
2 you	anno //
3 we	a5o //
4 this	XXX //
5 that	XXX //
6 who	XXX //
7 what	XXX //
8 not	XXX //
9 all	XXX //
10 many	XXX //
11 one	kunnE, gwan //
12 two	kufa //
13 big	XXX //
14 long	XXX //
15 small	XXX //
16 woman	XXX //
17 man	XXX //
18 person	no //
19 fish	EriE ba5i //
20 bird	XXX //
21 dog	bua //
22 louse	de //
23 tree	rE //
24 seed	XXX //
25 leaf	gwa //
26 root	XXX //
27 bark	XXX //
28 skin	Ekpa ror //
29 flesh	XXX //
30 blood	5i //
31 bone	k3f //
32 grease	XXX //
33 egg	XXX //
34 horn	pe //
35 tail	XXX //
36 feather	XXX //
37 hair	XXX //
38 head	XXX //
39 ear	tuo7 //
40 eye	lie //
41 nose	jol //
42 mouth	XXX //
43 tooth	rar //
44 tongue	da7 //
45 claw	XXX //
46 foot	XXX //
47 knee	du //
48 hand	XXX //
49 belly	XXX //
50 neck	XXX //
51 breasts	be //
52 heart	XXX //
53 liver	XXX //
54 drink	gwa //
55 eat	XXX //
56 bite	XXX //
57 see	yE //
58 hear	fie //
59 know	XXX //
60 sleep	XXX //
61 die	be //
62 kill	XXX //
63 swim	XXX //
64 fly	XXX //
65 walk	XXX //
66 come	fu //
67 lie	XXX //
68 sit	XXX //
69 stand	XXX //
70 give	XXX //
71 say	XXX //
72 sun	gwe //
73 moon	XXX //
74 star	tia //
75 water	5i //
76 rain	XXX //
77 stone	kol //
78 sand	XXX //
79 earth	XXX //
80 cloud	XXX //
81 smoke	XXX //
82 fire	ko //
83 ash	XXX //
84 burn	XXX //
85 path	t3k //
86 mountain	tal //
87 red	XXX //
88 green	XXX //
89 yellow	XXX //
90 white	XXX //
91 black	XXX //
92 night	tm //
93 hot	XXX //
94 cold	XXX //
95 full	jifi //
96 new	o va //
97 good	XXX //
98 round	XXX //
99 dry	XXX //
100 name	kol //
TESU{|Benue-Congo,Benue-CongoPlateau,Alumic,Alumu-Toro,Alumu-Akpondu@}
 1    9.00    8.47        7000         aab
1 I	mya //
2 you	non //
3 we	mb~oro //
4 this	XXX //
5 that	XXX //
6 who	XXX //
7 what	XXX //
8 not	XXX //
9 all	XXX //
10 many	XXX //
11 one	any~imb~ere //
12 two	ahurwi //
13 big	XXX //
14 long	XXX //
15 small	XXX //
16 woman	XXX //
17 man	XXX //
18 person	ky~aNg~uri //
19 fish	kp~o //
20 bird	XXX //
21 dog	3va //
22 louse	birokawri //
23 tree	agb~e //
24 seed	XXX //
25 leaf	3Su //
26 root	XXX //
27 bark	XXX //
28 skin	binato //
29 flesh	XXX //
30 blood	mya //
31 bone	3kuph~u //
32 grease	XXX //
33 egg	XXX //
34 horn	atama //
35 tail	XXX //
36 feather	XXX //
37 hair	XXX //
38 head	XXX //
39 ear	aSoto //
40 eye	yoruyo //
41 nose	sono //
42 mouth	XXX //
43 tooth	3ny~ine //
44 tongue	alimi //
45 claw	XXX //
46 foot	XXX //
47 knee	gb~olo //
48 hand	vo //
49 belly	XXX //
50 neck	XXX //
51 breasts	bEnE //
52 heart	XXX //
53 liver	ahro //
54 drink	wa //
55 eat	XXX //
56 bite	XXX //
57 see	nz~a //
58 hear	sere //
59 know	XXX //
60 sleep	XXX //
61 die	kw~e //
62 kill	XXX //
63 swim	XXX //
64 fly	XXX //
65 walk	XXX //
66 come	ba //
67 lie	XXX //
68 sit	XXX //
69 stand	XXX //
70 give	XXX //
71 say	XXX //
72 sun	no //
73 moon	XXX //
74 star	akp~okp~a //
75 water	3mu //
76 rain	XXX //
77 stone	kp~akp~a //
78 sand	XXX //
79 earth	XXX //
80 cloud	XXX //
81 smoke	XXX //
82 fire	Sira //
83 ash	XXX //
84 burn	XXX //
85 path	aki akere //
86 mountain	agb~ogb~o //
87 red	XXX //
88 green	XXX //
89 yellow	XXX //
90 white	XXX //
91 black	XXX //
92 night	Sini //
93 hot	XXX //
94 cold	XXX //
95 full	XXX //
96 new	aph~e //
97 good	XXX //
98 round	XXX //
99 dry	XXX //
100 name	sa //
TORO{|Benue-Congo,Benue-CongoPlateau,Alumic,Alumu-Toro@}
 1    9.08    8.60        3930         tdv
1 I	my~a //
2 you	ano //
3 we	anoro //
4 this	XXX //
5 that	XXX //
6 who	XXX //
7 what	XXX //
8 not	XXX //
9 all	XXX //
10 many	XXX //
11 one	ayemb~ere //
12 two	fari //
13 big	XXX //
14 long	XXX //
15 small	XXX //
16 woman	XXX //
17 man	XXX //
18 person	XXX //
19 fish	ikp~u //
20 bird	XXX //
21 dog	bvw$a //
22 louse	ela //
23 tree	fw~e //
24 seed	XXX //
25 leaf	su //
26 root	XXX //
27 bark	XXX //
28 skin	by~inEto //
29 flesh	XXX //
30 blood	amy~a //
31 bone	kufu //
32 grease	XXX //
33 egg	XXX //
34 horn	fiya //
35 tail	XXX //
36 feather	XXX //
37 hair	XXX //
38 head	XXX //
39 ear	suto //
40 eye	yu //
41 nose	wono //
42 mouth	XXX //
43 tooth	ny~ini //
44 tongue	aremb~ene //
45 claw	XXX //
46 foot	XXX //
47 knee	gb~eru //
48 hand	marovo //
49 belly	XXX //
50 neck	XXX //
51 breasts	bEnE //
52 heart	XXX //
53 liver	ahoro //
54 drink	wa //
55 eat	XXX //
56 bite	XXX //
57 see	nz~a //
58 hear	sere //
59 know	XXX //
60 sleep	XXX //
61 die	ku //
62 kill	XXX //
63 swim	XXX //
64 fly	XXX //
65 walk	XXX //
66 come	ba //
67 lie	XXX //
68 sit	XXX //
69 stand	XXX //
70 give	XXX //
71 say	XXX //
72 sun	yaha //
73 moon	XXX //
74 star	ta //
75 water	amunu //
76 rain	XXX //
77 stone	tari //
78 sand	XXX //
79 earth	XXX //
80 cloud	XXX //
81 smoke	XXX //
82 fire	Sara //
83 ash	XXX //
84 burn	XXX //
85 path	XXX //
86 mountain	koNg~oro //
87 red	XXX //
88 green	XXX //
89 yellow	XXX //
90 white	XXX //
91 black	XXX //
92 night	tusomo //
93 hot	XXX //
94 cold	XXX //
95 full	XXX //
96 new	XXX //
97 good	XXX //
98 round	XXX //
99 dry	XXX //
100 name	XXX //
TEE{|Benue-Congo,DeltaCross,Ogonoid,EastOgonoid,Tai-Kana@}
 1    4.75    7.42           0         tkq
1 I	da //
2 you	XXX //
3 we	iri //
4 this	XXX //
5 that	XXX //
6 who	XXX //
7 what	XXX //
8 not	XXX //
9 all	XXX //
10 many	XXX //
11 one	zi* //
12 two	bE //
13 big	XXX //
14 long	XXX //
15 small	XXX //
16 woman	XXX //
17 man	XXX //
18 person	nE* //
19 fish	poro //
20 bird	XXX //
21 dog	gb~o //
22 louse	Su //
23 tree	te //
24 seed	XXX //
25 leaf	apahi*5a* //
26 root	XXX //
27 bark	XXX //
28 skin	kp~anE* //
29 flesh	XXX //
30 blood	mi* //
31 bone	akp~o //
32 grease	XXX //
33 egg	XXX //
34 horn	ko //
35 tail	XXX //
36 feather	XXX //
37 hair	XXX //
38 head	XXX //
39 ear	to* //
40 eye	dE* //
41 nose	by~o* //
42 mouth	XXX //
43 tooth	da //
44 tongue	adE*m //
45 claw	XXX //
46 foot	XXX //
47 knee	bedu* //
48 hand	ba //
49 belly	XXX //
50 neck	XXX //
51 breasts	ma //
52 heart	XXX //
53 liver	XXX //
54 drink	XXX //
55 eat	XXX //
56 bite	XXX //
57 see	mu*E* //
58 hear	da* //
59 know	XXX //
60 sleep	XXX //
61 die	XXX //
62 kill	XXX //
63 swim	XXX //
64 fly	XXX //
65 walk	XXX //
66 come	lu //
67 lie	XXX //
68 sit	XXX //
69 stand	XXX //
70 give	XXX //
71 say	XXX //
72 sun	a*na*ni* //
73 moon	XXX //
74 star	zi*na* //
75 water	ma //
76 rain	XXX //
77 stone	dE*m //
78 sand	XXX //
79 earth	XXX //
80 cloud	XXX //
81 smoke	XXX //
82 fire	hi*5a* //
83 ash	XXX //
84 burn	XXX //
85 path	egere //
86 mountain	bg~E*nE*kp~o, kp~o //
87 red	XXX //
88 green	XXX //
89 yellow	XXX //
90 white	XXX //
91 black	XXX //
92 night	u*nE* //
93 hot	XXX //
94 cold	XXX //
95 full	mma* //
96 new	a*Nw~i* //
97 good	XXX //
98 round	XXX //
99 dry	XXX //
100 name	be //
DE_WUNGTSE{|Benue-Congo,Bantoid,SouthernBantoid,WideGrassfields,NarrowGrassfields,Mbam-Nkam,Nka,Nkambe,Mfumteic@}
 1    6.67   11.00        2980         ncp
1 I	XXX //
2 you	XXX //
3 we	XXX //
4 this	XXX //
5 that	XXX //
6 who	XXX //
7 what	XXX //
8 not	XXX //
9 all	XXX //
10 many	XXX //
11 one	mES3 //
12 two	bw~a //
13 big	XXX //
14 long	XXX //
15 small	XXX //
16 woman	XXX //
17 man	XXX //
18 person	Ni //
19 fish	Z3 //
20 bird	XXX //
21 dog	vo //
22 louse	bE //
23 tree	t3 //
24 seed	XXX //
25 leaf	f3 //
26 root	XXX //
27 bark	XXX //
28 skin	gu //
29 flesh	XXX //
30 blood	lE //
31 bone	wu //
32 grease	XXX //
33 egg	XXX //
34 horn	do //
35 tail	XXX //
36 feather	XXX //
37 hair	XXX //
38 head	XXX //
39 ear	tac3 //
40 eye	mi //
41 nose	fuy3 //
42 mouth	XXX //
43 tooth	so //
44 tongue	le //
45 claw	XXX //
46 foot	XXX //
47 knee	Nfun3 //
48 hand	mv~o //
49 belly	XXX //
50 neck	XXX //
51 breasts	bi //
52 heart	XXX //
53 liver	wu //
54 drink	n3m3 //
55 eat	XXX //
56 bite	XXX //
57 see	yiyi //
58 hear	Zo //
59 know	XXX //
60 sleep	XXX //
61 die	po, pom3 //
62 kill	XXX //
63 swim	XXX //
64 fly	XXX //
65 walk	XXX //
66 come	Z3, Z3m3 //
67 lie	XXX //
68 sit	XXX //
69 stand	XXX //
70 give	XXX //
71 say	XXX //
72 sun	N3 //
73 moon	XXX //
74 star	sE //
75 water	Z3 //
76 rain	XXX //
77 stone	li //
78 sand	XXX //
79 earth	XXX //
80 cloud	XXX //
81 smoke	XXX //
82 fire	mE //
83 ash	XXX //
84 burn	XXX //
85 path	manZ~3 //
86 mountain	Nky$a //
87 red	XXX //
88 green	XXX //
89 yellow	XXX //
90 white	XXX //
91 black	XXX //
92 night	Z3 //
93 hot	XXX //
94 cold	XXX //
95 full	pia //
96 new	SiSi //
97 good	XXX //
98 round	XXX //
99 dry	XXX //
100 name	li //
KPAN{|Benue-Congo,Jukunoid,CentralJukunoid,Kpan-Icen@}
 1    7.58   10.17       11400   kpa   kpk
1 I	XXX //
2 you	XXX //
3 we	XXX //
4 this	XXX //
5 that	XXX //
6 who	XXX //
7 what	XXX //
8 not	XXX //
9 all	XXX //
10 many	XXX //
11 one	Ny~e //
12 two	fan //
13 big	XXX //
14 long	XXX //
15 small	XXX //
16 woman	XXX //
17 man	XXX //
18 person	Ngy$e //
19 fish	yu //
20 bird	XXX //
21 dog	bg~u //
22 louse	fe //
23 tree	%ti //
24 seed	XXX //
25 leaf	5i //
26 root	XXX //
27 bark	XXX //
28 skin	%kp~o //
29 flesh	XXX //
30 blood	ken //
31 bone	fu //
32 grease	XXX //
33 egg	XXX //
34 horn	pS~i //
35 tail	XXX //
36 feather	XXX //
37 hair	XXX //
38 head	XXX //
39 ear	tk~un //
40 eye	zi //
41 nose	Nw~e //
42 mouth	XXX //
43 tooth	bon //
44 tongue	den //
45 claw	XXX //
46 foot	XXX //
47 knee	XXX //
48 hand	XXX //
49 belly	XXX //
50 neck	XXX //
51 breasts	me //
52 heart	XXX //
53 liver	XXX //
54 drink	vo //
55 eat	XXX //
56 bite	XXX //
57 see	de //
58 hear	fk~en //
59 know	XXX //
60 sleep	XXX //
61 die	fu //
62 kill	XXX //
63 swim	XXX //
64 fly	XXX //
65 walk	XXX //
66 come	bo //
67 lie	XXX //
68 sit	XXX //
69 stand	XXX //
70 give	XXX //
71 say	XXX //
72 sun	ken //
73 moon	XXX //
74 star	tk~e //
75 water	nu //
76 rain	XXX //
77 stone	ky~en //
78 sand	XXX //
79 earth	XXX //
80 cloud	XXX //
81 smoke	XXX //
82 fire	fe //
83 ash	XXX //
84 burn	XXX //
85 path	fen //
86 mountain	hw~en //
87 red	XXX //
88 green	XXX //
89 yellow	XXX //
90 white	XXX //
91 black	XXX //
92 night	cu //
93 hot	XXX //
94 cold	XXX //
95 full	mN~e //
96 new	fi //
97 good	XXX //
98 round	XXX //
99 dry	XXX //
100 name	ben //
LOKELE_YEPOLOMA{|Benue-Congo,Bantoid,SouthernBantoid,NarrowBantu,Central-WesternBantu,Kele(C.60),Kele-Poke,Kele-Lombo@}
 1    0.17   23.83      160000         khy
1 I	XXX //
2 you	XXX //
3 we	XXX //
4 this	XXX //
5 that	XXX //
6 who	XXX //
7 what	XXX //
8 not	XXX //
9 all	XXX //
10 many	XXX //
11 one	emoi //
12 two	bimbale //
13 big	XXX //
14 long	XXX //
15 small	XXX //
16 woman	XXX //
17 man	XXX //
18 person	to //
19 fish	swi //
20 bird	XXX //
21 dog	gwa //
22 louse	sili //
23 tree	sandu //
24 seed	XXX //
25 leaf	kasa //
26 root	XXX //
27 bark	XXX //
28 skin	komba //
29 flesh	XXX //
30 blood	kila //
31 bone	kwa //
32 grease	XXX //
33 egg	XXX //
34 horn	seke //
35 tail	XXX //
36 feather	XXX //
37 hair	XXX //
38 head	XXX //
39 ear	toi //
40 eye	iso //
41 nose	wase //
42 mouth	XXX //
43 tooth	5o //
44 tongue	amE //
45 claw	XXX //
46 foot	XXX //
47 knee	tundulundu //
48 hand	samba //
49 belly	XXX //
50 neck	XXX //
51 breasts	yElE //
52 heart	XXX //
53 liver	luko //
54 drink	mwa //
55 eat	XXX //
56 bite	XXX //
57 see	EnE //
58 hear	ka //
59 know	XXX //
60 sleep	XXX //
61 die	wa //
62 kill	XXX //
63 swim	XXX //
64 fly	XXX //
65 walk	XXX //
66 come	ya //
67 lie	XXX //
68 sit	XXX //
69 stand	XXX //
70 give	XXX //
71 say	XXX //
72 sun	wa //
73 moon	XXX //
74 star	langelange //
75 water	liya, lia //
76 rain	XXX //
77 stone	talE //
78 sand	XXX //
79 earth	XXX //
80 cloud	XXX //
81 smoke	XXX //
82 fire	sa //
83 ash	XXX //
84 burn	XXX //
85 path	boka //
86 mountain	ngo //
87 red	XXX //
88 green	XXX //
89 yellow	XXX //
90 white	XXX //
91 black	XXX //
92 night	Tho //
93 hot	XXX //
94 cold	XXX //
95 full	tuma //
96 new	eyayi //
97 good	XXX //
98 round	XXX //
99 dry	XXX //
100 name	na //
TUKI_2{|Benue-Congo,Bantoid,SouthernBantoid,NarrowBantu,Mbam,Sanaga(A.60)@}
 1    4.58   11.50       26000   tki   bag
1 I	XXX //
2 you	XXX //
3 we	XXX //
4 this	XXX //
5 that	XXX //
6 who	XXX //
7 what	XXX //
8 not	XXX //
9 all	XXX //
10 many	XXX //
11 one	muesi, mu3si //
12 two	mowoa //
13 big	XXX //
14 long	XXX //
15 small	XXX //
16 woman	XXX //
17 man	XXX //
18 person	tu, to //
19 fish	cui //
20 bird	XXX //
21 dog	bua //
22 louse	gine //
23 tree	ret3 //
24 seed	XXX //
25 leaf	nune //
26 root	XXX //
27 bark	XXX //
28 skin	kora //
29 flesh	XXX //
30 blood	mine //
31 bone	3t3t3 //
32 grease	XXX //
33 egg	XXX //
34 horn	tongo //
35 tail	XXX //
36 feather	XXX //
37 hair	XXX //
38 head	XXX //
39 ear	hutu //
40 eye	so //
41 nose	homba //
42 mouth	XXX //
43 tooth	NgiN //
44 tongue	r3mb3 //
45 claw	XXX //
46 foot	XXX //
47 knee	nu* //
48 hand	XXX //
49 belly	XXX //
50 neck	XXX //
51 breasts	abane //
52 heart	XXX //
53 liver	rogi //
54 drink	how3nyu //
55 eat	XXX //
56 bite	XXX //
57 see	wina //
58 hear	owua //
59 know	XXX //
60 sleep	XXX //
61 die	kua //
62 kill	XXX //
63 swim	XXX //
64 fly	XXX //
65 walk	XXX //
66 come	ora //
67 lie	XXX //
68 sit	XXX //
69 stand	XXX //
70 give	XXX //
71 say	XXX //
72 sun	ngona //
73 moon	XXX //
74 star	kekeni //
75 water	tia //
76 rain	XXX //
77 stone	tane //
78 sand	XXX //
79 earth	XXX //
80 cloud	XXX //
81 smoke	XXX //
82 fire	cia //
83 ash	XXX //
84 burn	XXX //
85 path	pe //
86 mountain	gime //
87 red	XXX //
88 green	XXX //
89 yellow	XXX //
90 white	XXX //
91 black	XXX //
92 night	wutu //
93 hot	XXX //
94 cold	XXX //
95 full	tasE //
96 new	Nphamaka //
97 good	XXX //
98 round	XXX //
99 dry	XXX //
100 name	mio //
NYALI{|Benue-Congo,Bantoid,SouthernBantoid,NarrowBantu,Lebonya,Nyali-Ndaka-Mbo-Budu-Vanuma,Vanuma-Nyali@}
 1    1.92   30.08       43000         nlj
1 I	XXX //
2 you	XXX //
3 we	XXX //
4 this	XXX //
5 that	XXX //
6 who	XXX //
7 what	XXX //
8 not	XXX //
9 all	XXX //
10 many	XXX //
11 one	Nana //
12 two	wili //
13 big	XXX //
14 long	XXX //
15 small	XXX //
16 woman	XXX //
17 man	XXX //
18 person	mb~i //
19 fish	siwe //
20 bird	XXX //
21 dog	mva //
22 louse	kpikpi //
23 tree	ti //
24 seed	XXX //
25 leaf	ani //
26 root	XXX //
27 bark	XXX //
28 skin	mb~amb~a //
29 flesh	XXX //
30 blood	niko //
31 bone	wo //
32 grease	XXX //
33 egg	XXX //
34 horn	wakala //
35 tail	XXX //
36 feather	XXX //
37 hair	XXX //
38 head	XXX //
39 ear	cwEi //
40 eye	iso, Esu //
41 nose	lolo //
42 mouth	XXX //
43 tooth	nu //
44 tongue	dada //
45 claw	XXX //
46 foot	XXX //
47 knee	lulu //
48 hand	XXX //
49 belly	XXX //
50 neck	XXX //
51 breasts	b"eli //
52 heart	XXX //
53 liver	ENi //
54 drink	ma //
55 eat	XXX //
56 bite	XXX //
57 see	nina, ina //
58 hear	nuko //
59 know	XXX //
60 sleep	XXX //
61 die	wo //
62 kill	XXX //
63 swim	XXX //
64 fly	XXX //
65 walk	XXX //
66 come	nika //
67 lie	XXX //
68 sit	XXX //
69 stand	XXX //
70 give	XXX //
71 say	XXX //
72 sun	wa //
73 moon	XXX //
74 star	nd~ata //
75 water	liyo //
76 rain	XXX //
77 stone	kowi //
78 sand	XXX //
79 earth	XXX //
80 cloud	XXX //
81 smoke	XXX //
82 fire	jala //
83 ash	XXX //
84 burn	XXX //
85 path	pi //
86 mountain	gba //
87 red	XXX //
88 green	XXX //
89 yellow	XXX //
90 white	XXX //
91 black	XXX //
92 night	botu //
93 hot	XXX //
94 cold	XXX //
95 full	ihulE //
96 new	ida kpado //
97 good	XXX //
98 round	XXX //
99 dry	XXX //
100 name	no //
TWUMWU{|Benue-Congo,Bantoid,NorthernBantoid@}
 1    5.83   11.67      110000   tik   tik
1 I	XXX //
2 you	XXX //
3 we	XXX //
4 this	XXX //
5 that	XXX //
6 who	XXX //
7 what	XXX //
8 not	XXX //
9 all	XXX //
10 many	XXX //
11 one	mb~o7 //
12 two	bi //
13 big	XXX //
14 long	XXX //
15 small	XXX //
16 woman	XXX //
17 man	XXX //
18 person	mw~um //
19 fish	giSi //
20 bird	XXX //
21 dog	nTw$i7, mbv$yi7 //
22 louse	ble //
23 tree	Ng~E7 //
24 seed	XXX //
25 leaf	an //
26 root	XXX //
27 bark	XXX //
28 skin	kw~E7 //
29 flesh	XXX //
30 blood	mv~Eb //
31 bone	wEb //
32 grease	XXX //
33 egg	XXX //
34 horn	nzw$u //
35 tail	XXX //
36 feather	XXX //
37 hair	XXX //
38 head	XXX //
39 ear	yw~i7 //
40 eye	E //
41 nose	zw~i7 //
42 mouth	XXX //
43 tooth	i*, in //
44 tongue	dimo7 //
45 claw	XXX //
46 foot	XXX //
47 knee	dw~i //
48 hand	fy~a7 //
49 belly	XXX //
50 neck	XXX //
51 breasts	5w~on //
52 heart	XXX //
53 liver	kw~um //
54 drink	nw~i //
55 eat	XXX //
56 bite	XXX //
57 see	yEn //
58 hear	yw~o7 //
59 know	XXX //
60 sleep	XXX //
61 die	yw~i //
62 kill	XXX //
63 swim	XXX //
64 fly	XXX //
65 walk	XXX //
66 come	bEn //
67 lie	XXX //
68 sit	XXX //
69 stand	XXX //
70 give	XXX //
71 say	XXX //
72 sun	5w~o7 //
73 moon	XXX //
74 star	5w~ap7~ //
75 water	ml~a7 //
76 rain	XXX //
77 stone	li //
78 sand	XXX //
79 earth	XXX //
80 cloud	XXX //
81 smoke	XXX //
82 fire	win //
83 ash	XXX //
84 burn	XXX //
85 path	mby$i //
86 mountain	kp~a //
87 red	XXX //
88 green	XXX //
89 yellow	XXX //
90 white	XXX //
91 black	XXX //
92 night	kp~on //
93 hot	XXX //
94 cold	XXX //
95 full	lw~ini //
96 new	5w~Eb //
97 good	XXX //
98 round	XXX //
99 dry	XXX //
100 name	Zi* //
NINKA{|Benue-Congo,Benue-CongoPlateau,WesternBenue-CongoPlateau,Ninzic,Numana-Ningye@}
 1    9.25    8.42       10000         nns
1 I	Ng~a //
2 you	wa //
3 we	kw~ara //
4 this	XXX //
5 that	XXX //
6 who	XXX //
7 what	XXX //
8 not	XXX //
9 all	XXX //
10 many	XXX //
11 one	gy~3n //
12 two	ywa //
13 big	XXX //
14 long	XXX //
15 small	XXX //
16 woman	XXX //
17 man	XXX //
18 person	nd~iSir //
19 fish	amb~E //
20 bird	XXX //
21 dog	gugu //
22 louse	Nant~u //
23 tree	kunk~un //
24 seed	XXX //
25 leaf	mgb$aN //
26 root	XXX //
27 bark	XXX //
28 skin	kp~a //
29 flesh	XXX //
30 blood	agi //
31 bone	kuku //
32 grease	XXX //
33 egg	XXX //
34 horn	nz~om //
35 tail	XXX //
36 feather	XXX //
37 hair	XXX //
38 head	XXX //
39 ear	ton //
40 eye	ki //
41 nose	mv~3r //
42 mouth	XXX //
43 tooth	5in //
44 tongue	r3ryEn //
45 claw	XXX //
46 foot	XXX //
47 knee	gb~arum //
48 hand	ko //
49 belly	XXX //
50 neck	XXX //
51 breasts	ke //
52 heart	XXX //
53 liver	asusun //
54 drink	so //
55 eat	XXX //
56 bite	XXX //
57 see	yik //
58 hear	wo //
59 know	XXX //
60 sleep	XXX //
61 die	ku //
62 kill	XXX //
63 swim	XXX //
64 fly	XXX //
65 walk	XXX //
66 come	5in //
67 lie	XXX //
68 sit	XXX //
69 stand	XXX //
70 give	XXX //
71 say	XXX //
72 sun	ari //
73 moon	XXX //
74 star	and~is //
75 water	am3sh~ir //
76 rain	XXX //
77 stone	mkp$an //
78 sand	XXX //
79 earth	XXX //
80 cloud	XXX //
81 smoke	XXX //
82 fire	wur //
83 ash	XXX //
84 burn	XXX //
85 path	aNg~awc3r //
86 mountain	ank~um //
87 red	XXX //
88 green	XXX //
89 yellow	XXX //
90 white	XXX //
91 black	XXX //
92 night	bu //
93 hot	XXX //
94 cold	XXX //
95 full	XXX //
96 new	wuwas //
97 good	XXX //
98 round	XXX //
99 dry	XXX //
100 name	sa //
IGALA{|Benue-Congo,Defoid,Yoruboid@}
 1    7.25    7.00      800000         igl
1 I	omi //
2 you	uwE //
3 we	awa //
4 this	XXX //
5 that	XXX //
6 who	XXX //
7 what	XXX //
8 not	XXX //
9 all	XXX //
10 many	XXX //
11 one	e5E //
12 two	eji //
13 big	XXX //
14 long	XXX //
15 small	XXX //
16 woman	XXX //
17 man	XXX //
18 person	EnE //
19 fish	Eja //
20 bird	XXX //
21 dog	aby~a //
22 louse	ina //
23 tree	oli //
24 seed	XXX //
25 leaf	eNm~i //
26 root	XXX //
27 bark	XXX //
28 skin	aNo //
29 flesh	XXX //
30 blood	Eby~E //
31 bone	ogugu //
32 grease	XXX //
33 egg	XXX //
34 horn	igb~a //
35 tail	XXX //
36 feather	XXX //
37 hair	XXX //
38 head	XXX //
39 ear	eti //
40 eye	eju //
41 nose	iNm~o //
42 mouth	XXX //
43 tooth	e5i //
44 tongue	imalu //
45 claw	XXX //
46 foot	XXX //
47 knee	okuku //
48 hand	owo //
49 belly	XXX //
50 neck	XXX //
51 breasts	E5a //
52 heart	XXX //
53 liver	odo //
54 drink	Nm~o //
55 eat	XXX //
56 bite	XXX //
57 see	li //
58 hear	gb~o //
59 know	XXX //
60 sleep	XXX //
61 die	ku //
62 kill	XXX //
63 swim	XXX //
64 fly	XXX //
65 walk	XXX //
66 come	wa //
67 lie	XXX //
68 sit	XXX //
69 stand	XXX //
70 give	XXX //
71 say	XXX //
72 sun	olu //
73 moon	XXX //
74 star	awo //
75 water	omi, oho //
76 rain	XXX //
77 stone	okuta //
78 sand	XXX //
79 earth	XXX //
80 cloud	XXX //
81 smoke	XXX //
82 fire	una //
83 ash	XXX //
84 burn	XXX //
85 path	ona //
86 mountain	uwo //
87 red	XXX //
88 green	XXX //
89 yellow	XXX //
90 white	XXX //
91 black	XXX //
92 night	odu //
93 hot	XXX //
94 cold	XXX //
95 full	ko //
96 new	tito //
97 good	XXX //
98 round	XXX //
99 dry	XXX //
100 name	odu //
YANGKAM{|Benue-Congo,Benue-CongoPlateau,Tarokoid,Yangkam-Tarok-Pe@}
 1    9.32   10.12         100         bsx
1 I	XXX //
2 you	XXX //
3 we	XXX //
4 this	XXX //
5 that	XXX //
6 who	XXX //
7 what	XXX //
8 not	XXX //
9 all	XXX //
10 many	XXX //
11 one	5inuN //
12 two	bara //
13 big	XXX //
14 long	XXX //
15 small	XXX //
16 woman	XXX //
17 man	XXX //
18 person	nd~ar ny~it //
19 fish	vy~ak //
20 bird	XXX //
21 dog	gb~a //
22 louse	gy~isk3r //
23 tree	kon //
24 seed	XXX //
25 leaf	kaN //
26 root	XXX //
27 bark	XXX //
28 skin	kp~a //
29 flesh	XXX //
30 blood	gy~ir //
31 bone	kup //
32 grease	XXX //
33 egg	XXX //
34 horn	b3s //
35 tail	XXX //
36 feather	XXX //
37 hair	XXX //
38 head	XXX //
39 ear	toN //
40 eye	wi //
41 nose	viram //
42 mouth	XXX //
43 tooth	baN //
44 tongue	rem //
45 claw	XXX //
46 foot	XXX //
47 knee	ruN //
48 hand	bw~ok //
49 belly	XXX //
50 neck	XXX //
51 breasts	mi //
52 heart	XXX //
53 liver	le //
54 drink	wa //
55 eat	XXX //
56 bite	XXX //
57 see	gy~aN //
58 hear	puk //
59 know	XXX //
60 sleep	XXX //
61 die	ku //
62 kill	XXX //
63 swim	XXX //
64 fly	XXX //
65 walk	XXX //
66 come	bi //
67 lie	XXX //
68 sit	XXX //
69 stand	XXX //
70 give	XXX //
71 say	XXX //
72 sun	lom //
73 moon	XXX //
74 star	ng~aNg~3raN //
75 water	woSi //
76 rain	XXX //
77 stone	gy~am //
78 sand	XXX //
79 earth	XXX //
80 cloud	XXX //
81 smoke	XXX //
82 fire	b3t //
83 ash	XXX //
84 burn	XXX //
85 path	wugi //
86 mountain	yuN //
87 red	XXX //
88 green	XXX //
89 yellow	XXX //
90 white	XXX //
91 black	XXX //
92 night	yexom //
93 hot	XXX //
94 cold	XXX //
95 full	XXX //
96 new	py~aN //
97 good	XXX //
98 round	XXX //
99 dry	XXX //
100 name	rum //
YUKUBEN{|Benue-Congo,Benue-CongoPlateau,Yukubenic@}
 1    6.92    9.98       15950         ybl
1 I	ama, mi //
2 you	omu, u //
3 we	adi, azi //
4 this	XXX //
5 that	XXX //
6 who	XXX //
7 what	XXX //
8 not	XXX //
9 all	XXX //
10 many	XXX //
11 one	kit3N //
12 two	apaN //
13 big	XXX //
14 long	XXX //
15 small	XXX //
16 woman	XXX //
17 man	XXX //
18 person	oNTi //
19 fish	kiTa //
20 bird	XXX //
21 dog	ibu //
22 louse	kila //
23 tree	oCi //
24 seed	XXX //
25 leaf	keten //
26 root	XXX //
27 bark	XXX //
28 skin	kukpa //
29 flesh	XXX //
30 blood	bej3N //
31 bone	uk3b //
32 grease	XXX //
33 egg	XXX //
34 horn	oZen //
35 tail	XXX //
36 feather	XXX //
37 hair	XXX //
38 head	XXX //
39 ear	kotuN //
40 eye	kiTi //
41 nose	kewun //
42 mouth	XXX //
43 tooth	kiked3n //
44 tongue	omin //
45 claw	XXX //
46 foot	XXX //
47 knee	kitunuN //
48 hand	XXX //
49 belly	XXX //
50 neck	XXX //
51 breasts	kikemi //
52 heart	XXX //
53 liver	kabag, kibar, kowoN //
54 drink	Nba //
55 eat	XXX //
56 bite	XXX //
57 see	XXX //
58 hear	wog //
59 know	XXX //
60 sleep	XXX //
61 die	ku //
62 kill	XXX //
63 swim	XXX //
64 fly	XXX //
65 walk	XXX //
66 come	ba //
67 lie	XXX //
68 sit	XXX //
69 stand	XXX //
70 give	XXX //
71 say	XXX //
72 sun	uru //
73 moon	XXX //
74 star	keTir //
75 water	bem3N //
76 rain	XXX //
77 stone	kiTo //
78 sand	XXX //
79 earth	XXX //
80 cloud	XXX //
81 smoke	XXX //
82 fire	ula //
83 ash	XXX //
84 burn	XXX //
85 path	ukeN //
86 mountain	XXX //
87 red	XXX //
88 green	XXX //
89 yellow	XXX //
90 white	XXX //
91 black	XXX //
92 night	utuga //
93 hot	XXX //
94 cold	XXX //
95 full	XXX //
96 new	kipi //
97 good	XXX //
98 round	XXX //
99 dry	XXX //
100 name	kid3n //
NAKI{|Benue-Congo,Bantoid,SouthernBantoid,Beboid,EasternBeboid,Bebe-Kemezung,Naki-Kemezung,Nakic@}
 1    6.75   10.25        3000         mff
1 I	XXX //
2 you	w3 //
3 we	si //
4 this	XXX //
5 that	XXX //
6 who	XXX //
7 what	XXX //
8 not	XXX //
9 all	XXX //
10 many	XXX //
11 one	adoka //
12 two	ufo //
13 big	XXX //
14 long	XXX //
15 small	XXX //
16 woman	XXX //
17 man	XXX //
18 person	mu //
19 fish	by~ob //
20 bird	XXX //
21 dog	bw~e //
22 louse	cugli //
23 tree	ti //
24 seed	XXX //
25 leaf	XXX //
26 root	XXX //
27 bark	XXX //
28 skin	cob //
29 flesh	XXX //
30 blood	gum //
31 bone	XXX //
32 grease	XXX //
33 egg	XXX //
34 horn	tu //
35 tail	XXX //
36 feather	XXX //
37 hair	XXX //
38 head	XXX //
39 ear	tie, tu //
40 eye	yEt //
41 nose	ju //
42 mouth	XXX //
43 tooth	gilo //
44 tongue	li //
45 claw	XXX //
46 foot	XXX //
47 knee	5u //
48 hand	ban //
49 belly	XXX //
50 neck	XXX //
51 breasts	ben //
52 heart	XXX //
53 liver	yot //
54 drink	mu //
55 eat	XXX //
56 bite	XXX //
57 see	m3 //
58 hear	yok //
59 know	XXX //
60 sleep	XXX //
61 die	kp~e //
62 kill	XXX //
63 swim	XXX //
64 fly	XXX //
65 walk	XXX //
66 come	jen3 //
67 lie	XXX //
68 sit	XXX //
69 stand	XXX //
70 give	XXX //
71 say	XXX //
72 sun	XXX //
73 moon	XXX //
74 star	finc~u //
75 water	go //
76 rain	XXX //
77 stone	bw~an, to //
78 sand	XXX //
79 earth	XXX //
80 cloud	XXX //
81 smoke	XXX //
82 fire	bod //
83 ash	XXX //
84 burn	XXX //
85 path	ce //
86 mountain	cu //
87 red	XXX //
88 green	XXX //
89 yellow	XXX //
90 white	XXX //
91 black	XXX //
92 night	XXX //
93 hot	XXX //
94 cold	XXX //
95 full	XXX //
96 new	XXX //
97 good	XXX //
98 round	XXX //
99 dry	XXX //
100 name	Ze //
SHONA{|Benue-Congo,Bantoid,SouthernBantoid,NarrowBantu,EastBantu,Shona(S.10),CoreShona,PlateauShona,CentralShona@}
 1  -18.00   31.00     7223100   krg   sna
1 I	ini //
2 you	XXX //
3 we	XXX //
4 this	XXX //
5 that	XXX //
6 who	XXX //
7 what	XXX //
8 not	XXX //
9 all	XXX //
10 many	XXX //
11 one	mw~e //
12 two	viri, mb~iri //
13 big	XXX //
14 long	XXX //
15 small	XXX //
16 woman	XXX //
17 man	XXX //
18 person	nh~u //
19 fish	hove //
20 bird	XXX //
21 dog	bw~a, gw~a //
22 louse	da //
23 tree	ti //
24 seed	XXX //
25 leaf	Sija //
26 root	XXX //
27 bark	XXX //
28 skin	gand~a, vh~iya //
29 flesh	XXX //
30 blood	ropa, gazi //
31 bone	godo, fupa //
32 grease	XXX //
33 egg	XXX //
34 horn	5aNg~a //
35 tail	XXX //
36 feather	XXX //
37 hair	XXX //
38 head	XXX //
39 ear	zeve, jeve //
40 eye	ziso //
41 nose	mh~umo //
42 mouth	XXX //
43 tooth	zino //
44 tongue	rimi //
45 claw	XXX //
46 foot	XXX //
47 knee	bv~i //
48 hand	dy~i, boSw~e //
49 belly	XXX //
50 neck	XXX //
51 breasts	zamu //
52 heart	XXX //
53 liver	ropa //
54 drink	nw~a, mw~a //
55 eat	XXX //
56 bite	XXX //
57 see	ona //
58 hear	nzw$a //
59 know	XXX //
60 sleep	XXX //
61 die	fa, Saya //
62 kill	XXX //
63 swim	XXX //
64 fly	XXX //
65 walk	XXX //
66 come	uya, sv~ika //
67 lie	XXX //
68 sit	XXX //
69 stand	XXX //
70 give	XXX //
71 say	XXX //
72 sun	zuva //
73 moon	XXX //
74 star	5e5eci //
75 water	vura //
76 rain	XXX //
77 stone	bw~e //
78 sand	XXX //
79 earth	XXX //
80 cloud	XXX //
81 smoke	XXX //
82 fire	oto, rimi //
83 ash	XXX //
84 burn	XXX //
85 path	zira //
86 mountain	gomo, kopje //
87 red	XXX //
88 green	XXX //
89 yellow	XXX //
90 white	XXX //
91 black	XXX //
92 night	siku //
93 hot	XXX //
94 cold	XXX //
95 full	zara //
96 new	cv~a //
97 good	XXX //
98 round	XXX //
99 dry	XXX //
100 name	zita //
FWE{|Benue-Congo,Bantoid,SouthernBantoid,NarrowBantu,EastBantu,Botatwe,WesternBotatwe,ZambeziHook@}
 1  -17.72   24.43        9950         fwe
1 I	eme //
2 you	ewe //
3 we	eswe //
4 this	XXX //
5 that	XXX //
6 who	XXX //
7 what	XXX //
8 not	XXX //
9 all	XXX //
10 many	XXX //
11 one	yenke //
12 two	bobile //
13 big	XXX //
14 long	XXX //
15 small	XXX //
16 woman	XXX //
17 man	XXX //
18 person	ntu //
19 fish	swi //
20 bird	XXX //
21 dog	bwa //
22 louse	XXX //
23 tree	kuni //
24 seed	XXX //
25 leaf	vuma, vona //
26 root	XXX //
27 bark	XXX //
28 skin	kabi //
29 flesh	XXX //
30 blood	roha, loha //
31 bone	fuha //
32 grease	XXX //
33 egg	XXX //
34 horn	naka //
35 tail	XXX //
36 feather	XXX //
37 hair	XXX //
38 head	XXX //
39 ear	twi //
40 eye	So //
41 nose	yuru, Zulu //
42 mouth	XXX //
43 tooth	lino //
44 tongue	limi //
45 claw	XXX //
46 foot	XXX //
47 knee	zu, zwi //
48 hand	auya, boko //
49 belly	XXX //
50 neck	XXX //
51 breasts	nS~we //
52 heart	XXX //
53 liver	SeNa //
54 drink	nwa //
55 eat	XXX //
56 bite	XXX //
57 see	bona //
58 hear	Suwa //
59 know	XXX //
60 sleep	XXX //
61 die	fwa //
62 kill	XXX //
63 swim	XXX //
64 fly	XXX //
65 walk	XXX //
66 come	eya //
67 lie	XXX //
68 sit	XXX //
69 stand	XXX //
70 give	XXX //
71 say	XXX //
72 sun	yuba, Zuba //
73 moon	XXX //
74 star	tuNwezi //
75 water	nyi, nz~i //
76 rain	XXX //
77 stone	Cwe, vuwe //
78 sand	XXX //
79 earth	XXX //
80 cloud	XXX //
81 smoke	XXX //
82 fire	lilo //
83 ash	XXX //
84 burn	XXX //
85 path	yira, yila //
86 mountain	lundu //
87 red	XXX //
88 green	XXX //
89 yellow	XXX //
90 white	XXX //
91 black	XXX //
92 night	siku //
93 hot	XXX //
94 cold	XXX //
95 full	XXX //
96 new	Ciya //
97 good	XXX //
98 round	XXX //
99 dry	XXX //
100 name	zina //
BADA{|Benue-Congo,Bantoid,SouthernBantoid,Jarawan,NigerianJarawan,Jarawaic@}
 1    9.60    9.94       40000         bau
1 I	XXX //
2 you	XXX //
3 we	XXX //
4 this	XXX //
5 that	XXX //
6 who	XXX //
7 what	XXX //
8 not	XXX //
9 all	XXX //
10 many	XXX //
11 one	dik //
12 two	bar //
13 big	XXX //
14 long	XXX //
15 small	XXX //
16 woman	XXX //
17 man	XXX //
18 person	bo //
19 fish	nj~i //
20 bird	XXX //
21 dog	mv~3 //
22 louse	masini //
23 tree	Ng~un //
24 seed	XXX //
25 leaf	mb~uk //
26 root	XXX //
27 bark	XXX //
28 skin	Ng~up //
29 flesh	XXX //
30 blood	kil //
31 bone	mup //
32 grease	XXX //
33 egg	XXX //
34 horn	Zap //
35 tail	XXX //
36 feather	XXX //
37 hair	XXX //
38 head	XXX //
39 ear	kit //
40 eye	m3s //
41 nose	duNol //
42 mouth	XXX //
43 tooth	min //
44 tongue	lis //
45 claw	XXX //
46 foot	XXX //
47 knee	kuNol //
48 hand	k3b3 //
49 belly	XXX //
50 neck	XXX //
51 breasts	k3b3r //
52 heart	XXX //
53 liver	XXX //
54 drink	nu //
55 eat	XXX //
56 bite	XXX //
57 see	sin //
58 hear	wa //
59 know	XXX //
60 sleep	XXX //
61 die	wu //
62 kill	XXX //
63 swim	XXX //
64 fly	XXX //
65 walk	XXX //
66 come	yu //
67 lie	XXX //
68 sit	XXX //
69 stand	XXX //
70 give	XXX //
71 say	XXX //
72 sun	m3s //
73 moon	XXX //
74 star	zartata //
75 water	b3laN //
76 rain	XXX //
77 stone	tal //
78 sand	XXX //
79 earth	XXX //
80 cloud	XXX //
81 smoke	XXX //
82 fire	b3s //
83 ash	XXX //
84 burn	XXX //
85 path	nj~ar //
86 mountain	tal //
87 red	XXX //
88 green	XXX //
89 yellow	XXX //
90 white	XXX //
91 black	XXX //
92 night	duk //
93 hot	XXX //
94 cold	XXX //
95 full	wal //
96 new	pip //
97 good	XXX //
98 round	XXX //
99 dry	XXX //
100 name	dixil //
TAPSHIN{|Benue-Congo,Benue-CongoPlateau,Tarokoid,Kwanka-Sur@}
 1    9.33    9.42        5000         tdl
1 I	mi //
2 you	bu //
3 we	yiyi //
4 this	XXX //
5 that	XXX //
6 who	XXX //
7 what	XXX //
8 not	XXX //
9 all	XXX //
10 many	XXX //
11 one	ZaNn~a //
12 two	barap //
13 big	XXX //
14 long	XXX //
15 small	XXX //
16 woman	XXX //
17 man	XXX //
18 person	nimb~i //
19 fish	yw~ak //
20 bird	XXX //
21 dog	wwa //
22 louse	dani //
23 tree	kon //
24 seed	XXX //
25 leaf	yyaN //
26 root	XXX //
27 bark	XXX //
28 skin	tukw~a //
29 flesh	XXX //
30 blood	z3l //
31 bone	tukubi //
32 grease	XXX //
33 egg	XXX //
34 horn	dugw~ot //
35 tail	XXX //
36 feather	XXX //
37 hair	XXX //
38 head	XXX //
39 ear	koto //
40 eye	ki //
41 nose	g3v3rum //
42 mouth	XXX //
43 tooth	ny~in //
44 tongue	kilerem //
45 claw	XXX //
46 foot	XXX //
47 knee	tukurum //
48 hand	bak //
49 belly	XXX //
50 neck	XXX //
51 breasts	miSi //
52 heart	XXX //
53 liver	nT~i //
54 drink	wa //
55 eat	XXX //
56 bite	XXX //
57 see	San //
58 hear	gw~ol //
59 know	XXX //
60 sleep	XXX //
61 die	ku //
62 kill	XXX //
63 swim	XXX //
64 fly	XXX //
65 walk	XXX //
66 come	man //
67 lie	XXX //
68 sit	XXX //
69 stand	XXX //
70 give	XXX //
71 say	XXX //
72 sun	lem //
73 moon	XXX //
74 star	mat //
75 water	ryaN //
76 rain	XXX //
77 stone	tikan //
78 sand	XXX //
79 earth	XXX //
80 cloud	XXX //
81 smoke	XXX //
82 fire	biSi //
83 ash	XXX //
84 burn	XXX //
85 path	giZel //
86 mountain	dugol //
87 red	XXX //
88 green	XXX //
89 yellow	XXX //
90 white	XXX //
91 black	XXX //
92 night	gutuk //
93 hot	XXX //
94 cold	XXX //
95 full	yilyil //
96 new	pi //
97 good	XXX //
98 round	XXX //
99 dry	XXX //
100 name	ky~in //
YORUBA{|Benue-Congo,Defoid,Yoruboid,Edekiri,Ede,EasternEde,SoutheasternEde,NuclearYoruba,Lucumi-Yoruba@}
 1    8.00    4.33    19043700   yor   yor
1 I	emi //
2 you	iwo //
3 we	awa //
4 this	XXX //
5 that	XXX //
6 who	XXX //
7 what	XXX //
8 not	XXX //
9 all	XXX //
10 many	XXX //
11 one	oko*, okon //
12 two	eji, meji //
13 big	XXX //
14 long	XXX //
15 small	XXX //
16 woman	XXX //
17 man	XXX //
18 person	eni5o* //
19 fish	Eja //
20 bird	XXX //
21 dog	aja //
22 louse	ino //
23 tree	igi //
24 seed	XXX //
25 leaf	ewe //
26 root	XXX //
27 bark	XXX //
28 skin	ara //
29 flesh	XXX //
30 blood	EjE //
31 bone	egu*, egu*gu* //
32 grease	XXX //
33 egg	XXX //
34 horn	iwo //
35 tail	XXX //
36 feather	XXX //
37 hair	XXX //
38 head	XXX //
39 ear	eti //
40 eye	oju //
41 nose	imu* //
42 mouth	XXX //
43 tooth	ehi* //
44 tongue	aho* //
45 claw	XXX //
46 foot	XXX //
47 knee	oroku* //
48 hand	owo //
49 belly	XXX //
50 neck	XXX //
51 breasts	omu*, o5o* //
52 heart	XXX //
53 liver	Edo //
54 drink	mu* //
55 eat	XXX //
56 bite	XXX //
57 see	ri //
58 hear	gb~o //
59 know	XXX //
60 sleep	XXX //
61 die	ku //
62 kill	XXX //
63 swim	XXX //
64 fly	XXX //
65 walk	XXX //
66 come	wa //
67 lie	XXX //
68 sit	XXX //
69 stand	XXX //
70 give	XXX //
71 say	XXX //
72 sun	oru* //
73 moon	XXX //
74 star	irawo //
75 water	omi //
76 rain	XXX //
77 stone	okuta //
78 sand	XXX //
79 earth	XXX //
80 cloud	XXX //
81 smoke	XXX //
82 fire	ino* //
83 ash	XXX //
84 burn	XXX //
85 path	ono* //
86 mountain	oke //
87 red	XXX //
88 green	XXX //
89 yellow	XXX //
90 white	XXX //
91 black	XXX //
92 night	alE //
93 hot	XXX //
94 cold	XXX //
95 full	ku* //
96 new	titu*, tutu* //
97 good	XXX //
98 round	XXX //
99 dry	XXX //
100 name	oruko //
IGBO_ONITSHA{|Benue-Congo,Igboid,NuclearIgboid@}
 1    6.00    7.33    18007950   igb   ibo
1 I	mu, m //
2 you	gi, ng~i //
3 we	a5i, ayi //
4 this	XXX //
5 that	XXX //
6 who	XXX //
7 what	XXX //
8 not	XXX //
9 all	XXX //
10 many	XXX //
11 one	ofu //
12 two	ibuo, nabo //
13 big	XXX //
14 long	XXX //
15 small	XXX //
16 woman	XXX //
17 man	XXX //
18 person	o5e //
19 fish	azu //
20 bird	XXX //
21 dog	nk~ita //
22 louse	igw~u //
23 tree	osisi //
24 seed	XXX //
25 leaf	akw~ukw~o //
26 root	XXX //
27 bark	XXX //
28 skin	akp~ukp~o //
29 flesh	XXX //
30 blood	mm~e, obala //
31 bone	okp~ukp~u //
32 grease	XXX //
33 egg	XXX //
34 horn	mp~i //
35 tail	XXX //
36 feather	XXX //
37 hair	XXX //
38 head	XXX //
39 ear	nt~i //
40 eye	a5a //
41 nose	imi //
42 mouth	XXX //
43 tooth	eze //
44 tongue	ile //
45 claw	XXX //
46 foot	XXX //
47 knee	ikp~ele //
48 hand	aka //
49 belly	XXX //
50 neck	XXX //
51 breasts	ala //
52 heart	XXX //
53 liver	imeju //
54 drink	la, Nu //
55 eat	XXX //
56 bite	XXX //
57 see	fu, kili //
58 hear	nu //
59 know	XXX //
60 sleep	XXX //
61 die	nw~u //
62 kill	XXX //
63 swim	XXX //
64 fly	XXX //
65 walk	XXX //
66 come	bia //
67 lie	XXX //
68 sit	XXX //
69 stand	XXX //
70 give	XXX //
71 say	XXX //
72 sun	a5aanw~u, anw~u //
73 moon	XXX //
74 star	kp~akp~ando //
75 water	mm~ili //
76 rain	XXX //
77 stone	mkp$ume //
78 sand	XXX //
79 earth	XXX //
80 cloud	XXX //
81 smoke	XXX //
82 fire	oku //
83 ash	XXX //
84 burn	XXX //
85 path	uzo //
86 mountain	ugw~u //
87 red	XXX //
88 green	XXX //
89 yellow	XXX //
90 white	XXX //
91 black	XXX //
92 night	uCiCi //
93 hot	XXX //
94 cold	XXX //
95 full	ju //
96 new	ofu //
97 good	XXX //
98 round	XXX //
99 dry	XXX //
100 name	afa //
ANAANG{|Benue-Congo,DeltaCross,LowerCross,CentralLowerCross,Efik-Ibibio@}
 1    5.00    7.58     1400000         anw
1 I	ami //
2 you	afo //
3 we	ajit //
4 this	XXX //
5 that	XXX //
6 who	XXX //
7 what	XXX //
8 not	XXX //
9 all	XXX //
10 many	XXX //
11 one	kEt //
12 two	iba //
13 big	XXX //
14 long	XXX //
15 small	XXX //
16 woman	XXX //
17 man	XXX //
18 person	gw~o //
19 fish	jak //
20 bird	XXX //
21 dog	wa //
22 louse	naN //
23 tree	to //
24 seed	XXX //
25 leaf	faN //
26 root	XXX //
27 bark	XXX //
28 skin	kp~a idEm //
29 flesh	XXX //
30 blood	jip, bara //
31 bone	kp~o //
32 grease	XXX //
33 egg	XXX //
34 horn	nok //
35 tail	XXX //
36 feather	XXX //
37 hair	XXX //
38 head	XXX //
39 ear	toN //
40 eye	5En //
41 nose	wuo //
42 mouth	XXX //
43 tooth	rEt //
44 tongue	dEmE //
45 claw	XXX //
46 foot	XXX //
47 knee	doN //
48 hand	ka obok //
49 belly	XXX //
50 neck	XXX //
51 breasts	ba //
52 heart	XXX //
53 liver	XXX //
54 drink	Nw~oN //
55 eat	XXX //
56 bite	XXX //
57 see	kut //
58 hear	kop //
59 know	XXX //
60 sleep	XXX //
61 die	kp~a //
62 kill	XXX //
63 swim	XXX //
64 fly	XXX //
65 walk	XXX //
66 come	di //
67 lie	XXX //
68 sit	XXX //
69 stand	XXX //
70 give	XXX //
71 say	XXX //
72 sun	tun, tin //
73 moon	XXX //
74 star	ta nt~a afioN //
75 water	muoN //
76 rain	XXX //
77 stone	tiat //
78 sand	XXX //
79 earth	XXX //
80 cloud	XXX //
81 smoke	XXX //
82 fire	kaN //
83 ash	XXX //
84 burn	XXX //
85 path	faN //
86 mountain	bod //
87 red	XXX //
88 green	XXX //
89 yellow	XXX //
90 white	XXX //
91 black	XXX //
92 night	kon ojo //
93 hot	XXX //
94 cold	XXX //
95 full	ajoyo //
96 new	ofa //
97 good	XXX //
98 round	XXX //
99 dry	XXX //
100 name	5in //
NKUKOLI{|Benue-Congo,DeltaCross,UpperCross,CentralUpperCross,East-WestCentralDeltaCross,Lokoic,Lubila-Lokaa@}
 1    5.76    8.28        1000         nbo
1 I	am //
2 you	ou //
3 we	ab3n //
4 this	XXX //
5 that	XXX //
6 who	XXX //
7 what	XXX //
8 not	XXX //
9 all	XXX //
10 many	XXX //
11 one	gani //
12 two	wa //
13 big	XXX //
14 long	XXX //
15 small	XXX //
16 woman	XXX //
17 man	XXX //
18 person	onEl //
19 fish	ibali //
20 bird	XXX //
21 dog	Eya //
22 louse	ureN //
23 tree	eCe //
24 seed	XXX //
25 leaf	Egy~a //
26 root	XXX //
27 bark	XXX //
28 skin	Ekpa //
29 flesh	XXX //
30 blood	ayi //
31 bone	Eka //
32 grease	XXX //
33 egg	XXX //
34 horn	lawi //
35 tail	XXX //
36 feather	XXX //
37 hair	XXX //
38 head	XXX //
39 ear	otoN //
40 eye	yiE, n5E //
41 nose	5imo //
42 mouth	XXX //
43 tooth	lala //
44 tongue	lEriak //
45 claw	XXX //
46 foot	XXX //
47 knee	udENdaN //
48 hand	XXX //
49 belly	XXX //
50 neck	XXX //
51 breasts	lEba //
52 heart	XXX //
53 liver	XXX //
54 drink	gw~o //
55 eat	XXX //
56 bite	XXX //
57 see	lwon //
58 hear	ko //
59 know	XXX //
60 sleep	XXX //
61 die	be //
62 kill	XXX //
63 swim	XXX //
64 fly	XXX //
65 walk	XXX //
66 come	do //
67 lie	XXX //
68 sit	XXX //
69 stand	XXX //
70 give	XXX //
71 say	XXX //
72 sun	igi //
73 moon	XXX //
74 star	Ekukulni //
75 water	ami //
76 rain	XXX //
77 stone	ota //
78 sand	XXX //
79 earth	XXX //
80 cloud	XXX //
81 smoke	XXX //
82 fire	Ekon //
83 ash	XXX //
84 burn	XXX //
85 path	iyEm //
86 mountain	ulEn //
87 red	XXX //
88 green	XXX //
89 yellow	XXX //
90 white	XXX //
91 black	XXX //
92 night	ilani //
93 hot	XXX //
94 cold	XXX //
95 full	o dua //
96 new	uSin //
97 good	XXX //
98 round	XXX //
99 dry	XXX //
100 name	lokw~om //
LARU_NIGERIA{|Benue-Congo,Kainji,KainjiLake,UpperNigerKainji@}
 1   10.58    4.42        5000         lan
1 I	ma //
2 you	XXX //
3 we	ti //
4 this	XXX //
5 that	XXX //
6 who	XXX //
7 what	XXX //
8 not	XXX //
9 all	XXX //
10 many	XXX //
11 one	kini //
12 two	iTi //
13 big	XXX //
14 long	XXX //
15 small	XXX //
16 woman	XXX //
17 man	XXX //
18 person	dubiTi //
19 fish	mobi //
20 bird	XXX //
21 dog	ugw~a //
22 louse	mutand~u //
23 tree	sh~e //
24 seed	XXX //
25 leaf	fo //
26 root	XXX //
27 bark	XXX //
28 skin	yaba //
29 flesh	XXX //
30 blood	ure //
31 bone	uNg~u //
32 grease	XXX //
33 egg	XXX //
34 horn	kau //
35 tail	XXX //
36 feather	XXX //
37 hair	XXX //
38 head	XXX //
39 ear	To //
40 eye	mamb~i //
41 nose	go //
42 mouth	XXX //
43 tooth	yuwi //
44 tongue	laguzu //
45 claw	XXX //
46 foot	XXX //
47 knee	punau //
48 hand	ta //
49 belly	XXX //
50 neck	XXX //
51 breasts	ginobi //
52 heart	XXX //
53 liver	pw~ibi //
54 drink	mugu //
55 eat	XXX //
56 bite	XXX //
57 see	Ng~i //
58 hear	yo7Em //
59 know	XXX //
60 sleep	XXX //
61 die	uw //
62 kill	XXX //
63 swim	XXX //
64 fly	XXX //
65 walk	XXX //
66 come	rana //
67 lie	XXX //
68 sit	XXX //
69 stand	XXX //
70 give	XXX //
71 say	XXX //
72 sun	gy~E //
73 moon	XXX //
74 star	TaTa7i //
75 water	gi //
76 rain	XXX //
77 stone	tai //
78 sand	XXX //
79 earth	XXX //
80 cloud	XXX //
81 smoke	XXX //
82 fire	r3wa, rwa //
83 ash	XXX //
84 burn	XXX //
85 path	gw~an3 //
86 mountain	XXX //
87 red	XXX //
88 green	XXX //
89 yellow	XXX //
90 white	XXX //
91 black	XXX //
92 night	iya //
93 hot	XXX //
94 cold	XXX //
95 full	dash~i //
96 new	duni //
97 good	XXX //
98 round	XXX //
99 dry	XXX //
100 name	gini //
A51_BAFIA_TUMI_TINGON{|Benue-Congo,Bantoid,SouthernBantoid,NarrowBantu,BantuA-B10-B20-B30,Bafia(A.50),NuclearBafia(A.50),Lefa-Bafia@}
 1    5.10   11.20       15000         lfa
1 I	XXX //
2 you	XXX //
3 we	XXX //
4 this	XXX //
5 that	XXX //
6 who	XXX //
7 what	XXX //
8 not	XXX //
9 all	XXX //
10 many	XXX //
11 one	fok //
12 two	bye //
13 big	XXX //
14 long	XXX //
15 small	XXX //
16 woman	XXX //
17 man	XXX //
18 person	mwot, b"wot //
19 fish	k3nsEn //
20 bird	XXX //
21 dog	mb3 //
22 louse	Ci, bi //
23 tree	ntye //
24 seed	XXX //
25 leaf	fyEn, tyEn //
26 root	XXX //
27 bark	XXX //
28 skin	kwokwo //
29 flesh	XXX //
30 blood	nbwap //
31 bone	wop //
32 grease	XXX //
33 egg	XXX //
34 horn	toN //
35 tail	XXX //
36 feather	XXX //
37 hair	XXX //
38 head	XXX //
39 ear	ti //
40 eye	dit, mit //
41 nose	di, mi //
42 mouth	XXX //
43 tooth	so* //
44 tongue	demak //
45 claw	XXX //
46 foot	XXX //
47 knee	d"o //
48 hand	XXX //
49 belly	XXX //
50 neck	XXX //
51 breasts	bye //
52 heart	XXX //
53 liver	posok //
54 drink	no //
55 eat	XXX //
56 bite	XXX //
57 see	xE //
58 hear	woi //
59 know	XXX //
60 sleep	XXX //
61 die	w3 //
62 kill	XXX //
63 swim	XXX //
64 fly	XXX //
65 walk	XXX //
66 come	yu //
67 lie	XXX //
68 sit	XXX //
69 stand	XXX //
70 give	XXX //
71 say	XXX //
72 sun	mwot //
73 moon	XXX //
74 star	fyE, tyE //
75 water	m3ni //
76 rain	XXX //
77 stone	ngok //
78 sand	XXX //
79 earth	XXX //
80 cloud	XXX //
81 smoke	XXX //
82 fire	du //
83 ash	XXX //
84 burn	XXX //
85 path	kpoN //
86 mountain	don //
87 red	XXX //
88 green	XXX //
89 yellow	XXX //
90 white	XXX //
91 black	XXX //
92 night	tu //
93 hot	XXX //
94 cold	XXX //
95 full	lono //
96 new	Con //
97 good	XXX //
98 round	XXX //
99 dry	XXX //
100 name	d"i, mi //
NUPE{|Benue-Congo,Ebira-Nupoid,Macro-Nupoid,Nupoid@}
 1    9.10    5.42      800000   nup   nup
1 I	mi //
2 you	wo //
3 we	yi //
4 this	XXX //
5 that	XXX //
6 who	XXX //
7 what	XXX //
8 not	XXX //
9 all	XXX //
10 many	XXX //
11 one	nini //
12 two	guba //
13 big	XXX //
14 long	XXX //
15 small	XXX //
16 woman	XXX //
17 man	XXX //
18 person	XXX //
19 fish	yi*ka* //
20 bird	XXX //
21 dog	esigi //
22 louse	XXX //
23 tree	Tigb~a* //
24 seed	XXX //
25 leaf	XXX //
26 root	XXX //
27 bark	XXX //
28 skin	epa //
29 flesh	XXX //
30 blood	egy~a //
31 bone	cuku* //
32 grease	XXX //
33 egg	XXX //
34 horn	XXX //
35 tail	XXX //
36 feather	XXX //
37 hair	XXX //
38 head	XXX //
39 ear	tukp~a //
40 eye	eye //
41 nose	eye //
42 mouth	XXX //
43 tooth	yi*ka* //
44 tongue	gint~ara //
45 claw	XXX //
46 foot	XXX //
47 knee	vokp~a //
48 hand	egw~a //
49 belly	XXX //
50 neck	XXX //
51 breasts	XXX //
52 heart	XXX //
53 liver	XXX //
54 drink	fi* //
55 eat	XXX //
56 bite	XXX //
57 see	leye //
58 hear	wo //
59 know	XXX //
60 sleep	XXX //
61 die	cu //
62 kill	XXX //
63 swim	XXX //
64 fly	XXX //
65 walk	XXX //
66 come	be //
67 lie	XXX //
68 sit	XXX //
69 stand	XXX //
70 give	XXX //
71 say	XXX //
72 sun	yigidi //
73 moon	XXX //
74 star	XXX //
75 water	nuwa* //
76 rain	XXX //
77 stone	taku* //
78 sand	XXX //
79 earth	XXX //
80 cloud	XXX //
81 smoke	XXX //
82 fire	ena //
83 ash	XXX //
84 burn	XXX //
85 path	ekp~a, ekp~agi //
86 mountain	XXX //
87 red	XXX //
88 green	XXX //
89 yellow	XXX //
90 white	XXX //
91 black	XXX //
92 night	yesi //
93 hot	XXX //
94 cold	XXX //
95 full	XXX //
96 new	XXX //
97 good	XXX //
98 round	XXX //
99 dry	XXX //
100 name	suna //
BANKALA{|Benue-Congo,Bantoid,SouthernBantoid,Jarawan,NigerianJarawan@}
 1    9.50   10.50       75000         jjr
1 I	XXX //
2 you	XXX //
3 we	XXX //
4 this	XXX //
5 that	XXX //
6 who	XXX //
7 what	XXX //
8 not	XXX //
9 all	XXX //
10 many	XXX //
11 one	mok //
12 two	bari //
13 big	XXX //
14 long	XXX //
15 small	XXX //
16 woman	XXX //
17 man	XXX //
18 person	bo //
19 fish	nj~i //
20 bird	XXX //
21 dog	nvo //
22 louse	kw~3rkw~3to //
23 tree	ngun //
24 seed	XXX //
25 leaf	b3t //
26 root	XXX //
27 bark	XXX //
28 skin	ngup //
29 flesh	XXX //
30 blood	kil //
31 bone	mup //
32 grease	XXX //
33 egg	XXX //
34 horn	nj~3p //
35 tail	XXX //
36 feather	XXX //
37 hair	XXX //
38 head	XXX //
39 ear	kid3m //
40 eye	m3s3m //
41 nose	dukil3m, dukl3m //
42 mouth	XXX //
43 tooth	min //
44 tongue	lis //
45 claw	XXX //
46 foot	XXX //
47 knee	kunul //
48 hand	XXX //
49 belly	XXX //
50 neck	XXX //
51 breasts	kibur //
52 heart	XXX //
53 liver	bal //
54 drink	nu //
55 eat	XXX //
56 bite	XXX //
57 see	sini //
58 hear	w3x3 //
59 know	XXX //
60 sleep	XXX //
61 die	wu //
62 kill	XXX //
63 swim	XXX //
64 fly	XXX //
65 walk	XXX //
66 come	yu //
67 lie	XXX //
68 sit	XXX //
69 stand	XXX //
70 give	XXX //
71 say	XXX //
72 sun	m3s //
73 moon	XXX //
74 star	j3k j3k //
75 water	bin //
76 rain	XXX //
77 stone	daxal //
78 sand	XXX //
79 earth	XXX //
80 cloud	XXX //
81 smoke	XXX //
82 fire	b3s //
83 ash	XXX //
84 burn	XXX //
85 path	nj~3r //
86 mountain	tal //
87 red	XXX //
88 green	XXX //
89 yellow	XXX //
90 white	XXX //
91 black	XXX //
92 night	duk //
93 hot	XXX //
94 cold	XXX //
95 full	XXX //
96 new	py~3nidi //
97 good	XXX //
98 round	XXX //
99 dry	XXX //
100 name	lok //
IGEDE{|Benue-Congo,Idomoid,Akweya@}
 1    6.53    8.20      250000   ige   ige
1 I	am //
2 you	ahu //
3 we	ahi //
4 this	XXX //
5 that	XXX //
6 who	XXX //
7 what	XXX //
8 not	XXX //
9 all	XXX //
10 many	XXX //
11 one	okpokpo //
12 two	imiye //
13 big	XXX //
14 long	XXX //
15 small	XXX //
16 woman	XXX //
17 man	XXX //
18 person	XXX //
19 fish	iyo enyi //
20 bird	XXX //
21 dog	ebu //
22 louse	XXX //
23 tree	okoTi //
24 seed	XXX //
25 leaf	XXX //
26 root	XXX //
27 bark	XXX //
28 skin	ubg3 //
29 flesh	XXX //
30 blood	iwo //
31 bone	ukpinegu //
32 grease	XXX //
33 egg	XXX //
34 horn	XXX //
35 tail	XXX //
36 feather	XXX //
37 hair	XXX //
38 head	XXX //
39 ear	uru //
40 eye	ahi //
41 nose	ukw~inyi //
42 mouth	XXX //
43 tooth	aNari //
44 tongue	alala //
45 claw	XXX //
46 foot	XXX //
47 knee	uru //
48 hand	ubw~o //
49 belly	XXX //
50 neck	XXX //
51 breasts	XXX //
52 heart	XXX //
53 liver	XXX //
54 drink	Nw~a //
55 eat	XXX //
56 bite	XXX //
57 see	ya //
58 hear	wo //
59 know	XXX //
60 sleep	XXX //
61 die	gbu //
62 kill	XXX //
63 swim	XXX //
64 fly	XXX //
65 walk	XXX //
66 come	wa //
67 lie	XXX //
68 sit	XXX //
69 stand	XXX //
70 give	XXX //
71 say	XXX //
72 sun	anu //
73 moon	XXX //
74 star	XXX //
75 water	enyi //
76 rain	XXX //
77 stone	aTwo //
78 sand	XXX //
79 earth	XXX //
80 cloud	XXX //
81 smoke	XXX //
82 fire	ila //
83 ash	XXX //
84 burn	XXX //
85 path	ugbayi //
86 mountain	XXX //
87 red	XXX //
88 green	XXX //
89 yellow	XXX //
90 white	XXX //
91 black	XXX //
92 night	odu //
93 hot	XXX //
94 cold	XXX //
95 full	XXX //
96 new	XXX //
97 good	XXX //
98 round	XXX //
99 dry	XXX //
100 name	anyi //
SHIYEYI{|Benue-Congo,Bantoid,SouthernBantoid,NarrowBantu,Central-WesternBantu@}
 1  -20.00   23.50        9180   yey   yey
1 I	yEmE //
2 you	yEwE, yEnw~E //
3 we	yEcw~E //
4 this	XXX //
5 that	XXX //
6 who	XXX //
7 what	XXX //
8 not	XXX //
9 all	XXX //
10 many	XXX //
11 one	!h~iki, mw~E //
12 two	yiri //
13 big	XXX //
14 long	XXX //
15 small	XXX //
16 woman	XXX //
17 man	XXX //
18 person	tu //
19 fish	Sw~i //
20 bird	XXX //
21 dog	bw~a //
22 louse	na //
23 tree	ti //
24 seed	XXX //
25 leaf	papa //
26 root	XXX //
27 bark	XXX //
28 skin	XXX //
29 flesh	XXX //
30 blood	ropa //
31 bone	XXX //
32 grease	XXX //
33 egg	XXX //
34 horn	naka //
35 tail	XXX //
36 feather	XXX //
37 hair	XXX //
38 head	XXX //
39 ear	ti //
40 eye	XXX //
41 nose	yiro //
42 mouth	XXX //
43 tooth	ino //
44 tongue	LimE //
45 claw	XXX //
46 foot	XXX //
47 knee	ci //
48 hand	Lanja //
49 belly	XXX //
50 neck	XXX //
51 breasts	XXX //
52 heart	XXX //
53 liver	5E //
54 drink	nw~a //
55 eat	XXX //
56 bite	XXX //
57 see	mw~ana //
58 hear	yuvw~a //
59 know	XXX //
60 sleep	XXX //
61 die	fw~a, sw~a //
62 kill	XXX //
63 swim	XXX //
64 fly	XXX //
65 walk	XXX //
66 come	XXX //
67 lie	XXX //
68 sit	XXX //
69 stand	XXX //
70 give	XXX //
71 say	XXX //
72 sun	iwa //
73 moon	XXX //
74 star	XXX //
75 water	ami //
76 rain	XXX //
77 stone	XXX //
78 sand	XXX //
79 earth	XXX //
80 cloud	XXX //
81 smoke	XXX //
82 fire	diro //
83 ash	XXX //
84 burn	XXX //
85 path	jira, pw~a //
86 mountain	XXX //
87 red	XXX //
88 green	XXX //
89 yellow	XXX //
90 white	XXX //
91 black	XXX //
92 night	suku //
93 hot	XXX //
94 cold	XXX //
95 full	XXX //
96 new	piya //
97 good	XXX //
98 round	XXX //
99 dry	XXX //
100 name	na //
ESIMBI{|Benue-Congo,Bantoid,SouthernBantoid,Tivoid@}
 1    6.50    9.92       20000         ags
1 I	XXX //
2 you	XXX //
3 we	XXX //
4 this	XXX //
5 that	XXX //
6 who	XXX //
7 what	XXX //
8 not	XXX //
9 all	XXX //
10 many	XXX //
11 one	ken3 //
12 two	b3rekp~3 //
13 big	XXX //
14 long	XXX //
15 small	XXX //
16 woman	XXX //
17 man	XXX //
18 person	nE //
19 fish	su //
20 bird	XXX //
21 dog	bo //
22 louse	k3 //
23 tree	t3 //
24 seed	XXX //
25 leaf	yana //
26 root	XXX //
27 bark	XXX //
28 skin	goho //
29 flesh	XXX //
30 blood	yoNg~o //
31 bone	ku //
32 grease	XXX //
33 egg	XXX //
34 horn	koro //
35 tail	XXX //
36 feather	XXX //
37 hair	XXX //
38 head	XXX //
39 ear	to //
40 eye	si //
41 nose	hond~o //
42 mouth	XXX //
43 tooth	zini //
44 tongue	n3m3 //
45 claw	XXX //
46 foot	XXX //
47 knee	nu //
48 hand	bo //
49 belly	XXX //
50 neck	XXX //
51 breasts	yemb~e //
52 heart	XXX //
53 liver	nes3b3r3 //
54 drink	mu //
55 eat	XXX //
56 bite	XXX //
57 see	de //
58 hear	yoworo //
59 know	XXX //
60 sleep	XXX //
61 die	kp~3 //
62 kill	XXX //
63 swim	XXX //
64 fly	XXX //
65 walk	XXX //
66 come	ba //
67 lie	XXX //
68 sit	XXX //
69 stand	XXX //
70 give	XXX //
71 say	XXX //
72 sun	yo //
73 moon	XXX //
74 star	muramu //
75 water	muru //
76 rain	XXX //
77 stone	te //
78 sand	XXX //
79 earth	XXX //
80 cloud	XXX //
81 smoke	XXX //
82 fire	wusu //
83 ash	XXX //
84 burn	XXX //
85 path	nomo //
86 mountain	ti //
87 red	XXX //
88 green	XXX //
89 yellow	XXX //
90 white	XXX //
91 black	XXX //
92 night	r3 //
93 hot	XXX //
94 cold	XXX //
95 full	fe //
96 new	XXX //
97 good	XXX //
98 round	XXX //
99 dry	XXX //
100 name	le //
ENYA_KIBOMBO{|Benue-Congo,Bantoid,SouthernBantoid,NarrowBantu,EastBantu,Enya(D.10)@}
 1   -0.50   25.25       15000   eny   gey
1 I	XXX //
2 you	XXX //
3 we	XXX //
4 this	XXX //
5 that	XXX //
6 who	XXX //
7 what	XXX //
8 not	XXX //
9 all	XXX //
10 many	XXX //
11 one	uma ki monThonka //
12 two	uma bibili //
13 big	XXX //
14 long	XXX //
15 small	XXX //
16 woman	XXX //
17 man	XXX //
18 person	ntu //
19 fish	swi //
20 bird	XXX //
21 dog	bwa //
22 louse	sigi //
23 tree	ti //
24 seed	XXX //
25 leaf	ani //
26 root	XXX //
27 bark	XXX //
28 skin	koba //
29 flesh	XXX //
30 blood	shila //
31 bone	kupa //
32 grease	XXX //
33 egg	XXX //
34 horn	songwa //
35 tail	XXX //
36 feather	XXX //
37 hair	XXX //
38 head	XXX //
39 ear	twe //
40 eye	so //
41 nose	wembe //
42 mouth	XXX //
43 tooth	no //
44 tongue	imi //
45 claw	XXX //
46 foot	XXX //
47 knee	nyu //
48 hand	XXX //
49 belly	XXX //
50 neck	XXX //
51 breasts	bele //
52 heart	XXX //
53 liver	tima //
54 drink	toma //
55 eat	XXX //
56 bite	XXX //
57 see	mona //
58 hear	feleza //
59 know	XXX //
60 sleep	XXX //
61 die	pa //
62 kill	XXX //
63 swim	XXX //
64 fly	XXX //
65 walk	XXX //
66 come	va //
67 lie	XXX //
68 sit	XXX //
69 stand	XXX //
70 give	XXX //
71 say	XXX //
72 sun	zuba //
73 moon	XXX //
74 star	kwinikuini //
75 water	ayi //
76 rain	XXX //
77 stone	bwe //
78 sand	XXX //
79 earth	XXX //
80 cloud	XXX //
81 smoke	XXX //
82 fire	ya //
83 ash	XXX //
84 burn	XXX //
85 path	buka //
86 mountain	kuna //
87 red	XXX //
88 green	XXX //
89 yellow	XXX //
90 white	XXX //
91 black	XXX //
92 night	busun mabusu //
93 hot	XXX //
94 cold	XXX //
95 full	yala //
96 new	uma kiya //
97 good	XXX //
98 round	XXX //
99 dry	XXX //
100 name	ina //
MBULE{|Benue-Congo,Bantoid,SouthernBantoid,NarrowBantu,Mbam,Yambasa(A.60),Baca-NuclearYambasa,Baca@}
 1    4.38   11.00         110         mlb
1 I	mi //
2 you	wE //
3 we	bEhE //
4 this	XXX //
5 that	XXX //
6 who	XXX //
7 what	XXX //
8 not	XXX //
9 all	XXX //
10 many	XXX //
11 one	mw~i //
12 two	band~ //
13 big	XXX //
14 long	XXX //
15 small	XXX //
16 woman	XXX //
17 man	XXX //
18 person	u*t //
19 fish	su //
20 bird	XXX //
21 dog	bw~a //
22 louse	ser //
23 tree	bu* //
24 seed	XXX //
25 leaf	kas //
26 root	XXX //
27 bark	XXX //
28 skin	kor //
29 flesh	XXX //
30 blood	naN //
31 bone	soha //
32 grease	XXX //
33 egg	XXX //
34 horn	roN //
35 tail	XXX //
36 feather	XXX //
37 hair	XXX //
38 head	XXX //
39 ear	th~u //
40 eye	is //
41 nose	ph~u* //
42 mouth	XXX //
43 tooth	i5 //
44 tongue	ne*mph$ //
45 claw	XXX //
46 foot	XXX //
47 knee	ba* //
48 hand	kar //
49 belly	XXX //
50 neck	XXX //
51 breasts	5ukh~ //
52 heart	XXX //
53 liver	sEkh~ //
54 drink	mi5a //
55 eat	XXX //
56 bite	XXX //
57 see	E* //
58 hear	ob //
59 know	XXX //
60 sleep	XXX //
61 die	kw~o* //
62 kill	XXX //
63 swim	XXX //
64 fly	XXX //
65 walk	XXX //
66 come	or //
67 lie	XXX //
68 sit	XXX //
69 stand	XXX //
70 give	XXX //
71 say	XXX //
72 sun	go5 //
73 moon	XXX //
74 star	oj3nE //
75 water	imph$ //
76 rain	XXX //
77 stone	ko* //
78 sand	XXX //
79 earth	XXX //
80 cloud	XXX //
81 smoke	XXX //
82 fire	ikh~ //
83 ash	XXX //
84 burn	XXX //
85 path	akh~ //
86 mountain	kora, ke* //
87 red	XXX //
88 green	XXX //
89 yellow	XXX //
90 white	XXX //
91 black	XXX //
92 night	ph~Er //
93 hot	XXX //
94 cold	XXX //
95 full	XXX //
96 new	XXX //
97 good	XXX //
98 round	XXX //
99 dry	XXX //
100 name	o5 //
HAUT_KENYANG{|Benue-Congo,Bantoid,SouthernBantoid,Mamfe@}
 1    5.67    9.50       65000   kyg   ken
1 I	XXX //
2 you	XXX //
3 we	XXX //
4 this	XXX //
5 that	XXX //
6 who	XXX //
7 what	XXX //
8 not	XXX //
9 all	XXX //
10 many	XXX //
11 one	mot //
12 two	pay //
13 big	XXX //
14 long	XXX //
15 small	XXX //
16 woman	XXX //
17 man	XXX //
18 person	mu //
19 fish	si //
20 bird	XXX //
21 dog	mu //
22 louse	tabini //
23 tree	nok //
24 seed	XXX //
25 leaf	ye //
26 root	XXX //
27 bark	XXX //
28 skin	kw~op //
29 flesh	XXX //
30 blood	noN //
31 bone	xEp //
32 grease	XXX //
33 egg	XXX //
34 horn	baN //
35 tail	XXX //
36 feather	XXX //
37 hair	XXX //
38 head	XXX //
39 ear	tu //
40 eye	5EsE //
41 nose	5w~En //
42 mouth	XXX //
43 tooth	5En //
44 tongue	r3 //
45 claw	XXX //
46 foot	XXX //
47 knee	nEn //
48 hand	awo //
49 belly	XXX //
50 neck	XXX //
51 breasts	nEbh~3 //
52 heart	XXX //
53 liver	Th~En //
54 drink	5u //
55 eat	XXX //
56 bite	XXX //
57 see	yiN3 //
58 hear	xok //
59 know	XXX //
60 sleep	XXX //
61 die	gu //
62 kill	XXX //
63 swim	XXX //
64 fly	XXX //
65 walk	XXX //
66 come	tw~o //
67 lie	XXX //
68 sit	XXX //
69 stand	XXX //
70 give	XXX //
71 say	XXX //
72 sun	mok //
73 moon	XXX //
74 star	mb~e //
75 water	5Ep //
76 rain	XXX //
77 stone	tay //
78 sand	XXX //
79 earth	XXX //
80 cloud	XXX //
81 smoke	XXX //
82 fire	go //
83 ash	XXX //
84 burn	XXX //
85 path	yay //
86 mountain	nTy$E //
87 red	XXX //
88 green	XXX //
89 yellow	XXX //
90 white	XXX //
91 black	XXX //
92 night	ti //
93 hot	XXX //
94 cold	XXX //
95 full	pot //
96 new	ko //
97 good	XXX //
98 round	XXX //
99 dry	XXX //
100 name	5En //
HASHA{|Benue-Congo,Benue-CongoPlateau,Alumic,Alumu-Toro,Hasha-Sambe@}
 1    9.17    8.67        3000         ybj
1 I	mi //
2 you	nu //
3 we	rifiba //
4 this	XXX //
5 that	XXX //
6 who	XXX //
7 what	XXX //
8 not	XXX //
9 all	XXX //
10 many	XXX //
11 one	ny~inaN //
12 two	apw~o //
13 big	XXX //
14 long	XXX //
15 small	XXX //
16 woman	XXX //
17 man	XXX //
18 person	re yon, rifinik //
19 fish	twei //
20 bird	XXX //
21 dog	awa //
22 louse	Sin //
23 tree	ikon //
24 seed	XXX //
25 leaf	iSi //
26 root	XXX //
27 bark	XXX //
28 skin	ku //
29 flesh	XXX //
30 blood	mEk //
31 bone	kukup //
32 grease	XXX //
33 egg	XXX //
34 horn	tom //
35 tail	XXX //
36 feather	XXX //
37 hair	XXX //
38 head	XXX //
39 ear	tu //
40 eye	yi //
41 nose	yoN //
42 mouth	XXX //
43 tooth	ny~inaN //
44 tongue	rim //
45 claw	XXX //
46 foot	XXX //
47 knee	rum kEs //
48 hand	wok //
49 belly	XXX //
50 neck	XXX //
51 breasts	ven //
52 heart	XXX //
53 liver	Nay //
54 drink	wu //
55 eat	XXX //
56 bite	XXX //
57 see	par //
58 hear	yisen //
59 know	XXX //
60 sleep	XXX //
61 die	kw~e //
62 kill	XXX //
63 swim	XXX //
64 fly	XXX //
65 walk	XXX //
66 come	bE //
67 lie	XXX //
68 sit	XXX //
69 stand	XXX //
70 give	XXX //
71 say	XXX //
72 sun	num //
73 moon	XXX //
74 star	kp~3tik //
75 water	any~i //
76 rain	XXX //
77 stone	Tuk //
78 sand	XXX //
79 earth	XXX //
80 cloud	XXX //
81 smoke	XXX //
82 fire	kara //
83 ash	XXX //
84 burn	XXX //
85 path	ewEn bw~as //
86 mountain	matargon //
87 red	XXX //
88 green	XXX //
89 yellow	XXX //
90 white	XXX //
91 black	XXX //
92 night	sun //
93 hot	XXX //
94 cold	XXX //
95 full	XXX //
96 new	afy~aN //
97 good	XXX //
98 round	XXX //
99 dry	XXX //
100 name	ty~ak //
MUNDANI{|Benue-Congo,Bantoid,SouthernBantoid,WideGrassfields,NarrowGrassfields,Momo,Mundani-Njen@}
 1    5.67    9.92       34000   mud   mnf
1 I	XXX //
2 you	XXX //
3 we	XXX //
4 this	XXX //
5 that	XXX //
6 who	XXX //
7 what	XXX //
8 not	XXX //
9 all	XXX //
10 many	XXX //
11 one	mo7 //
12 two	be //
13 big	XXX //
14 long	XXX //
15 small	XXX //
16 woman	XXX //
17 man	XXX //
18 person	wot //
19 fish	s3 //
20 bird	XXX //
21 dog	b3 //
22 louse	kot //
23 tree	y3t //
24 seed	XXX //
25 leaf	f37 //
26 root	XXX //
27 bark	XXX //
28 skin	gub //
29 flesh	XXX //
30 blood	lo* //
31 bone	kp~e* //
32 grease	XXX //
33 egg	XXX //
34 horn	doN //
35 tail	XXX //
36 feather	XXX //
37 hair	XXX //
38 head	XXX //
39 ear	tu* //
40 eye	x3 //
41 nose	ci //
42 mouth	XXX //
43 tooth	soN //
44 tongue	l3* //
45 claw	XXX //
46 foot	XXX //
47 knee	nc~uN //
48 hand	bu //
49 belly	XXX //
50 neck	XXX //
51 breasts	b3* //
52 heart	XXX //
53 liver	bi //
54 drink	nu //
55 eat	XXX //
56 bite	XXX //
57 see	ye //
58 hear	z3 //
59 know	XXX //
60 sleep	XXX //
61 die	epf~a //
62 kill	XXX //
63 swim	XXX //
64 fly	XXX //
65 walk	XXX //
66 come	k373 //
67 lie	XXX //
68 sit	XXX //
69 stand	XXX //
70 give	XXX //
71 say	XXX //
72 sun	5em //
73 moon	XXX //
74 star	nt~o* //
75 water	leb //
76 rain	XXX //
77 stone	ti //
78 sand	XXX //
79 earth	XXX //
80 cloud	XXX //
81 smoke	XXX //
82 fire	wet //
83 ash	XXX //
84 burn	XXX //
85 path	lu* //
86 mountain	be* //
87 red	XXX //
88 green	XXX //
89 yellow	XXX //
90 white	XXX //
91 black	XXX //
92 night	c37 //
93 hot	XXX //
94 cold	XXX //
95 full	lu* //
96 new	fi //
97 good	XXX //
98 round	XXX //
99 dry	XXX //
100 name	XXX //
TSUVADI{|Benue-Congo,Kainji,CentralKainji,Kambari-Cicipu,Kambaric,EastKambaric@}
 1   10.77    5.40      130000         tvd
1 I	omu //
2 you	avo //
3 we	XXX //
4 this	XXX //
5 that	XXX //
6 who	XXX //
7 what	XXX //
8 not	XXX //
9 all	XXX //
10 many	XXX //
11 one	zoto //
12 two	XXX //
13 big	XXX //
14 long	XXX //
15 small	XXX //
16 woman	XXX //
17 man	XXX //
18 person	vuma, za //
19 fish	hagula //
20 bird	XXX //
21 dog	moso* //
22 louse	hakurakuta //
23 tree	udaNg~a //
24 seed	XXX //
25 leaf	hovohu* //
26 root	XXX //
27 bark	XXX //
28 skin	uhw~a* //
29 flesh	XXX //
30 blood	mp~asa //
31 bone	hetele //
32 grease	XXX //
33 egg	XXX //
34 horn	havana //
35 tail	XXX //
36 feather	XXX //
37 hair	XXX //
38 head	XXX //
39 ear	iTuvu, ucsuvu //
40 eye	ly~usu //
41 nose	vunu //
42 mouth	XXX //
43 tooth	hang~a //
44 tongue	heli7encu //
45 claw	XXX //
46 foot	XXX //
47 knee	holu //
48 hand	hw~ere //
49 belly	XXX //
50 neck	XXX //
51 breasts	heni //
52 heart	XXX //
53 liver	hasavu //
54 drink	sowo //
55 eat	XXX //
56 bite	XXX //
57 see	eni //
58 hear	uwa //
59 know	XXX //
60 sleep	XXX //
61 die	huwo //
62 kill	XXX //
63 swim	XXX //
64 fly	XXX //
65 walk	XXX //
66 come	aya //
67 lie	XXX //
68 sit	XXX //
69 stand	XXX //
70 give	XXX //
71 say	XXX //
72 sun	%urana //
73 moon	XXX //
74 star	hitalu //
75 water	moni //
76 rain	XXX //
77 stone	hatali //
78 sand	XXX //
79 earth	XXX //
80 cloud	XXX //
81 smoke	XXX //
82 fire	hahina //
83 ash	XXX //
84 burn	XXX //
85 path	labi //
86 mountain	masa*, megere //
87 red	XXX //
88 green	XXX //
89 yellow	XXX //
90 white	XXX //
91 black	XXX //
92 night	haha*i* //
93 hot	XXX //
94 cold	XXX //
95 full	uSahu* //
96 new	ssavo //
97 good	XXX //
98 round	XXX //
99 dry	XXX //
100 name	hola //
PE{|Benue-Congo,Benue-CongoPlateau,Tarokoid,Yangkam-Tarok-Pe,Tarok-Pe@}
 1    9.33    9.67        4000         pai
1 I	XXX //
2 you	XXX //
3 we	XXX //
4 this	XXX //
5 that	XXX //
6 who	XXX //
7 what	XXX //
8 not	XXX //
9 all	XXX //
10 many	XXX //
11 one	dik //
12 two	wap //
13 big	XXX //
14 long	XXX //
15 small	XXX //
16 woman	XXX //
17 man	XXX //
18 person	uns~it //
19 fish	mb~up //
20 bird	XXX //
21 dog	ibw~a //
22 louse	mbw$aksin //
23 tree	kon //
24 seed	XXX //
25 leaf	awaN //
26 root	XXX //
27 bark	XXX //
28 skin	unT~a //
29 flesh	XXX //
30 blood	nts$i //
31 bone	ukup //
32 grease	XXX //
33 egg	XXX //
34 horn	uTom //
35 tail	XXX //
36 feather	XXX //
37 hair	XXX //
38 head	XXX //
39 ear	utoN //
40 eye	tiSu //
41 nose	tiyol //
42 mouth	XXX //
43 tooth	tiyin //
44 tongue	tilem //
45 claw	XXX //
46 foot	XXX //
47 knee	iyuN //
48 hand	ubok //
49 belly	XXX //
50 neck	XXX //
51 breasts	mb~el //
52 heart	XXX //
53 liver	nd~eleN //
54 drink	wu //
55 eat	XXX //
56 bite	XXX //
57 see	ya //
58 hear	pok //
59 know	XXX //
60 sleep	XXX //
61 die	pu //
62 kill	XXX //
63 swim	XXX //
64 fly	XXX //
65 walk	XXX //
66 come	ben, kat //
67 lie	XXX //
68 sit	XXX //
69 stand	XXX //
70 give	XXX //
71 say	XXX //
72 sun	ulom //
73 moon	XXX //
74 star	iSan //
75 water	min //
76 rain	XXX //
77 stone	icam //
78 sand	XXX //
79 earth	XXX //
80 cloud	XXX //
81 smoke	XXX //
82 fire	upet //
83 ash	XXX //
84 burn	XXX //
85 path	ucel //
86 mountain	mb~oksin //
87 red	XXX //
88 green	XXX //
89 yellow	XXX //
90 white	XXX //
91 black	XXX //
92 night	ipip //
93 hot	XXX //
94 cold	XXX //
95 full	XXX //
96 new	mp~e //
97 good	XXX //
98 round	XXX //
99 dry	XXX //
100 name	tiyin //
CARA{|Benue-Congo,Benue-CongoPlateau,Benue-CongoCentralPlateau@}
 1   10.17    8.75        3000         cfd
1 I	mini //
2 you	wunmi //
3 we	futte //
4 this	XXX //
5 that	XXX //
6 who	XXX //
7 what	XXX //
8 not	XXX //
9 all	XXX //
10 many	XXX //
11 one	yunuN //
12 two	yare //
13 big	XXX //
14 long	XXX //
15 small	XXX //
16 woman	XXX //
17 man	XXX //
18 person	mit //
19 fish	yiN //
20 bird	XXX //
21 dog	san //
22 louse	Tin //
23 tree	fon //
24 seed	XXX //
25 leaf	ikot //
26 root	XXX //
27 bark	XXX //
28 skin	ko //
29 flesh	XXX //
30 blood	mi //
31 bone	vis //
32 grease	XXX //
33 egg	XXX //
34 horn	kiweN //
35 tail	XXX //
36 feather	XXX //
37 hair	XXX //
38 head	XXX //
39 ear	TuN //
40 eye	ris //
41 nose	Nw~ul //
42 mouth	XXX //
43 tooth	wind~i //
44 tongue	lEm //
45 claw	XXX //
46 foot	XXX //
47 knee	rum //
48 hand	pat mv~o //
49 belly	XXX //
50 neck	XXX //
51 breasts	vovil //
52 heart	XXX //
53 liver	any~e //
54 drink	so //
55 eat	XXX //
56 bite	XXX //
57 see	ri //
58 hear	ra //
59 know	XXX //
60 sleep	XXX //
61 die	ku //
62 kill	XXX //
63 swim	XXX //
64 fly	XXX //
65 walk	XXX //
66 come	ve //
67 lie	XXX //
68 sit	XXX //
69 stand	XXX //
70 give	XXX //
71 say	XXX //
72 sun	we //
73 moon	XXX //
74 star	yot //
75 water	mal //
76 rain	XXX //
77 stone	ta //
78 sand	XXX //
79 earth	XXX //
80 cloud	XXX //
81 smoke	XXX //
82 fire	wu //
83 ash	XXX //
84 burn	XXX //
85 path	goNon //
86 mountain	gale //
87 red	XXX //
88 green	XXX //
89 yellow	XXX //
90 white	XXX //
91 black	XXX //
92 night	tuk //
93 hot	XXX //
94 cold	XXX //
95 full	XXX //
96 new	ipasi //
97 good	XXX //
98 round	XXX //
99 dry	XXX //
100 name	za //
EKPARABONG{|Benue-Congo,Bantoid,SouthernBantoid,Ekoid-Mbe,Ekoid@}
 1    6.08    8.67        7340         nbb
1 I	XXX //
2 you	XXX //
3 we	XXX //
4 this	XXX //
5 that	XXX //
6 who	XXX //
7 what	XXX //
8 not	XXX //
9 all	XXX //
10 many	XXX //
11 one	yid //
12 two	fai //
13 big	XXX //
14 long	XXX //
15 small	XXX //
16 woman	XXX //
17 man	XXX //
18 person	nE //
19 fish	si //
20 bird	XXX //
21 dog	guo //
22 louse	kokod //
23 tree	rere //
24 seed	XXX //
25 leaf	guiguE //
26 root	XXX //
27 bark	XXX //
28 skin	kob //
29 flesh	XXX //
30 blood	nuN //
31 bone	k3kk"b //
32 grease	XXX //
33 egg	XXX //
34 horn	NuEg //
35 tail	XXX //
36 feather	XXX //
37 hair	XXX //
38 head	XXX //
39 ear	roi //
40 eye	lid //
41 nose	Nui //
42 mouth	XXX //
43 tooth	liN //
44 tongue	lebi //
45 claw	XXX //
46 foot	XXX //
47 knee	dund~un //
48 hand	bo //
49 belly	XXX //
50 neck	XXX //
51 breasts	bEi //
52 heart	XXX //
53 liver	rEm //
54 drink	yo //
55 eat	XXX //
56 bite	XXX //
57 see	ro //
58 hear	wog //
59 know	XXX //
60 sleep	XXX //
61 die	kuo //
62 kill	XXX //
63 swim	XXX //
64 fly	XXX //
65 walk	XXX //
66 come	ba //
67 lie	XXX //
68 sit	XXX //
69 stand	XXX //
70 give	XXX //
71 say	XXX //
72 sun	sui //
73 moon	XXX //
74 star	dunand~u //
75 water	mai //
76 rain	XXX //
77 stone	nd~ind~a //
78 sand	XXX //
79 earth	XXX //
80 cloud	XXX //
81 smoke	XXX //
82 fire	kod //
83 ash	XXX //
84 burn	XXX //
85 path	niti5 //
86 mountain	kp~up //
87 red	XXX //
88 green	XXX //
89 yellow	XXX //
90 white	XXX //
91 black	XXX //
92 night	ru //
93 hot	XXX //
94 cold	XXX //
95 full	XXX //
96 new	XXX //
97 good	XXX //
98 round	XXX //
99 dry	XXX //
100 name	pi //
KILUBA{|Benue-Congo,Bantoid,SouthernBantoid,NarrowBantu,Central-WesternBantu,Luban,Luba-Kaonde,Kaonde-Shaba-Sanga@}
 1   -8.00   26.00     1510000   kil   lub
1 I	ami //
2 you	owe //
3 we	atw~e //
4 this	XXX //
5 that	XXX //
6 who	XXX //
7 what	XXX //
8 not	XXX //
9 all	XXX //
10 many	XXX //
11 one	mo //
12 two	widi //
13 big	XXX //
14 long	XXX //
15 small	XXX //
16 woman	XXX //
17 man	XXX //
18 person	nt~u //
19 fish	sawi //
20 bird	XXX //
21 dog	bw~a, mbw$a //
22 louse	kuso //
23 tree	Ci //
24 seed	XXX //
25 leaf	ani, bula //
26 root	XXX //
27 bark	XXX //
28 skin	kowa, sewa //
29 flesh	XXX //
30 blood	aSi, lopa //
31 bone	kupa //
32 grease	XXX //
33 egg	XXX //
34 horn	seNg~o //
35 tail	XXX //
36 feather	XXX //
37 hair	XXX //
38 head	XXX //
39 ear	tw~i //
40 eye	iso //
41 nose	ona, ulu //
42 mouth	XXX //
43 tooth	ino //
44 tongue	dimi //
45 claw	XXX //
46 foot	XXX //
47 knee	nw~i, kufi //
48 hand	kasa, boko //
49 belly	XXX //
50 neck	XXX //
51 breasts	bele //
52 heart	XXX //
53 liver	wu, Cima //
54 drink	toma //
55 eat	XXX //
56 bite	XXX //
57 see	mona //
58 hear	umfw$a, umfw$ana //
59 know	XXX //
60 sleep	XXX //
61 die	fw~a, pona //
62 kill	XXX //
63 swim	XXX //
64 fly	XXX //
65 walk	XXX //
66 come	iya, fuma //
67 lie	XXX //
68 sit	XXX //
69 stand	XXX //
70 give	XXX //
71 say	XXX //
72 sun	uwa, katE //
73 moon	XXX //
74 star	niNinie, waNg~awaNg~a //
75 water	ama //
76 rain	XXX //
77 stone	bw~e //
78 sand	XXX //
79 earth	XXX //
80 cloud	XXX //
81 smoke	XXX //
82 fire	dilo, pia //
83 ash	XXX //
84 burn	XXX //
85 path	Sind~a, Zila //
86 mountain	lu, tumb~a //
87 red	XXX //
88 green	XXX //
89 yellow	XXX //
90 white	XXX //
91 black	XXX //
92 night	fuku //
93 hot	XXX //
94 cold	XXX //
95 full	yula //
96 new	pia //
97 good	XXX //
98 round	XXX //
99 dry	XXX //
100 name	Zina, zina //
     
