# Supplementary material for: A test of Generalized Bayesian dating: A new linguistic dating method
Source: PLoS One. 2020 Aug 12;15(8):e0236522. doi: 10.1371/journal.pone.0236522 (PMC7423060; doi:10.1371/journal.pone.0236522)
Supplement: S4 File — Files, including an R script, for producing glottochronology dates from the output of the automated cognate detection procedure. (ZIP) [file pone.0236522.s004.zip]

Archive with 128 entries (127 files):
- S4 Supporting Information/
- S4 Supporting Information/Benue-Congo
- S4 Supporting Information/Benue-Congo.txt.svm.CRP.0.57.cognates
- S4 Supporting Information/Brythonic
- S4 Supporting Information/Brythonic.txt.svm.CRP.0.57.cognates
- S4 Supporting Information/calibration_ages.txt
- S4 Supporting Information/Chinese
- S4 Supporting Information/Chinese.txt.svm.CRP.0.57.cognates
- S4 Supporting Information/Cholan
- S4 Supporting Information/Cholan.txt.svm.CRP.0.57.cognates
- S4 Supporting Information/classifications.txt
- S4 Supporting Information/cognate_percentages.txt
- S4 Supporting Information/cogn_perc_Benue-Congo.txt
- S4 Supporting Information/cogn_perc_Brythonic.txt
- S4 Supporting Information/cogn_perc_Chinese.txt
- S4 Supporting Information/cogn_perc_Cholan.txt
- S4 Supporting Information/cogn_perc_Dardic.txt
- S4 Supporting Information/cogn_perc_East-Polynesian.txt
- S4 Supporting Information/cogn_perc_East-Slavic.txt
- S4 Supporting Information/cogn_perc_English-Frisian.txt
- S4 Supporting Information/cogn_perc_Ethiopian-Semitic.txt
- S4 Supporting Information/cogn_perc_Hmong-Mien.txt
- S4 Supporting Information/cogn_perc_Inuit.txt
- S4 Supporting Information/cogn_perc_Iranian.txt
- S4 Supporting Information/cogn_perc_Malagasy.txt
- S4 Supporting Information/cogn_perc_Malayo-Chamic.txt
- S4 Supporting Information/cogn_perc_Maltese-Maghreb-Arabic.txt
- S4 Supporting Information/cogn_perc_Mississippi-Valley-Siouan.txt
- S4 Supporting Information/cogn_perc_Mongolic.txt
- S4 Supporting Information/cogn_perc_Ongamo-Maa.txt
- S4 Supporting Information/cogn_perc_Oromo.txt
- S4 Supporting Information/cogn_perc_Pama-Nyungan.txt
- S4 Supporting Information/cogn_perc_Romance.txt
- S4 Supporting Information/cogn_perc_Romani.txt
- S4 Supporting Information/cogn_perc_Sami.txt
- S4 Supporting Information/cogn_perc_Scandinavian.txt
- S4 Supporting Information/cogn_perc_Southern-Nilotic.txt
- S4 Supporting Information/cogn_perc_Southern-Songhai.txt
- S4 Supporting Information/cogn_perc_Temotu.txt
- S4 Supporting Information/cogn_perc_Tupi-Guarani.txt
- S4 Supporting Information/cogn_perc_Turkic.txt
- S4 Supporting Information/cogn_perc_Wakashan.txt
- S4 Supporting Information/Dardic
- S4 Supporting Information/Dardic.txt.svm.CRP.0.57.cognates
- S4 Supporting Information/East-Polynesian
- S4 Supporting Information/East-Polynesian.txt.svm.CRP.0.57.cognates
- S4 Supporting Information/East-Slavic
- S4 Supporting Information/East-Slavic.txt.svm.CRP.0.57.cognates
- S4 Supporting Information/English-Frisian
- S4 Supporting Information/English-Frisian.txt.svm.CRP.0.57.cognates
- S4 Supporting Information/Ethiopian-Semitic
- S4 Supporting Information/Ethiopian-Semitic.txt.svm.CRP.0.57.cognates
- S4 Supporting Information/families_groups.txt
- S4 Supporting Information/glottochronology.R
- S4 Supporting Information/glottochronology_dates.txt
- S4 Supporting Information/Hmong-Mien
- S4 Supporting Information/Hmong-Mien.txt.svm.CRP.0.57.cognates
- S4 Supporting Information/Inuit
- S4 Supporting Information/Inuit.txt.svm.CRP.0.57.cognates
- S4 Supporting Information/Iranian
- S4 Supporting Information/Iranian.txt.svm.CRP.0.57.cognates
- S4 Supporting Information/listss18_formatted.tab
- S4 Supporting Information/Malagasy
- S4 Supporting Information/Malagasy.txt.svm.CRP.0.57.cognates
- S4 Supporting Information/Malayo-Chamic
- S4 Supporting Information/Malayo-Chamic.txt.svm.CRP.0.57.cognates
- S4 Supporting Information/Maltese-Maghreb-Arabic
- S4 Supporting Information/Maltese-Maghreb-Arabic.txt.svm.CRP.0.57.cognates
- S4 Supporting Information/Mississippi-Valley-Siouan
- S4 Supporting Information/Mississippi-Valley-Siouan.txt.svm.CRP.0.57.cognates
- S4 Supporting Information/Mongolic
- S4 Supporting Information/Mongolic.txt.svm.CRP.0.57.cognates
- S4 Supporting Information/Ongamo-Maa
- S4 Supporting Information/Ongamo-Maa.txt.svm.CRP.0.57.cognates
- S4 Supporting Information/Oromo
- S4 Supporting Information/Oromo.txt.svm.CRP.0.57.cognates
- S4 Supporting Information/pairs_Benue-Congo.txt
- S4 Supporting Information/pairs_Brythonic.txt
- S4 Supporting Information/pairs_Chinese.txt
- S4 Supporting Information/pairs_Cholan.txt
- S4 Supporting Information/pairs_Dardic.txt
- S4 Supporting Information/pairs_East-Polynesian.txt
- S4 Supporting Information/pairs_East-Slavic.txt
- S4 Supporting Information/pairs_English-Frisian.txt
- S4 Supporting Information/pairs_Ethiopian-Semitic.txt
- S4 Supporting Information/pairs_Hmong-Mien.txt
- S4 Supporting Information/pairs_Inuit.txt
- S4 Supporting Information/pairs_Iranian.txt
- S4 Supporting Information/pairs_Malagasy.txt
- S4 Supporting Information/pairs_Malayo-Chamic.txt
- S4 Supporting Information/pairs_Maltese-Maghreb-Arabic.txt
- S4 Supporting Information/pairs_Mississippi-Valley-Siouan.txt
- S4 Supporting Information/pairs_Mongolic.txt
- S4 Supporting Information/pairs_Ongamo-Maa.txt
- S4 Supporting Information/pairs_Oromo.txt
- S4 Supporting Information/pairs_Pama-Nyungan.txt
- S4 Supporting Information/pairs_Romance.txt
- S4 Supporting Information/pairs_Romani.txt
- S4 Supporting Information/pairs_Sami.txt
- S4 Supporting Information/pairs_Scandinavian.txt
- S4 Supporting Information/pairs_Southern-Nilotic.txt
- S4 Supporting Information/pairs_Southern-Songhai.txt
- S4 Supporting Information/pairs_Temotu.txt
- S4 Supporting Information/pairs_Tupi-Guarani.txt
- S4 Supporting Information/pairs_Turkic.txt
- S4 Supporting Information/pairs_Wakashan.txt
- S4 Supporting Information/Pama-Nyungan
- S4 Supporting Information/Pama-Nyungan.txt.svm.CRP.0.57.cognates
- S4 Supporting Information/Romance
- S4 Supporting Information/Romance.txt.svm.CRP.0.57.cognates
- S4 Supporting Information/Romani
- S4 Supporting Information/Romani.txt.svm.CRP.0.57.cognates
- S4 Supporting Information/Sami
- S4 Supporting Information/Sami.txt.svm.CRP.0.57.cognates
- S4 Supporting Information/Scandinavian
- S4 Supporting Information/Scandinavian.txt.svm.CRP.0.57.cognates
- S4 Supporting Information/Southern-Nilotic
- S4 Supporting Information/Southern-Nilotic.txt.svm.CRP.0.57.cognates
- S4 Supporting Information/Southern-Songhai
- S4 Supporting Information/Southern-Songhai.txt.svm.CRP.0.57.cognates
- S4 Supporting Information/Temotu
- S4 Supporting Information/Temotu.txt.svm.CRP.0.57.cognates
- S4 Supporting Information/Tupi-Guarani
- S4 Supporting Information/Tupi-Guarani.txt.svm.CRP.0.57.cognates
- S4 Supporting Information/Turkic
- S4 Supporting Information/Turkic.txt.svm.CRP.0.57.cognates
- S4 Supporting Information/Wakashan
- S4 Supporting Information/Wakashan.txt.svm.CRP.0.57.cognates
