# Supplementary material for: A test of Generalized Bayesian dating: A new linguistic dating method
Source: PLoS One. 2020 Aug 12;15(8):e0236522. doi: 10.1371/journal.pone.0236522 (PMC7423060; doi:10.1371/journal.pone.0236522)
Supplement: S4 File — Files, including an R script, for producing glottochronology dates from the output of the automated cognate detection procedure. (ZIP) [file pone.0236522.s004.zip › S4 Supporting Information/Benue-Congo]

BATU_ANWE
BABUNGO
LEYIGHA
NSENGA
OKPAMHERI
C24_KOYO_ZWE
LENGOLA_2
BAKPINKA
TIV_2
KIMATENGO
IDU
GOKANA
AKUNNU
ISANZU
ABUA
RUKUL
KOL
IDOMA
SAMBA_DAGA
DEGEMA_2
KULU
MBUGWE
SEKIYANI
LELA
BENDEGHE
PONGU
TUNEN
CISHINGINI
ROR
KWANGA_1
ESAN
IMPFONDO
AKE
EFAI
AMASI
NDEMLI
LABIR
OGBRONUAGUM
HLUBI
ANIB
CINDA_1
NDUN
MPUONO
ENWANG
YAKA_yaf
LOPA
OLULUMO_IKOM
UHAMI
BANGALA
IBUORO
NONI
KONJA_NDUNG
FYEM
BUNGU
KUTEB
RESHE
AYERE
WANDJI
UBAGHARA
VIYA
EHUEUN
B25_KOTA_2
DIRIKU
HYAM
EPIE
OBOLO
DUKA
DENYA_BITIEKU
GANANG
BANKON
AMBELE_2
AUCHI
ETEBI
IKPESHI
KINDAMBA
DONG
BILE
CICIPU
NYUNGWE
KIONG
CHINGONI
A72a_EWONDO
NGBINDA
BABONG
JILI
IGBIRRA
TAHOSS
BOKI
MADA
GBARI
BUBE
BURU
SHALL
LEGA
MBE
OKOBO
IPULO
EKPEYE
LUFU
URHOBO
BAKUERI
NIZAA
BAN_OGOI
GADE
TYAP
HONE
ARIGIDI
IZORA
ORING
TESU
TORO
TEE
DE_WUNGTSE
KPAN
LOKELE_YEPOLOMA
TUKI_2
NYALI
TWUMWU
NINKA
IGALA
YANGKAM
YUKUBEN
NAKI
SHONA
FWE
BADA
TAPSHIN
YORUBA
IGBO_ONITSHA
ANAANG
NKUKOLI
LARU_NIGERIA
A51_BAFIA_TUMI_TINGON
NUPE
BANKALA
IGEDE
SHIYEYI
ESIMBI
ENYA_KIBOMBO
MBULE
HAUT_KENYANG
HASHA
MUNDANI
TSUVADI
PE
CARA
EKPARABONG
KILUBA
