# Supplementary material for: A test of Generalized Bayesian dating: A new linguistic dating method
Source: PLoS One. 2020 Aug 12;15(8):e0236522. doi: 10.1371/journal.pone.0236522 (PMC7423060; doi:10.1371/journal.pone.0236522)
Supplement: S4 File — Files, including an R script, for producing glottochronology dates from the output of the automated cognate detection procedure. (ZIP) [file pone.0236522.s004.zip › S4 Supporting Information/Benue-Congo.txt.svm.CRP.0.57.cognates]

doculect	concept	asjp	cogid
BATU_ANWE	one	funu	1
BATU_ANWE	two	fiare	1
BATU_ANWE	person	nil	7
BATU_ANWE	fish	Sfu	4
BATU_ANWE	dog	bwa	3
BATU_ANWE	tree	kye	21
BATU_ANWE	leaf	fye	6
BATU_ANWE	skin	ge	1
BATU_ANWE	blood	fom	6
BATU_ANWE	bone	ku	13
BATU_ANWE	horn	soN	8
BATU_ANWE	ear	kye	15
BATU_ANWE	eye	Si	4
BATU_ANWE	nose	5wun	9
BATU_ANWE	tooth	5i	11
BATU_ANWE	tongue	nEm	3
BATU_ANWE	knee	5u	4
BATU_ANWE	breasts	ma	2
BATU_ANWE	drink	Nwa	1
BATU_ANWE	see	nE	4
BATU_ANWE	hear	Nwa	11
BATU_ANWE	die	kwe	2
BATU_ANWE	come	xam	2
BATU_ANWE	come	ba	3
BATU_ANWE	sun	Nwa	7
BATU_ANWE	star	Nwawe	29
BATU_ANWE	water	gomo	1
BATU_ANWE	stone	tola	5
BATU_ANWE	fire	gu	7
BATU_ANWE	path	b3re	12
BATU_ANWE	mountain	z3n	10
BATU_ANWE	new	fa	3
BATU_ANWE	name	ta	3
BATU_ANWE	hand	bwo	4
BATU_ANWE	full	taNgege	32
BATU_ANWE	louse	5ere	12
BABUNGO	I	m3	1
BABUNGO	we	nsiN	2
BABUNGO	one	mu7	3
BABUNGO	two	bo	1
BABUNGO	person	w3	6
BABUNGO	fish	su	4
BABUNGO	dog	bu	3
BABUNGO	tree	t3	3
BABUNGO	leaf	vi	6
BABUNGO	leaf	fo	6
BABUNGO	skin	go	1
BABUNGO	blood	nSi	31
BABUNGO	bone	xut3	13
BABUNGO	horn	ndaw	7
BABUNGO	ear	tul3	2
BABUNGO	eye	s3	9
BABUNGO	nose	zwi	12
BABUNGO	tooth	g37	13
BABUNGO	tongue	ndit3	2
BABUNGO	knee	toy3	9
BABUNGO	breasts	m3N	2
BABUNGO	liver	t3N	6
BABUNGO	drink	nu	5
BABUNGO	see	ye	2
BABUNGO	hear	zo	5
BABUNGO	die	ku	2
BABUNGO	come	jwi	5
BABUNGO	sun	SiSwi	24
BABUNGO	star	jwiN	15
BABUNGO	water	mu	1
BABUNGO	stone	No7	8
BABUNGO	fire	wi	2
BABUNGO	path	j3	4
BABUNGO	mountain	baN	6
BABUNGO	night	tu7	23
BABUNGO	new	fi	3
BABUNGO	name	zi	1
BABUNGO	you	a	2
BABUNGO	you	xo	3
BABUNGO	hand	xo	3
BABUNGO	full	lwaN	5
BABUNGO	louse	nt3	7
LEYIGHA	I	amiN	1
LEYIGHA	we	amaN	7
LEYIGHA	one	wanni	1
LEYIGHA	two	affoN	1
LEYIGHA	person	onoN	7
LEYIGHA	fish	Esa	4
LEYIGHA	dog	Evva	3
LEYIGHA	tree	getti	3
LEYIGHA	leaf	lEgwaN	6
LEYIGHA	skin	gEkpaN	1
LEYIGHA	blood	ayi	12
LEYIGHA	bone	gEko	13
LEYIGHA	horn	lefu	26
LEYIGHA	ear	gotoN	2
LEYIGHA	eye	dEN	5
LEYIGHA	nose	wuN	9
LEYIGHA	tooth	lEha	5
LEYIGHA	tongue	lEda	2
LEYIGHA	knee	leduduNi	9
LEYIGHA	breasts	lEba	3
LEYIGHA	drink	gwa	1
LEYIGHA	see	se	3
LEYIGHA	hear	koma	1
LEYIGHA	die	bo	3
LEYIGHA	come	fuxa	3
LEYIGHA	come	naxa	10
LEYIGHA	sun	eTi	18
LEYIGHA	star	Ekpakpana	16
LEYIGHA	water	ayi	6
LEYIGHA	stone	gotta	5
LEYIGHA	fire	EkwoN	12
LEYIGHA	path	edeN	9
LEYIGHA	mountain	ekpolo	1
LEYIGHA	night	geTivEN	29
LEYIGHA	new	ohama	13
LEYIGHA	name	lEhE	15
LEYIGHA	you	awo	3
LEYIGHA	full	owuxi	38
LEYIGHA	louse	edde	6
NSENGA	I	neo	2
NSENGA	I	ne	2
NSENGA	we	seo	2
NSENGA	we	se	2
NSENGA	one	mo	3
NSENGA	two	wiri	1
NSENGA	person	ntu	2
NSENGA	fish	sawi	3
NSENGA	dog	bwa	3
NSENGA	tree	muti	3
NSENGA	leaf	tepo	6
NSENGA	skin	kupo	1
NSENGA	blood	lopa	9
NSENGA	bone	fupa	4
NSENGA	horn	seNgo	3
NSENGA	ear	tu	2
NSENGA	eye	iso	9
NSENGA	nose	puno	7
NSENGA	tooth	ino	4
NSENGA	tongue	limi	2
NSENGA	knee	kokola	6
NSENGA	breasts	iwa	3
NSENGA	liver	Ciu	7
NSENGA	drink	mwa	1
NSENGA	see	wona	4
NSENGA	see	ona	4
NSENGA	hear	mvwa	4
NSENGA	die	fwa	3
NSENGA	come	za	2
NSENGA	sun	uwa	7
NSENGA	star	tandara	10
NSENGA	water	anzi	10
NSENGA	stone	ala	5
NSENGA	stone	wa	10
NSENGA	fire	lilo	10
NSENGA	path	jira	3
NSENGA	mountain	piri	2
NSENGA	night	siku	4
NSENGA	new	alomba	9
NSENGA	name	ina	1
NSENGA	you	weo	3
NSENGA	you	we	3
NSENGA	hand	anja	5
NSENGA	full	zula	3
NSENGA	louse	da	6
OKPAMHERI	I	mi	1
OKPAMHERI	I	ma	1
OKPAMHERI	we	mani	7
OKPAMHERI	one	ovo	7
OKPAMHERI	two	avo	1
OKPAMHERI	fish	alakara	33
OKPAMHERI	dog	abuwa	3
OKPAMHERI	tree	osa	3
OKPAMHERI	skin	agbi	1
OKPAMHERI	blood	aja	13
OKPAMHERI	bone	ufue	13
OKPAMHERI	ear	oso	1
OKPAMHERI	eye	ulo	13
OKPAMHERI	nose	uso	8
OKPAMHERI	tooth	ako	6
OKPAMHERI	tongue	orami	2
OKPAMHERI	knee	ipo	4
OKPAMHERI	drink	won	1
OKPAMHERI	see	mina	4
OKPAMHERI	hear	so	5
OKPAMHERI	die	gu	2
OKPAMHERI	come	yi	6
OKPAMHERI	sun	ovo	7
OKPAMHERI	water	ama	1
OKPAMHERI	stone	arasa	5
OKPAMHERI	stone	asa	5
OKPAMHERI	fire	asani	20
OKPAMHERI	path	opopo	36
OKPAMHERI	night	asu	24
OKPAMHERI	name	ava	10
OKPAMHERI	hand	obo	4
OKPAMHERI	hand	abo	4
C24_KOYO_ZWE	one	oxoxo	3
C24_KOYO_ZWE	two	ba	1
C24_KOYO_ZWE	person	ro	11
C24_KOYO_ZWE	fish	swe	3
C24_KOYO_ZWE	dog	bwande	3
C24_KOYO_ZWE	tree	bwa	1
C24_KOYO_ZWE	leaf	kasi	1
C24_KOYO_ZWE	skin	koro	1
C24_KOYO_ZWE	blood	longo	7
C24_KOYO_ZWE	bone	kuba	13
C24_KOYO_ZWE	horn	sexa	3
C24_KOYO_ZWE	ear	twe	2
C24_KOYO_ZWE	eye	su	9
C24_KOYO_ZWE	nose	mba	6
C24_KOYO_ZWE	tooth	na	3
C24_KOYO_ZWE	tongue	lemu	2
C24_KOYO_ZWE	knee	ngoxoro	6
C24_KOYO_ZWE	breasts	bE	3
C24_KOYO_ZWE	liver	ba	5
C24_KOYO_ZWE	drink	nywa	1
C24_KOYO_ZWE	see	ta	10
C24_KOYO_ZWE	hear	yoxo	6
C24_KOYO_ZWE	die	wa	5
C24_KOYO_ZWE	come	yaxa	6
C24_KOYO_ZWE	sun	kanga	8
C24_KOYO_ZWE	star	Eri	13
C24_KOYO_ZWE	water	a	14
C24_KOYO_ZWE	stone	bwe	10
C24_KOYO_ZWE	fire	iya	4
C24_KOYO_ZWE	path	zia	3
C24_KOYO_ZWE	path	koyo	14
C24_KOYO_ZWE	mountain	kuli	1
C24_KOYO_ZWE	night	ko	3
C24_KOYO_ZWE	new	sixa	1
C24_KOYO_ZWE	name	kombo	5
C24_KOYO_ZWE	full	nya	33
C24_KOYO_ZWE	louse	ncia	7
LENGOLA_2	one	moi	3
LENGOLA_2	two	bili	1
LENGOLA_2	two	pili	1
LENGOLA_2	person	Se	10
LENGOLA_2	fish	titi	7
LENGOLA_2	dog	mbua	3
LENGOLA_2	tree	ti	3
LENGOLA_2	leaf	poli	6
LENGOLA_2	skin	ba	1
LENGOLA_2	blood	5ika	8
LENGOLA_2	bone	alo	13
LENGOLA_2	horn	pakala	10
LENGOLA_2	ear	toi	2
LENGOLA_2	eye	jo	9
LENGOLA_2	nose	lu	10
LENGOLA_2	tooth	5o	11
LENGOLA_2	tongue	lami	2
LENGOLA_2	knee	lu	5
LENGOLA_2	breasts	bali	3
LENGOLA_2	liver	5i	8
LENGOLA_2	drink	Nu	5
LENGOLA_2	see	en	4
LENGOLA_2	hear	yok	6
LENGOLA_2	die	ugw	4
LENGOLA_2	come	uk	3
LENGOLA_2	sun	ba	7
LENGOLA_2	star	duwaduwa	2
LENGOLA_2	water	liba	4
LENGOLA_2	stone	boi	10
LENGOLA_2	fire	sala	1
LENGOLA_2	path	aki	15
LENGOLA_2	mountain	tala	10
LENGOLA_2	night	to	23
LENGOLA_2	new	akatatino	24
LENGOLA_2	name	5a	1
LENGOLA_2	full	ijala	3
LENGOLA_2	louse	nda	7
BAKPINKA	I	am	1
BAKPINKA	we	abut	13
BAKPINKA	one	Nuni	6
BAKPINKA	two	ban	1
BAKPINKA	person	not	7
BAKPINKA	fish	erengammum	29
BAKPINKA	dog	bwa	3
BAKPINKA	tree	re	8
BAKPINKA	leaf	guN	6
BAKPINKA	skin	kpEi	1
BAKPINKA	blood	mui	11
BAKPINKA	bone	g3p	13
BAKPINKA	horn	yu	1
BAKPINKA	ear	ro	3
BAKPINKA	eye	5En	1
BAKPINKA	nose	sun	8
BAKPINKA	tooth	diEn	11
BAKPINKA	tongue	ta	2
BAKPINKA	knee	duN	9
BAKPINKA	breasts	bEy	3
BAKPINKA	drink	kwot	1
BAKPINKA	see	mna	4
BAKPINKA	hear	gop	1
BAKPINKA	die	p3	3
BAKPINKA	come	doken	5
BAKPINKA	sun	non	8
BAKPINKA	star	goNgoni	25
BAKPINKA	water	mum	1
BAKPINKA	stone	raN	8
BAKPINKA	fire	gon	12
BAKPINKA	path	dEn	3
BAKPINKA	mountain	gon	1
BAKPINKA	night	titiya	6
BAKPINKA	new	gewommi	8
BAKPINKA	name	goN	1
BAKPINKA	you	o	2
BAKPINKA	full	bobari	28
BAKPINKA	louse	d3N	6
TIV_2	one	mom	3
TIV_2	two	har	1
TIV_2	person	or	13
TIV_2	fish	Su	4
TIV_2	dog	ywa	3
TIV_2	tree	kon	22
TIV_2	leaf	kwa	6
TIV_2	skin	kwav	1
TIV_2	blood	wambe	14
TIV_2	bone	kuhe	13
TIV_2	horn	koru	11
TIV_2	ear	tou	2
TIV_2	eye	Se	9
TIV_2	nose	hiNga	14
TIV_2	tooth	5i	11
TIV_2	tongue	nombor	3
TIV_2	knee	5u	4
TIV_2	breasts	tyumba	3
TIV_2	liver	temam	6
TIV_2	drink	ma	2
TIV_2	see	neNge	4
TIV_2	hear	uNgwa	11
TIV_2	die	kpe	2
TIV_2	come	va	3
TIV_2	sun	yaNge	8
TIV_2	star	San	7
TIV_2	water	gere	7
TIV_2	stone	wen	10
TIV_2	fire	usu	19
TIV_2	path	gbenda	11
TIV_2	mountain	wo	1
TIV_2	night	tu	23
TIV_2	new	he	3
TIV_2	name	ti	12
TIV_2	hand	we	4
TIV_2	full	iv	15
TIV_2	louse	iusu	11
KIMATENGO	I	ni	2
KIMATENGO	I	neNga	2
KIMATENGO	we	tweNga	2
KIMATENGO	we	tu	15
KIMATENGO	one	yumo	17
KIMATENGO	two	wili	1
KIMATENGO	fish	homba	6
KIMATENGO	dog	bwa	3
KIMATENGO	tree	koNgo	22
KIMATENGO	leaf	hamba	5
KIMATENGO	skin	kanda	1
KIMATENGO	blood	ahi	12
KIMATENGO	bone	hupa	13
KIMATENGO	horn	5eru	14
KIMATENGO	ear	kutu	2
KIMATENGO	eye	iho	9
KIMATENGO	nose	bulu	7
KIMATENGO	tooth	ino	4
KIMATENGO	tongue	limi	2
KIMATENGO	knee	yugwa	4
KIMATENGO	breasts	NgaNga	3
KIMATENGO	breasts	wele	3
KIMATENGO	liver	mani	24
KIMATENGO	drink	nwa	1
KIMATENGO	see	wona	4
KIMATENGO	see	lola	5
KIMATENGO	hear	yuhwa	6
KIMATENGO	hear	pilakana	14
KIMATENGO	die	hwa	3
KIMATENGO	die	yiwalila	11
KIMATENGO	come	hisa	2
KIMATENGO	sun	uwa	7
KIMATENGO	star	tondwa	10
KIMATENGO	water	masi	1
KIMATENGO	stone	gaNga	6
KIMATENGO	stone	liwu	8
KIMATENGO	fire	oto	9
KIMATENGO	path	dila	3
KIMATENGO	mountain	tumbi	3
KIMATENGO	night	kilu	5
KIMATENGO	new	ahinu	3
KIMATENGO	name	hina	1
KIMATENGO	you	weNga	3
KIMATENGO	hand	woko	4
KIMATENGO	full	gelela	3
KIMATENGO	full	twi	4
KIMATENGO	louse	lila	12
IDU	I	mum	1
IDU	we	mEn	7
IDU	one	nyiN	4
IDU	two	va	1
IDU	person	unera	7
IDU	fish	uber	5
IDU	dog	iTvwi	3
IDU	tree	uTiTi	3
IDU	leaf	uyErE	31
IDU	skin	ubvur	1
IDU	blood	acir	13
IDU	bone	upfupfu	4
IDU	horn	ucum	8
IDU	ear	utu	2
IDU	eye	usu	9
IDU	nose	iNwu	9
IDU	tooth	unyi	11
IDU	tongue	urEm	2
IDU	knee	ucuru	9
IDU	breasts	ubE	3
IDU	liver	azhai	45
IDU	drink	hwa	1
IDU	see	nya	4
IDU	hear	gu	1
IDU	die	kpeya	2
IDU	come	ba	3
IDU	sun	shanum	8
IDU	star	icEr	13
IDU	water	amE	1
IDU	stone	utar	5
IDU	fire	ura	1
IDU	path	ucindi	26
IDU	mountain	igu	4
IDU	night	cuka	23
IDU	new	kufa	3
IDU	name	ico	1
IDU	you	No	5
IDU	hand	ubok	4
IDU	louse	iro	18
GOKANA	I	nda	2
GOKANA	we	bele	13
GOKANA	one	EnE	5
GOKANA	two	ba	1
GOKANA	person	nEn	7
GOKANA	fish	Ta	4
GOKANA	dog	gbogo	3
GOKANA	tree	te	3
GOKANA	leaf	pasa	6
GOKANA	skin	kpan	1
GOKANA	blood	mi	11
GOKANA	bone	kpo	13
GOKANA	horn	ko	11
GOKANA	ear	to	2
GOKANA	eye	dE	5
GOKANA	nose	biE	7
GOKANA	tooth	da	15
GOKANA	tongue	dEm	2
GOKANA	knee	dudumto	9
GOKANA	breasts	ma	2
GOKANA	liver	TiEzib	34
GOKANA	drink	o	13
GOKANA	see	mon	4
GOKANA	hear	da	7
GOKANA	die	u	2
GOKANA	come	du	5
GOKANA	sun	nani	8
GOKANA	star	Takala	22
GOKANA	water	mu	1
GOKANA	stone	dEm	5
GOKANA	fire	sa	13
GOKANA	path	ere	3
GOKANA	mountain	gu	1
GOKANA	night	biladen	25
GOKANA	new	a	3
GOKANA	name	be	7
GOKANA	you	olo	3
GOKANA	hand	ba	4
GOKANA	full	ma	1
GOKANA	louse	kibn	26
AKUNNU	I	oni	2
AKUNNU	we	abes	13
AKUNNU	one	aCi	3
AKUNNU	two	idian	3
AKUNNU	person	oni	7
AKUNNU	fish	EtEn	16
AKUNNU	dog	ebo	3
AKUNNU	tree	ohu	10
AKUNNU	leaf	anfa	6
AKUNNU	skin	Ehwa	1
AKUNNU	blood	ikon	5
AKUNNU	bone	ohumo	15
AKUNNU	horn	akunu	32
AKUNNU	ear	anSu	1
AKUNNU	eye	ayo	2
AKUNNU	nose	ahu	18
AKUNNU	tooth	i5u	4
AKUNNU	tongue	inda	1
AKUNNU	knee	ahunodu	12
AKUNNU	breasts	imboue	3
AKUNNU	drink	wo	1
AKUNNU	see	ye	2
AKUNNU	hear	kpas	1
AKUNNU	die	hu	1
AKUNNU	come	ba	3
AKUNNU	sun	Ewu	7
AKUNNU	star	inCiCi	35
AKUNNU	water	i5i	1
AKUNNU	stone	inSa	5
AKUNNU	fire	inda	14
AKUNNU	path	okpo	21
AKUNNU	mountain	oSu	13
AKUNNU	night	inSu	24
AKUNNU	new	enina	20
AKUNNU	name	imun	1
AKUNNU	you	osi	3
AKUNNU	hand	obo	4
AKUNNU	full	mua	1
ISANZU	I	nene	2
ISANZU	we	sese	2
ISANZU	one	kaNwi	2
ISANZU	two	ibili	1
ISANZU	person	onto	2
ISANZU	fish	si	4
ISANZU	dog	bwa	3
ISANZU	tree	ti	3
ISANZU	leaf	toto	4
ISANZU	skin	dili	9
ISANZU	blood	sakami	1
ISANZU	bone	kupa	13
ISANZU	horn	pembe	5
ISANZU	ear	twi	2
ISANZU	eye	iho	9
ISANZU	nose	pula	7
ISANZU	tooth	ino	4
ISANZU	tongue	limi	2
ISANZU	knee	lu	5
ISANZU	breasts	yele	3
ISANZU	liver	tima	6
ISANZU	drink	koNwa	1
ISANZU	see	koona	4
ISANZU	hear	kiTa	1
ISANZU	die	koSa	2
ISANZU	come	kiza	2
ISANZU	sun	lyowa	7
ISANZU	star	zota	13
ISANZU	water	zi	2
ISANZU	stone	gwe	10
ISANZU	fire	oto	9
ISANZU	path	zila	3
ISANZU	mountain	golo	1
ISANZU	night	tiko	23
ISANZU	new	mpya	9
ISANZU	name	ina	1
ISANZU	you	wewe	3
ISANZU	hand	lila	8
ISANZU	full	kizola	3
ISANZU	louse	pani	4
ABUA	I	m3	1
ABUA	we	ior	9
ABUA	one	nin	4
ABUA	two	3ial	1
ABUA	fish	enE	8
ABUA	dog	Exox	19
ABUA	tree	oreni	9
ABUA	skin	ozu	1
ABUA	blood	3bal	29
ABUA	bone	okpo	13
ABUA	ear	Eberi	6
ABUA	eye	ekpe8ien	15
ABUA	nose	izon	8
ABUA	tooth	olEi	18
ABUA	tongue	Enem	3
ABUA	knee	ekum	6
ABUA	drink	puxol	1
ABUA	see	m3n	4
ABUA	hear	nExEn	8
ABUA	die	mux	8
ABUA	come	tu	7
ABUA	sun	erumu8io	28
ABUA	water	Emum	1
ABUA	stone	E8ixix	20
ABUA	fire	En3En	30
ABUA	path	eten	9
ABUA	night	E8uxul	23
ABUA	name	E8ien	1
ABUA	you	nE	7
ABUA	hand	E83xEx	15
RUKUL	I	amE	1
RUKUL	we	bwot	13
RUKUL	one	5anak	6
RUKUL	two	far	1
RUKUL	person	lahal3p	32
RUKUL	fish	asErEp	13
RUKUL	dog	abyo	3
RUKUL	tree	anzay	30
RUKUL	leaf	Ngbay	1
RUKUL	skin	ubE	1
RUKUL	blood	manTi	28
RUKUL	bone	ukup	13
RUKUL	horn	aSel	8
RUKUL	ear	ito	2
RUKUL	eye	iriTo	9
RUKUL	nose	awol	9
RUKUL	tooth	Tenin	11
RUKUL	tongue	irirem	2
RUKUL	knee	rurum	5
RUKUL	breasts	iribel	3
RUKUL	liver	ahor	20
RUKUL	drink	yo	3
RUKUL	see	kwot	1
RUKUL	hear	kuNgot	1
RUKUL	die	ku	2
RUKUL	come	ba	3
RUKUL	sun	uwey	7
RUKUL	star	ikpis	66
RUKUL	water	imal	1
RUKUL	stone	itar	5
RUKUL	fire	ura	1
RUKUL	path	it3l	22
RUKUL	mountain	agb3rin	24
RUKUL	night	atuk	23
RUKUL	new	afai	3
RUKUL	name	tam	3
RUKUL	you	ayi	9
RUKUL	louse	men	21
KOL	I	m	1
KOL	we	b3z3	13
KOL	one	wurug	1
KOL	two	ba	1
KOL	person	ud	4
KOL	fish	Su	4
KOL	dog	mpyo	3
KOL	tree	le	5
KOL	leaf	ka	1
KOL	skin	kur	1
KOL	blood	Ci	1
KOL	bone	yEz	12
KOL	horn	lag	13
KOL	ear	lwo	3
KOL	eye	iz	9
KOL	nose	u	5
KOL	tooth	jo	1
KOL	tongue	jom	2
KOL	knee	bwoN	7
KOL	breasts	bol	3
KOL	liver	bag3bo	5
KOL	drink	5wEl	1
KOL	see	deg	3
KOL	hear	jwog	10
KOL	die	yo	2
KOL	die	fud3	3
KOL	come	nCo	12
KOL	sun	dw3b	6
KOL	star	aCiCene	13
KOL	water	dibo	5
KOL	stone	mbaN	7
KOL	fire	kwara	1
KOL	path	nCi	4
KOL	mountain	kog	1
KOL	night	fum	25
KOL	new	loN	4
KOL	name	ino	1
KOL	you	wo	3
KOL	hand	mbwo	4
KOL	full	lwend3la	2
KOL	louse	fab3lul	24
IDOMA	I	ami	1
IDOMA	we	alo	9
IDOMA	one	ekpo	8
IDOMA	two	Epa	1
IDOMA	person	ocE	4
IDOMA	fish	Ebe5i	24
IDOMA	dog	ewo	3
IDOMA	tree	oci	3
IDOMA	leaf	epu	6
IDOMA	skin	okpwiye	1
IDOMA	blood	oi	36
IDOMA	bone	ikpokwu	13
IDOMA	horn	aji	8
IDOMA	eye	ikpweyi	15
IDOMA	nose	eNwu	9
IDOMA	tooth	ainu	4
IDOMA	tongue	igbkE5i	14
IDOMA	breasts	amE	2
IDOMA	drink	e5ogwa	1
IDOMA	see	oma	4
IDOMA	die	oekwu	2
IDOMA	sun	Eno	11
IDOMA	water	eNkpo	7
IDOMA	stone	Eco	5
IDOMA	night	ajodou	23
IDOMA	name	Le	2
IDOMA	you	owo	3
IDOMA	hand	abo	4
IDOMA	louse	Ela	12
SAMBA_DAGA	one	noni	6
SAMBA_DAGA	two	bara	1
SAMBA_DAGA	person	ne	7
SAMBA_DAGA	fish	wuk	17
SAMBA_DAGA	dog	nwana	3
SAMBA_DAGA	dog	nwona	3
SAMBA_DAGA	tree	tim	3
SAMBA_DAGA	leaf	ya	12
SAMBA_DAGA	skin	gu	1
SAMBA_DAGA	blood	5eN	8
SAMBA_DAGA	bone	nina	3
SAMBA_DAGA	horn	gam	2
SAMBA_DAGA	ear	ta	2
SAMBA_DAGA	eye	tuk	9
SAMBA_DAGA	nose	nun	9
SAMBA_DAGA	tooth	in	4
SAMBA_DAGA	tooth	5in	11
SAMBA_DAGA	tongue	la	2
SAMBA_DAGA	knee	lu	5
SAMBA_DAGA	breasts	asa	10
SAMBA_DAGA	breasts	5esa	10
SAMBA_DAGA	liver	ji	7
SAMBA_DAGA	drink	so	5
SAMBA_DAGA	see	en	4
SAMBA_DAGA	see	5en	4
SAMBA_DAGA	hear	wuk	10
SAMBA_DAGA	hear	uk	14
SAMBA_DAGA	die	wu	5
SAMBA_DAGA	come	ba	3
SAMBA_DAGA	sun	su	1
SAMBA_DAGA	star	josimi	43
SAMBA_DAGA	water	ok	8
SAMBA_DAGA	water	wok	8
SAMBA_DAGA	stone	van	7
SAMBA_DAGA	fire	jelum	11
SAMBA_DAGA	night	taga	23
SAMBA_DAGA	night	taka	23
SAMBA_DAGA	new	pasi	3
SAMBA_DAGA	name	iri	15
SAMBA_DAGA	name	yiri	15
SAMBA_DAGA	hand	wa	4
SAMBA_DAGA	full	sin	26
SAMBA_DAGA	louse	laka	9
DEGEMA_2	I	mEe	1
DEGEMA_2	we	eni	6
DEGEMA_2	one	obu	7
DEGEMA_2	two	ib3	1
DEGEMA_2	person	oweey	25
DEGEMA_2	fish	esen	16
DEGEMA_2	dog	abuw3	3
DEGEMA_2	tree	ut35	3
DEGEMA_2	leaf	ubit35	6
DEGEMA_2	skin	uNwo	1
DEGEMA_2	blood	ij3l3m	1
DEGEMA_2	bone	ubuwo	13
DEGEMA_2	horn	ukp3n	12
DEGEMA_2	ear	usow	1
DEGEMA_2	eye	uNwoadu	9
DEGEMA_2	nose	isube5	8
DEGEMA_2	tooth	uku	6
DEGEMA_2	tongue	udem	2
DEGEMA_2	knee	okpokpulomabi	25
DEGEMA_2	breasts	ibiyonNw	17
DEGEMA_2	liver	3diyom	11
DEGEMA_2	drink	5oNw	5
DEGEMA_2	see	mon	4
DEGEMA_2	hear	suwene	10
DEGEMA_2	die	wu	5
DEGEMA_2	come	yi	6
DEGEMA_2	sun	ubuwo	7
DEGEMA_2	star	usemese	51
DEGEMA_2	water	amin	1
DEGEMA_2	stone	ohiNw	21
DEGEMA_2	fire	ita35	15
DEGEMA_2	path	usuwe5	34
DEGEMA_2	mountain	igu	4
DEGEMA_2	night	asu	24
DEGEMA_2	new	of35	3
DEGEMA_2	name	ini	1
DEGEMA_2	you	woo	3
DEGEMA_2	hand	ubo	4
DEGEMA_2	full	buwo	21
DEGEMA_2	louse	udub	11
KULU	I	emi	1
KULU	I	nin	2
KULU	we	endil	6
KULU	one	dizin	10
KULU	two	dipala	1
KULU	person	nyi	7
KULU	person	nyeni	7
KULU	fish	voN	25
KULU	dog	va	3
KULU	tree	nshi	3
KULU	leaf	toNeTa	4
KULU	leaf	Ta	14
KULU	skin	kulu	1
KULU	skin	tili	9
KULU	blood	Ti	1
KULU	bone	kubu	13
KULU	horn	tuba	8
KULU	ear	toN	2
KULU	eye	zhi	4
KULU	nose	wene	9
KULU	tooth	ziri	4
KULU	tongue	lum	2
KULU	knee	lluN	5
KULU	breasts	bara	3
KULU	liver	ye	13
KULU	drink	sa	5
KULU	see	kye	2
KULU	hear	kogo	1
KULU	die	kpu	2
KULU	come	ba	3
KULU	come	bi	3
KULU	sun	num	8
KULU	star	mar	21
KULU	water	nimbal	1
KULU	water	llam	4
KULU	stone	gbaN	7
KULU	fire	la	1
KULU	path	tra	3
KULU	mountain	koN	1
KULU	night	tuk	23
KULU	new	par	3
KULU	name	tuba	3
KULU	you	ma	1
KULU	hand	nyuN	2
KULU	full	mele	24
KULU	louse	kwarguta	14
MBUGWE	I	ne	2
MBUGWE	we	siye	2
MBUGWE	one	mo	3
MBUGWE	two	vere	1
MBUGWE	person	nto	2
MBUGWE	fish	siye	4
MBUGWE	dog	diyo	11
MBUGWE	tree	te	3
MBUGWE	leaf	sambe	5
MBUGWE	skin	beru	1
MBUGWE	blood	ari	12
MBUGWE	bone	kufa	13
MBUGWE	horn	sombo	3
MBUGWE	horn	fembe	5
MBUGWE	ear	tu	2
MBUGWE	eye	iso	9
MBUGWE	nose	pola	7
MBUGWE	tooth	ao	10
MBUGWE	tongue	reme	2
MBUGWE	knee	ru	5
MBUGWE	breasts	tombo	3
MBUGWE	liver	tema	6
MBUGWE	drink	mya	2
MBUGWE	see	ona	4
MBUGWE	hear	tera	7
MBUGWE	die	kwiya	2
MBUGWE	come	Ta	2
MBUGWE	sun	Tova	7
MBUGWE	star	Tuta	13
MBUGWE	water	buru	1
MBUGWE	water	aTe	3
MBUGWE	stone	we	10
MBUGWE	fire	oto	9
MBUGWE	path	Tera	3
MBUGWE	mountain	embe	3
MBUGWE	night	tiku	23
MBUGWE	new	mpea	9
MBUGWE	name	ina	1
MBUGWE	you	we	3
MBUGWE	hand	kono	3
MBUGWE	full	iTola	3
MBUGWE	louse	poti	4
SEKIYANI	one	votE	18
SEKIYANI	two	mba	1
SEKIYANI	person	mo	5
SEKIYANI	fish	ambi	6
SEKIYANI	dog	mbwE	3
SEKIYANI	tree	yeTi	3
SEKIYANI	leaf	mbolu	6
SEKIYANI	skin	kondo	1
SEKIYANI	blood	mEkiyo	11
SEKIYANI	bone	yeso	12
SEKIYANI	horn	sebo	3
SEKIYANI	ear	to	2
SEKIYANI	eye	si	4
SEKIYANI	nose	dyoyi	11
SEKIYANI	tooth	so	1
SEKIYANI	tongue	demu	2
SEKIYANI	knee	bo	7
SEKIYANI	breasts	mEdi	2
SEKIYANI	liver	vu	4
SEKIYANI	drink	noto	5
SEKIYANI	see	yEno	2
SEKIYANI	hear	yoko	6
SEKIYANI	die	wE	5
SEKIYANI	come	viko	3
SEKIYANI	sun	vyosa	12
SEKIYANI	star	njasanu	10
SEKIYANI	water	duku	11
SEKIYANI	stone	tadi	5
SEKIYANI	fire	vyolu	26
SEKIYANI	path	nje	4
SEKIYANI	mountain	beko	6
SEKIYANI	night	Tu	23
SEKIYANI	new	kyawE	3
SEKIYANI	name	no	4
SEKIYANI	full	kondo	2
SEKIYANI	louse	nyino	10
LELA	one	Tin	15
LELA	one	TiN	15
LELA	two	ile	1
LELA	two	il3	1
LELA	person	n3To	2
LELA	person	nEt3	7
LELA	fish	gEnE	8
LELA	dog	omo	3
LELA	tree	TE	3
LELA	leaf	va	6
LELA	skin	wEdE	1
LELA	blood	hib3	21
LELA	bone	tElE	9
LELA	horn	kare	11
LELA	ear	Ton	2
LELA	eye	is3	9
LELA	nose	wen	9
LELA	tooth	nin3	11
LELA	tongue	reme	2
LELA	knee	rwin	5
LELA	breasts	don	5
LELA	liver	dEbE	5
LELA	drink	so	5
LELA	see	hEnE	4
LELA	hear	hoNgo	3
LELA	die	we	5
LELA	die	w3	5
LELA	come	noka	10
LELA	sun	hwen	7
LELA	sun	hwe	7
LELA	star	kyeba	59
LELA	water	ho	2
LELA	stone	tare	5
LELA	fire	hwela	1
LELA	path	lEve	16
LELA	mountain	sEme	11
LELA	night	Topo	23
LELA	new	poy3	3
LELA	name	din3	1
LELA	hand	koma	3
LELA	full	hyeu	26
LELA	full	hyo	26
LELA	louse	korkoto	14
BENDEGHE	one	j3d	17
BENDEGHE	two	baE	1
BENDEGHE	person	nE	7
BENDEGHE	fish	si	4
BENDEGHE	dog	jo	4
BENDEGHE	tree	ti	3
BENDEGHE	leaf	jE	14
BENDEGHE	skin	gu	1
BENDEGHE	blood	y3N	8
BENDEGHE	bone	k3b	13
BENDEGHE	horn	baN	4
BENDEGHE	ear	tuN	2
BENDEGHE	eye	yir	2
BENDEGHE	nose	mi	3
BENDEGHE	tooth	yiN	11
BENDEGHE	tongue	r3bbE	2
BENDEGHE	knee	r3N	5
BENDEGHE	breasts	bE	3
BENDEGHE	liver	jiN	7
BENDEGHE	drink	wo	1
BENDEGHE	see	yEn	2
BENDEGHE	hear	yug	6
BENDEGHE	die	kpo	2
BENDEGHE	come	bag	3
BENDEGHE	sun	juE	1
BENDEGHE	star	runandu	2
BENDEGHE	water	yib	6
BENDEGHE	stone	taE	5
BENDEGHE	fire	gun	12
BENDEGHE	path	ba	8
BENDEGHE	mountain	guE	1
BENDEGHE	night	ty	23
BENDEGHE	new	fE	3
BENDEGHE	name	biN	7
BENDEGHE	hand	bo	4
BENDEGHE	full	suE	9
BENDEGHE	louse	b3	4
PONGU	I	gem	1
PONGU	I	g3n	1
PONGU	we	g3tu	3
PONGU	one	hi	15
PONGU	two	rEnu	6
PONGU	person	tu	3
PONGU	fish	TiTo	7
PONGU	dog	wa	3
PONGU	leaf	3mb3	5
PONGU	skin	tutu	1
PONGU	blood	hyi	18
PONGU	bone	ufu	13
PONGU	ear	TEbyE	4
PONGU	eye	riSi	9
PONGU	nose	inranu	8
PONGU	tooth	r3y3	9
PONGU	tongue	ryEtu	2
PONGU	knee	r33r33	27
PONGU	breasts	sub3	3
PONGU	liver	swabwa	12
PONGU	drink	swo	5
PONGU	see	daya	2
PONGU	see	huw3g3	12
PONGU	hear	SEragyE	22
PONGU	die	tu	2
PONGU	come	wuTi	3
PONGU	come	Tva	3
PONGU	sun	hwE	7
PONGU	star	gwasu	13
PONGU	water	m3n3	1
PONGU	stone	tari	5
PONGU	fire	ra	1
PONGU	path	uwa	12
PONGU	mountain	undu	10
PONGU	night	gyita	12
PONGU	new	fwo	3
PONGU	name	Zy3	1
PONGU	you	ga	6
PONGU	hand	ara	7
TUNEN	one	motE	3
TUNEN	two	fandE	1
TUNEN	person	ond	2
TUNEN	person	End	2
TUNEN	fish	ofo	6
TUNEN	dog	mo	3
TUNEN	tree	lE	5
TUNEN	skin	yof	4
TUNEN	blood	noN	8
TUNEN	bone	yuh	12
TUNEN	horn	ndoN	8
TUNEN	ear	lu	3
TUNEN	eye	is	9
TUNEN	eye	3s	9
TUNEN	nose	on	8
TUNEN	tooth	i5	4
TUNEN	tooth	35	4
TUNEN	tongue	bomb	9
TUNEN	knee	ma5	23
TUNEN	breasts	lomb	3
TUNEN	liver	53	8
TUNEN	drink	5a	5
TUNEN	see	En	4
TUNEN	die	w3	5
TUNEN	come	hul	11
TUNEN	sun	otot	4
TUNEN	star	sEnT	7
TUNEN	water	nif	10
TUNEN	stone	mok	10
TUNEN	fire	w3	2
TUNEN	path	nom	5
TUNEN	mountain	ma	5
TUNEN	night	lu	2
TUNEN	name	i5	1
TUNEN	name	35	1
TUNEN	hand	kat	3
TUNEN	louse	in3	3
CISHINGINI	I	3mu	1
CISHINGINI	we	3cu	12
CISHINGINI	one	iya	17
CISHINGINI	two	irE	1
CISHINGINI	person	v3ma	9
CISHINGINI	fish	3s3r3	13
CISHINGINI	dog	mus3	3
CISHINGINI	tree	udaNga	13
CISHINGINI	leaf	3vu7u	7
CISHINGINI	skin	ukwa	1
CISHINGINI	blood	mpasa	13
CISHINGINI	bone	EtElE	9
CISHINGINI	horn	avana	20
CISHINGINI	ear	uc3vu	7
CISHINGINI	eye	lyusu	9
CISHINGINI	nose	vunu	7
CISHINGINI	tooth	aNga	8
CISHINGINI	tongue	elencu	2
CISHINGINI	knee	3lu	5
CISHINGINI	breasts	mani	2
CISHINGINI	liver	as3vu	15
CISHINGINI	drink	sowo	5
CISHINGINI	see	EnE	4
CISHINGINI	hear	uwa	10
CISHINGINI	die	kuw3	2
CISHINGINI	come	t3w3	7
CISHINGINI	sun	urana	16
CISHINGINI	star	talyo7o	57
CISHINGINI	water	mini	1
CISHINGINI	stone	atali	5
CISHINGINI	fire	ulyo	1
CISHINGINI	path	uz3b3	24
CISHINGINI	mountain	masasa	5
CISHINGINI	night	ayi	15
CISHINGINI	new	sa7avu	17
CISHINGINI	name	ala	2
CISHINGINI	you	3du	10
CISHINGINI	hand	ukyErE	7
CISHINGINI	full	tapu	12
CISHINGINI	louse	kurukuta	14
ROR	I	3m	1
ROR	I	mE	1
ROR	we	in	7
ROR	one	C3n	15
ROR	two	T3r	1
ROR	person	nEt	7
ROR	fish	ujan	4
ROR	dog	uo7	24
ROR	tree	ute	3
ROR	leaf	uran	6
ROR	skin	uka7	1
ROR	blood	3mhy3	17
ROR	bone	uSar	13
ROR	horn	ukar	11
ROR	ear	uto	2
ROR	eye	3ris	9
ROR	nose	3rswa	18
ROR	tooth	unin	11
ROR	tongue	3lem	2
ROR	knee	3rjw3n	5
ROR	breasts	3rdE	22
ROR	drink	3swa	5
ROR	see	3mhyan	2
ROR	hear	3thog	3
ROR	die	3tmar	8
ROR	come	hanE	11
ROR	sun	3rho	15
ROR	star	urEgEr	58
ROR	water	3mb3	1
ROR	stone	itar	5
ROR	stone	3rta7ar	5
ROR	fire	ura	1
ROR	path	uf3n	8
ROR	mountain	3lor	19
ROR	night	3mgy3p	33
ROR	new	po7o	3
ROR	name	3rdim	1
ROR	you	bo	3
ROR	hand	ekom	4
ROR	full	S3g	41
ROR	louse	ukorkoto	14
KWANGA_1	I	mene	1
KWANGA_1	we	aCi	12
KWANGA_1	person	nu	7
KWANGA_1	fish	di	4
KWANGA_1	dog	bwa	3
KWANGA_1	tree	tondo	6
KWANGA_1	leaf	limuna	25
KWANGA_1	skin	tumba	1
KWANGA_1	blood	5iNga	8
KWANGA_1	bone	fuba	4
KWANGA_1	horn	naka	6
KWANGA_1	ear	twi	2
KWANGA_1	eye	tiyo	2
KWANGA_1	nose	yulu	10
KWANGA_1	tooth	eyo	11
KWANGA_1	tongue	limi	2
KWANGA_1	knee	nwi	3
KWANGA_1	breasts	ele	3
KWANGA_1	liver	uli	5
KWANGA_1	drink	nwa	1
KWANGA_1	see	mona	4
KWANGA_1	hear	yupa	6
KWANGA_1	die	fa	3
KWANGA_1	come	iya	6
KWANGA_1	sun	ywa	7
KWANGA_1	star	tuNgweti	5
KWANGA_1	water	eyi	6
KWANGA_1	stone	we	10
KWANGA_1	fire	lilo	10
KWANGA_1	path	dila	3
KWANGA_1	night	siku	4
KWANGA_1	name	tina	1
KWANGA_1	you	wene	3
KWANGA_1	hand	ka	3
KWANGA_1	louse	na	7
ESAN	I	i	3
ESAN	we	man	7
ESAN	one	okpa	8
ESAN	two	eva	1
ESAN	person	oria	13
ESAN	dog	awa	3
ESAN	tree	oran	9
ESAN	leaf	ebe	6
ESAN	blood	aranlen	33
ESAN	bone	ugue	13
ESAN	horn	ukhan	12
ESAN	ear	eho	1
ESAN	eye	Elo	13
ESAN	nose	ihue	8
ESAN	tooth	akon	6
ESAN	tongue	olamen	2
ESAN	knee	iguenoe	11
ESAN	breasts	ikpiwenlen	18
ESAN	liver	obhen	35
ESAN	drink	muon	2
ESAN	drink	da	5
ESAN	drink	hon	5
ESAN	see	daghe	3
ESAN	see	mien	4
ESAN	hear	hon	5
ESAN	die	yu	2
ESAN	die	ghu	2
ESAN	die	dokin	12
ESAN	come	ne	10
ESAN	sun	evonlen	7
ESAN	star	ahian	11
ESAN	water	men	1
ESAN	stone	udo	5
ESAN	stone	okuta	9
ESAN	fire	eranlen	16
ESAN	path	ofan	8
ESAN	night	ason	24
ESAN	new	oyie	28
ESAN	you	ebha	3
ESAN	hand	abo	4
ESAN	full	vuole	19
ESAN	louse	iru	18
IMPFONDO	one	yo	17
IMPFONDO	two	biba	1
IMPFONDO	person	to	3
IMPFONDO	fish	swe	3
IMPFONDO	dog	mva	3
IMPFONDO	tree	mwete	3
IMPFONDO	leaf	caNgu	6
IMPFONDO	skin	nje	3
IMPFONDO	skin	yio	4
IMPFONDO	blood	loNgo	7
IMPFONDO	bone	Nkua	13
IMPFONDO	horn	ceke	3
IMPFONDO	ear	tuyi	2
IMPFONDO	eye	yo	2
IMPFONDO	nose	lo	10
IMPFONDO	tooth	no	3
IMPFONDO	tongue	leu	2
IMPFONDO	knee	boNgo	1
IMPFONDO	breasts	bEle	3
IMPFONDO	liver	bale	5
IMPFONDO	drink	mwa	1
IMPFONDO	see	ayEni	2
IMPFONDO	hear	aoki	1
IMPFONDO	die	ewei	5
IMPFONDO	come	yaka	6
IMPFONDO	sun	moi	5
IMPFONDO	star	bazibasanza	39
IMPFONDO	water	mai	1
IMPFONDO	stone	bEke	10
IMPFONDO	fire	ya	4
IMPFONDO	path	nzela	3
IMPFONDO	mountain	kozi	1
IMPFONDO	night	tu	23
IMPFONDO	new	sika	1
IMPFONDO	name	Nkombo	5
IMPFONDO	hand	5aka	3
IMPFONDO	full	etondi	8
IMPFONDO	louse	mvuwa	23
AKE	I	amu	1
AKE	we	ani	6
AKE	one	iNgya	13
AKE	two	ya	1
AKE	person	bebe	1
AKE	fish	iwE	3
AKE	dog	igu	1
AKE	tree	ikwe	21
AKE	leaf	du	14
AKE	skin	ikpa	1
AKE	blood	miSe	11
AKE	bone	kufo	13
AKE	horn	akwe	21
AKE	ear	kuto	2
AKE	eye	iyi	2
AKE	nose	ika	25
AKE	tooth	amba	14
AKE	tongue	olE	2
AKE	knee	Ngbulu	6
AKE	breasts	ambe	3
AKE	liver	akyoN	16
AKE	drink	wa	1
AKE	see	ze	3
AKE	hear	vo	10
AKE	die	fo	3
AKE	come	ba	3
AKE	sun	onnE	11
AKE	star	sundiri	13
AKE	water	imbi	1
AKE	stone	ripyo	36
AKE	fire	owe	2
AKE	path	oke	15
AKE	mountain	iNgi	4
AKE	night	out	23
AKE	new	yiwa	3
AKE	name	ri	1
AKE	you	aNo	11
AKE	hand	taplabwa	13
AKE	louse	lele	12
AKE	louse	Sima	20
EFAI	I	ami	1
EFAI	we	ayit	4
EFAI	one	siN	15
EFAI	two	iba	1
EFAI	person	NwE	7
EFAI	fish	yak	17
EFAI	dog	bua	3
EFAI	tree	ti	3
EFAI	leaf	faN	6
EFAI	skin	kporide	1
EFAI	blood	kp3ra	5
EFAI	bone	kpo	13
EFAI	horn	nuk	6
EFAI	ear	toN	2
EFAI	eye	5e	1
EFAI	nose	buro	7
EFAI	tooth	die	15
EFAI	tongue	doi	2
EFAI	knee	doN	9
EFAI	breasts	bE	3
EFAI	drink	NwoN	1
EFAI	see	kit	1
EFAI	die	kpa	2
EFAI	come	di	5
EFAI	sun	tin	9
EFAI	star	fioN	11
EFAI	water	moN	1
EFAI	stone	tayi	5
EFAI	fire	kaN	12
EFAI	path	fafaedigi	32
EFAI	mountain	bot	6
EFAI	night	tireye	6
EFAI	new	nyafa	5
EFAI	name	yin	1
EFAI	you	afE	3
EFAI	hand	kaubok	3
EFAI	louse	daN	6
AMASI	one	mwo7	3
AMASI	two	fyE	1
AMASI	person	li	14
AMASI	fish	S3	4
AMASI	dog	bu	3
AMASI	tree	zoli	2
AMASI	leaf	fu	6
AMASI	skin	gub	1
AMASI	blood	kin	5
AMASI	bone	xwu	13
AMASI	horn	dwoN	8
AMASI	ear	to	2
AMASI	eye	xo	9
AMASI	nose	Z3	13
AMASI	tooth	SwoN	1
AMASI	tongue	name	3
AMASI	knee	5wuy	4
AMASI	breasts	bEn	3
AMASI	liver	biye	5
AMASI	drink	Nwo	1
AMASI	see	ze	3
AMASI	hear	zele	9
AMASI	die	ku	2
AMASI	come	Z37E	2
AMASI	sun	tam3z3	2
AMASI	star	ontom	19
AMASI	water	mwo	1
AMASI	stone	tie	5
AMASI	fire	xwi	2
AMASI	path	gi	11
AMASI	mountain	kwon	1
AMASI	new	fe	3
AMASI	name	kum	5
AMASI	hand	bwe	4
AMASI	full	suwE	9
AMASI	louse	ti	8
NDEMLI	one	moho	3
NDEMLI	two	ifE	1
NDEMLI	person	wE	6
NDEMLI	fish	su	4
NDEMLI	dog	bo	3
NDEMLI	tree	yi	10
NDEMLI	blood	Tima	1
NDEMLI	ear	toN	2
NDEMLI	eye	hi	4
NDEMLI	nose	yE	7
NDEMLI	tooth	soN	1
NDEMLI	tongue	lwamli	2
NDEMLI	breasts	bun	3
NDEMLI	drink	no	5
NDEMLI	see	boN	4
NDEMLI	hear	yo	6
NDEMLI	die	ku	2
NDEMLI	come	to	7
NDEMLI	sun	CuE	1
NDEMLI	star	CEnjin	42
NDEMLI	water	dibi	5
NDEMLI	stone	tE	5
NDEMLI	fire	wiiT	2
NDEMLI	path	Ngwanji	8
NDEMLI	mountain	kohoni	1
NDEMLI	night	to7a	23
NDEMLI	new	fe	3
NDEMLI	name	dindi	1
NDEMLI	hand	bo	4
NDEMLI	louse	ti	8
LABIR	one	moxo7	3
LABIR	two	bar	1
LABIR	person	ma	5
LABIR	fish	nji	2
LABIR	dog	nuwa	3
LABIR	tree	Ngun	7
LABIR	leaf	nvuxu	8
LABIR	skin	Ngubu	1
LABIR	blood	kila	5
LABIR	bone	mum	5
LABIR	horn	njub	7
LABIR	ear	kidi	2
LABIR	eye	m3Si	9
LABIR	nose	lul	10
LABIR	tooth	miyin	11
LABIR	tongue	lasa	2
LABIR	knee	kw3l3N	6
LABIR	breasts	kyupra	4
LABIR	liver	bali	5
LABIR	drink	no	5
LABIR	see	s3n3	4
LABIR	hear	w3x3	10
LABIR	die	wo	5
LABIR	come	yo	6
LABIR	sun	m3sa	2
LABIR	star	lebr	9
LABIR	water	mur	1
LABIR	stone	t3l	5
LABIR	fire	b3sa	6
LABIR	path	nj3r	4
LABIR	mountain	t3l	10
LABIR	night	duxu	23
LABIR	new	Sabi	17
LABIR	name	5in	1
LABIR	hand	vuxu	4
LABIR	full	w3lku5En	35
LABIR	louse	kwakwata	14
OGBRONUAGUM	one	onini	6
OGBRONUAGUM	two	iyalu	1
OGBRONUAGUM	person	3me	12
OGBRONUAGUM	fish	en3	8
OGBRONUAGUM	dog	35oxo	20
OGBRONUAGUM	tree	ore5	9
OGBRONUAGUM	leaf	adi5a	16
OGBRONUAGUM	blood	3rimi	1
OGBRONUAGUM	bone	okpo	13
OGBRONUAGUM	horn	iwali	25
OGBRONUAGUM	ear	oro	3
OGBRONUAGUM	eye	3misi	9
OGBRONUAGUM	nose	ijonu	8
OGBRONUAGUM	tooth	ona5	11
OGBRONUAGUM	tongue	inem	3
OGBRONUAGUM	knee	Ekaruowo	18
OGBRONUAGUM	breasts	amama	2
OGBRONUAGUM	drink	puwo	1
OGBRONUAGUM	see	mi	4
OGBRONUAGUM	hear	nyana	8
OGBRONUAGUM	die	mu	8
OGBRONUAGUM	come	tu	7
OGBRONUAGUM	sun	3kojo	29
OGBRONUAGUM	star	Ena5	48
OGBRONUAGUM	water	amu	1
OGBRONUAGUM	stone	Ena	5
OGBRONUAGUM	fire	a5a	14
OGBRONUAGUM	path	ete	9
OGBRONUAGUM	mountain	igu	4
OGBRONUAGUM	night	du	23
OGBRONUAGUM	new	omom	27
OGBRONUAGUM	name	ede	1
OGBRONUAGUM	hand	ara	7
OGBRONUAGUM	full	munjo	1
OGBRONUAGUM	louse	egu	13
HLUBI	I	mna	1
HLUBI	we	thina	2
HLUBI	one	5e	5
HLUBI	two	mbini	1
HLUBI	person	ntu	2
HLUBI	fish	tLanzi	27
HLUBI	dog	ja	4
HLUBI	tree	thi	3
HLUBI	leaf	gabi	1
HLUBI	skin	khumba	1
HLUBI	blood	gazi	10
HLUBI	bone	thambo	16
HLUBI	horn	phondo	35
HLUBI	ear	dLebe	4
HLUBI	eye	Lo	13
HLUBI	nose	pumlo	7
HLUBI	tooth	zi5o	4
HLUBI	tongue	lwimi	2
HLUBI	knee	dolo	9
HLUBI	breasts	bele	3
HLUBI	liver	bindi	5
HLUBI	drink	nath	5
HLUBI	see	bon	4
HLUBI	hear	v	10
HLUBI	die	f	3
HLUBI	come	z	2
HLUBI	sun	laNa	26
HLUBI	star	kwekwezi	8
HLUBI	water	nzi	10
HLUBI	stone	tye	5
HLUBI	fire	lilo	10
HLUBI	path	dLela	3
HLUBI	mountain	ntaba	3
HLUBI	night	suku	4
HLUBI	new	nCa	5
HLUBI	name	gama	5
HLUBI	you	wena	3
HLUBI	hand	andLa	5
HLUBI	full	wele	19
HLUBI	full	gwele	19
HLUBI	louse	ntwala	7
ANIB	I	inbo	2
ANIB	we	tot	15
ANIB	one	iyiN	17
ANIB	two	ihan	1
ANIB	person	unEt	7
ANIB	fish	ahwe	3
ANIB	dog	iyu	11
ANIB	tree	ikon	22
ANIB	leaf	amvan	5
ANIB	skin	ukwa	1
ANIB	blood	ayi	12
ANIB	bone	ukup	13
ANIB	horn	inTom	8
ANIB	ear	utoN	2
ANIB	eye	iyis	9
ANIB	nose	inver	14
ANIB	tooth	i5in	11
ANIB	tongue	ilEm	2
ANIB	knee	igburun	6
ANIB	breasts	iyas	24
ANIB	liver	inson	22
ANIB	drink	so	5
ANIB	see	to	10
ANIB	hear	wo	10
ANIB	die	iku	2
ANIB	sun	arig	22
ANIB	star	nkyEt	20
ANIB	water	misid	1
ANIB	stone	tita	5
ANIB	fire	wur	2
ANIB	path	ankin	8
ANIB	mountain	igbo	1
ANIB	night	atug	23
ANIB	new	ihas	3
ANIB	name	insak	1
ANIB	you	wo	3
ANIB	hand	wok	4
ANIB	louse	5anito	7
CINDA_1	one	ind3	19
CINDA_1	two	iri3	1
CINDA_1	person	ga	6
CINDA_1	fish	rigo	19
CINDA_1	dog	awa	3
CINDA_1	leaf	mombwa	5
CINDA_1	skin	tEk3	1
CINDA_1	blood	hyE	18
CINDA_1	bone	oNkp3	13
CINDA_1	horn	nwohi	31
CINDA_1	ear	tombE	2
CINDA_1	eye	iSi7u	9
CINDA_1	nose	no	17
CINDA_1	tooth	yinE	11
CINDA_1	tongue	Eri	2
CINDA_1	knee	gur3Ngu	6
CINDA_1	breasts	sub3	3
CINDA_1	drink	Eswa	5
CINDA_1	see	hyana	2
CINDA_1	hear	hog	3
CINDA_1	die	w3	5
CINDA_1	come	gwE7Em	14
CINDA_1	sun	ho	1
CINDA_1	star	raNgwanE	25
CINDA_1	water	m3ni	1
CINDA_1	stone	tarE	5
CINDA_1	fire	ra	1
CINDA_1	path	nE	17
CINDA_1	mountain	S3mmo	11
CINDA_1	night	gyEta	12
CINDA_1	new	upwo	3
CINDA_1	name	iZi	1
CINDA_1	louse	ragEta	9
NDUN	I	mE	1
NDUN	we	eti	3
NDUN	one	yeri	17
NDUN	two	faN	1
NDUN	person	ener	7
NDUN	fish	ampali	6
NDUN	dog	ampumpwa	3
NDUN	tree	uhwon	22
NDUN	leaf	uzo	13
NDUN	skin	uho	1
NDUN	blood	memiN	11
NDUN	bone	ukup	13
NDUN	horn	anshem	7
NDUN	ear	uto	2
NDUN	eye	kyElezo	21
NDUN	nose	infos	14
NDUN	tooth	u5ini	11
NDUN	tongue	arEm	2
NDUN	knee	ukwalak	6
NDUN	breasts	epi	3
NDUN	liver	ufaNleyi	46
NDUN	drink	gbon	1
NDUN	see	yak	2
NDUN	hear	toNis	7
NDUN	die	kwE	2
NDUN	come	yek	6
NDUN	sun	ulom	24
NDUN	star	agwar	6
NDUN	water	makuri	1
NDUN	stone	faN	7
NDUN	fire	ira	1
NDUN	path	nkimsel	50
NDUN	mountain	ifyal	6
NDUN	night	atuk	23
NDUN	new	fayi	3
NDUN	name	eres	15
NDUN	you	zo	7
NDUN	hand	upok	4
NDUN	louse	akwara	14
MPUONO	I	me	1
MPUONO	we	biu	13
MPUONO	one	mo	3
MPUONO	two	biele	1
MPUONO	person	uru	13
MPUONO	fish	bili	5
MPUONO	dog	bwa	3
MPUONO	tree	bana	22
MPUONO	leaf	culijwiri	23
MPUONO	skin	bana	1
MPUONO	blood	kila	5
MPUONO	bone	fa	6
MPUONO	horn	bwo	22
MPUONO	ear	cui	2
MPUONO	eye	iu	9
MPUONO	nose	bwomo	6
MPUONO	tooth	inu	4
MPUONO	tongue	limu	2
MPUONO	knee	bwo	7
MPUONO	breasts	biolo	3
MPUONO	liver	nso	22
MPUONO	drink	nwa	1
MPUONO	see	mono	4
MPUONO	hear	yuili	6
MPUONO	die	fa	3
MPUONO	come	ya	6
MPUONO	sun	li	26
MPUONO	star	pulumwaru	30
MPUONO	water	nia	10
MPUONO	stone	kwono	17
MPUONO	fire	ba	6
MPUONO	path	zila	3
MPUONO	mountain	bio	6
MPUONO	night	fiba	18
MPUONO	new	yani	12
MPUONO	name	kuma	5
MPUONO	you	nze	7
MPUONO	hand	kwo	3
MPUONO	full	wula	19
MPUONO	louse	sina	3
ENWANG	I	ami	1
ENWANG	we	ayin	4
ENWANG	one	siN	15
ENWANG	two	iba	1
ENWANG	person	wu	6
ENWANG	fish	yak	17
ENWANG	dog	va	3
ENWANG	tree	ti	3
ENWANG	leaf	faN	6
ENWANG	skin	pE	1
ENWANG	blood	p3ra	29
ENWANG	bone	po	6
ENWANG	horn	dok	8
ENWANG	ear	toN	2
ENWANG	eye	5i	1
ENWANG	nose	bugu	7
ENWANG	tooth	di	15
ENWANG	tongue	dElei	2
ENWANG	knee	loN	5
ENWANG	breasts	bE	3
ENWANG	drink	NwoN	1
ENWANG	see	kit	1
ENWANG	die	pa	3
ENWANG	come	di	5
ENWANG	sun	tin	9
ENWANG	star	tatafioN	11
ENWANG	water	moN	1
ENWANG	stone	tigE	5
ENWANG	fire	kaN	12
ENWANG	path	faN	8
ENWANG	mountain	bot	6
ENWANG	night	leji	24
ENWANG	new	njafa	5
ENWANG	name	yin	1
ENWANG	you	afi	3
ENWANG	hand	Ekaubok	3
ENWANG	full	ayoro	6
ENWANG	louse	daN	6
YAKA_yaf	I	mene	1
YAKA_yaf	we	beto	13
YAKA_yaf	one	mosi	3
YAKA_yaf	two	ola	1
YAKA_yaf	person	tu	3
YAKA_yaf	fish	cema	4
YAKA_yaf	fish	gola	18
YAKA_yaf	dog	bwa	3
YAKA_yaf	tree	ti	3
YAKA_yaf	leaf	kaya	1
YAKA_yaf	skin	utu	1
YAKA_yaf	blood	eNga	7
YAKA_yaf	bone	hisi	6
YAKA_yaf	horn	seNgo	3
YAKA_yaf	ear	tu	2
YAKA_yaf	eye	isu	9
YAKA_yaf	nose	bombo	6
YAKA_yaf	tooth	inu	4
YAKA_yaf	tongue	laki	2
YAKA_yaf	knee	bNgo	1
YAKA_yaf	knee	pfokula	6
YAKA_yaf	breasts	yeno	3
YAKA_yaf	liver	tika	6
YAKA_yaf	drink	nwa	1
YAKA_yaf	drink	kubula	6
YAKA_yaf	see	mona	4
YAKA_yaf	see	tala	10
YAKA_yaf	hear	yuka	6
YAKA_yaf	hear	wa	10
YAKA_yaf	die	fwa	3
YAKA_yaf	come	kusa	2
YAKA_yaf	sun	Ngamba	7
YAKA_yaf	sun	taNgwa	14
YAKA_yaf	star	themuthemu	37
YAKA_yaf	water	amba	1
YAKA_yaf	stone	tadi	5
YAKA_yaf	fire	mbawu	3
YAKA_yaf	path	ncila	3
YAKA_yaf	mountain	oNgo	1
YAKA_yaf	night	kolo	5
YAKA_yaf	night	phipha	18
YAKA_yaf	new	pha	3
YAKA_yaf	name	zina	1
YAKA_yaf	you	Nge	5
YAKA_yaf	you	Ngeyi	5
YAKA_yaf	hand	oko	4
YAKA_yaf	full	basa	27
YAKA_yaf	louse	cina	3
LOPA	one	kin3	2
LOPA	two	s373	5
LOPA	person	humwa	9
LOPA	fish	kiSi	23
LOPA	dog	vavi	3
LOPA	tree	S3	11
LOPA	leaf	fwa	6
LOPA	skin	yagu	1
LOPA	blood	NoroN	8
LOPA	bone	iNg3	13
LOPA	horn	gy3	19
LOPA	ear	to	2
LOPA	eye	ombi	10
LOPA	nose	horo	18
LOPA	tooth	yef3	11
LOPA	tongue	rimiya	2
LOPA	knee	kunarugu	6
LOPA	breasts	hiNga	3
LOPA	liver	ya	13
LOPA	drink	gun	1
LOPA	see	mato	4
LOPA	hear	yom	6
LOPA	come	yana	6
LOPA	sun	gwi	7
LOPA	star	geNgiSi	25
LOPA	water	mi	1
LOPA	stone	tar3	5
LOPA	fire	la	1
LOPA	path	SenakwaTar3	42
LOPA	mountain	yam	9
LOPA	night	ira	22
LOPA	new	hahu	17
LOPA	name	hin3	1
LOPA	hand	tahapar3	19
LOPA	louse	koropata	14
OLULUMO_IKOM	I	ami	1
OLULUMO_IKOM	I	ami	1
OLULUMO_IKOM	we	ayu	4
OLULUMO_IKOM	we	awul	8
OLULUMO_IKOM	one	wunE	1
OLULUMO_IKOM	one	NonE	6
OLULUMO_IKOM	two	bafa	1
OLULUMO_IKOM	two	afa	1
OLULUMO_IKOM	person	oni	7
OLULUMO_IKOM	person	oni	7
OLULUMO_IKOM	fish	etimani	9
OLULUMO_IKOM	fish	etinmani	9
OLULUMO_IKOM	dog	Egba	3
OLULUMO_IKOM	dog	Egba	3
OLULUMO_IKOM	tree	keti	3
OLULUMO_IKOM	tree	keti	3
OLULUMO_IKOM	leaf	rowa	6
OLULUMO_IKOM	leaf	Tano	6
OLULUMO_IKOM	skin	EkpaTu	1
OLULUMO_IKOM	skin	Ekpa	1
OLULUMO_IKOM	blood	mayi	12
OLULUMO_IKOM	blood	manTi	28
OLULUMO_IKOM	bone	kEkiba	13
OLULUMO_IKOM	bone	kEkibo	13
OLULUMO_IKOM	horn	eTixa	3
OLULUMO_IKOM	horn	ifuxo	36
OLULUMO_IKOM	ear	kotu	2
OLULUMO_IKOM	ear	kotuN	2
OLULUMO_IKOM	eye	TEnE	6
OLULUMO_IKOM	eye	TEnno	6
OLULUMO_IKOM	nose	nmol	3
OLULUMO_IKOM	nose	ramaraTu	21
OLULUMO_IKOM	tooth	rEsa	5
OLULUMO_IKOM	tooth	rEsalo	5
OLULUMO_IKOM	tongue	romya	2
OLULUMO_IKOM	tongue	rEmilE	2
OLULUMO_IKOM	knee	redu	8
OLULUMO_IKOM	knee	redu	8
OLULUMO_IKOM	breasts	rEba	3
OLULUMO_IKOM	breasts	rEba	3
OLULUMO_IKOM	drink	No	5
OLULUMO_IKOM	drink	No	5
OLULUMO_IKOM	see	jE	3
OLULUMO_IKOM	see	ffE	4
OLULUMO_IKOM	see	nuNo	4
OLULUMO_IKOM	hear	dimo	7
OLULUMO_IKOM	hear	fuxE	14
OLULUMO_IKOM	die	ba	3
OLULUMO_IKOM	die	ba	3
OLULUMO_IKOM	come	wu	3
OLULUMO_IKOM	come	wo	3
OLULUMO_IKOM	sun	rui	10
OLULUMO_IKOM	sun	royi	10
OLULUMO_IKOM	star	edidore	27
OLULUMO_IKOM	star	EiNku	49
OLULUMO_IKOM	water	mani	1
OLULUMO_IKOM	water	mani	1
OLULUMO_IKOM	stone	rEta	5
OLULUMO_IKOM	stone	rEta	5
OLULUMO_IKOM	fire	rokun	12
OLULUMO_IKOM	fire	ruku	18
OLULUMO_IKOM	path	Et3ma	10
OLULUMO_IKOM	path	Eyo	25
OLULUMO_IKOM	mountain	kekul	1
OLULUMO_IKOM	mountain	rokuku	4
OLULUMO_IKOM	night	To	23
OLULUMO_IKOM	night	To	23
OLULUMO_IKOM	new	ojE	6
OLULUMO_IKOM	new	ojEn	6
OLULUMO_IKOM	name	rir3nna	1
OLULUMO_IKOM	name	rednno	1
OLULUMO_IKOM	you	awu	3
OLULUMO_IKOM	you	awu	3
OLULUMO_IKOM	full	reTuxi	39
OLULUMO_IKOM	full	oyuk	40
OLULUMO_IKOM	louse	Eda	6
OLULUMO_IKOM	louse	Era	12
UHAMI	I	mE	1
UHAMI	we	maE	7
UHAMI	two	va	1
UHAMI	fish	fE	11
UHAMI	dog	bua	3
UHAMI	tree	Sa	11
UHAMI	leaf	bi	6
UHAMI	skin	si	5
UHAMI	blood	zE	1
UHAMI	horn	kpani	12
UHAMI	ear	so	1
UHAMI	eye	ru	7
UHAMI	nose	su	8
UHAMI	tooth	ko	6
UHAMI	tongue	domi	2
UHAMI	liver	xuo	37
UHAMI	drink	yo	3
UHAMI	see	minE	4
UHAMI	hear	huo	5
UHAMI	die	gu	2
UHAMI	water	mE	1
UHAMI	stone	gba	10
UHAMI	night	duzi	23
UHAMI	new	fa	3
UHAMI	name	va	7
UHAMI	hand	bo	4
UHAMI	full	vo	7
UHAMI	louse	ri	18
BANGALA	I	Ngai	2
BANGALA	we	bisu	13
BANGALA	one	ko	2
BANGALA	two	bali	1
BANGALA	two	de	3
BANGALA	person	tu	3
BANGALA	fish	si	4
BANGALA	dog	bwa	3
BANGALA	tree	te	3
BANGALA	leaf	kasa	1
BANGALA	skin	kpoto	1
BANGALA	skin	poso	1
BANGALA	blood	kira	5
BANGALA	blood	kila	5
BANGALA	bone	kua	13
BANGALA	horn	sEkE	3
BANGALA	horn	gbaNga	21
BANGALA	ear	sikiyo	1
BANGALA	eye	iso	9
BANGALA	eye	isu	9
BANGALA	nose	soNgo	8
BANGALA	tooth	Eno	4
BANGALA	tooth	pEmbE	14
BANGALA	tongue	dada	2
BANGALA	tongue	Edada	2
BANGALA	knee	boloNgo	1
BANGALA	knee	digba	9
BANGALA	breasts	panzi	3
BANGALA	breasts	pEnjE	3
BANGALA	liver	fwa	5
BANGALA	drink	mila	2
BANGALA	drink	mEla	2
BANGALA	see	muna	4
BANGALA	see	mEna	4
BANGALA	hear	uka	1
BANGALA	die	kufa	2
BANGALA	come	ia	6
BANGALA	come	uta	7
BANGALA	sun	muni	5
BANGALA	sun	mui	5
BANGALA	star	minzoto	13
BANGALA	star	yoNgi	25
BANGALA	water	mai	1
BANGALA	stone	baNga	6
BANGALA	stone	bugu	10
BANGALA	fire	moto	9
BANGALA	path	zero	3
BANGALA	mountain	umba	3
BANGALA	night	bitima	25
BANGALA	night	butu	25
BANGALA	new	sika	1
BANGALA	name	kombo	5
BANGALA	you	yo	9
BANGALA	hand	boko	4
BANGALA	full	ma	1
BANGALA	full	mEkE	22
BANGALA	louse	sili	5
IBUORO	I	ami	1
IBUORO	we	n5in	5
IBUORO	one	kiEt	2
IBUORO	two	iba	1
IBUORO	person	wo	6
IBUORO	fish	yak	17
IBUORO	dog	bua	3
IBUORO	tree	to	3
IBUORO	leaf	koN	6
IBUORO	skin	kpaidEm	1
IBUORO	blood	jib	1
IBUORO	bone	kpo	13
IBUORO	horn	rok	13
IBUORO	ear	toN	2
IBUORO	eye	5in	1
IBUORO	nose	buo	7
IBUORO	tooth	dEt	15
IBUORO	tongue	dEmE	2
IBUORO	knee	doN	9
IBUORO	breasts	ba	3
IBUORO	drink	wuN	1
IBUORO	see	kut	1
IBUORO	die	kpa	2
IBUORO	come	di	5
IBUORO	sun	tin	9
IBUORO	star	tafioN	11
IBUORO	water	muN	1
IBUORO	stone	tiat	5
IBUORO	fire	kaN	12
IBUORO	path	faN	8
IBUORO	mountain	but	6
IBUORO	night	tureyo	6
IBUORO	new	ofufa	3
IBUORO	name	nyEn	1
IBUORO	you	ofo	3
IBUORO	hand	kaubok	3
IBUORO	full	ayoyo	6
IBUORO	louse	daN	6
NONI	one	maN	3
NONI	two	fE	1
NONI	person	we	6
NONI	fish	bie	5
NONI	dog	bwe	3
NONI	tree	te	3
NONI	leaf	fon	6
NONI	skin	TEw	1
NONI	blood	lEme	4
NONI	bone	kufE	13
NONI	horn	toN	8
NONI	ear	to	2
NONI	eye	Tise	9
NONI	nose	ndie	17
NONI	tooth	ge	13
NONI	tongue	leme	2
NONI	knee	nu	4
NONI	breasts	bEn	3
NONI	liver	Sem	12
NONI	drink	wo	1
NONI	see	yEn	2
NONI	hear	yow	6
NONI	die	kwe	2
NONI	come	to	7
NONI	sun	diw	6
NONI	star	Ton	7
NONI	water	To	2
NONI	water	dio	5
[truncated: 3,766 more rows]
