# Supplementary material for: A test of Generalized Bayesian dating: A new linguistic dating method
Source: PLoS One. 2020 Aug 12;15(8):e0236522. doi: 10.1371/journal.pone.0236522 (PMC7423060; doi:10.1371/journal.pone.0236522)
Supplement: S4 File — Files, including an R script, for producing glottochronology dates from the output of the automated cognate detection procedure. (ZIP) [file pone.0236522.s004.zip › S4 Supporting Information/Brythonic.txt.svm.CRP.0.57.cognates]

doculect	concept	asjp	cogid
BRETON	I	mE	6
BRETON	you	tE	1
BRETON	we	ni	1
BRETON	one	inan	5
BRETON	two	dau	2
BRETON	person	dEn	1
BRETON	fish	pEsk	1
BRETON	dog	ki	11
BRETON	louse	lau	3
BRETON	tree	gwEzEn	1
BRETON	leaf	dElien	1
BRETON	skin	kroxEn	2
BRETON	blood	gwad	2
BRETON	bone	askorn	1
BRETON	horn	korn	2
BRETON	ear	skuarn	4
BRETON	eye	lagad	3
BRETON	nose	fri	7
BRETON	tooth	dant	2
BRETON	tongue	ted	1
BRETON	knee	glin	1
BRETON	hand	dorn	1
BRETON	breasts	bron	1
BRETON	liver	avu	2
BRETON	drink	Evo	8
BRETON	see	gwElEt	1
BRETON	hear	klEvEt	2
BRETON	hear	klEfEt	2
BRETON	die	mErvEl	8
BRETON	die	mErfEl	8
BRETON	come	dont	2
BRETON	sun	hel	1
BRETON	star	stErEdEn	3
BRETON	water	dur	3
BRETON	stone	men	2
BRETON	fire	tan	1
BRETON	path	hEnt	2
BRETON	mountain	mEnEz	14
BRETON	night	noz	1
BRETON	full	len	4
BRETON	new	nEvEz	3
BRETON	name	anv	2
BRETON	name	anf	2
CORNISH	I	mi	6
CORNISH	you	ti	1
CORNISH	we	ni	1
CORNISH	one	onEn	5
CORNISH	two	diu	2
CORNISH	person	den	1
CORNISH	fish	pisk	1
CORNISH	dog	ki	11
CORNISH	louse	lowen	12
CORNISH	tree	gwi8en	1
CORNISH	leaf	delen	1
CORNISH	skin	kroxen	2
CORNISH	blood	gos	11
CORNISH	bone	Eskorn	1
CORNISH	horn	korn	2
CORNISH	ear	skovErn	4
CORNISH	eye	lEgEs	3
CORNISH	nose	tron	2
CORNISH	tooth	dEns	2
CORNISH	tongue	tEves	1
CORNISH	knee	glin	1
CORNISH	hand	dorn	1
CORNISH	hand	liu	3
CORNISH	breasts	bron	1
CORNISH	liver	Evi	2
CORNISH	drink	evE	8
CORNISH	see	gweles	1
CORNISH	hear	kliues	4
CORNISH	die	merwel	8
CORNISH	come	dos	2
CORNISH	sun	houl	1
CORNISH	star	steren	3
CORNISH	water	dour	3
CORNISH	stone	men	2
CORNISH	fire	tEn	1
CORNISH	path	vor8	2
CORNISH	path	hins	2
CORNISH	mountain	meni8	14
CORNISH	night	nos	1
CORNISH	full	liun	4
CORNISH	new	nowi8	3
CORNISH	name	hEnou	1
WELSH	I	mi	6
WELSH	you	ti	1
WELSH	we	ni	1
WELSH	one	3n	5
WELSH	two	da3	2
WELSH	two	du3	2
WELSH	person	d3n	1
WELSH	person	gur	18
WELSH	fish	p3sgod3n	1
WELSH	fish	p3sgod	1
WELSH	dog	ki	11
WELSH	louse	L33En	13
WELSH	tree	ko3dEn	6
WELSH	tree	prEn	12
WELSH	leaf	d3ilEn	1
WELSH	leaf	dalEn	1
WELSH	skin	kro3n	2
WELSH	blood	gwa3d	2
WELSH	bone	asgurn	1
WELSH	horn	korn	2
WELSH	ear	kl3st	2
WELSH	eye	L3gad	3
WELSH	nose	tru3n	2
WELSH	tooth	dant	2
WELSH	tongue	tavod	1
WELSH	knee	glin	1
WELSH	hand	Lau	3
WELSH	breasts	bron	1
WELSH	breasts	du3vron	1
WELSH	liver	av3	2
WELSH	liver	ia3	20
WELSH	drink	3vE	8
WELSH	see	gwEl	1
WELSH	see	kanvo	12
WELSH	hear	kl3uE	4
WELSH	die	maru	8
WELSH	come	do	2
WELSH	come	d3vo	5
WELSH	sun	ha3l	1
WELSH	star	sErEn	3
WELSH	water	dur	3
WELSH	water	duvr	3
WELSH	stone	ma3n	2
WELSH	stone	karEg	5
WELSH	fire	ton	1
WELSH	path	Lu3br	16
WELSH	mountain	m3n38	14
WELSH	night	nos	1
WELSH	full	Laun	4
WELSH	new	nEu38	3
WELSH	name	Enu	1
