# Supplementary material for: A test of Generalized Bayesian dating: A new linguistic dating method
Source: PLoS One. 2020 Aug 12;15(8):e0236522. doi: 10.1371/journal.pone.0236522 (PMC7423060; doi:10.1371/journal.pone.0236522)
Supplement: S4 File — Files, including an R script, for producing glottochronology dates from the output of the automated cognate detection procedure. (ZIP) [file pone.0236522.s004.zip › S4 Supporting Information/calibration_ages.txt]

Benue-Congo	6500
Brythonic	1450
Chinese	2000
Cholan	1600
Dardic	3550
East-Polynesian	1050
East-Slavic	760
English-Frisian	1550
Ethiopian-Semitic	2450
Hmong-Mien	2500
Inuit	800
Iranian	3900
Malagasy	1350
Malayo-Chamic	2400
Maltese-Maghreb-Arabic	910
Mississippi-Valley-Siouan	2475
Mongolic	750
Ongamo-Maa	1150
Oromo	460
Pama-Nyungan	4500
Romance	1729
Romani	650
Sami	1750
Scandinavian	1100
Southern-Nilotic	2500
Southern-Songhai	550
Temotu	3200
Tupi-Guarani	1750
Turkic	2500
Wakashan	2500
