# Supplementary material for: A test of Generalized Bayesian dating: A new linguistic dating method
Source: PLoS One. 2020 Aug 12;15(8):e0236522. doi: 10.1371/journal.pone.0236522 (PMC7423060; doi:10.1371/journal.pone.0236522)
Supplement: S4 File — Files, including an R script, for producing glottochronology dates from the output of the automated cognate detection procedure. (ZIP) [file pone.0236522.s004.zip › S4 Supporting Information/Chinese]

THONG_BOI
HAINAN_MINNAN_CHINESE
CANTONESE
MANDARIN_2
AMOY_MINNAN_CHINESE
MANDARIN
KUNMING_MANDARIN
DUNGAN
FUZHOU_CHINESE
PUTIAN_CHINESE
SUZHOU_WU
XIANG
DONGSHAN_CHINESE
YONGAN_CHINESE
CHAOYANG_CHINESE
HAKKA
