# Supplementary material for: A test of Generalized Bayesian dating: A new linguistic dating method
Source: PLoS One. 2020 Aug 12;15(8):e0236522. doi: 10.1371/journal.pone.0236522 (PMC7423060; doi:10.1371/journal.pone.0236522)
Supplement: S4 File — Files, including an R script, for producing glottochronology dates from the output of the automated cognate detection procedure. (ZIP) [file pone.0236522.s004.zip › S4 Supporting Information/Chinese.txt.svm.CRP.0.57.cognates]

doculect	concept	asjp	cogid
THONG_BOI	I	Nai	1
THONG_BOI	you	Ni	1
THONG_BOI	we	Nali	2
THONG_BOI	one	jit	4
THONG_BOI	two	Ni	3
THONG_BOI	person	Nin	9
THONG_BOI	fish	N	1
THONG_BOI	dog	kew	1
THONG_BOI	louse	sepma	1
THONG_BOI	leaf	jap	11
THONG_BOI	skin	phi	1
THONG_BOI	blood	hiet	1
THONG_BOI	bone	kut	1
THONG_BOI	ear	Nikit	5
THONG_BOI	eye	Nan	4
THONG_BOI	nose	phikuN	4
THONG_BOI	tooth	Na	9
THONG_BOI	tongue	sepma	2
THONG_BOI	knee	Chitthew	1
THONG_BOI	hand	siw	1
THONG_BOI	breasts	simkonthew	8
THONG_BOI	liver	kon	1
THONG_BOI	drink	sitkunsuy	7
THONG_BOI	see	khon	7
THONG_BOI	hear	thaN	2
THONG_BOI	die	si	1
THONG_BOI	come	loy	5
THONG_BOI	sun	5etthew	10
THONG_BOI	star	siens3	18
THONG_BOI	water	suy	4
THONG_BOI	stone	sakthew	1
THONG_BOI	fire	fo	2
THONG_BOI	path	thaylu	2
THONG_BOI	mountain	san	1
THONG_BOI	night	am	15
THONG_BOI	new	sin	10
THONG_BOI	name	miaN	1
THONG_BOI	tree	suthew	11
HAINAN_MINNAN_CHINESE	I	va	5
HAINAN_MINNAN_CHINESE	you	lu	7
HAINAN_MINNAN_CHINESE	we	vaneN	2
HAINAN_MINNAN_CHINESE	one	zya7	1
HAINAN_MINNAN_CHINESE	two	no	3
HAINAN_MINNAN_CHINESE	two	no	3
HAINAN_MINNAN_CHINESE	person	neN	9
HAINAN_MINNAN_CHINESE	fish	wu	7
HAINAN_MINNAN_CHINESE	dog	gao	1
HAINAN_MINNAN_CHINESE	dog	kao	1
HAINAN_MINNAN_CHINESE	louse	da7	1
HAINAN_MINNAN_CHINESE	louse	ta7	1
HAINAN_MINNAN_CHINESE	leaf	yo	11
HAINAN_MINNAN_CHINESE	skin	foi	1
HAINAN_MINNAN_CHINESE	blood	hoi	1
HAINAN_MINNAN_CHINESE	bone	guthao	1
HAINAN_MINNAN_CHINESE	bone	kuthao	1
HAINAN_MINNAN_CHINESE	horn	ga7	1
HAINAN_MINNAN_CHINESE	ear	yi	3
HAINAN_MINNAN_CHINESE	eye	ma7	3
HAINAN_MINNAN_CHINESE	nose	fi	4
HAINAN_MINNAN_CHINESE	tooth	5E	9
HAINAN_MINNAN_CHINESE	tongue	ji	2
HAINAN_MINNAN_CHINESE	hand	Syu	1
HAINAN_MINNAN_CHINESE	breasts	nEi	15
HAINAN_MINNAN_CHINESE	liver	gua	1
HAINAN_MINNAN_CHINESE	liver	kua	1
HAINAN_MINNAN_CHINESE	drink	soi	3
HAINAN_MINNAN_CHINESE	see	mo	10
HAINAN_MINNAN_CHINESE	hear	ya	6
HAINAN_MINNAN_CHINESE	die	di	1
HAINAN_MINNAN_CHINESE	come	lEi	5
HAINAN_MINNAN_CHINESE	sun	zihao	10
HAINAN_MINNAN_CHINESE	sun	zi7	12
HAINAN_MINNAN_CHINESE	star	sEsE	2
HAINAN_MINNAN_CHINESE	water	dui	4
HAINAN_MINNAN_CHINESE	water	tui	4
HAINAN_MINNAN_CHINESE	stone	jyouhao	1
HAINAN_MINNAN_CHINESE	fire	hoi	1
HAINAN_MINNAN_CHINESE	night	mEhao	6
HAINAN_MINNAN_CHINESE	full	mua	1
HAINAN_MINNAN_CHINESE	full	mwa	1
HAINAN_MINNAN_CHINESE	new	diN	10
HAINAN_MINNAN_CHINESE	name	mya	1
HAINAN_MINNAN_CHINESE	tree	Syu	11
CANTONESE	I	Noh	1
CANTONESE	you	neihdeih	11
CANTONESE	we	Nhdeih	19
CANTONESE	one	yat	1
CANTONESE	two	yih	3
CANTONESE	person	yan	8
CANTONESE	fish	yu	1
CANTONESE	dog	gau	1
CANTONESE	louse	satna	1
CANTONESE	leaf	syuhyip	11
CANTONESE	skin	peihfu	1
CANTONESE	blood	hyut	1
CANTONESE	bone	gwat	1
CANTONESE	horn	gok	1
CANTONESE	ear	yihjai	3
CANTONESE	eye	Nan	4
CANTONESE	nose	beihgo	11
CANTONESE	tooth	Nah	9
CANTONESE	tongue	leih	4
CANTONESE	knee	sattauhgo	1
CANTONESE	hand	sau	1
CANTONESE	breasts	nin	15
CANTONESE	breasts	naih	15
CANTONESE	liver	gon	1
CANTONESE	liver	yeun	8
CANTONESE	drink	yam	2
CANTONESE	see	tai	2
CANTONESE	hear	teNgin	2
CANTONESE	die	sei	1
CANTONESE	come	leih	5
CANTONESE	come	laih	5
CANTONESE	sun	yattau	10
CANTONESE	sun	taiyeuN	11
CANTONESE	star	siN	18
CANTONESE	water	seui	4
CANTONESE	stone	sek	9
CANTONESE	fire	fojuk	2
CANTONESE	path	louhjai	3
CANTONESE	mountain	san	1
CANTONESE	night	yehman	4
CANTONESE	night	hak	10
CANTONESE	full	foudyufouhsih	18
CANTONESE	new	sange	10
CANTONESE	name	meN	1
CANTONESE	tree	syuh	11
MANDARIN_2	I	wo	5
MANDARIN_2	you	ni	1
MANDARIN_2	we	women	8
MANDARIN_2	one	yi	1
MANDARIN_2	two	er	5
MANDARIN_2	person	ren	8
MANDARIN_2	fish	yu	1
MANDARIN_2	dog	gow	1
MANDARIN_2	louse	Sizi	1
MANDARIN_2	louse	towSi	1
MANDARIN_2	leaf	yezi	9
MANDARIN_2	skin	pi	1
MANDARIN_2	blood	Sie	1
MANDARIN_2	blood	Swe	1
MANDARIN_2	bone	gutow	1
MANDARIN_2	horn	jiao	7
MANDARIN_2	ear	erduo	9
MANDARIN_2	eye	yanjiN	3
MANDARIN_2	nose	bizi	2
MANDARIN_2	tooth	yaCi	6
MANDARIN_2	tooth	ya	10
MANDARIN_2	tongue	Setow	9
MANDARIN_2	knee	Si	10
MANDARIN_2	knee	Sigai	10
MANDARIN_2	hand	Sow	1
MANDARIN_2	breasts	rufaN	3
MANDARIN_2	liver	gan	1
MANDARIN_2	liver	ganzaN	1
MANDARIN_2	drink	he	2
MANDARIN_2	see	jian	8
MANDARIN_2	hear	tiN	2
MANDARIN_2	die	si	1
MANDARIN_2	come	lai	5
MANDARIN_2	sun	taiyaN	11
MANDARIN_2	star	SiNSiN	13
MANDARIN_2	water	Sui	2
MANDARIN_2	stone	Sitow	1
MANDARIN_2	fire	huo	1
MANDARIN_2	path	xiaolu	6
MANDARIN_2	mountain	Ciu	1
MANDARIN_2	mountain	CiuliN	1
MANDARIN_2	night	ye	17
MANDARIN_2	full	man	1
MANDARIN_2	new	Sin	10
MANDARIN_2	name	miNzi	1
MANDARIN_2	name	SiNmiN	1
MANDARIN_2	tree	Su	11
AMOY_MINNAN_CHINESE	I	gua	3
AMOY_MINNAN_CHINESE	you	li	7
AMOY_MINNAN_CHINESE	we	lan	2
AMOY_MINNAN_CHINESE	we	gun	14
AMOY_MINNAN_CHINESE	one	Cit	4
AMOY_MINNAN_CHINESE	one	it	5
AMOY_MINNAN_CHINESE	two	Zi	2
AMOY_MINNAN_CHINESE	two	nN	3
AMOY_MINNAN_CHINESE	person	laN	8
AMOY_MINNAN_CHINESE	fish	hi	6
AMOY_MINNAN_CHINESE	dog	kau7a	1
AMOY_MINNAN_CHINESE	louse	sat	1
AMOY_MINNAN_CHINESE	louse	satbu	1
AMOY_MINNAN_CHINESE	leaf	hio7a	8
AMOY_MINNAN_CHINESE	skin	phehu	1
AMOY_MINNAN_CHINESE	blood	hui7	1
AMOY_MINNAN_CHINESE	blood	hiEt7ik	1
AMOY_MINNAN_CHINESE	bone	kutthau	1
AMOY_MINNAN_CHINESE	horn	kak	1
AMOY_MINNAN_CHINESE	ear	hikhaN	5
AMOY_MINNAN_CHINESE	eye	bakCiu	3
AMOY_MINNAN_CHINESE	nose	phi7a	4
AMOY_MINNAN_CHINESE	tooth	chuikhi	7
AMOY_MINNAN_CHINESE	tongue	Ci7	2
AMOY_MINNAN_CHINESE	tongue	chuiCi7	2
AMOY_MINNAN_CHINESE	knee	khathau7u	1
AMOY_MINNAN_CHINESE	hand	Chiu	1
AMOY_MINNAN_CHINESE	breasts	hiNkham	1
AMOY_MINNAN_CHINESE	breasts	liNpoN	3
AMOY_MINNAN_CHINESE	liver	kuacoN	1
AMOY_MINNAN_CHINESE	drink	lim	2
AMOY_MINNAN_CHINESE	see	khua	12
AMOY_MINNAN_CHINESE	hear	thia	2
AMOY_MINNAN_CHINESE	die	Si	1
AMOY_MINNAN_CHINESE	come	lai	5
AMOY_MINNAN_CHINESE	sun	Zitthau	10
AMOY_MINNAN_CHINESE	sun	thai7ioN	11
AMOY_MINNAN_CHINESE	star	Chi	23
AMOY_MINNAN_CHINESE	water	cui	3
AMOY_MINNAN_CHINESE	stone	Ciothau	1
AMOY_MINNAN_CHINESE	fire	he	1
AMOY_MINNAN_CHINESE	path	lo	3
AMOY_MINNAN_CHINESE	mountain	sua	1
AMOY_MINNAN_CHINESE	night	amSi	26
AMOY_MINNAN_CHINESE	full	mua	1
AMOY_MINNAN_CHINESE	full	buan	6
AMOY_MINNAN_CHINESE	new	Sin	10
AMOY_MINNAN_CHINESE	name	mia	1
AMOY_MINNAN_CHINESE	tree	Chiu7a	1
MANDARIN	I	wo	5
MANDARIN	you	nimen	1
MANDARIN	we	women	8
MANDARIN	one	i	3
MANDARIN	two	el	5
MANDARIN	person	jen	8
MANDARIN	fish	yu	1
MANDARIN	dog	gou	1
MANDARIN	louse	Syc	1
MANDARIN	leaf	yec	9
MANDARIN	skin	pyifu	1
MANDARIN	blood	Siueh	1
MANDARIN	bone	gwutou	1
MANDARIN	horn	Ciao	7
MANDARIN	ear	elduo	9
MANDARIN	eye	yeanjiN	3
MANDARIN	nose	byic	2
MANDARIN	tooth	yaCyy	6
MANDARIN	tongue	Sertou	9
MANDARIN	knee	Si	10
MANDARIN	hand	Sou	1
MANDARIN	breasts	SioNpwu	7
MANDARIN	liver	gancanq	1
MANDARIN	drink	he	2
MANDARIN	see	kanjian	1
MANDARIN	hear	tiN	2
MANDARIN	die	su	1
MANDARIN	die	yinSih	11
MANDARIN	come	lai	5
MANDARIN	sun	tayyaN	11
MANDARIN	star	SiNSiN	13
MANDARIN	water	Soei	2
MANDARIN	stone	Syrtou	1
MANDARIN	fire	huo	1
MANDARIN	path	hsiaolu	6
MANDARIN	mountain	San	1
MANDARIN	night	woanSanq	29
MANDARIN	full	CoNman	1
MANDARIN	new	Sin	10
MANDARIN	name	miNc	1
MANDARIN	tree	Suh	11
KUNMING_MANDARIN	I	wo	5
KUNMING_MANDARIN	you	ni	1
KUNMING_MANDARIN	we	woman	8
KUNMING_MANDARIN	one	yi	1
KUNMING_MANDARIN	two	o	3
KUNMING_MANDARIN	person	Zan	8
KUNMING_MANDARIN	fish	yz	17
KUNMING_MANDARIN	dog	k3u	1
KUNMING_MANDARIN	louse	SZcz	1
KUNMING_MANDARIN	leaf	yEcz	9
KUNMING_MANDARIN	skin	phifv	1
KUNMING_MANDARIN	blood	SyE	1
KUNMING_MANDARIN	bone	kvthEu	1
KUNMING_MANDARIN	horn	Cyo	1
KUNMING_MANDARIN	horn	kwo	1
KUNMING_MANDARIN	ear	3tuo	9
KUNMING_MANDARIN	eye	yECiN	3
KUNMING_MANDARIN	nose	picz	2
KUNMING_MANDARIN	tooth	yoCZ	1
KUNMING_MANDARIN	tongue	SothEu	9
KUNMING_MANDARIN	knee	SyikE	10
KUNMING_MANDARIN	hand	SEu	1
KUNMING_MANDARIN	breasts	nE	15
KUNMING_MANDARIN	liver	kan	1
KUNMING_MANDARIN	liver	ko	1
KUNMING_MANDARIN	drink	xo	1
KUNMING_MANDARIN	see	Chyou	7
KUNMING_MANDARIN	hear	thiN	2
KUNMING_MANDARIN	die	sz	1
KUNMING_MANDARIN	come	lE	5
KUNMING_MANDARIN	sun	thEyo	11
KUNMING_MANDARIN	star	SiNSiN	13
KUNMING_MANDARIN	star	SiN	18
KUNMING_MANDARIN	water	SwEi	2
KUNMING_MANDARIN	stone	SZthEu	1
KUNMING_MANDARIN	fire	xuo	1
KUNMING_MANDARIN	path	lEu	3
KUNMING_MANDARIN	path	lou	3
KUNMING_MANDARIN	mountain	Sa	1
KUNMING_MANDARIN	night	yEli	17
KUNMING_MANDARIN	night	woSo7	29
KUNMING_MANDARIN	full	ma	1
KUNMING_MANDARIN	new	SiN	10
KUNMING_MANDARIN	name	miNcz	1
KUNMING_MANDARIN	tree	Su7	11
DUNGAN	I	No	1
DUNGAN	I	vo	5
DUNGAN	you	ni	1
DUNGAN	we	vomu	8
DUNGAN	we	camu	16
DUNGAN	one	yi	1
DUNGAN	two	lion	6
DUNGAN	two	lio	6
DUNGAN	person	Z3n	8
DUNGAN	person	Z3	8
DUNGAN	fish	yi	1
DUNGAN	fish	yir	1
DUNGAN	dog	ku	1
DUNGAN	louse	s3ic3	1
DUNGAN	leaf	y3c3	9
DUNGAN	skin	phic3	1
DUNGAN	blood	Si3	1
DUNGAN	bone	kutu	1
DUNGAN	bone	kuS3	1
DUNGAN	horn	ko	1
DUNGAN	ear	Ertuo	9
DUNGAN	eye	niEnCin	3
DUNGAN	eye	niECi	3
DUNGAN	nose	pic3	2
DUNGAN	tooth	nia	9
DUNGAN	tooth	ya	10
DUNGAN	tongue	Sothu	9
DUNGAN	knee	khoSikEc3	1
DUNGAN	knee	poSi3kE	10
DUNGAN	hand	Su	1
DUNGAN	breasts	nEthu	6
DUNGAN	liver	kEnc3	1
DUNGAN	liver	kEc3	1
DUNGAN	drink	xo	1
DUNGAN	drink	xuo	1
DUNGAN	see	khEnCiEn	7
DUNGAN	see	CiEn	8
DUNGAN	hear	thin	2
DUNGAN	hear	thi	2
DUNGAN	die	si	1
DUNGAN	die	vEn	10
DUNGAN	come	lE	5
DUNGAN	sun	Zothu	10
DUNGAN	sun	thEyon	11
DUNGAN	star	SinSiou	13
DUNGAN	star	SiSiou	13
DUNGAN	water	fi	8
DUNGAN	stone	S3thu	1
DUNGAN	fire	xuo	1
DUNGAN	path	to	2
DUNGAN	path	lu	3
DUNGAN	mountain	sEn	1
DUNGAN	mountain	sE	1
DUNGAN	night	y3	17
DUNGAN	night	vEnSi	26
DUNGAN	full	mEn	1
DUNGAN	full	mE	1
DUNGAN	new	Sin	10
DUNGAN	new	Si	10
DUNGAN	name	minc3	1
DUNGAN	name	mic3	1
DUNGAN	tree	fu	10
FUZHOU_CHINESE	I	Nuai	1
FUZHOU_CHINESE	you	ne	1
FUZHOU_CHINESE	we	NuaikoneiN	2
FUZHOU_CHINESE	one	8uok	4
FUZHOU_CHINESE	one	eik	4
FUZHOU_CHINESE	two	naN	3
FUZHOU_CHINESE	two	nei	3
FUZHOU_CHINESE	person	neiN	9
FUZHOU_CHINESE	fish	Ni	1
FUZHOU_CHINESE	dog	kheiN	1
FUZHOU_CHINESE	louse	8aikmo	1
FUZHOU_CHINESE	leaf	nuok	12
FUZHOU_CHINESE	skin	phui	1
FUZHOU_CHINESE	blood	haik	1
FUZHOU_CHINESE	bone	kouk	1
FUZHOU_CHINESE	horn	koik	1
FUZHOU_CHINESE	ear	Nai	5
FUZHOU_CHINESE	eye	meikciu	3
FUZHOU_CHINESE	nose	phei	4
FUZHOU_CHINESE	tooth	Nai	9
FUZHOU_CHINESE	tongue	chuiliek	4
FUZHOU_CHINESE	knee	khakphuthau	1
FUZHOU_CHINESE	hand	chiu	1
FUZHOU_CHINESE	breasts	neiN	15
FUZHOU_CHINESE	liver	kaN	1
FUZHOU_CHINESE	drink	chiok	2
FUZHOU_CHINESE	see	khaN	7
FUZHOU_CHINESE	hear	thiaN	2
FUZHOU_CHINESE	die	8i	1
FUZHOU_CHINESE	come	li	5
FUZHOU_CHINESE	sun	likthau	10
FUZHOU_CHINESE	star	8iN	18
FUZHOU_CHINESE	water	cui	3
FUZHOU_CHINESE	stone	8uokthau	1
FUZHOU_CHINESE	fire	hui	1
FUZHOU_CHINESE	path	lou	3
FUZHOU_CHINESE	mountain	8aN	1
FUZHOU_CHINESE	night	maNmuo	4
FUZHOU_CHINESE	full	muaN	1
FUZHOU_CHINESE	new	8iN	10
FUZHOU_CHINESE	name	miaNcei	1
FUZHOU_CHINESE	tree	chiu	1
PUTIAN_CHINESE	I	kuok	3
PUTIAN_CHINESE	you	tEk	12
PUTIAN_CHINESE	we	kuokmuai	2
PUTIAN_CHINESE	one	Lok	4
PUTIAN_CHINESE	two	nuN	3
PUTIAN_CHINESE	person	naN	9
PUTIAN_CHINESE	fish	hi	6
PUTIAN_CHINESE	dog	kau	1
PUTIAN_CHINESE	louse	Lekpou	9
PUTIAN_CHINESE	leaf	niau	22
PUTIAN_CHINESE	skin	phuai	1
PUTIAN_CHINESE	blood	hei	1
PUTIAN_CHINESE	bone	kuak	1
PUTIAN_CHINESE	horn	kak	1
PUTIAN_CHINESE	ear	hiyaN	5
PUTIAN_CHINESE	eye	makciu	3
PUTIAN_CHINESE	nose	phiyaN	4
PUTIAN_CHINESE	tooth	khi	3
PUTIAN_CHINESE	tongue	leilau	4
PUTIAN_CHINESE	knee	kholiNnau	12
PUTIAN_CHINESE	hand	chiu	1
PUTIAN_CHINESE	breasts	neN	15
PUTIAN_CHINESE	liver	kuo	1
PUTIAN_CHINESE	drink	ieN	2
PUTIAN_CHINESE	drink	yeN	2
PUTIAN_CHINESE	see	khuo	12
PUTIAN_CHINESE	hear	thie	2
PUTIAN_CHINESE	die	Li	7
PUTIAN_CHINESE	come	li	5
PUTIAN_CHINESE	sun	thekthau	10
PUTIAN_CHINESE	star	cha	23
PUTIAN_CHINESE	water	cui	3
PUTIAN_CHINESE	stone	Liaulau	12
PUTIAN_CHINESE	fire	huai	1
PUTIAN_CHINESE	path	tou	2
PUTIAN_CHINESE	mountain	Luo	4
PUTIAN_CHINESE	night	akmali	33
PUTIAN_CHINESE	full	muN	1
PUTIAN_CHINESE	new	LiN	10
PUTIAN_CHINESE	name	mieli	1
PUTIAN_CHINESE	tree	chiu	1
SUZHOU_WU	I	No	1
SUZHOU_WU	you	nE	1
SUZHOU_WU	we	Sianj3	2
SUZHOU_WU	one	ji7	4
SUZHOU_WU	two	lia	6
SUZHOU_WU	person	5iN	9
SUZHOU_WU	fish	n	1
SUZHOU_WU	dog	kEi	1
SUZHOU_WU	louse	sic3	1
SUZHOU_WU	leaf	s3c3	1
SUZHOU_WU	skin	blfu7	1
SUZHOU_WU	blood	SiE7	1
SUZHOU_WU	bone	kodei	1
SUZHOU_WU	horn	ko7	1
SUZHOU_WU	ear	j3dou	9
SUZHOU_WU	eye	5EjiN	3
SUZHOU_WU	nose	bedei	2
SUZHOU_WU	tooth	Nuac3	6
SUZHOU_WU	tongue	sEdei	4
SUZHOU_WU	knee	jiamudei	21
SUZHOU_WU	hand	sEi	1
SUZHOU_WU	breasts	SioN	7
SUZHOU_WU	liver	ku	1
SUZHOU_WU	drink	ChE7	2
SUZHOU_WU	see	khuE	12
SUZHOU_WU	hear	thiN	2
SUZHOU_WU	die	s3	1
SUZHOU_WU	come	lE	5
SUZHOU_WU	sun	thoya	11
SUZHOU_WU	star	SiNSiN	13
SUZHOU_WU	water	sw3	3
SUZHOU_WU	stone	zadei	13
SUZHOU_WU	fire	xou	1
SUZHOU_WU	path	lou	3
SUZHOU_WU	mountain	s3	1
SUZHOU_WU	night	yodl3	17
SUZHOU_WU	full	mE	1
SUZHOU_WU	new	SiN	10
SUZHOU_WU	name	miNz3	1
SUZHOU_WU	tree	z3	11
XIANG	I	Nu	1
XIANG	you	n	1
XIANG	we	Nuli	2
XIANG	one	i	3
XIANG	two	E	3
XIANG	person	5in	9
XIANG	fish	i	2
XIANG	dog	Cio	1
XIANG	louse	sEp3cz	1
XIANG	leaf	ZE	1
XIANG	skin	pi	1
XIANG	blood	SE	1
XIANG	bone	kwei	1
XIANG	horn	ke	1
XIANG	ear	E	15
XIANG	eye	No	1
XIANG	nose	phicz	4
XIANG	tooth	No	9
XIANG	tongue	SE	2
XIANG	knee	Chitioke	1
XIANG	hand	S3u	1
XIANG	breasts	CiCi	13
XIANG	liver	ko	1
XIANG	drink	Cha	2
XIANG	see	kha	12
XIANG	hear	thio	2
XIANG	die	sz	1
XIANG	come	lai	5
XIANG	sun	5itio	1
XIANG	star	SioNcz	18
XIANG	water	Si	2
XIANG	stone	Chatioke	14
XIANG	fire	x3	1
XIANG	path	l3u	3
XIANG	mountain	sa	1
XIANG	night	Za	4
XIANG	full	mo	1
XIANG	new	Sin	10
XIANG	name	mincz	1
XIANG	tree	Si	11
DONGSHAN_CHINESE	I	gua	3
DONGSHAN_CHINESE	you	li	7
DONGSHAN_CHINESE	we	guan	14
DONGSHAN_CHINESE	one	cit	4
DONGSHAN_CHINESE	one	it	5
DONGSHAN_CHINESE	two	ci	2
DONGSHAN_CHINESE	two	no	3
DONGSHAN_CHINESE	person	laN	8
DONGSHAN_CHINESE	fish	hi	6
DONGSHAN_CHINESE	dog	kau	1
DONGSHAN_CHINESE	louse	satb3	1
DONGSHAN_CHINESE	leaf	hio7	8
DONGSHAN_CHINESE	leaf	chiuhio7	8
DONGSHAN_CHINESE	skin	phue	1
DONGSHAN_CHINESE	blood	hue7	1
DONGSHAN_CHINESE	bone	kut	1
DONGSHAN_CHINESE	horn	kak	1
DONGSHAN_CHINESE	ear	hia	5
DONGSHAN_CHINESE	eye	bakciu	3
DONGSHAN_CHINESE	nose	phi	4
DONGSHAN_CHINESE	tooth	chuikhi	7
DONGSHAN_CHINESE	tooth	ge	8
DONGSHAN_CHINESE	tongue	ci7	2
DONGSHAN_CHINESE	knee	khathauu	1
DONGSHAN_CHINESE	hand	chiu	1
DONGSHAN_CHINESE	breasts	leN	3
DONGSHAN_CHINESE	liver	kua	1
DONGSHAN_CHINESE	drink	cia7	4
DONGSHAN_CHINESE	see	khua	12
DONGSHAN_CHINESE	hear	thia	2
DONGSHAN_CHINESE	die	si	1
DONGSHAN_CHINESE	come	lai	5
DONGSHAN_CHINESE	sun	citthau	10
DONGSHAN_CHINESE	star	che	23
DONGSHAN_CHINESE	water	cui	3
DONGSHAN_CHINESE	stone	cio7	1
DONGSHAN_CHINESE	stone	ciothau	1
DONGSHAN_CHINESE	fire	hue	1
DONGSHAN_CHINESE	path	lo	3
DONGSHAN_CHINESE	mountain	sua	1
DONGSHAN_CHINESE	night	mehuisi	6
DONGSHAN_CHINESE	night	mekan	6
DONGSHAN_CHINESE	full	mua	1
DONGSHAN_CHINESE	new	sin	10
DONGSHAN_CHINESE	name	mia	1
DONGSHAN_CHINESE	tree	chiu	1
DONGSHAN_CHINESE	tree	chiua	1
YONGAN_CHINESE	I	Nuo	1
YONGAN_CHINESE	you	Ni	1
YONGAN_CHINESE	we	Nuomuai	2
YONGAN_CHINESE	one	i3	3
YONGAN_CHINESE	one	kuoChio	4
YONGAN_CHINESE	two	Ni	3
YONGAN_CHINESE	two	liamChio	10
YONGAN_CHINESE	person	na	9
YONGAN_CHINESE	fish	Ni	1
YONGAN_CHINESE	dog	e	1
YONGAN_CHINESE	louse	szcz	1
YONGAN_CHINESE	leaf	ChiNi	1
YONGAN_CHINESE	leaf	Ni	22
YONGAN_CHINESE	skin	phue	1
YONGAN_CHINESE	blood	Sie	1
YONGAN_CHINESE	bone	kui	1
YONGAN_CHINESE	horn	ku	1
YONGAN_CHINESE	ear	naca	5
YONGAN_CHINESE	eye	muci	3
YONGAN_CHINESE	nose	phi	4
YONGAN_CHINESE	tooth	No	9
YONGAN_CHINESE	tongue	Sia	2
YONGAN_CHINESE	knee	khika	1
YONGAN_CHINESE	hand	Chiau	1
YONGAN_CHINESE	breasts	ni	15
YONGAN_CHINESE	liver	kwm	3
YONGAN_CHINESE	drink	Chie	2
YONGAN_CHINESE	see	io	2
YONGAN_CHINESE	see	yo	13
YONGAN_CHINESE	hear	thio	2
YONGAN_CHINESE	die	si	1
YONGAN_CHINESE	come	la	5
YONGAN_CHINESE	sun	Nithe	10
YONGAN_CHINESE	star	siN	18
YONGAN_CHINESE	water	Sii	2
YONGAN_CHINESE	stone	sithe	1
YONGAN_CHINESE	fire	hue	1
YONGAN_CHINESE	path	lau	3
YONGAN_CHINESE	mountain	sum	1
YONGAN_CHINESE	night	mohm	6
YONGAN_CHINESE	full	m	1
YONGAN_CHINESE	new	sa	10
YONGAN_CHINESE	name	mioCi	1
YONGAN_CHINESE	tree	Chi	1
CHAOYANG_CHINESE	I	ua	1
CHAOYANG_CHINESE	I	wa	5
CHAOYANG_CHINESE	you	lu	7
CHAOYANG_CHINESE	we	uaN	2
CHAOYANG_CHINESE	we	waN	2
CHAOYANG_CHINESE	one	cek	4
CHAOYANG_CHINESE	one	ek	4
CHAOYANG_CHINESE	two	ci	2
CHAOYANG_CHINESE	two	no	3
CHAOYANG_CHINESE	person	naN	9
CHAOYANG_CHINESE	fish	hu	6
CHAOYANG_CHINESE	dog	kau	1
CHAOYANG_CHINESE	louse	sakbo	1
CHAOYANG_CHINESE	leaf	hio7	8
CHAOYANG_CHINESE	skin	pfhe	1
CHAOYANG_CHINESE	blood	hue7	1
CHAOYANG_CHINESE	bone	kuk	1
CHAOYANG_CHINESE	horn	kak	1
CHAOYANG_CHINESE	ear	hi	5
CHAOYANG_CHINESE	eye	mak	3
CHAOYANG_CHINESE	nose	phi	4
CHAOYANG_CHINESE	tooth	ge	8
CHAOYANG_CHINESE	tongue	ci7	2
CHAOYANG_CHINESE	knee	khathau	1
CHAOYANG_CHINESE	hand	chiu	1
CHAOYANG_CHINESE	breasts	ni	15
CHAOYANG_CHINESE	liver	kua	1
CHAOYANG_CHINESE	drink	cia7	4
CHAOYANG_CHINESE	see	thoi	7
CHAOYANG_CHINESE	hear	thia	2
CHAOYANG_CHINESE	die	si	1
CHAOYANG_CHINESE	come	lai	5
CHAOYANG_CHINESE	sun	cikthau	10
CHAOYANG_CHINESE	star	che	23
CHAOYANG_CHINESE	water	cui	3
CHAOYANG_CHINESE	stone	ciothau	1
CHAOYANG_CHINESE	stone	cio7thau	1
CHAOYANG_CHINESE	fire	hue	1
CHAOYANG_CHINESE	path	lou	3
CHAOYANG_CHINESE	mountain	sua	1
CHAOYANG_CHINESE	night	meN	6
CHAOYANG_CHINESE	full	bik	6
CHAOYANG_CHINESE	full	ti	8
CHAOYANG_CHINESE	new	siN	10
CHAOYANG_CHINESE	name	mia	1
CHAOYANG_CHINESE	tree	chiu	1
HAKKA	I	Nai	1
HAKKA	you	Ni	1
HAKKA	we	Naiteu	2
HAKKA	one	yit	1
HAKKA	two	Ni	3
HAKKA	two	lyoN	6
HAKKA	person	wui	1
HAKKA	person	5in	9
HAKKA	fish	N	1
HAKKA	dog	keu	1
HAKKA	louse	sitma	1
HAKKA	leaf	yap	11
HAKKA	skin	phi	1
HAKKA	blood	hyet	1
HAKKA	bone	kwut	1
HAKKA	bone	kwuttheu	1
HAKKA	ear	Nito	1
HAKKA	ear	NikuN	5
HAKKA	eye	Nan	4
HAKKA	nose	phikuN	4
HAKKA	tooth	Na	9
HAKKA	tooth	NaChi	9
HAKKA	tongue	Setma	2
HAKKA	tongue	Settheu	9
HAKKA	knee	chittheu	1
HAKKA	hand	Su	1
HAKKA	breasts	nen	15
HAKKA	breasts	hyuNkak	15
HAKKA	liver	kon	1
HAKKA	drink	yim	2
HAKKA	see	khon	7
HAKKA	see	khontau	7
HAKKA	hear	thaN	2
HAKKA	hear	thaNtau	2
HAKKA	die	si	1
HAKKA	die	simoN	1
HAKKA	come	loi	5
HAKKA	sun	5ittheu	10
HAKKA	star	sin	18
HAKKA	water	Sui	2
HAKKA	stone	Sak	9
HAKKA	fire	fo	2
HAKKA	path	lu	3
HAKKA	mountain	san	1
HAKKA	mountain	lyaNkoN	17
HAKKA	night	puSintheu	6
HAKKA	full	man	1
HAKKA	new	sin	10
HAKKA	name	myaN	1
HAKKA	tree	Su	11
