# Supplementary material for: A test of Generalized Bayesian dating: A new linguistic dating method
Source: PLoS One. 2020 Aug 12;15(8):e0236522. doi: 10.1371/journal.pone.0236522 (PMC7423060; doi:10.1371/journal.pone.0236522)
Supplement: S4 File — Files, including an R script, for producing glottochronology dates from the output of the automated cognate detection procedure. (ZIP) [file pone.0236522.s004.zip › S4 Supporting Information/Cholan.txt.svm.CRP.0.57.cognates]

doculect	concept	asjp	cogid
CHONTAL_TABASCO	you	ane	2
CHONTAL_TABASCO	we	no7onla	6
CHONTAL_TABASCO	one	un	1
CHONTAL_TABASCO	two	Ca7	1
CHONTAL_TABASCO	person	winik	4
CHONTAL_TABASCO	fish	buC	6
CHONTAL_TABASCO	dog	wiCu7	1
CHONTAL_TABASCO	louse	uC	1
CHONTAL_TABASCO	tree	te7	1
CHONTAL_TABASCO	leaf	uyopo	1
CHONTAL_TABASCO	skin	p3Ci	2
CHONTAL_TABASCO	blood	CiC	1
CHONTAL_TABASCO	bone	bak	1
CHONTAL_TABASCO	horn	Sukub	5
CHONTAL_TABASCO	horn	hub	5
CHONTAL_TABASCO	ear	Cikin	1
CHONTAL_TABASCO	eye	hut	1
CHONTAL_TABASCO	nose	ni7	3
CHONTAL_TABASCO	tooth	eh	1
CHONTAL_TABASCO	tongue	ak	1
CHONTAL_TABASCO	knee	piS	2
CHONTAL_TABASCO	knee	p3mpiS	2
CHONTAL_TABASCO	hand	k3b	1
CHONTAL_TABASCO	breasts	Cu7	2
CHONTAL_TABASCO	liver	yolma	2
CHONTAL_TABASCO	drink	uCen	1
CHONTAL_TABASCO	drink	ubuka	1
CHONTAL_TABASCO	see	C3nen	4
CHONTAL_TABASCO	hear	ubin	2
CHONTAL_TABASCO	die	uC3amo	1
CHONTAL_TABASCO	come	ute	2
CHONTAL_TABASCO	sun	kin	2
CHONTAL_TABASCO	star	iSek	1
CHONTAL_TABASCO	star	ahlusero	2
CHONTAL_TABASCO	water	ha7	1
CHONTAL_TABASCO	stone	hitun	2
CHONTAL_TABASCO	fire	kak	1
CHONTAL_TABASCO	path	bih	1
CHONTAL_TABASCO	mountain	cik	7
CHONTAL_TABASCO	night	ak3b	2
CHONTAL_TABASCO	full	tulu	4
CHONTAL_TABASCO	new	cihib	1
CHONTAL_TABASCO	name	kaba7	1
CHORTI_JOCOTAN	I	nen	1
CHORTI_JOCOTAN	you	net	1
CHORTI_JOCOTAN	we	non	2
CHORTI_JOCOTAN	one	inte7	1
CHORTI_JOCOTAN	two	Cate7	1
CHORTI_JOCOTAN	person	winik	4
CHORTI_JOCOTAN	fish	Cay	1
CHORTI_JOCOTAN	dog	ci7	1
CHORTI_JOCOTAN	louse	uC	1
CHORTI_JOCOTAN	tree	te7	1
CHORTI_JOCOTAN	leaf	yopor	1
CHORTI_JOCOTAN	skin	kewer	5
CHORTI_JOCOTAN	blood	CiC	1
CHORTI_JOCOTAN	bone	bak	1
CHORTI_JOCOTAN	horn	kaCu	2
CHORTI_JOCOTAN	ear	Cikin	1
CHORTI_JOCOTAN	eye	ut	3
CHORTI_JOCOTAN	nose	ni7	3
CHORTI_JOCOTAN	tooth	utex	7
CHORTI_JOCOTAN	tongue	ak	1
CHORTI_JOCOTAN	knee	orpiS	2
CHORTI_JOCOTAN	hand	kab	1
CHORTI_JOCOTAN	breasts	uCu7iSik	2
CHORTI_JOCOTAN	liver	xemem	3
CHORTI_JOCOTAN	drink	uCen	1
CHORTI_JOCOTAN	see	iran	1
CHORTI_JOCOTAN	hear	ubin	2
CHORTI_JOCOTAN	die	Cam	1
CHORTI_JOCOTAN	come	tar	2
CHORTI_JOCOTAN	sun	kin	2
CHORTI_JOCOTAN	star	lusera	2
CHORTI_JOCOTAN	water	xa7	1
CHORTI_JOCOTAN	stone	tun	2
CHORTI_JOCOTAN	fire	kak	1
CHORTI_JOCOTAN	path	bir	1
CHORTI_JOCOTAN	mountain	wicir	3
CHORTI_JOCOTAN	night	akbar	1
CHORTI_JOCOTAN	full	butur	4
CHORTI_JOCOTAN	new	topop	2
CHORTI_JOCOTAN	name	kaba7	1
CHORTI	I	en	1
CHORTI	you	et	1
CHORTI	you	noS	1
CHORTI	we	oN	2
CHORTI	one	in	1
CHORTI	two	Ca7	1
CHORTI	person	winikop	4
CHORTI	fish	Cay	1
CHORTI	dog	ci7	1
CHORTI	louse	u7C	1
CHORTI	tree	te7	1
CHORTI	leaf	uyopor	1
CHORTI	skin	pat	2
CHORTI	blood	CiC	1
CHORTI	bone	bak	1
CHORTI	horn	kaCu	2
CHORTI	ear	Cikin	1
CHORTI	eye	nakiut	2
CHORTI	nose	ni7	3
CHORTI	tooth	eh	1
CHORTI	tongue	a7k	1
CHORTI	knee	piS	2
CHORTI	hand	kap	1
CHORTI	breasts	uCu7	2
CHORTI	liver	Semem	3
CHORTI	drink	Ci	2
CHORTI	see	wira	1
CHORTI	hear	oypika	11
CHORTI	die	Cam	1
CHORTI	come	yop	6
CHORTI	sun	kin	2
CHORTI	star	e7k	1
CHORTI	water	ha7	1
CHORTI	stone	tun	2
CHORTI	fire	kak	1
CHORTI	path	bir	1
CHORTI	mountain	wicir	3
CHORTI	night	akbare	1
CHORTI	full	butur	4
CHORTI	new	tapop	2
CHORTI	name	ukaba	1
CHOL_TUMBALA	I	ho5on	2
CHOL_TUMBALA	you	hatet	1
CHOL_TUMBALA	we	lohon	6
CHOL_TUMBALA	one	xum	1
CHOL_TUMBALA	two	Ca7	1
CHOL_TUMBALA	person	kiSta5u	5
CHOL_TUMBALA	fish	C3y	1
CHOL_TUMBALA	dog	ci7	1
CHOL_TUMBALA	louse	uC	1
CHOL_TUMBALA	tree	te7	1
CHOL_TUMBALA	leaf	yopom	1
CHOL_TUMBALA	skin	p3C3l	2
CHOL_TUMBALA	blood	CiC	1
CHOL_TUMBALA	bone	bak	1
CHOL_TUMBALA	ear	Cikin	1
CHOL_TUMBALA	eye	wut	3
CHOL_TUMBALA	nose	ni7	3
CHOL_TUMBALA	tooth	bakeh	5
CHOL_TUMBALA	tongue	ak	1
CHOL_TUMBALA	knee	piS	2
CHOL_TUMBALA	hand	k3b	1
CHOL_TUMBALA	breasts	Cu7	2
CHOL_TUMBALA	breasts	tan	5
CHOL_TUMBALA	liver	olmal	2
CHOL_TUMBALA	drink	hap	4
CHOL_TUMBALA	see	ila	1
CHOL_TUMBALA	see	kel	1
CHOL_TUMBALA	hear	ubi	2
CHOL_TUMBALA	die	C3m	1
CHOL_TUMBALA	die	sat	2
CHOL_TUMBALA	come	til	2
CHOL_TUMBALA	come	t3l	2
CHOL_TUMBALA	sun	Cuhutat	8
CHOL_TUMBALA	star	ek	1
CHOL_TUMBALA	water	ha7	1
CHOL_TUMBALA	stone	tun	2
CHOL_TUMBALA	stone	Salel	6
CHOL_TUMBALA	fire	kak	1
CHOL_TUMBALA	path	al3bih	1
CHOL_TUMBALA	mountain	wic	3
CHOL_TUMBALA	night	ab3lel	1
CHOL_TUMBALA	night	ak3lel	1
CHOL_TUMBALA	full	pamak5a	1
CHOL_TUMBALA	full	butul	4
CHOL_TUMBALA	new	cihib	1
CHOL_TUMBALA	name	kaba7	1
CHOL_TILA	I	ho5on	2
CHOL_TILA	you	hatet	1
CHOL_TILA	we	ho5onlohon	6
CHOL_TILA	person	kiSta5u	5
CHOL_TILA	fish	C3y	1
CHOL_TILA	dog	ci7	1
CHOL_TILA	louse	uC	1
CHOL_TILA	tree	te7	1
CHOL_TILA	leaf	yopom	1
CHOL_TILA	skin	p3C3lel	2
CHOL_TILA	skin	p3Cilel	2
CHOL_TILA	blood	CiCel	1
CHOL_TILA	bone	bak	1
CHOL_TILA	horn	Sulub	5
CHOL_TILA	ear	Cikin	1
CHOL_TILA	eye	wut	3
CHOL_TILA	nose	ni7	3
CHOL_TILA	nose	5i7	3
CHOL_TILA	tooth	eh	1
CHOL_TILA	tongue	a7k	1
CHOL_TILA	knee	piS	2
CHOL_TILA	hand	k3b	1
CHOL_TILA	hand	k37	1
CHOL_TILA	liver	olmal	2
CHOL_TILA	see	kel	1
CHOL_TILA	see	kele	1
CHOL_TILA	hear	ubi	2
CHOL_TILA	hear	ubin	2
CHOL_TILA	die	sate7	2
CHOL_TILA	die	sati	2
CHOL_TILA	come	t3lel	2
CHOL_TILA	sun	kin	2
CHOL_TILA	sun	lahCutat	8
CHOL_TILA	star	ek	1
CHOL_TILA	water	ha7	1
CHOL_TILA	stone	tun	2
CHOL_TILA	fire	kak	1
CHOL_TILA	path	bih	1
CHOL_TILA	mountain	wic	3
CHOL_TILA	night	ab3le	1
CHOL_TILA	full	pamal	1
CHOL_TILA	new	cihito	1
CHOL_TILA	name	kaba7	1
