# Supplementary material for: A test of Generalized Bayesian dating: A new linguistic dating method
Source: PLoS One. 2020 Aug 12;15(8):e0236522. doi: 10.1371/journal.pone.0236522 (PMC7423060; doi:10.1371/journal.pone.0236522)
Supplement: S4 File — Files, including an R script, for producing glottochronology dates from the output of the automated cognate detection procedure. (ZIP) [file pone.0236522.s004.zip › S4 Supporting Information/classifications.txt]

family	name	iso	G	group
Benue-Congo	BATU_ANWE	btu	Atlantic-Congo,Volta-Congo,Benue-Congo,Bantoid,SouthernBantoid,Tivoid,NorthTivoid	Bantoid
Benue-Congo	BABUNGO	bav	Atlantic-Congo,Volta-Congo,Benue-Congo,Bantoid,SouthernBantoid,WideGrassfields,NarrowGrassfields,Ring,SouthRing,Babungoic	Bantoid
Benue-Congo	LEYIGHA	ayi	Atlantic-Congo,Volta-Congo,Benue-Congo,DeltaCross,UpperCross,CentralUpperCross,East-WestCentralDeltaCross,Mbembe-Legbo,Legboic,Lenyima-Leyigha	DeltaCross
Benue-Congo	NSENGA	nse	Atlantic-Congo,Volta-Congo,Benue-Congo,Bantoid,SouthernBantoid,NarrowBantu,EastBantu,Sabi	Bantoid
Benue-Congo	OKPAMHERI	opa	Atlantic-Congo,Volta-Congo,Benue-Congo,Akpes-Edoid,Edoid,NorthwesternEdoid,SouthernNorthwesternEdoid	Akpes-Edoid
Benue-Congo	C24_KOYO_ZWE	koh	Atlantic-Congo,Volta-Congo,Benue-Congo,Bantoid,SouthernBantoid,NarrowBantu,Central-WesternBantu,Koyo-Mboshi	Bantoid
Benue-Congo	LENGOLA_2	lej	Atlantic-Congo,Volta-Congo,Benue-Congo,Bantoid,SouthernBantoid,NarrowBantu,Lebonya	Bantoid
Benue-Congo	BAKPINKA	bbs	Atlantic-Congo,Volta-Congo,Benue-Congo,DeltaCross,UpperCross,Agoi-Doko-Iyoniyong	DeltaCross
Benue-Congo	TIV_2	tiv	Atlantic-Congo,Volta-Congo,Benue-Congo,Bantoid,SouthernBantoid,Tivoid,CentralTivoid,CentralTivoidA,Tiv-Evand,Tiv-Iyive-Otanga	Bantoid
Benue-Congo	KIMATENGO	mgv	Atlantic-Congo,Volta-Congo,Benue-Congo,Bantoid,SouthernBantoid,NarrowBantu,EastBantu,Rufiji-Ruvuma,Rufijic,Matengic	Bantoid
Benue-Congo	IDU	ldb	Atlantic-Congo,Volta-Congo,Benue-Congo,Benue-CongoPlateau,WesternBenue-CongoPlateau,NorthwesternBenue-CongoPlateau,Koroic	Benue-CongoPlateau
Benue-Congo	GOKANA	gkn	Atlantic-Congo,Volta-Congo,Benue-Congo,DeltaCross,Ogonoid,EastOgonoid	DeltaCross
Benue-Congo	AKUNNU	ibe	Atlantic-Congo,Volta-Congo,Benue-Congo,Akpes-Edoid	Akpes-Edoid
Benue-Congo	ISANZU	isn	Atlantic-Congo,Volta-Congo,Benue-Congo,Bantoid,SouthernBantoid,NarrowBantu,EastBantu,Nyaturu-Nilamba	Bantoid
Benue-Congo	ABUA	abn	Atlantic-Congo,Volta-Congo,Benue-Congo,DeltaCross,CentralDelta,Abua-Odual	DeltaCross
Benue-Congo	RUKUL	mae	Atlantic-Congo,Volta-Congo,Benue-Congo,Benue-CongoPlateau,SoutheasternBenue-CongoPlateau	Benue-CongoPlateau
Benue-Congo	KOL	biw	Atlantic-Congo,Volta-Congo,Benue-Congo,Bantoid,SouthernBantoid,NarrowBantu,BantuA-B10-B20-B30,Makaa-Njem(A.80),Pomo-Bomwali,Ndzem-Bomwali,Makaaic	Bantoid
Benue-Congo	IDOMA	idu	Atlantic-Congo,Volta-Congo,Benue-Congo,Idomoid,Akweya,Etulo-Idoma,NuclearIdoma	Idomoid
Benue-Congo	SAMBA_DAGA	ccg	Atlantic-Congo,Volta-Congo,Benue-Congo,Bantoid,NorthernBantoid,Dakoid,Taram-Dirim-Nnakenyare	Bantoid
Benue-Congo	DEGEMA_2	deg	Atlantic-Congo,Volta-Congo,Benue-Congo,Akpes-Edoid,Edoid,DeltaEdoid,Degema-Engenni	Akpes-Edoid
Benue-Congo	KULU	ikl	Atlantic-Congo,Volta-Congo,Benue-Congo,Benue-CongoPlateau,UnclassifiedBenue-CongoPlateau	Benue-CongoPlateau
Benue-Congo	MBUGWE	mgz	Atlantic-Congo,Volta-Congo,Benue-Congo,Bantoid,SouthernBantoid,NarrowBantu,EastBantu,Mbugwe-Langi	Bantoid
Benue-Congo	SEKIYANI	syi	Atlantic-Congo,Volta-Congo,Benue-Congo,Bantoid,SouthernBantoid,NarrowBantu,BantuA-B10-B20-B30,Sheke	Bantoid
Benue-Congo	LELA	dri	Atlantic-Congo,Volta-Congo,Benue-Congo,Kainji,CentralKainji,NorthwesternKainji,Clela-Damakawa	Kainji
Benue-Congo	BENDEGHE	etu	Atlantic-Congo,Volta-Congo,Benue-Congo,Bantoid,SouthernBantoid,Ekoid-Mbe,Ekoid,Bakor-Ejagham	Bantoid
Benue-Congo	PONGU	png	Atlantic-Congo,Volta-Congo,Benue-Congo,Kainji,CentralKainji,Shiroro-Kamuku,Shiroro	Kainji
Benue-Congo	TUNEN	tvu	Atlantic-Congo,Volta-Congo,Benue-Congo,Bantoid,SouthernBantoid,NarrowBantu,Mbam,WestMbam(A.40),Mandi-Nyokon	Bantoid
Benue-Congo	CISHINGINI	asg	Atlantic-Congo,Volta-Congo,Benue-Congo,Kainji,CentralKainji,Kambari-Cicipu,Kambaric,WestKambaric	Kainji
Benue-Congo	ROR	gel	Atlantic-Congo,Volta-Congo,Benue-Congo,Kainji,CentralKainji,NorthwesternKainji,Duka,Main-Gwamhi	Kainji
Benue-Congo	KWANGA_1	lyn	Atlantic-Congo,Volta-Congo,Benue-Congo,Bantoid,SouthernBantoid,NarrowBantu,Central-WesternBantu,GreaterLuyana,EasternGreaterLuyana	Bantoid
Benue-Congo	ESAN	ish	Atlantic-Congo,Volta-Congo,Benue-Congo,Akpes-Edoid,Edoid,North-CentralEdoid,CentralPlainsEdoid	Akpes-Edoid
Benue-Congo	IMPFONDO	bok	Atlantic-Congo,Volta-Congo,Benue-Congo,Bantoid,SouthernBantoid,NarrowBantu,Central-WesternBantu,Likouala-Sangha	Bantoid
Benue-Congo	AKE	aik	Atlantic-Congo,Volta-Congo,Benue-Congo,Benue-CongoPlateau,Alumic,Jilic-Eggonic,Eggon-Ake	Benue-CongoPlateau
Benue-Congo	EFAI	efa	Atlantic-Congo,Volta-Congo,Benue-Congo,DeltaCross,LowerCross,CentralLowerCross	DeltaCross
Benue-Congo	AMASI	myg	Atlantic-Congo,Volta-Congo,Benue-Congo,Bantoid,SouthernBantoid,WideGrassfields,NarrowGrassfields,SouthwestGrassfields	Bantoid
Benue-Congo	NDEMLI	nml	Atlantic-Congo,Volta-Congo,Benue-Congo,Bantoid,SouthernBantoid,WideGrassfields,NarrowGrassfields	Bantoid
Benue-Congo	LABIR	jku	Atlantic-Congo,Volta-Congo,Benue-Congo,Bantoid,SouthernBantoid,Jarawan,NigerianJarawan,Jaku-Gubi	Bantoid
Benue-Congo	OGBRONUAGUM	ogu	Atlantic-Congo,Volta-Congo,Benue-Congo,DeltaCross,CentralDelta,Kugboic	DeltaCross
Benue-Congo	HLUBI	ssw	Atlantic-Congo,Volta-Congo,Benue-Congo,Bantoid,SouthernBantoid,NarrowBantu,EastBantu,SouthernBantu-Makua,Nguni-Tsonga,Nguni(S.40),SouthernNdebele-Lowland	Bantoid
Benue-Congo	ANIB	kni	Atlantic-Congo,Volta-Congo,Benue-Congo,Benue-CongoPlateau,WesternBenue-CongoPlateau,Ninzic,Kanufi-Ninkyob-Angan	Benue-CongoPlateau
Benue-Congo	CINDA_1	cdr	Atlantic-Congo,Volta-Congo,Benue-Congo,Kainji,CentralKainji,Shiroro-Kamuku,Kamuku-Hungwarya,Kamuku	Kainji
Benue-Congo	NDUN	nfd	Atlantic-Congo,Volta-Congo,Benue-Congo,Benue-CongoPlateau	Benue-CongoPlateau
Benue-Congo	MPUONO	zmp	Atlantic-Congo,Volta-Congo,Benue-Congo,Bantoid,SouthernBantoid,NarrowBantu,Central-WesternBantu,Yanzi(B.80),Kwilu-Nsong	Bantoid
Benue-Congo	ENWANG	enw	Atlantic-Congo,Volta-Congo,Benue-Congo,DeltaCross,LowerCross,Enwang-Uda	DeltaCross
Benue-Congo	YAKA_yaf	yaf	Atlantic-Congo,Volta-Congo,Benue-Congo,Bantoid,SouthernBantoid,NarrowBantu,Central-WesternBantu,Kongo-Yaka-Suku-Hungan,Kongo-Yaka-Suku,Yaka-Suku	Bantoid
Benue-Congo	LOPA	lop	Atlantic-Congo,Volta-Congo,Benue-Congo,Kainji,KainjiLake,UpperNigerKainji,Oleran	Kainji
Benue-Congo	OLULUMO_IKOM	iko	Atlantic-Congo,Volta-Congo,Benue-Congo,DeltaCross,UpperCross,CentralUpperCross,East-WestCentralDeltaCross	DeltaCross
Benue-Congo	UHAMI	uha	Atlantic-Congo,Volta-Congo,Benue-Congo,Akpes-Edoid,Edoid,NorthwesternEdoid,Osse	Akpes-Edoid
Benue-Congo	BANGALA	bxg	Atlantic-Congo,Volta-Congo,Benue-Congo,Bantoid,SouthernBantoid,NarrowBantu,Central-WesternBantu,GreaterBangi-Ntomba,Ngiri,NgiriRiverain,NgiriRiverainUbangi,NgiriRiverainUbangi-Ripuaire,Bobangic,BobangicRiverain,Bobangi-Bangala-Lingala,Lingala-Bangala	Bantoid
Benue-Congo	IBUORO	ibr	Atlantic-Congo,Volta-Congo,Benue-Congo,DeltaCross,LowerCross,CentralLowerCross,Ibuoro-Nkari	DeltaCross
Benue-Congo	NONI	nhu	Atlantic-Congo,Volta-Congo,Benue-Congo,Bantoid,SouthernBantoid,Beboid,EasternBeboid,Nsari-Nooni-Ncane,Nooni-Ncane	Bantoid
Benue-Congo	KONJA_NDUNG	knp	Atlantic-Congo,Volta-Congo,Benue-Congo,Bantoid,NorthernBantoid,Mambiloid,Nizaa-Mambila-Vute,Konja-Mambila-Vute,Konja	Bantoid
Benue-Congo	FYEM	pym	Atlantic-Congo,Volta-Congo,Benue-Congo,Benue-CongoPlateau,SoutheasternBenue-CongoPlateau,Horom-Fyem	Benue-CongoPlateau
Benue-Congo	BUNGU	wun	Atlantic-Congo,Volta-Congo,Benue-Congo,Bantoid,SouthernBantoid,NarrowBantu,EastBantu,CorridorBantu,Mbozi,Mwika	Bantoid
Benue-Congo	KUTEB	kub	Atlantic-Congo,Volta-Congo,Benue-Congo,Jukunoid	Jukunoid
Benue-Congo	RESHE	res	Atlantic-Congo,Volta-Congo,Benue-Congo,Kainji,KainjiLake	Kainji
Benue-Congo	AYERE	aye	Atlantic-Congo,Volta-Congo,Benue-Congo,Defoid,Ayere-Ahan	Defoid
Benue-Congo	WANDJI	wdd	Atlantic-Congo,Volta-Congo,Benue-Congo,Bantoid,SouthernBantoid,NarrowBantu,Central-WesternBantu,Njebe-Mbete-Teke,Sigu-Njebi,Njebi(B.50),NdjaviB	Bantoid
Benue-Congo	UBAGHARA	byc	Atlantic-Congo,Volta-Congo,Benue-Congo,DeltaCross,UpperCross,CentralUpperCross,North-SouthCentralDeltaCross,Ubaghara-Kohumono	DeltaCross
Benue-Congo	VIYA	gev	Atlantic-Congo,Volta-Congo,Benue-Congo,Bantoid,SouthernBantoid,NarrowBantu,BantuA-B10-B20-B30,B10-B30,Okani(B.30),SouthernOkani	Bantoid
Benue-Congo	EHUEUN	ehu	Atlantic-Congo,Volta-Congo,Benue-Congo,Akpes-Edoid,Edoid,NorthwesternEdoid,Osse,Ukue-Ehueun	Akpes-Edoid
Benue-Congo	B25_KOTA_2	koq	Atlantic-Congo,Volta-Congo,Benue-Congo,Bantoid,SouthernBantoid,NarrowBantu,BantuA-B10-B20-B30,Keleic,GreaterKota,Kota-Mahongwe	Bantoid
Benue-Congo	DIRIKU	diu	Atlantic-Congo,Volta-Congo,Benue-Congo,Bantoid,SouthernBantoid,NarrowBantu,Central-WesternBantu,Njila,SouthernNjila,Kunene,Kwangali-Diriku	Bantoid
Benue-Congo	HYAM	jab	Atlantic-Congo,Volta-Congo,Benue-Congo,Benue-CongoPlateau,WesternBenue-CongoPlateau,NorthwesternBenue-CongoPlateau,Hyamic	Benue-CongoPlateau
Benue-Congo	EPIE	epi	Atlantic-Congo,Volta-Congo,Benue-Congo,Akpes-Edoid,Edoid,DeltaEdoid	Akpes-Edoid
Benue-Congo	OBOLO	ann	Atlantic-Congo,Volta-Congo,Benue-Congo,DeltaCross,LowerCross,Oboloic	DeltaCross
Benue-Congo	DUKA	dud	Atlantic-Congo,Volta-Congo,Benue-Congo,Kainji,CentralKainji,NorthwesternKainji,Duka	Kainji
Benue-Congo	DENYA_BITIEKU	anv	Atlantic-Congo,Volta-Congo,Benue-Congo,Bantoid,SouthernBantoid,Mamfe,Kendem-Denya	Bantoid
Benue-Congo	GANANG	gne	Atlantic-Congo,Volta-Congo,Benue-Congo,Benue-CongoPlateau,Benue-CongoCentralPlateau,South-CentralBenue-CongoPlateau,Izeric	Benue-CongoPlateau
Benue-Congo	BANKON	abb	Atlantic-Congo,Volta-Congo,Benue-Congo,Bantoid,SouthernBantoid,NarrowBantu,BantuA-B10-B20-B30,Basaa(A.40),Abo-Barombi	Bantoid
Benue-Congo	AMBELE_2	ael	Atlantic-Congo,Volta-Congo,Benue-Congo,Bantoid,SouthernBantoid,WideGrassfields	Bantoid
Benue-Congo	AUCHI	ets	Atlantic-Congo,Volta-Congo,Benue-Congo,Akpes-Edoid,Edoid,North-CentralEdoid,Afenmai-Bendel,Uneme-Yekhee	Akpes-Edoid
Benue-Congo	ETEBI	etb	Atlantic-Congo,Volta-Congo,Benue-Congo,DeltaCross,LowerCross,CentralLowerCross,Ekit-Etebi	DeltaCross
Benue-Congo	IKPESHI	ikp	Atlantic-Congo,Volta-Congo,Benue-Congo,Akpes-Edoid,Edoid,North-CentralEdoid,UnclassifiedNorth-CentralEdoid,Igwe-Enwa-Sasaru	Akpes-Edoid
Benue-Congo	KINDAMBA	ndj	Atlantic-Congo,Volta-Congo,Benue-Congo,Bantoid,SouthernBantoid,NarrowBantu,EastBantu,Kilombero	Bantoid
Benue-Congo	DONG	doh	Atlantic-Congo,Volta-Congo,Benue-Congo,Bantoid,NorthernBantoid,Dakoid,Tiba-Dong	Bantoid
Benue-Congo	BILE	bil	Atlantic-Congo,Volta-Congo,Benue-Congo,Bantoid,SouthernBantoid,Jarawan,NigerianJarawan,Numan	Bantoid
Benue-Congo	CICIPU	awc	Atlantic-Congo,Volta-Congo,Benue-Congo,Kainji,CentralKainji,Kambari-Cicipu	Kainji
Benue-Congo	NYUNGWE	nyu	Atlantic-Congo,Volta-Congo,Benue-Congo,Bantoid,SouthernBantoid,NarrowBantu,EastBantu,Tumbuka-Sena-Nyanja,Sena-Nyanja,Senaic	Bantoid
Benue-Congo	KIONG	kkm	Atlantic-Congo,Volta-Congo,Benue-Congo,DeltaCross,UpperCross,Kiong-Korop	DeltaCross
Benue-Congo	CHINGONI	ngo	Atlantic-Congo,Volta-Congo,Benue-Congo,Bantoid,SouthernBantoid,NarrowBantu,EastBantu,NortheastSavannaBantu,SouthernTanzaniaHighlandsBantu,Manda-Ngoni	Bantoid
Benue-Congo	A72a_EWONDO	ewo	Atlantic-Congo,Volta-Congo,Benue-Congo,Bantoid,SouthernBantoid,NarrowBantu,BantuA-B10-B20-B30,Yaunde-Fang(A.70),Ewondo-Bebele	Bantoid
Benue-Congo	NGBINDA	nbd	Atlantic-Congo,Volta-Congo,Benue-Congo,Bantoid,SouthernBantoid,NarrowBantu,Ababuan,OldBomokandian,Ngbele-Ngenda,Ngendan,Ngbinda-Mayeka	Bantoid
Benue-Congo	BABONG	bqz	Atlantic-Congo,Volta-Congo,Benue-Congo,Bantoid,SouthernBantoid,NarrowBantu,BantuA-B10-B20-B30,Lundu-Balong(A.10),Lekongo-Manenguba,Bafaw-Balong-Manenguba,Manenguba,CentralManenguba	Bantoid
Benue-Congo	JILI	mgi	Atlantic-Congo,Volta-Congo,Benue-Congo,Benue-CongoPlateau,Alumic,Jilic-Eggonic,Jilic	Benue-CongoPlateau
Benue-Congo	IGBIRRA	igb	Atlantic-Congo,Volta-Congo,Benue-Congo,Ebira-Nupoid	Ebira-Nupoid
Benue-Congo	TAHOSS	bom	Atlantic-Congo,Volta-Congo,Benue-Congo,Benue-CongoPlateau,Beromic,Iten-Cara-Berom	Benue-CongoPlateau
Benue-Congo	BOKI	bky	Atlantic-Congo,Volta-Congo,Benue-Congo,Bantoid,SouthernBantoid,Bendic	Bantoid
Benue-Congo	MADA	mda	Atlantic-Congo,Volta-Congo,Benue-Congo,Benue-CongoPlateau,WesternBenue-CongoPlateau,Ninzic	Benue-CongoPlateau
Benue-Congo	GBARI	gby	Atlantic-Congo,Volta-Congo,Benue-Congo,Ebira-Nupoid,Macro-Nupoid,Gbagyi-Gbari	Ebira-Nupoid
Benue-Congo	BUBE	bvb	Atlantic-Congo,Volta-Congo,Benue-Congo,Bantoid,SouthernBantoid,NarrowBantu	Bantoid
Benue-Congo	BURU	bqw	Atlantic-Congo,Volta-Congo,Benue-Congo,Bantoid,SouthernBantoid	Bantoid
Benue-Congo	SHALL	sha	Atlantic-Congo,Volta-Congo,Benue-Congo,Benue-CongoPlateau,Beromic	Benue-CongoPlateau
Benue-Congo	LEGA	lea	Atlantic-Congo,Volta-Congo,Benue-Congo,Bantoid,SouthernBantoid,NarrowBantu,EastBantu,Nyanga-Mituku-Lega,Mituku-Lega,LegaComplex,Lega,WesternLega	Bantoid
Benue-Congo	MBE	mfo	Atlantic-Congo,Volta-Congo,Benue-Congo,Bantoid,SouthernBantoid,Ekoid-Mbe	Bantoid
Benue-Congo	OKOBO	okb	Atlantic-Congo,Volta-Congo,Benue-Congo,DeltaCross,LowerCross	DeltaCross
Benue-Congo	IPULO	ass	Atlantic-Congo,Volta-Congo,Benue-Congo,Bantoid,SouthernBantoid,Tivoid,CentralTivoid,CentralTivoidB	Bantoid
Benue-Congo	EKPEYE	ekp	Atlantic-Congo,Volta-Congo,Benue-Congo,Igboid	Igboid
Benue-Congo	LUFU	ldq	Atlantic-Congo,Volta-Congo,Benue-Congo,Benue-CongoPlateau,Yukubenic,Bete-Lufu	Benue-CongoPlateau
Benue-Congo	URHOBO	urh	Atlantic-Congo,Volta-Congo,Benue-Congo,Akpes-Edoid,Edoid,SouthwesternEdoid	Akpes-Edoid
Benue-Congo	BAKUERI	bri	Atlantic-Congo,Volta-Congo,Benue-Congo,Bantoid,SouthernBantoid,NarrowBantu,BantuA-B10-B20-B30,Sawabantu,Kpwe	Bantoid
Benue-Congo	NIZAA	sgi	Atlantic-Congo,Volta-Congo,Benue-Congo,Bantoid,NorthernBantoid,Mambiloid,Nizaa-Mambila-Vute	Bantoid
Benue-Congo	BAN_OGOI	bvj	Atlantic-Congo,Volta-Congo,Benue-Congo,DeltaCross,Ogonoid,WestOgonoid	DeltaCross
Benue-Congo	GADE	ged	Atlantic-Congo,Volta-Congo,Benue-Congo	xxx
Benue-Congo	TYAP	kcg	Atlantic-Congo,Volta-Congo,Benue-Congo,Benue-CongoPlateau,Benue-CongoCentralPlateau,South-CentralBenue-CongoPlateau,Katabic	Benue-CongoPlateau
Benue-Congo	HONE	juh	Atlantic-Congo,Volta-Congo,Benue-Congo,Jukunoid,CentralJukunoid,Jukun-Mbembe-Wurbo,Jukun	Jukunoid
Benue-Congo	ARIGIDI	aqg	Atlantic-Congo,Volta-Congo,Benue-Congo,Defoid	Defoid
Benue-Congo	IZORA	cbo	Atlantic-Congo,Volta-Congo,Benue-Congo,Kainji,CentralKainji,Basa-EasternKainji,EasternKainji,Jos,NorthernJos,North-CentralJos,Chokobo-Lemoro-Sanga	Kainji
Benue-Congo	ORING	org	Atlantic-Congo,Volta-Congo,Benue-Congo,DeltaCross,UpperCross,CentralUpperCross,North-SouthCentralDeltaCross,Koring-Kukele	DeltaCross
Benue-Congo	TESU	aab	Atlantic-Congo,Volta-Congo,Benue-Congo,Benue-CongoPlateau,Alumic,Alumu-Toro,Alumu-Akpondu	Benue-CongoPlateau
Benue-Congo	TORO	tdv	Atlantic-Congo,Volta-Congo,Benue-Congo,Benue-CongoPlateau,Alumic,Alumu-Toro	Benue-CongoPlateau
Benue-Congo	TEE	tkq	Atlantic-Congo,Volta-Congo,Benue-Congo,DeltaCross,Ogonoid,EastOgonoid,Tai-Kana	DeltaCross
Benue-Congo	DE_WUNGTSE	ncp	Atlantic-Congo,Volta-Congo,Benue-Congo,Bantoid,SouthernBantoid,WideGrassfields,NarrowGrassfields,Mbam-Nkam,Nka,Nkambe,Mfumteic	Bantoid
Benue-Congo	KPAN	kpk	Atlantic-Congo,Volta-Congo,Benue-Congo,Jukunoid,CentralJukunoid,Kpan-Icen	Jukunoid
Benue-Congo	LOKELE_YEPOLOMA	khy	Atlantic-Congo,Volta-Congo,Benue-Congo,Bantoid,SouthernBantoid,NarrowBantu,Central-WesternBantu,Kele(C.60),Kele-Poke,Kele-Lombo	Bantoid
Benue-Congo	TUKI_2	bag	Atlantic-Congo,Volta-Congo,Benue-Congo,Bantoid,SouthernBantoid,NarrowBantu,Mbam,Sanaga(A.60)	Bantoid
Benue-Congo	NYALI	nlj	Atlantic-Congo,Volta-Congo,Benue-Congo,Bantoid,SouthernBantoid,NarrowBantu,Lebonya,Nyali-Ndaka-Mbo-Budu-Vanuma,Vanuma-Nyali	Bantoid
Benue-Congo	TWUMWU	tik	Atlantic-Congo,Volta-Congo,Benue-Congo,Bantoid,NorthernBantoid	Bantoid
Benue-Congo	NINKA	nns	Atlantic-Congo,Volta-Congo,Benue-Congo,Benue-CongoPlateau,WesternBenue-CongoPlateau,Ninzic,Numana-Ningye	Benue-CongoPlateau
Benue-Congo	IGALA	igl	Atlantic-Congo,Volta-Congo,Benue-Congo,Defoid,Yoruboid	Defoid
Benue-Congo	YANGKAM	bsx	Atlantic-Congo,Volta-Congo,Benue-Congo,Benue-CongoPlateau,Tarokoid,Yangkam-Tarok-Pe	Benue-CongoPlateau
Benue-Congo	YUKUBEN	ybl	Atlantic-Congo,Volta-Congo,Benue-Congo,Benue-CongoPlateau,Yukubenic	Benue-CongoPlateau
Benue-Congo	NAKI	mff	Atlantic-Congo,Volta-Congo,Benue-Congo,Bantoid,SouthernBantoid,Beboid,EasternBeboid,Bebe-Kemezung,Naki-Kemezung,Nakic	Bantoid
Benue-Congo	SHONA	sna	Atlantic-Congo,Volta-Congo,Benue-Congo,Bantoid,SouthernBantoid,NarrowBantu,EastBantu,Shona(S.10),CoreShona,PlateauShona,CentralShona	Bantoid
Benue-Congo	FWE	fwe	Atlantic-Congo,Volta-Congo,Benue-Congo,Bantoid,SouthernBantoid,NarrowBantu,EastBantu,Botatwe,WesternBotatwe,ZambeziHook	Bantoid
Benue-Congo	BADA	bau	Atlantic-Congo,Volta-Congo,Benue-Congo,Bantoid,SouthernBantoid,Jarawan,NigerianJarawan,Jarawaic	Bantoid
Benue-Congo	TAPSHIN	tdl	Atlantic-Congo,Volta-Congo,Benue-Congo,Benue-CongoPlateau,Tarokoid,Kwanka-Sur	Benue-CongoPlateau
Benue-Congo	YORUBA	yor	Atlantic-Congo,Volta-Congo,Benue-Congo,Defoid,Yoruboid,Edekiri,Ede,EasternEde,SoutheasternEde,NuclearYoruba,Lucumi-Yoruba	Defoid
Benue-Congo	IGBO_ONITSHA	ibo	Atlantic-Congo,Volta-Congo,Benue-Congo,Igboid,NuclearIgboid	Igboid
Benue-Congo	ANAANG	anw	Atlantic-Congo,Volta-Congo,Benue-Congo,DeltaCross,LowerCross,CentralLowerCross,Efik-Ibibio	DeltaCross
Benue-Congo	NKUKOLI	nbo	Atlantic-Congo,Volta-Congo,Benue-Congo,DeltaCross,UpperCross,CentralUpperCross,East-WestCentralDeltaCross,Lokoic,Lubila-Lokaa	DeltaCross
Benue-Congo	LARU_NIGERIA	lan	Atlantic-Congo,Volta-Congo,Benue-Congo,Kainji,KainjiLake,UpperNigerKainji	Kainji
Benue-Congo	A51_BAFIA_TUMI_TINGON	lfa	Atlantic-Congo,Volta-Congo,Benue-Congo,Bantoid,SouthernBantoid,NarrowBantu,BantuA-B10-B20-B30,Bafia(A.50),NuclearBafia(A.50),Lefa-Bafia	Bantoid
Benue-Congo	NUPE	nup	Atlantic-Congo,Volta-Congo,Benue-Congo,Ebira-Nupoid,Macro-Nupoid,Nupoid	Ebira-Nupoid
Benue-Congo	BANKALA	jjr	Atlantic-Congo,Volta-Congo,Benue-Congo,Bantoid,SouthernBantoid,Jarawan,NigerianJarawan	Bantoid
Benue-Congo	IGEDE	ige	Atlantic-Congo,Volta-Congo,Benue-Congo,Idomoid,Akweya	Idomoid
Benue-Congo	SHIYEYI	yey	Atlantic-Congo,Volta-Congo,Benue-Congo,Bantoid,SouthernBantoid,NarrowBantu,Central-WesternBantu	Bantoid
Benue-Congo	ESIMBI	ags	Atlantic-Congo,Volta-Congo,Benue-Congo,Bantoid,SouthernBantoid,Tivoid	Bantoid
Benue-Congo	ENYA_KIBOMBO	gey	Atlantic-Congo,Volta-Congo,Benue-Congo,Bantoid,SouthernBantoid,NarrowBantu,EastBantu,Enya(D.10)	Bantoid
Benue-Congo	MBULE	mlb	Atlantic-Congo,Volta-Congo,Benue-Congo,Bantoid,SouthernBantoid,NarrowBantu,Mbam,Yambasa(A.60),Baca-NuclearYambasa,Baca	Bantoid
Benue-Congo	HAUT_KENYANG	ken	Atlantic-Congo,Volta-Congo,Benue-Congo,Bantoid,SouthernBantoid,Mamfe	Bantoid
Benue-Congo	HASHA	ybj	Atlantic-Congo,Volta-Congo,Benue-Congo,Benue-CongoPlateau,Alumic,Alumu-Toro,Hasha-Sambe	Benue-CongoPlateau
Benue-Congo	MUNDANI	mnf	Atlantic-Congo,Volta-Congo,Benue-Congo,Bantoid,SouthernBantoid,WideGrassfields,NarrowGrassfields,Momo,Mundani-Njen	Bantoid
Benue-Congo	TSUVADI	tvd	Atlantic-Congo,Volta-Congo,Benue-Congo,Kainji,CentralKainji,Kambari-Cicipu,Kambaric,EastKambaric	Kainji
Benue-Congo	PE	pai	Atlantic-Congo,Volta-Congo,Benue-Congo,Benue-CongoPlateau,Tarokoid,Yangkam-Tarok-Pe,Tarok-Pe	Benue-CongoPlateau
Benue-Congo	CARA	cfd	Atlantic-Congo,Volta-Congo,Benue-Congo,Benue-CongoPlateau,Benue-CongoCentralPlateau	Benue-CongoPlateau
Benue-Congo	EKPARABONG	nbb	Atlantic-Congo,Volta-Congo,Benue-Congo,Bantoid,SouthernBantoid,Ekoid-Mbe,Ekoid	Bantoid
Benue-Congo	KILUBA	lub	Atlantic-Congo,Volta-Congo,Benue-Congo,Bantoid,SouthernBantoid,NarrowBantu,Central-WesternBantu,Luban,Luba-Kaonde,Kaonde-Shaba-Sanga	Bantoid
Brythonic	BRETON	bre	Indo-European,Celtic,NuclearCeltic,TGBCeltic,InsularCeltic,Brythonic,SouthwesternBrythonic	SouthwesternBrythonic
Brythonic	CORNISH	cor	Indo-European,Celtic,NuclearCeltic,TGBCeltic,InsularCeltic,Brythonic,SouthwesternBrythonic	SouthwesternBrythonic
Brythonic	WELSH	cym	Indo-European,Celtic,NuclearCeltic,TGBCeltic,InsularCeltic,Brythonic,Old-ModernWelsh	Old-ModernWelsh
Chinese	THONG_BOI	hak	Sino-Tibetan,Sinitic,Classical-Middle-ModernSinitic,Middle-ModernSinitic	Classical-Middle-ModernSinitic
Chinese	HAINAN_MINNAN_CHINESE	nan	Sino-Tibetan,Sinitic,Min,CoastalMin	Min
Chinese	CANTONESE	yue	Sino-Tibetan,Sinitic,Classical-Middle-ModernSinitic,Middle-ModernSinitic,Yue-Pinghua	Classical-Middle-ModernSinitic
Chinese	MANDARIN_2	cmn	Sino-Tibetan,Sinitic,Classical-Middle-ModernSinitic,Middle-ModernSinitic,NorthernChinese,Mandarinic	Classical-Middle-ModernSinitic
Chinese	AMOY_MINNAN_CHINESE	nan	Sino-Tibetan,Sinitic,Min,CoastalMin	Min
Chinese	MANDARIN	cmn	Sino-Tibetan,Sinitic,Classical-Middle-ModernSinitic,Middle-ModernSinitic,NorthernChinese,Mandarinic	Classical-Middle-ModernSinitic
Chinese	KUNMING_MANDARIN	cmn	Sino-Tibetan,Sinitic,Classical-Middle-ModernSinitic,Middle-ModernSinitic,NorthernChinese,Mandarinic	Classical-Middle-ModernSinitic
Chinese	DUNGAN	dng	Sino-Tibetan,Sinitic,Classical-Middle-ModernSinitic,Middle-ModernSinitic,NorthernChinese,Mandarinic,Zhongyuan	Classical-Middle-ModernSinitic
Chinese	FUZHOU_CHINESE	cdo	Sino-Tibetan,Sinitic,Min,CoastalMin	Min
Chinese	PUTIAN_CHINESE	cpx	Sino-Tibetan,Sinitic,Min,CoastalMin	Min
Chinese	SUZHOU_WU	wuu	Sino-Tibetan,Sinitic,Classical-Middle-ModernSinitic,Middle-ModernSinitic,Wu-HuiChinese	Classical-Middle-ModernSinitic
Chinese	XIANG	hsn	Sino-Tibetan,Sinitic,Classical-Middle-ModernSinitic,Middle-ModernSinitic	Classical-Middle-ModernSinitic
Chinese	DONGSHAN_CHINESE	nan	Sino-Tibetan,Sinitic,Min,CoastalMin	Min
Chinese	YONGAN_CHINESE	czo	Sino-Tibetan,Sinitic,Min,InlandMin	Min
Chinese	CHAOYANG_CHINESE	nan	Sino-Tibetan,Sinitic,Min,CoastalMin	Min
Chinese	HAKKA	hak	Sino-Tibetan,Sinitic,Classical-Middle-ModernSinitic,Middle-ModernSinitic	Classical-Middle-ModernSinitic
Cholan	CHONTAL_TABASCO	chf	Mayan,CoreMayan,WesternMayan,Cholan-Tzeltalan,Cholan,Chol-Chontal	Chol-Chontal
Cholan	CHORTI_JOCOTAN	caa	Mayan,CoreMayan,WesternMayan,Cholan-Tzeltalan,Cholan,Chorti-Cholti	Chorti-Cholti
Cholan	CHORTI	caa	Mayan,CoreMayan,WesternMayan,Cholan-Tzeltalan,Cholan,Chorti-Cholti	Chorti-Cholti
Cholan	CHOL_TUMBALA	ctu	Mayan,CoreMayan,WesternMayan,Cholan-Tzeltalan,Cholan,Chol-Chontal	Chol-Chontal
Cholan	CHOL_TILA	ctu	Mayan,CoreMayan,WesternMayan,Cholan-Tzeltalan,Cholan,Chol-Chontal	Chol-Chontal
Dardic	ASHRET_PHALURA	phl	Indo-European,Indo-Iranian,Indo-Aryan,Indo-AryanNorthwesternzone,Shinaic,WesternShinaic,Dangari	Shinaic
Dardic	BIORI_PHALURA	phl	Indo-European,Indo-Iranian,Indo-Aryan,Indo-AryanNorthwesternzone,Shinaic,WesternShinaic,Dangari	Shinaic
Dardic	BROK-SKAD	bkk	Indo-European,Indo-Iranian,Indo-Aryan,Indo-AryanNorthwesternzone,Shinaic	Shinaic
Dardic	CHILISSO	clh	Indo-European,Indo-Iranian,Indo-Aryan,Indo-AryanNorthwesternzone,Kohistani,IndusKohistanic,OuterIndusKohistani	Kohistani
Dardic	KALKOTI	xka	Indo-European,Indo-Iranian,Indo-Aryan,Indo-AryanNorthwesternzone,Shinaic,WesternShinaic,Dangari	Shinaic
Dardic	KASHMIRI	kas	Indo-European,Indo-Iranian,Indo-Aryan,Indo-AryanNorthwesternzone	xxx
Dardic	KOHISTANI_INDUS	mvy	Indo-European,Indo-Iranian,Indo-Aryan,Indo-AryanNorthwesternzone,Kohistani,IndusKohistanic	Kohistani
Dardic	PURIGAL_PHALURA	phl	Indo-European,Indo-Iranian,Indo-Aryan,Indo-AryanNorthwesternzone,Shinaic,WesternShinaic,Dangari	Shinaic
Dardic	SAVI	sdg	Indo-European,Indo-Iranian,Indo-Aryan,Indo-AryanNorthwesternzone,Shinaic,WesternShinaic	Shinaic
Dardic	SHINA_2	scl	Indo-European,Indo-Iranian,Indo-Aryan,Indo-AryanNorthwesternzone,Shinaic	Shinaic
Dardic	SHINA_GURESI	scl	Indo-European,Indo-Iranian,Indo-Aryan,Indo-AryanNorthwesternzone,Shinaic	Shinaic
Dardic	SHINA_KOHISTANI	scl	Indo-European,Indo-Iranian,Indo-Aryan,Indo-AryanNorthwesternzone,Shinaic	Shinaic
Dardic	USHOJO	ush	Indo-European,Indo-Iranian,Indo-Aryan,Indo-AryanNorthwesternzone,Shinaic,KohistanicShina	Shinaic
Dardic	CHATORKHAND_KHOWAR	khw	Indo-European,Indo-Iranian,Indo-Aryan,Indo-AryanNorthwesternzone,Chitral	Chitral
Dardic	GARAM_CHISHMA_KHOWAR	khw	Indo-European,Indo-Iranian,Indo-Aryan,Indo-AryanNorthwesternzone,Chitral	Chitral
Dardic	KESU_KHOWAR	khw	Indo-European,Indo-Iranian,Indo-Aryan,Indo-AryanNorthwesternzone,Chitral	Chitral
Dardic	ODIR_KHOWAR	khw	Indo-European,Indo-Iranian,Indo-Aryan,Indo-AryanNorthwesternzone,Chitral	Chitral
Dardic	PARGAM_NISAR_KHOWAR	khw	Indo-European,Indo-Iranian,Indo-Aryan,Indo-AryanNorthwesternzone,Chitral	Chitral
Dardic	USHU_KHOWAR	khw	Indo-European,Indo-Iranian,Indo-Aryan,Indo-AryanNorthwesternzone,Chitral	Chitral
Dardic	DAMELI	dml	Indo-European,Indo-Iranian,Indo-Aryan,Indo-AryanNorthwesternzone,Kunar	Kunar
Dardic	GAWAR_BATI	gwt	Indo-European,Indo-Iranian,Indo-Aryan,Indo-AryanNorthwesternzone,Kunar,PechKunar	Kunar
Dardic	GURU_KALASHA	kls	Indo-European,Indo-Iranian,Indo-Aryan,Indo-AryanNorthwesternzone,Chitral	Chitral
Dardic	KALAMI	gwc	Indo-European,Indo-Iranian,Indo-Aryan,Indo-AryanNorthwesternzone,Kohistani,Dir-SwatKohistani	Kohistani
Dardic	KRAKAL_KALASHA	kls	Indo-European,Indo-Iranian,Indo-Aryan,Indo-AryanNorthwesternzone,Chitral	Chitral
Dardic	TORWALI	trw	Indo-European,Indo-Iranian,Indo-Aryan,Indo-AryanNorthwesternzone,Kohistani,Dir-SwatKohistani	Kohistani
Dardic	ZUGUNUK_KALASHA	kls	Indo-European,Indo-Iranian,Indo-Aryan,Indo-AryanNorthwesternzone,Chitral	Chitral
Dardic	DAMELI_2	dml	Indo-European,Indo-Iranian,Indo-Aryan,Indo-AryanNorthwesternzone,Kunar	Kunar
Dardic	INDUS_KOHISTANI	mvy	Indo-European,Indo-Iranian,Indo-Aryan,Indo-AryanNorthwesternzone,Kohistani,IndusKohistanic	Kohistani
East-Polynesian	HAWAIIAN	haw	Austronesian,Malayo-Polynesian,Central-EasternMalayo-Polynesian,EasternMalayo-Polynesian,Oceanic,CentralPacificlinkage,Tokelau-Fijian,Polynesian,NuclearPolynesian,NorthernOutlierPolynesian-EastPolynesian,SolomonsNorthernOutlierPolynesian-EastPolynesian,CentralNorthernOutlierPolynesian-EastPolynesian,EastPolynesian,CentralEasternPolynesian	CentralEasternPolynesian
East-Polynesian	HAWAIIAN_2	haw	Austronesian,Malayo-Polynesian,Central-EasternMalayo-Polynesian,EasternMalayo-Polynesian,Oceanic,CentralPacificlinkage,Tokelau-Fijian,Polynesian,NuclearPolynesian,NorthernOutlierPolynesian-EastPolynesian,SolomonsNorthernOutlierPolynesian-EastPolynesian,CentralNorthernOutlierPolynesian-EastPolynesian,EastPolynesian,CentralEasternPolynesian	CentralEasternPolynesian
East-Polynesian	HAWAIIAN_3	haw	Austronesian,Malayo-Polynesian,Central-EasternMalayo-Polynesian,EasternMalayo-Polynesian,Oceanic,CentralPacificlinkage,Tokelau-Fijian,Polynesian,NuclearPolynesian,NorthernOutlierPolynesian-EastPolynesian,SolomonsNorthernOutlierPolynesian-EastPolynesian,CentralNorthernOutlierPolynesian-EastPolynesian,EastPolynesian,CentralEasternPolynesian	CentralEasternPolynesian
East-Polynesian	LANGUE_DE_ISLES_MARQUISES	mrq	Austronesian,Malayo-Polynesian,Central-EasternMalayo-Polynesian,EasternMalayo-Polynesian,Oceanic,CentralPacificlinkage,Tokelau-Fijian,Polynesian,NuclearPolynesian,NorthernOutlierPolynesian-EastPolynesian,SolomonsNorthernOutlierPolynesian-EastPolynesian,CentralNorthernOutlierPolynesian-EastPolynesian,EastPolynesian,CentralEasternPolynesian,Marquesan	CentralEasternPolynesian
East-Polynesian	MANIHIKI	rkh	Austronesian,Malayo-Polynesian,Central-EasternMalayo-Polynesian,EasternMalayo-Polynesian,Oceanic,CentralPacificlinkage,Tokelau-Fijian,Polynesian,NuclearPolynesian,NorthernOutlierPolynesian-EastPolynesian,SolomonsNorthernOutlierPolynesian-EastPolynesian,CentralNorthernOutlierPolynesian-EastPolynesian,EastPolynesian,CentralEasternPolynesian	CentralEasternPolynesian
East-Polynesian	MAORI	mri	Austronesian,Malayo-Polynesian,Central-EasternMalayo-Polynesian,EasternMalayo-Polynesian,Oceanic,CentralPacificlinkage,Tokelau-Fijian,Polynesian,NuclearPolynesian,NorthernOutlierPolynesian-EastPolynesian,SolomonsNorthernOutlierPolynesian-EastPolynesian,CentralNorthernOutlierPolynesian-EastPolynesian,EastPolynesian,CentralEasternPolynesian	CentralEasternPolynesian
East-Polynesian	MARQUESAN_NUKUHIVA	mrq	Austronesian,Malayo-Polynesian,Central-EasternMalayo-Polynesian,EasternMalayo-Polynesian,Oceanic,CentralPacificlinkage,Tokelau-Fijian,Polynesian,NuclearPolynesian,NorthernOutlierPolynesian-EastPolynesian,SolomonsNorthernOutlierPolynesian-EastPolynesian,CentralNorthernOutlierPolynesian-EastPolynesian,EastPolynesian,CentralEasternPolynesian,Marquesan	CentralEasternPolynesian
East-Polynesian	RAROTONGAN	rar	Austronesian,Malayo-Polynesian,Central-EasternMalayo-Polynesian,EasternMalayo-Polynesian,Oceanic,CentralPacificlinkage,Tokelau-Fijian,Polynesian,NuclearPolynesian,NorthernOutlierPolynesian-EastPolynesian,SolomonsNorthernOutlierPolynesian-EastPolynesian,CentralNorthernOutlierPolynesian-EastPolynesian,EastPolynesian,CentralEasternPolynesian,Mangaia-OldRapa	CentralEasternPolynesian
East-Polynesian	RAROTONGAN_2	rar	Austronesian,Malayo-Polynesian,Central-EasternMalayo-Polynesian,EasternMalayo-Polynesian,Oceanic,CentralPacificlinkage,Tokelau-Fijian,Polynesian,NuclearPolynesian,NorthernOutlierPolynesian-EastPolynesian,SolomonsNorthernOutlierPolynesian-EastPolynesian,CentralNorthernOutlierPolynesian-EastPolynesian,EastPolynesian,CentralEasternPolynesian,Mangaia-OldRapa	CentralEasternPolynesian
East-Polynesian	RURUTUAN	aut	Austronesian,Malayo-Polynesian,Central-EasternMalayo-Polynesian,EasternMalayo-Polynesian,Oceanic,CentralPacificlinkage,Tokelau-Fijian,Polynesian,NuclearPolynesian,NorthernOutlierPolynesian-EastPolynesian,SolomonsNorthernOutlierPolynesian-EastPolynesian,CentralNorthernOutlierPolynesian-EastPolynesian,EastPolynesian,CentralEasternPolynesian,Tahitian-Austral	CentralEasternPolynesian
East-Polynesian	TAHITIAN	tah	Austronesian,Malayo-Polynesian,Central-EasternMalayo-Polynesian,EasternMalayo-Polynesian,Oceanic,CentralPacificlinkage,Tokelau-Fijian,Polynesian,NuclearPolynesian,NorthernOutlierPolynesian-EastPolynesian,SolomonsNorthernOutlierPolynesian-EastPolynesian,CentralNorthernOutlierPolynesian-EastPolynesian,EastPolynesian,CentralEasternPolynesian,Tahitian-Austral	CentralEasternPolynesian
East-Polynesian	TAHITIAN_2	tah	Austronesian,Malayo-Polynesian,Central-EasternMalayo-Polynesian,EasternMalayo-Polynesian,Oceanic,CentralPacificlinkage,Tokelau-Fijian,Polynesian,NuclearPolynesian,NorthernOutlierPolynesian-EastPolynesian,SolomonsNorthernOutlierPolynesian-EastPolynesian,CentralNorthernOutlierPolynesian-EastPolynesian,EastPolynesian,CentralEasternPolynesian,Tahitian-Austral	CentralEasternPolynesian
East-Polynesian	TUAMOTUAN	pmt	Austronesian,Malayo-Polynesian,Central-EasternMalayo-Polynesian,EasternMalayo-Polynesian,Oceanic,CentralPacificlinkage,Tokelau-Fijian,Polynesian,NuclearPolynesian,NorthernOutlierPolynesian-EastPolynesian,SolomonsNorthernOutlierPolynesian-EastPolynesian,CentralNorthernOutlierPolynesian-EastPolynesian,EastPolynesian,CentralEasternPolynesian	CentralEasternPolynesian
East-Polynesian	MOORIORI	mri	Austronesian,Malayo-Polynesian,Central-EasternMalayo-Polynesian,EasternMalayo-Polynesian,Oceanic,CentralPacificlinkage,Tokelau-Fijian,Polynesian,NuclearPolynesian,NorthernOutlierPolynesian-EastPolynesian,SolomonsNorthernOutlierPolynesian-EastPolynesian,CentralNorthernOutlierPolynesian-EastPolynesian,EastPolynesian,CentralEasternPolynesian	CentralEasternPolynesian
East-Polynesian	NORTH_MARQUESAN	mrq	Austronesian,Malayo-Polynesian,Central-EasternMalayo-Polynesian,EasternMalayo-Polynesian,Oceanic,CentralPacificlinkage,Tokelau-Fijian,Polynesian,NuclearPolynesian,NorthernOutlierPolynesian-EastPolynesian,SolomonsNorthernOutlierPolynesian-EastPolynesian,CentralNorthernOutlierPolynesian-EastPolynesian,EastPolynesian,CentralEasternPolynesian,Marquesan	CentralEasternPolynesian
East-Polynesian	PENRHYN	pnh	Austronesian,Malayo-Polynesian,Central-EasternMalayo-Polynesian,EasternMalayo-Polynesian,Oceanic,CentralPacificlinkage,Tokelau-Fijian,Polynesian,NuclearPolynesian,NorthernOutlierPolynesian-EastPolynesian,SolomonsNorthernOutlierPolynesian-EastPolynesian,CentralNorthernOutlierPolynesian-EastPolynesian,EastPolynesian,CentralEasternPolynesian	CentralEasternPolynesian
East-Polynesian	RAPA_NUI	rap	Austronesian,Malayo-Polynesian,Central-EasternMalayo-Polynesian,EasternMalayo-Polynesian,Oceanic,CentralPacificlinkage,Tokelau-Fijian,Polynesian,NuclearPolynesian,NorthernOutlierPolynesian-EastPolynesian,SolomonsNorthernOutlierPolynesian-EastPolynesian,CentralNorthernOutlierPolynesian-EastPolynesian,EastPolynesian	xxx
East-Polynesian	SOUTH_ISLAND_MAORI	mri	Austronesian,Malayo-Polynesian,Central-EasternMalayo-Polynesian,EasternMalayo-Polynesian,Oceanic,CentralPacificlinkage,Tokelau-Fijian,Polynesian,NuclearPolynesian,NorthernOutlierPolynesian-EastPolynesian,SolomonsNorthernOutlierPolynesian-EastPolynesian,CentralNorthernOutlierPolynesian-EastPolynesian,EastPolynesian,CentralEasternPolynesian	CentralEasternPolynesian
East-Slavic	BELARUSIAN	bel	Indo-European,Balto-Slavic,Slavic,EastSlavic	EastSlavic
East-Slavic	NINILCHIK_RUSSIAN	rus	Indo-European,Balto-Slavic,Slavic,EastSlavic	EastSlavic
East-Slavic	RUSSIAN	rus	Indo-European,Balto-Slavic,Slavic,EastSlavic	EastSlavic
East-Slavic	UKRAINIAN	ukr	Indo-European,Balto-Slavic,Slavic,EastSlavic,Ukrainian-Rusyn	EastSlavic
English-Frisian	FRISIAN_WESTERN	fry	Indo-European,Germanic,NorthwestGermanic,WestGermanic,NorthSeaGermanic,Anglo-Frisian,Frisian	Frisian
English-Frisian	ENGLISH	eng	Indo-European,Germanic,NorthwestGermanic,WestGermanic,NorthSeaGermanic,Anglo-Frisian,Anglian,Mercian,Macro-English	Frisian
English-Frisian	SCOTS	sco	Indo-European,Germanic,NorthwestGermanic,WestGermanic,NorthSeaGermanic,Anglo-Frisian,Anglian	Frisian
Ethiopian-Semitic	AMHARIC	amh	Afro-Asiatic,Semitic,WestSemitic,Ethiosemitic,SouthEthiopic,TransversalSouthEthiopic,Amharic-Argobba	SouthEthiopic
Ethiopian-Semitic	AMHARIC_2	amh	Afro-Asiatic,Semitic,WestSemitic,Ethiosemitic,SouthEthiopic,TransversalSouthEthiopic,Amharic-Argobba	SouthEthiopic
Ethiopian-Semitic	AMHARIC_3	amh	Afro-Asiatic,Semitic,WestSemitic,Ethiosemitic,SouthEthiopic,TransversalSouthEthiopic,Amharic-Argobba	SouthEthiopic
Ethiopian-Semitic	HARARI	har	Afro-Asiatic,Semitic,WestSemitic,Ethiosemitic,SouthEthiopic,TransversalSouthEthiopic,Harari-EastGurage	SouthEthiopic
Ethiopian-Semitic	HARARI_2	har	Afro-Asiatic,Semitic,WestSemitic,Ethiosemitic,SouthEthiopic,TransversalSouthEthiopic,Harari-EastGurage	SouthEthiopic
Ethiopian-Semitic	TIGRE	tig	Afro-Asiatic,Semitic,WestSemitic,Ethiosemitic,Tigre-Tigrinya,Tigre-Dahalik	Tigre-Tigrinya
Ethiopian-Semitic	TIGRE_2	tig	Afro-Asiatic,Semitic,WestSemitic,Ethiosemitic,Tigre-Tigrinya,Tigre-Dahalik	Tigre-Tigrinya
Ethiopian-Semitic	TIGRIGNA	tir	Afro-Asiatic,Semitic,WestSemitic,Ethiosemitic,Tigre-Tigrinya	Tigre-Tigrinya
Ethiopian-Semitic	TIGRINYA	tir	Afro-Asiatic,Semitic,WestSemitic,Ethiosemitic,Tigre-Tigrinya	Tigre-Tigrinya
Ethiopian-Semitic	TIGRINYA_2	tir	Afro-Asiatic,Semitic,WestSemitic,Ethiosemitic,Tigre-Tigrinya	Tigre-Tigrinya
Ethiopian-Semitic	ARGOBBA	agj	Afro-Asiatic,Semitic,WestSemitic,Ethiosemitic,SouthEthiopic,TransversalSouthEthiopic,Amharic-Argobba	SouthEthiopic
Ethiopian-Semitic	GETO	sgw	Afro-Asiatic,Semitic,WestSemitic,Ethiosemitic,SouthEthiopic,OuterSouthEthiopic,TT-Group	SouthEthiopic
Ethiopian-Semitic	MESQAN	mvz	Afro-Asiatic,Semitic,WestSemitic,Ethiosemitic,SouthEthiopic,OuterSouthEthiopic,TT-Group	SouthEthiopic
Ethiopian-Semitic	INNEMOR	ior	Afro-Asiatic,Semitic,WestSemitic,Ethiosemitic,SouthEthiopic,OuterSouthEthiopic,TT-Group,Inoric	SouthEthiopic
Ethiopian-Semitic	ZWAY	zwa	Afro-Asiatic,Semitic,WestSemitic,Ethiosemitic,SouthEthiopic,TransversalSouthEthiopic,Harari-EastGurage	SouthEthiopic
Ethiopian-Semitic	SODDO	gru	Afro-Asiatic,Semitic,WestSemitic,Ethiosemitic,SouthEthiopic,OuterSouthEthiopic,N-Group	SouthEthiopic
Ethiopian-Semitic	CHAHA	sgw	Afro-Asiatic,Semitic,WestSemitic,Ethiosemitic,SouthEthiopic,OuterSouthEthiopic,TT-Group	SouthEthiopic
Hmong-Mien	CHENHU_SHE	shx	Hmong-Mien,Hmongic,NuclearHmongic-HoNe,Jiongnai-HoNe,HoNeic	Hmongic
Hmong-Mien	GUNDONG_PA_HNG	pha	Hmong-Mien,Hmongic,Paheng	Hmongic
Hmong-Mien	HAIFENG_SHE	shx	Hmong-Mien,Hmongic,NuclearHmongic-HoNe,Jiongnai-HoNe,HoNeic	Hmongic
Hmong-Mien	HMU	hea	Hmong-Mien,Hmongic,NuclearHmongic-HoNe,NuclearHmongic,EastHmongic	Hmongic
Hmong-Mien	HUANGLUO_BUNU	buh	Hmong-Mien,Hmongic,Paheng	Hmongic
Hmong-Mien	LIANHUA_SHE	shx	Hmong-Mien,Hmongic,NuclearHmongic-HoNe,Jiongnai-HoNe,HoNeic	Hmongic
Hmong-Mien	LIUXIANG_BUNU	pnu	Hmong-Mien,Hmongic,NuclearHmongic-HoNe,Jiongnai-HoNe	Hmongic
Hmong-Mien	LONGHUA_BUNU	pnu	Hmong-Mien,Hmongic,NuclearHmongic-HoNe,Jiongnai-HoNe	Hmongic
Hmong-Mien	LONGHUA_BUNU_2	pnu	Hmong-Mien,Hmongic,NuclearHmongic-HoNe,Jiongnai-HoNe	Hmongic
Hmong-Mien	PA-HNG	pha	Hmong-Mien,Hmongic,Paheng	Hmongic
Hmong-Mien	SHE_CHINA	shx	Hmong-Mien,Hmongic,NuclearHmongic-HoNe,Jiongnai-HoNe,HoNeic	Hmongic
Hmong-Mien	YANGHAO_HMONG	hea	Hmong-Mien,Hmongic,NuclearHmongic-HoNe,NuclearHmongic,EastHmongic	Hmongic
Hmong-Mien	YOUNUO_BUNU	buh	Hmong-Mien,Hmongic,Paheng	Hmongic
Hmong-Mien	ZHENFENG_HMONG	hea	Hmong-Mien,Hmongic,NuclearHmongic-HoNe,NuclearHmongic,EastHmongic	Hmongic
Hmong-Mien	CHANGPING_BIAO_MON	bmt	Hmong-Mien,Mienic,Mien-Mun	Mienic
Hmong-Mien	CHIANGRAI_MIEN	ium	Hmong-Mien,Mienic,Mien-Mun	Mienic
Hmong-Mien	DAPING_MIEN	bpn	Hmong-Mien,Mienic	Mienic
Hmong-Mien	DAPINGJIANG_MIEN	ium	Hmong-Mien,Mienic,Mien-Mun	Mienic
Hmong-Mien	HAININH_MIEN	mji	Hmong-Mien,Mienic,Mien-Mun	Mienic
Hmong-Mien	TAIPAN_MIEN	ium	Hmong-Mien,Mienic,Mien-Mun	Mienic
Hmong-Mien	YAO	ium	Hmong-Mien,Mienic,Mien-Mun	Mienic
Hmong-Mien	BUNU	bwx	Hmong-Mien,Hmongic,NuclearHmongic-HoNe,NuclearHmongic,WestHmongic	Hmongic
Hmong-Mien	DAHUA_BUNU	bwx	Hmong-Mien,Hmongic,NuclearHmongic-HoNe,NuclearHmongic,WestHmongic	Hmongic
Hmong-Mien	JINGCUN_BUNU	bwx	Hmong-Mien,Hmongic,NuclearHmongic-HoNe,NuclearHmongic,WestHmongic	Hmongic
Hmong-Mien	NUMAO_BUNU	bwx	Hmong-Mien,Hmongic,NuclearHmongic-HoNe,NuclearHmongic,WestHmongic	Hmongic
Hmong-Mien	JIWEI_HMONG	mmr	Hmong-Mien,Hmongic,NuclearHmongic-HoNe,NuclearHmongic,NorthHmongic	Hmongic
Hmong-Mien	LAYIPING_HMONG	mmr	Hmong-Mien,Hmongic,NuclearHmongic-HoNe,NuclearHmongic,NorthHmongic	Hmongic
Hmong-Mien	WESTERN_XIANGXI_HMONG	mmr	Hmong-Mien,Hmongic,NuclearHmongic-HoNe,NuclearHmongic,NorthHmongic	Hmongic
Hmong-Mien	XIANGXI_HMONG	mmr	Hmong-Mien,Hmongic,NuclearHmongic-HoNe,NuclearHmongic,NorthHmongic	Hmongic
Hmong-Mien	DANANSHAN_HMONG	cqd	Hmong-Mien,Hmongic,NuclearHmongic-HoNe,NuclearHmongic,WestHmongic,GreaterChuanqiandian,Chuanqiandian,FirstVernacularHmong	Hmongic
Hmong-Mien	DONGSHAN_BIAO_MON	bmt	Hmong-Mien,Mienic,Mien-Mun	Mienic
Hmong-Mien	HMONG_DAW	mww	Hmong-Mien,Hmongic,NuclearHmongic-HoNe,NuclearHmongic,WestHmongic,GreaterChuanqiandian,Chuanqiandian,FirstVernacularHmong	Hmongic
Hmong-Mien	PHETCHABUN_HMONG	mww	Hmong-Mien,Hmongic,NuclearHmongic-HoNe,NuclearHmongic,WestHmongic,GreaterChuanqiandian,Chuanqiandian,FirstVernacularHmong	Hmongic
Hmong-Mien	SHIMENKAN_HMONG	cqd	Hmong-Mien,Hmongic,NuclearHmongic-HoNe,NuclearHmongic,WestHmongic,GreaterChuanqiandian,Chuanqiandian,FirstVernacularHmong	Hmongic
Hmong-Mien	SHUANGLONG_MIEN	bje	Hmong-Mien,Mienic	Mienic
Hmong-Mien	SUYONG_HMONG	cqd	Hmong-Mien,Hmongic,NuclearHmongic-HoNe,NuclearHmongic,WestHmongic,GreaterChuanqiandian,Chuanqiandian,FirstVernacularHmong	Hmongic
Hmong-Mien	TAK_HMONG	hnj	Hmong-Mien,Hmongic,NuclearHmongic-HoNe,NuclearHmongic,WestHmongic,GreaterChuanqiandian,Chuanqiandian,FirstVernacularHmong,HuaMiao	Hmongic
Hmong-Mien	HAINAN_KIM_MUN	mji	Hmong-Mien,Mienic,Mien-Mun	Mienic
Inuit	INUPIAQ	esi	Eskimo-Aleut,Eskimo,Inuit,Inupiatun	Inupiatun
Inuit	NORTHWEST_ALASKA_INUPIATUN	esk	Eskimo-Aleut,Eskimo,Inuit,Inupiatun	Inupiatun
Inuit	KANGIRYUARMIUTUN	ikt	Eskimo-Aleut,Eskimo,Inuit	xxx
Inuit	INUKTITUT_EASTERN_CANADIAN	ike	Eskimo-Aleut,Eskimo,Inuit	xxx
Inuit	EAST_GREENLANDIC	kal	Eskimo-Aleut,Eskimo,Inuit	xxx
Inuit	WEST_GREENLANDIC	kal	Eskimo-Aleut,Eskimo,Inuit	xxx
Iranian	SARIKOLI	srh	Indo-European,Indo-Iranian,Iranian,Shughni-Yazgulami,Shughnic	Shughni-Yazgulami
Iranian	NORTHERN_PASHTO	pbu	Indo-European,Indo-Iranian,Iranian,Pashto,NuclearPashto	Pashto
Iranian	DIGOR_OSSETIAN	oss	Indo-European,Indo-Iranian,Iranian,CentralIranianPBS,Sogdic-Ossetic,Ossetic	CentralIranianPBS
Iranian	LARESTANI	lrl	Indo-European,Indo-Iranian,Iranian,SouthwesternIranian,Middle-ModernPersian,ModernSouthwesternIranian	SouthwesternIranian
Iranian	TALYSH	tly	Indo-European,Indo-Iranian,Iranian,CentralIranianPBS,CentralIranianPB,NorthwesternIranian,Adharic,Tatic,CentralTatic	CentralIranianPBS
Iranian	KURDISH_KURMANJI	kmr	Indo-European,Indo-Iranian,Iranian,CentralIranianPBS,CentralIranianPB,NorthwesternIranian,Laki-Kurdish,Kurdish	CentralIranianPBS
Iranian	ZAZAKI	diq	Indo-European,Indo-Iranian,Iranian,CentralIranianPBS,CentralIranianPB,NorthwesternIranian,Adharic,Zaza	CentralIranianPBS
Iranian	NATANZI	ntz	Indo-European,Indo-Iranian,Iranian,CentralIranianPBS,CentralIranianPB,NorthwesternIranian,CentralIranKermanic,Kashani-Natanzi	CentralIranianPBS
Iranian	JUDEO_TAT_2	jdt	Indo-European,Indo-Iranian,Iranian,SouthwesternIranian,Middle-ModernPersian,ModernSouthwesternIranian,Farsic-CaucasianTat,CaucasianTat	SouthwesternIranian
Iranian	BALOCHI_EASTERN	bgp	Indo-European,Indo-Iranian,Iranian,CentralIranianPBS,CentralIranianPB,NorthwesternIranian,Balochic	CentralIranianPBS
Iranian	EASTERN_FARSI	prs	Indo-European,Indo-Iranian,Iranian,SouthwesternIranian,Middle-ModernPersian,ModernSouthwesternIranian,Farsic-CaucasianTat,Farsic,EasternFarsic	SouthwesternIranian
Iranian	PARACHI	prc	Indo-European,Indo-Iranian,Iranian,Ormuri-Parachi	Ormuri-Parachi
Iranian	MUNJANI	mnj	Indo-European,Indo-Iranian,Iranian,Yidgha-Munja	Yidgha-Munja
Iranian	VAFSI	vaf	Indo-European,Indo-Iranian,Iranian,CentralIranianPBS,CentralIranianPB,NorthwesternIranian,Adharic,Tatic,SouthernTatic,Vafsic	CentralIranianPBS
Iranian	WANECI	wne	Indo-European,Indo-Iranian,Iranian,Pashto	Pashto
Iranian	PERSIAN	pes	Indo-European,Indo-Iranian,Iranian,SouthwesternIranian,Middle-ModernPersian,ModernSouthwesternIranian,Farsic-CaucasianTat,Farsic	SouthwesternIranian
Iranian	YAZGULYAM	yah	Indo-European,Indo-Iranian,Iranian,Shughni-Yazgulami	Shughni-Yazgulami
Iranian	BAKHTIARI	bqi	Indo-European,Indo-Iranian,Iranian,SouthwesternIranian,Middle-ModernPersian,ModernSouthwesternIranian,Luric-Dezfulic,Luric	SouthwesternIranian
Iranian	SIVANDI	siy	Indo-European,Indo-Iranian,Iranian,CentralIranianPBS,CentralIranianPB,NorthwesternIranian,CentralIranKermanic	CentralIranianPBS
Iranian	SOUTHERN_BALOCHI	bcc	Indo-European,Indo-Iranian,Iranian,CentralIranianPBS,CentralIranianPB,NorthwesternIranian,Balochic,Southern-WesternBalochi	CentralIranianPBS
Iranian	SORKHEI	sqo	Indo-European,Indo-Iranian,Iranian,CentralIranianPBS,CentralIranianPB,NorthwesternIranian,Komisenian	CentralIranianPBS
Iranian	YAGHNOBI	yai	Indo-European,Indo-Iranian,Iranian,CentralIranianPBS,Sogdic-Ossetic,Sogdic,Sogdian-Yagnobi	CentralIranianPBS
Iranian	GURANI	hac	Indo-European,Indo-Iranian,Iranian,CentralIranianPBS,CentralIranianPB,NorthwesternIranian,Adharic,Gorani	CentralIranianPBS
Iranian	SHAHMIRZADI	srz	Indo-European,Indo-Iranian,Iranian,CentralIranianPBS,CentralIranianPB,NorthwesternIranian,Caspian,Mazanderani-Shahmirzadi	CentralIranianPBS
Iranian	TAJIK	tgk	Indo-European,Indo-Iranian,Iranian,SouthwesternIranian,Middle-ModernPersian,ModernSouthwesternIranian,Farsic-CaucasianTat,Farsic,EasternFarsic,Tajikic	SouthwesternIranian
Iranian	GILAKI	glk	Indo-European,Indo-Iranian,Iranian,CentralIranianPBS,CentralIranianPB,NorthwesternIranian,Caspian,Gilaki-Rudbari	CentralIranianPBS
Malagasy	BUSHI	buc	Austronesian,Malayo-Polynesian,Basap-GreaterBarito,GreaterBaritolinkage,SoutheastBarito,Malagasic,North-CentralMalagasic,CentralMalagasic,NorthernCentralMalagasic	Malagasic
Malagasy	MALAGASY_AMBOSITRA	plt	Austronesian,Malayo-Polynesian,Basap-GreaterBarito,GreaterBaritolinkage,SoutheastBarito,Malagasic,North-CentralMalagasic,CentralMalagasic,NorthernCentralMalagasic,NortheastCentralMalagasic,Bara-Merina	Malagasic
Malagasy	MALAGASY_ANTAISAKA	tkg	Austronesian,Malayo-Polynesian,Basap-GreaterBarito,GreaterBaritolinkage,SoutheastBarito,Malagasic,North-CentralMalagasic,CentralMalagasic	Malagasic
Malagasy	MALAGASY_ANTAMBAHOAKA	bzc	Austronesian,Malayo-Polynesian,Basap-GreaterBarito,GreaterBaritolinkage,SoutheastBarito,Malagasic,North-CentralMalagasic,CentralMalagasic,NorthernCentralMalagasic,NortheastCentralMalagasic	Malagasic
Malagasy	MALAGASY_ANTANKARANA	xmv	Austronesian,Malayo-Polynesian,Basap-GreaterBarito,GreaterBaritolinkage,SoutheastBarito,Malagasic,North-CentralMalagasic,NorthernMalagasic	Malagasic
Malagasy	MALAGASY_ANATANKARANA_AMBILOBE	xmv	Austronesian,Malayo-Polynesian,Basap-GreaterBarito,GreaterBaritolinkage,SoutheastBarito,Malagasic,North-CentralMalagasic,NorthernMalagasic	Malagasic
Malagasy	MALAGASY_ANATANKARANA_ANTALAHA	xmv	Austronesian,Malayo-Polynesian,Basap-GreaterBarito,GreaterBaritolinkage,SoutheastBarito,Malagasic,North-CentralMalagasic,NorthernMalagasic	Malagasic
Malagasy	MALAGASY_ANATANKARANA_VOHEMAR	xmv	Austronesian,Malayo-Polynesian,Basap-GreaterBarito,GreaterBaritolinkage,SoutheastBarito,Malagasic,North-CentralMalagasic,NorthernMalagasic	Malagasic
Malagasy	MALAGASY_BARA	bhr	Austronesian,Malayo-Polynesian,Basap-GreaterBarito,GreaterBaritolinkage,SoutheastBarito,Malagasic,North-CentralMalagasic,CentralMalagasic,NorthernCentralMalagasic,NortheastCentralMalagasic,Bara-Merina	Malagasic
Malagasy	MALAGASY_BARA_BETROKA	bhr	Austronesian,Malayo-Polynesian,Basap-GreaterBarito,GreaterBaritolinkage,SoutheastBarito,Malagasic,North-CentralMalagasic,CentralMalagasic,NorthernCentralMalagasic,NortheastCentralMalagasic,Bara-Merina	Malagasic
Malagasy	MALAGASY_BETSIMISARAKA	bmm	Austronesian,Malayo-Polynesian,Basap-GreaterBarito,GreaterBaritolinkage,SoutheastBarito,Malagasic,North-CentralMalagasic,NorthernMalagasic,Tsimihety-Betsimisaraka	Malagasic
Malagasy	MALAGASY_FIANARANTSOA	plt	Austronesian,Malayo-Polynesian,Basap-GreaterBarito,GreaterBaritolinkage,SoutheastBarito,Malagasic,North-CentralMalagasic,CentralMalagasic,NorthernCentralMalagasic,NortheastCentralMalagasic,Bara-Merina	Malagasic
Malagasy	MALAGASY_MAHAFALY	tdx	Austronesian,Malayo-Polynesian,Basap-GreaterBarito,GreaterBaritolinkage,SoutheastBarito,Malagasic,SouthwesternMalagasic	Malagasic
Malagasy	MALAGASY_MASIKORO_MIARY	msh	Austronesian,Malayo-Polynesian,Basap-GreaterBarito,GreaterBaritolinkage,SoutheastBarito,Malagasic,SouthwesternMalagasic,WesternMalagasic	Malagasic
Malagasy	MALAGASY_MERINA	plt	Austronesian,Malayo-Polynesian,Basap-GreaterBarito,GreaterBaritolinkage,SoutheastBarito,Malagasic,North-CentralMalagasic,CentralMalagasic,NorthernCentralMalagasic,NortheastCentralMalagasic,Bara-Merina	Malagasic
Malagasy	MALAGASY_NORTHERN_BETSIMISARAKA_FENOARIVO_EAST	bmm	Austronesian,Malayo-Polynesian,Basap-GreaterBarito,GreaterBaritolinkage,SoutheastBarito,Malagasic,North-CentralMalagasic,NorthernMalagasic,Tsimihety-Betsimisaraka	Malagasic
Malagasy	MALAGASY_PLATEAU_BETSILEO_FIANARANTSOA	plt	Austronesian,Malayo-Polynesian,Basap-GreaterBarito,GreaterBaritolinkage,SoutheastBarito,Malagasic,North-CentralMalagasic,CentralMalagasic,NorthernCentralMalagasic,NortheastCentralMalagasic,Bara-Merina	Malagasic
Malagasy	MALAGASY_PLATEAU_MERINA_ANTANANARIVO	plt	Austronesian,Malayo-Polynesian,Basap-GreaterBarito,GreaterBaritolinkage,SoutheastBarito,Malagasic,North-CentralMalagasic,CentralMalagasic,NorthernCentralMalagasic,NortheastCentralMalagasic,Bara-Merina	Malagasic
Malagasy	MALAGASY_PLATEAU_SIHANAKA_AMBATONDRAZAKA	plt	Austronesian,Malayo-Polynesian,Basap-GreaterBarito,GreaterBaritolinkage,SoutheastBarito,Malagasic,North-CentralMalagasic,CentralMalagasic,NorthernCentralMalagasic,NortheastCentralMalagasic,Bara-Merina	Malagasic
Malagasy	MALAGASY_SAKALAVA_1	skg	Austronesian,Malayo-Polynesian,Basap-GreaterBarito,GreaterBaritolinkage,SoutheastBarito,Malagasic,SouthwesternMalagasic,WesternMalagasic	Malagasic
Malagasy	MALAGASY_SAKALAVA_2	skg	Austronesian,Malayo-Polynesian,Basap-GreaterBarito,GreaterBaritolinkage,SoutheastBarito,Malagasic,SouthwesternMalagasic,WesternMalagasic	Malagasic
Malagasy	MALAGASY_SAKALAVA_AMBANJA	skg	Austronesian,Malayo-Polynesian,Basap-GreaterBarito,GreaterBaritolinkage,SoutheastBarito,Malagasic,SouthwesternMalagasic,WesternMalagasic	Malagasic
Malagasy	MALAGASY_SAKALAVA_MAINTIRANO	skg	Austronesian,Malayo-Polynesian,Basap-GreaterBarito,GreaterBaritolinkage,SoutheastBarito,Malagasic,SouthwesternMalagasic,WesternMalagasic	Malagasic
Malagasy	MALAGASY_SAKALAVA_MAJUNGA	skg	Austronesian,Malayo-Polynesian,Basap-GreaterBarito,GreaterBaritolinkage,SoutheastBarito,Malagasic,SouthwesternMalagasic,WesternMalagasic	Malagasic
Malagasy	MALAGASY_SAKALAVA_MORONDAVA	skg	Austronesian,Malayo-Polynesian,Basap-GreaterBarito,GreaterBaritolinkage,SoutheastBarito,Malagasic,SouthwesternMalagasic,WesternMalagasic	Malagasic
Malagasy	MALAGASY_SAKALAVA_VEZO_TOLIARA	skg	Austronesian,Malayo-Polynesian,Basap-GreaterBarito,GreaterBaritolinkage,SoutheastBarito,Malagasic,SouthwesternMalagasic,WesternMalagasic	Malagasic
Malagasy	MALAGASY_SIHANAKA	plt	Austronesian,Malayo-Polynesian,Basap-GreaterBarito,GreaterBaritolinkage,SoutheastBarito,Malagasic,North-CentralMalagasic,CentralMalagasic,NorthernCentralMalagasic,NortheastCentralMalagasic,Bara-Merina	Malagasic
Malagasy	MALAGASY_SOUTHERN_BETSIMISARAKA_ANTAIMORO_MANAKARA	bzc	Austronesian,Malayo-Polynesian,Basap-GreaterBarito,GreaterBaritolinkage,SoutheastBarito,Malagasic,North-CentralMalagasic,CentralMalagasic,NorthernCentralMalagasic,NortheastCentralMalagasic	Malagasic
Malagasy	MALAGASY_SOUTHERN_BETSIMISARAKA_ANTAISAKA_VANGAINDRANO	bzc	Austronesian,Malayo-Polynesian,Basap-GreaterBarito,GreaterBaritolinkage,SoutheastBarito,Malagasic,North-CentralMalagasic,CentralMalagasic,NorthernCentralMalagasic,NortheastCentralMalagasic	Malagasic
Malagasy	MALAGASY_SOUTHERN_BETSIMISARAKA_ANTAMBOHOAKA_MANANJARY	bzc	Austronesian,Malayo-Polynesian,Basap-GreaterBarito,GreaterBaritolinkage,SoutheastBarito,Malagasic,North-CentralMalagasic,CentralMalagasic,NorthernCentralMalagasic,NortheastCentralMalagasic	Malagasic
Malagasy	MALAGASY_SOUTHERN_BETSIMISARAKA_MAHANORO	bzc	Austronesian,Malayo-Polynesian,Basap-GreaterBarito,GreaterBaritolinkage,SoutheastBarito,Malagasic,North-CentralMalagasic,CentralMalagasic,NorthernCentralMalagasic,NortheastCentralMalagasic	Malagasic
Malagasy	MALAGASY_SOUTHERN_BETSIMISARAKA_ZAFISIRO_FARAFANGANA	bzc	Austronesian,Malayo-Polynesian,Basap-GreaterBarito,GreaterBaritolinkage,SoutheastBarito,Malagasic,North-CentralMalagasic,CentralMalagasic,NorthernCentralMalagasic,NortheastCentralMalagasic	Malagasic
Malagasy	MALAGASY_TAIMORO	plt	Austronesian,Malayo-Polynesian,Basap-GreaterBarito,GreaterBaritolinkage,SoutheastBarito,Malagasic,North-CentralMalagasic,CentralMalagasic,NorthernCentralMalagasic,NortheastCentralMalagasic,Bara-Merina	Malagasic
Malagasy	MALAGASY_TANDROY_1	tdx	Austronesian,Malayo-Polynesian,Basap-GreaterBarito,GreaterBaritolinkage,SoutheastBarito,Malagasic,SouthwesternMalagasic	Malagasic
Malagasy	MALAGASY_TANDROY_2	tdx	Austronesian,Malayo-Polynesian,Basap-GreaterBarito,GreaterBaritolinkage,SoutheastBarito,Malagasic,SouthwesternMalagasic	Malagasic
Malagasy	MALAGASY_TANOSY_TOLAGNARO	txy	Austronesian,Malayo-Polynesian,Basap-GreaterBarito,GreaterBaritolinkage,SoutheastBarito,Malagasic,SouthwesternMalagasic	Malagasic
Malagasy	MALAGASY_TSIMIHETY	xmw	Austronesian,Malayo-Polynesian,Basap-GreaterBarito,GreaterBaritolinkage,SoutheastBarito,Malagasic,North-CentralMalagasic,NorthernMalagasic,Tsimihety-Betsimisaraka	Malagasic
Malagasy	MALAGASY_TSIMIHETY_MANDRITSARA	xmw	Austronesian,Malayo-Polynesian,Basap-GreaterBarito,GreaterBaritolinkage,SoutheastBarito,Malagasic,North-CentralMalagasic,NorthernMalagasic,Tsimihety-Betsimisaraka	Malagasic
Malagasy	MALAGASY_VEZO	skg	Austronesian,Malayo-Polynesian,Basap-GreaterBarito,GreaterBaritolinkage,SoutheastBarito,Malagasic,SouthwesternMalagasic,WesternMalagasic	Malagasic
Malagasy	MALAGASY_ZAFISORO	tkg	Austronesian,Malayo-Polynesian,Basap-GreaterBarito,GreaterBaritolinkage,SoutheastBarito,Malagasic,North-CentralMalagasic,CentralMalagasic	Malagasic
Malagasy	SAMIHIM	mhy	Austronesian,Malayo-Polynesian,Basap-GreaterBarito,GreaterBaritolinkage,SoutheastBarito,Maanyan-Paku	Maanyan-Paku
Malagasy	MALAGASY_TANDROY_MAHAFALY_AMBOVOMBE	tdx	Austronesian,Malayo-Polynesian,Basap-GreaterBarito,GreaterBaritolinkage,SoutheastBarito,Malagasic,SouthwesternMalagasic	Malagasic
Malagasy	MALAGASY_TANDROY_MAHAFALY_AMPANIHY	tdx	Austronesian,Malayo-Polynesian,Basap-GreaterBarito,GreaterBaritolinkage,SoutheastBarito,Malagasic,SouthwesternMalagasic	Malagasic
Malagasy	PAKU	pku	Austronesian,Malayo-Polynesian,Basap-GreaterBarito,GreaterBaritolinkage,SoutheastBarito,Maanyan-Paku	Maanyan-Paku
Malayo-Chamic	BANJARESE_MALAY	bjn	Austronesian,Malayo-Polynesian,Malayo-Sumbawan,NorthandEastMalayo-Sumbawan,Malayic,NuclearMalayic,BorneoMalay,SoutheastBorneoMalay,EastBorneoMalay,Banjar-Berau-BruneiMalay,Banjar-BukitMalay	Malayic
Malayo-Chamic	BESEMAH	pse	Austronesian,Malayo-Polynesian,Malayo-Sumbawan,NorthandEastMalayo-Sumbawan,Malayic,NuclearMalayic,MiddleSumatraMalay	Malayic
Malayo-Chamic	CHAM_EASTERN	cjm	Austronesian,Malayo-Polynesian,Malayo-Sumbawan,NorthandEastMalayo-Sumbawan,Aceh-Chamic,Chamic,CoastalChamic,Cham	Aceh-Chamic
Malayo-Chamic	CHRU	cje	Austronesian,Malayo-Polynesian,Malayo-Sumbawan,NorthandEastMalayo-Sumbawan,Aceh-Chamic,Chamic,HighlandsChamic,Chru-NorthernCham,Chruic	Aceh-Chamic
Malayo-Chamic	DELANG	xdy	Austronesian,Malayo-Polynesian,Malayo-Sumbawan,NorthandEastMalayo-Sumbawan,Malayic,WesternMalayicDayak	Malayic
Malayo-Chamic	IBAN	iba	Austronesian,Malayo-Polynesian,Malayo-Sumbawan,NorthandEastMalayo-Sumbawan,Malayic,NuclearMalayic,Ibanic	Malayic
Malayo-Chamic	INDONESIAN_JAKARTA	ind	Austronesian,Malayo-Polynesian,Malayo-Sumbawan,NorthandEastMalayo-Sumbawan,Malayic,NuclearMalayic,IndonesianArchipelagoMalay	Malayic
Malayo-Chamic	INDONESIAN	ind	Austronesian,Malayo-Polynesian,Malayo-Sumbawan,NorthandEastMalayo-Sumbawan,Malayic,NuclearMalayic,IndonesianArchipelagoMalay	Malayic
Malayo-Chamic	JAMBI_MALAY	jax	Austronesian,Malayo-Polynesian,Malayo-Sumbawan,NorthandEastMalayo-Sumbawan,Malayic,NuclearMalayic,IndonesianArchipelagoMalay	Malayic
Malayo-Chamic	KERINCI	kvr	Austronesian,Malayo-Polynesian,Malayo-Sumbawan,NorthandEastMalayo-Sumbawan,Malayic,NuclearMalayic	Malayic
Malayo-Chamic	KERINCI_2	kvr	Austronesian,Malayo-Polynesian,Malayo-Sumbawan,NorthandEastMalayo-Sumbawan,Malayic,NuclearMalayic	Malayic
Malayo-Chamic	KUBU	kvb	Austronesian,Malayo-Polynesian,Malayo-Sumbawan,NorthandEastMalayo-Sumbawan,Malayic,NuclearMalayic,IndonesianArchipelagoMalay	Malayic
Malayo-Chamic	LOM	mfb	Austronesian,Malayo-Polynesian,Malayo-Sumbawan,NorthandEastMalayo-Sumbawan,Malayic,NuclearMalayic,IndonesianArchipelagoMalay,Bangka-BelitungMalay	Malayic
Malayo-Chamic	MALAY	zlm	Austronesian,Malayo-Polynesian,Malayo-Sumbawan,NorthandEastMalayo-Sumbawan,Malayic,NuclearMalayic,SingaporeArchipelagoMalay	Malayic
Malayo-Chamic	MUALANG	mtd	Austronesian,Malayo-Polynesian,Malayo-Sumbawan,NorthandEastMalayo-Sumbawan,Malayic,NuclearMalayic,Ibanic	Malayic
Malayo-Chamic	NORTHERN_ROGLAI	rog	Austronesian,Malayo-Polynesian,Malayo-Sumbawan,NorthandEastMalayo-Sumbawan,Aceh-Chamic,Chamic,HighlandsChamic,Chru-NorthernCham,NorthernCham	Aceh-Chamic
Malayo-Chamic	OGAN	pse	Austronesian,Malayo-Polynesian,Malayo-Sumbawan,NorthandEastMalayo-Sumbawan,Malayic,NuclearMalayic,MiddleSumatraMalay	Malayic
Malayo-Chamic	PALEMBANG_MALAY	zlm	Austronesian,Malayo-Polynesian,Malayo-Sumbawan,NorthandEastMalayo-Sumbawan,Malayic,NuclearMalayic,SingaporeArchipelagoMalay	Malayic
Malayo-Chamic	RADE	rad	Austronesian,Malayo-Polynesian,Malayo-Sumbawan,NorthandEastMalayo-Sumbawan,Aceh-Chamic,Chamic,HighlandsChamic,Rade-Jarai	Aceh-Chamic
Malayo-Chamic	SALAKO_BADAMEA	knx	Austronesian,Malayo-Polynesian,Malayo-Sumbawan,NorthandEastMalayo-Sumbawan,Malayic,WesternMalayicDayak	Malayic
Malayo-Chamic	SEBUYAU	snb	Austronesian,Malayo-Polynesian,Malayo-Sumbawan,NorthandEastMalayo-Sumbawan,Malayic,NuclearMalayic,Ibanic	Malayic
Malayo-Chamic	TAMUAN	xdy	Austronesian,Malayo-Polynesian,Malayo-Sumbawan,NorthandEastMalayo-Sumbawan,Malayic,WesternMalayicDayak	Malayic
Malayo-Chamic	TEMUAN	tmw	Austronesian,Malayo-Polynesian,Malayo-Sumbawan,NorthandEastMalayo-Sumbawan,Malayic,NuclearMalayic,SingaporeArchipelagoMalay	Malayic
Malayo-Chamic	TSAT	huq	Austronesian,Malayo-Polynesian,Malayo-Sumbawan,NorthandEastMalayo-Sumbawan,Aceh-Chamic,Chamic,HighlandsChamic,Chru-NorthernCham,NorthernCham	Aceh-Chamic
Malayo-Chamic	URAK_LAWOI	urk	Austronesian,Malayo-Polynesian,Malayo-Sumbawan,NorthandEastMalayo-Sumbawan,Malayic,NuclearMalayic,SingaporeArchipelagoMalay	Malayic
Malayo-Chamic	ACEH	ace	Austronesian,Malayo-Polynesian,Malayo-Sumbawan,NorthandEastMalayo-Sumbawan,Aceh-Chamic	Aceh-Chamic
Malayo-Chamic	CHAM_WESTERN	cja	Austronesian,Malayo-Polynesian,Malayo-Sumbawan,NorthandEastMalayo-Sumbawan,Aceh-Chamic,Chamic,CoastalChamic,Cham	Aceh-Chamic
Malayo-Chamic	INDONESIAN_2	ind	Austronesian,Malayo-Polynesian,Malayo-Sumbawan,NorthandEastMalayo-Sumbawan,Malayic,NuclearMalayic,IndonesianArchipelagoMalay	Malayic
Malayo-Chamic	MALAY_PATTANI	mfa	Austronesian,Malayo-Polynesian,Malayo-Sumbawan,NorthandEastMalayo-Sumbawan,Malayic,NuclearMalayic,SingaporeArchipelagoMalay	Malayic
Malayo-Chamic	MINANGKABAU	min	Austronesian,Malayo-Polynesian,Malayo-Sumbawan,NorthandEastMalayo-Sumbawan,Malayic,NuclearMalayic,Minangkabauic	Malayic
Malayo-Chamic	BRUNEI	kxd	Austronesian,Malayo-Polynesian,Malayo-Sumbawan,NorthandEastMalayo-Sumbawan,Malayic,NuclearMalayic,BorneoMalay,SoutheastBorneoMalay,EastBorneoMalay,Banjar-Berau-BruneiMalay,Berau-BruneiMalay	Malayic
Malayo-Chamic	REMUN	lkj	Austronesian,Malayo-Polynesian,Malayo-Sumbawan,NorthandEastMalayo-Sumbawan,Malayic,NuclearMalayic,Ibanic	Malayic
Maltese-Maghreb-Arabic	MALTESE	mlt	Afro-Asiatic,Semitic,WestSemitic,CentralSemitic,Arabian,Arabic,NorthAfricanArabic	Maltese
Maltese-Maghreb-Arabic	MOROCCAN_ARABIC	ary	Afro-Asiatic,Semitic,WestSemitic,CentralSemitic,Arabian,Arabic,NorthAfricanArabic,Moroccan-AndalusianArabic	Arabic
Maltese-Maghreb-Arabic	TUNISIAN_ARABIC_MAGHRIB	aeb	Afro-Asiatic,Semitic,WestSemitic,CentralSemitic,Arabian,Arabic,NorthAfricanArabic	Arabic
Mississippi-Valley-Siouan	OMAHA-PONCA	oma	Siouan,CoreSiouan,MississippiValley,Dhegiha	Dhegiha
Mississippi-Valley-Siouan	LAKOTA	lkt	Siouan,CoreSiouan,MississippiValley,Dakotan,Sioux	Dakotan
Mississippi-Valley-Siouan	DAKOTA	dak	Siouan,CoreSiouan,MississippiValley,Dakotan,Sioux	Dakotan
Mississippi-Valley-Siouan	QUAPAW	qua	Siouan,CoreSiouan,MississippiValley,Dhegiha	Dhegiha
Mississippi-Valley-Siouan	LAKHOTA	lkt	Siouan,CoreSiouan,MississippiValley,Dakotan,Sioux	Dakotan
Mississippi-Valley-Siouan	OSAGE	osa	Siouan,CoreSiouan,MississippiValley,Dhegiha,Osage-Kansa	Dhegiha
Mississippi-Valley-Siouan	ASSINIBOINE	asb	Siouan,CoreSiouan,MississippiValley,Dakotan	Dakotan
Mississippi-Valley-Siouan	WINNEBAGO	win	Siouan,CoreSiouan,MississippiValley,Winnebago-Chiwere	Winnebago-Chiwere
Mongolic	BURIAT_MONGOLIA	bxm	Mongolic,EasternMongolic,Oirat-Khalkha,Khalkha-Buriat,Buriat	EasternMongolic
Mongolic	DAUR	dta	Mongolic	xxx
Mongolic	KALAQIN	mvf	Mongolic,EasternMongolic,Oirat-Khalkha,Khalkha-Buriat,Mongolian	EasternMongolic
Mongolic	KALMYK	xal	Mongolic,EasternMongolic,Oirat-Khalkha,Oirat-Kalmyk-Darkhat	EasternMongolic
Mongolic	MONGOLIAN	khk	Mongolic,EasternMongolic,Oirat-Khalkha,Khalkha-Buriat,Mongolian	EasternMongolic
Mongolic	MONGUOR	mjg	Mongolic,SouthernPeripheryMongolic,Shirongol	SouthernPeripheryMongolic
Mongolic	SANTA_MONGOLIAN	sce	Mongolic,SouthernPeripheryMongolic,Shirongol,Baoanic	SouthernPeripheryMongolic
Mongolic	TACHENG_DAGUR	dta	Mongolic	xxx
Ongamo-Maa	MAASAI	mas	Nilotic,EasternNilotic,Teso-Lotuxo-Maa,Lotuxo-Maa,Ongamo-Maa,NuclearMaa	Maa
Ongamo-Maa	SAMPUR	saq	Nilotic,EasternNilotic,Teso-Lotuxo-Maa,Lotuxo-Maa,Ongamo-Maa,NuclearMaa	Maa
Ongamo-Maa	ONGAMO	nsg	Nilotic,EasternNilotic,Teso-Lotuxo-Maa,Lotuxo-Maa,Ongamo-Maa	Ongamo
Ongamo-Maa	CAMUS	saq	Nilotic,EasternNilotic,Teso-Lotuxo-Maa,Lotuxo-Maa,Ongamo-Maa,NuclearMaa	Maa
Oromo	KOMSO_2	kxc	Afro-Asiatic,Cushitic,EastCushitic,LowlandEastCushitic,SouthernLowlandEastCushitic,MainstreamLowlandEastCushitic,Oromoid,Konsoid	Konsoid
Oromo	BUSSA_2	dox	Afro-Asiatic,Cushitic,EastCushitic,LowlandEastCushitic,SouthernLowlandEastCushitic,MainstreamLowlandEastCushitic,Oromoid,Konsoid,Gidole-Bussa	Konsoid
Oromo	EASTERN_OROMO_2	hae	Afro-Asiatic,Cushitic,EastCushitic,LowlandEastCushitic,SouthernLowlandEastCushitic,MainstreamLowlandEastCushitic,Oromoid,NuclearOromo,Central-EasternOromo,South-East-NorthOromo	NuclearOromo
Oromo	BORANA_OROMO	gax	Afro-Asiatic,Cushitic,EastCushitic,LowlandEastCushitic,SouthernLowlandEastCushitic,MainstreamLowlandEastCushitic,Oromoid,NuclearOromo,Central-EasternOromo,CentralOromo	NuclearOromo
Oromo	MECHA_OROMO	gaz	Afro-Asiatic,Cushitic,EastCushitic,LowlandEastCushitic,SouthernLowlandEastCushitic,MainstreamLowlandEastCushitic,Oromoid,NuclearOromo	NuclearOromo
Pama-Nyungan	ALYAWARRA	aly	Pama-Nyungan,Arandic-Thura-Yura,Arandic,Aranda	Arandic-Thura-Yura
Pama-Nyungan	ARRERNTE_CENTRAL	aer	Pama-Nyungan,Arandic-Thura-Yura,Arandic,Aranda	Arandic-Thura-Yura
Pama-Nyungan	ARRERNTE_EASTERN	aer	Pama-Nyungan,Arandic-Thura-Yura,Arandic,Aranda	Arandic-Thura-Yura
Pama-Nyungan	KAYTETYE	gbb	Pama-Nyungan,Arandic-Thura-Yura,Arandic	Arandic-Thura-Yura
Pama-Nyungan	WESTERN_ARRERNTE	are	Pama-Nyungan,Arandic-Thura-Yura,Arandic,Aranda	Arandic-Thura-Yura
Pama-Nyungan	ARABANA	ard	Pama-Nyungan,Karnic,Palku,Arabana-Wangganguru	Karnic
Pama-Nyungan	DARLING	drl	Pama-Nyungan,Yarli-Baagandji	Yarli-Baagandji
Pama-Nyungan	DIYARI	dif	Pama-Nyungan,Karnic,CentralKarnic,WesternCentralKarnic,Pirlatapa-Dieric,Dieric	Karnic
Pama-Nyungan	WIRANGU	wgu	Pama-Nyungan,Arandic-Thura-Yura,Thura-Yura	Arandic-Thura-Yura
Pama-Nyungan	DYAABUGAY	dyy	Pama-Nyungan,Yimidhirr-Yalanji-Yidinic,Yidinic	Yimidhirr-Yalanji-Yidinic
Pama-Nyungan	DYIRBAL	dbl	Pama-Nyungan	xxx
Pama-Nyungan	GUUGU_YIMIDHIR	kky	Pama-Nyungan,Yimidhirr-Yalanji-Yidinic	Yimidhirr-Yalanji-Yidinic
Pama-Nyungan	KALA_LAGGAW_YA	mwp	Pama-Nyungan	xxx
Pama-Nyungan	KUKU_UWANH	uwa	Pama-Nyungan,Paman,CompromiseMiddlePama,Wik,Kuku-Wik-Ep,Kuku-Wik,PamanKuku	Paman
Pama-Nyungan	KUUKU_YAU	kuy	Pama-Nyungan,Paman,CompromiseMiddlePama,NortheasternPama,Umpilaic	Paman
Pama-Nyungan	THAYORE	thd	Pama-Nyungan,Paman,SouthwestPama,UpperSouthwestPaman	Paman
Pama-Nyungan	WIK_MUNGKAN	wim	Pama-Nyungan,Paman,CompromiseMiddlePama,Wik,Kuku-Wik-Ep,Kuku-Wik	Paman
Pama-Nyungan	YIDINY	yii	Pama-Nyungan,Yimidhirr-Yalanji-Yidinic,Yidinic	Yimidhirr-Yalanji-Yidinic
Pama-Nyungan	DARRKINYUNG	xda	Pama-Nyungan,SoutheasternPama-Nyungan,NewSouthWalesPama-Nyungan,Yuin-Kuri,Kuri,Sydney-Hawkesbury	SoutheasternPama-Nyungan
Pama-Nyungan	GAMILARAAY	kld	Pama-Nyungan,SoutheasternPama-Nyungan,Wiradhuric	SoutheasternPama-Nyungan
Pama-Nyungan	GIDABAL	bdy	Pama-Nyungan,SoutheasternPama-Nyungan,NewSouthWalesPama-Nyungan,GreaterBandjalangic,Bandjalangic,InlandBandjalang	SoutheasternPama-Nyungan
Pama-Nyungan	GUMBAYNGGIR	kgs	Pama-Nyungan,SoutheasternPama-Nyungan,NorthCoastPama-Nyungan,Gumbaynggiric	SoutheasternPama-Nyungan
Pama-Nyungan	NGARIGU	xni	Pama-Nyungan	xxx
Pama-Nyungan	WAALUBAL	bdy	Pama-Nyungan,SoutheasternPama-Nyungan,NewSouthWalesPama-Nyungan,GreaterBandjalangic,Bandjalangic,InlandBandjalang	SoutheasternPama-Nyungan
Pama-Nyungan	WANGAAYBUWAN_NGIYAMBAA	wyb	Pama-Nyungan,SoutheasternPama-Nyungan,Wiradhuric	SoutheasternPama-Nyungan
Pama-Nyungan	WIRADHURI	wrh	Pama-Nyungan,SoutheasternPama-Nyungan,Wiradhuric	SoutheasternPama-Nyungan
Pama-Nyungan	YORTA_YORTA	xyy	Pama-Nyungan,SoutheasternPama-Nyungan,VictorianPama-Nyungan,EasternVictoria	SoutheasternPama-Nyungan
Pama-Nyungan	BADIMAYA	bia	Pama-Nyungan,South-WestPama-Nyungan,Kartu-Nhanda,Kartu	South-WestPama-Nyungan
Pama-Nyungan	DALWONGO	dax	Pama-Nyungan,Yuulngu,SouthernYolngu,Southern-EasternYolngu	Yuulngu
Pama-Nyungan	DHUWAL	dwu	Pama-Nyungan,Yuulngu,SouthernYolngu,Southern-EasternYolngu,Dhuwal-Dhuwala,WesternDhuwal-Dhuwala	Yuulngu
Pama-Nyungan	DJAMBARRPUYNGU	djr	Pama-Nyungan,Yuulngu,SouthernYolngu,Southern-EasternYolngu,Dhuwal-Dhuwala,EasternDhuwal-Dhuwala	Yuulngu
Pama-Nyungan	DJAPU	dwu	Pama-Nyungan,Yuulngu,SouthernYolngu,Southern-EasternYolngu,Dhuwal-Dhuwala,WesternDhuwal-Dhuwala	Yuulngu
Pama-Nyungan	DJINANG	dji	Pama-Nyungan,Yuulngu,Western-InlandYolngu	Yuulngu
Pama-Nyungan	DJINBA	djb	Pama-Nyungan,Yuulngu,Western-InlandYolngu	Yuulngu
Pama-Nyungan	GOBABINGO	guf	Pama-Nyungan,Yuulngu,SouthernYolngu,Southern-EasternYolngu,Dhuwal-Dhuwala,EasternDhuwal-Dhuwala	Yuulngu
Pama-Nyungan	GOMAIDJ	gnn	Pama-Nyungan,Yuulngu,SouthernYolngu,Southern-EasternYolngu,Dhuwal-Dhuwala,WesternDhuwal-Dhuwala	Yuulngu
Pama-Nyungan	GURINDJI	gue	Pama-Nyungan,DesertNyungic,Ngumpin-Yapa,Ngumpin,Gurindjic	DesertNyungic
Pama-Nyungan	KOKATA	ktd	Pama-Nyungan,DesertNyungic,Wati,UnclassifiedWati	DesertNyungic
Pama-Nyungan	KURRAMA	vku	Pama-Nyungan,South-WestPama-Nyungan,Pilbara,Ngayarda,CentralNgayarda,Yindjibarndi-Kurrama	South-WestPama-Nyungan
Pama-Nyungan	MANGGALILI	guf	Pama-Nyungan,Yuulngu,SouthernYolngu,Southern-EasternYolngu,Dhuwal-Dhuwala,EasternDhuwal-Dhuwala	Yuulngu
Pama-Nyungan	MANTJILTJARA	mpj	Pama-Nyungan,DesertNyungic,Wati,Martuwangkic,Warnman-Wangka	DesertNyungic
Pama-Nyungan	MARARBA	guf	Pama-Nyungan,Yuulngu,SouthernYolngu,Southern-EasternYolngu,Dhuwal-Dhuwala,EasternDhuwal-Dhuwala	Yuulngu
Pama-Nyungan	MARTUTHUNIRA	vma	Pama-Nyungan,South-WestPama-Nyungan,Pilbara,Ngayarda,CentralNgayarda	South-WestPama-Nyungan
Pama-Nyungan	NGAANYATJARRA	ntj	Pama-Nyungan,DesertNyungic,Wati,Pintupic,NuclearPintupic,Wangkatja-Tjarra,Tjarra	DesertNyungic
Pama-Nyungan	NGALOOMA	nrl	Pama-Nyungan,South-WestPama-Nyungan,Pilbara,Ngayarda,CentralNgayarda,Ngarluma-Kariyarra	South-WestPama-Nyungan
Pama-Nyungan	NHANDA	nha	Pama-Nyungan,South-WestPama-Nyungan,Kartu-Nhanda	South-WestPama-Nyungan
Pama-Nyungan	NYANGUMARTA	nna	Pama-Nyungan,DesertNyungic,Marrngu	DesertNyungic
Pama-Nyungan	NYOONGAR	nys	Pama-Nyungan,South-WestPama-Nyungan	South-WestPama-Nyungan
Pama-Nyungan	PANYTYIMA	pnw	Pama-Nyungan,South-WestPama-Nyungan,Pilbara,Ngayarda,CentralNgayarda,Panytyima-Yinhawangka	South-WestPama-Nyungan
Pama-Nyungan	PINTUPI	piu	Pama-Nyungan,DesertNyungic,Wati,Pintupic,NuclearPintupic	DesertNyungic
Pama-Nyungan	PITJANTJATJARA_YANKUNTJATJARA	kdd	Pama-Nyungan,DesertNyungic,Wati,Pintupic,NuclearPintupic,Wangkatja-Tjarra,Tjarra	DesertNyungic
Pama-Nyungan	RITHARNGU	rit	Pama-Nyungan,Yuulngu,SouthernYolngu	Yuulngu
Pama-Nyungan	WAJARRI	wbv	Pama-Nyungan,South-WestPama-Nyungan,Kartu-Nhanda,Kartu	South-WestPama-Nyungan
Pama-Nyungan	WALMAJARRI	wmt	Pama-Nyungan,DesertNyungic,Ngumpin-Yapa,Ngumpin	DesertNyungic
Pama-Nyungan	WANGKA_WIRU	pjt	Pama-Nyungan,DesertNyungic,Wati,Pintupic,NuclearPintupic,Wangkatja-Tjarra,Tjarra	DesertNyungic
Pama-Nyungan	WARLPIRI	wbp	Pama-Nyungan,DesertNyungic,Ngumpin-Yapa,Yapa	DesertNyungic
Pama-Nyungan	WARUMUNGU	wrm	Pama-Nyungan,DesertNyungic	DesertNyungic
Pama-Nyungan	YANANGO	jay	Pama-Nyungan,Yuulngu	Yuulngu
Pama-Nyungan	YANYUWA	jao	Pama-Nyungan,Ngarna	Ngarna
Pama-Nyungan	YINDJIBARNDI	yij	Pama-Nyungan,South-WestPama-Nyungan,Pilbara,Ngayarda,CentralNgayarda,Yindjibarndi-Kurrama	South-WestPama-Nyungan
Pama-Nyungan	YOLNGUMATHA	dhg	Pama-Nyungan,Yuulngu,SouthernYolngu,Southern-EasternYolngu	Yuulngu
Pama-Nyungan	YULPARIJA	mpj	Pama-Nyungan,DesertNyungic,Wati,Martuwangkic,Warnman-Wangka	DesertNyungic
Pama-Nyungan	LAMALAMA_COASTAL	lby	Pama-Nyungan,Paman,Lamalamic	Paman
Pama-Nyungan	LAMALAMA_INLAND	lby	Pama-Nyungan,Paman,Lamalamic	Paman
Pama-Nyungan	MARTU_WANGKA	mpj	Pama-Nyungan,DesertNyungic,Wati,Martuwangkic,Warnman-Wangka	DesertNyungic
Pama-Nyungan	NYUNGA_NORTHERN	nys	Pama-Nyungan,South-WestPama-Nyungan	South-WestPama-Nyungan
Pama-Nyungan	NYUNGA_EASTERN	nys	Pama-Nyungan,South-WestPama-Nyungan	South-WestPama-Nyungan
Pama-Nyungan	NYUNGA_SOUTH_WESTERN	nys	Pama-Nyungan,South-WestPama-Nyungan	South-WestPama-Nyungan
Romance	ARAGONESE	arg	Indo-European,Italic,Latino-Faliscan,Latinic,ImperialLatin,Romance,Italo-WesternRomance,WesternRomance,UnshiftedWesternRomance	Italo-WesternRomance
Romance	ASTURIAN	ast	Indo-European,Italic,Latino-Faliscan,Latinic,ImperialLatin,Romance,Italo-WesternRomance,WesternRomance,ShiftedWesternRomance,SouthwesternShiftedRomance,WestIbero-Romance,Asturo-Leonese	Italo-WesternRomance
Romance	CORSICAN	cos	Indo-European,Italic,Latino-Faliscan,Latinic,ImperialLatin,Romance,SouthernRomance,Sardo-Corsican,Corsic	SouthernRomance
Romance	FRIULIAN	fur	Indo-European,Italic,Latino-Faliscan,Latinic,ImperialLatin,Romance,Italo-WesternRomance,WesternRomance,ShiftedWesternRomance,NorthwesternShiftedRomance,Gallo-Rhaetian	Italo-WesternRomance
Romance	GASCON	oci	Indo-European,Italic,Latino-Faliscan,Latinic,ImperialLatin,Romance,Italo-WesternRomance,WesternRomance,ShiftedWesternRomance,SouthwesternShiftedRomance,Occitanic	Italo-WesternRomance
Romance	JUDEO_ESPAGNOL	lad	Indo-European,Italic,Latino-Faliscan,Latinic,ImperialLatin,Romance,Italo-WesternRomance,WesternRomance,ShiftedWesternRomance,SouthwesternShiftedRomance,WestIbero-Romance,Castilic,SouthCastilic	Italo-WesternRomance
Romance	MIRANDESE	mwl	Indo-European,Italic,Latino-Faliscan,Latinic,ImperialLatin,Romance,Italo-WesternRomance,WesternRomance,ShiftedWesternRomance,SouthwesternShiftedRomance,WestIbero-Romance,Asturo-Leonese	Italo-WesternRomance
Romance	NEAPOLITAN_CALABRESE	nap	Indo-European,Italic,Latino-Faliscan,Latinic,ImperialLatin,Romance,Italo-WesternRomance,Italo-Dalmatian,ItalianRomance	Italo-WesternRomance
Romance	NONES_GARDENESE	lld	Indo-European,Italic,Latino-Faliscan,Latinic,ImperialLatin,Romance,Italo-WesternRomance,WesternRomance,ShiftedWesternRomance,NorthwesternShiftedRomance,Gallo-Rhaetian	Italo-WesternRomance
Romance	ROMANIAN_MEGLENO	ruq	Indo-European,Italic,Latino-Faliscan,Latinic,ImperialLatin,Romance,EasternRomance,BalkanRomance	EasternRomance
Romance	ROMANSH_GRISHUN	roh	Indo-European,Italic,Latino-Faliscan,Latinic,ImperialLatin,Romance,Italo-WesternRomance,WesternRomance,ShiftedWesternRomance,NorthwesternShiftedRomance,Gallo-Rhaetian	Italo-WesternRomance
Romance	ROMANSH_SURSILVAN	roh	Indo-European,Italic,Latino-Faliscan,Latinic,ImperialLatin,Romance,Italo-WesternRomance,WesternRomance,ShiftedWesternRomance,NorthwesternShiftedRomance,Gallo-Rhaetian	Italo-WesternRomance
Romance	SPANISH	spa	Indo-European,Italic,Latino-Faliscan,Latinic,ImperialLatin,Romance,Italo-WesternRomance,WesternRomance,ShiftedWesternRomance,SouthwesternShiftedRomance,WestIbero-Romance,Castilic	Italo-WesternRomance
Romance	VALENCIAN	cat	Indo-European,Italic,Latino-Faliscan,Latinic,ImperialLatin,Romance,Italo-WesternRomance,WesternRomance,ShiftedWesternRomance,SouthwesternShiftedRomance	Italo-WesternRomance
Romance	EMILIANO_CARPIGIANO	egl	Indo-European,Italic,Latino-Faliscan,Latinic,ImperialLatin,Romance,Italo-WesternRomance,WesternRomance,ShiftedWesternRomance,NorthwesternShiftedRomance,Gallo-Italian,Emiliano-Romagnolo	Italo-WesternRomance
Romance	EMILIANO_FERRARESE	egl	Indo-European,Italic,Latino-Faliscan,Latinic,ImperialLatin,Romance,Italo-WesternRomance,WesternRomance,ShiftedWesternRomance,NorthwesternShiftedRomance,Gallo-Italian,Emiliano-Romagnolo	Italo-WesternRomance
Romance	EMILIANO_REGGIANO	egl	Indo-European,Italic,Latino-Faliscan,Latinic,ImperialLatin,Romance,Italo-WesternRomance,WesternRomance,ShiftedWesternRomance,NorthwesternShiftedRomance,Gallo-Italian,Emiliano-Romagnolo	Italo-WesternRomance
Romance	LIGURIAN_GENOESE	lij	Indo-European,Italic,Latino-Faliscan,Latinic,ImperialLatin,Romance,Italo-WesternRomance,WesternRomance,ShiftedWesternRomance,NorthwesternShiftedRomance,Gallo-Italian	Italo-WesternRomance
Romance	LIGURIAN_RAPALLO	lij	Indo-European,Italic,Latino-Faliscan,Latinic,ImperialLatin,Romance,Italo-WesternRomance,WesternRomance,ShiftedWesternRomance,NorthwesternShiftedRomance,Gallo-Italian	Italo-WesternRomance
Romance	LIGURIAN_STELLA	lij	Indo-European,Italic,Latino-Faliscan,Latinic,ImperialLatin,Romance,Italo-WesternRomance,WesternRomance,ShiftedWesternRomance,NorthwesternShiftedRomance,Gallo-Italian	Italo-WesternRomance
Romance	LOMBARD_BERGAMO	lmo	Indo-European,Italic,Latino-Faliscan,Latinic,ImperialLatin,Romance,Italo-WesternRomance,WesternRomance,ShiftedWesternRomance,NorthwesternShiftedRomance,Gallo-Italian	Italo-WesternRomance
Romance	LOMBARD_PLESIO	lmo	Indo-European,Italic,Latino-Faliscan,Latinic,ImperialLatin,Romance,Italo-WesternRomance,WesternRomance,ShiftedWesternRomance,NorthwesternShiftedRomance,Gallo-Italian	Italo-WesternRomance
Romance	NONES	lld	Indo-European,Italic,Latino-Faliscan,Latinic,ImperialLatin,Romance,Italo-WesternRomance,WesternRomance,ShiftedWesternRomance,NorthwesternShiftedRomance,Gallo-Rhaetian	Italo-WesternRomance
Romance	PIEMONTESE_1	pms	Indo-European,Italic,Latino-Faliscan,Latinic,ImperialLatin,Romance,Italo-WesternRomance,WesternRomance,ShiftedWesternRomance,NorthwesternShiftedRomance,Gallo-Italian	Italo-WesternRomance
Romance	PIEMONTESE_BARBANIA	pms	Indo-European,Italic,Latino-Faliscan,Latinic,ImperialLatin,Romance,Italo-WesternRomance,WesternRomance,ShiftedWesternRomance,NorthwesternShiftedRomance,Gallo-Italian	Italo-WesternRomance
Romance	PIEMONTESE_CARMAGNOLA	pms	Indo-European,Italic,Latino-Faliscan,Latinic,ImperialLatin,Romance,Italo-WesternRomance,WesternRomance,ShiftedWesternRomance,NorthwesternShiftedRomance,Gallo-Italian	Italo-WesternRomance
Romance	PIEMONTESE_LANZO_TORINESE	pms	Indo-European,Italic,Latino-Faliscan,Latinic,ImperialLatin,Romance,Italo-WesternRomance,WesternRomance,ShiftedWesternRomance,NorthwesternShiftedRomance,Gallo-Italian	Italo-WesternRomance
Romance	PIEMONTESE_VERCELLESE	pms	Indo-European,Italic,Latino-Faliscan,Latinic,ImperialLatin,Romance,Italo-WesternRomance,WesternRomance,ShiftedWesternRomance,NorthwesternShiftedRomance,Gallo-Italian	Italo-WesternRomance
Romance	ARPITAN	frp	Indo-European,Italic,Latino-Faliscan,Latinic,ImperialLatin,Romance,Italo-WesternRomance,WesternRomance,ShiftedWesternRomance,NorthwesternShiftedRomance,Gallo-Rhaetian,Oil,Francoprovencalic	Italo-WesternRomance
Romance	BALEAR_CATALAN	cat	Indo-European,Italic,Latino-Faliscan,Latinic,ImperialLatin,Romance,Italo-WesternRomance,WesternRomance,ShiftedWesternRomance,SouthwesternShiftedRomance	Italo-WesternRomance
Romance	CATALAN	cat	Indo-European,Italic,Latino-Faliscan,Latinic,ImperialLatin,Romance,Italo-WesternRomance,WesternRomance,ShiftedWesternRomance,SouthwesternShiftedRomance	Italo-WesternRomance
Romance	CATALAN_2	cat	Indo-European,Italic,Latino-Faliscan,Latinic,ImperialLatin,Romance,Italo-WesternRomance,WesternRomance,ShiftedWesternRomance,SouthwesternShiftedRomance	Italo-WesternRomance
Romance	FRENCH	fra	Indo-European,Italic,Latino-Faliscan,Latinic,ImperialLatin,Romance,Italo-WesternRomance,WesternRomance,ShiftedWesternRomance,NorthwesternShiftedRomance,Gallo-Rhaetian,Oil,CentralOil,Macro-French,GlobalFrench	Italo-WesternRomance
Romance	NONES_FASSANO	lld	Indo-European,Italic,Latino-Faliscan,Latinic,ImperialLatin,Romance,Italo-WesternRomance,WesternRomance,ShiftedWesternRomance,NorthwesternShiftedRomance,Gallo-Rhaetian	Italo-WesternRomance
Romance	OCCITAN_ARANESE	oci	Indo-European,Italic,Latino-Faliscan,Latinic,ImperialLatin,Romance,Italo-WesternRomance,WesternRomance,ShiftedWesternRomance,SouthwesternShiftedRomance,Occitanic	Italo-WesternRomance
Romance	ITALIAN	ita	Indo-European,Italic,Latino-Faliscan,Latinic,ImperialLatin,Romance,Italo-WesternRomance,Italo-Dalmatian,ItalianRomance	Italo-WesternRomance
Romance	ITALIAN_GROSSETO_TUSCAN	ita	Indo-European,Italic,Latino-Faliscan,Latinic,ImperialLatin,Romance,Italo-WesternRomance,Italo-Dalmatian,ItalianRomance	Italo-WesternRomance
Romance	ROMANSH_SURMIRAN	roh	Indo-European,Italic,Latino-Faliscan,Latinic,ImperialLatin,Romance,Italo-WesternRomance,WesternRomance,ShiftedWesternRomance,NorthwesternShiftedRomance,Gallo-Rhaetian	Italo-WesternRomance
Romance	ROMANIAN_2	ron	Indo-European,Italic,Latino-Faliscan,Latinic,ImperialLatin,Romance,EasternRomance,BalkanRomance	EasternRomance
Romance	ROMANSH_VALLADER	roh	Indo-European,Italic,Latino-Faliscan,Latinic,ImperialLatin,Romance,Italo-WesternRomance,WesternRomance,ShiftedWesternRomance,NorthwesternShiftedRomance,Gallo-Rhaetian	Italo-WesternRomance
Romance	SARDINIAN_CAMPIDANESE	sro	Indo-European,Italic,Latino-Faliscan,Latinic,ImperialLatin,Romance,SouthernRomance,Sardo-Corsican,Sardinian	SouthernRomance
Romance	SARDINIAN	NA	Indo-European,Italic,Latino-Faliscan,Latinic,ImperialLatin,Romance,SouthernRomance,Sardo-Corsican,Sardinian	SouthernRomance
Romance	SARDINIAN_LOGUDARESE	src	Indo-European,Italic,Latino-Faliscan,Latinic,ImperialLatin,Romance,SouthernRomance,Sardo-Corsican,Sardinian	SouthernRomance
Romance	PORTUGUESE	por	Indo-European,Italic,Latino-Faliscan,Latinic,ImperialLatin,Romance,Italo-WesternRomance,WesternRomance,ShiftedWesternRomance,SouthwesternShiftedRomance,WestIbero-Romance,GalicianRomance,Macro-Portuguese,Brazil-PortugalPortuguese	Italo-WesternRomance
Romance	SICILIAN_UnnamedInSource	scn	Indo-European,Italic,Latino-Faliscan,Latinic,ImperialLatin,Romance,Italo-WesternRomance,Italo-Dalmatian,ItalianRomance	Italo-WesternRomance
Romance	VLACH	rup	Indo-European,Italic,Latino-Faliscan,Latinic,ImperialLatin,Romance,EasternRomance,BalkanRomance	EasternRomance
Romance	GALICIAN	glg	Indo-European,Italic,Latino-Faliscan,Latinic,ImperialLatin,Romance,Italo-WesternRomance,WesternRomance,ShiftedWesternRomance,SouthwesternShiftedRomance,WestIbero-Romance,GalicianRomance	Italo-WesternRomance
Romance	LANGUEDOCIEN	oci	Indo-European,Italic,Latino-Faliscan,Latinic,ImperialLatin,Romance,Italo-WesternRomance,WesternRomance,ShiftedWesternRomance,SouthwesternShiftedRomance,Occitanic	Italo-WesternRomance
Romance	ROMANIAN	ron	Indo-European,Italic,Latino-Faliscan,Latinic,ImperialLatin,Romance,EasternRomance,BalkanRomance	EasternRomance
Romani	BANATISKI_GURBET_ROMANI	rmy	Indo-European,Indo-Iranian,Indo-Aryan,Indo-AryanCentralzone,Romani	xxx
Romani	BUGURDZI_ROMANI	rmn	Indo-European,Indo-Iranian,Indo-Aryan,Indo-AryanCentralzone,Romani	xxx
Romani	BURGENLAND_ROMANI	rmc	Indo-European,Indo-Iranian,Indo-Aryan,Indo-AryanCentralzone,Romani,CentralRomani	CentralRomani
Romani	CRIMEAN_ROMANI	rmn	Indo-European,Indo-Iranian,Indo-Aryan,Indo-AryanCentralzone,Romani	xxx
Romani	EAST_SLOVAK_ROMANI	rmc	Indo-European,Indo-Iranian,Indo-Aryan,Indo-AryanCentralzone,Romani,CentralRomani	CentralRomani
Romani	FINNISH_ROMANI	rmf	Indo-European,Indo-Iranian,Indo-Aryan,Indo-AryanCentralzone,Romani,CentralRomani,NorthwesternRomani	CentralRomani
Romani	GREEK_ROMANY	rmn	Indo-European,Indo-Iranian,Indo-Aryan,Indo-AryanCentralzone,Romani	xxx
Romani	GURBET_ROMANI	rmy	Indo-European,Indo-Iranian,Indo-Aryan,Indo-AryanCentralzone,Romani	xxx
Romani	GURVARI_ROMANI	rmc	Indo-European,Indo-Iranian,Indo-Aryan,Indo-AryanCentralzone,Romani,CentralRomani	CentralRomani
Romani	HUNGARIAN_VEND_ROMANI	rmc	Indo-European,Indo-Iranian,Indo-Aryan,Indo-AryanCentralzone,Romani,CentralRomani	CentralRomani
Romani	KOSOVO_ARLI_ROMANI	rmn	Indo-European,Indo-Iranian,Indo-Aryan,Indo-AryanCentralzone,Romani	xxx
Romani	LATVIAN_ROMANI	rml	Indo-European,Indo-Iranian,Indo-Aryan,Indo-AryanCentralzone,Romani,CentralRomani	CentralRomani
Romani	LITHUANIAN_ROMANI	rml	Indo-European,Indo-Iranian,Indo-Aryan,Indo-AryanCentralzone,Romani,CentralRomani	CentralRomani
Romani	LOVARA_ROMANI	rmy	Indo-European,Indo-Iranian,Indo-Aryan,Indo-AryanCentralzone,Romani	xxx
Romani	MACEDONIAN_ARLI_ROMANI	rmn	Indo-European,Indo-Iranian,Indo-Aryan,Indo-AryanCentralzone,Romani	xxx
Romani	MACEDONIAN_DZAMBAZI_ROMANIAN	rmy	Indo-European,Indo-Iranian,Indo-Aryan,Indo-AryanCentralzone,Romani	xxx
Romani	NORTH_RUSSIAN_ROMANI	rml	Indo-European,Indo-Iranian,Indo-Aryan,Indo-AryanCentralzone,Romani,CentralRomani	CentralRomani
Romani	ROMUNGRO_ROMANI	rmc	Indo-European,Indo-Iranian,Indo-Aryan,Indo-AryanCentralzone,Romani,CentralRomani	CentralRomani
Romani	SEPECIDES_ROMANI	rmn	Indo-European,Indo-Iranian,Indo-Aryan,Indo-AryanCentralzone,Romani	xxx
Romani	SINTI_ROMANI	rmo	Indo-European,Indo-Iranian,Indo-Aryan,Indo-AryanCentralzone,Romani,CentralRomani,NorthwesternRomani	CentralRomani
Romani	SOFIA_ERLI_ROMANI	rmn	Indo-European,Indo-Iranian,Indo-Aryan,Indo-AryanCentralzone,Romani	xxx
Romani	SREMSKI_GURBET_ROMANI	rmy	Indo-European,Indo-Iranian,Indo-Aryan,Indo-AryanCentralzone,Romani	xxx
Romani	URSARI_ROMANI	rmn	Indo-European,Indo-Iranian,Indo-Aryan,Indo-AryanCentralzone,Romani	xxx
Romani	VLAX_ROMANI	rmy	Indo-European,Indo-Iranian,Indo-Aryan,Indo-AryanCentralzone,Romani	xxx
Romani	SELICE_ROMANI	rmc	Indo-European,Indo-Iranian,Indo-Aryan,Indo-AryanCentralzone,Romani,CentralRomani	CentralRomani
Romani	DOLENJSKI_ROMANI	rmo	Indo-European,Indo-Iranian,Indo-Aryan,Indo-AryanCentralzone,Romani,CentralRomani,NorthwesternRomani	CentralRomani
Sami	INARI_SAAMI	smn	Uralic,Saami,EasternSaami,MainlandEasternSaami	EasternSaami
Sami	KILDIN_SAAMI	sjd	Uralic,Saami,EasternSaami,PeninsularEasternSaami	EasternSaami
Sami	NORTH_SAAMI	sme	Uralic,Saami,WesternSaami,CentralWesternSaami	WesternSaami
Sami	SKOLT_SAAMI	sms	Uralic,Saami,EasternSaami,MainlandEasternSaami	EasternSaami
Sami	LULE_SAAMI	smj	Uralic,Saami,WesternSaami,CentralWesternSaami	WesternSaami
Sami	SOUTH_SAAMI	sma	Uralic,Saami,WesternSaami,SouthwesternSaami	WesternSaami
Scandinavian	FAROESE	fao	Indo-European,Germanic,NorthwestGermanic,NorthGermanic,WestScandinavian,Icelandic-Faroese	WestScandinavian
Scandinavian	GJESTAL_NORWEGIAN	nor	Indo-European,Germanic,NorthwestGermanic,NorthGermanic,WestScandinavian	WestScandinavian
Scandinavian	SANDNES_NORWEGIAN	nor	Indo-European,Germanic,NorthwestGermanic,NorthGermanic,WestScandinavian	WestScandinavian
Scandinavian	DANISH	dan	Indo-European,Germanic,NorthwestGermanic,NorthGermanic,SouthScandinavian	SouthScandinavian
Scandinavian	ICELANDIC	isl	Indo-European,Germanic,NorthwestGermanic,NorthGermanic,WestScandinavian,Icelandic-Faroese	WestScandinavian
Scandinavian	JAMTLANDIC	swe	Indo-European,Germanic,NorthwestGermanic,NorthGermanic,NorthScandinavian,East-CentralSwedic,EastSwedic	NorthScandinavian
Scandinavian	NORWEGIAN_BOKMAAL	nor	Indo-European,Germanic,NorthwestGermanic,NorthGermanic,WestScandinavian	WestScandinavian
Scandinavian	NORWEGIAN_RIKSMAL	nor	Indo-European,Germanic,NorthwestGermanic,NorthGermanic,WestScandinavian	WestScandinavian
Scandinavian	SWEDISH	swe	Indo-European,Germanic,NorthwestGermanic,NorthGermanic,NorthScandinavian,East-CentralSwedic,EastSwedic	NorthScandinavian
Scandinavian	NORWEGIAN_NYNORSK_TOTEN	nor	Indo-European,Germanic,NorthwestGermanic,NorthGermanic,WestScandinavian	WestScandinavian
Southern-Nilotic	NANDI	niq	Nilotic,SouthernNilotic,Kalenjin,CentralKalenjin,PlateauCentralKalenjin	Kalenjin
Southern-Nilotic	DATOOGA_DIALECT_5	tcc	Nilotic,SouthernNilotic,Tatoga-Omotik,GemeinDatooga,North-CentralDatooga	Tatoga-Omotik
Southern-Nilotic	SABAOT	spy	Nilotic,SouthernNilotic,Kalenjin,Elgon-MauKalenjin	Kalenjin
Southern-Nilotic	DATOOGA_DIALECT_6	tcc	Nilotic,SouthernNilotic,Tatoga-Omotik,GemeinDatooga,North-CentralDatooga	Tatoga-Omotik
Southern-Nilotic	OMOTIK	omt	Nilotic,SouthernNilotic,Tatoga-Omotik	Tatoga-Omotik
Southern-Nilotic	DATOOGA_DIALECT_4	tcc	Nilotic,SouthernNilotic,Tatoga-Omotik,GemeinDatooga,North-CentralDatooga	Tatoga-Omotik
Southern-Nilotic	DATOOGA_DIALECT_3	tcc	Nilotic,SouthernNilotic,Tatoga-Omotik,GemeinDatooga,North-CentralDatooga	Tatoga-Omotik
Southern-Nilotic	NORTH_TUGEN	tuy	Nilotic,SouthernNilotic,Kalenjin,CentralKalenjin,PlateauCentralKalenjin	Kalenjin
Southern-Nilotic	KEIYO	eyo	Nilotic,SouthernNilotic,Kalenjin,CentralKalenjin,PlateauCentralKalenjin	Kalenjin
Southern-Nilotic	POKOT	pko	Nilotic,SouthernNilotic,Kalenjin,NorthernKalenjin	Kalenjin
Southern-Nilotic	KALENJIN	sgc	Nilotic,SouthernNilotic,Kalenjin,CentralKalenjin	Kalenjin
Southern-Nilotic	NANDI_2	niq	Nilotic,SouthernNilotic,Kalenjin,CentralKalenjin,PlateauCentralKalenjin	Kalenjin
Southern-Nilotic	SOGOO	oki	Nilotic,SouthernNilotic,Kalenjin,Okiek-Akie	Kalenjin
Southern-Nilotic	DATOOGA_DIALECT_2	tcc	Nilotic,SouthernNilotic,Tatoga-Omotik,GemeinDatooga,North-CentralDatooga	Tatoga-Omotik
Southern-Songhai	TONDI_SONGWAY_KIINI	hmb	Songhay,EasternSonghay	xxx
Southern-Songhai	DENDI	ddn	Songhay,EasternSonghay,Zarma-Kaado-Dendi	Zarma-Kaado-Dendi
Southern-Songhai	KOROBORO_SENNI	ses	Songhay,EasternSonghay	xxx
Southern-Songhai	ZARMA	dje	Songhay,EasternSonghay,Zarma-Kaado-Dendi	Zarma-Kaado-Dendi
Southern-Songhai	DJENNE_CHIINI	dje	Songhay,EasternSonghay,Zarma-Kaado-Dendi	Zarma-Kaado-Dendi
Temotu	ASUMBOA	aua	Austronesian,Malayo-Polynesian,Central-EasternMalayo-Polynesian,EasternMalayo-Polynesian,Oceanic,Temotu,Utupua-Vanikoro,Utupua	Utupua-Vanikoro
Temotu	NANGGU	ngr	Austronesian,Malayo-Polynesian,Central-EasternMalayo-Polynesian,EasternMalayo-Polynesian,Oceanic,Temotu,Reefs-SantaCruz	Reefs-SantaCruz
Temotu	NEA_NEMBOI	ntu	Austronesian,Malayo-Polynesian,Central-EasternMalayo-Polynesian,EasternMalayo-Polynesian,Oceanic,Temotu,Reefs-SantaCruz,Natugu-Nalogo	Reefs-SantaCruz
Temotu	NEA	nlz	Austronesian,Malayo-Polynesian,Central-EasternMalayo-Polynesian,EasternMalayo-Polynesian,Oceanic,Temotu,Reefs-SantaCruz,Natugu-Nalogo	Reefs-SantaCruz
Temotu	TEANU	tkw	Austronesian,Malayo-Polynesian,Central-EasternMalayo-Polynesian,EasternMalayo-Polynesian,Oceanic,Temotu,Utupua-Vanikoro	Utupua-Vanikoro
Temotu	BANUA	nlz	Austronesian,Malayo-Polynesian,Central-EasternMalayo-Polynesian,EasternMalayo-Polynesian,Oceanic,Temotu,Reefs-SantaCruz,Natugu-Nalogo	Reefs-SantaCruz
Temotu	NAMBAKAENGO_MALO	nlz	Austronesian,Malayo-Polynesian,Central-EasternMalayo-Polynesian,EasternMalayo-Polynesian,Oceanic,Temotu,Reefs-SantaCruz,Natugu-Nalogo	Reefs-SantaCruz
Temotu	NEA_NOOLI	ntu	Austronesian,Malayo-Polynesian,Central-EasternMalayo-Polynesian,EasternMalayo-Polynesian,Oceanic,Temotu,Reefs-SantaCruz,Natugu-Nalogo	Reefs-SantaCruz
Temotu	TANEMA	tnx	Austronesian,Malayo-Polynesian,Central-EasternMalayo-Polynesian,EasternMalayo-Polynesian,Oceanic,Temotu,Utupua-Vanikoro	Utupua-Vanikoro
Temotu	AYIWO	nfl	Austronesian,Malayo-Polynesian,Central-EasternMalayo-Polynesian,EasternMalayo-Polynesian,Oceanic,Temotu,Reefs-SantaCruz	Reefs-SantaCruz
Tupi-Guarani	ACHE	guq	Tupian,Maweti-Guarani,Aweti-Guarani,Tupi-Guarani,Tupi-GuaraniSubgroupI	I-II
Tupi-Guarani	CHIRIGUANO	gui	Tupian,Maweti-Guarani,Aweti-Guarani,Tupi-Guarani,Tupi-GuaraniSubgroupI,Tupi-GuaraniSubgroupI.B,Chiriguanic	I-II
Tupi-Guarani	GUARANI	gug	Tupian,Maweti-Guarani,Aweti-Guarani,Tupi-Guarani,Tupi-GuaraniSubgroupI,Tupi-GuaraniSubgroupI.A,Paraguay-BrazilGuarani	I-II
Tupi-Guarani	GUARANI_KAIWA	kgk	Tupian,Maweti-Guarani,Aweti-Guarani,Tupi-Guarani,Tupi-GuaraniSubgroupI,Tupi-GuaraniSubgroupI.A,Paraguay-BrazilGuarani	I-II
Tupi-Guarani	GUARAYU	gyr	Tupian,Maweti-Guarani,Aweti-Guarani,Tupi-Guarani,Tupi-GuaraniSubgroupII	I-II
Tupi-Guarani	KOKAMA	cod	Tupian,Maweti-Guarani,Aweti-Guarani,Tupi-Guarani,Tupi-GuaraniSubgroupIII,Omagua-Kokama	III
Tupi-Guarani	MBYA	gun	Tupian,Maweti-Guarani,Aweti-Guarani,Tupi-Guarani,Tupi-GuaraniSubgroupI,Tupi-GuaraniSubgroupI.A	I-II
Tupi-Guarani	NHENGATU	yrl	Tupian,Maweti-Guarani,Aweti-Guarani,Tupi-Guarani,Tupi-GuaraniSubgroupIII	III
Tupi-Guarani	OMAGUA	omg	Tupian,Maweti-Guarani,Aweti-Guarani,Tupi-Guarani,Tupi-GuaraniSubgroupIII,Omagua-Kokama	III
Tupi-Guarani	SIRIONO	srq	Tupian,Maweti-Guarani,Aweti-Guarani,Tupi-Guarani,Tupi-GuaraniSubgroupII,Warazu-Sirionoid,Sirionoid	I-II
Tupi-Guarani	TAPIETE	tpj	Tupian,Maweti-Guarani,Aweti-Guarani,Tupi-Guarani,Tupi-GuaraniSubgroupI,Tupi-GuaraniSubgroupI.B,Chiriguanic	I-II
Tupi-Guarani	YUQUI	yuq	Tupian,Maweti-Guarani,Aweti-Guarani,Tupi-Guarani,Tupi-GuaraniSubgroupII,Warazu-Sirionoid,Sirionoid	I-II
Turkic	ASADLI_KHORASANI	kmz	Turkic,CommonTurkic,Oghuz,NuclearOghuz,EastOghuz	CommonTurkic
Turkic	AZERBAIJANI_NORTH	azj	Turkic,CommonTurkic,Oghuz,NuclearOghuz,CentralOghuz,ModernAzeric	CommonTurkic
Turkic	AZERBAIJANI_NORTH_2	azj	Turkic,CommonTurkic,Oghuz,NuclearOghuz,CentralOghuz,ModernAzeric	CommonTurkic
Turkic	AZERBAIJANI_SOUTHERN	azb	Turkic,CommonTurkic,Oghuz,NuclearOghuz,CentralOghuz,ModernAzeric	CommonTurkic
Turkic	BASHKIR	bak	Turkic,CommonTurkic,Kipchak,NorthKipchak	CommonTurkic
Turkic	CHARAM_SARJAM_KHORASANI	kmz	Turkic,CommonTurkic,Oghuz,NuclearOghuz,EastOghuz	CommonTurkic
Turkic	CRIMEAN_TURKISH	crh	Turkic,CommonTurkic,Kipchak,WestKipchak,CrimeanTatar-Urum	CommonTurkic
Turkic	DARA_GAZ_KHORASANI_1	kmz	Turkic,CommonTurkic,Oghuz,NuclearOghuz,EastOghuz	CommonTurkic
Turkic	DARA_GAZ_KHORASANI_2	kmz	Turkic,CommonTurkic,Oghuz,NuclearOghuz,EastOghuz	CommonTurkic
Turkic	DOLGAN	dlg	Turkic,CommonTurkic,NorthSiberianTurkic	CommonTurkic
Turkic	DOUGHAI_KHORASANI	kmz	Turkic,CommonTurkic,Oghuz,NuclearOghuz,EastOghuz	CommonTurkic
Turkic	GUJGI_KHORASANI	kmz	Turkic,CommonTurkic,Oghuz,NuclearOghuz,EastOghuz	CommonTurkic
Turkic	HARW_E_OLYA_KHORASANI	kmz	Turkic,CommonTurkic,Oghuz,NuclearOghuz,EastOghuz	CommonTurkic
Turkic	HOKM_ABAD_KHORASANI	kmz	Turkic,CommonTurkic,Oghuz,NuclearOghuz,EastOghuz	CommonTurkic
Turkic	JOGHATAY_KHORASANI	kmz	Turkic,CommonTurkic,Oghuz,NuclearOghuz,EastOghuz	CommonTurkic
Turkic	JONK_KHORASANI	kmz	Turkic,CommonTurkic,Oghuz,NuclearOghuz,EastOghuz	CommonTurkic
Turkic	KARACHAY_BALKAR	krc	Turkic,CommonTurkic,Kipchak,WestKipchak	CommonTurkic
Turkic	KARAIM	kdr	Turkic,CommonTurkic,Kipchak,WestKipchak	CommonTurkic
Turkic	KARAKALPAK	kaa	Turkic,CommonTurkic,Kipchak,SouthKipchak	CommonTurkic
Turkic	KAZAKH	kaz	Turkic,CommonTurkic,Kipchak,SouthKipchak	CommonTurkic
Turkic	KAZAN_TATAR	tat	Turkic,CommonTurkic,Kipchak,NorthKipchak	CommonTurkic
Turkic	KHAKAS	kjh	Turkic,CommonTurkic,CentralSiberianTurkic,SouthSiberianTurkic,Yenisei-EastSiberianTurkic,YeniseyTurkic	CommonTurkic
Turkic	KHALAJ_IRAN	klj	Turkic,CommonTurkic	CommonTurkic
Turkic	KUMYK	kum	Turkic,CommonTurkic,Kipchak,WestKipchak	CommonTurkic
Turkic	KYRGYZ	kir	Turkic,CommonTurkic,Kipchak,EastKipchak	CommonTurkic
Turkic	LANGAR_KHORASANI	kmz	Turkic,CommonTurkic,Oghuz,NuclearOghuz,EastOghuz	CommonTurkic
Turkic	LOTF_ABAD_KHORASANI	kmz	Turkic,CommonTurkic,Oghuz,NuclearOghuz,EastOghuz	CommonTurkic
Turkic	MARESHK_KHORASANI	kmz	Turkic,CommonTurkic,Oghuz,NuclearOghuz,EastOghuz	CommonTurkic
Turkic	MISHER_TATAR	tat	Turkic,CommonTurkic,Kipchak,NorthKipchak	CommonTurkic
Turkic	NOGAI	nog	Turkic,CommonTurkic,Kipchak,SouthKipchak	CommonTurkic
Turkic	PIR_KOMAJ_KHORASANI	kmz	Turkic,CommonTurkic,Oghuz,NuclearOghuz,EastOghuz	CommonTurkic
Turkic	QARA_BAGH_KHORASANI	kmz	Turkic,CommonTurkic,Oghuz,NuclearOghuz,EastOghuz	CommonTurkic
Turkic	QUCHAN_KHORASANI	kmz	Turkic,CommonTurkic,Oghuz,NuclearOghuz,EastOghuz	CommonTurkic
Turkic	RUH_ABAD_KHORASANI	kmz	Turkic,CommonTurkic,Oghuz,NuclearOghuz,EastOghuz	CommonTurkic
Turkic	SAKHA	sah	Turkic,CommonTurkic,NorthSiberianTurkic	CommonTurkic
Turkic	SALAR_2	slr	Turkic,CommonTurkic,Oghuz	CommonTurkic
Turkic	SHEYH_TEYMUR_KHORASANI	kmz	Turkic,CommonTurkic,Oghuz,NuclearOghuz,EastOghuz	CommonTurkic
Turkic	SHIRWAN_KHORASANI	kmz	Turkic,CommonTurkic,Oghuz,NuclearOghuz,EastOghuz	CommonTurkic
Turkic	SHOR	cjs	Turkic,CommonTurkic,CentralSiberianTurkic,SouthSiberianTurkic,Yenisei-EastSiberianTurkic,YeniseyTurkic	CommonTurkic
Turkic	SHURAK_KHORASANI	kmz	Turkic,CommonTurkic,Oghuz,NuclearOghuz,EastOghuz	CommonTurkic
Turkic	SOLTAN_ABAD_KHORASANI	kmz	Turkic,CommonTurkic,Oghuz,NuclearOghuz,EastOghuz	CommonTurkic
Turkic	SOUTHERN_UZBEK	uzs	Turkic,CommonTurkic,TurkestanTurkic,Uzbek	CommonTurkic
Turkic	TATAR	tat	Turkic,CommonTurkic,Kipchak,NorthKipchak	CommonTurkic
Turkic	TEREKEME_AZERI	azj	Turkic,CommonTurkic,Oghuz,NuclearOghuz,CentralOghuz,ModernAzeric	CommonTurkic
Turkic	TOFA	kim	Turkic,CommonTurkic,CentralSiberianTurkic,SouthSiberianTurkic,Sayan	CommonTurkic
Turkic	TURKISH	tur	Turkic,CommonTurkic,Oghuz,NuclearOghuz,WestOghuz	CommonTurkic
Turkic	TURKISH_2	tur	Turkic,CommonTurkic,Oghuz,NuclearOghuz,WestOghuz	CommonTurkic
Turkic	TURKMEN	tuk	Turkic,CommonTurkic,Oghuz,NuclearOghuz,EastOghuz	CommonTurkic
Turkic	TUVAN	tyv	Turkic,CommonTurkic,CentralSiberianTurkic,SouthSiberianTurkic,Sayan	CommonTurkic
Turkic	UZBEK	uzn	Turkic,CommonTurkic,TurkestanTurkic,Uzbek	CommonTurkic
Turkic	ZEYARAT_KHORASANI	kmz	Turkic,CommonTurkic,Oghuz,NuclearOghuz,EastOghuz	CommonTurkic
Turkic	CHUVASH	chv	Turkic,Bolgar	Bolgar
Turkic	CRIMEAN_TATAR	crh	Turkic,CommonTurkic,Kipchak,WestKipchak,CrimeanTatar-Urum	CommonTurkic
Turkic	UYGHUR	uig	Turkic,CommonTurkic,TurkestanTurkic,Old-ModernUyghur,Uighur-Ili	CommonTurkic
Turkic	TURKMEN_2	tuk	Turkic,CommonTurkic,Oghuz,NuclearOghuz,EastOghuz	CommonTurkic
Wakashan	HAISLA	has	Wakashan,NorthernWakashan	NorthernWakashan
Wakashan	HEILTSUK	hei	Wakashan,NorthernWakashan,Kwakiutlan	NorthernWakashan
Wakashan	KWAKWALA	kwk	Wakashan,NorthernWakashan,Kwakiutlan	NorthernWakashan
Wakashan	OOWEKYALA	hei	Wakashan,NorthernWakashan,Kwakiutlan	NorthernWakashan
Wakashan	DITIDAHT	dtd	Wakashan,SouthernWakashan,Nootkan	SouthernWakashan
Wakashan	NOOTKA	nuk	Wakashan,SouthernWakashan,Nootkan	SouthernWakashan
