# Supplementary material for: A test of Generalized Bayesian dating: A new linguistic dating method
Source: PLoS One. 2020 Aug 12;15(8):e0236522. doi: 10.1371/journal.pone.0236522 (PMC7423060; doi:10.1371/journal.pone.0236522)
Supplement: S4 File — Files, including an R script, for producing glottochronology dates from the output of the automated cognate detection procedure. (ZIP) [file pone.0236522.s004.zip › S4 Supporting Information/cognate_percentages.txt]

Benue-Congo	29.92582
Brythonic	83.75
Chinese	55.36228
Cholan	70.1567
Dardic	60.09448
East-Polynesian	82.37866
East-Slavic	82.63158
English-Frisian	83.11966
Ethiopian-Semitic	47.56194
Hmong-Mien	29.47244
Inuit	77.07101
Iranian	56.38482
Malagasy	54.82012
Malayo-Chamic	66.94742
Maltese-Maghreb-Arabic	68.78378
Mississippi-Valley-Siouan	51.56506
Mongolic	69.03485
Ongamo-Maa	68.8172
Oromo	49.1453
Pama-Nyungan	19.62376
Romance	78.46148
Romani	86.35925
Sami	76.98198
Scandinavian	84.75155
Southern-Nilotic	33.26553
Southern-Songhai	87.85425
Temotu	29.11045
Tupi-Guarani	61.5921
Turkic	55.85656
Wakashan	19.32965
