# Supplementary material for: A test of Generalized Bayesian dating: A new linguistic dating method
Source: PLoS One. 2020 Aug 12;15(8):e0236522. doi: 10.1371/journal.pone.0236522 (PMC7423060; doi:10.1371/journal.pone.0236522)
Supplement: S4 File — Files, including an R script, for producing glottochronology dates from the output of the automated cognate detection procedure. (ZIP) [file pone.0236522.s004.zip › S4 Supporting Information/cogn_perc_Benue-Congo.txt]

BATU_ANWE	BABUNGO	LEYIGHA	NSENGA	OKPAMHERI	C24_KOYO_ZWE	LENGOLA_2	BAKPINKA	TIV_2	KIMATENGO	IDU	GOKANA	AKUNNU	ISANZU	ABUA	RUKUL	KOL	IDOMA	SAMBA_DAGA	DEGEMA_2	KULU	MBUGWE	SEKIYANI	LELA	BENDEGHE	PONGU	TUNEN	CISHINGINI	ROR	KWANGA_1	ESAN	IMPFONDO	AKE	EFAI	AMASI	NDEMLI	LABIR	OGBRONUAGUM	HLUBI	ANIB	CINDA_1	NDUN	MPUONO	ENWANG	YAKA_yaf	LOPA	OLULUMO_IKOM	UHAMI	BANGALA	IBUORO
BATU_ANWE	1	0.285714285714286	0.352941176470588	0.257142857142857	0.461538461538462	0.147058823529412	0.294117647058824	0.294117647058824	0.428571428571429	0.382352941176471	0.441176470588235	0.4	0.294117647058824	0.257142857142857	0.269230769230769	0.424242424242424	0.228571428571429	0.56	0.303030303030303	0.285714285714286	0.371428571428571	0.257142857142857	0.264705882352941	0.314285714285714	0.342857142857143	0.354838709677419	0.129032258064516	0.228571428571429	0.314285714285714	0.266666666666667	0.32258064516129	0.171428571428571	0.264705882352941	0.303030303030303	0.457142857142857	0.310344827586207	0.257142857142857	0.264705882352941	0.142857142857143	0.333333333333333	0.25	0.323529411764706	0.142857142857143	0.235294117647059	0.342857142857143	0.303030303030303	0.352941176470588	0.333333333333333	0.257142857142857
BABUNGO	0.285714285714286	1	0.315789473684211	0.3	0.344827586206897	0.25	0.388888888888889	0.342105263157895	0.351351351351351	0.333333333333333	0.358974358974359	0.4	0.210526315789474	0.35	0.233333333333333	0.315789473684211	0.275	0.379310344827586	0.285714285714286	0.35	0.35	0.425	0.388888888888889	0.351351351351351	0.297297297297297	0.333333333333333	0.242424242424242	0.25	0.41025641025641	0.285714285714286	0.277777777777778	0.297297297297297	0.282051282051282	0.459459459459459	0.361111111111111	0.433333333333333	0.351351351351351	0.2	0.25	0.394736842105263	0.393939393939394	0.384615384615385	0.25	0.394736842105263	0.35	0.228571428571429	0.368421052631579	0.357142857142857	0.275
LEYIGHA	0.352941176470588	0.315789473684211	1	0.342105263157895	0.357142857142857	0.257142857142857	0.285714285714286	0.421052631578947	0.285714285714286	0.297297297297297	0.432432432432432	0.394736842105263	0.27027027027027	0.315789473684211	0.206896551724138	0.324324324324324	0.342105263157895	0.392857142857143	0.303030303030303	0.236842105263158	0.368421052631579	0.263157894736842	0.257142857142857	0.314285714285714	0.428571428571429	0.235294117647059	0.0967741935483871	0.157894736842105	0.342105263157895	0.363636363636364	0.294117647058824	0.314285714285714	0.297297297297297	0.472222222222222	0.352941176470588	0.275862068965517	0.171428571428571	0.147058823529412	0.263157894736842	0.277777777777778	0.242424242424242	0.297297297297297	0.236842105263158	0.405405405405405	0.342105263157895	0.272727272727273	0.578947368421053	0.230769230769231	0.263157894736842
NSENGA	0.257142857142857	0.3	0.342105263157895	1	0.310344827586207	0.388888888888889	0.416666666666667	0.315789473684211	0.27027027027027	0.538461538461538	0.333333333333333	0.325	0.315789473684211	0.55	0.2	0.236842105263158	0.25	0.344827586206897	0.285714285714286	0.275	0.25	0.55	0.277777777777778	0.351351351351351	0.243243243243243	0.222222222222222	0.333333333333333	0.2	0.256410256410256	0.457142857142857	0.222222222222222	0.324324324324324	0.256410256410256	0.378378378378378	0.305555555555556	0.333333333333333	0.297297297297297	0.171428571428571	0.475	0.289473684210526	0.303030303030303	0.205128205128205	0.35	0.394736842105263	0.5	0.342857142857143	0.394736842105263	0.214285714285714	0.325
OKPAMHERI	0.461538461538462	0.344827586206897	0.357142857142857	0.310344827586207	1	0.269230769230769	0.307692307692308	0.357142857142857	0.296296296296296	0.379310344827586	0.482758620689655	0.379310344827586	0.310344827586207	0.310344827586207	0.275862068965517	0.357142857142857	0.275862068965517	0.478260869565217	0.269230769230769	0.586206896551724	0.310344827586207	0.310344827586207	0.230769230769231	0.296296296296296	0.333333333333333	0.357142857142857	0.153846153846154	0.344827586206897	0.344827586206897	0.296296296296296	0.653846153846154	0.296296296296296	0.241379310344828	0.392857142857143	0.384615384615385	0.291666666666667	0.333333333333333	0.269230769230769	0.275862068965517	0.285714285714286	0.28	0.379310344827586	0.275862068965517	0.357142857142857	0.413793103448276	0.384615384615385	0.357142857142857	0.590909090909091	0.448275862068966
C24_KOYO_ZWE	0.147058823529412	0.25	0.257142857142857	0.388888888888889	0.269230769230769	1	0.333333333333333	0.285714285714286	0.305555555555556	0.314285714285714	0.285714285714286	0.25	0.147058823529412	0.333333333333333	0.192307692307692	0.257142857142857	0.305555555555556	0.2	0.205882352941176	0.222222222222222	0.277777777777778	0.333333333333333	0.222222222222222	0.222222222222222	0.25	0.21875	0.21875	0.138888888888889	0.171428571428571	0.387096774193548	0.125	0.555555555555556	0.285714285714286	0.242424242424242	0.342857142857143	0.275862068965517	0.305555555555556	0.117647058823529	0.25	0.323529411764706	0.303030303030303	0.285714285714286	0.388888888888889	0.205882352941176	0.5	0.294117647058824	0.257142857142857	0.16	0.444444444444444
LENGOLA_2	0.294117647058824	0.388888888888889	0.285714285714286	0.416666666666667	0.307692307692308	0.333333333333333	1	0.285714285714286	0.388888888888889	0.371428571428571	0.4	0.25	0.235294117647059	0.416666666666667	0.230769230769231	0.4	0.222222222222222	0.32	0.411764705882353	0.333333333333333	0.388888888888889	0.444444444444444	0.305555555555556	0.444444444444444	0.388888888888889	0.40625	0.34375	0.25	0.371428571428571	0.451612903225806	0.25	0.305555555555556	0.285714285714286	0.303030303030303	0.257142857142857	0.379310344827586	0.388888888888889	0.205882352941176	0.222222222222222	0.323529411764706	0.363636363636364	0.285714285714286	0.277777777777778	0.294117647058824	0.361111111111111	0.411764705882353	0.4	0.28	0.277777777777778
BAKPINKA	0.294117647058824	0.342105263157895	0.421052631578947	0.315789473684211	0.357142857142857	0.285714285714286	0.285714285714286	1	0.285714285714286	0.351351351351351	0.405405405405405	0.421052631578947	0.27027027027027	0.289473684210526	0.310344827586207	0.324324324324324	0.315789473684211	0.285714285714286	0.242424242424242	0.289473684210526	0.342105263157895	0.236842105263158	0.171428571428571	0.257142857142857	0.285714285714286	0.264705882352941	0.225806451612903	0.184210526315789	0.263157894736842	0.363636363636364	0.235294117647059	0.314285714285714	0.297297297297297	0.5	0.264705882352941	0.241379310344828	0.228571428571429	0.294117647058824	0.236842105263158	0.25	0.303030303030303	0.324324324324324	0.289473684210526	0.405405405405405	0.368421052631579	0.363636363636364	0.447368421052632	0.307692307692308	0.368421052631579
TIV_2	0.428571428571429	0.351351351351351	0.285714285714286	0.27027027027027	0.296296296296296	0.305555555555556	0.388888888888889	0.285714285714286	1	0.333333333333333	0.388888888888889	0.378378378378378	0.2	0.351351351351351	0.222222222222222	0.342857142857143	0.243243243243243	0.384615384615385	0.314285714285714	0.27027027027027	0.324324324324324	0.378378378378378	0.222222222222222	0.297297297297297	0.351351351351351	0.242424242424242	0.242424242424242	0.162162162162162	0.305555555555556	0.25	0.272727272727273	0.243243243243243	0.222222222222222	0.235294117647059	0.472222222222222	0.4	0.27027027027027	0.2	0.108108108108108	0.371428571428571	0.272727272727273	0.361111111111111	0.27027027027027	0.171428571428571	0.351351351351351	0.228571428571429	0.314285714285714	0.346153846153846	0.324324324324324
KIMATENGO	0.382352941176471	0.333333333333333	0.297297297297297	0.538461538461538	0.379310344827586	0.314285714285714	0.371428571428571	0.351351351351351	0.333333333333333	1	0.342105263157895	0.358974358974359	0.297297297297297	0.512820512820513	0.233333333333333	0.297297297297297	0.282051282051282	0.357142857142857	0.323529411764706	0.333333333333333	0.307692307692308	0.564102564102564	0.257142857142857	0.277777777777778	0.305555555555556	0.314285714285714	0.25	0.230769230769231	0.289473684210526	0.382352941176471	0.257142857142857	0.277777777777778	0.315789473684211	0.333333333333333	0.371428571428571	0.379310344827586	0.277777777777778	0.205882352941176	0.333333333333333	0.459459459459459	0.375	0.368421052631579	0.358974358974359	0.324324324324324	0.512820512820513	0.352941176470588	0.405405405405405	0.25	0.41025641025641
IDU	0.441176470588235	0.358974358974359	0.432432432432432	0.333333333333333	0.482758620689655	0.285714285714286	0.4	0.405405405405405	0.388888888888889	0.342105263157895	1	0.384615384615385	0.297297297297297	0.358974358974359	0.3	0.5	0.333333333333333	0.448275862068966	0.441176470588235	0.333333333333333	0.487179487179487	0.333333333333333	0.285714285714286	0.444444444444444	0.416666666666667	0.388888888888889	0.212121212121212	0.307692307692308	0.421052631578947	0.342857142857143	0.285714285714286	0.277777777777778	0.358974358974359	0.405405405405405	0.371428571428571	0.4	0.361111111111111	0.294117647058824	0.230769230769231	0.394736842105263	0.393939393939394	0.41025641025641	0.282051282051282	0.351351351351351	0.435897435897436	0.342857142857143	0.432432432432432	0.444444444444444	0.358974358974359
GOKANA	0.4	0.4	0.394736842105263	0.325	0.379310344827586	0.25	0.25	0.421052631578947	0.378378378378378	0.358974358974359	0.384615384615385	1	0.289473684210526	0.35	0.166666666666667	0.289473684210526	0.275	0.413793103448276	0.285714285714286	0.3	0.375	0.375	0.305555555555556	0.324324324324324	0.378378378378378	0.222222222222222	0.0909090909090909	0.25	0.384615384615385	0.257142857142857	0.305555555555556	0.27027027027027	0.205128205128205	0.459459459459459	0.361111111111111	0.4	0.243243243243243	0.2	0.275	0.368421052631579	0.272727272727273	0.333333333333333	0.2	0.342105263157895	0.375	0.257142857142857	0.394736842105263	0.357142857142857	0.425
AKUNNU	0.294117647058824	0.210526315789474	0.27027027027027	0.315789473684211	0.310344827586207	0.147058823529412	0.235294117647059	0.27027027027027	0.2	0.297297297297297	0.297297297297297	0.289473684210526	1	0.236842105263158	0.133333333333333	0.25	0.210526315789474	0.285714285714286	0.181818181818182	0.289473684210526	0.263157894736842	0.210526315789474	0.176470588235294	0.2	0.257142857142857	0.257142857142857	0.161290322580645	0.105263157894737	0.263157894736842	0.272727272727273	0.264705882352941	0.228571428571429	0.189189189189189	0.305555555555556	0.294117647058824	0.241379310344828	0.228571428571429	0.176470588235294	0.131578947368421	0.222222222222222	0.21875	0.216216216216216	0.210526315789474	0.27027027027027	0.315789473684211	0.303030303030303	0.27027027027027	0.192307692307692	0.342105263157895
ISANZU	0.257142857142857	0.35	0.315789473684211	0.55	0.310344827586207	0.333333333333333	0.416666666666667	0.289473684210526	0.351351351351351	0.512820512820513	0.358974358974359	0.35	0.236842105263158	1	0.2	0.315789473684211	0.325	0.344827586206897	0.285714285714286	0.275	0.45	0.725	0.166666666666667	0.351351351351351	0.351351351351351	0.25	0.272727272727273	0.2	0.256410256410256	0.342857142857143	0.222222222222222	0.351351351351351	0.230769230769231	0.324324324324324	0.305555555555556	0.433333333333333	0.216216216216216	0.228571428571429	0.3	0.289473684210526	0.242424242424242	0.230769230769231	0.25	0.289473684210526	0.425	0.285714285714286	0.315789473684211	0.285714285714286	0.45
ABUA	0.269230769230769	0.233333333333333	0.206896551724138	0.2	0.275862068965517	0.192307692307692	0.230769230769231	0.310344827586207	0.222222222222222	0.233333333333333	0.3	0.166666666666667	0.133333333333333	0.2	1	0.206896551724138	0.166666666666667	0.375	0.153846153846154	0.266666666666667	0.2	0.233333333333333	0.115384615384615	0.222222222222222	0.185185185185185	0.206896551724138	0.153846153846154	0.2	0.233333333333333	0.178571428571429	0.222222222222222	0.185185185185185	0.3	0.241379310344828	0.230769230769231	0.208333333333333	0.259259259259259	0.576923076923077	0.133333333333333	0.241379310344828	0.24	0.3	0.2	0.241379310344828	0.266666666666667	0.269230769230769	0.275862068965517	0.272727272727273	0.233333333333333
RUKUL	0.424242424242424	0.315789473684211	0.324324324324324	0.236842105263158	0.357142857142857	0.257142857142857	0.4	0.324324324324324	0.342857142857143	0.297297297297297	0.5	0.289473684210526	0.25	0.315789473684211	0.206896551724138	1	0.289473684210526	0.357142857142857	0.393939393939394	0.263157894736842	0.5	0.315789473684211	0.257142857142857	0.4	0.371428571428571	0.4	0.15625	0.315789473684211	0.351351351351351	0.235294117647059	0.235294117647059	0.257142857142857	0.289473684210526	0.333333333333333	0.352941176470588	0.310344827586207	0.285714285714286	0.242424242424242	0.184210526315789	0.351351351351351	0.393939393939394	0.368421052631579	0.236842105263158	0.333333333333333	0.368421052631579	0.323529411764706	0.378378378378378	0.346153846153846	0.342105263157895
KOL	0.228571428571429	0.275	0.342105263157895	0.25	0.275862068965517	0.305555555555556	0.222222222222222	0.315789473684211	0.243243243243243	0.282051282051282	0.333333333333333	0.275	0.210526315789474	0.325	0.166666666666667	0.289473684210526	1	0.310344827586207	0.228571428571429	0.275	0.275	0.25	0.25	0.216216216216216	0.243243243243243	0.277777777777778	0.242424242424242	0.225	0.256410256410256	0.314285714285714	0.194444444444444	0.189189189189189	0.282051282051282	0.27027027027027	0.361111111111111	0.4	0.27027027027027	0.171428571428571	0.25	0.263157894736842	0.242424242424242	0.282051282051282	0.275	0.263157894736842	0.4	0.2	0.315789473684211	0.25	0.35
IDOMA	0.56	0.379310344827586	0.392857142857143	0.344827586206897	0.478260869565217	0.2	0.32	0.285714285714286	0.384615384615385	0.357142857142857	0.448275862068966	0.413793103448276	0.285714285714286	0.344827586206897	0.375	0.357142857142857	0.310344827586207	1	0.346153846153846	0.344827586206897	0.379310344827586	0.275862068965517	0.32	0.346153846153846	0.346153846153846	0.230769230769231	0.2	0.310344827586207	0.310344827586207	0.222222222222222	0.384615384615385	0.269230769230769	0.275862068965517	0.379310344827586	0.4	0.318181818181818	0.269230769230769	0.28	0.275862068965517	0.310344827586207	0.208333333333333	0.310344827586207	0.241379310344828	0.344827586206897	0.344827586206897	0.28	0.428571428571429	0.347826086956522	0.310344827586207
SAMBA_DAGA	0.303030303030303	0.285714285714286	0.303030303030303	0.285714285714286	0.269230769230769	0.205882352941176	0.411764705882353	0.242424242424242	0.314285714285714	0.323529411764706	0.441176470588235	0.285714285714286	0.181818181818182	0.285714285714286	0.153846153846154	0.393939393939394	0.228571428571429	0.346153846153846	1	0.342857142857143	0.428571428571429	0.257142857142857	0.323529411764706	0.485714285714286	0.428571428571429	0.225806451612903	0.258064516129032	0.257142857142857	0.352941176470588	0.258064516129032	0.1875	0.2	0.235294117647059	0.25	0.205882352941176	0.357142857142857	0.371428571428571	0.181818181818182	0.228571428571429	0.363636363636364	0.387096774193548	0.352941176470588	0.228571428571429	0.242424242424242	0.342857142857143	0.212121212121212	0.393939393939394	0.269230769230769	0.257142857142857
DEGEMA_2	0.285714285714286	0.35	0.236842105263158	0.275	0.586206896551724	0.222222222222222	0.333333333333333	0.289473684210526	0.27027027027027	0.333333333333333	0.333333333333333	0.3	0.289473684210526	0.275	0.266666666666667	0.263157894736842	0.275	0.344827586206897	0.342857142857143	1	0.3	0.275	0.25	0.351351351351351	0.189189189189189	0.333333333333333	0.242424242424242	0.25	0.358974358974359	0.257142857142857	0.444444444444444	0.243243243243243	0.282051282051282	0.297297297297297	0.25	0.3	0.351351351351351	0.257142857142857	0.225	0.315789473684211	0.333333333333333	0.256410256410256	0.2	0.289473684210526	0.35	0.285714285714286	0.368421052631579	0.5	0.325
KULU	0.371428571428571	0.35	0.368421052631579	0.25	0.310344827586207	0.277777777777778	0.388888888888889	0.342105263157895	0.324324324324324	0.307692307692308	0.487179487179487	0.375	0.263157894736842	0.45	0.2	0.5	0.275	0.379310344827586	0.428571428571429	0.3	1	0.325	0.333333333333333	0.378378378378378	0.432432432432432	0.361111111111111	0.181818181818182	0.275	0.384615384615385	0.228571428571429	0.194444444444444	0.351351351351351	0.333333333333333	0.324324324324324	0.305555555555556	0.4	0.243243243243243	0.142857142857143	0.225	0.368421052631579	0.363636363636364	0.435897435897436	0.225	0.289473684210526	0.325	0.285714285714286	0.394736842105263	0.321428571428571	0.325
MBUGWE	0.257142857142857	0.425	0.263157894736842	0.55	0.310344827586207	0.333333333333333	0.444444444444444	0.236842105263158	0.378378378378378	0.564102564102564	0.333333333333333	0.375	0.210526315789474	0.725	0.233333333333333	0.315789473684211	0.25	0.275862068965517	0.257142857142857	0.275	0.325	1	0.194444444444444	0.351351351351351	0.324324324324324	0.305555555555556	0.272727272727273	0.225	0.307692307692308	0.342857142857143	0.25	0.324324324324324	0.256410256410256	0.351351351351351	0.305555555555556	0.366666666666667	0.27027027027027	0.2	0.325	0.394736842105263	0.303030303030303	0.256410256410256	0.25	0.315789473684211	0.425	0.257142857142857	0.394736842105263	0.25	0.475
SEKIYANI	0.264705882352941	0.388888888888889	0.257142857142857	0.277777777777778	0.230769230769231	0.222222222222222	0.305555555555556	0.171428571428571	0.222222222222222	0.257142857142857	0.285714285714286	0.305555555555556	0.176470588235294	0.166666666666667	0.115384615384615	0.257142857142857	0.25	0.32	0.323529411764706	0.25	0.333333333333333	0.194444444444444	1	0.333333333333333	0.305555555555556	0.25	0.1875	0.194444444444444	0.285714285714286	0.161290322580645	0.1875	0.277777777777778	0.228571428571429	0.272727272727273	0.228571428571429	0.379310344827586	0.305555555555556	0.117647058823529	0.166666666666667	0.235294117647059	0.303030303030303	0.314285714285714	0.222222222222222	0.264705882352941	0.277777777777778	0.205882352941176	0.342857142857143	0.24	0.166666666666667
LELA	0.314285714285714	0.351351351351351	0.314285714285714	0.351351351351351	0.296296296296296	0.222222222222222	0.444444444444444	0.257142857142857	0.297297297297297	0.277777777777778	0.444444444444444	0.324324324324324	0.2	0.351351351351351	0.222222222222222	0.4	0.216216216216216	0.346153846153846	0.485714285714286	0.351351351351351	0.378378378378378	0.351351351351351	0.333333333333333	1	0.297297297297297	0.333333333333333	0.272727272727273	0.324324324324324	0.527777777777778	0.34375	0.272727272727273	0.27027027027027	0.194444444444444	0.352941176470588	0.25	0.333333333333333	0.405405405405405	0.228571428571429	0.243243243243243	0.342857142857143	0.454545454545455	0.305555555555556	0.216216216216216	0.342857142857143	0.324324324324324	0.342857142857143	0.371428571428571	0.269230769230769	0.216216216216216
BENDEGHE	0.342857142857143	0.297297297297297	0.428571428571429	0.243243243243243	0.333333333333333	0.25	0.388888888888889	0.285714285714286	0.351351351351351	0.305555555555556	0.416666666666667	0.378378378378378	0.257142857142857	0.351351351351351	0.185185185185185	0.371428571428571	0.243243243243243	0.346153846153846	0.428571428571429	0.189189189189189	0.432432432432432	0.324324324324324	0.305555555555556	0.297297297297297	1	0.272727272727273	0.0909090909090909	0.189189189189189	0.416666666666667	0.375	0.212121212121212	0.324324324324324	0.333333333333333	0.352941176470588	0.361111111111111	0.466666666666667	0.216216216216216	0.171428571428571	0.189189189189189	0.428571428571429	0.333333333333333	0.416666666666667	0.189189189189189	0.314285714285714	0.351351351351351	0.285714285714286	0.4	0.269230769230769	0.243243243243243
PONGU	0.354838709677419	0.333333333333333	0.235294117647059	0.222222222222222	0.357142857142857	0.21875	0.40625	0.264705882352941	0.242424242424242	0.314285714285714	0.388888888888889	0.222222222222222	0.257142857142857	0.25	0.206896551724138	0.4	0.277777777777778	0.230769230769231	0.225806451612903	0.333333333333333	0.361111111111111	0.305555555555556	0.25	0.333333333333333	0.272727272727273	1	0.2	0.305555555555556	0.371428571428571	0.21875	0.28125	0.212121212121212	0.277777777777778	0.323529411764706	0.28125	0.285714285714286	0.272727272727273	0.225806451612903	0.194444444444444	0.314285714285714	0.516129032258065	0.333333333333333	0.166666666666667	0.264705882352941	0.333333333333333	0.3125	0.323529411764706	0.291666666666667	0.305555555555556
TUNEN	0.129032258064516	0.242424242424242	0.0967741935483871	0.333333333333333	0.153846153846154	0.21875	0.34375	0.225806451612903	0.242424242424242	0.25	0.212121212121212	0.0909090909090909	0.161290322580645	0.272727272727273	0.153846153846154	0.15625	0.242424242424242	0.2	0.258064516129032	0.242424242424242	0.181818181818182	0.272727272727273	0.1875	0.272727272727273	0.0909090909090909	0.2	1	0.181818181818182	0.15625	0.233333333333333	0.172413793103448	0.212121212121212	0.121212121212121	0.15625	0.21875	0.285714285714286	0.242424242424242	0.193548387096774	0.212121212121212	0.1875	0.233333333333333	0.121212121212121	0.303030303030303	0.1875	0.272727272727273	0.15625	0.193548387096774	0.227272727272727	0.242424242424242
CISHINGINI	0.228571428571429	0.25	0.157894736842105	0.2	0.344827586206897	0.138888888888889	0.25	0.184210526315789	0.162162162162162	0.230769230769231	0.307692307692308	0.25	0.105263157894737	0.2	0.2	0.315789473684211	0.225	0.310344827586207	0.257142857142857	0.25	0.275	0.225	0.194444444444444	0.324324324324324	0.189189189189189	0.305555555555556	0.181818181818182	1	0.282051282051282	0.171428571428571	0.222222222222222	0.135135135135135	0.153846153846154	0.243243243243243	0.194444444444444	0.3	0.324324324324324	0.228571428571429	0.225	0.263157894736842	0.272727272727273	0.256410256410256	0.175	0.236842105263158	0.25	0.285714285714286	0.236842105263158	0.25	0.225
ROR	0.314285714285714	0.41025641025641	0.342105263157895	0.256410256410256	0.344827586206897	0.171428571428571	0.371428571428571	0.263157894736842	0.305555555555556	0.289473684210526	0.421052631578947	0.384615384615385	0.263157894736842	0.256410256410256	0.233333333333333	0.351351351351351	0.256410256410256	0.310344827586207	0.352941176470588	0.358974358974359	0.384615384615385	0.307692307692308	0.285714285714286	0.527777777777778	0.416666666666667	0.371428571428571	0.15625	0.282051282051282	1	0.264705882352941	0.314285714285714	0.222222222222222	0.236842105263158	0.378378378378378	0.314285714285714	0.333333333333333	0.333333333333333	0.228571428571429	0.205128205128205	0.432432432432432	0.454545454545455	0.368421052631579	0.153846153846154	0.368421052631579	0.333333333333333	0.352941176470588	0.368421052631579	0.296296296296296	0.230769230769231
KWANGA_1	0.266666666666667	0.285714285714286	0.363636363636364	0.457142857142857	0.296296296296296	0.387096774193548	0.451612903225806	0.363636363636364	0.25	0.382352941176471	0.342857142857143	0.257142857142857	0.272727272727273	0.342857142857143	0.178571428571429	0.235294117647059	0.314285714285714	0.222222222222222	0.258064516129032	0.257142857142857	0.228571428571429	0.342857142857143	0.161290322580645	0.34375	0.375	0.21875	0.233333333333333	0.171428571428571	0.264705882352941	1	0.15625	0.375	0.257142857142857	0.363636363636364	0.225806451612903	0.307692307692308	0.3125	0.133333333333333	0.342857142857143	0.235294117647059	0.241379310344828	0.285714285714286	0.371428571428571	0.333333333333333	0.4	0.419354838709677	0.333333333333333	0.2	0.285714285714286
ESAN	0.32258064516129	0.277777777777778	0.294117647058824	0.222222222222222	0.653846153846154	0.125	0.25	0.235294117647059	0.272727272727273	0.257142857142857	0.285714285714286	0.305555555555556	0.264705882352941	0.222222222222222	0.222222222222222	0.235294117647059	0.194444444444444	0.384615384615385	0.1875	0.444444444444444	0.194444444444444	0.25	0.1875	0.272727272727273	0.212121212121212	0.28125	0.172413793103448	0.222222222222222	0.314285714285714	0.15625	1	0.181818181818182	0.142857142857143	0.303030303030303	0.28125	0.333333333333333	0.242424242424242	0.21875	0.222222222222222	0.294117647058824	0.241379310344828	0.2	0.166666666666667	0.294117647058824	0.222222222222222	0.258064516129032	0.294117647058824	0.6	0.305555555555556
IMPFONDO	0.171428571428571	0.297297297297297	0.314285714285714	0.324324324324324	0.296296296296296	0.555555555555556	0.305555555555556	0.314285714285714	0.243243243243243	0.277777777777778	0.277777777777778	0.27027027027027	0.228571428571429	0.351351351351351	0.185185185185185	0.257142857142857	0.189189189189189	0.269230769230769	0.2	0.243243243243243	0.351351351351351	0.324324324324324	0.277777777777778	0.27027027027027	0.324324324324324	0.212121212121212	0.212121212121212	0.135135135135135	0.222222222222222	0.375	0.181818181818182	1	0.277777777777778	0.323529411764706	0.305555555555556	0.233333333333333	0.27027027027027	0.142857142857143	0.189189189189189	0.257142857142857	0.272727272727273	0.333333333333333	0.27027027027027	0.285714285714286	0.378378378378378	0.257142857142857	0.342857142857143	0.269230769230769	0.486486486486487
AKE	0.264705882352941	0.282051282051282	0.297297297297297	0.256410256410256	0.241379310344828	0.285714285714286	0.285714285714286	0.297297297297297	0.222222222222222	0.315789473684211	0.358974358974359	0.205128205128205	0.189189189189189	0.230769230769231	0.3	0.289473684210526	0.282051282051282	0.275862068965517	0.235294117647059	0.282051282051282	0.333333333333333	0.256410256410256	0.228571428571429	0.194444444444444	0.333333333333333	0.277777777777778	0.121212121212121	0.153846153846154	0.236842105263158	0.257142857142857	0.142857142857143	0.277777777777778	1	0.27027027027027	0.285714285714286	0.266666666666667	0.25	0.205882352941176	0.179487179487179	0.342105263157895	0.303030303030303	0.333333333333333	0.205128205128205	0.27027027027027	0.333333333333333	0.257142857142857	0.405405405405405	0.222222222222222	0.230769230769231
EFAI	0.303030303030303	0.459459459459459	0.472222222222222	0.378378378378378	0.392857142857143	0.242424242424242	0.303030303030303	0.5	0.235294117647059	0.333333333333333	0.405405405405405	0.459459459459459	0.305555555555556	0.324324324324324	0.241379310344828	0.333333333333333	0.27027027027027	0.379310344827586	0.25	0.297297297297297	0.324324324324324	0.351351351351351	0.272727272727273	0.352941176470588	0.352941176470588	0.323529411764706	0.15625	0.243243243243243	0.378378378378378	0.363636363636364	0.303030303030303	0.323529411764706	0.27027027027027	1	0.363636363636364	0.310344827586207	0.264705882352941	0.181818181818182	0.297297297297297	0.305555555555556	0.3125	0.351351351351351	0.297297297297297	0.783783783783784	0.324324324324324	0.333333333333333	0.5	0.28	0.297297297297297
AMASI	0.457142857142857	0.361111111111111	0.352941176470588	0.305555555555556	0.384615384615385	0.342857142857143	0.257142857142857	0.264705882352941	0.472222222222222	0.371428571428571	0.371428571428571	0.361111111111111	0.294117647058824	0.305555555555556	0.230769230769231	0.352941176470588	0.361111111111111	0.4	0.205882352941176	0.25	0.305555555555556	0.305555555555556	0.228571428571429	0.25	0.361111111111111	0.28125	0.21875	0.194444444444444	0.314285714285714	0.225806451612903	0.28125	0.305555555555556	0.285714285714286	0.363636363636364	1	0.482758620689655	0.333333333333333	0.205882352941176	0.194444444444444	0.382352941176471	0.3125	0.314285714285714	0.277777777777778	0.294117647058824	0.416666666666667	0.264705882352941	0.323529411764706	0.28	0.361111111111111
NDEMLI	0.310344827586207	0.433333333333333	0.275862068965517	0.333333333333333	0.291666666666667	0.275862068965517	0.379310344827586	0.241379310344828	0.4	0.379310344827586	0.4	0.4	0.241379310344828	0.433333333333333	0.208333333333333	0.310344827586207	0.4	0.318181818181818	0.357142857142857	0.3	0.4	0.366666666666667	0.379310344827586	0.333333333333333	0.466666666666667	0.285714285714286	0.285714285714286	0.3	0.333333333333333	0.307692307692308	0.333333333333333	0.233333333333333	0.266666666666667	0.310344827586207	0.482758620689655	1	0.366666666666667	0.233333333333333	0.233333333333333	0.448275862068966	0.392857142857143	0.3	0.266666666666667	0.344827586206897	0.466666666666667	0.275862068965517	0.379310344827586	0.428571428571429	0.3
LABIR	0.257142857142857	0.351351351351351	0.171428571428571	0.297297297297297	0.333333333333333	0.305555555555556	0.388888888888889	0.228571428571429	0.27027027027027	0.277777777777778	0.361111111111111	0.243243243243243	0.228571428571429	0.216216216216216	0.259259259259259	0.285714285714286	0.27027027027027	0.269230769230769	0.371428571428571	0.351351351351351	0.243243243243243	0.27027027027027	0.305555555555556	0.405405405405405	0.216216216216216	0.272727272727273	0.242424242424242	0.324324324324324	0.333333333333333	0.3125	0.242424242424242	0.27027027027027	0.25	0.264705882352941	0.333333333333333	0.366666666666667	1	0.228571428571429	0.216216216216216	0.4	0.393939393939394	0.361111111111111	0.297297297297297	0.228571428571429	0.378378378378378	0.371428571428571	0.314285714285714	0.269230769230769	0.297297297297297
OGBRONUAGUM	0.264705882352941	0.2	0.147058823529412	0.171428571428571	0.269230769230769	0.117647058823529	0.205882352941176	0.294117647058824	0.2	0.205882352941176	0.294117647058824	0.2	0.176470588235294	0.228571428571429	0.576923076923077	0.242424242424242	0.171428571428571	0.28	0.181818181818182	0.257142857142857	0.142857142857143	0.2	0.117647058823529	0.228571428571429	0.171428571428571	0.225806451612903	0.193548387096774	0.228571428571429	0.228571428571429	0.133333333333333	0.21875	0.142857142857143	0.205882352941176	0.181818181818182	0.205882352941176	0.233333333333333	0.228571428571429	1	0.0857142857142857	0.242424242424242	0.21875	0.176470588235294	0.114285714285714	0.147058823529412	0.2	0.212121212121212	0.264705882352941	0.25	0.228571428571429
HLUBI	0.142857142857143	0.25	0.263157894736842	0.475	0.275862068965517	0.25	0.222222222222222	0.236842105263158	0.108108108108108	0.333333333333333	0.230769230769231	0.275	0.131578947368421	0.3	0.133333333333333	0.184210526315789	0.25	0.275862068965517	0.228571428571429	0.225	0.225	0.325	0.166666666666667	0.243243243243243	0.189189189189189	0.194444444444444	0.212121212121212	0.225	0.205128205128205	0.342857142857143	0.222222222222222	0.189189189189189	0.179487179487179	0.297297297297297	0.194444444444444	0.233333333333333	0.216216216216216	0.0857142857142857	1	0.210526315789474	0.181818181818182	0.128205128205128	0.325	0.289473684210526	0.35	0.142857142857143	0.289473684210526	0.142857142857143	0.325
ANIB	0.333333333333333	0.394736842105263	0.277777777777778	0.289473684210526	0.285714285714286	0.323529411764706	0.323529411764706	0.25	0.371428571428571	0.459459459459459	0.394736842105263	0.368421052631579	0.222222222222222	0.289473684210526	0.241379310344828	0.351351351351351	0.263157894736842	0.310344827586207	0.363636363636364	0.315789473684211	0.368421052631579	0.394736842105263	0.235294117647059	0.342857142857143	0.428571428571429	0.314285714285714	0.1875	0.263157894736842	0.432432432432432	0.235294117647059	0.294117647058824	0.257142857142857	0.342105263157895	0.305555555555556	0.382352941176471	0.448275862068966	0.4	0.242424242424242	0.210526315789474	1	0.4375	0.421052631578947	0.184210526315789	0.277777777777778	0.368421052631579	0.264705882352941	0.388888888888889	0.259259259259259	0.236842105263158
CINDA_1	0.25	0.393939393939394	0.242424242424242	0.303030303030303	0.28	0.303030303030303	0.363636363636364	0.303030303030303	0.272727272727273	0.375	0.393939393939394	0.272727272727273	0.21875	0.242424242424242	0.24	0.393939393939394	0.242424242424242	0.208333333333333	0.387096774193548	0.333333333333333	0.363636363636364	0.303030303030303	0.303030303030303	0.454545454545455	0.333333333333333	0.516129032258065	0.233333333333333	0.272727272727273	0.454545454545455	0.241379310344828	0.241379310344828	0.272727272727273	0.303030303030303	0.3125	0.3125	0.392857142857143	0.393939393939394	0.21875	0.181818181818182	0.4375	1	0.393939393939394	0.212121212121212	0.3125	0.363636363636364	0.40625	0.333333333333333	0.227272727272727	0.272727272727273
NDUN	0.323529411764706	0.384615384615385	0.297297297297297	0.205128205128205	0.379310344827586	0.285714285714286	0.285714285714286	0.324324324324324	0.361111111111111	0.368421052631579	0.41025641025641	0.333333333333333	0.216216216216216	0.230769230769231	0.3	0.368421052631579	0.282051282051282	0.310344827586207	0.352941176470588	0.256410256410256	0.435897435897436	0.256410256410256	0.314285714285714	0.305555555555556	0.416666666666667	0.333333333333333	0.121212121212121	0.256410256410256	0.368421052631579	0.285714285714286	0.2	0.333333333333333	0.333333333333333	0.351351351351351	0.314285714285714	0.3	0.361111111111111	0.176470588235294	0.128205128205128	0.421052631578947	0.393939393939394	1	0.307692307692308	0.27027027027027	0.307692307692308	0.371428571428571	0.324324324324324	0.333333333333333	0.256410256410256
MPUONO	0.142857142857143	0.25	0.236842105263158	0.35	0.275862068965517	0.388888888888889	0.277777777777778	0.289473684210526	0.27027027027027	0.358974358974359	0.282051282051282	0.2	0.210526315789474	0.25	0.2	0.236842105263158	0.275	0.241379310344828	0.228571428571429	0.2	0.225	0.25	0.222222222222222	0.216216216216216	0.189189189189189	0.166666666666667	0.303030303030303	0.175	0.153846153846154	0.371428571428571	0.166666666666667	0.27027027027027	0.205128205128205	0.297297297297297	0.277777777777778	0.266666666666667	0.297297297297297	0.114285714285714	0.325	0.184210526315789	0.212121212121212	0.307692307692308	1	0.315789473684211	0.5	0.257142857142857	0.236842105263158	0.178571428571429	0.325
ENWANG	0.235294117647059	0.394736842105263	0.405405405405405	0.394736842105263	0.357142857142857	0.205882352941176	0.294117647058824	0.405405405405405	0.171428571428571	0.324324324324324	0.351351351351351	0.342105263157895	0.27027027027027	0.289473684210526	0.241379310344828	0.333333333333333	0.263157894736842	0.344827586206897	0.242424242424242	0.289473684210526	0.289473684210526	0.315789473684211	0.264705882352941	0.342857142857143	0.314285714285714	0.264705882352941	0.1875	0.236842105263158	0.368421052631579	0.333333333333333	0.294117647058824	0.285714285714286	0.27027027027027	0.783783783783784	0.294117647058824	0.344827586206897	0.228571428571429	0.147058823529412	0.289473684210526	0.277777777777778	0.3125	0.27027027027027	0.315789473684211	1	0.368421052631579	0.303030303030303	0.459459459459459	0.230769230769231	0.184210526315789
YAKA_yaf	0.342857142857143	0.35	0.342105263157895	0.5	0.413793103448276	0.5	0.361111111111111	0.368421052631579	0.351351351351351	0.512820512820513	0.435897435897436	0.375	0.315789473684211	0.425	0.266666666666667	0.368421052631579	0.4	0.344827586206897	0.342857142857143	0.35	0.325	0.425	0.277777777777778	0.324324324324324	0.351351351351351	0.333333333333333	0.272727272727273	0.25	0.333333333333333	0.4	0.222222222222222	0.378378378378378	0.333333333333333	0.324324324324324	0.416666666666667	0.466666666666667	0.378378378378378	0.2	0.35	0.368421052631579	0.363636363636364	0.307692307692308	0.5	0.368421052631579	1	0.371428571428571	0.394736842105263	0.285714285714286	0.45
LOPA	0.303030303030303	0.228571428571429	0.272727272727273	0.342857142857143	0.384615384615385	0.294117647058824	0.411764705882353	0.363636363636364	0.228571428571429	0.352941176470588	0.342857142857143	0.257142857142857	0.303030303030303	0.285714285714286	0.269230769230769	0.323529411764706	0.2	0.28	0.212121212121212	0.285714285714286	0.285714285714286	0.257142857142857	0.205882352941176	0.342857142857143	0.285714285714286	0.3125	0.15625	0.285714285714286	0.352941176470588	0.419354838709677	0.258064516129032	0.257142857142857	0.257142857142857	0.333333333333333	0.264705882352941	0.275862068965517	0.371428571428571	0.212121212121212	0.142857142857143	0.264705882352941	0.40625	0.371428571428571	0.257142857142857	0.303030303030303	0.371428571428571	1	0.333333333333333	0.25	0.285714285714286
OLULUMO_IKOM	0.352941176470588	0.368421052631579	0.578947368421053	0.394736842105263	0.357142857142857	0.257142857142857	0.4	0.447368421052632	0.314285714285714	0.405405405405405	0.432432432432432	0.394736842105263	0.27027027027027	0.315789473684211	0.275862068965517	0.378378378378378	0.315789473684211	0.428571428571429	0.393939393939394	0.368421052631579	0.394736842105263	0.394736842105263	0.342857142857143	0.371428571428571	0.4	0.323529411764706	0.193548387096774	0.236842105263158	0.368421052631579	0.333333333333333	0.294117647058824	0.342857142857143	0.405405405405405	0.5	0.323529411764706	0.379310344827586	0.314285714285714	0.264705882352941	0.289473684210526	0.388888888888889	0.333333333333333	0.324324324324324	0.236842105263158	0.459459459459459	0.394736842105263	0.333333333333333	1	0.307692307692308	0.263157894736842
UHAMI	0.333333333333333	0.357142857142857	0.230769230769231	0.214285714285714	0.590909090909091	0.16	0.28	0.307692307692308	0.346153846153846	0.25	0.444444444444444	0.357142857142857	0.192307692307692	0.285714285714286	0.272727272727273	0.346153846153846	0.25	0.347826086956522	0.269230769230769	0.5	0.321428571428571	0.25	0.24	0.269230769230769	0.269230769230769	0.291666666666667	0.227272727272727	0.25	0.296296296296296	0.2	0.6	0.269230769230769	0.222222222222222	0.28	0.28	0.428571428571429	0.269230769230769	0.25	0.142857142857143	0.259259259259259	0.227272727272727	0.333333333333333	0.178571428571429	0.230769230769231	0.285714285714286	0.25	0.307692307692308	1	0.357142857142857
BANGALA	0.257142857142857	0.275	0.263157894736842	0.325	0.448275862068966	0.444444444444444	0.277777777777778	0.368421052631579	0.324324324324324	0.41025641025641	0.358974358974359	0.425	0.342105263157895	0.45	0.233333333333333	0.342105263157895	0.35	0.310344827586207	0.257142857142857	0.325	0.325	0.475	0.166666666666667	0.216216216216216	0.243243243243243	0.305555555555556	0.242424242424242	0.225	0.230769230769231	0.285714285714286	0.305555555555556	0.486486486486487	0.230769230769231	0.297297297297297	0.361111111111111	0.3	0.297297297297297	0.228571428571429	0.325	0.236842105263158	0.272727272727273	0.256410256410256	0.325	0.184210526315789	0.45	0.285714285714286	0.263157894736842	0.357142857142857	1
IBUORO	0.294117647058824	0.5	0.432432432432432	0.368421052631579	0.392857142857143	0.235294117647059	0.294117647058824	0.459459459459459	0.257142857142857	0.351351351351351	0.405405405405405	0.447368421052632	0.243243243243243	0.368421052631579	0.241379310344828	0.361111111111111	0.315789473684211	0.379310344827586	0.242424242424242	0.342105263157895	0.342105263157895	0.342105263157895	0.294117647058824	0.314285714285714	0.371428571428571	0.323529411764706	0.15625	0.236842105263158	0.368421052631579	0.303030303030303	0.323529411764706	0.314285714285714	0.297297297297297	0.810810810810811	0.352941176470588	0.448275862068966	0.228571428571429	0.205882352941176	0.263157894736842	0.333333333333333	0.375	0.351351351351351	0.263157894736842	0.763157894736842	0.342105263157895	0.363636363636364	0.432432432432432	0.346153846153846	0.289473684210526
NONI	0.342857142857143	0.432432432432432	0.342857142857143	0.351351351351351	0.407407407407407	0.361111111111111	0.361111111111111	0.285714285714286	0.459459459459459	0.388888888888889	0.444444444444444	0.378378378378378	0.257142857142857	0.378378378378378	0.222222222222222	0.371428571428571	0.324324324324324	0.461538461538462	0.285714285714286	0.27027027027027	0.405405405405405	0.324324324324324	0.333333333333333	0.324324324324324	0.432432432432432	0.333333333333333	0.212121212121212	0.216216216216216	0.333333333333333	0.25	0.242424242424242	0.351351351351351	0.25	0.352941176470588	0.472222222222222	0.533333333333333	0.27027027027027	0.2	0.189189189189189	0.371428571428571	0.393939393939394	0.361111111111111	0.324324324324324	0.342857142857143	0.432432432432432	0.285714285714286	0.342857142857143	0.307692307692308	0.351351351351351
KONJA_NDUNG	0.342857142857143	0.297297297297297	0.257142857142857	0.189189189189189	0.259259259259259	0.194444444444444	0.222222222222222	0.228571428571429	0.459459459459459	0.222222222222222	0.305555555555556	0.297297297297297	0.2	0.162162162162162	0.111111111111111	0.257142857142857	0.189189189189189	0.307692307692308	0.257142857142857	0.189189189189189	0.27027027027027	0.189189189189189	0.194444444444444	0.297297297297297	0.324324324324324	0.181818181818182	0.151515151515152	0.135135135135135	0.305555555555556	0.125	0.272727272727273	0.135135135135135	0.194444444444444	0.235294117647059	0.416666666666667	0.433333333333333	0.216216216216216	0.114285714285714	0.135135135135135	0.371428571428571	0.303030303030303	0.25	0.162162162162162	0.285714285714286	0.27027027027027	0.2	0.257142857142857	0.230769230769231	0.135135135135135
FYEM	0.441176470588235	0.394736842105263	0.361111111111111	0.289473684210526	0.357142857142857	0.2	0.428571428571429	0.333333333333333	0.416666666666667	0.351351351351351	0.473684210526316	0.421052631578947	0.277777777777778	0.289473684210526	0.275862068965517	0.459459459459459	0.263157894736842	0.428571428571429	0.441176470588235	0.394736842105263	0.394736842105263	0.289473684210526	0.314285714285714	0.416666666666667	0.416666666666667	0.342857142857143	0.151515151515152	0.315789473684211	0.459459459459459	0.294117647058824	0.323529411764706	0.25	0.289473684210526	0.333333333333333	0.342857142857143	0.333333333333333	0.388888888888889	0.264705882352941	0.289473684210526	0.513513513513513	0.363636363636364	0.368421052631579	0.210526315789474	0.305555555555556	0.368421052631579	0.371428571428571	0.5	0.346153846153846	0.263157894736842
BUNGU	0.228571428571429	0.3	0.210526315789474	0.525	0.206896551724138	0.361111111111111	0.361111111111111	0.184210526315789	0.27027027027027	0.41025641025641	0.307692307692308	0.225	0.236842105263158	0.55	0.1	0.263157894736842	0.25	0.206896551724138	0.257142857142857	0.2	0.3	0.55	0.166666666666667	0.27027027027027	0.189189189189189	0.305555555555556	0.272727272727273	0.15	0.179487179487179	0.371428571428571	0.166666666666667	0.27027027027027	0.282051282051282	0.27027027027027	0.194444444444444	0.233333333333333	0.216216216216216	0.0857142857142857	0.25	0.263157894736842	0.242424242424242	0.179487179487179	0.275	0.236842105263158	0.375	0.2	0.236842105263158	0.178571428571429	0.3
KUTEB	0.448275862068966	0.34375	0.4375	0.375	0.434782608695652	0.344827586206897	0.448275862068966	0.40625	0.379310344827586	0.387096774193548	0.548387096774194	0.375	0.290322580645161	0.34375	0.375	0.451612903225806	0.3125	0.5	0.444444444444444	0.375	0.40625	0.3125	0.310344827586207	0.482758620689655	0.413793103448276	0.392857142857143	0.307692307692308	0.28125	0.4375	0.407407407407407	0.357142857142857	0.379310344827586	0.354838709677419	0.451612903225806	0.379310344827586	0.375	0.379310344827586	0.285714285714286	0.25	0.466666666666667	0.444444444444444	0.419354838709677	0.28125	0.46875	0.375	0.518518518518518	0.46875	0.304347826086957	0.25
RESHE	0.242424242424242	0.297297297297297	0.361111111111111	0.351351351351351	0.384615384615385	0.342857142857143	0.228571428571429	0.25	0.142857142857143	0.305555555555556	0.305555555555556	0.297297297297297	0.228571428571429	0.324324324324324	0.222222222222222	0.277777777777778	0.297297297297297	0.296296296296296	0.212121212121212	0.27027027027027	0.297297297297297	0.351351351351351	0.285714285714286	0.342857142857143	0.257142857142857	0.272727272727273	0.161290322580645	0.243243243243243	0.333333333333333	0.34375	0.242424242424242	0.342857142857143	0.25	0.352941176470588	0.235294117647059	0.214285714285714	0.314285714285714	0.121212121212121	0.27027027027027	0.285714285714286	0.3125	0.305555555555556	0.27027027027027	0.371428571428571	0.432432432432432	0.303030303030303	0.305555555555556	0.192307692307692	0.27027027027027
AYERE	0.342857142857143	0.27027027027027	0.342857142857143	0.216216216216216	0.296296296296296	0.222222222222222	0.25	0.257142857142857	0.324324324324324	0.194444444444444	0.333333333333333	0.297297297297297	0.285714285714286	0.216216216216216	0.148148148148148	0.371428571428571	0.162162162162162	0.423076923076923	0.257142857142857	0.162162162162162	0.324324324324324	0.162162162162162	0.277777777777778	0.243243243243243	0.351351351351351	0.272727272727273	0.0303030303030303	0.162162162162162	0.25	0.1875	0.212121212121212	0.27027027027027	0.305555555555556	0.264705882352941	0.25	0.266666666666667	0.243243243243243	0.171428571428571	0.108108108108108	0.371428571428571	0.272727272727273	0.333333333333333	0.135135135135135	0.2	0.216216216216216	0.257142857142857	0.285714285714286	0.269230769230769	0.243243243243243
WANDJI	0.2	0.325	0.289473684210526	0.425	0.379310344827586	0.5	0.333333333333333	0.315789473684211	0.27027027027027	0.358974358974359	0.333333333333333	0.325	0.263157894736842	0.35	0.2	0.315789473684211	0.375	0.344827586206897	0.257142857142857	0.275	0.325	0.375	0.25	0.27027027027027	0.27027027027027	0.25	0.272727272727273	0.225	0.230769230769231	0.457142857142857	0.194444444444444	0.513513513513513	0.230769230769231	0.378378378378378	0.388888888888889	0.333333333333333	0.351351351351351	0.142857142857143	0.35	0.289473684210526	0.242424242424242	0.282051282051282	0.575	0.342105263157895	0.65	0.285714285714286	0.342105263157895	0.25	0.525
UBAGHARA	0.352941176470588	0.394736842105263	0.552631578947368	0.394736842105263	0.392857142857143	0.257142857142857	0.371428571428571	0.447368421052632	0.285714285714286	0.378378378378378	0.432432432432432	0.368421052631579	0.378378378378378	0.368421052631579	0.310344827586207	0.405405405405405	0.315789473684211	0.392857142857143	0.303030303030303	0.342105263157895	0.473684210526316	0.315789473684211	0.342857142857143	0.371428571428571	0.485714285714286	0.382352941176471	0.129032258064516	0.210526315789474	0.421052631578947	0.363636363636364	0.264705882352941	0.371428571428571	0.351351351351351	0.5	0.411764705882353	0.344827586206897	0.228571428571429	0.205882352941176	0.236842105263158	0.333333333333333	0.363636363636364	0.351351351351351	0.236842105263158	0.486486486486487	0.421052631578947	0.363636363636364	0.578947368421053	0.269230769230769	0.236842105263158
VIYA	0.303030303030303	0.394736842105263	0.388888888888889	0.473684210526316	0.448275862068966	0.382352941176471	0.411764705882353	0.388888888888889	0.314285714285714	0.405405405405405	0.432432432432432	0.394736842105263	0.333333333333333	0.447368421052632	0.233333333333333	0.361111111111111	0.394736842105263	0.379310344827586	0.242424242424242	0.394736842105263	0.368421052631579	0.421052631578947	0.264705882352941	0.371428571428571	0.285714285714286	0.352941176470588	0.25	0.263157894736842	0.324324324324324	0.411764705882353	0.294117647058824	0.457142857142857	0.27027027027027	0.457142857142857	0.411764705882353	0.464285714285714	0.342857142857143	0.242424242424242	0.263157894736842	0.333333333333333	0.32258064516129	0.324324324324324	0.394736842105263	0.444444444444444	0.526315789473684	0.393939393939394	0.416666666666667	0.37037037037037	0.421052631578947
EHUEUN	0.333333333333333	0.321428571428571	0.269230769230769	0.285714285714286	0.454545454545455	0.2	0.32	0.346153846153846	0.346153846153846	0.285714285714286	0.407407407407407	0.357142857142857	0.153846153846154	0.25	0.181818181818182	0.346153846153846	0.285714285714286	0.304347826086957	0.269230769230769	0.392857142857143	0.25	0.25	0.2	0.269230769230769	0.230769230769231	0.291666666666667	0.272727272727273	0.285714285714286	0.333333333333333	0.24	0.4	0.269230769230769	0.222222222222222	0.32	0.32	0.333333333333333	0.307692307692308	0.208333333333333	0.142857142857143	0.259259259259259	0.272727272727273	0.296296296296296	0.214285714285714	0.269230769230769	0.321428571428571	0.25	0.307692307692308	0.607142857142857	0.321428571428571
B25_KOTA_2	0.176470588235294	0.277777777777778	0.2	0.222222222222222	0.346153846153846	0.388888888888889	0.277777777777778	0.285714285714286	0.194444444444444	0.285714285714286	0.285714285714286	0.138888888888889	0.235294117647059	0.277777777777778	0.269230769230769	0.228571428571429	0.305555555555556	0.28	0.176470588235294	0.25	0.222222222222222	0.25	0.222222222222222	0.222222222222222	0.277777777777778	0.3125	0.28125	0.138888888888889	0.171428571428571	0.290322580645161	0.15625	0.388888888888889	0.371428571428571	0.242424242424242	0.257142857142857	0.310344827586207	0.25	0.205882352941176	0.138888888888889	0.205882352941176	0.272727272727273	0.285714285714286	0.25	0.205882352941176	0.333333333333333	0.264705882352941	0.257142857142857	0.28	0.333333333333333
DIRIKU	0.314285714285714	0.3	0.236842105263158	0.425	0.379310344827586	0.388888888888889	0.416666666666667	0.342105263157895	0.27027027027027	0.41025641025641	0.384615384615385	0.275	0.210526315789474	0.325	0.3	0.289473684210526	0.25	0.310344827586207	0.314285714285714	0.325	0.25	0.325	0.222222222222222	0.324324324324324	0.297297297297297	0.305555555555556	0.181818181818182	0.2	0.282051282051282	0.628571428571429	0.222222222222222	0.351351351351351	0.333333333333333	0.297297297297297	0.222222222222222	0.333333333333333	0.432432432432432	0.2	0.25	0.368421052631579	0.303030303030303	0.384615384615385	0.3	0.315789473684211	0.45	0.371428571428571	0.315789473684211	0.357142857142857	0.25
HYAM	0.4	0.275	0.368421052631579	0.325	0.344827586206897	0.361111111111111	0.361111111111111	0.394736842105263	0.378378378378378	0.307692307692308	0.461538461538462	0.325	0.289473684210526	0.35	0.266666666666667	0.368421052631579	0.35	0.413793103448276	0.342857142857143	0.275	0.425	0.25	0.222222222222222	0.297297297297297	0.351351351351351	0.305555555555556	0.181818181818182	0.225	0.256410256410256	0.285714285714286	0.222222222222222	0.324324324324324	0.333333333333333	0.351351351351351	0.333333333333333	0.366666666666667	0.351351351351351	0.2	0.2	0.342105263157895	0.272727272727273	0.358974358974359	0.325	0.263157894736842	0.375	0.314285714285714	0.368421052631579	0.392857142857143	0.35
EPIE	0.228571428571429	0.333333333333333	0.27027027027027	0.282051282051282	0.607142857142857	0.277777777777778	0.333333333333333	0.324324324324324	0.27027027027027	0.342105263157895	0.342105263157895	0.282051282051282	0.27027027027027	0.384615384615385	0.310344827586207	0.324324324324324	0.307692307692308	0.357142857142857	0.285714285714286	0.641025641025641	0.333333333333333	0.333333333333333	0.194444444444444	0.297297297297297	0.243243243243243	0.314285714285714	0.242424242424242	0.205128205128205	0.289473684210526	0.294117647058824	0.4	0.297297297297297	0.263157894736842	0.305555555555556	0.25	0.333333333333333	0.324324324324324	0.257142857142857	0.205128205128205	0.297297297297297	0.303030303030303	0.289473684210526	0.230769230769231	0.27027027027027	0.358974358974359	0.285714285714286	0.378378378378378	0.555555555555556	0.358974358974359
OBOLO	0.323529411764706	0.368421052631579	0.486486486486487	0.368421052631579	0.357142857142857	0.294117647058824	0.323529411764706	0.405405405405405	0.314285714285714	0.324324324324324	0.405405405405405	0.368421052631579	0.27027027027027	0.421052631578947	0.275862068965517	0.361111111111111	0.315789473684211	0.448275862068966	0.264705882352941	0.315789473684211	0.447368421052632	0.342105263157895	0.205882352941176	0.342857142857143	0.342857142857143	0.264705882352941	0.258064516129032	0.210526315789474	0.315789473684211	0.393939393939394	0.264705882352941	0.371428571428571	0.27027027027027	0.583333333333333	0.352941176470588	0.310344827586207	0.2	0.205882352941176	0.210526315789474	0.333333333333333	0.3125	0.324324324324324	0.263157894736842	0.513513513513513	0.342105263157895	0.333333333333333	0.486486486486487	0.333333333333333	0.315789473684211
DUKA	0.346153846153846	0.466666666666667	0.344827586206897	0.3	0.310344827586207	0.269230769230769	0.5	0.310344827586207	0.333333333333333	0.4	0.433333333333333	0.366666666666667	0.333333333333333	0.366666666666667	0.233333333333333	0.448275862068966	0.366666666666667	0.333333333333333	0.384615384615385	0.4	0.4	0.366666666666667	0.307692307692308	0.481481481481481	0.407407407407407	0.413793103448276	0.230769230769231	0.366666666666667	0.8	0.321428571428571	0.333333333333333	0.259259259259259	0.3	0.379310344827586	0.384615384615385	0.416666666666667	0.444444444444444	0.307692307692308	0.233333333333333	0.482758620689655	0.6	0.4	0.233333333333333	0.379310344827586	0.4	0.461538461538462	0.413793103448276	0.272727272727273	0.333333333333333
DENYA_BITIEKU	0.354838709677419	0.416666666666667	0.342857142857143	0.305555555555556	0.259259259259259	0.272727272727273	0.333333333333333	0.257142857142857	0.393939393939394	0.285714285714286	0.361111111111111	0.305555555555556	0.235294117647059	0.361111111111111	0.25	0.444444444444444	0.25	0.357142857142857	0.3125	0.222222222222222	0.388888888888889	0.361111111111111	0.272727272727273	0.303030303030303	0.424242424242424	0.272727272727273	0.266666666666667	0.222222222222222	0.314285714285714	0.333333333333333	0.212121212121212	0.272727272727273	0.305555555555556	0.323529411764706	0.4375	0.464285714285714	0.333333333333333	0.225806451612903	0.305555555555556	0.342857142857143	0.32258064516129	0.305555555555556	0.277777777777778	0.264705882352941	0.333333333333333	0.25	0.314285714285714	0.230769230769231	0.305555555555556
GANANG	0.333333333333333	0.368421052631579	0.444444444444444	0.368421052631579	0.275862068965517	0.382352941176471	0.441176470588235	0.361111111111111	0.428571428571429	0.351351351351351	0.447368421052632	0.368421052631579	0.222222222222222	0.315789473684211	0.2	0.432432432432432	0.315789473684211	0.379310344827586	0.393939393939394	0.263157894736842	0.526315789473684	0.289473684210526	0.323529411764706	0.371428571428571	0.371428571428571	0.342857142857143	0.212121212121212	0.263157894736842	0.378378378378378	0.314285714285714	0.294117647058824	0.285714285714286	0.289473684210526	0.361111111111111	0.411764705882353	0.344827586206897	0.342857142857143	0.181818181818182	0.289473684210526	0.486486486486487	0.40625	0.421052631578947	0.289473684210526	0.305555555555556	0.315789473684211	0.352941176470588	0.5	0.269230769230769	0.236842105263158
BANKON	0.272727272727273	0.315789473684211	0.277777777777778	0.289473684210526	0.241379310344828	0.235294117647059	0.323529411764706	0.305555555555556	0.285714285714286	0.315789473684211	0.324324324324324	0.263157894736842	0.222222222222222	0.289473684210526	0.2	0.333333333333333	0.368421052631579	0.259259259259259	0.303030303030303	0.315789473684211	0.315789473684211	0.289473684210526	0.323529411764706	0.285714285714286	0.2	0.323529411764706	0.3125	0.236842105263158	0.243243243243243	0.242424242424242	0.205882352941176	0.228571428571429	0.243243243243243	0.314285714285714	0.352941176470588	0.310344827586207	0.314285714285714	0.151515151515152	0.236842105263158	0.277777777777778	0.32258064516129	0.216216216216216	0.368421052631579	0.333333333333333	0.368421052631579	0.212121212121212	0.361111111111111	0.259259259259259	0.289473684210526
AMBELE_2	0.470588235294118	0.444444444444444	0.382352941176471	0.333333333333333	0.461538461538462	0.257142857142857	0.4	0.294117647058824	0.388888888888889	0.285714285714286	0.457142857142857	0.416666666666667	0.323529411764706	0.333333333333333	0.269230769230769	0.411764705882353	0.25	0.461538461538462	0.342857142857143	0.277777777777778	0.416666666666667	0.388888888888889	0.342857142857143	0.333333333333333	0.416666666666667	0.3125	0.21875	0.222222222222222	0.342857142857143	0.258064516129032	0.34375	0.277777777777778	0.314285714285714	0.424242424242424	0.485714285714286	0.517241379310345	0.388888888888889	0.176470588235294	0.194444444444444	0.411764705882353	0.3125	0.371428571428571	0.25	0.323529411764706	0.388888888888889	0.323529411764706	0.441176470588235	0.423076923076923	0.361111111111111
AUCHI	0.375	0.392857142857143	0.346153846153846	0.321428571428571	0.636363636363636	0.16	0.28	0.423076923076923	0.307692307692308	0.285714285714286	0.481481481481481	0.392857142857143	0.230769230769231	0.285714285714286	0.272727272727273	0.346153846153846	0.285714285714286	0.347826086956522	0.269230769230769	0.428571428571429	0.25	0.285714285714286	0.24	0.307692307692308	0.307692307692308	0.333333333333333	0.227272727272727	0.285714285714286	0.407407407407407	0.28	0.64	0.230769230769231	0.222222222222222	0.4	0.36	0.476190476190476	0.346153846153846	0.25	0.214285714285714	0.296296296296296	0.318181818181818	0.296296296296296	0.214285714285714	0.346153846153846	0.392857142857143	0.333333333333333	0.384615384615385	0.607142857142857	0.321428571428571
ETEBI	0.323529411764706	0.447368421052632	0.459459459459459	0.368421052631579	0.392857142857143	0.235294117647059	0.294117647058824	0.486486486486487	0.228571428571429	0.324324324324324	0.432432432432432	0.447368421052632	0.27027027027027	0.368421052631579	0.241379310344828	0.361111111111111	0.289473684210526	0.413793103448276	0.242424242424242	0.315789473684211	0.368421052631579	0.342105263157895	0.264705882352941	0.314285714285714	0.371428571428571	0.294117647058824	0.1875	0.236842105263158	0.368421052631579	0.333333333333333	0.323529411764706	0.314285714285714	0.27027027027027	0.891891891891892	0.352941176470588	0.379310344827586	0.228571428571429	0.205882352941176	0.289473684210526	0.361111111111111	0.3125	0.351351351351351	0.263157894736842	0.815789473684211	0.315789473684211	0.363636363636364	0.486486486486487	0.307692307692308	0.289473684210526
IKPESHI	0.3125	0.324324324324324	0.257142857142857	0.243243243243243	0.678571428571429	0.212121212121212	0.272727272727273	0.228571428571429	0.235294117647059	0.305555555555556	0.351351351351351	0.297297297297297	0.228571428571429	0.216216216216216	0.241379310344828	0.305555555555556	0.216216216216216	0.310344827586207	0.303030303030303	0.567567567567568	0.243243243243243	0.27027027027027	0.242424242424242	0.323529411764706	0.235294117647059	0.352941176470588	0.193548387096774	0.27027027027027	0.388888888888889	0.176470588235294	0.470588235294118	0.176470588235294	0.216216216216216	0.257142857142857	0.242424242424242	0.25	0.294117647058824	0.21875	0.27027027027027	0.297297297297297	0.32258064516129	0.216216216216216	0.162162162162162	0.257142857142857	0.351351351351351	0.212121212121212	0.314285714285714	0.444444444444444	0.324324324324324
KINDAMBA	0.235294117647059	0.263157894736842	0.216216216216216	0.421052631578947	0.241379310344828	0.323529411764706	0.294117647058824	0.216216216216216	0.257142857142857	0.567567567567568	0.263157894736842	0.315789473684211	0.189189189189189	0.368421052631579	0.1	0.243243243243243	0.236842105263158	0.172413793103448	0.333333333333333	0.289473684210526	0.263157894736842	0.473684210526316	0.235294117647059	0.285714285714286	0.2	0.228571428571429	0.28125	0.184210526315789	0.236842105263158	0.294117647058824	0.205882352941176	0.2	0.210526315789474	0.189189189189189	0.264705882352941	0.3	0.285714285714286	0.117647058823529	0.342105263157895	0.297297297297297	0.272727272727273	0.236842105263158	0.342105263157895	0.216216216216216	0.421052631578947	0.205882352941176	0.27027027027027	0.192307692307692	0.368421052631579
DONG	0.228571428571429	0.225	0.236842105263158	0.2	0.241379310344828	0.25	0.25	0.210526315789474	0.243243243243243	0.179487179487179	0.333333333333333	0.35	0.210526315789474	0.225	0.1	0.289473684210526	0.25	0.206896551724138	0.457142857142857	0.225	0.325	0.25	0.305555555555556	0.324324324324324	0.351351351351351	0.222222222222222	0.212121212121212	0.15	0.282051282051282	0.142857142857143	0.166666666666667	0.189189189189189	0.205128205128205	0.27027027027027	0.333333333333333	0.366666666666667	0.27027027027027	0.0857142857142857	0.2	0.315789473684211	0.272727272727273	0.205128205128205	0.225	0.289473684210526	0.35	0.114285714285714	0.315789473684211	0.178571428571429	0.275
BILE	0.212121212121212	0.285714285714286	0.212121212121212	0.314285714285714	0.259259259259259	0.205882352941176	0.264705882352941	0.272727272727273	0.228571428571429	0.294117647058824	0.314285714285714	0.257142857142857	0.235294117647059	0.314285714285714	0.259259259259259	0.235294117647059	0.2	0.28	0.303030303030303	0.257142857142857	0.285714285714286	0.285714285714286	0.264705882352941	0.285714285714286	0.228571428571429	0.181818181818182	0.1875	0.2	0.264705882352941	0.193548387096774	0.225806451612903	0.257142857142857	0.257142857142857	0.272727272727273	0.264705882352941	0.344827586206897	0.6	0.181818181818182	0.228571428571429	0.352941176470588	0.3125	0.257142857142857	0.2	0.242424242424242	0.371428571428571	0.235294117647059	0.333333333333333	0.25	0.257142857142857
CICIPU	0.2	0.275	0.210526315789474	0.3	0.310344827586207	0.277777777777778	0.333333333333333	0.184210526315789	0.189189189189189	0.230769230769231	0.307692307692308	0.275	0.131578947368421	0.275	0.133333333333333	0.289473684210526	0.3	0.275862068965517	0.285714285714286	0.275	0.325	0.325	0.222222222222222	0.405405405405405	0.243243243243243	0.333333333333333	0.212121212121212	0.45	0.333333333333333	0.285714285714286	0.222222222222222	0.216216216216216	0.205128205128205	0.27027027027027	0.222222222222222	0.266666666666667	0.378378378378378	0.114285714285714	0.3	0.263157894736842	0.272727272727273	0.282051282051282	0.325	0.263157894736842	0.3	0.314285714285714	0.289473684210526	0.214285714285714	0.3
NYUNGWE	0.205882352941176	0.256410256410256	0.263157894736842	0.666666666666667	0.285714285714286	0.277777777777778	0.361111111111111	0.263157894736842	0.25	0.526315789473684	0.315789473684211	0.333333333333333	0.27027027027027	0.512820512820513	0.137931034482759	0.263157894736842	0.256410256410256	0.25	0.235294117647059	0.256410256410256	0.230769230769231	0.564102564102564	0.222222222222222	0.361111111111111	0.194444444444444	0.285714285714286	0.28125	0.205128205128205	0.236842105263158	0.411764705882353	0.228571428571429	0.25	0.184210526315789	0.333333333333333	0.257142857142857	0.344827586206897	0.277777777777778	0.147058823529412	0.358974358974359	0.27027027027027	0.303030303030303	0.184210526315789	0.307692307692308	0.324324324324324	0.461538461538462	0.264705882352941	0.315789473684211	0.148148148148148	0.358974358974359
KIONG	0.264705882352941	0.263157894736842	0.342105263157895	0.315789473684211	0.285714285714286	0.2	0.342857142857143	0.394736842105263	0.314285714285714	0.297297297297297	0.405405405405405	0.289473684210526	0.216216216216216	0.289473684210526	0.275862068965517	0.378378378378378	0.210526315789474	0.321428571428571	0.363636363636364	0.263157894736842	0.289473684210526	0.289473684210526	0.228571428571429	0.314285714285714	0.314285714285714	0.264705882352941	0.290322580645161	0.157894736842105	0.289473684210526	0.303030303030303	0.294117647058824	0.228571428571429	0.243243243243243	0.416666666666667	0.205882352941176	0.344827586206897	0.285714285714286	0.264705882352941	0.236842105263158	0.361111111111111	0.333333333333333	0.297297297297297	0.263157894736842	0.378378378378378	0.263157894736842	0.272727272727273	0.421052631578947	0.307692307692308	0.263157894736842
CHINGONI	0.257142857142857	0.325	0.315789473684211	0.475	0.275862068965517	0.361111111111111	0.416666666666667	0.236842105263158	0.324324324324324	0.717948717948718	0.358974358974359	0.325	0.315789473684211	0.425	0.133333333333333	0.315789473684211	0.325	0.310344827586207	0.4	0.325	0.375	0.475	0.361111111111111	0.378378378378378	0.297297297297297	0.416666666666667	0.333333333333333	0.15	0.307692307692308	0.342857142857143	0.222222222222222	0.243243243243243	0.282051282051282	0.27027027027027	0.305555555555556	0.366666666666667	0.324324324324324	0.142857142857143	0.425	0.368421052631579	0.363636363636364	0.307692307692308	0.425	0.263157894736842	0.45	0.257142857142857	0.368421052631579	0.178571428571429	0.475
A72a_EWONDO	0.171428571428571	0.216216216216216	0.2	0.216216216216216	0.185185185185185	0.277777777777778	0.194444444444444	0.228571428571429	0.189189189189189	0.25	0.222222222222222	0.216216216216216	0.171428571428571	0.216216216216216	0.0740740740740741	0.228571428571429	0.378378378378378	0.230769230769231	0.257142857142857	0.243243243243243	0.27027027027027	0.189189189189189	0.277777777777778	0.189189189189189	0.216216216216216	0.212121212121212	0.272727272727273	0.189189189189189	0.194444444444444	0.15625	0.151515151515152	0.243243243243243	0.138888888888889	0.176470588235294	0.333333333333333	0.266666666666667	0.27027027027027	0.0857142857142857	0.243243243243243	0.257142857142857	0.272727272727273	0.194444444444444	0.27027027027027	0.2	0.351351351351351	0.142857142857143	0.2	0.192307692307692	0.27027027027027
NGBINDA	0.235294117647059	0.333333333333333	0.351351351351351	0.256410256410256	0.285714285714286	0.342857142857143	0.314285714285714	0.27027027027027	0.333333333333333	0.263157894736842	0.342105263157895	0.307692307692308	0.216216216216216	0.256410256410256	0.137931034482759	0.378378378378378	0.307692307692308	0.275862068965517	0.235294117647059	0.256410256410256	0.358974358974359	0.256410256410256	0.257142857142857	0.25	0.333333333333333	0.371428571428571	0.212121212121212	0.230769230769231	0.289473684210526	0.235294117647059	0.285714285714286	0.333333333333333	0.342105263157895	0.324324324324324	0.4	0.379310344827586	0.305555555555556	0.147058823529412	0.205128205128205	0.324324324324324	0.34375	0.263157894736842	0.256410256410256	0.263157894736842	0.358974358974359	0.205882352941176	0.405405405405405	0.259259259259259	0.282051282051282
BABONG	0.171428571428571	0.3	0.289473684210526	0.3	0.241379310344828	0.388888888888889	0.222222222222222	0.289473684210526	0.216216216216216	0.256410256410256	0.282051282051282	0.225	0.210526315789474	0.275	0.166666666666667	0.210526315789474	0.375	0.275862068965517	0.2	0.275	0.25	0.25	0.333333333333333	0.297297297297297	0.189189189189189	0.166666666666667	0.212121212121212	0.175	0.205128205128205	0.342857142857143	0.138888888888889	0.324324324324324	0.230769230769231	0.351351351351351	0.361111111111111	0.3	0.378378378378378	0.0857142857142857	0.225	0.263157894736842	0.242424242424242	0.230769230769231	0.3	0.342105263157895	0.3	0.257142857142857	0.289473684210526	0.178571428571429	0.2
JILI	0.371428571428571	0.375	0.342105263157895	0.375	0.379310344827586	0.277777777777778	0.444444444444444	0.289473684210526	0.324324324324324	0.282051282051282	0.461538461538462	0.3	0.315789473684211	0.3	0.233333333333333	0.394736842105263	0.275	0.413793103448276	0.342857142857143	0.4	0.35	0.325	0.25	0.432432432432432	0.297297297297297	0.361111111111111	0.272727272727273	0.275	0.384615384615385	0.342857142857143	0.305555555555556	0.27027027027027	0.333333333333333	0.405405405405405	0.305555555555556	0.3	0.324324324324324	0.228571428571429	0.25	0.421052631578947	0.393939393939394	0.307692307692308	0.225	0.368421052631579	0.35	0.371428571428571	0.447368421052632	0.25	0.25
IGBIRRA	0.307692307692308	0.333333333333333	0.448275862068966	0.233333333333333	0.344827586206897	0.192307692307692	0.384615384615385	0.241379310344828	0.296296296296296	0.3	0.4	0.333333333333333	0.266666666666667	0.233333333333333	0.133333333333333	0.413793103448276	0.3	0.375	0.461538461538462	0.366666666666667	0.366666666666667	0.3	0.346153846153846	0.333333333333333	0.481481481481481	0.310344827586207	0.115384615384615	0.333333333333333	0.466666666666667	0.285714285714286	0.37037037037037	0.222222222222222	0.3	0.379310344827586	0.269230769230769	0.291666666666667	0.333333333333333	0.192307692307692	0.3	0.448275862068966	0.36	0.4	0.166666666666667	0.344827586206897	0.3	0.307692307692308	0.482758620689655	0.227272727272727	0.233333333333333
TAHOSS	0.34375	0.351351351351351	0.371428571428571	0.378378378378378	0.285714285714286	0.303030303030303	0.454545454545455	0.228571428571429	0.352941176470588	0.333333333333333	0.351351351351351	0.243243243243243	0.228571428571429	0.405405405405405	0.172413793103448	0.416666666666667	0.324324324324324	0.428571428571429	0.40625	0.351351351351351	0.459459459459459	0.324324324324324	0.363636363636364	0.323529411764706	0.294117647058824	0.352941176470588	0.28125	0.243243243243243	0.305555555555556	0.264705882352941	0.323529411764706	0.294117647058824	0.297297297297297	0.342857142857143	0.333333333333333	0.357142857142857	0.323529411764706	0.15625	0.27027027027027	0.361111111111111	0.290322580645161	0.27027027027027	0.27027027027027	0.342857142857143	0.297297297297297	0.303030303030303	0.428571428571429	0.36	0.297297297297297
BOKI	0.241379310344828	0.290322580645161	0.310344827586207	0.225806451612903	0.24	0.266666666666667	0.4	0.275862068965517	0.290322580645161	0.32258064516129	0.290322580645161	0.258064516129032	0.172413793103448	0.32258064516129	0.24	0.3	0.290322580645161	0.227272727272727	0.310344827586207	0.258064516129032	0.32258064516129	0.354838709677419	0.233333333333333	0.225806451612903	0.387096774193548	0.275862068965517	0.206896551724138	0.161290322580645	0.3	0.214285714285714	0.185185185185185	0.225806451612903	0.290322580645161	0.275862068965517	0.3	0.307692307692308	0.225806451612903	0.206896551724138	0.129032258064516	0.266666666666667	0.321428571428571	0.193548387096774	0.193548387096774	0.275862068965517	0.387096774193548	0.258064516129032	0.448275862068966	0.142857142857143	0.290322580645161
MADA	0.285714285714286	0.35	0.289473684210526	0.3	0.310344827586207	0.305555555555556	0.361111111111111	0.342105263157895	0.297297297297297	0.307692307692308	0.333333333333333	0.425	0.184210526315789	0.375	0.233333333333333	0.263157894736842	0.325	0.275862068965517	0.371428571428571	0.35	0.375	0.375	0.222222222222222	0.351351351351351	0.324324324324324	0.25	0.151515151515152	0.25	0.435897435897436	0.285714285714286	0.277777777777778	0.27027027027027	0.256410256410256	0.324324324324324	0.305555555555556	0.333333333333333	0.351351351351351	0.2	0.2	0.5	0.363636363636364	0.358974358974359	0.2	0.263157894736842	0.35	0.371428571428571	0.394736842105263	0.214285714285714	0.375
GBARI	0.285714285714286	0.35	0.368421052631579	0.275	0.310344827586207	0.277777777777778	0.305555555555556	0.289473684210526	0.351351351351351	0.205128205128205	0.358974358974359	0.35	0.289473684210526	0.25	0.233333333333333	0.315789473684211	0.25	0.448275862068966	0.314285714285714	0.275	0.425	0.225	0.277777777777778	0.324324324324324	0.378378378378378	0.25	0.121212121212121	0.225	0.358974358974359	0.228571428571429	0.25	0.324324324324324	0.307692307692308	0.351351351351351	0.305555555555556	0.333333333333333	0.324324324324324	0.2	0.225	0.394736842105263	0.363636363636364	0.358974358974359	0.15	0.289473684210526	0.3	0.314285714285714	0.368421052631579	0.25	0.2
BUBE	0.303030303030303	0.333333333333333	0.371428571428571	0.527777777777778	0.444444444444444	0.457142857142857	0.371428571428571	0.4	0.314285714285714	0.457142857142857	0.428571428571429	0.416666666666667	0.294117647058824	0.5	0.259259259259259	0.371428571428571	0.361111111111111	0.423076923076923	0.272727272727273	0.361111111111111	0.416666666666667	0.416666666666667	0.314285714285714	0.314285714285714	0.314285714285714	0.34375	0.25	0.277777777777778	0.314285714285714	0.3125	0.28125	0.514285714285714	0.285714285714286	0.424242424242424	0.382352941176471	0.392857142857143	0.342857142857143	0.272727272727273	0.277777777777778	0.352941176470588	0.34375	0.342857142857143	0.361111111111111	0.352941176470588	0.555555555555556	0.393939393939394	0.428571428571429	0.32	0.583333333333333
BURU	0.676470588235294	0.323529411764706	0.411764705882353	0.323529411764706	0.44	0.205882352941176	0.352941176470588	0.323529411764706	0.5	0.363636363636364	0.484848484848485	0.470588235294118	0.272727272727273	0.352941176470588	0.2	0.484848484848485	0.205882352941176	0.458333333333333	0.34375	0.294117647058824	0.529411764705882	0.382352941176471	0.294117647058824	0.382352941176471	0.411764705882353	0.333333333333333	0.166666666666667	0.235294117647059	0.352941176470588	0.310344827586207	0.333333333333333	0.264705882352941	0.272727272727273	0.4375	0.441176470588235	0.428571428571429	0.235294117647059	0.181818181818182	0.235294117647059	0.375	0.3125	0.333333333333333	0.176470588235294	0.363636363636364	0.382352941176471	0.34375	0.441176470588235	0.304347826086957	0.323529411764706
SHALL	0.366666666666667	0.34375	0.258064516129032	0.25	0.25	0.1875	0.40625	0.258064516129032	0.34375	0.32258064516129	0.40625	0.375	0.161290322580645	0.25	0.25	0.34375	0.25	0.318181818181818	0.366666666666667	0.28125	0.3125	0.21875	0.28125	0.375	0.28125	0.366666666666667	0.206896551724138	0.28125	0.354838709677419	0.214285714285714	0.214285714285714	0.125	0.21875	0.266666666666667	0.258064516129032	0.346153846153846	0.34375	0.266666666666667	0.1875	0.354838709677419	0.433333333333333	0.28125	0.21875	0.233333333333333	0.28125	0.375	0.354838709677419	0.19047619047619	0.28125
LEGA	0.294117647058824	0.358974358974359	0.27027027027027	0.461538461538462	0.275862068965517	0.371428571428571	0.4	0.351351351351351	0.361111111111111	0.447368421052632	0.333333333333333	0.307692307692308	0.324324324324324	0.512820512820513	0.266666666666667	0.315789473684211	0.307692307692308	0.344827586206897	0.323529411764706	0.230769230769231	0.333333333333333	0.512820512820513	0.2	0.361111111111111	0.333333333333333	0.305555555555556	0.363636363636364	0.179487179487179	0.210526315789474	0.314285714285714	0.2	0.305555555555556	0.282051282051282	0.351351351351351	0.314285714285714	0.366666666666667	0.333333333333333	0.264705882352941	0.307692307692308	0.315789473684211	0.333333333333333	0.256410256410256	0.461538461538462	0.27027027027027	0.384615384615385	0.257142857142857	0.324324324324324	0.222222222222222	0.384615384615385
MBE	0.1875	0.323529411764706	0.3125	0.294117647058824	0.269230769230769	0.303030303030303	0.454545454545455	0.25	0.264705882352941	0.242424242424242	0.333333333333333	0.294117647058824	0.1875	0.323529411764706	0.115384615384615	0.3125	0.264705882352941	0.28	0.375	0.264705882352941	0.352941176470588	0.294117647058824	0.333333333333333	0.352941176470588	0.411764705882353	0.2	0.290322580645161	0.176470588235294	0.303030303030303	0.333333333333333	0.225806451612903	0.352941176470588	0.181818181818182	0.354838709677419	0.363636363636364	0.5	0.411764705882353	0.121212121212121	0.205882352941176	0.3125	0.3	0.212121212121212	0.205882352941176	0.40625	0.382352941176471	0.25	0.375	0.291666666666667	0.264705882352941
OKOBO	0.228571428571429	0.358974358974359	0.368421052631579	0.358974358974359	0.344827586206897	0.171428571428571	0.257142857142857	0.368421052631579	0.194444444444444	0.368421052631579	0.368421052631579	0.333333333333333	0.289473684210526	0.333333333333333	0.2	0.324324324324324	0.256410256410256	0.310344827586207	0.264705882352941	0.307692307692308	0.282051282051282	0.256410256410256	0.285714285714286	0.277777777777778	0.333333333333333	0.228571428571429	0.15625	0.205128205128205	0.358974358974359	0.294117647058824	0.285714285714286	0.277777777777778	0.263157894736842	0.594594594594595	0.285714285714286	0.4	0.222222222222222	0.142857142857143	0.230769230769231	0.27027027027027	0.303030303030303	0.289473684210526	0.282051282051282	0.763157894736842	0.41025641025641	0.294117647058824	0.368421052631579	0.296296296296296	0.230769230769231
IPULO	0.34375	0.333333333333333	0.32258064516129	0.303030303030303	0.458333333333333	0.3125	0.375	0.258064516129032	0.484848484848485	0.375	0.375	0.393939393939394	0.258064516129032	0.393939393939394	0.208333333333333	0.32258064516129	0.272727272727273	0.454545454545455	0.32258064516129	0.272727272727273	0.363636363636364	0.393939393939394	0.21875	0.242424242424242	0.424242424242424	0.310344827586207	0.333333333333333	0.212121212121212	0.3125	0.25	0.333333333333333	0.272727272727273	0.21875	0.3	0.484848484848485	0.464285714285714	0.272727272727273	0.21875	0.212121212121212	0.32258064516129	0.275862068965517	0.25	0.303030303030303	0.225806451612903	0.484848484848485	0.32258064516129	0.354838709677419	0.318181818181818	0.454545454545455
EKPEYE	0.269230769230769	0.3	0.275862068965517	0.333333333333333	0.344827586206897	0.346153846153846	0.307692307692308	0.310344827586207	0.222222222222222	0.333333333333333	0.3	0.266666666666667	0.133333333333333	0.333333333333333	0.333333333333333	0.310344827586207	0.166666666666667	0.333333333333333	0.307692307692308	0.3	0.266666666666667	0.4	0.230769230769231	0.296296296296296	0.296296296296296	0.172413793103448	0.192307692307692	0.2	0.266666666666667	0.285714285714286	0.185185185185185	0.37037037037037	0.333333333333333	0.344827586206897	0.269230769230769	0.166666666666667	0.296296296296296	0.269230769230769	0.233333333333333	0.241379310344828	0.32	0.3	0.266666666666667	0.344827586206897	0.366666666666667	0.307692307692308	0.379310344827586	0.272727272727273	0.333333333333333
LUFU	0.379310344827586	0.5	0.333333333333333	0.323529411764706	0.333333333333333	0.225806451612903	0.387096774193548	0.212121212121212	0.32258064516129	0.303030303030303	0.411764705882353	0.352941176470588	0.303030303030303	0.441176470588235	0.25	0.352941176470588	0.352941176470588	0.461538461538462	0.333333333333333	0.352941176470588	0.5	0.411764705882353	0.387096774193548	0.32258064516129	0.354838709677419	0.375	0.206896551724138	0.323529411764706	0.424242424242424	0.21875	0.290322580645161	0.225806451612903	0.352941176470588	0.375	0.333333333333333	0.52	0.387096774193548	0.275862068965517	0.294117647058824	0.393939393939394	0.379310344827586	0.294117647058824	0.205882352941176	0.34375	0.382352941176471	0.3	0.454545454545455	0.304347826086957	0.294117647058824
URHOBO	0.371428571428571	0.325	0.263157894736842	0.25	0.482758620689655	0.277777777777778	0.277777777777778	0.368421052631579	0.351351351351351	0.358974358974359	0.358974358974359	0.35	0.236842105263158	0.3	0.266666666666667	0.368421052631579	0.325	0.413793103448276	0.257142857142857	0.475	0.35	0.325	0.166666666666667	0.27027027027027	0.243243243243243	0.333333333333333	0.212121212121212	0.25	0.307692307692308	0.257142857142857	0.416666666666667	0.243243243243243	0.282051282051282	0.27027027027027	0.333333333333333	0.333333333333333	0.243243243243243	0.228571428571429	0.225	0.342105263157895	0.303030303030303	0.282051282051282	0.25	0.315789473684211	0.35	0.257142857142857	0.342105263157895	0.357142857142857	0.375
BAKUERI	0.2	0.25	0.236842105263158	0.25	0.241379310344828	0.277777777777778	0.305555555555556	0.236842105263158	0.27027027027027	0.256410256410256	0.230769230769231	0.275	0.236842105263158	0.25	0.166666666666667	0.210526315789474	0.35	0.310344827586207	0.285714285714286	0.35	0.25	0.2	0.25	0.351351351351351	0.162162162162162	0.222222222222222	0.242424242424242	0.25	0.230769230769231	0.257142857142857	0.222222222222222	0.27027027027027	0.153846153846154	0.243243243243243	0.277777777777778	0.3	0.297297297297297	0.142857142857143	0.225	0.236842105263158	0.242424242424242	0.179487179487179	0.25	0.236842105263158	0.4	0.2	0.289473684210526	0.25	0.275
NIZAA	0.371428571428571	0.416666666666667	0.342857142857143	0.333333333333333	0.296296296296296	0.257142857142857	0.428571428571429	0.314285714285714	0.333333333333333	0.257142857142857	0.4	0.416666666666667	0.2	0.305555555555556	0.185185185185185	0.382352941176471	0.305555555555556	0.423076923076923	0.470588235294118	0.333333333333333	0.5	0.305555555555556	0.314285714285714	0.416666666666667	0.388888888888889	0.28125	0.15625	0.277777777777778	0.388888888888889	0.258064516129032	0.28125	0.277777777777778	0.314285714285714	0.352941176470588	0.314285714285714	0.366666666666667	0.361111111111111	0.171428571428571	0.25	0.411764705882353	0.333333333333333	0.457142857142857	0.25	0.285714285714286	0.333333333333333	0.264705882352941	0.371428571428571	0.36	0.25
BAN_OGOI	0.363636363636364	0.352941176470588	0.363636363636364	0.352941176470588	0.423076923076923	0.303030303030303	0.303030303030303	0.363636363636364	0.205882352941176	0.303030303030303	0.393939393939394	0.588235294117647	0.272727272727273	0.294117647058824	0.269230769230769	0.28125	0.176470588235294	0.4	0.25	0.294117647058824	0.294117647058824	0.352941176470588	0.303030303030303	0.352941176470588	0.323529411764706	0.266666666666667	0.161290322580645	0.235294117647059	0.294117647058824	0.333333333333333	0.3	0.294117647058824	0.333333333333333	0.5	0.272727272727273	0.214285714285714	0.294117647058824	0.242424242424242	0.205882352941176	0.28125	0.290322580645161	0.363636363636364	0.323529411764706	0.393939393939394	0.411764705882353	0.363636363636364	0.393939393939394	0.304347826086957	0.264705882352941
GADE	0.4	0.3	0.342105263157895	0.25	0.344827586206897	0.277777777777778	0.333333333333333	0.289473684210526	0.405405405405405	0.333333333333333	0.41025641025641	0.275	0.210526315789474	0.35	0.233333333333333	0.368421052631579	0.3	0.379310344827586	0.342857142857143	0.25	0.4	0.3	0.25	0.324324324324324	0.432432432432432	0.277777777777778	0.181818181818182	0.2	0.282051282051282	0.257142857142857	0.194444444444444	0.297297297297297	0.41025641025641	0.297297297297297	0.444444444444444	0.4	0.27027027027027	0.142857142857143	0.175	0.394736842105263	0.333333333333333	0.41025641025641	0.25	0.263157894736842	0.325	0.314285714285714	0.342105263157895	0.321428571428571	0.225
TYAP	0.241379310344828	0.303030303030303	0.3125	0.272727272727273	0.230769230769231	0.233333333333333	0.333333333333333	0.34375	0.333333333333333	0.363636363636364	0.303030303030303	0.242424242424242	0.161290322580645	0.272727272727273	0.111111111111111	0.333333333333333	0.272727272727273	0.2	0.392857142857143	0.181818181818182	0.424242424242424	0.242424242424242	0.3	0.266666666666667	0.266666666666667	0.3	0.172413793103448	0.212121212121212	0.21875	0.166666666666667	0.241379310344828	0.166666666666667	0.242424242424242	0.290322580645161	0.233333333333333	0.230769230769231	0.2	0.142857142857143	0.181818181818182	0.28125	0.321428571428571	0.424242424242424	0.212121212121212	0.225806451612903	0.151515151515152	0.275862068965517	0.375	0.217391304347826	0.272727272727273
HONE	0.457142857142857	0.325	0.394736842105263	0.275	0.413793103448276	0.25	0.277777777777778	0.342105263157895	0.378378378378378	0.333333333333333	0.435897435897436	0.375	0.342105263157895	0.275	0.266666666666667	0.289473684210526	0.3	0.482758620689655	0.314285714285714	0.35	0.225	0.225	0.25	0.324324324324324	0.297297297297297	0.305555555555556	0.151515151515152	0.225	0.358974358974359	0.257142857142857	0.277777777777778	0.162162162162162	0.282051282051282	0.351351351351351	0.361111111111111	0.3	0.243243243243243	0.314285714285714	0.175	0.289473684210526	0.272727272727273	0.230769230769231	0.175	0.315789473684211	0.325	0.257142857142857	0.368421052631579	0.285714285714286	0.3
ARIGIDI	0.411764705882353	0.378378378378378	0.416666666666667	0.324324324324324	0.464285714285714	0.294117647058824	0.382352941176471	0.333333333333333	0.4	0.388888888888889	0.5	0.351351351351351	0.324324324324324	0.405405405405405	0.241379310344828	0.428571428571429	0.378378378378378	0.407407407407407	0.363636363636364	0.297297297297297	0.351351351351351	0.405405405405405	0.235294117647059	0.371428571428571	0.457142857142857	0.411764705882353	0.161290322580645	0.243243243243243	0.378378378378378	0.40625	0.303030303030303	0.257142857142857	0.333333333333333	0.4	0.382352941176471	0.448275862068966	0.314285714285714	0.235294117647059	0.189189189189189	0.457142857142857	0.375	0.388888888888889	0.243243243243243	0.305555555555556	0.405405405405405	0.333333333333333	0.416666666666667	0.32	0.27027027027027
IZORA	0.147058823529412	0.358974358974359	0.27027027027027	0.282051282051282	0.241379310344828	0.228571428571429	0.4	0.243243243243243	0.25	0.289473684210526	0.333333333333333	0.256410256410256	0.162162162162162	0.307692307692308	0.266666666666667	0.315789473684211	0.256410256410256	0.344827586206897	0.323529411764706	0.384615384615385	0.358974358974359	0.358974358974359	0.257142857142857	0.388888888888889	0.25	0.305555555555556	0.181818181818182	0.358974358974359	0.421052631578947	0.2	0.228571428571429	0.277777777777778	0.333333333333333	0.351351351351351	0.228571428571429	0.266666666666667	0.361111111111111	0.235294117647059	0.256410256410256	0.315789473684211	0.363636363636364	0.282051282051282	0.205128205128205	0.351351351351351	0.282051282051282	0.314285714285714	0.405405405405405	0.222222222222222	0.205128205128205
ORING	0.323529411764706	0.315789473684211	0.394736842105263	0.368421052631579	0.25	0.228571428571429	0.4	0.368421052631579	0.314285714285714	0.378378378378378	0.351351351351351	0.289473684210526	0.297297297297297	0.315789473684211	0.241379310344828	0.297297297297297	0.210526315789474	0.285714285714286	0.303030303030303	0.263157894736842	0.368421052631579	0.263157894736842	0.285714285714286	0.314285714285714	0.342857142857143	0.323529411764706	0.161290322580645	0.105263157894737	0.263157894736842	0.333333333333333	0.176470588235294	0.314285714285714	0.378378378378378	0.361111111111111	0.264705882352941	0.275862068965517	0.257142857142857	0.176470588235294	0.184210526315789	0.277777777777778	0.303030303030303	0.324324324324324	0.263157894736842	0.297297297297297	0.289473684210526	0.333333333333333	0.394736842105263	0.269230769230769	0.236842105263158
TESU	0.382352941176471	0.358974358974359	0.351351351351351	0.282051282051282	0.517241379310345	0.285714285714286	0.371428571428571	0.378378378378378	0.361111111111111	0.368421052631579	0.538461538461538	0.333333333333333	0.27027027027027	0.282051282051282	0.366666666666667	0.421052631578947	0.282051282051282	0.413793103448276	0.323529411764706	0.358974358974359	0.41025641025641	0.307692307692308	0.257142857142857	0.305555555555556	0.388888888888889	0.361111111111111	0.212121212121212	0.230769230769231	0.342105263157895	0.314285714285714	0.314285714285714	0.277777777777778	0.358974358974359	0.378378378378378	0.342857142857143	0.333333333333333	0.305555555555556	0.235294117647059	0.179487179487179	0.368421052631579	0.393939393939394	0.461538461538462	0.256410256410256	0.378378378378378	0.41025641025641	0.371428571428571	0.378378378378378	0.407407407407407	0.307692307692308
TORO	0.5	0.314285714285714	0.424242424242424	0.314285714285714	0.518518518518518	0.354838709677419	0.419354838709677	0.363636363636364	0.40625	0.4	0.514285714285714	0.342857142857143	0.303030303030303	0.342857142857143	0.357142857142857	0.529411764705882	0.314285714285714	0.518518518518518	0.354838709677419	0.285714285714286	0.457142857142857	0.342857142857143	0.258064516129032	0.375	0.5	0.375	0.133333333333333	0.285714285714286	0.323529411764706	0.34375	0.34375	0.34375	0.485714285714286	0.363636363636364	0.387096774193548	0.423076923076923	0.375	0.266666666666667	0.2	0.411764705882353	0.413793103448276	0.457142857142857	0.257142857142857	0.303030303030303	0.428571428571429	0.451612903225806	0.484848484848485	0.4	0.314285714285714
TEE	0.333333333333333	0.277777777777778	0.314285714285714	0.333333333333333	0.37037037037037	0.303030303030303	0.242424242424242	0.342857142857143	0.294117647058824	0.371428571428571	0.371428571428571	0.694444444444444	0.257142857142857	0.361111111111111	0.222222222222222	0.264705882352941	0.194444444444444	0.384615384615385	0.28125	0.25	0.361111111111111	0.388888888888889	0.303030303030303	0.323529411764706	0.323529411764706	0.25	0.133333333333333	0.277777777777778	0.333333333333333	0.225806451612903	0.25	0.264705882352941	0.228571428571429	0.411764705882353	0.303030303030303	0.321428571428571	0.264705882352941	0.272727272727273	0.25	0.323529411764706	0.258064516129032	0.342857142857143	0.25	0.342857142857143	0.388888888888889	0.242424242424242	0.4	0.28	0.361111111111111
DE_WUNGTSE	0.257142857142857	0.351351351351351	0.342857142857143	0.324324324324324	0.259259259259259	0.305555555555556	0.277777777777778	0.314285714285714	0.297297297297297	0.305555555555556	0.333333333333333	0.351351351351351	0.228571428571429	0.351351351351351	0.0740740740740741	0.2	0.297297297297297	0.307692307692308	0.257142857142857	0.216216216216216	0.351351351351351	0.324324324324324	0.305555555555556	0.27027027027027	0.324324324324324	0.212121212121212	0.181818181818182	0.189189189189189	0.305555555555556	0.28125	0.212121212121212	0.27027027027027	0.194444444444444	0.294117647058824	0.361111111111111	0.4	0.216216216216216	0.0285714285714286	0.243243243243243	0.257142857142857	0.272727272727273	0.25	0.216216216216216	0.314285714285714	0.351351351351351	0.171428571428571	0.342857142857143	0.230769230769231	0.27027027027027
KPAN	0.303030303030303	0.294117647058824	0.382352941176471	0.235294117647059	0.24	0.205882352941176	0.235294117647059	0.235294117647059	0.264705882352941	0.242424242424242	0.363636363636364	0.352941176470588	0.212121212121212	0.264705882352941	0.16	0.272727272727273	0.264705882352941	0.36	0.375	0.176470588235294	0.382352941176471	0.205882352941176	0.352941176470588	0.294117647058824	0.411764705882353	0.166666666666667	0.1	0.147058823529412	0.235294117647059	0.241379310344828	0.166666666666667	0.235294117647059	0.333333333333333	0.34375	0.333333333333333	0.379310344827586	0.205882352941176	0.151515151515152	0.147058823529412	0.3125	0.21875	0.272727272727273	0.264705882352941	0.363636363636364	0.323529411764706	0.15625	0.352941176470588	0.25	0.205882352941176
LOKELE_YEPOLOMA	0.285714285714286	0.27027027027027	0.342857142857143	0.378378378378378	0.407407407407407	0.444444444444444	0.388888888888889	0.371428571428571	0.351351351351351	0.333333333333333	0.416666666666667	0.324324324324324	0.285714285714286	0.351351351351351	0.222222222222222	0.4	0.27027027027027	0.346153846153846	0.314285714285714	0.297297297297297	0.297297297297297	0.324324324324324	0.277777777777778	0.324324324324324	0.324324324324324	0.272727272727273	0.212121212121212	0.189189189189189	0.25	0.34375	0.242424242424242	0.405405405405405	0.25	0.323529411764706	0.361111111111111	0.366666666666667	0.405405405405405	0.228571428571429	0.216216216216216	0.342857142857143	0.363636363636364	0.333333333333333	0.324324324324324	0.228571428571429	0.459459459459459	0.371428571428571	0.342857142857143	0.230769230769231	0.486486486486487
TUKI_2	0.235294117647059	0.277777777777778	0.257142857142857	0.305555555555556	0.307692307692308	0.305555555555556	0.333333333333333	0.257142857142857	0.361111111111111	0.228571428571429	0.4	0.305555555555556	0.147058823529412	0.277777777777778	0.115384615384615	0.314285714285714	0.25	0.32	0.352941176470588	0.222222222222222	0.333333333333333	0.277777777777778	0.25	0.305555555555556	0.277777777777778	0.28125	0.25	0.25	0.228571428571429	0.225806451612903	0.1875	0.25	0.228571428571429	0.242424242424242	0.314285714285714	0.413793103448276	0.333333333333333	0.147058823529412	0.25	0.382352941176471	0.272727272727273	0.257142857142857	0.277777777777778	0.235294117647059	0.444444444444444	0.264705882352941	0.314285714285714	0.2	0.25
NYALI	0.147058823529412	0.194444444444444	0.257142857142857	0.361111111111111	0.269230769230769	0.305555555555556	0.472222222222222	0.228571428571429	0.25	0.342857142857143	0.285714285714286	0.25	0.117647058823529	0.333333333333333	0.153846153846154	0.314285714285714	0.25	0.2	0.352941176470588	0.25	0.305555555555556	0.333333333333333	0.25	0.361111111111111	0.25	0.21875	0.21875	0.222222222222222	0.228571428571429	0.290322580645161	0.21875	0.305555555555556	0.171428571428571	0.212121212121212	0.2	0.241379310344828	0.25	0.147058823529412	0.166666666666667	0.205882352941176	0.272727272727273	0.2	0.25	0.235294117647059	0.305555555555556	0.264705882352941	0.285714285714286	0.16	0.277777777777778
TWUMWU	0.228571428571429	0.378378378378378	0.285714285714286	0.297297297297297	0.259259259259259	0.277777777777778	0.305555555555556	0.314285714285714	0.243243243243243	0.333333333333333	0.25	0.216216216216216	0.342857142857143	0.27027027027027	0.185185185185185	0.228571428571429	0.216216216216216	0.230769230769231	0.2	0.243243243243243	0.27027027027027	0.243243243243243	0.305555555555556	0.216216216216216	0.27027027027027	0.272727272727273	0.242424242424242	0.135135135135135	0.194444444444444	0.28125	0.181818181818182	0.27027027027027	0.25	0.264705882352941	0.277777777777778	0.3	0.297297297297297	0.114285714285714	0.135135135135135	0.2	0.272727272727273	0.25	0.243243243243243	0.257142857142857	0.351351351351351	0.314285714285714	0.285714285714286	0.192307692307692	0.189189189189189
NINKA	0.205882352941176	0.41025641025641	0.243243243243243	0.256410256410256	0.241379310344828	0.285714285714286	0.285714285714286	0.243243243243243	0.25	0.315789473684211	0.205128205128205	0.307692307692308	0.189189189189189	0.282051282051282	0.2	0.210526315789474	0.256410256410256	0.206896551724138	0.235294117647059	0.282051282051282	0.307692307692308	0.333333333333333	0.228571428571429	0.277777777777778	0.25	0.222222222222222	0.212121212121212	0.179487179487179	0.315789473684211	0.257142857142857	0.228571428571429	0.277777777777778	0.282051282051282	0.297297297297297	0.257142857142857	0.266666666666667	0.333333333333333	0.147058823529412	0.205128205128205	0.526315789473684	0.333333333333333	0.384615384615385	0.205128205128205	0.243243243243243	0.256410256410256	0.314285714285714	0.324324324324324	0.185185185185185	0.256410256410256
IGALA	0.285714285714286	0.325	0.263157894736842	0.15	0.275862068965517	0.166666666666667	0.25	0.210526315789474	0.324324324324324	0.205128205128205	0.384615384615385	0.275	0.289473684210526	0.225	0.2	0.315789473684211	0.2	0.275862068965517	0.285714285714286	0.25	0.3	0.225	0.166666666666667	0.216216216216216	0.297297297297297	0.25	0.121212121212121	0.2	0.307692307692308	0.228571428571429	0.222222222222222	0.162162162162162	0.256410256410256	0.243243243243243	0.277777777777778	0.233333333333333	0.27027027027027	0.2	0.125	0.342105263157895	0.303030303030303	0.333333333333333	0.15	0.157894736842105	0.25	0.2	0.368421052631579	0.214285714285714	0.275
YANGKAM	0.352941176470588	0.333333333333333	0.264705882352941	0.25	0.296296296296296	0.2	0.285714285714286	0.235294117647059	0.305555555555556	0.4	0.305555555555556	0.333333333333333	0.264705882352941	0.277777777777778	0.185185185185185	0.285714285714286	0.25	0.346153846153846	0.323529411764706	0.25	0.333333333333333	0.277777777777778	0.342857142857143	0.25	0.361111111111111	0.272727272727273	0.0909090909090909	0.25	0.314285714285714	0.1875	0.21875	0.25	0.25	0.382352941176471	0.342857142857143	0.366666666666667	0.25	0.147058823529412	0.138888888888889	0.314285714285714	0.272727272727273	0.361111111111111	0.305555555555556	0.323529411764706	0.25	0.257142857142857	0.294117647058824	0.28	0.222222222222222
YUKUBEN	0.419354838709677	0.444444444444444	0.4	0.25	0.37037037037037	0.242424242424242	0.333333333333333	0.314285714285714	0.272727272727273	0.342857142857143	0.527777777777778	0.361111111111111	0.235294117647059	0.333333333333333	0.285714285714286	0.416666666666667	0.333333333333333	0.481481481481481	0.375	0.333333333333333	0.5	0.305555555555556	0.303030303030303	0.393939393939394	0.363636363636364	0.333333333333333	0.133333333333333	0.277777777777778	0.371428571428571	0.333333333333333	0.212121212121212	0.303030303030303	0.388888888888889	0.441176470588235	0.34375	0.296296296296296	0.303030303030303	0.193548387096774	0.277777777777778	0.4	0.32258064516129	0.416666666666667	0.222222222222222	0.352941176470588	0.333333333333333	0.34375	0.428571428571429	0.32	0.305555555555556
NAKI	0.333333333333333	0.363636363636364	0.290322580645161	0.363636363636364	0.4	0.266666666666667	0.4	0.258064516129032	0.387096774193548	0.40625	0.393939393939394	0.363636363636364	0.258064516129032	0.363636363636364	0.153846153846154	0.28125	0.303030303030303	0.458333333333333	0.275862068965517	0.272727272727273	0.303030303030303	0.393939393939394	0.333333333333333	0.290322580645161	0.354838709677419	0.3	0.233333333333333	0.212121212121212	0.28125	0.366666666666667	0.344827586206897	0.258064516129032	0.212121212121212	0.419354838709677	0.354838709677419	0.407407407407407	0.419354838709677	0.137931034482759	0.272727272727273	0.3125	0.285714285714286	0.242424242424242	0.272727272727273	0.419354838709677	0.363636363636364	0.333333333333333	0.354838709677419	0.347826086956522	0.363636363636364
SHONA	0.371428571428571	0.289473684210526	0.305555555555556	0.552631578947368	0.428571428571429	0.333333333333333	0.361111111111111	0.361111111111111	0.324324324324324	0.540540540540541	0.378378378378378	0.368421052631579	0.277777777777778	0.473684210526316	0.25	0.277777777777778	0.289473684210526	0.37037037037037	0.314285714285714	0.368421052631579	0.368421052631579	0.421052631578947	0.277777777777778	0.297297297297297	0.297297297297297	0.352941176470588	0.272727272727273	0.210526315789474	0.27027027027027	0.424242424242424	0.235294117647059	0.297297297297297	0.297297297297297	0.314285714285714	0.277777777777778	0.266666666666667	0.27027027027027	0.228571428571429	0.315789473684211	0.305555555555556	0.272727272727273	0.297297297297297	0.342105263157895	0.277777777777778	0.473684210526316	0.285714285714286	0.361111111111111	0.296296296296296	0.421052631578947
FWE	0.272727272727273	0.289473684210526	0.277777777777778	0.631578947368421	0.344827586206897	0.352941176470588	0.382352941176471	0.305555555555556	0.285714285714286	0.486486486486487	0.315789473684211	0.263157894736842	0.243243243243243	0.394736842105263	0.2	0.216216216216216	0.315789473684211	0.357142857142857	0.303030303030303	0.368421052631579	0.210526315789474	0.342105263157895	0.176470588235294	0.314285714285714	0.2	0.25	0.28125	0.236842105263158	0.27027027027027	0.617647058823529	0.235294117647059	0.371428571428571	0.263157894736842	0.305555555555556	0.235294117647059	0.241379310344828	0.371428571428571	0.151515151515152	0.394736842105263	0.324324324324324	0.21875	0.289473684210526	0.394736842105263	0.305555555555556	0.421052631578947	0.294117647058824	0.305555555555556	0.307692307692308	0.315789473684211
BADA	0.228571428571429	0.333333333333333	0.2	0.305555555555556	0.296296296296296	0.314285714285714	0.342857142857143	0.2	0.277777777777778	0.314285714285714	0.371428571428571	0.25	0.2	0.277777777777778	0.222222222222222	0.323529411764706	0.277777777777778	0.269230769230769	0.382352941176471	0.333333333333333	0.305555555555556	0.305555555555556	0.314285714285714	0.361111111111111	0.222222222222222	0.34375	0.3125	0.277777777777778	0.25	0.290322580645161	0.25	0.305555555555556	0.314285714285714	0.294117647058824	0.314285714285714	0.333333333333333	0.666666666666667	0.171428571428571	0.277777777777778	0.352941176470588	0.393939393939394	0.314285714285714	0.416666666666667	0.257142857142857	0.416666666666667	0.294117647058824	0.314285714285714	0.28	0.333333333333333
TAPSHIN	0.371428571428571	0.35	0.394736842105263	0.3	0.379310344827586	0.222222222222222	0.277777777777778	0.342105263157895	0.351351351351351	0.358974358974359	0.435897435897436	0.4	0.184210526315789	0.35	0.266666666666667	0.315789473684211	0.35	0.448275862068966	0.371428571428571	0.325	0.325	0.275	0.25	0.324324324324324	0.351351351351351	0.25	0.121212121212121	0.275	0.307692307692308	0.285714285714286	0.277777777777778	0.216216216216216	0.307692307692308	0.432432432432432	0.305555555555556	0.466666666666667	0.351351351351351	0.285714285714286	0.275	0.447368421052632	0.303030303030303	0.358974358974359	0.3	0.342105263157895	0.35	0.285714285714286	0.394736842105263	0.357142857142857	0.25
YORUBA	0.285714285714286	0.325	0.315789473684211	0.15	0.275862068965517	0.138888888888889	0.222222222222222	0.210526315789474	0.297297297297297	0.179487179487179	0.307692307692308	0.325	0.263157894736842	0.275	0.1	0.263157894736842	0.2	0.310344827586207	0.228571428571429	0.225	0.3	0.25	0.166666666666667	0.189189189189189	0.297297297297297	0.194444444444444	0.0909090909090909	0.2	0.307692307692308	0.171428571428571	0.25	0.243243243243243	0.128205128205128	0.27027027027027	0.277777777777778	0.2	0.135135135135135	0.171428571428571	0.075	0.236842105263158	0.181818181818182	0.230769230769231	0.125	0.210526315789474	0.25	0.142857142857143	0.342105263157895	0.214285714285714	0.275
IGBO_ONITSHA	0.257142857142857	0.325	0.315789473684211	0.2	0.344827586206897	0.194444444444444	0.277777777777778	0.289473684210526	0.27027027027027	0.230769230769231	0.358974358974359	0.3	0.157894736842105	0.225	0.266666666666667	0.263157894736842	0.175	0.241379310344828	0.371428571428571	0.35	0.4	0.325	0.305555555555556	0.324324324324324	0.351351351351351	0.305555555555556	0.181818181818182	0.2	0.333333333333333	0.285714285714286	0.166666666666667	0.27027027027027	0.358974358974359	0.351351351351351	0.222222222222222	0.266666666666667	0.216216216216216	0.2	0.225	0.236842105263158	0.333333333333333	0.333333333333333	0.2	0.315789473684211	0.3	0.2	0.447368421052632	0.214285714285714	0.25
ANAANG	0.314285714285714	0.512820512820513	0.447368421052632	0.307692307692308	0.379310344827586	0.257142857142857	0.314285714285714	0.421052631578947	0.25	0.342105263157895	0.447368421052632	0.41025641025641	0.263157894736842	0.358974358974359	0.266666666666667	0.405405405405405	0.282051282051282	0.413793103448276	0.264705882352941	0.333333333333333	0.384615384615385	0.307692307692308	0.285714285714286	0.333333333333333	0.361111111111111	0.314285714285714	0.15625	0.230769230769231	0.358974358974359	0.382352941176471	0.314285714285714	0.333333333333333	0.289473684210526	0.756756756756757	0.342857142857143	0.4	0.222222222222222	0.2	0.256410256410256	0.351351351351351	0.363636363636364	0.342105263157895	0.256410256410256	0.736842105263158	0.358974358974359	0.352941176470588	0.394736842105263	0.333333333333333	0.307692307692308
NKUKOLI	0.294117647058824	0.289473684210526	0.473684210526316	0.342105263157895	0.392857142857143	0.228571428571429	0.285714285714286	0.473684210526316	0.171428571428571	0.351351351351351	0.405405405405405	0.368421052631579	0.297297297297297	0.315789473684211	0.241379310344828	0.351351351351351	0.263157894736842	0.357142857142857	0.212121212121212	0.263157894736842	0.315789473684211	0.342105263157895	0.171428571428571	0.257142857142857	0.371428571428571	0.294117647058824	0.0967741935483871	0.210526315789474	0.289473684210526	0.363636363636364	0.235294117647059	0.285714285714286	0.297297297297297	0.5	0.235294117647059	0.206896551724138	0.228571428571429	0.176470588235294	0.315789473684211	0.305555555555556	0.242424242424242	0.27027027027027	0.289473684210526	0.432432432432432	0.394736842105263	0.333333333333333	0.5	0.192307692307692	0.342105263157895
LARU_NIGERIA	0.205882352941176	0.236842105263158	0.305555555555556	0.263157894736842	0.275862068965517	0.228571428571429	0.4	0.277777777777778	0.305555555555556	0.27027027027027	0.324324324324324	0.289473684210526	0.222222222222222	0.236842105263158	0.172413793103448	0.277777777777778	0.263157894736842	0.321428571428571	0.2	0.236842105263158	0.236842105263158	0.236842105263158	0.257142857142857	0.388888888888889	0.277777777777778	0.264705882352941	0.125	0.184210526315789	0.351351351351351	0.323529411764706	0.257142857142857	0.222222222222222	0.189189189189189	0.342857142857143	0.257142857142857	0.310344827586207	0.277777777777778	0.147058823529412	0.210526315789474	0.25	0.3125	0.243243243243243	0.263157894736842	0.305555555555556	0.289473684210526	0.470588235294118	0.333333333333333	0.178571428571429	0.315789473684211
A51_BAFIA_TUMI_TINGON	0.205882352941176	0.361111111111111	0.257142857142857	0.222222222222222	0.269230769230769	0.25	0.305555555555556	0.228571428571429	0.222222222222222	0.2	0.314285714285714	0.25	0.176470588235294	0.222222222222222	0.153846153846154	0.285714285714286	0.25	0.28	0.352941176470588	0.333333333333333	0.305555555555556	0.25	0.333333333333333	0.305555555555556	0.25	0.21875	0.25	0.194444444444444	0.228571428571429	0.225806451612903	0.1875	0.361111111111111	0.228571428571429	0.333333333333333	0.285714285714286	0.310344827586207	0.388888888888889	0.0882352941176471	0.25	0.264705882352941	0.303030303030303	0.257142857142857	0.222222222222222	0.352941176470588	0.277777777777778	0.235294117647059	0.342857142857143	0.24	0.277777777777778
NUPE	0.384615384615385	0.333333333333333	0.344827586206897	0.333333333333333	0.344827586206897	0.192307692307692	0.346153846153846	0.241379310344828	0.296296296296296	0.333333333333333	0.433333333333333	0.333333333333333	0.4	0.333333333333333	0.233333333333333	0.344827586206897	0.3	0.416666666666667	0.346153846153846	0.333333333333333	0.3	0.333333333333333	0.269230769230769	0.296296296296296	0.481481481481481	0.310344827586207	0.0769230769230769	0.233333333333333	0.4	0.321428571428571	0.259259259259259	0.296296296296296	0.333333333333333	0.448275862068966	0.307692307692308	0.291666666666667	0.296296296296296	0.269230769230769	0.266666666666667	0.379310344827586	0.32	0.333333333333333	0.166666666666667	0.379310344827586	0.4	0.307692307692308	0.344827586206897	0.181818181818182	0.233333333333333
BANKALA	0.272727272727273	0.4	0.235294117647059	0.371428571428571	0.307692307692308	0.342857142857143	0.371428571428571	0.235294117647059	0.314285714285714	0.323529411764706	0.342857142857143	0.314285714285714	0.272727272727273	0.257142857142857	0.230769230769231	0.314285714285714	0.257142857142857	0.36	0.393939393939394	0.371428571428571	0.342857142857143	0.285714285714286	0.342857142857143	0.428571428571429	0.228571428571429	0.3125	0.28125	0.342857142857143	0.323529411764706	0.258064516129032	0.258064516129032	0.314285714285714	0.285714285714286	0.303030303030303	0.411764705882353	0.379310344827586	0.771428571428571	0.181818181818182	0.285714285714286	0.352941176470588	0.393939393939394	0.371428571428571	0.371428571428571	0.272727272727273	0.428571428571429	0.352941176470588	0.352941176470588	0.333333333333333	0.342857142857143
IGEDE	0.346153846153846	0.433333333333333	0.413793103448276	0.333333333333333	0.344827586206897	0.307692307692308	0.5	0.275862068965517	0.407407407407407	0.333333333333333	0.466666666666667	0.333333333333333	0.333333333333333	0.433333333333333	0.233333333333333	0.413793103448276	0.433333333333333	0.541666666666667	0.423076923076923	0.4	0.5	0.4	0.423076923076923	0.37037037037037	0.518518518518518	0.344827586206897	0.153846153846154	0.333333333333333	0.433333333333333	0.392857142857143	0.296296296296296	0.37037037037037	0.4	0.413793103448276	0.346153846153846	0.416666666666667	0.333333333333333	0.192307692307692	0.233333333333333	0.379310344827586	0.36	0.433333333333333	0.233333333333333	0.379310344827586	0.366666666666667	0.307692307692308	0.413793103448276	0.363636363636364	0.3
SHIYEYI	0.346153846153846	0.387096774193548	0.344827586206897	0.580645161290323	0.375	0.333333333333333	0.444444444444444	0.344827586206897	0.214285714285714	0.5	0.32258064516129	0.354838709677419	0.241379310344828	0.387096774193548	0.2	0.266666666666667	0.225806451612903	0.375	0.333333333333333	0.354838709677419	0.32258064516129	0.32258064516129	0.333333333333333	0.357142857142857	0.25	0.321428571428571	0.2	0.193548387096774	0.333333333333333	0.535714285714286	0.275862068965517	0.428571428571429	0.290322580645161	0.413793103448276	0.259259259259259	0.291666666666667	0.25	0.148148148148148	0.419354838709677	0.258064516129032	0.24	0.258064516129032	0.354838709677419	0.413793103448276	0.516129032258065	0.333333333333333	0.379310344827586	0.333333333333333	0.290322580645161
ESIMBI	0.470588235294118	0.277777777777778	0.382352941176471	0.222222222222222	0.37037037037037	0.228571428571429	0.285714285714286	0.205882352941176	0.388888888888889	0.314285714285714	0.371428571428571	0.361111111111111	0.264705882352941	0.277777777777778	0.185185185185185	0.323529411764706	0.222222222222222	0.423076923076923	0.323529411764706	0.194444444444444	0.416666666666667	0.277777777777778	0.257142857142857	0.277777777777778	0.361111111111111	0.3125	0.212121212121212	0.222222222222222	0.342857142857143	0.21875	0.28125	0.222222222222222	0.257142857142857	0.333333333333333	0.428571428571429	0.379310344827586	0.25	0.147058823529412	0.166666666666667	0.294117647058824	0.25	0.314285714285714	0.194444444444444	0.235294117647059	0.361111111111111	0.294117647058824	0.352941176470588	0.24	0.361111111111111
ENYA_KIBOMBO	0.235294117647059	0.277777777777778	0.342857142857143	0.5	0.346153846153846	0.416666666666667	0.416666666666667	0.285714285714286	0.361111111111111	0.4	0.314285714285714	0.277777777777778	0.205882352941176	0.472222222222222	0.192307692307692	0.285714285714286	0.277777777777778	0.24	0.264705882352941	0.277777777777778	0.277777777777778	0.472222222222222	0.222222222222222	0.305555555555556	0.277777777777778	0.28125	0.25	0.166666666666667	0.228571428571429	0.354838709677419	0.1875	0.361111111111111	0.285714285714286	0.303030303030303	0.285714285714286	0.275862068965517	0.25	0.147058823529412	0.25	0.264705882352941	0.272727272727273	0.2	0.305555555555556	0.264705882352941	0.444444444444444	0.264705882352941	0.4	0.2	0.388888888888889
MBULE	0.303030303030303	0.315789473684211	0.277777777777778	0.263157894736842	0.241379310344828	0.235294117647059	0.264705882352941	0.305555555555556	0.314285714285714	0.297297297297297	0.342105263157895	0.342105263157895	0.277777777777778	0.315789473684211	0.233333333333333	0.324324324324324	0.394736842105263	0.310344827586207	0.272727272727273	0.236842105263158	0.315789473684211	0.315789473684211	0.205882352941176	0.257142857142857	0.228571428571429	0.2	0.303030303030303	0.210526315789474	0.297297297297297	0.314285714285714	0.205882352941176	0.2	0.184210526315789	0.333333333333333	0.323529411764706	0.275862068965517	0.228571428571429	0.181818181818182	0.184210526315789	0.297297297297297	0.21875	0.210526315789474	0.315789473684211	0.305555555555556	0.368421052631579	0.235294117647059	0.305555555555556	0.230769230769231	0.394736842105263
HAUT_KENYANG	0.342857142857143	0.351351351351351	0.342857142857143	0.27027027027027	0.333333333333333	0.25	0.361111111111111	0.314285714285714	0.405405405405405	0.305555555555556	0.361111111111111	0.297297297297297	0.228571428571429	0.297297297297297	0.222222222222222	0.342857142857143	0.27027027027027	0.384615384615385	0.371428571428571	0.216216216216216	0.351351351351351	0.297297297297297	0.277777777777778	0.297297297297297	0.432432432432432	0.303030303030303	0.212121212121212	0.216216216216216	0.333333333333333	0.28125	0.242424242424242	0.27027027027027	0.222222222222222	0.352941176470588	0.361111111111111	0.5	0.351351351351351	0.2	0.162162162162162	0.371428571428571	0.363636363636364	0.333333333333333	0.189189189189189	0.285714285714286	0.324324324324324	0.285714285714286	0.428571428571429	0.269230769230769	0.297297297297297
HASHA	0.382352941176471	0.230769230769231	0.324324324324324	0.230769230769231	0.413793103448276	0.314285714285714	0.342857142857143	0.351351351351351	0.361111111111111	0.342105263157895	0.461538461538462	0.333333333333333	0.27027027027027	0.230769230769231	0.2	0.473684210526316	0.282051282051282	0.344827586206897	0.294117647058824	0.256410256410256	0.41025641025641	0.205128205128205	0.285714285714286	0.277777777777778	0.5	0.333333333333333	0.181818181818182	0.256410256410256	0.315789473684211	0.314285714285714	0.257142857142857	0.277777777777778	0.333333333333333	0.297297297297297	0.342857142857143	0.333333333333333	0.222222222222222	0.176470588235294	0.153846153846154	0.368421052631579	0.333333333333333	0.461538461538462	0.307692307692308	0.324324324324324	0.384615384615385	0.314285714285714	0.27027027027027	0.296296296296296	0.256410256410256
MUNDANI	0.323529411764706	0.555555555555556	0.352941176470588	0.333333333333333	0.307692307692308	0.314285714285714	0.371428571428571	0.294117647058824	0.416666666666667	0.342857142857143	0.4	0.361111111111111	0.264705882352941	0.277777777777778	0.153846153846154	0.352941176470588	0.305555555555556	0.36	0.294117647058824	0.277777777777778	0.416666666666667	0.305555555555556	0.371428571428571	0.361111111111111	0.361111111111111	0.3125	0.25	0.222222222222222	0.428571428571429	0.258064516129032	0.303030303030303	0.277777777777778	0.285714285714286	0.333333333333333	0.542857142857143	0.586206896551724	0.361111111111111	0.147058823529412	0.277777777777778	0.411764705882353	0.40625	0.371428571428571	0.277777777777778	0.382352941176471	0.388888888888889	0.264705882352941	0.352941176470588	0.32	0.305555555555556
TSUVADI	0.147058823529412	0.210526315789474	0.222222222222222	0.236842105263158	0.333333333333333	0.228571428571429	0.257142857142857	0.222222222222222	0.166666666666667	0.243243243243243	0.297297297297297	0.263157894736842	0.222222222222222	0.263157894736842	0.142857142857143	0.25	0.289473684210526	0.222222222222222	0.235294117647059	0.289473684210526	0.263157894736842	0.263157894736842	0.142857142857143	0.305555555555556	0.166666666666667	0.294117647058824	0.1875	0.657894736842105	0.27027027027027	0.235294117647059	0.205882352941176	0.166666666666667	0.189189189189189	0.257142857142857	0.2	0.275862068965517	0.333333333333333	0.147058823529412	0.263157894736842	0.25	0.25	0.216216216216216	0.210526315789474	0.277777777777778	0.315789473684211	0.323529411764706	0.305555555555556	0.192307692307692	0.263157894736842
PE	0.382352941176471	0.361111111111111	0.382352941176471	0.361111111111111	0.333333333333333	0.257142857142857	0.371428571428571	0.382352941176471	0.361111111111111	0.428571428571429	0.472222222222222	0.305555555555556	0.352941176470588	0.305555555555556	0.222222222222222	0.4	0.277777777777778	0.346153846153846	0.352941176470588	0.277777777777778	0.361111111111111	0.305555555555556	0.285714285714286	0.333333333333333	0.388888888888889	0.363636363636364	0.242424242424242	0.222222222222222	0.428571428571429	0.3125	0.25	0.277777777777778	0.305555555555556	0.382352941176471	0.371428571428571	0.266666666666667	0.333333333333333	0.235294117647059	0.166666666666667	0.4	0.393939393939394	0.416666666666667	0.361111111111111	0.411764705882353	0.416666666666667	0.342857142857143	0.441176470588235	0.24	0.25
CARA	0.323529411764706	0.384615384615385	0.324324324324324	0.282051282051282	0.310344827586207	0.2	0.342857142857143	0.243243243243243	0.361111111111111	0.394736842105263	0.41025641025641	0.333333333333333	0.27027027027027	0.358974358974359	0.2	0.421052631578947	0.307692307692308	0.344827586206897	0.382352941176471	0.307692307692308	0.435897435897436	0.358974358974359	0.314285714285714	0.361111111111111	0.416666666666667	0.361111111111111	0.242424242424242	0.282051282051282	0.394736842105263	0.257142857142857	0.257142857142857	0.222222222222222	0.333333333333333	0.297297297297297	0.371428571428571	0.466666666666667	0.333333333333333	0.176470588235294	0.230769230769231	0.5	0.333333333333333	0.358974358974359	0.282051282051282	0.324324324324324	0.461538461538462	0.257142857142857	0.405405405405405	0.296296296296296	0.256410256410256
EKPARABONG	0.303030303030303	0.257142857142857	0.333333333333333	0.171428571428571	0.296296296296296	0.176470588235294	0.235294117647059	0.333333333333333	0.285714285714286	0.264705882352941	0.314285714285714	0.371428571428571	0.242424242424242	0.228571428571429	0.148148148148148	0.294117647058824	0.314285714285714	0.269230769230769	0.303030303030303	0.2	0.342857142857143	0.228571428571429	0.176470588235294	0.171428571428571	0.485714285714286	0.25	0.181818181818182	0.257142857142857	0.294117647058824	0.21875	0.225806451612903	0.2	0.257142857142857	0.333333333333333	0.294117647058824	0.310344827586207	0.257142857142857	0.151515151515152	0.228571428571429	0.352941176470588	0.28125	0.314285714285714	0.142857142857143	0.181818181818182	0.314285714285714	0.235294117647059	0.303030303030303	0.333333333333333	0.314285714285714
KILUBA	0.342857142857143	0.425	0.342105263157895	0.65	0.448275862068966	0.416666666666667	0.527777777777778	0.394736842105263	0.432432432432432	0.512820512820513	0.384615384615385	0.35	0.315789473684211	0.45	0.3	0.342105263157895	0.275	0.379310344827586	0.371428571428571	0.475	0.35	0.55	0.305555555555556	0.378378378378378	0.27027027027027	0.416666666666667	0.363636363636364	0.2	0.358974358974359	0.514285714285714	0.305555555555556	0.432432432432432	0.358974358974359	0.378378378378378	0.333333333333333	0.333333333333333	0.432432432432432	0.2	0.375	0.342105263157895	0.393939393939394	0.358974358974359	0.4	0.368421052631579	0.55	0.4	0.447368421052632	0.392857142857143	0.475
[truncated: 99 more columns]
