# Supplementary material for: A test of Generalized Bayesian dating: A new linguistic dating method
Source: PLoS One. 2020 Aug 12;15(8):e0236522. doi: 10.1371/journal.pone.0236522 (PMC7423060; doi:10.1371/journal.pone.0236522)
Supplement: S4 File — Files, including an R script, for producing glottochronology dates from the output of the automated cognate detection procedure. (ZIP) [file pone.0236522.s004.zip › S4 Supporting Information/cogn_perc_Chinese.txt]

THONG_BOI	HAINAN_MINNAN_CHINESE	CANTONESE	MANDARIN_2	AMOY_MINNAN_CHINESE	MANDARIN	KUNMING_MANDARIN	DUNGAN	FUZHOU_CHINESE	PUTIAN_CHINESE	SUZHOU_WU	XIANG	DONGSHAN_CHINESE	YONGAN_CHINESE	CHAOYANG_CHINESE	HAKKA
THONG_BOI	1	0.628571428571429	0.657894736842105	0.447368421052632	0.578947368421053	0.447368421052632	0.5	0.578947368421053	0.736842105263158	0.473684210526316	0.526315789473684	0.631578947368421	0.552631578947368	0.710526315789474	0.657894736842105	0.815789473684211
HAINAN_MINNAN_CHINESE	0.628571428571429	1	0.567567567567568	0.486486486486487	0.594594594594595	0.459459459459459	0.567567567567568	0.540540540540541	0.621621621621622	0.513513513513513	0.486486486486487	0.567567567567568	0.594594594594595	0.648648648648649	0.675675675675676	0.666666666666667
CANTONESE	0.657894736842105	0.567567567567568	1	0.475	0.5	0.45	0.55	0.55	0.65	0.4	0.525	0.575	0.475	0.6	0.5	0.743589743589744
MANDARIN_2	0.447368421052632	0.486486486486487	0.475	1	0.525	0.9	0.8	0.825	0.5	0.35	0.65	0.475	0.475	0.5	0.425	0.538461538461538
AMOY_MINNAN_CHINESE	0.578947368421053	0.594594594594595	0.5	0.525	1	0.5	0.55	0.575	0.725	0.675	0.6	0.6	0.95	0.7	0.825	0.58974358974359
MANDARIN	0.447368421052632	0.459459459459459	0.45	0.9	0.5	1	0.775	0.725	0.5	0.35	0.65	0.5	0.45	0.525	0.425	0.512820512820513
KUNMING_MANDARIN	0.5	0.567567567567568	0.55	0.8	0.55	0.775	1	0.85	0.6	0.4	0.625	0.55	0.525	0.575	0.55	0.615384615384615
DUNGAN	0.578947368421053	0.540540540540541	0.55	0.825	0.575	0.725	0.85	1	0.65	0.4	0.675	0.525	0.55	0.6	0.55	0.641025641025641
FUZHOU_CHINESE	0.736842105263158	0.621621621621622	0.65	0.5	0.725	0.5	0.6	0.65	1	0.65	0.675	0.7	0.675	0.85	0.775	0.769230769230769
PUTIAN_CHINESE	0.473684210526316	0.513513513513513	0.4	0.35	0.675	0.35	0.4	0.4	0.65	1	0.525	0.475	0.625	0.6	0.625	0.487179487179487
SUZHOU_WU	0.526315789473684	0.486486486486487	0.525	0.65	0.6	0.65	0.625	0.675	0.675	0.525	1	0.625	0.525	0.625	0.55	0.58974358974359
XIANG	0.631578947368421	0.567567567567568	0.575	0.475	0.6	0.5	0.55	0.525	0.7	0.475	0.625	1	0.55	0.75	0.575	0.717948717948718
DONGSHAN_CHINESE	0.552631578947368	0.594594594594595	0.475	0.475	0.95	0.45	0.525	0.55	0.675	0.625	0.525	0.55	1	0.675	0.85	0.564102564102564
YONGAN_CHINESE	0.710526315789474	0.648648648648649	0.6	0.5	0.7	0.525	0.575	0.6	0.85	0.6	0.625	0.75	0.675	1	0.75	0.794871794871795
CHAOYANG_CHINESE	0.657894736842105	0.675675675675676	0.5	0.425	0.825	0.425	0.55	0.55	0.775	0.625	0.55	0.575	0.85	0.75	1	0.666666666666667
HAKKA	0.815789473684211	0.666666666666667	0.743589743589744	0.538461538461538	0.58974358974359	0.512820512820513	0.615384615384615	0.641025641025641	0.769230769230769	0.487179487179487	0.58974358974359	0.717948717948718	0.564102564102564	0.794871794871795	0.666666666666667	1
