# Supplementary material for: A test of Generalized Bayesian dating: A new linguistic dating method
Source: PLoS One. 2020 Aug 12;15(8):e0236522. doi: 10.1371/journal.pone.0236522 (PMC7423060; doi:10.1371/journal.pone.0236522)
Supplement: S4 File — Files, including an R script, for producing glottochronology dates from the output of the automated cognate detection procedure. (ZIP) [file pone.0236522.s004.zip › S4 Supporting Information/cogn_perc_Cholan.txt]

"CHONTAL_TABASCO"	"CHORTI_JOCOTAN"	"CHORTI"	"CHOL_TUMBALA"	"CHOL_TILA"
"CHONTAL_TABASCO"	1	0.692307692307692	0.666666666666667	0.736842105263158	0.742857142857143
"CHORTI_JOCOTAN"	0.692307692307692	1	0.825	0.743589743589744	0.694444444444444
"CHORTI"	0.666666666666667	0.825	1	0.717948717948718	0.694444444444444
"CHOL_TUMBALA"	0.736842105263158	0.743589743589744	0.717948717948718	1	0.971428571428571
"CHOL_TILA"	0.742857142857143	0.694444444444444	0.694444444444444	0.971428571428571	1
