# Supplementary material for: A test of Generalized Bayesian dating: A new linguistic dating method
Source: PLoS One. 2020 Aug 12;15(8):e0236522. doi: 10.1371/journal.pone.0236522 (PMC7423060; doi:10.1371/journal.pone.0236522)
Supplement: S4 File — Files, including an R script, for producing glottochronology dates from the output of the automated cognate detection procedure. (ZIP) [file pone.0236522.s004.zip › S4 Supporting Information/cogn_perc_Dardic.txt]

ASHRET_PHALURA	BIORI_PHALURA	BROK-SKAD	CHILISSO	KALKOTI	KASHMIRI	KOHISTANI_INDUS	PURIGAL_PHALURA	SAVI	SHINA_2	SHINA_GURESI	SHINA_KOHISTANI	USHOJO	CHATORKHAND_KHOWAR	GARAM_CHISHMA_KHOWAR	KESU_KHOWAR	ODIR_KHOWAR	PARGAM_NISAR_KHOWAR	USHU_KHOWAR	DAMELI	GAWAR_BATI	GURU_KALASHA	KALAMI	KRAKAL_KALASHA	TORWALI	ZUGUNUK_KALASHA	DAMELI_2	INDUS_KOHISTANI
ASHRET_PHALURA	1	1	0.636363636363636	0.742857142857143	0.8	0.742857142857143	0.828571428571429	0.970588235294118	0.8	0.742857142857143	0.709677419354839	0.71875	0.742857142857143	0.529411764705882	0.514285714285714	0.514285714285714	0.514285714285714	0.515151515151515	0.514285714285714	0.714285714285714	0.714285714285714	0.764705882352941	0.742857142857143	0.764705882352941	0.742857142857143	0.742857142857143	0.6	0.875
BIORI_PHALURA	1	1	0.636363636363636	0.742857142857143	0.8	0.742857142857143	0.828571428571429	0.970588235294118	0.8	0.742857142857143	0.709677419354839	0.71875	0.742857142857143	0.529411764705882	0.514285714285714	0.514285714285714	0.514285714285714	0.515151515151515	0.514285714285714	0.714285714285714	0.714285714285714	0.764705882352941	0.742857142857143	0.764705882352941	0.742857142857143	0.742857142857143	0.6	0.875
BROK-SKAD	0.636363636363636	0.636363636363636	1	0.631578947368421	0.545454545454545	0.605263157894737	0.606060606060606	0.625	0.545454545454545	0.631578947368421	0.65625	0.606060606060606	0.583333333333333	0.40625	0.393939393939394	0.393939393939394	0.393939393939394	0.387096774193548	0.393939393939394	0.545454545454545	0.484848484848485	0.53125	0.515151515151515	0.53125	0.545454545454545	0.515151515151515	0.5	0.586206896551724
CHILISSO	0.742857142857143	0.742857142857143	0.631578947368421	1	0.714285714285714	0.675	0.771428571428571	0.764705882352941	0.714285714285714	0.75	0.735294117647059	0.8	0.763157894736842	0.5	0.457142857142857	0.457142857142857	0.457142857142857	0.484848484848485	0.457142857142857	0.742857142857143	0.685714285714286	0.794117647058823	0.685714285714286	0.794117647058823	0.714285714285714	0.771428571428571	0.65	0.758620689655172
KALKOTI	0.8	0.8	0.545454545454545	0.714285714285714	1	0.6	0.828571428571429	0.823529411764706	0.771428571428571	0.742857142857143	0.67741935483871	0.75	0.714285714285714	0.470588235294118	0.428571428571429	0.428571428571429	0.428571428571429	0.454545454545455	0.428571428571429	0.628571428571429	0.657142857142857	0.676470588235294	0.828571428571429	0.676470588235294	0.8	0.657142857142857	0.571428571428571	0.791666666666667
KASHMIRI	0.742857142857143	0.742857142857143	0.605263157894737	0.675	0.6	1	0.657142857142857	0.705882352941177	0.714285714285714	0.625	0.647058823529412	0.657142857142857	0.710526315789474	0.441176470588235	0.428571428571429	0.428571428571429	0.428571428571429	0.424242424242424	0.428571428571429	0.685714285714286	0.628571428571429	0.647058823529412	0.571428571428571	0.647058823529412	0.628571428571429	0.628571428571429	0.6	0.724137931034483
KOHISTANI_INDUS	0.828571428571429	0.828571428571429	0.606060606060606	0.771428571428571	0.828571428571429	0.657142857142857	1	0.823529411764706	0.771428571428571	0.771428571428571	0.67741935483871	0.78125	0.742857142857143	0.5	0.457142857142857	0.457142857142857	0.457142857142857	0.484848484848485	0.457142857142857	0.685714285714286	0.628571428571429	0.705882352941177	0.742857142857143	0.705882352941177	0.742857142857143	0.685714285714286	0.628571428571429	0.833333333333333
PURIGAL_PHALURA	0.970588235294118	0.970588235294118	0.625	0.764705882352941	0.823529411764706	0.705882352941177	0.823529411764706	1	0.823529411764706	0.735294117647059	0.7	0.741935483870968	0.764705882352941	0.575757575757576	0.529411764705882	0.529411764705882	0.529411764705882	0.5625	0.529411764705882	0.705882352941177	0.705882352941177	0.757575757575758	0.764705882352941	0.757575757575758	0.794117647058823	0.735294117647059	0.588235294117647	0.826086956521739
SAVI	0.8	0.8	0.545454545454545	0.714285714285714	0.771428571428571	0.714285714285714	0.771428571428571	0.823529411764706	1	0.714285714285714	0.612903225806452	0.6875	0.742857142857143	0.529411764705882	0.485714285714286	0.485714285714286	0.485714285714286	0.515151515151515	0.485714285714286	0.685714285714286	0.657142857142857	0.705882352941177	0.8	0.705882352941177	0.8	0.685714285714286	0.6	0.75
SHINA_2	0.742857142857143	0.742857142857143	0.631578947368421	0.75	0.742857142857143	0.625	0.771428571428571	0.735294117647059	0.714285714285714	1	0.882352941176471	0.885714285714286	0.736842105263158	0.5	0.457142857142857	0.457142857142857	0.457142857142857	0.454545454545455	0.457142857142857	0.714285714285714	0.6	0.735294117647059	0.742857142857143	0.764705882352941	0.714285714285714	0.742857142857143	0.625	0.689655172413793
SHINA_GURESI	0.709677419354839	0.709677419354839	0.65625	0.735294117647059	0.67741935483871	0.647058823529412	0.67741935483871	0.7	0.612903225806452	0.882352941176471	1	0.911764705882353	0.666666666666667	0.4	0.387096774193548	0.387096774193548	0.387096774193548	0.344827586206897	0.387096774193548	0.612903225806452	0.580645161290323	0.633333333333333	0.612903225806452	0.666666666666667	0.612903225806452	0.645161290322581	0.588235294117647	0.739130434782609
SHINA_KOHISTANI	0.71875	0.71875	0.606060606060606	0.8	0.75	0.657142857142857	0.78125	0.741935483870968	0.6875	0.885714285714286	0.911764705882353	1	0.735294117647059	0.451612903225806	0.40625	0.40625	0.40625	0.4	0.40625	0.6875	0.59375	0.709677419354839	0.71875	0.741935483870968	0.6875	0.71875	0.628571428571429	0.75
USHOJO	0.742857142857143	0.742857142857143	0.583333333333333	0.763157894736842	0.714285714285714	0.710526315789474	0.742857142857143	0.764705882352941	0.742857142857143	0.736842105263158	0.666666666666667	0.735294117647059	1	0.470588235294118	0.428571428571429	0.428571428571429	0.428571428571429	0.454545454545455	0.428571428571429	0.714285714285714	0.628571428571429	0.735294117647059	0.685714285714286	0.705882352941177	0.742857142857143	0.714285714285714	0.578947368421053	0.703703703703704
CHATORKHAND_KHOWAR	0.529411764705882	0.529411764705882	0.40625	0.5	0.470588235294118	0.441176470588235	0.5	0.575757575757576	0.529411764705882	0.5	0.4	0.451612903225806	0.470588235294118	1	0.970588235294118	0.970588235294118	0.970588235294118	1	0.970588235294118	0.5	0.470588235294118	0.606060606060606	0.558823529411765	0.617647058823529	0.529411764705882	0.617647058823529	0.470588235294118	0.478260869565217
GARAM_CHISHMA_KHOWAR	0.514285714285714	0.514285714285714	0.393939393939394	0.457142857142857	0.428571428571429	0.428571428571429	0.457142857142857	0.529411764705882	0.485714285714286	0.457142857142857	0.387096774193548	0.40625	0.428571428571429	0.970588235294118	1	1	1	0.96969696969697	1	0.485714285714286	0.457142857142857	0.558823529411765	0.514285714285714	0.588235294117647	0.485714285714286	0.571428571428571	0.428571428571429	0.458333333333333
KESU_KHOWAR	0.514285714285714	0.514285714285714	0.393939393939394	0.457142857142857	0.428571428571429	0.428571428571429	0.457142857142857	0.529411764705882	0.485714285714286	0.457142857142857	0.387096774193548	0.40625	0.428571428571429	0.970588235294118	1	1	1	0.96969696969697	1	0.485714285714286	0.457142857142857	0.558823529411765	0.514285714285714	0.588235294117647	0.485714285714286	0.571428571428571	0.428571428571429	0.458333333333333
ODIR_KHOWAR	0.514285714285714	0.514285714285714	0.393939393939394	0.457142857142857	0.428571428571429	0.428571428571429	0.457142857142857	0.529411764705882	0.485714285714286	0.457142857142857	0.387096774193548	0.40625	0.428571428571429	0.970588235294118	1	1	1	0.96969696969697	1	0.485714285714286	0.457142857142857	0.558823529411765	0.514285714285714	0.588235294117647	0.485714285714286	0.571428571428571	0.428571428571429	0.458333333333333
PARGAM_NISAR_KHOWAR	0.515151515151515	0.515151515151515	0.387096774193548	0.484848484848485	0.454545454545455	0.424242424242424	0.484848484848485	0.5625	0.515151515151515	0.454545454545455	0.344827586206897	0.4	0.454545454545455	1	0.96969696969697	0.96969696969697	0.96969696969697	1	0.96969696969697	0.515151515151515	0.454545454545455	0.575757575757576	0.515151515151515	0.59375	0.515151515151515	0.575757575757576	0.454545454545455	0.434782608695652
USHU_KHOWAR	0.514285714285714	0.514285714285714	0.393939393939394	0.457142857142857	0.428571428571429	0.428571428571429	0.457142857142857	0.529411764705882	0.485714285714286	0.457142857142857	0.387096774193548	0.40625	0.428571428571429	0.970588235294118	1	1	1	0.96969696969697	1	0.485714285714286	0.457142857142857	0.558823529411765	0.514285714285714	0.588235294117647	0.485714285714286	0.571428571428571	0.428571428571429	0.458333333333333
DAMELI	0.714285714285714	0.714285714285714	0.545454545454545	0.742857142857143	0.628571428571429	0.685714285714286	0.685714285714286	0.705882352941177	0.685714285714286	0.714285714285714	0.612903225806452	0.6875	0.714285714285714	0.5	0.485714285714286	0.485714285714286	0.485714285714286	0.515151515151515	0.485714285714286	1	0.685714285714286	0.823529411764706	0.628571428571429	0.823529411764706	0.6	0.8	0.771428571428571	0.583333333333333
GAWAR_BATI	0.714285714285714	0.714285714285714	0.484848484848485	0.685714285714286	0.657142857142857	0.628571428571429	0.628571428571429	0.705882352941177	0.657142857142857	0.6	0.580645161290323	0.59375	0.628571428571429	0.470588235294118	0.457142857142857	0.457142857142857	0.457142857142857	0.454545454545455	0.457142857142857	0.685714285714286	1	0.705882352941177	0.657142857142857	0.705882352941177	0.714285714285714	0.685714285714286	0.657142857142857	0.666666666666667
GURU_KALASHA	0.764705882352941	0.764705882352941	0.53125	0.794117647058823	0.676470588235294	0.647058823529412	0.705882352941177	0.757575757575758	0.705882352941177	0.735294117647059	0.633333333333333	0.709677419354839	0.735294117647059	0.606060606060606	0.558823529411765	0.558823529411765	0.558823529411765	0.575757575757576	0.558823529411765	0.823529411764706	0.705882352941177	1	0.705882352941177	1	0.705882352941177	1	0.705882352941177	0.625
KALAMI	0.742857142857143	0.742857142857143	0.515151515151515	0.685714285714286	0.828571428571429	0.571428571428571	0.742857142857143	0.764705882352941	0.8	0.742857142857143	0.612903225806452	0.71875	0.685714285714286	0.558823529411765	0.514285714285714	0.514285714285714	0.514285714285714	0.515151515151515	0.514285714285714	0.628571428571429	0.657142857142857	0.705882352941177	1	0.735294117647059	0.885714285714286	0.714285714285714	0.6	0.708333333333333
KRAKAL_KALASHA	0.764705882352941	0.764705882352941	0.53125	0.794117647058823	0.676470588235294	0.647058823529412	0.705882352941177	0.757575757575758	0.705882352941177	0.764705882352941	0.666666666666667	0.741935483870968	0.705882352941177	0.617647058823529	0.588235294117647	0.588235294117647	0.588235294117647	0.59375	0.588235294117647	0.823529411764706	0.705882352941177	1	0.735294117647059	1	0.705882352941177	1	0.705882352941177	0.652173913043478
TORWALI	0.742857142857143	0.742857142857143	0.545454545454545	0.714285714285714	0.8	0.628571428571429	0.742857142857143	0.794117647058823	0.8	0.714285714285714	0.612903225806452	0.6875	0.742857142857143	0.529411764705882	0.485714285714286	0.485714285714286	0.485714285714286	0.515151515151515	0.485714285714286	0.6	0.714285714285714	0.705882352941177	0.885714285714286	0.705882352941177	1	0.685714285714286	0.6	0.75
ZUGUNUK_KALASHA	0.742857142857143	0.742857142857143	0.515151515151515	0.771428571428571	0.657142857142857	0.628571428571429	0.685714285714286	0.735294117647059	0.685714285714286	0.742857142857143	0.645161290322581	0.71875	0.714285714285714	0.617647058823529	0.571428571428571	0.571428571428571	0.571428571428571	0.575757575757576	0.571428571428571	0.8	0.685714285714286	1	0.714285714285714	1	0.685714285714286	1	0.685714285714286	0.625
DAMELI_2	0.6	0.6	0.5	0.65	0.571428571428571	0.6	0.628571428571429	0.588235294117647	0.6	0.625	0.588235294117647	0.628571428571429	0.578947368421053	0.470588235294118	0.428571428571429	0.428571428571429	0.428571428571429	0.454545454545455	0.428571428571429	0.771428571428571	0.657142857142857	0.705882352941177	0.6	0.705882352941177	0.6	0.685714285714286	1	0.551724137931034
INDUS_KOHISTANI	0.875	0.875	0.586206896551724	0.758620689655172	0.791666666666667	0.724137931034483	0.833333333333333	0.826086956521739	0.75	0.689655172413793	0.739130434782609	0.75	0.703703703703704	0.478260869565217	0.458333333333333	0.458333333333333	0.458333333333333	0.434782608695652	0.458333333333333	0.583333333333333	0.666666666666667	0.625	0.708333333333333	0.652173913043478	0.75	0.625	0.551724137931034	1
