# Supplementary material for: A test of Generalized Bayesian dating: A new linguistic dating method
Source: PLoS One. 2020 Aug 12;15(8):e0236522. doi: 10.1371/journal.pone.0236522 (PMC7423060; doi:10.1371/journal.pone.0236522)
Supplement: S4 File — Files, including an R script, for producing glottochronology dates from the output of the automated cognate detection procedure. (ZIP) [file pone.0236522.s004.zip › S4 Supporting Information/cogn_perc_East-Polynesian.txt]

HAWAIIAN	HAWAIIAN_2	HAWAIIAN_3	LANGUE_DE_ISLES_MARQUISES	MANIHIKI	MAORI	MARQUESAN_NUKUHIVA	RAROTONGAN	RAROTONGAN_2	RURUTUAN	TAHITIAN	TAHITIAN_2	TUAMOTUAN	MOORIORI	NORTH_MARQUESAN	PENRHYN	RAPA_NUI	SOUTH_ISLAND_MAORI
HAWAIIAN	1	0.95	1	0.675	0.875	0.805555555555556	0.75	0.852941176470588	0.810810810810811	0.764705882352941	0.666666666666667	0.685714285714286	0.709677419354839	0.821428571428571	0.620689655172414	0.833333333333333	0.769230769230769	0.766666666666667
HAWAIIAN_2	0.95	1	0.972222222222222	0.675	0.8125	0.777777777777778	0.722222222222222	0.794117647058823	0.783783783783784	0.794117647058823	0.666666666666667	0.657142857142857	0.709677419354839	0.785714285714286	0.586206896551724	0.8	0.743589743589744	0.733333333333333
HAWAIIAN_3	1	0.972222222222222	1	0.722222222222222	0.870967741935484	0.805555555555556	0.75	0.848484848484849	0.833333333333333	0.787878787878788	0.685714285714286	0.685714285714286	0.75	0.851851851851852	0.692307692307692	0.833333333333333	0.828571428571429	0.766666666666667
LANGUE_DE_ISLES_MARQUISES	0.675	0.675	0.722222222222222	1	0.84375	0.722222222222222	0.861111111111111	0.823529411764706	0.783783783783784	0.823529411764706	0.641025641025641	0.685714285714286	0.612903225806452	0.821428571428571	0.96551724137931	0.833333333333333	0.743589743589744	0.766666666666667
MANIHIKI	0.875	0.8125	0.870967741935484	0.84375	1	0.935483870967742	0.838709677419355	0.96875	0.90625	0.875	0.806451612903226	0.838709677419355	0.777777777777778	0.962962962962963	0.833333333333333	1	0.935483870967742	0.928571428571429
MAORI	0.805555555555556	0.777777777777778	0.805555555555556	0.722222222222222	0.935483870967742	1	0.777777777777778	0.909090909090909	0.888888888888889	0.848484848484849	0.771428571428571	0.742857142857143	0.821428571428571	0.925925925925926	0.692307692307692	0.933333333333333	0.885714285714286	0.933333333333333
MARQUESAN_NUKUHIVA	0.75	0.722222222222222	0.75	0.861111111111111	0.838709677419355	0.777777777777778	1	0.787878787878788	0.833333333333333	0.757575757575758	0.685714285714286	0.657142857142857	0.678571428571429	0.777777777777778	0.923076923076923	0.833333333333333	0.771428571428571	0.7
RAROTONGAN	0.852941176470588	0.794117647058823	0.848484848484849	0.823529411764706	0.96875	0.909090909090909	0.787878787878788	1	0.882352941176471	0.852941176470588	0.787878787878788	0.818181818181818	0.785714285714286	0.928571428571429	0.833333333333333	1	0.939393939393939	0.9
RAROTONGAN_2	0.810810810810811	0.783783783783784	0.833333333333333	0.783783783783784	0.90625	0.888888888888889	0.833333333333333	0.882352941176471	1	0.823529411764706	0.75	0.742857142857143	0.758620689655172	0.892857142857143	0.814814814814815	0.933333333333333	0.888888888888889	0.833333333333333
RURUTUAN	0.764705882352941	0.794117647058823	0.787878787878788	0.823529411764706	0.875	0.848484848484849	0.757575757575758	0.852941176470588	0.823529411764706	1	0.96969696969697	0.939393939393939	0.714285714285714	0.857142857142857	0.833333333333333	0.896551724137931	0.878787878787879	0.833333333333333
TAHITIAN	0.666666666666667	0.666666666666667	0.685714285714286	0.641025641025641	0.806451612903226	0.771428571428571	0.685714285714286	0.787878787878788	0.75	0.96969696969697	1	0.970588235294118	0.7	0.777777777777778	0.607142857142857	0.827586206896552	0.736842105263158	0.758620689655172
TAHITIAN_2	0.685714285714286	0.657142857142857	0.685714285714286	0.685714285714286	0.838709677419355	0.742857142857143	0.657142857142857	0.818181818181818	0.742857142857143	0.939393939393939	0.970588235294118	1	0.714285714285714	0.740740740740741	0.64	0.793103448275862	0.764705882352941	0.766666666666667
TUAMOTUAN	0.709677419354839	0.709677419354839	0.75	0.612903225806452	0.777777777777778	0.821428571428571	0.678571428571429	0.785714285714286	0.758620689655172	0.714285714285714	0.7	0.714285714285714	1	0.739130434782609	0.590909090909091	0.8	0.7	0.75
MOORIORI	0.821428571428571	0.785714285714286	0.851851851851852	0.821428571428571	0.962962962962963	0.925925925925926	0.777777777777778	0.928571428571429	0.892857142857143	0.857142857142857	0.777777777777778	0.740740740740741	0.739130434782609	1	0.857142857142857	0.96	0.892857142857143	0.96
NORTH_MARQUESAN	0.620689655172414	0.586206896551724	0.692307692307692	0.96551724137931	0.833333333333333	0.692307692307692	0.923076923076923	0.833333333333333	0.814814814814815	0.833333333333333	0.607142857142857	0.64	0.590909090909091	0.857142857142857	1	0.826086956521739	0.758620689655172	0.727272727272727
PENRHYN	0.833333333333333	0.8	0.833333333333333	0.833333333333333	1	0.933333333333333	0.833333333333333	1	0.933333333333333	0.896551724137931	0.827586206896552	0.793103448275862	0.8	0.96	0.826086956521739	1	0.933333333333333	0.888888888888889
RAPA_NUI	0.769230769230769	0.743589743589744	0.828571428571429	0.743589743589744	0.935483870967742	0.885714285714286	0.771428571428571	0.939393939393939	0.888888888888889	0.878787878787879	0.736842105263158	0.764705882352941	0.7	0.892857142857143	0.758620689655172	0.933333333333333	1	0.833333333333333
SOUTH_ISLAND_MAORI	0.766666666666667	0.733333333333333	0.766666666666667	0.766666666666667	0.928571428571429	0.933333333333333	0.7	0.9	0.833333333333333	0.833333333333333	0.758620689655172	0.766666666666667	0.75	0.96	0.727272727272727	0.888888888888889	0.833333333333333	1
