# Supplementary material for: A test of Generalized Bayesian dating: A new linguistic dating method
Source: PLoS One. 2020 Aug 12;15(8):e0236522. doi: 10.1371/journal.pone.0236522 (PMC7423060; doi:10.1371/journal.pone.0236522)
Supplement: S4 File — Files, including an R script, for producing glottochronology dates from the output of the automated cognate detection procedure. (ZIP) [file pone.0236522.s004.zip › S4 Supporting Information/cogn_perc_East-Slavic.txt]

"BELARUSIAN"	"NINILCHIK_RUSSIAN"	"RUSSIAN"	"UKRAINIAN"
"BELARUSIAN"	1	0.842105263157895	0.8	0.95
"NINILCHIK_RUSSIAN"	0.842105263157895	1	0.973684210526316	0.789473684210526
"RUSSIAN"	0.8	0.973684210526316	1	0.75
"UKRAINIAN"	0.95	0.789473684210526	0.75	1
