# Supplementary material for: A test of Generalized Bayesian dating: A new linguistic dating method
Source: PLoS One. 2020 Aug 12;15(8):e0236522. doi: 10.1371/journal.pone.0236522 (PMC7423060; doi:10.1371/journal.pone.0236522)
Supplement: S4 File — Files, including an R script, for producing glottochronology dates from the output of the automated cognate detection procedure. (ZIP) [file pone.0236522.s004.zip › S4 Supporting Information/cogn_perc_English-Frisian.txt]

"FRISIAN_WESTERN"	"ENGLISH"	"SCOTS"
"FRISIAN_WESTERN"	1	0.75	0.794871794871795
"ENGLISH"	0.75	1	0.948717948717949
"SCOTS"	0.794871794871795	0.948717948717949	1
