# Supplementary material for: A test of Generalized Bayesian dating: A new linguistic dating method
Source: PLoS One. 2020 Aug 12;15(8):e0236522. doi: 10.1371/journal.pone.0236522 (PMC7423060; doi:10.1371/journal.pone.0236522)
Supplement: S4 File — Files, including an R script, for producing glottochronology dates from the output of the automated cognate detection procedure. (ZIP) [file pone.0236522.s004.zip › S4 Supporting Information/cogn_perc_Ethiopian-Semitic.txt]

AMHARIC	AMHARIC_2	AMHARIC_3	HARARI	HARARI_2	TIGRE	TIGRE_2	TIGRIGNA	TIGRINYA	TIGRINYA_2	ARGOBBA	GETO	MESQAN	INNEMOR	ZWAY	SODDO	CHAHA
AMHARIC	1	0.974358974358974	1	0.454545454545455	0.475	0.5	0.526315789473684	0.5	0.55	0.487179487179487	0.75	0.432432432432432	0.466666666666667	0.483870967741935	0.53125	0.696969696969697	0.472222222222222
AMHARIC_2	0.974358974358974	1	0.974358974358974	0.484848484848485	0.487179487179487	0.512820512820513	0.552631578947368	0.461538461538462	0.538461538461538	0.512820512820513	0.769230769230769	0.459459459459459	0.5	0.483870967741935	0.5625	0.696969696969697	0.5
AMHARIC_3	1	0.974358974358974	1	0.454545454545455	0.475	0.5	0.526315789473684	0.5	0.55	0.487179487179487	0.75	0.432432432432432	0.466666666666667	0.483870967741935	0.53125	0.666666666666667	0.472222222222222
HARARI	0.454545454545455	0.484848484848485	0.454545454545455	1	0.939393939393939	0.545454545454545	0.5625	0.393939393939394	0.484848484848485	0.424242424242424	0.454545454545455	0.419354838709677	0.5	0.419354838709677	0.5625	0.515151515151515	0.483870967741935
HARARI_2	0.475	0.487179487179487	0.475	0.939393939393939	1	0.525	0.578947368421053	0.45	0.55	0.461538461538462	0.5	0.459459459459459	0.466666666666667	0.419354838709677	0.625	0.575757575757576	0.472222222222222
TIGRE	0.5	0.512820512820513	0.5	0.545454545454545	0.525	1	0.842105263157895	0.6	0.75	0.615384615384615	0.5	0.351351351351351	0.366666666666667	0.387096774193548	0.46875	0.484848484848485	0.388888888888889
TIGRE_2	0.526315789473684	0.552631578947368	0.526315789473684	0.5625	0.578947368421053	0.842105263157895	1	0.657894736842105	0.815789473684211	0.684210526315789	0.526315789473684	0.432432432432432	0.4	0.433333333333333	0.580645161290323	0.59375	0.457142857142857
TIGRIGNA	0.5	0.461538461538462	0.5	0.393939393939394	0.45	0.6	0.657894736842105	1	0.9	0.923076923076923	0.45	0.405405405405405	0.366666666666667	0.419354838709677	0.40625	0.454545454545455	0.472222222222222
TIGRINYA	0.55	0.538461538461538	0.55	0.484848484848485	0.55	0.75	0.815789473684211	0.9	1	0.897435897435897	0.525	0.486486486486487	0.4	0.451612903225806	0.4375	0.515151515151515	0.5
TIGRINYA_2	0.487179487179487	0.512820512820513	0.487179487179487	0.424242424242424	0.461538461538462	0.615384615384615	0.684210526315789	0.923076923076923	0.897435897435897	1	0.487179487179487	0.432432432432432	0.366666666666667	0.451612903225806	0.46875	0.515151515151515	0.472222222222222
ARGOBBA	0.75	0.769230769230769	0.75	0.454545454545455	0.5	0.5	0.526315789473684	0.45	0.525	0.487179487179487	1	0.513513513513513	0.5	0.516129032258065	0.46875	0.666666666666667	0.555555555555556
GETO	0.432432432432432	0.459459459459459	0.432432432432432	0.419354838709677	0.459459459459459	0.351351351351351	0.432432432432432	0.405405405405405	0.486486486486487	0.432432432432432	0.513513513513513	1	0.766666666666667	0.689655172413793	0.533333333333333	0.612903225806452	0.882352941176471
MESQAN	0.466666666666667	0.5	0.466666666666667	0.5	0.466666666666667	0.366666666666667	0.4	0.366666666666667	0.4	0.366666666666667	0.5	0.766666666666667	1	0.678571428571429	0.517241379310345	0.6	0.857142857142857
INNEMOR	0.483870967741935	0.483870967741935	0.483870967741935	0.419354838709677	0.419354838709677	0.387096774193548	0.433333333333333	0.419354838709677	0.451612903225806	0.451612903225806	0.516129032258065	0.689655172413793	0.678571428571429	1	0.533333333333333	0.645161290322581	0.758620689655172
ZWAY	0.53125	0.5625	0.53125	0.5625	0.625	0.46875	0.580645161290323	0.40625	0.4375	0.46875	0.46875	0.533333333333333	0.517241379310345	0.533333333333333	1	0.5625	0.566666666666667
SODDO	0.696969696969697	0.696969696969697	0.666666666666667	0.515151515151515	0.575757575757576	0.484848484848485	0.59375	0.454545454545455	0.515151515151515	0.515151515151515	0.666666666666667	0.612903225806452	0.6	0.645161290322581	0.5625	1	0.645161290322581
CHAHA	0.472222222222222	0.5	0.472222222222222	0.483870967741935	0.472222222222222	0.388888888888889	0.457142857142857	0.472222222222222	0.5	0.472222222222222	0.555555555555556	0.882352941176471	0.857142857142857	0.758620689655172	0.566666666666667	0.645161290322581	1
