# Supplementary material for: A test of Generalized Bayesian dating: A new linguistic dating method
Source: PLoS One. 2020 Aug 12;15(8):e0236522. doi: 10.1371/journal.pone.0236522 (PMC7423060; doi:10.1371/journal.pone.0236522)
Supplement: S4 File — Files, including an R script, for producing glottochronology dates from the output of the automated cognate detection procedure. (ZIP) [file pone.0236522.s004.zip › S4 Supporting Information/cogn_perc_Hmong-Mien.txt]

CHENHU_SHE	GUNDONG_PA_HNG	HAIFENG_SHE	HMU	HUANGLUO_BUNU	LIANHUA_SHE	LIUXIANG_BUNU	LONGHUA_BUNU	LONGHUA_BUNU_2	PA-HNG	SHE_CHINA	YANGHAO_HMONG	YOUNUO_BUNU	ZHENFENG_HMONG	CHANGPING_BIAO_MON	CHIANGRAI_MIEN	DAPING_MIEN	DAPINGJIANG_MIEN	HAININH_MIEN	TAIPAN_MIEN	YAO	BUNU	DAHUA_BUNU	JINGCUN_BUNU	NUMAO_BUNU	JIWEI_HMONG	LAYIPING_HMONG	WESTERN_XIANGXI_HMONG	XIANGXI_HMONG	DANANSHAN_HMONG	DONGSHAN_BIAO_MON	HMONG_DAW	PHETCHABUN_HMONG	SHIMENKAN_HMONG	SHUANGLONG_MIEN	SUYONG_HMONG	TAK_HMONG	HAINAN_KIM_MUN
CHENHU_SHE	1	0.484848484848485	0.838709677419355	0.428571428571429	0.58974358974359	0.903225806451613	0.564102564102564	0.615384615384615	0.615384615384615	0.435897435897436	0.885714285714286	0.461538461538462	0.612903225806452	0.515151515151515	0.28125	0.368421052631579	0.358974358974359	0.307692307692308	0.4	0.314285714285714	0.27027027027027	0.351351351351351	0.487179487179487	0.487179487179487	0.361111111111111	0.263157894736842	0.421052631578947	0.307692307692308	0.277777777777778	0.421052631578947	0.333333333333333	0.393939393939394	0.459459459459459	0.435897435897436	0.41025641025641	0.483870967741935	0.459459459459459	0.375
GUNDONG_PA_HNG	0.484848484848485	1	0.40625	0.433333333333333	0.606060606060606	0.40625	0.382352941176471	0.363636363636364	0.352941176470588	0.666666666666667	0.4	0.454545454545455	0.548387096774194	0.448275862068966	0.258064516129032	0.382352941176471	0.393939393939394	0.333333333333333	0.387096774193548	0.354838709677419	0.28125	0.34375	0.352941176470588	0.393939393939394	0.258064516129032	0.333333333333333	0.40625	0.352941176470588	0.354838709677419	0.40625	0.25	0.352941176470588	0.363636363636364	0.363636363636364	0.333333333333333	0.392857142857143	0.363636363636364	0.3125
HAIFENG_SHE	0.838709677419355	0.40625	1	0.366666666666667	0.516129032258065	0.875	0.40625	0.451612903225806	0.4375	0.32258064516129	0.9	0.354838709677419	0.5	0.407407407407407	0.266666666666667	0.25	0.354838709677419	0.225806451612903	0.310344827586207	0.206896551724138	0.193548387096774	0.3125	0.34375	0.32258064516129	0.172413793103448	0.258064516129032	0.333333333333333	0.3125	0.290322580645161	0.3	0.333333333333333	0.28125	0.32258064516129	0.290322580645161	0.354838709677419	0.384615384615385	0.32258064516129	0.3125
HMU	0.428571428571429	0.433333333333333	0.366666666666667	1	0.342857142857143	0.333333333333333	0.416666666666667	0.457142857142857	0.444444444444444	0.514285714285714	0.314285714285714	0.8	0.379310344827586	0.709677419354839	0.233333333333333	0.314285714285714	0.314285714285714	0.285714285714286	0.3125	0.25	0.222222222222222	0.361111111111111	0.444444444444444	0.485714285714286	0.484848484848485	0.457142857142857	0.558823529411765	0.5	0.5	0.485714285714286	0.233333333333333	0.466666666666667	0.529411764705882	0.457142857142857	0.342857142857143	0.5	0.529411764705882	0.290322580645161
HUANGLUO_BUNU	0.58974358974359	0.606060606060606	0.516129032258065	0.342857142857143	1	0.548387096774194	0.538461538461538	0.538461538461538	0.538461538461538	0.58974358974359	0.571428571428571	0.384615384615385	0.935483870967742	0.424242424242424	0.28125	0.394736842105263	0.358974358974359	0.307692307692308	0.4	0.371428571428571	0.351351351351351	0.378378378378378	0.538461538461538	0.487179487179487	0.388888888888889	0.263157894736842	0.368421052631579	0.282051282051282	0.305555555555556	0.421052631578947	0.272727272727273	0.363636363636364	0.405405405405405	0.461538461538462	0.307692307692308	0.419354838709677	0.405405405405405	0.34375
LIANHUA_SHE	0.903225806451613	0.40625	0.875	0.333333333333333	0.548387096774194	1	0.4375	0.451612903225806	0.4375	0.290322580645161	1	0.354838709677419	0.533333333333333	0.37037037037037	0.266666666666667	0.25	0.290322580645161	0.193548387096774	0.275862068965517	0.172413793103448	0.193548387096774	0.3125	0.34375	0.32258064516129	0.172413793103448	0.225806451612903	0.3	0.28125	0.258064516129032	0.3	0.333333333333333	0.25	0.290322580645161	0.290322580645161	0.32258064516129	0.346153846153846	0.290322580645161	0.28125
LIUXIANG_BUNU	0.564102564102564	0.382352941176471	0.40625	0.416666666666667	0.538461538461538	0.4375	1	0.871794871794872	0.85	0.461538461538462	0.472222222222222	0.435897435897436	0.53125	0.529411764705882	0.303030303030303	0.333333333333333	0.358974358974359	0.282051282051282	0.444444444444444	0.333333333333333	0.289473684210526	0.342105263157895	0.5	0.512820512820513	0.486486486486487	0.282051282051282	0.447368421052632	0.3	0.243243243243243	0.421052631578947	0.264705882352941	0.441176470588235	0.526315789473684	0.41025641025641	0.307692307692308	0.5625	0.526315789473684	0.363636363636364
LONGHUA_BUNU	0.615384615384615	0.363636363636364	0.451612903225806	0.457142857142857	0.538461538461538	0.451612903225806	0.871794871794872	1	1	0.487179487179487	0.485714285714286	0.435897435897436	0.516129032258065	0.515151515151515	0.25	0.289473684210526	0.307692307692308	0.256410256410256	0.4	0.285714285714286	0.216216216216216	0.351351351351351	0.564102564102564	0.538461538461538	0.527777777777778	0.289473684210526	0.421052631578947	0.307692307692308	0.25	0.421052631578947	0.212121212121212	0.424242424242424	0.486486486486487	0.435897435897436	0.307692307692308	0.516129032258065	0.486486486486487	0.3125
LONGHUA_BUNU_2	0.615384615384615	0.352941176470588	0.4375	0.444444444444444	0.538461538461538	0.4375	0.85	1	1	0.487179487179487	0.472222222222222	0.435897435897436	0.5	0.5	0.272727272727273	0.282051282051282	0.333333333333333	0.282051282051282	0.388888888888889	0.277777777777778	0.236842105263158	0.342105263157895	0.575	0.538461538461538	0.540540540540541	0.282051282051282	0.421052631578947	0.3	0.243243243243243	0.421052631578947	0.235294117647059	0.411764705882353	0.473684210526316	0.435897435897436	0.307692307692308	0.5	0.473684210526316	0.333333333333333
PA-HNG	0.435897435897436	0.666666666666667	0.32258064516129	0.514285714285714	0.58974358974359	0.290322580645161	0.461538461538462	0.487179487179487	0.487179487179487	1	0.314285714285714	0.58974358974359	0.548387096774194	0.545454545454545	0.3125	0.368421052631579	0.435897435897436	0.384615384615385	0.4	0.371428571428571	0.351351351351351	0.324324324324324	0.512820512820513	0.538461538461538	0.472222222222222	0.342105263157895	0.447368421052632	0.358974358974359	0.333333333333333	0.552631578947368	0.303030303030303	0.484848484848485	0.513513513513513	0.538461538461538	0.384615384615385	0.483870967741935	0.513513513513513	0.40625
SHE_CHINA	0.885714285714286	0.4	0.9	0.314285714285714	0.571428571428571	1	0.472222222222222	0.485714285714286	0.472222222222222	0.314285714285714	1	0.342857142857143	0.551724137931034	0.387096774193548	0.266666666666667	0.314285714285714	0.285714285714286	0.228571428571429	0.34375	0.25	0.222222222222222	0.305555555555556	0.416666666666667	0.371428571428571	0.264705882352941	0.2	0.294117647058824	0.25	0.228571428571429	0.323529411764706	0.333333333333333	0.233333333333333	0.323529411764706	0.314285714285714	0.342857142857143	0.357142857142857	0.323529411764706	0.290322580645161
YANGHAO_HMONG	0.461538461538462	0.454545454545455	0.354838709677419	0.8	0.384615384615385	0.354838709677419	0.435897435897436	0.435897435897436	0.435897435897436	0.58974358974359	0.342857142857143	1	0.419354838709677	0.818181818181818	0.25	0.315789473684211	0.358974358974359	0.282051282051282	0.314285714285714	0.257142857142857	0.243243243243243	0.351351351351351	0.461538461538462	0.58974358974359	0.527777777777778	0.447368421052632	0.631578947368421	0.461538461538462	0.416666666666667	0.631578947368421	0.242424242424242	0.545454545454545	0.567567567567568	0.615384615384615	0.358974358974359	0.516129032258065	0.567567567567568	0.3125
YOUNUO_BUNU	0.612903225806452	0.548387096774194	0.5	0.379310344827586	0.935483870967742	0.533333333333333	0.53125	0.516129032258065	0.5	0.548387096774194	0.551724137931034	0.419354838709677	1	0.444444444444444	0.258064516129032	0.375	0.354838709677419	0.290322580645161	0.333333333333333	0.344827586206897	0.32258064516129	0.419354838709677	0.5625	0.516129032258065	0.333333333333333	0.290322580645161	0.433333333333333	0.3125	0.333333333333333	0.433333333333333	0.290322580645161	0.32258064516129	0.387096774193548	0.516129032258065	0.354838709677419	0.423076923076923	0.387096774193548	0.32258064516129
ZHENFENG_HMONG	0.515151515151515	0.448275862068966	0.407407407407407	0.709677419354839	0.424242424242424	0.37037037037037	0.529411764705882	0.515151515151515	0.5	0.545454545454545	0.387096774193548	0.818181818181818	0.444444444444444	1	0.357142857142857	0.441176470588235	0.454545454545455	0.363636363636364	0.4375	0.375	0.363636363636364	0.375	0.5	0.606060606060606	0.548387096774194	0.393939393939394	0.5625	0.441176470588235	0.387096774193548	0.625	0.344827586206897	0.551724137931034	0.617647058823529	0.636363636363636	0.424242424242424	0.586206896551724	0.617647058823529	0.428571428571429
CHANGPING_BIAO_MON	0.28125	0.258064516129032	0.266666666666667	0.233333333333333	0.28125	0.266666666666667	0.303030303030303	0.25	0.272727272727273	0.3125	0.266666666666667	0.25	0.258064516129032	0.357142857142857	1	0.666666666666667	0.65625	0.71875	0.774193548387097	0.733333333333333	0.6875	0.1875	0.272727272727273	0.28125	0.193548387096774	0.15625	0.258064516129032	0.181818181818182	0.193548387096774	0.258064516129032	0.606060606060606	0.193548387096774	0.3125	0.25	0.5625	0.296296296296296	0.28125	0.741935483870968
CHIANGRAI_MIEN	0.368421052631579	0.382352941176471	0.25	0.314285714285714	0.394736842105263	0.25	0.333333333333333	0.289473684210526	0.282051282051282	0.368421052631579	0.314285714285714	0.315789473684211	0.375	0.441176470588235	0.666666666666667	1	0.657894736842105	0.921052631578947	0.888888888888889	0.944444444444444	0.837837837837838	0.243243243243243	0.333333333333333	0.368421052631579	0.25	0.236842105263158	0.324324324324324	0.256410256410256	0.25	0.324324324324324	0.470588235294118	0.264705882352941	0.368421052631579	0.342105263157895	0.552631578947368	0.3125	0.342105263157895	0.787878787878788
DAPING_MIEN	0.358974358974359	0.393939393939394	0.354838709677419	0.314285714285714	0.358974358974359	0.290322580645161	0.358974358974359	0.307692307692308	0.333333333333333	0.435897435897436	0.285714285714286	0.358974358974359	0.354838709677419	0.454545454545455	0.65625	0.657894736842105	1	0.666666666666667	0.685714285714286	0.628571428571429	0.594594594594595	0.216216216216216	0.307692307692308	0.333333333333333	0.222222222222222	0.210526315789474	0.368421052631579	0.230769230769231	0.25	0.368421052631579	0.484848484848485	0.272727272727273	0.405405405405405	0.333333333333333	0.538461538461538	0.387096774193548	0.378378378378378	0.6875
DAPINGJIANG_MIEN	0.307692307692308	0.333333333333333	0.225806451612903	0.285714285714286	0.307692307692308	0.193548387096774	0.282051282051282	0.256410256410256	0.282051282051282	0.384615384615385	0.228571428571429	0.282051282051282	0.290322580645161	0.363636363636364	0.71875	0.921052631578947	0.666666666666667	1	0.771428571428571	0.828571428571429	0.810810810810811	0.216216216216216	0.282051282051282	0.333333333333333	0.222222222222222	0.184210526315789	0.263157894736842	0.205128205128205	0.222222222222222	0.289473684210526	0.484848484848485	0.212121212121212	0.324324324324324	0.282051282051282	0.512820512820513	0.258064516129032	0.297297297297297	0.75
HAININH_MIEN	0.4	0.387096774193548	0.310344827586207	0.3125	0.4	0.275862068965517	0.444444444444444	0.4	0.388888888888889	0.4	0.34375	0.314285714285714	0.333333333333333	0.4375	0.774193548387097	0.888888888888889	0.685714285714286	0.771428571428571	1	0.914285714285714	0.735294117647059	0.235294117647059	0.388888888888889	0.4	0.294117647058824	0.257142857142857	0.382352941176471	0.277777777777778	0.272727272727273	0.323529411764706	0.53125	0.290322580645161	0.371428571428571	0.314285714285714	0.628571428571429	0.344827586206897	0.342857142857143	0.833333333333333
TAIPAN_MIEN	0.314285714285714	0.354838709677419	0.206896551724138	0.25	0.371428571428571	0.172413793103448	0.333333333333333	0.285714285714286	0.277777777777778	0.371428571428571	0.25	0.257142857142857	0.344827586206897	0.375	0.733333333333333	0.944444444444444	0.628571428571429	0.828571428571429	0.914285714285714	1	0.764705882352941	0.176470588235294	0.277777777777778	0.342857142857143	0.212121212121212	0.171428571428571	0.294117647058824	0.194444444444444	0.181818181818182	0.264705882352941	0.451612903225806	0.225806451612903	0.285714285714286	0.285714285714286	0.542857142857143	0.3	0.285714285714286	0.8
YAO	0.27027027027027	0.28125	0.193548387096774	0.222222222222222	0.351351351351351	0.193548387096774	0.289473684210526	0.216216216216216	0.236842105263158	0.351351351351351	0.222222222222222	0.243243243243243	0.32258064516129	0.363636363636364	0.6875	0.837837837837838	0.594594594594595	0.810810810810811	0.735294117647059	0.764705882352941	1	0.243243243243243	0.342105263157895	0.324324324324324	0.2	0.135135135135135	0.222222222222222	0.157894736842105	0.166666666666667	0.222222222222222	0.46875	0.15625	0.305555555555556	0.243243243243243	0.405405405405405	0.2	0.25	0.65625
BUNU	0.351351351351351	0.34375	0.3125	0.361111111111111	0.378378378378378	0.3125	0.342105263157895	0.351351351351351	0.342105263157895	0.324324324324324	0.305555555555556	0.351351351351351	0.419354838709677	0.375	0.1875	0.243243243243243	0.216216216216216	0.216216216216216	0.235294117647059	0.176470588235294	0.243243243243243	1	0.763157894736842	0.648648648648649	0.428571428571429	0.27027027027027	0.388888888888889	0.289473684210526	0.27027027027027	0.472222222222222	0.1875	0.46875	0.527777777777778	0.378378378378378	0.189189189189189	0.4	0.5	0.272727272727273
DAHUA_BUNU	0.487179487179487	0.352941176470588	0.34375	0.444444444444444	0.538461538461538	0.34375	0.5	0.564102564102564	0.575	0.512820512820513	0.416666666666667	0.461538461538462	0.5625	0.5	0.272727272727273	0.333333333333333	0.307692307692308	0.282051282051282	0.388888888888889	0.277777777777778	0.342105263157895	0.763157894736842	1	0.923076923076923	0.72972972972973	0.282051282051282	0.421052631578947	0.3	0.297297297297297	0.5	0.235294117647059	0.382352941176471	0.5	0.512820512820513	0.282051282051282	0.40625	0.473684210526316	0.363636363636364
JINGCUN_BUNU	0.487179487179487	0.393939393939394	0.32258064516129	0.485714285714286	0.487179487179487	0.32258064516129	0.512820512820513	0.538461538461538	0.538461538461538	0.538461538461538	0.371428571428571	0.58974358974359	0.516129032258065	0.606060606060606	0.28125	0.368421052631579	0.333333333333333	0.333333333333333	0.4	0.342857142857143	0.324324324324324	0.648648648648649	0.923076923076923	1	0.777777777777778	0.315789473684211	0.473684210526316	0.333333333333333	0.305555555555556	0.631578947368421	0.242424242424242	0.484848484848485	0.540540540540541	0.641025641025641	0.358974358974359	0.548387096774194	0.540540540540541	0.375
NUMAO_BUNU	0.361111111111111	0.258064516129032	0.172413793103448	0.484848484848485	0.388888888888889	0.172413793103448	0.486486486486487	0.527777777777778	0.540540540540541	0.472222222222222	0.264705882352941	0.527777777777778	0.333333333333333	0.548387096774194	0.193548387096774	0.25	0.222222222222222	0.222222222222222	0.294117647058824	0.212121212121212	0.2	0.428571428571429	0.72972972972973	0.777777777777778	1	0.277777777777778	0.4	0.297297297297297	0.264705882352941	0.514285714285714	0.125	0.483870967741935	0.485714285714286	0.583333333333333	0.222222222222222	0.448275862068966	0.485714285714286	0.233333333333333
JIWEI_HMONG	0.263157894736842	0.333333333333333	0.258064516129032	0.457142857142857	0.263157894736842	0.225806451612903	0.282051282051282	0.289473684210526	0.282051282051282	0.342105263157895	0.2	0.447368421052632	0.290322580645161	0.393939393939394	0.15625	0.236842105263158	0.210526315789474	0.184210526315789	0.257142857142857	0.171428571428571	0.135135135135135	0.27027027027027	0.282051282051282	0.315789473684211	0.277777777777778	1	0.621621621621622	0.974358974358974	0.888888888888889	0.378378378378378	0.121212121212121	0.393939393939394	0.378378378378378	0.368421052631579	0.184210526315789	0.354838709677419	0.378378378378378	0.21875
LAYIPING_HMONG	0.421052631578947	0.40625	0.333333333333333	0.558823529411765	0.368421052631579	0.3	0.447368421052632	0.421052631578947	0.421052631578947	0.447368421052632	0.294117647058824	0.631578947368421	0.433333333333333	0.5625	0.258064516129032	0.324324324324324	0.368421052631579	0.263157894736842	0.382352941176471	0.294117647058824	0.222222222222222	0.388888888888889	0.421052631578947	0.473684210526316	0.4	0.621621621621622	1	0.631578947368421	0.657142857142857	0.594594594594595	0.25	0.625	0.583333333333333	0.552631578947368	0.342105263157895	0.566666666666667	0.583333333333333	0.354838709677419
WESTERN_XIANGXI_HMONG	0.307692307692308	0.352941176470588	0.3125	0.5	0.282051282051282	0.28125	0.3	0.307692307692308	0.3	0.358974358974359	0.25	0.461538461538462	0.3125	0.441176470588235	0.181818181818182	0.256410256410256	0.230769230769231	0.205128205128205	0.277777777777778	0.194444444444444	0.157894736842105	0.289473684210526	0.3	0.333333333333333	0.297297297297297	0.974358974358974	0.631578947368421	1	0.864864864864865	0.394736842105263	0.176470588235294	0.411764705882353	0.421052631578947	0.384615384615385	0.230769230769231	0.40625	0.421052631578947	0.242424242424242
XIANGXI_HMONG	0.277777777777778	0.354838709677419	0.290322580645161	0.5	0.305555555555556	0.258064516129032	0.243243243243243	0.25	0.243243243243243	0.333333333333333	0.228571428571429	0.416666666666667	0.333333333333333	0.387096774193548	0.193548387096774	0.25	0.25	0.222222222222222	0.272727272727273	0.181818181818182	0.166666666666667	0.27027027027027	0.297297297297297	0.305555555555556	0.264705882352941	0.888888888888889	0.657142857142857	0.864864864864865	1	0.361111111111111	0.193548387096774	0.387096774193548	0.371428571428571	0.333333333333333	0.222222222222222	0.344827586206897	0.371428571428571	0.25
DANANSHAN_HMONG	0.421052631578947	0.40625	0.3	0.485714285714286	0.421052631578947	0.3	0.421052631578947	0.421052631578947	0.421052631578947	0.552631578947368	0.323529411764706	0.631578947368421	0.433333333333333	0.625	0.258064516129032	0.324324324324324	0.368421052631579	0.289473684210526	0.323529411764706	0.264705882352941	0.222222222222222	0.472222222222222	0.5	0.631578947368421	0.514285714285714	0.378378378378378	0.594594594594595	0.394736842105263	0.361111111111111	1	0.25	0.90625	0.916666666666667	0.763157894736842	0.394736842105263	0.933333333333333	0.916666666666667	0.32258064516129
DONGSHAN_BIAO_MON	0.333333333333333	0.25	0.333333333333333	0.233333333333333	0.272727272727273	0.333333333333333	0.264705882352941	0.212121212121212	0.235294117647059	0.303030303030303	0.333333333333333	0.242424242424242	0.290322580645161	0.344827586206897	0.606060606060606	0.470588235294118	0.484848484848485	0.484848484848485	0.53125	0.451612903225806	0.46875	0.1875	0.235294117647059	0.242424242424242	0.125	0.121212121212121	0.25	0.176470588235294	0.193548387096774	0.25	1	0.1875	0.303030303030303	0.272727272727273	0.909090909090909	0.321428571428571	0.272727272727273	0.548387096774194
HMONG_DAW	0.393939393939394	0.352941176470588	0.28125	0.466666666666667	0.363636363636364	0.25	0.441176470588235	0.424242424242424	0.411764705882353	0.484848484848485	0.233333333333333	0.545454545454545	0.32258064516129	0.551724137931034	0.193548387096774	0.264705882352941	0.272727272727273	0.212121212121212	0.290322580645161	0.225806451612903	0.15625	0.46875	0.382352941176471	0.484848484848485	0.483870967741935	0.393939393939394	0.625	0.411764705882353	0.387096774193548	0.90625	0.1875	1	0.939393939393939	0.666666666666667	0.303030303030303	0.892857142857143	0.939393939393939	0.25
PHETCHABUN_HMONG	0.459459459459459	0.363636363636364	0.32258064516129	0.529411764705882	0.405405405405405	0.290322580645161	0.526315789473684	0.486486486486487	0.473684210526316	0.513513513513513	0.323529411764706	0.567567567567568	0.387096774193548	0.617647058823529	0.3125	0.368421052631579	0.405405405405405	0.324324324324324	0.371428571428571	0.285714285714286	0.305555555555556	0.527777777777778	0.5	0.540540540540541	0.485714285714286	0.378378378378378	0.583333333333333	0.421052631578947	0.371428571428571	0.916666666666667	0.303030303030303	0.939393939393939	1	0.702702702702703	0.405405405405405	0.9375	1	0.40625
SHIMENKAN_HMONG	0.435897435897436	0.363636363636364	0.290322580645161	0.457142857142857	0.461538461538462	0.290322580645161	0.41025641025641	0.435897435897436	0.435897435897436	0.538461538461538	0.314285714285714	0.615384615384615	0.516129032258065	0.636363636363636	0.25	0.342105263157895	0.333333333333333	0.282051282051282	0.314285714285714	0.285714285714286	0.243243243243243	0.378378378378378	0.512820512820513	0.641025641025641	0.583333333333333	0.368421052631579	0.552631578947368	0.384615384615385	0.333333333333333	0.763157894736842	0.272727272727273	0.666666666666667	0.702702702702703	1	0.384615384615385	0.645161290322581	0.702702702702703	0.34375
SHUANGLONG_MIEN	0.41025641025641	0.333333333333333	0.354838709677419	0.342857142857143	0.307692307692308	0.32258064516129	0.307692307692308	0.307692307692308	0.307692307692308	0.384615384615385	0.342857142857143	0.358974358974359	0.354838709677419	0.424242424242424	0.5625	0.552631578947368	0.538461538461538	0.512820512820513	0.628571428571429	0.542857142857143	0.405405405405405	0.189189189189189	0.282051282051282	0.358974358974359	0.222222222222222	0.184210526315789	0.342105263157895	0.230769230769231	0.222222222222222	0.394736842105263	0.909090909090909	0.303030303030303	0.405405405405405	0.384615384615385	1	0.419354838709677	0.405405405405405	0.5625
SUYONG_HMONG	0.483870967741935	0.392857142857143	0.384615384615385	0.5	0.419354838709677	0.346153846153846	0.5625	0.516129032258065	0.5	0.483870967741935	0.357142857142857	0.516129032258065	0.423076923076923	0.586206896551724	0.296296296296296	0.3125	0.387096774193548	0.258064516129032	0.344827586206897	0.3	0.2	0.4	0.40625	0.548387096774194	0.448275862068966	0.354838709677419	0.566666666666667	0.40625	0.344827586206897	0.933333333333333	0.321428571428571	0.892857142857143	0.9375	0.645161290322581	0.419354838709677	1	0.9375	0.37037037037037
TAK_HMONG	0.459459459459459	0.363636363636364	0.32258064516129	0.529411764705882	0.405405405405405	0.290322580645161	0.526315789473684	0.486486486486487	0.473684210526316	0.513513513513513	0.323529411764706	0.567567567567568	0.387096774193548	0.617647058823529	0.28125	0.342105263157895	0.378378378378378	0.297297297297297	0.342857142857143	0.285714285714286	0.25	0.5	0.473684210526316	0.540540540540541	0.485714285714286	0.378378378378378	0.583333333333333	0.421052631578947	0.371428571428571	0.916666666666667	0.272727272727273	0.939393939393939	1	0.702702702702703	0.405405405405405	0.9375	1	0.34375
HAINAN_KIM_MUN	0.375	0.3125	0.3125	0.290322580645161	0.34375	0.28125	0.363636363636364	0.3125	0.333333333333333	0.40625	0.290322580645161	0.3125	0.32258064516129	0.428571428571429	0.741935483870968	0.787878787878788	0.6875	0.75	0.833333333333333	0.8	0.65625	0.272727272727273	0.363636363636364	0.375	0.233333333333333	0.21875	0.354838709677419	0.242424242424242	0.25	0.32258064516129	0.548387096774194	0.25	0.40625	0.34375	0.5625	0.37037037037037	0.34375	1
