# Supplementary material for: A test of Generalized Bayesian dating: A new linguistic dating method
Source: PLoS One. 2020 Aug 12;15(8):e0236522. doi: 10.1371/journal.pone.0236522 (PMC7423060; doi:10.1371/journal.pone.0236522)
Supplement: S4 File — Files, including an R script, for producing glottochronology dates from the output of the automated cognate detection procedure. (ZIP) [file pone.0236522.s004.zip › S4 Supporting Information/cogn_perc_Inuit.txt]

"INUPIAQ"	"NORTHWEST_ALASKA_INUPIATUN"	"KANGIRYUARMIUTUN"	"INUKTITUT_EASTERN_CANADIAN"	"EAST_GREENLANDIC"	"WEST_GREENLANDIC"
"INUPIAQ"	1	0.973684210526316	0.864864864864865	0.852941176470588	0.526315789473684	0.815789473684211
"NORTHWEST_ALASKA_INUPIATUN"	0.973684210526316	1	0.897435897435897	0.833333333333333	0.55	0.825
"KANGIRYUARMIUTUN"	0.864864864864865	0.897435897435897	1	0.942857142857143	0.512820512820513	0.794871794871795
"INUKTITUT_EASTERN_CANADIAN"	0.852941176470588	0.833333333333333	0.942857142857143	1	0.472222222222222	0.777777777777778
"EAST_GREENLANDIC"	0.526315789473684	0.55	0.512820512820513	0.472222222222222	1	0.625
"WEST_GREENLANDIC"	0.815789473684211	0.825	0.794871794871795	0.777777777777778	0.625	1
