# Supplementary material for: A test of Generalized Bayesian dating: A new linguistic dating method
Source: PLoS One. 2020 Aug 12;15(8):e0236522. doi: 10.1371/journal.pone.0236522 (PMC7423060; doi:10.1371/journal.pone.0236522)
Supplement: S4 File — Files, including an R script, for producing glottochronology dates from the output of the automated cognate detection procedure. (ZIP) [file pone.0236522.s004.zip › S4 Supporting Information/cogn_perc_Iranian.txt]

SARIKOLI	NORTHERN_PASHTO	DIGOR_OSSETIAN	LARESTANI	TALYSH	KURDISH_KURMANJI	ZAZAKI	NATANZI	JUDEO_TAT_2	BALOCHI_EASTERN	EASTERN_FARSI	PARACHI	MUNJANI	VAFSI	WANECI	PERSIAN	YAZGULYAM	BAKHTIARI	SIVANDI	SOUTHERN_BALOCHI	SORKHEI	YAGHNOBI	GURANI	SHAHMIRZADI	TAJIK	GILAKI
SARIKOLI	1	0.3	0.5	0.527777777777778	0.55	0.5	0.5	0.65625	0.5	0.514285714285714	0.55	0.555555555555556	0.514285714285714	0.533333333333333	0.4	0.575	0.72972972972973	0.583333333333333	0.472222222222222	0.527777777777778	0.482758620689655	0.564102564102564	0.448275862068966	0.482758620689655	0.55	0.53125
NORTHERN_PASHTO	0.3	1	0.375	0.388888888888889	0.375	0.4	0.35	0.4375	0.4	0.371428571428571	0.425	0.5	0.371428571428571	0.433333333333333	0.714285714285714	0.35	0.378378378378378	0.333333333333333	0.527777777777778	0.416666666666667	0.379310344827586	0.358974358974359	0.448275862068966	0.344827586206897	0.425	0.40625
DIGOR_OSSETIAN	0.5	0.375	1	0.444444444444444	0.55	0.425	0.375	0.4375	0.425	0.342857142857143	0.425	0.444444444444444	0.4	0.566666666666667	0.314285714285714	0.4	0.648648648648649	0.361111111111111	0.388888888888889	0.361111111111111	0.379310344827586	0.487179487179487	0.413793103448276	0.413793103448276	0.45	0.3125
LARESTANI	0.527777777777778	0.388888888888889	0.444444444444444	1	0.694444444444444	0.555555555555556	0.5	0.862068965517241	0.75	0.548387096774194	0.777777777777778	0.606060606060606	0.4375	0.740740740740741	0.4375	0.833333333333333	0.571428571428571	0.75	0.696969696969697	0.606060606060606	0.777777777777778	0.628571428571429	0.538461538461538	0.851851851851852	0.805555555555556	0.827586206896552
TALYSH	0.55	0.375	0.55	0.694444444444444	1	0.55	0.575	0.6875	0.675	0.514285714285714	0.675	0.583333333333333	0.457142857142857	0.766666666666667	0.457142857142857	0.65	0.648648648648649	0.638888888888889	0.611111111111111	0.5	0.827586206896552	0.666666666666667	0.655172413793103	0.689655172413793	0.675	0.625
KURDISH_KURMANJI	0.5	0.4	0.425	0.555555555555556	0.55	1	0.675	0.65625	0.6	0.571428571428571	0.625	0.611111111111111	0.457142857142857	0.633333333333333	0.542857142857143	0.65	0.621621621621622	0.611111111111111	0.583333333333333	0.666666666666667	0.551724137931034	0.615384615384615	0.655172413793103	0.586206896551724	0.6	0.625
ZAZAKI	0.5	0.35	0.375	0.5	0.575	0.675	1	0.65625	0.55	0.657142857142857	0.675	0.694444444444444	0.514285714285714	0.566666666666667	0.428571428571429	0.65	0.567567567567568	0.666666666666667	0.583333333333333	0.583333333333333	0.586206896551724	0.615384615384615	0.724137931034483	0.551724137931034	0.65	0.625
NATANZI	0.65625	0.4375	0.4375	0.862068965517241	0.6875	0.65625	0.65625	1	0.75	0.655172413793103	0.8125	0.633333333333333	0.466666666666667	0.740740740740741	0.466666666666667	0.78125	0.655172413793103	0.724137931034483	0.633333333333333	0.633333333333333	0.851851851851852	0.741935483870968	0.652173913043478	0.851851851851852	0.8125	0.8125
JUDEO_TAT_2	0.5	0.4	0.425	0.75	0.675	0.6	0.55	0.75	1	0.542857142857143	0.8	0.611111111111111	0.514285714285714	0.766666666666667	0.485714285714286	0.7	0.567567567567568	0.694444444444444	0.611111111111111	0.583333333333333	0.724137931034483	0.564102564102564	0.620689655172414	0.758620689655172	0.8	0.71875
BALOCHI_EASTERN	0.514285714285714	0.371428571428571	0.342857142857143	0.548387096774194	0.514285714285714	0.571428571428571	0.657142857142857	0.655172413793103	0.542857142857143	1	0.685714285714286	0.5625	0.516129032258065	0.518518518518518	0.516129032258065	0.628571428571429	0.5625	0.580645161290323	0.5625	0.838709677419355	0.52	0.617647058823529	0.538461538461538	0.56	0.685714285714286	0.551724137931034
EASTERN_FARSI	0.55	0.425	0.425	0.777777777777778	0.675	0.625	0.675	0.8125	0.8	0.685714285714286	1	0.722222222222222	0.485714285714286	0.733333333333333	0.514285714285714	0.825	0.648648648648649	0.75	0.75	0.666666666666667	0.758620689655172	0.692307692307692	0.620689655172414	0.793103448275862	0.95	0.78125
PARACHI	0.555555555555556	0.5	0.444444444444444	0.606060606060606	0.583333333333333	0.611111111111111	0.694444444444444	0.633333333333333	0.611111111111111	0.5625	0.722222222222222	1	0.40625	0.607142857142857	0.5	0.638888888888889	0.647058823529412	0.65625	0.666666666666667	0.636363636363636	0.607142857142857	0.657142857142857	0.615384615384615	0.571428571428571	0.694444444444444	0.6
MUNJANI	0.514285714285714	0.371428571428571	0.4	0.4375	0.457142857142857	0.457142857142857	0.514285714285714	0.466666666666667	0.514285714285714	0.516129032258065	0.485714285714286	0.40625	1	0.444444444444444	0.485714285714286	0.457142857142857	0.5	0.515151515151515	0.4375	0.454545454545455	0.346153846153846	0.382352941176471	0.5	0.384615384615385	0.485714285714286	0.4
VAFSI	0.533333333333333	0.433333333333333	0.566666666666667	0.740740740740741	0.766666666666667	0.633333333333333	0.566666666666667	0.740740740740741	0.766666666666667	0.518518518518518	0.733333333333333	0.607142857142857	0.444444444444444	1	0.481481481481481	0.7	0.620689655172414	0.592592592592593	0.653846153846154	0.5	0.740740740740741	0.655172413793103	0.652173913043478	0.703703703703704	0.766666666666667	0.703703703703704
WANECI	0.4	0.714285714285714	0.314285714285714	0.4375	0.457142857142857	0.542857142857143	0.428571428571429	0.466666666666667	0.485714285714286	0.516129032258065	0.514285714285714	0.5	0.485714285714286	0.481481481481481	1	0.428571428571429	0.4375	0.454545454545455	0.5625	0.515151515151515	0.423076923076923	0.411764705882353	0.416666666666667	0.384615384615385	0.514285714285714	0.466666666666667
PERSIAN	0.575	0.35	0.4	0.833333333333333	0.65	0.65	0.65	0.78125	0.7	0.628571428571429	0.825	0.638888888888889	0.457142857142857	0.7	0.428571428571429	1	0.648648648648649	0.75	0.583333333333333	0.611111111111111	0.655172413793103	0.666666666666667	0.620689655172414	0.689655172413793	0.8	0.8125
YAZGULYAM	0.72972972972973	0.378378378378378	0.648648648648649	0.571428571428571	0.648648648648649	0.621621621621622	0.567567567567568	0.655172413793103	0.567567567567568	0.5625	0.648648648648649	0.647058823529412	0.5	0.620689655172414	0.4375	0.648648648648649	1	0.606060606060606	0.545454545454545	0.545454545454545	0.464285714285714	0.694444444444444	0.535714285714286	0.571428571428571	0.675675675675676	0.551724137931034
BAKHTIARI	0.583333333333333	0.333333333333333	0.361111111111111	0.75	0.638888888888889	0.611111111111111	0.666666666666667	0.724137931034483	0.694444444444444	0.580645161290323	0.75	0.65625	0.515151515151515	0.592592592592593	0.454545454545455	0.75	0.606060606060606	1	0.625	0.59375	0.653846153846154	0.685714285714286	0.6	0.653846153846154	0.722222222222222	0.655172413793103
SIVANDI	0.472222222222222	0.527777777777778	0.388888888888889	0.696969696969697	0.611111111111111	0.583333333333333	0.583333333333333	0.633333333333333	0.611111111111111	0.5625	0.75	0.666666666666667	0.4375	0.653846153846154	0.5625	0.583333333333333	0.545454545454545	0.625	1	0.558823529411765	0.692307692307692	0.542857142857143	0.576923076923077	0.653846153846154	0.694444444444444	0.666666666666667
SOUTHERN_BALOCHI	0.527777777777778	0.416666666666667	0.361111111111111	0.606060606060606	0.5	0.666666666666667	0.583333333333333	0.633333333333333	0.583333333333333	0.838709677419355	0.666666666666667	0.636363636363636	0.454545454545455	0.5	0.515151515151515	0.611111111111111	0.545454545454545	0.59375	0.558823529411765	1	0.461538461538462	0.571428571428571	0.5	0.538461538461538	0.694444444444444	0.533333333333333
SORKHEI	0.482758620689655	0.379310344827586	0.379310344827586	0.777777777777778	0.827586206896552	0.551724137931034	0.586206896551724	0.851851851851852	0.724137931034483	0.52	0.758620689655172	0.607142857142857	0.346153846153846	0.740740740740741	0.423076923076923	0.655172413793103	0.464285714285714	0.653846153846154	0.692307692307692	0.461538461538462	1	0.678571428571429	0.571428571428571	0.827586206896552	0.724137931034483	0.777777777777778
YAGHNOBI	0.564102564102564	0.358974358974359	0.487179487179487	0.628571428571429	0.666666666666667	0.615384615384615	0.615384615384615	0.741935483870968	0.564102564102564	0.617647058823529	0.692307692307692	0.657142857142857	0.382352941176471	0.655172413793103	0.411764705882353	0.666666666666667	0.694444444444444	0.685714285714286	0.542857142857143	0.571428571428571	0.678571428571429	1	0.535714285714286	0.678571428571429	0.666666666666667	0.580645161290323
GURANI	0.448275862068966	0.448275862068966	0.413793103448276	0.538461538461538	0.655172413793103	0.655172413793103	0.724137931034483	0.652173913043478	0.620689655172414	0.538461538461538	0.620689655172414	0.615384615384615	0.5	0.652173913043478	0.416666666666667	0.620689655172414	0.535714285714286	0.6	0.576923076923077	0.5	0.571428571428571	0.535714285714286	1	0.523809523809524	0.620689655172414	0.608695652173913
SHAHMIRZADI	0.482758620689655	0.344827586206897	0.413793103448276	0.851851851851852	0.689655172413793	0.586206896551724	0.551724137931034	0.851851851851852	0.758620689655172	0.56	0.793103448275862	0.571428571428571	0.384615384615385	0.703703703703704	0.384615384615385	0.689655172413793	0.571428571428571	0.653846153846154	0.653846153846154	0.538461538461538	0.827586206896552	0.678571428571429	0.523809523809524	1	0.793103448275862	0.777777777777778
TAJIK	0.55	0.425	0.45	0.805555555555556	0.675	0.6	0.65	0.8125	0.8	0.685714285714286	0.95	0.694444444444444	0.485714285714286	0.766666666666667	0.514285714285714	0.8	0.675675675675676	0.722222222222222	0.694444444444444	0.694444444444444	0.724137931034483	0.666666666666667	0.620689655172414	0.793103448275862	1	0.78125
GILAKI	0.53125	0.40625	0.3125	0.827586206896552	0.625	0.625	0.625	0.8125	0.71875	0.551724137931034	0.78125	0.6	0.4	0.703703703703704	0.466666666666667	0.8125	0.551724137931034	0.655172413793103	0.666666666666667	0.533333333333333	0.777777777777778	0.580645161290323	0.608695652173913	0.777777777777778	0.78125	1
