# Supplementary material for: A test of Generalized Bayesian dating: A new linguistic dating method
Source: PLoS One. 2020 Aug 12;15(8):e0236522. doi: 10.1371/journal.pone.0236522 (PMC7423060; doi:10.1371/journal.pone.0236522)
Supplement: S4 File — Files, including an R script, for producing glottochronology dates from the output of the automated cognate detection procedure. (ZIP) [file pone.0236522.s004.zip › S4 Supporting Information/cogn_perc_Malagasy.txt]

BUSHI	MALAGASY_AMBOSITRA	MALAGASY_ANTAISAKA	MALAGASY_ANTAMBAHOAKA	MALAGASY_ANTANKARANA	MALAGASY_ANATANKARANA_AMBILOBE	MALAGASY_ANATANKARANA_ANTALAHA	MALAGASY_ANATANKARANA_VOHEMAR	MALAGASY_BARA	MALAGASY_BARA_BETROKA	MALAGASY_BETSIMISARAKA	MALAGASY_FIANARANTSOA	MALAGASY_MAHAFALY	MALAGASY_MASIKORO_MIARY	MALAGASY_MERINA	MALAGASY_NORTHERN_BETSIMISARAKA_FENOARIVO_EAST	MALAGASY_PLATEAU_BETSILEO_FIANARANTSOA	MALAGASY_PLATEAU_MERINA_ANTANANARIVO	MALAGASY_PLATEAU_SIHANAKA_AMBATONDRAZAKA	MALAGASY_SAKALAVA_1	MALAGASY_SAKALAVA_2	MALAGASY_SAKALAVA_AMBANJA	MALAGASY_SAKALAVA_MAINTIRANO	MALAGASY_SAKALAVA_MAJUNGA	MALAGASY_SAKALAVA_MORONDAVA	MALAGASY_SAKALAVA_VEZO_TOLIARA	MALAGASY_SIHANAKA	MALAGASY_SOUTHERN_BETSIMISARAKA_ANTAIMORO_MANAKARA	MALAGASY_SOUTHERN_BETSIMISARAKA_ANTAISAKA_VANGAINDRANO	MALAGASY_SOUTHERN_BETSIMISARAKA_ANTAMBOHOAKA_MANANJARY	MALAGASY_SOUTHERN_BETSIMISARAKA_MAHANORO	MALAGASY_SOUTHERN_BETSIMISARAKA_ZAFISIRO_FARAFANGANA	MALAGASY_TAIMORO	MALAGASY_TANDROY_1	MALAGASY_TANDROY_2	MALAGASY_TANOSY_TOLAGNARO	MALAGASY_TSIMIHETY	MALAGASY_TSIMIHETY_MANDRITSARA	MALAGASY_VEZO	MALAGASY_ZAFISORO	SAMIHIM	MALAGASY_TANDROY_MAHAFALY_AMBOVOMBE	MALAGASY_TANDROY_MAHAFALY_AMPANIHY	PAKU
BUSHI	1	0.692307692307692	0.703703703703704	0.785714285714286	0.884615384615385	0.96	0.88	0.88	0.703703703703704	0.68	0.769230769230769	0.703703703703704	0.703703703703704	0.72	0.678571428571429	0.84	0.76	0.76	0.84	0.653846153846154	0.592592592592593	0.92	0.72	0.8	0.68	0.72	0.75	0.76	0.72	0.84	0.76	0.72	0.769230769230769	0.777777777777778	0.592592592592593	0.8	0.888888888888889	0.92	0.592592592592593	0.740740740740741	0.615384615384615	0.48	0.68	0.653846153846154
MALAGASY_AMBOSITRA	0.692307692307692	1	0.842105263157895	0.815789473684211	0.810810810810811	0.735294117647059	0.794117647058823	0.735294117647059	0.868421052631579	0.764705882352941	0.833333333333333	0.947368421052632	0.657894736842105	0.705882352941177	1	0.794117647058823	0.911764705882353	0.970588235294118	0.794117647058823	0.666666666666667	0.594594594594595	0.705882352941177	0.735294117647059	0.764705882352941	0.764705882352941	0.735294117647059	0.921052631578947	0.848484848484849	0.852941176470588	0.823529411764706	0.735294117647059	0.764705882352941	0.756756756756757	0.736842105263158	0.605263157894737	0.852941176470588	0.756756756756757	0.764705882352941	0.710526315789474	0.789473684210526	0.583333333333333	0.647058823529412	0.764705882352941	0.555555555555556
MALAGASY_ANTAISAKA	0.703703703703704	0.842105263157895	1	0.82051282051282	0.736842105263158	0.685714285714286	0.742857142857143	0.685714285714286	0.846153846153846	0.828571428571429	0.837837837837838	0.846153846153846	0.692307692307692	0.771428571428571	0.846153846153846	0.828571428571429	0.8	0.828571428571429	0.742857142857143	0.756756756756757	0.657894736842105	0.685714285714286	0.8	0.742857142857143	0.857142857142857	0.8	0.82051282051282	0.911764705882353	0.914285714285714	0.828571428571429	0.771428571428571	0.857142857142857	0.868421052631579	0.769230769230769	0.666666666666667	0.828571428571429	0.684210526315789	0.714285714285714	0.743589743589744	0.948717948717949	0.621621621621622	0.685714285714286	0.771428571428571	0.594594594594595
MALAGASY_ANTAMBAHOAKA	0.785714285714286	0.815789473684211	0.82051282051282	1	0.894736842105263	0.777777777777778	0.833333333333333	0.805555555555556	0.82051282051282	0.722222222222222	0.947368421052632	0.82051282051282	0.717948717948718	0.722222222222222	0.8	0.944444444444444	0.805555555555556	0.805555555555556	0.805555555555556	0.684210526315789	0.58974358974359	0.75	0.75	0.777777777777778	0.805555555555556	0.75	0.85	0.857142857142857	0.805555555555556	0.888888888888889	0.888888888888889	0.833333333333333	0.894736842105263	0.743589743589744	0.615384615384615	0.805555555555556	0.82051282051282	0.805555555555556	0.717948717948718	0.846153846153846	0.657894736842105	0.583333333333333	0.666666666666667	0.605263157894737
MALAGASY_ANTANKARANA	0.884615384615385	0.810810810810811	0.736842105263158	0.894736842105263	1	0.941176470588235	0.941176470588235	0.970588235294118	0.763157894736842	0.735294117647059	0.861111111111111	0.789473684210526	0.710526315789474	0.764705882352941	0.815789473684211	0.852941176470588	0.794117647058823	0.823529411764706	0.852941176470588	0.702702702702703	0.648648648648649	0.911764705882353	0.735294117647059	0.882352941176471	0.735294117647059	0.764705882352941	0.868421052631579	0.787878787878788	0.764705882352941	0.852941176470588	0.764705882352941	0.735294117647059	0.783783783783784	0.736842105263158	0.578947368421053	0.852941176470588	0.921052631578947	0.941176470588235	0.657894736842105	0.736842105263158	0.583333333333333	0.588235294117647	0.705882352941177	0.555555555555556
MALAGASY_ANATANKARANA_AMBILOBE	0.96	0.735294117647059	0.685714285714286	0.777777777777778	0.941176470588235	1	0.888888888888889	0.888888888888889	0.714285714285714	0.694444444444444	0.764705882352941	0.714285714285714	0.742857142857143	0.722222222222222	0.722222222222222	0.805555555555556	0.75	0.75	0.777777777777778	0.705882352941177	0.657142857142857	0.916666666666667	0.722222222222222	0.861111111111111	0.722222222222222	0.722222222222222	0.777777777777778	0.742857142857143	0.722222222222222	0.805555555555556	0.722222222222222	0.694444444444444	0.764705882352941	0.714285714285714	0.571428571428571	0.805555555555556	0.885714285714286	0.916666666666667	0.657142857142857	0.685714285714286	0.527777777777778	0.583333333333333	0.694444444444444	0.5
MALAGASY_ANATANKARANA_ANTALAHA	0.88	0.794117647058823	0.742857142857143	0.833333333333333	0.941176470588235	0.888888888888889	1	0.888888888888889	0.771428571428571	0.777777777777778	0.852941176470588	0.771428571428571	0.742857142857143	0.75	0.777777777777778	0.888888888888889	0.833333333333333	0.805555555555556	0.833333333333333	0.735294117647059	0.657142857142857	0.861111111111111	0.75	0.833333333333333	0.75	0.777777777777778	0.861111111111111	0.828571428571429	0.805555555555556	0.888888888888889	0.777777777777778	0.777777777777778	0.823529411764706	0.771428571428571	0.6	0.888888888888889	0.914285714285714	0.972222222222222	0.714285714285714	0.742857142857143	0.583333333333333	0.638888888888889	0.75	0.555555555555556
MALAGASY_ANATANKARANA_VOHEMAR	0.88	0.735294117647059	0.685714285714286	0.805555555555556	0.970588235294118	0.888888888888889	0.888888888888889	1	0.714285714285714	0.75	0.764705882352941	0.714285714285714	0.685714285714286	0.694444444444444	0.722222222222222	0.777777777777778	0.75	0.75	0.833333333333333	0.676470588235294	0.6	0.861111111111111	0.75	0.833333333333333	0.666666666666667	0.694444444444444	0.777777777777778	0.742857142857143	0.722222222222222	0.805555555555556	0.75	0.694444444444444	0.764705882352941	0.714285714285714	0.542857142857143	0.805555555555556	0.885714285714286	0.916666666666667	0.657142857142857	0.685714285714286	0.555555555555556	0.555555555555556	0.666666666666667	0.527777777777778
MALAGASY_BARA	0.703703703703704	0.868421052631579	0.846153846153846	0.82051282051282	0.763157894736842	0.714285714285714	0.771428571428571	0.714285714285714	1	0.857142857142857	0.783783783783784	0.897435897435897	0.769230769230769	0.8	0.871794871794872	0.8	0.885714285714286	0.857142857142857	0.714285714285714	0.783783783783784	0.684210526315789	0.685714285714286	0.828571428571429	0.771428571428571	0.8	0.828571428571429	0.82051282051282	0.852941176470588	0.942857142857143	0.771428571428571	0.742857142857143	0.828571428571429	0.763157894736842	0.846153846153846	0.666666666666667	0.885714285714286	0.710526315789474	0.742857142857143	0.82051282051282	0.794871794871795	0.594594594594595	0.657142857142857	0.771428571428571	0.540540540540541
MALAGASY_BARA_BETROKA	0.68	0.764705882352941	0.828571428571429	0.722222222222222	0.735294117647059	0.694444444444444	0.777777777777778	0.75	0.857142857142857	1	0.676470588235294	0.8	0.742857142857143	0.805555555555556	0.75	0.722222222222222	0.805555555555556	0.722222222222222	0.722222222222222	0.794117647058823	0.685714285714286	0.666666666666667	0.833333333333333	0.722222222222222	0.75	0.833333333333333	0.722222222222222	0.828571428571429	0.916666666666667	0.75	0.722222222222222	0.805555555555556	0.764705882352941	0.828571428571429	0.657142857142857	0.861111111111111	0.685714285714286	0.75	0.771428571428571	0.771428571428571	0.583333333333333	0.694444444444444	0.805555555555556	0.527777777777778
MALAGASY_BETSIMISARAKA	0.769230769230769	0.833333333333333	0.837837837837838	0.947368421052632	0.861111111111111	0.764705882352941	0.852941176470588	0.764705882352941	0.783783783783784	0.676470588235294	1	0.810810810810811	0.702702702702703	0.705882352941177	0.815789473684211	0.970588235294118	0.764705882352941	0.823529411764706	0.823529411764706	0.666666666666667	0.567567567567568	0.735294117647059	0.735294117647059	0.764705882352941	0.823529411764706	0.735294117647059	0.894736842105263	0.848484848484849	0.764705882352941	0.882352941176471	0.852941176470588	0.794117647058823	0.888888888888889	0.702702702702703	0.594594594594595	0.794117647058823	0.810810810810811	0.823529411764706	0.702702702702703	0.837837837837838	0.666666666666667	0.588235294117647	0.676470588235294	0.611111111111111
MALAGASY_FIANARANTSOA	0.703703703703704	0.947368421052632	0.846153846153846	0.82051282051282	0.789473684210526	0.714285714285714	0.771428571428571	0.714285714285714	0.897435897435897	0.8	0.810810810810811	1	0.666666666666667	0.742857142857143	0.974358974358974	0.771428571428571	0.914285714285714	0.914285714285714	0.771428571428571	0.702702702702703	0.631578947368421	0.685714285714286	0.771428571428571	0.742857142857143	0.742857142857143	0.771428571428571	0.897435897435897	0.823529411764706	0.885714285714286	0.8	0.714285714285714	0.8	0.789473684210526	0.743589743589744	0.615384615384615	0.828571428571429	0.736842105263158	0.742857142857143	0.717948717948718	0.82051282051282	0.567567567567568	0.6	0.714285714285714	0.540540540540541
MALAGASY_MAHAFALY	0.703703703703704	0.657894736842105	0.692307692307692	0.717948717948718	0.710526315789474	0.742857142857143	0.742857142857143	0.685714285714286	0.769230769230769	0.742857142857143	0.702702702702703	0.666666666666667	1	0.857142857142857	0.641025641025641	0.714285714285714	0.714285714285714	0.685714285714286	0.685714285714286	0.810810810810811	0.684210526315789	0.714285714285714	0.771428571428571	0.685714285714286	0.771428571428571	0.885714285714286	0.666666666666667	0.676470588235294	0.771428571428571	0.714285714285714	0.657142857142857	0.714285714285714	0.710526315789474	0.871794871794872	0.743589743589744	0.771428571428571	0.657894736842105	0.714285714285714	0.846153846153846	0.692307692307692	0.486486486486487	0.714285714285714	0.8	0.432432432432432
MALAGASY_MASIKORO_MIARY	0.72	0.705882352941177	0.771428571428571	0.722222222222222	0.764705882352941	0.722222222222222	0.75	0.694444444444444	0.8	0.805555555555556	0.705882352941177	0.742857142857143	0.857142857142857	1	0.722222222222222	0.722222222222222	0.777777777777778	0.75	0.666666666666667	0.970588235294118	0.8	0.75	0.861111111111111	0.75	0.833333333333333	0.972222222222222	0.75	0.742857142857143	0.833333333333333	0.722222222222222	0.666666666666667	0.722222222222222	0.764705882352941	0.828571428571429	0.685714285714286	0.833333333333333	0.714285714285714	0.75	0.828571428571429	0.714285714285714	0.5	0.694444444444444	0.777777777777778	0.444444444444444
MALAGASY_MERINA	0.678571428571429	1	0.846153846153846	0.8	0.815789473684211	0.722222222222222	0.777777777777778	0.722222222222222	0.871794871794872	0.75	0.815789473684211	0.974358974358974	0.641025641025641	0.722222222222222	1	0.777777777777778	0.888888888888889	0.972222222222222	0.777777777777778	0.684210526315789	0.615384615384615	0.694444444444444	0.722222222222222	0.777777777777778	0.777777777777778	0.75	0.925	0.828571428571429	0.833333333333333	0.805555555555556	0.722222222222222	0.75	0.763157894736842	0.717948717948718	0.58974358974359	0.833333333333333	0.743589743589744	0.75	0.692307692307692	0.794871794871795	0.578947368421053	0.611111111111111	0.722222222222222	0.552631578947368
MALAGASY_NORTHERN_BETSIMISARAKA_FENOARIVO_EAST	0.84	0.794117647058823	0.828571428571429	0.944444444444444	0.852941176470588	0.805555555555556	0.888888888888889	0.777777777777778	0.8	0.722222222222222	0.970588235294118	0.771428571428571	0.714285714285714	0.722222222222222	0.777777777777778	1	0.805555555555556	0.805555555555556	0.805555555555556	0.705882352941177	0.6	0.777777777777778	0.75	0.805555555555556	0.833333333333333	0.75	0.861111111111111	0.885714285714286	0.805555555555556	0.916666666666667	0.888888888888889	0.833333333333333	0.911764705882353	0.742857142857143	0.6	0.833333333333333	0.828571428571429	0.861111111111111	0.742857142857143	0.828571428571429	0.666666666666667	0.611111111111111	0.694444444444444	0.611111111111111
MALAGASY_PLATEAU_BETSILEO_FIANARANTSOA	0.76	0.911764705882353	0.8	0.805555555555556	0.794117647058823	0.75	0.833333333333333	0.75	0.885714285714286	0.805555555555556	0.764705882352941	0.914285714285714	0.714285714285714	0.777777777777778	0.888888888888889	0.805555555555556	1	0.916666666666667	0.75	0.764705882352941	0.685714285714286	0.722222222222222	0.833333333333333	0.777777777777778	0.777777777777778	0.805555555555556	0.861111111111111	0.828571428571429	0.888888888888889	0.861111111111111	0.75	0.805555555555556	0.823529411764706	0.8	0.628571428571429	0.888888888888889	0.742857142857143	0.805555555555556	0.8	0.771428571428571	0.555555555555556	0.611111111111111	0.722222222222222	0.527777777777778
MALAGASY_PLATEAU_MERINA_ANTANANARIVO	0.76	0.970588235294118	0.828571428571429	0.805555555555556	0.823529411764706	0.75	0.805555555555556	0.75	0.857142857142857	0.722222222222222	0.823529411764706	0.914285714285714	0.685714285714286	0.75	0.972222222222222	0.805555555555556	0.916666666666667	1	0.805555555555556	0.735294117647059	0.657142857142857	0.722222222222222	0.75	0.805555555555556	0.805555555555556	0.777777777777778	0.944444444444444	0.8	0.805555555555556	0.833333333333333	0.75	0.722222222222222	0.823529411764706	0.771428571428571	0.628571428571429	0.861111111111111	0.771428571428571	0.777777777777778	0.771428571428571	0.771428571428571	0.583333333333333	0.583333333333333	0.694444444444444	0.555555555555556
MALAGASY_PLATEAU_SIHANAKA_AMBATONDRAZAKA	0.84	0.794117647058823	0.742857142857143	0.805555555555556	0.852941176470588	0.777777777777778	0.833333333333333	0.833333333333333	0.714285714285714	0.722222222222222	0.823529411764706	0.771428571428571	0.685714285714286	0.666666666666667	0.777777777777778	0.805555555555556	0.75	0.805555555555556	1	0.676470588235294	0.6	0.805555555555556	0.666666666666667	0.722222222222222	0.666666666666667	0.694444444444444	0.833333333333333	0.714285714285714	0.694444444444444	0.805555555555556	0.777777777777778	0.666666666666667	0.794117647058823	0.714285714285714	0.571428571428571	0.777777777777778	0.8	0.805555555555556	0.657142857142857	0.742857142857143	0.527777777777778	0.527777777777778	0.638888888888889	0.527777777777778
MALAGASY_SAKALAVA_1	0.653846153846154	0.666666666666667	0.756756756756757	0.684210526315789	0.702702702702703	0.705882352941177	0.735294117647059	0.676470588235294	0.783783783783784	0.794117647058823	0.666666666666667	0.702702702702703	0.810810810810811	0.970588235294118	0.684210526315789	0.705882352941177	0.764705882352941	0.735294117647059	0.676470588235294	1	0.868421052631579	0.764705882352941	0.852941176470588	0.735294117647059	0.823529411764706	0.970588235294118	0.710526315789474	0.727272727272727	0.823529411764706	0.705882352941177	0.647058823529412	0.705882352941177	0.694444444444444	0.783783783783784	0.648648648648649	0.823529411764706	0.631578947368421	0.735294117647059	0.810810810810811	0.702702702702703	0.444444444444444	0.676470588235294	0.764705882352941	0.416666666666667
MALAGASY_SAKALAVA_2	0.592592592592593	0.594594594594595	0.657894736842105	0.58974358974359	0.648648648648649	0.657142857142857	0.657142857142857	0.6	0.684210526315789	0.685714285714286	0.567567567567568	0.631578947368421	0.684210526315789	0.8	0.615384615384615	0.6	0.685714285714286	0.657142857142857	0.6	0.868421052631579	1	0.628571428571429	0.742857142857143	0.657142857142857	0.771428571428571	0.8	0.641025641025641	0.617647058823529	0.714285714285714	0.628571428571429	0.571428571428571	0.6	0.594594594594595	0.684210526315789	0.578947368421053	0.714285714285714	0.578947368421053	0.657142857142857	0.736842105263158	0.605263157894737	0.351351351351351	0.6	0.714285714285714	0.351351351351351
MALAGASY_SAKALAVA_AMBANJA	0.92	0.705882352941177	0.685714285714286	0.75	0.911764705882353	0.916666666666667	0.861111111111111	0.861111111111111	0.685714285714286	0.666666666666667	0.735294117647059	0.685714285714286	0.714285714285714	0.75	0.694444444444444	0.777777777777778	0.722222222222222	0.722222222222222	0.805555555555556	0.764705882352941	0.628571428571429	1	0.694444444444444	0.833333333333333	0.666666666666667	0.75	0.75	0.714285714285714	0.694444444444444	0.777777777777778	0.694444444444444	0.666666666666667	0.735294117647059	0.685714285714286	0.542857142857143	0.777777777777778	0.857142857142857	0.888888888888889	0.628571428571429	0.685714285714286	0.5	0.555555555555556	0.638888888888889	0.5
MALAGASY_SAKALAVA_MAINTIRANO	0.72	0.735294117647059	0.8	0.75	0.735294117647059	0.722222222222222	0.75	0.75	0.828571428571429	0.833333333333333	0.735294117647059	0.771428571428571	0.771428571428571	0.861111111111111	0.722222222222222	0.75	0.833333333333333	0.75	0.666666666666667	0.852941176470588	0.742857142857143	0.694444444444444	1	0.777777777777778	0.833333333333333	0.861111111111111	0.75	0.8	0.888888888888889	0.777777777777778	0.722222222222222	0.777777777777778	0.794117647058823	0.8	0.628571428571429	0.833333333333333	0.685714285714286	0.777777777777778	0.857142857142857	0.742857142857143	0.527777777777778	0.666666666666667	0.777777777777778	0.472222222222222
MALAGASY_SAKALAVA_MAJUNGA	0.8	0.764705882352941	0.742857142857143	0.777777777777778	0.882352941176471	0.861111111111111	0.833333333333333	0.833333333333333	0.771428571428571	0.722222222222222	0.764705882352941	0.742857142857143	0.685714285714286	0.75	0.777777777777778	0.805555555555556	0.777777777777778	0.805555555555556	0.722222222222222	0.735294117647059	0.657142857142857	0.833333333333333	0.777777777777778	1	0.777777777777778	0.75	0.805555555555556	0.742857142857143	0.777777777777778	0.805555555555556	0.75	0.722222222222222	0.764705882352941	0.714285714285714	0.542857142857143	0.805555555555556	0.8	0.861111111111111	0.714285714285714	0.714285714285714	0.583333333333333	0.555555555555556	0.666666666666667	0.555555555555556
MALAGASY_SAKALAVA_MORONDAVA	0.68	0.764705882352941	0.857142857142857	0.805555555555556	0.735294117647059	0.722222222222222	0.75	0.666666666666667	0.8	0.75	0.823529411764706	0.742857142857143	0.771428571428571	0.833333333333333	0.777777777777778	0.833333333333333	0.777777777777778	0.805555555555556	0.666666666666667	0.823529411764706	0.771428571428571	0.666666666666667	0.833333333333333	0.777777777777778	1	0.861111111111111	0.805555555555556	0.857142857142857	0.833333333333333	0.833333333333333	0.777777777777778	0.777777777777778	0.823529411764706	0.771428571428571	0.657142857142857	0.833333333333333	0.685714285714286	0.722222222222222	0.828571428571429	0.771428571428571	0.611111111111111	0.722222222222222	0.833333333333333	0.555555555555556
MALAGASY_SAKALAVA_VEZO_TOLIARA	0.72	0.735294117647059	0.8	0.75	0.764705882352941	0.722222222222222	0.777777777777778	0.694444444444444	0.828571428571429	0.833333333333333	0.735294117647059	0.771428571428571	0.885714285714286	0.972222222222222	0.75	0.75	0.805555555555556	0.777777777777778	0.694444444444444	0.970588235294118	0.8	0.75	0.861111111111111	0.75	0.861111111111111	1	0.777777777777778	0.771428571428571	0.861111111111111	0.75	0.694444444444444	0.75	0.794117647058823	0.857142857142857	0.714285714285714	0.861111111111111	0.714285714285714	0.75	0.857142857142857	0.742857142857143	0.527777777777778	0.722222222222222	0.805555555555556	0.472222222222222
MALAGASY_SIHANAKA	0.75	0.921052631578947	0.82051282051282	0.85	0.868421052631579	0.777777777777778	0.861111111111111	0.777777777777778	0.82051282051282	0.722222222222222	0.894736842105263	0.897435897435897	0.666666666666667	0.75	0.925	0.861111111111111	0.861111111111111	0.944444444444444	0.833333333333333	0.710526315789474	0.641025641025641	0.75	0.75	0.805555555555556	0.805555555555556	0.777777777777778	1	0.828571428571429	0.805555555555556	0.861111111111111	0.75	0.722222222222222	0.815789473684211	0.743589743589744	0.615384615384615	0.833333333333333	0.82051282051282	0.833333333333333	0.717948717948718	0.769230769230769	0.552631578947368	0.583333333333333	0.694444444444444	0.526315789473684
MALAGASY_SOUTHERN_BETSIMISARAKA_ANTAIMORO_MANAKARA	0.76	0.848484848484849	0.911764705882353	0.857142857142857	0.787878787878788	0.742857142857143	0.828571428571429	0.742857142857143	0.852941176470588	0.828571428571429	0.848484848484849	0.823529411764706	0.676470588235294	0.742857142857143	0.828571428571429	0.885714285714286	0.828571428571429	0.8	0.714285714285714	0.727272727272727	0.617647058823529	0.714285714285714	0.8	0.742857142857143	0.857142857142857	0.771428571428571	0.828571428571429	1	0.914285714285714	0.914285714285714	0.8	0.885714285714286	0.878787878787879	0.764705882352941	0.617647058823529	0.857142857142857	0.735294117647059	0.8	0.764705882352941	0.852941176470588	0.657142857142857	0.714285714285714	0.8	0.628571428571429
MALAGASY_SOUTHERN_BETSIMISARAKA_ANTAISAKA_VANGAINDRANO	0.72	0.852941176470588	0.914285714285714	0.805555555555556	0.764705882352941	0.722222222222222	0.805555555555556	0.722222222222222	0.942857142857143	0.916666666666667	0.764705882352941	0.885714285714286	0.771428571428571	0.833333333333333	0.833333333333333	0.805555555555556	0.888888888888889	0.805555555555556	0.694444444444444	0.823529411764706	0.714285714285714	0.694444444444444	0.888888888888889	0.777777777777778	0.833333333333333	0.861111111111111	0.805555555555556	0.914285714285714	1	0.833333333333333	0.75	0.888888888888889	0.852941176470588	0.857142857142857	0.685714285714286	0.888888888888889	0.714285714285714	0.777777777777778	0.857142857142857	0.857142857142857	0.611111111111111	0.722222222222222	0.833333333333333	0.555555555555556
MALAGASY_SOUTHERN_BETSIMISARAKA_ANTAMBOHOAKA_MANANJARY	0.84	0.823529411764706	0.828571428571429	0.888888888888889	0.852941176470588	0.805555555555556	0.888888888888889	0.805555555555556	0.771428571428571	0.75	0.882352941176471	0.8	0.714285714285714	0.722222222222222	0.805555555555556	0.916666666666667	0.861111111111111	0.833333333333333	0.805555555555556	0.705882352941177	0.628571428571429	0.777777777777778	0.777777777777778	0.805555555555556	0.833333333333333	0.75	0.861111111111111	0.914285714285714	0.833333333333333	1	0.833333333333333	0.861111111111111	0.911764705882353	0.742857142857143	0.6	0.833333333333333	0.8	0.861111111111111	0.742857142857143	0.828571428571429	0.638888888888889	0.638888888888889	0.722222222222222	0.611111111111111
MALAGASY_SOUTHERN_BETSIMISARAKA_MAHANORO	0.76	0.735294117647059	0.771428571428571	0.888888888888889	0.764705882352941	0.722222222222222	0.777777777777778	0.75	0.742857142857143	0.722222222222222	0.852941176470588	0.714285714285714	0.657142857142857	0.666666666666667	0.722222222222222	0.888888888888889	0.75	0.75	0.777777777777778	0.647058823529412	0.571428571428571	0.694444444444444	0.722222222222222	0.75	0.777777777777778	0.694444444444444	0.75	0.8	0.75	0.833333333333333	1	0.777777777777778	0.823529411764706	0.685714285714286	0.542857142857143	0.777777777777778	0.714285714285714	0.75	0.685714285714286	0.771428571428571	0.611111111111111	0.555555555555556	0.638888888888889	0.555555555555556
MALAGASY_SOUTHERN_BETSIMISARAKA_ZAFISIRO_FARAFANGANA	0.72	0.764705882352941	0.857142857142857	0.833333333333333	0.735294117647059	0.694444444444444	0.777777777777778	0.694444444444444	0.828571428571429	0.805555555555556	0.794117647058823	0.8	0.714285714285714	0.722222222222222	0.75	0.833333333333333	0.805555555555556	0.722222222222222	0.666666666666667	0.705882352941177	0.6	0.666666666666667	0.777777777777778	0.722222222222222	0.777777777777778	0.75	0.722222222222222	0.885714285714286	0.888888888888889	0.861111111111111	0.777777777777778	1	0.882352941176471	0.742857142857143	0.628571428571429	0.777777777777778	0.685714285714286	0.75	0.742857142857143	0.914285714285714	0.666666666666667	0.666666666666667	0.722222222222222	0.611111111111111
MALAGASY_TAIMORO	0.769230769230769	0.756756756756757	0.868421052631579	0.894736842105263	0.783783783783784	0.764705882352941	0.823529411764706	0.764705882352941	0.763157894736842	0.764705882352941	0.888888888888889	0.789473684210526	0.710526315789474	0.764705882352941	0.763157894736842	0.911764705882353	0.823529411764706	0.823529411764706	0.794117647058823	0.694444444444444	0.594594594594595	0.735294117647059	0.794117647058823	0.764705882352941	0.823529411764706	0.794117647058823	0.815789473684211	0.878787878787879	0.852941176470588	0.911764705882353	0.823529411764706	0.882352941176471	1	0.736842105263158	0.631578947368421	0.794117647058823	0.72972972972973	0.794117647058823	0.736842105263158	0.894736842105263	0.611111111111111	0.588235294117647	0.676470588235294	0.555555555555556
MALAGASY_TANDROY_1	0.777777777777778	0.736842105263158	0.769230769230769	0.743589743589744	0.736842105263158	0.714285714285714	0.771428571428571	0.714285714285714	0.846153846153846	0.828571428571429	0.702702702702703	0.743589743589744	0.871794871794872	0.828571428571429	0.717948717948718	0.742857142857143	0.8	0.771428571428571	0.714285714285714	0.783783783783784	0.684210526315789	0.685714285714286	0.8	0.714285714285714	0.771428571428571	0.857142857142857	0.743589743589744	0.764705882352941	0.857142857142857	0.742857142857143	0.685714285714286	0.742857142857143	0.736842105263158	1	0.82051282051282	0.857142857142857	0.684210526315789	0.742857142857143	0.871794871794872	0.717948717948718	0.540540540540541	0.685714285714286	0.857142857142857	0.486486486486487
MALAGASY_TANDROY_2	0.592592592592593	0.605263157894737	0.666666666666667	0.615384615384615	0.578947368421053	0.571428571428571	0.6	0.542857142857143	0.666666666666667	0.657142857142857	0.594594594594595	0.615384615384615	0.743589743589744	0.685714285714286	0.58974358974359	0.6	0.628571428571429	0.628571428571429	0.571428571428571	0.648648648648649	0.578947368421053	0.542857142857143	0.628571428571429	0.542857142857143	0.657142857142857	0.714285714285714	0.615384615384615	0.617647058823529	0.685714285714286	0.6	0.542857142857143	0.628571428571429	0.631578947368421	0.82051282051282	1	0.685714285714286	0.526315789473684	0.571428571428571	0.717948717948718	0.615384615384615	0.405405405405405	0.828571428571429	0.714285714285714	0.351351351351351
MALAGASY_TANOSY_TOLAGNARO	0.8	0.852941176470588	0.828571428571429	0.805555555555556	0.852941176470588	0.805555555555556	0.888888888888889	0.805555555555556	0.885714285714286	0.861111111111111	0.794117647058823	0.828571428571429	0.771428571428571	0.833333333333333	0.833333333333333	0.833333333333333	0.888888888888889	0.861111111111111	0.777777777777778	0.823529411764706	0.714285714285714	0.777777777777778	0.833333333333333	0.805555555555556	0.833333333333333	0.861111111111111	0.833333333333333	0.857142857142857	0.888888888888889	0.833333333333333	0.777777777777778	0.777777777777778	0.794117647058823	0.857142857142857	0.685714285714286	1	0.8	0.861111111111111	0.8	0.742857142857143	0.583333333333333	0.722222222222222	0.833333333333333	0.527777777777778
MALAGASY_TSIMIHETY	0.888888888888889	0.756756756756757	0.684210526315789	0.82051282051282	0.921052631578947	0.885714285714286	0.914285714285714	0.885714285714286	0.710526315789474	0.685714285714286	0.810810810810811	0.736842105263158	0.657894736842105	0.714285714285714	0.743589743589744	0.828571428571429	0.742857142857143	0.771428571428571	0.8	0.631578947368421	0.578947368421053	0.857142857142857	0.685714285714286	0.8	0.685714285714286	0.714285714285714	0.82051282051282	0.735294117647059	0.714285714285714	0.8	0.714285714285714	0.685714285714286	0.72972972972973	0.684210526315789	0.526315789473684	0.8	1	0.914285714285714	0.605263157894737	0.684210526315789	0.594594594594595	0.542857142857143	0.657142857142857	0.567567567567568
MALAGASY_TSIMIHETY_MANDRITSARA	0.92	0.764705882352941	0.714285714285714	0.805555555555556	0.941176470588235	0.916666666666667	0.972222222222222	0.916666666666667	0.742857142857143	0.75	0.823529411764706	0.742857142857143	0.714285714285714	0.75	0.75	0.861111111111111	0.805555555555556	0.777777777777778	0.805555555555556	0.735294117647059	0.657142857142857	0.888888888888889	0.777777777777778	0.861111111111111	0.722222222222222	0.75	0.833333333333333	0.8	0.777777777777778	0.861111111111111	0.75	0.75	0.794117647058823	0.742857142857143	0.571428571428571	0.861111111111111	0.914285714285714	1	0.685714285714286	0.714285714285714	0.555555555555556	0.611111111111111	0.722222222222222	0.527777777777778
MALAGASY_VEZO	0.592592592592593	0.710526315789474	0.743589743589744	0.717948717948718	0.657894736842105	0.657142857142857	0.714285714285714	0.657142857142857	0.82051282051282	0.771428571428571	0.702702702702703	0.717948717948718	0.846153846153846	0.828571428571429	0.692307692307692	0.742857142857143	0.8	0.771428571428571	0.657142857142857	0.810810810810811	0.736842105263158	0.628571428571429	0.857142857142857	0.714285714285714	0.828571428571429	0.857142857142857	0.717948717948718	0.764705882352941	0.857142857142857	0.742857142857143	0.685714285714286	0.742857142857143	0.736842105263158	0.871794871794872	0.717948717948718	0.8	0.605263157894737	0.685714285714286	1	0.692307692307692	0.513513513513513	0.714285714285714	0.8	0.459459459459459
MALAGASY_ZAFISORO	0.740740740740741	0.789473684210526	0.948717948717949	0.846153846153846	0.736842105263158	0.685714285714286	0.742857142857143	0.685714285714286	0.794871794871795	0.771428571428571	0.837837837837838	0.82051282051282	0.692307692307692	0.714285714285714	0.794871794871795	0.828571428571429	0.771428571428571	0.771428571428571	0.742857142857143	0.702702702702703	0.605263157894737	0.685714285714286	0.742857142857143	0.714285714285714	0.771428571428571	0.742857142857143	0.769230769230769	0.852941176470588	0.857142857142857	0.828571428571429	0.771428571428571	0.914285714285714	0.894736842105263	0.717948717948718	0.615384615384615	0.742857142857143	0.684210526315789	0.714285714285714	0.692307692307692	1	0.648648648648649	0.6	0.685714285714286	0.621621621621622
SAMIHIM	0.615384615384615	0.583333333333333	0.621621621621622	0.657894736842105	0.583333333333333	0.527777777777778	0.583333333333333	0.555555555555556	0.594594594594595	0.583333333333333	0.666666666666667	0.567567567567568	0.486486486486487	0.5	0.578947368421053	0.666666666666667	0.555555555555556	0.583333333333333	0.527777777777778	0.444444444444444	0.351351351351351	0.5	0.527777777777778	0.583333333333333	0.611111111111111	0.527777777777778	0.552631578947368	0.657142857142857	0.611111111111111	0.638888888888889	0.611111111111111	0.666666666666667	0.611111111111111	0.540540540540541	0.405405405405405	0.583333333333333	0.594594594594595	0.555555555555556	0.513513513513513	0.648648648648649	1	0.444444444444444	0.583333333333333	0.868421052631579
MALAGASY_TANDROY_MAHAFALY_AMBOVOMBE	0.48	0.647058823529412	0.685714285714286	0.583333333333333	0.588235294117647	0.583333333333333	0.638888888888889	0.555555555555556	0.657142857142857	0.694444444444444	0.588235294117647	0.6	0.714285714285714	0.694444444444444	0.611111111111111	0.611111111111111	0.611111111111111	0.583333333333333	0.527777777777778	0.676470588235294	0.6	0.555555555555556	0.666666666666667	0.555555555555556	0.722222222222222	0.722222222222222	0.583333333333333	0.714285714285714	0.722222222222222	0.638888888888889	0.555555555555556	0.666666666666667	0.588235294117647	0.685714285714286	0.828571428571429	0.722222222222222	0.542857142857143	0.611111111111111	0.714285714285714	0.6	0.444444444444444	1	0.805555555555556	0.388888888888889
MALAGASY_TANDROY_MAHAFALY_AMPANIHY	0.68	0.764705882352941	0.771428571428571	0.666666666666667	0.705882352941177	0.694444444444444	0.75	0.666666666666667	0.771428571428571	0.805555555555556	0.676470588235294	0.714285714285714	0.8	0.777777777777778	0.722222222222222	0.694444444444444	0.722222222222222	0.694444444444444	0.638888888888889	0.764705882352941	0.714285714285714	0.638888888888889	0.777777777777778	0.666666666666667	0.833333333333333	0.805555555555556	0.694444444444444	0.8	0.833333333333333	0.722222222222222	0.638888888888889	0.722222222222222	0.676470588235294	0.857142857142857	0.714285714285714	0.833333333333333	0.657142857142857	0.722222222222222	0.8	0.685714285714286	0.583333333333333	0.805555555555556	1	0.527777777777778
PAKU	0.653846153846154	0.555555555555556	0.594594594594595	0.605263157894737	0.555555555555556	0.5	0.555555555555556	0.527777777777778	0.540540540540541	0.527777777777778	0.611111111111111	0.540540540540541	0.432432432432432	0.444444444444444	0.552631578947368	0.611111111111111	0.527777777777778	0.555555555555556	0.527777777777778	0.416666666666667	0.351351351351351	0.5	0.472222222222222	0.555555555555556	0.555555555555556	0.472222222222222	0.526315789473684	0.628571428571429	0.555555555555556	0.611111111111111	0.555555555555556	0.611111111111111	0.555555555555556	0.486486486486487	0.351351351351351	0.527777777777778	0.567567567567568	0.527777777777778	0.459459459459459	0.621621621621622	0.868421052631579	0.388888888888889	0.527777777777778	1
