# Supplementary material for: A test of Generalized Bayesian dating: A new linguistic dating method
Source: PLoS One. 2020 Aug 12;15(8):e0236522. doi: 10.1371/journal.pone.0236522 (PMC7423060; doi:10.1371/journal.pone.0236522)
Supplement: S4 File — Files, including an R script, for producing glottochronology dates from the output of the automated cognate detection procedure. (ZIP) [file pone.0236522.s004.zip › S4 Supporting Information/cogn_perc_Malayo-Chamic.txt]

BANJARESE_MALAY	BESEMAH	CHAM_EASTERN	CHRU	DELANG	IBAN	INDONESIAN_JAKARTA	INDONESIAN	JAMBI_MALAY	KERINCI	KERINCI_2	KUBU	LOM	MALAY	MUALANG	NORTHERN_ROGLAI	OGAN	PALEMBANG_MALAY	RADE	SALAKO_BADAMEA	SEBUYAU	TAMUAN	TEMUAN	TSAT	URAK_LAWOI	ACEH	CHAM_WESTERN	INDONESIAN_2	MALAY_PATTANI	MINANGKABAU	BRUNEI	REMUN
BANJARESE_MALAY	1	0.818181818181818	0.696969696969697	0.676470588235294	0.823529411764706	0.794117647058823	0.823529411764706	0.882352941176471	0.882352941176471	0.852941176470588	0.794117647058823	0.71875	0.909090909090909	0.823529411764706	0.787878787878788	0.735294117647059	0.852941176470588	0.823529411764706	0.676470588235294	0.764705882352941	0.766666666666667	0.764705882352941	0.827586206896552	0.588235294117647	0.866666666666667	0.75	0.676470588235294	0.647058823529412	0.852941176470588	0.852941176470588	0.882352941176471	0.884615384615385
BESEMAH	0.818181818181818	1	0.65625	0.666666666666667	0.848484848484849	0.787878787878788	0.818181818181818	0.878787878787879	0.818181818181818	0.818181818181818	0.878787878787879	0.709677419354839	0.8125	0.848484848484849	0.78125	0.666666666666667	0.939393939393939	0.848484848484849	0.636363636363636	0.727272727272727	0.827586206896552	0.787878787878788	0.821428571428571	0.575757575757576	0.833333333333333	0.741935483870968	0.636363636363636	0.696969696969697	0.878787878787879	0.818181818181818	0.848484848484849	0.884615384615385
CHAM_EASTERN	0.696969696969697	0.65625	1	0.757575757575758	0.787878787878788	0.696969696969697	0.727272727272727	0.727272727272727	0.727272727272727	0.666666666666667	0.696969696969697	0.612903225806452	0.78125	0.757575757575758	0.65625	0.818181818181818	0.666666666666667	0.696969696969697	0.727272727272727	0.666666666666667	0.724137931034483	0.696969696969697	0.785714285714286	0.666666666666667	0.827586206896552	0.71875	0.848484848484849	0.575757575757576	0.757575757575758	0.727272727272727	0.727272727272727	0.72
CHRU	0.676470588235294	0.666666666666667	0.757575757575758	1	0.764705882352941	0.676470588235294	0.705882352941177	0.735294117647059	0.735294117647059	0.647058823529412	0.705882352941177	0.625	0.757575757575758	0.764705882352941	0.636363636363636	0.794117647058823	0.647058823529412	0.735294117647059	0.764705882352941	0.705882352941177	0.733333333333333	0.735294117647059	0.724137931034483	0.676470588235294	0.8	0.71875	0.764705882352941	0.588235294117647	0.735294117647059	0.735294117647059	0.705882352941177	0.692307692307692
DELANG	0.823529411764706	0.848484848484849	0.787878787878788	0.764705882352941	1	0.882352941176471	0.789473684210526	0.842105263157895	0.842105263157895	0.823529411764706	0.868421052631579	0.735294117647059	0.864864864864865	0.842105263157895	0.837837837837838	0.736842105263158	0.823529411764706	0.823529411764706	0.657894736842105	0.789473684210526	0.818181818181818	0.815789473684211	0.818181818181818	0.676470588235294	0.882352941176471	0.805555555555556	0.684210526315789	0.657894736842105	0.842105263157895	0.823529411764706	0.882352941176471	0.857142857142857
IBAN	0.794117647058823	0.787878787878788	0.696969696969697	0.676470588235294	0.882352941176471	1	0.823529411764706	0.852941176470588	0.852941176470588	0.794117647058823	0.823529411764706	0.75	0.878787878787879	0.823529411764706	0.909090909090909	0.705882352941177	0.852941176470588	0.764705882352941	0.647058823529412	0.794117647058823	0.866666666666667	0.764705882352941	0.758620689655172	0.617647058823529	0.833333333333333	0.8125	0.676470588235294	0.647058823529412	0.794117647058823	0.794117647058823	0.852941176470588	0.846153846153846
INDONESIAN_JAKARTA	0.823529411764706	0.818181818181818	0.727272727272727	0.705882352941177	0.789473684210526	0.823529411764706	1	0.925	0.9	0.794117647058823	0.82051282051282	0.794117647058823	0.846153846153846	0.925	0.743589743589744	0.58974358974359	0.852941176470588	0.911764705882353	0.525	0.725	0.787878787878788	0.789473684210526	0.828571428571429	0.558823529411765	0.805555555555556	0.783783783783784	0.575	0.8	0.825	0.852941176470588	0.794117647058823	0.821428571428571
INDONESIAN	0.882352941176471	0.878787878787879	0.727272727272727	0.735294117647059	0.842105263157895	0.852941176470588	0.925	1	0.95	0.852941176470588	0.871794871794872	0.764705882352941	0.923076923076923	0.975	0.794871794871795	0.641025641025641	0.882352941176471	0.882352941176471	0.575	0.75	0.787878787878788	0.842105263157895	0.828571428571429	0.588235294117647	0.888888888888889	0.783783783783784	0.65	0.775	0.875	0.882352941176471	0.852941176470588	0.821428571428571
JAMBI_MALAY	0.882352941176471	0.818181818181818	0.727272727272727	0.735294117647059	0.842105263157895	0.852941176470588	0.9	0.95	1	0.852941176470588	0.871794871794872	0.823529411764706	0.897435897435897	0.925	0.82051282051282	0.641025641025641	0.852941176470588	0.882352941176471	0.575	0.8	0.818181818181818	0.815789473684211	0.828571428571429	0.588235294117647	0.861111111111111	0.810810810810811	0.65	0.75	0.85	0.911764705882353	0.852941176470588	0.821428571428571
KERINCI	0.852941176470588	0.818181818181818	0.666666666666667	0.647058823529412	0.823529411764706	0.794117647058823	0.794117647058823	0.852941176470588	0.852941176470588	1	0.882352941176471	0.71875	0.848484848484849	0.823529411764706	0.787878787878788	0.705882352941177	0.852941176470588	0.794117647058823	0.617647058823529	0.735294117647059	0.833333333333333	0.794117647058823	0.827586206896552	0.558823529411765	0.8	0.78125	0.647058823529412	0.647058823529412	0.852941176470588	0.852941176470588	0.941176470588235	0.807692307692308
KERINCI_2	0.794117647058823	0.878787878787879	0.696969696969697	0.705882352941177	0.868421052631579	0.823529411764706	0.82051282051282	0.871794871794872	0.871794871794872	0.882352941176471	1	0.764705882352941	0.815789473684211	0.871794871794872	0.789473684210526	0.58974358974359	0.823529411764706	0.823529411764706	0.538461538461538	0.717948717948718	0.818181818181818	0.815789473684211	0.794117647058823	0.588235294117647	0.828571428571429	0.783783783783784	0.564102564102564	0.666666666666667	0.846153846153846	0.852941176470588	0.882352941176471	0.785714285714286
KUBU	0.71875	0.709677419354839	0.612903225806452	0.625	0.735294117647059	0.75	0.794117647058823	0.764705882352941	0.823529411764706	0.71875	0.764705882352941	1	0.727272727272727	0.794117647058823	0.757575757575758	0.588235294117647	0.71875	0.78125	0.529411764705882	0.647058823529412	0.709677419354839	0.705882352941177	0.709677419354839	0.5	0.774193548387097	0.71875	0.558823529411765	0.735294117647059	0.735294117647059	0.8125	0.71875	0.68
LOM	0.909090909090909	0.8125	0.78125	0.757575757575758	0.864864864864865	0.878787878787879	0.846153846153846	0.923076923076923	0.897435897435897	0.848484848484849	0.815789473684211	0.727272727272727	1	0.871794871794872	0.763157894736842	0.710526315789474	0.878787878787879	0.878787878787879	0.641025641025641	0.794871794871795	0.818181818181818	0.810810810810811	0.885714285714286	0.636363636363636	0.888888888888889	0.805555555555556	0.692307692307692	0.692307692307692	0.846153846153846	0.878787878787879	0.909090909090909	0.892857142857143
MALAY	0.823529411764706	0.848484848484849	0.757575757575758	0.764705882352941	0.842105263157895	0.823529411764706	0.925	0.975	0.925	0.823529411764706	0.871794871794872	0.794117647058823	0.871794871794872	1	0.769230769230769	0.615384615384615	0.852941176470588	0.882352941176471	0.55	0.75	0.818181818181818	0.868421052631579	0.857142857142857	0.588235294117647	0.888888888888889	0.837837837837838	0.625	0.825	0.875	0.911764705882353	0.823529411764706	0.821428571428571
MUALANG	0.787878787878788	0.78125	0.65625	0.636363636363636	0.837837837837838	0.909090909090909	0.743589743589744	0.794871794871795	0.82051282051282	0.787878787878788	0.789473684210526	0.757575757575758	0.763157894736842	0.769230769230769	1	0.605263157894737	0.818181818181818	0.757575757575758	0.564102564102564	0.743589743589744	0.84375	0.756756756756757	0.735294117647059	0.575757575757576	0.75	0.805555555555556	0.564102564102564	0.615384615384615	0.743589743589744	0.787878787878788	0.818181818181818	0.888888888888889
NORTHERN_ROGLAI	0.735294117647059	0.666666666666667	0.818181818181818	0.794117647058823	0.736842105263158	0.705882352941177	0.58974358974359	0.641025641025641	0.641025641025641	0.705882352941177	0.58974358974359	0.588235294117647	0.710526315789474	0.615384615384615	0.605263157894737	1	0.676470588235294	0.676470588235294	0.846153846153846	0.641025641025641	0.636363636363636	0.631578947368421	0.647058823529412	0.676470588235294	0.685714285714286	0.621621621621622	0.82051282051282	0.512820512820513	0.641025641025641	0.735294117647059	0.764705882352941	0.714285714285714
OGAN	0.852941176470588	0.939393939393939	0.666666666666667	0.647058823529412	0.823529411764706	0.852941176470588	0.852941176470588	0.882352941176471	0.852941176470588	0.852941176470588	0.823529411764706	0.71875	0.878787878787879	0.852941176470588	0.818181818181818	0.676470588235294	1	0.823529411764706	0.647058823529412	0.735294117647059	0.8	0.735294117647059	0.827586206896552	0.588235294117647	0.8	0.75	0.647058823529412	0.676470588235294	0.852941176470588	0.852941176470588	0.852941176470588	0.884615384615385
PALEMBANG_MALAY	0.823529411764706	0.848484848484849	0.696969696969697	0.735294117647059	0.823529411764706	0.764705882352941	0.911764705882353	0.882352941176471	0.882352941176471	0.794117647058823	0.823529411764706	0.78125	0.878787878787879	0.882352941176471	0.757575757575758	0.676470588235294	0.823529411764706	1	0.617647058823529	0.735294117647059	0.833333333333333	0.794117647058823	0.862068965517241	0.558823529411765	0.9	0.75	0.647058823529412	0.764705882352941	0.882352941176471	0.852941176470588	0.794117647058823	0.884615384615385
RADE	0.676470588235294	0.636363636363636	0.727272727272727	0.764705882352941	0.657894736842105	0.647058823529412	0.525	0.575	0.575	0.617647058823529	0.538461538461538	0.529411764705882	0.641025641025641	0.55	0.564102564102564	0.846153846153846	0.647058823529412	0.617647058823529	1	0.625	0.575757575757576	0.605263157894737	0.628571428571429	0.617647058823529	0.611111111111111	0.567567567567568	0.775	0.45	0.575	0.676470588235294	0.676470588235294	0.678571428571429
SALAKO_BADAMEA	0.764705882352941	0.727272727272727	0.666666666666667	0.705882352941177	0.789473684210526	0.794117647058823	0.725	0.75	0.8	0.735294117647059	0.717948717948718	0.647058823529412	0.794871794871795	0.75	0.743589743589744	0.641025641025641	0.735294117647059	0.735294117647059	0.625	1	0.757575757575758	0.789473684210526	0.714285714285714	0.558823529411765	0.75	0.783783783783784	0.65	0.65	0.775	0.794117647058823	0.794117647058823	0.785714285714286
SEBUYAU	0.766666666666667	0.827586206896552	0.724137931034483	0.733333333333333	0.818181818181818	0.866666666666667	0.787878787878788	0.787878787878788	0.818181818181818	0.833333333333333	0.818181818181818	0.709677419354839	0.818181818181818	0.818181818181818	0.84375	0.636363636363636	0.8	0.833333333333333	0.575757575757576	0.757575757575758	1	0.848484848484849	0.733333333333333	0.6	0.838709677419355	0.870967741935484	0.636363636363636	0.757575757575758	0.787878787878788	0.8	0.9	0.846153846153846
TAMUAN	0.764705882352941	0.787878787878788	0.696969696969697	0.735294117647059	0.815789473684211	0.764705882352941	0.789473684210526	0.842105263157895	0.815789473684211	0.794117647058823	0.815789473684211	0.705882352941177	0.810810810810811	0.868421052631579	0.756756756756757	0.631578947368421	0.735294117647059	0.794117647058823	0.605263157894737	0.789473684210526	0.848484848484849	1	0.727272727272727	0.558823529411765	0.852941176470588	0.833333333333333	0.657894736842105	0.684210526315789	0.763157894736842	0.794117647058823	0.852941176470588	0.821428571428571
TEMUAN	0.827586206896552	0.821428571428571	0.785714285714286	0.724137931034483	0.818181818181818	0.758620689655172	0.828571428571429	0.828571428571429	0.828571428571429	0.827586206896552	0.794117647058823	0.709677419354839	0.885714285714286	0.857142857142857	0.735294117647059	0.647058823529412	0.827586206896552	0.862068965517241	0.628571428571429	0.714285714285714	0.733333333333333	0.727272727272727	1	0.620689655172414	0.818181818181818	0.71875	0.6	0.685714285714286	0.885714285714286	0.862068965517241	0.827586206896552	0.875
TSAT	0.588235294117647	0.575757575757576	0.666666666666667	0.676470588235294	0.676470588235294	0.617647058823529	0.558823529411765	0.588235294117647	0.588235294117647	0.558823529411765	0.588235294117647	0.5	0.636363636363636	0.588235294117647	0.575757575757576	0.676470588235294	0.588235294117647	0.558823529411765	0.617647058823529	0.558823529411765	0.6	0.558823529411765	0.620689655172414	1	0.666666666666667	0.625	0.647058823529412	0.441176470588235	0.588235294117647	0.588235294117647	0.617647058823529	0.576923076923077
URAK_LAWOI	0.866666666666667	0.833333333333333	0.827586206896552	0.8	0.882352941176471	0.833333333333333	0.805555555555556	0.888888888888889	0.861111111111111	0.8	0.828571428571429	0.774193548387097	0.888888888888889	0.888888888888889	0.75	0.685714285714286	0.8	0.9	0.611111111111111	0.75	0.838709677419355	0.852941176470588	0.818181818181818	0.666666666666667	1	0.818181818181818	0.666666666666667	0.777777777777778	0.916666666666667	0.9	0.866666666666667	0.884615384615385
ACEH	0.75	0.741935483870968	0.71875	0.71875	0.805555555555556	0.8125	0.783783783783784	0.783783783783784	0.810810810810811	0.78125	0.783783783783784	0.71875	0.805555555555556	0.837837837837838	0.805555555555556	0.621621621621622	0.75	0.75	0.567567567567568	0.783783783783784	0.870967741935484	0.833333333333333	0.71875	0.625	0.818181818181818	1	0.648648648648649	0.648648648648649	0.72972972972973	0.8125	0.84375	0.807692307692308
CHAM_WESTERN	0.676470588235294	0.636363636363636	0.848484848484849	0.764705882352941	0.684210526315789	0.676470588235294	0.575	0.65	0.65	0.647058823529412	0.564102564102564	0.558823529411765	0.692307692307692	0.625	0.564102564102564	0.82051282051282	0.647058823529412	0.647058823529412	0.775	0.65	0.636363636363636	0.657894736842105	0.6	0.647058823529412	0.666666666666667	0.648648648648649	1	0.55	0.625	0.705882352941177	0.705882352941177	0.678571428571429
INDONESIAN_2	0.647058823529412	0.696969696969697	0.575757575757576	0.588235294117647	0.657894736842105	0.647058823529412	0.8	0.775	0.75	0.647058823529412	0.666666666666667	0.735294117647059	0.692307692307692	0.825	0.615384615384615	0.512820512820513	0.676470588235294	0.764705882352941	0.45	0.65	0.757575757575758	0.684210526315789	0.685714285714286	0.441176470588235	0.777777777777778	0.648648648648649	0.55	1	0.725	0.735294117647059	0.647058823529412	0.75
MALAY_PATTANI	0.852941176470588	0.878787878787879	0.757575757575758	0.735294117647059	0.842105263157895	0.794117647058823	0.825	0.875	0.85	0.852941176470588	0.846153846153846	0.735294117647059	0.846153846153846	0.875	0.743589743589744	0.641025641025641	0.852941176470588	0.882352941176471	0.575	0.775	0.787878787878788	0.763157894736842	0.885714285714286	0.588235294117647	0.916666666666667	0.72972972972973	0.625	0.725	1	0.882352941176471	0.852941176470588	0.892857142857143
MINANGKABAU	0.852941176470588	0.818181818181818	0.727272727272727	0.735294117647059	0.823529411764706	0.794117647058823	0.852941176470588	0.882352941176471	0.911764705882353	0.852941176470588	0.852941176470588	0.8125	0.878787878787879	0.911764705882353	0.787878787878788	0.735294117647059	0.852941176470588	0.852941176470588	0.676470588235294	0.794117647058823	0.8	0.794117647058823	0.862068965517241	0.588235294117647	0.9	0.8125	0.705882352941177	0.735294117647059	0.882352941176471	1	0.852941176470588	0.846153846153846
BRUNEI	0.882352941176471	0.848484848484849	0.727272727272727	0.705882352941177	0.882352941176471	0.852941176470588	0.794117647058823	0.852941176470588	0.852941176470588	0.941176470588235	0.882352941176471	0.71875	0.909090909090909	0.823529411764706	0.818181818181818	0.764705882352941	0.852941176470588	0.794117647058823	0.676470588235294	0.794117647058823	0.9	0.852941176470588	0.827586206896552	0.617647058823529	0.866666666666667	0.84375	0.705882352941177	0.647058823529412	0.852941176470588	0.852941176470588	1	0.846153846153846
REMUN	0.884615384615385	0.884615384615385	0.72	0.692307692307692	0.857142857142857	0.846153846153846	0.821428571428571	0.821428571428571	0.821428571428571	0.807692307692308	0.785714285714286	0.68	0.892857142857143	0.821428571428571	0.888888888888889	0.714285714285714	0.884615384615385	0.884615384615385	0.678571428571429	0.785714285714286	0.846153846153846	0.821428571428571	0.875	0.576923076923077	0.884615384615385	0.807692307692308	0.678571428571429	0.75	0.892857142857143	0.846153846153846	0.846153846153846	1
