# Supplementary material for: A test of Generalized Bayesian dating: A new linguistic dating method
Source: PLoS One. 2020 Aug 12;15(8):e0236522. doi: 10.1371/journal.pone.0236522 (PMC7423060; doi:10.1371/journal.pone.0236522)
Supplement: S4 File — Files, including an R script, for producing glottochronology dates from the output of the automated cognate detection procedure. (ZIP) [file pone.0236522.s004.zip › S4 Supporting Information/cogn_perc_Maltese-Maghreb-Arabic.txt]

"MALTESE"	"MOROCCAN_ARABIC"	"TUNISIAN_ARABIC_MAGHRIB"
"MALTESE"	1	0.675675675675676	0.7
"MOROCCAN_ARABIC"	0.675675675675676	1	0.783783783783784
"TUNISIAN_ARABIC_MAGHRIB"	0.7	0.783783783783784	1
