# Supplementary material for: A test of Generalized Bayesian dating: A new linguistic dating method
Source: PLoS One. 2020 Aug 12;15(8):e0236522. doi: 10.1371/journal.pone.0236522 (PMC7423060; doi:10.1371/journal.pone.0236522)
Supplement: S4 File — Files, including an R script, for producing glottochronology dates from the output of the automated cognate detection procedure. (ZIP) [file pone.0236522.s004.zip › S4 Supporting Information/cogn_perc_Mississippi-Valley-Siouan.txt]

"OMAHA-PONCA"	"LAKOTA"	"DAKOTA"	"QUAPAW"	"LAKHOTA"	"OSAGE"	"ASSINIBOINE"	"WINNEBAGO"
"OMAHA-PONCA"	1	0.525	0.525	0.794117647058823	0.470588235294118	0.75	0.416666666666667	0.55
"LAKOTA"	0.525	1	0.9	0.558823529411765	1	0.5	0.861111111111111	0.575
"DAKOTA"	0.525	0.9	1	0.529411764705882	0.852941176470588	0.45	0.75	0.55
"QUAPAW"	0.794117647058823	0.558823529411765	0.529411764705882	1	0.571428571428571	0.882352941176471	0.516129032258065	0.558823529411765
"LAKHOTA"	0.470588235294118	1	0.852941176470588	0.571428571428571	1	0.470588235294118	0.933333333333333	0.588235294117647
"OSAGE"	0.75	0.5	0.45	0.882352941176471	0.470588235294118	1	0.444444444444444	0.525
"ASSINIBOINE"	0.416666666666667	0.861111111111111	0.75	0.516129032258065	0.933333333333333	0.444444444444444	1	0.472222222222222
"WINNEBAGO"	0.55	0.575	0.55	0.558823529411765	0.588235294117647	0.525	0.472222222222222	1
