# Supplementary material for: A test of Generalized Bayesian dating: A new linguistic dating method
Source: PLoS One. 2020 Aug 12;15(8):e0236522. doi: 10.1371/journal.pone.0236522 (PMC7423060; doi:10.1371/journal.pone.0236522)
Supplement: S4 File — Files, including an R script, for producing glottochronology dates from the output of the automated cognate detection procedure. (ZIP) [file pone.0236522.s004.zip › S4 Supporting Information/cogn_perc_Mongolic.txt]

"BURIAT_MONGOLIA"	"DAUR"	"KALAQIN"	"KALMYK"	"MONGOLIAN"	"MONGUOR"	"SANTA_MONGOLIAN"	"TACHENG_DAGUR"
"BURIAT_MONGOLIA"	1	0.652173913043478	0.653846153846154	0.533333333333333	0.6	0.56	0.392857142857143	0.633333333333333
"DAUR"	0.652173913043478	1	0.851851851851852	0.67741935483871	0.766666666666667	0.68	0.620689655172414	0.870967741935484
"KALAQIN"	0.653846153846154	0.851851851851852	1	0.696969696969697	0.875	0.769230769230769	0.67741935483871	0.848484848484849
"KALMYK"	0.533333333333333	0.67741935483871	0.696969696969697	1	0.769230769230769	0.689655172413793	0.648648648648649	0.675
"MONGOLIAN"	0.6	0.766666666666667	0.875	0.769230769230769	1	0.714285714285714	0.694444444444444	0.82051282051282
"MONGUOR"	0.56	0.68	0.769230769230769	0.689655172413793	0.714285714285714	1	0.740740740740741	0.758620689655172
"SANTA_MONGOLIAN"	0.392857142857143	0.620689655172414	0.67741935483871	0.648648648648649	0.694444444444444	0.740740740740741	1	0.675675675675676
"TACHENG_DAGUR"	0.633333333333333	0.870967741935484	0.848484848484849	0.675	0.82051282051282	0.758620689655172	0.675675675675676	1
