# Supplementary material for: A test of Generalized Bayesian dating: A new linguistic dating method
Source: PLoS One. 2020 Aug 12;15(8):e0236522. doi: 10.1371/journal.pone.0236522 (PMC7423060; doi:10.1371/journal.pone.0236522)
Supplement: S4 File — Files, including an R script, for producing glottochronology dates from the output of the automated cognate detection procedure. (ZIP) [file pone.0236522.s004.zip › S4 Supporting Information/cogn_perc_Ongamo-Maa.txt]

"MAASAI"	"SAMPUR"	"ONGAMO"	"CAMUS"
"MAASAI"	1	0.875	0.774193548387097	0.825
"SAMPUR"	0.875	1	0.67741935483871	0.95
"ONGAMO"	0.774193548387097	0.67741935483871	1	0.612903225806452
"CAMUS"	0.825	0.95	0.612903225806452	1
