# Supplementary material for: A test of Generalized Bayesian dating: A new linguistic dating method
Source: PLoS One. 2020 Aug 12;15(8):e0236522. doi: 10.1371/journal.pone.0236522 (PMC7423060; doi:10.1371/journal.pone.0236522)
Supplement: S4 File — Files, including an R script, for producing glottochronology dates from the output of the automated cognate detection procedure. (ZIP) [file pone.0236522.s004.zip › S4 Supporting Information/cogn_perc_Oromo.txt]

"KOMSO_2"	"BUSSA_2"	"EASTERN_OROMO_2"	"BORANA_OROMO"	"MECHA_OROMO"
"KOMSO_2"	1	0.538461538461538	0.564102564102564	0.564102564102564	0.512820512820513
"BUSSA_2"	0.538461538461538	1	0.435897435897436	0.435897435897436	0.435897435897436
"EASTERN_OROMO_2"	0.564102564102564	0.435897435897436	1	0.948717948717949	0.846153846153846
"BORANA_OROMO"	0.564102564102564	0.435897435897436	0.948717948717949	1	0.794871794871795
"MECHA_OROMO"	0.512820512820513	0.435897435897436	0.846153846153846	0.794871794871795	1
