# Supplementary material for: A test of Generalized Bayesian dating: A new linguistic dating method
Source: PLoS One. 2020 Aug 12;15(8):e0236522. doi: 10.1371/journal.pone.0236522 (PMC7423060; doi:10.1371/journal.pone.0236522)
Supplement: S4 File — Files, including an R script, for producing glottochronology dates from the output of the automated cognate detection procedure. (ZIP) [file pone.0236522.s004.zip › S4 Supporting Information/cogn_perc_Pama-Nyungan.txt]

ALYAWARRA	ARRERNTE_CENTRAL	ARRERNTE_EASTERN	KAYTETYE	WESTERN_ARRERNTE	ARABANA	DARLING	DIYARI	WIRANGU	DYAABUGAY	DYIRBAL	GUUGU_YIMIDHIR	KALA_LAGGAW_YA	KUKU_UWANH	KUUKU_YAU	THAYORE	WIK_MUNGKAN	YIDINY	DARRKINYUNG	GAMILARAAY	GIDABAL	GUMBAYNGGIR	NGARIGU	WAALUBAL	WANGAAYBUWAN_NGIYAMBAA	WIRADHURI	YORTA_YORTA	BADIMAYA	DALWONGO	DHUWAL	DJAMBARRPUYNGU	DJAPU	DJINANG	DJINBA	GOBABINGO	GOMAIDJ	GURINDJI	KOKATA	KURRAMA	MANGGALILI	MANTJILTJARA	MARARBA	MARTUTHUNIRA	NGAANYATJARRA	NGALOOMA	NHANDA	NYANGUMARTA	NYOONGAR	PANYTYIMA	PINTUPI
ALYAWARRA	1	0.65625	0.625	0.517241379310345	0.645161290322581	0.12	0.0740740740740741	0.0740740740740741	0.133333333333333	0.032258064516129	0.0384615384615385	0	0.0344827586206897	0.032258064516129	0.03125	0.032258064516129	0.0625	0.0357142857142857	0.04	0.0645161290322581	0.032258064516129	0	0.0833333333333333	0.0344827586206897	0.0769230769230769	0.0384615384615385	0.0384615384615385	0.0384615384615385	0.0666666666666667	0.032258064516129	0.0357142857142857	0.03125	0.0769230769230769	0.0384615384615385	0	0	0.0967741935483871	0.24	0.03125	0	0.111111111111111	0.0666666666666667	0.0666666666666667	0.1875	0.0714285714285714	0.0666666666666667	0.0689655172413793	0.03125	0.0333333333333333
ARRERNTE_CENTRAL	0.65625	1	1	0.484848484848485	0.82051282051282	0.142857142857143	0.117647058823529	0.125	0.171428571428571	0.0769230769230769	0.107142857142857	0.0606060606060606	0.114285714285714	0.0789473684210526	0.0810810810810811	0.0789473684210526	0.0769230769230769	0.0882352941176471	0.137931034482759	0.0789473684210526	0.0526315789473684	0.05	0.107142857142857	0.0571428571428571	0.129032258064516	0.129032258064516	0.133333333333333	0.103448275862069	0.0857142857142857	0.0526315789473684	0.0606060606060606	0.05	0.125	0.125	0.0294117647058824	0.0294117647058824	0.128205128205128	0.214285714285714	0.0769230769230769	0.0294117647058824	0.161290322580645	0.0857142857142857	0.0810810810810811	0.175	0.117647058823529	0.142857142857143	0.138888888888889	0.0769230769230769	0.0810810810810811
ARRERNTE_EASTERN	0.625	1	1	0.484848484848485	0.769230769230769	0.107142857142857	0.0882352941176471	0.09375	0.114285714285714	0.0512820512820513	0.0714285714285714	0.0303030303030303	0.0857142857142857	0.0526315789473684	0.0540540540540541	0.0526315789473684	0.0512820512820513	0.0588235294117647	0.103448275862069	0.0526315789473684	0.0263157894736842	0.025	0.0714285714285714	0.0285714285714286	0.0967741935483871	0.0967741935483871	0.1	0.0689655172413793	0.0571428571428571	0.0263157894736842	0.0303030303030303	0.025	0.09375	0.09375	0	0	0.0769230769230769	0.142857142857143	0.0256410256410256	0	0.0967741935483871	0.0571428571428571	0.027027027027027	0.125	0.0588235294117647	0.0857142857142857	0.0833333333333333	0.0512820512820513	0.027027027027027
KAYTETYE	0.517241379310345	0.484848484848485	0.484848484848485	1	0.46875	0.192307692307692	0.103448275862069	0.185185185185185	0.166666666666667	0.0625	0.153846153846154	0.0714285714285714	0.0666666666666667	0.09375	0.0909090909090909	0.125	0.151515151515152	0.0666666666666667	0.148148148148148	0.121212121212121	0.0625	0.0606060606060606	0.16	0.0666666666666667	0.137931034482759	0.137931034482759	0.142857142857143	0.185185185185185	0.0666666666666667	0.0625	0.0689655172413793	0.0606060606060606	0.185185185185185	0.148148148148148	0.0357142857142857	0.0357142857142857	0.15625	0.192307692307692	0.0606060606060606	0.0357142857142857	0.214285714285714	0.0666666666666667	0.032258064516129	0.121212121212121	0.111111111111111	0.133333333333333	0.133333333333333	0.09375	0.0645161290322581
WESTERN_ARRERNTE	0.645161290322581	0.82051282051282	0.769230769230769	0.46875	1	0.0740740740740741	0.0606060606060606	0.09375	0.0882352941176471	0.0526315789473684	0.0740740740740741	0.03125	0	0.0810810810810811	0.0555555555555556	0.0540540540540541	0.0526315789473684	0.0606060606060606	0.0714285714285714	0.0540540540540541	0.027027027027027	0.0256410256410256	0.0740740740740741	0.0294117647058824	0.0666666666666667	0.0666666666666667	0.0689655172413793	0.0689655172413793	0.0882352941176471	0	0	0	0.0967741935483871	0.0645161290322581	0	0	0.105263157894737	0.111111111111111	0.0526315789473684	0	0.1	0.0588235294117647	0.0277777777777778	0.102564102564103	0.0909090909090909	0.117647058823529	0.114285714285714	0.0526315789473684	0.0555555555555556
ARABANA	0.12	0.142857142857143	0.107142857142857	0.192307692307692	0.0740740740740741	1	0.384615384615385	0.454545454545455	0.407407407407407	0.142857142857143	0.238095238095238	0.208333333333333	0.0769230769230769	0.142857142857143	0.178571428571429	0.142857142857143	0.214285714285714	0.148148148148148	0.391304347826087	0.296296296296296	0.214285714285714	0.214285714285714	0.238095238095238	0.185185185185185	0.36	0.416666666666667	0.304347826086957	0.291666666666667	0.115384615384615	0.214285714285714	0.24	0.178571428571429	0.260869565217391	0.260869565217391	0.16	0.16	0.259259259259259	0.25	0.25	0.16	0.392857142857143	0.153846153846154	0.192307692307692	0.285714285714286	0.291666666666667	0.222222222222222	0.230769230769231	0.185185185185185	0.222222222222222
DARLING	0.0740740740740741	0.117647058823529	0.0882352941176471	0.103448275862069	0.0606060606060606	0.384615384615385	1	0.407407407407407	0.32258064516129	0.205882352941176	0.208333333333333	0.206896551724138	0.125	0.147058823529412	0.125	0.147058823529412	0.294117647058824	0.129032258064516	0.357142857142857	0.363636363636364	0.117647058823529	0.264705882352941	0.291666666666667	0.129032258064516	0.321428571428571	0.392857142857143	0.222222222222222	0.259259259259259	0.1	0.235294117647059	0.2	0.176470588235294	0.206896551724138	0.172413793103448	0.137931034482759	0.137931034482759	0.212121212121212	0.307692307692308	0.181818181818182	0.103448275862069	0.206896551724138	0.133333333333333	0.161290322580645	0.264705882352941	0.2	0.266666666666667	0.181818181818182	0.181818181818182	0.176470588235294
DIYARI	0.0740740740740741	0.125	0.09375	0.185185185185185	0.09375	0.454545454545455	0.407407407407407	1	0.392857142857143	0.32258064516129	0.333333333333333	0.366666666666667	0.0689655172413793	0.193548387096774	0.225806451612903	0.193548387096774	0.1875	0.275862068965517	0.375	0.290322580645161	0.193548387096774	0.21875	0.291666666666667	0.25	0.423076923076923	0.461538461538462	0.24	0.333333333333333	0.137931034482759	0.161290322580645	0.25	0.15625	0.269230769230769	0.269230769230769	0.142857142857143	0.142857142857143	0.225806451612903	0.318181818181818	0.225806451612903	0.107142857142857	0.375	0.172413793103448	0.1	0.1875	0.296296296296296	0.379310344827586	0.333333333333333	0.225806451612903	0.233333333333333
WIRANGU	0.133333333333333	0.171428571428571	0.114285714285714	0.166666666666667	0.0882352941176471	0.407407407407407	0.32258064516129	0.392857142857143	1	0.235294117647059	0.269230769230769	0.333333333333333	0.125	0.171428571428571	0.181818181818182	0.2	0.228571428571429	0.233333333333333	0.357142857142857	0.323529411764706	0.294117647058824	0.228571428571429	0.346153846153846	0.28125	0.428571428571429	0.464285714285714	0.285714285714286	0.482758620689655	0.193548387096774	0.285714285714286	0.266666666666667	0.257142857142857	0.413793103448276	0.379310344827586	0.233333333333333	0.233333333333333	0.235294117647059	0.666666666666667	0.323529411764706	0.2	0.551724137931034	0.290322580645161	0.28125	0.457142857142857	0.4	0.354838709677419	0.28125	0.4	0.323529411764706
DYAABUGAY	0.032258064516129	0.0769230769230769	0.0512820512820513	0.0625	0.0526315789473684	0.142857142857143	0.205882352941176	0.32258064516129	0.235294117647059	1	0.333333333333333	0.40625	0.0588235294117647	0.162162162162162	0.138888888888889	0.216216216216216	0.184210526315789	0.647058823529412	0.413793103448276	0.324324324324324	0.210526315789474	0.230769230769231	0.321428571428571	0.285714285714286	0.354838709677419	0.387096774193548	0.233333333333333	0.206896551724138	0.205882352941176	0.189189189189189	0.28125	0.205128205128205	0.193548387096774	0.225806451612903	0.151515151515152	0.181818181818182	0.131578947368421	0.214285714285714	0.157894736842105	0.151515151515152	0.193548387096774	0.235294117647059	0.0833333333333333	0.128205128205128	0.212121212121212	0.285714285714286	0.138888888888889	0.157894736842105	0.166666666666667
DYIRBAL	0.0384615384615385	0.107142857142857	0.0714285714285714	0.153846153846154	0.0740740740740741	0.238095238095238	0.208333333333333	0.333333333333333	0.269230769230769	0.333333333333333	1	0.269230769230769	0.08	0.222222222222222	0.214285714285714	0.222222222222222	0.25	0.44	0.304347826086957	0.333333333333333	0.148148148148148	0.357142857142857	0.363636363636364	0.153846153846154	0.391304347826087	0.347826086956522	0.304347826086957	0.260869565217391	0.16	0.148148148148148	0.153846153846154	0.142857142857143	0.2	0.16	0.173913043478261	0.217391304347826	0.259259259259259	0.19047619047619	0.25	0.217391304347826	0.260869565217391	0.24	0.148148148148148	0.142857142857143	0.260869565217391	0.230769230769231	0.269230769230769	0.285714285714286	0.269230769230769
GUUGU_YIMIDHIR	0	0.0606060606060606	0.0303030303030303	0.0714285714285714	0.03125	0.208333333333333	0.206896551724138	0.366666666666667	0.333333333333333	0.40625	0.269230769230769	1	0.166666666666667	0.25	0.25	0.28125	0.303030303030303	0.466666666666667	0.32	0.28125	0.1875	0.333333333333333	0.291666666666667	0.206896551724138	0.384615384615385	0.346153846153846	0.28	0.269230769230769	0.333333333333333	0.3125	0.310344827586207	0.272727272727273	0.321428571428571	0.392857142857143	0.310344827586207	0.344827586206897	0.1875	0.25	0.3125	0.344827586206897	0.36	0.333333333333333	0.161290322580645	0.151515151515152	0.285714285714286	0.275862068965517	0.32258064516129	0.3125	0.290322580645161
KALA_LAGGAW_YA	0.0344827586206897	0.114285714285714	0.0857142857142857	0.0666666666666667	0	0.0769230769230769	0.125	0.0689655172413793	0.125	0.0588235294117647	0.08	0.166666666666667	1	0.0571428571428571	0.0882352941176471	0.0571428571428571	0.114285714285714	0.129032258064516	0.111111111111111	0.176470588235294	0.117647058823529	0.114285714285714	0.192307692307692	0.161290322580645	0.178571428571429	0.137931034482759	0.0714285714285714	0.185185185185185	0.161290322580645	0.228571428571429	0.15625	0.142857142857143	0.103448275862069	0.137931034482759	0.166666666666667	0.166666666666667	0.0588235294117647	0.115384615384615	0.147058823529412	0.0666666666666667	0.142857142857143	0.193548387096774	0.15625	0.142857142857143	0.15625	0.0967741935483871	0.0909090909090909	0.176470588235294	0.171428571428571
KUKU_UWANH	0.032258064516129	0.0789473684210526	0.0526315789473684	0.09375	0.0810810810810811	0.142857142857143	0.147058823529412	0.193548387096774	0.171428571428571	0.162162162162162	0.222222222222222	0.25	0.0571428571428571	1	0.472222222222222	0.473684210526316	0.578947368421053	0.242424242424242	0.310344827586207	0.135135135135135	0.108108108108108	0.184210526315789	0.185185185185185	0.0882352941176471	0.233333333333333	0.2	0.206896551724138	0.172413793103448	0.117647058823529	0.105263157894737	0.0909090909090909	0.0789473684210526	0.125	0.125	0.0909090909090909	0.0909090909090909	0.189189189189189	0.178571428571429	0.189189189189189	0.0909090909090909	0.225806451612903	0.117647058823529	0.142857142857143	0.157894736842105	0.242424242424242	0.242424242424242	0.171428571428571	0.189189189189189	0.189189189189189
KUUKU_YAU	0.03125	0.0810810810810811	0.0540540540540541	0.0909090909090909	0.0555555555555556	0.178571428571429	0.125	0.225806451612903	0.181818181818182	0.138888888888889	0.214285714285714	0.25	0.0882352941176471	0.472222222222222	1	0.333333333333333	0.432432432432432	0.272727272727273	0.214285714285714	0.111111111111111	0.0833333333333333	0.216216216216216	0.259259259259259	0.151515151515152	0.2	0.2	0.137931034482759	0.172413793103448	0.147058823529412	0.138888888888889	0.121212121212121	0.135135135135135	0.225806451612903	0.193548387096774	0.15625	0.15625	0.166666666666667	0.178571428571429	0.108108108108108	0.125	0.266666666666667	0.147058823529412	0.0857142857142857	0.243243243243243	0.225806451612903	0.181818181818182	0.147058823529412	0.138888888888889	0.114285714285714
THAYORE	0.032258064516129	0.0789473684210526	0.0526315789473684	0.125	0.0540540540540541	0.142857142857143	0.147058823529412	0.193548387096774	0.2	0.216216216216216	0.222222222222222	0.28125	0.0571428571428571	0.473684210526316	0.333333333333333	1	0.5	0.272727272727273	0.275862068965517	0.108108108108108	0.135135135135135	0.184210526315789	0.259259259259259	0.0588235294117647	0.233333333333333	0.2	0.241379310344828	0.172413793103448	0.117647058823529	0.131578947368421	0.121212121212121	0.157894736842105	0.15625	0.15625	0.121212121212121	0.121212121212121	0.162162162162162	0.178571428571429	0.0810810810810811	0.121212121212121	0.193548387096774	0.147058823529412	0.0571428571428571	0.131578947368421	0.121212121212121	0.181818181818182	0.114285714285714	0.216216216216216	0.108108108108108
WIK_MUNGKAN	0.0625	0.0769230769230769	0.0512820512820513	0.151515151515152	0.0526315789473684	0.214285714285714	0.294117647058824	0.1875	0.228571428571429	0.184210526315789	0.25	0.303030303030303	0.114285714285714	0.578947368421053	0.432432432432432	0.5	1	0.205882352941176	0.241379310344828	0.236842105263158	0.0789473684210526	0.358974358974359	0.25	0.0857142857142857	0.290322580645161	0.290322580645161	0.266666666666667	0.241379310344828	0.114285714285714	0.184210526315789	0.121212121212121	0.153846153846154	0.15625	0.15625	0.147058823529412	0.147058823529412	0.210526315789474	0.285714285714286	0.210526315789474	0.117647058823529	0.290322580645161	0.142857142857143	0.166666666666667	0.230769230769231	0.181818181818182	0.264705882352941	0.138888888888889	0.289473684210526	0.162162162162162
YIDINY	0.0357142857142857	0.0882352941176471	0.0588235294117647	0.0666666666666667	0.0606060606060606	0.148148148148148	0.129032258064516	0.275862068965517	0.233333333333333	0.647058823529412	0.44	0.466666666666667	0.129032258064516	0.242424242424242	0.272727272727273	0.272727272727273	0.205882352941176	1	0.333333333333333	0.333333333333333	0.176470588235294	0.382352941176471	0.32	0.28125	0.433333333333333	0.344827586206897	0.178571428571429	0.153846153846154	0.290322580645161	0.212121212121212	0.233333333333333	0.205882352941176	0.259259259259259	0.259259259259259	0.2	0.2	0.151515151515152	0.185185185185185	0.151515151515152	0.2	0.178571428571429	0.32258064516129	0.0625	0.147058823529412	0.214285714285714	0.258064516129032	0.151515151515152	0.272727272727273	0.1875
DARRKINYUNG	0.04	0.137931034482759	0.103448275862069	0.148148148148148	0.0714285714285714	0.391304347826087	0.357142857142857	0.375	0.357142857142857	0.413793103448276	0.304347826086957	0.32	0.111111111111111	0.310344827586207	0.214285714285714	0.275862068965517	0.241379310344828	0.333333333333333	1	0.448275862068966	0.344827586206897	0.344827586206897	0.44	0.296296296296296	0.607142857142857	0.642857142857143	0.392857142857143	0.192307692307692	0.24	0.344827586206897	0.423076923076923	0.379310344827586	0.416666666666667	0.333333333333333	0.25	0.291666666666667	0.357142857142857	0.304347826086957	0.214285714285714	0.25	0.36	0.32	0.153846153846154	0.241379310344828	0.208333333333333	0.259259259259259	0.333333333333333	0.206896551724138	0.178571428571429
GAMILARAAY	0.0645161290322581	0.0789473684210526	0.0526315789473684	0.121212121212121	0.0540540540540541	0.296296296296296	0.363636363636364	0.290322580645161	0.323529411764706	0.324324324324324	0.333333333333333	0.28125	0.176470588235294	0.135135135135135	0.111111111111111	0.108108108108108	0.236842105263158	0.333333333333333	0.448275862068966	1	0.297297297297297	0.394736842105263	0.357142857142857	0.352941176470588	0.709677419354839	0.67741935483871	0.333333333333333	0.241379310344828	0.147058823529412	0.27027027027027	0.3125	0.184210526315789	0.290322580645161	0.290322580645161	0.212121212121212	0.242424242424242	0.243243243243243	0.259259259259259	0.216216216216216	0.181818181818182	0.3	0.264705882352941	0.114285714285714	0.236842105263158	0.21875	0.303030303030303	0.257142857142857	0.243243243243243	0.194444444444444
GIDABAL	0.032258064516129	0.0526315789473684	0.0263157894736842	0.0625	0.027027027027027	0.214285714285714	0.117647058823529	0.193548387096774	0.294117647058824	0.210526315789474	0.148148148148148	0.1875	0.117647058823529	0.108108108108108	0.0833333333333333	0.135135135135135	0.0789473684210526	0.176470588235294	0.344827586206897	0.297297297297297	1	0.157894736842105	0.285714285714286	0.742857142857143	0.354838709677419	0.32258064516129	0.233333333333333	0.275862068965517	0.147058823529412	0.243243243243243	0.28125	0.236842105263158	0.290322580645161	0.290322580645161	0.181818181818182	0.212121212121212	0.162162162162162	0.25	0.108108108108108	0.181818181818182	0.258064516129032	0.264705882352941	0.142857142857143	0.157894736842105	0.1875	0.176470588235294	0.138888888888889	0.189189189189189	0.138888888888889
GUMBAYNGGIR	0	0.05	0.025	0.0606060606060606	0.0256410256410256	0.214285714285714	0.264705882352941	0.21875	0.228571428571429	0.230769230769231	0.357142857142857	0.333333333333333	0.114285714285714	0.184210526315789	0.216216216216216	0.184210526315789	0.358974358974359	0.382352941176471	0.344827586206897	0.394736842105263	0.157894736842105	1	0.25	0.2	0.419354838709677	0.451612903225806	0.266666666666667	0.172413793103448	0.228571428571429	0.210526315789474	0.212121212121212	0.25	0.1875	0.1875	0.205882352941176	0.264705882352941	0.153846153846154	0.107142857142857	0.205128205128205	0.235294117647059	0.258064516129032	0.314285714285714	0.108108108108108	0.125	0.235294117647059	0.142857142857143	0.138888888888889	0.230769230769231	0.189189189189189
NGARIGU	0.0833333333333333	0.107142857142857	0.0714285714285714	0.16	0.0740740740740741	0.238095238095238	0.291666666666667	0.291666666666667	0.346153846153846	0.321428571428571	0.363636363636364	0.291666666666667	0.192307692307692	0.185185185185185	0.259259259259259	0.259259259259259	0.25	0.32	0.44	0.357142857142857	0.285714285714286	0.25	1	0.269230769230769	0.384615384615385	0.37037037037037	0.259259259259259	0.434782608695652	0.24	0.222222222222222	0.25	0.25	0.217391304347826	0.260869565217391	0.2	0.24	0.37037037037037	0.523809523809524	0.222222222222222	0.2	0.478260869565217	0.28	0.24	0.392857142857143	0.25	0.346153846153846	0.230769230769231	0.214285714285714	0.269230769230769
WAALUBAL	0.0344827586206897	0.0571428571428571	0.0285714285714286	0.0666666666666667	0.0294117647058824	0.185185185185185	0.129032258064516	0.25	0.28125	0.285714285714286	0.153846153846154	0.206896551724138	0.161290322580645	0.0882352941176471	0.151515151515152	0.0588235294117647	0.0857142857142857	0.28125	0.296296296296296	0.352941176470588	0.742857142857143	0.2	0.269230769230769	1	0.4	0.344827586206897	0.178571428571429	0.259259259259259	0.125	0.205882352941176	0.241379310344828	0.2	0.344827586206897	0.275862068965517	0.161290322580645	0.193548387096774	0.176470588235294	0.259259259259259	0.117647058823529	0.129032258064516	0.241379310344828	0.21875	0.15625	0.2	0.206896551724138	0.1875	0.181818181818182	0.176470588235294	0.181818181818182
WANGAAYBUWAN_NGIYAMBAA	0.0769230769230769	0.129032258064516	0.0967741935483871	0.137931034482759	0.0666666666666667	0.36	0.321428571428571	0.423076923076923	0.428571428571429	0.354838709677419	0.391304347826087	0.384615384615385	0.178571428571429	0.233333333333333	0.2	0.233333333333333	0.290322580645161	0.433333333333333	0.607142857142857	0.709677419354839	0.354838709677419	0.419354838709677	0.384615384615385	0.4	1	0.8	0.344827586206897	0.28	0.178571428571429	0.3	0.333333333333333	0.225806451612903	0.416666666666667	0.416666666666667	0.222222222222222	0.259259259259259	0.266666666666667	0.36	0.266666666666667	0.185185185185185	0.384615384615385	0.285714285714286	0.178571428571429	0.32258064516129	0.28	0.448275862068966	0.310344827586207	0.333333333333333	0.275862068965517
WIRADHURI	0.0384615384615385	0.129032258064516	0.0967741935483871	0.137931034482759	0.0666666666666667	0.416666666666667	0.392857142857143	0.461538461538462	0.464285714285714	0.387096774193548	0.347826086956522	0.346153846153846	0.137931034482759	0.2	0.2	0.2	0.290322580645161	0.344827586206897	0.642857142857143	0.67741935483871	0.32258064516129	0.451612903225806	0.37037037037037	0.344827586206897	0.8	1	0.4	0.28	0.185185185185185	0.3	0.37037037037037	0.258064516129032	0.416666666666667	0.375	0.230769230769231	0.269230769230769	0.266666666666667	0.333333333333333	0.266666666666667	0.192307692307692	0.384615384615385	0.296296296296296	0.178571428571429	0.290322580645161	0.346153846153846	0.379310344827586	0.310344827586207	0.3	0.241379310344828
YORTA_YORTA	0.0384615384615385	0.133333333333333	0.1	0.142857142857143	0.0689655172413793	0.304347826086957	0.222222222222222	0.24	0.285714285714286	0.233333333333333	0.304347826086957	0.28	0.0714285714285714	0.206896551724138	0.137931034482759	0.241379310344828	0.266666666666667	0.178571428571429	0.392857142857143	0.333333333333333	0.233333333333333	0.266666666666667	0.259259259259259	0.178571428571429	0.344827586206897	0.4	1	0.28	0.153846153846154	0.275862068965517	0.346153846153846	0.233333333333333	0.304347826086957	0.304347826086957	0.24	0.24	0.241379310344828	0.304347826086957	0.275862068965517	0.24	0.4	0.307692307692308	0.148148148148148	0.166666666666667	0.28	0.25	0.285714285714286	0.266666666666667	0.25
BADIMAYA	0.0384615384615385	0.103448275862069	0.0689655172413793	0.185185185185185	0.0689655172413793	0.291666666666667	0.259259259259259	0.333333333333333	0.482758620689655	0.206896551724138	0.260869565217391	0.269230769230769	0.185185185185185	0.172413793103448	0.172413793103448	0.172413793103448	0.241379310344828	0.153846153846154	0.192307692307692	0.241379310344828	0.275862068965517	0.172413793103448	0.434782608695652	0.259259259259259	0.28	0.28	0.28	1	0.153846153846154	0.172413793103448	0.192307692307692	0.137931034482759	0.28	0.28	0.125	0.125	0.285714285714286	0.583333333333333	0.379310344827586	0.0833333333333333	0.6	0.192307692307692	0.333333333333333	0.448275862068966	0.458333333333333	0.518518518518518	0.333333333333333	0.310344827586207	0.428571428571429
DALWONGO	0.0666666666666667	0.0857142857142857	0.0571428571428571	0.0666666666666667	0.0882352941176471	0.115384615384615	0.1	0.137931034482759	0.193548387096774	0.205882352941176	0.16	0.333333333333333	0.161290322580645	0.117647058823529	0.147058823529412	0.117647058823529	0.114285714285714	0.290322580645161	0.24	0.147058823529412	0.147058823529412	0.228571428571429	0.24	0.125	0.178571428571429	0.185185185185185	0.153846153846154	0.153846153846154	1	0.617647058823529	0.5	0.6	0.3	0.4	0.515151515151515	0.575757575757576	0.117647058823529	0.115384615384615	0.142857142857143	0.666666666666667	0.25	0.628571428571429	0.0606060606060606	0.142857142857143	0.161290322580645	0.1	0.15625	0.117647058823529	0.181818181818182
DHUWAL	0.032258064516129	0.0526315789473684	0.0263157894736842	0.0625	0	0.214285714285714	0.235294117647059	0.161290322580645	0.285714285714286	0.189189189189189	0.148148148148148	0.3125	0.228571428571429	0.105263157894737	0.138888888888889	0.131578947368421	0.184210526315789	0.212121212121212	0.344827586206897	0.27027027027027	0.243243243243243	0.210526315789474	0.222222222222222	0.205882352941176	0.3	0.3	0.275862068965517	0.172413793103448	0.617647058823529	1	0.818181818181818	0.815789473684211	0.46875	0.4375	0.818181818181818	0.818181818181818	0.135135135135135	0.142857142857143	0.162162162162162	0.606060606060606	0.225806451612903	0.735294117647059	0.114285714285714	0.184210526315789	0.0909090909090909	0.151515151515152	0.142857142857143	0.162162162162162	0.108108108108108
DJAMBARRPUYNGU	0.0357142857142857	0.0606060606060606	0.0303030303030303	0.0689655172413793	0	0.24	0.2	0.25	0.266666666666667	0.28125	0.153846153846154	0.310344827586207	0.15625	0.0909090909090909	0.121212121212121	0.121212121212121	0.121212121212121	0.233333333333333	0.423076923076923	0.3125	0.28125	0.212121212121212	0.25	0.241379310344828	0.333333333333333	0.37037037037037	0.346153846153846	0.192307692307692	0.5	0.818181818181818	1	0.848484848484849	0.464285714285714	0.464285714285714	0.75	0.714285714285714	0.15625	0.2	0.181818181818182	0.535714285714286	0.333333333333333	0.633333333333333	0.09375	0.181818181818182	0.0689655172413793	0.172413793103448	0.21875	0.15625	0.0909090909090909
DJAPU	0.03125	0.05	0.025	0.0606060606060606	0	0.178571428571429	0.176470588235294	0.15625	0.257142857142857	0.205128205128205	0.142857142857143	0.272727272727273	0.142857142857143	0.0789473684210526	0.135135135135135	0.157894736842105	0.153846153846154	0.205882352941176	0.379310344827586	0.184210526315789	0.236842105263158	0.25	0.25	0.2	0.225806451612903	0.258064516129032	0.233333333333333	0.137931034482759	0.6	0.815789473684211	0.848484848484849	1	0.375	0.375	0.735294117647059	0.764705882352941	0.128205128205128	0.107142857142857	0.102564102564103	0.735294117647059	0.225806451612903	0.714285714285714	0.0540540540540541	0.15	0.117647058823529	0.114285714285714	0.0833333333333333	0.128205128205128	0.135135135135135
DJINANG	0.0769230769230769	0.125	0.09375	0.185185185185185	0.0967741935483871	0.260869565217391	0.206896551724138	0.269230769230769	0.413793103448276	0.193548387096774	0.2	0.321428571428571	0.103448275862069	0.125	0.225806451612903	0.15625	0.15625	0.259259259259259	0.416666666666667	0.290322580645161	0.290322580645161	0.1875	0.217391304347826	0.344827586206897	0.416666666666667	0.416666666666667	0.304347826086957	0.28	0.3	0.46875	0.464285714285714	0.375	1	0.625	0.428571428571429	0.428571428571429	0.193548387096774	0.304347826086957	0.15625	0.428571428571429	0.384615384615385	0.533333333333333	0.133333333333333	0.25	0.142857142857143	0.296296296296296	0.241379310344828	0.225806451612903	0.129032258064516
DJINBA	0.0384615384615385	0.125	0.09375	0.148148148148148	0.0645161290322581	0.260869565217391	0.172413793103448	0.269230769230769	0.379310344827586	0.225806451612903	0.16	0.392857142857143	0.137931034482759	0.125	0.193548387096774	0.15625	0.15625	0.259259259259259	0.333333333333333	0.290322580645161	0.290322580645161	0.1875	0.260869565217391	0.275862068965517	0.416666666666667	0.375	0.304347826086957	0.28	0.4	0.4375	0.464285714285714	0.375	0.625	1	0.5	0.5	0.193548387096774	0.304347826086957	0.1875	0.392857142857143	0.346153846153846	0.5	0.133333333333333	0.25	0.142857142857143	0.259259259259259	0.275862068965517	0.193548387096774	0.129032258064516
GOBABINGO	0	0.0294117647058824	0	0.0357142857142857	0	0.16	0.137931034482759	0.142857142857143	0.233333333333333	0.151515151515152	0.173913043478261	0.310344827586207	0.166666666666667	0.0909090909090909	0.15625	0.121212121212121	0.147058823529412	0.2	0.25	0.212121212121212	0.181818181818182	0.205882352941176	0.2	0.161290322580645	0.222222222222222	0.230769230769231	0.24	0.125	0.515151515151515	0.818181818181818	0.75	0.735294117647059	0.428571428571429	0.5	1	0.823529411764706	0.0909090909090909	0.12	0.151515151515152	0.617647058823529	0.222222222222222	0.727272727272727	0.0645161290322581	0.147058823529412	0.1	0.103448275862069	0.129032258064516	0.151515151515152	0.125
GOMAIDJ	0	0.0294117647058824	0	0.0357142857142857	0	0.16	0.137931034482759	0.142857142857143	0.233333333333333	0.181818181818182	0.217391304347826	0.344827586206897	0.166666666666667	0.0909090909090909	0.15625	0.121212121212121	0.147058823529412	0.2	0.291666666666667	0.242424242424242	0.212121212121212	0.264705882352941	0.24	0.193548387096774	0.259259259259259	0.269230769230769	0.24	0.125	0.575757575757576	0.818181818181818	0.714285714285714	0.764705882352941	0.428571428571429	0.5	0.823529411764706	1	0.0909090909090909	0.12	0.151515151515152	0.764705882352941	0.259259259259259	0.787878787878788	0.0645161290322581	0.147058823529412	0.1	0.103448275862069	0.129032258064516	0.121212121212121	0.125
GURINDJI	0.0967741935483871	0.128205128205128	0.0769230769230769	0.15625	0.105263157894737	0.259259259259259	0.212121212121212	0.225806451612903	0.235294117647059	0.131578947368421	0.259259259259259	0.1875	0.0588235294117647	0.189189189189189	0.166666666666667	0.162162162162162	0.210526315789474	0.151515151515152	0.357142857142857	0.243243243243243	0.162162162162162	0.153846153846154	0.37037037037037	0.176470588235294	0.266666666666667	0.266666666666667	0.241379310344828	0.285714285714286	0.117647058823529	0.135135135135135	0.15625	0.128205128205128	0.193548387096774	0.193548387096774	0.0909090909090909	0.0909090909090909	1	0.296296296296296	0.263157894736842	0.121212121212121	0.3	0.117647058823529	0.138888888888889	0.256410256410256	0.242424242424242	0.352941176470588	0.257142857142857	0.157894736842105	0.25
KOKATA	0.24	0.214285714285714	0.142857142857143	0.192307692307692	0.111111111111111	0.25	0.307692307692308	0.318181818181818	0.666666666666667	0.214285714285714	0.19047619047619	0.25	0.115384615384615	0.178571428571429	0.178571428571429	0.178571428571429	0.285714285714286	0.185185185185185	0.304347826086957	0.259259259259259	0.25	0.107142857142857	0.523809523809524	0.259259259259259	0.36	0.333333333333333	0.304347826086957	0.583333333333333	0.115384615384615	0.142857142857143	0.2	0.107142857142857	0.304347826086957	0.304347826086957	0.12	0.12	0.296296296296296	1	0.357142857142857	0.08	0.714285714285714	0.153846153846154	0.346153846153846	0.857142857142857	0.333333333333333	0.407407407407407	0.269230769230769	0.296296296296296	0.333333333333333
KURRAMA	0.03125	0.0769230769230769	0.0256410256410256	0.0606060606060606	0.0526315789473684	0.25	0.181818181818182	0.225806451612903	0.323529411764706	0.157894736842105	0.25	0.3125	0.147058823529412	0.189189189189189	0.108108108108108	0.0810810810810811	0.210526315789474	0.151515151515152	0.214285714285714	0.216216216216216	0.108108108108108	0.205128205128205	0.222222222222222	0.117647058823529	0.266666666666667	0.266666666666667	0.275862068965517	0.379310344827586	0.142857142857143	0.162162162162162	0.181818181818182	0.102564102564103	0.15625	0.1875	0.151515151515152	0.151515151515152	0.263157894736842	0.357142857142857	1	0.121212121212121	0.483870967741935	0.171428571428571	0.513513513513513	0.282051282051282	0.696969696969697	0.294117647058824	0.4	0.263157894736842	0.722222222222222
MANGGALILI	0	0.0294117647058824	0	0.0357142857142857	0	0.16	0.103448275862069	0.107142857142857	0.2	0.151515151515152	0.217391304347826	0.344827586206897	0.0666666666666667	0.0909090909090909	0.125	0.121212121212121	0.117647058823529	0.2	0.25	0.181818181818182	0.181818181818182	0.235294117647059	0.2	0.129032258064516	0.185185185185185	0.192307692307692	0.24	0.0833333333333333	0.666666666666667	0.606060606060606	0.535714285714286	0.735294117647059	0.428571428571429	0.392857142857143	0.617647058823529	0.764705882352941	0.121212121212121	0.08	0.121212121212121	1	0.222222222222222	0.787878787878788	0.032258064516129	0.117647058823529	0.1	0.137931034482759	0.0967741935483871	0.0909090909090909	0.125
MANTJILTJARA	0.111111111111111	0.161290322580645	0.0967741935483871	0.214285714285714	0.1	0.392857142857143	0.206896551724138	0.375	0.551724137931034	0.193548387096774	0.260869565217391	0.36	0.142857142857143	0.225806451612903	0.266666666666667	0.193548387096774	0.290322580645161	0.178571428571429	0.36	0.3	0.258064516129032	0.258064516129032	0.478260869565217	0.241379310344828	0.384615384615385	0.384615384615385	0.4	0.6	0.25	0.225806451612903	0.333333333333333	0.225806451612903	0.384615384615385	0.346153846153846	0.222222222222222	0.259259259259259	0.3	0.714285714285714	0.483870967741935	0.222222222222222	1	0.285714285714286	0.379310344827586	0.612903225806452	0.407407407407407	0.379310344827586	0.482758620689655	0.266666666666667	0.466666666666667
MARARBA	0.0666666666666667	0.0857142857142857	0.0571428571428571	0.0666666666666667	0.0588235294117647	0.153846153846154	0.133333333333333	0.172413793103448	0.290322580645161	0.235294117647059	0.24	0.333333333333333	0.193548387096774	0.117647058823529	0.147058823529412	0.147058823529412	0.142857142857143	0.32258064516129	0.32	0.264705882352941	0.264705882352941	0.314285714285714	0.28	0.21875	0.285714285714286	0.296296296296296	0.307692307692308	0.192307692307692	0.628571428571429	0.735294117647059	0.633333333333333	0.714285714285714	0.533333333333333	0.5	0.727272727272727	0.787878787878788	0.117647058823529	0.153846153846154	0.171428571428571	0.787878787878788	0.285714285714286	1	0.121212121212121	0.171428571428571	0.161290322580645	0.133333333333333	0.125	0.176470588235294	0.181818181818182
MARTUTHUNIRA	0.0666666666666667	0.0810810810810811	0.027027027027027	0.032258064516129	0.0277777777777778	0.192307692307692	0.161290322580645	0.1	0.28125	0.0833333333333333	0.148148148148148	0.161290322580645	0.15625	0.142857142857143	0.0857142857142857	0.0571428571428571	0.166666666666667	0.0625	0.153846153846154	0.114285714285714	0.142857142857143	0.108108108108108	0.24	0.15625	0.178571428571429	0.178571428571429	0.148148148148148	0.333333333333333	0.0606060606060606	0.114285714285714	0.09375	0.0540540540540541	0.133333333333333	0.133333333333333	0.0645161290322581	0.0645161290322581	0.138888888888889	0.346153846153846	0.513513513513513	0.032258064516129	0.379310344827586	0.121212121212121	1	0.324324324324324	0.387096774193548	0.28125	0.264705882352941	0.25	0.5
NGAANYATJARRA	0.1875	0.175	0.125	0.121212121212121	0.102564102564103	0.285714285714286	0.264705882352941	0.1875	0.457142857142857	0.128205128205128	0.142857142857143	0.151515151515152	0.142857142857143	0.157894736842105	0.243243243243243	0.131578947368421	0.230769230769231	0.147058823529412	0.241379310344828	0.236842105263158	0.157894736842105	0.125	0.392857142857143	0.2	0.32258064516129	0.290322580645161	0.166666666666667	0.448275862068966	0.142857142857143	0.184210526315789	0.181818181818182	0.15	0.25	0.25	0.147058823529412	0.147058823529412	0.256410256410256	0.857142857142857	0.282051282051282	0.117647058823529	0.612903225806452	0.171428571428571	0.324324324324324	1	0.294117647058824	0.342857142857143	0.194444444444444	0.256410256410256	0.297297297297297
NGALOOMA	0.0714285714285714	0.117647058823529	0.0588235294117647	0.111111111111111	0.0909090909090909	0.291666666666667	0.2	0.296296296296296	0.4	0.212121212121212	0.260869565217391	0.285714285714286	0.15625	0.242424242424242	0.225806451612903	0.121212121212121	0.181818181818182	0.214285714285714	0.208333333333333	0.21875	0.1875	0.235294117647059	0.25	0.206896551724138	0.28	0.346153846153846	0.28	0.458333333333333	0.161290322580645	0.0909090909090909	0.0689655172413793	0.117647058823529	0.142857142857143	0.142857142857143	0.1	0.1	0.242424242424242	0.333333333333333	0.696969696969697	0.1	0.407407407407407	0.161290322580645	0.387096774193548	0.294117647058824	1	0.4	0.451612903225806	0.333333333333333	0.787878787878788
NHANDA	0.0666666666666667	0.142857142857143	0.0857142857142857	0.133333333333333	0.117647058823529	0.222222222222222	0.266666666666667	0.379310344827586	0.354838709677419	0.285714285714286	0.230769230769231	0.275862068965517	0.0967741935483871	0.242424242424242	0.181818181818182	0.181818181818182	0.264705882352941	0.258064516129032	0.259259259259259	0.303030303030303	0.176470588235294	0.142857142857143	0.346153846153846	0.1875	0.448275862068966	0.379310344827586	0.25	0.518518518518518	0.1	0.151515151515152	0.172413793103448	0.114285714285714	0.296296296296296	0.259259259259259	0.103448275862069	0.103448275862069	0.352941176470588	0.407407407407407	0.294117647058824	0.137931034482759	0.379310344827586	0.133333333333333	0.28125	0.342857142857143	0.4	1	0.3125	0.323529411764706	0.40625
NYANGUMARTA	0.0689655172413793	0.138888888888889	0.0833333333333333	0.133333333333333	0.114285714285714	0.230769230769231	0.181818181818182	0.333333333333333	0.28125	0.138888888888889	0.269230769230769	0.32258064516129	0.0909090909090909	0.171428571428571	0.147058823529412	0.114285714285714	0.138888888888889	0.151515151515152	0.333333333333333	0.257142857142857	0.138888888888889	0.138888888888889	0.230769230769231	0.181818181818182	0.310344827586207	0.310344827586207	0.285714285714286	0.333333333333333	0.15625	0.142857142857143	0.21875	0.0833333333333333	0.241379310344828	0.275862068965517	0.129032258064516	0.129032258064516	0.257142857142857	0.269230769230769	0.4	0.0967741935483871	0.482758620689655	0.125	0.264705882352941	0.194444444444444	0.451612903225806	0.3125	1	0.2	0.485714285714286
NYOONGAR	0.03125	0.0769230769230769	0.0512820512820513	0.09375	0.0526315789473684	0.185185185185185	0.181818181818182	0.225806451612903	0.4	0.157894736842105	0.285714285714286	0.3125	0.176470588235294	0.189189189189189	0.138888888888889	0.216216216216216	0.289473684210526	0.272727272727273	0.206896551724138	0.243243243243243	0.189189189189189	0.230769230769231	0.214285714285714	0.176470588235294	0.333333333333333	0.3	0.266666666666667	0.310344827586207	0.117647058823529	0.162162162162162	0.15625	0.128205128205128	0.225806451612903	0.193548387096774	0.151515151515152	0.121212121212121	0.157894736842105	0.296296296296296	0.263157894736842	0.0909090909090909	0.266666666666667	0.176470588235294	0.25	0.256410256410256	0.333333333333333	0.323529411764706	0.2	1	0.388888888888889
PANYTYIMA	0.0333333333333333	0.0810810810810811	0.027027027027027	0.0645161290322581	0.0555555555555556	0.222222222222222	0.176470588235294	0.233333333333333	0.323529411764706	0.166666666666667	0.269230769230769	0.290322580645161	0.171428571428571	0.189189189189189	0.114285714285714	0.108108108108108	0.162162162162162	0.1875	0.178571428571429	0.194444444444444	0.138888888888889	0.189189189189189	0.269230769230769	0.181818181818182	0.275862068965517	0.241379310344828	0.25	0.428571428571429	0.181818181818182	0.108108108108108	0.0909090909090909	0.135135135135135	0.129032258064516	0.129032258064516	0.125	0.125	0.25	0.333333333333333	0.722222222222222	0.125	0.466666666666667	0.181818181818182	0.5	0.297297297297297	0.787878787878788	0.40625	0.485714285714286	0.388888888888889	1
PINTUPI	0.133333333333333	0.243243243243243	0.189189189189189	0.15625	0.166666666666667	0.407407407407407	0.28125	0.275862068965517	0.46875	0.166666666666667	0.230769230769231	0.266666666666667	0.1875	0.257142857142857	0.314285714285714	0.171428571428571	0.333333333333333	0.1875	0.296296296296296	0.257142857142857	0.228571428571429	0.216216216216216	0.48	0.25	0.344827586206897	0.310344827586207	0.285714285714286	0.666666666666667	0.181818181818182	0.228571428571429	0.258064516129032	0.162162162162162	0.3	0.266666666666667	0.193548387096774	0.193548387096774	0.361111111111111	0.740740740740741	0.378378378378378	0.161290322580645	0.833333333333333	0.212121212121212	0.428571428571429	0.783783783783784	0.419354838709677	0.5	0.333333333333333	0.277777777777778	0.441176470588235
PITJANTJATJARA_YANKUNTJATJARA	0.1875	0.153846153846154	0.102564102564103	0.121212121212121	0.105263157894737	0.285714285714286	0.303030303030303	0.258064516129032	0.470588235294118	0.157894736842105	0.178571428571429	0.1875	0.117647058823529	0.189189189189189	0.189189189189189	0.108108108108108	0.289473684210526	0.181818181818182	0.25	0.216216216216216	0.189189189189189	0.128205128205128	0.407407407407407	0.205882352941176	0.333333333333333	0.3	0.206896551724138	0.413793103448276	0.114285714285714	0.189189189189189	0.212121212121212	0.102564102564103	0.21875	0.1875	0.121212121212121	0.121212121212121	0.263157894736842	0.928571428571429	0.333333333333333	0.0606060606060606	0.67741935483871	0.142857142857143	0.378378378378378	0.743589743589744	0.272727272727273	0.382352941176471	0.228571428571429	0.263157894736842	0.277777777777778
RITHARNGU	0.0666666666666667	0.108108108108108	0.0810810810810811	0.0967741935483871	0.0555555555555556	0.259259259259259	0.212121212121212	0.166666666666667	0.363636363636364	0.189189189189189	0.230769230769231	0.193548387096774	0.151515151515152	0.111111111111111	0.114285714285714	0.166666666666667	0.162162162162162	0.181818181818182	0.428571428571429	0.305555555555556	0.324324324324324	0.243243243243243	0.259259259259259	0.264705882352941	0.333333333333333	0.333333333333333	0.344827586206897	0.357142857142857	0.515151515151515	0.638888888888889	0.67741935483871	0.648648648648649	0.5	0.466666666666667	0.5625	0.625	0.194444444444444	0.222222222222222	0.138888888888889	0.53125	0.333333333333333	0.606060606060606	0.147058823529412	0.243243243243243	0.161290322580645	0.272727272727273	0.2	0.194444444444444	0.2
WAJARRI	0.103448275862069	0.0857142857142857	0.0571428571428571	0.129032258064516	0.0588235294117647	0.37037037037037	0.28125	0.357142857142857	0.424242424242424	0.171428571428571	0.44	0.344827586206897	0.15625	0.314285714285714	0.303030303030303	0.171428571428571	0.285714285714286	0.258064516129032	0.344827586206897	0.257142857142857	0.171428571428571	0.285714285714286	0.333333333333333	0.181818181818182	0.366666666666667	0.366666666666667	0.275862068965517	0.620689655172414	0.193548387096774	0.228571428571429	0.233333333333333	0.171428571428571	0.275862068965517	0.206896551724138	0.166666666666667	0.2	0.264705882352941	0.555555555555556	0.470588235294118	0.166666666666667	0.6	0.225806451612903	0.28125	0.457142857142857	0.533333333333333	0.375	0.393939393939394	0.323529411764706	0.558823529411765
WALMAJARRI	0.133333333333333	0.166666666666667	0.111111111111111	0.129032258064516	0.114285714285714	0.25	0.242424242424242	0.233333333333333	0.333333333333333	0.166666666666667	0.192307692307692	0.129032258064516	0.147058823529412	0.138888888888889	0.142857142857143	0.138888888888889	0.166666666666667	0.181818181818182	0.310344827586207	0.342857142857143	0.25	0.222222222222222	0.296296296296296	0.272727272727273	0.4	0.333333333333333	0.206896551724138	0.275862068965517	0.15625	0.166666666666667	0.15625	0.138888888888889	0.233333333333333	0.233333333333333	0.0967741935483871	0.0967741935483871	0.428571428571429	0.357142857142857	0.228571428571429	0.129032258064516	0.333333333333333	0.1875	0.181818181818182	0.333333333333333	0.32258064516129	0.393939393939394	0.323529411764706	0.314285714285714	0.285714285714286
WANGKA_WIRU	0.1875	0.157894736842105	0.105263157894737	0.121212121212121	0.108108108108108	0.25	0.272727272727273	0.25	0.411764705882353	0.189189189189189	0.214285714285714	0.212121212121212	0.0857142857142857	0.189189189189189	0.189189189189189	0.135135135135135	0.263157894736842	0.205882352941176	0.275862068965517	0.189189189189189	0.162162162162162	0.131578947368421	0.392857142857143	0.176470588235294	0.290322580645161	0.258064516129032	0.166666666666667	0.344827586206897	0.0882352941176471	0.135135135135135	0.151515151515152	0.105263157894737	0.193548387096774	0.161290322580645	0.0606060606060606	0.0606060606060606	0.297297297297297	0.857142857142857	0.297297297297297	0.0606060606060606	0.666666666666667	0.0882352941176471	0.342857142857143	0.736842105263158	0.25	0.382352941176471	0.2	0.27027027027027	0.25
WARLPIRI	0.193548387096774	0.179487179487179	0.128205128205128	0.21875	0.131578947368421	0.296296296296296	0.303030303030303	0.25	0.382352941176471	0.0789473684210526	0.222222222222222	0.125	0.117647058823529	0.135135135135135	0.194444444444444	0.135135135135135	0.184210526315789	0.121212121212121	0.275862068965517	0.27027027027027	0.135135135135135	0.153846153846154	0.25	0.176470588235294	0.258064516129032	0.258064516129032	0.166666666666667	0.285714285714286	0.0882352941176471	0.135135135135135	0.125	0.128205128205128	0.258064516129032	0.193548387096774	0.0606060606060606	0.0606060606060606	0.473684210526316	0.37037037037037	0.131578947368421	0.0606060606060606	0.4	0.117647058823529	0.194444444444444	0.384615384615385	0.242424242424242	0.294117647058824	0.228571428571429	0.184210526315789	0.25
WARUMUNGU	0.16	0.166666666666667	0.1	0.208333333333333	0.0666666666666667	0.333333333333333	0.32	0.28	0.392857142857143	0.206896551724138	0.173913043478261	0.230769230769231	0.192307692307692	0.206896551724138	0.214285714285714	0.172413793103448	0.233333333333333	0.192307692307692	0.285714285714286	0.275862068965517	0.206896551724138	0.166666666666667	0.318181818181818	0.214285714285714	0.260869565217391	0.272727272727273	0.136363636363636	0.391304347826087	0.148148148148148	0.275862068965517	0.333333333333333	0.3	0.24	0.2	0.185185185185185	0.185185185185185	0.310344827586207	0.375	0.241379310344828	0.148148148148148	0.48	0.185185185185185	0.259259259259259	0.366666666666667	0.32	0.423076923076923	0.296296296296296	0.266666666666667	0.321428571428571
YANANGO	0	0.0555555555555556	0.0277777777777778	0.0666666666666667	0.0285714285714286	0.0769230769230769	0.129032258064516	0.2	0.1875	0.228571428571429	0.12	0.258064516129032	0.15625	0.0857142857142857	0.117647058823529	0.0857142857142857	0.0555555555555556	0.25	0.230769230769231	0.2	0.142857142857143	0.166666666666667	0.192307692307692	0.181818181818182	0.206896551724138	0.214285714285714	0.185185185185185	0.153846153846154	0.514285714285714	0.6	0.533333333333333	0.444444444444444	0.333333333333333	0.4	0.5	0.470588235294118	0.114285714285714	0.115384615384615	0.142857142857143	0.382352941176471	0.178571428571429	0.485714285714286	0.0909090909090909	0.138888888888889	0.125	0.0967741935483871	0.151515151515152	0.114285714285714	0.117647058823529
YANYUWA	0.125	0.15	0.1	0.121212121212121	0.102564102564103	0.285714285714286	0.235294117647059	0.21875	0.342857142857143	0.153846153846154	0.214285714285714	0.212121212121212	0.171428571428571	0.184210526315789	0.243243243243243	0.157894736842105	0.230769230769231	0.205882352941176	0.344827586206897	0.289473684210526	0.157894736842105	0.225	0.321428571428571	0.114285714285714	0.354838709677419	0.419354838709677	0.233333333333333	0.241379310344828	0.285714285714286	0.263157894736842	0.272727272727273	0.2	0.1875	0.1875	0.205882352941176	0.235294117647059	0.205128205128205	0.321428571428571	0.205128205128205	0.176470588235294	0.354838709677419	0.257142857142857	0.189189189189189	0.35	0.235294117647059	0.257142857142857	0.166666666666667	0.256410256410256	0.243243243243243
YINDJIBARNDI	0	0.0689655172413793	0.0344827586206897	0.0769230769230769	0.0357142857142857	0.238095238095238	0.25	0.217391304347826	0.230769230769231	0.178571428571429	0.130434782608696	0.291666666666667	0.222222222222222	0.214285714285714	0.103448275862069	0.107142857142857	0.206896551724138	0.153846153846154	0.173913043478261	0.206896551724138	0.142857142857143	0.206896551724138	0.217391304347826	0.185185185185185	0.2	0.24	0.28	0.391304347826087	0.185185185185185	0.142857142857143	0.115384615384615	0.137931034482759	0.16	0.16	0.12	0.12	0.214285714285714	0.285714285714286	0.724137931034483	0.12	0.454545454545455	0.185185185185185	0.444444444444444	0.241379310344828	0.916666666666667	0.4	0.384615384615385	0.344827586206897	0.814814814814815
YOLNGUMATHA	0.0769230769230769	0.0967741935483871	0.0645161290322581	0.115384615384615	0.0645161290322581	0.217391304347826	0.296296296296296	0.230769230769231	0.4	0.233333333333333	0.291666666666667	0.407407407407407	0.25	0.193548387096774	0.233333333333333	0.225806451612903	0.290322580645161	0.333333333333333	0.478260869565217	0.366666666666667	0.366666666666667	0.354838709677419	0.380952380952381	0.285714285714286	0.434782608695652	0.434782608695652	0.391304347826087	0.269230769230769	0.535714285714286	0.806451612903226	0.785714285714286	0.870967741935484	0.407407407407407	0.444444444444444	0.807692307692308	0.884615384615385	0.2	0.260869565217391	0.225806451612903	0.653846153846154	0.4	0.714285714285714	0.133333333333333	0.225806451612903	0.192307692307692	0.269230769230769	0.206896551724138	0.290322580645161	0.2
YULPARIJA	0.0740740740740741	0.125	0.0625	0.185185185185185	0.0967741935483871	0.269230769230769	0.206896551724138	0.24	0.428571428571429	0.1875	0.260869565217391	0.230769230769231	0.103448275862069	0.161290322580645	0.193548387096774	0.129032258064516	0.21875	0.214285714285714	0.304347826086957	0.290322580645161	0.25	0.1875	0.416666666666667	0.275862068965517	0.36	0.32	0.208333333333333	0.5	0.166666666666667	0.225806451612903	0.25	0.1875	0.296296296296296	0.296296296296296	0.172413793103448	0.206896551724138	0.32258064516129	0.653846153846154	0.34375	0.137931034482759	0.827586206896552	0.2	0.3	0.5625	0.310344827586207	0.310344827586207	0.354838709677419	0.225806451612903	0.32258064516129
LAMALAMA_COASTAL	0.0357142857142857	0.0294117647058824	0.0294117647058824	0	0.0303030303030303	0.12	0	0	0	0.0606060606060606	0.0833333333333333	0.0689655172413793	0	0.121212121212121	0.0909090909090909	0.121212121212121	0.117647058823529	0.103448275862069	0.08	0.117647058823529	0.0606060606060606	0.0588235294117647	0.0833333333333333	0.0333333333333333	0.037037037037037	0.037037037037037	0.115384615384615	0	0.0645161290322581	0.0909090909090909	0.0666666666666667	0.0882352941176471	0.0357142857142857	0.0357142857142857	0.103448275862069	0.0689655172413793	0.0606060606060606	0	0.0588235294117647	0.0689655172413793	0.111111111111111	0.0645161290322581	0.03125	0.0294117647058824	0.0689655172413793	0	0.03125	0	0.0606060606060606
LAMALAMA_INLAND	0	0.0285714285714286	0.0285714285714286	0.0967741935483871	0.0294117647058824	0.0769230769230769	0.032258064516129	0.0714285714285714	0.125	0.0588235294117647	0.08	0.0666666666666667	0.0625	0.117647058823529	0.0882352941176471	0.117647058823529	0.171428571428571	0.0666666666666667	0.0384615384615385	0.0857142857142857	0.0882352941176471	0.0571428571428571	0.04	0.0645161290322581	0.0357142857142857	0.0357142857142857	0.0740740740740741	0.142857142857143	0.0625	0.0882352941176471	0.0967741935483871	0.0571428571428571	0.0689655172413793	0.0689655172413793	0.1	0.1	0.0294117647058824	0.153846153846154	0.0285714285714286	0.0666666666666667	0.214285714285714	0.09375	0.0303030303030303	0.114285714285714	0	0.0333333333333333	0.0303030303030303	0.0294117647058824	0
MARTU_WANGKA	0.115384615384615	0.125	0.09375	0.142857142857143	0.0967741935483871	0.458333333333333	0.241379310344828	0.269230769230769	0.535714285714286	0.193548387096774	0.304347826086957	0.259259259259259	0.107142857142857	0.225806451612903	0.225806451612903	0.129032258064516	0.28125	0.178571428571429	0.44	0.290322580645161	0.161290322580645	0.21875	0.5	0.178571428571429	0.423076923076923	0.423076923076923	0.36	0.458333333333333	0.103448275862069	0.258064516129032	0.296296296296296	0.15625	0.259259259259259	0.259259259259259	0.148148148148148	0.148148148148148	0.290322580645161	0.625	0.4375	0.0740740740740741	0.925925925925926	0.137931034482759	0.387096774193548	0.53125	0.423076923076923	0.37037037037037	0.413793103448276	0.290322580645161	0.4
NYUNGA_NORTHERN	0.0357142857142857	0.0294117647058824	0.0294117647058824	0.0333333333333333	0.0303030303030303	0.230769230769231	0.133333333333333	0.185185185185185	0.387096774193548	0.121212121212121	0.25	0.285714285714286	0.1	0.151515151515152	0.125	0.181818181818182	0.264705882352941	0.2	0.153846153846154	0.212121212121212	0.151515151515152	0.176470588235294	0.16	0.129032258064516	0.285714285714286	0.321428571428571	0.222222222222222	0.28	0.0666666666666667	0.181818181818182	0.142857142857143	0.0882352941176471	0.259259259259259	0.222222222222222	0.193548387096774	0.161290322580645	0.151515151515152	0.230769230769231	0.242424242424242	0.129032258064516	0.241379310344828	0.133333333333333	0.258064516129032	0.264705882352941	0.285714285714286	0.333333333333333	0.161290322580645	0.878787878787879	0.3125
NYUNGA_EASTERN	0.0454545454545455	0.0357142857142857	0.0357142857142857	0.04	0.037037037037037	0.272727272727273	0.16	0.181818181818182	0.407407407407407	0.111111111111111	0.19047619047619	0.291666666666667	0.04	0.178571428571429	0.153846153846154	0.178571428571429	0.321428571428571	0.16	0.181818181818182	0.185185185185185	0.148148148148148	0.214285714285714	0.2	0.12	0.260869565217391	0.304347826086957	0.227272727272727	0.285714285714286	0.0833333333333333	0.178571428571429	0.12	0.107142857142857	0.272727272727273	0.227272727272727	0.16	0.16	0.178571428571429	0.227272727272727	0.259259259259259	0.16	0.208333333333333	0.125	0.230769230769231	0.25	0.347826086956522	0.375	0.192307692307692	0.962962962962963	0.296296296296296
NYUNGA_SOUTH_WESTERN	0.037037037037037	0.03125	0.03125	0.0357142857142857	0.032258064516129	0.166666666666667	0.107142857142857	0.115384615384615	0.379310344827586	0.0645161290322581	0.136363636363636	0.230769230769231	0.0714285714285714	0.129032258064516	0.1	0.161290322580645	0.25	0.107142857142857	0.166666666666667	0.161290322580645	0.161290322580645	0.1875	0.130434782608696	0.137931034482759	0.230769230769231	0.269230769230769	0.2	0.260869565217391	0.107142857142857	0.161290322580645	0.153846153846154	0.125	0.28	0.24	0.172413793103448	0.172413793103448	0.161290322580645	0.208333333333333	0.258064516129032	0.137931034482759	0.222222222222222	0.178571428571429	0.172413793103448	0.25	0.307692307692308	0.275862068965517	0.172413793103448	0.903225806451613	0.266666666666667
[truncated: 19 more columns]
