# Supplementary material for: A test of Generalized Bayesian dating: A new linguistic dating method
Source: PLoS One. 2020 Aug 12;15(8):e0236522. doi: 10.1371/journal.pone.0236522 (PMC7423060; doi:10.1371/journal.pone.0236522)
Supplement: S4 File — Files, including an R script, for producing glottochronology dates from the output of the automated cognate detection procedure. (ZIP) [file pone.0236522.s004.zip › S4 Supporting Information/cogn_perc_Romance.txt]

ARAGONESE	ASTURIAN	CORSICAN	FRIULIAN	GASCON	JUDEO_ESPAGNOL	MIRANDESE	NEAPOLITAN_CALABRESE	NONES_GARDENESE	ROMANIAN_MEGLENO	ROMANSH_GRISHUN	ROMANSH_SURSILVAN	SPANISH	VALENCIAN	EMILIANO_CARPIGIANO	EMILIANO_FERRARESE	EMILIANO_REGGIANO	LIGURIAN_GENOESE	LIGURIAN_RAPALLO	LIGURIAN_STELLA	LOMBARD_BERGAMO	LOMBARD_PLESIO	NONES	PIEMONTESE_1	PIEMONTESE_BARBANIA	PIEMONTESE_CARMAGNOLA	PIEMONTESE_LANZO_TORINESE	PIEMONTESE_VERCELLESE	ARPITAN	BALEAR_CATALAN	CATALAN	CATALAN_2	FRENCH	NONES_FASSANO	OCCITAN_ARANESE	ITALIAN	ITALIAN_GROSSETO_TUSCAN	ROMANSH_SURMIRAN	ROMANIAN_2	ROMANSH_VALLADER	SARDINIAN_CAMPIDANESE	SARDINIAN	SARDINIAN_LOGUDARESE	PORTUGUESE	SICILIAN_UnnamedInSource	VLACH	GALICIAN	LANGUEDOCIEN	ROMANIAN
ARAGONESE	1	0.82051282051282	0.868421052631579	0.925	0.825	0.875	0.857142857142857	0.875	0.775	0.8	0.825	0.82051282051282	0.825	0.916666666666667	0.825	0.85	0.825	0.9	0.875	0.825	0.8	0.775	0.846153846153846	0.9	0.9	0.85	0.85	0.775	0.818181818181818	0.916666666666667	0.925	0.871794871794872	0.775	0.818181818181818	0.945945945945946	0.875	0.825	0.8	0.825	0.8	0.85	0.794871794871795	0.825	0.8	0.868421052631579	0.8125	0.871794871794872	0.846153846153846	0.846153846153846
ASTURIAN	0.82051282051282	1	0.756756756756757	0.846153846153846	0.717948717948718	0.871794871794872	0.857142857142857	0.794871794871795	0.717948717948718	0.743589743589744	0.794871794871795	0.815789473684211	0.871794871794872	0.805555555555556	0.692307692307692	0.743589743589744	0.692307692307692	0.743589743589744	0.769230769230769	0.692307692307692	0.666666666666667	0.692307692307692	0.710526315789474	0.794871794871795	0.794871794871795	0.769230769230769	0.769230769230769	0.692307692307692	0.757575757575758	0.777777777777778	0.82051282051282	0.789473684210526	0.769230769230769	0.75	0.810810810810811	0.82051282051282	0.717948717948718	0.717948717948718	0.769230769230769	0.743589743589744	0.769230769230769	0.789473684210526	0.769230769230769	0.743589743589744	0.756756756756757	0.75	0.789473684210526	0.763157894736842	0.842105263157895
CORSICAN	0.868421052631579	0.756756756756757	1	0.868421052631579	0.684210526315789	0.736842105263158	0.727272727272727	0.868421052631579	0.763157894736842	0.763157894736842	0.763157894736842	0.783783783783784	0.763157894736842	0.735294117647059	0.789473684210526	0.815789473684211	0.763157894736842	0.842105263157895	0.868421052631579	0.789473684210526	0.789473684210526	0.789473684210526	0.810810810810811	0.868421052631579	0.842105263157895	0.815789473684211	0.815789473684211	0.763157894736842	0.709677419354839	0.735294117647059	0.763157894736842	0.702702702702703	0.710526315789474	0.774193548387097	0.771428571428571	0.842105263157895	0.868421052631579	0.736842105263158	0.789473684210526	0.736842105263158	0.763157894736842	0.756756756756757	0.789473684210526	0.763157894736842	0.833333333333333	0.733333333333333	0.837837837837838	0.675675675675676	0.783783783783784
FRIULIAN	0.925	0.846153846153846	0.868421052631579	1	0.775	0.9	0.8	0.95	0.8	0.825	0.825	0.871794871794872	0.9	0.888888888888889	0.825	0.875	0.825	0.9	0.9	0.85	0.8	0.8	0.846153846153846	0.9	0.9	0.875	0.875	0.8	0.787878787878788	0.888888888888889	0.9	0.846153846153846	0.775	0.818181818181818	0.918918918918919	0.975	0.875	0.8	0.875	0.775	0.85	0.897435897435897	0.875	0.85	0.947368421052632	0.84375	0.871794871794872	0.82051282051282	0.923076923076923
GASCON	0.825	0.717948717948718	0.684210526315789	0.775	1	0.75	0.742857142857143	0.725	0.725	0.725	0.7	0.692307692307692	0.7	0.777777777777778	0.725	0.7	0.75	0.75	0.75	0.675	0.725	0.7	0.769230769230769	0.8	0.825	0.8	0.775	0.7	0.818181818181818	0.833333333333333	0.825	0.794871794871795	0.8	0.696969696969697	0.864864864864865	0.725	0.675	0.65	0.75	0.675	0.725	0.666666666666667	0.7	0.675	0.710526315789474	0.6875	0.717948717948718	0.923076923076923	0.743589743589744
JUDEO_ESPAGNOL	0.875	0.871794871794872	0.736842105263158	0.9	0.75	1	0.857142857142857	0.825	0.675	0.775	0.75	0.769230769230769	0.95	0.861111111111111	0.725	0.775	0.725	0.8	0.775	0.75	0.7	0.675	0.743589743589744	0.8	0.8	0.75	0.75	0.675	0.757575757575758	0.833333333333333	0.85	0.82051282051282	0.725	0.696969696969697	0.864864864864865	0.85	0.75	0.7	0.775	0.7	0.8	0.794871794871795	0.775	0.725	0.842105263157895	0.84375	0.794871794871795	0.769230769230769	0.871794871794872
MIRANDESE	0.857142857142857	0.857142857142857	0.727272727272727	0.8	0.742857142857143	0.857142857142857	1	0.771428571428571	0.685714285714286	0.714285714285714	0.8	0.794117647058823	0.828571428571429	0.848484848484849	0.714285714285714	0.742857142857143	0.714285714285714	0.742857142857143	0.742857142857143	0.714285714285714	0.685714285714286	0.685714285714286	0.705882352941177	0.771428571428571	0.771428571428571	0.742857142857143	0.742857142857143	0.685714285714286	0.75	0.818181818181818	0.828571428571429	0.823529411764706	0.742857142857143	0.678571428571429	0.823529411764706	0.771428571428571	0.685714285714286	0.714285714285714	0.714285714285714	0.742857142857143	0.714285714285714	0.705882352941177	0.714285714285714	0.742857142857143	0.735294117647059	0.733333333333333	0.794117647058823	0.764705882352941	0.764705882352941
NEAPOLITAN_CALABRESE	0.875	0.794871794871795	0.868421052631579	0.95	0.725	0.825	0.771428571428571	1	0.775	0.8	0.825	0.82051282051282	0.825	0.805555555555556	0.775	0.875	0.775	0.85	0.875	0.875	0.75	0.775	0.794871794871795	0.875	0.875	0.85	0.85	0.775	0.757575757575758	0.805555555555556	0.825	0.769230769230769	0.75	0.787878787878788	0.837837837837838	0.925	0.85	0.8	0.85	0.75	0.825	0.846153846153846	0.85	0.85	0.921052631578947	0.8125	0.897435897435897	0.743589743589744	0.871794871794872
NONES_GARDENESE	0.775	0.717948717948718	0.763157894736842	0.8	0.725	0.675	0.685714285714286	0.775	1	0.725	0.775	0.794871794871795	0.7	0.694444444444444	0.725	0.725	0.7	0.775	0.775	0.7	0.7	0.775	0.769230769230769	0.8	0.825	0.8	0.825	0.725	0.696969696969697	0.722222222222222	0.725	0.666666666666667	0.725	0.848484848484849	0.72972972972973	0.775	0.8	0.725	0.775	0.75	0.75	0.717948717948718	0.75	0.7	0.710526315789474	0.71875	0.769230769230769	0.692307692307692	0.769230769230769
ROMANIAN_MEGLENO	0.8	0.743589743589744	0.763157894736842	0.825	0.725	0.775	0.714285714285714	0.8	0.725	1	0.775	0.794871794871795	0.725	0.75	0.725	0.725	0.725	0.75	0.825	0.675	0.7	0.75	0.769230769230769	0.8	0.8	0.8	0.775	0.725	0.757575757575758	0.75	0.75	0.717948717948718	0.725	0.757575757575758	0.783783783783784	0.8	0.775	0.75	0.9	0.775	0.825	0.769230769230769	0.8	0.725	0.763157894736842	0.84375	0.743589743589744	0.692307692307692	0.846153846153846
ROMANSH_GRISHUN	0.825	0.794871794871795	0.763157894736842	0.825	0.7	0.75	0.8	0.825	0.775	0.775	1	0.948717948717949	0.75	0.777777777777778	0.725	0.775	0.7	0.75	0.775	0.725	0.725	0.775	0.743589743589744	0.8	0.8	0.775	0.825	0.75	0.727272727272727	0.777777777777778	0.8	0.743589743589744	0.75	0.757575757575758	0.810810810810811	0.8	0.8	0.925	0.75	0.9	0.775	0.743589743589744	0.75	0.75	0.763157894736842	0.71875	0.82051282051282	0.743589743589744	0.794871794871795
ROMANSH_SURSILVAN	0.82051282051282	0.815789473684211	0.783783783783784	0.871794871794872	0.692307692307692	0.769230769230769	0.794117647058823	0.82051282051282	0.794871794871795	0.794871794871795	0.948717948717949	1	0.794871794871795	0.8	0.743589743589744	0.769230769230769	0.717948717948718	0.769230769230769	0.794871794871795	0.717948717948718	0.743589743589744	0.794871794871795	0.763157894736842	0.82051282051282	0.82051282051282	0.794871794871795	0.846153846153846	0.769230769230769	0.71875	0.8	0.82051282051282	0.763157894736842	0.743589743589744	0.818181818181818	0.833333333333333	0.846153846153846	0.82051282051282	0.871794871794872	0.794871794871795	0.871794871794872	0.769230769230769	0.789473684210526	0.769230769230769	0.794871794871795	0.783783783783784	0.709677419354839	0.842105263157895	0.763157894736842	0.815789473684211
SPANISH	0.825	0.871794871794872	0.763157894736842	0.9	0.7	0.95	0.828571428571429	0.825	0.7	0.725	0.75	0.794871794871795	1	0.805555555555556	0.725	0.775	0.725	0.8	0.775	0.75	0.7	0.675	0.743589743589744	0.8	0.8	0.75	0.75	0.675	0.696969696969697	0.777777777777778	0.8	0.769230769230769	0.725	0.696969696969697	0.810810810810811	0.85	0.75	0.675	0.8	0.725	0.775	0.794871794871795	0.775	0.75	0.842105263157895	0.75	0.794871794871795	0.743589743589744	0.82051282051282
VALENCIAN	0.916666666666667	0.805555555555556	0.735294117647059	0.888888888888889	0.777777777777778	0.861111111111111	0.848484848484849	0.805555555555556	0.694444444444444	0.75	0.777777777777778	0.8	0.805555555555556	1	0.805555555555556	0.833333333333333	0.833333333333333	0.805555555555556	0.805555555555556	0.777777777777778	0.777777777777778	0.75	0.8	0.833333333333333	0.833333333333333	0.805555555555556	0.777777777777778	0.777777777777778	0.78125	0.944444444444444	0.972222222222222	0.972222222222222	0.75	0.724137931034483	0.916666666666667	0.833333333333333	0.722222222222222	0.777777777777778	0.75	0.75	0.75	0.742857142857143	0.722222222222222	0.805555555555556	0.828571428571429	0.8	0.771428571428571	0.885714285714286	0.8
EMILIANO_CARPIGIANO	0.825	0.692307692307692	0.789473684210526	0.825	0.725	0.725	0.714285714285714	0.775	0.725	0.725	0.725	0.743589743589744	0.725	0.805555555555556	1	0.9	0.95	0.875	0.85	0.85	0.875	0.875	0.897435897435897	0.925	0.9	0.85	0.85	0.9	0.727272727272727	0.833333333333333	0.825	0.769230769230769	0.725	0.787878787878788	0.837837837837838	0.8	0.775	0.75	0.75	0.775	0.75	0.717948717948718	0.75	0.7	0.815789473684211	0.78125	0.769230769230769	0.743589743589744	0.743589743589744
EMILIANO_FERRARESE	0.85	0.743589743589744	0.815789473684211	0.875	0.7	0.775	0.742857142857143	0.875	0.725	0.725	0.775	0.769230769230769	0.775	0.833333333333333	0.9	1	0.9	0.9	0.9	0.9	0.825	0.825	0.846153846153846	0.9	0.875	0.85	0.85	0.875	0.757575757575758	0.861111111111111	0.825	0.769230769230769	0.725	0.757575757575758	0.864864864864865	0.875	0.8	0.8	0.8	0.775	0.775	0.794871794871795	0.8	0.775	0.868421052631579	0.8125	0.82051282051282	0.743589743589744	0.82051282051282
EMILIANO_REGGIANO	0.825	0.692307692307692	0.763157894736842	0.825	0.75	0.725	0.714285714285714	0.775	0.7	0.725	0.7	0.717948717948718	0.725	0.833333333333333	0.95	0.9	1	0.875	0.875	0.85	0.925	0.9	0.897435897435897	0.925	0.9	0.9	0.85	0.95	0.757575757575758	0.861111111111111	0.825	0.794871794871795	0.75	0.757575757575758	0.864864864864865	0.8	0.75	0.725	0.775	0.75	0.75	0.717948717948718	0.75	0.725	0.815789473684211	0.78125	0.769230769230769	0.769230769230769	0.743589743589744
LIGURIAN_GENOESE	0.9	0.743589743589744	0.842105263157895	0.9	0.75	0.8	0.742857142857143	0.85	0.775	0.75	0.75	0.769230769230769	0.8	0.805555555555556	0.875	0.9	0.875	1	0.925	0.925	0.85	0.825	0.897435897435897	0.95	0.925	0.875	0.875	0.825	0.757575757575758	0.833333333333333	0.85	0.794871794871795	0.75	0.848484848484849	0.864864864864865	0.875	0.825	0.75	0.825	0.75	0.825	0.794871794871795	0.825	0.775	0.868421052631579	0.78125	0.846153846153846	0.769230769230769	0.82051282051282
LIGURIAN_RAPALLO	0.875	0.769230769230769	0.868421052631579	0.9	0.75	0.775	0.742857142857143	0.875	0.775	0.825	0.775	0.794871794871795	0.775	0.805555555555556	0.85	0.9	0.875	0.925	1	0.85	0.85	0.875	0.897435897435897	0.95	0.925	0.925	0.9	0.875	0.818181818181818	0.833333333333333	0.825	0.794871794871795	0.8	0.818181818181818	0.864864864864865	0.9	0.85	0.775	0.875	0.775	0.825	0.82051282051282	0.85	0.85	0.842105263157895	0.8125	0.871794871794872	0.769230769230769	0.846153846153846
LIGURIAN_STELLA	0.825	0.692307692307692	0.789473684210526	0.85	0.675	0.75	0.714285714285714	0.875	0.7	0.675	0.725	0.717948717948718	0.75	0.777777777777778	0.85	0.9	0.85	0.925	0.85	1	0.825	0.8	0.82051282051282	0.875	0.85	0.8	0.8	0.8	0.696969696969697	0.805555555555556	0.8	0.743589743589744	0.675	0.757575757575758	0.837837837837838	0.825	0.75	0.725	0.75	0.675	0.75	0.743589743589744	0.75	0.775	0.894736842105263	0.71875	0.82051282051282	0.717948717948718	0.769230769230769
LOMBARD_BERGAMO	0.8	0.666666666666667	0.789473684210526	0.8	0.725	0.7	0.685714285714286	0.75	0.7	0.7	0.725	0.743589743589744	0.7	0.777777777777778	0.875	0.825	0.925	0.85	0.85	0.825	1	0.925	0.871794871794872	0.9	0.875	0.875	0.875	0.925	0.727272727272727	0.805555555555556	0.8	0.769230769230769	0.725	0.757575757575758	0.837837837837838	0.775	0.825	0.725	0.75	0.7	0.75	0.692307692307692	0.725	0.7	0.815789473684211	0.71875	0.743589743589744	0.743589743589744	0.717948717948718
LOMBARD_PLESIO	0.775	0.692307692307692	0.789473684210526	0.8	0.7	0.675	0.685714285714286	0.775	0.775	0.75	0.775	0.794871794871795	0.675	0.75	0.875	0.825	0.9	0.825	0.875	0.8	0.925	1	0.897435897435897	0.9	0.875	0.9	0.9	0.95	0.757575757575758	0.777777777777778	0.775	0.743589743589744	0.75	0.818181818181818	0.810810810810811	0.8	0.85	0.775	0.775	0.75	0.75	0.717948717948718	0.75	0.725	0.763157894736842	0.78125	0.769230769230769	0.717948717948718	0.743589743589744
NONES	0.846153846153846	0.710526315789474	0.810810810810811	0.846153846153846	0.769230769230769	0.743589743589744	0.705882352941177	0.794871794871795	0.769230769230769	0.769230769230769	0.743589743589744	0.763157894736842	0.743589743589744	0.8	0.897435897435897	0.846153846153846	0.897435897435897	0.897435897435897	0.897435897435897	0.82051282051282	0.871794871794872	0.897435897435897	1	0.948717948717949	0.923076923076923	0.897435897435897	0.871794871794872	0.846153846153846	0.75	0.828571428571429	0.846153846153846	0.815789473684211	0.769230769230769	0.84375	0.861111111111111	0.82051282051282	0.82051282051282	0.743589743589744	0.794871794871795	0.743589743589744	0.769230769230769	0.736842105263158	0.769230769230769	0.743589743589744	0.810810810810811	0.774193548387097	0.789473684210526	0.789473684210526	0.763157894736842
PIEMONTESE_1	0.9	0.794871794871795	0.868421052631579	0.9	0.8	0.8	0.771428571428571	0.875	0.8	0.8	0.8	0.82051282051282	0.8	0.833333333333333	0.925	0.9	0.925	0.95	0.95	0.875	0.9	0.9	0.948717948717949	1	0.975	0.95	0.95	0.9	0.818181818181818	0.861111111111111	0.9	0.846153846153846	0.825	0.848484848484849	0.891891891891892	0.9	0.85	0.8	0.85	0.8	0.825	0.82051282051282	0.85	0.8	0.868421052631579	0.84375	0.871794871794872	0.82051282051282	0.846153846153846
PIEMONTESE_BARBANIA	0.9	0.794871794871795	0.842105263157895	0.9	0.825	0.8	0.771428571428571	0.875	0.825	0.8	0.8	0.82051282051282	0.8	0.833333333333333	0.9	0.875	0.9	0.925	0.925	0.85	0.875	0.875	0.923076923076923	0.975	1	0.975	0.975	0.875	0.818181818181818	0.888888888888889	0.9	0.846153846153846	0.85	0.848484848484849	0.891891891891892	0.9	0.85	0.8	0.85	0.8	0.825	0.82051282051282	0.85	0.8	0.868421052631579	0.84375	0.871794871794872	0.82051282051282	0.846153846153846
PIEMONTESE_CARMAGNOLA	0.85	0.769230769230769	0.815789473684211	0.875	0.8	0.75	0.742857142857143	0.85	0.8	0.8	0.775	0.794871794871795	0.75	0.805555555555556	0.85	0.85	0.9	0.875	0.925	0.8	0.875	0.9	0.897435897435897	0.95	0.975	1	0.95	0.9	0.818181818181818	0.861111111111111	0.85	0.82051282051282	0.85	0.818181818181818	0.864864864864865	0.875	0.825	0.775	0.85	0.775	0.8	0.794871794871795	0.825	0.8	0.815789473684211	0.8125	0.846153846153846	0.794871794871795	0.82051282051282
PIEMONTESE_LANZO_TORINESE	0.85	0.769230769230769	0.815789473684211	0.875	0.775	0.75	0.742857142857143	0.85	0.825	0.775	0.825	0.846153846153846	0.75	0.777777777777778	0.85	0.85	0.85	0.875	0.9	0.8	0.875	0.9	0.871794871794872	0.95	0.975	0.95	1	0.9	0.787878787878788	0.833333333333333	0.85	0.794871794871795	0.825	0.848484848484849	0.837837837837838	0.875	0.875	0.825	0.825	0.8	0.825	0.794871794871795	0.825	0.775	0.815789473684211	0.8125	0.846153846153846	0.769230769230769	0.82051282051282
PIEMONTESE_VERCELLESE	0.775	0.692307692307692	0.763157894736842	0.8	0.7	0.675	0.685714285714286	0.775	0.725	0.725	0.75	0.769230769230769	0.675	0.777777777777778	0.9	0.875	0.95	0.825	0.875	0.8	0.925	0.95	0.846153846153846	0.9	0.875	0.9	0.9	1	0.757575757575758	0.805555555555556	0.775	0.743589743589744	0.75	0.757575757575758	0.810810810810811	0.8	0.8	0.775	0.775	0.775	0.75	0.717948717948718	0.75	0.725	0.763157894736842	0.78125	0.769230769230769	0.717948717948718	0.743589743589744
ARPITAN	0.818181818181818	0.757575757575758	0.709677419354839	0.787878787878788	0.818181818181818	0.757575757575758	0.75	0.757575757575758	0.696969696969697	0.757575757575758	0.727272727272727	0.71875	0.696969696969697	0.78125	0.727272727272727	0.757575757575758	0.757575757575758	0.757575757575758	0.818181818181818	0.696969696969697	0.727272727272727	0.757575757575758	0.75	0.818181818181818	0.818181818181818	0.818181818181818	0.787878787878788	0.757575757575758	1	0.8125	0.818181818181818	0.818181818181818	0.909090909090909	0.730769230769231	0.818181818181818	0.787878787878788	0.727272727272727	0.696969696969697	0.787878787878788	0.727272727272727	0.757575757575758	0.71875	0.757575757575758	0.757575757575758	0.71875	0.793103448275862	0.8125	0.78125	0.78125
BALEAR_CATALAN	0.916666666666667	0.777777777777778	0.735294117647059	0.888888888888889	0.833333333333333	0.833333333333333	0.818181818181818	0.805555555555556	0.722222222222222	0.75	0.777777777777778	0.8	0.777777777777778	0.944444444444444	0.833333333333333	0.861111111111111	0.861111111111111	0.833333333333333	0.833333333333333	0.805555555555556	0.805555555555556	0.777777777777778	0.828571428571429	0.861111111111111	0.888888888888889	0.861111111111111	0.833333333333333	0.805555555555556	0.8125	1	1	0.972222222222222	0.805555555555556	0.793103448275862	0.972222222222222	0.861111111111111	0.75	0.805555555555556	0.777777777777778	0.777777777777778	0.777777777777778	0.771428571428571	0.75	0.833333333333333	0.857142857142857	0.8	0.8	0.885714285714286	0.828571428571429
CATALAN	0.925	0.82051282051282	0.763157894736842	0.9	0.825	0.85	0.828571428571429	0.825	0.725	0.75	0.8	0.82051282051282	0.8	0.972222222222222	0.825	0.825	0.825	0.85	0.825	0.8	0.8	0.775	0.846153846153846	0.9	0.9	0.85	0.85	0.775	0.818181818181818	1	1	1	0.8	0.818181818181818	1	0.875	0.775	0.8	0.775	0.775	0.8	0.794871794871795	0.775	0.8	0.868421052631579	0.78125	0.82051282051282	0.897435897435897	0.846153846153846
CATALAN_2	0.871794871794872	0.789473684210526	0.702702702702703	0.846153846153846	0.794871794871795	0.82051282051282	0.823529411764706	0.769230769230769	0.666666666666667	0.717948717948718	0.743589743589744	0.763157894736842	0.769230769230769	0.972222222222222	0.769230769230769	0.769230769230769	0.794871794871795	0.794871794871795	0.794871794871795	0.743589743589744	0.769230769230769	0.743589743589744	0.815789473684211	0.846153846153846	0.846153846153846	0.82051282051282	0.794871794871795	0.743589743589744	0.818181818181818	0.972222222222222	1	1	0.794871794871795	0.75	0.945945945945946	0.82051282051282	0.717948717948718	0.743589743589744	0.743589743589744	0.717948717948718	0.743589743589744	0.736842105263158	0.717948717948718	0.794871794871795	0.810810810810811	0.774193548387097	0.763157894736842	0.894736842105263	0.789473684210526
FRENCH	0.775	0.769230769230769	0.710526315789474	0.775	0.8	0.725	0.742857142857143	0.75	0.725	0.725	0.75	0.743589743589744	0.725	0.75	0.725	0.725	0.75	0.75	0.8	0.675	0.725	0.75	0.769230769230769	0.825	0.85	0.85	0.825	0.75	0.909090909090909	0.805555555555556	0.8	0.794871794871795	1	0.727272727272727	0.810810810810811	0.775	0.725	0.7	0.775	0.75	0.75	0.717948717948718	0.75	0.725	0.710526315789474	0.75	0.794871794871795	0.769230769230769	0.769230769230769
NONES_FASSANO	0.818181818181818	0.75	0.774193548387097	0.818181818181818	0.696969696969697	0.696969696969697	0.678571428571429	0.787878787878788	0.848484848484849	0.757575757575758	0.757575757575758	0.818181818181818	0.696969696969697	0.724137931034483	0.787878787878788	0.757575757575758	0.757575757575758	0.848484848484849	0.818181818181818	0.757575757575758	0.757575757575758	0.818181818181818	0.84375	0.848484848484849	0.848484848484849	0.818181818181818	0.848484848484849	0.757575757575758	0.730769230769231	0.793103448275862	0.818181818181818	0.75	0.727272727272727	1	0.833333333333333	0.818181818181818	0.848484848484849	0.757575757575758	0.787878787878788	0.757575757575758	0.787878787878788	0.757575757575758	0.787878787878788	0.696969696969697	0.78125	0.8	0.78125	0.6875	0.78125
OCCITAN_ARANESE	0.945945945945946	0.810810810810811	0.771428571428571	0.918918918918919	0.864864864864865	0.864864864864865	0.823529411764706	0.837837837837838	0.72972972972973	0.783783783783784	0.810810810810811	0.833333333333333	0.810810810810811	0.916666666666667	0.837837837837838	0.864864864864865	0.864864864864865	0.864864864864865	0.864864864864865	0.837837837837838	0.837837837837838	0.810810810810811	0.861111111111111	0.891891891891892	0.891891891891892	0.864864864864865	0.837837837837838	0.810810810810811	0.818181818181818	0.972222222222222	1	0.945945945945946	0.810810810810811	0.833333333333333	1	0.918918918918919	0.810810810810811	0.837837837837838	0.810810810810811	0.783783783783784	0.810810810810811	0.805555555555556	0.783783783783784	0.864864864864865	0.916666666666667	0.806451612903226	0.833333333333333	0.916666666666667	0.888888888888889
ITALIAN	0.875	0.82051282051282	0.842105263157895	0.975	0.725	0.85	0.771428571428571	0.925	0.775	0.8	0.8	0.846153846153846	0.85	0.833333333333333	0.8	0.875	0.8	0.875	0.9	0.825	0.775	0.8	0.82051282051282	0.9	0.9	0.875	0.875	0.8	0.787878787878788	0.861111111111111	0.875	0.82051282051282	0.775	0.818181818181818	0.918918918918919	1	0.9	0.825	0.875	0.775	0.85	0.897435897435897	0.875	0.875	0.947368421052632	0.875	0.871794871794872	0.794871794871795	0.923076923076923
ITALIAN_GROSSETO_TUSCAN	0.825	0.717948717948718	0.868421052631579	0.875	0.675	0.75	0.685714285714286	0.85	0.8	0.775	0.8	0.82051282051282	0.75	0.722222222222222	0.775	0.8	0.75	0.825	0.85	0.75	0.825	0.85	0.82051282051282	0.85	0.85	0.825	0.875	0.8	0.727272727272727	0.75	0.775	0.717948717948718	0.725	0.848484848484849	0.810810810810811	0.9	1	0.825	0.825	0.775	0.825	0.794871794871795	0.825	0.775	0.868421052631579	0.84375	0.82051282051282	0.692307692307692	0.82051282051282
ROMANSH_SURMIRAN	0.8	0.717948717948718	0.736842105263158	0.8	0.65	0.7	0.714285714285714	0.8	0.725	0.75	0.925	0.871794871794872	0.675	0.777777777777778	0.75	0.8	0.725	0.75	0.775	0.725	0.725	0.775	0.743589743589744	0.8	0.8	0.775	0.825	0.775	0.696969696969697	0.805555555555556	0.8	0.743589743589744	0.7	0.757575757575758	0.837837837837838	0.825	0.825	1	0.725	0.875	0.75	0.717948717948718	0.725	0.75	0.789473684210526	0.78125	0.769230769230769	0.717948717948718	0.769230769230769
ROMANIAN_2	0.825	0.769230769230769	0.789473684210526	0.875	0.75	0.775	0.714285714285714	0.85	0.775	0.9	0.75	0.794871794871795	0.8	0.75	0.75	0.8	0.775	0.825	0.875	0.75	0.75	0.775	0.794871794871795	0.85	0.85	0.85	0.825	0.775	0.787878787878788	0.777777777777778	0.775	0.743589743589744	0.775	0.787878787878788	0.810810810810811	0.875	0.825	0.725	1	0.775	0.9	0.871794871794872	0.9	0.8	0.842105263157895	0.84375	0.846153846153846	0.769230769230769	0.948717948717949
ROMANSH_VALLADER	0.8	0.743589743589744	0.736842105263158	0.775	0.675	0.7	0.742857142857143	0.75	0.75	0.775	0.9	0.871794871794872	0.725	0.75	0.775	0.775	0.75	0.75	0.775	0.675	0.7	0.75	0.743589743589744	0.8	0.8	0.775	0.8	0.775	0.727272727272727	0.777777777777778	0.775	0.717948717948718	0.75	0.757575757575758	0.783783783783784	0.775	0.775	0.875	0.775	1	0.8	0.717948717948718	0.75	0.725	0.736842105263158	0.75	0.82051282051282	0.717948717948718	0.769230769230769
SARDINIAN_CAMPIDANESE	0.85	0.769230769230769	0.763157894736842	0.85	0.725	0.8	0.714285714285714	0.825	0.75	0.825	0.775	0.769230769230769	0.775	0.75	0.75	0.775	0.75	0.825	0.825	0.75	0.75	0.75	0.769230769230769	0.825	0.825	0.8	0.825	0.75	0.757575757575758	0.777777777777778	0.8	0.743589743589744	0.75	0.787878787878788	0.810810810810811	0.85	0.825	0.75	0.9	0.8	1	0.871794871794872	0.9	0.75	0.815789473684211	0.84375	0.82051282051282	0.743589743589744	0.897435897435897
SARDINIAN	0.794871794871795	0.789473684210526	0.756756756756757	0.897435897435897	0.666666666666667	0.794871794871795	0.705882352941177	0.846153846153846	0.717948717948718	0.769230769230769	0.743589743589744	0.789473684210526	0.794871794871795	0.742857142857143	0.717948717948718	0.794871794871795	0.717948717948718	0.794871794871795	0.82051282051282	0.743589743589744	0.692307692307692	0.717948717948718	0.736842105263158	0.82051282051282	0.82051282051282	0.794871794871795	0.794871794871795	0.717948717948718	0.71875	0.771428571428571	0.794871794871795	0.736842105263158	0.717948717948718	0.757575757575758	0.805555555555556	0.897435897435897	0.794871794871795	0.717948717948718	0.871794871794872	0.717948717948718	0.871794871794872	1	0.974358974358974	0.794871794871795	0.842105263157895	0.806451612903226	0.815789473684211	0.736842105263158	0.921052631578947
SARDINIAN_LOGUDARESE	0.825	0.769230769230769	0.789473684210526	0.875	0.7	0.775	0.714285714285714	0.85	0.75	0.8	0.75	0.769230769230769	0.775	0.722222222222222	0.75	0.8	0.75	0.825	0.85	0.75	0.725	0.75	0.769230769230769	0.85	0.85	0.825	0.825	0.75	0.757575757575758	0.75	0.775	0.717948717948718	0.75	0.787878787878788	0.783783783783784	0.875	0.825	0.725	0.9	0.75	0.9	0.974358974358974	1	0.775	0.815789473684211	0.84375	0.846153846153846	0.717948717948718	0.897435897435897
PORTUGUESE	0.8	0.743589743589744	0.763157894736842	0.85	0.675	0.725	0.742857142857143	0.85	0.7	0.725	0.75	0.794871794871795	0.75	0.805555555555556	0.7	0.775	0.725	0.775	0.85	0.775	0.7	0.725	0.743589743589744	0.8	0.8	0.8	0.775	0.725	0.757575757575758	0.833333333333333	0.8	0.794871794871795	0.725	0.696969696969697	0.864864864864865	0.875	0.775	0.75	0.8	0.725	0.75	0.794871794871795	0.775	1	0.868421052631579	0.75	0.871794871794872	0.769230769230769	0.82051282051282
SICILIAN_UnnamedInSource	0.868421052631579	0.756756756756757	0.833333333333333	0.947368421052632	0.710526315789474	0.842105263157895	0.735294117647059	0.921052631578947	0.710526315789474	0.763157894736842	0.763157894736842	0.783783783783784	0.842105263157895	0.828571428571429	0.815789473684211	0.868421052631579	0.815789473684211	0.868421052631579	0.842105263157895	0.894736842105263	0.815789473684211	0.763157894736842	0.810810810810811	0.868421052631579	0.868421052631579	0.815789473684211	0.815789473684211	0.763157894736842	0.71875	0.857142857142857	0.868421052631579	0.810810810810811	0.710526315789474	0.78125	0.916666666666667	0.947368421052632	0.868421052631579	0.789473684210526	0.842105263157895	0.736842105263158	0.815789473684211	0.842105263157895	0.815789473684211	0.868421052631579	1	0.806451612903226	0.864864864864865	0.783783783783784	0.864864864864865
VLACH	0.8125	0.75	0.733333333333333	0.84375	0.6875	0.84375	0.733333333333333	0.8125	0.71875	0.84375	0.71875	0.709677419354839	0.75	0.8	0.78125	0.8125	0.78125	0.78125	0.8125	0.71875	0.71875	0.78125	0.774193548387097	0.84375	0.84375	0.8125	0.8125	0.78125	0.793103448275862	0.8	0.78125	0.774193548387097	0.75	0.8	0.806451612903226	0.875	0.84375	0.78125	0.84375	0.75	0.84375	0.806451612903226	0.84375	0.75	0.806451612903226	1	0.774193548387097	0.67741935483871	0.870967741935484
GALICIAN	0.871794871794872	0.789473684210526	0.837837837837838	0.871794871794872	0.717948717948718	0.794871794871795	0.794117647058823	0.897435897435897	0.769230769230769	0.743589743589744	0.82051282051282	0.842105263157895	0.794871794871795	0.771428571428571	0.769230769230769	0.82051282051282	0.769230769230769	0.846153846153846	0.871794871794872	0.82051282051282	0.743589743589744	0.769230769230769	0.789473684210526	0.871794871794872	0.871794871794872	0.846153846153846	0.846153846153846	0.769230769230769	0.8125	0.8	0.82051282051282	0.763157894736842	0.794871794871795	0.78125	0.833333333333333	0.871794871794872	0.82051282051282	0.769230769230769	0.846153846153846	0.82051282051282	0.82051282051282	0.815789473684211	0.846153846153846	0.871794871794872	0.864864864864865	0.774193548387097	1	0.743589743589744	0.82051282051282
LANGUEDOCIEN	0.846153846153846	0.763157894736842	0.675675675675676	0.82051282051282	0.923076923076923	0.769230769230769	0.764705882352941	0.743589743589744	0.692307692307692	0.692307692307692	0.743589743589744	0.763157894736842	0.743589743589744	0.885714285714286	0.743589743589744	0.743589743589744	0.769230769230769	0.769230769230769	0.769230769230769	0.717948717948718	0.743589743589744	0.717948717948718	0.789473684210526	0.82051282051282	0.82051282051282	0.794871794871795	0.769230769230769	0.717948717948718	0.78125	0.885714285714286	0.897435897435897	0.894736842105263	0.769230769230769	0.6875	0.916666666666667	0.794871794871795	0.692307692307692	0.717948717948718	0.769230769230769	0.717948717948718	0.743589743589744	0.736842105263158	0.717948717948718	0.769230769230769	0.783783783783784	0.67741935483871	0.743589743589744	1	0.794871794871795
ROMANIAN	0.846153846153846	0.842105263157895	0.783783783783784	0.923076923076923	0.743589743589744	0.871794871794872	0.764705882352941	0.871794871794872	0.769230769230769	0.846153846153846	0.794871794871795	0.815789473684211	0.82051282051282	0.8	0.743589743589744	0.82051282051282	0.743589743589744	0.82051282051282	0.846153846153846	0.769230769230769	0.717948717948718	0.743589743589744	0.763157894736842	0.846153846153846	0.846153846153846	0.82051282051282	0.82051282051282	0.743589743589744	0.78125	0.828571428571429	0.846153846153846	0.789473684210526	0.769230769230769	0.78125	0.888888888888889	0.923076923076923	0.82051282051282	0.769230769230769	0.948717948717949	0.769230769230769	0.897435897435897	0.921052631578947	0.897435897435897	0.82051282051282	0.864864864864865	0.870967741935484	0.82051282051282	0.794871794871795	1
