# Supplementary material for: A test of Generalized Bayesian dating: A new linguistic dating method
Source: PLoS One. 2020 Aug 12;15(8):e0236522. doi: 10.1371/journal.pone.0236522 (PMC7423060; doi:10.1371/journal.pone.0236522)
Supplement: S4 File — Files, including an R script, for producing glottochronology dates from the output of the automated cognate detection procedure. (ZIP) [file pone.0236522.s004.zip › S4 Supporting Information/cogn_perc_Romani.txt]

BANATISKI_GURBET_ROMANI	BUGURDZI_ROMANI	BURGENLAND_ROMANI	CRIMEAN_ROMANI	EAST_SLOVAK_ROMANI	FINNISH_ROMANI	GREEK_ROMANY	GURBET_ROMANI	GURVARI_ROMANI	HUNGARIAN_VEND_ROMANI	KOSOVO_ARLI_ROMANI	LATVIAN_ROMANI	LITHUANIAN_ROMANI	LOVARA_ROMANI	MACEDONIAN_ARLI_ROMANI	MACEDONIAN_DZAMBAZI_ROMANIAN	NORTH_RUSSIAN_ROMANI	ROMUNGRO_ROMANI	SEPECIDES_ROMANI	SINTI_ROMANI	SOFIA_ERLI_ROMANI	SREMSKI_GURBET_ROMANI	URSARI_ROMANI	VLAX_ROMANI	SELICE_ROMANI	DOLENJSKI_ROMANI
BANATISKI_GURBET_ROMANI	1	0.897435897435897	0.871794871794872	0.837837837837838	0.897435897435897	0.871794871794872	0.846153846153846	0.948717948717949	0.921052631578947	0.916666666666667	0.923076923076923	0.923076923076923	0.897435897435897	0.948717948717949	0.918918918918919	0.948717948717949	0.861111111111111	0.894736842105263	0.868421052631579	0.948717948717949	0.921052631578947	1	0.871794871794872	0.923076923076923	0.769230769230769	0.861111111111111
BUGURDZI_ROMANI	0.897435897435897	1	0.9	0.864864864864865	0.925	0.85	0.9	0.95	0.846153846153846	0.861111111111111	0.825	0.897435897435897	0.825	0.875	0.921052631578947	0.95	0.891891891891892	0.868421052631579	0.871794871794872	0.9	0.974358974358974	0.875	0.85	0.925	0.775	0.891891891891892
BURGENLAND_ROMANI	0.871794871794872	0.9	1	0.837837837837838	0.85	0.875	0.85	0.925	0.897435897435897	0.944444444444444	0.8	0.948717948717949	0.85	0.9	0.868421052631579	0.925	0.891891891891892	0.921052631578947	0.846153846153846	0.9	0.846153846153846	0.825	0.825	0.85	0.825	0.837837837837838
CRIMEAN_ROMANI	0.837837837837838	0.864864864864865	0.837837837837838	1	0.891891891891892	0.837837837837838	0.891891891891892	0.864864864864865	0.861111111111111	0.852941176470588	0.810810810810811	0.837837837837838	0.810810810810811	0.864864864864865	0.885714285714286	0.891891891891892	0.852941176470588	0.833333333333333	0.888888888888889	0.864864864864865	0.861111111111111	0.810810810810811	0.918918918918919	0.864864864864865	0.702702702702703	0.823529411764706
EAST_SLOVAK_ROMANI	0.897435897435897	0.925	0.85	0.891891891891892	1	0.9	0.95	0.9	0.923076923076923	0.888888888888889	0.875	0.871794871794872	0.875	0.925	0.947368421052632	0.925	0.918918918918919	0.894736842105263	0.923076923076923	0.9	0.923076923076923	0.875	0.9	0.95	0.775	0.810810810810811
FINNISH_ROMANI	0.871794871794872	0.85	0.875	0.837837837837838	0.9	1	0.875	0.875	0.948717948717949	0.916666666666667	0.825	0.923076923076923	0.9	0.9	0.868421052631579	0.875	0.918918918918919	0.921052631578947	0.871794871794872	0.9	0.846153846153846	0.85	0.875	0.925	0.75	0.864864864864865
GREEK_ROMANY	0.846153846153846	0.9	0.85	0.891891891891892	0.95	0.875	1	0.9	0.897435897435897	0.861111111111111	0.825	0.846153846153846	0.825	0.9	0.894736842105263	0.925	0.864864864864865	0.842105263157895	0.923076923076923	0.9	0.923076923076923	0.825	0.9	0.9	0.75	0.810810810810811
GURBET_ROMANI	0.948717948717949	0.95	0.925	0.864864864864865	0.9	0.875	0.9	1	0.923076923076923	0.916666666666667	0.875	0.923076923076923	0.825	0.95	0.947368421052632	1	0.864864864864865	0.921052631578947	0.897435897435897	0.975	0.923076923076923	0.9	0.875	0.925	0.8	0.864864864864865
GURVARI_ROMANI	0.921052631578947	0.846153846153846	0.897435897435897	0.861111111111111	0.923076923076923	0.948717948717949	0.897435897435897	0.923076923076923	1	0.916666666666667	0.871794871794872	0.947368421052632	0.897435897435897	0.923076923076923	0.868421052631579	0.923076923076923	0.891891891891892	0.947368421052632	0.846153846153846	0.948717948717949	0.846153846153846	0.897435897435897	0.897435897435897	0.923076923076923	0.846153846153846	0.837837837837838
HUNGARIAN_VEND_ROMANI	0.916666666666667	0.861111111111111	0.944444444444444	0.852941176470588	0.888888888888889	0.916666666666667	0.861111111111111	0.916666666666667	0.916666666666667	1	0.833333333333333	0.944444444444444	0.916666666666667	0.916666666666667	0.857142857142857	0.916666666666667	0.882352941176471	0.972222222222222	0.833333333333333	0.916666666666667	0.833333333333333	0.888888888888889	0.861111111111111	0.888888888888889	0.833333333333333	0.828571428571429
KOSOVO_ARLI_ROMANI	0.923076923076923	0.825	0.8	0.810810810810811	0.875	0.825	0.825	0.875	0.871794871794872	0.833333333333333	1	0.846153846153846	0.8	0.875	0.947368421052632	0.875	0.864864864864865	0.842105263157895	0.82051282051282	0.9	0.923076923076923	0.925	0.85	0.875	0.725	0.810810810810811
LATVIAN_ROMANI	0.923076923076923	0.897435897435897	0.948717948717949	0.837837837837838	0.871794871794872	0.923076923076923	0.846153846153846	0.923076923076923	0.947368421052632	0.944444444444444	0.846153846153846	1	0.923076923076923	0.923076923076923	0.891891891891892	0.923076923076923	0.944444444444444	0.947368421052632	0.868421052631579	0.923076923076923	0.868421052631579	0.897435897435897	0.871794871794872	0.897435897435897	0.794871794871795	0.888888888888889
LITHUANIAN_ROMANI	0.897435897435897	0.825	0.85	0.810810810810811	0.875	0.9	0.825	0.825	0.897435897435897	0.916666666666667	0.8	0.923076923076923	1	0.85	0.789473684210526	0.825	0.891891891891892	0.868421052631579	0.769230769230769	0.85	0.794871794871795	0.875	0.8	0.85	0.725	0.837837837837838
LOVARA_ROMANI	0.948717948717949	0.875	0.9	0.864864864864865	0.925	0.9	0.9	0.95	0.923076923076923	0.916666666666667	0.875	0.923076923076923	0.85	1	0.921052631578947	0.95	0.864864864864865	0.921052631578947	0.871794871794872	0.95	0.897435897435897	0.9	0.875	0.925	0.775	0.810810810810811
MACEDONIAN_ARLI_ROMANI	0.918918918918919	0.921052631578947	0.868421052631579	0.885714285714286	0.947368421052632	0.868421052631579	0.894736842105263	0.947368421052632	0.868421052631579	0.857142857142857	0.947368421052632	0.891891891891892	0.789473684210526	0.921052631578947	1	0.973684210526316	0.837837837837838	0.864864864864865	0.894736842105263	0.921052631578947	0.973684210526316	0.894736842105263	0.894736842105263	0.947368421052632	0.789473684210526	0.861111111111111
MACEDONIAN_DZAMBAZI_ROMANIAN	0.948717948717949	0.95	0.925	0.891891891891892	0.925	0.875	0.925	1	0.923076923076923	0.916666666666667	0.875	0.923076923076923	0.825	0.95	0.973684210526316	1	0.864864864864865	0.921052631578947	0.923076923076923	0.975	0.974358974358974	0.925	0.9	0.925	0.8	0.837837837837838
NORTH_RUSSIAN_ROMANI	0.861111111111111	0.891891891891892	0.891891891891892	0.852941176470588	0.918918918918919	0.918918918918919	0.864864864864865	0.864864864864865	0.891891891891892	0.882352941176471	0.864864864864865	0.944444444444444	0.891891891891892	0.864864864864865	0.837837837837838	0.864864864864865	1	0.888888888888889	0.810810810810811	0.891891891891892	0.864864864864865	0.864864864864865	0.864864864864865	0.891891891891892	0.756756756756757	0.828571428571429
ROMUNGRO_ROMANI	0.894736842105263	0.868421052631579	0.921052631578947	0.833333333333333	0.894736842105263	0.921052631578947	0.842105263157895	0.921052631578947	0.947368421052632	0.972222222222222	0.842105263157895	0.947368421052632	0.868421052631579	0.921052631578947	0.864864864864865	0.921052631578947	0.888888888888889	1	0.842105263157895	0.921052631578947	0.842105263157895	0.868421052631579	0.868421052631579	0.894736842105263	0.815789473684211	0.805555555555556
SEPECIDES_ROMANI	0.868421052631579	0.871794871794872	0.846153846153846	0.888888888888889	0.923076923076923	0.871794871794872	0.923076923076923	0.897435897435897	0.846153846153846	0.833333333333333	0.82051282051282	0.868421052631579	0.769230769230769	0.871794871794872	0.894736842105263	0.923076923076923	0.810810810810811	0.842105263157895	1	0.871794871794872	0.897435897435897	0.82051282051282	0.923076923076923	0.923076923076923	0.743589743589744	0.783783783783784
SINTI_ROMANI	0.948717948717949	0.9	0.9	0.864864864864865	0.9	0.9	0.9	0.975	0.948717948717949	0.916666666666667	0.9	0.923076923076923	0.85	0.95	0.921052631578947	0.975	0.891891891891892	0.921052631578947	0.871794871794872	1	0.897435897435897	0.925	0.9	0.95	0.775	0.837837837837838
SOFIA_ERLI_ROMANI	0.921052631578947	0.974358974358974	0.846153846153846	0.861111111111111	0.923076923076923	0.846153846153846	0.923076923076923	0.923076923076923	0.846153846153846	0.833333333333333	0.923076923076923	0.868421052631579	0.794871794871795	0.897435897435897	0.973684210526316	0.974358974358974	0.864864864864865	0.842105263157895	0.897435897435897	0.897435897435897	1	0.897435897435897	0.871794871794872	0.897435897435897	0.769230769230769	0.837837837837838
SREMSKI_GURBET_ROMANI	1	0.875	0.825	0.810810810810811	0.875	0.85	0.825	0.9	0.897435897435897	0.888888888888889	0.925	0.897435897435897	0.875	0.9	0.894736842105263	0.925	0.864864864864865	0.868421052631579	0.82051282051282	0.925	0.897435897435897	1	0.85	0.9	0.725	0.837837837837838
URSARI_ROMANI	0.871794871794872	0.85	0.825	0.918918918918919	0.9	0.875	0.9	0.875	0.897435897435897	0.861111111111111	0.85	0.871794871794872	0.8	0.875	0.894736842105263	0.9	0.864864864864865	0.868421052631579	0.923076923076923	0.9	0.871794871794872	0.85	1	0.925	0.725	0.810810810810811
VLAX_ROMANI	0.923076923076923	0.925	0.85	0.864864864864865	0.95	0.925	0.9	0.925	0.923076923076923	0.888888888888889	0.875	0.897435897435897	0.85	0.925	0.947368421052632	0.925	0.891891891891892	0.894736842105263	0.923076923076923	0.95	0.897435897435897	0.9	0.925	1	0.725	0.837837837837838
SELICE_ROMANI	0.769230769230769	0.775	0.825	0.702702702702703	0.775	0.75	0.75	0.8	0.846153846153846	0.833333333333333	0.725	0.794871794871795	0.725	0.775	0.789473684210526	0.8	0.756756756756757	0.815789473684211	0.743589743589744	0.775	0.769230769230769	0.725	0.725	0.725	1	0.783783783783784
DOLENJSKI_ROMANI	0.861111111111111	0.891891891891892	0.837837837837838	0.823529411764706	0.810810810810811	0.864864864864865	0.810810810810811	0.864864864864865	0.837837837837838	0.828571428571429	0.810810810810811	0.888888888888889	0.837837837837838	0.810810810810811	0.861111111111111	0.837837837837838	0.828571428571429	0.805555555555556	0.783783783783784	0.837837837837838	0.837837837837838	0.837837837837838	0.810810810810811	0.837837837837838	0.783783783783784	1
