# Supplementary material for: A test of Generalized Bayesian dating: A new linguistic dating method
Source: PLoS One. 2020 Aug 12;15(8):e0236522. doi: 10.1371/journal.pone.0236522 (PMC7423060; doi:10.1371/journal.pone.0236522)
Supplement: S4 File — Files, including an R script, for producing glottochronology dates from the output of the automated cognate detection procedure. (ZIP) [file pone.0236522.s004.zip › S4 Supporting Information/cogn_perc_Sami.txt]

"INARI_SAAMI"	"KILDIN_SAAMI"	"NORTH_SAAMI"	"SKOLT_SAAMI"	"LULE_SAAMI"	"SOUTH_SAAMI"
"INARI_SAAMI"	1	0.825	0.810810810810811	0.925	0.825	0.75
"KILDIN_SAAMI"	0.825	1	0.756756756756757	0.85	0.725	0.675
"NORTH_SAAMI"	0.810810810810811	0.756756756756757	1	0.810810810810811	0.837837837837838	0.756756756756757
"SKOLT_SAAMI"	0.925	0.85	0.810810810810811	1	0.85	0.725
"LULE_SAAMI"	0.825	0.725	0.837837837837838	0.85	1	0.825
"SOUTH_SAAMI"	0.75	0.675	0.756756756756757	0.725	0.825	1
