# Supplementary material for: A test of Generalized Bayesian dating: A new linguistic dating method
Source: PLoS One. 2020 Aug 12;15(8):e0236522. doi: 10.1371/journal.pone.0236522 (PMC7423060; doi:10.1371/journal.pone.0236522)
Supplement: S4 File — Files, including an R script, for producing glottochronology dates from the output of the automated cognate detection procedure. (ZIP) [file pone.0236522.s004.zip › S4 Supporting Information/cogn_perc_Scandinavian.txt]

FAROESE	GJESTAL_NORWEGIAN	SANDNES_NORWEGIAN	DANISH	ICELANDIC	JAMTLANDIC	NORWEGIAN_BOKMAAL	NORWEGIAN_RIKSMAL	SWEDISH	NORWEGIAN_NYNORSK_TOTEN
FAROESE	1	0.914285714285714	0.885714285714286	0.875	0.975	0.8	0.9	0.828571428571429	0.875	0.775
GJESTAL_NORWEGIAN	0.914285714285714	1	0.971428571428571	0.857142857142857	0.857142857142857	0.8	0.914285714285714	0.828571428571429	0.8	0.742857142857143
SANDNES_NORWEGIAN	0.885714285714286	0.971428571428571	1	0.885714285714286	0.828571428571429	0.8	0.942857142857143	0.857142857142857	0.771428571428571	0.742857142857143
DANISH	0.875	0.857142857142857	0.885714285714286	1	0.925	0.875	1	0.914285714285714	0.85	0.825
ICELANDIC	0.975	0.857142857142857	0.828571428571429	0.925	1	0.825	0.925	0.857142857142857	0.85	0.775
JAMTLANDIC	0.8	0.8	0.8	0.875	0.825	1	0.9	0.771428571428571	0.925	0.825
NORWEGIAN_BOKMAAL	0.9	0.914285714285714	0.942857142857143	1	0.925	0.9	1	0.942857142857143	0.925	0.825
NORWEGIAN_RIKSMAL	0.828571428571429	0.828571428571429	0.857142857142857	0.914285714285714	0.857142857142857	0.771428571428571	0.942857142857143	1	0.742857142857143	0.742857142857143
SWEDISH	0.875	0.8	0.771428571428571	0.85	0.85	0.925	0.925	0.742857142857143	1	0.8
NORWEGIAN_NYNORSK_TOTEN	0.775	0.742857142857143	0.742857142857143	0.825	0.775	0.825	0.825	0.742857142857143	0.8	1
