# Supplementary material for: A test of Generalized Bayesian dating: A new linguistic dating method
Source: PLoS One. 2020 Aug 12;15(8):e0236522. doi: 10.1371/journal.pone.0236522 (PMC7423060; doi:10.1371/journal.pone.0236522)
Supplement: S4 File — Files, including an R script, for producing glottochronology dates from the output of the automated cognate detection procedure. (ZIP) [file pone.0236522.s004.zip › S4 Supporting Information/cogn_perc_Southern-Nilotic.txt]

NANDI	DATOOGA_DIALECT_5	SABAOT	DATOOGA_DIALECT_6	OMOTIK	DATOOGA_DIALECT_4	DATOOGA_DIALECT_3	NORTH_TUGEN	KEIYO	POKOT	KALENJIN	NANDI_2	SOGOO	DATOOGA_DIALECT_2
NANDI	1	0.285714285714286	0.552631578947368	0.25	0.3125	0.266666666666667	0.266666666666667	0.578947368421053	0.648648648648649	0.447368421052632	0.620689655172414	0.594594594594595	0.607142857142857	0.275862068965517
DATOOGA_DIALECT_5	0.285714285714286	1	0.333333333333333	1	0.241379310344828	1	0.966666666666667	0.333333333333333	0.366666666666667	0.366666666666667	0.35	0.333333333333333	0.25	0.96551724137931
SABAOT	0.552631578947368	0.333333333333333	1	0.366666666666667	0.382352941176471	0.34375	0.34375	0.725	0.717948717948718	0.6	0.633333333333333	0.58974358974359	0.7	0.354838709677419
DATOOGA_DIALECT_6	0.25	1	0.366666666666667	1	0.206896551724138	1	0.966666666666667	0.333333333333333	0.366666666666667	0.4	0.35	0.333333333333333	0.259259259259259	0.96551724137931
OMOTIK	0.3125	0.241379310344828	0.382352941176471	0.206896551724138	1	0.225806451612903	0.225806451612903	0.323529411764706	0.352941176470588	0.323529411764706	0.44	0.352941176470588	0.482758620689655	0.233333333333333
DATOOGA_DIALECT_4	0.266666666666667	1	0.34375	1	0.225806451612903	1	0.96875	0.3125	0.34375	0.375	0.318181818181818	0.3125	0.25	0.967741935483871
DATOOGA_DIALECT_3	0.266666666666667	0.966666666666667	0.34375	0.966666666666667	0.225806451612903	0.96875	1	0.3125	0.34375	0.40625	0.318181818181818	0.3125	0.25	1
NORTH_TUGEN	0.578947368421053	0.333333333333333	0.725	0.333333333333333	0.323529411764706	0.3125	0.3125	1	0.794871794871795	0.675	0.766666666666667	0.717948717948718	0.633333333333333	0.32258064516129
KEIYO	0.648648648648649	0.366666666666667	0.717948717948718	0.366666666666667	0.352941176470588	0.34375	0.34375	0.794871794871795	1	0.641025641025641	0.724137931034483	0.769230769230769	0.7	0.354838709677419
POKOT	0.447368421052632	0.366666666666667	0.6	0.4	0.323529411764706	0.375	0.40625	0.675	0.641025641025641	1	0.666666666666667	0.641025641025641	0.633333333333333	0.419354838709677
KALENJIN	0.620689655172414	0.35	0.633333333333333	0.35	0.44	0.318181818181818	0.318181818181818	0.766666666666667	0.724137931034483	0.666666666666667	1	0.862068965517241	0.8	0.333333333333333
NANDI_2	0.594594594594595	0.333333333333333	0.58974358974359	0.333333333333333	0.352941176470588	0.3125	0.3125	0.717948717948718	0.769230769230769	0.641025641025641	0.862068965517241	1	0.7	0.32258064516129
SOGOO	0.607142857142857	0.25	0.7	0.259259259259259	0.482758620689655	0.25	0.25	0.633333333333333	0.7	0.633333333333333	0.8	0.7	1	0.259259259259259
DATOOGA_DIALECT_2	0.275862068965517	0.96551724137931	0.354838709677419	0.96551724137931	0.233333333333333	0.967741935483871	1	0.32258064516129	0.354838709677419	0.419354838709677	0.333333333333333	0.32258064516129	0.259259259259259	1
