# Supplementary material for: A test of Generalized Bayesian dating: A new linguistic dating method
Source: PLoS One. 2020 Aug 12;15(8):e0236522. doi: 10.1371/journal.pone.0236522 (PMC7423060; doi:10.1371/journal.pone.0236522)
Supplement: S4 File — Files, including an R script, for producing glottochronology dates from the output of the automated cognate detection procedure. (ZIP) [file pone.0236522.s004.zip › S4 Supporting Information/cogn_perc_Southern-Songhai.txt]

"TONDI_SONGWAY_KIINI"	"DENDI"	"KOROBORO_SENNI"	"ZARMA"	"DJENNE_CHIINI"
"TONDI_SONGWAY_KIINI"	1	0.82051282051282	0.868421052631579	0.868421052631579	0.815789473684211
"DENDI"	0.82051282051282	1	0.871794871794872	0.871794871794872	0.794871794871795
"KOROBORO_SENNI"	0.868421052631579	0.871794871794872	1	0.947368421052632	0.947368421052632
"ZARMA"	0.868421052631579	0.871794871794872	0.947368421052632	1	0.868421052631579
"DJENNE_CHIINI"	0.815789473684211	0.794871794871795	0.947368421052632	0.868421052631579	1
