# Supplementary material for: A test of Generalized Bayesian dating: A new linguistic dating method
Source: PLoS One. 2020 Aug 12;15(8):e0236522. doi: 10.1371/journal.pone.0236522 (PMC7423060; doi:10.1371/journal.pone.0236522)
Supplement: S4 File — Files, including an R script, for producing glottochronology dates from the output of the automated cognate detection procedure. (ZIP) [file pone.0236522.s004.zip › S4 Supporting Information/cogn_perc_Temotu.txt]

ASUMBOA	NANGGU	NEA_NEMBOI	NEA	TEANU	BANUA	NAMBAKAENGO_MALO	NEA_NOOLI	TANEMA	AYIWO
ASUMBOA	1	0.272727272727273	0.296296296296296	0.32258064516129	0.393939393939394	0.25	0.259259259259259	0.303030303030303	0.484848484848485	0.161290322580645
NANGGU	0.272727272727273	1	0.666666666666667	0.612903225806452	0.303030303030303	0.53125	0.666666666666667	0.696969696969697	0.333333333333333	0.258064516129032
NEA_NEMBOI	0.296296296296296	0.666666666666667	1	0.793103448275862	0.25	0.645161290322581	0.65625	0.774193548387097	0.259259259259259	0.269230769230769
NEA	0.32258064516129	0.612903225806452	0.793103448275862	1	0.3125	0.857142857142857	0.724137931034483	0.742857142857143	0.354838709677419	0.379310344827586
TEANU	0.393939393939394	0.303030303030303	0.25	0.3125	1	0.303030303030303	0.285714285714286	0.323529411764706	0.545454545454545	0.290322580645161
BANUA	0.25	0.53125	0.645161290322581	0.857142857142857	0.303030303030303	1	0.838709677419355	0.694444444444444	0.3125	0.366666666666667
NAMBAKAENGO_MALO	0.259259259259259	0.666666666666667	0.65625	0.724137931034483	0.285714285714286	0.838709677419355	1	0.709677419354839	0.296296296296296	0.346153846153846
NEA_NOOLI	0.303030303030303	0.696969696969697	0.774193548387097	0.742857142857143	0.323529411764706	0.694444444444444	0.709677419354839	1	0.333333333333333	0.32258064516129
TANEMA	0.484848484848485	0.333333333333333	0.259259259259259	0.354838709677419	0.545454545454545	0.3125	0.296296296296296	0.333333333333333	1	0.290322580645161
AYIWO	0.161290322580645	0.258064516129032	0.269230769230769	0.379310344827586	0.290322580645161	0.366666666666667	0.346153846153846	0.32258064516129	0.290322580645161	1
