# Supplementary material for: A test of Generalized Bayesian dating: A new linguistic dating method
Source: PLoS One. 2020 Aug 12;15(8):e0236522. doi: 10.1371/journal.pone.0236522 (PMC7423060; doi:10.1371/journal.pone.0236522)
Supplement: S4 File — Files, including an R script, for producing glottochronology dates from the output of the automated cognate detection procedure. (ZIP) [file pone.0236522.s004.zip › S4 Supporting Information/cogn_perc_Tupi-Guarani.txt]

ACHE	CHIRIGUANO	GUARANI	GUARANI_KAIWA	GUARAYU	KOKAMA	MBYA	NHENGATU	OMAGUA	SIRIONO	TAPIETE	YUQUI
ACHE	1	0.657894736842105	0.41025641025641	0.575757575757576	0.65625	0.447368421052632	0.540540540540541	0.529411764705882	0.517241379310345	0.405405405405405	0.6	0.424242424242424
CHIRIGUANO	0.657894736842105	1	0.702702702702703	0.939393939393939	0.806451612903226	0.675675675675676	0.891891891891892	0.71875	0.714285714285714	0.6	0.894736842105263	0.548387096774194
GUARANI	0.41025641025641	0.702702702702703	1	0.78125	0.451612903225806	0.486486486486487	0.638888888888889	0.545454545454545	0.535714285714286	0.472222222222222	0.666666666666667	0.4375
GUARANI_KAIWA	0.575757575757576	0.939393939393939	0.78125	1	0.730769230769231	0.636363636363636	0.9375	0.724137931034483	0.666666666666667	0.580645161290323	0.848484848484849	0.464285714285714
GUARAYU	0.65625	0.806451612903226	0.451612903225806	0.730769230769231	1	0.645161290322581	0.7	0.777777777777778	0.727272727272727	0.551724137931034	0.71875	0.518518518518518
KOKAMA	0.447368421052632	0.675675675675676	0.486486486486487	0.636363636363636	0.645161290322581	1	0.666666666666667	0.6875	0.793103448275862	0.485714285714286	0.605263157894737	0.419354838709677
MBYA	0.540540540540541	0.891891891891892	0.638888888888889	0.9375	0.7	0.666666666666667	1	0.806451612903226	0.740740740740741	0.617647058823529	0.837837837837838	0.566666666666667
NHENGATU	0.529411764705882	0.71875	0.545454545454545	0.724137931034483	0.777777777777778	0.6875	0.806451612903226	1	0.807692307692308	0.59375	0.735294117647059	0.586206896551724
OMAGUA	0.517241379310345	0.714285714285714	0.535714285714286	0.666666666666667	0.727272727272727	0.793103448275862	0.740740740740741	0.807692307692308	1	0.518518518518518	0.724137931034483	0.4
SIRIONO	0.405405405405405	0.6	0.472222222222222	0.580645161290323	0.551724137931034	0.485714285714286	0.617647058823529	0.59375	0.518518518518518	1	0.594594594594595	0.709677419354839
TAPIETE	0.6	0.894736842105263	0.666666666666667	0.848484848484849	0.71875	0.605263157894737	0.837837837837838	0.735294117647059	0.724137931034483	0.594594594594595	1	0.515151515151515
YUQUI	0.424242424242424	0.548387096774194	0.4375	0.464285714285714	0.518518518518518	0.419354838709677	0.566666666666667	0.586206896551724	0.4	0.709677419354839	0.515151515151515	1
