# Supplementary material for: A test of Generalized Bayesian dating: A new linguistic dating method
Source: PLoS One. 2020 Aug 12;15(8):e0236522. doi: 10.1371/journal.pone.0236522 (PMC7423060; doi:10.1371/journal.pone.0236522)
Supplement: S4 File — Files, including an R script, for producing glottochronology dates from the output of the automated cognate detection procedure. (ZIP) [file pone.0236522.s004.zip › S4 Supporting Information/cogn_perc_Turkic.txt]

ASADLI_KHORASANI	AZERBAIJANI_NORTH	AZERBAIJANI_NORTH_2	AZERBAIJANI_SOUTHERN	BASHKIR	CHARAM_SARJAM_KHORASANI	CRIMEAN_TURKISH	DARA_GAZ_KHORASANI_1	DARA_GAZ_KHORASANI_2	DOLGAN	DOUGHAI_KHORASANI	GUJGI_KHORASANI	HARW_E_OLYA_KHORASANI	HOKM_ABAD_KHORASANI	JOGHATAY_KHORASANI	JONK_KHORASANI	KARACHAY_BALKAR	KARAIM	KARAKALPAK	KAZAKH	KAZAN_TATAR	KHAKAS	KHALAJ_IRAN	KUMYK	KYRGYZ	LANGAR_KHORASANI	LOTF_ABAD_KHORASANI	MARESHK_KHORASANI	MISHER_TATAR	NOGAI	PIR_KOMAJ_KHORASANI	QARA_BAGH_KHORASANI	QUCHAN_KHORASANI	RUH_ABAD_KHORASANI	SAKHA	SALAR_2	SHEYH_TEYMUR_KHORASANI	SHIRWAN_KHORASANI	SHOR	SHURAK_KHORASANI	SOLTAN_ABAD_KHORASANI	SOUTHERN_UZBEK	TATAR	TEREKEME_AZERI	TOFA	TURKISH	TURKISH_2	TURKMEN	TUVAN	UZBEK
ASADLI_KHORASANI	1	0.833333333333333	0.885714285714286	0.84	0.694444444444444	0.914285714285714	0.846153846153846	1	0.972222222222222	0.742857142857143	1	1	0.916666666666667	0.916666666666667	0.916666666666667	0.944444444444444	0.823529411764706	0.793103448275862	0.714285714285714	0.805555555555556	0.777777777777778	0.84	0.875	0.833333333333333	0.8	0.916666666666667	0.967741935483871	1	0.823529411764706	0.888888888888889	0.942857142857143	0.944444444444444	1	0.888888888888889	0.742857142857143	0.857142857142857	0.916666666666667	0.944444444444444	0.742857142857143	0.944444444444444	0.916666666666667	0.896551724137931	0.8125	0.888888888888889	0.694444444444444	0.75	0.805555555555556	0.857142857142857	0.694444444444444
AZERBAIJANI_NORTH	0.833333333333333	1	0.948717948717949	0.892857142857143	0.725	0.828571428571429	0.896551724137931	0.833333333333333	0.916666666666667	0.692307692307692	0.833333333333333	0.833333333333333	0.888888888888889	0.888888888888889	0.888888888888889	0.833333333333333	0.891891891891892	0.875	0.769230769230769	0.875	0.8	0.827586206896552	0.941176470588235	0.8	0.846153846153846	0.777777777777778	0.806451612903226	0.861111111111111	0.842105263157895	0.85	0.885714285714286	0.833333333333333	0.833333333333333	0.805555555555556	0.743589743589744	0.82051282051282	0.777777777777778	0.861111111111111	0.743589743589744	0.861111111111111	0.888888888888889	0.866666666666667	0.828571428571429	0.875	0.675	0.825	0.9	0.871794871794872	0.7
AZERBAIJANI_NORTH_2	0.885714285714286	0.948717948717949	1	0.928571428571429	0.717948717948718	0.852941176470588	0.862068965517241	0.885714285714286	0.942857142857143	0.684210526315789	0.885714285714286	0.885714285714286	0.857142857142857	0.857142857142857	0.857142857142857	0.828571428571429	0.888888888888889	0.84375	0.763157894736842	0.871794871794872	0.794871794871795	0.827586206896552	0.911764705882353	0.794871794871795	0.842105263157895	0.8	0.866666666666667	0.885714285714286	0.815789473684211	0.846153846153846	0.882352941176471	0.857142857142857	0.885714285714286	0.828571428571429	0.736842105263158	0.815789473684211	0.828571428571429	0.885714285714286	0.763157894736842	0.885714285714286	0.857142857142857	0.833333333333333	0.823529411764706	0.923076923076923	0.692307692307692	0.794871794871795	0.846153846153846	0.921052631578947	0.692307692307692
AZERBAIJANI_SOUTHERN	0.84	0.892857142857143	0.928571428571429	1	0.714285714285714	0.791666666666667	0.761904761904762	0.84	0.88	0.678571428571429	0.84	0.84	0.8	0.8	0.8	0.8	0.846153846153846	0.91304347826087	0.821428571428571	0.857142857142857	0.714285714285714	0.857142857142857	0.875	0.75	0.892857142857143	0.72	0.818181818181818	0.84	0.75	0.785714285714286	0.833333333333333	0.8	0.84	0.76	0.642857142857143	0.785714285714286	0.8	0.84	0.75	0.84	0.8	0.772727272727273	0.84	0.928571428571429	0.714285714285714	0.821428571428571	0.821428571428571	0.892857142857143	0.714285714285714
BASHKIR	0.694444444444444	0.725	0.717948717948718	0.714285714285714	1	0.657142857142857	0.724137931034483	0.694444444444444	0.722222222222222	0.743589743589744	0.694444444444444	0.694444444444444	0.722222222222222	0.722222222222222	0.722222222222222	0.722222222222222	0.837837837837838	0.8125	0.846153846153846	0.9	0.875	0.724137931034483	0.735294117647059	0.825	0.82051282051282	0.638888888888889	0.67741935483871	0.694444444444444	0.894736842105263	0.825	0.714285714285714	0.666666666666667	0.694444444444444	0.666666666666667	0.666666666666667	0.717948717948718	0.638888888888889	0.694444444444444	0.641025641025641	0.666666666666667	0.722222222222222	0.766666666666667	0.885714285714286	0.725	0.625	0.65	0.7	0.717948717948718	0.65
CHARAM_SARJAM_KHORASANI	0.914285714285714	0.828571428571429	0.852941176470588	0.791666666666667	0.657142857142857	1	0.84	0.914285714285714	0.914285714285714	0.676470588235294	0.914285714285714	0.942857142857143	0.942857142857143	0.942857142857143	0.942857142857143	0.857142857142857	0.787878787878788	0.75	0.676470588235294	0.771428571428571	0.742857142857143	0.833333333333333	0.870967741935484	0.771428571428571	0.764705882352941	0.885714285714286	0.866666666666667	0.942857142857143	0.787878787878788	0.828571428571429	1	1	0.914285714285714	0.942857142857143	0.705882352941177	0.794117647058823	0.828571428571429	0.914285714285714	0.705882352941177	0.914285714285714	0.942857142857143	0.857142857142857	0.774193548387097	0.857142857142857	0.685714285714286	0.771428571428571	0.8	0.823529411764706	0.685714285714286
CRIMEAN_TURKISH	0.846153846153846	0.896551724137931	0.862068965517241	0.761904761904762	0.724137931034483	0.84	1	0.846153846153846	0.884615384615385	0.714285714285714	0.846153846153846	0.846153846153846	0.884615384615385	0.884615384615385	0.884615384615385	0.846153846153846	0.928571428571429	0.826086956521739	0.75	0.862068965517241	0.827586206896552	0.695652173913043	0.88	0.896551724137931	0.821428571428571	0.846153846153846	0.863636363636364	0.846153846153846	0.821428571428571	0.931034482758621	0.884615384615385	0.846153846153846	0.846153846153846	0.846153846153846	0.714285714285714	0.892857142857143	0.846153846153846	0.846153846153846	0.642857142857143	0.846153846153846	0.884615384615385	0.875	0.84	0.896551724137931	0.620689655172414	0.793103448275862	0.862068965517241	0.821428571428571	0.655172413793103
DARA_GAZ_KHORASANI_1	1	0.833333333333333	0.885714285714286	0.84	0.694444444444444	0.914285714285714	0.846153846153846	1	0.972222222222222	0.742857142857143	1	1	0.916666666666667	0.916666666666667	0.916666666666667	0.944444444444444	0.823529411764706	0.793103448275862	0.714285714285714	0.805555555555556	0.777777777777778	0.84	0.875	0.833333333333333	0.8	0.888888888888889	1	0.972222222222222	0.823529411764706	0.888888888888889	0.942857142857143	0.944444444444444	0.972222222222222	0.888888888888889	0.742857142857143	0.857142857142857	0.944444444444444	0.972222222222222	0.742857142857143	0.944444444444444	0.916666666666667	0.896551724137931	0.8125	0.861111111111111	0.694444444444444	0.75	0.805555555555556	0.857142857142857	0.694444444444444
DARA_GAZ_KHORASANI_2	0.972222222222222	0.916666666666667	0.942857142857143	0.88	0.722222222222222	0.914285714285714	0.884615384615385	0.972222222222222	1	0.742857142857143	0.972222222222222	0.972222222222222	0.916666666666667	0.916666666666667	0.916666666666667	0.916666666666667	0.852941176470588	0.793103448275862	0.742857142857143	0.861111111111111	0.805555555555556	0.84	0.875	0.861111111111111	0.828571428571429	0.861111111111111	0.967741935483871	0.972222222222222	0.852941176470588	0.916666666666667	0.942857142857143	0.916666666666667	0.944444444444444	0.888888888888889	0.771428571428571	0.885714285714286	0.916666666666667	0.972222222222222	0.742857142857143	0.944444444444444	0.916666666666667	0.862068965517241	0.84375	0.888888888888889	0.694444444444444	0.805555555555556	0.861111111111111	0.885714285714286	0.694444444444444
DOLGAN	0.742857142857143	0.692307692307692	0.684210526315789	0.678571428571429	0.743589743589744	0.676470588235294	0.714285714285714	0.742857142857143	0.742857142857143	1	0.742857142857143	0.742857142857143	0.742857142857143	0.742857142857143	0.742857142857143	0.771428571428571	0.777777777777778	0.741935483870968	0.769230769230769	0.82051282051282	0.717948717948718	0.714285714285714	0.757575757575758	0.846153846153846	0.769230769230769	0.685714285714286	0.7	0.742857142857143	0.736842105263158	0.82051282051282	0.735294117647059	0.685714285714286	0.742857142857143	0.685714285714286	0.842105263157895	0.743589743589744	0.714285714285714	0.742857142857143	0.641025641025641	0.714285714285714	0.742857142857143	0.7	0.8	0.666666666666667	0.666666666666667	0.641025641025641	0.641025641025641	0.692307692307692	0.692307692307692
DOUGHAI_KHORASANI	1	0.833333333333333	0.885714285714286	0.84	0.694444444444444	0.914285714285714	0.846153846153846	1	0.972222222222222	0.742857142857143	1	1	0.916666666666667	0.916666666666667	0.916666666666667	0.944444444444444	0.823529411764706	0.793103448275862	0.714285714285714	0.805555555555556	0.777777777777778	0.84	0.875	0.833333333333333	0.8	0.888888888888889	0.967741935483871	0.972222222222222	0.823529411764706	0.888888888888889	0.942857142857143	0.944444444444444	0.972222222222222	0.888888888888889	0.742857142857143	0.857142857142857	0.916666666666667	0.944444444444444	0.742857142857143	0.972222222222222	0.916666666666667	0.896551724137931	0.8125	0.861111111111111	0.694444444444444	0.75	0.805555555555556	0.857142857142857	0.694444444444444
GUJGI_KHORASANI	1	0.833333333333333	0.885714285714286	0.84	0.694444444444444	0.942857142857143	0.846153846153846	1	0.972222222222222	0.742857142857143	1	1	0.916666666666667	0.916666666666667	0.916666666666667	0.944444444444444	0.823529411764706	0.793103448275862	0.714285714285714	0.805555555555556	0.777777777777778	0.84	0.875	0.833333333333333	0.8	0.916666666666667	0.967741935483871	0.972222222222222	0.823529411764706	0.888888888888889	0.942857142857143	0.972222222222222	0.972222222222222	0.888888888888889	0.742857142857143	0.857142857142857	0.916666666666667	0.944444444444444	0.742857142857143	0.944444444444444	0.916666666666667	0.896551724137931	0.8125	0.861111111111111	0.694444444444444	0.75	0.805555555555556	0.857142857142857	0.694444444444444
HARW_E_OLYA_KHORASANI	0.916666666666667	0.888888888888889	0.857142857142857	0.8	0.722222222222222	0.942857142857143	0.884615384615385	0.916666666666667	0.916666666666667	0.742857142857143	0.916666666666667	0.916666666666667	1	1	1	0.916666666666667	0.852941176470588	0.827586206896552	0.742857142857143	0.833333333333333	0.805555555555556	0.84	0.9375	0.833333333333333	0.828571428571429	0.861111111111111	0.870967741935484	0.944444444444444	0.852941176470588	0.888888888888889	1	0.944444444444444	0.916666666666667	0.944444444444444	0.771428571428571	0.857142857142857	0.833333333333333	0.916666666666667	0.742857142857143	0.916666666666667	1	0.931034482758621	0.84375	0.861111111111111	0.694444444444444	0.805555555555556	0.861111111111111	0.828571428571429	0.722222222222222
HOKM_ABAD_KHORASANI	0.916666666666667	0.888888888888889	0.857142857142857	0.8	0.722222222222222	0.942857142857143	0.884615384615385	0.916666666666667	0.916666666666667	0.742857142857143	0.916666666666667	0.916666666666667	1	1	1	0.916666666666667	0.852941176470588	0.827586206896552	0.742857142857143	0.833333333333333	0.805555555555556	0.84	0.9375	0.833333333333333	0.828571428571429	0.861111111111111	0.870967741935484	0.944444444444444	0.852941176470588	0.888888888888889	1	0.944444444444444	0.916666666666667	0.916666666666667	0.771428571428571	0.857142857142857	0.833333333333333	0.916666666666667	0.742857142857143	0.916666666666667	1	0.931034482758621	0.84375	0.861111111111111	0.694444444444444	0.805555555555556	0.861111111111111	0.828571428571429	0.722222222222222
JOGHATAY_KHORASANI	0.916666666666667	0.888888888888889	0.857142857142857	0.8	0.722222222222222	0.942857142857143	0.884615384615385	0.916666666666667	0.916666666666667	0.742857142857143	0.916666666666667	0.916666666666667	1	1	1	0.916666666666667	0.852941176470588	0.827586206896552	0.742857142857143	0.833333333333333	0.805555555555556	0.84	0.9375	0.833333333333333	0.828571428571429	0.861111111111111	0.870967741935484	0.944444444444444	0.852941176470588	0.888888888888889	1	0.944444444444444	0.916666666666667	0.916666666666667	0.771428571428571	0.857142857142857	0.833333333333333	0.916666666666667	0.742857142857143	0.916666666666667	1	0.931034482758621	0.84375	0.861111111111111	0.694444444444444	0.805555555555556	0.861111111111111	0.828571428571429	0.722222222222222
JONK_KHORASANI	0.944444444444444	0.833333333333333	0.828571428571429	0.8	0.722222222222222	0.857142857142857	0.846153846153846	0.944444444444444	0.916666666666667	0.771428571428571	0.944444444444444	0.944444444444444	0.916666666666667	0.916666666666667	0.916666666666667	1	0.823529411764706	0.827586206896552	0.742857142857143	0.833333333333333	0.777777777777778	0.84	0.875	0.833333333333333	0.828571428571429	0.861111111111111	0.935483870967742	0.944444444444444	0.823529411764706	0.888888888888889	0.914285714285714	0.888888888888889	0.916666666666667	0.833333333333333	0.742857142857143	0.857142857142857	0.861111111111111	0.888888888888889	0.742857142857143	0.888888888888889	0.916666666666667	0.896551724137931	0.84375	0.805555555555556	0.694444444444444	0.722222222222222	0.805555555555556	0.8	0.722222222222222
KARACHAY_BALKAR	0.823529411764706	0.891891891891892	0.888888888888889	0.846153846153846	0.837837837837838	0.787878787878788	0.928571428571429	0.823529411764706	0.852941176470588	0.777777777777778	0.823529411764706	0.823529411764706	0.852941176470588	0.852941176470588	0.852941176470588	0.823529411764706	1	0.866666666666667	0.861111111111111	0.945945945945946	0.864864864864865	0.807692307692308	0.9375	0.918918918918919	0.888888888888889	0.764705882352941	0.793103448275862	0.823529411764706	0.885714285714286	0.945945945945946	0.848484848484849	0.794117647058823	0.823529411764706	0.794117647058823	0.777777777777778	0.833333333333333	0.764705882352941	0.823529411764706	0.722222222222222	0.823529411764706	0.852941176470588	0.857142857142857	0.878787878787879	0.891891891891892	0.648648648648649	0.756756756756757	0.810810810810811	0.888888888888889	0.675675675675676
KARAIM	0.793103448275862	0.875	0.84375	0.91304347826087	0.8125	0.75	0.826086956521739	0.793103448275862	0.793103448275862	0.741935483870968	0.793103448275862	0.793103448275862	0.827586206896552	0.827586206896552	0.827586206896552	0.827586206896552	0.866666666666667	1	0.838709677419355	0.90625	0.75	0.833333333333333	0.862068965517241	0.75	0.967741935483871	0.724137931034483	0.785714285714286	0.793103448275862	0.806451612903226	0.8125	0.821428571428571	0.758620689655172	0.793103448275862	0.724137931034483	0.67741935483871	0.838709677419355	0.793103448275862	0.793103448275862	0.806451612903226	0.793103448275862	0.827586206896552	0.84	0.962962962962963	0.84375	0.71875	0.71875	0.8125	0.903225806451613	0.75
KARAKALPAK	0.714285714285714	0.769230769230769	0.763157894736842	0.821428571428571	0.846153846153846	0.676470588235294	0.75	0.714285714285714	0.742857142857143	0.769230769230769	0.714285714285714	0.714285714285714	0.742857142857143	0.742857142857143	0.742857142857143	0.742857142857143	0.861111111111111	0.838709677419355	1	0.923076923076923	0.871794871794872	0.785714285714286	0.818181818181818	0.871794871794872	0.871794871794872	0.657142857142857	0.7	0.714285714285714	0.894736842105263	0.897435897435897	0.735294117647059	0.685714285714286	0.714285714285714	0.657142857142857	0.684210526315789	0.769230769230769	0.685714285714286	0.714285714285714	0.717948717948718	0.685714285714286	0.742857142857143	0.8	0.914285714285714	0.769230769230769	0.717948717948718	0.717948717948718	0.692307692307692	0.769230769230769	0.743589743589744
KAZAKH	0.805555555555556	0.875	0.871794871794872	0.857142857142857	0.9	0.771428571428571	0.862068965517241	0.805555555555556	0.861111111111111	0.82051282051282	0.805555555555556	0.805555555555556	0.833333333333333	0.833333333333333	0.833333333333333	0.833333333333333	0.945945945945946	0.90625	0.923076923076923	1	0.925	0.862068965517241	0.882352941176471	0.9	0.948717948717949	0.75	0.774193548387097	0.805555555555556	0.947368421052632	0.95	0.828571428571429	0.777777777777778	0.805555555555556	0.75	0.794871794871795	0.846153846153846	0.75	0.805555555555556	0.794871794871795	0.777777777777778	0.833333333333333	0.833333333333333	0.942857142857143	0.85	0.75	0.75	0.8	0.846153846153846	0.775
KAZAN_TATAR	0.777777777777778	0.8	0.794871794871795	0.714285714285714	0.875	0.742857142857143	0.827586206896552	0.777777777777778	0.805555555555556	0.717948717948718	0.777777777777778	0.777777777777778	0.805555555555556	0.805555555555556	0.805555555555556	0.777777777777778	0.864864864864865	0.75	0.871794871794872	0.925	1	0.758620689655172	0.823529411764706	0.85	0.846153846153846	0.75	0.741935483870968	0.777777777777778	0.973684210526316	0.9	0.8	0.75	0.777777777777778	0.722222222222222	0.717948717948718	0.794871794871795	0.722222222222222	0.777777777777778	0.692307692307692	0.75	0.805555555555556	0.9	0.914285714285714	0.775	0.625	0.725	0.775	0.794871794871795	0.65
KHAKAS	0.84	0.827586206896552	0.827586206896552	0.857142857142857	0.724137931034483	0.833333333333333	0.695652173913043	0.84	0.84	0.714285714285714	0.84	0.84	0.84	0.84	0.84	0.84	0.807692307692308	0.833333333333333	0.785714285714286	0.862068965517241	0.758620689655172	1	0.846153846153846	0.758620689655172	0.892857142857143	0.8	0.80952380952381	0.84	0.785714285714286	0.793103448275862	0.84	0.84	0.84	0.8	0.642857142857143	0.821428571428571	0.76	0.84	0.785714285714286	0.84	0.84	0.80952380952381	0.916666666666667	0.827586206896552	0.758620689655172	0.689655172413793	0.793103448275862	0.821428571428571	0.758620689655172
KHALAJ_IRAN	0.875	0.941176470588235	0.911764705882353	0.875	0.735294117647059	0.870967741935484	0.88	0.875	0.875	0.757575757575758	0.875	0.875	0.9375	0.9375	0.9375	0.875	0.9375	0.862068965517241	0.818181818181818	0.882352941176471	0.823529411764706	0.846153846153846	1	0.852941176470588	0.878787878787879	0.8125	0.851851851851852	0.875	0.848484848484849	0.882352941176471	0.967741935483871	0.875	0.875	0.875	0.757575757575758	0.848484848484849	0.8125	0.875	0.757575757575758	0.875	0.9375	0.888888888888889	0.862068965517241	0.911764705882353	0.705882352941177	0.823529411764706	0.852941176470588	0.909090909090909	0.735294117647059
KUMYK	0.833333333333333	0.8	0.794871794871795	0.75	0.825	0.771428571428571	0.896551724137931	0.833333333333333	0.861111111111111	0.846153846153846	0.833333333333333	0.833333333333333	0.833333333333333	0.833333333333333	0.833333333333333	0.833333333333333	0.918918918918919	0.75	0.871794871794872	0.9	0.85	0.758620689655172	0.852941176470588	1	0.846153846153846	0.777777777777778	0.806451612903226	0.833333333333333	0.868421052631579	0.975	0.828571428571429	0.777777777777778	0.833333333333333	0.777777777777778	0.769230769230769	0.871794871794872	0.777777777777778	0.833333333333333	0.692307692307692	0.805555555555556	0.833333333333333	0.8	0.857142857142857	0.8	0.675	0.725	0.725	0.794871794871795	0.7
KYRGYZ	0.8	0.846153846153846	0.842105263157895	0.892857142857143	0.82051282051282	0.764705882352941	0.821428571428571	0.8	0.828571428571429	0.769230769230769	0.8	0.8	0.828571428571429	0.828571428571429	0.828571428571429	0.828571428571429	0.888888888888889	0.967741935483871	0.871794871794872	0.948717948717949	0.846153846153846	0.892857142857143	0.878787878787879	0.846153846153846	1	0.742857142857143	0.8	0.8	0.868421052631579	0.897435897435897	0.823529411764706	0.771428571428571	0.8	0.742857142857143	0.736842105263158	0.871794871794872	0.771428571428571	0.8	0.794871794871795	0.771428571428571	0.828571428571429	0.833333333333333	0.942857142857143	0.82051282051282	0.743589743589744	0.717948717948718	0.769230769230769	0.846153846153846	0.769230769230769
LANGAR_KHORASANI	0.916666666666667	0.777777777777778	0.8	0.72	0.638888888888889	0.885714285714286	0.846153846153846	0.888888888888889	0.861111111111111	0.685714285714286	0.888888888888889	0.916666666666667	0.861111111111111	0.861111111111111	0.861111111111111	0.861111111111111	0.764705882352941	0.724137931034483	0.657142857142857	0.75	0.75	0.8	0.8125	0.777777777777778	0.742857142857143	1	0.838709677419355	0.916666666666667	0.764705882352941	0.833333333333333	0.885714285714286	0.888888888888889	0.916666666666667	0.833333333333333	0.685714285714286	0.8	0.805555555555556	0.861111111111111	0.657142857142857	0.861111111111111	0.861111111111111	0.862068965517241	0.75	0.805555555555556	0.638888888888889	0.694444444444444	0.777777777777778	0.771428571428571	0.666666666666667
LOTF_ABAD_KHORASANI	0.967741935483871	0.806451612903226	0.866666666666667	0.818181818181818	0.67741935483871	0.866666666666667	0.863636363636364	1	0.967741935483871	0.7	0.967741935483871	0.967741935483871	0.870967741935484	0.870967741935484	0.870967741935484	0.935483870967742	0.793103448275862	0.785714285714286	0.7	0.774193548387097	0.741935483870968	0.80952380952381	0.851851851851852	0.806451612903226	0.8	0.838709677419355	1	0.935483870967742	0.793103448275862	0.870967741935484	0.9	0.903225806451613	0.935483870967742	0.838709677419355	0.7	0.866666666666667	0.967741935483871	0.967741935483871	0.766666666666667	0.903225806451613	0.870967741935484	0.84	0.814814814814815	0.838709677419355	0.67741935483871	0.741935483870968	0.774193548387097	0.833333333333333	0.67741935483871
MARESHK_KHORASANI	1	0.861111111111111	0.885714285714286	0.84	0.694444444444444	0.942857142857143	0.846153846153846	0.972222222222222	0.972222222222222	0.742857142857143	0.972222222222222	0.972222222222222	0.944444444444444	0.944444444444444	0.944444444444444	0.944444444444444	0.823529411764706	0.793103448275862	0.714285714285714	0.805555555555556	0.777777777777778	0.84	0.875	0.833333333333333	0.8	0.916666666666667	0.935483870967742	1	0.823529411764706	0.888888888888889	0.971428571428571	0.944444444444444	1	0.916666666666667	0.742857142857143	0.857142857142857	0.888888888888889	0.972222222222222	0.742857142857143	1	0.944444444444444	0.896551724137931	0.8125	0.888888888888889	0.694444444444444	0.777777777777778	0.833333333333333	0.857142857142857	0.694444444444444
MISHER_TATAR	0.823529411764706	0.842105263157895	0.815789473684211	0.75	0.894736842105263	0.787878787878788	0.821428571428571	0.823529411764706	0.852941176470588	0.736842105263158	0.823529411764706	0.823529411764706	0.852941176470588	0.852941176470588	0.852941176470588	0.823529411764706	0.885714285714286	0.806451612903226	0.894736842105263	0.947368421052632	0.973684210526316	0.785714285714286	0.848484848484849	0.868421052631579	0.868421052631579	0.764705882352941	0.793103448275862	0.823529411764706	1	0.921052631578947	0.848484848484849	0.794117647058823	0.823529411764706	0.764705882352941	0.72972972972973	0.815789473684211	0.794117647058823	0.823529411764706	0.710526315789474	0.794117647058823	0.852941176470588	0.9	0.941176470588235	0.815789473684211	0.631578947368421	0.763157894736842	0.815789473684211	0.815789473684211	0.657894736842105
NOGAI	0.888888888888889	0.85	0.846153846153846	0.785714285714286	0.825	0.828571428571429	0.931034482758621	0.888888888888889	0.916666666666667	0.82051282051282	0.888888888888889	0.888888888888889	0.888888888888889	0.888888888888889	0.888888888888889	0.888888888888889	0.945945945945946	0.8125	0.897435897435897	0.95	0.9	0.793103448275862	0.882352941176471	0.975	0.897435897435897	0.833333333333333	0.870967741935484	0.888888888888889	0.921052631578947	1	0.885714285714286	0.833333333333333	0.888888888888889	0.805555555555556	0.794871794871795	0.948717948717949	0.833333333333333	0.888888888888889	0.743589743589744	0.861111111111111	0.888888888888889	0.866666666666667	0.914285714285714	0.85	0.7	0.75	0.775	0.846153846153846	0.725
PIR_KOMAJ_KHORASANI	0.942857142857143	0.885714285714286	0.882352941176471	0.833333333333333	0.714285714285714	1	0.884615384615385	0.942857142857143	0.942857142857143	0.735294117647059	0.942857142857143	0.942857142857143	1	1	1	0.914285714285714	0.848484848484849	0.821428571428571	0.735294117647059	0.828571428571429	0.8	0.84	0.967741935483871	0.828571428571429	0.823529411764706	0.885714285714286	0.9	0.971428571428571	0.848484848484849	0.885714285714286	1	1	0.942857142857143	0.971428571428571	0.764705882352941	0.852941176470588	0.857142857142857	0.942857142857143	0.735294117647059	0.942857142857143	1	0.928571428571429	0.838709677419355	0.885714285714286	0.714285714285714	0.8	0.857142857142857	0.852941176470588	0.742857142857143
QARA_BAGH_KHORASANI	0.944444444444444	0.833333333333333	0.857142857142857	0.8	0.666666666666667	1	0.846153846153846	0.944444444444444	0.916666666666667	0.685714285714286	0.944444444444444	0.972222222222222	0.944444444444444	0.944444444444444	0.944444444444444	0.888888888888889	0.794117647058823	0.758620689655172	0.685714285714286	0.777777777777778	0.75	0.84	0.875	0.777777777777778	0.771428571428571	0.888888888888889	0.903225806451613	0.944444444444444	0.794117647058823	0.833333333333333	1	1	0.916666666666667	0.944444444444444	0.714285714285714	0.8	0.861111111111111	0.916666666666667	0.714285714285714	0.916666666666667	0.944444444444444	0.862068965517241	0.78125	0.861111111111111	0.694444444444444	0.777777777777778	0.805555555555556	0.828571428571429	0.694444444444444
QUCHAN_KHORASANI	1	0.833333333333333	0.885714285714286	0.84	0.694444444444444	0.914285714285714	0.846153846153846	0.972222222222222	0.944444444444444	0.742857142857143	0.972222222222222	0.972222222222222	0.916666666666667	0.916666666666667	0.916666666666667	0.916666666666667	0.823529411764706	0.793103448275862	0.714285714285714	0.805555555555556	0.777777777777778	0.84	0.875	0.833333333333333	0.8	0.916666666666667	0.935483870967742	1	0.823529411764706	0.888888888888889	0.942857142857143	0.916666666666667	1	0.916666666666667	0.742857142857143	0.857142857142857	0.888888888888889	0.944444444444444	0.742857142857143	0.944444444444444	0.916666666666667	0.896551724137931	0.8125	0.888888888888889	0.694444444444444	0.75	0.805555555555556	0.857142857142857	0.694444444444444
RUH_ABAD_KHORASANI	0.888888888888889	0.805555555555556	0.828571428571429	0.76	0.666666666666667	0.942857142857143	0.846153846153846	0.888888888888889	0.888888888888889	0.685714285714286	0.888888888888889	0.888888888888889	0.944444444444444	0.916666666666667	0.916666666666667	0.833333333333333	0.794117647058823	0.724137931034483	0.657142857142857	0.75	0.722222222222222	0.8	0.875	0.777777777777778	0.742857142857143	0.833333333333333	0.838709677419355	0.916666666666667	0.764705882352941	0.805555555555556	0.971428571428571	0.944444444444444	0.916666666666667	1	0.714285714285714	0.771428571428571	0.805555555555556	0.888888888888889	0.685714285714286	0.888888888888889	0.916666666666667	0.827586206896552	0.75	0.833333333333333	0.666666666666667	0.777777777777778	0.777777777777778	0.8	0.666666666666667
SAKHA	0.742857142857143	0.743589743589744	0.736842105263158	0.642857142857143	0.666666666666667	0.705882352941177	0.714285714285714	0.742857142857143	0.771428571428571	0.842105263157895	0.742857142857143	0.742857142857143	0.771428571428571	0.771428571428571	0.771428571428571	0.742857142857143	0.777777777777778	0.67741935483871	0.684210526315789	0.794871794871795	0.717948717948718	0.642857142857143	0.757575757575758	0.769230769230769	0.736842105263158	0.685714285714286	0.7	0.742857142857143	0.72972972972973	0.794871794871795	0.764705882352941	0.714285714285714	0.742857142857143	0.714285714285714	1	0.736842105263158	0.685714285714286	0.742857142857143	0.710526315789474	0.714285714285714	0.771428571428571	0.724137931034483	0.764705882352941	0.666666666666667	0.692307692307692	0.666666666666667	0.666666666666667	0.710526315789474	0.717948717948718
SALAR_2	0.857142857142857	0.82051282051282	0.815789473684211	0.785714285714286	0.717948717948718	0.794117647058823	0.892857142857143	0.857142857142857	0.885714285714286	0.743589743589744	0.857142857142857	0.857142857142857	0.857142857142857	0.857142857142857	0.857142857142857	0.857142857142857	0.833333333333333	0.838709677419355	0.769230769230769	0.846153846153846	0.794871794871795	0.821428571428571	0.848484848484849	0.871794871794872	0.871794871794872	0.8	0.866666666666667	0.857142857142857	0.815789473684211	0.948717948717949	0.852941176470588	0.8	0.857142857142857	0.771428571428571	0.736842105263158	1	0.857142857142857	0.857142857142857	0.743589743589744	0.828571428571429	0.857142857142857	0.833333333333333	0.914285714285714	0.82051282051282	0.717948717948718	0.692307692307692	0.743589743589744	0.82051282051282	0.743589743589744
SHEYH_TEYMUR_KHORASANI	0.916666666666667	0.777777777777778	0.828571428571429	0.8	0.638888888888889	0.828571428571429	0.846153846153846	0.944444444444444	0.916666666666667	0.714285714285714	0.916666666666667	0.916666666666667	0.833333333333333	0.833333333333333	0.833333333333333	0.861111111111111	0.764705882352941	0.793103448275862	0.685714285714286	0.75	0.722222222222222	0.76	0.8125	0.777777777777778	0.771428571428571	0.805555555555556	0.967741935483871	0.888888888888889	0.794117647058823	0.833333333333333	0.857142857142857	0.861111111111111	0.888888888888889	0.805555555555556	0.685714285714286	0.857142857142857	1	0.916666666666667	0.685714285714286	0.861111111111111	0.833333333333333	0.862068965517241	0.78125	0.805555555555556	0.611111111111111	0.694444444444444	0.75	0.828571428571429	0.611111111111111
SHIRWAN_KHORASANI	0.944444444444444	0.861111111111111	0.885714285714286	0.84	0.694444444444444	0.914285714285714	0.846153846153846	0.972222222222222	0.972222222222222	0.742857142857143	0.944444444444444	0.944444444444444	0.916666666666667	0.916666666666667	0.916666666666667	0.888888888888889	0.823529411764706	0.793103448275862	0.714285714285714	0.805555555555556	0.777777777777778	0.84	0.875	0.833333333333333	0.8	0.861111111111111	0.967741935483871	0.972222222222222	0.823529411764706	0.888888888888889	0.942857142857143	0.916666666666667	0.944444444444444	0.888888888888889	0.742857142857143	0.857142857142857	0.916666666666667	1	0.714285714285714	0.944444444444444	0.916666666666667	0.862068965517241	0.8125	0.861111111111111	0.666666666666667	0.777777777777778	0.833333333333333	0.857142857142857	0.666666666666667
SHOR	0.742857142857143	0.743589743589744	0.763157894736842	0.75	0.641025641025641	0.705882352941177	0.642857142857143	0.742857142857143	0.742857142857143	0.641025641025641	0.742857142857143	0.742857142857143	0.742857142857143	0.742857142857143	0.742857142857143	0.742857142857143	0.722222222222222	0.806451612903226	0.717948717948718	0.794871794871795	0.692307692307692	0.785714285714286	0.757575757575758	0.692307692307692	0.794871794871795	0.657142857142857	0.766666666666667	0.742857142857143	0.710526315789474	0.743589743589744	0.735294117647059	0.714285714285714	0.742857142857143	0.685714285714286	0.710526315789474	0.743589743589744	0.685714285714286	0.714285714285714	1	0.714285714285714	0.742857142857143	0.733333333333333	0.771428571428571	0.692307692307692	0.794871794871795	0.641025641025641	0.641025641025641	0.743589743589744	0.769230769230769
SHURAK_KHORASANI	0.944444444444444	0.861111111111111	0.885714285714286	0.84	0.666666666666667	0.914285714285714	0.846153846153846	0.944444444444444	0.944444444444444	0.714285714285714	0.972222222222222	0.944444444444444	0.916666666666667	0.916666666666667	0.916666666666667	0.888888888888889	0.823529411764706	0.793103448275862	0.685714285714286	0.777777777777778	0.75	0.84	0.875	0.805555555555556	0.771428571428571	0.861111111111111	0.903225806451613	1	0.794117647058823	0.861111111111111	0.942857142857143	0.916666666666667	0.944444444444444	0.888888888888889	0.714285714285714	0.828571428571429	0.861111111111111	0.944444444444444	0.714285714285714	1	0.916666666666667	0.862068965517241	0.78125	0.861111111111111	0.666666666666667	0.75	0.833333333333333	0.857142857142857	0.666666666666667
SOLTAN_ABAD_KHORASANI	0.916666666666667	0.888888888888889	0.857142857142857	0.8	0.722222222222222	0.942857142857143	0.884615384615385	0.916666666666667	0.916666666666667	0.742857142857143	0.916666666666667	0.916666666666667	1	1	1	0.916666666666667	0.852941176470588	0.827586206896552	0.742857142857143	0.833333333333333	0.805555555555556	0.84	0.9375	0.833333333333333	0.828571428571429	0.861111111111111	0.870967741935484	0.944444444444444	0.852941176470588	0.888888888888889	1	0.944444444444444	0.916666666666667	0.916666666666667	0.771428571428571	0.857142857142857	0.833333333333333	0.916666666666667	0.742857142857143	0.916666666666667	1	0.931034482758621	0.84375	0.861111111111111	0.694444444444444	0.805555555555556	0.861111111111111	0.828571428571429	0.722222222222222
SOUTHERN_UZBEK	0.896551724137931	0.866666666666667	0.833333333333333	0.772727272727273	0.766666666666667	0.857142857142857	0.875	0.896551724137931	0.862068965517241	0.7	0.896551724137931	0.896551724137931	0.931034482758621	0.931034482758621	0.931034482758621	0.896551724137931	0.857142857142857	0.84	0.8	0.833333333333333	0.9	0.80952380952381	0.888888888888889	0.8	0.833333333333333	0.862068965517241	0.84	0.896551724137931	0.9	0.866666666666667	0.928571428571429	0.862068965517241	0.896551724137931	0.827586206896552	0.724137931034483	0.833333333333333	0.862068965517241	0.862068965517241	0.733333333333333	0.862068965517241	0.931034482758621	1	0.884615384615385	0.8	0.633333333333333	0.733333333333333	0.833333333333333	0.833333333333333	0.666666666666667
TATAR	0.8125	0.828571428571429	0.823529411764706	0.84	0.885714285714286	0.774193548387097	0.84	0.8125	0.84375	0.8	0.8125	0.8125	0.84375	0.84375	0.84375	0.84375	0.878787878787879	0.962962962962963	0.914285714285714	0.942857142857143	0.914285714285714	0.916666666666667	0.862068965517241	0.857142857142857	0.942857142857143	0.75	0.814814814814815	0.8125	0.941176470588235	0.914285714285714	0.838709677419355	0.78125	0.8125	0.75	0.764705882352941	0.914285714285714	0.78125	0.8125	0.771428571428571	0.78125	0.84375	0.884615384615385	1	0.8	0.771428571428571	0.714285714285714	0.771428571428571	0.828571428571429	0.8
TEREKEME_AZERI	0.888888888888889	0.875	0.923076923076923	0.928571428571429	0.725	0.857142857142857	0.896551724137931	0.861111111111111	0.888888888888889	0.666666666666667	0.861111111111111	0.861111111111111	0.861111111111111	0.861111111111111	0.861111111111111	0.805555555555556	0.891891891891892	0.84375	0.769230769230769	0.85	0.775	0.827586206896552	0.911764705882353	0.8	0.82051282051282	0.805555555555556	0.838709677419355	0.888888888888889	0.815789473684211	0.85	0.885714285714286	0.861111111111111	0.888888888888889	0.833333333333333	0.666666666666667	0.82051282051282	0.805555555555556	0.861111111111111	0.692307692307692	0.861111111111111	0.861111111111111	0.8	0.8	1	0.625	0.8	0.825	0.897435897435897	0.625
TOFA	0.694444444444444	0.675	0.692307692307692	0.714285714285714	0.625	0.685714285714286	0.620689655172414	0.694444444444444	0.694444444444444	0.666666666666667	0.694444444444444	0.694444444444444	0.694444444444444	0.694444444444444	0.694444444444444	0.694444444444444	0.648648648648649	0.71875	0.717948717948718	0.75	0.625	0.758620689655172	0.705882352941177	0.675	0.743589743589744	0.638888888888889	0.67741935483871	0.694444444444444	0.631578947368421	0.7	0.714285714285714	0.694444444444444	0.694444444444444	0.666666666666667	0.692307692307692	0.717948717948718	0.611111111111111	0.666666666666667	0.794871794871795	0.666666666666667	0.694444444444444	0.633333333333333	0.771428571428571	0.625	1	0.6	0.575	0.666666666666667	0.975
TURKISH	0.75	0.825	0.794871794871795	0.821428571428571	0.65	0.771428571428571	0.793103448275862	0.75	0.805555555555556	0.641025641025641	0.75	0.75	0.805555555555556	0.805555555555556	0.805555555555556	0.722222222222222	0.756756756756757	0.71875	0.717948717948718	0.75	0.725	0.689655172413793	0.823529411764706	0.725	0.717948717948718	0.694444444444444	0.741935483870968	0.777777777777778	0.763157894736842	0.75	0.8	0.777777777777778	0.75	0.777777777777778	0.666666666666667	0.692307692307692	0.694444444444444	0.777777777777778	0.641025641025641	0.75	0.805555555555556	0.733333333333333	0.714285714285714	0.8	0.6	1	0.9	0.794871794871795	0.625
TURKISH_2	0.805555555555556	0.9	0.846153846153846	0.821428571428571	0.7	0.8	0.862068965517241	0.805555555555556	0.861111111111111	0.641025641025641	0.805555555555556	0.805555555555556	0.861111111111111	0.861111111111111	0.861111111111111	0.805555555555556	0.810810810810811	0.8125	0.692307692307692	0.8	0.775	0.793103448275862	0.852941176470588	0.725	0.769230769230769	0.777777777777778	0.774193548387097	0.833333333333333	0.815789473684211	0.775	0.857142857142857	0.805555555555556	0.805555555555556	0.777777777777778	0.666666666666667	0.743589743589744	0.75	0.833333333333333	0.641025641025641	0.833333333333333	0.861111111111111	0.833333333333333	0.771428571428571	0.825	0.575	0.9	1	0.846153846153846	0.6
TURKMEN	0.857142857142857	0.871794871794872	0.921052631578947	0.892857142857143	0.717948717948718	0.823529411764706	0.821428571428571	0.857142857142857	0.885714285714286	0.692307692307692	0.857142857142857	0.857142857142857	0.828571428571429	0.828571428571429	0.828571428571429	0.8	0.888888888888889	0.903225806451613	0.769230769230769	0.846153846153846	0.794871794871795	0.821428571428571	0.909090909090909	0.794871794871795	0.846153846153846	0.771428571428571	0.833333333333333	0.857142857142857	0.815789473684211	0.846153846153846	0.852941176470588	0.828571428571429	0.857142857142857	0.8	0.710526315789474	0.82051282051282	0.828571428571429	0.857142857142857	0.743589743589744	0.857142857142857	0.828571428571429	0.833333333333333	0.828571428571429	0.897435897435897	0.666666666666667	0.794871794871795	0.846153846153846	1	0.666666666666667
TUVAN	0.694444444444444	0.7	0.692307692307692	0.714285714285714	0.65	0.685714285714286	0.655172413793103	0.694444444444444	0.694444444444444	0.692307692307692	0.694444444444444	0.694444444444444	0.722222222222222	0.722222222222222	0.722222222222222	0.722222222222222	0.675675675675676	0.75	0.743589743589744	0.775	0.65	0.758620689655172	0.735294117647059	0.7	0.769230769230769	0.666666666666667	0.67741935483871	0.694444444444444	0.657894736842105	0.725	0.742857142857143	0.694444444444444	0.694444444444444	0.666666666666667	0.717948717948718	0.743589743589744	0.611111111111111	0.666666666666667	0.769230769230769	0.666666666666667	0.722222222222222	0.666666666666667	0.8	0.625	0.975	0.625	0.6	0.666666666666667	1
UZBEK	0.861111111111111	0.875	0.871794871794872	0.821428571428571	0.8	0.828571428571429	0.896551724137931	0.861111111111111	0.888888888888889	0.769230769230769	0.861111111111111	0.861111111111111	0.888888888888889	0.888888888888889	0.888888888888889	0.861111111111111	0.891891891891892	0.875	0.846153846153846	0.925	0.85	0.896551724137931	0.911764705882353	0.9	0.923076923076923	0.805555555555556	0.838709677419355	0.861111111111111	0.868421052631579	0.95	0.885714285714286	0.833333333333333	0.861111111111111	0.805555555555556	0.769230769230769	0.897435897435897	0.805555555555556	0.861111111111111	0.743589743589744	0.861111111111111	0.888888888888889	0.9	0.914285714285714	0.875	0.725	0.725	0.8	0.897435897435897	0.75
ZEYARAT_KHORASANI	0.944444444444444	0.861111111111111	0.885714285714286	0.84	0.694444444444444	0.914285714285714	0.846153846153846	0.972222222222222	0.972222222222222	0.742857142857143	0.944444444444444	0.944444444444444	0.916666666666667	0.916666666666667	0.916666666666667	0.888888888888889	0.823529411764706	0.793103448275862	0.714285714285714	0.805555555555556	0.777777777777778	0.84	0.875	0.833333333333333	0.8	0.861111111111111	0.967741935483871	0.972222222222222	0.823529411764706	0.888888888888889	0.942857142857143	0.916666666666667	0.944444444444444	0.888888888888889	0.742857142857143	0.857142857142857	0.916666666666667	1	0.714285714285714	0.944444444444444	0.916666666666667	0.862068965517241	0.8125	0.861111111111111	0.666666666666667	0.777777777777778	0.833333333333333	0.857142857142857	0.666666666666667
CHUVASH	0.527777777777778	0.575	0.564102564102564	0.464285714285714	0.6	0.514285714285714	0.620689655172414	0.527777777777778	0.527777777777778	0.538461538461538	0.527777777777778	0.527777777777778	0.555555555555556	0.555555555555556	0.555555555555556	0.527777777777778	0.648648648648649	0.5625	0.58974358974359	0.65	0.625	0.517241379310345	0.617647058823529	0.65	0.615384615384615	0.5	0.483870967741935	0.527777777777778	0.631578947368421	0.675	0.542857142857143	0.5	0.527777777777778	0.5	0.538461538461538	0.58974358974359	0.472222222222222	0.527777777777778	0.487179487179487	0.527777777777778	0.555555555555556	0.533333333333333	0.628571428571429	0.575	0.475	0.475	0.525	0.58974358974359	0.5
CRIMEAN_TATAR	0.8	0.868421052631579	0.837837837837838	0.777777777777778	0.789473684210526	0.794117647058823	0.857142857142857	0.8	0.857142857142857	0.736842105263158	0.8	0.8	0.857142857142857	0.857142857142857	0.857142857142857	0.8	0.914285714285714	0.833333333333333	0.842105263157895	0.921052631578947	0.868421052631579	0.777777777777778	0.878787878787879	0.868421052631579	0.868421052631579	0.742857142857143	0.766666666666667	0.828571428571429	0.918918918918919	0.921052631578947	0.852941176470588	0.8	0.8	0.771428571428571	0.72972972972973	0.815789473684211	0.771428571428571	0.828571428571429	0.710526315789474	0.8	0.857142857142857	0.833333333333333	0.852941176470588	0.815789473684211	0.631578947368421	0.763157894736842	0.789473684210526	0.815789473684211	0.657894736842105
UYGHUR	0.735294117647059	0.710526315789474	0.702702702702703	0.769230769230769	0.736842105263158	0.705882352941177	0.703703703703704	0.735294117647059	0.764705882352941	0.675675675675676	0.735294117647059	0.735294117647059	0.764705882352941	0.764705882352941	0.764705882352941	0.764705882352941	0.742857142857143	0.766666666666667	0.783783783783784	0.789473684210526	0.736842105263158	0.814814814814815	0.75	0.736842105263158	0.810810810810811	0.676470588235294	0.724137931034483	0.735294117647059	0.75	0.763157894736842	0.757575757575758	0.705882352941177	0.735294117647059	0.676470588235294	0.621621621621622	0.756756756756757	0.676470588235294	0.735294117647059	0.621621621621622	0.735294117647059	0.764705882352941	0.785714285714286	0.909090909090909	0.710526315789474	0.631578947368421	0.605263157894737	0.684210526315789	0.702702702702703	0.657894736842105
TURKMEN_2	0.851851851851852	0.8	0.862068965517241	0.85	0.7	0.777777777777778	0.761904761904762	0.851851851851852	0.888888888888889	0.666666666666667	0.851851851851852	0.851851851851852	0.777777777777778	0.777777777777778	0.777777777777778	0.777777777777778	0.821428571428571	0.791666666666667	0.733333333333333	0.833333333333333	0.766666666666667	0.8	0.807692307692308	0.766666666666667	0.866666666666667	0.777777777777778	0.826086956521739	0.851851851851852	0.793103448275862	0.833333333333333	0.807692307692308	0.777777777777778	0.851851851851852	0.740740740740741	0.689655172413793	0.833333333333333	0.814814814814815	0.851851851851852	0.7	0.851851851851852	0.777777777777778	0.695652173913043	0.884615384615385	0.833333333333333	0.633333333333333	0.7	0.766666666666667	0.9	0.633333333333333
[truncated: 6 more columns]
