# Supplementary material for: A test of Generalized Bayesian dating: A new linguistic dating method
Source: PLoS One. 2020 Aug 12;15(8):e0236522. doi: 10.1371/journal.pone.0236522 (PMC7423060; doi:10.1371/journal.pone.0236522)
Supplement: S4 File — Files, including an R script, for producing glottochronology dates from the output of the automated cognate detection procedure. (ZIP) [file pone.0236522.s004.zip › S4 Supporting Information/cogn_perc_Wakashan.txt]

"HAISLA"	"HEILTSUK"	"KWAKWALA"	"OOWEKYALA"	"DITIDAHT"	"NOOTKA"
"HAISLA"	1	0.8	0.65	0.771428571428571	0.184210526315789	0.175
"HEILTSUK"	0.8	1	0.7	0.885714285714286	0.184210526315789	0.175
"KWAKWALA"	0.65	0.7	1	0.714285714285714	0.210526315789474	0.175
"OOWEKYALA"	0.771428571428571	0.885714285714286	0.714285714285714	1	0.242424242424242	0.2
"DITIDAHT"	0.184210526315789	0.184210526315789	0.210526315789474	0.242424242424242	1	0.684210526315789
"NOOTKA"	0.175	0.175	0.175	0.2	0.684210526315789	1
