# Supplementary material for: A test of Generalized Bayesian dating: A new linguistic dating method
Source: PLoS One. 2020 Aug 12;15(8):e0236522. doi: 10.1371/journal.pone.0236522 (PMC7423060; doi:10.1371/journal.pone.0236522)
Supplement: S4 File — Files, including an R script, for producing glottochronology dates from the output of the automated cognate detection procedure. (ZIP) [file pone.0236522.s004.zip › S4 Supporting Information/Dardic]

ASHRET_PHALURA
BIORI_PHALURA
BROK-SKAD
CHILISSO
KALKOTI
KASHMIRI
KOHISTANI_INDUS
PURIGAL_PHALURA
SAVI
SHINA_2
SHINA_GURESI
SHINA_KOHISTANI
USHOJO
CHATORKHAND_KHOWAR
GARAM_CHISHMA_KHOWAR
KESU_KHOWAR
ODIR_KHOWAR
PARGAM_NISAR_KHOWAR
USHU_KHOWAR
DAMELI
GAWAR_BATI
GURU_KALASHA
KALAMI
KRAKAL_KALASHA
TORWALI
ZUGUNUK_KALASHA
DAMELI_2
INDUS_KOHISTANI
