# Supplementary material for: A test of Generalized Bayesian dating: A new linguistic dating method
Source: PLoS One. 2020 Aug 12;15(8):e0236522. doi: 10.1371/journal.pone.0236522 (PMC7423060; doi:10.1371/journal.pone.0236522)
Supplement: S4 File — Files, including an R script, for producing glottochronology dates from the output of the automated cognate detection procedure. (ZIP) [file pone.0236522.s004.zip › S4 Supporting Information/Dardic.txt.svm.CRP.0.57.cognates]

doculect	concept	asjp	cogid
ASHRET_PHALURA	I	m3	6
ASHRET_PHALURA	you	tu	1
ASHRET_PHALURA	we	bE	3
ASHRET_PHALURA	one	ak	1
ASHRET_PHALURA	two	du	2
ASHRET_PHALURA	person	miS	2
ASHRET_PHALURA	fish	rem3c	3
ASHRET_PHALURA	dog	kuCuro	3
ASHRET_PHALURA	tree	mot	5
ASHRET_PHALURA	leaf	pala	2
ASHRET_PHALURA	skin	pusto	4
ASHRET_PHALURA	blood	rath	3
ASHRET_PHALURA	bone	h3duNk	5
ASHRET_PHALURA	horn	SiNg3	4
ASHRET_PHALURA	ear	kan	4
ASHRET_PHALURA	eye	3Chi	6
ASHRET_PHALURA	nose	nast	3
ASHRET_PHALURA	tooth	dand	2
ASHRET_PHALURA	tongue	jib	3
ASHRET_PHALURA	hand	hath	4
ASHRET_PHALURA	breasts	CiCi	4
ASHRET_PHALURA	drink	pi	3
ASHRET_PHALURA	see	daCi	6
ASHRET_PHALURA	hear	katha	5
ASHRET_PHALURA	hear	Suto	7
ASHRET_PHALURA	die	muro	8
ASHRET_PHALURA	come	ya	4
ASHRET_PHALURA	sun	suri	1
ASHRET_PHALURA	star	toro	3
ASHRET_PHALURA	water	bi	6
ASHRET_PHALURA	stone	bat	5
ASHRET_PHALURA	fire	aNgor	5
ASHRET_PHALURA	path	pand	2
ASHRET_PHALURA	night	rot	1
ASHRET_PHALURA	new	nao	3
ASHRET_PHALURA	name	no	1
BIORI_PHALURA	I	m3	6
BIORI_PHALURA	you	tu	1
BIORI_PHALURA	we	bE	3
BIORI_PHALURA	one	ak	1
BIORI_PHALURA	two	du	2
BIORI_PHALURA	person	miS	2
BIORI_PHALURA	fish	rem3c	3
BIORI_PHALURA	dog	kuCuro	3
BIORI_PHALURA	tree	mot	5
BIORI_PHALURA	leaf	pala	2
BIORI_PHALURA	skin	pusto	4
BIORI_PHALURA	blood	rath	3
BIORI_PHALURA	bone	h3duNk	5
BIORI_PHALURA	horn	SiNg3	4
BIORI_PHALURA	ear	kan	4
BIORI_PHALURA	eye	3Chi	6
BIORI_PHALURA	nose	nast	3
BIORI_PHALURA	tooth	dand	2
BIORI_PHALURA	tongue	jip	3
BIORI_PHALURA	hand	hath	4
BIORI_PHALURA	breasts	CiCi	4
BIORI_PHALURA	drink	pi	3
BIORI_PHALURA	see	daCi	6
BIORI_PHALURA	see	dahE	6
BIORI_PHALURA	hear	katE	5
BIORI_PHALURA	hear	Suto	7
BIORI_PHALURA	die	muro	8
BIORI_PHALURA	come	ya	4
BIORI_PHALURA	sun	suri	1
BIORI_PHALURA	star	toro	3
BIORI_PHALURA	water	bi	6
BIORI_PHALURA	stone	bat	5
BIORI_PHALURA	fire	aNgar	5
BIORI_PHALURA	path	pand	2
BIORI_PHALURA	night	rot	1
BIORI_PHALURA	new	nao	3
BIORI_PHALURA	name	no	1
BIORI_PHALURA	name	nam	1
BROK-SKAD	I	mo	6
BROK-SKAD	you	tu	1
BROK-SKAD	we	bo	3
BROK-SKAD	two	du	2
BROK-SKAD	fish	5o	11
BROK-SKAD	dog	xwo	16
BROK-SKAD	louse	zwo	4
BROK-SKAD	tree	T3gmo	7
BROK-SKAD	tree	sinthok	16
BROK-SKAD	leaf	p3ni	2
BROK-SKAD	skin	thuro	14
BROK-SKAD	skin	Zetthuro	14
BROK-SKAD	blood	lwol	3
BROK-SKAD	blood	lol	3
BROK-SKAD	bone	3tti	7
BROK-SKAD	bone	3thi	7
BROK-SKAD	horn	xiN	4
BROK-SKAD	ear	k3ni	4
BROK-SKAD	eye	3thi	6
BROK-SKAD	nose	nuto	3
BROK-SKAD	tooth	d3ni	2
BROK-SKAD	tongue	lCa	8
BROK-SKAD	knee	kuto	6
BROK-SKAD	hand	hoth	4
BROK-SKAD	hand	hot	4
BROK-SKAD	breasts	kro	8
BROK-SKAD	liver	gim	21
BROK-SKAD	liver	Thinmo	22
BROK-SKAD	drink	pis	3
BROK-SKAD	see	ski	2
BROK-SKAD	hear	konthis	5
BROK-SKAD	die	minis	8
BROK-SKAD	come	is	10
BROK-SKAD	come	es	10
BROK-SKAD	sun	suri	1
BROK-SKAD	star	turi	3
BROK-SKAD	star	sk3rmo	3
BROK-SKAD	water	wa	10
BROK-SKAD	stone	noro	16
BROK-SKAD	fire	gur	3
BROK-SKAD	path	pun	2
BROK-SKAD	mountain	ruN	12
BROK-SKAD	night	rot	1
BROK-SKAD	full	peret	4
BROK-SKAD	full	punzol	4
BROK-SKAD	new	n3y	3
BROK-SKAD	name	nu	1
CHILISSO	I	mo	6
CHILISSO	you	tu	1
CHILISSO	we	bE	3
CHILISSO	one	Ek	1
CHILISSO	two	du	2
CHILISSO	person	monuZu	2
CHILISSO	person	Zok	4
CHILISSO	fish	Thubu	12
CHILISSO	dog	su	6
CHILISSO	louse	liT3	3
CHILISSO	louse	Zu	4
CHILISSO	tree	muthu	5
CHILISSO	leaf	pathu	2
CHILISSO	skin	Com	12
CHILISSO	blood	lEl	3
CHILISSO	bone	aEthi	7
CHILISSO	horn	sigu	4
CHILISSO	ear	kon	4
CHILISSO	eye	oCi	5
CHILISSO	nose	nuthi	3
CHILISSO	tooth	don	2
CHILISSO	tongue	Zip	3
CHILISSO	knee	kutho	6
CHILISSO	hand	hat	4
CHILISSO	breasts	hiu	5
CHILISSO	liver	halli	5
CHILISSO	drink	piyon	3
CHILISSO	see	Takon	2
CHILISSO	hear	sunon	7
CHILISSO	die	mirion	8
CHILISSO	come	ayon	13
CHILISSO	sun	suri	1
CHILISSO	sun	Zuko	13
CHILISSO	star	taro	3
CHILISSO	water	ui	7
CHILISSO	stone	bat3	5
CHILISSO	fire	hagar	5
CHILISSO	path	pon	2
CHILISSO	mountain	khon	10
CHILISSO	night	raeti	1
CHILISSO	full	puno	4
CHILISSO	new	no	3
CHILISSO	name	num	1
KALKOTI	I	mo	6
KALKOTI	you	tu	1
KALKOTI	we	bE	3
KALKOTI	one	aykh	1
KALKOTI	two	du	2
KALKOTI	person	meS	2
KALKOTI	fish	mE7cin	3
KALKOTI	fish	mEsin	3
KALKOTI	dog	kuCur	3
KALKOTI	tree	t3m	7
KALKOTI	tree	lo	13
KALKOTI	leaf	path	2
KALKOTI	skin	Cam	12
KALKOTI	blood	rath	3
KALKOTI	bone	3d	5
KALKOTI	horn	SiN	4
KALKOTI	ear	kan	4
KALKOTI	eye	iSi	5
KALKOTI	nose	Sumur	13
KALKOTI	tooth	dan	2
KALKOTI	tongue	jib	3
KALKOTI	hand	b3khin	15
KALKOTI	breasts	CiC	4
KALKOTI	breasts	sina	5
KALKOTI	drink	pil	3
KALKOTI	see	nal	5
KALKOTI	hear	buj	8
KALKOTI	die	mur	8
KALKOTI	come	yE	4
KALKOTI	come	yal	4
KALKOTI	sun	sir	1
KALKOTI	star	ta7r	3
KALKOTI	water	be	6
KALKOTI	water	wE7	6
KALKOTI	stone	bat	5
KALKOTI	fire	3Ngar	5
KALKOTI	path	pan	2
KALKOTI	night	rat	1
KALKOTI	new	n3m	3
KALKOTI	name	na7m	1
KALKOTI	name	nam	1
KASHMIRI	I	boh	6
KASHMIRI	you	tuhi	1
KASHMIRI	you	ca	1
KASHMIRI	we	as3	7
KASHMIRI	one	ak	1
KASHMIRI	two	zah	2
KASHMIRI	person	zon	1
KASHMIRI	person	Sakhs	15
KASHMIRI	fish	gad	15
KASHMIRI	dog	hun	1
KASHMIRI	dog	hin3	1
KASHMIRI	louse	zauv	4
KASHMIRI	tree	kul	10
KASHMIRI	leaf	panbarag	2
KASHMIRI	leaf	patar	2
KASHMIRI	skin	musla	4
KASHMIRI	skin	post	4
KASHMIRI	blood	rath	3
KASHMIRI	bone	adij	7
KASHMIRI	horn	heN	4
KASHMIRI	ear	kan	4
KASHMIRI	eye	aTh	6
KASHMIRI	nose	nast	3
KASHMIRI	tooth	dand	2
KASHMIRI	tongue	zeo	3
KASHMIRI	tongue	zaban	3
KASHMIRI	knee	koth	5
KASHMIRI	hand	atha	4
KASHMIRI	breasts	waT	1
KASHMIRI	breasts	sina	5
KASHMIRI	liver	jiggar	6
KASHMIRI	liver	khrenamaz	23
KASHMIRI	drink	Tyun3	3
KASHMIRI	see	deSun3	6
KASHMIRI	see	wuThun3	14
KASHMIRI	hear	bozun3	7
KASHMIRI	die	marun3	8
KASHMIRI	come	yiun3	18
KASHMIRI	sun	siri	1
KASHMIRI	sun	aftab	7
KASHMIRI	star	taruk	3
KASHMIRI	star	sitara	3
KASHMIRI	water	ab	10
KASHMIRI	water	treS	14
KASHMIRI	stone	pal	5
KASHMIRI	stone	kain	14
KASHMIRI	fire	teNul	1
KASHMIRI	fire	nar	5
KASHMIRI	path	wat	2
KASHMIRI	mountain	bal	3
KASHMIRI	mountain	koh	11
KASHMIRI	night	at	1
KASHMIRI	night	ratkyut	1
KASHMIRI	full	barit	4
KASHMIRI	full	trawatrawa	12
KASHMIRI	new	nau	3
KASHMIRI	name	nao	1
KOHISTANI_INDUS	I	ma	6
KOHISTANI_INDUS	you	tu	1
KOHISTANI_INDUS	we	bEh	3
KOHISTANI_INDUS	one	Ekh	1
KOHISTANI_INDUS	two	du	2
KOHISTANI_INDUS	person	maS	2
KOHISTANI_INDUS	fish	Cumba	4
KOHISTANI_INDUS	fish	Cumbo	4
KOHISTANI_INDUS	dog	kuCuru	3
KOHISTANI_INDUS	tree	g3i	6
KOHISTANI_INDUS	leaf	pan3	2
KOHISTANI_INDUS	skin	Cam	12
KOHISTANI_INDUS	blood	rath	3
KOHISTANI_INDUS	bone	har	5
KOHISTANI_INDUS	horn	SiNg3	4
KOHISTANI_INDUS	ear	kan3	4
KOHISTANI_INDUS	eye	aCi	5
KOHISTANI_INDUS	eye	aC	5
KOHISTANI_INDUS	nose	n3sur	3
KOHISTANI_INDUS	tooth	dan	2
KOHISTANI_INDUS	tongue	Zib	3
KOHISTANI_INDUS	hand	ha	4
KOHISTANI_INDUS	breasts	CiC	4
KOHISTANI_INDUS	drink	pho	3
KOHISTANI_INDUS	see	n3hal3	5
KOHISTANI_INDUS	hear	Swe	7
KOHISTANI_INDUS	die	m3r	8
KOHISTANI_INDUS	come	Eh	10
KOHISTANI_INDUS	sun	suri	1
KOHISTANI_INDUS	star	tar	3
KOHISTANI_INDUS	water	we	6
KOHISTANI_INDUS	stone	bath	5
KOHISTANI_INDUS	fire	agar	5
KOHISTANI_INDUS	path	pan	2
KOHISTANI_INDUS	night	ral	1
KOHISTANI_INDUS	new	n3u	3
KOHISTANI_INDUS	name	nau	1
PURIGAL_PHALURA	I	m3	6
PURIGAL_PHALURA	you	tu	1
PURIGAL_PHALURA	we	bE	3
PURIGAL_PHALURA	one	ak	1
PURIGAL_PHALURA	two	du	2
PURIGAL_PHALURA	person	miS	2
PURIGAL_PHALURA	fish	m3ci	3
PURIGAL_PHALURA	dog	kuCuro	3
PURIGAL_PHALURA	tree	mot	5
PURIGAL_PHALURA	leaf	pala	2
PURIGAL_PHALURA	skin	pusto	4
PURIGAL_PHALURA	blood	rath	3
PURIGAL_PHALURA	bone	h3duNk	5
PURIGAL_PHALURA	horn	SiNg3	4
PURIGAL_PHALURA	ear	kan	4
PURIGAL_PHALURA	eye	3Ci	5
PURIGAL_PHALURA	nose	nast	3
PURIGAL_PHALURA	tooth	dand	2
PURIGAL_PHALURA	tongue	jiph	3
PURIGAL_PHALURA	hand	hath	4
PURIGAL_PHALURA	drink	pi	3
PURIGAL_PHALURA	see	dahE	6
PURIGAL_PHALURA	hear	katE	5
PURIGAL_PHALURA	die	muro	8
PURIGAL_PHALURA	come	ya	4
PURIGAL_PHALURA	sun	suri	1
PURIGAL_PHALURA	star	toro	3
PURIGAL_PHALURA	water	bi	6
PURIGAL_PHALURA	stone	bat	5
PURIGAL_PHALURA	fire	aNgar	5
PURIGAL_PHALURA	path	pand	2
PURIGAL_PHALURA	night	rot	1
PURIGAL_PHALURA	new	nao	3
PURIGAL_PHALURA	name	nam	1
SAVI	I	ma	6
SAVI	you	tu	1
SAVI	we	3si	7
SAVI	one	y3k	1
SAVI	two	du	2
SAVI	person	manuS	2
SAVI	fish	mEcin	3
SAVI	dog	kuCuro	3
SAVI	tree	jul	10
SAVI	leaf	paLo	2
SAVI	skin	gaL	11
SAVI	blood	rath	3
SAVI	bone	h3d	5
SAVI	horn	SiNg	4
SAVI	ear	kan	4
SAVI	eye	ECi	5
SAVI	nose	nas	3
SAVI	tooth	dan	2
SAVI	tongue	jip	3
SAVI	hand	hath	4
SAVI	breasts	CuCu	4
SAVI	drink	pi	3
SAVI	see	dErSo	6
SAVI	hear	budo	8
SAVI	die	moro	8
SAVI	come	wal	5
SAVI	sun	suri	1
SAVI	star	toro	3
SAVI	water	i	7
SAVI	stone	bat	5
SAVI	fire	ha3Ngor	5
SAVI	path	pant	2
SAVI	night	roth	1
SAVI	new	nao	3
SAVI	name	nom	1
SHINA_2	I	ma	6
SHINA_2	I	mah	6
SHINA_2	you	tu	1
SHINA_2	you	tuhs	1
SHINA_2	we	be	3
SHINA_2	one	ek	1
SHINA_2	two	du	2
SHINA_2	person	manuZu	2
SHINA_2	fish	Ch37mu	5
SHINA_2	dog	Su	6
SHINA_2	louse	ju	4
SHINA_2	tree	tom	7
SHINA_2	leaf	pa7tu	2
SHINA_2	skin	Com	12
SHINA_2	blood	lel	3
SHINA_2	bone	ati	7
SHINA_2	horn	S3n	4
SHINA_2	ear	kon	4
SHINA_2	eye	aSi	5
SHINA_2	eye	aChi	6
SHINA_2	nose	natu	3
SHINA_2	tooth	don	2
SHINA_2	tongue	jip	3
SHINA_2	knee	ku7to	6
SHINA_2	hand	hat	4
SHINA_2	breasts	CuCi	4
SHINA_2	liver	yum	25
SHINA_2	drink	pio3ki	3
SHINA_2	see	paSo3ki	4
SHINA_2	hear	paruzho3ki	11
SHINA_2	die	miro3ki	8
SHINA_2	come	wayo3ki	21
SHINA_2	come	yayo3ki	21
SHINA_2	sun	suri	1
SHINA_2	star	taru	3
SHINA_2	water	vai	5
SHINA_2	stone	bat	5
SHINA_2	fire	aga7r	5
SHINA_2	path	pon	2
SHINA_2	mountain	Ch3s	8
SHINA_2	mountain	Char	8
SHINA_2	night	rati	1
SHINA_2	full	Sak	6
SHINA_2	new	nawu	3
SHINA_2	name	nom	1
SHINA_GURESI	I	moh	6
SHINA_GURESI	you	tu	1
SHINA_GURESI	we	be	3
SHINA_GURESI	we	bea	3
SHINA_GURESI	one	ekh	1
SHINA_GURESI	two	duh	2
SHINA_GURESI	person	manu7Z	2
SHINA_GURESI	fish	Chuma	5
SHINA_GURESI	dog	Su	6
SHINA_GURESI	tree	tom	7
SHINA_GURESI	leaf	patu	2
SHINA_GURESI	bone	ati	7
SHINA_GURESI	horn	s3nu	4
SHINA_GURESI	ear	kon	4
SHINA_GURESI	eye	aChi	6
SHINA_GURESI	nose	nottu	3
SHINA_GURESI	tongue	Zib	3
SHINA_GURESI	knee	kutu	6
SHINA_GURESI	hand	hath	4
SHINA_GURESI	breasts	s3na	5
SHINA_GURESI	breasts	mammu	6
SHINA_GURESI	drink	pyonu	3
SHINA_GURESI	see	paSyonu	4
SHINA_GURESI	hear	paruZonu	11
SHINA_GURESI	die	m3ryonu	8
SHINA_GURESI	come	onu	7
SHINA_GURESI	sun	suri	1
SHINA_GURESI	star	taru	3
SHINA_GURESI	water	vei	6
SHINA_GURESI	stone	batth	5
SHINA_GURESI	fire	phuh	23
SHINA_GURESI	mountain	CiS	8
SHINA_GURESI	night	rati	1
SHINA_GURESI	full	pure7	4
SHINA_GURESI	full	Sek	6
SHINA_GURESI	new	na	3
SHINA_GURESI	name	nom	1
SHINA_KOHISTANI	I	mo	6
SHINA_KOHISTANI	I	moh	6
SHINA_KOHISTANI	you	tu	1
SHINA_KOHISTANI	we	be	3
SHINA_KOHISTANI	one	hekh	1
SHINA_KOHISTANI	one	ekh	1
SHINA_KOHISTANI	two	du	2
SHINA_KOHISTANI	person	manuZu	2
SHINA_KOHISTANI	fish	Chuma	5
SHINA_KOHISTANI	dog	Su	6
SHINA_KOHISTANI	tree	tom	7
SHINA_KOHISTANI	tree	tobu	7
SHINA_KOHISTANI	leaf	pathu	2
SHINA_KOHISTANI	skin	Cum	12
SHINA_KOHISTANI	bone	ati	7
SHINA_KOHISTANI	horn	S3n	4
SHINA_KOHISTANI	ear	kun	4
SHINA_KOHISTANI	eye	aSi	5
SHINA_KOHISTANI	nose	notu	3
SHINA_KOHISTANI	tongue	jib	3
SHINA_KOHISTANI	knee	kutu	6
SHINA_KOHISTANI	hand	hath	4
SHINA_KOHISTANI	breasts	CuCi	4
SHINA_KOHISTANI	breasts	s3na7	5
SHINA_KOHISTANI	drink	pyonu	3
SHINA_KOHISTANI	see	paSonu	4
SHINA_KOHISTANI	hear	parujonu	11
SHINA_KOHISTANI	die	m3ryonu	8
SHINA_KOHISTANI	come	onu	7
SHINA_KOHISTANI	sun	suri	1
SHINA_KOHISTANI	star	tarei	3
SHINA_KOHISTANI	water	vei	6
SHINA_KOHISTANI	stone	batt	5
SHINA_KOHISTANI	fire	hagaru	5
SHINA_KOHISTANI	mountain	kor	11
SHINA_KOHISTANI	night	rati	1
SHINA_KOHISTANI	full	puNu	4
SHINA_KOHISTANI	full	puri7lo	4
SHINA_KOHISTANI	full	tutu	7
SHINA_KOHISTANI	new	no	3
SHINA_KOHISTANI	name	nom	1
USHOJO	I	m3	6
USHOJO	I	ma	6
USHOJO	you	tu	1
USHOJO	we	aso	7
USHOJO	one	Ek	1
USHOJO	two	du	2
USHOJO	person	manuZo	2
USHOJO	fish	maCe	3
USHOJO	dog	Su	6
USHOJO	louse	ju	4
USHOJO	tree	thom	7
USHOJO	leaf	p3to	2
USHOJO	skin	Com	12
USHOJO	blood	lul	3
USHOJO	bone	3nthi	7
USHOJO	horn	SiNge	4
USHOJO	ear	kon	4
USHOJO	eye	ESi	5
USHOJO	nose	noti	3
USHOJO	tooth	don	2
USHOJO	tongue	jib	3
USHOJO	hand	h3t	4
USHOJO	breasts	buthian	1
USHOJO	drink	pi	3
USHOJO	see	C3ke	6
USHOJO	hear	Suna	7
USHOJO	die	mu	8
USHOJO	come	e	6
USHOJO	sun	suri	1
USHOJO	star	taro	3
USHOJO	water	wi	6
USHOJO	stone	giri	1
USHOJO	stone	ghiri	1
USHOJO	fire	3Ngar	5
USHOJO	path	pon	2
USHOJO	mountain	khon	10
USHOJO	night	rati	1
USHOJO	full	furalo	1
USHOJO	new	no	3
USHOJO	new	nou	3
USHOJO	name	nom	1
CHATORKHAND_KHOWAR	I	awa	4
CHATORKHAND_KHOWAR	you	tu	1
CHATORKHAND_KHOWAR	we	ispa	6
CHATORKHAND_KHOWAR	one	i	2
CHATORKHAND_KHOWAR	two	Zu	2
CHATORKHAND_KHOWAR	person	moS	2
CHATORKHAND_KHOWAR	fish	maci	3
CHATORKHAND_KHOWAR	dog	reni	5
CHATORKHAND_KHOWAR	tree	k3n	6
CHATORKHAND_KHOWAR	leaf	Chan	4
CHATORKHAND_KHOWAR	skin	phust	4
CHATORKHAND_KHOWAR	blood	lei	3
CHATORKHAND_KHOWAR	bone	koL	4
CHATORKHAND_KHOWAR	horn	sruNk	4
CHATORKHAND_KHOWAR	ear	kar	4
CHATORKHAND_KHOWAR	eye	xEC	5
CHATORKHAND_KHOWAR	nose	n3skar	3
CHATORKHAND_KHOWAR	tooth	don	2
CHATORKHAND_KHOWAR	tongue	ligini	4
CHATORKHAND_KHOWAR	hand	bazu	6
CHATORKHAND_KHOWAR	breasts	pap	3
CHATORKHAND_KHOWAR	drink	pi	3
CHATORKHAND_KHOWAR	see	poSi	4
CHATORKHAND_KHOWAR	hear	kara	5
CHATORKHAND_KHOWAR	die	obri	6
CHATORKHAND_KHOWAR	sun	yor	4
CHATORKHAND_KHOWAR	star	istari	3
CHATORKHAND_KHOWAR	water	ux	7
CHATORKHAND_KHOWAR	stone	boSt	5
CHATORKHAND_KHOWAR	fire	aNgar	5
CHATORKHAND_KHOWAR	path	phont	2
CHATORKHAND_KHOWAR	night	Cui	2
CHATORKHAND_KHOWAR	new	nox	3
CHATORKHAND_KHOWAR	name	nam	1
GARAM_CHISHMA_KHOWAR	I	awa	4
GARAM_CHISHMA_KHOWAR	you	tu	1
GARAM_CHISHMA_KHOWAR	we	spa	6
GARAM_CHISHMA_KHOWAR	one	i	2
GARAM_CHISHMA_KHOWAR	two	ju	2
GARAM_CHISHMA_KHOWAR	person	moS	2
GARAM_CHISHMA_KHOWAR	fish	m3ci	3
GARAM_CHISHMA_KHOWAR	dog	reni	5
GARAM_CHISHMA_KHOWAR	tree	kan	6
GARAM_CHISHMA_KHOWAR	leaf	Can	4
GARAM_CHISHMA_KHOWAR	skin	phost	4
GARAM_CHISHMA_KHOWAR	blood	le	3
GARAM_CHISHMA_KHOWAR	bone	khoL	4
GARAM_CHISHMA_KHOWAR	horn	suruNg	4
GARAM_CHISHMA_KHOWAR	ear	kar	4
GARAM_CHISHMA_KHOWAR	eye	xECh	7
GARAM_CHISHMA_KHOWAR	nose	nEskar	3
GARAM_CHISHMA_KHOWAR	tooth	don	2
GARAM_CHISHMA_KHOWAR	tongue	ligini	4
GARAM_CHISHMA_KHOWAR	hand	bazu	6
GARAM_CHISHMA_KHOWAR	breasts	pap	3
GARAM_CHISHMA_KHOWAR	drink	pi	3
GARAM_CHISHMA_KHOWAR	see	poSi	4
GARAM_CHISHMA_KHOWAR	hear	kara	5
GARAM_CHISHMA_KHOWAR	die	bri	6
GARAM_CHISHMA_KHOWAR	come	gi	8
GARAM_CHISHMA_KHOWAR	sun	yor	4
GARAM_CHISHMA_KHOWAR	star	istari	3
GARAM_CHISHMA_KHOWAR	water	ux	7
GARAM_CHISHMA_KHOWAR	stone	bot	5
GARAM_CHISHMA_KHOWAR	fire	3Ngar	5
GARAM_CHISHMA_KHOWAR	path	pon	2
GARAM_CHISHMA_KHOWAR	night	Chui	2
GARAM_CHISHMA_KHOWAR	new	nox	3
GARAM_CHISHMA_KHOWAR	name	nam	1
KESU_KHOWAR	I	awa	4
KESU_KHOWAR	you	tu	1
KESU_KHOWAR	we	spa	6
KESU_KHOWAR	one	i	2
KESU_KHOWAR	two	ju	2
KESU_KHOWAR	person	moS	2
KESU_KHOWAR	fish	m3ci	3
KESU_KHOWAR	dog	reni	5
KESU_KHOWAR	tree	kan	6
KESU_KHOWAR	leaf	Chan	4
KESU_KHOWAR	skin	phost	4
KESU_KHOWAR	blood	lei	3
KESU_KHOWAR	bone	khoL	4
KESU_KHOWAR	horn	sruNk	4
KESU_KHOWAR	ear	kar	4
KESU_KHOWAR	eye	xECh	7
KESU_KHOWAR	nose	niskar	3
KESU_KHOWAR	tooth	don	2
KESU_KHOWAR	tongue	lixini	4
KESU_KHOWAR	hand	bazu	6
KESU_KHOWAR	breasts	pap	3
KESU_KHOWAR	drink	pi	3
KESU_KHOWAR	see	poSi	4
KESU_KHOWAR	hear	kara	5
KESU_KHOWAR	die	bri	6
KESU_KHOWAR	come	gi	8
KESU_KHOWAR	sun	yor	4
KESU_KHOWAR	star	istari	3
KESU_KHOWAR	water	ux	7
KESU_KHOWAR	stone	bot	5
KESU_KHOWAR	fire	aNgar	5
KESU_KHOWAR	path	pon	2
KESU_KHOWAR	night	Chui	2
KESU_KHOWAR	new	nox	3
KESU_KHOWAR	name	nam	1
ODIR_KHOWAR	I	awa	4
ODIR_KHOWAR	you	tu	1
ODIR_KHOWAR	we	ispa	6
ODIR_KHOWAR	one	i	2
ODIR_KHOWAR	two	ju	2
ODIR_KHOWAR	person	moS	2
ODIR_KHOWAR	fish	m3ci	3
ODIR_KHOWAR	dog	reni	5
ODIR_KHOWAR	tree	kan	6
ODIR_KHOWAR	leaf	Chan	4
ODIR_KHOWAR	skin	phost	4
ODIR_KHOWAR	blood	lei	3
ODIR_KHOWAR	bone	kol	4
ODIR_KHOWAR	horn	suruNg	4
ODIR_KHOWAR	ear	kar	4
ODIR_KHOWAR	eye	xECh	7
ODIR_KHOWAR	nose	n3skar	3
ODIR_KHOWAR	tooth	don	2
ODIR_KHOWAR	tongue	ligini	4
ODIR_KHOWAR	hand	bazu	6
ODIR_KHOWAR	breasts	pap	3
ODIR_KHOWAR	drink	pi	3
ODIR_KHOWAR	see	poSi	4
ODIR_KHOWAR	hear	kara	5
ODIR_KHOWAR	die	bri	6
ODIR_KHOWAR	come	gi	8
ODIR_KHOWAR	sun	yor	4
ODIR_KHOWAR	star	istari	3
ODIR_KHOWAR	water	ux	7
ODIR_KHOWAR	stone	bort	5
ODIR_KHOWAR	fire	aNgar	5
ODIR_KHOWAR	path	pon	2
ODIR_KHOWAR	night	Chui	2
ODIR_KHOWAR	new	nox	3
ODIR_KHOWAR	name	nam	1
PARGAM_NISAR_KHOWAR	I	awa	4
PARGAM_NISAR_KHOWAR	you	tu	1
PARGAM_NISAR_KHOWAR	we	spa	6
PARGAM_NISAR_KHOWAR	one	i	2
PARGAM_NISAR_KHOWAR	two	ju	2
PARGAM_NISAR_KHOWAR	person	moS	2
PARGAM_NISAR_KHOWAR	fish	m3ci	3
PARGAM_NISAR_KHOWAR	dog	reni	5
PARGAM_NISAR_KHOWAR	tree	kan	6
PARGAM_NISAR_KHOWAR	leaf	Chan	4
PARGAM_NISAR_KHOWAR	skin	post	4
PARGAM_NISAR_KHOWAR	blood	lei	3
PARGAM_NISAR_KHOWAR	bone	kol	4
PARGAM_NISAR_KHOWAR	ear	kar	4
PARGAM_NISAR_KHOWAR	eye	xiC	5
PARGAM_NISAR_KHOWAR	nose	n3skar	3
PARGAM_NISAR_KHOWAR	tooth	don	2
PARGAM_NISAR_KHOWAR	tongue	ligini	4
PARGAM_NISAR_KHOWAR	hand	bazu	6
PARGAM_NISAR_KHOWAR	breasts	pap	3
PARGAM_NISAR_KHOWAR	drink	pi	3
PARGAM_NISAR_KHOWAR	hear	kara	5
PARGAM_NISAR_KHOWAR	die	obri	6
PARGAM_NISAR_KHOWAR	come	gi	8
PARGAM_NISAR_KHOWAR	sun	yor	4
PARGAM_NISAR_KHOWAR	star	istari	3
PARGAM_NISAR_KHOWAR	water	ux	7
PARGAM_NISAR_KHOWAR	stone	boSt	5
PARGAM_NISAR_KHOWAR	fire	angar	5
PARGAM_NISAR_KHOWAR	path	pon	2
PARGAM_NISAR_KHOWAR	night	Cui	2
PARGAM_NISAR_KHOWAR	new	nox	3
PARGAM_NISAR_KHOWAR	name	nam	1
USHU_KHOWAR	I	awa	4
USHU_KHOWAR	you	tu	1
USHU_KHOWAR	we	ispa	6
USHU_KHOWAR	one	i	2
USHU_KHOWAR	two	ju	2
USHU_KHOWAR	person	moS	2
USHU_KHOWAR	fish	m3ci	3
USHU_KHOWAR	dog	reni	5
USHU_KHOWAR	tree	kan	6
USHU_KHOWAR	leaf	Chan	4
USHU_KHOWAR	skin	phost	4
USHU_KHOWAR	blood	lei	3
USHU_KHOWAR	bone	kol	4
USHU_KHOWAR	horn	suruN	4
USHU_KHOWAR	ear	kar	4
USHU_KHOWAR	eye	xECh	7
USHU_KHOWAR	nose	n3skar	3
USHU_KHOWAR	tooth	don	2
USHU_KHOWAR	tongue	lixini	4
USHU_KHOWAR	hand	bazu	6
USHU_KHOWAR	breasts	pap	3
USHU_KHOWAR	drink	pi	3
USHU_KHOWAR	see	poSi	4
USHU_KHOWAR	hear	kara	5
USHU_KHOWAR	die	bri	6
USHU_KHOWAR	come	gi	8
USHU_KHOWAR	sun	yor	4
USHU_KHOWAR	star	istari	3
USHU_KHOWAR	water	uxh	7
USHU_KHOWAR	stone	boSt	5
USHU_KHOWAR	fire	angar	5
USHU_KHOWAR	path	pon	2
USHU_KHOWAR	night	Chi	2
USHU_KHOWAR	new	nox	3
USHU_KHOWAR	name	nam	1
DAMELI	I	ai	6
DAMELI	you	tu	1
DAMELI	we	ai	5
DAMELI	one	Ek	1
DAMELI	two	du	2
DAMELI	person	m3C	2
DAMELI	fish	amr3s	2
DAMELI	dog	cuna	6
DAMELI	tree	mot	5
DAMELI	leaf	ph3t	2
DAMELI	skin	g3dra	7
DAMELI	blood	loi	3
DAMELI	bone	3thi	7
DAMELI	horn	SiN	4
DAMELI	ear	kar	4
DAMELI	eye	iC	5
DAMELI	nose	nas	3
DAMELI	tooth	d3n	2
DAMELI	tongue	Zip	3
DAMELI	hand	bazu	6
DAMELI	breasts	CuCu	4
DAMELI	drink	pi	3
DAMELI	see	daCya	6
DAMELI	hear	uStro	7
DAMELI	die	n3S	7
DAMELI	come	3g3	8
DAMELI	sun	sEr	1
DAMELI	star	iStari	3
DAMELI	water	ao	10
DAMELI	stone	bat	5
DAMELI	fire	aNgar	5
DAMELI	path	ph3n	2
DAMELI	night	rEt	1
DAMELI	new	nowa	3
DAMELI	name	nam	1
GAWAR_BATI	I	a	5
GAWAR_BATI	you	tu	1
GAWAR_BATI	we	3m3	5
GAWAR_BATI	one	y3k	1
GAWAR_BATI	two	du	2
GAWAR_BATI	person	manuS	2
GAWAR_BATI	fish	m3Cot3	3
GAWAR_BATI	dog	Sun3	6
GAWAR_BATI	tree	mot3	5
GAWAR_BATI	leaf	f3t3	2
GAWAR_BATI	skin	g3L	11
GAWAR_BATI	blood	lo	3
GAWAR_BATI	bone	h3duki	5
GAWAR_BATI	horn	SiN	4
GAWAR_BATI	ear	k3mt3	4
GAWAR_BATI	eye	yicin	22
GAWAR_BATI	nose	nasi	3
GAWAR_BATI	tooth	d3nth	2
GAWAR_BATI	tongue	zip	3
GAWAR_BATI	hand	ast	5
GAWAR_BATI	breasts	hEr3	5
GAWAR_BATI	drink	pi	3
GAWAR_BATI	see	balu	7
GAWAR_BATI	hear	Sudu	7
GAWAR_BATI	die	miru	8
GAWAR_BATI	come	ay3	4
GAWAR_BATI	sun	suri	1
GAWAR_BATI	star	tar3	3
GAWAR_BATI	water	au	10
GAWAR_BATI	stone	wat	5
GAWAR_BATI	fire	h3Ngar	5
GAWAR_BATI	path	fanth	2
GAWAR_BATI	night	yEl	8
GAWAR_BATI	new	nuNgi	3
GAWAR_BATI	name	nam	1
GURU_KALASHA	I	a	5
GURU_KALASHA	you	tu	1
GURU_KALASHA	we	abi	3
GURU_KALASHA	one	Ek	1
GURU_KALASHA	two	du	2
GURU_KALASHA	person	muC	2
GURU_KALASHA	fish	maci	3
GURU_KALASHA	dog	Sua	6
GURU_KALASHA	tree	muth	5
GURU_KALASHA	leaf	pu	2
GURU_KALASHA	skin	post	4
GURU_KALASHA	blood	lui	3
GURU_KALASHA	bone	3thi	7
GURU_KALASHA	horn	SiN	4
GURU_KALASHA	ear	k3	4
GURU_KALASHA	eye	EC	5
GURU_KALASHA	nose	nast	3
GURU_KALASHA	tooth	d3ndorik	2
GURU_KALASHA	tongue	jiph	3
GURU_KALASHA	hand	baza	6
GURU_KALASHA	breasts	CuCu	4
GURU_KALASHA	drink	pi	3
GURU_KALASHA	hear	saNga	7
GURU_KALASHA	die	anaSi	7
GURU_KALASHA	come	a	6
GURU_KALASHA	sun	suri	1
GURU_KALASHA	star	tari	3
GURU_KALASHA	water	ukh	7
GURU_KALASHA	stone	b3th	5
GURU_KALASHA	fire	3Ngar	5
GURU_KALASHA	path	pon	2
GURU_KALASHA	night	rat	1
GURU_KALASHA	new	nua	3
GURU_KALASHA	name	nom	1
KALAMI	I	ya	3
KALAMI	you	tu	1
KALAMI	we	m3	4
KALAMI	one	3ykh	1
KALAMI	two	du	2
KALAMI	person	miS	2
KALAMI	fish	m3sin	3
KALAMI	dog	kuCur	3
KALAMI	tree	t3m	7
KALAMI	leaf	p3lL	2
KALAMI	skin	C3m	12
KALAMI	blood	r3th	3
KALAMI	bone	had	5
KALAMI	horn	SiN7	4
KALAMI	ear	kyEn	4
KALAMI	eye	EC	5
KALAMI	nose	nazor	3
KALAMI	tooth	d3n	2
KALAMI	tongue	jib	3
KALAMI	hand	thE7r	14
KALAMI	breasts	CiS	4
KALAMI	drink	pon	3
KALAMI	see	biS	4
KALAMI	hear	buj	8
KALAMI	die	mar	8
KALAMI	come	yei	4
KALAMI	sun	sir	1
KALAMI	star	ta7r	3
KALAMI	water	u	7
KALAMI	stone	b3th	5
KALAMI	fire	3Ngar	5
KALAMI	path	p3n	2
KALAMI	night	rot	1
KALAMI	new	n3m	3
KALAMI	name	nom	1
KRAKAL_KALASHA	I	a	5
KRAKAL_KALASHA	you	tu	1
KRAKAL_KALASHA	we	abi	3
KRAKAL_KALASHA	one	Ek	1
KRAKAL_KALASHA	two	du	2
KRAKAL_KALASHA	person	moiC	2
KRAKAL_KALASHA	fish	m3chi	3
KRAKAL_KALASHA	dog	Soa	6
KRAKAL_KALASHA	tree	mut	5
KRAKAL_KALASHA	leaf	pu	2
KRAKAL_KALASHA	skin	post	4
KRAKAL_KALASHA	blood	lui	3
KRAKAL_KALASHA	bone	3thi	7
KRAKAL_KALASHA	horn	SiN	4
KRAKAL_KALASHA	ear	ku	4
KRAKAL_KALASHA	eye	eC	5
KRAKAL_KALASHA	nose	nast	3
KRAKAL_KALASHA	tooth	daduik	2
KRAKAL_KALASHA	tongue	jip	3
KRAKAL_KALASHA	hand	baza	6
KRAKAL_KALASHA	breasts	CuCu	4
KRAKAL_KALASHA	drink	pi	3
KRAKAL_KALASHA	see	paSi	4
KRAKAL_KALASHA	hear	saNga	7
KRAKAL_KALASHA	die	naSi	7
KRAKAL_KALASHA	sun	suri	1
KRAKAL_KALASHA	star	tari	3
KRAKAL_KALASHA	water	uk	7
KRAKAL_KALASHA	stone	bat	5
KRAKAL_KALASHA	fire	3Ngar	5
KRAKAL_KALASHA	path	pon	2
KRAKAL_KALASHA	night	rat	1
KRAKAL_KALASHA	new	noa	3
KRAKAL_KALASHA	name	nom	1
TORWALI	I	a	5
TORWALI	you	thu	1
TORWALI	we	mo	4
TORWALI	one	ek	1
TORWALI	two	du	2
TORWALI	person	maS	2
TORWALI	fish	maS	3
TORWALI	dog	kuyu	3
TORWALI	tree	tham	7
TORWALI	leaf	paS	2
TORWALI	skin	Cam	12
TORWALI	blood	Zat	3
TORWALI	bone	harokh	5
TORWALI	horn	Sin	4
TORWALI	ear	kan	4
TORWALI	eye	ESi	5
TORWALI	nose	nEtkEl	3
TORWALI	tooth	dan	2
TORWALI	tongue	jib	3
TORWALI	hand	hath	4
TORWALI	breasts	bukh	1
TORWALI	drink	pu	3
TORWALI	see	bu	7
TORWALI	hear	buZu	8
TORWALI	die	mu	8
TORWALI	come	yeo	4
TORWALI	sun	si	1
TORWALI	star	ta	3
TORWALI	water	u	7
TORWALI	stone	bath	5
TORWALI	fire	aN	5
TORWALI	path	pan	2
TORWALI	night	Zad	1
TORWALI	new	n3m	3
TORWALI	name	nam	1
ZUGUNUK_KALASHA	I	a	5
ZUGUNUK_KALASHA	you	tu	1
ZUGUNUK_KALASHA	we	abi	3
ZUGUNUK_KALASHA	one	Ek	1
ZUGUNUK_KALASHA	two	du	2
ZUGUNUK_KALASHA	person	muC	2
ZUGUNUK_KALASHA	fish	muci	3
ZUGUNUK_KALASHA	dog	Soa	6
ZUGUNUK_KALASHA	tree	mut	5
ZUGUNUK_KALASHA	leaf	po	2
ZUGUNUK_KALASHA	skin	post	4
ZUGUNUK_KALASHA	blood	loi	3
ZUGUNUK_KALASHA	bone	athi	7
ZUGUNUK_KALASHA	horn	SiN	4
ZUGUNUK_KALASHA	ear	kh3	4
ZUGUNUK_KALASHA	eye	EC	5
ZUGUNUK_KALASHA	nose	n3st	3
ZUGUNUK_KALASHA	tooth	d3n	2
ZUGUNUK_KALASHA	tongue	jip	3
ZUGUNUK_KALASHA	tongue	jiph	3
ZUGUNUK_KALASHA	hand	baza	6
ZUGUNUK_KALASHA	breasts	CuCu	4
ZUGUNUK_KALASHA	drink	pi	3
ZUGUNUK_KALASHA	see	paSi	4
ZUGUNUK_KALASHA	hear	saNga	7
ZUGUNUK_KALASHA	die	anaSi	7
ZUGUNUK_KALASHA	come	a	6
ZUGUNUK_KALASHA	sun	suri	1
ZUGUNUK_KALASHA	star	tari	3
ZUGUNUK_KALASHA	water	ukh	7
ZUGUNUK_KALASHA	stone	b3th	5
ZUGUNUK_KALASHA	fire	3Ng3r	5
ZUGUNUK_KALASHA	path	panth	2
ZUGUNUK_KALASHA	night	3rat	1
ZUGUNUK_KALASHA	new	noa	3
ZUGUNUK_KALASHA	name	nom	1
DAMELI_2	I	Ej	2
DAMELI_2	you	tu	1
DAMELI_2	we	Ej	9
DAMELI_2	one	ek	1
DAMELI_2	two	du	2
DAMELI_2	person	ZEn	1
DAMELI_2	fish	amrEs	2
DAMELI_2	dog	cunE	6
DAMELI_2	louse	preSu	9
DAMELI_2	tree	tra	3
DAMELI_2	leaf	phat	2
DAMELI_2	skin	gEdrE	7
DAMELI_2	blood	loy	3
DAMELI_2	bone	Enthi	7
DAMELI_2	horn	siN	4
DAMELI_2	ear	kar	4
DAMELI_2	eye	iC	5
DAMELI_2	nose	nas	3
DAMELI_2	tooth	dEn	2
DAMELI_2	tongue	Zip	3
DAMELI_2	knee	khuta	6
DAMELI_2	hand	dES	5
DAMELI_2	breasts	CuCu	4
DAMELI_2	liver	pECE	8
DAMELI_2	drink	pien	3
DAMELI_2	see	binEn	7
DAMELI_2	hear	uStrunEn	7
DAMELI_2	die	bren	6
DAMELI_2	die	nEstEn	19
DAMELI_2	come	acEn	13
DAMELI_2	sun	ser	1
DAMELI_2	star	iStari	3
DAMELI_2	water	au	10
DAMELI_2	stone	bat	5
DAMELI_2	fire	ENgEr	5
DAMELI_2	path	phEn	2
DAMELI_2	mountain	CoL	8
DAMELI_2	night	ret	1
DAMELI_2	night	bas	7
DAMELI_2	full	porisEn	4
DAMELI_2	new	nuwa	3
DAMELI_2	name	nEm	1
INDUS_KOHISTANI	fish	chim	5
INDUS_KOHISTANI	dog	kucor	3
INDUS_KOHISTANI	dog	kukh	3
INDUS_KOHISTANI	louse	lhis	3
INDUS_KOHISTANI	louse	zui	4
INDUS_KOHISTANI	leaf	pond	2
INDUS_KOHISTANI	skin	path	4
INDUS_KOHISTANI	skin	com	12
INDUS_KOHISTANI	blood	roth	3
INDUS_KOHISTANI	bone	hor	5
INDUS_KOHISTANI	horn	Sing	4
INDUS_KOHISTANI	ear	kan	4
INDUS_KOHISTANI	eye	oychi	6
INDUS_KOHISTANI	eye	ach	6
INDUS_KOHISTANI	tooth	dan	2
INDUS_KOHISTANI	tongue	zib	3
INDUS_KOHISTANI	knee	kuth	6
INDUS_KOHISTANI	hand	ha	4
INDUS_KOHISTANI	breasts	hil	5
INDUS_KOHISTANI	liver	Sur	14
INDUS_KOHISTANI	drink	puyov	3
INDUS_KOHISTANI	hear	Suyov	7
INDUS_KOHISTANI	die	marov	8
INDUS_KOHISTANI	die	damdiyov	21
INDUS_KOHISTANI	come	iav	5
INDUS_KOHISTANI	star	tar	3
INDUS_KOHISTANI	water	vi	6
INDUS_KOHISTANI	stone	both	5
INDUS_KOHISTANI	fire	ur	3
INDUS_KOHISTANI	fire	ongar	5
INDUS_KOHISTANI	path	pan	2
INDUS_KOHISTANI	mountain	khan	10
INDUS_KOHISTANI	night	rol	1
INDUS_KOHISTANI	full	sar	3
INDUS_KOHISTANI	full	cupel	4
INDUS_KOHISTANI	new	noyov	3
INDUS_KOHISTANI	new	nov	3
