# Supplementary material for: A test of Generalized Bayesian dating: A new linguistic dating method
Source: PLoS One. 2020 Aug 12;15(8):e0236522. doi: 10.1371/journal.pone.0236522 (PMC7423060; doi:10.1371/journal.pone.0236522)
Supplement: S4 File — Files, including an R script, for producing glottochronology dates from the output of the automated cognate detection procedure. (ZIP) [file pone.0236522.s004.zip › S4 Supporting Information/East-Polynesian.txt.svm.CRP.0.57.cognates]

doculect	concept	asjp	cogid
HAWAIIAN	I	wau	1
HAWAIIAN	you	oukou	6
HAWAIIAN	we	makou	5
HAWAIIAN	one	ekahi	2
HAWAIIAN	two	lua	1
HAWAIIAN	person	kanaka	10
HAWAIIAN	fish	i7a	7
HAWAIIAN	dog	ilio	4
HAWAIIAN	louse	uku	1
HAWAIIAN	tree	la7au	6
HAWAIIAN	leaf	lau	1
HAWAIIAN	skin	ili	2
HAWAIIAN	blood	koko	7
HAWAIIAN	bone	iwi	5
HAWAIIAN	horn	kiwi	9
HAWAIIAN	ear	pepeiao	13
HAWAIIAN	eye	maka	1
HAWAIIAN	nose	ihu	1
HAWAIIAN	tooth	niho	2
HAWAIIAN	tongue	alelo	1
HAWAIIAN	knee	kuli	5
HAWAIIAN	hand	lima	5
HAWAIIAN	breasts	u	10
HAWAIIAN	liver	ake	1
HAWAIIAN	drink	inu	1
HAWAIIAN	see	ike	1
HAWAIIAN	hear	lohe	17
HAWAIIAN	die	make	1
HAWAIIAN	come	helemai	14
HAWAIIAN	sun	la	3
HAWAIIAN	star	hoku	5
HAWAIIAN	water	wai	5
HAWAIIAN	stone	haku	2
HAWAIIAN	fire	ahi	1
HAWAIIAN	path	ala	1
HAWAIIAN	mountain	mauna	14
HAWAIIAN	night	po	3
HAWAIIAN	full	piha	1
HAWAIIAN	new	hou	3
HAWAIIAN	name	inoa	4
HAWAIIAN_2	I	wau	1
HAWAIIAN_2	you	oe	5
HAWAIIAN_2	we	kaua	2
HAWAIIAN_2	we	kakou	5
HAWAIIAN_2	we	makou	5
HAWAIIAN_2	we	maua	5
HAWAIIAN_2	one	kahi	2
HAWAIIAN_2	two	lua	1
HAWAIIAN_2	person	kanaka	10
HAWAIIAN_2	fish	i7a	7
HAWAIIAN_2	dog	ilio	4
HAWAIIAN_2	louse	uku	1
HAWAIIAN_2	tree	kumula7au	6
HAWAIIAN_2	leaf	lau	1
HAWAIIAN_2	skin	ili	2
HAWAIIAN_2	blood	koko	7
HAWAIIAN_2	bone	iwi	5
HAWAIIAN_2	horn	kiwi	9
HAWAIIAN_2	ear	pepeiao	13
HAWAIIAN_2	eye	maka	1
HAWAIIAN_2	nose	ihu	1
HAWAIIAN_2	tooth	niho	2
HAWAIIAN_2	tongue	alelo	1
HAWAIIAN_2	knee	kuli	5
HAWAIIAN_2	hand	lima	5
HAWAIIAN_2	breasts	poli	8
HAWAIIAN_2	liver	ake	1
HAWAIIAN_2	drink	inu	1
HAWAIIAN_2	see	ike	1
HAWAIIAN_2	hear	lohe	17
HAWAIIAN_2	die	make	1
HAWAIIAN_2	come	helemai	14
HAWAIIAN_2	sun	la	3
HAWAIIAN_2	star	hoku	5
HAWAIIAN_2	water	wai	5
HAWAIIAN_2	stone	pohaku	2
HAWAIIAN_2	fire	ahi	1
HAWAIIAN_2	path	ala	1
HAWAIIAN_2	mountain	mauna	14
HAWAIIAN_2	night	po	3
HAWAIIAN_2	full	piha	1
HAWAIIAN_2	new	hou	3
HAWAIIAN_2	name	inoa	4
HAWAIIAN_3	I	au	1
HAWAIIAN_3	I	wau	1
HAWAIIAN_3	you	oukou	6
HAWAIIAN_3	we	makou	5
HAWAIIAN_3	one	kahi	2
HAWAIIAN_3	two	lua	1
HAWAIIAN_3	person	kanaka	10
HAWAIIAN_3	fish	i7a	7
HAWAIIAN_3	dog	ilio	4
HAWAIIAN_3	louse	uku	1
HAWAIIAN_3	tree	la7au	6
HAWAIIAN_3	leaf	lau	1
HAWAIIAN_3	skin	ili	2
HAWAIIAN_3	blood	koko	7
HAWAIIAN_3	bone	iwi	5
HAWAIIAN_3	ear	pepeiao	13
HAWAIIAN_3	eye	maka	1
HAWAIIAN_3	nose	ihu	1
HAWAIIAN_3	tooth	niho	2
HAWAIIAN_3	tongue	alelo	1
HAWAIIAN_3	hand	lima	5
HAWAIIAN_3	liver	ake	1
HAWAIIAN_3	drink	inu	1
HAWAIIAN_3	see	ike	1
HAWAIIAN_3	hear	lohe	17
HAWAIIAN_3	die	make	1
HAWAIIAN_3	come	helemai	14
HAWAIIAN_3	sun	la	3
HAWAIIAN_3	star	hoku7u	5
HAWAIIAN_3	water	wai	5
HAWAIIAN_3	stone	pohaku	2
HAWAIIAN_3	fire	ahi	1
HAWAIIAN_3	path	alanui	1
HAWAIIAN_3	mountain	mauna	14
HAWAIIAN_3	night	po	3
HAWAIIAN_3	new	hou	3
HAWAIIAN_3	name	inoa	4
LANGUE_DE_ISLES_MARQUISES	I	au	1
LANGUE_DE_ISLES_MARQUISES	I	7u	1
LANGUE_DE_ISLES_MARQUISES	I	no7u	1
LANGUE_DE_ISLES_MARQUISES	I	to7u	1
LANGUE_DE_ISLES_MARQUISES	you	oe	5
LANGUE_DE_ISLES_MARQUISES	you	koe	6
LANGUE_DE_ISLES_MARQUISES	we	tatou	5
LANGUE_DE_ISLES_MARQUISES	one	tahi	2
LANGUE_DE_ISLES_MARQUISES	two	eua	1
LANGUE_DE_ISLES_MARQUISES	person	enata	3
LANGUE_DE_ISLES_MARQUISES	fish	ika	7
LANGUE_DE_ISLES_MARQUISES	fish	ia	7
LANGUE_DE_ISLES_MARQUISES	dog	peto	1
LANGUE_DE_ISLES_MARQUISES	dog	nuhe	14
LANGUE_DE_ISLES_MARQUISES	dog	mohokio	21
LANGUE_DE_ISLES_MARQUISES	louse	utu	1
LANGUE_DE_ISLES_MARQUISES	louse	kutu	1
LANGUE_DE_ISLES_MARQUISES	tree	mata	4
LANGUE_DE_ISLES_MARQUISES	tree	tumuakau	8
LANGUE_DE_ISLES_MARQUISES	leaf	ou	1
LANGUE_DE_ISLES_MARQUISES	leaf	au	1
LANGUE_DE_ISLES_MARQUISES	skin	ki	2
LANGUE_DE_ISLES_MARQUISES	blood	toto	8
LANGUE_DE_ISLES_MARQUISES	bone	ivi	5
LANGUE_DE_ISLES_MARQUISES	horn	niho	10
LANGUE_DE_ISLES_MARQUISES	horn	keo	11
LANGUE_DE_ISLES_MARQUISES	ear	puaina	15
LANGUE_DE_ISLES_MARQUISES	ear	puaika	15
LANGUE_DE_ISLES_MARQUISES	eye	kikomata	1
LANGUE_DE_ISLES_MARQUISES	eye	mata	1
LANGUE_DE_ISLES_MARQUISES	nose	ihu	1
LANGUE_DE_ISLES_MARQUISES	tooth	niho	2
LANGUE_DE_ISLES_MARQUISES	tongue	eo	1
LANGUE_DE_ISLES_MARQUISES	tongue	aeo	1
LANGUE_DE_ISLES_MARQUISES	knee	muo	8
LANGUE_DE_ISLES_MARQUISES	hand	ima	5
LANGUE_DE_ISLES_MARQUISES	breasts	uma	11
LANGUE_DE_ISLES_MARQUISES	liver	ate	1
LANGUE_DE_ISLES_MARQUISES	drink	inu	1
LANGUE_DE_ISLES_MARQUISES	see	ite	1
LANGUE_DE_ISLES_MARQUISES	see	tiohi	9
LANGUE_DE_ISLES_MARQUISES	hear	oko	11
LANGUE_DE_ISLES_MARQUISES	hear	ono	17
LANGUE_DE_ISLES_MARQUISES	die	mate	1
LANGUE_DE_ISLES_MARQUISES	come	he	1
LANGUE_DE_ISLES_MARQUISES	come	tihe	9
LANGUE_DE_ISLES_MARQUISES	come	puta	17
LANGUE_DE_ISLES_MARQUISES	sun	oumati	10
LANGUE_DE_ISLES_MARQUISES	star	fetu	5
LANGUE_DE_ISLES_MARQUISES	star	hetu	5
LANGUE_DE_ISLES_MARQUISES	water	vai	5
LANGUE_DE_ISLES_MARQUISES	stone	kea	4
LANGUE_DE_ISLES_MARQUISES	fire	ahi	1
LANGUE_DE_ISLES_MARQUISES	path	purumi	5
LANGUE_DE_ISLES_MARQUISES	path	uapu	6
LANGUE_DE_ISLES_MARQUISES	mountain	tuaivi	2
LANGUE_DE_ISLES_MARQUISES	night	po	3
LANGUE_DE_ISLES_MARQUISES	full	pi	1
LANGUE_DE_ISLES_MARQUISES	new	hou	3
LANGUE_DE_ISLES_MARQUISES	name	inoa	4
LANGUE_DE_ISLES_MARQUISES	name	ikoa	4
MANIHIKI	I	koau	1
MANIHIKI	you	koe	6
MANIHIKI	we	tatou	5
MANIHIKI	one	tetahi	2
MANIHIKI	two	lua	1
MANIHIKI	person	tangata	3
MANIHIKI	fish	ika	7
MANIHIKI	dog	kuri	13
MANIHIKI	louse	ngutu	1
MANIHIKI	skin	pakiri	2
MANIHIKI	skin	kiri	2
MANIHIKI	blood	toto	8
MANIHIKI	bone	ivi	5
MANIHIKI	ear	taringa	1
MANIHIKI	eye	mata	1
MANIHIKI	eye	kanohi	8
MANIHIKI	nose	ihu	1
MANIHIKI	nose	isu	1
MANIHIKI	tooth	niho	2
MANIHIKI	tongue	valero	1
MANIHIKI	tongue	varero	1
MANIHIKI	tongue	alelo	1
MANIHIKI	hand	rima	5
MANIHIKI	breasts	u	10
MANIHIKI	liver	ate	1
MANIHIKI	drink	inu	1
MANIHIKI	hear	fakarongo	14
MANIHIKI	hear	hakarongo	14
MANIHIKI	hear	langona	17
MANIHIKI	die	mate	1
MANIHIKI	come	aro	11
MANIHIKI	come	romai	12
MANIHIKI	come	taumai	12
MANIHIKI	come	haeremai	14
MANIHIKI	come	hanomai	14
MANIHIKI	star	fetu	5
MANIHIKI	water	vai	5
MANIHIKI	stone	pohatu	2
MANIHIKI	fire	ahi	1
MANIHIKI	path	ara	1
MANIHIKI	path	purumu	5
MANIHIKI	night	po	3
MANIHIKI	night	poiri	3
MANIHIKI	new	fou	3
MANIHIKI	name	ingoa	4
MAORI	I	au	1
MAORI	I	ahau	1
MAORI	you	koutou	6
MAORI	we	tatau	5
MAORI	one	tahi	2
MAORI	two	rua	1
MAORI	person	taNata	3
MAORI	fish	ika	7
MAORI	dog	kuri	13
MAORI	louse	kutu	1
MAORI	tree	rakau	2
MAORI	leaf	rau	1
MAORI	skin	kiri	2
MAORI	blood	toto	8
MAORI	bone	poroiwi	9
MAORI	ear	tariNa	1
MAORI	eye	mata	1
MAORI	eye	kanohi	8
MAORI	nose	ihu	1
MAORI	tooth	niho	2
MAORI	tongue	arero	1
MAORI	hand	riNariNa	1
MAORI	liver	ate	1
MAORI	drink	inu	1
MAORI	see	kite	1
MAORI	see	titiro	9
MAORI	hear	roNo	17
MAORI	die	mate	1
MAORI	die	hemo	9
MAORI	come	naumai	12
MAORI	come	haramai	14
MAORI	sun	ra	3
MAORI	star	whetu	5
MAORI	water	wai	5
MAORI	stone	kohatu	2
MAORI	fire	ahi	1
MAORI	path	huarahi	1
MAORI	mountain	mauNa	14
MAORI	night	popouri	3
MAORI	new	hou	3
MAORI	name	iNoa	4
MARQUESAN_NUKUHIVA	I	au	1
MARQUESAN_NUKUHIVA	you	koutou	6
MARQUESAN_NUKUHIVA	we	tatou	5
MARQUESAN_NUKUHIVA	one	tahi	2
MARQUESAN_NUKUHIVA	two	ua	1
MARQUESAN_NUKUHIVA	person	enana	11
MARQUESAN_NUKUHIVA	fish	ika	7
MARQUESAN_NUKUHIVA	dog	peto	1
MARQUESAN_NUKUHIVA	louse	kutu	1
MARQUESAN_NUKUHIVA	tree	akau	2
MARQUESAN_NUKUHIVA	leaf	au	1
MARQUESAN_NUKUHIVA	skin	ki7i	2
MARQUESAN_NUKUHIVA	blood	toto	8
MARQUESAN_NUKUHIVA	bone	ivi	5
MARQUESAN_NUKUHIVA	ear	pua7ika	15
MARQUESAN_NUKUHIVA	eye	mata	1
MARQUESAN_NUKUHIVA	nose	ihu	1
MARQUESAN_NUKUHIVA	tooth	niho	2
MARQUESAN_NUKUHIVA	tongue	e7o	1
MARQUESAN_NUKUHIVA	hand	ima	5
MARQUESAN_NUKUHIVA	liver	ate	1
MARQUESAN_NUKUHIVA	drink	inu	1
MARQUESAN_NUKUHIVA	see	ti7ohi	9
MARQUESAN_NUKUHIVA	hear	oko	11
MARQUESAN_NUKUHIVA	die	matenui	1
MARQUESAN_NUKUHIVA	come	he7emai	14
MARQUESAN_NUKUHIVA	sun	oumati	10
MARQUESAN_NUKUHIVA	star	fetu	5
MARQUESAN_NUKUHIVA	water	vai	5
MARQUESAN_NUKUHIVA	stone	ke7a	4
MARQUESAN_NUKUHIVA	fire	ahi	1
MARQUESAN_NUKUHIVA	path	va7anui	1
MARQUESAN_NUKUHIVA	mountain	mouka	14
MARQUESAN_NUKUHIVA	night	po	3
MARQUESAN_NUKUHIVA	new	hou	3
MARQUESAN_NUKUHIVA	name	ikoa	4
RAROTONGAN	I	au	1
RAROTONGAN	you	koe	6
RAROTONGAN	we	matou	5
RAROTONGAN	one	tai	2
RAROTONGAN	two	rua	1
RAROTONGAN	person	taNata	3
RAROTONGAN	fish	ika	7
RAROTONGAN	dog	kuri	13
RAROTONGAN	louse	kutu	1
RAROTONGAN	louse	kutupapa	1
RAROTONGAN	leaf	rau	1
RAROTONGAN	skin	kiri	2
RAROTONGAN	blood	toto	8
RAROTONGAN	bone	ivi	5
RAROTONGAN	ear	tariNa	1
RAROTONGAN	eye	mata	1
RAROTONGAN	eye	kanoi	8
RAROTONGAN	nose	putaN	1
RAROTONGAN	nose	i7u	1
RAROTONGAN	tooth	ni7o	2
RAROTONGAN	tongue	arero	1
RAROTONGAN	hand	rima	5
RAROTONGAN	hand	kapu	6
RAROTONGAN	breasts	u	10
RAROTONGAN	liver	ate	1
RAROTONGAN	drink	inu	1
RAROTONGAN	see	kite	1
RAROTONGAN	hear	roNo	17
RAROTONGAN	die	mate	1
RAROTONGAN	die	po7e	10
RAROTONGAN	come	tata7i	8
RAROTONGAN	star	etu	5
RAROTONGAN	water	vai	5
RAROTONGAN	stone	poatu	2
RAROTONGAN	fire	ai	1
RAROTONGAN	path	ara	1
RAROTONGAN	night	po	3
RAROTONGAN	new	ou	3
RAROTONGAN	name	iNoa	4
RAROTONGAN_2	I	au	1
RAROTONGAN_2	you	kotou	6
RAROTONGAN_2	we	tatou	5
RAROTONGAN_2	one	ta7i	2
RAROTONGAN_2	two	rua	1
RAROTONGAN_2	person	taNata	3
RAROTONGAN_2	fish	ika	7
RAROTONGAN_2	dog	puakaua	1
RAROTONGAN_2	louse	kutu	1
RAROTONGAN_2	tree	purakau	2
RAROTONGAN_2	leaf	rau	1
RAROTONGAN_2	skin	pakiri	2
RAROTONGAN_2	blood	toto	8
RAROTONGAN_2	bone	ivi	5
RAROTONGAN_2	ear	tariNa	1
RAROTONGAN_2	eye	mata	1
RAROTONGAN_2	nose	putaNi7o	1
RAROTONGAN_2	tooth	ni7o	2
RAROTONGAN_2	tongue	arero	1
RAROTONGAN_2	hand	rima	5
RAROTONGAN_2	breasts	tahu	3
RAROTONGAN_2	liver	ate	1
RAROTONGAN_2	drink	inu	1
RAROTONGAN_2	see	kite	1
RAROTONGAN_2	hear	roNo	17
RAROTONGAN_2	die	mate	1
RAROTONGAN_2	come	aeremai	14
RAROTONGAN_2	sun	ra	3
RAROTONGAN_2	star	etu	5
RAROTONGAN_2	water	wai	5
RAROTONGAN_2	stone	toka	6
RAROTONGAN_2	fire	a7i	1
RAROTONGAN_2	path	ara	1
RAROTONGAN_2	mountain	mauNa	14
RAROTONGAN_2	night	po	3
RAROTONGAN_2	new	ou	3
RAROTONGAN_2	name	iNoa	4
RURUTUAN	I	vau	1
RURUTUAN	I	au	1
RURUTUAN	you	oe	5
RURUTUAN	we	tatou	5
RURUTUAN	one	ta7i	2
RURUTUAN	two	rua	1
RURUTUAN	two	piti	2
RURUTUAN	person	ta7ata	3
RURUTUAN	fish	i7a	7
RURUTUAN	dog	uri	13
RURUTUAN	louse	utu	1
RURUTUAN	leaf	rao7ere	1
RURUTUAN	leaf	rau7ere	1
RURUTUAN	skin	iri	2
RURUTUAN	blood	toto	8
RURUTUAN	bone	ivi	5
RURUTUAN	ear	tari7a	1
RURUTUAN	eye	mata	1
RURUTUAN	nose	putae7u	1
RURUTUAN	tooth	ni7o	2
RURUTUAN	tongue	arero	1
RURUTUAN	hand	rima	5
RURUTUAN	breasts	titi	2
RURUTUAN	breasts	ouma	11
RURUTUAN	liver	ate	1
RURUTUAN	liver	upa7a	9
RURUTUAN	drink	unu	1
RURUTUAN	see	nana	1
RURUTUAN	hear	a7aro7o	15
RURUTUAN	hear	iro7aro7a	15
RURUTUAN	die	mate	1
RURUTUAN	come	anomai	12
RURUTUAN	come	aeremai	14
RURUTUAN	star	feti7a	5
RURUTUAN	water	vai	5
RURUTUAN	stone	o7a7i	2
RURUTUAN	stone	po7atu	2
RURUTUAN	fire	aua7i	1
RURUTUAN	path	ara	1
RURUTUAN	path	poromu	5
RURUTUAN	night	po	3
RURUTUAN	new	api	8
RURUTUAN	name	i7oa	4
TAHITIAN	I	vau	1
TAHITIAN	we	tatou	5
TAHITIAN	one	ho7e	2
TAHITIAN	two	piti	2
TAHITIAN	person	ta7ata	3
TAHITIAN	fish	i7a	7
TAHITIAN	dog	uri	13
TAHITIAN	louse	utu	1
TAHITIAN	tree	ra7au	2
TAHITIAN	leaf	rao7ere	1
TAHITIAN	skin	iri	2
TAHITIAN	blood	toto	8
TAHITIAN	bone	ivi	5
TAHITIAN	horn	tara	1
TAHITIAN	ear	tari7a	1
TAHITIAN	eye	mata	1
TAHITIAN	nose	ihu	1
TAHITIAN	tooth	niho	2
TAHITIAN	tongue	arero	1
TAHITIAN	knee	turi	5
TAHITIAN	hand	rima	5
TAHITIAN	breasts	ouma	11
TAHITIAN	liver	upa7a	9
TAHITIAN	drink	inu	1
TAHITIAN	see	hi7o	1
TAHITIAN	hear	fa7aro7o	15
TAHITIAN	die	mate	1
TAHITIAN	die	pohe	10
TAHITIAN	come	haeremai	14
TAHITIAN	sun	mahana	1
TAHITIAN	star	feti7a	5
TAHITIAN	water	vai	5
TAHITIAN	stone	ofa7i	2
TAHITIAN	fire	auahi	1
TAHITIAN	path	eatia	4
TAHITIAN	path	ea7ia	4
TAHITIAN	mountain	mou7a	14
TAHITIAN	night	po	3
TAHITIAN	night	ru7i	5
TAHITIAN	full	api	1
TAHITIAN	new	api	8
TAHITIAN	name	i7oa	4
TAHITIAN_2	I	au	1
TAHITIAN_2	I	vau	1
TAHITIAN_2	you	outou	6
TAHITIAN_2	we	matou	5
TAHITIAN_2	one	ho7e	2
TAHITIAN_2	two	piti	2
TAHITIAN_2	person	ta7ata	3
TAHITIAN_2	fish	i7a	7
TAHITIAN_2	dog	uri	13
TAHITIAN_2	louse	utu	1
TAHITIAN_2	leaf	rao7ere	1
TAHITIAN_2	leaf	rau7ere	1
TAHITIAN_2	skin	iri	2
TAHITIAN_2	blood	toto	8
TAHITIAN_2	bone	ivi	5
TAHITIAN_2	ear	tari7a	1
TAHITIAN_2	eye	muta	1
TAHITIAN_2	nose	ihu	1
TAHITIAN_2	tooth	niho	2
TAHITIAN_2	tongue	arero	1
TAHITIAN_2	hand	rima	5
TAHITIAN_2	liver	upa7a	9
TAHITIAN_2	drink	inu	1
TAHITIAN_2	see	ite	1
TAHITIAN_2	hear	ra7aro7o	15
TAHITIAN_2	die	pohe	10
TAHITIAN_2	come	haeremai	14
TAHITIAN_2	sun	mahana	1
TAHITIAN_2	star	feti7a	5
TAHITIAN_2	water	pape	5
TAHITIAN_2	stone	ofa7i	2
TAHITIAN_2	fire	auahi	1
TAHITIAN_2	path	poromu	5
TAHITIAN_2	path	purumu	5
TAHITIAN_2	mountain	mou7a	14
TAHITIAN_2	night	po	3
TAHITIAN_2	new	api	8
TAHITIAN_2	name	i7oa	4
TUAMOTUAN	I	vau	1
TUAMOTUAN	you	koe	6
TUAMOTUAN	one	kahi	2
TUAMOTUAN	one	akahi	2
TUAMOTUAN	two	rua	1
TUAMOTUAN	two	kite	2
TUAMOTUAN	person	taNata	3
TUAMOTUAN	fish	ika	7
TUAMOTUAN	fish	huraru	8
TUAMOTUAN	dog	Naeke	16
TUAMOTUAN	dog	Naoko	16
TUAMOTUAN	louse	Nutu	1
TUAMOTUAN	louse	kutu	1
TUAMOTUAN	leaf	fa	1
TUAMOTUAN	skin	paNore	2
TUAMOTUAN	skin	NoreNore	40
TUAMOTUAN	blood	puhiri	19
TUAMOTUAN	bone	keiNa	1
TUAMOTUAN	bone	ivi	5
TUAMOTUAN	ear	tariNa	1
TUAMOTUAN	eye	mata	1
TUAMOTUAN	nose	ihu	1
TUAMOTUAN	tongue	arero	1
TUAMOTUAN	knee	fatiNa	13
TUAMOTUAN	hand	kauata	6
TUAMOTUAN	breasts	apoNa	8
TUAMOTUAN	drink	inu	1
TUAMOTUAN	drink	komo	1
TUAMOTUAN	die	hiNa	9
TUAMOTUAN	come	haere	14
TUAMOTUAN	come	fakaketa	30
TUAMOTUAN	sun	ra	3
TUAMOTUAN	star	heko	5
TUAMOTUAN	star	hetu	5
TUAMOTUAN	water	vai	5
TUAMOTUAN	water	kami	15
TUAMOTUAN	stone	pofatu	2
TUAMOTUAN	stone	pohatu	2
TUAMOTUAN	fire	ahi	1
TUAMOTUAN	fire	kama	5
TUAMOTUAN	path	ara	1
TUAMOTUAN	path	keka	1
TUAMOTUAN	night	ruki	5
TUAMOTUAN	full	kopu	1
TUAMOTUAN	full	ki	24
TUAMOTUAN	new	hou	3
MOORIORI	you	ko	6
MOORIORI	you	koe	6
MOORIORI	one	etehi	2
MOORIORI	one	tehi	2
MOORIORI	two	ru	1
MOORIORI	person	taNata	3
MOORIORI	person	txakat	3
MOORIORI	fish	ika	7
MOORIORI	skin	kiri	2
MOORIORI	blood	toto	8
MOORIORI	bone	imi	5
MOORIORI	ear	tiriNa	1
MOORIORI	eye	konehi	8
MOORIORI	nose	ihu	1
MOORIORI	tooth	niho	2
MOORIORI	tongue	warero	1
MOORIORI	hand	ririma	5
MOORIORI	breasts	uma	11
MOORIORI	liver	ate	1
MOORIORI	drink	inu	1
MOORIORI	see	mataki	1
MOORIORI	hear	roNo	17
MOORIORI	die	mate	1
MOORIORI	come	here	14
MOORIORI	star	whetu	5
MOORIORI	stone	pohatu	2
MOORIORI	fire	ahi	1
MOORIORI	fire	were	13
MOORIORI	path	ara	1
MOORIORI	night	po	3
MOORIORI	new	hou	3
MOORIORI	name	iNo	4
MOORIORI	name	iNoa	4
NORTH_MARQUESAN	you	koe	6
NORTH_MARQUESAN	we	tatou	5
NORTH_MARQUESAN	one	etahi	2
NORTH_MARQUESAN	two	e7ua	1
NORTH_MARQUESAN	person	enata	3
NORTH_MARQUESAN	person	enana	11
NORTH_MARQUESAN	dog	peto	1
NORTH_MARQUESAN	dog	nuhe	14
NORTH_MARQUESAN	tree	tumuakau	8
NORTH_MARQUESAN	skin	ki	2
NORTH_MARQUESAN	blood	toto	8
NORTH_MARQUESAN	bone	ivi	5
NORTH_MARQUESAN	horn	niho	10
NORTH_MARQUESAN	horn	keo	11
NORTH_MARQUESAN	ear	puaika	15
NORTH_MARQUESAN	eye	mata	1
NORTH_MARQUESAN	nose	ihu	1
NORTH_MARQUESAN	tooth	niho	2
NORTH_MARQUESAN	knee	muo	8
NORTH_MARQUESAN	hand	ima	5
NORTH_MARQUESAN	breasts	uma	11
NORTH_MARQUESAN	breasts	koekoe	25
NORTH_MARQUESAN	liver	ate	1
NORTH_MARQUESAN	drink	inu	1
NORTH_MARQUESAN	die	mate	1
NORTH_MARQUESAN	sun	oumati	10
NORTH_MARQUESAN	star	fetu	5
NORTH_MARQUESAN	star	hetu	5
NORTH_MARQUESAN	water	vai	5
NORTH_MARQUESAN	stone	kea	4
NORTH_MARQUESAN	stone	tuki	6
NORTH_MARQUESAN	fire	ahi	1
NORTH_MARQUESAN	path	anui	1
NORTH_MARQUESAN	path	puta	20
NORTH_MARQUESAN	mountain	ivi	2
NORTH_MARQUESAN	mountain	uta	7
NORTH_MARQUESAN	name	ikoa	4
NORTH_MARQUESAN	name	inoa	4
PENRHYN	you	koe	6
PENRHYN	one	tahi	2
PENRHYN	two	rua	1
PENRHYN	person	taNata	3
PENRHYN	fish	ika	7
PENRHYN	dog	kuri	13
PENRHYN	louse	kutu	1
PENRHYN	tree	rakau	2
PENRHYN	leaf	rau	1
PENRHYN	skin	kiri	2
PENRHYN	blood	toto	8
PENRHYN	bone	ivi	5
PENRHYN	ear	tariNa	1
PENRHYN	eye	mata	1
PENRHYN	nose	isu	1
PENRHYN	tooth	niho	2
PENRHYN	tongue	arero	1
PENRHYN	hand	rima	5
PENRHYN	liver	ate	1
PENRHYN	drink	inu	1
PENRHYN	hear	roNo	17
PENRHYN	die	mate	1
PENRHYN	star	hetu	5
PENRHYN	water	vai	5
PENRHYN	stone	pohatu	2
PENRHYN	stone	one	18
PENRHYN	fire	ahi	1
PENRHYN	path	ara	1
PENRHYN	night	po	3
PENRHYN	new	hou	3
PENRHYN	name	iNoa	4
RAPA_NUI	you	koe	6
RAPA_NUI	we	tatou	5
RAPA_NUI	one	etahi	2
RAPA_NUI	one	ko	6
RAPA_NUI	two	erua	1
RAPA_NUI	person	taNata	3
RAPA_NUI	fish	ika	7
RAPA_NUI	dog	paiheNa	1
RAPA_NUI	louse	kutu	1
RAPA_NUI	tree	tumu	8
RAPA_NUI	tree	miro	22
RAPA_NUI	leaf	raupa	1
RAPA_NUI	skin	kiri	2
RAPA_NUI	blood	toto	8
RAPA_NUI	bone	ibi	5
RAPA_NUI	horn	tara	1
RAPA_NUI	ear	tariNa	1
RAPA_NUI	ear	epe	16
RAPA_NUI	eye	mata	1
RAPA_NUI	nose	ihu	1
RAPA_NUI	nose	pone	3
RAPA_NUI	tooth	niho	2
RAPA_NUI	tongue	arero	1
RAPA_NUI	knee	turi	5
RAPA_NUI	hand	rima	5
RAPA_NUI	breasts	hatunono	26
RAPA_NUI	liver	ate	1
RAPA_NUI	drink	unu	1
RAPA_NUI	see	takea	1
RAPA_NUI	see	u7i	13
RAPA_NUI	hear	Naroa	17
RAPA_NUI	die	mate	1
RAPA_NUI	come	tatamai	8
RAPA_NUI	come	ohomai	12
RAPA_NUI	sun	ra	3
RAPA_NUI	star	hetu7u	5
RAPA_NUI	water	bai	5
RAPA_NUI	stone	poro	2
RAPA_NUI	stone	ma7ea	9
RAPA_NUI	fire	ahi	1
RAPA_NUI	fire	bera	13
RAPA_NUI	path	ara	1
RAPA_NUI	path	rao	1
RAPA_NUI	mountain	mauNa	14
RAPA_NUI	night	po	3
RAPA_NUI	full	ha7ai	11
RAPA_NUI	new	ho7ou	3
RAPA_NUI	new	api	8
RAPA_NUI	name	iNoa	4
SOUTH_ISLAND_MAORI	you	koe	6
SOUTH_ISLAND_MAORI	we	matau	5
SOUTH_ISLAND_MAORI	one	tetahi	2
SOUTH_ISLAND_MAORI	one	tahi	2
SOUTH_ISLAND_MAORI	two	rua	1
SOUTH_ISLAND_MAORI	person	tane	3
SOUTH_ISLAND_MAORI	fish	ika	7
SOUTH_ISLAND_MAORI	dog	kuri	13
SOUTH_ISLAND_MAORI	louse	kutu	1
SOUTH_ISLAND_MAORI	leaf	rau	1
SOUTH_ISLAND_MAORI	skin	kiri	2
SOUTH_ISLAND_MAORI	blood	toto	8
SOUTH_ISLAND_MAORI	ear	tarika	1
SOUTH_ISLAND_MAORI	eye	konohi	8
SOUTH_ISLAND_MAORI	nose	ihu	1
SOUTH_ISLAND_MAORI	tooth	niho	2
SOUTH_ISLAND_MAORI	tongue	arero	1
SOUTH_ISLAND_MAORI	hand	rika	5
SOUTH_ISLAND_MAORI	liver	ate	1
SOUTH_ISLAND_MAORI	drink	inu	1
SOUTH_ISLAND_MAORI	see	kite	1
SOUTH_ISLAND_MAORI	hear	fakaroko	14
SOUTH_ISLAND_MAORI	hear	roko	17
SOUTH_ISLAND_MAORI	die	hemo	9
SOUTH_ISLAND_MAORI	come	tae	1
SOUTH_ISLAND_MAORI	come	haramai	14
SOUTH_ISLAND_MAORI	star	fetu	5
SOUTH_ISLAND_MAORI	water	uaimoli	30
SOUTH_ISLAND_MAORI	stone	boatu	2
SOUTH_ISLAND_MAORI	fire	ahi	1
SOUTH_ISLAND_MAORI	path	huanui	1
SOUTH_ISLAND_MAORI	night	po	3
SOUTH_ISLAND_MAORI	name	ikoa	4
