# Supplementary material for: A test of Generalized Bayesian dating: A new linguistic dating method
Source: PLoS One. 2020 Aug 12;15(8):e0236522. doi: 10.1371/journal.pone.0236522 (PMC7423060; doi:10.1371/journal.pone.0236522)
Supplement: S4 File — Files, including an R script, for producing glottochronology dates from the output of the automated cognate detection procedure. (ZIP) [file pone.0236522.s004.zip › S4 Supporting Information/East-Slavic.txt.svm.CRP.0.57.cognates]

doculect	concept	asjp	cogid
BELARUSIAN	I	ya	3
BELARUSIAN	you	ti	1
BELARUSIAN	we	mi	4
BELARUSIAN	one	acin	5
BELARUSIAN	two	dva	2
BELARUSIAN	person	CaLavyEk	14
BELARUSIAN	fish	riba	7
BELARUSIAN	dog	sabaka	13
BELARUSIAN	louse	voS	10
BELARUSIAN	tree	drEva	10
BELARUSIAN	leaf	list	5
BELARUSIAN	skin	skura	14
BELARUSIAN	blood	krou	8
BELARUSIAN	blood	krow	8
BELARUSIAN	bone	koSC	8
BELARUSIAN	horn	roh	5
BELARUSIAN	ear	vuxa	8
BELARUSIAN	eye	voka	12
BELARUSIAN	nose	nos	3
BELARUSIAN	tooth	zub	4
BELARUSIAN	tongue	yazik	7
BELARUSIAN	knee	kalEna	9
BELARUSIAN	knee	kaLEna	9
BELARUSIAN	hand	daLo5	1
BELARUSIAN	hand	ruka	8
BELARUSIAN	breasts	hruci	4
BELARUSIAN	liver	pyECa5	11
BELARUSIAN	drink	piC	3
BELARUSIAN	see	baCiC	4
BELARUSIAN	hear	CuC	7
BELARUSIAN	die	pamiraC	8
BELARUSIAN	come	prixociC	19
BELARUSIAN	sun	sonca	1
BELARUSIAN	star	zorka	3
BELARUSIAN	water	vada	4
BELARUSIAN	stone	kamyE5	14
BELARUSIAN	fire	aho5	12
BELARUSIAN	path	daroha	8
BELARUSIAN	path	Slax	11
BELARUSIAN	mountain	hara	8
BELARUSIAN	night	noC	1
BELARUSIAN	full	pouni	4
BELARUSIAN	full	powni	4
BELARUSIAN	new	novi	3
BELARUSIAN	name	nazva	2
BELARUSIAN	name	imya	4
NINILCHIK_RUSSIAN	I	ya	3
NINILCHIK_RUSSIAN	you	Ci	1
NINILCHIK_RUSSIAN	you	tyi	1
NINILCHIK_RUSSIAN	we	mi	4
NINILCHIK_RUSSIAN	one	adyin	5
NINILCHIK_RUSSIAN	two	dwa	2
NINILCHIK_RUSSIAN	person	Calowek	14
NINILCHIK_RUSSIAN	person	Celawek	14
NINILCHIK_RUSSIAN	fish	ryiba	7
NINILCHIK_RUSSIAN	dog	sabaka	13
NINILCHIK_RUSSIAN	louse	woSka	10
NINILCHIK_RUSSIAN	tree	dyeryiwa	10
NINILCHIK_RUSSIAN	tree	Lisina	18
NINILCHIK_RUSSIAN	leaf	List	5
NINILCHIK_RUSSIAN	skin	koZa	8
NINILCHIK_RUSSIAN	skin	Skura	14
NINILCHIK_RUSSIAN	blood	krof	8
NINILCHIK_RUSSIAN	blood	kryof	8
NINILCHIK_RUSSIAN	bone	kosty	8
NINILCHIK_RUSSIAN	bone	kosy	8
NINILCHIK_RUSSIAN	horn	rok	5
NINILCHIK_RUSSIAN	ear	uSa	8
NINILCHIK_RUSSIAN	ear	uxa	8
NINILCHIK_RUSSIAN	eye	glas	15
NINILCHIK_RUSSIAN	nose	nos	3
NINILCHIK_RUSSIAN	tooth	zup	4
NINILCHIK_RUSSIAN	tooth	zuba	4
NINILCHIK_RUSSIAN	tongue	yazyik	7
NINILCHIK_RUSSIAN	tongue	azyik	7
NINILCHIK_RUSSIAN	knee	kaLenka	9
NINILCHIK_RUSSIAN	hand	ruka	8
NINILCHIK_RUSSIAN	hand	kyisty	9
NINILCHIK_RUSSIAN	breasts	nuSka	4
NINILCHIK_RUSSIAN	liver	pyiConka	11
NINILCHIK_RUSSIAN	drink	pi	3
NINILCHIK_RUSSIAN	see	wyidyi	7
NINILCHIK_RUSSIAN	hear	sLiSa	18
NINILCHIK_RUSSIAN	die	pomyir	8
NINILCHIK_RUSSIAN	die	umere	8
NINILCHIK_RUSSIAN	sun	sonca	1
NINILCHIK_RUSSIAN	star	zwyizda	5
NINILCHIK_RUSSIAN	water	wada	4
NINILCHIK_RUSSIAN	fire	agoi5	6
NINILCHIK_RUSSIAN	path	daroga	8
NINILCHIK_RUSSIAN	mountain	gora	11
NINILCHIK_RUSSIAN	night	noC	1
NINILCHIK_RUSSIAN	full	polin	4
NINILCHIK_RUSSIAN	full	polnay	4
NINILCHIK_RUSSIAN	new	noway	3
NINILCHIK_RUSSIAN	name	imya	4
RUSSIAN	I	ya	3
RUSSIAN	you	t3	1
RUSSIAN	you	v3	1
RUSSIAN	we	m3	4
RUSSIAN	one	odyin	5
RUSSIAN	two	dva	2
RUSSIAN	person	CilovyEk	14
RUSSIAN	fish	r3b3	7
RUSSIAN	dog	sobak3	13
RUSSIAN	dog	pyos	14
RUSSIAN	louse	voS	10
RUSSIAN	tree	dyEryEv3	10
RUSSIAN	leaf	lyist	5
RUSSIAN	skin	koZ3	8
RUSSIAN	blood	krovy	8
RUSSIAN	bone	kosyty	8
RUSSIAN	horn	rog	5
RUSSIAN	ear	ux3	8
RUSSIAN	eye	glaz	15
RUSSIAN	nose	nos	3
RUSSIAN	tooth	zub	4
RUSSIAN	tongue	yaz3k	7
RUSSIAN	knee	kolyEn3	9
RUSSIAN	hand	ruka	8
RUSSIAN	hand	kyisyty	9
RUSSIAN	breasts	grudy	8
RUSSIAN	liver	pyECiny	11
RUSSIAN	drink	pyi	3
RUSSIAN	see	vyidyE	7
RUSSIAN	hear	sl3Sa	18
RUSSIAN	die	umyira	8
RUSSIAN	come	pryixodyi	19
RUSSIAN	come	pryiy	19
RUSSIAN	sun	sonc3	1
RUSSIAN	star	zvyEzda	5
RUSSIAN	water	voda	4
RUSSIAN	stone	kamyiny	14
RUSSIAN	fire	ogony	6
RUSSIAN	path	puty	2
RUSSIAN	path	dorog3	8
RUSSIAN	mountain	gora	11
RUSSIAN	night	noC	1
RUSSIAN	full	poln	4
RUSSIAN	new	nov	3
RUSSIAN	name	imya	4
UKRAINIAN	I	yo	3
UKRAINIAN	you	ti	1
UKRAINIAN	you	vi	1
UKRAINIAN	we	mi	4
UKRAINIAN	one	odin	5
UKRAINIAN	two	dvo	2
UKRAINIAN	person	Ludino	1
UKRAINIAN	fish	ribo	7
UKRAINIAN	dog	soboko	13
UKRAINIAN	dog	pEs	14
UKRAINIAN	louse	voSo	10
UKRAINIAN	tree	dErEvo	10
UKRAINIAN	leaf	list	5
UKRAINIAN	skin	Skiro	14
UKRAINIAN	blood	krow	8
UKRAINIAN	bone	kistko	8
UKRAINIAN	horn	ryih	5
UKRAINIAN	ear	vuxo	8
UKRAINIAN	eye	oko	12
UKRAINIAN	nose	nis	3
UKRAINIAN	tooth	zub	4
UKRAINIAN	tongue	yazik	7
UKRAINIAN	knee	koLino	9
UKRAINIAN	hand	ruko	8
UKRAINIAN	breasts	hrudi	4
UKRAINIAN	liver	piCinko	8
UKRAINIAN	drink	piti	3
UKRAINIAN	see	baCiti	4
UKRAINIAN	hear	Cuti	7
UKRAINIAN	die	wmirati	8
UKRAINIAN	come	priti	19
UKRAINIAN	sun	soncE	1
UKRAINIAN	star	zyirko	3
UKRAINIAN	star	zoryo	3
UKRAINIAN	water	vodo	4
UKRAINIAN	stone	komi5	14
UKRAINIAN	fire	voho5	12
UKRAINIAN	path	doroho	8
UKRAINIAN	path	SLox	11
UKRAINIAN	mountain	horo	8
UKRAINIAN	night	niC	1
UKRAINIAN	full	powniy	4
UKRAINIAN	new	noviy	3
UKRAINIAN	name	imyo	4
