# Supplementary material for: A test of Generalized Bayesian dating: A new linguistic dating method
Source: PLoS One. 2020 Aug 12;15(8):e0236522. doi: 10.1371/journal.pone.0236522 (PMC7423060; doi:10.1371/journal.pone.0236522)
Supplement: S4 File — Files, including an R script, for producing glottochronology dates from the output of the automated cognate detection procedure. (ZIP) [file pone.0236522.s004.zip › S4 Supporting Information/English-Frisian.txt.svm.CRP.0.57.cognates]

doculect	concept	asjp	cogid
FRISIAN_WESTERN	I	ik	2
FRISIAN_WESTERN	you	do	1
FRISIAN_WESTERN	you	yo	2
FRISIAN_WESTERN	we	vEi	3
FRISIAN_WESTERN	one	i3n	5
FRISIAN_WESTERN	one	yin	5
FRISIAN_WESTERN	two	twa	2
FRISIAN_WESTERN	two	tva	2
FRISIAN_WESTERN	person	minsk	2
FRISIAN_WESTERN	fish	fisk	1
FRISIAN_WESTERN	dog	hun	1
FRISIAN_WESTERN	louse	lis	3
FRISIAN_WESTERN	tree	bi3m	2
FRISIAN_WESTERN	tree	byEm	2
FRISIAN_WESTERN	leaf	blEt	2
FRISIAN_WESTERN	skin	hut	4
FRISIAN_WESTERN	blood	blu3t	3
FRISIAN_WESTERN	bone	boNk3	2
FRISIAN_WESTERN	horn	ho3n	2
FRISIAN_WESTERN	horn	hwan	2
FRISIAN_WESTERN	ear	i3r	3
FRISIAN_WESTERN	eye	i3x	4
FRISIAN_WESTERN	nose	nes	3
FRISIAN_WESTERN	nose	nas3	3
FRISIAN_WESTERN	tooth	tosk	2
FRISIAN_WESTERN	tongue	toN3	2
FRISIAN_WESTERN	tongue	toNg3	2
FRISIAN_WESTERN	knee	knib3l	2
FRISIAN_WESTERN	hand	hon	4
FRISIAN_WESTERN	breasts	bo3st	1
FRISIAN_WESTERN	breasts	bast	1
FRISIAN_WESTERN	liver	lew3r	2
FRISIAN_WESTERN	drink	driNk3	2
FRISIAN_WESTERN	see	syEn	2
FRISIAN_WESTERN	hear	hyEr3	5
FRISIAN_WESTERN	hear	hi3r3	5
FRISIAN_WESTERN	die	styEr3	2
FRISIAN_WESTERN	die	di3gi3n	17
FRISIAN_WESTERN	come	kom3	3
FRISIAN_WESTERN	sun	sin3	1
FRISIAN_WESTERN	star	styEr	3
FRISIAN_WESTERN	water	vEt3r	4
FRISIAN_WESTERN	stone	sti3n	4
FRISIAN_WESTERN	fire	fyu3r	3
FRISIAN_WESTERN	path	dik	8
FRISIAN_WESTERN	path	dEik	8
FRISIAN_WESTERN	mountain	bErx	3
FRISIAN_WESTERN	night	nat	1
FRISIAN_WESTERN	full	fol	1
FRISIAN_WESTERN	new	nEy	3
FRISIAN_WESTERN	new	nEi	3
FRISIAN_WESTERN	name	nam3	1
ENGLISH	I	Ei	6
ENGLISH	you	yu	2
ENGLISH	we	wi	3
ENGLISH	one	w3n	5
ENGLISH	two	tu	2
ENGLISH	person	pers3n	10
ENGLISH	fish	fiS	1
ENGLISH	dog	dag	8
ENGLISH	louse	laus	3
ENGLISH	tree	tri	3
ENGLISH	leaf	lif	3
ENGLISH	skin	skin	5
ENGLISH	blood	bl3d	3
ENGLISH	bone	bon	2
ENGLISH	horn	horn	2
ENGLISH	ear	ir	3
ENGLISH	eye	Ei	5
ENGLISH	nose	nos	3
ENGLISH	tooth	tu8	2
ENGLISH	tongue	t3N	2
ENGLISH	knee	ni	2
ENGLISH	hand	hEnd	4
ENGLISH	breasts	brest	1
ENGLISH	liver	liv3r	2
ENGLISH	drink	drink	2
ENGLISH	see	si	2
ENGLISH	hear	hir	5
ENGLISH	die	dEi	4
ENGLISH	come	k3m	3
ENGLISH	sun	s3n	1
ENGLISH	star	star	3
ENGLISH	water	wat3r	4
ENGLISH	stone	ston	4
ENGLISH	fire	fEir	3
ENGLISH	path	pE8	2
ENGLISH	mountain	maunt3n	14
ENGLISH	night	nEit	1
ENGLISH	full	ful	1
ENGLISH	new	nu	3
ENGLISH	name	nem	1
SCOTS	I	a	5
SCOTS	I	3	5
SCOTS	you	yi	2
SCOTS	you	yu	2
SCOTS	we	wi	3
SCOTS	we	w3	3
SCOTS	one	e	1
SCOTS	one	en	5
SCOTS	two	two	2
SCOTS	person	bodi	5
SCOTS	fish	fiS	1
SCOTS	dog	dog	8
SCOTS	dog	doug	8
SCOTS	louse	lus	3
SCOTS	louse	puli	9
SCOTS	tree	tri	3
SCOTS	leaf	blad	2
SCOTS	leaf	lif	3
SCOTS	skin	skin	5
SCOTS	blood	blid	3
SCOTS	bone	ben	2
SCOTS	horn	horn	2
SCOTS	ear	ir	3
SCOTS	eye	i	5
SCOTS	eye	kik3r	20
SCOTS	nose	noz	3
SCOTS	nose	nEb	3
SCOTS	tooth	te8	2
SCOTS	tooth	ti8	2
SCOTS	tongue	toN	2
SCOTS	knee	ni	2
SCOTS	knee	kni	2
SCOTS	hand	hond	4
SCOTS	hand	han	4
SCOTS	breasts	birzk3t	1
SCOTS	breasts	borzk3t	1
SCOTS	drink	driNk	2
SCOTS	drink	bEb	8
SCOTS	see	si	2
SCOTS	hear	hir	5
SCOTS	die	di	4
SCOTS	come	kam	3
SCOTS	come	k3m	3
SCOTS	sun	son	1
SCOTS	sun	sin	1
SCOTS	star	starn	3
SCOTS	star	blENk3r	8
SCOTS	water	wat3r	4
SCOTS	stone	sten	4
SCOTS	fire	f3i3r	3
SCOTS	fire	iN3l	5
SCOTS	path	pad	2
SCOTS	path	p38	2
SCOTS	mountain	bEn	3
SCOTS	mountain	montin	14
SCOTS	night	nit	1
SCOTS	full	fu	1
SCOTS	new	nyu	3
SCOTS	name	nem	1
