# Supplementary material for: A test of Generalized Bayesian dating: A new linguistic dating method
Source: PLoS One. 2020 Aug 12;15(8):e0236522. doi: 10.1371/journal.pone.0236522 (PMC7423060; doi:10.1371/journal.pone.0236522)
Supplement: S4 File — Files, including an R script, for producing glottochronology dates from the output of the automated cognate detection procedure. (ZIP) [file pone.0236522.s004.zip › S4 Supporting Information/Ethiopian-Semitic]

AMHARIC
AMHARIC_2
AMHARIC_3
HARARI
HARARI_2
TIGRE
TIGRE_2
TIGRIGNA
TIGRINYA
TIGRINYA_2
ARGOBBA
GETO
MESQAN
INNEMOR
ZWAY
SODDO
CHAHA
