# Supplementary material for: A test of Generalized Bayesian dating: A new linguistic dating method
Source: PLoS One. 2020 Aug 12;15(8):e0236522. doi: 10.1371/journal.pone.0236522 (PMC7423060; doi:10.1371/journal.pone.0236522)
Supplement: S4 File — Files, including an R script, for producing glottochronology dates from the output of the automated cognate detection procedure. (ZIP) [file pone.0236522.s004.zip › S4 Supporting Information/Ethiopian-Semitic.txt.svm.CRP.0.57.cognates]

doculect	concept	asjp	cogid
AMHARIC	I	3ne	3
AMHARIC	you	ant3	6
AMHARIC	you	anCi	6
AMHARIC	we	a5a	6
AMHARIC	one	and	13
AMHARIC	two	hul3t	6
AMHARIC	person	s3w	8
AMHARIC	fish	asa	3
AMHARIC	dog	w3Sa	5
AMHARIC	louse	k3mal	10
AMHARIC	tree	zaf	11
AMHARIC	leaf	k3t3l	10
AMHARIC	skin	koda	5
AMHARIC	blood	d3m	9
AMHARIC	bone	at3nt	11
AMHARIC	horn	k3nd	13
AMHARIC	ear	joro	4
AMHARIC	eye	ayn	7
AMHARIC	nose	af3nCa	8
AMHARIC	tooth	t3rs	10
AMHARIC	tongue	m3las	1
AMHARIC	knee	gulb3t	7
AMHARIC	hand	3j	8
AMHARIC	breasts	tut	15
AMHARIC	liver	gub3t	8
AMHARIC	drink	t3ta	1
AMHARIC	see	ay3	17
AMHARIC	hear	s3ma	12
AMHARIC	die	mot3	1
AMHARIC	die	ar3f3	6
AMHARIC	come	m3ta	10
AMHARIC	sun	s3hay	10
AMHARIC	star	kok3b	14
AMHARIC	water	w3ha	7
AMHARIC	stone	d3ngiya	8
AMHARIC	stone	d3ngay	8
AMHARIC	fire	3sat	10
AMHARIC	path	m3ng3d	11
AMHARIC	mountain	gara	8
AMHARIC	mountain	t3rara	10
AMHARIC	night	lelit	9
AMHARIC	full	mulu	7
AMHARIC	new	adis	2
AMHARIC	name	s3m	5
AMHARIC_2	I	3ne	3
AMHARIC_2	you	antE	6
AMHARIC_2	we	35a	6
AMHARIC_2	one	and	13
AMHARIC_2	two	hulEt	6
AMHARIC_2	person	sEw	8
AMHARIC_2	fish	asa	3
AMHARIC_2	dog	w3Sa	5
AMHARIC_2	louse	k3mal	10
AMHARIC_2	tree	zaf	11
AMHARIC_2	leaf	kitEl	10
AMHARIC_2	skin	koda	5
AMHARIC_2	blood	dEm	9
AMHARIC_2	bone	at3nt	11
AMHARIC_2	horn	kEnd	13
AMHARIC_2	ear	joro	4
AMHARIC_2	eye	an	8
AMHARIC_2	nose	af3nCa	8
AMHARIC_2	tooth	t3rs	10
AMHARIC_2	tongue	m3las	1
AMHARIC_2	knee	gulbEt	7
AMHARIC_2	hand	3j	8
AMHARIC_2	breasts	tut	15
AMHARIC_2	liver	gubEt	8
AMHARIC_2	drink	tEta	1
AMHARIC_2	see	ayE	17
AMHARIC_2	hear	sEma	12
AMHARIC_2	die	mot	1
AMHARIC_2	come	mEta	10
AMHARIC_2	sun	sEhay	10
AMHARIC_2	star	kokEb	14
AMHARIC_2	water	wuha	7
AMHARIC_2	stone	d3ngay	8
AMHARIC_2	fire	3sat	10
AMHARIC_2	path	nEngEd	11
AMHARIC_2	mountain	tErara	10
AMHARIC_2	night	lelit	9
AMHARIC_2	new	adis	2
AMHARIC_2	name	s3m	5
AMHARIC_3	I	3ne	3
AMHARIC_3	you	anta	6
AMHARIC_3	we	35a	6
AMHARIC_3	one	and	13
AMHARIC_3	two	hul3t	6
AMHARIC_3	person	s3w	8
AMHARIC_3	fish	asa	3
AMHARIC_3	dog	wuSa	5
AMHARIC_3	dog	w3Sa	5
AMHARIC_3	louse	k3mal	10
AMHARIC_3	tree	zaf	11
AMHARIC_3	leaf	k3t3l	10
AMHARIC_3	skin	kod3	5
AMHARIC_3	blood	d3m	9
AMHARIC_3	bone	at3nt	11
AMHARIC_3	horn	k3nd	13
AMHARIC_3	ear	joro	4
AMHARIC_3	eye	ayn	7
AMHARIC_3	nose	3f3nCa	8
AMHARIC_3	tooth	t3rs	10
AMHARIC_3	tongue	m3las	1
AMHARIC_3	knee	gulb3t	7
AMHARIC_3	hand	3Z	8
AMHARIC_3	breasts	tut	15
AMHARIC_3	liver	gub3t	8
AMHARIC_3	drink	t3ta	1
AMHARIC_3	see	aya	17
AMHARIC_3	hear	s3ma	12
AMHARIC_3	die	mot3	1
AMHARIC_3	come	m3ta	10
AMHARIC_3	sun	tehay	10
AMHARIC_3	sun	s3hay	10
AMHARIC_3	sun	tay	20
AMHARIC_3	star	kok3b	14
AMHARIC_3	water	w3ha	7
AMHARIC_3	stone	d3ngay	8
AMHARIC_3	fire	3sat	10
AMHARIC_3	path	m3ng3d	11
AMHARIC_3	mountain	t3rara	10
AMHARIC_3	night	let	9
AMHARIC_3	night	lelit	9
AMHARIC_3	full	m3lu	7
AMHARIC_3	new	adis	2
AMHARIC_3	name	s3m	5
HARARI	I	En	3
HARARI	we	innET	5
HARARI	one	EXEd	14
HARARI	two	ko7ot	9
HARARI	person	usu7	9
HARARI	fish	tulEm	8
HARARI	dog	boTi	12
HARARI	louse	kumEi	10
HARARI	tree	lEfu	11
HARARI	leaf	koti	10
HARARI	skin	gogE	5
HARARI	blood	dEm	9
HARARI	bone	at	11
HARARI	horn	kEr	14
HARARI	ear	uzon	7
HARARI	eye	in	8
HARARI	nose	uf	9
HARARI	tongue	ErrEt	8
HARARI	knee	gilib	7
HARARI	hand	iji	8
HARARI	breasts	to7t	15
HARARI	liver	kud	9
HARARI	drink	SETE	1
HARARI	come	dijE	19
HARARI	sun	irr	13
HARARI	star	tun	15
HARARI	water	mii	9
HARARI	stone	on	11
HARARI	fire	isEt	10
HARARI	mountain	sEri	12
HARARI	night	orti	9
HARARI	new	XEjis	2
HARARI	name	sum	5
HARARI_2	I	an	3
HARARI_2	you	aka	2
HARARI_2	we	35a	6
HARARI_2	one	aXad	14
HARARI_2	two	ko7ot	9
HARARI_2	person	usu7	9
HARARI_2	fish	tulEm	8
HARARI_2	dog	buCi	12
HARARI_2	louse	kumay	10
HARARI_2	tree	lEfu	11
HARARI_2	leaf	kuti	10
HARARI_2	skin	goga	5
HARARI_2	blood	dEm	9
HARARI_2	bone	at	11
HARARI_2	horn	kEr	14
HARARI_2	ear	uzun	7
HARARI_2	eye	in	8
HARARI_2	nose	uf	9
HARARI_2	tooth	s3n	1
HARARI_2	tongue	arat	8
HARARI_2	knee	g3lib	7
HARARI_2	hand	iji	8
HARARI_2	breasts	tot	15
HARARI_2	liver	kud	9
HARARI_2	drink	sECa	1
HARARI_2	see	ri7a	21
HARARI_2	hear	sEma7a	12
HARARI_2	die	dija	4
HARARI_2	come	magEda	10
HARARI_2	sun	ir	13
HARARI_2	star	tuy	15
HARARI_2	water	miy	9
HARARI_2	stone	un	11
HARARI_2	fire	isat	10
HARARI_2	path	uga	24
HARARI_2	mountain	sEri	12
HARARI_2	night	lEyli	9
HARARI_2	night	leli	9
HARARI_2	full	mulu7	7
HARARI_2	new	Xajis	2
HARARI_2	name	sum	5
TIGRE	I	ana	3
TIGRE	you	inta	6
TIGRE	we	Xina	5
TIGRE	one	orot	14
TIGRE	two	klot	9
TIGRE	person	nafar	10
TIGRE	person	adam	11
TIGRE	fish	XaSobat	3
TIGRE	dog	kalib	2
TIGRE	louse	kamalat	10
TIGRE	tree	iCyat	35
TIGRE	leaf	katfat	10
TIGRE	skin	garob	6
TIGRE	blood	dam	9
TIGRE	bone	XaCim	13
TIGRE	horn	kar	14
TIGRE	ear	idin	9
TIGRE	eye	Xen	8
TIGRE	nose	anif	14
TIGRE	tooth	nib	18
TIGRE	tongue	lisan	1
TIGRE	knee	birik	9
TIGRE	hand	ide	8
TIGRE	breasts	tib	15
TIGRE	liver	kabdat	9
TIGRE	drink	sata	1
TIGRE	drink	site	1
TIGRE	see	r7a	21
TIGRE	see	lir7e	21
TIGRE	hear	samXa	12
TIGRE	hear	simaX	12
TIGRE	die	mota	1
TIGRE	come	mat7a	10
TIGRE	sun	intXay	10
TIGRE	star	kokab	14
TIGRE	water	may	9
TIGRE	stone	ibanat	49
TIGRE	fire	isat	10
TIGRE	fire	nad	11
TIGRE	path	garabit	9
TIGRE	path	gabay	16
TIGRE	mountain	dabir	14
TIGRE	night	lali	9
TIGRE	full	mulu7	7
TIGRE	new	jadid	2
TIGRE	name	sim	5
TIGRE_2	I	ana	3
TIGRE_2	you	3nta	6
TIGRE_2	we	X3na	6
TIGRE_2	one	woro	14
TIGRE_2	two	k3l7ot	9
TIGRE_2	person	adam	11
TIGRE_2	fish	Xasa	3
TIGRE_2	dog	kal3b	2
TIGRE_2	louse	k3mel	10
TIGRE_2	tree	X3cat	14
TIGRE_2	leaf	kataf	10
TIGRE_2	skin	karbat	10
TIGRE_2	blood	dam	9
TIGRE_2	bone	Xasim	13
TIGRE_2	horn	kar	14
TIGRE_2	ear	3z3n	7
TIGRE_2	eye	X3n	8
TIGRE_2	nose	an3f	14
TIGRE_2	tooth	anjab	6
TIGRE_2	tongue	n3sal	1
TIGRE_2	hand	3de	8
TIGRE_2	breasts	t3b	15
TIGRE_2	liver	kabdat	9
TIGRE_2	drink	sata	1
TIGRE_2	see	ra7a	21
TIGRE_2	hear	samXa	12
TIGRE_2	die	mota	1
TIGRE_2	come	masa	10
TIGRE_2	sun	saXay	10
TIGRE_2	star	kokab	14
TIGRE_2	water	may	9
TIGRE_2	stone	3b3n	10
TIGRE_2	fire	3sat	10
TIGRE_2	path	gabay	16
TIGRE_2	mountain	dab3r	14
TIGRE_2	night	lali	9
TIGRE_2	new	Xadis	2
TIGRE_2	name	s3m	5
TIGRIGNA	I	ane	3
TIGRIGNA	you	n3s3ka	7
TIGRIGNA	we	n3Xna	1
TIGRIGNA	one	Xada	14
TIGRIGNA	two	k3l3te	9
TIGRIGNA	person	sab	8
TIGRIGNA	fish	Xasa	3
TIGRIGNA	dog	kalbi	2
TIGRIGNA	louse	kw3mal	10
TIGRIGNA	tree	om	15
TIGRIGNA	leaf	qwasXli	13
TIGRIGNA	skin	kw3rbat	10
TIGRIGNA	blood	dam	9
TIGRIGNA	bone	XasXmi	13
TIGRIGNA	horn	karni	15
TIGRIGNA	ear	3zni	7
TIGRIGNA	eye	Xayni	7
TIGRIGNA	nose	af3nCa	8
TIGRIGNA	tooth	s3ni	1
TIGRIGNA	tongue	malXas	1
TIGRIGNA	knee	b3rki	9
TIGRIGNA	hand	id	8
TIGRIGNA	breasts	darat	8
TIGRIGNA	liver	kabdi	9
TIGRIGNA	drink	sataya	1
TIGRIGNA	see	ra7aya	21
TIGRIGNA	hear	samXe	12
TIGRIGNA	die	mota	1
TIGRIGNA	come	masX7e	10
TIGRIGNA	sun	sXaXay	10
TIGRIGNA	star	kokob	14
TIGRIGNA	water	may	9
TIGRIGNA	stone	3m3ni	10
TIGRIGNA	fire	Xawi	13
TIGRIGNA	path	mangadi	11
TIGRIGNA	mountain	3mba	16
TIGRIGNA	night	layti	9
TIGRIGNA	full	mulu7	7
TIGRIGNA	new	Xadis	2
TIGRIGNA	name	s3m	5
TIGRINYA	I	an3	3
TIGRINYA	you	ka	2
TIGRINYA	you	anta	6
TIGRINYA	we	n3na	1
TIGRINYA	one	Xad3	14
TIGRINYA	one	Xanti	14
TIGRINYA	two	k3l3t3	9
TIGRINYA	person	akal	10
TIGRINYA	fish	Xasa	3
TIGRINYA	dog	k3lb	2
TIGRINYA	louse	qw3mal	10
TIGRINYA	tree	X3ns3ti	14
TIGRINYA	tree	om	15
TIGRINYA	leaf	qw3sli	13
TIGRINYA	skin	adim	1
TIGRINYA	skin	qw3rb3t	10
TIGRINYA	blood	d3m	9
TIGRINYA	bone	Xasmi	13
TIGRINYA	horn	q3rni	15
TIGRINYA	ear	3zn	7
TIGRINYA	eye	Xay3an3	7
TIGRINYA	eye	Xan	8
TIGRINYA	nose	Sanf3t	6
TIGRINYA	nose	af3nCa	8
TIGRINYA	tooth	s3ni	1
TIGRINYA	tongue	l3san	1
TIGRINYA	tongue	m3lXas	1
TIGRINYA	knee	b3rk	9
TIGRINYA	hand	3d	8
TIGRINYA	breasts	tub	15
TIGRINYA	liver	s3lamk3bdi	9
TIGRINYA	drink	s3t3y3	1
TIGRINYA	see	r37ay3	21
TIGRINYA	hear	s3mXe	12
TIGRINYA	die	mot3	1
TIGRINYA	come	m3s7e	10
TIGRINYA	sun	s3hay	10
TIGRINYA	star	kok3b	14
TIGRINYA	water	may	9
TIGRINYA	stone	3mni	10
TIGRINYA	fire	3sat	10
TIGRINYA	path	m3ng3di	11
TIGRINYA	path	f3not	21
TIGRINYA	mountain	d3b3r	14
TIGRINYA	mountain	3mba	16
TIGRINYA	night	l3ti	9
TIGRINYA	full	m3lu7	7
TIGRINYA	new	Xadis	2
TIGRINYA	name	s3m	5
TIGRINYA	name	S3m	5
TIGRINYA_2	I	anE	3
TIGRINYA_2	you	n3s3xa	7
TIGRINYA_2	we	n3na	1
TIGRINYA_2	one	XadE	14
TIGRINYA_2	two	k3ltE	9
TIGRINYA_2	person	sEb	8
TIGRINYA_2	fish	Xasa	3
TIGRINYA_2	dog	kElbi	2
TIGRINYA_2	louse	kumal	10
TIGRINYA_2	tree	om	15
TIGRINYA_2	leaf	kwEsli	13
TIGRINYA_2	skin	korbEt	10
TIGRINYA_2	blood	dEm	9
TIGRINYA_2	bone	Xatsmi	13
TIGRINYA_2	horn	kErni	15
TIGRINYA_2	ear	3zni	7
TIGRINYA_2	eye	Xani	8
TIGRINYA_2	nose	af3nCa	8
TIGRINYA_2	tooth	s3ni	1
TIGRINYA_2	tongue	mElXEs	1
TIGRINYA_2	knee	b3rki	9
TIGRINYA_2	hand	id	8
TIGRINYA_2	breasts	tub	15
TIGRINYA_2	liver	tafiya	13
TIGRINYA_2	drink	sEtEyE	1
TIGRINYA_2	see	rE7ayE	21
TIGRINYA_2	hear	sEmXE	12
TIGRINYA_2	die	mote	1
TIGRINYA_2	come	mEs7e	10
TIGRINYA_2	sun	seXay	10
TIGRINYA_2	star	koxEb	14
TIGRINYA_2	water	may	9
TIGRINYA_2	stone	3mni	10
TIGRINYA_2	fire	Xawi	13
TIGRINYA_2	path	mEngEdi	11
TIGRINYA_2	mountain	3mba	16
TIGRINYA_2	night	lEti	9
TIGRINYA_2	new	XadiS	2
TIGRINYA_2	name	s3m	5
ARGOBBA	I	3yyo	4
ARGOBBA	you	Enk	6
ARGOBBA	you	EnC	6
ARGOBBA	we	3nnE	6
ARGOBBA	one	hEnd	13
ARGOBBA	two	k3t	9
ARGOBBA	person	su	8
ARGOBBA	fish	EsE	3
ARGOBBA	dog	woSSE	5
ARGOBBA	louse	k3mEl	10
ARGOBBA	tree	zEf	11
ARGOBBA	leaf	kEtEl	10
ARGOBBA	skin	kodE	5
ARGOBBA	blood	dEm	9
ARGOBBA	bone	hEt3m	11
ARGOBBA	horn	kEnd	13
ARGOBBA	ear	joro	4
ARGOBBA	eye	en	8
ARGOBBA	nose	Eff3nTE	8
ARGOBBA	tooth	s3n	1
ARGOBBA	tongue	mElEs	1
ARGOBBA	knee	gulbEt	7
ARGOBBA	hand	3nji	8
ARGOBBA	breasts	tot	15
ARGOBBA	liver	EmfEhE	3
ARGOBBA	drink	SETTE	1
ARGOBBA	see	hEnjE	20
ARGOBBA	hear	s3mma	12
ARGOBBA	die	modE	1
ARGOBBA	come	mEttE	10
ARGOBBA	sun	TEhEd	10
ARGOBBA	star	kokob	14
ARGOBBA	water	ohuwwE	13
ARGOBBA	stone	d3ngEi	8
ARGOBBA	fire	3ssEd	10
ARGOBBA	path	hemE	19
ARGOBBA	mountain	gubbE	11
ARGOBBA	night	etE7	1
ARGOBBA	full	muli	7
ARGOBBA	new	hEgg3s	2
ARGOBBA	name	s3m	5
GETO	I	3ya	4
GETO	you	axE	2
GETO	we	y3na	6
GETO	one	at	15
GETO	two	xwet	8
GETO	person	sEb	8
GETO	fish	asa	3
GETO	dog	g3yE	4
GETO	louse	k3mar	10
GETO	tree	atank3rt	32
GETO	leaf	n3z3r	35
GETO	skin	goga	5
GETO	blood	dEm	9
GETO	bone	at3m	11
GETO	ear	3nz3r	7
GETO	eye	En	8
GETO	nose	anfuna	8
GETO	tooth	s3n	1
GETO	tongue	anEpEt	8
GETO	hand	Ej	8
GETO	breasts	tu	15
GETO	liver	xEbt	9
GETO	drink	sECE	1
GETO	see	aSE	19
GETO	hear	sEma	12
GETO	die	motE	1
GETO	come	CEnE	20
GETO	sun	CEyEt	12
GETO	star	xoxep	14
GETO	water	ixa	8
GETO	stone	3m3r	10
GETO	fire	3sat	10
GETO	path	mEya	14
GETO	mountain	koto	13
GETO	night	m3sarE	10
GETO	new	gEdEr	12
GETO	name	S3m	5
MESQAN	I	3yE	4
MESQAN	we	inE	5
MESQAN	one	Et	15
MESQAN	two	het	6
MESQAN	person	sEb	8
MESQAN	fish	EsE	3
MESQAN	dog	g3i3	4
MESQAN	louse	k3mEl	10
MESQAN	tree	zEf	11
MESQAN	leaf	k3tEl	10
MESQAN	skin	gogE	5
MESQAN	blood	dEm	9
MESQAN	bone	Et3m	11
MESQAN	ear	3nzin	7
MESQAN	eye	en	8
MESQAN	nose	EnfonE	8
MESQAN	tongue	ElEmEt	8
MESQAN	hand	3jE	8
MESQAN	liver	hEb3d	9
MESQAN	drink	sETE	1
MESQAN	come	TE53	20
MESQAN	sun	Tet	15
MESQAN	star	kelbEz3	38
MESQAN	water	3gE	8
MESQAN	stone	3m3n	10
MESQAN	fire	3sEt	10
MESQAN	mountain	EnE5E	31
MESQAN	night	m3sEr3	10
MESQAN	new	gEdEr	12
MESQAN	name	S3m	5
INNEMOR	I	iiE	6
INNEMOR	we	inE	5
INNEMOR	one	Et	15
INNEMOR	two	w3r7et	9
INNEMOR	person	sEb	8
INNEMOR	fish	EsE	3
INNEMOR	dog	g3iE	4
INNEMOR	louse	3mEr	10
INNEMOR	tree	erE	33
INNEMOR	leaf	kEhEr	10
INNEMOR	skin	gogE	5
INNEMOR	blood	dEm	9
INNEMOR	bone	a73m	11
INNEMOR	horn	kEn	15
INNEMOR	ear	3nz3r	7
INNEMOR	eye	er	6
INNEMOR	nose	EmfunE	8
INNEMOR	tongue	EnEbEd	8
INNEMOR	knee	gurmEnd	7
INNEMOR	hand	Ey	9
INNEMOR	breasts	tu	15
INNEMOR	drink	sETE	1
INNEMOR	come	mEhE	10
INNEMOR	sun	EiEd	10
INNEMOR	star	xwExEb	14
INNEMOR	water	3xE	8
INNEMOR	stone	3m3r	10
INNEMOR	fire	3sEd	10
INNEMOR	mountain	koto	13
INNEMOR	night	m3SEdE	10
INNEMOR	new	gEdEr	12
ZWAY	I	eiE	6
ZWAY	we	35E	6
ZWAY	one	hEd	14
ZWAY	two	hoit	6
ZWAY	person	sEb	8
ZWAY	dog	g35i	4
ZWAY	louse	k3mEi	10
ZWAY	tree	3ntet	36
ZWAY	leaf	k3tei	10
ZWAY	skin	gugE	5
ZWAY	blood	dEm	9
ZWAY	bone	hEt3m	11
ZWAY	horn	kEr	14
ZWAY	ear	3z3n	7
ZWAY	eye	in	8
ZWAY	nose	n3ft	14
ZWAY	tongue	ErEmEt	8
ZWAY	knee	gulbEt	7
ZWAY	hand	3nyi	8
ZWAY	breasts	tub	15
ZWAY	liver	gobut	8
ZWAY	drink	sETin	1
ZWAY	come	mEttEn	10
ZWAY	sun	Erit	16
ZWAY	star	kokEb	14
ZWAY	water	mEi	9
ZWAY	stone	umon	10
ZWAY	fire	yirE	2
ZWAY	mountain	sEri	12
ZWAY	night	Erut	9
ZWAY	new	woirE	11
ZWAY	name	s3m	5
SODDO	I	3di	3
SODDO	we	35E	6
SODDO	one	Et	15
SODDO	two	kit	9
SODDO	person	sEb	8
SODDO	fish	EsE	3
SODDO	dog	wosE	5
SODDO	louse	k3mEl	10
SODDO	tree	zEf	11
SODDO	leaf	k3tEl	10
SODDO	skin	gogE	5
SODDO	blood	dEm	9
SODDO	bone	Et3m	11
SODDO	horn	k3r	14
SODDO	ear	3nz3n	7
SODDO	eye	in	8
SODDO	nose	EnfunE	8
SODDO	tongue	mElEs	1
SODDO	knee	gulbEt	7
SODDO	hand	wy	3
SODDO	breasts	t3buiiE	15
SODDO	liver	g3bot	8
SODDO	drink	sETEm	1
SODDO	come	mEtEm	10
SODDO	sun	i3mEr	28
SODDO	star	kokEb	14
SODDO	water	igE	8
SODDO	stone	3mEiE	10
SODDO	fire	wsEt	10
SODDO	mountain	gEgErE	8
SODDO	night	mESEmEn	10
SODDO	new	Edis	2
SODDO	name	S3m	5
CHAHA	one	at	15
CHAHA	two	xwet	8
CHAHA	person	sab	8
CHAHA	fish	asa	3
CHAHA	dog	g3ya	4
CHAHA	louse	q3mar	10
CHAHA	tree	aTa	7
CHAHA	leaf	q3tar	10
CHAHA	skin	goga	5
CHAHA	blood	dam	9
CHAHA	bone	at3m	11
CHAHA	horn	qan	15
CHAHA	ear	3nz3r	7
CHAHA	eye	en	8
CHAHA	nose	afuna	8
CHAHA	tooth	s3n	1
CHAHA	tongue	anabat	8
CHAHA	knee	gwirbat	7
CHAHA	hand	aT	8
CHAHA	breasts	data	8
CHAHA	breasts	tu	15
CHAHA	liver	xapt	9
CHAHA	drink	saTa	1
CHAHA	see	aSa	19
CHAHA	hear	sama	12
CHAHA	die	mota	1
CHAHA	come	Tana	20
CHAHA	sun	3yat	12
CHAHA	sun	Tet	15
CHAHA	star	xoxab	14
CHAHA	water	3xa	8
CHAHA	stone	3m3r	10
CHAHA	fire	3sat	10
CHAHA	path	ema	19
CHAHA	mountain	qwato	6
CHAHA	night	m3sara	10
CHAHA	new	gadar	12
CHAHA	name	S3m	5
