# Supplementary material for: A test of Generalized Bayesian dating: A new linguistic dating method
Source: PLoS One. 2020 Aug 12;15(8):e0236522. doi: 10.1371/journal.pone.0236522 (PMC7423060; doi:10.1371/journal.pone.0236522)
Supplement: S4 File — Files, including an R script, for producing glottochronology dates from the output of the automated cognate detection procedure. (ZIP) [file pone.0236522.s004.zip › S4 Supporting Information/families_groups.txt]

Benue-Congo	Akpes-Edoid,Bantoid,Benue-CongoPlateau,Defoid,DeltaCross,Ebira-Nupoid,Idomoid,Igboid,Jukunoid,Kainji,GADE
Brythonic	SouthwesternBrythonic,Old-ModernWelsh
Chinese	Classical-Middle-ModernSinitic,Min
Cholan	Chorti-Cholti,Chol-Chontal
Dardic	Chitral,Kohistani,Kunar,Shinaic,KASHMIRI
East-Polynesian	RAPA_NUI,CentralEasternPolynesian
East-Slavic	EastSlavic
English-Frisian	Anglian,Frisian
Ethiopian-Semitic	SouthEthiopic,Tigre-Tigrinya
Hmong-Mien	Hmongic,Mienic
Inuit	Inupiatun,non-Inupiatun
Iranian	CentralIranianPBS,Ormuri-Parachi,Pashto,Shughni-Yazgulami,SouthwesternIranian,Yidgha-Munja
Malagasy	Maanyan-Paku,Malagasic
Malayo-Chamic	Aceh-Chamic,Malayic
Maltese-Maghreb-Arabic	NorthAfricanArabic
Mississippi-Valley-Siouan	Dakotan,Dhegiha,Winnebago-Chiwere
Mongolic	EasternMongolic,SouthernPeripheryMongolic,DAUR_plus_TACHENG_DAGUR
Ongamo-Maa	NuclearMaa,ONGAMO
Oromo	Konsoid,NuclearOromo
Pama-Nyungan	Arandic-Thura-Yura,DesertNyungic,Karnic,Ngarna,Paman,South-WestPama-Nyungan,SoutheasternPama-Nyungan,Yarli-Baagandji,Yimidhirr-Yalanji-Yidinic,Yuulngu,DYIRBAL,KALA_LAGGAW_YA,NGARIGU
Romance	EasternRomance,Italo-WesternRomance,SouthernRomance
Romani	CentralRomani,rmn,rmy
Sami	EasternSaami,WesternSaami
Scandinavian	NorthScandinavian,SouthScandinavian,WestScandinavian
Southern-Nilotic	Kalenjin,Tatoga-Omotik
Southern-Songhai	Zarma-Kaado-Dendi,TONDI_SONGWAY_KIINI,KOROBORO_SENNI
Temotu	Reefs-SantaCruz,Utupua-Vanikoro
Tupi-Guarani	SubgroupsI-II,SubgroupIII
Turkic	Bolgar,CommonTurkic
Wakashan	NorthernWakashan,SouthernWakashan
