# Supplementary material for: A test of Generalized Bayesian dating: A new linguistic dating method
Source: PLoS One. 2020 Aug 12;15(8):e0236522. doi: 10.1371/journal.pone.0236522 (PMC7423060; doi:10.1371/journal.pone.0236522)
Supplement: S4 File — Files, including an R script, for producing glottochronology dates from the output of the automated cognate detection procedure. (ZIP) [file pone.0236522.s004.zip › S4 Supporting Information/glottochronology.R]

# INSTRUCTIONS
# Copy the files in this folder to a folder on your machine and set the R working 
# directory to that folder.
# Read in the entire script (press "edit" > "run all". Then run the wrapper function
# that executes the individual function by typing wrap().
# The functions do not require any R packages, but they do require the following files:
# families_groups.txt, listss18_formatted.tab, classifications.txt, and calibration_ages.txt,
# as well 30 unsuffixed files giving the ASJP names of doculects sampled for the 
# different language groups and 30 files with the suffix .cognates with the output
# of the automated cognate identification procedure. All other files currently in this folder
# are products of the scripts and, if contained in the folder, will be overwritten.
# The final results for dates will be in the file glottochronology_dates.txt

# The wrapper function
wrap <- function() {
	cl()
	lp()
	cp()
	out()
	gc_dates()
}

# function for getting the names, Glottolog classifications and relevant tag of all relevant languages
# the relevant groups are indicated in the file families_groups.txt through manual
# inspection of Holman et al. (2011)
cl <- function() {
	x <- read.table(file="families_groups.txt", header=FALSE, sep="\t", quote="", na.strings="", strip.white=TRUE, comment.char="", stringsAsFactors=FALSE)
	fams <- x[,1]
	groups <- list()
	for (i in 1:length(x[,1])) {
		group <- strsplit(x[i,2], ",")[[1]]
		groups[[i]] <- group
	}
	rm(x)
	data_all <- read.table(file="listss18_formatted.tab", header=TRUE, sep="\t", quote="", na.strings="", strip.white=TRUE, comment.char="", stringsAsFactors=FALSE, colClasses="character",numerals="no.loss")
	outfile <- "classifications.txt"
	cat("family\tname\tiso\tG\tgroup\n", file=outfile)
	for (i in 1:length(fams)) { 
		family <- fams[i]
		cat("working on", family, "which is", i, "out of", length(fams), "\n")
		names <- scan(family, what="text")
		if ( family=="Tupi-Guarani" ) {
			tg_names <- c("ACHE", "CHIRIGUANO", "GUARANI", "GUARANI_KAIWA", "GUARAYU", "KOKAMA", "MBYA", "NHENGATU", "OMAGUA", "SIRIONO", "TAPIETE", "YUQUI")
			tg_targets <- c("I-II", "I-II",      "I-II",    "I-II",            "I-II",   "III",   "I-II", "III",      "III",     "I-II",       "I-II",  "I-II")
		}
		if ( family=="Maltese-Maghreb-Arabic" ) {
			mma_names <- c("MALTESE", "MOROCCAN_ARABIC", "TUNISIAN_ARABIC_MAGHRIB")
			mma_targets <- c("Maltese", "Arabic", "Arabic")
		}
		if ( family=="Ongamo-Maa" ) {
			om_names <- c("CAMUS", "MAASAI", "ONGAMO", "SAMPUR")
			om_targets <- c("Maa", "Maa", "Ongamo", "Maa")
		}
		for (j in 1:length(names)) {
			g_class <- data_all[which(data_all[,1]==names[j]),5]
			w_f <- which(fams==family)
			targets <- as.vector(unlist(groups[[w_f]]))
			target <- "xxx"
			for (k in 1:length(targets)) {
			if ( length(grep(targets[k], g_class)) > 0 ) {
					target <- targets[k]
				}
			}
			if ( family=="Tupi-Guarani" ) {
				w_tg <- which(tg_names==names[j])
				target <- tg_targets[w_tg]
			}
			if ( family=="Maltese-Maghreb-Arabic" ) {
				w_mma <- which(mma_names==names[j])
				target <- mma_targets[w_mma]
			}
			if ( family=="Ongamo-Maa" ) {
				w_om <- which(om_names==names[j])
				target <- om_targets[w_om]
			}
			iso <- data_all[which(data_all==names[j]),10]
			cat(family, "\t", names[j], "\t", iso, "\t", g_class, "\t", target, "\n", sep="", file=outfile, append=TRUE)
		}
	}
}

# function for getting language pairs that can subsequently be looked up in the matrices
lp <- function() {
	x <- read.table(file="classifications.txt", header=TRUE, sep="\t", quote="", na.strings="", strip.white=TRUE, comment.char="", stringsAsFactors=FALSE)
	fams <- x[,1]
	uf <- unique(fams)
	for (i in 1:length(uf)) {
		cat("working on", uf[i], "which is", i, "out of", length(uf), "\n")
		outfile <- paste("pairs_", uf[i], ".txt", sep="")
		cat("", file=outfile)
		cfam <- x[which(x[,1]==uf[i]),]
		if ( length(unique(cfam$group))==1 ) {
			for (p in 1:(length(cfam[,1])-1)) {
				for (q in (p+1):length(cfam[,1])) {
					if (cfam$iso[p]!=cfam$iso[q]) {
						A <- cfam$name[p]
						B <- cfam$name[q]
						cat(A, "\t", B, "\n", file=outfile, append=TRUE)
					}
				}
			}
		}
		if ( length(unique(cfam$group)) > 1 ) {
			for (p in 1:(length(cfam[,1])-1)) {
				for (q in (p+1):length(cfam[,1])) {
					if ( cfam$group[p]!=cfam$group[q] ) {
						A <- cfam$name[p]
						B <- cfam$name[q]
						cat(A, "\t", B, "\n", file=outfile, sep="", append=TRUE)
					}
				}
			}
		}
	}
}

# function for producing cognate matrices
cp <- function() {
	files <- dir()[grep("cognates", dir())]
	data_all <- read.table(file="listss18_formatted.tab", header=TRUE, sep="\t", quote="", na.strings="", strip.white=TRUE, comment.char="", stringsAsFactors=FALSE, colClasses="character",numerals="no.loss")
	asjp <- data_all[,c(1,11,12,13,21,22,28,29,31,32,33,35,38,40,41,44,49,50,51,53,54,57,58,61,63,64,67,68,71,76,82,84,85,87,92,95,96,102,105,106,110)]
	concepts <- names(asjp)[-1]
	for (i in 1:length(files)) {
		x <- read.table(files[i], header=TRUE, quote="", na.strings="", stringsAsFactors=FALSE)
		names <- unique(x[,1])
		family <- strsplit(files[i], "\\.")[[1]][1]
		cat("working on", family, "which is", i, "out of", length(files), "\n")
		# make a matrix tracking the number of attested terms for a language pair
		m_att <- matrix(40, nrow=length(names), ncol=length(names), dimnames=list(names,names))
		for (j in 1:length(names)) {
			for (k in 1:length(names)) {
				for (q in 1:length(concepts)) {
					w_A <- which(asjp[,1]==names[j])
					w_B <- which(asjp[,1]==names[k])
					w_c <- which(names(asjp)==concepts[q])
					if ( asjp[w_A,w_c]=="XXX" | asjp[w_B,w_c]=="XXX" )
					m_att[j,k] <- m_att[j,k] - 1
				}
			}
		}
		# make a matrix tracking the number of shared cognates
		m_cog <- matrix(0, nrow=length(names), ncol=length(names), dimnames=list(names,names))
		for (j in 1:length(names)) {
			for (k in 1:length(names)) {
				for (q in 1:length(concepts)) {
					w_A <- which(x[,1]==names[j])
					w_B <- which(x[,1]==names[k])
					w_c <- which(x[,2]==concepts[q])
					cl_A <- x[intersect(w_A, w_c),4]
					cl_B <- x[intersect(w_B, w_c),4]
					if ( length(intersect(cl_A,cl_B)) > 0 ) {
						m_cog[j,k] <- m_cog[j,k] + 1
					}
				}
			}
		}
		m_per <- m_cog/m_att
		write.table(m_per, file=paste("cogn_perc_", family, ".txt", sep=""), sep="\t")
	}
}

# function for looking up cognate percentages for each language pair
# across families, averaging, and outputting the average proportions
out <- function() {
	cat("", file="cognate_percentages.txt")
	files <- dir()[grep("pairs_", dir())]
	for (i in 1:length(files)) {
		f1 <- strsplit(files[i], "_")[[1]][2]
		family <- strsplit(f1, "\\.")[[1]][1]
		cat("working on", family, "which is", i, "out of", length(files), "\n")
		x <- read.table(file=files[i], header=FALSE, sep="\t", quote="", na.strings="", strip.white=TRUE, comment.char="", stringsAsFactors=FALSE)
		cp_file <- paste("cogn_perc_", family, ".txt", sep="")
		y <- read.table(file=cp_file, header=TRUE, sep="\t", quote="", na.strings="", strip.white=TRUE, comment.char="", stringsAsFactors=FALSE)
		for (j in 1:length(rownames(y))) {
			rownames(y)[j] <- gsub("\\\"", "", rownames(y)[j])
		}
		colnames(y) <- rownames(y)
		percs <- c()
		for (p in 1:length(x[,1])){
			A <- x[p,1]
			B <- x[p,2]
			w_A <- which(rownames(y)==A)
			w_B <- which(colnames(y)==B)
			# the if-else is a work-around that ideally shouldn't be necessary
			if ( length(w_A) > 0 & length(w_B) > 0 ) {
				percs[p] <- y[w_A,w_B]
			} else {
				percs[p] <- NA
			}
		}
		mean_percs <- mean(percs,na.rm=TRUE)*100
		cat(family, "\t", mean_percs, "\n", file="cognate_percentages.txt", sep="", append=TRUE)
	}
}

# function for computing glottochronology dates by fitting a linear function
# to known ages and cognate percentages for calibration points other than the
# current one and then using that linear function to predict the age of the 
# current calibration point--a leave-on-out strategy; 

gc_dates <- function() {
	outfile <- "glottochronology_dates.txt"
	cat("", file=outfile)
	known <- read.table("calibration_ages.txt", header=FALSE, sep="\t", stringsAsFactors=FALSE)
	cp <- read.table("cognate_percentages.txt", header=FALSE, sep="\t", stringsAsFactors=FALSE)
	for (i in 1:length(known[,1])) {
		m <- cp[,2]  # m stands for the cognate percentage measure
		m <- m[-i]
		ka <- known[,2]  # ka stands for known age
		ka <- ka[-i]
		linmo <- lm(ka ~ m)
		slope <- as.vector(linmo[[1]][2])
		intercept <- as.vector(linmo[[1]][1])
		age <- round(slope*cp[i,2] + intercept, 0)
		cat(known[i,1], age, "\n", file=outfile, sep="\t", append=TRUE)
	}
}
