# Supplementary material for: A test of Generalized Bayesian dating: A new linguistic dating method
Source: PLoS One. 2020 Aug 12;15(8):e0236522. doi: 10.1371/journal.pone.0236522 (PMC7423060; doi:10.1371/journal.pone.0236522)
Supplement: S4 File — Files, including an R script, for producing glottochronology dates from the output of the automated cognate detection procedure. (ZIP) [file pone.0236522.s004.zip › S4 Supporting Information/glottochronology_dates.txt]

Benue-Congo	2965
Brythonic	973
Chinese	2251
Cholan	1599
Dardic	1984
East-Polynesian	1070
East-Slavic	1080
English-Frisian	996
Ethiopian-Semitic	2587
Hmong-Mien	3473
Inuit	1328
Iranian	2136
Malagasy	2300
Malayo-Chamic	1714
Maltese-Maghreb-Arabic	1689
Mississippi-Valley-Siouan	2404
Mongolic	1684
Ongamo-Maa	1678
Oromo	2606
Pama-Nyungan	3653
Romance	1208
Romani	919
Sami	1277
Scandinavian	954
Southern-Nilotic	3273
Southern-Songhai	859
Temotu	3405
Tupi-Guarani	1979
Turkic	2210
Wakashan	4070
