# Supplementary material for: A test of Generalized Bayesian dating: A new linguistic dating method
Source: PLoS One. 2020 Aug 12;15(8):e0236522. doi: 10.1371/journal.pone.0236522 (PMC7423060; doi:10.1371/journal.pone.0236522)
Supplement: S4 File — Files, including an R script, for producing glottochronology dates from the output of the automated cognate detection procedure. (ZIP) [file pone.0236522.s004.zip › S4 Supporting Information/Hmong-Mien]

CHENHU_SHE
GUNDONG_PA_HNG
HAIFENG_SHE
HMU
HUANGLUO_BUNU
LIANHUA_SHE
LIUXIANG_BUNU
LONGHUA_BUNU
LONGHUA_BUNU_2
PA-HNG
SHE_CHINA
YANGHAO_HMONG
YOUNUO_BUNU
ZHENFENG_HMONG
CHANGPING_BIAO_MON
CHIANGRAI_MIEN
DAPING_MIEN
DAPINGJIANG_MIEN
HAININH_MIEN
TAIPAN_MIEN
YAO
BUNU
DAHUA_BUNU
JINGCUN_BUNU
NUMAO_BUNU
JIWEI_HMONG
LAYIPING_HMONG
WESTERN_XIANGXI_HMONG
XIANGXI_HMONG
DANANSHAN_HMONG
DONGSHAN_BIAO_MON
HMONG_DAW
PHETCHABUN_HMONG
SHIMENKAN_HMONG
SHUANGLONG_MIEN
SUYONG_HMONG
TAK_HMONG
HAINAN_KIM_MUN
