# Supplementary material for: A test of Generalized Bayesian dating: A new linguistic dating method
Source: PLoS One. 2020 Aug 12;15(8):e0236522. doi: 10.1371/journal.pone.0236522 (PMC7423060; doi:10.1371/journal.pone.0236522)
Supplement: S4 File — Files, including an R script, for producing glottochronology dates from the output of the automated cognate detection procedure. (ZIP) [file pone.0236522.s004.zip › S4 Supporting Information/Hmong-Mien.txt.svm.CRP.0.57.cognates]

doculect	concept	asjp	cogid
CHENHU_SHE	I	vaN	1
CHENHU_SHE	you	muN	3
CHENHU_SHE	we	pa	1
CHENHU_SHE	person	ne	2
CHENHU_SHE	fish	pya	4
CHENHU_SHE	dog	kya	2
CHENHU_SHE	louse	taN	1
CHENHU_SHE	tree	toN	2
CHENHU_SHE	leaf	pyoN	2
CHENHU_SHE	skin	kho	3
CHENHU_SHE	blood	syi	3
CHENHU_SHE	bone	suN	2
CHENHU_SHE	horn	kaN	1
CHENHU_SHE	ear	kakuN	2
CHENHU_SHE	nose	pyu	5
CHENHU_SHE	tooth	mun	1
CHENHU_SHE	tongue	pi	2
CHENHU_SHE	knee	tokuaNkui	6
CHENHU_SHE	hand	khwa	3
CHENHU_SHE	breasts	NyuN	4
CHENHU_SHE	liver	hin	2
CHENHU_SHE	drink	ho	1
CHENHU_SHE	see	mo	4
CHENHU_SHE	see	pho	5
CHENHU_SHE	hear	nuN	1
CHENHU_SHE	hear	kuN	3
CHENHU_SHE	die	tha	1
CHENHU_SHE	come	no	3
CHENHU_SHE	sun	no	1
CHENHU_SHE	star	netaN	2
CHENHU_SHE	water	oN	1
CHENHU_SHE	stone	Nka	4
CHENHU_SHE	fire	tho	1
CHENHU_SHE	path	ka	2
CHENHU_SHE	mountain	kye	5
CHENHU_SHE	night	muN	2
CHENHU_SHE	full	paN	1
CHENHU_SHE	new	hin	1
CHENHU_SHE	name	mei	2
CHENHU_SHE	one	i	1
CHENHU_SHE	two	u	4
GUNDONG_PA_HNG	I	vaN	1
GUNDONG_PA_HNG	you	mu	2
GUNDONG_PA_HNG	we	pu	1
GUNDONG_PA_HNG	person	nyE	2
GUNDONG_PA_HNG	fish	nyo	7
GUNDONG_PA_HNG	dog	qalyaN	5
GUNDONG_PA_HNG	louse	5i	3
GUNDONG_PA_HNG	leaf	qanyaN	2
GUNDONG_PA_HNG	skin	qalyu	2
GUNDONG_PA_HNG	blood	5ei	2
GUNDONG_PA_HNG	bone	qasoN	2
GUNDONG_PA_HNG	ear	akhoNnyo	2
GUNDONG_PA_HNG	eye	qoNmi	6
GUNDONG_PA_HNG	nose	anyo	8
GUNDONG_PA_HNG	tooth	qa5i	6
GUNDONG_PA_HNG	tongue	tainyei	8
GUNDONG_PA_HNG	hand	qapu	1
GUNDONG_PA_HNG	breasts	mei	2
GUNDONG_PA_HNG	liver	ahyeN	2
GUNDONG_PA_HNG	drink	ho	1
GUNDONG_PA_HNG	see	yaN	3
GUNDONG_PA_HNG	hear	noN	1
GUNDONG_PA_HNG	die	tei	1
GUNDONG_PA_HNG	come	tei	1
GUNDONG_PA_HNG	star	aqaN	3
GUNDONG_PA_HNG	water	aN	1
GUNDONG_PA_HNG	stone	qayo	7
GUNDONG_PA_HNG	fire	qatou	1
GUNDONG_PA_HNG	path	qo	2
GUNDONG_PA_HNG	night	qama	2
GUNDONG_PA_HNG	new	seN	1
GUNDONG_PA_HNG	name	amu	2
GUNDONG_PA_HNG	one	yi	2
GUNDONG_PA_HNG	two	va	3
HAIFENG_SHE	I	vaN	1
HAIFENG_SHE	you	moN	3
HAIFENG_SHE	we	pa	1
HAIFENG_SHE	we	lepa	1
HAIFENG_SHE	person	le	3
HAIFENG_SHE	fish	pia	4
HAIFENG_SHE	dog	kia	2
HAIFENG_SHE	louse	taN	1
HAIFENG_SHE	leaf	pioN	2
HAIFENG_SHE	skin	ko	3
HAIFENG_SHE	blood	si	3
HAIFENG_SHE	bone	soN	2
HAIFENG_SHE	bone	soNko	2
HAIFENG_SHE	ear	kakoN	2
HAIFENG_SHE	eye	kako	4
HAIFENG_SHE	nose	koNpiu	6
HAIFENG_SHE	tooth	mun	1
HAIFENG_SHE	tongue	pi	2
HAIFENG_SHE	hand	kua	3
HAIFENG_SHE	breasts	NiNko	5
HAIFENG_SHE	liver	hin	2
HAIFENG_SHE	drink	ho	1
HAIFENG_SHE	see	mo	4
HAIFENG_SHE	hear	koN	3
HAIFENG_SHE	die	ta	1
HAIFENG_SHE	come	lo	2
HAIFENG_SHE	star	letaN	2
HAIFENG_SHE	water	oN	1
HAIFENG_SHE	stone	Na	4
HAIFENG_SHE	stone	Nako	4
HAIFENG_SHE	fire	to	1
HAIFENG_SHE	path	ka	2
HAIFENG_SHE	night	moNkaN	2
HAIFENG_SHE	new	tohin	2
HAIFENG_SHE	name	mui	2
HMU	I	vi	1
HMU	you	mon	3
HMU	we	pi	1
HMU	person	nE	2
HMU	fish	zE	6
HMU	dog	lha	3
HMU	louse	kantE	1
HMU	tree	t3	2
HMU	leaf	nu	1
HMU	skin	qatu	2
HMU	blood	Thn	2
HMU	bone	shon	2
HMU	horn	ki	2
HMU	ear	qazE	8
HMU	eye	5humE	7
HMU	nose	pozE	7
HMU	tooth	mhi	2
HMU	tongue	qani	6
HMU	knee	qhanv3t3	4
HMU	hand	pi	1
HMU	liver	fhuzETon	7
HMU	drink	h3	1
HMU	see	Thi	5
HMU	hear	nhan	1
HMU	die	ta	1
HMU	come	lo	2
HMU	sun	nhE	2
HMU	star	tEqE	5
HMU	stone	xi	3
HMU	fire	tu	1
HMU	path	ki	2
HMU	mountain	qapo	9
HMU	night	Thimham	2
HMU	full	pe	1
HMU	new	xhi	5
HMU	name	zanpi	1
HUANGLUO_BUNU	I	v3	1
HUANGLUO_BUNU	you	N	4
HUANGLUO_BUNU	we	po	1
HUANGLUO_BUNU	person	nw3	2
HUANGLUO_BUNU	fish	mye	2
HUANGLUO_BUNU	dog	kou	2
HUANGLUO_BUNU	louse	tuN	1
HUANGLUO_BUNU	tree	fw3	4
HUANGLUO_BUNU	leaf	myoN	2
HUANGLUO_BUNU	skin	ku	3
HUANGLUO_BUNU	blood	chu	2
HUANGLUO_BUNU	bone	th3N	2
HUANGLUO_BUNU	horn	kuN	1
HUANGLUO_BUNU	ear	mye	5
HUANGLUO_BUNU	nose	mui	5
HUANGLUO_BUNU	tooth	fun	1
HUANGLUO_BUNU	tongue	mi	3
HUANGLUO_BUNU	knee	fw3tiku	9
HUANGLUO_BUNU	hand	thou	7
HUANGLUO_BUNU	breasts	mw3	2
HUANGLUO_BUNU	liver	s3n	2
HUANGLUO_BUNU	drink	hw3	1
HUANGLUO_BUNU	see	maN	3
HUANGLUO_BUNU	hear	no	1
HUANGLUO_BUNU	hear	taN	3
HUANGLUO_BUNU	die	tw3	1
HUANGLUO_BUNU	come	tw3	1
HUANGLUO_BUNU	sun	nw3	1
HUANGLUO_BUNU	star	Lintai	6
HUANGLUO_BUNU	water	N	1
HUANGLUO_BUNU	stone	vye	6
HUANGLUO_BUNU	fire	to	1
HUANGLUO_BUNU	path	kou	2
HUANGLUO_BUNU	mountain	k3koN	5
HUANGLUO_BUNU	night	taNyw3	5
HUANGLUO_BUNU	full	puN	1
HUANGLUO_BUNU	new	s3n	1
HUANGLUO_BUNU	name	mu	2
HUANGLUO_BUNU	one	ye	2
HUANGLUO_BUNU	two	va	3
LIANHUA_SHE	I	vaN	1
LIANHUA_SHE	you	muN	3
LIANHUA_SHE	we	pa	1
LIANHUA_SHE	person	ne	2
LIANHUA_SHE	fish	pya	4
LIANHUA_SHE	dog	kya	2
LIANHUA_SHE	louse	taN	1
LIANHUA_SHE	leaf	pyoN	2
LIANHUA_SHE	skin	kho	3
LIANHUA_SHE	blood	syi	3
LIANHUA_SHE	bone	suNko	2
LIANHUA_SHE	ear	kakhuN	2
LIANHUA_SHE	eye	kakho	4
LIANHUA_SHE	nose	khuNpiu	6
LIANHUA_SHE	tooth	mun	1
LIANHUA_SHE	tongue	pi	2
LIANHUA_SHE	hand	khwa	3
LIANHUA_SHE	breasts	NyuN	4
LIANHUA_SHE	liver	hin	2
LIANHUA_SHE	drink	ho	1
LIANHUA_SHE	see	mo	4
LIANHUA_SHE	hear	kuN	3
LIANHUA_SHE	die	tha	1
LIANHUA_SHE	come	no	3
LIANHUA_SHE	star	netaN	2
LIANHUA_SHE	water	oN	1
LIANHUA_SHE	stone	Nako	4
LIANHUA_SHE	fire	tho	1
LIANHUA_SHE	path	ka	2
LIANHUA_SHE	night	nokkaN	3
LIANHUA_SHE	night	mokaNchi	4
LIANHUA_SHE	new	tohin	2
LIANHUA_SHE	name	mui	2
LIUXIANG_BUNU	I	wa	1
LIUXIANG_BUNU	you	m3N	3
LIUXIANG_BUNU	we	phaZa	1
LIUXIANG_BUNU	we	ana	4
LIUXIANG_BUNU	person	nE	2
LIUXIANG_BUNU	fish	mpya	2
LIUXIANG_BUNU	dog	kla	2
LIUXIANG_BUNU	louse	ta	1
LIUXIANG_BUNU	tree	ntaN	2
LIUXIANG_BUNU	leaf	mplaN	2
LIUXIANG_BUNU	skin	kyeu	4
LIUXIANG_BUNU	blood	8i	4
LIUXIANG_BUNU	bone	8aN	2
LIUXIANG_BUNU	horn	kya	1
LIUXIANG_BUNU	ear	mpya	5
LIUXIANG_BUNU	eye	muwE	3
LIUXIANG_BUNU	nose	mpyo	5
LIUXIANG_BUNU	tooth	mE	2
LIUXIANG_BUNU	tongue	mpli	3
LIUXIANG_BUNU	knee	holyeu	10
LIUXIANG_BUNU	hand	Ca	4
LIUXIANG_BUNU	breasts	niZa	7
LIUXIANG_BUNU	liver	heN	2
LIUXIANG_BUNU	drink	h3u	1
LIUXIANG_BUNU	see	leN	6
LIUXIANG_BUNU	see	leNpu	6
LIUXIANG_BUNU	hear	naN	1
LIUXIANG_BUNU	hear	maN	2
LIUXIANG_BUNU	die	ta	1
LIUXIANG_BUNU	come	lo	2
LIUXIANG_BUNU	sun	ntoN	1
LIUXIANG_BUNU	star	kantaN	3
LIUXIANG_BUNU	star	8yo	8
LIUXIANG_BUNU	water	aN	1
LIUXIANG_BUNU	stone	Za	2
LIUXIANG_BUNU	fire	to	1
LIUXIANG_BUNU	path	kya	3
LIUXIANG_BUNU	mountain	ZaN	2
LIUXIANG_BUNU	mountain	Ci	4
LIUXIANG_BUNU	night	n3unCa	3
LIUXIANG_BUNU	full	pa	1
LIUXIANG_BUNU	new	heN	1
LIUXIANG_BUNU	name	mpa	1
LIUXIANG_BUNU	one	i	1
LIUXIANG_BUNU	two	u	4
LONGHUA_BUNU	I	va	1
LONGHUA_BUNU	you	maN	3
LONGHUA_BUNU	we	pa	1
LONGHUA_BUNU	person	nai	2
LONGHUA_BUNU	fish	mpya	2
LONGHUA_BUNU	dog	kla	2
LONGHUA_BUNU	louse	taN	1
LONGHUA_BUNU	tree	ntwaN	2
LONGHUA_BUNU	leaf	mploN	2
LONGHUA_BUNU	skin	kyeu	4
LONGHUA_BUNU	blood	8i	4
LONGHUA_BUNU	bone	8aN	2
LONGHUA_BUNU	horn	kyaN	1
LONGHUA_BUNU	ear	mpya	5
LONGHUA_BUNU	nose	mpyau	5
LONGHUA_BUNU	tooth	mai	2
LONGHUA_BUNU	tongue	mpli	3
LONGHUA_BUNU	knee	8yeuNkau	2
LONGHUA_BUNU	hand	Ca	4
LONGHUA_BUNU	breasts	niN	5
LONGHUA_BUNU	liver	NkheN	4
LONGHUA_BUNU	drink	xo	1
LONGHUA_BUNU	see	pu	5
LONGHUA_BUNU	see	leN	6
LONGHUA_BUNU	hear	naN	1
LONGHUA_BUNU	die	ta	1
LONGHUA_BUNU	come	lou	2
LONGHUA_BUNU	sun	no	1
LONGHUA_BUNU	star	kantaN	3
LONGHUA_BUNU	water	waN	1
LONGHUA_BUNU	stone	Nkya	4
LONGHUA_BUNU	fire	tau	1
LONGHUA_BUNU	path	kya	3
LONGHUA_BUNU	mountain	NkyoN	5
LONGHUA_BUNU	mountain	kyoN	5
LONGHUA_BUNU	night	nonCaN	3
LONGHUA_BUNU	full	paN	1
LONGHUA_BUNU	new	NkheN	1
LONGHUA_BUNU	name	mpa	1
LONGHUA_BUNU	one	i	1
LONGHUA_BUNU	two	u	4
LONGHUA_BUNU_2	I	va	1
LONGHUA_BUNU_2	you	maN	3
LONGHUA_BUNU_2	we	pa	1
LONGHUA_BUNU_2	we	vakloN	5
LONGHUA_BUNU_2	person	nai	2
LONGHUA_BUNU_2	fish	mpya	2
LONGHUA_BUNU_2	dog	kla	2
LONGHUA_BUNU_2	louse	taN	1
LONGHUA_BUNU_2	tree	ntouN	2
LONGHUA_BUNU_2	leaf	mploN	2
LONGHUA_BUNU_2	skin	kyeu	4
LONGHUA_BUNU_2	blood	8i	4
LONGHUA_BUNU_2	bone	8aN	2
LONGHUA_BUNU_2	horn	kyaN	1
LONGHUA_BUNU_2	ear	mpya	5
LONGHUA_BUNU_2	eye	moCen	2
LONGHUA_BUNU_2	nose	mpyau	5
LONGHUA_BUNU_2	tooth	mai	2
LONGHUA_BUNU_2	tongue	mpli	3
LONGHUA_BUNU_2	knee	8yeuNkau	2
LONGHUA_BUNU_2	knee	ne8wa	11
LONGHUA_BUNU_2	hand	Ca	4
LONGHUA_BUNU_2	breasts	niN	5
LONGHUA_BUNU_2	liver	NkheN	4
LONGHUA_BUNU_2	drink	xo	1
LONGHUA_BUNU_2	see	pu	5
LONGHUA_BUNU_2	see	leN	6
LONGHUA_BUNU_2	hear	naN	1
LONGHUA_BUNU_2	hear	maN	2
LONGHUA_BUNU_2	die	ta	1
LONGHUA_BUNU_2	come	lou	2
LONGHUA_BUNU_2	sun	ntoN	1
LONGHUA_BUNU_2	star	kantaN	3
LONGHUA_BUNU_2	water	ouN	1
LONGHUA_BUNU_2	stone	Nkya	4
LONGHUA_BUNU_2	fire	tau	1
LONGHUA_BUNU_2	path	kya	3
LONGHUA_BUNU_2	mountain	kyoN	5
LONGHUA_BUNU_2	mountain	NkyoN	5
LONGHUA_BUNU_2	night	nonCaN	3
LONGHUA_BUNU_2	full	paN	1
LONGHUA_BUNU_2	new	SiNkheN	1
LONGHUA_BUNU_2	name	mpa	1
LONGHUA_BUNU_2	one	i	1
LONGHUA_BUNU_2	two	u	4
PA-HNG	I	vho	1
PA-HNG	you	mh3	2
PA-HNG	we	p3	1
PA-HNG	person	mhyE	1
PA-HNG	fish	mpyo	2
PA-HNG	dog	lyo	3
PA-HNG	louse	no	3
PA-HNG	tree	pya	5
PA-HNG	leaf	mphyo	2
PA-HNG	leaf	mphyo	2
PA-HNG	skin	ly3	2
PA-HNG	blood	5Ce	2
PA-HNG	bone	so	2
PA-HNG	horn	qo	2
PA-HNG	ear	mphyo	5
PA-HNG	ear	mphyo	5
PA-HNG	nose	mphyo	5
PA-HNG	nose	mphyo	5
PA-HNG	tooth	mi	2
PA-HNG	tongue	mphi	3
PA-HNG	knee	Chi	1
PA-HNG	hand	ph3	1
PA-HNG	breasts	me	2
PA-HNG	liver	hi	2
PA-HNG	drink	ho	1
PA-HNG	see	yho	5
PA-HNG	see	pha	5
PA-HNG	hear	no	1
PA-HNG	hear	ma	2
PA-HNG	die	the	1
PA-HNG	come	th	1
PA-HNG	sun	ne	1
PA-HNG	star	qo	4
PA-HNG	water	o	3
PA-HNG	stone	yo	7
PA-HNG	fire	tho	1
PA-HNG	path	qo	2
PA-HNG	mountain	yo	5
PA-HNG	night	mha	2
PA-HNG	full	po	1
PA-HNG	new	se	1
PA-HNG	name	mpo	1
PA-HNG	one	yh3	2
PA-HNG	two	va	3
SHE_CHINA	I	vaN	1
SHE_CHINA	you	muN	3
SHE_CHINA	we	pa	1
SHE_CHINA	person	ne	2
SHE_CHINA	fish	pya	4
SHE_CHINA	dog	kya	2
SHE_CHINA	louse	taN	1
SHE_CHINA	tree	toN	2
SHE_CHINA	leaf	pyoN	2
SHE_CHINA	skin	kh3	3
SHE_CHINA	blood	syi	3
SHE_CHINA	bone	suNko	2
SHE_CHINA	horn	kaN	1
SHE_CHINA	ear	kakhuN	2
SHE_CHINA	eye	kakho	4
SHE_CHINA	nose	khuNpiu	6
SHE_CHINA	tooth	mun	1
SHE_CHINA	tongue	pi	2
SHE_CHINA	knee	nakchakkhun	13
SHE_CHINA	hand	khwa	3
SHE_CHINA	liver	hin	2
SHE_CHINA	see	mo	4
SHE_CHINA	hear	kuN	3
SHE_CHINA	die	tha	1
SHE_CHINA	come	n3	3
SHE_CHINA	sun	noko	1
SHE_CHINA	star	neitaN	2
SHE_CHINA	water	oN	1
SHE_CHINA	stone	Nako	4
SHE_CHINA	fire	tho	1
SHE_CHINA	path	ka	2
SHE_CHINA	mountain	ho	2
SHE_CHINA	mountain	kye	5
SHE_CHINA	night	mokaNchi	4
SHE_CHINA	full	paN	1
SHE_CHINA	new	t3hin	2
SHE_CHINA	name	mui	2
YANGHAO_HMONG	I	vi	1
YANGHAO_HMONG	you	moN	3
YANGHAO_HMONG	we	pi	1
YANGHAO_HMONG	person	nE	2
YANGHAO_HMONG	fish	zE	6
YANGHAO_HMONG	dog	La	3
YANGHAO_HMONG	louse	tE	1
YANGHAO_HMONG	tree	t3	2
YANGHAO_HMONG	leaf	n3	1
YANGHAO_HMONG	skin	tu	5
YANGHAO_HMONG	blood	ShaN	2
YANGHAO_HMONG	bone	shoN	2
YANGHAO_HMONG	horn	ki	2
YANGHAO_HMONG	ear	zE	8
YANGHAO_HMONG	nose	zE	7
YANGHAO_HMONG	tooth	mhi	2
YANGHAO_HMONG	tongue	5i	7
YANGHAO_HMONG	knee	Cu	1
YANGHAO_HMONG	hand	pi	1
YANGHAO_HMONG	breasts	v3	2
YANGHAO_HMONG	liver	xhi	2
YANGHAO_HMONG	drink	h3	1
YANGHAO_HMONG	see	poN	5
YANGHAO_HMONG	hear	nhaN	1
YANGHAO_HMONG	die	ta	1
YANGHAO_HMONG	come	ta	1
YANGHAO_HMONG	sun	nhE	2
YANGHAO_HMONG	star	qE	4
YANGHAO_HMONG	water	3	3
YANGHAO_HMONG	stone	xi	3
YANGHAO_HMONG	fire	tu	1
YANGHAO_HMONG	path	ki	2
YANGHAO_HMONG	mountain	pi	3
YANGHAO_HMONG	night	mhaN	2
YANGHAO_HMONG	full	pE	1
YANGHAO_HMONG	new	xhi	5
YANGHAO_HMONG	name	pi	1
YANGHAO_HMONG	one	i	1
YANGHAO_HMONG	two	o	4
YOUNUO_BUNU	I	vo	1
YOUNUO_BUNU	you	N	4
YOUNUO_BUNU	we	pou	1
YOUNUO_BUNU	person	no	2
YOUNUO_BUNU	fish	mye	2
YOUNUO_BUNU	dog	kou	2
YOUNUO_BUNU	louse	matuN	1
YOUNUO_BUNU	leaf	myoN	2
YOUNUO_BUNU	skin	ku	3
YOUNUO_BUNU	blood	chun	2
YOUNUO_BUNU	ear	k3mye	5
YOUNUO_BUNU	eye	kinmo	1
YOUNUO_BUNU	nose	kh3mui	5
YOUNUO_BUNU	tooth	fun	1
YOUNUO_BUNU	tongue	k3mi	6
YOUNUO_BUNU	hand	thou	7
YOUNUO_BUNU	breasts	mo	2
YOUNUO_BUNU	liver	s3n	2
YOUNUO_BUNU	drink	ho	1
YOUNUO_BUNU	see	maN	3
YOUNUO_BUNU	hear	naN	1
YOUNUO_BUNU	hear	taN	3
YOUNUO_BUNU	die	to	1
YOUNUO_BUNU	come	to	1
YOUNUO_BUNU	sun	no	1
YOUNUO_BUNU	star	lintai	6
YOUNUO_BUNU	water	N	1
YOUNUO_BUNU	stone	havye	6
YOUNUO_BUNU	fire	to	1
YOUNUO_BUNU	path	kou	2
YOUNUO_BUNU	new	s3n	1
YOUNUO_BUNU	name	muhou	2
YOUNUO_BUNU	one	ze	5
ZHENFENG_HMONG	I	vai	1
ZHENFENG_HMONG	we	pye	1
ZHENFENG_HMONG	person	nai	2
ZHENFENG_HMONG	fish	5i	8
ZHENFENG_HMONG	dog	La	3
ZHENFENG_HMONG	louse	tai	1
ZHENFENG_HMONG	tree	tau	2
ZHENFENG_HMONG	leaf	nau	1
ZHENFENG_HMONG	blood	Thye	3
ZHENFENG_HMONG	bone	shoN	2
ZHENFENG_HMONG	horn	ki	2
ZHENFENG_HMONG	ear	5i	10
ZHENFENG_HMONG	eye	mai	3
ZHENFENG_HMONG	tooth	mi	2
ZHENFENG_HMONG	tongue	5i	7
ZHENFENG_HMONG	hand	pye	1
ZHENFENG_HMONG	drink	hau	1
ZHENFENG_HMONG	see	paN	3
ZHENFENG_HMONG	hear	naN	1
ZHENFENG_HMONG	die	ta	1
ZHENFENG_HMONG	come	ta	1
ZHENFENG_HMONG	come	l3	2
ZHENFENG_HMONG	sun	nai	1
ZHENFENG_HMONG	star	qai	4
ZHENFENG_HMONG	water	au	5
ZHENFENG_HMONG	stone	xwi	3
ZHENFENG_HMONG	fire	teu	1
ZHENFENG_HMONG	path	ki	2
ZHENFENG_HMONG	mountain	pye	3
ZHENFENG_HMONG	night	maN	2
ZHENFENG_HMONG	full	pai	1
ZHENFENG_HMONG	new	xi	5
ZHENFENG_HMONG	name	pye	1
ZHENFENG_HMONG	one	i	1
ZHENFENG_HMONG	two	o	4
CHANGPING_BIAO_MON	I	ya	2
CHANGPING_BIAO_MON	you	mui	2
CHANGPING_BIAO_MON	we	yabu	3
CHANGPING_BIAO_MON	person	mon	1
CHANGPING_BIAO_MON	fish	blau	4
CHANGPING_BIAO_MON	dog	kyu	2
CHANGPING_BIAO_MON	louse	cei	1
CHANGPING_BIAO_MON	tree	dyaN	1
CHANGPING_BIAO_MON	leaf	nom	1
CHANGPING_BIAO_MON	skin	dop	1
CHANGPING_BIAO_MON	blood	cyam	1
CHANGPING_BIAO_MON	bone	8oN	2
CHANGPING_BIAO_MON	ear	b3ky3u	1
CHANGPING_BIAO_MON	eye	mui	3
CHANGPING_BIAO_MON	nose	blui	3
CHANGPING_BIAO_MON	tooth	Na	3
CHANGPING_BIAO_MON	tongue	blet	1
CHANGPING_BIAO_MON	hand	pu	1
CHANGPING_BIAO_MON	breasts	nu	1
CHANGPING_BIAO_MON	liver	8an	1
CHANGPING_BIAO_MON	drink	h3p	1
CHANGPING_BIAO_MON	see	nom	8
CHANGPING_BIAO_MON	hear	moN	2
CHANGPING_BIAO_MON	die	tai	1
CHANGPING_BIAO_MON	come	tai	1
CHANGPING_BIAO_MON	sun	b3nwai	1
CHANGPING_BIAO_MON	star	8ei	1
CHANGPING_BIAO_MON	water	w3m	2
CHANGPING_BIAO_MON	stone	8auplei	5
CHANGPING_BIAO_MON	fire	tau	1
CHANGPING_BIAO_MON	path	kyau	3
CHANGPING_BIAO_MON	name	min8ei	2
CHANGPING_BIAO_MON	one	no	3
CHIANGRAI_MIEN	I	yia	2
CHIANGRAI_MIEN	you	mei	2
CHIANGRAI_MIEN	we	bua	1
CHIANGRAI_MIEN	person	myen	1
CHIANGRAI_MIEN	person	5en	2
CHIANGRAI_MIEN	fish	byau	4
CHIANGRAI_MIEN	dog	Cu	1
CHIANGRAI_MIEN	louse	tam	1
CHIANGRAI_MIEN	tree	dyaN	1
CHIANGRAI_MIEN	leaf	nom	1
CHIANGRAI_MIEN	skin	dop	1
CHIANGRAI_MIEN	blood	cyam	1
CHIANGRAI_MIEN	bone	buN	1
CHIANGRAI_MIEN	horn	CoN	1
CHIANGRAI_MIEN	ear	nom	3
CHIANGRAI_MIEN	eye	mwei	3
CHIANGRAI_MIEN	nose	byui	1
CHIANGRAI_MIEN	nose	coN	2
CHIANGRAI_MIEN	tooth	5a	3
CHIANGRAI_MIEN	tongue	byet	1
CHIANGRAI_MIEN	hand	pua	1
CHIANGRAI_MIEN	breasts	5o	1
CHIANGRAI_MIEN	liver	Lan	1
CHIANGRAI_MIEN	drink	hop	1
CHIANGRAI_MIEN	see	maN	3
CHIANGRAI_MIEN	hear	nom	1
CHIANGRAI_MIEN	hear	pwat	4
CHIANGRAI_MIEN	die	tai	1
CHIANGRAI_MIEN	come	tai	1
CHIANGRAI_MIEN	sun	noi	1
CHIANGRAI_MIEN	star	Lei	1
CHIANGRAI_MIEN	star	fiN	2
CHIANGRAI_MIEN	water	wom	2
CHIANGRAI_MIEN	stone	pyei	6
CHIANGRAI_MIEN	fire	tou	1
CHIANGRAI_MIEN	path	Cau	1
CHIANGRAI_MIEN	mountain	coN	2
CHIANGRAI_MIEN	night	mwaN	2
CHIANGRAI_MIEN	full	pwaN	1
CHIANGRAI_MIEN	new	syaN	1
CHIANGRAI_MIEN	name	meN	3
CHIANGRAI_MIEN	name	bua	4
CHIANGRAI_MIEN	one	yet	2
CHIANGRAI_MIEN	two	i	2
DAPING_MIEN	I	cyE	2
DAPING_MIEN	you	mui	2
DAPING_MIEN	we	bu	1
DAPING_MIEN	person	min	1
DAPING_MIEN	fish	byu	4
DAPING_MIEN	dog	ku	2
DAPING_MIEN	louse	dam	1
DAPING_MIEN	tree	dyN	1
DAPING_MIEN	leaf	num	1
DAPING_MIEN	skin	dip	1
DAPING_MIEN	blood	cyEn	1
DAPING_MIEN	bone	hiN	2
DAPING_MIEN	horn	kou	2
DAPING_MIEN	ear	byu	1
DAPING_MIEN	nose	bit	1
DAPING_MIEN	tooth	NyE	3
DAPING_MIEN	tongue	bEt	1
DAPING_MIEN	knee	gENkupEi	7
DAPING_MIEN	hand	pu	1
DAPING_MIEN	breasts	anin	5
DAPING_MIEN	liver	hoN	2
DAPING_MIEN	drink	hup	1
DAPING_MIEN	see	moN	3
DAPING_MIEN	hear	maN	2
DAPING_MIEN	die	tai	1
DAPING_MIEN	come	tEi	1
DAPING_MIEN	sun	nai	1
DAPING_MIEN	star	houhEN	7
DAPING_MIEN	water	m	6
DAPING_MIEN	stone	cu	2
DAPING_MIEN	fire	tu	1
DAPING_MIEN	path	cu	1
DAPING_MIEN	mountain	kwi	8
DAPING_MIEN	night	moN	2
DAPING_MIEN	full	baN	1
DAPING_MIEN	new	syaN	1
DAPING_MIEN	name	bu	4
DAPING_MIEN	one	a	1
DAPING_MIEN	two	vi	3
DAPINGJIANG_MIEN	I	je	2
DAPINGJIANG_MIEN	you	mwei	2
DAPINGJIANG_MIEN	we	bwo	1
DAPINGJIANG_MIEN	person	myen	1
DAPINGJIANG_MIEN	fish	byau	4
DAPINGJIANG_MIEN	dog	Cu	1
DAPINGJIANG_MIEN	louse	tam	1
DAPINGJIANG_MIEN	tree	dyaN	1
DAPINGJIANG_MIEN	leaf	nom	1
DAPINGJIANG_MIEN	skin	dop	1
DAPINGJIANG_MIEN	blood	cyam	1
DAPINGJIANG_MIEN	bone	buN	1
DAPINGJIANG_MIEN	horn	CoN	1
DAPINGJIANG_MIEN	ear	munom	3
DAPINGJIANG_MIEN	nose	byui	1
DAPINGJIANG_MIEN	tooth	5a	3
DAPINGJIANG_MIEN	tongue	byet	1
DAPINGJIANG_MIEN	knee	chEN5ENbo	8
DAPINGJIANG_MIEN	hand	pwo	1
DAPINGJIANG_MIEN	breasts	5opuN	1
DAPINGJIANG_MIEN	liver	LaN	1
DAPINGJIANG_MIEN	drink	hop	1
DAPINGJIANG_MIEN	see	maN	3
DAPINGJIANG_MIEN	see	pwat	5
DAPINGJIANG_MIEN	hear	mwaN	2
DAPINGJIANG_MIEN	die	tai	1
DAPINGJIANG_MIEN	come	tai	1
DAPINGJIANG_MIEN	sun	noi	1
DAPINGJIANG_MIEN	star	Lei	1
DAPINGJIANG_MIEN	water	wam	2
DAPINGJIANG_MIEN	stone	lai	5
DAPINGJIANG_MIEN	fire	tou	1
DAPINGJIANG_MIEN	path	Cau	1
DAPINGJIANG_MIEN	mountain	Cim	4
DAPINGJIANG_MIEN	night	mwaN	2
DAPINGJIANG_MIEN	full	pwaN	1
DAPINGJIANG_MIEN	new	syaN	1
DAPINGJIANG_MIEN	name	bwo	4
DAPINGJIANG_MIEN	one	yet	2
DAPINGJIANG_MIEN	two	i	2
HAININH_MIEN	I	ya	2
HAININH_MIEN	you	mei	2
HAININH_MIEN	person	mun	1
HAININH_MIEN	fish	byau	4
HAININH_MIEN	dog	klo	2
HAININH_MIEN	louse	tam	1
HAININH_MIEN	tree	gyaN	1
HAININH_MIEN	leaf	nom	1
HAININH_MIEN	skin	dop	1
HAININH_MIEN	blood	Sam	1
HAININH_MIEN	bone	suN	2
HAININH_MIEN	horn	kyoN	1
HAININH_MIEN	ear	nom	3
HAININH_MIEN	eye	mei	3
HAININH_MIEN	nose	CoN	2
HAININH_MIEN	nose	blui	3
HAININH_MIEN	tooth	5a	3
HAININH_MIEN	tongue	byEt	1
HAININH_MIEN	hand	pu	1
HAININH_MIEN	breasts	nu	1
HAININH_MIEN	drink	hop	1
HAININH_MIEN	see	maN	3
HAININH_MIEN	hear	hom	1
HAININH_MIEN	hear	fot	4
HAININH_MIEN	die	tai	1
HAININH_MIEN	come	tai	1
HAININH_MIEN	come	lau	2
HAININH_MIEN	sun	noi	1
HAININH_MIEN	star	siN	2
HAININH_MIEN	water	vam	2
HAININH_MIEN	stone	gyou	7
HAININH_MIEN	fire	tou	1
HAININH_MIEN	path	kyau	3
HAININH_MIEN	mountain	CoN	2
HAININH_MIEN	full	poN	1
HAININH_MIEN	new	SaN	1
HAININH_MIEN	name	mEN	3
HAININH_MIEN	name	bu	4
HAININH_MIEN	one	a	1
HAININH_MIEN	one	yet	2
HAININH_MIEN	two	i	2
TAIPAN_MIEN	I	ya	2
TAIPAN_MIEN	you	mwoi	2
TAIPAN_MIEN	person	myEn	1
TAIPAN_MIEN	fish	byau	4
TAIPAN_MIEN	dog	klu	2
TAIPAN_MIEN	tree	dyaN	1
TAIPAN_MIEN	leaf	nom	1
TAIPAN_MIEN	skin	dop	1
TAIPAN_MIEN	blood	hyam	1
TAIPAN_MIEN	bone	buN	1
TAIPAN_MIEN	horn	CyoN	1
TAIPAN_MIEN	ear	nom	3
TAIPAN_MIEN	eye	mwoi	3
TAIPAN_MIEN	nose	soN	2
TAIPAN_MIEN	tooth	5a	3
TAIPAN_MIEN	tongue	byet	1
TAIPAN_MIEN	hand	pua	1
TAIPAN_MIEN	breasts	5o	1
TAIPAN_MIEN	drink	hop	1
TAIPAN_MIEN	see	maN	3
TAIPAN_MIEN	hear	num	1
TAIPAN_MIEN	hear	pwat	4
TAIPAN_MIEN	die	tai	1
TAIPAN_MIEN	come	tai	1
TAIPAN_MIEN	sun	noi	1
TAIPAN_MIEN	star	hei	1
TAIPAN_MIEN	water	vom	2
TAIPAN_MIEN	stone	pyei	6
TAIPAN_MIEN	fire	tou	1
TAIPAN_MIEN	path	kyau	3
TAIPAN_MIEN	mountain	soN	2
TAIPAN_MIEN	night	mwaN	2
TAIPAN_MIEN	full	pwoN	1
TAIPAN_MIEN	new	syaN	1
TAIPAN_MIEN	name	bua	4
TAIPAN_MIEN	one	yet	2
TAIPAN_MIEN	two	i	2
YAO	I	ye	2
YAO	you	mwei	2
YAO	we	yebwo	3
YAO	person	myen	1
YAO	fish	byau	4
YAO	dog	tTu	3
YAO	louse	tam	1
YAO	tree	dyaN	1
YAO	leaf	nom	1
YAO	skin	dop	1
YAO	blood	cyam	1
YAO	bone	buN	1
YAO	horn	tToN	1
YAO	ear	n3nom	3
YAO	eye	mwciN	3
YAO	nose	byut	1
YAO	tooth	mun	1
YAO	tongue	byet	1
YAO	knee	pwoseidye	15
YAO	hand	pwo	1
YAO	liver	Lan	1
YAO	drink	hop	1
YAO	see	maN	3
YAO	hear	mwaN	2
YAO	die	tai	1
YAO	come	tai	1
YAO	sun	punhoi	1
YAO	star	Lei	1
YAO	water	wam	2
YAO	stone	laipyei	6
YAO	stone	bEN	8
YAO	fire	tou	1
YAO	path	tTau	1
YAO	mountain	tTim	4
YAO	night	luNmwancan	6
YAO	full	pwaN	1
YAO	new	syan	1
YAO	name	meNbwo	3
YAO	one	yet	2
BUNU	I	Tun	3
BUNU	you	kau	1
BUNU	we	pe	1
BUNU	person	nu	2
BUNU	fish	nce	1
BUNU	dog	tle	3
BUNU	louse	katuna	1
BUNU	tree	ntan	2
BUNU	leaf	ntLan	3
BUNU	skin	katlau	2
BUNU	blood	nch3n	2
BUNU	bone	ka8ona	2
BUNU	horn	Tun	1
BUNU	ear	kancea	9
BUNU	eye	khimon	1
BUNU	nose	pincau	4
BUNU	tooth	famhin	1
BUNU	tongue	kantla	4
BUNU	knee	kuNaTo	5
BUNU	hand	tape	2
BUNU	breasts	kon	3
BUNU	liver	nTau	6
BUNU	drink	h3u	1
BUNU	see	nta	1
BUNU	see	nkon	2
BUNU	hear	T3n	3
BUNU	die	to	1
BUNU	come	to	1
BUNU	come	lo	2
BUNU	sun	minhon	3
BUNU	star	takuna	4
BUNU	water	an	1
BUNU	stone	faxe	1
BUNU	fire	katu	1
BUNU	path	Te	5
BUNU	mountain	8au	1
BUNU	night	ntonmun	1
BUNU	full	Ten	2
BUNU	new	Tin	1
BUNU	name	mpe83	1
DAHUA_BUNU	I	CuN	3
DAHUA_BUNU	you	kau	1
DAHUA_BUNU	we	pe	1
DAHUA_BUNU	person	no	2
DAHUA_BUNU	fish	mpye	2
DAHUA_BUNU	dog	tLe	3
DAHUA_BUNU	louse	katuN	1
DAHUA_BUNU	tree	ntaN	2
DAHUA_BUNU	leaf	ntLaN	3
DAHUA_BUNU	skin	katLau	2
DAHUA_BUNU	skin	Nka	3
DAHUA_BUNU	blood	nch3N	2
DAHUA_BUNU	bone	ka8hoN	2
DAHUA_BUNU	horn	kyuN	1
DAHUA_BUNU	ear	mpye	5
DAHUA_BUNU	eye	khimoN	1
DAHUA_BUNU	eye	moN	2
DAHUA_BUNU	nose	mpyau	5
DAHUA_BUNU	nose	khimpyau	5
DAHUA_BUNU	tooth	famiN	1
DAHUA_BUNU	tooth	miN	1
DAHUA_BUNU	tongue	ntLa	4
DAHUA_BUNU	tongue	kuNntLa	4
DAHUA_BUNU	knee	faCa	1
DAHUA_BUNU	knee	8hoNCa	2
DAHUA_BUNU	hand	pe	1
DAHUA_BUNU	breasts	koN	3
DAHUA_BUNU	liver	mpyau	3
DAHUA_BUNU	drink	hu	1
DAHUA_BUNU	see	nta	1
DAHUA_BUNU	see	NkoN	2
DAHUA_BUNU	hear	C3N	3
DAHUA_BUNU	die	to	1
DAHUA_BUNU	come	to	1
DAHUA_BUNU	come	lo	2
DAHUA_BUNU	sun	noN	1
DAHUA_BUNU	sun	nti	1
DAHUA_BUNU	star	CekuN	4
DAHUA_BUNU	water	aN	1
DAHUA_BUNU	stone	faxe	1
DAHUA_BUNU	stone	xe	3
DAHUA_BUNU	fire	to	1
DAHUA_BUNU	fire	kato	1
DAHUA_BUNU	path	kye	3
DAHUA_BUNU	mountain	8au	1
DAHUA_BUNU	mountain	kan	5
DAHUA_BUNU	night	ntoNmuN	1
DAHUA_BUNU	full	puN	1
DAHUA_BUNU	new	shiN	1
DAHUA_BUNU	name	mpe	1
DAHUA_BUNU	name	myenso	3
DAHUA_BUNU	one	i	1
DAHUA_BUNU	two	au	1
DAHUA_BUNU	two	5oN	6
JINGCUN_BUNU	I	CuN	3
JINGCUN_BUNU	you	kau	1
JINGCUN_BUNU	we	pe	1
JINGCUN_BUNU	person	no	2
JINGCUN_BUNU	fish	mpye	2
JINGCUN_BUNU	dog	tLe	3
JINGCUN_BUNU	louse	tu	1
JINGCUN_BUNU	tree	ntaN	2
JINGCUN_BUNU	leaf	ntLaN	3
JINGCUN_BUNU	skin	to	5
JINGCUN_BUNU	blood	nch3N	2
JINGCUN_BUNU	bone	8hoN	2
JINGCUN_BUNU	horn	kyuN	1
JINGCUN_BUNU	ear	mpye	5
JINGCUN_BUNU	nose	mpyau	5
JINGCUN_BUNU	tooth	miN	1
JINGCUN_BUNU	tongue	ntLa	4
JINGCUN_BUNU	knee	Ca	1
JINGCUN_BUNU	hand	pe	1
JINGCUN_BUNU	breasts	koN	3
JINGCUN_BUNU	liver	mpyau	3
JINGCUN_BUNU	drink	hu	1
JINGCUN_BUNU	see	ntaNkoN	2
JINGCUN_BUNU	see	po	5
JINGCUN_BUNU	hear	niN	1
JINGCUN_BUNU	hear	C3N	3
JINGCUN_BUNU	die	to	1
JINGCUN_BUNU	come	to	1
JINGCUN_BUNU	sun	noN	1
JINGCUN_BUNU	star	kuN	4
JINGCUN_BUNU	water	aN	1
JINGCUN_BUNU	stone	xe	3
JINGCUN_BUNU	fire	to	1
JINGCUN_BUNU	path	kye	3
JINGCUN_BUNU	mountain	pe	3
JINGCUN_BUNU	night	mi	2
JINGCUN_BUNU	full	puN	1
JINGCUN_BUNU	new	shiN	1
JINGCUN_BUNU	name	mpe	1
JINGCUN_BUNU	one	i	1
JINGCUN_BUNU	two	au	1
NUMAO_BUNU	I	CuN	3
NUMAO_BUNU	you	kei	1
NUMAO_BUNU	we	pa	1
NUMAO_BUNU	person	nu	2
NUMAO_BUNU	fish	mpyei	2
NUMAO_BUNU	dog	tlyo	3
NUMAO_BUNU	louse	tuN	1
NUMAO_BUNU	louse	nchu	2
NUMAO_BUNU	tree	ntou	2
NUMAO_BUNU	leaf	tlyou	4
NUMAO_BUNU	skin	tli	5
NUMAO_BUNU	blood	nchyan	2
NUMAO_BUNU	blood	nchyan	2
NUMAO_BUNU	bone	soN	2
NUMAO_BUNU	horn	kuN	1
NUMAO_BUNU	ear	mpyei	5
NUMAO_BUNU	eye	moN	2
NUMAO_BUNU	nose	mpi	5
NUMAO_BUNU	tooth	mai	2
NUMAO_BUNU	tongue	ntlyei	4
NUMAO_BUNU	tongue	ntlyei	4
NUMAO_BUNU	knee	kenCou	12
NUMAO_BUNU	hand	pa	1
NUMAO_BUNU	breasts	nya	7
NUMAO_BUNU	liver	mpi	3
NUMAO_BUNU	see	p3u	5
NUMAO_BUNU	hear	nei	1
NUMAO_BUNU	come	tau	1
NUMAO_BUNU	come	lau	2
NUMAO_BUNU	sun	tauNkau	4
NUMAO_BUNU	star	kuN	4
NUMAO_BUNU	water	ou	5
NUMAO_BUNU	stone	xei	3
NUMAO_BUNU	fire	to	1
NUMAO_BUNU	path	kyei	3
NUMAO_BUNU	mountain	xan	5
NUMAO_BUNU	full	puN	1
NUMAO_BUNU	new	Si	4
NUMAO_BUNU	name	mpa	1
NUMAO_BUNU	one	Ci	1
NUMAO_BUNU	two	ei	1
JIWEI_HMONG	I	we	4
JIWEI_HMONG	you	mu	2
JIWEI_HMONG	we	pu	1
JIWEI_HMONG	person	ne	2
JIWEI_HMONG	fish	tomZu	5
JIWEI_HMONG	louse	tote	1
JIWEI_HMONG	tree	qontu	3
JIWEI_HMONG	leaf	qonu	5
JIWEI_HMONG	skin	qoTo	7
JIWEI_HMONG	blood	5Chi	2
JIWEI_HMONG	bone	qosoN	2
JIWEI_HMONG	horn	qoTe	3
JIWEI_HMONG	ear	toNmZu	7
JIWEI_HMONG	eye	l3qe	5
JIWEI_HMONG	nose	pomZ3	7
JIWEI_HMONG	tooth	qoSE	4
JIWEI_HMONG	tongue	qomyo	6
JIWEI_HMONG	knee	pyiCo	3
JIWEI_HMONG	hand	qotu	6
JIWEI_HMONG	breasts	mo	2
JIWEI_HMONG	breasts	komo	8
JIWEI_HMONG	liver	SE	5
JIWEI_HMONG	drink	hu	1
JIWEI_HMONG	see	Nqhe	7
JIWEI_HMONG	see	ei	9
JIWEI_HMONG	hear	nhoN	1
JIWEI_HMONG	hear	toN	3
JIWEI_HMONG	die	to	1
JIWEI_HMONG	come	lo	2
JIWEI_HMONG	sun	nhe	2
JIWEI_HMONG	star	teqeLho	5
JIWEI_HMONG	water	u	3
JIWEI_HMONG	stone	qoZu	7
JIWEI_HMONG	fire	pyit3	2
JIWEI_HMONG	path	neku	4
JIWEI_HMONG	mountain	pyiq3	3
JIWEI_HMONG	night	mhoNCo	2
JIWEI_HMONG	full	pe	1
JIWEI_HMONG	new	SE	4
JIWEI_HMONG	name	mpu	1
JIWEI_HMONG	one	o	4
JIWEI_HMONG	two	u	4
LAYIPING_HMONG	I	we	4
LAYIPING_HMONG	you	mu	2
LAYIPING_HMONG	we	pu	1
LAYIPING_HMONG	person	ne	2
LAYIPING_HMONG	fish	mZu	3
LAYIPING_HMONG	fish	mzu	3
LAYIPING_HMONG	dog	qwu	2
LAYIPING_HMONG	louse	te	1
LAYIPING_HMONG	tree	ntu	2
LAYIPING_HMONG	leaf	nu	1
LAYIPING_HMONG	skin	t3	5
LAYIPING_HMONG	blood	5Chi	2
LAYIPING_HMONG	bone	soN	2
LAYIPING_HMONG	horn	Te	3
LAYIPING_HMONG	ear	mZu	6
LAYIPING_HMONG	ear	mzu	6
LAYIPING_HMONG	nose	mZ3	7
LAYIPING_HMONG	nose	mz3	7
LAYIPING_HMONG	tooth	SE	4
LAYIPING_HMONG	tongue	mya	6
LAYIPING_HMONG	knee	Co	1
LAYIPING_HMONG	hand	tu	2
LAYIPING_HMONG	breasts	ma	2
LAYIPING_HMONG	liver	SEn	5
LAYIPING_HMONG	drink	hu	1
LAYIPING_HMONG	hear	nhoN	1
LAYIPING_HMONG	die	ta	1
LAYIPING_HMONG	come	lo	2
LAYIPING_HMONG	sun	nhe	2
LAYIPING_HMONG	star	qe	4
LAYIPING_HMONG	water	u	3
LAYIPING_HMONG	stone	Zu	2
LAYIPING_HMONG	stone	zu	2
LAYIPING_HMONG	fire	t3	1
LAYIPING_HMONG	path	ku	2
LAYIPING_HMONG	mountain	qoZei	7
LAYIPING_HMONG	mountain	qozei	7
LAYIPING_HMONG	night	mhoN	2
LAYIPING_HMONG	full	pe	1
LAYIPING_HMONG	new	SEn	1
LAYIPING_HMONG	name	mpu	1
LAYIPING_HMONG	one	a	1
LAYIPING_HMONG	two	u	4
WESTERN_XIANGXI_HMONG	I	we	4
WESTERN_XIANGXI_HMONG	you	mu	2
WESTERN_XIANGXI_HMONG	we	pu	1
WESTERN_XIANGXI_HMONG	person	ne	2
WESTERN_XIANGXI_HMONG	fish	tomru	5
WESTERN_XIANGXI_HMONG	dog	toquu	4
WESTERN_XIANGXI_HMONG	louse	tate	1
WESTERN_XIANGXI_HMONG	tree	qontu	3
WESTERN_XIANGXI_HMONG	leaf	qonu	5
WESTERN_XIANGXI_HMONG	skin	qokio	7
WESTERN_XIANGXI_HMONG	blood	5Chien	2
WESTERN_XIANGXI_HMONG	bone	qosoN	2
WESTERN_XIANGXI_HMONG	horn	qokie	3
WESTERN_XIANGXI_HMONG	ear	toNmru	7
WESTERN_XIANGXI_HMONG	eye	loqe	5
WESTERN_XIANGXI_HMONG	nose	pomru	7
WESTERN_XIANGXI_HMONG	tooth	qoSE	4
WESTERN_XIANGXI_HMONG	tongue	qomio	6
WESTERN_XIANGXI_HMONG	knee	piZo	3
WESTERN_XIANGXI_HMONG	hand	qotu	6
WESTERN_XIANGXI_HMONG	breasts	komo	8
WESTERN_XIANGXI_HMONG	liver	SE	5
WESTERN_XIANGXI_HMONG	drink	hu	1
WESTERN_XIANGXI_HMONG	see	Nqhe	7
WESTERN_XIANGXI_HMONG	hear	nhoN	1
WESTERN_XIANGXI_HMONG	hear	toN	3
WESTERN_XIANGXI_HMONG	die	to	1
WESTERN_XIANGXI_HMONG	come	lo	2
WESTERN_XIANGXI_HMONG	sun	nhe	2
WESTERN_XIANGXI_HMONG	star	teqelho	5
WESTERN_XIANGXI_HMONG	water	u	3
WESTERN_XIANGXI_HMONG	stone	qoZu	7
WESTERN_XIANGXI_HMONG	fire	pito	1
WESTERN_XIANGXI_HMONG	path	koN	2
WESTERN_XIANGXI_HMONG	path	neku	4
WESTERN_XIANGXI_HMONG	mountain	piqo	3
WESTERN_XIANGXI_HMONG	night	mhoNZo	2
WESTERN_XIANGXI_HMONG	full	pe	1
WESTERN_XIANGXI_HMONG	new	SE	4
WESTERN_XIANGXI_HMONG	name	mpu	1
WESTERN_XIANGXI_HMONG	one	o	4
WESTERN_XIANGXI_HMONG	two	u	4
XIANGXI_HMONG	I	we	4
XIANGXI_HMONG	you	m3	2
XIANGXI_HMONG	we	p3	1
XIANGXI_HMONG	person	ne	2
XIANGXI_HMONG	fish	tamz3	5
XIANGXI_HMONG	dog	taqw3	4
XIANGXI_HMONG	louse	tate	1
XIANGXI_HMONG	tree	qontu	3
XIANGXI_HMONG	leaf	n3	1
XIANGXI_HMONG	skin	qoTo	7
XIANGXI_HMONG	blood	ntchi	2
XIANGXI_HMONG	bone	qoson	2
XIANGXI_HMONG	horn	qoTe	3
XIANGXI_HMONG	ear	tonmz3	7
XIANGXI_HMONG	eye	l3qe	5
XIANGXI_HMONG	nose	pamzE	7
XIANGXI_HMONG	tooth	qoTE	4
XIANGXI_HMONG	tongue	qomya	6
XIANGXI_HMONG	knee	qhutTo	4
XIANGXI_HMONG	hand	qot3	6
XIANGXI_HMONG	breasts	ma	2
XIANGXI_HMONG	liver	sE	5
XIANGXI_HMONG	drink	hu	1
XIANGXI_HMONG	see	tTinqhe	7
XIANGXI_HMONG	hear	ton	3
XIANGXI_HMONG	die	to	1
XIANGXI_HMONG	come	lo	2
XIANGXI_HMONG	sun	nhe	2
XIANGXI_HMONG	star	teteqelha	5
XIANGXI_HMONG	stone	qoz3	7
XIANGXI_HMONG	fire	pyit3	2
XIANGXI_HMONG	path	k3	2
XIANGXI_HMONG	mountain	qozei	7
XIANGXI_HMONG	night	tThmhan	2
XIANGXI_HMONG	full	pe	1
XIANGXI_HMONG	new	TE	4
XIANGXI_HMONG	name	mpu	1
DANANSHAN_HMONG	I	ko	5
DANANSHAN_HMONG	you	kau	1
DANANSHAN_HMONG	we	pe	1
DANANSHAN_HMONG	person	nen	2
DANANSHAN_HMONG	fish	nCe	1
DANANSHAN_HMONG	dog	tLe	3
DANANSHAN_HMONG	louse	to	1
DANANSHAN_HMONG	tree	ntoN	2
DANANSHAN_HMONG	leaf	mploN	2
DANANSHAN_HMONG	skin	teu	5
DANANSHAN_HMONG	blood	nChaN	2
DANANSHAN_HMONG	bone	chaN	2
DANANSHAN_HMONG	horn	ko	2
DANANSHAN_HMONG	ear	nCe	4
DANANSHAN_HMONG	nose	nCu	4
DANANSHAN_HMONG	tooth	na	3
DANANSHAN_HMONG	tongue	mplai	3
DANANSHAN_HMONG	knee	Cau	1
DANANSHAN_HMONG	hand	te	2
DANANSHAN_HMONG	breasts	mi	2
DANANSHAN_HMONG	liver	Sa	5
DANANSHAN_HMONG	drink	hou	1
DANANSHAN_HMONG	see	po	5
DANANSHAN_HMONG	hear	noN	1
DANANSHAN_HMONG	hear	nau	1
DANANSHAN_HMONG	die	tua	1
DANANSHAN_HMONG	come	tua	1
DANANSHAN_HMONG	sun	no	1
DANANSHAN_HMONG	star	qo	4
DANANSHAN_HMONG	stone	Ze	2
DANANSHAN_HMONG	stone	ze	2
DANANSHAN_HMONG	fire	teu	1
DANANSHAN_HMONG	path	ke	2
DANANSHAN_HMONG	mountain	pe	3
DANANSHAN_HMONG	night	ma	2
DANANSHAN_HMONG	full	po	1
DANANSHAN_HMONG	new	Cha	3
DANANSHAN_HMONG	name	mpe	1
DANANSHAN_HMONG	one	i	1
DANANSHAN_HMONG	two	au	1
DONGSHAN_BIAO_MON	I	k3u	5
DONGSHAN_BIAO_MON	you	m3i	2
DONGSHAN_BIAO_MON	we	ta	2
DONGSHAN_BIAO_MON	person	min	1
DONGSHAN_BIAO_MON	fish	bla	4
DONGSHAN_BIAO_MON	dog	klu	2
DONGSHAN_BIAO_MON	louse	sai	1
DONGSHAN_BIAO_MON	tree	dyaN	1
DONGSHAN_BIAO_MON	leaf	nan	1
DONGSHAN_BIAO_MON	skin	din	6
DONGSHAN_BIAO_MON	blood	san	5
DONGSHAN_BIAO_MON	bone	sw3	3
DONGSHAN_BIAO_MON	ear	blaukaucaN	1
DONGSHAN_BIAO_MON	eye	micE	3
DONGSHAN_BIAO_MON	nose	blikhwan	3
DONGSHAN_BIAO_MON	tooth	NathaN	5
DONGSHAN_BIAO_MON	tongue	blin	5
DONGSHAN_BIAO_MON	hand	pau	1
DONGSHAN_BIAO_MON	breasts	nEp3	6
DONGSHAN_BIAO_MON	liver	Lan	1
DONGSHAN_BIAO_MON	drink	hup	1
DONGSHAN_BIAO_MON	see	m3	4
DONGSHAN_BIAO_MON	hear	moN	2
DONGSHAN_BIAO_MON	die	tai	1
DONGSHAN_BIAO_MON	come	ta	1
DONGSHAN_BIAO_MON	sun	nitau	1
DONGSHAN_BIAO_MON	star	sEcaN	2
DONGSHAN_BIAO_MON	water	3n	1
DONGSHAN_BIAO_MON	stone	laupli	5
DONGSHAN_BIAO_MON	fire	t3u	1
DONGSHAN_BIAO_MON	path	kla	2
DONGSHAN_BIAO_MON	name	bau	4
DONGSHAN_BIAO_MON	one	no	3
DONGSHAN_BIAO_MON	two	w3i	5
HMONG_DAW	I	ku	5
HMONG_DAW	you	ko	1
HMONG_DAW	we	pe	1
HMONG_DAW	person	nEN	2
HMONG_DAW	fish	nCe	1
HMONG_DAW	dog	de	3
HMONG_DAW	louse	nChau	2
HMONG_DAW	leaf	mploN	2
HMONG_DAW	skin	ta3	5
HMONG_DAW	blood	nCha	2
HMONG_DAW	bone	cha	2
HMONG_DAW	ear	nCe	4
HMONG_DAW	eye	mua	3
HMONG_DAW	nose	nCu	4
HMONG_DAW	tooth	hnia	3
HMONG_DAW	tongue	mplai	3
HMONG_DAW	hand	te	2
HMONG_DAW	breasts	mi	2
HMONG_DAW	liver	Sia	5
HMONG_DAW	drink	hau	1
HMONG_DAW	see	po	5
HMONG_DAW	hear	hno	1
HMONG_DAW	die	tua	1
HMONG_DAW	come	lo	2
HMONG_DAW	star	hnuqu	4
HMONG_DAW	water	de	4
HMONG_DAW	stone	Ze	2
HMONG_DAW	fire	hluatau	1
HMONG_DAW	path	ke	2
HMONG_DAW	night	hmo	2
HMONG_DAW	new	Chia	3
HMONG_DAW	name	mpe	1
HMONG_DAW	one	i	1
HMONG_DAW	two	o	4
PHETCHABUN_HMONG	I	ku	5
PHETCHABUN_HMONG	you	ko	1
PHETCHABUN_HMONG	we	pe	1
PHETCHABUN_HMONG	person	neN	2
PHETCHABUN_HMONG	fish	nCe	1
PHETCHABUN_HMONG	dog	de	3
PHETCHABUN_HMONG	louse	tu	1
PHETCHABUN_HMONG	tree	ntoN	2
PHETCHABUN_HMONG	leaf	nploN	2
PHETCHABUN_HMONG	blood	nCha	2
PHETCHABUN_HMONG	bone	cha	2
PHETCHABUN_HMONG	horn	ku	2
PHETCHABUN_HMONG	ear	nCe	4
PHETCHABUN_HMONG	eye	mua	3
PHETCHABUN_HMONG	nose	nC3	4
PHETCHABUN_HMONG	tooth	nia	3
PHETCHABUN_HMONG	tongue	nplai	3
PHETCHABUN_HMONG	hand	te	2
PHETCHABUN_HMONG	hand	npa	5
PHETCHABUN_HMONG	breasts	ntro	7
PHETCHABUN_HMONG	breasts	ntia	7
PHETCHABUN_HMONG	liver	Sia	5
PHETCHABUN_HMONG	drink	hau	1
PHETCHABUN_HMONG	see	nua	1
PHETCHABUN_HMONG	see	po	5
PHETCHABUN_HMONG	hear	no	1
PHETCHABUN_HMONG	hear	mloN	2
PHETCHABUN_HMONG	die	tua	1
PHETCHABUN_HMONG	come	tua	1
PHETCHABUN_HMONG	come	lo	2
PHETCHABUN_HMONG	sun	nu	1
PHETCHABUN_HMONG	star	qu	4
PHETCHABUN_HMONG	water	de	4
PHETCHABUN_HMONG	stone	Ze	2
PHETCHABUN_HMONG	fire	ta3	1
PHETCHABUN_HMONG	path	ke	2
PHETCHABUN_HMONG	path	ka	2
PHETCHABUN_HMONG	mountain	da3	1
PHETCHABUN_HMONG	mountain	troN	6
PHETCHABUN_HMONG	night	mo	2
PHETCHABUN_HMONG	full	pu	1
PHETCHABUN_HMONG	new	Chia	3
PHETCHABUN_HMONG	name	npe	1
PHETCHABUN_HMONG	name	meN	3
PHETCHABUN_HMONG	one	i	1
PHETCHABUN_HMONG	two	o	4
SHIMENKAN_HMONG	I	ku	5
SHIMENKAN_HMONG	you	ghi	5
SHIMENKAN_HMONG	we	pi	1
SHIMENKAN_HMONG	person	nu	2
SHIMENKAN_HMONG	fish	mb3	2
SHIMENKAN_HMONG	dog	tLi	3
SHIMENKAN_HMONG	louse	tu	1
SHIMENKAN_HMONG	tree	ntau	2
SHIMENKAN_HMONG	leaf	ndlhau	4
SHIMENKAN_HMONG	leaf	ndlhau	4
SHIMENKAN_HMONG	skin	tei	5
SHIMENKAN_HMONG	blood	nChau	2
SHIMENKAN_HMONG	bone	chau	2
SHIMENKAN_HMONG	horn	ku	2
SHIMENKAN_HMONG	ear	mbh3	5
SHIMENKAN_HMONG	nose	mbi	5
SHIMENKAN_HMONG	tooth	5ie	3
SHIMENKAN_HMONG	tongue	ndlhai	4
SHIMENKAN_HMONG	tongue	ndlhai	4
SHIMENKAN_HMONG	knee	jau	1
SHIMENKAN_HMONG	hand	di	2
SHIMENKAN_HMONG	breasts	mi	2
SHIMENKAN_HMONG	liver	sie	5
SHIMENKAN_HMONG	drink	hau	1
SHIMENKAN_HMONG	see	mau	4
SHIMENKAN_HMONG	see	bho	5
SHIMENKAN_HMONG	hear	nau	1
SHIMENKAN_HMONG	hear	no	1
SHIMENKAN_HMONG	die	da	1
SHIMENKAN_HMONG	come	dha	1
SHIMENKAN_HMONG	sun	nu	1
SHIMENKAN_HMONG	star	qu	4
SHIMENKAN_HMONG	water	au	5
SHIMENKAN_HMONG	stone	v3	6
SHIMENKAN_HMONG	fire	dei	1
SHIMENKAN_HMONG	path	ki	2
SHIMENKAN_HMONG	mountain	bhi	3
SHIMENKAN_HMONG	night	mo	2
SHIMENKAN_HMONG	full	pu	1
SHIMENKAN_HMONG	new	Chie	3
SHIMENKAN_HMONG	name	nci	5
SHIMENKAN_HMONG	one	i	1
SHIMENKAN_HMONG	two	a	4
SHUANGLONG_MIEN	I	k3u	5
SHUANGLONG_MIEN	you	m3i	2
SHUANGLONG_MIEN	we	Ta	2
SHUANGLONG_MIEN	person	min	1
SHUANGLONG_MIEN	fish	bla	4
SHUANGLONG_MIEN	dog	klu	2
SHUANGLONG_MIEN	louse	dam	1
SHUANGLONG_MIEN	tree	dyaN	1
SHUANGLONG_MIEN	leaf	nan	1
SHUANGLONG_MIEN	skin	din	6
SHUANGLONG_MIEN	blood	san	5
SHUANGLONG_MIEN	bone	sw3	3
SHUANGLONG_MIEN	horn	klo	2
SHUANGLONG_MIEN	ear	blau	1
SHUANGLONG_MIEN	nose	bli	3
SHUANGLONG_MIEN	tooth	Na	3
SHUANGLONG_MIEN	tongue	blin	5
SHUANGLONG_MIEN	knee	pliTwai	14
SHUANGLONG_MIEN	hand	pau	1
SHUANGLONG_MIEN	breasts	nep3	6
SHUANGLONG_MIEN	liver	Lan	1
SHUANGLONG_MIEN	drink	h3n	1
SHUANGLONG_MIEN	see	m3	4
SHUANGLONG_MIEN	see	phi	5
SHUANGLONG_MIEN	hear	nan	1
SHUANGLONG_MIEN	hear	n3n	1
SHUANGLONG_MIEN	die	tai	1
SHUANGLONG_MIEN	come	ta	1
SHUANGLONG_MIEN	sun	nwai	1
SHUANGLONG_MIEN	star	SecaN	2
SHUANGLONG_MIEN	water	3n	1
SHUANGLONG_MIEN	stone	lau	5
SHUANGLONG_MIEN	fire	t3u	1
SHUANGLONG_MIEN	path	kla	2
SHUANGLONG_MIEN	mountain	d3n	2
SHUANGLONG_MIEN	night	moN	2
SHUANGLONG_MIEN	full	poN	1
SHUANGLONG_MIEN	new	saN	1
SHUANGLONG_MIEN	name	bau	4
SHUANGLONG_MIEN	one	i	1
SHUANGLONG_MIEN	two	w3i	5
SUYONG_HMONG	I	ko	5
SUYONG_HMONG	you	ko	1
SUYONG_HMONG	we	pe	1
SUYONG_HMONG	person	neN	2
SUYONG_HMONG	fish	nCe	1
SUYONG_HMONG	dog	kle	2
SUYONG_HMONG	tree	ntoN	2
SUYONG_HMONG	leaf	nploN	2
SUYONG_HMONG	bone	chaN	2
SUYONG_HMONG	horn	ko	2
SUYONG_HMONG	ear	nCe	4
SUYONG_HMONG	eye	mo	3
SUYONG_HMONG	tongue	nplai	3
SUYONG_HMONG	hand	te	2
SUYONG_HMONG	hand	npaN	5
SUYONG_HMONG	breasts	ntrau	7
SUYONG_HMONG	liver	Sa	5
SUYONG_HMONG	liver	Sua	5
SUYONG_HMONG	drink	hou	1
SUYONG_HMONG	see	po	5
SUYONG_HMONG	hear	nau	1
SUYONG_HMONG	hear	noN	1
SUYONG_HMONG	die	to	1
SUYONG_HMONG	come	to	1
SUYONG_HMONG	come	lo	2
SUYONG_HMONG	sun	no	1
SUYONG_HMONG	water	kle	4
SUYONG_HMONG	stone	Ze	2
SUYONG_HMONG	fire	teu	1
SUYONG_HMONG	path	ke	2
SUYONG_HMONG	path	kaN	2
SUYONG_HMONG	mountain	pi	3
SUYONG_HMONG	mountain	troN	6
SUYONG_HMONG	night	mau	2
SUYONG_HMONG	new	Cha	3
SUYONG_HMONG	name	npe	1
SUYONG_HMONG	one	i	1
SUYONG_HMONG	two	au	1
TAK_HMONG	I	ku	5
TAK_HMONG	you	ko	1
TAK_HMONG	we	pe	1
TAK_HMONG	person	neN	2
TAK_HMONG	fish	nCe	1
TAK_HMONG	dog	tle	3
TAK_HMONG	louse	tu	1
TAK_HMONG	tree	ntoN	2
TAK_HMONG	leaf	nploN	2
TAK_HMONG	blood	nChaN	2
TAK_HMONG	bone	chaN	2
TAK_HMONG	horn	ku	2
TAK_HMONG	ear	nCe	4
TAK_HMONG	eye	mua	3
TAK_HMONG	nose	nC3	4
TAK_HMONG	tooth	na	3
TAK_HMONG	tongue	nplai	3
TAK_HMONG	hand	te	2
TAK_HMONG	hand	npaN	5
TAK_HMONG	breasts	ntla	7
TAK_HMONG	liver	Sa	5
TAK_HMONG	drink	hau	1
TAK_HMONG	see	pu	5
TAK_HMONG	hear	no	1
TAK_HMONG	hear	noN	1
TAK_HMONG	die	tua	1
TAK_HMONG	come	tua	1
TAK_HMONG	come	lu	2
TAK_HMONG	sun	nu	1
TAK_HMONG	star	qu	4
TAK_HMONG	water	tle	4
TAK_HMONG	stone	Ze	2
TAK_HMONG	fire	ta3	1
TAK_HMONG	path	ke	2
TAK_HMONG	mountain	tla3	1
TAK_HMONG	mountain	troN	6
TAK_HMONG	night	mo	2
TAK_HMONG	full	pu	1
TAK_HMONG	new	Cha	3
TAK_HMONG	name	npe	1
TAK_HMONG	one	i	1
TAK_HMONG	two	o	4
HAINAN_KIM_MUN	I	mi	6
HAINAN_KIM_MUN	you	mi	2
HAINAN_KIM_MUN	we	ban	1
HAINAN_KIM_MUN	person	mun	1
HAINAN_KIM_MUN	fish	byao	4
HAINAN_KIM_MUN	dog	klo	2
HAINAN_KIM_MUN	louse	dam	1
HAINAN_KIM_MUN	leaf	nom	1
HAINAN_KIM_MUN	skin	dop	1
HAINAN_KIM_MUN	blood	sam	1
HAINAN_KIM_MUN	bone	toN	2
HAINAN_KIM_MUN	ear	banom	3
HAINAN_KIM_MUN	eye	Nwei	3
HAINAN_KIM_MUN	nose	batyoN	9
HAINAN_KIM_MUN	tooth	nya	3
HAINAN_KIM_MUN	tongue	byat	1
HAINAN_KIM_MUN	hand	bu	1
HAINAN_KIM_MUN	breasts	no	1
HAINAN_KIM_MUN	liver	gyan	1
HAINAN_KIM_MUN	drink	hop	1
HAINAN_KIM_MUN	see	tam	1
HAINAN_KIM_MUN	hear	muN	2
HAINAN_KIM_MUN	die	dai	1
HAINAN_KIM_MUN	come	dai	1
HAINAN_KIM_MUN	sun	pyeinoi	1
HAINAN_KIM_MUN	star	tiN	2
HAINAN_KIM_MUN	water	vam	2
HAINAN_KIM_MUN	stone	gyaopyei	6
HAINAN_KIM_MUN	fire	dou	1
HAINAN_KIM_MUN	path	kyao	3
HAINAN_KIM_MUN	night	mun	2
HAINAN_KIM_MUN	night	dummun	2
HAINAN_KIM_MUN	new	saN	1
HAINAN_KIM_MUN	name	bu	4
