# Supplementary material for: A test of Generalized Bayesian dating: A new linguistic dating method
Source: PLoS One. 2020 Aug 12;15(8):e0236522. doi: 10.1371/journal.pone.0236522 (PMC7423060; doi:10.1371/journal.pone.0236522)
Supplement: S4 File — Files, including an R script, for producing glottochronology dates from the output of the automated cognate detection procedure. (ZIP) [file pone.0236522.s004.zip › S4 Supporting Information/Inuit.txt.svm.CRP.0.57.cognates]

doculect	concept	asjp	cogid
INUPIAQ	I	ubaNa	1
INUPIAQ	you	ilbiC	1
INUPIAQ	we	ubaxut	1
INUPIAQ	one	atausiq	1
INUPIAQ	one	atauSiq	1
INUPIAQ	two	malXuk	1
INUPIAQ	person	i5uk	1
INUPIAQ	fish	qaluk	1
INUPIAQ	dog	qimiq	1
INUPIAQ	louse	kumak	1
INUPIAQ	tree	napaqtuq	1
INUPIAQ	leaf	akutuq	1
INUPIAQ	skin	amiq	1
INUPIAQ	skin	ubi5iq	2
INUPIAQ	blood	auk	1
INUPIAQ	bone	sauniq	1
INUPIAQ	ear	siun	1
INUPIAQ	eye	iri	1
INUPIAQ	nose	imilXuq	1
INUPIAQ	nose	umilXuq	1
INUPIAQ	tooth	kixun	1
INUPIAQ	tongue	uqaq	1
INUPIAQ	knee	sitquq	1
INUPIAQ	knee	naplu	4
INUPIAQ	hand	arxaiC	1
INUPIAQ	breasts	miluk	1
INUPIAQ	liver	tiNuk	1
INUPIAQ	drink	imiq	1
INUPIAQ	see	tautuk	1
INUPIAQ	hear	tusa	2
INUPIAQ	hear	tuSa	2
INUPIAQ	die	tuqu	1
INUPIAQ	come	qai	1
INUPIAQ	come	axiq	2
INUPIAQ	sun	siqi5iq	1
INUPIAQ	star	ubluXiaq	1
INUPIAQ	water	imiq	1
INUPIAQ	stone	iyaXak	1
INUPIAQ	stone	uyaXak	1
INUPIAQ	fire	igniq	1
INUPIAQ	fire	ikniq	1
INUPIAQ	mountain	iXiq	1
INUPIAQ	mountain	i5Xiq	1
INUPIAQ	night	unuaq	1
INUPIAQ	full	imaqaq	1
INUPIAQ	full	imiq	1
INUPIAQ	new	nutau	1
INUPIAQ	new	Ciaq	1
INUPIAQ	horn	nagruk	1
NORTHWEST_ALASKA_INUPIATUN	I	uvaNa	1
NORTHWEST_ALASKA_INUPIATUN	you	iliviC	1
NORTHWEST_ALASKA_INUPIATUN	we	uvaguk	1
NORTHWEST_ALASKA_INUPIATUN	one	atausiq	1
NORTHWEST_ALASKA_INUPIATUN	two	malguk	1
NORTHWEST_ALASKA_INUPIATUN	person	i5uk	1
NORTHWEST_ALASKA_INUPIATUN	fish	aqaluk	1
NORTHWEST_ALASKA_INUPIATUN	fish	iqaluk	1
NORTHWEST_ALASKA_INUPIATUN	dog	qipmiq	1
NORTHWEST_ALASKA_INUPIATUN	louse	kumak	1
NORTHWEST_ALASKA_INUPIATUN	tree	napaaqtuayaaq	1
NORTHWEST_ALASKA_INUPIATUN	leaf	akutuqpalik	1
NORTHWEST_ALASKA_INUPIATUN	leaf	milukataq	3
NORTHWEST_ALASKA_INUPIATUN	skin	uvi5iq	2
NORTHWEST_ALASKA_INUPIATUN	blood	auk	1
NORTHWEST_ALASKA_INUPIATUN	bone	sauniq	1
NORTHWEST_ALASKA_INUPIATUN	ear	siun	1
NORTHWEST_ALASKA_INUPIATUN	eye	iri	1
NORTHWEST_ALASKA_INUPIATUN	nose	qiNaq	2
NORTHWEST_ALASKA_INUPIATUN	tooth	kigun	1
NORTHWEST_ALASKA_INUPIATUN	tongue	uqaq	1
NORTHWEST_ALASKA_INUPIATUN	knee	sitquq	1
NORTHWEST_ALASKA_INUPIATUN	hand	argaich	1
NORTHWEST_ALASKA_INUPIATUN	hand	argak	1
NORTHWEST_ALASKA_INUPIATUN	breasts	miluk	1
NORTHWEST_ALASKA_INUPIATUN	liver	tiNuk	1
NORTHWEST_ALASKA_INUPIATUN	drink	imiq	1
NORTHWEST_ALASKA_INUPIATUN	see	tauktuk	1
NORTHWEST_ALASKA_INUPIATUN	see	qi5iq	2
NORTHWEST_ALASKA_INUPIATUN	hear	tusra	2
NORTHWEST_ALASKA_INUPIATUN	die	nutqaq	1
NORTHWEST_ALASKA_INUPIATUN	die	tuqu	1
NORTHWEST_ALASKA_INUPIATUN	die	piq	2
NORTHWEST_ALASKA_INUPIATUN	die	ayu	4
NORTHWEST_ALASKA_INUPIATUN	come	qagain	1
NORTHWEST_ALASKA_INUPIATUN	come	aggiq	2
NORTHWEST_ALASKA_INUPIATUN	sun	siqi5iq	1
NORTHWEST_ALASKA_INUPIATUN	star	uvlugiaq	1
NORTHWEST_ALASKA_INUPIATUN	water	imiq	1
NORTHWEST_ALASKA_INUPIATUN	water	imigisaaq	1
NORTHWEST_ALASKA_INUPIATUN	stone	iyagak	1
NORTHWEST_ALASKA_INUPIATUN	stone	uyagak	1
NORTHWEST_ALASKA_INUPIATUN	fire	igniq	1
NORTHWEST_ALASKA_INUPIATUN	fire	ikniq	1
NORTHWEST_ALASKA_INUPIATUN	path	apqun	1
NORTHWEST_ALASKA_INUPIATUN	path	tumiksraq	3
NORTHWEST_ALASKA_INUPIATUN	mountain	iggiq	1
NORTHWEST_ALASKA_INUPIATUN	mountain	ingiq	1
NORTHWEST_ALASKA_INUPIATUN	night	unnuaq	1
NORTHWEST_ALASKA_INUPIATUN	full	imaukkaq	1
NORTHWEST_ALASKA_INUPIATUN	full	iluturuaq	5
NORTHWEST_ALASKA_INUPIATUN	new	natau	1
NORTHWEST_ALASKA_INUPIATUN	name	atigusiq	1
NORTHWEST_ALASKA_INUPIATUN	name	atiq	1
NORTHWEST_ALASKA_INUPIATUN	horn	nagruk	1
KANGIRYUARMIUTUN	I	uvaNa	1
KANGIRYUARMIUTUN	you	ilvit	1
KANGIRYUARMIUTUN	we	uvagut	1
KANGIRYUARMIUTUN	one	atauhiq	1
KANGIRYUARMIUTUN	two	malGuk	1
KANGIRYUARMIUTUN	person	inuk	1
KANGIRYUARMIUTUN	fish	iqaluk	1
KANGIRYUARMIUTUN	dog	qinmiq	1
KANGIRYUARMIUTUN	louse	kumak	1
KANGIRYUARMIUTUN	tree	napaqtuq	1
KANGIRYUARMIUTUN	leaf	atuNauyaq	2
KANGIRYUARMIUTUN	skin	amiq	1
KANGIRYUARMIUTUN	skin	uvinik	2
KANGIRYUARMIUTUN	blood	auk	1
KANGIRYUARMIUTUN	bone	hauniq	1
KANGIRYUARMIUTUN	ear	hiun	1
KANGIRYUARMIUTUN	eye	iyi	2
KANGIRYUARMIUTUN	nose	qiNaq	2
KANGIRYUARMIUTUN	tooth	kigun	1
KANGIRYUARMIUTUN	tongue	uqaq	1
KANGIRYUARMIUTUN	knee	hitquq	1
KANGIRYUARMIUTUN	hand	algak	1
KANGIRYUARMIUTUN	breasts	iviaNiq	2
KANGIRYUARMIUTUN	liver	tiNuk	1
KANGIRYUARMIUTUN	drink	imiq	1
KANGIRYUARMIUTUN	see	taku	1
KANGIRYUARMIUTUN	hear	tuhaq	2
KANGIRYUARMIUTUN	die	tuqu	1
KANGIRYUARMIUTUN	come	qai	1
KANGIRYUARMIUTUN	sun	hiqiniq	1
KANGIRYUARMIUTUN	star	ubluriaq	1
KANGIRYUARMIUTUN	water	imaq	1
KANGIRYUARMIUTUN	stone	uyaraq	1
KANGIRYUARMIUTUN	fire	iNniq	1
KANGIRYUARMIUTUN	path	apquhiniq	1
KANGIRYUARMIUTUN	mountain	iGiq	1
KANGIRYUARMIUTUN	night	unuaq	1
KANGIRYUARMIUTUN	full	tatat	2
KANGIRYUARMIUTUN	new	nutaq	1
KANGIRYUARMIUTUN	name	atiq	1
INUKTITUT_EASTERN_CANADIAN	I	uvaNa	1
INUKTITUT_EASTERN_CANADIAN	you	ivit	1
INUKTITUT_EASTERN_CANADIAN	we	uvagut	1
INUKTITUT_EASTERN_CANADIAN	one	atausiq	1
INUKTITUT_EASTERN_CANADIAN	two	maGuk	1
INUKTITUT_EASTERN_CANADIAN	person	inuk	1
INUKTITUT_EASTERN_CANADIAN	fish	iqaluk	1
INUKTITUT_EASTERN_CANADIAN	dog	qimiq	1
INUKTITUT_EASTERN_CANADIAN	louse	kumak	1
INUKTITUT_EASTERN_CANADIAN	tree	napaqtuq	1
INUKTITUT_EASTERN_CANADIAN	leaf	akiGuaGuq	1
INUKTITUT_EASTERN_CANADIAN	leaf	uqauyaq	2
INUKTITUT_EASTERN_CANADIAN	skin	amiq	1
INUKTITUT_EASTERN_CANADIAN	blood	auk	1
INUKTITUT_EASTERN_CANADIAN	bone	sauniq	1
INUKTITUT_EASTERN_CANADIAN	bone	nataquaq	2
INUKTITUT_EASTERN_CANADIAN	ear	siut	1
INUKTITUT_EASTERN_CANADIAN	ear	hiun	1
INUKTITUT_EASTERN_CANADIAN	eye	iyi	2
INUKTITUT_EASTERN_CANADIAN	nose	qiNaq	2
INUKTITUT_EASTERN_CANADIAN	tooth	kigut	1
INUKTITUT_EASTERN_CANADIAN	tongue	uqaq	1
INUKTITUT_EASTERN_CANADIAN	knee	siquq	1
INUKTITUT_EASTERN_CANADIAN	hand	agak	1
INUKTITUT_EASTERN_CANADIAN	breasts	iviaNiq	2
INUKTITUT_EASTERN_CANADIAN	breasts	amamak	3
INUKTITUT_EASTERN_CANADIAN	liver	tiNuk	1
INUKTITUT_EASTERN_CANADIAN	die	aniGnaNiqsivuq	6
INUKTITUT_EASTERN_CANADIAN	come	qaiyuq	1
INUKTITUT_EASTERN_CANADIAN	sun	siqiniq	1
INUKTITUT_EASTERN_CANADIAN	star	uLuGiaq	1
INUKTITUT_EASTERN_CANADIAN	water	imaq	1
INUKTITUT_EASTERN_CANADIAN	stone	uyaGaq	1
INUKTITUT_EASTERN_CANADIAN	fire	iNniq	1
INUKTITUT_EASTERN_CANADIAN	fire	ikuma	2
INUKTITUT_EASTERN_CANADIAN	path	aGquti	2
INUKTITUT_EASTERN_CANADIAN	mountain	kiNaq	1
INUKTITUT_EASTERN_CANADIAN	night	unuaq	1
INUKTITUT_EASTERN_CANADIAN	full	tatatuq	2
INUKTITUT_EASTERN_CANADIAN	name	atiq	1
INUKTITUT_EASTERN_CANADIAN	horn	natyuk	1
EAST_GREENLANDIC	I	uaNa	1
EAST_GREENLANDIC	you	ittit	1
EAST_GREENLANDIC	we	uaNit	1
EAST_GREENLANDIC	one	ataasiq	1
EAST_GREENLANDIC	two	maqtit	1
EAST_GREENLANDIC	person	tikkak	4
EAST_GREENLANDIC	fish	aatisaNaq	2
EAST_GREENLANDIC	dog	qimmiq	1
EAST_GREENLANDIC	louse	uyaNaq	4
EAST_GREENLANDIC	tree	uqpik	2
EAST_GREENLANDIC	leaf	mutiqut	5
EAST_GREENLANDIC	skin	utiiwik	4
EAST_GREENLANDIC	blood	aak	1
EAST_GREENLANDIC	bone	kikkaq	4
EAST_GREENLANDIC	ear	siit	1
EAST_GREENLANDIC	ear	tusaat	3
EAST_GREENLANDIC	eye	uissat	4
EAST_GREENLANDIC	nose	qiNaq	2
EAST_GREENLANDIC	tooth	niqqit	3
EAST_GREENLANDIC	tongue	atuttuut	4
EAST_GREENLANDIC	knee	aipiqtiNaq	3
EAST_GREENLANDIC	hand	assak	2
EAST_GREENLANDIC	hand	awat	4
EAST_GREENLANDIC	breasts	mittivaq	6
EAST_GREENLANDIC	liver	ituqut	3
EAST_GREENLANDIC	drink	imiq	1
EAST_GREENLANDIC	see	taki	1
EAST_GREENLANDIC	hear	naataqni	1
EAST_GREENLANDIC	hear	naataC	1
EAST_GREENLANDIC	hear	tusaa	2
EAST_GREENLANDIC	hear	tusaqnaaq	2
EAST_GREENLANDIC	die	tuqu	1
EAST_GREENLANDIC	die	piiNiC	2
EAST_GREENLANDIC	come	qaa	1
EAST_GREENLANDIC	come	akkiq	2
EAST_GREENLANDIC	sun	siqiiq	1
EAST_GREENLANDIC	star	ammatiwassiaq	5
EAST_GREENLANDIC	water	imiq	1
EAST_GREENLANDIC	stone	nunakkassiaq	4
EAST_GREENLANDIC	fire	igivattatteq	3
EAST_GREENLANDIC	path	aqqulaq	2
EAST_GREENLANDIC	path	aqqut	2
EAST_GREENLANDIC	mountain	qaqqaqtiwaq	1
EAST_GREENLANDIC	night	unnuaq	1
EAST_GREENLANDIC	full	utukkaaq	1
EAST_GREENLANDIC	new	nutaaq	1
EAST_GREENLANDIC	name	atiq	1
EAST_GREENLANDIC	name	assiaq	1
EAST_GREENLANDIC	name	taaNiit	2
EAST_GREENLANDIC	horn	natteq	1
WEST_GREENLANDIC	I	uaNa	1
WEST_GREENLANDIC	you	illit	1
WEST_GREENLANDIC	we	uaxut	1
WEST_GREENLANDIC	one	atasiq	1
WEST_GREENLANDIC	two	marluk	1
WEST_GREENLANDIC	person	inuk	1
WEST_GREENLANDIC	fish	alisaxaq	2
WEST_GREENLANDIC	dog	qimmiq	1
WEST_GREENLANDIC	louse	kumak	1
WEST_GREENLANDIC	tree	urpik	2
WEST_GREENLANDIC	leaf	pilutaq	3
WEST_GREENLANDIC	skin	amiq	1
WEST_GREENLANDIC	blood	ak	1
WEST_GREENLANDIC	bone	saniq	1
WEST_GREENLANDIC	ear	siut	1
WEST_GREENLANDIC	eye	isi	1
WEST_GREENLANDIC	nose	qiNa	2
WEST_GREENLANDIC	tooth	kixut	1
WEST_GREENLANDIC	tongue	uqaq	1
WEST_GREENLANDIC	knee	siqquq	1
WEST_GREENLANDIC	hand	assak	2
WEST_GREENLANDIC	breasts	iviaNiq	2
WEST_GREENLANDIC	breasts	sakissat	8
WEST_GREENLANDIC	liver	tiNuk	1
WEST_GREENLANDIC	drink	imir	1
WEST_GREENLANDIC	see	taku	1
WEST_GREENLANDIC	hear	tusa	2
WEST_GREENLANDIC	die	tuqu	1
WEST_GREENLANDIC	come	axxir	2
WEST_GREENLANDIC	come	urnix	4
WEST_GREENLANDIC	sun	siqiniq	1
WEST_GREENLANDIC	star	ulluriaq	1
WEST_GREENLANDIC	water	imiq	1
WEST_GREENLANDIC	water	taraTuq	3
WEST_GREENLANDIC	stone	uTarak	1
WEST_GREENLANDIC	fire	inniq	1
WEST_GREENLANDIC	path	aqqusiaq	2
WEST_GREENLANDIC	mountain	qaqqaq	1
WEST_GREENLANDIC	night	unnuaq	1
WEST_GREENLANDIC	full	ulikar	6
WEST_GREENLANDIC	new	nutaq	1
WEST_GREENLANDIC	name	atiq	1
WEST_GREENLANDIC	horn	nassuk	1
