# Supplementary material for: A test of Generalized Bayesian dating: A new linguistic dating method
Source: PLoS One. 2020 Aug 12;15(8):e0236522. doi: 10.1371/journal.pone.0236522 (PMC7423060; doi:10.1371/journal.pone.0236522)
Supplement: S4 File — Files, including an R script, for producing glottochronology dates from the output of the automated cognate detection procedure. (ZIP) [file pone.0236522.s004.zip › S4 Supporting Information/Iranian.txt.svm.CRP.0.57.cognates]

doculect	concept	asjp	cogid
SARIKOLI	I	waz	2
SARIKOLI	I	am	6
SARIKOLI	you	tamaS	1
SARIKOLI	we	maS	4
SARIKOLI	one	iw	2
SARIKOLI	one	i	2
SARIKOLI	two	8au	2
SARIKOLI	person	xalg	24
SARIKOLI	fish	mui	3
SARIKOLI	dog	kid	3
SARIKOLI	louse	spal	9
SARIKOLI	tree	daraxt	10
SARIKOLI	leaf	pork	2
SARIKOLI	skin	past	4
SARIKOLI	blood	waxin	4
SARIKOLI	bone	ustxan	6
SARIKOLI	horn	xao	4
SARIKOLI	ear	xaul	4
SARIKOLI	eye	cem	10
SARIKOLI	nose	naz	3
SARIKOLI	tooth	8andan	2
SARIKOLI	tongue	ziv	3
SARIKOLI	knee	zun	7
SARIKOLI	hand	8ist	5
SARIKOLI	breasts	poz	1
SARIKOLI	liver	8ud	7
SARIKOLI	drink	broxtao	20
SARIKOLI	see	wandao	7
SARIKOLI	hear	xidao	7
SARIKOLI	die	margao	8
SARIKOLI	come	yetao	4
SARIKOLI	sun	xer	1
SARIKOLI	star	xturj	3
SARIKOLI	water	xac	17
SARIKOLI	stone	zer	5
SARIKOLI	fire	yuc	6
SARIKOLI	path	pand	2
SARIKOLI	mountain	teij	15
SARIKOLI	night	xab	3
SARIKOLI	full	tkiwacn	17
SARIKOLI	new	nij	3
SARIKOLI	new	tuzah	4
SARIKOLI	name	nam	1
NORTHERN_PASHTO	I	z3	8
NORTHERN_PASHTO	you	t3	1
NORTHERN_PASHTO	we	muNg3	4
NORTHERN_PASHTO	one	y3o	1
NORTHERN_PASHTO	two	dwa	2
NORTHERN_PASHTO	person	sare	9
NORTHERN_PASHTO	fish	k3b	6
NORTHERN_PASHTO	dog	spe	9
NORTHERN_PASHTO	louse	wr3ga	17
NORTHERN_PASHTO	tree	w3n3	6
NORTHERN_PASHTO	leaf	pana	2
NORTHERN_PASHTO	skin	sarm3n	12
NORTHERN_PASHTO	blood	wina	5
NORTHERN_PASHTO	bone	aduke	5
NORTHERN_PASHTO	horn	xk3r	2
NORTHERN_PASHTO	ear	xw3g	6
NORTHERN_PASHTO	eye	st3rg3	11
NORTHERN_PASHTO	nose	poz3	6
NORTHERN_PASHTO	tooth	xax	3
NORTHERN_PASHTO	tongue	jib3	3
NORTHERN_PASHTO	tongue	Zib3	3
NORTHERN_PASHTO	knee	zangun	7
NORTHERN_PASHTO	hand	las	5
NORTHERN_PASHTO	breasts	sina	5
NORTHERN_PASHTO	liver	cigar	6
NORTHERN_PASHTO	liver	ena	26
NORTHERN_PASHTO	drink	sk3	19
NORTHERN_PASHTO	see	k3t3	8
NORTHERN_PASHTO	hear	awred3	16
NORTHERN_PASHTO	die	mr3	8
NORTHERN_PASHTO	come	ratl3	5
NORTHERN_PASHTO	sun	nw3r	16
NORTHERN_PASHTO	star	store	3
NORTHERN_PASHTO	water	ub3	10
NORTHERN_PASHTO	stone	kane	14
NORTHERN_PASHTO	fire	our	3
NORTHERN_PASHTO	fire	or	3
NORTHERN_PASHTO	path	lar	9
NORTHERN_PASHTO	mountain	Gar	11
NORTHERN_PASHTO	night	Spa	3
NORTHERN_PASHTO	full	dad	3
NORTHERN_PASHTO	new	nawe	3
NORTHERN_PASHTO	name	num	1
DIGOR_OSSETIAN	I	Ez	2
DIGOR_OSSETIAN	you	du	1
DIGOR_OSSETIAN	we	maX	4
DIGOR_OSSETIAN	one	yew	1
DIGOR_OSSETIAN	two	duwE	2
DIGOR_OSSETIAN	person	adEmag	11
DIGOR_OSSETIAN	fish	kEf	6
DIGOR_OSSETIAN	fish	kEsalgE	19
DIGOR_OSSETIAN	dog	kuy	3
DIGOR_OSSETIAN	louse	sistE	16
DIGOR_OSSETIAN	tree	bElasE	14
DIGOR_OSSETIAN	leaf	sifE	3
DIGOR_OSSETIAN	leaf	tafE	3
DIGOR_OSSETIAN	skin	car	12
DIGOR_OSSETIAN	blood	tog	6
DIGOR_OSSETIAN	bone	stEg	6
DIGOR_OSSETIAN	bone	EstEg	6
DIGOR_OSSETIAN	horn	sika	4
DIGOR_OSSETIAN	ear	xos	5
DIGOR_OSSETIAN	eye	cEstE	9
DIGOR_OSSETIAN	nose	fiy	7
DIGOR_OSSETIAN	tooth	dEndag	2
DIGOR_OSSETIAN	tongue	Evzag	7
DIGOR_OSSETIAN	knee	zonug	7
DIGOR_OSSETIAN	knee	wErag	13
DIGOR_OSSETIAN	hand	arE	1
DIGOR_OSSETIAN	hand	cong	16
DIGOR_OSSETIAN	breasts	rew	1
DIGOR_OSSETIAN	breasts	CeCe	4
DIGOR_OSSETIAN	liver	yegEr	6
DIGOR_OSSETIAN	drink	cum	7
DIGOR_OSSETIAN	drink	niwaz	17
DIGOR_OSSETIAN	see	win	7
DIGOR_OSSETIAN	hear	ixos	14
DIGOR_OSSETIAN	die	mEl	8
DIGOR_OSSETIAN	come	cEw	23
DIGOR_OSSETIAN	sun	Xor	1
DIGOR_OSSETIAN	star	stalu	3
DIGOR_OSSETIAN	star	Estalu	3
DIGOR_OSSETIAN	water	don	3
DIGOR_OSSETIAN	stone	dor	5
DIGOR_OSSETIAN	fire	art	3
DIGOR_OSSETIAN	fire	Zing	6
DIGOR_OSSETIAN	path	fEndag	2
DIGOR_OSSETIAN	path	nad	2
DIGOR_OSSETIAN	mountain	XonX	11
DIGOR_OSSETIAN	night	EXsEvE	3
DIGOR_OSSETIAN	full	icag	13
DIGOR_OSSETIAN	new	nEwEg	3
DIGOR_OSSETIAN	name	nom	1
DIGOR_OSSETIAN	name	non	1
LARESTANI	I	ma	6
LARESTANI	you	to	1
LARESTANI	you	Soma	6
LARESTANI	we	ama	5
LARESTANI	one	yak	1
LARESTANI	two	dom	2
LARESTANI	person	Xadam	11
LARESTANI	fish	ma7i	3
LARESTANI	dog	sag	8
LARESTANI	louse	eS	10
LARESTANI	tree	deraxt	10
LARESTANI	leaf	barg	2
LARESTANI	skin	piss	4
LARESTANI	blood	xin	4
LARESTANI	bone	Xossoxun	6
LARESTANI	horn	Sax	4
LARESTANI	ear	goS	5
LARESTANI	eye	caS	9
LARESTANI	nose	domag	5
LARESTANI	tooth	dudu	2
LARESTANI	tongue	zabu	3
LARESTANI	knee	zani	7
LARESTANI	hand	dass	5
LARESTANI	breasts	Sir	5
LARESTANI	liver	jegar	6
LARESTANI	drink	xarda	4
LARESTANI	hear	Sonofta	7
LARESTANI	sun	xorSid	1
LARESTANI	sun	Xaftow	7
LARESTANI	star	setara	3
LARESTANI	water	Xaw	10
LARESTANI	stone	kolom	3
LARESTANI	stone	saN	4
LARESTANI	fire	taS	8
LARESTANI	path	jaddamra	3
LARESTANI	mountain	ki	11
LARESTANI	night	Sow	3
LARESTANI	new	now	3
LARESTANI	new	taza	4
LARESTANI	name	Xesm	3
TALYSH	I	oz	2
TALYSH	you	ti	1
TALYSH	we	3m3	5
TALYSH	one	i	2
TALYSH	two	di	2
TALYSH	person	inson	8
TALYSH	person	od3m	11
TALYSH	fish	moy	3
TALYSH	dog	tul3	3
TALYSH	dog	sip3	9
TALYSH	louse	sibiZ	7
TALYSH	tree	do	10
TALYSH	leaf	liv3	3
TALYSH	skin	pust	4
TALYSH	blood	xun	4
TALYSH	bone	ost3	8
TALYSH	horn	Sox	4
TALYSH	ear	huS3	5
TALYSH	eye	C3S	9
TALYSH	eye	CoS	9
TALYSH	nose	vini	7
TALYSH	nose	buk3	8
TALYSH	tooth	dondon	2
TALYSH	tongue	zivon	3
TALYSH	knee	zoni	7
TALYSH	knee	zonix	7
TALYSH	hand	dost	5
TALYSH	breasts	sin3	5
TALYSH	liver	j3x3	6
TALYSH	drink	peSom	3
TALYSH	see	vind	7
TALYSH	hear	m3s	13
TALYSH	die	mord	8
TALYSH	come	om	3
TALYSH	sun	h3Si	1
TALYSH	star	ostov3	3
TALYSH	water	ov	10
TALYSH	stone	six	4
TALYSH	fire	y3lov	6
TALYSH	fire	ot3S	8
TALYSH	path	r3d	4
TALYSH	path	g3m3ro	13
TALYSH	mountain	bond	3
TALYSH	mountain	ku	11
TALYSH	night	S3v	3
TALYSH	full	pur	4
TALYSH	new	nu	3
TALYSH	new	toZ3	4
TALYSH	name	nom	1
KURDISH_KURMANJI	I	ez	2
KURDISH_KURMANJI	I	min	6
KURDISH_KURMANJI	you	tu	1
KURDISH_KURMANJI	we	me	4
KURDISH_KURMANJI	we	em	5
KURDISH_KURMANJI	one	yek	1
KURDISH_KURMANJI	one	ek	1
KURDISH_KURMANJI	two	du	2
KURDISH_KURMANJI	person	mirov	6
KURDISH_KURMANJI	person	meriv	6
KURDISH_KURMANJI	fish	masi	3
KURDISH_KURMANJI	dog	kuCik	3
KURDISH_KURMANJI	dog	seg	8
KURDISH_KURMANJI	louse	sipi	7
KURDISH_KURMANJI	tree	dar	10
KURDISH_KURMANJI	leaf	pel	2
KURDISH_KURMANJI	skin	Cerm	12
KURDISH_KURMANJI	blood	xwin	4
KURDISH_KURMANJI	bone	hesti	5
KURDISH_KURMANJI	horn	qiloC	16
KURDISH_KURMANJI	ear	guh	5
KURDISH_KURMANJI	eye	Cav	10
KURDISH_KURMANJI	nose	lut	4
KURDISH_KURMANJI	nose	poz	6
KURDISH_KURMANJI	tooth	didan	2
KURDISH_KURMANJI	tooth	diran	2
KURDISH_KURMANJI	tongue	ziman	3
KURDISH_KURMANJI	knee	Cok	4
KURDISH_KURMANJI	hand	dest	5
KURDISH_KURMANJI	breasts	pesir	1
KURDISH_KURMANJI	breasts	CiCik	4
KURDISH_KURMANJI	liver	jeger	6
KURDISH_KURMANJI	drink	vexwarin	8
KURDISH_KURMANJI	see	ditin	6
KURDISH_KURMANJI	hear	bihiStin	27
KURDISH_KURMANJI	die	mirin	8
KURDISH_KURMANJI	come	hatin	14
KURDISH_KURMANJI	sun	xor	1
KURDISH_KURMANJI	sun	roZ	8
KURDISH_KURMANJI	star	ster	3
KURDISH_KURMANJI	water	av	10
KURDISH_KURMANJI	stone	ber	5
KURDISH_KURMANJI	stone	kevir	9
KURDISH_KURMANJI	fire	agir	5
KURDISH_KURMANJI	path	re	4
KURDISH_KURMANJI	mountain	Ciya	8
KURDISH_KURMANJI	mountain	sax	8
KURDISH_KURMANJI	night	Sev	3
KURDISH_KURMANJI	full	pir	4
KURDISH_KURMANJI	full	tiZi	15
KURDISH_KURMANJI	new	nu	3
KURDISH_KURMANJI	name	nav	2
ZAZAKI	I	mun	6
ZAZAKI	you	to	1
ZAZAKI	you	tu	1
ZAZAKI	we	ma	4
ZAZAKI	one	Zu	4
ZAZAKI	two	dudu	2
ZAZAKI	person	merdum	6
ZAZAKI	fish	mase	3
ZAZAKI	dog	kutuk	3
ZAZAKI	louse	uSpiZ	7
ZAZAKI	tree	dar	10
ZAZAKI	leaf	perr	2
ZAZAKI	skin	poste	4
ZAZAKI	blood	gunni	4
ZAZAKI	bone	u7ste	8
ZAZAKI	horn	ustre	17
ZAZAKI	ear	goS	5
ZAZAKI	eye	Cum	10
ZAZAKI	nose	zunji	1
ZAZAKI	tooth	dundan	2
ZAZAKI	tongue	zuwan	3
ZAZAKI	knee	saqe	4
ZAZAKI	hand	dest	5
ZAZAKI	breasts	pustun	1
ZAZAKI	liver	kezev	15
ZAZAKI	drink	SumtuS	7
ZAZAKI	see	diyayuS	6
ZAZAKI	hear	7hesyayuS	30
ZAZAKI	die	merduS	8
ZAZAKI	come	amyayuS	13
ZAZAKI	sun	roZ	8
ZAZAKI	star	ustare	3
ZAZAKI	water	aw	10
ZAZAKI	stone	7si	4
ZAZAKI	fire	adur	3
ZAZAKI	path	ray	4
ZAZAKI	mountain	kerre	11
ZAZAKI	mountain	ko	11
ZAZAKI	night	Sew	3
ZAZAKI	full	murd	4
ZAZAKI	full	purr	4
ZAZAKI	new	newe	3
ZAZAKI	name	name	1
NATANZI	I	mun	6
NATANZI	you	to	1
NATANZI	we	maho	4
NATANZI	we	hamo	5
NATANZI	one	jEk	1
NATANZI	one	i	2
NATANZI	two	do	2
NATANZI	person	mirE	6
NATANZI	fish	mahi	3
NATANZI	dog	kuya	3
NATANZI	tree	deraXt	10
NATANZI	leaf	valg	2
NATANZI	blood	Xun	4
NATANZI	bone	ostEXan	6
NATANZI	ear	guS	5
NATANZI	eye	CEm	10
NATANZI	nose	dEmoq	5
NATANZI	tooth	dandun	2
NATANZI	tongue	ozon	3
NATANZI	knee	zonu	7
NATANZI	hand	das	5
NATANZI	breasts	sinE	5
NATANZI	drink	baXor	8
NATANZI	see	bevin	7
NATANZI	hear	SEnEve	7
NATANZI	die	mardEn	8
NATANZI	come	burE	16
NATANZI	sun	oXtov	7
NATANZI	star	EsarE	3
NATANZI	water	ov	10
NATANZI	stone	sENg	4
NATANZI	fire	otES	8
NATANZI	mountain	ku	11
NATANZI	night	Sov	3
JUDEO_TAT_2	I	mE	6
JUDEO_TAT_2	you	ti	1
JUDEO_TAT_2	we	imu	5
JUDEO_TAT_2	one	Eki	1
JUDEO_TAT_2	one	toy	7
JUDEO_TAT_2	two	di	2
JUDEO_TAT_2	two	didi	2
JUDEO_TAT_2	person	bEndE	5
JUDEO_TAT_2	person	odomi	11
JUDEO_TAT_2	fish	jEX	20
JUDEO_TAT_2	dog	sEg	8
JUDEO_TAT_2	louse	subuj	4
JUDEO_TAT_2	tree	dor	10
JUDEO_TAT_2	leaf	vElg	2
JUDEO_TAT_2	leaf	EproGi	8
JUDEO_TAT_2	skin	Cerm	12
JUDEO_TAT_2	skin	doroG	20
JUDEO_TAT_2	blood	Xun	4
JUDEO_TAT_2	bone	EstGun	6
JUDEO_TAT_2	bone	osGu	8
JUDEO_TAT_2	horn	sirg	4
JUDEO_TAT_2	horn	sirgho	4
JUDEO_TAT_2	ear	guS	5
JUDEO_TAT_2	eye	Cum	10
JUDEO_TAT_2	eye	gilE	15
JUDEO_TAT_2	nose	vini	7
JUDEO_TAT_2	nose	fini	7
JUDEO_TAT_2	tooth	dEndu	2
JUDEO_TAT_2	tooth	diS	2
JUDEO_TAT_2	tongue	zuhun	3
JUDEO_TAT_2	knee	suGrEzani	7
JUDEO_TAT_2	knee	GuCEzani	7
JUDEO_TAT_2	hand	dEs	5
JUDEO_TAT_2	hand	bazu	6
JUDEO_TAT_2	breasts	sinE	5
JUDEO_TAT_2	breasts	nEnE	12
JUDEO_TAT_2	liver	jigEr	6
JUDEO_TAT_2	drink	hEnji	18
JUDEO_TAT_2	see	di	6
JUDEO_TAT_2	hear	Sini	7
JUDEO_TAT_2	die	mird	8
JUDEO_TAT_2	come	omo	3
JUDEO_TAT_2	sun	oftoi	7
JUDEO_TAT_2	sun	CiSmE	15
JUDEO_TAT_2	star	asdara	3
JUDEO_TAT_2	star	ulduz	12
JUDEO_TAT_2	water	Xov	10
JUDEO_TAT_2	water	ov	10
JUDEO_TAT_2	stone	sENG	4
JUDEO_TAT_2	fire	XEtoS	8
JUDEO_TAT_2	fire	ataS	8
JUDEO_TAT_2	path	rEX	4
JUDEO_TAT_2	path	ilCi	20
JUDEO_TAT_2	mountain	Emoj	14
JUDEO_TAT_2	mountain	tepei	15
JUDEO_TAT_2	night	SEv	3
JUDEO_TAT_2	full	pur	4
JUDEO_TAT_2	full	Giz	14
JUDEO_TAT_2	new	nigi	3
JUDEO_TAT_2	new	tozE	4
JUDEO_TAT_2	name	num	1
BALOCHI_EASTERN	I	mah	6
BALOCHI_EASTERN	I	man	6
BALOCHI_EASTERN	we	ma	4
BALOCHI_EASTERN	one	yak	1
BALOCHI_EASTERN	one	yek	1
BALOCHI_EASTERN	two	do	2
BALOCHI_EASTERN	person	mardum	6
BALOCHI_EASTERN	fish	mahi	3
BALOCHI_EASTERN	dog	biN	1
BALOCHI_EASTERN	tree	daraSk	10
BALOCHI_EASTERN	leaf	thakh	6
BALOCHI_EASTERN	skin	post	4
BALOCHI_EASTERN	blood	lanj	3
BALOCHI_EASTERN	horn	Sah	4
BALOCHI_EASTERN	horn	naz	15
BALOCHI_EASTERN	eye	Cham	10
BALOCHI_EASTERN	nose	phonz	6
BALOCHI_EASTERN	tooth	dathan	2
BALOCHI_EASTERN	tongue	zawan	3
BALOCHI_EASTERN	knee	khond	5
BALOCHI_EASTERN	hand	dast	5
BALOCHI_EASTERN	breasts	gwar	11
BALOCHI_EASTERN	liver	laghar	2
BALOCHI_EASTERN	drink	lawaSagh	9
BALOCHI_EASTERN	see	ditha	6
BALOCHI_EASTERN	see	gind	7
BALOCHI_EASTERN	hear	aSkutha	7
BALOCHI_EASTERN	hear	aSkanagh	12
BALOCHI_EASTERN	die	mir	8
BALOCHI_EASTERN	die	murtha	8
BALOCHI_EASTERN	come	agh	12
BALOCHI_EASTERN	come	amadan	13
BALOCHI_EASTERN	sun	roC	8
BALOCHI_EASTERN	star	astar	3
BALOCHI_EASTERN	water	ab	10
BALOCHI_EASTERN	water	af	10
BALOCHI_EASTERN	stone	siN	4
BALOCHI_EASTERN	fire	as	9
BALOCHI_EASTERN	mountain	phawad	7
BALOCHI_EASTERN	mountain	koh	11
BALOCHI_EASTERN	night	Sap	3
BALOCHI_EASTERN	full	phur	4
BALOCHI_EASTERN	new	nokh	3
BALOCHI_EASTERN	name	nam	1
EASTERN_FARSI	I	mEn	6
EASTERN_FARSI	you	tu	1
EASTERN_FARSI	we	mo	4
EASTERN_FARSI	one	yEk	1
EASTERN_FARSI	two	du	2
EASTERN_FARSI	person	nEfEr	7
EASTERN_FARSI	fish	mohi	3
EASTERN_FARSI	dog	sEg	8
EASTERN_FARSI	louse	SebeS	7
EASTERN_FARSI	tree	dErEt	10
EASTERN_FARSI	leaf	bErg	2
EASTERN_FARSI	skin	post	4
EASTERN_FARSI	blood	Xun	4
EASTERN_FARSI	bone	ostoXon	6
EASTERN_FARSI	horn	soX	4
EASTERN_FARSI	ear	gouS	5
EASTERN_FARSI	eye	CeSm	10
EASTERN_FARSI	nose	bini	7
EASTERN_FARSI	tooth	dEndon	2
EASTERN_FARSI	tongue	zEbon	3
EASTERN_FARSI	knee	zonu	7
EASTERN_FARSI	hand	dEst	5
EASTERN_FARSI	breasts	sinE	5
EASTERN_FARSI	liver	jegEr	6
EASTERN_FARSI	drink	nouSidEn	6
EASTERN_FARSI	see	didEn	6
EASTERN_FARSI	hear	SonidEn	7
EASTERN_FARSI	die	mordEn	8
EASTERN_FARSI	come	omEdEn	13
EASTERN_FARSI	sun	EftEw	7
EASTERN_FARSI	star	setorE	3
EASTERN_FARSI	water	Ew	10
EASTERN_FARSI	stone	sEng	4
EASTERN_FARSI	fire	oteS	8
EASTERN_FARSI	path	roh	4
EASTERN_FARSI	mountain	koh	11
EASTERN_FARSI	night	SEw	3
EASTERN_FARSI	full	por	4
EASTERN_FARSI	new	nEw	3
EASTERN_FARSI	name	nom	1
PARACHI	I	on	6
PARACHI	you	to	1
PARACHI	you	tu	1
PARACHI	we	mo	4
PARACHI	one	Zu	4
PARACHI	two	di	2
PARACHI	two	do	2
PARACHI	person	monES	2
PARACHI	fish	mohi	3
PARACHI	fish	mXaso	3
PARACHI	tree	bXin	12
PARACHI	leaf	pon	2
PARACHI	skin	pust	4
PARACHI	blood	hin	4
PARACHI	bone	hadX	5
PARACHI	bone	ostoXon	6
PARACHI	ear	guS	5
PARACHI	ear	goS	5
PARACHI	eye	teC	5
PARACHI	eye	dida	24
PARACHI	nose	neStX	3
PARACHI	tooth	danon	2
PARACHI	tongue	bon	3
PARACHI	tongue	zabon	3
PARACHI	knee	zonu	7
PARACHI	hand	dost	5
PARACHI	breasts	sino	5
PARACHI	breasts	siz	5
PARACHI	liver	jEgar	6
PARACHI	drink	tharX	5
PARACHI	drink	thEr	5
PARACHI	see	boC	4
PARACHI	see	dorX	6
PARACHI	hear	harw	5
PARACHI	die	morX	8
PARACHI	die	mer	8
PARACHI	sun	ruC	8
PARACHI	sun	rXuC	8
PARACHI	star	EsteC	3
PARACHI	star	sEtora	3
PARACHI	water	ow	10
PARACHI	water	aw	10
PARACHI	stone	gEr	1
PARACHI	fire	orX	3
PARACHI	fire	rXine	25
PARACHI	path	panon	2
PARACHI	path	roh	4
PARACHI	mountain	dXor	11
PARACHI	mountain	koh	11
PARACHI	night	wEor	1
PARACHI	night	Xawon	3
PARACHI	full	por	4
PARACHI	full	tXarX	16
PARACHI	new	no	3
PARACHI	new	now	3
PARACHI	name	nom	1
MUNJANI	I	z3	8
MUNJANI	you	tu	1
MUNJANI	we	Zim3n	5
MUNJANI	one	yu	1
MUNJANI	two	lu	2
MUNJANI	person	mEra	6
MUNJANI	fish	kop	6
MUNJANI	dog	xulf	17
MUNJANI	tree	d3r3t3	10
MUNJANI	leaf	b3rxiko	2
MUNJANI	skin	phost	4
MUNJANI	blood	yin3	5
MUNJANI	bone	y3sti	8
MUNJANI	horn	Sux	4
MUNJANI	ear	xoi	8
MUNJANI	eye	Com	10
MUNJANI	nose	fosk3	8
MUNJANI	tooth	lod3	2
MUNJANI	tongue	zub3n	3
MUNJANI	hand	lost3	5
MUNJANI	breasts	fuz	1
MUNJANI	drink	Som	7
MUNJANI	see	liSky	6
MUNJANI	hear	xoilEt	7
MUNJANI	die	m3ro	8
MUNJANI	come	axoi	20
MUNJANI	sun	mira	9
MUNJANI	star	ist3r3	3
MUNJANI	water	yoxo	16
MUNJANI	stone	koiko	10
MUNJANI	fire	yuL3	6
MUNJANI	path	podo	2
MUNJANI	night	turiko	9
MUNJANI	new	n3ve	3
MUNJANI	name	nom	1
VAFSI	I	aez	2
VAFSI	I	eyz	2
VAFSI	you	tE	1
VAFSI	you	esdE	4
VAFSI	we	awan	5
VAFSI	one	yey	1
VAFSI	two	do	2
VAFSI	person	adui	11
VAFSI	dog	EsbE	9
VAFSI	tree	dar	10
VAFSI	leaf	vElg	2
VAFSI	blood	xun	4
VAFSI	bone	Esdoxan	6
VAFSI	bone	osdoxan	6
VAFSI	horn	Sax	4
VAFSI	ear	guS	5
VAFSI	eye	CEm	10
VAFSI	nose	vinfE	7
VAFSI	tooth	dendan	2
VAFSI	tooth	denan	2
VAFSI	tongue	zuan	3
VAFSI	knee	Erzane	7
VAFSI	hand	penjE	17
VAFSI	breasts	sinE	5
VAFSI	see	di	6
VAFSI	see	vin	7
VAFSI	die	mer	8
VAFSI	die	mErd	8
VAFSI	sun	xor	1
VAFSI	water	awE	10
VAFSI	stone	sEN	4
VAFSI	fire	ayr	3
VAFSI	mountain	ku	11
VAFSI	night	So	3
VAFSI	full	per	4
VAFSI	name	nawE	2
WANECI	I	z3	8
WANECI	you	ta	1
WANECI	you	t3	1
WANECI	we	moS	4
WANECI	one	yo	1
WANECI	two	dwa	2
WANECI	person	sara	9
WANECI	fish	maha	3
WANECI	dog	spa	9
WANECI	tree	dr3t3	10
WANECI	leaf	pani	2
WANECI	skin	c3rm3n	12
WANECI	blood	win3	5
WANECI	bone	h3d	5
WANECI	horn	Suk3r	4
WANECI	ear	xw3Z	6
WANECI	eye	st3rg	11
WANECI	nose	piz3	6
WANECI	tooth	xaS	3
WANECI	tongue	zb3	3
WANECI	hand	las	5
WANECI	breasts	jig3r	5
WANECI	drink	xw3	3
WANECI	see	lid	6
WANECI	hear	rwi	29
WANECI	die	m3r	8
WANECI	come	rax	10
WANECI	sun	mer	9
WANECI	star	stori	3
WANECI	water	ob3	10
WANECI	stone	k3nd3	10
WANECI	fire	aw3r	5
WANECI	path	lar	9
WANECI	night	Sp3	3
WANECI	new	newa	3
WANECI	name	num	1
PERSIAN	I	man	6
PERSIAN	you	to	1
PERSIAN	we	m3	4
PERSIAN	one	yek	1
PERSIAN	two	do	2
PERSIAN	person	ens3n	8
PERSIAN	fish	m3hi	3
PERSIAN	dog	sag	8
PERSIAN	louse	SepeS	7
PERSIAN	tree	deraxt	10
PERSIAN	leaf	barg	2
PERSIAN	skin	pust	4
PERSIAN	blood	xun	4
PERSIAN	bone	ostoxun	6
PERSIAN	horn	S3x	4
PERSIAN	ear	guS	5
PERSIAN	eye	CeSm	10
PERSIAN	nose	dam3G	5
PERSIAN	tooth	dand3n	2
PERSIAN	tongue	zab3n	3
PERSIAN	knee	z3nu	7
PERSIAN	hand	dast	5
PERSIAN	breasts	pestun	1
PERSIAN	liver	jegar	6
PERSIAN	drink	xord	4
PERSIAN	see	did	6
PERSIAN	hear	Senid	7
PERSIAN	die	mord	8
PERSIAN	come	3mad	13
PERSIAN	sun	xorSid	1
PERSIAN	star	setare	3
PERSIAN	water	3b	10
PERSIAN	stone	sang	4
PERSIAN	fire	3teS	8
PERSIAN	path	rah	4
PERSIAN	mountain	kuh	11
PERSIAN	night	Sab	3
PERSIAN	full	por	4
PERSIAN	new	t3zeh	4
PERSIAN	name	esm	3
YAZGULYAM	I	az	2
YAZGULYAM	I	mo7un	6
YAZGULYAM	you	tow	1
YAZGULYAM	you	tu	1
YAZGULYAM	we	mox	4
YAZGULYAM	we	aztow	11
YAZGULYAM	one	wog	1
YAZGULYAM	one	yak	1
YAZGULYAM	one	toqa	7
YAZGULYAM	two	8ow	2
YAZGULYAM	two	du	2
YAZGULYAM	person	inson	8
YAZGULYAM	person	odam	11
YAZGULYAM	fish	mahay	3
YAZGULYAM	dog	kod	3
YAZGULYAM	louse	s3paw	7
YAZGULYAM	tree	d3ruxt	10
YAZGULYAM	leaf	kifk	11
YAZGULYAM	skin	kux	8
YAZGULYAM	blood	xun	4
YAZGULYAM	blood	xan	4
YAZGULYAM	bone	Seg	6
YAZGULYAM	horn	xow	4
YAZGULYAM	ear	x3von	4
YAZGULYAM	eye	Cam	10
YAZGULYAM	nose	neZ	3
YAZGULYAM	tooth	8an	2
YAZGULYAM	tongue	zveg	3
YAZGULYAM	knee	z3n	7
YAZGULYAM	hand	8ust	5
YAZGULYAM	breasts	dot	4
YAZGULYAM	liver	j3gar	6
YAZGULYAM	liver	jigar	6
YAZGULYAM	liver	8ed	7
YAZGULYAM	drink	xomt	7
YAZGULYAM	drink	xam	7
YAZGULYAM	die	mard	8
YAZGULYAM	sun	xvor	1
YAZGULYAM	star	Starak	3
YAZGULYAM	water	xex	7
YAZGULYAM	stone	k3r	1
YAZGULYAM	stone	xar	5
YAZGULYAM	fire	yec	6
YAZGULYAM	path	pan	2
YAZGULYAM	path	pand	2
YAZGULYAM	mountain	ku	11
YAZGULYAM	mountain	x3rCug	21
YAZGULYAM	night	Sab	3
YAZGULYAM	full	p3r	4
YAZGULYAM	full	xam	18
YAZGULYAM	new	nug	3
YAZGULYAM	name	n3m	1
BAKHTIARI	I	mo	6
BAKHTIARI	you	to	1
BAKHTIARI	one	yak	1
BAKHTIARI	two	do	2
BAKHTIARI	two	d3	2
BAKHTIARI	person	piyo	23
BAKHTIARI	fish	moi	3
BAKHTIARI	dog	kEtu	3
BAKHTIARI	dog	kutu	3
BAKHTIARI	louse	SeS	7
BAKHTIARI	tree	dur	10
BAKHTIARI	tree	daraxt	10
BAKHTIARI	leaf	par	2
BAKHTIARI	leaf	balg	2
BAKHTIARI	skin	pus	4
BAKHTIARI	blood	xi	4
BAKHTIARI	bone	7osoxu	8
BAKHTIARI	bone	xas	8
BAKHTIARI	horn	Sox	4
BAKHTIARI	ear	guS	5
BAKHTIARI	eye	tiye	13
BAKHTIARI	nose	noft	3
BAKHTIARI	nose	damax	5
BAKHTIARI	tooth	dEndu	2
BAKHTIARI	tongue	zebu	3
BAKHTIARI	knee	z3ni	7
BAKHTIARI	hand	das	5
BAKHTIARI	breasts	peso	1
BAKHTIARI	breasts	pesto	1
BAKHTIARI	breasts	golun	2
BAKHTIARI	drink	xard	4
BAKHTIARI	see	di	6
BAKHTIARI	hear	7aSni	7
BAKHTIARI	die	mord	8
BAKHTIARI	come	7ouEi	11
BAKHTIARI	come	7auo	11
BAKHTIARI	sun	7aft3w	7
BAKHTIARI	star	bu8	11
BAKHTIARI	water	73w	10
BAKHTIARI	fire	taS	8
BAKHTIARI	path	Cada	3
BAKHTIARI	path	rah	4
BAKHTIARI	night	S3w	3
BAKHTIARI	full	por	4
BAKHTIARI	new	now	3
BAKHTIARI	new	nu	3
BAKHTIARI	name	n3	1
BAKHTIARI	name	nom	1
SIVANDI	I	me	6
SIVANDI	you	te	1
SIVANDI	we	hame	5
SIVANDI	one	ye	1
SIVANDI	one	yuwwi	1
SIVANDI	two	duwwe	2
SIVANDI	person	nafar	7
SIVANDI	fish	moi	3
SIVANDI	dog	espe	9
SIVANDI	louse	peS	10
SIVANDI	tree	deraxt	10
SIVANDI	leaf	valk	2
SIVANDI	skin	pus	4
SIVANDI	blood	fin	4
SIVANDI	bone	sakal	4
SIVANDI	eye	CaS	9
SIVANDI	nose	pet	6
SIVANDI	tongue	zuwan	3
SIVANDI	knee	zani	7
SIVANDI	hand	das	5
SIVANDI	breasts	sine	5
SIVANDI	liver	yegar	6
SIVANDI	drink	nowsidan	6
SIVANDI	see	diyan	6
SIVANDI	see	didan	6
SIVANDI	hear	guSkerdan	28
SIVANDI	die	merdan	8
SIVANDI	come	ameyan	13
SIVANDI	sun	aftow	7
SIVANDI	star	esara	3
SIVANDI	water	ow	10
SIVANDI	stone	vard	5
SIVANDI	fire	uir	3
SIVANDI	path	rah	4
SIVANDI	mountain	koessan	10
SIVANDI	mountain	ko	11
SIVANDI	night	sow	3
SIVANDI	new	nuhu	3
SIVANDI	name	nam	1
SOUTHERN_BALOCHI	I	man	6
SOUTHERN_BALOCHI	you	thau	1
SOUTHERN_BALOCHI	we	ma	4
SOUTHERN_BALOCHI	one	yak	1
SOUTHERN_BALOCHI	two	do	2
SOUTHERN_BALOCHI	person	khas	15
SOUTHERN_BALOCHI	fish	mahi	3
SOUTHERN_BALOCHI	dog	sag	8
SOUTHERN_BALOCHI	louse	bot	8
SOUTHERN_BALOCHI	tree	draSk	10
SOUTHERN_BALOCHI	leaf	thakh	6
SOUTHERN_BALOCHI	skin	phost	4
SOUTHERN_BALOCHI	blood	hon	4
SOUTHERN_BALOCHI	bone	had	5
SOUTHERN_BALOCHI	ear	goS	5
SOUTHERN_BALOCHI	eye	Cham	10
SOUTHERN_BALOCHI	nose	phonz	6
SOUTHERN_BALOCHI	tooth	dathan	2
SOUTHERN_BALOCHI	tongue	zawan	3
SOUTHERN_BALOCHI	hand	dast	5
SOUTHERN_BALOCHI	liver	yaghar	6
SOUTHERN_BALOCHI	drink	waragh	9
SOUTHERN_BALOCHI	drink	wartha	9
SOUTHERN_BALOCHI	see	ditha	6
SOUTHERN_BALOCHI	see	gindagh	7
SOUTHERN_BALOCHI	hear	askhutha	7
SOUTHERN_BALOCHI	hear	askhanagh	12
SOUTHERN_BALOCHI	die	miragh	8
SOUTHERN_BALOCHI	die	murtha	8
SOUTHERN_BALOCHI	come	agh	12
SOUTHERN_BALOCHI	come	atka	12
SOUTHERN_BALOCHI	come	akhta	12
SOUTHERN_BALOCHI	sun	roS	8
SOUTHERN_BALOCHI	star	istar	3
SOUTHERN_BALOCHI	water	af	10
SOUTHERN_BALOCHI	stone	khoh	3
SOUTHERN_BALOCHI	fire	as	9
SOUTHERN_BALOCHI	path	dag	8
SOUTHERN_BALOCHI	mountain	phawad	7
SOUTHERN_BALOCHI	night	Saf	3
SOUTHERN_BALOCHI	new	nokh	3
SOUTHERN_BALOCHI	name	nam	1
SORKHEI	I	o	5
SORKHEI	you	to	1
SORKHEI	we	hEm	5
SORKHEI	one	i	2
SORKHEI	two	do	2
SORKHEI	person	mirdi	6
SORKHEI	person	mErd	6
SORKHEI	fish	mohi	3
SORKHEI	dog	esbo	9
SORKHEI	tree	dar	10
SORKHEI	leaf	volg	2
SORKHEI	blood	Xin	4
SORKHEI	bone	asteka	6
SORKHEI	ear	guS	5
SORKHEI	eye	CoS	9
SORKHEI	nose	ven	7
SORKHEI	tooth	denon	2
SORKHEI	tongue	zubon	3
SORKHEI	knee	zonu	7
SORKHEI	hand	dost	5
SORKHEI	breasts	sinE	5
SORKHEI	see	bEdian	7
SORKHEI	sun	aftow	7
SORKHEI	water	ow	10
SORKHEI	stone	soNg	4
SORKHEI	fire	atES	8
SORKHEI	path	ra	4
SORKHEI	mountain	ku	11
SORKHEI	night	Sow	3
SORKHEI	full	por	4
YAGHNOBI	I	mEn	6
YAGHNOBI	you	tu	1
YAGHNOBI	we	moX	4
YAGHNOBI	one	yEk	1
YAGHNOBI	two	du	2
YAGHNOBI	person	morti	6
YAGHNOBI	fish	mEhi	3
YAGHNOBI	dog	kut	3
YAGHNOBI	louse	SipuS	7
YAGHNOBI	tree	dErEt	10
YAGHNOBI	skin	pust	4
YAGHNOBI	blood	wEXin	4
YAGHNOBI	bone	sitEk	6
YAGHNOBI	horn	SoX	4
YAGHNOBI	ear	XuS	5
YAGHNOBI	eye	XurdE	25
YAGHNOBI	nose	nEys	3
YAGHNOBI	tooth	dindEk	2
YAGHNOBI	tongue	zivok	3
YAGHNOBI	knee	zonk	7
YAGHNOBI	hand	dEst	5
YAGHNOBI	breasts	vunE	13
YAGHNOBI	liver	jigEr	6
YAGHNOBI	liver	SypurdE	14
YAGHNOBI	drink	ZEv	8
YAGHNOBI	see	wEn	7
YAGHNOBI	hear	duXus	14
YAGHNOBI	die	mir	8
YAGHNOBI	come	vvou	24
YAGHNOBI	sun	Xur	1
YAGHNOBI	star	bildingE	13
YAGHNOBI	water	op	10
YAGHNOBI	stone	saNk	4
YAGHNOBI	fire	olou	26
YAGHNOBI	path	rot	4
YAGHNOBI	mountain	XEr	11
YAGHNOBI	night	XSEp	3
YAGHNOBI	full	punn	4
YAGHNOBI	new	nEvE	3
YAGHNOBI	name	nom	1
GURANI	we	ema	5
GURANI	two	due	2
GURANI	dog	tuta	3
GURANI	louse	haSpiSi	7
GURANI	tree	diraxt	10
GURANI	leaf	gaLa	2
GURANI	skin	tokiL	19
GURANI	blood	wini	5
GURANI	bone	peSa	8
GURANI	ear	goS	5
GURANI	eye	Cam	10
GURANI	nose	luta	4
GURANI	tooth	di8an	2
GURANI	tongue	zuan	3
GURANI	knee	Coka	4
GURANI	knee	zaNgoL	7
GURANI	breasts	mama	6
GURANI	liver	yahar	6
GURANI	die	mar8ay	8
GURANI	come	amay	13
GURANI	sun	rojiar	8
GURANI	star	hasara	3
GURANI	water	awi	10
GURANI	stone	tawani	18
GURANI	fire	Er	3
GURANI	mountain	kaS	11
GURANI	night	Sawa	3
GURANI	full	par	4
GURANI	new	taza	4
GURANI	name	name	1
SHAHMIRZADI	I	me	6
SHAHMIRZADI	you	te	1
SHAHMIRZADI	we	hEmi	5
SHAHMIRZADI	one	jek	1
SHAHMIRZADI	two	di	2
SHAHMIRZADI	person	mard	6
SHAHMIRZADI	fish	mohi	3
SHAHMIRZADI	dog	sag	8
SHAHMIRZADI	tree	dor	10
SHAHMIRZADI	tree	dEraXt	10
SHAHMIRZADI	leaf	barg	2
SHAHMIRZADI	blood	Xin	4
SHAHMIRZADI	bone	astaXun	6
SHAHMIRZADI	ear	giS	5
SHAHMIRZADI	eye	CaS	9
SHAHMIRZADI	nose	vani	7
SHAHMIRZADI	tooth	danun	2
SHAHMIRZADI	tongue	zEvon	3
SHAHMIRZADI	tongue	zEbun	3
SHAHMIRZADI	knee	zonu	7
SHAHMIRZADI	hand	das	5
SHAHMIRZADI	breasts	sinE	5
SHAHMIRZADI	see	bEdiman	7
SHAHMIRZADI	sun	oftob	7
SHAHMIRZADI	water	u	7
SHAHMIRZADI	stone	saNg	4
SHAHMIRZADI	fire	otiS	8
SHAHMIRZADI	path	Xiobun	21
SHAHMIRZADI	mountain	ku	11
SHAHMIRZADI	night	Su	3
SHAHMIRZADI	full	per	4
TAJIK	I	man	6
TAJIK	you	tu	1
TAJIK	we	mo	4
TAJIK	one	yak	1
TAJIK	two	du	2
TAJIK	person	odam	11
TAJIK	fish	moXi	3
TAJIK	dog	sag	8
TAJIK	louse	SabuSk	7
TAJIK	tree	darat	10
TAJIK	leaf	barg	2
TAJIK	skin	pust	4
TAJIK	blood	Xun	4
TAJIK	bone	ustuXon	6
TAJIK	horn	SoX	4
TAJIK	ear	guS	5
TAJIK	eye	CaSm	10
TAJIK	nose	bini	7
TAJIK	tooth	dandon	2
TAJIK	tongue	zabon	3
TAJIK	knee	zonu	7
TAJIK	hand	dast	5
TAJIK	breasts	sina	5
TAJIK	liver	jigar	6
TAJIK	drink	nuSidan	6
TAJIK	see	didan	6
TAJIK	hear	Sunidan	7
TAJIK	die	murdan	8
TAJIK	come	omadan	13
TAJIK	sun	oftob	7
TAJIK	star	Stora	3
TAJIK	water	ob	10
TAJIK	stone	sang	4
TAJIK	fire	otaS	8
TAJIK	path	paraXa	8
TAJIK	mountain	k3X	11
TAJIK	night	Sab	3
TAJIK	full	pur	4
TAJIK	new	nav	3
TAJIK	name	nom	1
GILAKI	I	mEn	6
GILAKI	you	tu	1
GILAKI	we	ama	5
GILAKI	one	i	2
GILAKI	two	du	2
GILAKI	person	mErd	6
GILAKI	fish	mahi	3
GILAKI	dog	sEg	8
GILAKI	tree	dar	10
GILAKI	tree	dErEXt	10
GILAKI	leaf	balg	2
GILAKI	blood	Xun	4
GILAKI	bone	ostEXan	6
GILAKI	ear	guS	5
GILAKI	eye	Cum	10
GILAKI	nose	dEmaq	5
GILAKI	tooth	gaz	3
GILAKI	tongue	zEban	3
GILAKI	knee	zanu	7
GILAKI	hand	dEst	5
GILAKI	breasts	sinE	5
GILAKI	drink	XurdEn	4
GILAKI	see	deEn	6
GILAKI	hear	iSnavEstEn	26
GILAKI	die	mErdEn	8
GILAKI	come	amon	13
GILAKI	sun	XurSid	1
GILAKI	sun	aftab	7
GILAKI	star	sEtarE	3
GILAKI	water	ab	10
GILAKI	stone	sENg	4
GILAKI	fire	atES	8
GILAKI	mountain	ku	11
GILAKI	night	SEb	3
