# Supplementary material for: A test of Generalized Bayesian dating: A new linguistic dating method
Source: PLoS One. 2020 Aug 12;15(8):e0236522. doi: 10.1371/journal.pone.0236522 (PMC7423060; doi:10.1371/journal.pone.0236522)
Supplement: S4 File — Files, including an R script, for producing glottochronology dates from the output of the automated cognate detection procedure. (ZIP) [file pone.0236522.s004.zip › S4 Supporting Information/Malagasy]

BUSHI
MALAGASY_AMBOSITRA
MALAGASY_ANTAISAKA
MALAGASY_ANTAMBAHOAKA
MALAGASY_ANTANKARANA
MALAGASY_ANATANKARANA_AMBILOBE
MALAGASY_ANATANKARANA_ANTALAHA
MALAGASY_ANATANKARANA_VOHEMAR
MALAGASY_BARA
MALAGASY_BARA_BETROKA
MALAGASY_BETSIMISARAKA
MALAGASY_FIANARANTSOA
MALAGASY_MAHAFALY
MALAGASY_MASIKORO_MIARY
MALAGASY_MERINA
MALAGASY_NORTHERN_BETSIMISARAKA_FENOARIVO_EAST
MALAGASY_PLATEAU_BETSILEO_FIANARANTSOA
MALAGASY_PLATEAU_MERINA_ANTANANARIVO
MALAGASY_PLATEAU_SIHANAKA_AMBATONDRAZAKA
MALAGASY_SAKALAVA_1
MALAGASY_SAKALAVA_2
MALAGASY_SAKALAVA_AMBANJA
MALAGASY_SAKALAVA_MAINTIRANO
MALAGASY_SAKALAVA_MAJUNGA
MALAGASY_SAKALAVA_MORONDAVA
MALAGASY_SAKALAVA_VEZO_TOLIARA
MALAGASY_SIHANAKA
MALAGASY_SOUTHERN_BETSIMISARAKA_ANTAIMORO_MANAKARA
MALAGASY_SOUTHERN_BETSIMISARAKA_ANTAISAKA_VANGAINDRANO
MALAGASY_SOUTHERN_BETSIMISARAKA_ANTAMBOHOAKA_MANANJARY
MALAGASY_SOUTHERN_BETSIMISARAKA_MAHANORO
MALAGASY_SOUTHERN_BETSIMISARAKA_ZAFISIRO_FARAFANGANA
MALAGASY_TAIMORO
MALAGASY_TANDROY_1
MALAGASY_TANDROY_2
MALAGASY_TANOSY_TOLAGNARO
MALAGASY_TSIMIHETY
MALAGASY_TSIMIHETY_MANDRITSARA
MALAGASY_VEZO
MALAGASY_ZAFISORO
SAMIHIM
MALAGASY_TANDROY_MAHAFALY_AMBOVOMBE
MALAGASY_TANDROY_MAHAFALY_AMPANIHY
PAKU
