# Supplementary material for: A test of Generalized Bayesian dating: A new linguistic dating method
Source: PLoS One. 2020 Aug 12;15(8):e0236522. doi: 10.1371/journal.pone.0236522 (PMC7423060; doi:10.1371/journal.pone.0236522)
Supplement: S4 File — Files, including an R script, for producing glottochronology dates from the output of the automated cognate detection procedure. (ZIP) [file pone.0236522.s004.zip › S4 Supporting Information/Malagasy.txt.svm.CRP.0.57.cognates]

doculect	concept	asjp	cogid
BUSHI	I	zaho	2
BUSHI	you	ano	1
BUSHI	we	zahei	5
BUSHI	one	areiki	1
BUSHI	one	reiki	1
BUSHI	two	arue	1
BUSHI	two	rue	1
BUSHI	person	ulu	1
BUSHI	person	fataNa	3
BUSHI	fish	loku	10
BUSHI	dog	androaka	5
BUSHI	tree	kakazu	2
BUSHI	leaf	ravin	1
BUSHI	blood	lyu	2
BUSHI	bone	taolaNa	1
BUSHI	horn	parasi	13
BUSHI	eye	masu	1
BUSHI	eye	fanenti	2
BUSHI	nose	uruN	1
BUSHI	tooth	hihi	2
BUSHI	tongue	lela	1
BUSHI	hand	taNana	1
BUSHI	breasts	tratra	5
BUSHI	liver	ati	1
BUSHI	see	izaha	1
BUSHI	come	avi	1
BUSHI	sun	taniandru	1
BUSHI	water	ranu	13
BUSHI	stone	vatu	2
BUSHI	fire	motru	2
BUSHI	night	ali5i	2
BUSHI	full	fenu	1
MALAGASY_AMBOSITRA	I	ahu	1
MALAGASY_AMBOSITRA	you	anau	1
MALAGASY_AMBOSITRA	we	i8ika	1
MALAGASY_AMBOSITRA	one	raika	1
MALAGASY_AMBOSITRA	two	rua	1
MALAGASY_AMBOSITRA	fish	trundru	3
MALAGASY_AMBOSITRA	louse	hau	2
MALAGASY_AMBOSITRA	tree	hazu	1
MALAGASY_AMBOSITRA	leaf	ravina	1
MALAGASY_AMBOSITRA	skin	huditra	2
MALAGASY_AMBOSITRA	blood	ra	1
MALAGASY_AMBOSITRA	bone	taulana	1
MALAGASY_AMBOSITRA	horn	tandruka	1
MALAGASY_AMBOSITRA	ear	sufiNa	2
MALAGASY_AMBOSITRA	eye	masu	1
MALAGASY_AMBOSITRA	nose	uruna	1
MALAGASY_AMBOSITRA	tooth	nifi	2
MALAGASY_AMBOSITRA	tongue	lela	1
MALAGASY_AMBOSITRA	knee	luhalika	1
MALAGASY_AMBOSITRA	hand	tanana	1
MALAGASY_AMBOSITRA	breasts	nunu	1
MALAGASY_AMBOSITRA	liver	ati	1
MALAGASY_AMBOSITRA	drink	isutru	2
MALAGASY_AMBOSITRA	see	hita	1
MALAGASY_AMBOSITRA	hear	ihainu	1
MALAGASY_AMBOSITRA	die	mati	1
MALAGASY_AMBOSITRA	come	avi	1
MALAGASY_AMBOSITRA	sun	masuandru	1
MALAGASY_AMBOSITRA	star	kitana	5
MALAGASY_AMBOSITRA	water	ranum	13
MALAGASY_AMBOSITRA	stone	vatu	2
MALAGASY_AMBOSITRA	fire	afu	1
MALAGASY_AMBOSITRA	path	lalana	1
MALAGASY_AMBOSITRA	mountain	tendrumbuhitra	3
MALAGASY_AMBOSITRA	night	alila	2
MALAGASY_AMBOSITRA	full	fenu	1
MALAGASY_AMBOSITRA	new	vau	3
MALAGASY_AMBOSITRA	name	anarana	1
MALAGASY_ANTAISAKA	I	iahu	1
MALAGASY_ANTAISAKA	you	anau	1
MALAGASY_ANTAISAKA	you	ianau	1
MALAGASY_ANTAISAKA	we	sika	1
MALAGASY_ANTAISAKA	one	raiki	1
MALAGASY_ANTAISAKA	two	rui	1
MALAGASY_ANTAISAKA	person	ulu	1
MALAGASY_ANTAISAKA	fish	fia	1
MALAGASY_ANTAISAKA	fish	vili	1
MALAGASY_ANTAISAKA	louse	hau	2
MALAGASY_ANTAISAKA	tree	hazu	1
MALAGASY_ANTAISAKA	leaf	ravi	1
MALAGASY_ANTAISAKA	skin	daru	3
MALAGASY_ANTAISAKA	blood	ra	1
MALAGASY_ANTAISAKA	bone	taulu	1
MALAGASY_ANTAISAKA	horn	tandruki	1
MALAGASY_ANTAISAKA	ear	tadiNi	1
MALAGASY_ANTAISAKA	eye	masu	1
MALAGASY_ANTAISAKA	nose	uru	1
MALAGASY_ANTAISAKA	tooth	nifi	2
MALAGASY_ANTAISAKA	tongue	lela	1
MALAGASY_ANTAISAKA	knee	pukupuku	3
MALAGASY_ANTAISAKA	hand	taNana	1
MALAGASY_ANTAISAKA	breasts	nunu	1
MALAGASY_ANTAISAKA	liver	ati	1
MALAGASY_ANTAISAKA	drink	inu	1
MALAGASY_ANTAISAKA	see	hita	1
MALAGASY_ANTAISAKA	hear	ihainu	1
MALAGASY_ANTAISAKA	die	mati	1
MALAGASY_ANTAISAKA	come	avi	1
MALAGASY_ANTAISAKA	sun	masuandru	1
MALAGASY_ANTAISAKA	star	vasiha	1
MALAGASY_ANTAISAKA	star	kinta	5
MALAGASY_ANTAISAKA	water	ranum	13
MALAGASY_ANTAISAKA	stone	vatu	2
MALAGASY_ANTAISAKA	fire	afu	1
MALAGASY_ANTAISAKA	path	lala	1
MALAGASY_ANTAISAKA	mountain	vuhitra	6
MALAGASY_ANTAISAKA	night	ali	2
MALAGASY_ANTAISAKA	full	fenu	1
MALAGASY_ANTAISAKA	new	vau	3
MALAGASY_ANTAISAKA	name	anara	1
MALAGASY_ANTAMBAHOAKA	I	izahu	2
MALAGASY_ANTAMBAHOAKA	you	anau	1
MALAGASY_ANTAMBAHOAKA	we	acena	1
MALAGASY_ANTAMBAHOAKA	one	raika	1
MALAGASY_ANTAMBAHOAKA	two	rui	1
MALAGASY_ANTAMBAHOAKA	person	uluna	1
MALAGASY_ANTAMBAHOAKA	fish	lauka	10
MALAGASY_ANTAMBAHOAKA	dog	kiva	3
MALAGASY_ANTAMBAHOAKA	louse	hau	2
MALAGASY_ANTAMBAHOAKA	tree	kakazu	2
MALAGASY_ANTAMBAHOAKA	leaf	ravina	1
MALAGASY_ANTAMBAHOAKA	skin	huditra	2
MALAGASY_ANTAMBAHOAKA	blood	ra	1
MALAGASY_ANTAMBAHOAKA	bone	toulaNa	1
MALAGASY_ANTAMBAHOAKA	horn	tandruka	1
MALAGASY_ANTAMBAHOAKA	ear	tadiNi	1
MALAGASY_ANTAMBAHOAKA	eye	masu	1
MALAGASY_ANTAMBAHOAKA	nose	uruNa	1
MALAGASY_ANTAMBAHOAKA	tooth	nifi	2
MALAGASY_ANTAMBAHOAKA	tongue	lela	1
MALAGASY_ANTAMBAHOAKA	knee	luhalitra	1
MALAGASY_ANTAMBAHOAKA	hand	taNana	1
MALAGASY_ANTAMBAHOAKA	breasts	nunu	1
MALAGASY_ANTAMBAHOAKA	liver	ati	1
MALAGASY_ANTAMBAHOAKA	drink	inuna	1
MALAGASY_ANTAMBAHOAKA	see	hita	1
MALAGASY_ANTAMBAHOAKA	hear	tenu	17
MALAGASY_ANTAMBAHOAKA	die	mati	1
MALAGASY_ANTAMBAHOAKA	come	avi	1
MALAGASY_ANTAMBAHOAKA	sun	masuandru	1
MALAGASY_ANTAMBAHOAKA	star	vusena	1
MALAGASY_ANTAMBAHOAKA	star	kintana	5
MALAGASY_ANTAMBAHOAKA	water	ranum	13
MALAGASY_ANTAMBAHOAKA	stone	vatu	2
MALAGASY_ANTAMBAHOAKA	fire	afu	1
MALAGASY_ANTAMBAHOAKA	path	lalana	1
MALAGASY_ANTAMBAHOAKA	mountain	tavirina	5
MALAGASY_ANTAMBAHOAKA	night	alila	2
MALAGASY_ANTAMBAHOAKA	full	fenu	1
MALAGASY_ANTAMBAHOAKA	new	vau	3
MALAGASY_ANTAMBAHOAKA	name	aNaraNa	1
MALAGASY_ANTANKARANA	I	zahu	2
MALAGASY_ANTANKARANA	you	anau	1
MALAGASY_ANTANKARANA	we	atika	1
MALAGASY_ANTANKARANA	one	araika	1
MALAGASY_ANTANKARANA	two	arui	1
MALAGASY_ANTANKARANA	person	ulu	1
MALAGASY_ANTANKARANA	fish	lauka	10
MALAGASY_ANTANKARANA	louse	hau	2
MALAGASY_ANTANKARANA	tree	kakazu	2
MALAGASY_ANTANKARANA	leaf	ravinkazu	1
MALAGASY_ANTANKARANA	skin	huditri	2
MALAGASY_ANTANKARANA	blood	liu	2
MALAGASY_ANTANKARANA	bone	taulaNa	1
MALAGASY_ANTANKARANA	horn	tandruku	1
MALAGASY_ANTANKARANA	ear	sufiNi	2
MALAGASY_ANTANKARANA	eye	masu	1
MALAGASY_ANTANKARANA	nose	uruN	1
MALAGASY_ANTANKARANA	tooth	nifi	2
MALAGASY_ANTANKARANA	tongue	lela	1
MALAGASY_ANTANKARANA	knee	luhaliki	1
MALAGASY_ANTANKARANA	hand	taNan	1
MALAGASY_ANTANKARANA	breasts	nunu	1
MALAGASY_ANTANKARANA	liver	ate	1
MALAGASY_ANTANKARANA	drink	igiaka	3
MALAGASY_ANTANKARANA	see	hita	1
MALAGASY_ANTANKARANA	hear	tandriNi	17
MALAGASY_ANTANKARANA	die	mati	1
MALAGASY_ANTANKARANA	come	avi	1
MALAGASY_ANTANKARANA	sun	taniandru	1
MALAGASY_ANTANKARANA	sun	masouva	1
MALAGASY_ANTANKARANA	star	laNkintana	5
MALAGASY_ANTANKARANA	water	ranum	13
MALAGASY_ANTANKARANA	stone	vatu	2
MALAGASY_ANTANKARANA	path	lalaN	1
MALAGASY_ANTANKARANA	mountain	buNgu	7
MALAGASY_ANTANKARANA	night	aliNi	2
MALAGASY_ANTANKARANA	full	fenu	1
MALAGASY_ANTANKARANA	new	vau	3
MALAGASY_ANTANKARANA	name	aNaraNa	1
MALAGASY_ANATANKARANA_AMBILOBE	I	zaho	2
MALAGASY_ANATANKARANA_AMBILOBE	you	anao	1
MALAGASY_ANATANKARANA_AMBILOBE	we	acika	1
MALAGASY_ANATANKARANA_AMBILOBE	one	araiki	1
MALAGASY_ANATANKARANA_AMBILOBE	two	aroe	1
MALAGASY_ANATANKARANA_AMBILOBE	person	olo	1
MALAGASY_ANATANKARANA_AMBILOBE	fish	loako	10
MALAGASY_ANATANKARANA_AMBILOBE	dog	fandroaka	5
MALAGASY_ANATANKARANA_AMBILOBE	louse	hao	2
MALAGASY_ANATANKARANA_AMBILOBE	tree	kakazo	2
MALAGASY_ANATANKARANA_AMBILOBE	leaf	raviNi	1
MALAGASY_ANATANKARANA_AMBILOBE	skin	oditri	2
MALAGASY_ANATANKARANA_AMBILOBE	blood	lio	2
MALAGASY_ANATANKARANA_AMBILOBE	bone	taolaNa	1
MALAGASY_ANATANKARANA_AMBILOBE	ear	sofiNa	2
MALAGASY_ANATANKARANA_AMBILOBE	eye	faNenti	2
MALAGASY_ANATANKARANA_AMBILOBE	nose	oroNo	1
MALAGASY_ANATANKARANA_AMBILOBE	tooth	nifi	2
MALAGASY_ANATANKARANA_AMBILOBE	tongue	lela	1
MALAGASY_ANATANKARANA_AMBILOBE	hand	taNaNa	1
MALAGASY_ANATANKARANA_AMBILOBE	liver	ati	1
MALAGASY_ANATANKARANA_AMBILOBE	drink	migiaka	3
MALAGASY_ANATANKARANA_AMBILOBE	see	mihiri	1
MALAGASY_ANATANKARANA_AMBILOBE	hear	mitandreNi	2
MALAGASY_ANATANKARANA_AMBILOBE	die	mati	1
MALAGASY_ANATANKARANA_AMBILOBE	come	navi	1
MALAGASY_ANATANKARANA_AMBILOBE	sun	masoandra	1
MALAGASY_ANATANKARANA_AMBILOBE	star	lakinta	5
MALAGASY_ANATANKARANA_AMBILOBE	water	rano	13
MALAGASY_ANATANKARANA_AMBILOBE	stone	vato	2
MALAGASY_ANATANKARANA_AMBILOBE	fire	motro	2
MALAGASY_ANATANKARANA_AMBILOBE	path	lalabe	1
MALAGASY_ANATANKARANA_AMBILOBE	mountain	noNo	7
MALAGASY_ANATANKARANA_AMBILOBE	night	aliNi	2
MALAGASY_ANATANKARANA_AMBILOBE	new	vao	3
MALAGASY_ANATANKARANA_AMBILOBE	name	aNaraNa	1
MALAGASY_ANATANKARANA_ANTALAHA	I	zaho	2
MALAGASY_ANATANKARANA_ANTALAHA	you	anao	1
MALAGASY_ANATANKARANA_ANTALAHA	we	acika	1
MALAGASY_ANATANKARANA_ANTALAHA	one	araiki	1
MALAGASY_ANATANKARANA_ANTALAHA	two	aro	1
MALAGASY_ANATANKARANA_ANTALAHA	person	olo	1
MALAGASY_ANATANKARANA_ANTALAHA	fish	loako	10
MALAGASY_ANATANKARANA_ANTALAHA	dog	amboa	2
MALAGASY_ANATANKARANA_ANTALAHA	louse	hao	2
MALAGASY_ANATANKARANA_ANTALAHA	tree	kakazo	2
MALAGASY_ANATANKARANA_ANTALAHA	leaf	raviNi	1
MALAGASY_ANATANKARANA_ANTALAHA	skin	hoditri	2
MALAGASY_ANATANKARANA_ANTALAHA	blood	lio	2
MALAGASY_ANATANKARANA_ANTALAHA	bone	taholaNa	1
MALAGASY_ANATANKARANA_ANTALAHA	ear	sofiNi	2
MALAGASY_ANATANKARANA_ANTALAHA	eye	maso	1
MALAGASY_ANATANKARANA_ANTALAHA	nose	oroNo	1
MALAGASY_ANATANKARANA_ANTALAHA	tooth	nifi	2
MALAGASY_ANATANKARANA_ANTALAHA	tongue	laila	1
MALAGASY_ANATANKARANA_ANTALAHA	hand	taNaNa	1
MALAGASY_ANATANKARANA_ANTALAHA	liver	ati	1
MALAGASY_ANATANKARANA_ANTALAHA	drink	migiaka	3
MALAGASY_ANATANKARANA_ANTALAHA	see	mahita	1
MALAGASY_ANATANKARANA_ANTALAHA	hear	mitandreNi	2
MALAGASY_ANATANKARANA_ANTALAHA	die	mati	1
MALAGASY_ANATANKARANA_ANTALAHA	come	avi	1
MALAGASY_ANATANKARANA_ANTALAHA	sun	masova	1
MALAGASY_ANATANKARANA_ANTALAHA	star	lakintaNa	5
MALAGASY_ANATANKARANA_ANTALAHA	water	rano	13
MALAGASY_ANATANKARANA_ANTALAHA	stone	vato	2
MALAGASY_ANATANKARANA_ANTALAHA	fire	afo	1
MALAGASY_ANATANKARANA_ANTALAHA	path	lalaNa	1
MALAGASY_ANATANKARANA_ANTALAHA	mountain	taneti	2
MALAGASY_ANATANKARANA_ANTALAHA	night	aliNi	2
MALAGASY_ANATANKARANA_ANTALAHA	new	vaovao	3
MALAGASY_ANATANKARANA_ANTALAHA	name	aNarana	1
MALAGASY_ANATANKARANA_VOHEMAR	I	za	2
MALAGASY_ANATANKARANA_VOHEMAR	you	anao	1
MALAGASY_ANATANKARANA_VOHEMAR	we	acika	1
MALAGASY_ANATANKARANA_VOHEMAR	one	araiki	1
MALAGASY_ANATANKARANA_VOHEMAR	two	aroe	1
MALAGASY_ANATANKARANA_VOHEMAR	person	olo	1
MALAGASY_ANATANKARANA_VOHEMAR	fish	loaka	10
MALAGASY_ANATANKARANA_VOHEMAR	dog	amboa	2
MALAGASY_ANATANKARANA_VOHEMAR	louse	hao	2
MALAGASY_ANATANKARANA_VOHEMAR	tree	kakazo	2
MALAGASY_ANATANKARANA_VOHEMAR	leaf	ravini	1
MALAGASY_ANATANKARANA_VOHEMAR	skin	hoditri	2
MALAGASY_ANATANKARANA_VOHEMAR	blood	lio	2
MALAGASY_ANATANKARANA_VOHEMAR	bone	taholaNa	1
MALAGASY_ANATANKARANA_VOHEMAR	ear	sofiNi	2
MALAGASY_ANATANKARANA_VOHEMAR	eye	maso	1
MALAGASY_ANATANKARANA_VOHEMAR	nose	oroNo	1
MALAGASY_ANATANKARANA_VOHEMAR	tooth	nifi	2
MALAGASY_ANATANKARANA_VOHEMAR	tongue	lela	1
MALAGASY_ANATANKARANA_VOHEMAR	hand	taNana	1
MALAGASY_ANATANKARANA_VOHEMAR	liver	hati	1
MALAGASY_ANATANKARANA_VOHEMAR	drink	migiaka	3
MALAGASY_ANATANKARANA_VOHEMAR	see	mahitra	1
MALAGASY_ANATANKARANA_VOHEMAR	hear	mahareNe	17
MALAGASY_ANATANKARANA_VOHEMAR	die	mati	1
MALAGASY_ANATANKARANA_VOHEMAR	come	toNa	2
MALAGASY_ANATANKARANA_VOHEMAR	sun	masoandro	1
MALAGASY_ANATANKARANA_VOHEMAR	star	lakintaNa	5
MALAGASY_ANATANKARANA_VOHEMAR	water	rano	13
MALAGASY_ANATANKARANA_VOHEMAR	stone	vato	2
MALAGASY_ANATANKARANA_VOHEMAR	fire	motro	2
MALAGASY_ANATANKARANA_VOHEMAR	path	lalaNa	1
MALAGASY_ANATANKARANA_VOHEMAR	mountain	boNo	7
MALAGASY_ANATANKARANA_VOHEMAR	night	aliNi	2
MALAGASY_ANATANKARANA_VOHEMAR	new	vaovao	3
MALAGASY_ANATANKARANA_VOHEMAR	name	aNarana	1
MALAGASY_BARA	I	ahu	1
MALAGASY_BARA	you	hanau	1
MALAGASY_BARA	we	8ika	1
MALAGASY_BARA	one	raiki	1
MALAGASY_BARA	two	rui	1
MALAGASY_BARA	person	ulu	1
MALAGASY_BARA	fish	fia	1
MALAGASY_BARA	louse	hau	2
MALAGASY_BARA	tree	hazu	1
MALAGASY_BARA	leaf	ravi	1
MALAGASY_BARA	skin	hudi8e	2
MALAGASY_BARA	blood	ra	1
MALAGASY_BARA	bone	toula	1
MALAGASY_BARA	horn	8ifa	2
MALAGASY_BARA	ear	sufi	2
MALAGASY_BARA	eye	masu	1
MALAGASY_BARA	nose	uru	1
MALAGASY_BARA	tooth	nifi	2
MALAGASY_BARA	tongue	lela	1
MALAGASY_BARA	knee	luhaliki	1
MALAGASY_BARA	hand	taNa	1
MALAGASY_BARA	breasts	nunu	1
MALAGASY_BARA	liver	ati	1
MALAGASY_BARA	drink	inu	1
MALAGASY_BARA	see	hita	1
MALAGASY_BARA	hear	hare	3
MALAGASY_BARA	die	mati	1
MALAGASY_BARA	come	avi	1
MALAGASY_BARA	sun	maheniki	1
MALAGASY_BARA	star	vasia	1
MALAGASY_BARA	water	ranum	13
MALAGASY_BARA	stone	vatu	2
MALAGASY_BARA	fire	afu	1
MALAGASY_BARA	path	lala	1
MALAGASY_BARA	mountain	tendrumbuhice	3
MALAGASY_BARA	night	ali	2
MALAGASY_BARA	full	fenu	1
MALAGASY_BARA	new	vau	3
MALAGASY_BARA	name	anara	1
MALAGASY_BARA_BETROKA	I	iaho	1
MALAGASY_BARA_BETROKA	you	enao	1
MALAGASY_BARA_BETROKA	we	esika	1
MALAGASY_BARA_BETROKA	one	raiki	1
MALAGASY_BARA_BETROKA	two	roa	1
MALAGASY_BARA_BETROKA	person	olo	1
MALAGASY_BARA_BETROKA	fish	fia	1
MALAGASY_BARA_BETROKA	dog	amboa	2
MALAGASY_BARA_BETROKA	louse	hao	2
MALAGASY_BARA_BETROKA	tree	hazo	1
MALAGASY_BARA_BETROKA	leaf	tandreNa	2
MALAGASY_BARA_BETROKA	skin	hoditri	2
MALAGASY_BARA_BETROKA	blood	lio	2
MALAGASY_BARA_BETROKA	bone	tola	1
MALAGASY_BARA_BETROKA	ear	sofi	2
MALAGASY_BARA_BETROKA	eye	maso	1
MALAGASY_BARA_BETROKA	nose	oro	1
MALAGASY_BARA_BETROKA	tooth	nifi	2
MALAGASY_BARA_BETROKA	tongue	lela	1
MALAGASY_BARA_BETROKA	hand	taNa	1
MALAGASY_BARA_BETROKA	liver	ati	1
MALAGASY_BARA_BETROKA	drink	mino	1
MALAGASY_BARA_BETROKA	see	mahita	1
MALAGASY_BARA_BETROKA	hear	miji	2
MALAGASY_BARA_BETROKA	die	mati	1
MALAGASY_BARA_BETROKA	come	toNa	2
MALAGASY_BARA_BETROKA	sun	masoandro	1
MALAGASY_BARA_BETROKA	star	vasia	1
MALAGASY_BARA_BETROKA	water	rano	13
MALAGASY_BARA_BETROKA	stone	vato	2
MALAGASY_BARA_BETROKA	fire	afo	1
MALAGASY_BARA_BETROKA	path	lala	1
MALAGASY_BARA_BETROKA	mountain	vohitri	6
MALAGASY_BARA_BETROKA	night	hali	2
MALAGASY_BARA_BETROKA	new	vao	3
MALAGASY_BARA_BETROKA	name	aNara	1
MALAGASY_BETSIMISARAKA	I	zahu	2
MALAGASY_BETSIMISARAKA	we	ancika	1
MALAGASY_BETSIMISARAKA	one	iraika	1
MALAGASY_BETSIMISARAKA	two	ruai	1
MALAGASY_BETSIMISARAKA	person	uluna	1
MALAGASY_BETSIMISARAKA	fish	lauka	10
MALAGASY_BETSIMISARAKA	dog	kiva	3
MALAGASY_BETSIMISARAKA	louse	hau	2
MALAGASY_BETSIMISARAKA	tree	kakazu	2
MALAGASY_BETSIMISARAKA	leaf	ravina	1
MALAGASY_BETSIMISARAKA	skin	huditra	2
MALAGASY_BETSIMISARAKA	blood	ra	1
MALAGASY_BETSIMISARAKA	bone	taulana	1
MALAGASY_BETSIMISARAKA	horn	tandruka	1
MALAGASY_BETSIMISARAKA	ear	tadini	1
MALAGASY_BETSIMISARAKA	eye	maSu	1
MALAGASY_BETSIMISARAKA	nose	uruna	1
MALAGASY_BETSIMISARAKA	tooth	nifi	2
MALAGASY_BETSIMISARAKA	tongue	lela	1
MALAGASY_BETSIMISARAKA	knee	luhalitra	1
MALAGASY_BETSIMISARAKA	hand	taNana	1
MALAGASY_BETSIMISARAKA	breasts	nunu	1
MALAGASY_BETSIMISARAKA	liver	ati	1
MALAGASY_BETSIMISARAKA	drink	inuna	1
MALAGASY_BETSIMISARAKA	see	hita	1
MALAGASY_BETSIMISARAKA	hear	tahinu	1
MALAGASY_BETSIMISARAKA	die	mati	1
MALAGASY_BETSIMISARAKA	come	avi	1
MALAGASY_BETSIMISARAKA	star	kintana	5
MALAGASY_BETSIMISARAKA	water	ranum	13
MALAGASY_BETSIMISARAKA	stone	vatu	2
MALAGASY_BETSIMISARAKA	fire	afu	1
MALAGASY_BETSIMISARAKA	path	lalana	1
MALAGASY_BETSIMISARAKA	mountain	taneti	2
MALAGASY_BETSIMISARAKA	night	alina	2
MALAGASY_BETSIMISARAKA	full	fenu	1
MALAGASY_BETSIMISARAKA	new	vau	3
MALAGASY_BETSIMISARAKA	name	aNaraNa	1
MALAGASY_FIANARANTSOA	I	ahu	1
MALAGASY_FIANARANTSOA	you	anau	1
MALAGASY_FIANARANTSOA	we	isika	1
MALAGASY_FIANARANTSOA	one	rai	1
MALAGASY_FIANARANTSOA	two	rua	1
MALAGASY_FIANARANTSOA	person	ulu	1
MALAGASY_FIANARANTSOA	fish	hazandranu	2
MALAGASY_FIANARANTSOA	louse	hau	2
MALAGASY_FIANARANTSOA	tree	hazu	1
MALAGASY_FIANARANTSOA	leaf	raviNa	1
MALAGASY_FIANARANTSOA	skin	huditra	2
MALAGASY_FIANARANTSOA	blood	ra	1
MALAGASY_FIANARANTSOA	bone	taulaNa	1
MALAGASY_FIANARANTSOA	horn	tandruka	1
MALAGASY_FIANARANTSOA	ear	sufiNa	2
MALAGASY_FIANARANTSOA	eye	masu	1
MALAGASY_FIANARANTSOA	nose	uruNa	1
MALAGASY_FIANARANTSOA	tooth	nifi	2
MALAGASY_FIANARANTSOA	tongue	lela	1
MALAGASY_FIANARANTSOA	knee	luhalika	1
MALAGASY_FIANARANTSOA	hand	taNana	1
MALAGASY_FIANARANTSOA	breasts	nunu	1
MALAGASY_FIANARANTSOA	liver	ati	1
MALAGASY_FIANARANTSOA	drink	isutru	2
MALAGASY_FIANARANTSOA	see	hita	1
MALAGASY_FIANARANTSOA	hear	tehinu	1
MALAGASY_FIANARANTSOA	die	mati	1
MALAGASY_FIANARANTSOA	come	avi	1
MALAGASY_FIANARANTSOA	sun	masuandru	1
MALAGASY_FIANARANTSOA	star	vasiaNa	1
MALAGASY_FIANARANTSOA	water	ranum	13
MALAGASY_FIANARANTSOA	stone	vatu	2
MALAGASY_FIANARANTSOA	fire	afu	1
MALAGASY_FIANARANTSOA	path	lalaNa	1
MALAGASY_FIANARANTSOA	mountain	tendrumbuhice	3
MALAGASY_FIANARANTSOA	night	aliNa	2
MALAGASY_FIANARANTSOA	full	fenu	1
MALAGASY_FIANARANTSOA	new	vau	3
MALAGASY_FIANARANTSOA	name	aNaraNa	1
MALAGASY_MAHAFALY	I	zahu	2
MALAGASY_MAHAFALY	you	riha	2
MALAGASY_MAHAFALY	we	tika	1
MALAGASY_MAHAFALY	one	raike	1
MALAGASY_MAHAFALY	two	rue	1
MALAGASY_MAHAFALY	person	ndati	2
MALAGASY_MAHAFALY	fish	fia	1
MALAGASY_MAHAFALY	louse	hau	2
MALAGASY_MAHAFALY	tree	futukazu	2
MALAGASY_MAHAFALY	leaf	ravi	1
MALAGASY_MAHAFALY	skin	hulice	2
MALAGASY_MAHAFALY	blood	liu	2
MALAGASY_MAHAFALY	bone	taulu	1
MALAGASY_MAHAFALY	horn	cifa	2
MALAGASY_MAHAFALY	ear	sufi	2
MALAGASY_MAHAFALY	eye	fanju	2
MALAGASY_MAHAFALY	nose	uru	1
MALAGASY_MAHAFALY	tooth	hi	3
MALAGASY_MAHAFALY	tongue	lela	1
MALAGASY_MAHAFALY	knee	uNguce	2
MALAGASY_MAHAFALY	hand	taNga	1
MALAGASY_MAHAFALY	breasts	nunu	1
MALAGASY_MAHAFALY	liver	ate	1
MALAGASY_MAHAFALY	drink	inu	1
MALAGASY_MAHAFALY	see	nente	1
MALAGASY_MAHAFALY	hear	hare	3
MALAGASY_MAHAFALY	die	mate	1
MALAGASY_MAHAFALY	come	avi	1
MALAGASY_MAHAFALY	sun	andru	1
MALAGASY_MAHAFALY	star	vasia	1
MALAGASY_MAHAFALY	water	ranum	13
MALAGASY_MAHAFALY	stone	vatu	2
MALAGASY_MAHAFALY	fire	afu	1
MALAGASY_MAHAFALY	path	lala	1
MALAGASY_MAHAFALY	mountain	vuhice	6
MALAGASY_MAHAFALY	night	ali	2
MALAGASY_MAHAFALY	full	fenu	1
MALAGASY_MAHAFALY	new	vauvau	3
MALAGASY_MAHAFALY	name	anara	1
MALAGASY_MASIKORO_MIARY	I	zaho	2
MALAGASY_MASIKORO_MIARY	you	iha	2
MALAGASY_MASIKORO_MIARY	we	cika	1
MALAGASY_MASIKORO_MIARY	one	raiki	1
MALAGASY_MASIKORO_MIARY	two	roe	1
MALAGASY_MASIKORO_MIARY	person	olo	1
MALAGASY_MASIKORO_MIARY	fish	fia	1
MALAGASY_MASIKORO_MIARY	dog	alika	4
MALAGASY_MASIKORO_MIARY	louse	hao	2
MALAGASY_MASIKORO_MIARY	tree	hazo	1
MALAGASY_MASIKORO_MIARY	leaf	ravi	1
MALAGASY_MASIKORO_MIARY	skin	holici	2
MALAGASY_MASIKORO_MIARY	blood	lio	2
MALAGASY_MASIKORO_MIARY	bone	taola	1
MALAGASY_MASIKORO_MIARY	ear	sofi	2
MALAGASY_MASIKORO_MIARY	eye	maso	1
MALAGASY_MASIKORO_MIARY	nose	oro	1
MALAGASY_MASIKORO_MIARY	tooth	hi	3
MALAGASY_MASIKORO_MIARY	tongue	lela	1
MALAGASY_MASIKORO_MIARY	hand	taNa	1
MALAGASY_MASIKORO_MIARY	liver	ati	1
MALAGASY_MASIKORO_MIARY	drink	mino	1
MALAGASY_MASIKORO_MIARY	see	mahita	1
MALAGASY_MASIKORO_MIARY	hear	mijanji	2
MALAGASY_MASIKORO_MIARY	die	mati	1
MALAGASY_MASIKORO_MIARY	come	avi	1
MALAGASY_MASIKORO_MIARY	sun	masoandro	1
MALAGASY_MASIKORO_MIARY	star	basia	1
MALAGASY_MASIKORO_MIARY	water	rano	13
MALAGASY_MASIKORO_MIARY	stone	vato	2
MALAGASY_MASIKORO_MIARY	fire	bolo	13
MALAGASY_MASIKORO_MIARY	path	lala	1
MALAGASY_MASIKORO_MIARY	mountain	vohice	6
MALAGASY_MASIKORO_MIARY	night	haliki	2
MALAGASY_MASIKORO_MIARY	new	vao	3
MALAGASY_MASIKORO_MIARY	name	aNara	1
MALAGASY_MERINA	I	ahu	1
MALAGASY_MERINA	you	hianau	1
MALAGASY_MERINA	you	ianau	1
MALAGASY_MERINA	we	isika	1
MALAGASY_MERINA	one	irai	1
MALAGASY_MERINA	two	rua	1
MALAGASY_MERINA	person	uluna	1
MALAGASY_MERINA	fish	hazandranu	2
MALAGASY_MERINA	fish	trundru	3
MALAGASY_MERINA	dog	alika	4
MALAGASY_MERINA	louse	hau	2
MALAGASY_MERINA	tree	hazu	1
MALAGASY_MERINA	leaf	ravina	1
MALAGASY_MERINA	skin	huditra	2
MALAGASY_MERINA	blood	ra	1
MALAGASY_MERINA	bone	taulana	1
MALAGASY_MERINA	horn	tandruka	1
MALAGASY_MERINA	ear	sufina	2
MALAGASY_MERINA	eye	masu	1
MALAGASY_MERINA	nose	uruna	1
MALAGASY_MERINA	tooth	nifi	2
MALAGASY_MERINA	tongue	lela	1
MALAGASY_MERINA	knee	luhalika	1
MALAGASY_MERINA	hand	tanana	1
MALAGASY_MERINA	breasts	nunu	1
MALAGASY_MERINA	liver	ati	1
MALAGASY_MERINA	drink	isutru	2
MALAGASY_MERINA	see	hita	1
MALAGASY_MERINA	hear	ihainu	1
MALAGASY_MERINA	die	mati	1
MALAGASY_MERINA	come	avi	1
MALAGASY_MERINA	sun	masuandru	1
MALAGASY_MERINA	star	kintana	5
MALAGASY_MERINA	water	ranum	13
MALAGASY_MERINA	stone	vatu	2
MALAGASY_MERINA	fire	afu	1
MALAGASY_MERINA	path	lalana	1
MALAGASY_MERINA	mountain	tendrumbuhitra	3
MALAGASY_MERINA	night	alina	2
MALAGASY_MERINA	full	fenu	1
MALAGASY_MERINA	new	vau	3
MALAGASY_MERINA	name	anarana	1
MALAGASY_NORTHERN_BETSIMISARAKA_FENOARIVO_EAST	I	zaho	2
MALAGASY_NORTHERN_BETSIMISARAKA_FENOARIVO_EAST	you	ana	1
MALAGASY_NORTHERN_BETSIMISARAKA_FENOARIVO_EAST	we	acika	1
MALAGASY_NORTHERN_BETSIMISARAKA_FENOARIVO_EAST	one	araiki	1
MALAGASY_NORTHERN_BETSIMISARAKA_FENOARIVO_EAST	two	aro	1
MALAGASY_NORTHERN_BETSIMISARAKA_FENOARIVO_EAST	person	oloNo	1
MALAGASY_NORTHERN_BETSIMISARAKA_FENOARIVO_EAST	fish	loko	10
MALAGASY_NORTHERN_BETSIMISARAKA_FENOARIVO_EAST	dog	kiva	3
MALAGASY_NORTHERN_BETSIMISARAKA_FENOARIVO_EAST	louse	ho	2
MALAGASY_NORTHERN_BETSIMISARAKA_FENOARIVO_EAST	tree	kakazo	2
MALAGASY_NORTHERN_BETSIMISARAKA_FENOARIVO_EAST	leaf	ravindraha	1
MALAGASY_NORTHERN_BETSIMISARAKA_FENOARIVO_EAST	skin	hoditri	2
MALAGASY_NORTHERN_BETSIMISARAKA_FENOARIVO_EAST	blood	ra	1
MALAGASY_NORTHERN_BETSIMISARAKA_FENOARIVO_EAST	bone	tolana	1
MALAGASY_NORTHERN_BETSIMISARAKA_FENOARIVO_EAST	ear	tadiNi	1
MALAGASY_NORTHERN_BETSIMISARAKA_FENOARIVO_EAST	eye	maso	1
MALAGASY_NORTHERN_BETSIMISARAKA_FENOARIVO_EAST	nose	oroNo	1
MALAGASY_NORTHERN_BETSIMISARAKA_FENOARIVO_EAST	tooth	nifi	2
MALAGASY_NORTHERN_BETSIMISARAKA_FENOARIVO_EAST	tongue	lela	1
MALAGASY_NORTHERN_BETSIMISARAKA_FENOARIVO_EAST	hand	taNaNa	1
MALAGASY_NORTHERN_BETSIMISARAKA_FENOARIVO_EAST	liver	ati	1
MALAGASY_NORTHERN_BETSIMISARAKA_FENOARIVO_EAST	drink	mino	1
MALAGASY_NORTHERN_BETSIMISARAKA_FENOARIVO_EAST	see	mahita	1
MALAGASY_NORTHERN_BETSIMISARAKA_FENOARIVO_EAST	hear	mitandreNi	2
MALAGASY_NORTHERN_BETSIMISARAKA_FENOARIVO_EAST	die	mati	1
MALAGASY_NORTHERN_BETSIMISARAKA_FENOARIVO_EAST	come	avi	1
MALAGASY_NORTHERN_BETSIMISARAKA_FENOARIVO_EAST	sun	masoandro	1
MALAGASY_NORTHERN_BETSIMISARAKA_FENOARIVO_EAST	star	kintaNa	5
MALAGASY_NORTHERN_BETSIMISARAKA_FENOARIVO_EAST	water	rano	13
MALAGASY_NORTHERN_BETSIMISARAKA_FENOARIVO_EAST	stone	vato	2
MALAGASY_NORTHERN_BETSIMISARAKA_FENOARIVO_EAST	fire	afo	1
MALAGASY_NORTHERN_BETSIMISARAKA_FENOARIVO_EAST	path	lalaNa	1
MALAGASY_NORTHERN_BETSIMISARAKA_FENOARIVO_EAST	mountain	taheti	2
MALAGASY_NORTHERN_BETSIMISARAKA_FENOARIVO_EAST	night	androalini	2
MALAGASY_NORTHERN_BETSIMISARAKA_FENOARIVO_EAST	new	vaovao	3
MALAGASY_NORTHERN_BETSIMISARAKA_FENOARIVO_EAST	name	aNaraNa	1
MALAGASY_PLATEAU_BETSILEO_FIANARANTSOA	I	izaho	2
MALAGASY_PLATEAU_BETSILEO_FIANARANTSOA	you	anao	1
MALAGASY_PLATEAU_BETSILEO_FIANARANTSOA	we	isika	1
MALAGASY_PLATEAU_BETSILEO_FIANARANTSOA	one	ray	1
MALAGASY_PLATEAU_BETSILEO_FIANARANTSOA	two	roa	1
MALAGASY_PLATEAU_BETSILEO_FIANARANTSOA	person	olo	1
MALAGASY_PLATEAU_BETSILEO_FIANARANTSOA	fish	trondro	3
MALAGASY_PLATEAU_BETSILEO_FIANARANTSOA	dog	amboa	2
MALAGASY_PLATEAU_BETSILEO_FIANARANTSOA	louse	hao	2
MALAGASY_PLATEAU_BETSILEO_FIANARANTSOA	tree	hazo	1
MALAGASY_PLATEAU_BETSILEO_FIANARANTSOA	leaf	ravina	1
MALAGASY_PLATEAU_BETSILEO_FIANARANTSOA	skin	hoditra	2
MALAGASY_PLATEAU_BETSILEO_FIANARANTSOA	blood	ra	1
MALAGASY_PLATEAU_BETSILEO_FIANARANTSOA	bone	taolana	1
MALAGASY_PLATEAU_BETSILEO_FIANARANTSOA	ear	sofina	2
MALAGASY_PLATEAU_BETSILEO_FIANARANTSOA	eye	maso	1
MALAGASY_PLATEAU_BETSILEO_FIANARANTSOA	nose	orona	1
MALAGASY_PLATEAU_BETSILEO_FIANARANTSOA	tooth	nifi	2
MALAGASY_PLATEAU_BETSILEO_FIANARANTSOA	tongue	lela	1
MALAGASY_PLATEAU_BETSILEO_FIANARANTSOA	hand	tanana	1
MALAGASY_PLATEAU_BETSILEO_FIANARANTSOA	liver	ati	1
MALAGASY_PLATEAU_BETSILEO_FIANARANTSOA	drink	misotro	2
MALAGASY_PLATEAU_BETSILEO_FIANARANTSOA	see	mahita	1
MALAGASY_PLATEAU_BETSILEO_FIANARANTSOA	hear	mitehino	2
MALAGASY_PLATEAU_BETSILEO_FIANARANTSOA	die	mati	1
MALAGASY_PLATEAU_BETSILEO_FIANARANTSOA	come	avi	1
MALAGASY_PLATEAU_BETSILEO_FIANARANTSOA	sun	masoandro	1
MALAGASY_PLATEAU_BETSILEO_FIANARANTSOA	star	vasiana	1
MALAGASY_PLATEAU_BETSILEO_FIANARANTSOA	water	rano	13
MALAGASY_PLATEAU_BETSILEO_FIANARANTSOA	stone	vato	2
MALAGASY_PLATEAU_BETSILEO_FIANARANTSOA	fire	afo	1
MALAGASY_PLATEAU_BETSILEO_FIANARANTSOA	path	lalana	1
MALAGASY_PLATEAU_BETSILEO_FIANARANTSOA	mountain	tendrombohice	3
MALAGASY_PLATEAU_BETSILEO_FIANARANTSOA	night	alina	2
MALAGASY_PLATEAU_BETSILEO_FIANARANTSOA	new	vao	3
MALAGASY_PLATEAU_BETSILEO_FIANARANTSOA	name	anarana	1
MALAGASY_PLATEAU_MERINA_ANTANANARIVO	I	izaho	2
MALAGASY_PLATEAU_MERINA_ANTANANARIVO	you	ianao	1
MALAGASY_PLATEAU_MERINA_ANTANANARIVO	we	isika	1
MALAGASY_PLATEAU_MERINA_ANTANANARIVO	one	iray	1
MALAGASY_PLATEAU_MERINA_ANTANANARIVO	two	roa	1
MALAGASY_PLATEAU_MERINA_ANTANANARIVO	person	olona	1
MALAGASY_PLATEAU_MERINA_ANTANANARIVO	fish	trondro	3
MALAGASY_PLATEAU_MERINA_ANTANANARIVO	dog	alika	4
MALAGASY_PLATEAU_MERINA_ANTANANARIVO	louse	hao	2
MALAGASY_PLATEAU_MERINA_ANTANANARIVO	tree	hazo	1
MALAGASY_PLATEAU_MERINA_ANTANANARIVO	leaf	ravina	1
MALAGASY_PLATEAU_MERINA_ANTANANARIVO	skin	hoditra	2
MALAGASY_PLATEAU_MERINA_ANTANANARIVO	blood	ra	1
MALAGASY_PLATEAU_MERINA_ANTANANARIVO	bone	taolana	1
MALAGASY_PLATEAU_MERINA_ANTANANARIVO	ear	sofina	2
MALAGASY_PLATEAU_MERINA_ANTANANARIVO	eye	maso	1
MALAGASY_PLATEAU_MERINA_ANTANANARIVO	nose	orona	1
MALAGASY_PLATEAU_MERINA_ANTANANARIVO	tooth	nifi	2
MALAGASY_PLATEAU_MERINA_ANTANANARIVO	tongue	lela	1
MALAGASY_PLATEAU_MERINA_ANTANANARIVO	hand	tanana	1
MALAGASY_PLATEAU_MERINA_ANTANANARIVO	liver	ati	1
MALAGASY_PLATEAU_MERINA_ANTANANARIVO	drink	misotro	2
MALAGASY_PLATEAU_MERINA_ANTANANARIVO	see	mahita	1
MALAGASY_PLATEAU_MERINA_ANTANANARIVO	hear	mihaino	1
MALAGASY_PLATEAU_MERINA_ANTANANARIVO	die	mati	1
MALAGASY_PLATEAU_MERINA_ANTANANARIVO	come	avi	1
MALAGASY_PLATEAU_MERINA_ANTANANARIVO	sun	masoandro	1
MALAGASY_PLATEAU_MERINA_ANTANANARIVO	star	kintana	5
MALAGASY_PLATEAU_MERINA_ANTANANARIVO	water	rano	13
MALAGASY_PLATEAU_MERINA_ANTANANARIVO	stone	vato	2
MALAGASY_PLATEAU_MERINA_ANTANANARIVO	fire	afo	1
MALAGASY_PLATEAU_MERINA_ANTANANARIVO	path	lalana	1
MALAGASY_PLATEAU_MERINA_ANTANANARIVO	mountain	tendrombohitra	3
MALAGASY_PLATEAU_MERINA_ANTANANARIVO	night	alina	2
MALAGASY_PLATEAU_MERINA_ANTANANARIVO	new	vao	3
MALAGASY_PLATEAU_MERINA_ANTANANARIVO	name	anarana	1
MALAGASY_PLATEAU_SIHANAKA_AMBATONDRAZAKA	I	za	2
MALAGASY_PLATEAU_SIHANAKA_AMBATONDRAZAKA	you	ianao	1
MALAGASY_PLATEAU_SIHANAKA_AMBATONDRAZAKA	we	icika	1
MALAGASY_PLATEAU_SIHANAKA_AMBATONDRAZAKA	one	iray	1
MALAGASY_PLATEAU_SIHANAKA_AMBATONDRAZAKA	two	roa	1
MALAGASY_PLATEAU_SIHANAKA_AMBATONDRAZAKA	person	olona	1
MALAGASY_PLATEAU_SIHANAKA_AMBATONDRAZAKA	fish	lapia	10
MALAGASY_PLATEAU_SIHANAKA_AMBATONDRAZAKA	dog	kiva	3
MALAGASY_PLATEAU_SIHANAKA_AMBATONDRAZAKA	louse	hao	2
MALAGASY_PLATEAU_SIHANAKA_AMBATONDRAZAKA	tree	kakazo	2
MALAGASY_PLATEAU_SIHANAKA_AMBATONDRAZAKA	leaf	ravina	1
MALAGASY_PLATEAU_SIHANAKA_AMBATONDRAZAKA	skin	aNozo	4
MALAGASY_PLATEAU_SIHANAKA_AMBATONDRAZAKA	blood	lio	2
MALAGASY_PLATEAU_SIHANAKA_AMBATONDRAZAKA	bone	tolana	1
MALAGASY_PLATEAU_SIHANAKA_AMBATONDRAZAKA	ear	sofina	2
MALAGASY_PLATEAU_SIHANAKA_AMBATONDRAZAKA	eye	maso	1
MALAGASY_PLATEAU_SIHANAKA_AMBATONDRAZAKA	nose	orona	1
MALAGASY_PLATEAU_SIHANAKA_AMBATONDRAZAKA	tooth	nifi	2
MALAGASY_PLATEAU_SIHANAKA_AMBATONDRAZAKA	tongue	lela	1
MALAGASY_PLATEAU_SIHANAKA_AMBATONDRAZAKA	hand	tanana	1
MALAGASY_PLATEAU_SIHANAKA_AMBATONDRAZAKA	liver	ati	1
MALAGASY_PLATEAU_SIHANAKA_AMBATONDRAZAKA	drink	misotro	2
MALAGASY_PLATEAU_SIHANAKA_AMBATONDRAZAKA	see	mahita	1
MALAGASY_PLATEAU_SIHANAKA_AMBATONDRAZAKA	hear	mihaino	1
MALAGASY_PLATEAU_SIHANAKA_AMBATONDRAZAKA	die	mati	1
MALAGASY_PLATEAU_SIHANAKA_AMBATONDRAZAKA	come	toNa	2
MALAGASY_PLATEAU_SIHANAKA_AMBATONDRAZAKA	sun	masova	1
MALAGASY_PLATEAU_SIHANAKA_AMBATONDRAZAKA	star	kintana	5
MALAGASY_PLATEAU_SIHANAKA_AMBATONDRAZAKA	water	rano	13
MALAGASY_PLATEAU_SIHANAKA_AMBATONDRAZAKA	stone	vato	2
MALAGASY_PLATEAU_SIHANAKA_AMBATONDRAZAKA	fire	afo	1
MALAGASY_PLATEAU_SIHANAKA_AMBATONDRAZAKA	path	lalana	1
MALAGASY_PLATEAU_SIHANAKA_AMBATONDRAZAKA	mountain	havoana	9
MALAGASY_PLATEAU_SIHANAKA_AMBATONDRAZAKA	night	alina	2
MALAGASY_PLATEAU_SIHANAKA_AMBATONDRAZAKA	new	vaovao	3
MALAGASY_PLATEAU_SIHANAKA_AMBATONDRAZAKA	name	anarana	1
MALAGASY_SAKALAVA_1	I	zahu	2
MALAGASY_SAKALAVA_1	you	iha	2
MALAGASY_SAKALAVA_1	we	cika	1
MALAGASY_SAKALAVA_1	one	raike	1
MALAGASY_SAKALAVA_1	two	rue	1
MALAGASY_SAKALAVA_1	person	ulu	1
MALAGASY_SAKALAVA_1	fish	fia	1
MALAGASY_SAKALAVA_1	dog	alika	4
MALAGASY_SAKALAVA_1	louse	hau	2
MALAGASY_SAKALAVA_1	tree	hazu	1
MALAGASY_SAKALAVA_1	leaf	rave	1
MALAGASY_SAKALAVA_1	skin	daru	3
MALAGASY_SAKALAVA_1	blood	liu	2
MALAGASY_SAKALAVA_1	bone	taulu	1
MALAGASY_SAKALAVA_1	horn	cifa	2
MALAGASY_SAKALAVA_1	ear	sufi	2
MALAGASY_SAKALAVA_1	eye	masu	1
MALAGASY_SAKALAVA_1	nose	uru	1
MALAGASY_SAKALAVA_1	tooth	hi	3
MALAGASY_SAKALAVA_1	tongue	lela	1
MALAGASY_SAKALAVA_1	knee	luhalike	1
MALAGASY_SAKALAVA_1	hand	taNa	1
MALAGASY_SAKALAVA_1	breasts	nunu	1
MALAGASY_SAKALAVA_1	liver	ate	1
MALAGASY_SAKALAVA_1	drink	inu	1
MALAGASY_SAKALAVA_1	see	hita	1
MALAGASY_SAKALAVA_1	hear	janji	2
MALAGASY_SAKALAVA_1	die	mate	1
MALAGASY_SAKALAVA_1	come	avi	1
MALAGASY_SAKALAVA_1	sun	andru	1
MALAGASY_SAKALAVA_1	star	basia	1
MALAGASY_SAKALAVA_1	stone	vatu	2
MALAGASY_SAKALAVA_1	path	lala	1
MALAGASY_SAKALAVA_1	mountain	vuhice	6
MALAGASY_SAKALAVA_1	night	ale	2
MALAGASY_SAKALAVA_1	full	aceke	2
MALAGASY_SAKALAVA_1	new	vau	3
MALAGASY_SAKALAVA_1	name	anara	1
MALAGASY_SAKALAVA_2	I	zahu	2
MALAGASY_SAKALAVA_2	you	iha	2
MALAGASY_SAKALAVA_2	we	cika	1
MALAGASY_SAKALAVA_2	one	raike	1
MALAGASY_SAKALAVA_2	two	rue	1
MALAGASY_SAKALAVA_2	person	ulu	1
MALAGASY_SAKALAVA_2	fish	fia	1
MALAGASY_SAKALAVA_2	dog	alika	4
MALAGASY_SAKALAVA_2	louse	hau	2
MALAGASY_SAKALAVA_2	tree	hazu	1
MALAGASY_SAKALAVA_2	leaf	rave	1
MALAGASY_SAKALAVA_2	skin	daru	3
MALAGASY_SAKALAVA_2	blood	liu	2
MALAGASY_SAKALAVA_2	bone	taulu	1
MALAGASY_SAKALAVA_2	horn	cifa	2
MALAGASY_SAKALAVA_2	ear	sufi	2
MALAGASY_SAKALAVA_2	eye	fijere	4
MALAGASY_SAKALAVA_2	nose	uru	1
MALAGASY_SAKALAVA_2	tooth	salaka	2
MALAGASY_SAKALAVA_2	tongue	lela	1
MALAGASY_SAKALAVA_2	knee	luhalike	1
MALAGASY_SAKALAVA_2	hand	fandrambe	4
MALAGASY_SAKALAVA_2	breasts	nunu	1
MALAGASY_SAKALAVA_2	liver	ate	1
MALAGASY_SAKALAVA_2	drink	itele	7
MALAGASY_SAKALAVA_2	see	hita	1
MALAGASY_SAKALAVA_2	hear	janji	2
MALAGASY_SAKALAVA_2	die	irufuce	15
MALAGASY_SAKALAVA_2	come	avi	1
MALAGASY_SAKALAVA_2	sun	andru	1
MALAGASY_SAKALAVA_2	star	basia	1
MALAGASY_SAKALAVA_2	stone	vatu	2
MALAGASY_SAKALAVA_2	fire	mahataneke	17
MALAGASY_SAKALAVA_2	path	lala	1
MALAGASY_SAKALAVA_2	mountain	vuhice	6
MALAGASY_SAKALAVA_2	night	ale	2
MALAGASY_SAKALAVA_2	full	aceke	2
MALAGASY_SAKALAVA_2	new	vau	3
MALAGASY_SAKALAVA_2	name	anara	1
MALAGASY_SAKALAVA_AMBANJA	I	zaho	2
MALAGASY_SAKALAVA_AMBANJA	you	anao	1
MALAGASY_SAKALAVA_AMBANJA	we	acika	1
MALAGASY_SAKALAVA_AMBANJA	one	araiki	1
MALAGASY_SAKALAVA_AMBANJA	two	aroe	1
MALAGASY_SAKALAVA_AMBANJA	person	olo	1
MALAGASY_SAKALAVA_AMBANJA	fish	laoko	10
MALAGASY_SAKALAVA_AMBANJA	dog	fandroaka	5
MALAGASY_SAKALAVA_AMBANJA	louse	hao	2
MALAGASY_SAKALAVA_AMBANJA	tree	kakazo	2
MALAGASY_SAKALAVA_AMBANJA	leaf	ravini	1
MALAGASY_SAKALAVA_AMBANJA	skin	aNozi	4
MALAGASY_SAKALAVA_AMBANJA	blood	lio	2
MALAGASY_SAKALAVA_AMBANJA	bone	taholaNa	1
MALAGASY_SAKALAVA_AMBANJA	ear	sofiNi	2
MALAGASY_SAKALAVA_AMBANJA	eye	maso	1
MALAGASY_SAKALAVA_AMBANJA	nose	oroNo	1
MALAGASY_SAKALAVA_AMBANJA	tooth	hi	3
MALAGASY_SAKALAVA_AMBANJA	tongue	laila	1
MALAGASY_SAKALAVA_AMBANJA	hand	taNana	1
MALAGASY_SAKALAVA_AMBANJA	liver	ati	1
MALAGASY_SAKALAVA_AMBANJA	drink	migiaka	3
MALAGASY_SAKALAVA_AMBANJA	see	mahita	1
MALAGASY_SAKALAVA_AMBANJA	hear	mitaNdreNi	2
MALAGASY_SAKALAVA_AMBANJA	die	mati	1
MALAGASY_SAKALAVA_AMBANJA	come	avi	1
MALAGASY_SAKALAVA_AMBANJA	sun	masoandro	1
MALAGASY_SAKALAVA_AMBANJA	star	lakitaNa	5
MALAGASY_SAKALAVA_AMBANJA	water	rano	13
MALAGASY_SAKALAVA_AMBANJA	stone	vato	2
MALAGASY_SAKALAVA_AMBANJA	fire	motro	2
MALAGASY_SAKALAVA_AMBANJA	path	lalaNa	1
MALAGASY_SAKALAVA_AMBANJA	mountain	boNo	7
MALAGASY_SAKALAVA_AMBANJA	night	aliNi	2
MALAGASY_SAKALAVA_AMBANJA	new	vao	3
MALAGASY_SAKALAVA_AMBANJA	name	aNaraNa	1
MALAGASY_SAKALAVA_MAINTIRANO	I	zaho	2
MALAGASY_SAKALAVA_MAINTIRANO	you	iha	2
MALAGASY_SAKALAVA_MAINTIRANO	we	cika	1
MALAGASY_SAKALAVA_MAINTIRANO	one	raiki	1
MALAGASY_SAKALAVA_MAINTIRANO	two	roy	1
MALAGASY_SAKALAVA_MAINTIRANO	person	olo	1
MALAGASY_SAKALAVA_MAINTIRANO	fish	fia	1
MALAGASY_SAKALAVA_MAINTIRANO	dog	amboa	2
MALAGASY_SAKALAVA_MAINTIRANO	louse	hao	2
MALAGASY_SAKALAVA_MAINTIRANO	tree	hazo	1
MALAGASY_SAKALAVA_MAINTIRANO	leaf	ravi	1
MALAGASY_SAKALAVA_MAINTIRANO	skin	holitri	2
MALAGASY_SAKALAVA_MAINTIRANO	blood	ra	1
MALAGASY_SAKALAVA_MAINTIRANO	bone	taola	1
MALAGASY_SAKALAVA_MAINTIRANO	ear	sofi	2
MALAGASY_SAKALAVA_MAINTIRANO	eye	maso	1
MALAGASY_SAKALAVA_MAINTIRANO	nose	oro	1
MALAGASY_SAKALAVA_MAINTIRANO	tooth	nifi	2
MALAGASY_SAKALAVA_MAINTIRANO	tongue	lela	1
MALAGASY_SAKALAVA_MAINTIRANO	hand	taNa	1
MALAGASY_SAKALAVA_MAINTIRANO	liver	ati	1
MALAGASY_SAKALAVA_MAINTIRANO	drink	mino	1
MALAGASY_SAKALAVA_MAINTIRANO	see	mijilo	1
MALAGASY_SAKALAVA_MAINTIRANO	hear	mijanji	2
MALAGASY_SAKALAVA_MAINTIRANO	die	mati	1
MALAGASY_SAKALAVA_MAINTIRANO	come	bakiNi	12
MALAGASY_SAKALAVA_MAINTIRANO	sun	masoandro	1
MALAGASY_SAKALAVA_MAINTIRANO	star	basia	1
MALAGASY_SAKALAVA_MAINTIRANO	water	rano	13
MALAGASY_SAKALAVA_MAINTIRANO	stone	vato	2
MALAGASY_SAKALAVA_MAINTIRANO	fire	motro	2
MALAGASY_SAKALAVA_MAINTIRANO	path	lala	1
MALAGASY_SAKALAVA_MAINTIRANO	mountain	vohice	6
MALAGASY_SAKALAVA_MAINTIRANO	night	aliki	2
MALAGASY_SAKALAVA_MAINTIRANO	new	vao	3
MALAGASY_SAKALAVA_MAINTIRANO	name	aNara	1
MALAGASY_SAKALAVA_MAJUNGA	I	zaho	2
MALAGASY_SAKALAVA_MAJUNGA	you	anao	1
MALAGASY_SAKALAVA_MAJUNGA	we	cika	1
MALAGASY_SAKALAVA_MAJUNGA	one	raiki	1
MALAGASY_SAKALAVA_MAJUNGA	two	roa	1
MALAGASY_SAKALAVA_MAJUNGA	person	olona	1
MALAGASY_SAKALAVA_MAJUNGA	fish	filao	1
MALAGASY_SAKALAVA_MAJUNGA	dog	alika	4
MALAGASY_SAKALAVA_MAJUNGA	louse	hao	2
MALAGASY_SAKALAVA_MAJUNGA	tree	kakazo	2
MALAGASY_SAKALAVA_MAJUNGA	leaf	feliki	4
MALAGASY_SAKALAVA_MAJUNGA	skin	hoditra	2
MALAGASY_SAKALAVA_MAJUNGA	blood	ra	1
MALAGASY_SAKALAVA_MAJUNGA	bone	taolana	1
MALAGASY_SAKALAVA_MAJUNGA	ear	sofi	2
MALAGASY_SAKALAVA_MAJUNGA	eye	maso	1
MALAGASY_SAKALAVA_MAJUNGA	nose	orona	1
MALAGASY_SAKALAVA_MAJUNGA	tooth	nifi	2
MALAGASY_SAKALAVA_MAJUNGA	tongue	lela	1
MALAGASY_SAKALAVA_MAJUNGA	hand	taNana	1
MALAGASY_SAKALAVA_MAJUNGA	liver	ati	1
MALAGASY_SAKALAVA_MAJUNGA	drink	migiaka	3
MALAGASY_SAKALAVA_MAJUNGA	see	mijeri	1
MALAGASY_SAKALAVA_MAJUNGA	hear	mitaNdreNi	2
MALAGASY_SAKALAVA_MAJUNGA	die	nati	1
MALAGASY_SAKALAVA_MAJUNGA	come	navi	1
MALAGASY_SAKALAVA_MAJUNGA	sun	zova	1
MALAGASY_SAKALAVA_MAJUNGA	star	kintana	5
MALAGASY_SAKALAVA_MAJUNGA	water	rano	13
MALAGASY_SAKALAVA_MAJUNGA	stone	vato	2
MALAGASY_SAKALAVA_MAJUNGA	fire	motro	2
MALAGASY_SAKALAVA_MAJUNGA	path	lalaNa	1
MALAGASY_SAKALAVA_MAJUNGA	mountain	boNo	7
MALAGASY_SAKALAVA_MAJUNGA	night	alina	2
MALAGASY_SAKALAVA_MAJUNGA	new	vaovao	3
MALAGASY_SAKALAVA_MAJUNGA	name	anarana	1
MALAGASY_SAKALAVA_MORONDAVA	I	zaho	2
MALAGASY_SAKALAVA_MORONDAVA	you	iha	2
MALAGASY_SAKALAVA_MORONDAVA	we	cika	1
MALAGASY_SAKALAVA_MORONDAVA	one	raiki	1
MALAGASY_SAKALAVA_MORONDAVA	two	roa	1
MALAGASY_SAKALAVA_MORONDAVA	person	olo	1
MALAGASY_SAKALAVA_MORONDAVA	fish	fia	1
MALAGASY_SAKALAVA_MORONDAVA	dog	alika	4
MALAGASY_SAKALAVA_MORONDAVA	louse	hao	2
MALAGASY_SAKALAVA_MORONDAVA	tree	hazo	1
MALAGASY_SAKALAVA_MORONDAVA	leaf	ravi	1
MALAGASY_SAKALAVA_MORONDAVA	skin	oditri	2
MALAGASY_SAKALAVA_MORONDAVA	blood	ra	1
MALAGASY_SAKALAVA_MORONDAVA	bone	tola	1
MALAGASY_SAKALAVA_MORONDAVA	ear	firiNa	1
MALAGASY_SAKALAVA_MORONDAVA	eye	fijeri	4
MALAGASY_SAKALAVA_MORONDAVA	nose	oro	1
MALAGASY_SAKALAVA_MORONDAVA	tooth	nifi	2
MALAGASY_SAKALAVA_MORONDAVA	tongue	lela	1
MALAGASY_SAKALAVA_MORONDAVA	hand	taNa	1
MALAGASY_SAKALAVA_MORONDAVA	liver	ati	1
MALAGASY_SAKALAVA_MORONDAVA	drink	mino	1
MALAGASY_SAKALAVA_MORONDAVA	see	mahajeri	1
MALAGASY_SAKALAVA_MORONDAVA	hear	mijanji	2
MALAGASY_SAKALAVA_MORONDAVA	die	mati	1
MALAGASY_SAKALAVA_MORONDAVA	come	avi	1
MALAGASY_SAKALAVA_MORONDAVA	sun	masoandro	1
MALAGASY_SAKALAVA_MORONDAVA	star	kintana	5
MALAGASY_SAKALAVA_MORONDAVA	water	rano	13
MALAGASY_SAKALAVA_MORONDAVA	stone	vato	2
MALAGASY_SAKALAVA_MORONDAVA	fire	afo	1
MALAGASY_SAKALAVA_MORONDAVA	path	lala	1
MALAGASY_SAKALAVA_MORONDAVA	mountain	vohitri	6
MALAGASY_SAKALAVA_MORONDAVA	night	heriNali	2
MALAGASY_SAKALAVA_MORONDAVA	new	vao	3
MALAGASY_SAKALAVA_MORONDAVA	name	aNara	1
MALAGASY_SAKALAVA_VEZO_TOLIARA	I	zaho	2
MALAGASY_SAKALAVA_VEZO_TOLIARA	you	iha	2
MALAGASY_SAKALAVA_VEZO_TOLIARA	we	cika	1
MALAGASY_SAKALAVA_VEZO_TOLIARA	one	raike	1
MALAGASY_SAKALAVA_VEZO_TOLIARA	two	roe	1
MALAGASY_SAKALAVA_VEZO_TOLIARA	person	olo	1
MALAGASY_SAKALAVA_VEZO_TOLIARA	fish	fia	1
MALAGASY_SAKALAVA_VEZO_TOLIARA	dog	alika	4
MALAGASY_SAKALAVA_VEZO_TOLIARA	louse	hao	2
MALAGASY_SAKALAVA_VEZO_TOLIARA	tree	hazo	1
MALAGASY_SAKALAVA_VEZO_TOLIARA	leaf	ravi	1
MALAGASY_SAKALAVA_VEZO_TOLIARA	skin	holice	2
MALAGASY_SAKALAVA_VEZO_TOLIARA	blood	lio	2
MALAGASY_SAKALAVA_VEZO_TOLIARA	bone	taola	1
MALAGASY_SAKALAVA_VEZO_TOLIARA	ear	sofi	2
MALAGASY_SAKALAVA_VEZO_TOLIARA	eye	maso	1
MALAGASY_SAKALAVA_VEZO_TOLIARA	nose	oro	1
MALAGASY_SAKALAVA_VEZO_TOLIARA	tooth	hi	3
MALAGASY_SAKALAVA_VEZO_TOLIARA	tongue	lela	1
MALAGASY_SAKALAVA_VEZO_TOLIARA	hand	tana	1
MALAGASY_SAKALAVA_VEZO_TOLIARA	liver	ati	1
MALAGASY_SAKALAVA_VEZO_TOLIARA	drink	mino	1
MALAGASY_SAKALAVA_VEZO_TOLIARA	see	mahita	1
MALAGASY_SAKALAVA_VEZO_TOLIARA	hear	mijanji	2
MALAGASY_SAKALAVA_VEZO_TOLIARA	die	mate	1
MALAGASY_SAKALAVA_VEZO_TOLIARA	come	avi	1
MALAGASY_SAKALAVA_VEZO_TOLIARA	sun	masoandro	1
MALAGASY_SAKALAVA_VEZO_TOLIARA	star	basia	1
MALAGASY_SAKALAVA_VEZO_TOLIARA	water	rano	13
MALAGASY_SAKALAVA_VEZO_TOLIARA	stone	vato	2
MALAGASY_SAKALAVA_VEZO_TOLIARA	fire	afo	1
MALAGASY_SAKALAVA_VEZO_TOLIARA	path	lala	1
MALAGASY_SAKALAVA_VEZO_TOLIARA	mountain	vohice	6
MALAGASY_SAKALAVA_VEZO_TOLIARA	night	halike	2
MALAGASY_SAKALAVA_VEZO_TOLIARA	new	vaovao	3
MALAGASY_SAKALAVA_VEZO_TOLIARA	name	anara	1
MALAGASY_SIHANAKA	I	izahu	2
MALAGASY_SIHANAKA	you	anau	1
MALAGASY_SIHANAKA	we	icika	1
MALAGASY_SIHANAKA	one	iraika	1
MALAGASY_SIHANAKA	two	rua	1
MALAGASY_SIHANAKA	person	uluna	1
MALAGASY_SIHANAKA	fish	laukandranu	10
MALAGASY_SIHANAKA	dog	alika	4
MALAGASY_SIHANAKA	louse	hau	2
MALAGASY_SIHANAKA	tree	hazu	1
MALAGASY_SIHANAKA	leaf	ravina	1
MALAGASY_SIHANAKA	skin	huditra	2
MALAGASY_SIHANAKA	blood	ra	1
MALAGASY_SIHANAKA	bone	taulana	1
MALAGASY_SIHANAKA	horn	tandruka	1
MALAGASY_SIHANAKA	ear	sufina	2
MALAGASY_SIHANAKA	eye	masu	1
MALAGASY_SIHANAKA	nose	uruna	1
MALAGASY_SIHANAKA	tooth	nifi	2
MALAGASY_SIHANAKA	tongue	lela	1
MALAGASY_SIHANAKA	knee	luhalika	1
MALAGASY_SIHANAKA	hand	tanana	1
MALAGASY_SIHANAKA	breasts	nunu	1
MALAGASY_SIHANAKA	liver	ati	1
MALAGASY_SIHANAKA	drink	isutru	2
MALAGASY_SIHANAKA	see	hita	1
MALAGASY_SIHANAKA	hear	ihenu	1
MALAGASY_SIHANAKA	die	mati	1
MALAGASY_SIHANAKA	come	avi	1
MALAGASY_SIHANAKA	sun	masuandru	1
MALAGASY_SIHANAKA	star	kintana	5
MALAGASY_SIHANAKA	water	ranum	13
MALAGASY_SIHANAKA	stone	vatu	2
MALAGASY_SIHANAKA	fire	afu	1
MALAGASY_SIHANAKA	path	lalana	1
MALAGASY_SIHANAKA	mountain	taneti	2
MALAGASY_SIHANAKA	night	alina	2
MALAGASY_SIHANAKA	full	fenu	1
MALAGASY_SIHANAKA	new	vau	3
MALAGASY_SIHANAKA	name	anarana	1
MALAGASY_SOUTHERN_BETSIMISARAKA_ANTAIMORO_MANAKARA	I	iaho	1
MALAGASY_SOUTHERN_BETSIMISARAKA_ANTAIMORO_MANAKARA	you	anao	1
MALAGASY_SOUTHERN_BETSIMISARAKA_ANTAIMORO_MANAKARA	we	isikana	1
MALAGASY_SOUTHERN_BETSIMISARAKA_ANTAIMORO_MANAKARA	one	raiki	1
MALAGASY_SOUTHERN_BETSIMISARAKA_ANTAIMORO_MANAKARA	two	roe	1
MALAGASY_SOUTHERN_BETSIMISARAKA_ANTAIMORO_MANAKARA	person	olo	1
MALAGASY_SOUTHERN_BETSIMISARAKA_ANTAIMORO_MANAKARA	fish	laokandrano	10
MALAGASY_SOUTHERN_BETSIMISARAKA_ANTAIMORO_MANAKARA	dog	amboa	2
MALAGASY_SOUTHERN_BETSIMISARAKA_ANTAIMORO_MANAKARA	louse	hao	2
MALAGASY_SOUTHERN_BETSIMISARAKA_ANTAIMORO_MANAKARA	tree	hazo	1
MALAGASY_SOUTHERN_BETSIMISARAKA_ANTAIMORO_MANAKARA	leaf	raviNa	1
MALAGASY_SOUTHERN_BETSIMISARAKA_ANTAIMORO_MANAKARA	skin	hoditri	2
MALAGASY_SOUTHERN_BETSIMISARAKA_ANTAIMORO_MANAKARA	blood	ra	1
MALAGASY_SOUTHERN_BETSIMISARAKA_ANTAIMORO_MANAKARA	bone	talaNa	1
MALAGASY_SOUTHERN_BETSIMISARAKA_ANTAIMORO_MANAKARA	ear	tadiNi	1
MALAGASY_SOUTHERN_BETSIMISARAKA_ANTAIMORO_MANAKARA	eye	maso	1
MALAGASY_SOUTHERN_BETSIMISARAKA_ANTAIMORO_MANAKARA	nose	oroNa	1
MALAGASY_SOUTHERN_BETSIMISARAKA_ANTAIMORO_MANAKARA	tooth	nifi	2
MALAGASY_SOUTHERN_BETSIMISARAKA_ANTAIMORO_MANAKARA	tongue	lela	1
MALAGASY_SOUTHERN_BETSIMISARAKA_ANTAIMORO_MANAKARA	hand	taNa	1
MALAGASY_SOUTHERN_BETSIMISARAKA_ANTAIMORO_MANAKARA	liver	ati	1
MALAGASY_SOUTHERN_BETSIMISARAKA_ANTAIMORO_MANAKARA	drink	minoNa	1
MALAGASY_SOUTHERN_BETSIMISARAKA_ANTAIMORO_MANAKARA	see	mahita	1
MALAGASY_SOUTHERN_BETSIMISARAKA_ANTAIMORO_MANAKARA	hear	miteno	2
MALAGASY_SOUTHERN_BETSIMISARAKA_ANTAIMORO_MANAKARA	die	mati	1
MALAGASY_SOUTHERN_BETSIMISARAKA_ANTAIMORO_MANAKARA	come	avi	1
MALAGASY_SOUTHERN_BETSIMISARAKA_ANTAIMORO_MANAKARA	sun	masoandro	1
MALAGASY_SOUTHERN_BETSIMISARAKA_ANTAIMORO_MANAKARA	star	kitaNa	5
MALAGASY_SOUTHERN_BETSIMISARAKA_ANTAIMORO_MANAKARA	water	rano	13
MALAGASY_SOUTHERN_BETSIMISARAKA_ANTAIMORO_MANAKARA	stone	vato	2
MALAGASY_SOUTHERN_BETSIMISARAKA_ANTAIMORO_MANAKARA	fire	afo	1
MALAGASY_SOUTHERN_BETSIMISARAKA_ANTAIMORO_MANAKARA	mountain	vohitri	6
MALAGASY_SOUTHERN_BETSIMISARAKA_ANTAIMORO_MANAKARA	night	aliNa	2
MALAGASY_SOUTHERN_BETSIMISARAKA_ANTAIMORO_MANAKARA	new	vao	3
MALAGASY_SOUTHERN_BETSIMISARAKA_ANTAIMORO_MANAKARA	name	aNara	1
MALAGASY_SOUTHERN_BETSIMISARAKA_ANTAISAKA_VANGAINDRANO	I	iao	1
MALAGASY_SOUTHERN_BETSIMISARAKA_ANTAISAKA_VANGAINDRANO	you	anao	1
MALAGASY_SOUTHERN_BETSIMISARAKA_ANTAISAKA_VANGAINDRANO	we	icika	1
MALAGASY_SOUTHERN_BETSIMISARAKA_ANTAISAKA_VANGAINDRANO	one	raiki	1
MALAGASY_SOUTHERN_BETSIMISARAKA_ANTAISAKA_VANGAINDRANO	two	roy	1
MALAGASY_SOUTHERN_BETSIMISARAKA_ANTAISAKA_VANGAINDRANO	person	olo	1
MALAGASY_SOUTHERN_BETSIMISARAKA_ANTAISAKA_VANGAINDRANO	fish	vili	1
MALAGASY_SOUTHERN_BETSIMISARAKA_ANTAISAKA_VANGAINDRANO	dog	amboa	2
MALAGASY_SOUTHERN_BETSIMISARAKA_ANTAISAKA_VANGAINDRANO	louse	hao	2
MALAGASY_SOUTHERN_BETSIMISARAKA_ANTAISAKA_VANGAINDRANO	tree	hazo	1
MALAGASY_SOUTHERN_BETSIMISARAKA_ANTAISAKA_VANGAINDRANO	leaf	ravini	1
MALAGASY_SOUTHERN_BETSIMISARAKA_ANTAISAKA_VANGAINDRANO	skin	oditri	2
MALAGASY_SOUTHERN_BETSIMISARAKA_ANTAISAKA_VANGAINDRANO	blood	ra	1
MALAGASY_SOUTHERN_BETSIMISARAKA_ANTAISAKA_VANGAINDRANO	bone	tola	1
MALAGASY_SOUTHERN_BETSIMISARAKA_ANTAISAKA_VANGAINDRANO	ear	sofi	2
MALAGASY_SOUTHERN_BETSIMISARAKA_ANTAISAKA_VANGAINDRANO	eye	maso	1
MALAGASY_SOUTHERN_BETSIMISARAKA_ANTAISAKA_VANGAINDRANO	nose	oro	1
MALAGASY_SOUTHERN_BETSIMISARAKA_ANTAISAKA_VANGAINDRANO	tooth	nifi	2
MALAGASY_SOUTHERN_BETSIMISARAKA_ANTAISAKA_VANGAINDRANO	tongue	lela	1
MALAGASY_SOUTHERN_BETSIMISARAKA_ANTAISAKA_VANGAINDRANO	hand	taNa	1
MALAGASY_SOUTHERN_BETSIMISARAKA_ANTAISAKA_VANGAINDRANO	liver	ati	1
MALAGASY_SOUTHERN_BETSIMISARAKA_ANTAISAKA_VANGAINDRANO	drink	mindrano	1
MALAGASY_SOUTHERN_BETSIMISARAKA_ANTAISAKA_VANGAINDRANO	see	maita	1
MALAGASY_SOUTHERN_BETSIMISARAKA_ANTAISAKA_VANGAINDRANO	hear	miteno	2
MALAGASY_SOUTHERN_BETSIMISARAKA_ANTAISAKA_VANGAINDRANO	die	mati	1
MALAGASY_SOUTHERN_BETSIMISARAKA_ANTAISAKA_VANGAINDRANO	come	avi	1
MALAGASY_SOUTHERN_BETSIMISARAKA_ANTAISAKA_VANGAINDRANO	sun	masoandro	1
MALAGASY_SOUTHERN_BETSIMISARAKA_ANTAISAKA_VANGAINDRANO	star	vasia	1
MALAGASY_SOUTHERN_BETSIMISARAKA_ANTAISAKA_VANGAINDRANO	water	rano	13
MALAGASY_SOUTHERN_BETSIMISARAKA_ANTAISAKA_VANGAINDRANO	stone	vato	2
MALAGASY_SOUTHERN_BETSIMISARAKA_ANTAISAKA_VANGAINDRANO	fire	afo	1
MALAGASY_SOUTHERN_BETSIMISARAKA_ANTAISAKA_VANGAINDRANO	path	lala	1
MALAGASY_SOUTHERN_BETSIMISARAKA_ANTAISAKA_VANGAINDRANO	mountain	vohitri	6
MALAGASY_SOUTHERN_BETSIMISARAKA_ANTAISAKA_VANGAINDRANO	night	ariva	2
MALAGASY_SOUTHERN_BETSIMISARAKA_ANTAISAKA_VANGAINDRANO	new	vao	3
MALAGASY_SOUTHERN_BETSIMISARAKA_ANTAISAKA_VANGAINDRANO	name	aNara	1
MALAGASY_SOUTHERN_BETSIMISARAKA_ANTAMBOHOAKA_MANANJARY	I	izaho	2
MALAGASY_SOUTHERN_BETSIMISARAKA_ANTAMBOHOAKA_MANANJARY	you	anao	1
MALAGASY_SOUTHERN_BETSIMISARAKA_ANTAMBOHOAKA_MANANJARY	we	isika	1
MALAGASY_SOUTHERN_BETSIMISARAKA_ANTAMBOHOAKA_MANANJARY	one	raika	1
MALAGASY_SOUTHERN_BETSIMISARAKA_ANTAMBOHOAKA_MANANJARY	two	roa	1
MALAGASY_SOUTHERN_BETSIMISARAKA_ANTAMBOHOAKA_MANANJARY	person	olona	1
MALAGASY_SOUTHERN_BETSIMISARAKA_ANTAMBOHOAKA_MANANJARY	fish	laoki	10
MALAGASY_SOUTHERN_BETSIMISARAKA_ANTAMBOHOAKA_MANANJARY	dog	amboa	2
MALAGASY_SOUTHERN_BETSIMISARAKA_ANTAMBOHOAKA_MANANJARY	louse	hao	2
MALAGASY_SOUTHERN_BETSIMISARAKA_ANTAMBOHOAKA_MANANJARY	tree	kakazo	2
MALAGASY_SOUTHERN_BETSIMISARAKA_ANTAMBOHOAKA_MANANJARY	leaf	raviNa	1
MALAGASY_SOUTHERN_BETSIMISARAKA_ANTAMBOHOAKA_MANANJARY	skin	hoditra	2
MALAGASY_SOUTHERN_BETSIMISARAKA_ANTAMBOHOAKA_MANANJARY	blood	ra	1
MALAGASY_SOUTHERN_BETSIMISARAKA_ANTAMBOHOAKA_MANANJARY	bone	tolaNa	1
MALAGASY_SOUTHERN_BETSIMISARAKA_ANTAMBOHOAKA_MANANJARY	ear	tadiNi	1
MALAGASY_SOUTHERN_BETSIMISARAKA_ANTAMBOHOAKA_MANANJARY	eye	maso	1
MALAGASY_SOUTHERN_BETSIMISARAKA_ANTAMBOHOAKA_MANANJARY	nose	oroNa	1
MALAGASY_SOUTHERN_BETSIMISARAKA_ANTAMBOHOAKA_MANANJARY	tooth	nifi	2
MALAGASY_SOUTHERN_BETSIMISARAKA_ANTAMBOHOAKA_MANANJARY	tongue	lela	1
MALAGASY_SOUTHERN_BETSIMISARAKA_ANTAMBOHOAKA_MANANJARY	hand	taNana	1
MALAGASY_SOUTHERN_BETSIMISARAKA_ANTAMBOHOAKA_MANANJARY	liver	ati	1
MALAGASY_SOUTHERN_BETSIMISARAKA_ANTAMBOHOAKA_MANANJARY	drink	misotro	2
MALAGASY_SOUTHERN_BETSIMISARAKA_ANTAMBOHOAKA_MANANJARY	see	mahita	1
MALAGASY_SOUTHERN_BETSIMISARAKA_ANTAMBOHOAKA_MANANJARY	hear	miteno	2
MALAGASY_SOUTHERN_BETSIMISARAKA_ANTAMBOHOAKA_MANANJARY	die	mati	1
MALAGASY_SOUTHERN_BETSIMISARAKA_ANTAMBOHOAKA_MANANJARY	come	avi	1
MALAGASY_SOUTHERN_BETSIMISARAKA_ANTAMBOHOAKA_MANANJARY	sun	masoandro	1
MALAGASY_SOUTHERN_BETSIMISARAKA_ANTAMBOHOAKA_MANANJARY	star	kintana	5
MALAGASY_SOUTHERN_BETSIMISARAKA_ANTAMBOHOAKA_MANANJARY	water	rano	13
MALAGASY_SOUTHERN_BETSIMISARAKA_ANTAMBOHOAKA_MANANJARY	stone	vato	2
MALAGASY_SOUTHERN_BETSIMISARAKA_ANTAMBOHOAKA_MANANJARY	fire	afo	1
MALAGASY_SOUTHERN_BETSIMISARAKA_ANTAMBOHOAKA_MANANJARY	path	lalana	1
MALAGASY_SOUTHERN_BETSIMISARAKA_ANTAMBOHOAKA_MANANJARY	mountain	vohitri	6
MALAGASY_SOUTHERN_BETSIMISARAKA_ANTAMBOHOAKA_MANANJARY	night	hariva	2
MALAGASY_SOUTHERN_BETSIMISARAKA_ANTAMBOHOAKA_MANANJARY	new	vao	3
MALAGASY_SOUTHERN_BETSIMISARAKA_ANTAMBOHOAKA_MANANJARY	name	aNarana	1
MALAGASY_SOUTHERN_BETSIMISARAKA_MAHANORO	I	zaho	2
MALAGASY_SOUTHERN_BETSIMISARAKA_MAHANORO	you	ano	1
MALAGASY_SOUTHERN_BETSIMISARAKA_MAHANORO	we	ancena	1
MALAGASY_SOUTHERN_BETSIMISARAKA_MAHANORO	one	reka	1
MALAGASY_SOUTHERN_BETSIMISARAKA_MAHANORO	two	roa	1
MALAGASY_SOUTHERN_BETSIMISARAKA_MAHANORO	person	olona	1
MALAGASY_SOUTHERN_BETSIMISARAKA_MAHANORO	fish	boka	7
MALAGASY_SOUTHERN_BETSIMISARAKA_MAHANORO	dog	kiva	3
MALAGASY_SOUTHERN_BETSIMISARAKA_MAHANORO	louse	ho	2
MALAGASY_SOUTHERN_BETSIMISARAKA_MAHANORO	tree	kakazo	2
MALAGASY_SOUTHERN_BETSIMISARAKA_MAHANORO	leaf	ravina	1
MALAGASY_SOUTHERN_BETSIMISARAKA_MAHANORO	skin	oditra	2
MALAGASY_SOUTHERN_BETSIMISARAKA_MAHANORO	blood	ra	1
MALAGASY_SOUTHERN_BETSIMISARAKA_MAHANORO	bone	tolaNa	1
MALAGASY_SOUTHERN_BETSIMISARAKA_MAHANORO	ear	tadiNi	1
MALAGASY_SOUTHERN_BETSIMISARAKA_MAHANORO	eye	maso	1
MALAGASY_SOUTHERN_BETSIMISARAKA_MAHANORO	nose	orona	1
MALAGASY_SOUTHERN_BETSIMISARAKA_MAHANORO	tooth	nifi	2
MALAGASY_SOUTHERN_BETSIMISARAKA_MAHANORO	tongue	lela	1
MALAGASY_SOUTHERN_BETSIMISARAKA_MAHANORO	hand	taNana	1
MALAGASY_SOUTHERN_BETSIMISARAKA_MAHANORO	liver	ati	1
MALAGASY_SOUTHERN_BETSIMISARAKA_MAHANORO	drink	midroka	1
MALAGASY_SOUTHERN_BETSIMISARAKA_MAHANORO	see	mahita	1
MALAGASY_SOUTHERN_BETSIMISARAKA_MAHANORO	hear	miteno	2
MALAGASY_SOUTHERN_BETSIMISARAKA_MAHANORO	die	diso	6
MALAGASY_SOUTHERN_BETSIMISARAKA_MAHANORO	come	toNa	2
MALAGASY_SOUTHERN_BETSIMISARAKA_MAHANORO	sun	masoandro	1
MALAGASY_SOUTHERN_BETSIMISARAKA_MAHANORO	star	kintana	5
MALAGASY_SOUTHERN_BETSIMISARAKA_MAHANORO	water	rano	13
MALAGASY_SOUTHERN_BETSIMISARAKA_MAHANORO	stone	vato	2
MALAGASY_SOUTHERN_BETSIMISARAKA_MAHANORO	fire	afo	1
MALAGASY_SOUTHERN_BETSIMISARAKA_MAHANORO	path	lalana	1
MALAGASY_SOUTHERN_BETSIMISARAKA_MAHANORO	mountain	tavirana	5
MALAGASY_SOUTHERN_BETSIMISARAKA_MAHANORO	night	alina	2
MALAGASY_SOUTHERN_BETSIMISARAKA_MAHANORO	new	vo	3
MALAGASY_SOUTHERN_BETSIMISARAKA_MAHANORO	name	aNaraNa	1
MALAGASY_SOUTHERN_BETSIMISARAKA_ZAFISIRO_FARAFANGANA	I	iaho	1
MALAGASY_SOUTHERN_BETSIMISARAKA_ZAFISIRO_FARAFANGANA	you	anao	1
MALAGASY_SOUTHERN_BETSIMISARAKA_ZAFISIRO_FARAFANGANA	we	acika	1
MALAGASY_SOUTHERN_BETSIMISARAKA_ZAFISIRO_FARAFANGANA	one	raiki	1
MALAGASY_SOUTHERN_BETSIMISARAKA_ZAFISIRO_FARAFANGANA	two	roy	1
MALAGASY_SOUTHERN_BETSIMISARAKA_ZAFISIRO_FARAFANGANA	person	olo	1
MALAGASY_SOUTHERN_BETSIMISARAKA_ZAFISIRO_FARAFANGANA	fish	hena	4
MALAGASY_SOUTHERN_BETSIMISARAKA_ZAFISIRO_FARAFANGANA	dog	amboa	2
MALAGASY_SOUTHERN_BETSIMISARAKA_ZAFISIRO_FARAFANGANA	louse	hao	2
MALAGASY_SOUTHERN_BETSIMISARAKA_ZAFISIRO_FARAFANGANA	tree	kakazo	2
MALAGASY_SOUTHERN_BETSIMISARAKA_ZAFISIRO_FARAFANGANA	leaf	ravi	1
MALAGASY_SOUTHERN_BETSIMISARAKA_ZAFISIRO_FARAFANGANA	skin	hoditri	2
MALAGASY_SOUTHERN_BETSIMISARAKA_ZAFISIRO_FARAFANGANA	blood	raNi	1
MALAGASY_SOUTHERN_BETSIMISARAKA_ZAFISIRO_FARAFANGANA	bone	tola	1
MALAGASY_SOUTHERN_BETSIMISARAKA_ZAFISIRO_FARAFANGANA	ear	tadiNi	1
MALAGASY_SOUTHERN_BETSIMISARAKA_ZAFISIRO_FARAFANGANA	eye	maso	1
MALAGASY_SOUTHERN_BETSIMISARAKA_ZAFISIRO_FARAFANGANA	nose	vataNoro	8
MALAGASY_SOUTHERN_BETSIMISARAKA_ZAFISIRO_FARAFANGANA	tooth	nifi	2
MALAGASY_SOUTHERN_BETSIMISARAKA_ZAFISIRO_FARAFANGANA	tongue	lela	1
MALAGASY_SOUTHERN_BETSIMISARAKA_ZAFISIRO_FARAFANGANA	hand	tanaNi	1
MALAGASY_SOUTHERN_BETSIMISARAKA_ZAFISIRO_FARAFANGANA	liver	ati	1
MALAGASY_SOUTHERN_BETSIMISARAKA_ZAFISIRO_FARAFANGANA	drink	mindrano	1
MALAGASY_SOUTHERN_BETSIMISARAKA_ZAFISIRO_FARAFANGANA	see	mahita	1
MALAGASY_SOUTHERN_BETSIMISARAKA_ZAFISIRO_FARAFANGANA	hear	miteno	2
MALAGASY_SOUTHERN_BETSIMISARAKA_ZAFISIRO_FARAFANGANA	die	maNaciaka	1
MALAGASY_SOUTHERN_BETSIMISARAKA_ZAFISIRO_FARAFANGANA	come	avi	1
MALAGASY_SOUTHERN_BETSIMISARAKA_ZAFISIRO_FARAFANGANA	sun	masoandro	1
MALAGASY_SOUTHERN_BETSIMISARAKA_ZAFISIRO_FARAFANGANA	star	vasia	1
MALAGASY_SOUTHERN_BETSIMISARAKA_ZAFISIRO_FARAFANGANA	water	rano	13
MALAGASY_SOUTHERN_BETSIMISARAKA_ZAFISIRO_FARAFANGANA	stone	vato	2
MALAGASY_SOUTHERN_BETSIMISARAKA_ZAFISIRO_FARAFANGANA	fire	afo	1
MALAGASY_SOUTHERN_BETSIMISARAKA_ZAFISIRO_FARAFANGANA	path	lalaNa	1
MALAGASY_SOUTHERN_BETSIMISARAKA_ZAFISIRO_FARAFANGANA	mountain	vohisitri	6
MALAGASY_SOUTHERN_BETSIMISARAKA_ZAFISIRO_FARAFANGANA	night	ariva	2
MALAGASY_SOUTHERN_BETSIMISARAKA_ZAFISIRO_FARAFANGANA	new	vao	3
MALAGASY_SOUTHERN_BETSIMISARAKA_ZAFISIRO_FARAFANGANA	name	aNarana	1
MALAGASY_TAIMORO	I	izahu	2
MALAGASY_TAIMORO	you	anau	1
MALAGASY_TAIMORO	we	icika	1
MALAGASY_TAIMORO	one	raika	1
MALAGASY_TAIMORO	two	rua	1
MALAGASY_TAIMORO	person	ulu	1
MALAGASY_TAIMORO	fish	laukandranu	10
MALAGASY_TAIMORO	louse	hau	2
MALAGASY_TAIMORO	tree	kakazu	2
MALAGASY_TAIMORO	leaf	raviNa	1
MALAGASY_TAIMORO	skin	huditra	2
MALAGASY_TAIMORO	blood	ra	1
MALAGASY_TAIMORO	bone	toulaNa	1
MALAGASY_TAIMORO	horn	tandruka	1
MALAGASY_TAIMORO	ear	tadiNi	1
MALAGASY_TAIMORO	eye	masu	1
MALAGASY_TAIMORO	nose	uruNa	1
MALAGASY_TAIMORO	tooth	nifi	2
MALAGASY_TAIMORO	tongue	lela	1
MALAGASY_TAIMORO	knee	cupuku	3
MALAGASY_TAIMORO	hand	taNana	1
MALAGASY_TAIMORO	breasts	nunu	1
MALAGASY_TAIMORO	drink	inuNa	1
MALAGASY_TAIMORO	see	hita	1
MALAGASY_TAIMORO	hear	ihenu	1
MALAGASY_TAIMORO	die	mati	1
MALAGASY_TAIMORO	come	avi	1
MALAGASY_TAIMORO	sun	masuandru	1
MALAGASY_TAIMORO	star	vasiaNa	1
MALAGASY_TAIMORO	water	ranum	13
MALAGASY_TAIMORO	stone	vatu	2
MALAGASY_TAIMORO	fire	afu	1
MALAGASY_TAIMORO	path	lalaNa	1
MALAGASY_TAIMORO	mountain	vuhitri	6
MALAGASY_TAIMORO	night	aliNa	2
MALAGASY_TAIMORO	full	tutumuraNa	13
MALAGASY_TAIMORO	new	vau	3
MALAGASY_TAIMORO	name	aNaraNa	1
MALAGASY_TANDROY_1	I	zahu	2
MALAGASY_TANDROY_1	you	ianau	1
MALAGASY_TANDROY_1	we	itika	5
MALAGASY_TANDROY_1	one	raika	1
MALAGASY_TANDROY_1	two	rue	1
MALAGASY_TANDROY_1	person	ndati	2
MALAGASY_TANDROY_1	fish	fia	1
MALAGASY_TANDROY_1	louse	hau	2
MALAGASY_TANDROY_1	tree	hatai	1
MALAGASY_TANDROY_1	leaf	rave	1
MALAGASY_TANDROY_1	skin	huliCe	2
MALAGASY_TANDROY_1	blood	liu	2
MALAGASY_TANDROY_1	bone	taulana	1
MALAGASY_TANDROY_1	horn	cifani	2
MALAGASY_TANDROY_1	ear	sufini	2
MALAGASY_TANDROY_1	eye	masu	1
MALAGASY_TANDROY_1	nose	uruNa	1
MALAGASY_TANDROY_1	tooth	nifi	2
MALAGASY_TANDROY_1	tongue	lela	1
MALAGASY_TANDROY_1	knee	uNguce	2
MALAGASY_TANDROY_1	hand	taNa	1
MALAGASY_TANDROY_1	breasts	nunu	1
MALAGASY_TANDROY_1	liver	ate	1
MALAGASY_TANDROY_1	drink	inu	1
MALAGASY_TANDROY_1	see	Nente	1
MALAGASY_TANDROY_1	hear	hare	3
MALAGASY_TANDROY_1	die	mati	1
MALAGASY_TANDROY_1	come	avi	1
MALAGASY_TANDROY_1	sun	masuandru	1
MALAGASY_TANDROY_1	star	vasia	1
MALAGASY_TANDROY_1	water	ranum	13
MALAGASY_TANDROY_1	stone	vatu	2
MALAGASY_TANDROY_1	fire	afu	1
MALAGASY_TANDROY_1	path	lalaNa	1
MALAGASY_TANDROY_1	mountain	luhavuhice	6
MALAGASY_TANDROY_1	night	haliNa	2
MALAGASY_TANDROY_1	full	fenu	1
MALAGASY_TANDROY_1	new	vau	3
MALAGASY_TANDROY_1	name	anara	1
MALAGASY_TANDROY_2	I	zahu	2
MALAGASY_TANDROY_2	you	ianau	1
MALAGASY_TANDROY_2	we	itika	5
MALAGASY_TANDROY_2	one	raika	1
MALAGASY_TANDROY_2	two	rue	1
MALAGASY_TANDROY_2	person	ndati	2
MALAGASY_TANDROY_2	fish	fia	1
MALAGASY_TANDROY_2	louse	hau	2
MALAGASY_TANDROY_2	tree	hatai	1
MALAGASY_TANDROY_2	leaf	rave	1
MALAGASY_TANDROY_2	skin	huliCe	2
MALAGASY_TANDROY_2	blood	liu	2
MALAGASY_TANDROY_2	bone	taulana	1
MALAGASY_TANDROY_2	horn	cifani	2
MALAGASY_TANDROY_2	ear	ravembia	3
MALAGASY_TANDROY_2	eye	fihainu	3
MALAGASY_TANDROY_2	nose	fiancuana	10
MALAGASY_TANDROY_2	tooth	fihicike	15
MALAGASY_TANDROY_2	tongue	fameleke	2
MALAGASY_TANDROY_2	knee	uNguce	2
MALAGASY_TANDROY_2	hand	fita	2
MALAGASY_TANDROY_2	breasts	nunu	1
MALAGASY_TANDROY_2	liver	ate	1
MALAGASY_TANDROY_2	drink	inu	1
MALAGASY_TANDROY_2	see	havaju	1
MALAGASY_TANDROY_2	hear	ihainu	1
MALAGASY_TANDROY_2	die	mati	1
MALAGASY_TANDROY_2	come	avi	1
MALAGASY_TANDROY_2	sun	masuandru	1
MALAGASY_TANDROY_2	star	vasia	1
MALAGASY_TANDROY_2	water	ranum	13
MALAGASY_TANDROY_2	stone	vatu	2
MALAGASY_TANDROY_2	fire	afu	1
MALAGASY_TANDROY_2	path	lalaNa	1
MALAGASY_TANDROY_2	mountain	luhavuhice	6
MALAGASY_TANDROY_2	night	haliNa	2
MALAGASY_TANDROY_2	full	fenu	1
MALAGASY_TANDROY_2	new	vau	3
MALAGASY_TANDROY_2	name	anara	1
MALAGASY_TANOSY_TOLAGNARO	I	zaho	2
MALAGASY_TANOSY_TOLAGNARO	you	hanao	1
MALAGASY_TANOSY_TOLAGNARO	we	sika	1
MALAGASY_TANOSY_TOLAGNARO	one	raiki	1
MALAGASY_TANOSY_TOLAGNARO	two	ro	1
MALAGASY_TANOSY_TOLAGNARO	person	olo	1
MALAGASY_TANOSY_TOLAGNARO	fish	fia	1
MALAGASY_TANOSY_TOLAGNARO	dog	amboa	2
MALAGASY_TANOSY_TOLAGNARO	louse	hao	2
MALAGASY_TANOSY_TOLAGNARO	tree	hazo	1
MALAGASY_TANOSY_TOLAGNARO	leaf	ravini	1
MALAGASY_TANOSY_TOLAGNARO	skin	holisi	2
MALAGASY_TANOSY_TOLAGNARO	blood	lio	2
MALAGASY_TANOSY_TOLAGNARO	bone	tola	1
MALAGASY_TANOSY_TOLAGNARO	ear	sofi	2
MALAGASY_TANOSY_TOLAGNARO	eye	maso	1
MALAGASY_TANOSY_TOLAGNARO	nose	oro	1
MALAGASY_TANOSY_TOLAGNARO	tooth	nifi	2
MALAGASY_TANOSY_TOLAGNARO	tongue	lela	1
MALAGASY_TANOSY_TOLAGNARO	hand	taNa	1
MALAGASY_TANOSY_TOLAGNARO	liver	ati	1
MALAGASY_TANOSY_TOLAGNARO	drink	mino	1
MALAGASY_TANOSY_TOLAGNARO	see	mahita	1
MALAGASY_TANOSY_TOLAGNARO	hear	miteno	2
MALAGASY_TANOSY_TOLAGNARO	die	mati	1
MALAGASY_TANOSY_TOLAGNARO	come	avi	1
MALAGASY_TANOSY_TOLAGNARO	sun	masoandro	1
MALAGASY_TANOSY_TOLAGNARO	star	kinta	5
MALAGASY_TANOSY_TOLAGNARO	water	rano	13
MALAGASY_TANOSY_TOLAGNARO	stone	vato	2
MALAGASY_TANOSY_TOLAGNARO	fire	afo	1
MALAGASY_TANOSY_TOLAGNARO	path	lala	1
MALAGASY_TANOSY_TOLAGNARO	mountain	tendrobohisi	3
MALAGASY_TANOSY_TOLAGNARO	night	hariva	2
MALAGASY_TANOSY_TOLAGNARO	new	vao	3
MALAGASY_TANOSY_TOLAGNARO	name	aNara	1
MALAGASY_TSIMIHETY	I	izahu	2
MALAGASY_TSIMIHETY	you	anau	1
MALAGASY_TSIMIHETY	we	acika	1
MALAGASY_TSIMIHETY	one	araiki	1
MALAGASY_TSIMIHETY	two	arui	1
MALAGASY_TSIMIHETY	person	uluNu	1
MALAGASY_TSIMIHETY	fish	laku	10
MALAGASY_TSIMIHETY	dog	fandruaka	5
MALAGASY_TSIMIHETY	louse	ou	1
MALAGASY_TSIMIHETY	tree	kakazu	2
MALAGASY_TSIMIHETY	leaf	ravini	1
MALAGASY_TSIMIHETY	skin	huditri	2
MALAGASY_TSIMIHETY	blood	liu	2
MALAGASY_TSIMIHETY	bone	tahulana	1
MALAGASY_TSIMIHETY	horn	ampundu	1
MALAGASY_TSIMIHETY	ear	sufiNi	2
MALAGASY_TSIMIHETY	eye	masu	1
MALAGASY_TSIMIHETY	nose	uruNu	1
MALAGASY_TSIMIHETY	tooth	nifi	2
MALAGASY_TSIMIHETY	tongue	lela	1
MALAGASY_TSIMIHETY	knee	luhalitri	1
MALAGASY_TSIMIHETY	hand	taNaNa	1
MALAGASY_TSIMIHETY	breasts	sumundrara	19
MALAGASY_TSIMIHETY	liver	ati	1
MALAGASY_TSIMIHETY	drink	igiaga	3
MALAGASY_TSIMIHETY	see	hita	1
MALAGASY_TSIMIHETY	hear	tandreNi	17
MALAGASY_TSIMIHETY	die	mati	1
MALAGASY_TSIMIHETY	come	avi	1
MALAGASY_TSIMIHETY	sun	masuva	1
MALAGASY_TSIMIHETY	star	lakintana	5
MALAGASY_TSIMIHETY	water	ranum	13
MALAGASY_TSIMIHETY	stone	vatu	2
MALAGASY_TSIMIHETY	path	lalaNa	1
MALAGASY_TSIMIHETY	mountain	taneti	2
MALAGASY_TSIMIHETY	night	aliNi	2
MALAGASY_TSIMIHETY	full	fenu	1
MALAGASY_TSIMIHETY	new	vau	3
MALAGASY_TSIMIHETY	name	aNaraNa	1
MALAGASY_TSIMIHETY_MANDRITSARA	I	zaho	2
MALAGASY_TSIMIHETY_MANDRITSARA	you	ana	1
MALAGASY_TSIMIHETY_MANDRITSARA	we	acika	1
MALAGASY_TSIMIHETY_MANDRITSARA	one	araiki	1
MALAGASY_TSIMIHETY_MANDRITSARA	two	aroa	1
MALAGASY_TSIMIHETY_MANDRITSARA	person	oloNo	1
MALAGASY_TSIMIHETY_MANDRITSARA	fish	lako	10
MALAGASY_TSIMIHETY_MANDRITSARA	dog	amboa	2
MALAGASY_TSIMIHETY_MANDRITSARA	louse	aha	2
MALAGASY_TSIMIHETY_MANDRITSARA	tree	kakazo	2
MALAGASY_TSIMIHETY_MANDRITSARA	leaf	ravini	1
MALAGASY_TSIMIHETY_MANDRITSARA	skin	hotidri	2
MALAGASY_TSIMIHETY_MANDRITSARA	blood	lio	2
MALAGASY_TSIMIHETY_MANDRITSARA	bone	taholaNa	1
MALAGASY_TSIMIHETY_MANDRITSARA	ear	sofiNi	2
MALAGASY_TSIMIHETY_MANDRITSARA	eye	maso	1
MALAGASY_TSIMIHETY_MANDRITSARA	nose	horoNo	1
MALAGASY_TSIMIHETY_MANDRITSARA	tooth	nifi	2
MALAGASY_TSIMIHETY_MANDRITSARA	tongue	laila	1
MALAGASY_TSIMIHETY_MANDRITSARA	hand	taNaNa	1
MALAGASY_TSIMIHETY_MANDRITSARA	liver	ato	1
MALAGASY_TSIMIHETY_MANDRITSARA	drink	magiaka	3
MALAGASY_TSIMIHETY_MANDRITSARA	see	mahita	1
MALAGASY_TSIMIHETY_MANDRITSARA	hear	mitandreNi	2
MALAGASY_TSIMIHETY_MANDRITSARA	die	mati	1
MALAGASY_TSIMIHETY_MANDRITSARA	come	havi	1
MALAGASY_TSIMIHETY_MANDRITSARA	sun	masova	1
MALAGASY_TSIMIHETY_MANDRITSARA	star	lakintaNa	5
MALAGASY_TSIMIHETY_MANDRITSARA	water	rano	13
MALAGASY_TSIMIHETY_MANDRITSARA	stone	vato	2
MALAGASY_TSIMIHETY_MANDRITSARA	fire	motro	2
MALAGASY_TSIMIHETY_MANDRITSARA	path	lalaNa	1
MALAGASY_TSIMIHETY_MANDRITSARA	mountain	taheti	2
MALAGASY_TSIMIHETY_MANDRITSARA	night	haliNi	2
MALAGASY_TSIMIHETY_MANDRITSARA	new	mbalava	3
MALAGASY_TSIMIHETY_MANDRITSARA	name	aNaraNa	1
MALAGASY_VEZO	I	izahu	2
MALAGASY_VEZO	you	riha	2
MALAGASY_VEZO	we	atika	1
MALAGASY_VEZO	one	raike	1
MALAGASY_VEZO	two	rue	1
MALAGASY_VEZO	person	ndati	2
MALAGASY_VEZO	fish	fia	1
MALAGASY_VEZO	louse	hau	2
MALAGASY_VEZO	tree	hata	1
MALAGASY_VEZO	leaf	ravina	1
MALAGASY_VEZO	skin	hulice	2
MALAGASY_VEZO	blood	ra	1
MALAGASY_VEZO	bone	taulana	1
MALAGASY_VEZO	horn	cifa	2
MALAGASY_VEZO	ear	sufi	2
MALAGASY_VEZO	eye	masu	1
MALAGASY_VEZO	nose	uru	1
MALAGASY_VEZO	tooth	hihi	2
MALAGASY_VEZO	tongue	lela	1
MALAGASY_VEZO	knee	uNguce	2
MALAGASY_VEZO	hand	rambutana	6
MALAGASY_VEZO	breasts	nunu	1
MALAGASY_VEZO	liver	ate	1
MALAGASY_VEZO	drink	inu	1
MALAGASY_VEZO	see	hita	1
MALAGASY_VEZO	hear	hare	3
MALAGASY_VEZO	die	mate	1
MALAGASY_VEZO	come	avi	1
MALAGASY_VEZO	sun	andru	1
MALAGASY_VEZO	star	vasia	1
MALAGASY_VEZO	water	ranum	13
MALAGASY_VEZO	stone	vatu	2
MALAGASY_VEZO	fire	afu	1
MALAGASY_VEZO	path	lala	1
MALAGASY_VEZO	mountain	vuhiceabu	6
MALAGASY_VEZO	night	ali	2
MALAGASY_VEZO	full	aceka	2
MALAGASY_VEZO	new	vau	3
MALAGASY_VEZO	name	anara	1
MALAGASY_ZAFISORO	I	iahu	1
MALAGASY_ZAFISORO	you	anau	1
MALAGASY_ZAFISORO	we	acika	1
MALAGASY_ZAFISORO	one	rai	1
MALAGASY_ZAFISORO	two	rui	1
MALAGASY_ZAFISORO	person	ulu	1
MALAGASY_ZAFISORO	fish	kena	4
MALAGASY_ZAFISORO	louse	hau	2
MALAGASY_ZAFISORO	tree	kakazu	2
MALAGASY_ZAFISORO	leaf	ravi	1
MALAGASY_ZAFISORO	skin	daru	3
MALAGASY_ZAFISORO	blood	ra	1
MALAGASY_ZAFISORO	bone	toula	1
MALAGASY_ZAFISORO	horn	tandruka	1
MALAGASY_ZAFISORO	ear	tadini	1
MALAGASY_ZAFISORO	eye	masu	1
MALAGASY_ZAFISORO	nose	urun	1
MALAGASY_ZAFISORO	tooth	nifi	2
MALAGASY_ZAFISORO	tongue	lela	1
MALAGASY_ZAFISORO	knee	spuku	3
MALAGASY_ZAFISORO	hand	taNa	1
MALAGASY_ZAFISORO	breasts	nunu	1
MALAGASY_ZAFISORO	liver	ati	1
MALAGASY_ZAFISORO	drink	inun	1
MALAGASY_ZAFISORO	see	hita	1
MALAGASY_ZAFISORO	hear	ihenu	1
MALAGASY_ZAFISORO	die	mati	1
MALAGASY_ZAFISORO	come	avi	1
MALAGASY_ZAFISORO	sun	masuandru	1
MALAGASY_ZAFISORO	star	vasia	1
MALAGASY_ZAFISORO	water	ranum	13
MALAGASY_ZAFISORO	stone	vatu	2
MALAGASY_ZAFISORO	fire	afu	1
MALAGASY_ZAFISORO	path	lalaN	1
MALAGASY_ZAFISORO	mountain	vuhitra	6
MALAGASY_ZAFISORO	night	alin	2
MALAGASY_ZAFISORO	full	fenu	1
MALAGASY_ZAFISORO	new	vau	3
MALAGASY_ZAFISORO	name	anara	1
SAMIHIM	I	aku	1
SAMIHIM	you	ha5u7	6
SAMIHIM	we	takam	5
SAMIHIM	one	isa7	2
SAMIHIM	two	ruEh	1
SAMIHIM	person	ulun	1
SAMIHIM	fish	kEnah	4
SAMIHIM	dog	duyu7	1
SAMIHIM	louse	kutu	1
SAMIHIM	tree	kakau	2
SAMIHIM	leaf	daun	2
SAMIHIM	skin	kudit	2
SAMIHIM	blood	ira7	1
SAMIHIM	bone	tu7ulaN	1
SAMIHIM	ear	silu7	1
SAMIHIM	eye	matE	1
SAMIHIM	nose	uruN	1
SAMIHIM	tooth	dipEn	2
SAMIHIM	tongue	lEla7	1
SAMIHIM	knee	ulukatuk	6
SAMIHIM	hand	taNan	1
SAMIHIM	breasts	dada7	5
SAMIHIM	liver	atEi	1
SAMIHIM	drink	minum	1
SAMIHIM	see	nantau	1
SAMIHIM	hear	karENEi	17
SAMIHIM	die	matEi	1
SAMIHIM	come	habi7	1
SAMIHIM	sun	matEanrau	7
SAMIHIM	star	bintaN	5
SAMIHIM	water	ranu7	13
SAMIHIM	stone	batu	2
SAMIHIM	fire	apui	1
SAMIHIM	path	lalan	1
SAMIHIM	mountain	gunuN	1
SAMIHIM	night	kamalEm	1
SAMIHIM	new	ba7u	3
SAMIHIM	name	aran	1
MALAGASY_TANDROY_MAHAFALY_AMBOVOMBE	I	rano	1
MALAGASY_TANDROY_MAHAFALY_AMBOVOMBE	you	irehe	2
MALAGASY_TANDROY_MAHAFALY_AMBOVOMBE	we	itikaNe	1
MALAGASY_TANDROY_MAHAFALY_AMBOVOMBE	one	raike	1
MALAGASY_TANDROY_MAHAFALY_AMBOVOMBE	two	roe	1
MALAGASY_TANDROY_MAHAFALY_AMBOVOMBE	person	ndati	2
MALAGASY_TANDROY_MAHAFALY_AMBOVOMBE	fish	fiaNe	1
MALAGASY_TANDROY_MAHAFALY_AMBOVOMBE	dog	amboa	2
MALAGASY_TANDROY_MAHAFALY_AMBOVOMBE	louse	hao	2
MALAGASY_TANDROY_MAHAFALY_AMBOVOMBE	tree	hatay	1
MALAGASY_TANDROY_MAHAFALY_AMBOVOMBE	leaf	raveNe	1
MALAGASY_TANDROY_MAHAFALY_AMBOVOMBE	skin	holice	2
MALAGASY_TANDROY_MAHAFALY_AMBOVOMBE	blood	lio	2
MALAGASY_TANDROY_MAHAFALY_AMBOVOMBE	bone	taolaNe	1
MALAGASY_TANDROY_MAHAFALY_AMBOVOMBE	ear	ravembia	3
MALAGASY_TANDROY_MAHAFALY_AMBOVOMBE	eye	fihaino	3
MALAGASY_TANDROY_MAHAFALY_AMBOVOMBE	nose	fiNacoNe	10
MALAGASY_TANDROY_MAHAFALY_AMBOVOMBE	tooth	famoce	16
MALAGASY_TANDROY_MAHAFALY_AMBOVOMBE	tongue	fameleke	2
MALAGASY_TANDROY_MAHAFALY_AMBOVOMBE	hand	fita	2
MALAGASY_TANDROY_MAHAFALY_AMBOVOMBE	liver	ate	1
MALAGASY_TANDROY_MAHAFALY_AMBOVOMBE	drink	minoNe	1
MALAGASY_TANDROY_MAHAFALY_AMBOVOMBE	see	mahatrea	1
MALAGASY_TANDROY_MAHAFALY_AMBOVOMBE	hear	micanoNe	2
MALAGASY_TANDROY_MAHAFALY_AMBOVOMBE	die	mate	1
MALAGASY_TANDROY_MAHAFALY_AMBOVOMBE	come	avi	1
MALAGASY_TANDROY_MAHAFALY_AMBOVOMBE	sun	masoandro	1
MALAGASY_TANDROY_MAHAFALY_AMBOVOMBE	star	kintaNe	5
MALAGASY_TANDROY_MAHAFALY_AMBOVOMBE	water	rano	13
MALAGASY_TANDROY_MAHAFALY_AMBOVOMBE	stone	vato	2
MALAGASY_TANDROY_MAHAFALY_AMBOVOMBE	fire	afo	1
MALAGASY_TANDROY_MAHAFALY_AMBOVOMBE	path	lalaNe	1
MALAGASY_TANDROY_MAHAFALY_AMBOVOMBE	mountain	vohice	6
MALAGASY_TANDROY_MAHAFALY_AMBOVOMBE	night	haleNe	2
MALAGASY_TANDROY_MAHAFALY_AMBOVOMBE	new	vao	3
MALAGASY_TANDROY_MAHAFALY_AMBOVOMBE	name	aNaraNe	1
MALAGASY_TANDROY_MAHAFALY_AMPANIHY	I	irano	1
MALAGASY_TANDROY_MAHAFALY_AMPANIHY	you	iriha	2
MALAGASY_TANDROY_MAHAFALY_AMPANIHY	we	itika	5
MALAGASY_TANDROY_MAHAFALY_AMPANIHY	one	raike	1
MALAGASY_TANDROY_MAHAFALY_AMPANIHY	two	roe	1
MALAGASY_TANDROY_MAHAFALY_AMPANIHY	person	ndati	2
MALAGASY_TANDROY_MAHAFALY_AMPANIHY	fish	fia	1
MALAGASY_TANDROY_MAHAFALY_AMPANIHY	dog	amboa	2
MALAGASY_TANDROY_MAHAFALY_AMPANIHY	louse	hao	2
MALAGASY_TANDROY_MAHAFALY_AMPANIHY	tree	hetae	1
MALAGASY_TANDROY_MAHAFALY_AMPANIHY	leaf	rave	1
MALAGASY_TANDROY_MAHAFALY_AMPANIHY	skin	holine	2
MALAGASY_TANDROY_MAHAFALY_AMPANIHY	blood	lio	2
MALAGASY_TANDROY_MAHAFALY_AMPANIHY	bone	taola	1
MALAGASY_TANDROY_MAHAFALY_AMPANIHY	ear	sofi	2
MALAGASY_TANDROY_MAHAFALY_AMPANIHY	eye	fijere	4
MALAGASY_TANDROY_MAHAFALY_AMPANIHY	nose	oro	1
MALAGASY_TANDROY_MAHAFALY_AMPANIHY	tooth	nife	2
MALAGASY_TANDROY_MAHAFALY_AMPANIHY	tongue	lela	1
MALAGASY_TANDROY_MAHAFALY_AMPANIHY	hand	taNa	1
MALAGASY_TANDROY_MAHAFALY_AMPANIHY	liver	atene	1
MALAGASY_TANDROY_MAHAFALY_AMPANIHY	drink	mino	1
MALAGASY_TANDROY_MAHAFALY_AMPANIHY	see	mahisake	1
MALAGASY_TANDROY_MAHAFALY_AMPANIHY	hear	micano	2
MALAGASY_TANDROY_MAHAFALY_AMPANIHY	die	mate	1
MALAGASY_TANDROY_MAHAFALY_AMPANIHY	come	avi	1
MALAGASY_TANDROY_MAHAFALY_AMPANIHY	sun	masoandro	1
MALAGASY_TANDROY_MAHAFALY_AMPANIHY	star	kinta	5
MALAGASY_TANDROY_MAHAFALY_AMPANIHY	water	rano	13
MALAGASY_TANDROY_MAHAFALY_AMPANIHY	stone	vato	2
MALAGASY_TANDROY_MAHAFALY_AMPANIHY	fire	afo	1
MALAGASY_TANDROY_MAHAFALY_AMPANIHY	path	lala	1
MALAGASY_TANDROY_MAHAFALY_AMPANIHY	mountain	vohice	6
MALAGASY_TANDROY_MAHAFALY_AMPANIHY	night	haleke	2
MALAGASY_TANDROY_MAHAFALY_AMPANIHY	new	vao	3
MALAGASY_TANDROY_MAHAFALY_AMPANIHY	name	aNare	1
PAKU	I	uki7	1
PAKU	you	iko7	3
PAKU	we	takam	5
PAKU	one	Erai	1
PAKU	two	ruo	1
PAKU	person	ulun	1
PAKU	fish	kEnah	4
PAKU	dog	antahu	1
PAKU	louse	kutu	1
PAKU	tree	kakau	2
PAKU	leaf	raun	2
PAKU	skin	upak	1
PAKU	blood	ira7	1
PAKU	bone	ta7ulaN	1
PAKU	ear	silu7	1
PAKU	eye	mato	1
PAKU	nose	uruN	1
PAKU	tooth	dipEn	2
PAKU	tongue	lEla7	1
PAKU	knee	ulokkatok	6
PAKU	hand	loNun	1
PAKU	breasts	dada7	5
PAKU	liver	atE	1
PAKU	drink	No7ot	4
PAKU	see	kitE7	1
PAKU	hear	karENEi	17
PAKU	die	matE	1
PAKU	come	habi7	1
PAKU	sun	matEanrau	7
PAKU	star	bibihiaN	5
PAKU	water	ranu7	13
PAKU	stone	batu	2
PAKU	fire	apui	1
PAKU	path	pasiar	9
PAKU	mountain	gunuN	1
PAKU	night	kamalum	1
PAKU	new	bayu	3
PAKU	name	Naran	1
