# Supplementary material for: A test of Generalized Bayesian dating: A new linguistic dating method
Source: PLoS One. 2020 Aug 12;15(8):e0236522. doi: 10.1371/journal.pone.0236522 (PMC7423060; doi:10.1371/journal.pone.0236522)
Supplement: S4 File — Files, including an R script, for producing glottochronology dates from the output of the automated cognate detection procedure. (ZIP) [file pone.0236522.s004.zip › S4 Supporting Information/Malayo-Chamic]

BANJARESE_MALAY
BESEMAH
CHAM_EASTERN
CHRU
DELANG
IBAN
INDONESIAN_JAKARTA
INDONESIAN
JAMBI_MALAY
KERINCI
KERINCI_2
KUBU
LOM
MALAY
MUALANG
NORTHERN_ROGLAI
OGAN
PALEMBANG_MALAY
RADE
SALAKO_BADAMEA
SEBUYAU
TAMUAN
TEMUAN
TSAT
URAK_LAWOI
ACEH
CHAM_WESTERN
INDONESIAN_2
MALAY_PATTANI
MINANGKABAU
BRUNEI
REMUN
