# Supplementary material for: A test of Generalized Bayesian dating: A new linguistic dating method
Source: PLoS One. 2020 Aug 12;15(8):e0236522. doi: 10.1371/journal.pone.0236522 (PMC7423060; doi:10.1371/journal.pone.0236522)
Supplement: S4 File — Files, including an R script, for producing glottochronology dates from the output of the automated cognate detection procedure. (ZIP) [file pone.0236522.s004.zip › S4 Supporting Information/Malayo-Chamic.txt.svm.CRP.0.57.cognates]

doculect	concept	asjp	cogid
BANJARESE_MALAY	I	aku	1
BANJARESE_MALAY	you	ikam	3
BANJARESE_MALAY	you	bubuhan	16
BANJARESE_MALAY	we	kita	5
BANJARESE_MALAY	one	asa	2
BANJARESE_MALAY	two	dua	1
BANJARESE_MALAY	person	uraN	1
BANJARESE_MALAY	fish	iwak	7
BANJARESE_MALAY	dog	hadupan	17
BANJARESE_MALAY	louse	kutu	1
BANJARESE_MALAY	leaf	daun	2
BANJARESE_MALAY	skin	kulit	2
BANJARESE_MALAY	blood	darah	1
BANJARESE_MALAY	bone	tulaN	1
BANJARESE_MALAY	ear	taliNa	1
BANJARESE_MALAY	eye	mata	1
BANJARESE_MALAY	nose	hiduN	1
BANJARESE_MALAY	tooth	gigi	7
BANJARESE_MALAY	tongue	ilat	1
BANJARESE_MALAY	hand	taNan	1
BANJARESE_MALAY	breasts	susu	3
BANJARESE_MALAY	liver	hati	1
BANJARESE_MALAY	drink	Ninum	1
BANJARESE_MALAY	see	lihat	6
BANJARESE_MALAY	hear	mandaNar	17
BANJARESE_MALAY	die	mati	1
BANJARESE_MALAY	come	dataN	8
BANJARESE_MALAY	star	bintaN	5
BANJARESE_MALAY	water	ba5u	5
BANJARESE_MALAY	stone	batu	2
BANJARESE_MALAY	fire	api	1
BANJARESE_MALAY	path	jalan	1
BANJARESE_MALAY	path	Talan	1
BANJARESE_MALAY	night	malam	1
BANJARESE_MALAY	new	ha5ar	4
BANJARESE_MALAY	name	Naran	1
BESEMAH	I	aku	1
BESEMAH	we	kami	2
BESEMAH	one	sikuk	2
BESEMAH	two	due	1
BESEMAH	person	yeme	1
BESEMAH	fish	ikan	7
BESEMAH	dog	anyiN	10
BESEMAH	louse	kutu	1
BESEMAH	leaf	daun	2
BESEMAH	skin	kulit	2
BESEMAH	blood	dagha	1
BESEMAH	bone	tulaN	1
BESEMAH	ear	TupiN	2
BESEMAH	eye	mate	1
BESEMAH	nose	iduN	1
BESEMAH	tooth	gigi	7
BESEMAH	tongue	lidah	1
BESEMAH	hand	taNan	1
BESEMAH	breasts	dade	5
BESEMAH	liver	ati	1
BESEMAH	drink	minum	1
BESEMAH	see	Ninak	1
BESEMAH	hear	ndeNagh	17
BESEMAH	die	mati	1
BESEMAH	come	dataN	8
BESEMAH	star	bintaN	5
BESEMAH	water	ayek	5
BESEMAH	stone	batu	2
BESEMAH	fire	api	1
BESEMAH	path	yalan	1
BESEMAH	night	malam	1
BESEMAH	new	empai	5
BESEMAH	name	name	1
CHAM_EASTERN	I	kaw	1
CHAM_EASTERN	you	h3	2
CHAM_EASTERN	we	gita	5
CHAM_EASTERN	we	ita	5
CHAM_EASTERN	one	sa	2
CHAM_EASTERN	two	dua	1
CHAM_EASTERN	person	lakEy	17
CHAM_EASTERN	fish	ikan	7
CHAM_EASTERN	dog	asuw	1
CHAM_EASTERN	louse	katuw	1
CHAM_EASTERN	leaf	hala	3
CHAM_EASTERN	skin	kalik	2
CHAM_EASTERN	blood	darah	1
CHAM_EASTERN	bone	talaN	1
CHAM_EASTERN	ear	taNi	1
CHAM_EASTERN	eye	m3ta	1
CHAM_EASTERN	nose	bauk	11
CHAM_EASTERN	tooth	tagai	7
CHAM_EASTERN	tongue	dalah	1
CHAM_EASTERN	hand	taNin	1
CHAM_EASTERN	breasts	tat	2
CHAM_EASTERN	liver	hatai	1
CHAM_EASTERN	drink	m35um	1
CHAM_EASTERN	see	boh	5
CHAM_EASTERN	hear	hamit	6
CHAM_EASTERN	die	m3tay	1
CHAM_EASTERN	come	m3rai	12
CHAM_EASTERN	come	mai	12
CHAM_EASTERN	star	bituk	5
CHAM_EASTERN	stone	batuw	2
CHAM_EASTERN	fire	apuy	1
CHAM_EASTERN	path	jalan	1
CHAM_EASTERN	night	m3l3m	1
CHAM_EASTERN	new	baruw	3
CHAM_EASTERN	name	aNan	1
CHRU	I	kau	1
CHRU	I	k3mi	1
CHRU	you	xa	6
CHRU	we	bulkau	5
CHRU	one	sa	2
CHRU	two	dua	1
CHRU	person	m3nix	4
CHRU	fish	3kan	7
CHRU	dog	3sou	1
CHRU	louse	k3tou	1
CHRU	leaf	sla	3
CHRU	skin	kli7	2
CHRU	blood	drax	1
CHRU	bone	tlaN	1
CHRU	ear	t3nia	1
CHRU	eye	mta	1
CHRU	nose	3duN	1
CHRU	tooth	t3goi	7
CHRU	tongue	dlax	1
CHRU	hand	t3Nan	1
CHRU	breasts	xart3da	5
CHRU	breasts	mum	15
CHRU	liver	x3tai	1
CHRU	drink	m3nhum	1
CHRU	see	sbuai	21
CHRU	hear	m3xi7	8
CHRU	die	m3tai	1
CHRU	come	trux	10
CHRU	star	p3tu7	5
CHRU	water	ia	10
CHRU	stone	p3tou	2
CHRU	fire	pui	1
CHRU	path	jlan	1
CHRU	night	xroi	5
CHRU	new	hrou	3
CHRU	name	Nan	1
DELANG	I	aku	1
DELANG	I	saya	2
DELANG	you	hulo	2
DELANG	we	kito	5
DELANG	one	oso	2
DELANG	two	duo	1
DELANG	person	uyaN	1
DELANG	fish	ikan	7
DELANG	dog	kudu7	1
DELANG	louse	kutu	1
DELANG	tree	kayu	2
DELANG	leaf	don	2
DELANG	skin	kulit	2
DELANG	blood	darah	1
DELANG	bone	tulaN	1
DELANG	ear	koliNakan	1
DELANG	eye	mato	1
DELANG	nose	hiduN	1
DELANG	tooth	gigi	7
DELANG	tongue	lidah	1
DELANG	knee	koputut	12
DELANG	hand	loNan	1
DELANG	breasts	dado	5
DELANG	liver	hati	1
DELANG	drink	minum	1
DELANG	see	niat	1
DELANG	hear	mondiNa7	17
DELANG	die	mati	1
DELANG	come	dataN	8
DELANG	sun	matohari	7
DELANG	star	bintaN	5
DELANG	water	arai7	9
DELANG	stone	batu	2
DELANG	fire	api	1
DELANG	path	jalan	1
DELANG	mountain	gunuN	1
DELANG	night	malam	1
DELANG	new	boharu	3
DELANG	name	namo	1
IBAN	I	aku	1
IBAN	you	nuan	1
IBAN	we	kitai	5
IBAN	one	satu	2
IBAN	two	dua	1
IBAN	person	oraN	1
IBAN	fish	ikan	7
IBAN	dog	asu7	1
IBAN	louse	kutu	1
IBAN	leaf	daun	2
IBAN	skin	kulit	2
IBAN	blood	darah	1
IBAN	bone	tulaN	1
IBAN	ear	pendiN	8
IBAN	eye	mata	1
IBAN	nose	idoN	1
IBAN	tooth	Neli7	2
IBAN	tongue	dilah	1
IBAN	hand	taNan	1
IBAN	hand	jari	8
IBAN	breasts	tusu	3
IBAN	liver	atau	1
IBAN	drink	irup	1
IBAN	see	peda7	1
IBAN	hear	diNa	17
IBAN	die	mati	1
IBAN	come	datai	8
IBAN	star	bintaN	5
IBAN	water	ai7	9
IBAN	stone	batu	2
IBAN	fire	api	1
IBAN	path	jalai	1
IBAN	night	malam	1
IBAN	new	baru	3
IBAN	name	nama	1
INDONESIAN_JAKARTA	I	aku	1
INDONESIAN_JAKARTA	I	saya	2
INDONESIAN_JAKARTA	you	lu	1
INDONESIAN_JAKARTA	you	kamu	6
INDONESIAN_JAKARTA	we	kita	5
INDONESIAN_JAKARTA	one	satu7	2
INDONESIAN_JAKARTA	two	duwa7	1
INDONESIAN_JAKARTA	person	oraN	1
INDONESIAN_JAKARTA	fish	ikan	7
INDONESIAN_JAKARTA	dog	anjiN	10
INDONESIAN_JAKARTA	louse	kutu7	1
INDONESIAN_JAKARTA	tree	tiga7	19
INDONESIAN_JAKARTA	leaf	daun	2
INDONESIAN_JAKARTA	skin	kulit	2
INDONESIAN_JAKARTA	blood	dara	1
INDONESIAN_JAKARTA	bone	tulaN	1
INDONESIAN_JAKARTA	horn	tanduk	1
INDONESIAN_JAKARTA	ear	kupiN	7
INDONESIAN_JAKARTA	eye	mata7	1
INDONESIAN_JAKARTA	nose	iduN	1
INDONESIAN_JAKARTA	tooth	gigi7	7
INDONESIAN_JAKARTA	tongue	lida	1
INDONESIAN_JAKARTA	knee	lutut	6
INDONESIAN_JAKARTA	hand	taNan	1
INDONESIAN_JAKARTA	breasts	tete7	2
INDONESIAN_JAKARTA	liver	ati7	1
INDONESIAN_JAKARTA	drink	minum	1
INDONESIAN_JAKARTA	see	liyat	6
INDONESIAN_JAKARTA	hear	d3N3r	17
INDONESIAN_JAKARTA	die	mati7	1
INDONESIAN_JAKARTA	die	m3niNgal	4
INDONESIAN_JAKARTA	come	dat3N	8
INDONESIAN_JAKARTA	sun	mataari7	7
INDONESIAN_JAKARTA	star	bintaN	5
INDONESIAN_JAKARTA	water	aer	4
INDONESIAN_JAKARTA	stone	batu7	2
INDONESIAN_JAKARTA	fire	api7	1
INDONESIAN_JAKARTA	path	jalan	1
INDONESIAN_JAKARTA	mountain	gunuN	1
INDONESIAN_JAKARTA	night	mal3m	1
INDONESIAN_JAKARTA	full	p3nuh	1
INDONESIAN_JAKARTA	new	baru7	3
INDONESIAN_JAKARTA	name	nama7	1
INDONESIAN	I	aku	1
INDONESIAN	I	saya	2
INDONESIAN	you	anda	1
INDONESIAN	you	saudara	17
INDONESIAN	we	kami	2
INDONESIAN	we	kita	5
INDONESIAN	one	satu	2
INDONESIAN	two	dua	1
INDONESIAN	person	oraN	1
INDONESIAN	fish	ikan	7
INDONESIAN	dog	anZiN	10
INDONESIAN	louse	kutu	1
INDONESIAN	tree	pohon	5
INDONESIAN	leaf	duan	2
INDONESIAN	skin	kulit	2
INDONESIAN	blood	darah	1
INDONESIAN	bone	tulaN	1
INDONESIAN	horn	tanduk	1
INDONESIAN	ear	teliNa	1
INDONESIAN	eye	mata	1
INDONESIAN	nose	hiduN	1
INDONESIAN	tooth	gigi	7
INDONESIAN	tongue	lidah	1
INDONESIAN	knee	lutut	6
INDONESIAN	hand	taNan	1
INDONESIAN	breasts	susu	3
INDONESIAN	breasts	buahdada	5
INDONESIAN	liver	hati	1
INDONESIAN	drink	minum	1
INDONESIAN	see	lihat	6
INDONESIAN	hear	mendeNar	17
INDONESIAN	die	mati	1
INDONESIAN	come	dataN	8
INDONESIAN	sun	matahari	7
INDONESIAN	sun	surya	21
INDONESIAN	star	bintaN	5
INDONESIAN	water	air	4
INDONESIAN	stone	batu	2
INDONESIAN	fire	api	1
INDONESIAN	path	Zalan	1
INDONESIAN	mountain	gunuN	1
INDONESIAN	night	malam	1
INDONESIAN	full	penuh	1
INDONESIAN	new	baru	3
INDONESIAN	name	nama	1
JAMBI_MALAY	I	aku	1
JAMBI_MALAY	you	kau	6
JAMBI_MALAY	we	kito	5
JAMBI_MALAY	one	satu	2
JAMBI_MALAY	one	siko7	2
JAMBI_MALAY	two	duo	1
JAMBI_MALAY	person	oraN	1
JAMBI_MALAY	fish	ikan	7
JAMBI_MALAY	dog	7anCiN	10
JAMBI_MALAY	louse	kutu	1
JAMBI_MALAY	tree	pohon	5
JAMBI_MALAY	leaf	daun	2
JAMBI_MALAY	skin	kulit	2
JAMBI_MALAY	blood	darah	1
JAMBI_MALAY	bone	tulaN	1
JAMBI_MALAY	horn	tanduk	1
JAMBI_MALAY	ear	t3liNo	1
JAMBI_MALAY	eye	mato	1
JAMBI_MALAY	nose	hiduN	1
JAMBI_MALAY	tooth	gigi	7
JAMBI_MALAY	tongue	lidah	1
JAMBI_MALAY	knee	lutut	6
JAMBI_MALAY	hand	taNan	1
JAMBI_MALAY	breasts	susu	3
JAMBI_MALAY	liver	hati	1
JAMBI_MALAY	drink	minum	1
JAMBI_MALAY	see	liat	6
JAMBI_MALAY	hear	d3Nar	17
JAMBI_MALAY	die	mati	1
JAMBI_MALAY	come	dataN	8
JAMBI_MALAY	sun	matohari	7
JAMBI_MALAY	star	bintaN	5
JAMBI_MALAY	water	7aE7	9
JAMBI_MALAY	stone	batu	2
JAMBI_MALAY	fire	7api	1
JAMBI_MALAY	path	Calan	1
JAMBI_MALAY	mountain	gunuN	1
JAMBI_MALAY	night	malam	1
JAMBI_MALAY	full	p3nuh	1
JAMBI_MALAY	new	baru	3
JAMBI_MALAY	name	namo	1
KERINCI	I	akaw	1
KERINCI	you	ikao	3
KERINCI	we	kitao	5
KERINCI	one	sao	2
KERINCI	one	sataw	2
KERINCI	two	due3	1
KERINCI	person	uha	1
KERINCI	person	uhan	1
KERINCI	fish	lao7	10
KERINCI	fish	laow7	10
KERINCI	dog	anja37	10
KERINCI	dog	anje7	10
KERINCI	louse	kutaw	1
KERINCI	louse	kutow	1
KERINCI	leaf	daen	2
KERINCI	leaf	daun	2
KERINCI	skin	kulay7	2
KERINCI	skin	kulet	2
KERINCI	blood	dahuwh	1
KERINCI	blood	dahowh	1
KERINCI	bone	tula	1
KERINCI	bone	tulan	1
KERINCI	ear	taliNao	1
KERINCI	ear	taliNo	1
KERINCI	eye	matao	1
KERINCI	eye	mato	1
KERINCI	nose	idew	1
KERINCI	nose	idun	1
KERINCI	tooth	gigoy	7
KERINCI	tooth	gigi	7
KERINCI	tongue	lidu3h	1
KERINCI	tongue	lidowh	1
KERINCI	hand	tana	1
KERINCI	hand	tanan	1
KERINCI	breasts	susaw	3
KERINCI	breasts	susow	3
KERINCI	liver	atay	1
KERINCI	liver	atey	1
KERINCI	drink	binen	1
KERINCI	drink	minan	1
KERINCI	see	kimo7	1
KERINCI	see	Nima7	1
KERINCI	hear	dNu3	17
KERINCI	hear	nNa	17
KERINCI	die	matay	1
KERINCI	die	matey	1
KERINCI	come	dat3	8
KERINCI	come	daton	8
KERINCI	star	bintu3	5
KERINCI	star	binton	5
KERINCI	water	aya3	5
KERINCI	water	ayey	5
KERINCI	stone	batew	2
KERINCI	stone	batu	2
KERINCI	fire	apay	1
KERINCI	fire	apey	1
KERINCI	path	jalu3	1
KERINCI	path	jalon	1
KERINCI	night	mala	1
KERINCI	new	bahew	3
KERINCI	name	glu3	3
KERINCI	name	glo3	3
KERINCI_2	I	akao	1
KERINCI_2	you	mpo	4
KERINCI_2	we	kamae	2
KERINCI_2	we	kito	5
KERINCI_2	one	satao	2
KERINCI_2	one	sat3w	2
KERINCI_2	two	duwu3	1
KERINCI_2	two	duw3w	1
KERINCI_2	person	uha	1
KERINCI_2	person	uh3N	1
KERINCI_2	fish	laho7	10
KERINCI_2	fish	lah3o	10
KERINCI_2	dog	anjE7	10
KERINCI_2	dog	anj3e7	10
KERINCI_2	louse	kutao	1
KERINCI_2	louse	kut3w	1
KERINCI_2	tree	bat3	4
KERINCI_2	tree	batoN	4
KERINCI_2	leaf	dah3o	2
KERINCI_2	leaf	dah3N	2
KERINCI_2	skin	kulat	2
KERINCI_2	skin	kul3t	2
KERINCI_2	blood	dah3h	1
KERINCI_2	blood	dah3wh	1
KERINCI_2	bone	tula	1
KERINCI_2	bone	tul3N	1
KERINCI_2	ear	triNo7	1
KERINCI_2	ear	triN3w7	1
KERINCI_2	eye	mato	1
KERINCI_2	eye	mat3o	1
KERINCI_2	nose	id3o	1
KERINCI_2	nose	id3N	1
KERINCI_2	tooth	gigoe	7
KERINCI_2	tooth	gig3y	7
KERINCI_2	tongue	lid3h	1
KERINCI_2	tongue	lid3wh	1
KERINCI_2	knee	lutak	6
KERINCI_2	knee	lut3k	6
KERINCI_2	knee	dNk3o	7
KERINCI_2	knee	dNk3w	7
KERINCI_2	hand	taNa	1
KERINCI_2	hand	taN3n	1
KERINCI_2	hand	jahoe	8
KERINCI_2	hand	jah3y	8
KERINCI_2	breasts	dadu3	5
KERINCI_2	breasts	dad3w	5
KERINCI_2	liver	hatae	1
KERINCI_2	liver	hat3y	1
KERINCI_2	drink	minaN	1
KERINCI_2	drink	min3N	1
KERINCI_2	see	klE	1
KERINCI_2	see	kl3eh	1
KERINCI_2	hear	N3o	17
KERINCI_2	die	matae	1
KERINCI_2	die	mat3y	1
KERINCI_2	die	tiweh	11
KERINCI_2	come	dat3	8
KERINCI_2	come	tibu3	9
KERINCI_2	sun	mat3oharae	7
KERINCI_2	sun	mat3ohar3y	7
KERINCI_2	star	bint3	5
KERINCI_2	star	bintoN	5
KERINCI_2	water	ayE7	9
KERINCI_2	water	ay3e7	9
KERINCI_2	stone	bat3o	2
KERINCI_2	stone	bat3w	2
KERINCI_2	fire	apae	1
KERINCI_2	fire	ap3y	1
KERINCI_2	path	jal3	1
KERINCI_2	path	jaloN	1
KERINCI_2	mountain	gun3o	1
KERINCI_2	mountain	gun3N	1
KERINCI_2	night	mala	1
KERINCI_2	night	mal3N	1
KERINCI_2	full	pnoh	1
KERINCI_2	full	pn3oh	1
KERINCI_2	full	sneh	7
KERINCI_2	full	sn3eh	7
KERINCI_2	new	bar3o	3
KERINCI_2	new	bar3w	3
KERINCI_2	name	nam3o	1
KERINCI_2	name	namo	1
KUBU	I	aku	1
KUBU	I	sayo	2
KUBU	you	miko	3
KUBU	you	kau	6
KUBU	we	kito	5
KUBU	one	siko7	2
KUBU	one	so	2
KUBU	two	duo	1
KUBU	person	oraN	1
KUBU	person	uraN	1
KUBU	fish	ikan	7
KUBU	dog	anyiN	10
KUBU	tree	pohon	5
KUBU	tree	rumpun	5
KUBU	leaf	daun	2
KUBU	skin	yaNat	6
KUBU	blood	darah	1
KUBU	bone	tulaN	1
KUBU	ear	kupiN	7
KUBU	eye	mato	1
KUBU	nose	hiduN	1
KUBU	tooth	g3rman	21
KUBU	tongue	lidah	1
KUBU	hand	taNan	1
KUBU	breasts	nunu7	1
KUBU	liver	hati	1
KUBU	drink	minum	1
KUBU	see	teNo7	9
KUBU	hear	naniN	17
KUBU	come	tibo	9
KUBU	star	bintaN	5
KUBU	water	ae7	9
KUBU	stone	batu	2
KUBU	fire	api	1
KUBU	path	yelon	1
KUBU	mountain	gunuN	1
KUBU	night	malam	1
KUBU	new	baru	3
KUBU	name	namo	1
LOM	I	ko	1
LOM	you	nte	1
LOM	we	kite	5
LOM	one	satu	2
LOM	one	sikok	2
LOM	two	dua	1
LOM	two	dui	1
LOM	two	due	1
LOM	fish	ikadn	7
LOM	dog	asek	1
LOM	louse	kutek	1
LOM	tree	kayek	2
LOM	tree	bategN	4
LOM	tree	pon	5
LOM	leaf	daun	2
LOM	leaf	umut	7
LOM	skin	kulet	2
LOM	blood	dara	1
LOM	bone	tulagN	1
LOM	horn	tanok	1
LOM	ear	biloN	1
LOM	ear	runCoN	6
LOM	ear	ranCoN	6
LOM	eye	mate	1
LOM	nose	idogN	1
LOM	tooth	gigi7t	7
LOM	tongue	lide	1
LOM	knee	lutos	6
LOM	knee	lutot	6
LOM	knee	jeNku	7
LOM	hand	taNen	1
LOM	breasts	Cok	3
LOM	liver	ati7t	1
LOM	drink	maken	1
LOM	see	kelihat	6
LOM	see	NeNoN	7
LOM	hear	neNer	17
LOM	hear	meneNer	17
LOM	die	matei7t	1
LOM	come	dategN	8
LOM	sun	mateari7t	7
LOM	star	bintaN	5
LOM	water	aik	5
LOM	stone	batek	2
LOM	fire	apei7t	1
LOM	path	jeledn	1
LOM	mountain	gunoN	1
LOM	night	malam	1
LOM	full	ke5aN	9
LOM	new	barek	3
LOM	name	name	1
MALAY	I	aku	1
MALAY	I	saya	2
MALAY	you	anda	1
MALAY	you	kamu	6
MALAY	we	kita	5
MALAY	one	satu	2
MALAY	two	dua	1
MALAY	person	oraN	1
MALAY	fish	ikan	7
MALAY	dog	anjiN	10
MALAY	louse	kutu	1
MALAY	tree	poko7	5
MALAY	leaf	daun	2
MALAY	skin	kulit	2
MALAY	blood	darah	1
MALAY	bone	tulaN	1
MALAY	horn	tandu7	1
MALAY	ear	teliNa	1
MALAY	eye	mata	1
MALAY	nose	hiduN	1
MALAY	tooth	gigi	7
MALAY	tongue	lidah	1
MALAY	knee	lutut	6
MALAY	hand	taNan	1
MALAY	breasts	titi7	2
MALAY	breasts	dada	5
MALAY	liver	hati	1
MALAY	drink	minum	1
MALAY	see	melihat	11
MALAY	hear	mendeNar	17
MALAY	die	mati	1
MALAY	die	meniNgal	4
MALAY	come	dataN	8
MALAY	sun	matahari	7
MALAY	star	bintaN	5
MALAY	water	air	4
MALAY	stone	batu	2
MALAY	fire	api	1
MALAY	path	jalan	1
MALAY	mountain	gunuN	1
MALAY	night	malam	1
MALAY	full	penuh	1
MALAY	new	baru	3
MALAY	name	nama	1
MUALANG	I	ku	1
MUALANG	you	di7	8
MUALANG	you	m7ih	13
MUALANG	we	tua	5
MUALANG	one	sa7	2
MUALANG	one	satu	2
MUALANG	two	dua	1
MUALANG	person	uraN	1
MUALANG	fish	ikan	7
MUALANG	dog	ukuy	11
MUALANG	louse	kutu	1
MUALANG	tree	kayu	2
MUALANG	tree	pun	5
MUALANG	leaf	dawun	2
MUALANG	skin	umaN	1
MUALANG	skin	kulit	2
MUALANG	blood	darah	1
MUALANG	bone	tulaN	1
MUALANG	horn	Cula	4
MUALANG	ear	pen7iN	8
MUALANG	eye	mata	1
MUALANG	nose	iduN	1
MUALANG	tongue	dilah	1
MUALANG	knee	tut	5
MUALANG	hand	tapa	1
MUALANG	breasts	susu	3
MUALANG	breasts	tusu	3
MUALANG	liver	ati	1
MUALANG	drink	inum	1
MUALANG	see	peda7	1
MUALANG	hear	diNa	17
MUALANG	die	mati	1
MUALANG	come	datay	8
MUALANG	sun	matari	7
MUALANG	star	pianaw	17
MUALANG	water	ay7	9
MUALANG	stone	batu	2
MUALANG	fire	api	1
MUALANG	path	jalay	1
MUALANG	mountain	gunuN	1
MUALANG	night	malam	1
MUALANG	full	penuh	1
MUALANG	new	baru	3
MUALANG	name	nama	1
NORTHERN_ROGLAI	I	kou	1
NORTHERN_ROGLAI	you	ha	2
NORTHERN_ROGLAI	you	migo7	3
NORTHERN_ROGLAI	we	lavu7droi	3
NORTHERN_ROGLAI	we	lavu7kamin	3
NORTHERN_ROGLAI	one	sa	2
NORTHERN_ROGLAI	two	dua	1
NORTHERN_ROGLAI	person	vuonvila	18
NORTHERN_ROGLAI	fish	ikat	7
NORTHERN_ROGLAI	dog	asou	1
NORTHERN_ROGLAI	louse	kutou	1
NORTHERN_ROGLAI	tree	kayou	2
NORTHERN_ROGLAI	leaf	hla7	3
NORTHERN_ROGLAI	skin	kuno7	2
NORTHERN_ROGLAI	blood	darah	1
NORTHERN_ROGLAI	bone	tulak	1
NORTHERN_ROGLAI	ear	riNia	1
NORTHERN_ROGLAI	eye	mata	1
NORTHERN_ROGLAI	nose	iduk	1
NORTHERN_ROGLAI	tooth	digoi	7
NORTHERN_ROGLAI	tongue	dilah	1
NORTHERN_ROGLAI	knee	kattu7	12
NORTHERN_ROGLAI	hand	taNan	1
NORTHERN_ROGLAI	breasts	tisou	3
NORTHERN_ROGLAI	liver	hatai	1
NORTHERN_ROGLAI	drink	du7	1
NORTHERN_ROGLAI	see	buh	5
NORTHERN_ROGLAI	hear	hmo7	7
NORTHERN_ROGLAI	die	matai	1
NORTHERN_ROGLAI	come	truh	10
NORTHERN_ROGLAI	sun	iahuroi	14
NORTHERN_ROGLAI	star	pitu7	5
NORTHERN_ROGLAI	water	ia	10
NORTHERN_ROGLAI	stone	patou	2
NORTHERN_ROGLAI	fire	apui	1
NORTHERN_ROGLAI	path	jalat	1
NORTHERN_ROGLAI	mountain	Co7Chak	10
NORTHERN_ROGLAI	night	malap	1
NORTHERN_ROGLAI	full	troi	8
NORTHERN_ROGLAI	new	varou	3
NORTHERN_ROGLAI	name	anan	1
OGAN	I	aku	1
OGAN	you	Nan	1
OGAN	we	kit3	5
OGAN	one	sijat	2
OGAN	two	du3	1
OGAN	person	j3m3	1
OGAN	fish	ikan	7
OGAN	dog	anjiN	10
OGAN	louse	kutu	1
OGAN	leaf	daun	2
OGAN	skin	kulit	2
OGAN	blood	daxah	1
OGAN	bone	tulaN	1
OGAN	ear	CupiN	2
OGAN	eye	mat3	1
OGAN	nose	iduN	1
OGAN	tooth	gigi	7
OGAN	tongue	lidah	1
OGAN	hand	taNan	1
OGAN	breasts	susu	3
OGAN	liver	ati	1
OGAN	drink	minum	1
OGAN	see	Nina7	1
OGAN	hear	NaniN	17
OGAN	die	mati	1
OGAN	come	dataN	8
OGAN	star	bintaN	5
OGAN	water	ayax	5
OGAN	stone	batu	2
OGAN	fire	api	1
OGAN	path	jalan	1
OGAN	night	malam	1
OGAN	new	3mpai	5
OGAN	name	nam3	1
PALEMBANG_MALAY	I	aku	1
PALEMBANG_MALAY	you	kau	6
PALEMBANG_MALAY	we	kito	5
PALEMBANG_MALAY	one	sikok	2
PALEMBANG_MALAY	two	duo	1
PALEMBANG_MALAY	person	woN	6
PALEMBANG_MALAY	fish	ikan	7
PALEMBANG_MALAY	dog	anjiN	10
PALEMBANG_MALAY	louse	kutu	1
PALEMBANG_MALAY	leaf	daun	2
PALEMBANG_MALAY	skin	kulit	2
PALEMBANG_MALAY	blood	darah	1
PALEMBANG_MALAY	bone	tulaN	1
PALEMBANG_MALAY	ear	kupiN	7
PALEMBANG_MALAY	eye	mato	1
PALEMBANG_MALAY	nose	iduN	1
PALEMBANG_MALAY	tooth	gigi	7
PALEMBANG_MALAY	tongue	lidah	1
PALEMBANG_MALAY	hand	taNan	1
PALEMBANG_MALAY	breasts	dado	5
PALEMBANG_MALAY	liver	ati	1
PALEMBANG_MALAY	drink	minum	1
PALEMBANG_MALAY	see	Neliat	6
PALEMBANG_MALAY	hear	ndeNer	17
PALEMBANG_MALAY	die	mati	1
PALEMBANG_MALAY	come	dataN	8
PALEMBANG_MALAY	star	bintaN	5
PALEMBANG_MALAY	water	banyu	5
PALEMBANG_MALAY	stone	batu	2
PALEMBANG_MALAY	fire	api	1
PALEMBANG_MALAY	path	jalan	1
PALEMBANG_MALAY	night	malem	1
PALEMBANG_MALAY	new	baru	3
PALEMBANG_MALAY	name	namo	1
RADE	I	kao	1
RADE	you	dih	8
RADE	we	drei	4
RADE	one	sa	2
RADE	two	dua	1
RADE	person	mnuih	4
RADE	person	po	19
RADE	fish	kan	7
RADE	dog	asao	1
RADE	louse	ktao	1
RADE	tree	k3yao	2
RADE	leaf	hla	3
RADE	skin	klit	2
RADE	blood	erah	1
RADE	bone	klaN	1
RADE	horn	emeh	20
RADE	ear	kNa	1
RADE	eye	ala	1
RADE	nose	aduN	1
RADE	tooth	egei	7
RADE	tongue	elah	1
RADE	knee	k3ut	12
RADE	hand	kNan	1
RADE	breasts	ksao	3
RADE	liver	tie	1
RADE	drink	mnam	1
RADE	see	buh	5
RADE	hear	hmu	7
RADE	die	luiC	5
RADE	die	Tie	19
RADE	come	truh	10
RADE	sun	yaNhrue	1
RADE	star	mtu	5
RADE	water	ea	10
RADE	stone	bohtao	2
RADE	fire	pui	1
RADE	path	elan	1
RADE	mountain	Cu	10
RADE	night	mlam	1
RADE	full	bo	3
RADE	full	trei	8
RADE	new	mrao	2
RADE	name	anan	1
SALAKO_BADAMEA	I	aku	1
SALAKO_BADAMEA	you	kau	6
SALAKO_BADAMEA	we	diri	4
SALAKO_BADAMEA	one	asa7	2
SALAKO_BADAMEA	one	satu	2
SALAKO_BADAMEA	one	suatu	2
SALAKO_BADAMEA	two	dua	1
SALAKO_BADAMEA	person	urakN	1
SALAKO_BADAMEA	person	manusia	4
SALAKO_BADAMEA	fish	ikatn	7
SALAKO_BADAMEA	dog	asu7	1
SALAKO_BADAMEA	louse	gutu	1
SALAKO_BADAMEA	tree	kayu	2
SALAKO_BADAMEA	leaf	daukN	2
SALAKO_BADAMEA	skin	kuit	2
SALAKO_BADAMEA	blood	darah	1
SALAKO_BADAMEA	bone	tuakN	1
SALAKO_BADAMEA	horn	tanuk	1
SALAKO_BADAMEA	ear	tare5ekN	1
SALAKO_BADAMEA	eye	mata	1
SALAKO_BADAMEA	nose	idukN	1
SALAKO_BADAMEA	tooth	gigi	7
SALAKO_BADAMEA	tongue	Tiah	1
SALAKO_BADAMEA	knee	tu7ut	5
SALAKO_BADAMEA	hand	kokot	6
SALAKO_BADAMEA	breasts	susu7	3
SALAKO_BADAMEA	liver	ati	1
SALAKO_BADAMEA	drink	ToTok	9
SALAKO_BADAMEA	see	nanaN	7
SALAKO_BADAMEA	hear	daNar	17
SALAKO_BADAMEA	hear	naNar	17
SALAKO_BADAMEA	die	mati	1
SALAKO_BADAMEA	come	atakN	8
SALAKO_BADAMEA	sun	mata7ari	7
SALAKO_BADAMEA	star	bintakN	5
SALAKO_BADAMEA	water	ai7	9
SALAKO_BADAMEA	stone	batu	2
SALAKO_BADAMEA	fire	api	1
SALAKO_BADAMEA	path	maraga	1
SALAKO_BADAMEA	mountain	bukit	7
SALAKO_BADAMEA	night	mam	1
SALAKO_BADAMEA	full	panuh	1
SALAKO_BADAMEA	new	barahu	3
SALAKO_BADAMEA	name	dama	1
SEBUYAU	I	aku	1
SEBUYAU	you	koa	6
SEBUYAU	we	kami	2
SEBUYAU	we	kitei	5
SEBUYAU	one	sa	2
SEBUYAU	two	dua	1
SEBUYAU	fish	laok	10
SEBUYAU	fish	lawak	10
SEBUYAU	dog	asu	1
SEBUYAU	dog	ukoi	11
SEBUYAU	tree	pun	5
SEBUYAU	leaf	daaun	2
SEBUYAU	skin	kulit	2
SEBUYAU	blood	darah	1
SEBUYAU	blood	daha	1
SEBUYAU	bone	tulaN	1
SEBUYAU	ear	pendeN	8
SEBUYAU	eye	mata	1
SEBUYAU	nose	hidoug	1
SEBUYAU	tooth	gigi	7
SEBUYAU	tongue	leda	1
SEBUYAU	tongue	dila	1
SEBUYAU	hand	laNan	1
SEBUYAU	hand	jahi	8
SEBUYAU	drink	Niop	1
SEBUYAU	drink	nyieup	1
SEBUYAU	see	mudak	1
SEBUYAU	see	peda	1
SEBUYAU	hear	diNah	17
SEBUYAU	die	mati	1
SEBUYAU	come	datei	8
SEBUYAU	sun	mataari	7
SEBUYAU	star	bintaN	5
SEBUYAU	water	kampoN	15
SEBUYAU	stone	batu	2
SEBUYAU	fire	api	1
SEBUYAU	path	jalai	1
SEBUYAU	mountain	bukit	7
SEBUYAU	mountain	muNgu	11
SEBUYAU	night	malam	1
SEBUYAU	new	bahu	3
SEBUYAU	name	nama	1
TAMUAN	I	aku	1
TAMUAN	you	kolai	6
TAMUAN	we	diri	4
TAMUAN	one	sa	2
TAMUAN	two	dua	1
TAMUAN	person	uraN	1
TAMUAN	fish	lau7	10
TAMUAN	dog	asu	1
TAMUAN	louse	kutu	1
TAMUAN	tree	puhun	5
TAMUAN	leaf	daun	2
TAMUAN	skin	kulit	2
TAMUAN	blood	darah	1
TAMUAN	bone	tulaN	1
TAMUAN	ear	t3liNa	1
TAMUAN	eye	mata	1
TAMUAN	nose	hiroN	1
TAMUAN	tooth	gigi	7
TAMUAN	tongue	lirah	1
TAMUAN	knee	tuwut	5
TAMUAN	hand	loNan	1
TAMUAN	breasts	daran	5
TAMUAN	liver	hati	1
TAMUAN	drink	marai	1
TAMUAN	see	mila	3
TAMUAN	hear	buNi	17
TAMUAN	die	mati	1
TAMUAN	come	dataN	8
TAMUAN	sun	mata7ari	7
TAMUAN	star	bintaN	5
TAMUAN	water	arai	4
TAMUAN	stone	batu	2
TAMUAN	fire	api	1
TAMUAN	path	jalan	1
TAMUAN	mountain	gunuN	1
TAMUAN	night	malam	1
TAMUAN	new	baharu	3
TAMUAN	name	nama	1
TEMUAN	I	aku	1
TEMUAN	you	ajih	8
TEMUAN	we	kita	5
TEMUAN	one	satu	2
TEMUAN	two	dua	1
TEMUAN	fish	ikan	7
TEMUAN	dog	anjin	10
TEMUAN	tree	kayu	2
TEMUAN	leaf	daun	2
TEMUAN	skin	kulit	2
TEMUAN	blood	dara	1
TEMUAN	bone	tulang	1
TEMUAN	horn	tandok	1
TEMUAN	ear	teliNa	1
TEMUAN	eye	mata	1
TEMUAN	nose	hiduN	1
TEMUAN	tooth	gigi	7
TEMUAN	tongue	lidah	1
TEMUAN	knee	lutut	6
TEMUAN	hand	taNan	1
TEMUAN	breasts	teteh	2
TEMUAN	liver	hati	1
TEMUAN	see	nampak	8
TEMUAN	come	ajak	8
TEMUAN	sun	matahai	7
TEMUAN	star	bentan	5
TEMUAN	water	ayi	5
TEMUAN	stone	batu	2
TEMUAN	fire	api	1
TEMUAN	path	lebuh	1
TEMUAN	mountain	gunoN	1
TEMUAN	night	gelap	1
TEMUAN	night	Nalap	1
TEMUAN	full	kenyaN	9
TEMUAN	new	bahau	3
TEMUAN	name	nama	1
TSAT	I	kaw	1
TSAT	you	ha	2
TSAT	we	ta	5
TSAT	one	sa	2
TSAT	two	thua	1
TSAT	person	zaN7	3
TSAT	fish	kan	7
TSAT	dog	asau	1
TSAT	louse	taw	1
TSAT	leaf	lua	1
TSAT	skin	li7	2
TSAT	blood	sia	6
TSAT	bone	laN	1
TSAT	ear	naNa	1
TSAT	eye	ta	1
TSAT	nose	huthuN	1
TSAT	tooth	hukhay	8
TSAT	tooth	khay	8
TSAT	tongue	la	1
TSAT	hand	Nan	1
TSAT	breasts	hume	11
TSAT	liver	tay7	1
TSAT	drink	hui7	5
TSAT	see	hiaw7	1
TSAT	see	bu	5
TSAT	hear	m37	8
TSAT	die	tay7	1
TSAT	come	zai7	1
TSAT	star	tu7	5
TSAT	water	ia	10
TSAT	stone	taw	2
TSAT	fire	piu	1
TSAT	path	kialan	1
TSAT	path	lan	1
TSAT	night	alan7	2
TSAT	new	phix	18
TSAT	name	nan	1
URAK_LAWOI	I	ku	1
URAK_LAWOI	I	aku	1
URAK_LAWOI	we	kami	2
URAK_LAWOI	we	kita	5
URAK_LAWOI	one	sa	2
URAK_LAWOI	one	sa7	2
URAK_LAWOI	one	satu	2
URAK_LAWOI	two	duwa	1
URAK_LAWOI	fish	ikat	7
URAK_LAWOI	dog	asu	1
URAK_LAWOI	tree	kayu	2
URAK_LAWOI	tree	puhot	5
URAK_LAWOI	leaf	dawot	2
URAK_LAWOI	skin	kule7	2
URAK_LAWOI	skin	brulak	16
URAK_LAWOI	blood	darah	1
URAK_LAWOI	bone	tulak	1
URAK_LAWOI	horn	siyok	3
URAK_LAWOI	ear	takay	1
URAK_LAWOI	ear	teliNa	1
URAK_LAWOI	eye	mata	1
URAK_LAWOI	nose	hidok	1
URAK_LAWOI	tongue	lidah	1
URAK_LAWOI	knee	lutoc	6
URAK_LAWOI	hand	taNan	1
URAK_LAWOI	breasts	dada	5
URAK_LAWOI	liver	hati	1
URAK_LAWOI	drink	o7	1
URAK_LAWOI	see	lac	3
URAK_LAWOI	see	lihac	6
URAK_LAWOI	see	melihac	11
URAK_LAWOI	see	bergari	15
URAK_LAWOI	hear	deNal	17
URAK_LAWOI	die	mati	1
URAK_LAWOI	die	meniNan	4
URAK_LAWOI	come	marah	12
URAK_LAWOI	come	mari	12
URAK_LAWOI	come	bermarah	12
URAK_LAWOI	sun	mataari	7
URAK_LAWOI	star	bitak	5
URAK_LAWOI	water	aye	5
URAK_LAWOI	water	celol	23
URAK_LAWOI	stone	batu	2
URAK_LAWOI	fire	api	1
URAK_LAWOI	path	jalat	1
URAK_LAWOI	mountain	gunoN	1
URAK_LAWOI	mountain	buke7	7
URAK_LAWOI	night	malap	1
URAK_LAWOI	full	penoh	1
URAK_LAWOI	new	baru	3
URAK_LAWOI	name	nama	1
ACEH	I	lon	4
ACEH	you	goto	6
ACEH	you	to	7
ACEH	we	geuto5oe	5
ACEH	we	to5oe	5
ACEH	one	so	2
ACEH	two	duwo	1
ACEH	person	ureureN	1
ACEH	person	owo7	3
ACEH	fish	euN7ot	21
ACEH	dog	osEe	1
ACEH	louse	gutEe	1
ACEH	tree	bo7	5
ACEH	tree	bo7oyEe	5
ACEH	leaf	on	2
ACEH	skin	ulet	2
ACEH	blood	doroh	1
ACEH	bone	tuleuN	1
ACEH	ear	geuli5euN	1
ACEH	ear	pu5euN	8
ACEH	eye	moto	1
ACEH	nose	idoN	1
ACEH	tooth	gigoe	7
ACEH	tongue	diloh	1
ACEH	tongue	lidoh	1
ACEH	knee	teuot	5
ACEH	knee	tuot	5
ACEH	hand	Toroe	16
ACEH	breasts	tE7	2
ACEH	breasts	obin	20
ACEH	liver	ote	1
ACEH	drink	Tep	1
ACEH	see	olon	1
ACEH	see	NieN	7
ACEH	hear	deuNo	17
ACEH	hear	leuNo	17
ACEH	die	mote	1
ACEH	sun	motouroe	7
ACEH	star	bintoN	5
ACEH	stone	botEe	2
ACEH	fire	opui	1
ACEH	path	TuroN	1
ACEH	mountain	gunoN	1
ACEH	night	molom	1
ACEH	full	peunoh	1
ACEH	full	troe	8
ACEH	new	boro	3
ACEH	name	non	1
CHAM_WESTERN	I	hlun	4
CHAM_WESTERN	I	hulin	4
CHAM_WESTERN	you	h3	2
CHAM_WESTERN	we	dray	4
CHAM_WESTERN	one	sa	2
CHAM_WESTERN	two	doa	1
CHAM_WESTERN	person	manus	4
CHAM_WESTERN	fish	kan	7
CHAM_WESTERN	dog	sau	1
CHAM_WESTERN	louse	katau	1
CHAM_WESTERN	tree	phun	5
CHAM_WESTERN	leaf	hla	3
CHAM_WESTERN	skin	klik	2
CHAM_WESTERN	blood	darah	1
CHAM_WESTERN	bone	talaN	1
CHAM_WESTERN	horn	take	1
CHAM_WESTERN	ear	tanh3	1
CHAM_WESTERN	eye	mata	1
CHAM_WESTERN	nose	bohduN	1
CHAM_WESTERN	tooth	dagay	7
CHAM_WESTERN	tongue	dalah	1
CHAM_WESTERN	knee	koktauk	12
CHAM_WESTERN	hand	tagon	1
CHAM_WESTERN	breasts	tasau	3
CHAM_WESTERN	liver	tai	1
CHAM_WESTERN	drink	manhum	1
CHAM_WESTERN	see	boh	5
CHAM_WESTERN	hear	hamit	6
CHAM_WESTERN	die	matai	1
CHAM_WESTERN	come	mai	12
CHAM_WESTERN	sun	eahray	14
CHAM_WESTERN	star	patuk	5
CHAM_WESTERN	water	ea	10
CHAM_WESTERN	stone	patau	2
CHAM_WESTERN	fire	pui	1
CHAM_WESTERN	path	jalan	1
CHAM_WESTERN	mountain	Cok	10
CHAM_WESTERN	night	malam	1
CHAM_WESTERN	full	bauk	3
CHAM_WESTERN	new	bahau	3
CHAM_WESTERN	name	Nan	1
INDONESIAN_2	I	zon	2
INDONESIAN_2	you	kamu	6
INDONESIAN_2	we	nen	7
INDONESIAN_2	one	satu	2
INDONESIAN_2	two	dua	1
INDONESIAN_2	person	insan	11
INDONESIAN_2	fish	ikan	7
INDONESIAN_2	dog	anjiN	10
INDONESIAN_2	louse	tuma	3
INDONESIAN_2	tree	pohon	5
INDONESIAN_2	leaf	daun	2
INDONESIAN_2	skin	belulaN	16
INDONESIAN_2	blood	darah	1
INDONESIAN_2	bone	tulaN	1
INDONESIAN_2	horn	tanduk	1
INDONESIAN_2	ear	kupiN	7
INDONESIAN_2	eye	mata	1
INDONESIAN_2	nose	hiduN	1
INDONESIAN_2	tooth	gigi	7
INDONESIAN_2	tongue	lidah	1
INDONESIAN_2	knee	lutut	6
INDONESIAN_2	hand	taNan	1
INDONESIAN_2	breasts	payudara	21
INDONESIAN_2	liver	hati	1
INDONESIAN_2	drink	minum	1
INDONESIAN_2	see	melihat	11
INDONESIAN_2	hear	mendeNar	17
INDONESIAN_2	die	mati	1
INDONESIAN_2	come	dataN	8
INDONESIAN_2	sun	matahari	7
INDONESIAN_2	sun	mentari	7
INDONESIAN_2	star	bintaN	5
INDONESIAN_2	water	air	4
INDONESIAN_2	stone	batu	2
INDONESIAN_2	fire	api	1
INDONESIAN_2	path	jalaN	1
INDONESIAN_2	mountain	bukit	7
INDONESIAN_2	night	malam	1
INDONESIAN_2	full	penuh	1
INDONESIAN_2	new	baru	3
INDONESIAN_2	name	nama	1
MALAY_PATTANI	I	amo	1
MALAY_PATTANI	you	dEmo	12
MALAY_PATTANI	we	kito	5
MALAY_PATTANI	one	so	2
MALAY_PATTANI	two	duo	1
MALAY_PATTANI	person	oxE	1
MALAY_PATTANI	fish	ikE	7
MALAY_PATTANI	dog	a5yiN	10
MALAY_PATTANI	louse	gutu	1
MALAY_PATTANI	tree	pohoNkayu	2
MALAY_PATTANI	leaf	daoNkayu	2
MALAY_PATTANI	skin	kule7	2
MALAY_PATTANI	blood	daxoh	1
MALAY_PATTANI	bone	tulE	1
MALAY_PATTANI	horn	tando7	1
MALAY_PATTANI	ear	tuliNo	1
MALAY_PATTANI	eye	mato	1
MALAY_PATTANI	nose	hidoN	1
MALAY_PATTANI	tooth	gigi	7
MALAY_PATTANI	tongue	lidoh	1
MALAY_PATTANI	knee	luto7	6
MALAY_PATTANI	hand	taNE	1
MALAY_PATTANI	breasts	dado	5
MALAY_PATTANI	liver	hati	1
MALAY_PATTANI	drink	makEai	1
MALAY_PATTANI	drink	minoN	1
MALAY_PATTANI	see	napo7	8
MALAY_PATTANI	see	tENo7	9
MALAY_PATTANI	hear	duNa	17
MALAY_PATTANI	die	mati	1
MALAY_PATTANI	come	datE	8
MALAY_PATTANI	come	maxi	12
MALAY_PATTANI	sun	matohaxi	7
MALAY_PATTANI	star	bitE	5
MALAY_PATTANI	water	ai	5
MALAY_PATTANI	stone	batu	2
MALAY_PATTANI	fire	api	1
MALAY_PATTANI	path	yalE	1
MALAY_PATTANI	mountain	buke7	7
MALAY_PATTANI	night	malE	1
MALAY_PATTANI	full	punoh	1
MALAY_PATTANI	new	baxu	3
MALAY_PATTANI	name	namo	1
MINANGKABAU	I	ambo	1
MINANGKABAU	you	wauN	6
MINANGKABAU	we	kito	5
MINANGKABAU	one	Cie7	2
MINANGKABAU	two	duo	1
MINANGKABAU	person	uraN	1
MINANGKABAU	fish	ikan	7
MINANGKABAU	dog	anjiaN	10
MINANGKABAU	louse	kutu	1
MINANGKABAU	leaf	daun	2
MINANGKABAU	skin	kulik	2
MINANGKABAU	blood	darah	1
MINANGKABAU	bone	tulaN	1
MINANGKABAU	ear	taliNo	1
MINANGKABAU	eye	mato	1
MINANGKABAU	nose	iduaN	1
MINANGKABAU	tooth	gigi	7
MINANGKABAU	tongue	lidah	1
MINANGKABAU	hand	taNan	1
MINANGKABAU	breasts	susu	3
MINANGKABAU	liver	ati	1
MINANGKABAU	drink	minun	1
MINANGKABAU	see	malie7	11
MINANGKABAU	hear	mandaNa	17
MINANGKABAU	die	mati	1
MINANGKABAU	come	tibo	9
MINANGKABAU	star	bintaN	5
MINANGKABAU	water	aie	5
MINANGKABAU	stone	batu	2
MINANGKABAU	fire	api	1
MINANGKABAU	path	labuah	1
MINANGKABAU	night	malam	1
MINANGKABAU	new	baru	3
MINANGKABAU	name	namo	1
BRUNEI	I	kadiaku7	1
BRUNEI	you	kadikaw	3
BRUNEI	you	kadikita7	3
BRUNEI	we	kadikami	2
BRUNEI	we	k3tani7	5
BRUNEI	one	satu7	2
BRUNEI	two	dua7	1
BRUNEI	person	oraN	1
BRUNEI	fish	lauk	10
BRUNEI	dog	kuyok	1
BRUNEI	louse	kutu7	1
BRUNEI	leaf	daun	2
BRUNEI	skin	kulit	2
BRUNEI	blood	darah	1
BRUNEI	bone	tulaN	1
BRUNEI	ear	t3liNa7	1
BRUNEI	eye	mata7	1
BRUNEI	nose	iduN	1
BRUNEI	tooth	gigi7	7
BRUNEI	tongue	lidah	1
BRUNEI	hand	taNan	1
BRUNEI	breasts	susu7	3
BRUNEI	liver	ati7	1
BRUNEI	drink	minum	1
BRUNEI	see	m3liat	1
BRUNEI	hear	m3nodaNar	17
BRUNEI	die	mati7	1
BRUNEI	come	dataN	8
BRUNEI	star	bintaN	5
BRUNEI	water	aiN	5
BRUNEI	stone	batu7	2
BRUNEI	fire	api7	1
BRUNEI	path	jalan	1
BRUNEI	night	malam	1
BRUNEI	new	baru7	3
BRUNEI	name	nama7	1
REMUN	fish	ikan	7
REMUN	dog	ukoi	11
REMUN	louse	kutu	1
REMUN	tree	punkayu	2
REMUN	leaf	daun	2
REMUN	skin	kulit	2
REMUN	blood	darae	1
REMUN	bone	tuloN	1
REMUN	ear	pandiN	8
REMUN	eye	mata	1
REMUN	nose	idoN	1
REMUN	tooth	gigi	7
REMUN	tongue	delah	1
REMUN	hand	tapajari	1
REMUN	liver	ati	1
REMUN	drink	Nirop	1
REMUN	see	Nilau	3
REMUN	hear	niNa	17
REMUN	die	mati	1
REMUN	die	ilaN	13
REMUN	come	datai	8
REMUN	sun	mataari	7
REMUN	star	bintaN	5
REMUN	water	ai	5
REMUN	stone	batu	2
REMUN	fire	api	1
REMUN	path	jalai	1
REMUN	night	malam	1
REMUN	name	nama	1
