# Supplementary material for: A test of Generalized Bayesian dating: A new linguistic dating method
Source: PLoS One. 2020 Aug 12;15(8):e0236522. doi: 10.1371/journal.pone.0236522 (PMC7423060; doi:10.1371/journal.pone.0236522)
Supplement: S4 File — Files, including an R script, for producing glottochronology dates from the output of the automated cognate detection procedure. (ZIP) [file pone.0236522.s004.zip › S4 Supporting Information/Maltese-Maghreb-Arabic.txt.svm.CRP.0.57.cognates]

doculect	concept	asjp	cogid
MALTESE	I	yiEnE	4
MALTESE	you	inti	6
MALTESE	we	aXna	1
MALTESE	one	wiEXEt	14
MALTESE	two	tnEn	12
MALTESE	person	pErsuna	8
MALTESE	fish	Xuta	10
MALTESE	dog	kElp	2
MALTESE	louse	amla	10
MALTESE	tree	sijra	12
MALTESE	leaf	wEr7a	12
MALTESE	skin	jilda	9
MALTESE	skin	oSra	12
MALTESE	blood	dEm	9
MALTESE	bone	Xadma	13
MALTESE	horn	arn	15
MALTESE	ear	widna	9
MALTESE	eye	Xan	8
MALTESE	nose	imniEXEr	13
MALTESE	tooth	sina	1
MALTESE	tongue	ilsiEn	1
MALTESE	knee	irkoba	8
MALTESE	hand	it	8
MALTESE	breasts	sidEr	16
MALTESE	liver	fwiEt	28
MALTESE	drink	Sorp	6
MALTESE	see	ra	21
MALTESE	hear	tisma	12
MALTESE	die	tmut	1
MALTESE	come	tiji	19
MALTESE	sun	SEmS	11
MALTESE	star	kEwkba	14
MALTESE	water	ilma	1
MALTESE	stone	Xajra	18
MALTESE	fire	nar	11
MALTESE	path	modiya	14
MALTESE	mountain	muntanya	30
MALTESE	night	lEl	9
MALTESE	full	mimli	7
MALTESE	full	smin	7
MALTESE	new	jdit	2
MALTESE	name	isEm	5
MOROCCAN_ARABIC	I	Ena	3
MOROCCAN_ARABIC	you	3nta	6
MOROCCAN_ARABIC	you	3nti	6
MOROCCAN_ARABIC	we	X3na	6
MOROCCAN_ARABIC	one	woX3d	14
MOROCCAN_ARABIC	two	zuZ	13
MOROCCAN_ARABIC	two	ZuZ	13
MOROCCAN_ARABIC	person	insEn	12
MOROCCAN_ARABIC	fish	Xota	10
MOROCCAN_ARABIC	dog	k3lb	2
MOROCCAN_ARABIC	tree	S3ZrXa	12
MOROCCAN_ARABIC	leaf	w3rXqa	12
MOROCCAN_ARABIC	skin	Z3l3d	9
MOROCCAN_ARABIC	skin	Z3ld	9
MOROCCAN_ARABIC	blood	d3m	9
MOROCCAN_ARABIC	bone	X3dX3m	13
MOROCCAN_ARABIC	horn	g3rX3n	15
MOROCCAN_ARABIC	horn	q3rX3n	15
MOROCCAN_ARABIC	ear	w3d3n	9
MOROCCAN_ARABIC	eye	3X3n	8
MOROCCAN_ARABIC	nose	m3nx3rX	13
MOROCCAN_ARABIC	nose	nif	14
MOROCCAN_ARABIC	tooth	s3na	1
MOROCCAN_ARABIC	tongue	l3sEn	1
MOROCCAN_ARABIC	knee	rukba	8
MOROCCAN_ARABIC	knee	rXokba	8
MOROCCAN_ARABIC	hand	id	8
MOROCCAN_ARABIC	hand	y3d	8
MOROCCAN_ARABIC	breasts	b3zula	17
MOROCCAN_ARABIC	liver	k3bda	9
MOROCCAN_ARABIC	drink	S3rX3b	6
MOROCCAN_ARABIC	see	SEf	18
MOROCCAN_ARABIC	see	n3dX3rX	36
MOROCCAN_ARABIC	hear	s3m3X	12
MOROCCAN_ARABIC	die	mEt	1
MOROCCAN_ARABIC	come	Za	2
MOROCCAN_ARABIC	sun	3s3ms	11
MOROCCAN_ARABIC	sun	3s3mS	11
MOROCCAN_ARABIC	water	ma	9
MOROCCAN_ARABIC	stone	X3Zra	18
MOROCCAN_ARABIC	fire	Xofya	13
MOROCCAN_ARABIC	mountain	Z3b3l	14
MOROCCAN_ARABIC	night	lil	9
MOROCCAN_ARABIC	full	Xom3rX	10
MOROCCAN_ARABIC	new	Z3did	2
MOROCCAN_ARABIC	name	s3m	5
MOROCCAN_ARABIC	name	s3m3ya	5
TUNISIAN_ARABIC_MAGHRIB	I	EnE	3
TUNISIAN_ARABIC_MAGHRIB	you	intumE	6
TUNISIAN_ARABIC_MAGHRIB	we	EXnE	1
TUNISIAN_ARABIC_MAGHRIB	one	wEXid	14
TUNISIAN_ARABIC_MAGHRIB	two	8nin	12
TUNISIAN_ARABIC_MAGHRIB	person	Saxs	13
TUNISIAN_ARABIC_MAGHRIB	fish	Xut	10
TUNISIAN_ARABIC_MAGHRIB	dog	kElb	2
TUNISIAN_ARABIC_MAGHRIB	louse	qamlE	10
TUNISIAN_ARABIC_MAGHRIB	tree	SZar	12
TUNISIAN_ARABIC_MAGHRIB	leaf	warqa	12
TUNISIAN_ARABIC_MAGHRIB	skin	Zild	9
TUNISIAN_ARABIC_MAGHRIB	blood	dEm	9
TUNISIAN_ARABIC_MAGHRIB	bone	8am	11
TUNISIAN_ARABIC_MAGHRIB	horn	garn	15
TUNISIAN_ARABIC_MAGHRIB	ear	w8in	9
TUNISIAN_ARABIC_MAGHRIB	eye	in	8
TUNISIAN_ARABIC_MAGHRIB	nose	xSEm	10
TUNISIAN_ARABIC_MAGHRIB	tooth	sinnE	1
TUNISIAN_ARABIC_MAGHRIB	tongue	lsEn	1
TUNISIAN_ARABIC_MAGHRIB	knee	rukbE	8
TUNISIAN_ARABIC_MAGHRIB	hand	yid	8
TUNISIAN_ARABIC_MAGHRIB	breasts	bazzulE	17
TUNISIAN_ARABIC_MAGHRIB	liver	kibdE	9
TUNISIAN_ARABIC_MAGHRIB	drink	uSrub	6
TUNISIAN_ARABIC_MAGHRIB	see	Suf	18
TUNISIAN_ARABIC_MAGHRIB	hear	EsmE7	12
TUNISIAN_ARABIC_MAGHRIB	die	mut	1
TUNISIAN_ARABIC_MAGHRIB	come	iZE	15
TUNISIAN_ARABIC_MAGHRIB	sun	SEms	11
TUNISIAN_ARABIC_MAGHRIB	star	niZmE	16
TUNISIAN_ARABIC_MAGHRIB	water	mE	9
TUNISIAN_ARABIC_MAGHRIB	stone	XaZra	18
TUNISIAN_ARABIC_MAGHRIB	fire	nar	11
TUNISIAN_ARABIC_MAGHRIB	path	mEmSE	34
TUNISIAN_ARABIC_MAGHRIB	mountain	ZbEl	14
TUNISIAN_ARABIC_MAGHRIB	night	lil	9
TUNISIAN_ARABIC_MAGHRIB	full	mibbi	7
TUNISIAN_ARABIC_MAGHRIB	new	Zdid	2
TUNISIAN_ARABIC_MAGHRIB	name	ism	5
