# Supplementary material for: A test of Generalized Bayesian dating: A new linguistic dating method
Source: PLoS One. 2020 Aug 12;15(8):e0236522. doi: 10.1371/journal.pone.0236522 (PMC7423060; doi:10.1371/journal.pone.0236522)
Supplement: S4 File — Files, including an R script, for producing glottochronology dates from the output of the automated cognate detection procedure. (ZIP) [file pone.0236522.s004.zip › S4 Supporting Information/Mississippi-Valley-Siouan]

OMAHA-PONCA
LAKOTA
DAKOTA
QUAPAW
LAKHOTA
OSAGE
ASSINIBOINE
WINNEBAGO
