# Supplementary material for: A test of Generalized Bayesian dating: A new linguistic dating method
Source: PLoS One. 2020 Aug 12;15(8):e0236522. doi: 10.1371/journal.pone.0236522 (PMC7423060; doi:10.1371/journal.pone.0236522)
Supplement: S4 File — Files, including an R script, for producing glottochronology dates from the output of the automated cognate detection procedure. (ZIP) [file pone.0236522.s004.zip › S4 Supporting Information/Mississippi-Valley-Siouan.txt.svm.CRP.0.57.cognates]

doculect	concept	asjp	cogid
OMAHA-PONCA	you	thi	2
OMAHA-PONCA	you	ri	3
OMAHA-PONCA	we	ogu	6
OMAHA-PONCA	one	wiaxChi	3
OMAHA-PONCA	one	wiaxCi	3
OMAHA-PONCA	two	noba	1
OMAHA-PONCA	person	niaSiga	3
OMAHA-PONCA	person	nikaSiga	3
OMAHA-PONCA	dog	Sinuda	2
OMAHA-PONCA	louse	he	1
OMAHA-PONCA	louse	hE	1
OMAHA-PONCA	tree	xthabe	4
OMAHA-PONCA	tree	xrabe	4
OMAHA-PONCA	leaf	jo7abe	1
OMAHA-PONCA	leaf	joabe	1
OMAHA-PONCA	skin	ha	2
OMAHA-PONCA	skin	xiha	2
OMAHA-PONCA	blood	wami	3
OMAHA-PONCA	bone	wahi	2
OMAHA-PONCA	horn	he	1
OMAHA-PONCA	ear	nita	4
OMAHA-PONCA	eye	iSta	1
OMAHA-PONCA	eye	iSta	1
OMAHA-PONCA	nose	pa	3
OMAHA-PONCA	tooth	hi	1
OMAHA-PONCA	tongue	rezi	1
OMAHA-PONCA	knee	Sinonde	2
OMAHA-PONCA	hand	nobe	2
OMAHA-PONCA	breasts	moge	2
OMAHA-PONCA	liver	pi	1
OMAHA-PONCA	drink	thato	3
OMAHA-PONCA	drink	rato	3
OMAHA-PONCA	see	dobe	3
OMAHA-PONCA	hear	no7o	2
OMAHA-PONCA	die	te	1
OMAHA-PONCA	sun	mi	3
OMAHA-PONCA	sun	mi	3
OMAHA-PONCA	star	mika7e	3
OMAHA-PONCA	water	ni	2
OMAHA-PONCA	stone	i7e	3
OMAHA-PONCA	fire	pede	2
OMAHA-PONCA	path	uhe	6
OMAHA-PONCA	mountain	pahetoga	5
OMAHA-PONCA	night	ho	3
OMAHA-PONCA	full	ukipi	3
OMAHA-PONCA	name	ijaje	1
OMAHA-PONCA	I	wi	4
OMAHA-PONCA	come	i	2
OMAHA-PONCA	new	tega	2
OMAHA-PONCA	fish	huhu	1
LAKOTA	you	n	1
LAKOTA	you	ni	1
LAKOTA	you	niye	1
LAKOTA	you	niyeS	1
LAKOTA	you	niS	1
LAKOTA	you	ya	4
LAKOTA	you	l	5
LAKOTA	we	uN	3
LAKOTA	we	uNkiS	3
LAKOTA	we	uNkiye	4
LAKOTA	one	waNZi	3
LAKOTA	one	waNCi	3
LAKOTA	two	nuNpa	1
LAKOTA	person	tuwa	2
LAKOTA	person	tuwewaN	2
LAKOTA	dog	SuNka	2
LAKOTA	louse	heya	1
LAKOTA	tree	ChaN	2
LAKOTA	leaf	waxpe	2
LAKOTA	skin	ha	2
LAKOTA	skin	waha	2
LAKOTA	blood	we	1
LAKOTA	bone	hohu	1
LAKOTA	bone	huhu	1
LAKOTA	horn	he	1
LAKOTA	ear	nuNge	3
LAKOTA	eye	iSta	1
LAKOTA	nose	pxasu	2
LAKOTA	tooth	hi	1
LAKOTA	tongue	CheZi	1
LAKOTA	knee	ChaNkpe	1
LAKOTA	hand	nape	2
LAKOTA	breasts	aze	1
LAKOTA	breasts	makhu	2
LAKOTA	liver	phi	1
LAKOTA	drink	yatkaN	1
LAKOTA	see	waNyaNka	2
LAKOTA	hear	nax7uN	2
LAKOTA	die	t7a	1
LAKOTA	sun	wi	1
LAKOTA	star	wiChaxpi	2
LAKOTA	water	mni	2
LAKOTA	stone	iNyaN	2
LAKOTA	fire	pxeta	2
LAKOTA	path	ChaNku	1
LAKOTA	mountain	xe	1
LAKOTA	night	haNhepi	2
LAKOTA	full	oZula	1
LAKOTA	name	ChaZe	1
LAKOTA	I	miye	1
LAKOTA	I	miyeS	1
LAKOTA	I	miS	2
LAKOTA	I	m	3
LAKOTA	I	ma	3
LAKOTA	I	wa	4
LAKOTA	I	bl	5
LAKOTA	come	hi	1
LAKOTA	come	u	2
LAKOTA	new	txeCa	2
LAKOTA	fish	horaN	1
DAKOTA	you	niye	1
DAKOTA	we	uNkiyepi	4
DAKOTA	one	waNZi	3
DAKOTA	two	noNpa	1
DAKOTA	person	wiCaSta	1
DAKOTA	dog	SuNka	2
DAKOTA	louse	heya	1
DAKOTA	tree	CaN	2
DAKOTA	leaf	ape	1
DAKOTA	skin	ha	2
DAKOTA	blood	we	1
DAKOTA	bone	hu	1
DAKOTA	horn	he	1
DAKOTA	ear	noGe	3
DAKOTA	eye	iSta	1
DAKOTA	nose	poGe	2
DAKOTA	tooth	hi	1
DAKOTA	tongue	CeZi	1
DAKOTA	knee	hupahu	3
DAKOTA	hand	nape	2
DAKOTA	breasts	maku	2
DAKOTA	liver	pi	1
DAKOTA	drink	yatkaN	1
DAKOTA	see	waNyaka	2
DAKOTA	hear	naxoN	2
DAKOTA	die	tha	1
DAKOTA	sun	aNpetuwi	5
DAKOTA	star	wiCaNxpi	2
DAKOTA	water	mini	2
DAKOTA	stone	iNyaN	2
DAKOTA	fire	peta	2
DAKOTA	path	CaNku	1
DAKOTA	mountain	xe	1
DAKOTA	night	haNyetu	2
DAKOTA	full	oZudaN	1
DAKOTA	name	CaZe	1
DAKOTA	I	miye	1
DAKOTA	I	miS	2
DAKOTA	come	u	2
DAKOTA	new	teCa	2
DAKOTA	fish	hoGaN	1
QUAPAW	two	nopa	1
QUAPAW	person	nikaSika	3
QUAPAW	dog	Soke	2
QUAPAW	louse	he	1
QUAPAW	tree	hi	5
QUAPAW	leaf	ape	1
QUAPAW	skin	ha	2
QUAPAW	blood	wappai	3
QUAPAW	bone	wahi	2
QUAPAW	horn	he	1
QUAPAW	ear	nata	4
QUAPAW	eye	iSta	1
QUAPAW	eye	iSta	1
QUAPAW	nose	hopasi	2
QUAPAW	tooth	hi	1
QUAPAW	tongue	deze	1
QUAPAW	knee	Sinate	2
QUAPAW	knee	Sinote	2
QUAPAW	hand	nape	2
QUAPAW	breasts	maze	1
QUAPAW	liver	pi	1
QUAPAW	drink	data	3
QUAPAW	see	towe	3
QUAPAW	hear	nox7o	2
QUAPAW	hear	anax7o	2
QUAPAW	die	t7e	1
QUAPAW	sun	hmi	3
QUAPAW	star	mikax7e	3
QUAPAW	water	ni	2
QUAPAW	stone	i	4
QUAPAW	fire	pete	2
QUAPAW	path	oZake	2
QUAPAW	full	okipi	3
QUAPAW	name	ZaZe	1
QUAPAW	come	hi	1
QUAPAW	new	teka	2
QUAPAW	fish	ho	2
LAKHOTA	you	niye	1
LAKHOTA	you	niS	1
LAKHOTA	we	ukiS	3
LAKHOTA	we	ukiye	4
LAKHOTA	one	waCi	3
LAKHOTA	two	nupa	1
LAKHOTA	two	num	1
LAKHOTA	dog	Suka	2
LAKHOTA	louse	heya	1
LAKHOTA	tree	Cha	2
LAKHOTA	leaf	waXpe	2
LAKHOTA	blood	we	1
LAKHOTA	bone	hohu	1
LAKHOTA	horn	he	1
LAKHOTA	ear	nuXe	3
LAKHOTA	nose	phasu	2
LAKHOTA	tooth	hi	1
LAKHOTA	tongue	CheZi	1
LAKHOTA	knee	Chakpe	1
LAKHOTA	hand	nape	2
LAKHOTA	breasts	aze	1
LAKHOTA	liver	phi	1
LAKHOTA	drink	yatka	1
LAKHOTA	see	wayaka	2
LAKHOTA	hear	naX7u	2
LAKHOTA	die	ta	1
LAKHOTA	sun	wi	1
LAKHOTA	star	wiChaXpi	2
LAKHOTA	water	mni	2
LAKHOTA	stone	iya	2
LAKHOTA	stone	iX7e	3
LAKHOTA	fire	pheta	2
LAKHOTA	mountain	Xe	1
LAKHOTA	night	hahepi	2
LAKHOTA	I	miye	1
LAKHOTA	I	miS	2
LAKHOTA	come	gli	1
LAKHOTA	new	theCa	2
LAKHOTA	fish	hoXa	1
OSAGE	you	8ie	2
OSAGE	we	akota	7
OSAGE	one	wi	3
OSAGE	one	wice	3
OSAGE	two	8opa	1
OSAGE	person	nihka	3
OSAGE	person	nihkaSie	3
OSAGE	dog	Soke	2
OSAGE	louse	he	1
OSAGE	tree	Za	2
OSAGE	leaf	Zape	1
OSAGE	skin	xuha	2
OSAGE	blood	wapi	3
OSAGE	bone	wahu	2
OSAGE	horn	he	1
OSAGE	ear	nahta	4
OSAGE	eye	iSta	1
OSAGE	nose	hpa	3
OSAGE	tooth	hi	1
OSAGE	tongue	8eze	1
OSAGE	knee	Sice	2
OSAGE	hand	Sake	1
OSAGE	breasts	paze	1
OSAGE	liver	hcehpe	4
OSAGE	drink	8ahta	3
OSAGE	see	tope	3
OSAGE	see	i8e	5
OSAGE	hear	nako	2
OSAGE	die	ce	1
OSAGE	die	xi8a	2
OSAGE	sun	mi	3
OSAGE	star	mihkake	3
OSAGE	water	ni	2
OSAGE	stone	i	4
OSAGE	fire	hpece	2
OSAGE	path	oZake	2
OSAGE	mountain	paxo	6
OSAGE	night	hpaze	2
OSAGE	night	ha	3
OSAGE	full	okuhpu	3
OSAGE	name	ZaZe	1
OSAGE	I	wie	4
OSAGE	come	ali	1
OSAGE	come	ahi	1
OSAGE	new	hceka	2
OSAGE	fish	ho	2
ASSINIBOINE	you	niye	1
ASSINIBOINE	we	ugiS	3
ASSINIBOINE	one	waZi	3
ASSINIBOINE	two	nuba	1
ASSINIBOINE	two	nuba	1
ASSINIBOINE	person	wiCaSta	1
ASSINIBOINE	dog	Suga	2
ASSINIBOINE	louse	heya	1
ASSINIBOINE	tree	Ca	2
ASSINIBOINE	leaf	waxpe	2
ASSINIBOINE	skin	wiCa	4
ASSINIBOINE	blood	we	1
ASSINIBOINE	bone	huhu	1
ASSINIBOINE	horn	he	1
ASSINIBOINE	ear	nuje	3
ASSINIBOINE	eye	iSta	1
ASSINIBOINE	nose	pasu	2
ASSINIBOINE	tooth	hi	1
ASSINIBOINE	tongue	Ceji	1
ASSINIBOINE	knee	Cakpe	1
ASSINIBOINE	hand	nabe	2
ASSINIBOINE	breasts	aze	1
ASSINIBOINE	liver	pi	1
ASSINIBOINE	drink	yatka	1
ASSINIBOINE	see	wayaga	2
ASSINIBOINE	hear	naxu	2
ASSINIBOINE	die	ta	1
ASSINIBOINE	sun	hawi	1
ASSINIBOINE	star	wiCaxpi	2
ASSINIBOINE	water	mini	2
ASSINIBOINE	stone	iZuZa	5
ASSINIBOINE	fire	peda	2
ASSINIBOINE	path	oCaguna	5
ASSINIBOINE	mountain	iyaxe	2
ASSINIBOINE	night	hahebi	2
ASSINIBOINE	full	ojuna	1
ASSINIBOINE	name	Caje	1
WINNEBAGO	you	ra	3
WINNEBAGO	we	hawi	8
WINNEBAGO	one	hiZa	3
WINNEBAGO	two	nup	1
WINNEBAGO	two	nupiwi	1
WINNEBAGO	person	wakSik	5
WINNEBAGO	person	waak	5
WINNEBAGO	dog	Suk	2
WINNEBAGO	louse	he	1
WINNEBAGO	tree	na	6
WINNEBAGO	leaf	ap	1
WINNEBAGO	skin	ha	2
WINNEBAGO	blood	wa7i	3
WINNEBAGO	bone	huSerek	1
WINNEBAGO	horn	he	1
WINNEBAGO	ear	nux	3
WINNEBAGO	ear	nacawa	4
WINNEBAGO	eye	hiSjasu	2
WINNEBAGO	nose	pa	3
WINNEBAGO	tooth	hi	1
WINNEBAGO	tongue	rezi	1
WINNEBAGO	knee	huporo	3
WINNEBAGO	hand	nap	2
WINNEBAGO	breasts	was	3
WINNEBAGO	liver	pi	1
WINNEBAGO	drink	raCga	3
WINNEBAGO	see	ca	6
WINNEBAGO	hear	naxgu	2
WINNEBAGO	die	te	1
WINNEBAGO	sun	wi	1
WINNEBAGO	star	wiraguSge	5
WINNEBAGO	water	ni	2
WINNEBAGO	stone	ini	9
WINNEBAGO	fire	peC	2
WINNEBAGO	path	nagu	1
WINNEBAGO	mountain	xe	1
WINNEBAGO	mountain	xexete	7
WINNEBAGO	night	hahe	2
WINNEBAGO	full	hoixji	7
WINNEBAGO	name	raS	2
WINNEBAGO	I	ha	4
WINNEBAGO	come	hu	1
WINNEBAGO	come	gu	1
WINNEBAGO	come	ji	1
WINNEBAGO	come	kiri	1
WINNEBAGO	new	Cek	2
WINNEBAGO	fish	po	3
