# Supplementary material for: A test of Generalized Bayesian dating: A new linguistic dating method
Source: PLoS One. 2020 Aug 12;15(8):e0236522. doi: 10.1371/journal.pone.0236522 (PMC7423060; doi:10.1371/journal.pone.0236522)
Supplement: S4 File — Files, including an R script, for producing glottochronology dates from the output of the automated cognate detection procedure. (ZIP) [file pone.0236522.s004.zip › S4 Supporting Information/Mongolic.txt.svm.CRP.0.57.cognates]

doculect	concept	asjp	cogid
BURIAT_MONGOLIA	I	bi	1
BURIAT_MONGOLIA	you	Si	1
BURIAT_MONGOLIA	we	bida	1
BURIAT_MONGOLIA	one	naga	2
BURIAT_MONGOLIA	two	xoyor	1
BURIAT_MONGOLIA	person	xin	1
BURIAT_MONGOLIA	fish	zogoXon	2
BURIAT_MONGOLIA	dog	noxoy	1
BURIAT_MONGOLIA	tree	modon	1
BURIAT_MONGOLIA	skin	orXon	2
BURIAT_MONGOLIA	blood	Suxon	2
BURIAT_MONGOLIA	bone	yoXon	1
BURIAT_MONGOLIA	horn	abar	1
BURIAT_MONGOLIA	ear	Saxan	2
BURIAT_MONGOLIA	eye	nudan	1
BURIAT_MONGOLIA	tooth	xalan	2
BURIAT_MONGOLIA	hand	gor	1
BURIAT_MONGOLIA	breasts	saZa	1
BURIAT_MONGOLIA	drink	uxo	1
BURIAT_MONGOLIA	hear	duluxo	2
BURIAT_MONGOLIA	come	yaroxa	2
BURIAT_MONGOLIA	sun	noron	1
BURIAT_MONGOLIA	water	uXon	1
BURIAT_MONGOLIA	stone	Sulun	1
BURIAT_MONGOLIA	fire	gol	1
BURIAT_MONGOLIA	path	zom	1
BURIAT_MONGOLIA	mountain	xodo	2
BURIAT_MONGOLIA	night	Xini	1
BURIAT_MONGOLIA	new	Sana	1
BURIAT_MONGOLIA	name	nara	1
DAUR	I	bi	1
DAUR	you	Si	1
DAUR	we	bed	1
DAUR	we	ba	1
DAUR	one	n3k	2
DAUR	two	xoir	1
DAUR	two	hoir	1
DAUR	person	xu	1
DAUR	person	ku	2
DAUR	fish	jags	1
DAUR	dog	noxw	1
DAUR	tree	mod	1
DAUR	skin	ars	1
DAUR	horn	x3ur	1
DAUR	eye	nid	1
DAUR	hand	gary	1
DAUR	drink	wo	4
DAUR	hear	sons	1
DAUR	come	ir	1
DAUR	sun	nar	1
DAUR	water	os	1
DAUR	stone	Colo	1
DAUR	fire	CuCw	2
DAUR	path	t3rgui	3
DAUR	mountain	aul	1
DAUR	name	n3r	1
DAUR	leaf	lErC	1
DAUR	nose	hamer	1
DAUR	tongue	k3l3	1
DAUR	tongue	h3l	1
DAUR	knee	tolCix	2
DAUR	see	uj	1
DAUR	die	ug	2
DAUR	star	hod	1
DAUR	full	Cad	2
KALAQIN	I	bi	1
KALAQIN	you	Ci	1
KALAQIN	we	bide	1
KALAQIN	we	madan	3
KALAQIN	one	nig	2
KALAQIN	two	XEyir	1
KALAQIN	person	Xw3n	1
KALAQIN	person	fw3n	1
KALAQIN	fish	jiagas	1
KALAQIN	dog	nEXE	1
KALAQIN	tree	mod	1
KALAQIN	skin	aras	1
KALAQIN	blood	Cis	1
KALAQIN	bone	yas	1
KALAQIN	ear	Cig	1
KALAQIN	eye	n3d	1
KALAQIN	tooth	Sid	1
KALAQIN	hand	gar	1
KALAQIN	drink	u	2
KALAQIN	hear	soNs	1
KALAQIN	come	ir	1
KALAQIN	sun	nar	1
KALAQIN	water	was	1
KALAQIN	stone	Cwalu	1
KALAQIN	path	jam	1
KALAQIN	mountain	ol	1
KALAQIN	night	s3n	1
KALAQIN	night	w3S3	2
KALAQIN	name	n3r	1
KALAQIN	leaf	lEbC	1
KALAQIN	nose	Xamar	1
KALAQIN	see	w3j	1
KALAQIN	die	w3X	3
KALAQIN	star	od	1
KALAQIN	full	d3r	3
KALAQIN	louse	bw3s	1
KALMYK	I	pyi	1
KALMYK	you	Chi	2
KALMYK	we	byitn	2
KALMYK	one	nyegn	1
KALMYK	two	xor	1
KALMYK	person	kyun	2
KALMYK	fish	CExsn	1
KALMYK	dog	noxE	1
KALMYK	tree	motn	1
KALMYK	skin	Ersn	1
KALMYK	blood	chusn	1
KALMYK	bone	yEsn	1
KALMYK	horn	owr	1
KALMYK	ear	Chikn	1
KALMYK	eye	nyutn	1
KALMYK	tooth	Sutn	1
KALMYK	hand	xEr	1
KALMYK	breasts	kyokn	2
KALMYK	drink	ux	1
KALMYK	hear	soNsx	1
KALMYK	come	irx	1
KALMYK	sun	nErn	1
KALMYK	water	usn	1
KALMYK	stone	ChoLun	1
KALMYK	fire	xEL	1
KALMYK	path	xELx	4
KALMYK	mountain	uL	1
KALMYK	night	syo	1
KALMYK	new	Sin	1
KALMYK	name	nyern	1
KALMYK	leaf	xEmtxsn	2
KALMYK	nose	xEmr	1
KALMYK	tongue	kyeLn	2
KALMYK	knee	owtg	1
KALMYK	see	ucx	1
KALMYK	die	ukx	2
KALMYK	star	otn	1
KALMYK	full	Curn	1
KALMYK	louse	byurg	2
KALMYK	liver	eLkn	2
MONGOLIAN	I	pyi	1
MONGOLIAN	you	Chi	2
MONGOLIAN	we	pyit	2
MONGOLIAN	one	nik	2
MONGOLIAN	two	xoyor	1
MONGOLIAN	two	xos	1
MONGOLIAN	person	xuN	1
MONGOLIAN	fish	caGas	1
MONGOLIAN	dog	noxoy	1
MONGOLIAN	dog	murtux	2
MONGOLIAN	tree	mot	1
MONGOLIAN	skin	Erys	1
MONGOLIAN	blood	chus	1
MONGOLIAN	bone	yas	1
MONGOLIAN	bone	xaGatas	2
MONGOLIAN	horn	iwir	1
MONGOLIAN	ear	Chix	1
MONGOLIAN	eye	nut	1
MONGOLIAN	tooth	Sut	1
MONGOLIAN	hand	Gar	1
MONGOLIAN	breasts	mem	3
MONGOLIAN	breasts	xux	4
MONGOLIAN	drink	untLa	5
MONGOLIAN	hear	sonso	1
MONGOLIAN	come	iri	1
MONGOLIAN	come	xuri	1
MONGOLIAN	sun	nar	1
MONGOLIAN	water	us	1
MONGOLIAN	stone	ChuLu	1
MONGOLIAN	fire	GaL	1
MONGOLIAN	fire	tuL	3
MONGOLIAN	path	cam	1
MONGOLIAN	path	Cim	1
MONGOLIAN	mountain	uL	1
MONGOLIAN	night	Sunu	1
MONGOLIAN	night	oroy	3
MONGOLIAN	new	Sin	1
MONGOLIAN	new	saya	1
MONGOLIAN	name	nir	1
MONGOLIAN	leaf	nawCh	1
MONGOLIAN	leaf	xutas	3
MONGOLIAN	nose	xamar	1
MONGOLIAN	tongue	xiL	1
MONGOLIAN	knee	uwtug	1
MONGOLIAN	see	uci	1
MONGOLIAN	see	xara	2
MONGOLIAN	star	ot	1
MONGOLIAN	full	turiN	1
MONGOLIAN	full	puthiN	4
MONGOLIAN	louse	pos	1
MONGOLIAN	louse	xurs	3
MONGOLIAN	liver	iLig	1
MONGUOR	I	bu	1
MONGUOR	you	ci	1
MONGUOR	we	buda	1
MONGUOR	one	nige	2
MONGUOR	two	golo	1
MONGUOR	two	gor	1
MONGUOR	person	kun	2
MONGUOR	person	biye	3
MONGUOR	fish	ciEgase	1
MONGUOR	dog	noxue	1
MONGUOR	tree	bag	2
MONGUOR	tree	scioce	3
MONGUOR	skin	arase	1
MONGUOR	ear	cigi	1
MONGUOR	eye	nudu	1
MONGUOR	tooth	sdi	1
MONGUOR	hand	gar	1
MONGUOR	drink	u	2
MONGUOR	drink	oci	3
MONGUOR	drink	uciE	3
MONGUOR	come	re	1
MONGUOR	sun	nara	1
MONGUOR	water	fucu	1
MONGUOR	stone	tas	2
MONGUOR	fire	gar	1
MONGUOR	path	mor	2
MONGUOR	mountain	ula	1
MONGUOR	night	soni	1
MONGUOR	night	suloN	1
MONGUOR	new	seni	1
MONGUOR	name	niere	1
MONGUOR	nose	xawar	1
MONGUOR	knee	udig	1
MONGUOR	see	musog	3
MONGUOR	see	sge	4
MONGUOR	die	fugu	1
SANTA_MONGOLIAN	I	pi	1
SANTA_MONGOLIAN	you	chi	2
SANTA_MONGOLIAN	we	mathaN	3
SANTA_MONGOLIAN	one	ny3	1
SANTA_MONGOLIAN	two	qwa	2
SANTA_MONGOLIAN	person	khuN	2
SANTA_MONGOLIAN	fish	caXasuN	1
SANTA_MONGOLIAN	dog	noX3y	1
SANTA_MONGOLIAN	tree	muthuN	1
SANTA_MONGOLIAN	skin	arasuN	1
SANTA_MONGOLIAN	blood	chusuN	1
SANTA_MONGOLIAN	bone	yasuN	1
SANTA_MONGOLIAN	horn	or	1
SANTA_MONGOLIAN	ear	chiq3N	1
SANTA_MONGOLIAN	eye	nutuN	1
SANTA_MONGOLIAN	tooth	situN	1
SANTA_MONGOLIAN	hand	qha	1
SANTA_MONGOLIAN	breasts	nayci	5
SANTA_MONGOLIAN	drink	icy3	3
SANTA_MONGOLIAN	hear	chanli3	3
SANTA_MONGOLIAN	come	ir3	1
SANTA_MONGOLIAN	water	usu	1
SANTA_MONGOLIAN	stone	tasi	2
SANTA_MONGOLIAN	fire	qhaN	1
SANTA_MONGOLIAN	path	mo	2
SANTA_MONGOLIAN	mountain	ula	1
SANTA_MONGOLIAN	night	Sy3ni	1
SANTA_MONGOLIAN	new	sini	1
SANTA_MONGOLIAN	leaf	lach3N	1
SANTA_MONGOLIAN	nose	qhawa	1
SANTA_MONGOLIAN	tongue	khy3ly3	1
SANTA_MONGOLIAN	knee	ot3u	3
SANTA_MONGOLIAN	see	uc3	1
SANTA_MONGOLIAN	die	fuku	1
SANTA_MONGOLIAN	star	xotuN	1
SANTA_MONGOLIAN	full	chudu	2
SANTA_MONGOLIAN	louse	bosuN	1
TACHENG_DAGUR	I	bi	1
TACHENG_DAGUR	you	Si	1
TACHENG_DAGUR	you	b3ySin	3
TACHENG_DAGUR	we	bad	1
TACHENG_DAGUR	we	bad3n	1
TACHENG_DAGUR	one	n3k	2
TACHENG_DAGUR	two	xoyor	1
TACHENG_DAGUR	person	xu	1
TACHENG_DAGUR	person	ku	2
TACHENG_DAGUR	fish	Cagos	1
TACHENG_DAGUR	dog	nox	1
TACHENG_DAGUR	tree	mod	1
TACHENG_DAGUR	tree	burgas	4
TACHENG_DAGUR	skin	ars	1
TACHENG_DAGUR	blood	Cos	1
TACHENG_DAGUR	bone	yas	1
TACHENG_DAGUR	horn	3wr	1
TACHENG_DAGUR	ear	Chik	1
TACHENG_DAGUR	eye	nid	1
TACHENG_DAGUR	tooth	Sid	1
TACHENG_DAGUR	hand	gar	1
TACHENG_DAGUR	hand	xalaga	2
TACHENG_DAGUR	breasts	m3k	6
TACHENG_DAGUR	drink	obye	6
TACHENG_DAGUR	hear	sonsbye	1
TACHENG_DAGUR	come	irbye	1
TACHENG_DAGUR	sun	nar	1
TACHENG_DAGUR	water	os	1
TACHENG_DAGUR	stone	Cholo	1
TACHENG_DAGUR	fire	gal	1
TACHENG_DAGUR	fire	tuym3r	4
TACHENG_DAGUR	path	t3rgul	3
TACHENG_DAGUR	mountain	awl	1
TACHENG_DAGUR	night	sund3	1
TACHENG_DAGUR	new	SiNk3n	1
TACHENG_DAGUR	name	n3r	1
TACHENG_DAGUR	leaf	larCh	1
TACHENG_DAGUR	nose	xamar	1
TACHENG_DAGUR	tongue	x3l	1
TACHENG_DAGUR	knee	twalChig	2
TACHENG_DAGUR	see	uCubye	5
TACHENG_DAGUR	die	ugubye	4
TACHENG_DAGUR	star	xod	1
TACHENG_DAGUR	full	durs3N	1
TACHENG_DAGUR	full	tukurek3n	1
TACHENG_DAGUR	full	Chadd3N	2
TACHENG_DAGUR	louse	bus	1
TACHENG_DAGUR	liver	x3l3g	1
