# Supplementary material for: A test of Generalized Bayesian dating: A new linguistic dating method
Source: PLoS One. 2020 Aug 12;15(8):e0236522. doi: 10.1371/journal.pone.0236522 (PMC7423060; doi:10.1371/journal.pone.0236522)
Supplement: S4 File — Files, including an R script, for producing glottochronology dates from the output of the automated cognate detection procedure. (ZIP) [file pone.0236522.s004.zip › S4 Supporting Information/Ongamo-Maa.txt.svm.CRP.0.57.cognates]

doculect	concept	asjp	cogid
MAASAI	I	nanu	2
MAASAI	you	iyye	2
MAASAI	we	iyyok	7
MAASAI	one	bo	5
MAASAI	two	are	5
MAASAI	person	oltuNani	6
MAASAI	fish	osiNkirri	7
MAASAI	dog	oldia	7
MAASAI	louse	alaSei	9
MAASAI	tree	olTani	5
MAASAI	leaf	embeneyoi	9
MAASAI	skin	olToni	8
MAASAI	blood	osarga	9
MAASAI	bone	oloito	7
MAASAI	horn	emowwo	6
MAASAI	ear	aNkiok	3
MAASAI	eye	aNkoNu	3
MAASAI	nose	eNkume	1
MAASAI	tooth	olalai	3
MAASAI	tongue	olNaTap	2
MAASAI	knee	aNkuNu	1
MAASAI	hand	aNkaina	5
MAASAI	breasts	olkina	4
MAASAI	liver	emoi5ua	3
MAASAI	drink	amat	3
MAASAI	drink	aok	4
MAASAI	see	adol	4
MAASAI	hear	aniN	4
MAASAI	die	aya	4
MAASAI	come	alot	8
MAASAI	sun	aNkoloN	2
MAASAI	star	olarira	8
MAASAI	water	aNkara	3
MAASAI	stone	osoit	7
MAASAI	fire	aNkima	3
MAASAI	path	eNkoitoi	6
MAASAI	mountain	oldoi5o	8
MAASAI	night	aNkawarie	8
MAASAI	full	abore	5
MAASAI	new	NeTuk	7
MAASAI	name	aNkarna	6
SAMPUR	I	nanu	2
SAMPUR	you	iyye	2
SAMPUR	we	iyo	7
SAMPUR	one	bo	5
SAMPUR	two	are	5
SAMPUR	person	ltuNani	6
SAMPUR	fish	siNkirr	7
SAMPUR	dog	ldia	7
SAMPUR	louse	laSeyo	8
SAMPUR	tree	aibalaka5	7
SAMPUR	leaf	mbeneyo	9
SAMPUR	skin	lToni	8
SAMPUR	blood	lodo	5
SAMPUR	bone	loito	7
SAMPUR	horn	nanu	8
SAMPUR	ear	Nkiyok	3
SAMPUR	eye	NkoNu	3
SAMPUR	nose	Nkume	1
SAMPUR	tooth	lalai	3
SAMPUR	tongue	lNaTap	2
SAMPUR	knee	NkuNu	1
SAMPUR	hand	Nkaina	5
SAMPUR	breasts	lkina	4
SAMPUR	liver	mo5ua	3
SAMPUR	drink	amat	3
SAMPUR	drink	aok	4
SAMPUR	see	adol	4
SAMPUR	hear	aniN	4
SAMPUR	die	aya	4
SAMPUR	come	alotu	8
SAMPUR	sun	ldama	4
SAMPUR	star	lakira	8
SAMPUR	water	Nkara	3
SAMPUR	stone	soit	7
SAMPUR	fire	Nkima	3
SAMPUR	path	Nkoitei	6
SAMPUR	mountain	ldoi5o	8
SAMPUR	night	Nkwarie	8
SAMPUR	full	aborei	5
SAMPUR	new	NeTuk	7
SAMPUR	name	Nkarna	6
ONGAMO	I	nanu	2
ONGAMO	you	iyye	2
ONGAMO	we	iyyo	7
ONGAMO	one	obo	5
ONGAMO	two	ara	5
ONGAMO	person	otuNani	6
ONGAMO	fish	siNki	7
ONGAMO	louse	ohaSeni	9
ONGAMO	leaf	nakuTeti	13
ONGAMO	skin	naSoni	8
ONGAMO	bone	ohoito	7
ONGAMO	horn	namowwo	6
ONGAMO	ear	naSo	5
ONGAMO	eye	nahoNu	3
ONGAMO	nose	okumie	1
ONGAMO	tooth	ohaai	3
ONGAMO	tongue	oNaTabi	2
ONGAMO	knee	okuN	1
ONGAMO	hand	nahana	5
ONGAMO	breasts	okina	4
ONGAMO	liver	namau5a	4
ONGAMO	drink	mat	3
ONGAMO	hear	niN	4
ONGAMO	sun	nahooN	2
ONGAMO	star	ohakarai	13
ONGAMO	water	nahara	3
ONGAMO	fire	nakima	3
ONGAMO	mountain	nadoNe	5
ONGAMO	night	Sarie	7
ONGAMO	full	but	3
ONGAMO	name	naharna	6
CAMUS	I	nanu	2
CAMUS	you	iyye	2
CAMUS	we	iyo	7
CAMUS	one	bo	5
CAMUS	two	are	5
CAMUS	person	ltuNani	6
CAMUS	fish	suporei	3
CAMUS	dog	ldia	7
CAMUS	louse	laTeyo	8
CAMUS	tree	aibalaka5	7
CAMUS	leaf	mbeneyo	9
CAMUS	skin	lToni	8
CAMUS	blood	lodo	5
CAMUS	bone	loito	7
CAMUS	horn	nanu	8
CAMUS	ear	Nkeok	3
CAMUS	eye	NkoNu	3
CAMUS	nose	Nkume	1
CAMUS	tooth	lalai	3
CAMUS	tongue	lNaTap	2
CAMUS	knee	NkuNu	1
CAMUS	hand	Nkaina	5
CAMUS	breasts	lkina	4
CAMUS	liver	mo5ua	3
CAMUS	drink	aok	4
CAMUS	see	adol	4
CAMUS	hear	aniN	4
CAMUS	die	etua	2
CAMUS	come	alotu	8
CAMUS	sun	ldama	4
CAMUS	star	lakira	8
CAMUS	water	Nkara	3
CAMUS	stone	soit	7
CAMUS	fire	Nkima	3
CAMUS	path	Nkoitei	6
CAMUS	mountain	ldo5o	8
CAMUS	night	Nkawarie	8
CAMUS	full	aborei	5
CAMUS	new	NeTuk	7
CAMUS	name	Nkarna	6
