# Supplementary material for: A test of Generalized Bayesian dating: A new linguistic dating method
Source: PLoS One. 2020 Aug 12;15(8):e0236522. doi: 10.1371/journal.pone.0236522 (PMC7423060; doi:10.1371/journal.pone.0236522)
Supplement: S4 File — Files, including an R script, for producing glottochronology dates from the output of the automated cognate detection procedure. (ZIP) [file pone.0236522.s004.zip › S4 Supporting Information/Oromo.txt.svm.CRP.0.57.cognates]

doculect	concept	asjp	cogid
KOMSO_2	I	ana	3
KOMSO_2	you	ke	2
KOMSO_2	we	ino	5
KOMSO_2	one	tak	3
KOMSO_2	one	taka	3
KOMSO_2	two	lak	7
KOMSO_2	two	laki	7
KOMSO_2	person	nama	6
KOMSO_2	fish	murguj	6
KOMSO_2	fish	murguja	6
KOMSO_2	dog	kuta	2
KOMSO_2	louse	3k3r	15
KOMSO_2	tree	qora	8
KOMSO_2	leaf	haSa	8
KOMSO_2	skin	kolata	5
KOMSO_2	blood	Tig	5
KOMSO_2	blood	Tiga	5
KOMSO_2	bone	lafta	9
KOMSO_2	horn	kas	10
KOMSO_2	horn	kasa	10
KOMSO_2	ear	naba	5
KOMSO_2	eye	ilda	6
KOMSO_2	nose	sona	6
KOMSO_2	tooth	3lg3ta	3
KOMSO_2	tongue	arab	8
KOMSO_2	tongue	araba	8
KOMSO_2	knee	kilba	7
KOMSO_2	hand	hark	6
KOMSO_2	hand	harka	6
KOMSO_2	breasts	am	13
KOMSO_2	breasts	ama	13
KOMSO_2	liver	t3ra	6
KOMSO_2	drink	y3k	9
KOMSO_2	see	yak	15
KOMSO_2	see	ak	15
KOMSO_2	hear	TEgay	11
KOMSO_2	die	tw	7
KOMSO_2	die	twe	7
KOMSO_2	come	T	2
KOMSO_2	come	Te	2
KOMSO_2	sun	lEta	19
KOMSO_2	star	3ska	3
KOMSO_2	water	piSa	6
KOMSO_2	stone	Taga	8
KOMSO_2	fire	ab3ta	8
KOMSO_2	path	pora	23
KOMSO_2	mountain	irota	10
KOMSO_2	night	halget	8
KOMSO_2	night	halgeta	8
KOMSO_2	new	haray	10
KOMSO_2	new	haraya	10
KOMSO_2	name	max	4
KOMSO_2	name	maxa	4
BUSSA_2	I	ana	3
BUSSA_2	you	ima	3
BUSSA_2	we	inu	5
BUSSA_2	one	Sok	11
BUSSA_2	one	Soko	11
BUSSA_2	two	tam	7
BUSSA_2	two	tamu	7
BUSSA_2	person	nama	6
BUSSA_2	fish	mole	7
BUSSA_2	dog	heraTe	2
BUSSA_2	louse	sakECa	4
BUSSA_2	tree	korayo	8
BUSSA_2	leaf	kobEro	7
BUSSA_2	skin	kola	5
BUSSA_2	blood	Tiga	5
BUSSA_2	bone	mEkEte	8
BUSSA_2	horn	kasa	10
BUSSA_2	ear	kobEro	17
BUSSA_2	eye	ilCa	6
BUSSA_2	nose	sino	6
BUSSA_2	tooth	iliCa	8
BUSSA_2	tongue	inciriC	6
BUSSA_2	tongue	inciriCi	6
BUSSA_2	knee	kilba	7
BUSSA_2	hand	hark	6
BUSSA_2	hand	harka	6
BUSSA_2	breasts	ampa	13
BUSSA_2	liver	mayE	3
BUSSA_2	drink	uke	4
BUSSA_2	see	hake	20
BUSSA_2	hear	dakay	11
BUSSA_2	die	toy	1
BUSSA_2	come	Te7e	2
BUSSA_2	sun	koso	26
BUSSA_2	star	hisko	3
BUSSA_2	water	piSe	6
BUSSA_2	stone	Tahe	8
BUSSA_2	fire	puto	15
BUSSA_2	path	pana	8
BUSSA_2	mountain	tara	10
BUSSA_2	night	Cukana	18
BUSSA_2	new	awSita	27
BUSSA_2	name	maxa	4
EASTERN_OROMO_2	I	ana	3
EASTERN_OROMO_2	I	ani	3
EASTERN_OROMO_2	you	ati	4
EASTERN_OROMO_2	we	nu	4
EASTERN_OROMO_2	we	nuy	4
EASTERN_OROMO_2	one	toko	11
EASTERN_OROMO_2	two	lama	7
EASTERN_OROMO_2	person	nama	6
EASTERN_OROMO_2	fish	qurtumi	5
EASTERN_OROMO_2	dog	sare	2
EASTERN_OROMO_2	louse	injiran	15
EASTERN_OROMO_2	tree	muqa	9
EASTERN_OROMO_2	leaf	bala	7
EASTERN_OROMO_2	skin	goga	5
EASTERN_OROMO_2	blood	diga	5
EASTERN_OROMO_2	bone	lafe	9
EASTERN_OROMO_2	horn	gafa	6
EASTERN_OROMO_2	ear	gura	4
EASTERN_OROMO_2	eye	ija	4
EASTERN_OROMO_2	nose	fu5an	7
EASTERN_OROMO_2	tooth	ilkan	8
EASTERN_OROMO_2	tongue	araba	8
EASTERN_OROMO_2	knee	jilba	7
EASTERN_OROMO_2	hand	harka	6
EASTERN_OROMO_2	breasts	qoma	13
EASTERN_OROMO_2	liver	tiru	6
EASTERN_OROMO_2	drink	duga	3
EASTERN_OROMO_2	see	arga	15
EASTERN_OROMO_2	hear	dagaya	11
EASTERN_OROMO_2	die	du7a	8
EASTERN_OROMO_2	come	dufa	12
EASTERN_OROMO_2	sun	adu	9
EASTERN_OROMO_2	star	urji	9
EASTERN_OROMO_2	water	bisan	6
EASTERN_OROMO_2	stone	daga	8
EASTERN_OROMO_2	fire	ibida	8
EASTERN_OROMO_2	fire	abida	8
EASTERN_OROMO_2	path	kara	9
EASTERN_OROMO_2	mountain	tulu	10
EASTERN_OROMO_2	night	halkan	8
EASTERN_OROMO_2	full	gutu	13
EASTERN_OROMO_2	new	hara	10
EASTERN_OROMO_2	name	maqa	4
BORANA_OROMO	I	ani	3
BORANA_OROMO	you	ati	4
BORANA_OROMO	we	nu	4
BORANA_OROMO	one	toko	11
BORANA_OROMO	one	toxo	11
BORANA_OROMO	two	lama	7
BORANA_OROMO	person	nama	6
BORANA_OROMO	fish	kurtumi7	5
BORANA_OROMO	dog	sare7	2
BORANA_OROMO	louse	inTirani	15
BORANA_OROMO	tree	muka	9
BORANA_OROMO	tree	muxa	9
BORANA_OROMO	leaf	bala	7
BORANA_OROMO	skin	goga7	5
BORANA_OROMO	blood	diga	5
BORANA_OROMO	bone	lafe7	9
BORANA_OROMO	horn	gafa	6
BORANA_OROMO	ear	gura	4
BORANA_OROMO	eye	ila	6
BORANA_OROMO	nose	funani	7
BORANA_OROMO	tooth	ilkani	8
BORANA_OROMO	tongue	araba	8
BORANA_OROMO	knee	Tilba	7
BORANA_OROMO	hand	harka	6
BORANA_OROMO	breasts	harma	13
BORANA_OROMO	liver	tiru7	6
BORANA_OROMO	drink	dug	3
BORANA_OROMO	see	arg	15
BORANA_OROMO	hear	daga	11
BORANA_OROMO	die	du7	8
BORANA_OROMO	come	duf	12
BORANA_OROMO	sun	adu7	9
BORANA_OROMO	star	urTi7	9
BORANA_OROMO	water	bisani	6
BORANA_OROMO	stone	daga7	8
BORANA_OROMO	fire	ibida	8
BORANA_OROMO	path	kara7	9
BORANA_OROMO	mountain	gara	8
BORANA_OROMO	night	halkani	8
BORANA_OROMO	new	hara	10
BORANA_OROMO	name	maka7	4
MECHA_OROMO	I	ani	3
MECHA_OROMO	you	ati	4
MECHA_OROMO	we	nui	4
MECHA_OROMO	one	toko	11
MECHA_OROMO	two	lama	7
MECHA_OROMO	person	nam	6
MECHA_OROMO	person	nama	6
MECHA_OROMO	fish	asa	3
MECHA_OROMO	dog	sare	2
MECHA_OROMO	louse	3nj3ran	15
MECHA_OROMO	tree	zafi	11
MECHA_OROMO	leaf	bala	7
MECHA_OROMO	skin	goga	5
MECHA_OROMO	blood	Tig	5
MECHA_OROMO	blood	Tiga	5
MECHA_OROMO	bone	lafe	9
MECHA_OROMO	horn	gafa	6
MECHA_OROMO	ear	gura	4
MECHA_OROMO	eye	ija	4
MECHA_OROMO	nose	fu5an	7
MECHA_OROMO	tooth	ilkan	8
MECHA_OROMO	tongue	arEba	8
MECHA_OROMO	knee	j3lba	7
MECHA_OROMO	hand	ark	6
MECHA_OROMO	hand	harka	6
MECHA_OROMO	breasts	arma	13
MECHA_OROMO	liver	t3ru	6
MECHA_OROMO	drink	Tugi	3
MECHA_OROMO	see	lali	16
MECHA_OROMO	hear	Tagey	11
MECHA_OROMO	die	du7i	8
MECHA_OROMO	come	kot	13
MECHA_OROMO	come	kotu	13
MECHA_OROMO	sun	adu	9
MECHA_OROMO	star	urji	9
MECHA_OROMO	water	biSan	6
MECHA_OROMO	stone	Taga	8
MECHA_OROMO	fire	ibida	8
MECHA_OROMO	path	dEndi	17
MECHA_OROMO	mountain	tulu	10
MECHA_OROMO	night	alkan	8
MECHA_OROMO	new	adisi	2
MECHA_OROMO	name	maka	4
