# Supplementary material for: A test of Generalized Bayesian dating: A new linguistic dating method
Source: PLoS One. 2020 Aug 12;15(8):e0236522. doi: 10.1371/journal.pone.0236522 (PMC7423060; doi:10.1371/journal.pone.0236522)
Supplement: S4 File — Files, including an R script, for producing glottochronology dates from the output of the automated cognate detection procedure. (ZIP) [file pone.0236522.s004.zip › S4 Supporting Information/pairs_Benue-Congo.txt]

BATU_ANWE	LEYIGHA
BATU_ANWE	OKPAMHERI
BATU_ANWE	BAKPINKA
BATU_ANWE	IDU
BATU_ANWE	GOKANA
BATU_ANWE	AKUNNU
BATU_ANWE	ABUA
BATU_ANWE	RUKUL
BATU_ANWE	IDOMA
BATU_ANWE	DEGEMA_2
BATU_ANWE	KULU
BATU_ANWE	LELA
BATU_ANWE	PONGU
BATU_ANWE	CISHINGINI
BATU_ANWE	ROR
BATU_ANWE	ESAN
BATU_ANWE	AKE
BATU_ANWE	EFAI
BATU_ANWE	OGBRONUAGUM
BATU_ANWE	ANIB
BATU_ANWE	CINDA_1
BATU_ANWE	NDUN
BATU_ANWE	ENWANG
BATU_ANWE	LOPA
BATU_ANWE	OLULUMO_IKOM
BATU_ANWE	UHAMI
BATU_ANWE	IBUORO
BATU_ANWE	FYEM
BATU_ANWE	KUTEB
BATU_ANWE	RESHE
BATU_ANWE	AYERE
BATU_ANWE	UBAGHARA
BATU_ANWE	EHUEUN
BATU_ANWE	HYAM
BATU_ANWE	EPIE
BATU_ANWE	OBOLO
BATU_ANWE	DUKA
BATU_ANWE	GANANG
BATU_ANWE	AUCHI
BATU_ANWE	ETEBI
BATU_ANWE	IKPESHI
BATU_ANWE	CICIPU
BATU_ANWE	KIONG
BATU_ANWE	JILI
BATU_ANWE	IGBIRRA
BATU_ANWE	TAHOSS
BATU_ANWE	MADA
BATU_ANWE	GBARI
BATU_ANWE	SHALL
BATU_ANWE	OKOBO
BATU_ANWE	EKPEYE
BATU_ANWE	LUFU
BATU_ANWE	URHOBO
BATU_ANWE	BAN_OGOI
BATU_ANWE	GADE
BATU_ANWE	TYAP
BATU_ANWE	HONE
BATU_ANWE	ARIGIDI
BATU_ANWE	IZORA
BATU_ANWE	ORING
BATU_ANWE	TESU
BATU_ANWE	TORO
BATU_ANWE	TEE
BATU_ANWE	KPAN
BATU_ANWE	NINKA
BATU_ANWE	IGALA
BATU_ANWE	YANGKAM
BATU_ANWE	YUKUBEN
BATU_ANWE	TAPSHIN
BATU_ANWE	YORUBA
BATU_ANWE	IGBO_ONITSHA
BATU_ANWE	ANAANG
BATU_ANWE	NKUKOLI
BATU_ANWE	LARU_NIGERIA
BATU_ANWE	NUPE
BATU_ANWE	IGEDE
BATU_ANWE	HASHA
BATU_ANWE	TSUVADI
BATU_ANWE	PE
BATU_ANWE	CARA
BABUNGO	LEYIGHA
BABUNGO	OKPAMHERI
BABUNGO	BAKPINKA
BABUNGO	IDU
BABUNGO	GOKANA
BABUNGO	AKUNNU
BABUNGO	ABUA
BABUNGO	RUKUL
BABUNGO	IDOMA
BABUNGO	DEGEMA_2
BABUNGO	KULU
BABUNGO	LELA
BABUNGO	PONGU
BABUNGO	CISHINGINI
BABUNGO	ROR
BABUNGO	ESAN
BABUNGO	AKE
BABUNGO	EFAI
BABUNGO	OGBRONUAGUM
BABUNGO	ANIB
BABUNGO	CINDA_1
BABUNGO	NDUN
BABUNGO	ENWANG
BABUNGO	LOPA
BABUNGO	OLULUMO_IKOM
BABUNGO	UHAMI
BABUNGO	IBUORO
BABUNGO	FYEM
BABUNGO	KUTEB
BABUNGO	RESHE
BABUNGO	AYERE
BABUNGO	UBAGHARA
BABUNGO	EHUEUN
BABUNGO	HYAM
BABUNGO	EPIE
BABUNGO	OBOLO
BABUNGO	DUKA
BABUNGO	GANANG
BABUNGO	AUCHI
BABUNGO	ETEBI
BABUNGO	IKPESHI
BABUNGO	CICIPU
BABUNGO	KIONG
BABUNGO	JILI
BABUNGO	IGBIRRA
BABUNGO	TAHOSS
BABUNGO	MADA
BABUNGO	GBARI
BABUNGO	SHALL
BABUNGO	OKOBO
BABUNGO	EKPEYE
BABUNGO	LUFU
BABUNGO	URHOBO
BABUNGO	BAN_OGOI
BABUNGO	GADE
BABUNGO	TYAP
BABUNGO	HONE
BABUNGO	ARIGIDI
BABUNGO	IZORA
BABUNGO	ORING
BABUNGO	TESU
BABUNGO	TORO
BABUNGO	TEE
BABUNGO	KPAN
BABUNGO	NINKA
BABUNGO	IGALA
BABUNGO	YANGKAM
BABUNGO	YUKUBEN
BABUNGO	TAPSHIN
BABUNGO	YORUBA
BABUNGO	IGBO_ONITSHA
BABUNGO	ANAANG
BABUNGO	NKUKOLI
BABUNGO	LARU_NIGERIA
BABUNGO	NUPE
BABUNGO	IGEDE
BABUNGO	HASHA
BABUNGO	TSUVADI
BABUNGO	PE
BABUNGO	CARA
LEYIGHA	NSENGA
LEYIGHA	OKPAMHERI
LEYIGHA	C24_KOYO_ZWE
LEYIGHA	LENGOLA_2
LEYIGHA	TIV_2
LEYIGHA	KIMATENGO
LEYIGHA	IDU
LEYIGHA	AKUNNU
LEYIGHA	ISANZU
LEYIGHA	RUKUL
LEYIGHA	KOL
LEYIGHA	IDOMA
LEYIGHA	SAMBA_DAGA
LEYIGHA	DEGEMA_2
LEYIGHA	KULU
LEYIGHA	MBUGWE
LEYIGHA	SEKIYANI
LEYIGHA	LELA
LEYIGHA	BENDEGHE
LEYIGHA	PONGU
LEYIGHA	TUNEN
LEYIGHA	CISHINGINI
LEYIGHA	ROR
LEYIGHA	KWANGA_1
LEYIGHA	ESAN
LEYIGHA	IMPFONDO
LEYIGHA	AKE
LEYIGHA	AMASI
LEYIGHA	NDEMLI
LEYIGHA	LABIR
LEYIGHA	HLUBI
LEYIGHA	ANIB
LEYIGHA	CINDA_1
LEYIGHA	NDUN
LEYIGHA	MPUONO
LEYIGHA	YAKA_yaf
LEYIGHA	LOPA
LEYIGHA	UHAMI
LEYIGHA	BANGALA
LEYIGHA	NONI
LEYIGHA	KONJA_NDUNG
LEYIGHA	FYEM
LEYIGHA	BUNGU
LEYIGHA	KUTEB
LEYIGHA	RESHE
LEYIGHA	AYERE
LEYIGHA	WANDJI
LEYIGHA	VIYA
LEYIGHA	EHUEUN
LEYIGHA	B25_KOTA_2
LEYIGHA	DIRIKU
LEYIGHA	HYAM
LEYIGHA	EPIE
LEYIGHA	DUKA
LEYIGHA	DENYA_BITIEKU
LEYIGHA	GANANG
LEYIGHA	BANKON
LEYIGHA	AMBELE_2
LEYIGHA	AUCHI
LEYIGHA	IKPESHI
LEYIGHA	KINDAMBA
LEYIGHA	DONG
LEYIGHA	BILE
LEYIGHA	CICIPU
LEYIGHA	NYUNGWE
LEYIGHA	CHINGONI
LEYIGHA	A72a_EWONDO
LEYIGHA	NGBINDA
LEYIGHA	BABONG
LEYIGHA	JILI
LEYIGHA	IGBIRRA
LEYIGHA	TAHOSS
LEYIGHA	BOKI
LEYIGHA	MADA
LEYIGHA	GBARI
LEYIGHA	BUBE
LEYIGHA	BURU
LEYIGHA	SHALL
LEYIGHA	LEGA
LEYIGHA	MBE
LEYIGHA	IPULO
LEYIGHA	EKPEYE
LEYIGHA	LUFU
LEYIGHA	URHOBO
LEYIGHA	BAKUERI
LEYIGHA	NIZAA
LEYIGHA	GADE
LEYIGHA	TYAP
LEYIGHA	HONE
LEYIGHA	ARIGIDI
LEYIGHA	IZORA
LEYIGHA	TESU
LEYIGHA	TORO
LEYIGHA	DE_WUNGTSE
LEYIGHA	KPAN
LEYIGHA	LOKELE_YEPOLOMA
LEYIGHA	TUKI_2
LEYIGHA	NYALI
LEYIGHA	TWUMWU
LEYIGHA	NINKA
LEYIGHA	IGALA
LEYIGHA	YANGKAM
LEYIGHA	YUKUBEN
LEYIGHA	NAKI
LEYIGHA	SHONA
LEYIGHA	FWE
LEYIGHA	BADA
LEYIGHA	TAPSHIN
LEYIGHA	YORUBA
LEYIGHA	IGBO_ONITSHA
LEYIGHA	LARU_NIGERIA
LEYIGHA	A51_BAFIA_TUMI_TINGON
LEYIGHA	NUPE
LEYIGHA	BANKALA
LEYIGHA	IGEDE
LEYIGHA	SHIYEYI
LEYIGHA	ESIMBI
LEYIGHA	ENYA_KIBOMBO
LEYIGHA	MBULE
LEYIGHA	HAUT_KENYANG
LEYIGHA	HASHA
LEYIGHA	MUNDANI
LEYIGHA	TSUVADI
LEYIGHA	PE
LEYIGHA	CARA
LEYIGHA	EKPARABONG
LEYIGHA	KILUBA
NSENGA	OKPAMHERI
NSENGA	BAKPINKA
NSENGA	IDU
NSENGA	GOKANA
NSENGA	AKUNNU
NSENGA	ABUA
NSENGA	RUKUL
NSENGA	IDOMA
NSENGA	DEGEMA_2
NSENGA	KULU
NSENGA	LELA
NSENGA	PONGU
NSENGA	CISHINGINI
NSENGA	ROR
NSENGA	ESAN
NSENGA	AKE
NSENGA	EFAI
NSENGA	OGBRONUAGUM
NSENGA	ANIB
NSENGA	CINDA_1
NSENGA	NDUN
NSENGA	ENWANG
NSENGA	LOPA
NSENGA	OLULUMO_IKOM
NSENGA	UHAMI
NSENGA	IBUORO
NSENGA	FYEM
NSENGA	KUTEB
NSENGA	RESHE
NSENGA	AYERE
NSENGA	UBAGHARA
NSENGA	EHUEUN
NSENGA	HYAM
NSENGA	EPIE
NSENGA	OBOLO
NSENGA	DUKA
NSENGA	GANANG
NSENGA	AUCHI
NSENGA	ETEBI
NSENGA	IKPESHI
NSENGA	CICIPU
NSENGA	KIONG
NSENGA	JILI
NSENGA	IGBIRRA
NSENGA	TAHOSS
NSENGA	MADA
NSENGA	GBARI
NSENGA	SHALL
NSENGA	OKOBO
NSENGA	EKPEYE
NSENGA	LUFU
NSENGA	URHOBO
NSENGA	BAN_OGOI
NSENGA	GADE
NSENGA	TYAP
NSENGA	HONE
NSENGA	ARIGIDI
NSENGA	IZORA
NSENGA	ORING
NSENGA	TESU
NSENGA	TORO
NSENGA	TEE
NSENGA	KPAN
NSENGA	NINKA
NSENGA	IGALA
NSENGA	YANGKAM
NSENGA	YUKUBEN
NSENGA	TAPSHIN
NSENGA	YORUBA
NSENGA	IGBO_ONITSHA
NSENGA	ANAANG
NSENGA	NKUKOLI
NSENGA	LARU_NIGERIA
NSENGA	NUPE
NSENGA	IGEDE
NSENGA	HASHA
NSENGA	TSUVADI
NSENGA	PE
NSENGA	CARA
OKPAMHERI	C24_KOYO_ZWE
OKPAMHERI	LENGOLA_2
OKPAMHERI	BAKPINKA
OKPAMHERI	TIV_2
OKPAMHERI	KIMATENGO
OKPAMHERI	IDU
OKPAMHERI	GOKANA
OKPAMHERI	ISANZU
OKPAMHERI	ABUA
OKPAMHERI	RUKUL
OKPAMHERI	KOL
OKPAMHERI	IDOMA
OKPAMHERI	SAMBA_DAGA
OKPAMHERI	KULU
OKPAMHERI	MBUGWE
OKPAMHERI	SEKIYANI
OKPAMHERI	LELA
OKPAMHERI	BENDEGHE
OKPAMHERI	PONGU
OKPAMHERI	TUNEN
OKPAMHERI	CISHINGINI
OKPAMHERI	ROR
OKPAMHERI	KWANGA_1
OKPAMHERI	IMPFONDO
OKPAMHERI	AKE
OKPAMHERI	EFAI
OKPAMHERI	AMASI
OKPAMHERI	NDEMLI
OKPAMHERI	LABIR
OKPAMHERI	OGBRONUAGUM
OKPAMHERI	HLUBI
OKPAMHERI	ANIB
OKPAMHERI	CINDA_1
OKPAMHERI	NDUN
OKPAMHERI	MPUONO
OKPAMHERI	ENWANG
OKPAMHERI	YAKA_yaf
OKPAMHERI	LOPA
OKPAMHERI	OLULUMO_IKOM
OKPAMHERI	BANGALA
OKPAMHERI	IBUORO
OKPAMHERI	NONI
OKPAMHERI	KONJA_NDUNG
OKPAMHERI	FYEM
OKPAMHERI	BUNGU
OKPAMHERI	KUTEB
OKPAMHERI	RESHE
OKPAMHERI	AYERE
OKPAMHERI	WANDJI
OKPAMHERI	UBAGHARA
OKPAMHERI	VIYA
OKPAMHERI	B25_KOTA_2
OKPAMHERI	DIRIKU
OKPAMHERI	HYAM
OKPAMHERI	OBOLO
OKPAMHERI	DUKA
OKPAMHERI	DENYA_BITIEKU
OKPAMHERI	GANANG
OKPAMHERI	BANKON
OKPAMHERI	AMBELE_2
OKPAMHERI	ETEBI
OKPAMHERI	KINDAMBA
OKPAMHERI	DONG
OKPAMHERI	BILE
OKPAMHERI	CICIPU
OKPAMHERI	NYUNGWE
OKPAMHERI	KIONG
OKPAMHERI	CHINGONI
OKPAMHERI	A72a_EWONDO
OKPAMHERI	NGBINDA
OKPAMHERI	BABONG
OKPAMHERI	JILI
OKPAMHERI	IGBIRRA
OKPAMHERI	TAHOSS
OKPAMHERI	BOKI
OKPAMHERI	MADA
OKPAMHERI	GBARI
OKPAMHERI	BUBE
OKPAMHERI	BURU
OKPAMHERI	SHALL
OKPAMHERI	LEGA
OKPAMHERI	MBE
OKPAMHERI	OKOBO
OKPAMHERI	IPULO
OKPAMHERI	EKPEYE
OKPAMHERI	LUFU
OKPAMHERI	BAKUERI
OKPAMHERI	NIZAA
OKPAMHERI	BAN_OGOI
OKPAMHERI	GADE
OKPAMHERI	TYAP
OKPAMHERI	HONE
OKPAMHERI	ARIGIDI
OKPAMHERI	IZORA
OKPAMHERI	ORING
OKPAMHERI	TESU
OKPAMHERI	TORO
OKPAMHERI	TEE
OKPAMHERI	DE_WUNGTSE
OKPAMHERI	KPAN
OKPAMHERI	LOKELE_YEPOLOMA
OKPAMHERI	TUKI_2
OKPAMHERI	NYALI
OKPAMHERI	TWUMWU
OKPAMHERI	NINKA
OKPAMHERI	IGALA
OKPAMHERI	YANGKAM
OKPAMHERI	YUKUBEN
OKPAMHERI	NAKI
OKPAMHERI	SHONA
OKPAMHERI	FWE
OKPAMHERI	BADA
OKPAMHERI	TAPSHIN
OKPAMHERI	YORUBA
OKPAMHERI	IGBO_ONITSHA
OKPAMHERI	ANAANG
OKPAMHERI	NKUKOLI
OKPAMHERI	LARU_NIGERIA
OKPAMHERI	A51_BAFIA_TUMI_TINGON
OKPAMHERI	NUPE
OKPAMHERI	BANKALA
OKPAMHERI	IGEDE
OKPAMHERI	SHIYEYI
OKPAMHERI	ESIMBI
OKPAMHERI	ENYA_KIBOMBO
OKPAMHERI	MBULE
OKPAMHERI	HAUT_KENYANG
OKPAMHERI	HASHA
OKPAMHERI	MUNDANI
OKPAMHERI	TSUVADI
OKPAMHERI	PE
OKPAMHERI	CARA
OKPAMHERI	EKPARABONG
OKPAMHERI	KILUBA
C24_KOYO_ZWE	BAKPINKA
C24_KOYO_ZWE	IDU
C24_KOYO_ZWE	GOKANA
C24_KOYO_ZWE	AKUNNU
C24_KOYO_ZWE	ABUA
C24_KOYO_ZWE	RUKUL
C24_KOYO_ZWE	IDOMA
C24_KOYO_ZWE	DEGEMA_2
C24_KOYO_ZWE	KULU
C24_KOYO_ZWE	LELA
C24_KOYO_ZWE	PONGU
C24_KOYO_ZWE	CISHINGINI
C24_KOYO_ZWE	ROR
C24_KOYO_ZWE	ESAN
C24_KOYO_ZWE	AKE
C24_KOYO_ZWE	EFAI
C24_KOYO_ZWE	OGBRONUAGUM
C24_KOYO_ZWE	ANIB
C24_KOYO_ZWE	CINDA_1
C24_KOYO_ZWE	NDUN
C24_KOYO_ZWE	ENWANG
C24_KOYO_ZWE	LOPA
C24_KOYO_ZWE	OLULUMO_IKOM
C24_KOYO_ZWE	UHAMI
C24_KOYO_ZWE	IBUORO
C24_KOYO_ZWE	FYEM
C24_KOYO_ZWE	KUTEB
C24_KOYO_ZWE	RESHE
C24_KOYO_ZWE	AYERE
C24_KOYO_ZWE	UBAGHARA
C24_KOYO_ZWE	EHUEUN
C24_KOYO_ZWE	HYAM
C24_KOYO_ZWE	EPIE
C24_KOYO_ZWE	OBOLO
C24_KOYO_ZWE	DUKA
C24_KOYO_ZWE	GANANG
C24_KOYO_ZWE	AUCHI
C24_KOYO_ZWE	ETEBI
C24_KOYO_ZWE	IKPESHI
C24_KOYO_ZWE	CICIPU
C24_KOYO_ZWE	KIONG
C24_KOYO_ZWE	JILI
C24_KOYO_ZWE	IGBIRRA
C24_KOYO_ZWE	TAHOSS
C24_KOYO_ZWE	MADA
C24_KOYO_ZWE	GBARI
C24_KOYO_ZWE	SHALL
C24_KOYO_ZWE	OKOBO
C24_KOYO_ZWE	EKPEYE
C24_KOYO_ZWE	LUFU
C24_KOYO_ZWE	URHOBO
C24_KOYO_ZWE	BAN_OGOI
C24_KOYO_ZWE	GADE
C24_KOYO_ZWE	TYAP
C24_KOYO_ZWE	HONE
C24_KOYO_ZWE	ARIGIDI
C24_KOYO_ZWE	IZORA
C24_KOYO_ZWE	ORING
C24_KOYO_ZWE	TESU
C24_KOYO_ZWE	TORO
C24_KOYO_ZWE	TEE
C24_KOYO_ZWE	KPAN
C24_KOYO_ZWE	NINKA
C24_KOYO_ZWE	IGALA
C24_KOYO_ZWE	YANGKAM
C24_KOYO_ZWE	YUKUBEN
C24_KOYO_ZWE	TAPSHIN
C24_KOYO_ZWE	YORUBA
C24_KOYO_ZWE	IGBO_ONITSHA
C24_KOYO_ZWE	ANAANG
C24_KOYO_ZWE	NKUKOLI
C24_KOYO_ZWE	LARU_NIGERIA
C24_KOYO_ZWE	NUPE
C24_KOYO_ZWE	IGEDE
C24_KOYO_ZWE	HASHA
C24_KOYO_ZWE	TSUVADI
C24_KOYO_ZWE	PE
C24_KOYO_ZWE	CARA
LENGOLA_2	BAKPINKA
LENGOLA_2	IDU
LENGOLA_2	GOKANA
LENGOLA_2	AKUNNU
LENGOLA_2	ABUA
LENGOLA_2	RUKUL
LENGOLA_2	IDOMA
LENGOLA_2	DEGEMA_2
LENGOLA_2	KULU
LENGOLA_2	LELA
LENGOLA_2	PONGU
LENGOLA_2	CISHINGINI
LENGOLA_2	ROR
LENGOLA_2	ESAN
LENGOLA_2	AKE
LENGOLA_2	EFAI
LENGOLA_2	OGBRONUAGUM
LENGOLA_2	ANIB
LENGOLA_2	CINDA_1
LENGOLA_2	NDUN
LENGOLA_2	ENWANG
LENGOLA_2	LOPA
LENGOLA_2	OLULUMO_IKOM
LENGOLA_2	UHAMI
LENGOLA_2	IBUORO
LENGOLA_2	FYEM
LENGOLA_2	KUTEB
LENGOLA_2	RESHE
LENGOLA_2	AYERE
LENGOLA_2	UBAGHARA
LENGOLA_2	EHUEUN
LENGOLA_2	HYAM
LENGOLA_2	EPIE
LENGOLA_2	OBOLO
LENGOLA_2	DUKA
LENGOLA_2	GANANG
LENGOLA_2	AUCHI
LENGOLA_2	ETEBI
LENGOLA_2	IKPESHI
LENGOLA_2	CICIPU
LENGOLA_2	KIONG
LENGOLA_2	JILI
LENGOLA_2	IGBIRRA
LENGOLA_2	TAHOSS
LENGOLA_2	MADA
LENGOLA_2	GBARI
LENGOLA_2	SHALL
LENGOLA_2	OKOBO
LENGOLA_2	EKPEYE
LENGOLA_2	LUFU
LENGOLA_2	URHOBO
LENGOLA_2	BAN_OGOI
LENGOLA_2	GADE
LENGOLA_2	TYAP
LENGOLA_2	HONE
LENGOLA_2	ARIGIDI
LENGOLA_2	IZORA
LENGOLA_2	ORING
LENGOLA_2	TESU
LENGOLA_2	TORO
LENGOLA_2	TEE
LENGOLA_2	KPAN
LENGOLA_2	NINKA
LENGOLA_2	IGALA
LENGOLA_2	YANGKAM
LENGOLA_2	YUKUBEN
LENGOLA_2	TAPSHIN
LENGOLA_2	YORUBA
LENGOLA_2	IGBO_ONITSHA
LENGOLA_2	ANAANG
LENGOLA_2	NKUKOLI
LENGOLA_2	LARU_NIGERIA
LENGOLA_2	NUPE
LENGOLA_2	IGEDE
LENGOLA_2	HASHA
LENGOLA_2	TSUVADI
LENGOLA_2	PE
LENGOLA_2	CARA
BAKPINKA	TIV_2
BAKPINKA	KIMATENGO
BAKPINKA	IDU
BAKPINKA	AKUNNU
BAKPINKA	ISANZU
BAKPINKA	RUKUL
BAKPINKA	KOL
BAKPINKA	IDOMA
BAKPINKA	SAMBA_DAGA
BAKPINKA	DEGEMA_2
BAKPINKA	KULU
BAKPINKA	MBUGWE
BAKPINKA	SEKIYANI
BAKPINKA	LELA
BAKPINKA	BENDEGHE
BAKPINKA	PONGU
BAKPINKA	TUNEN
BAKPINKA	CISHINGINI
BAKPINKA	ROR
BAKPINKA	KWANGA_1
BAKPINKA	ESAN
BAKPINKA	IMPFONDO
BAKPINKA	AKE
BAKPINKA	AMASI
BAKPINKA	NDEMLI
BAKPINKA	LABIR
BAKPINKA	HLUBI
BAKPINKA	ANIB
BAKPINKA	CINDA_1
BAKPINKA	NDUN
BAKPINKA	MPUONO
BAKPINKA	YAKA_yaf
BAKPINKA	LOPA
BAKPINKA	UHAMI
BAKPINKA	BANGALA
BAKPINKA	NONI
BAKPINKA	KONJA_NDUNG
BAKPINKA	FYEM
BAKPINKA	BUNGU
BAKPINKA	KUTEB
BAKPINKA	RESHE
BAKPINKA	AYERE
BAKPINKA	WANDJI
BAKPINKA	VIYA
BAKPINKA	EHUEUN
BAKPINKA	B25_KOTA_2
BAKPINKA	DIRIKU
BAKPINKA	HYAM
BAKPINKA	EPIE
BAKPINKA	DUKA
BAKPINKA	DENYA_BITIEKU
BAKPINKA	GANANG
BAKPINKA	BANKON
BAKPINKA	AMBELE_2
BAKPINKA	AUCHI
BAKPINKA	IKPESHI
BAKPINKA	KINDAMBA
BAKPINKA	DONG
BAKPINKA	BILE
BAKPINKA	CICIPU
BAKPINKA	NYUNGWE
BAKPINKA	CHINGONI
BAKPINKA	A72a_EWONDO
BAKPINKA	NGBINDA
BAKPINKA	BABONG
BAKPINKA	JILI
BAKPINKA	IGBIRRA
BAKPINKA	TAHOSS
BAKPINKA	BOKI
BAKPINKA	MADA
BAKPINKA	GBARI
BAKPINKA	BUBE
BAKPINKA	BURU
BAKPINKA	SHALL
BAKPINKA	LEGA
BAKPINKA	MBE
BAKPINKA	IPULO
BAKPINKA	EKPEYE
BAKPINKA	LUFU
BAKPINKA	URHOBO
BAKPINKA	BAKUERI
BAKPINKA	NIZAA
BAKPINKA	GADE
BAKPINKA	TYAP
BAKPINKA	HONE
BAKPINKA	ARIGIDI
BAKPINKA	IZORA
BAKPINKA	TESU
BAKPINKA	TORO
BAKPINKA	DE_WUNGTSE
BAKPINKA	KPAN
BAKPINKA	LOKELE_YEPOLOMA
BAKPINKA	TUKI_2
BAKPINKA	NYALI
BAKPINKA	TWUMWU
BAKPINKA	NINKA
BAKPINKA	IGALA
BAKPINKA	YANGKAM
BAKPINKA	YUKUBEN
BAKPINKA	NAKI
BAKPINKA	SHONA
BAKPINKA	FWE
BAKPINKA	BADA
BAKPINKA	TAPSHIN
BAKPINKA	YORUBA
BAKPINKA	IGBO_ONITSHA
BAKPINKA	LARU_NIGERIA
BAKPINKA	A51_BAFIA_TUMI_TINGON
BAKPINKA	NUPE
BAKPINKA	BANKALA
BAKPINKA	IGEDE
BAKPINKA	SHIYEYI
BAKPINKA	ESIMBI
BAKPINKA	ENYA_KIBOMBO
BAKPINKA	MBULE
BAKPINKA	HAUT_KENYANG
BAKPINKA	HASHA
BAKPINKA	MUNDANI
BAKPINKA	TSUVADI
BAKPINKA	PE
BAKPINKA	CARA
BAKPINKA	EKPARABONG
BAKPINKA	KILUBA
TIV_2	IDU
TIV_2	GOKANA
TIV_2	AKUNNU
TIV_2	ABUA
TIV_2	RUKUL
TIV_2	IDOMA
TIV_2	DEGEMA_2
TIV_2	KULU
TIV_2	LELA
TIV_2	PONGU
TIV_2	CISHINGINI
TIV_2	ROR
TIV_2	ESAN
TIV_2	AKE
TIV_2	EFAI
TIV_2	OGBRONUAGUM
TIV_2	ANIB
TIV_2	CINDA_1
TIV_2	NDUN
TIV_2	ENWANG
TIV_2	LOPA
TIV_2	OLULUMO_IKOM
TIV_2	UHAMI
TIV_2	IBUORO
TIV_2	FYEM
TIV_2	KUTEB
TIV_2	RESHE
TIV_2	AYERE
TIV_2	UBAGHARA
TIV_2	EHUEUN
TIV_2	HYAM
TIV_2	EPIE
TIV_2	OBOLO
TIV_2	DUKA
TIV_2	GANANG
TIV_2	AUCHI
TIV_2	ETEBI
TIV_2	IKPESHI
TIV_2	CICIPU
TIV_2	KIONG
TIV_2	JILI
TIV_2	IGBIRRA
TIV_2	TAHOSS
TIV_2	MADA
TIV_2	GBARI
TIV_2	SHALL
TIV_2	OKOBO
TIV_2	EKPEYE
TIV_2	LUFU
TIV_2	URHOBO
TIV_2	BAN_OGOI
TIV_2	GADE
TIV_2	TYAP
TIV_2	HONE
TIV_2	ARIGIDI
TIV_2	IZORA
TIV_2	ORING
TIV_2	TESU
TIV_2	TORO
TIV_2	TEE
TIV_2	KPAN
TIV_2	NINKA
TIV_2	IGALA
TIV_2	YANGKAM
TIV_2	YUKUBEN
TIV_2	TAPSHIN
TIV_2	YORUBA
TIV_2	IGBO_ONITSHA
TIV_2	ANAANG
TIV_2	NKUKOLI
TIV_2	LARU_NIGERIA
TIV_2	NUPE
TIV_2	IGEDE
TIV_2	HASHA
TIV_2	TSUVADI
TIV_2	PE
TIV_2	CARA
KIMATENGO	IDU
KIMATENGO	GOKANA
KIMATENGO	AKUNNU
KIMATENGO	ABUA
KIMATENGO	RUKUL
KIMATENGO	IDOMA
KIMATENGO	DEGEMA_2
KIMATENGO	KULU
KIMATENGO	LELA
KIMATENGO	PONGU
KIMATENGO	CISHINGINI
KIMATENGO	ROR
KIMATENGO	ESAN
KIMATENGO	AKE
KIMATENGO	EFAI
KIMATENGO	OGBRONUAGUM
KIMATENGO	ANIB
KIMATENGO	CINDA_1
KIMATENGO	NDUN
KIMATENGO	ENWANG
KIMATENGO	LOPA
KIMATENGO	OLULUMO_IKOM
KIMATENGO	UHAMI
KIMATENGO	IBUORO
KIMATENGO	FYEM
KIMATENGO	KUTEB
KIMATENGO	RESHE
KIMATENGO	AYERE
KIMATENGO	UBAGHARA
KIMATENGO	EHUEUN
KIMATENGO	HYAM
KIMATENGO	EPIE
KIMATENGO	OBOLO
KIMATENGO	DUKA
KIMATENGO	GANANG
KIMATENGO	AUCHI
KIMATENGO	ETEBI
KIMATENGO	IKPESHI
KIMATENGO	CICIPU
KIMATENGO	KIONG
KIMATENGO	JILI
KIMATENGO	IGBIRRA
KIMATENGO	TAHOSS
KIMATENGO	MADA
KIMATENGO	GBARI
KIMATENGO	SHALL
KIMATENGO	OKOBO
KIMATENGO	EKPEYE
KIMATENGO	LUFU
KIMATENGO	URHOBO
KIMATENGO	BAN_OGOI
KIMATENGO	GADE
KIMATENGO	TYAP
KIMATENGO	HONE
KIMATENGO	ARIGIDI
KIMATENGO	IZORA
KIMATENGO	ORING
KIMATENGO	TESU
KIMATENGO	TORO
KIMATENGO	TEE
KIMATENGO	KPAN
KIMATENGO	NINKA
KIMATENGO	IGALA
KIMATENGO	YANGKAM
KIMATENGO	YUKUBEN
KIMATENGO	TAPSHIN
KIMATENGO	YORUBA
KIMATENGO	IGBO_ONITSHA
KIMATENGO	ANAANG
KIMATENGO	NKUKOLI
KIMATENGO	LARU_NIGERIA
KIMATENGO	NUPE
KIMATENGO	IGEDE
KIMATENGO	HASHA
KIMATENGO	TSUVADI
KIMATENGO	PE
KIMATENGO	CARA
IDU	GOKANA
IDU	AKUNNU
IDU	ISANZU
IDU	ABUA
IDU	KOL
IDU	IDOMA
IDU	SAMBA_DAGA
IDU	DEGEMA_2
IDU	MBUGWE
IDU	SEKIYANI
IDU	LELA
IDU	BENDEGHE
IDU	PONGU
IDU	TUNEN
IDU	CISHINGINI
IDU	ROR
IDU	KWANGA_1
IDU	ESAN
IDU	IMPFONDO
IDU	EFAI
IDU	AMASI
IDU	NDEMLI
IDU	LABIR
IDU	OGBRONUAGUM
IDU	HLUBI
IDU	CINDA_1
IDU	MPUONO
IDU	ENWANG
IDU	YAKA_yaf
IDU	LOPA
IDU	OLULUMO_IKOM
IDU	UHAMI
IDU	BANGALA
IDU	IBUORO
IDU	NONI
IDU	KONJA_NDUNG
IDU	BUNGU
IDU	KUTEB
IDU	RESHE
IDU	AYERE
IDU	WANDJI
IDU	UBAGHARA
IDU	VIYA
IDU	EHUEUN
IDU	B25_KOTA_2
IDU	DIRIKU
IDU	EPIE
IDU	OBOLO
IDU	DUKA
IDU	DENYA_BITIEKU
IDU	BANKON
IDU	AMBELE_2
IDU	AUCHI
IDU	ETEBI
IDU	IKPESHI
IDU	KINDAMBA
IDU	DONG
IDU	BILE
IDU	CICIPU
IDU	NYUNGWE
IDU	KIONG
IDU	CHINGONI
IDU	A72a_EWONDO
IDU	NGBINDA
IDU	BABONG
IDU	IGBIRRA
IDU	BOKI
IDU	GBARI
IDU	BUBE
IDU	BURU
IDU	LEGA
IDU	MBE
IDU	OKOBO
IDU	IPULO
IDU	EKPEYE
IDU	URHOBO
IDU	BAKUERI
IDU	NIZAA
IDU	BAN_OGOI
IDU	GADE
IDU	HONE
IDU	ARIGIDI
IDU	IZORA
IDU	ORING
IDU	TEE
IDU	DE_WUNGTSE
IDU	KPAN
IDU	LOKELE_YEPOLOMA
IDU	TUKI_2
IDU	NYALI
IDU	TWUMWU
IDU	IGALA
IDU	NAKI
IDU	SHONA
IDU	FWE
IDU	BADA
IDU	YORUBA
IDU	IGBO_ONITSHA
IDU	ANAANG
IDU	NKUKOLI
IDU	LARU_NIGERIA
IDU	A51_BAFIA_TUMI_TINGON
IDU	NUPE
IDU	BANKALA
IDU	IGEDE
IDU	SHIYEYI
IDU	ESIMBI
IDU	ENYA_KIBOMBO
IDU	MBULE
IDU	HAUT_KENYANG
IDU	MUNDANI
IDU	TSUVADI
IDU	EKPARABONG
IDU	KILUBA
GOKANA	AKUNNU
GOKANA	ISANZU
GOKANA	RUKUL
GOKANA	KOL
GOKANA	IDOMA
GOKANA	SAMBA_DAGA
GOKANA	DEGEMA_2
GOKANA	KULU
GOKANA	MBUGWE
GOKANA	SEKIYANI
GOKANA	LELA
GOKANA	BENDEGHE
GOKANA	PONGU
GOKANA	TUNEN
GOKANA	CISHINGINI
GOKANA	ROR
GOKANA	KWANGA_1
GOKANA	ESAN
GOKANA	IMPFONDO
GOKANA	AKE
GOKANA	AMASI
GOKANA	NDEMLI
GOKANA	LABIR
GOKANA	HLUBI
GOKANA	ANIB
GOKANA	CINDA_1
GOKANA	NDUN
GOKANA	MPUONO
GOKANA	YAKA_yaf
GOKANA	LOPA
GOKANA	UHAMI
GOKANA	BANGALA
GOKANA	NONI
GOKANA	KONJA_NDUNG
GOKANA	FYEM
GOKANA	BUNGU
GOKANA	KUTEB
GOKANA	RESHE
GOKANA	AYERE
GOKANA	WANDJI
GOKANA	VIYA
GOKANA	EHUEUN
GOKANA	B25_KOTA_2
GOKANA	DIRIKU
GOKANA	HYAM
GOKANA	EPIE
GOKANA	DUKA
GOKANA	DENYA_BITIEKU
GOKANA	GANANG
GOKANA	BANKON
GOKANA	AMBELE_2
GOKANA	AUCHI
GOKANA	IKPESHI
GOKANA	KINDAMBA
GOKANA	DONG
GOKANA	BILE
GOKANA	CICIPU
GOKANA	NYUNGWE
GOKANA	CHINGONI
GOKANA	A72a_EWONDO
GOKANA	NGBINDA
GOKANA	BABONG
GOKANA	JILI
GOKANA	IGBIRRA
GOKANA	TAHOSS
GOKANA	BOKI
GOKANA	MADA
GOKANA	GBARI
GOKANA	BUBE
GOKANA	BURU
GOKANA	SHALL
GOKANA	LEGA
GOKANA	MBE
GOKANA	IPULO
GOKANA	EKPEYE
GOKANA	LUFU
GOKANA	URHOBO
GOKANA	BAKUERI
GOKANA	NIZAA
GOKANA	GADE
GOKANA	TYAP
GOKANA	HONE
GOKANA	ARIGIDI
GOKANA	IZORA
GOKANA	TESU
GOKANA	TORO
GOKANA	DE_WUNGTSE
GOKANA	KPAN
GOKANA	LOKELE_YEPOLOMA
GOKANA	TUKI_2
GOKANA	NYALI
GOKANA	TWUMWU
GOKANA	NINKA
GOKANA	IGALA
GOKANA	YANGKAM
GOKANA	YUKUBEN
GOKANA	NAKI
GOKANA	SHONA
GOKANA	FWE
GOKANA	BADA
GOKANA	TAPSHIN
GOKANA	YORUBA
GOKANA	IGBO_ONITSHA
GOKANA	LARU_NIGERIA
GOKANA	A51_BAFIA_TUMI_TINGON
GOKANA	NUPE
GOKANA	BANKALA
GOKANA	IGEDE
GOKANA	SHIYEYI
GOKANA	ESIMBI
GOKANA	ENYA_KIBOMBO
GOKANA	MBULE
GOKANA	HAUT_KENYANG
GOKANA	HASHA
GOKANA	MUNDANI
GOKANA	TSUVADI
GOKANA	PE
GOKANA	CARA
GOKANA	EKPARABONG
GOKANA	KILUBA
AKUNNU	ISANZU
AKUNNU	ABUA
AKUNNU	RUKUL
AKUNNU	KOL
AKUNNU	IDOMA
AKUNNU	SAMBA_DAGA
AKUNNU	KULU
AKUNNU	MBUGWE
AKUNNU	SEKIYANI
AKUNNU	LELA
AKUNNU	BENDEGHE
AKUNNU	PONGU
AKUNNU	TUNEN
AKUNNU	CISHINGINI
AKUNNU	ROR
AKUNNU	KWANGA_1
AKUNNU	IMPFONDO
AKUNNU	AKE
AKUNNU	EFAI
AKUNNU	AMASI
AKUNNU	NDEMLI
AKUNNU	LABIR
AKUNNU	OGBRONUAGUM
AKUNNU	HLUBI
AKUNNU	ANIB
AKUNNU	CINDA_1
AKUNNU	NDUN
AKUNNU	MPUONO
AKUNNU	ENWANG
AKUNNU	YAKA_yaf
AKUNNU	LOPA
AKUNNU	OLULUMO_IKOM
AKUNNU	BANGALA
AKUNNU	IBUORO
AKUNNU	NONI
AKUNNU	KONJA_NDUNG
AKUNNU	FYEM
AKUNNU	BUNGU
AKUNNU	KUTEB
AKUNNU	RESHE
AKUNNU	AYERE
AKUNNU	WANDJI
AKUNNU	UBAGHARA
AKUNNU	VIYA
AKUNNU	B25_KOTA_2
AKUNNU	DIRIKU
AKUNNU	HYAM
AKUNNU	OBOLO
AKUNNU	DUKA
AKUNNU	DENYA_BITIEKU
AKUNNU	GANANG
AKUNNU	BANKON
AKUNNU	AMBELE_2
AKUNNU	ETEBI
AKUNNU	KINDAMBA
AKUNNU	DONG
AKUNNU	BILE
AKUNNU	CICIPU
AKUNNU	NYUNGWE
AKUNNU	KIONG
AKUNNU	CHINGONI
AKUNNU	A72a_EWONDO
AKUNNU	NGBINDA
AKUNNU	BABONG
AKUNNU	JILI
AKUNNU	IGBIRRA
AKUNNU	TAHOSS
AKUNNU	BOKI
AKUNNU	MADA
AKUNNU	GBARI
AKUNNU	BUBE
AKUNNU	BURU
AKUNNU	SHALL
AKUNNU	LEGA
AKUNNU	MBE
AKUNNU	OKOBO
AKUNNU	IPULO
AKUNNU	EKPEYE
AKUNNU	LUFU
AKUNNU	BAKUERI
AKUNNU	NIZAA
AKUNNU	BAN_OGOI
AKUNNU	GADE
AKUNNU	TYAP
AKUNNU	HONE
AKUNNU	ARIGIDI
AKUNNU	IZORA
AKUNNU	ORING
AKUNNU	TESU
AKUNNU	TORO
AKUNNU	TEE
AKUNNU	DE_WUNGTSE
AKUNNU	KPAN
AKUNNU	LOKELE_YEPOLOMA
AKUNNU	TUKI_2
AKUNNU	NYALI
AKUNNU	TWUMWU
AKUNNU	NINKA
AKUNNU	IGALA
AKUNNU	YANGKAM
AKUNNU	YUKUBEN
AKUNNU	NAKI
AKUNNU	SHONA
AKUNNU	FWE
AKUNNU	BADA
AKUNNU	TAPSHIN
AKUNNU	YORUBA
AKUNNU	IGBO_ONITSHA
AKUNNU	ANAANG
AKUNNU	NKUKOLI
AKUNNU	LARU_NIGERIA
AKUNNU	A51_BAFIA_TUMI_TINGON
AKUNNU	NUPE
AKUNNU	BANKALA
AKUNNU	IGEDE
AKUNNU	SHIYEYI
AKUNNU	ESIMBI
AKUNNU	ENYA_KIBOMBO
AKUNNU	MBULE
AKUNNU	HAUT_KENYANG
AKUNNU	HASHA
AKUNNU	MUNDANI
AKUNNU	TSUVADI
AKUNNU	PE
AKUNNU	CARA
AKUNNU	EKPARABONG
AKUNNU	KILUBA
ISANZU	ABUA
ISANZU	RUKUL
ISANZU	IDOMA
ISANZU	DEGEMA_2
ISANZU	KULU
ISANZU	LELA
ISANZU	PONGU
ISANZU	CISHINGINI
ISANZU	ROR
ISANZU	ESAN
ISANZU	AKE
ISANZU	EFAI
ISANZU	OGBRONUAGUM
ISANZU	ANIB
ISANZU	CINDA_1
ISANZU	NDUN
ISANZU	ENWANG
ISANZU	LOPA
ISANZU	OLULUMO_IKOM
ISANZU	UHAMI
ISANZU	IBUORO
ISANZU	FYEM
ISANZU	KUTEB
ISANZU	RESHE
ISANZU	AYERE
ISANZU	UBAGHARA
ISANZU	EHUEUN
ISANZU	HYAM
ISANZU	EPIE
ISANZU	OBOLO
ISANZU	DUKA
ISANZU	GANANG
ISANZU	AUCHI
ISANZU	ETEBI
ISANZU	IKPESHI
ISANZU	CICIPU
ISANZU	KIONG
ISANZU	JILI
ISANZU	IGBIRRA
ISANZU	TAHOSS
ISANZU	MADA
ISANZU	GBARI
ISANZU	SHALL
ISANZU	OKOBO
ISANZU	EKPEYE
ISANZU	LUFU
ISANZU	URHOBO
ISANZU	BAN_OGOI
ISANZU	GADE
ISANZU	TYAP
ISANZU	HONE
ISANZU	ARIGIDI
ISANZU	IZORA
ISANZU	ORING
ISANZU	TESU
ISANZU	TORO
ISANZU	TEE
ISANZU	KPAN
ISANZU	NINKA
ISANZU	IGALA
ISANZU	YANGKAM
ISANZU	YUKUBEN
ISANZU	TAPSHIN
ISANZU	YORUBA
ISANZU	IGBO_ONITSHA
ISANZU	ANAANG
ISANZU	NKUKOLI
ISANZU	LARU_NIGERIA
ISANZU	NUPE
ISANZU	IGEDE
ISANZU	HASHA
ISANZU	TSUVADI
ISANZU	PE
ISANZU	CARA
ABUA	RUKUL
ABUA	KOL
ABUA	IDOMA
ABUA	SAMBA_DAGA
ABUA	DEGEMA_2
ABUA	KULU
ABUA	MBUGWE
ABUA	SEKIYANI
ABUA	LELA
ABUA	BENDEGHE
ABUA	PONGU
ABUA	TUNEN
ABUA	CISHINGINI
ABUA	ROR
ABUA	KWANGA_1
ABUA	ESAN
ABUA	IMPFONDO
ABUA	AKE
ABUA	AMASI
ABUA	NDEMLI
ABUA	LABIR
ABUA	HLUBI
ABUA	ANIB
ABUA	CINDA_1
ABUA	NDUN
ABUA	MPUONO
ABUA	YAKA_yaf
ABUA	LOPA
ABUA	UHAMI
ABUA	BANGALA
ABUA	NONI
ABUA	KONJA_NDUNG
ABUA	FYEM
ABUA	BUNGU
ABUA	KUTEB
ABUA	RESHE
ABUA	AYERE
ABUA	WANDJI
ABUA	VIYA
ABUA	EHUEUN
ABUA	B25_KOTA_2
ABUA	DIRIKU
ABUA	HYAM
ABUA	EPIE
ABUA	DUKA
ABUA	DENYA_BITIEKU
ABUA	GANANG
ABUA	BANKON
ABUA	AMBELE_2
ABUA	AUCHI
ABUA	IKPESHI
ABUA	KINDAMBA
ABUA	DONG
ABUA	BILE
ABUA	CICIPU
ABUA	NYUNGWE
ABUA	CHINGONI
ABUA	A72a_EWONDO
ABUA	NGBINDA
ABUA	BABONG
ABUA	JILI
ABUA	IGBIRRA
ABUA	TAHOSS
ABUA	BOKI
ABUA	MADA
ABUA	GBARI
ABUA	BUBE
ABUA	BURU
ABUA	SHALL
ABUA	LEGA
ABUA	MBE
ABUA	IPULO
ABUA	EKPEYE
ABUA	LUFU
ABUA	URHOBO
ABUA	BAKUERI
ABUA	NIZAA
ABUA	GADE
ABUA	TYAP
ABUA	HONE
ABUA	ARIGIDI
ABUA	IZORA
ABUA	TESU
ABUA	TORO
ABUA	DE_WUNGTSE
ABUA	KPAN
ABUA	LOKELE_YEPOLOMA
ABUA	TUKI_2
ABUA	NYALI
ABUA	TWUMWU
ABUA	NINKA
ABUA	IGALA
ABUA	YANGKAM
ABUA	YUKUBEN
ABUA	NAKI
ABUA	SHONA
ABUA	FWE
ABUA	BADA
ABUA	TAPSHIN
ABUA	YORUBA
ABUA	IGBO_ONITSHA
ABUA	LARU_NIGERIA
ABUA	A51_BAFIA_TUMI_TINGON
ABUA	NUPE
ABUA	BANKALA
ABUA	IGEDE
ABUA	SHIYEYI
ABUA	ESIMBI
ABUA	ENYA_KIBOMBO
ABUA	MBULE
ABUA	HAUT_KENYANG
ABUA	HASHA
ABUA	MUNDANI
ABUA	TSUVADI
ABUA	PE
ABUA	CARA
ABUA	EKPARABONG
ABUA	KILUBA
RUKUL	KOL
RUKUL	IDOMA
RUKUL	SAMBA_DAGA
RUKUL	DEGEMA_2
RUKUL	MBUGWE
RUKUL	SEKIYANI
RUKUL	LELA
RUKUL	BENDEGHE
RUKUL	PONGU
RUKUL	TUNEN
RUKUL	CISHINGINI
RUKUL	ROR
RUKUL	KWANGA_1
RUKUL	ESAN
RUKUL	IMPFONDO
RUKUL	EFAI
RUKUL	AMASI
RUKUL	NDEMLI
RUKUL	LABIR
RUKUL	OGBRONUAGUM
RUKUL	HLUBI
RUKUL	CINDA_1
RUKUL	MPUONO
RUKUL	ENWANG
RUKUL	YAKA_yaf
RUKUL	LOPA
RUKUL	OLULUMO_IKOM
RUKUL	UHAMI
RUKUL	BANGALA
RUKUL	IBUORO
RUKUL	NONI
RUKUL	KONJA_NDUNG
RUKUL	BUNGU
RUKUL	KUTEB
RUKUL	RESHE
RUKUL	AYERE
RUKUL	WANDJI
RUKUL	UBAGHARA
RUKUL	VIYA
RUKUL	EHUEUN
RUKUL	B25_KOTA_2
RUKUL	DIRIKU
RUKUL	EPIE
RUKUL	OBOLO
RUKUL	DUKA
RUKUL	DENYA_BITIEKU
RUKUL	BANKON
RUKUL	AMBELE_2
RUKUL	AUCHI
RUKUL	ETEBI
RUKUL	IKPESHI
RUKUL	KINDAMBA
RUKUL	DONG
RUKUL	BILE
RUKUL	CICIPU
RUKUL	NYUNGWE
RUKUL	KIONG
RUKUL	CHINGONI
RUKUL	A72a_EWONDO
RUKUL	NGBINDA
RUKUL	BABONG
RUKUL	IGBIRRA
RUKUL	BOKI
RUKUL	GBARI
RUKUL	BUBE
RUKUL	BURU
RUKUL	LEGA
RUKUL	MBE
RUKUL	OKOBO
RUKUL	IPULO
RUKUL	EKPEYE
RUKUL	URHOBO
RUKUL	BAKUERI
RUKUL	NIZAA
RUKUL	BAN_OGOI
RUKUL	GADE
RUKUL	HONE
RUKUL	ARIGIDI
RUKUL	IZORA
RUKUL	ORING
RUKUL	TEE
RUKUL	DE_WUNGTSE
RUKUL	KPAN
RUKUL	LOKELE_YEPOLOMA
RUKUL	TUKI_2
RUKUL	NYALI
RUKUL	TWUMWU
RUKUL	IGALA
RUKUL	NAKI
RUKUL	SHONA
RUKUL	FWE
RUKUL	BADA
RUKUL	YORUBA
RUKUL	IGBO_ONITSHA
RUKUL	ANAANG
RUKUL	NKUKOLI
RUKUL	LARU_NIGERIA
RUKUL	A51_BAFIA_TUMI_TINGON
RUKUL	NUPE
RUKUL	BANKALA
RUKUL	IGEDE
RUKUL	SHIYEYI
RUKUL	ESIMBI
RUKUL	ENYA_KIBOMBO
RUKUL	MBULE
RUKUL	HAUT_KENYANG
RUKUL	MUNDANI
RUKUL	TSUVADI
RUKUL	EKPARABONG
RUKUL	KILUBA
KOL	IDOMA
KOL	DEGEMA_2
KOL	KULU
KOL	LELA
KOL	PONGU
KOL	CISHINGINI
KOL	ROR
KOL	ESAN
KOL	AKE
KOL	EFAI
KOL	OGBRONUAGUM
KOL	ANIB
KOL	CINDA_1
KOL	NDUN
KOL	ENWANG
KOL	LOPA
KOL	OLULUMO_IKOM
KOL	UHAMI
KOL	IBUORO
KOL	FYEM
KOL	KUTEB
KOL	RESHE
KOL	AYERE
KOL	UBAGHARA
KOL	EHUEUN
KOL	HYAM
KOL	EPIE
KOL	OBOLO
KOL	DUKA
KOL	GANANG
KOL	AUCHI
KOL	ETEBI
KOL	IKPESHI
KOL	CICIPU
KOL	KIONG
KOL	JILI
KOL	IGBIRRA
KOL	TAHOSS
KOL	MADA
KOL	GBARI
KOL	SHALL
KOL	OKOBO
KOL	EKPEYE
KOL	LUFU
KOL	URHOBO
KOL	BAN_OGOI
KOL	GADE
KOL	TYAP
KOL	HONE
KOL	ARIGIDI
KOL	IZORA
KOL	ORING
KOL	TESU
KOL	TORO
KOL	TEE
KOL	KPAN
KOL	NINKA
KOL	IGALA
KOL	YANGKAM
KOL	YUKUBEN
KOL	TAPSHIN
KOL	YORUBA
KOL	IGBO_ONITSHA
KOL	ANAANG
KOL	NKUKOLI
KOL	LARU_NIGERIA
KOL	NUPE
KOL	IGEDE
KOL	HASHA
KOL	TSUVADI
KOL	PE
KOL	CARA
IDOMA	SAMBA_DAGA
IDOMA	DEGEMA_2
IDOMA	KULU
IDOMA	MBUGWE
IDOMA	SEKIYANI
IDOMA	LELA
IDOMA	BENDEGHE
IDOMA	PONGU
IDOMA	TUNEN
IDOMA	CISHINGINI
IDOMA	ROR
IDOMA	KWANGA_1
IDOMA	ESAN
IDOMA	IMPFONDO
IDOMA	AKE
IDOMA	EFAI
IDOMA	AMASI
IDOMA	NDEMLI
IDOMA	LABIR
IDOMA	OGBRONUAGUM
IDOMA	HLUBI
IDOMA	ANIB
IDOMA	CINDA_1
IDOMA	NDUN
IDOMA	MPUONO
IDOMA	ENWANG
IDOMA	YAKA_yaf
IDOMA	LOPA
IDOMA	OLULUMO_IKOM
IDOMA	UHAMI
IDOMA	BANGALA
IDOMA	IBUORO
IDOMA	NONI
IDOMA	KONJA_NDUNG
IDOMA	FYEM
IDOMA	BUNGU
IDOMA	KUTEB
IDOMA	RESHE
IDOMA	AYERE
IDOMA	WANDJI
IDOMA	UBAGHARA
IDOMA	VIYA
IDOMA	EHUEUN
IDOMA	B25_KOTA_2
IDOMA	DIRIKU
IDOMA	HYAM
IDOMA	EPIE
IDOMA	OBOLO
IDOMA	DUKA
IDOMA	DENYA_BITIEKU
IDOMA	GANANG
IDOMA	BANKON
IDOMA	AMBELE_2
IDOMA	AUCHI
IDOMA	ETEBI
IDOMA	IKPESHI
IDOMA	KINDAMBA
IDOMA	DONG
IDOMA	BILE
IDOMA	CICIPU
IDOMA	NYUNGWE
IDOMA	KIONG
IDOMA	CHINGONI
IDOMA	A72a_EWONDO
IDOMA	NGBINDA
IDOMA	BABONG
IDOMA	JILI
IDOMA	IGBIRRA
IDOMA	TAHOSS
IDOMA	BOKI
IDOMA	MADA
IDOMA	GBARI
IDOMA	BUBE
IDOMA	BURU
IDOMA	SHALL
IDOMA	LEGA
IDOMA	MBE
IDOMA	OKOBO
IDOMA	IPULO
IDOMA	EKPEYE
IDOMA	LUFU
IDOMA	URHOBO
IDOMA	BAKUERI
IDOMA	NIZAA
IDOMA	BAN_OGOI
IDOMA	GADE
IDOMA	TYAP
IDOMA	HONE
IDOMA	ARIGIDI
IDOMA	IZORA
IDOMA	ORING
IDOMA	TESU
IDOMA	TORO
IDOMA	TEE
IDOMA	DE_WUNGTSE
IDOMA	KPAN
IDOMA	LOKELE_YEPOLOMA
IDOMA	TUKI_2
IDOMA	NYALI
IDOMA	TWUMWU
IDOMA	NINKA
IDOMA	IGALA
IDOMA	YANGKAM
IDOMA	YUKUBEN
IDOMA	NAKI
IDOMA	SHONA
IDOMA	FWE
IDOMA	BADA
IDOMA	TAPSHIN
IDOMA	YORUBA
IDOMA	IGBO_ONITSHA
IDOMA	ANAANG
IDOMA	NKUKOLI
IDOMA	LARU_NIGERIA
IDOMA	A51_BAFIA_TUMI_TINGON
IDOMA	NUPE
IDOMA	BANKALA
IDOMA	SHIYEYI
IDOMA	ESIMBI
IDOMA	ENYA_KIBOMBO
IDOMA	MBULE
IDOMA	HAUT_KENYANG
IDOMA	HASHA
IDOMA	MUNDANI
IDOMA	TSUVADI
IDOMA	PE
IDOMA	CARA
IDOMA	EKPARABONG
IDOMA	KILUBA
SAMBA_DAGA	DEGEMA_2
SAMBA_DAGA	KULU
SAMBA_DAGA	LELA
SAMBA_DAGA	PONGU
SAMBA_DAGA	CISHINGINI
SAMBA_DAGA	ROR
SAMBA_DAGA	ESAN
SAMBA_DAGA	AKE
SAMBA_DAGA	EFAI
SAMBA_DAGA	OGBRONUAGUM
SAMBA_DAGA	ANIB
SAMBA_DAGA	CINDA_1
SAMBA_DAGA	NDUN
SAMBA_DAGA	ENWANG
SAMBA_DAGA	LOPA
SAMBA_DAGA	OLULUMO_IKOM
SAMBA_DAGA	UHAMI
SAMBA_DAGA	IBUORO
SAMBA_DAGA	FYEM
SAMBA_DAGA	KUTEB
SAMBA_DAGA	RESHE
SAMBA_DAGA	AYERE
SAMBA_DAGA	UBAGHARA
SAMBA_DAGA	EHUEUN
SAMBA_DAGA	HYAM
SAMBA_DAGA	EPIE
SAMBA_DAGA	OBOLO
SAMBA_DAGA	DUKA
SAMBA_DAGA	GANANG
SAMBA_DAGA	AUCHI
SAMBA_DAGA	ETEBI
SAMBA_DAGA	IKPESHI
SAMBA_DAGA	CICIPU
SAMBA_DAGA	KIONG
SAMBA_DAGA	JILI
SAMBA_DAGA	IGBIRRA
SAMBA_DAGA	TAHOSS
SAMBA_DAGA	MADA
SAMBA_DAGA	GBARI
SAMBA_DAGA	SHALL
SAMBA_DAGA	OKOBO
SAMBA_DAGA	EKPEYE
SAMBA_DAGA	LUFU
SAMBA_DAGA	URHOBO
SAMBA_DAGA	BAN_OGOI
SAMBA_DAGA	GADE
SAMBA_DAGA	TYAP
SAMBA_DAGA	HONE
SAMBA_DAGA	ARIGIDI
SAMBA_DAGA	IZORA
SAMBA_DAGA	ORING
SAMBA_DAGA	TESU
SAMBA_DAGA	TORO
SAMBA_DAGA	TEE
SAMBA_DAGA	KPAN
SAMBA_DAGA	NINKA
SAMBA_DAGA	IGALA
SAMBA_DAGA	YANGKAM
SAMBA_DAGA	YUKUBEN
SAMBA_DAGA	TAPSHIN
SAMBA_DAGA	YORUBA
SAMBA_DAGA	IGBO_ONITSHA
SAMBA_DAGA	ANAANG
SAMBA_DAGA	NKUKOLI
SAMBA_DAGA	LARU_NIGERIA
SAMBA_DAGA	NUPE
SAMBA_DAGA	IGEDE
SAMBA_DAGA	HASHA
SAMBA_DAGA	TSUVADI
SAMBA_DAGA	PE
SAMBA_DAGA	CARA
DEGEMA_2	KULU
DEGEMA_2	MBUGWE
DEGEMA_2	SEKIYANI
DEGEMA_2	LELA
DEGEMA_2	BENDEGHE
DEGEMA_2	PONGU
DEGEMA_2	TUNEN
DEGEMA_2	CISHINGINI
DEGEMA_2	ROR
DEGEMA_2	KWANGA_1
DEGEMA_2	IMPFONDO
DEGEMA_2	AKE
DEGEMA_2	EFAI
DEGEMA_2	AMASI
DEGEMA_2	NDEMLI
DEGEMA_2	LABIR
DEGEMA_2	OGBRONUAGUM
DEGEMA_2	HLUBI
DEGEMA_2	ANIB
DEGEMA_2	CINDA_1
DEGEMA_2	NDUN
DEGEMA_2	MPUONO
DEGEMA_2	ENWANG
DEGEMA_2	YAKA_yaf
DEGEMA_2	LOPA
DEGEMA_2	OLULUMO_IKOM
DEGEMA_2	BANGALA
DEGEMA_2	IBUORO
DEGEMA_2	NONI
DEGEMA_2	KONJA_NDUNG
DEGEMA_2	FYEM
DEGEMA_2	BUNGU
DEGEMA_2	KUTEB
DEGEMA_2	RESHE
DEGEMA_2	AYERE
DEGEMA_2	WANDJI
DEGEMA_2	UBAGHARA
DEGEMA_2	VIYA
DEGEMA_2	B25_KOTA_2
DEGEMA_2	DIRIKU
DEGEMA_2	HYAM
DEGEMA_2	OBOLO
DEGEMA_2	DUKA
DEGEMA_2	DENYA_BITIEKU
DEGEMA_2	GANANG
DEGEMA_2	BANKON
DEGEMA_2	AMBELE_2
DEGEMA_2	ETEBI
DEGEMA_2	KINDAMBA
DEGEMA_2	DONG
DEGEMA_2	BILE
DEGEMA_2	CICIPU
DEGEMA_2	NYUNGWE
DEGEMA_2	KIONG
DEGEMA_2	CHINGONI
DEGEMA_2	A72a_EWONDO
DEGEMA_2	NGBINDA
DEGEMA_2	BABONG
DEGEMA_2	JILI
DEGEMA_2	IGBIRRA
DEGEMA_2	TAHOSS
DEGEMA_2	BOKI
DEGEMA_2	MADA
DEGEMA_2	GBARI
DEGEMA_2	BUBE
DEGEMA_2	BURU
DEGEMA_2	SHALL
DEGEMA_2	LEGA
DEGEMA_2	MBE
DEGEMA_2	OKOBO
DEGEMA_2	IPULO
DEGEMA_2	EKPEYE
DEGEMA_2	LUFU
DEGEMA_2	BAKUERI
DEGEMA_2	NIZAA
DEGEMA_2	BAN_OGOI
DEGEMA_2	GADE
DEGEMA_2	TYAP
DEGEMA_2	HONE
DEGEMA_2	ARIGIDI
DEGEMA_2	IZORA
DEGEMA_2	ORING
DEGEMA_2	TESU
DEGEMA_2	TORO
DEGEMA_2	TEE
DEGEMA_2	DE_WUNGTSE
DEGEMA_2	KPAN
DEGEMA_2	LOKELE_YEPOLOMA
DEGEMA_2	TUKI_2
DEGEMA_2	NYALI
DEGEMA_2	TWUMWU
DEGEMA_2	NINKA
DEGEMA_2	IGALA
DEGEMA_2	YANGKAM
DEGEMA_2	YUKUBEN
DEGEMA_2	NAKI
DEGEMA_2	SHONA
DEGEMA_2	FWE
DEGEMA_2	BADA
DEGEMA_2	TAPSHIN
DEGEMA_2	YORUBA
DEGEMA_2	IGBO_ONITSHA
DEGEMA_2	ANAANG
DEGEMA_2	NKUKOLI
DEGEMA_2	LARU_NIGERIA
DEGEMA_2	A51_BAFIA_TUMI_TINGON
DEGEMA_2	NUPE
DEGEMA_2	BANKALA
DEGEMA_2	IGEDE
DEGEMA_2	SHIYEYI
DEGEMA_2	ESIMBI
DEGEMA_2	ENYA_KIBOMBO
DEGEMA_2	MBULE
DEGEMA_2	HAUT_KENYANG
DEGEMA_2	HASHA
DEGEMA_2	MUNDANI
DEGEMA_2	TSUVADI
DEGEMA_2	PE
DEGEMA_2	CARA
DEGEMA_2	EKPARABONG
DEGEMA_2	KILUBA
KULU	MBUGWE
KULU	SEKIYANI
KULU	LELA
KULU	BENDEGHE
KULU	PONGU
KULU	TUNEN
KULU	CISHINGINI
KULU	ROR
KULU	KWANGA_1
KULU	ESAN
KULU	IMPFONDO
[truncated: 6,028 more rows]
