# Supplementary material for: A test of Generalized Bayesian dating: A new linguistic dating method
Source: PLoS One. 2020 Aug 12;15(8):e0236522. doi: 10.1371/journal.pone.0236522 (PMC7423060; doi:10.1371/journal.pone.0236522)
Supplement: S4 File — Files, including an R script, for producing glottochronology dates from the output of the automated cognate detection procedure. (ZIP) [file pone.0236522.s004.zip › S4 Supporting Information/pairs_Chinese.txt]

THONG_BOI	HAINAN_MINNAN_CHINESE
THONG_BOI	AMOY_MINNAN_CHINESE
THONG_BOI	FUZHOU_CHINESE
THONG_BOI	PUTIAN_CHINESE
THONG_BOI	DONGSHAN_CHINESE
THONG_BOI	YONGAN_CHINESE
THONG_BOI	CHAOYANG_CHINESE
HAINAN_MINNAN_CHINESE	CANTONESE
HAINAN_MINNAN_CHINESE	MANDARIN_2
HAINAN_MINNAN_CHINESE	MANDARIN
HAINAN_MINNAN_CHINESE	KUNMING_MANDARIN
HAINAN_MINNAN_CHINESE	DUNGAN
HAINAN_MINNAN_CHINESE	SUZHOU_WU
HAINAN_MINNAN_CHINESE	XIANG
HAINAN_MINNAN_CHINESE	HAKKA
CANTONESE	AMOY_MINNAN_CHINESE
CANTONESE	FUZHOU_CHINESE
CANTONESE	PUTIAN_CHINESE
CANTONESE	DONGSHAN_CHINESE
CANTONESE	YONGAN_CHINESE
CANTONESE	CHAOYANG_CHINESE
MANDARIN_2	AMOY_MINNAN_CHINESE
MANDARIN_2	FUZHOU_CHINESE
MANDARIN_2	PUTIAN_CHINESE
MANDARIN_2	DONGSHAN_CHINESE
MANDARIN_2	YONGAN_CHINESE
MANDARIN_2	CHAOYANG_CHINESE
AMOY_MINNAN_CHINESE	MANDARIN
AMOY_MINNAN_CHINESE	KUNMING_MANDARIN
AMOY_MINNAN_CHINESE	DUNGAN
AMOY_MINNAN_CHINESE	SUZHOU_WU
AMOY_MINNAN_CHINESE	XIANG
AMOY_MINNAN_CHINESE	HAKKA
MANDARIN	FUZHOU_CHINESE
MANDARIN	PUTIAN_CHINESE
MANDARIN	DONGSHAN_CHINESE
MANDARIN	YONGAN_CHINESE
MANDARIN	CHAOYANG_CHINESE
KUNMING_MANDARIN	FUZHOU_CHINESE
KUNMING_MANDARIN	PUTIAN_CHINESE
KUNMING_MANDARIN	DONGSHAN_CHINESE
KUNMING_MANDARIN	YONGAN_CHINESE
KUNMING_MANDARIN	CHAOYANG_CHINESE
DUNGAN	FUZHOU_CHINESE
DUNGAN	PUTIAN_CHINESE
DUNGAN	DONGSHAN_CHINESE
DUNGAN	YONGAN_CHINESE
DUNGAN	CHAOYANG_CHINESE
FUZHOU_CHINESE	SUZHOU_WU
FUZHOU_CHINESE	XIANG
FUZHOU_CHINESE	HAKKA
PUTIAN_CHINESE	SUZHOU_WU
PUTIAN_CHINESE	XIANG
PUTIAN_CHINESE	HAKKA
SUZHOU_WU	DONGSHAN_CHINESE
SUZHOU_WU	YONGAN_CHINESE
SUZHOU_WU	CHAOYANG_CHINESE
XIANG	DONGSHAN_CHINESE
XIANG	YONGAN_CHINESE
XIANG	CHAOYANG_CHINESE
DONGSHAN_CHINESE	HAKKA
YONGAN_CHINESE	HAKKA
CHAOYANG_CHINESE	HAKKA
