# Supplementary material for: A test of Generalized Bayesian dating: A new linguistic dating method
Source: PLoS One. 2020 Aug 12;15(8):e0236522. doi: 10.1371/journal.pone.0236522 (PMC7423060; doi:10.1371/journal.pone.0236522)
Supplement: S4 File — Files, including an R script, for producing glottochronology dates from the output of the automated cognate detection procedure. (ZIP) [file pone.0236522.s004.zip › S4 Supporting Information/pairs_Dardic.txt]

ASHRET_PHALURA	CHILISSO
ASHRET_PHALURA	KASHMIRI
ASHRET_PHALURA	KOHISTANI_INDUS
ASHRET_PHALURA	CHATORKHAND_KHOWAR
ASHRET_PHALURA	GARAM_CHISHMA_KHOWAR
ASHRET_PHALURA	KESU_KHOWAR
ASHRET_PHALURA	ODIR_KHOWAR
ASHRET_PHALURA	PARGAM_NISAR_KHOWAR
ASHRET_PHALURA	USHU_KHOWAR
ASHRET_PHALURA	DAMELI
ASHRET_PHALURA	GAWAR_BATI
ASHRET_PHALURA	GURU_KALASHA
ASHRET_PHALURA	KALAMI
ASHRET_PHALURA	KRAKAL_KALASHA
ASHRET_PHALURA	TORWALI
ASHRET_PHALURA	ZUGUNUK_KALASHA
ASHRET_PHALURA	DAMELI_2
ASHRET_PHALURA	INDUS_KOHISTANI
BIORI_PHALURA	CHILISSO
BIORI_PHALURA	KASHMIRI
BIORI_PHALURA	KOHISTANI_INDUS
BIORI_PHALURA	CHATORKHAND_KHOWAR
BIORI_PHALURA	GARAM_CHISHMA_KHOWAR
BIORI_PHALURA	KESU_KHOWAR
BIORI_PHALURA	ODIR_KHOWAR
BIORI_PHALURA	PARGAM_NISAR_KHOWAR
BIORI_PHALURA	USHU_KHOWAR
BIORI_PHALURA	DAMELI
BIORI_PHALURA	GAWAR_BATI
BIORI_PHALURA	GURU_KALASHA
BIORI_PHALURA	KALAMI
BIORI_PHALURA	KRAKAL_KALASHA
BIORI_PHALURA	TORWALI
BIORI_PHALURA	ZUGUNUK_KALASHA
BIORI_PHALURA	DAMELI_2
BIORI_PHALURA	INDUS_KOHISTANI
BROK-SKAD	CHILISSO
BROK-SKAD	KASHMIRI
BROK-SKAD	KOHISTANI_INDUS
BROK-SKAD	CHATORKHAND_KHOWAR
BROK-SKAD	GARAM_CHISHMA_KHOWAR
BROK-SKAD	KESU_KHOWAR
BROK-SKAD	ODIR_KHOWAR
BROK-SKAD	PARGAM_NISAR_KHOWAR
BROK-SKAD	USHU_KHOWAR
BROK-SKAD	DAMELI
BROK-SKAD	GAWAR_BATI
BROK-SKAD	GURU_KALASHA
BROK-SKAD	KALAMI
BROK-SKAD	KRAKAL_KALASHA
BROK-SKAD	TORWALI
BROK-SKAD	ZUGUNUK_KALASHA
BROK-SKAD	DAMELI_2
BROK-SKAD	INDUS_KOHISTANI
CHILISSO	KALKOTI
CHILISSO	KASHMIRI
CHILISSO	PURIGAL_PHALURA
CHILISSO	SAVI
CHILISSO	SHINA_2
CHILISSO	SHINA_GURESI
CHILISSO	SHINA_KOHISTANI
CHILISSO	USHOJO
CHILISSO	CHATORKHAND_KHOWAR
CHILISSO	GARAM_CHISHMA_KHOWAR
CHILISSO	KESU_KHOWAR
CHILISSO	ODIR_KHOWAR
CHILISSO	PARGAM_NISAR_KHOWAR
CHILISSO	USHU_KHOWAR
CHILISSO	DAMELI
CHILISSO	GAWAR_BATI
CHILISSO	GURU_KALASHA
CHILISSO	KRAKAL_KALASHA
CHILISSO	ZUGUNUK_KALASHA
CHILISSO	DAMELI_2
KALKOTI	KASHMIRI
KALKOTI	KOHISTANI_INDUS
KALKOTI	CHATORKHAND_KHOWAR
KALKOTI	GARAM_CHISHMA_KHOWAR
KALKOTI	KESU_KHOWAR
KALKOTI	ODIR_KHOWAR
KALKOTI	PARGAM_NISAR_KHOWAR
KALKOTI	USHU_KHOWAR
KALKOTI	DAMELI
KALKOTI	GAWAR_BATI
KALKOTI	GURU_KALASHA
KALKOTI	KALAMI
KALKOTI	KRAKAL_KALASHA
KALKOTI	TORWALI
KALKOTI	ZUGUNUK_KALASHA
KALKOTI	DAMELI_2
KALKOTI	INDUS_KOHISTANI
KASHMIRI	KOHISTANI_INDUS
KASHMIRI	PURIGAL_PHALURA
KASHMIRI	SAVI
KASHMIRI	SHINA_2
KASHMIRI	SHINA_GURESI
KASHMIRI	SHINA_KOHISTANI
KASHMIRI	USHOJO
KASHMIRI	CHATORKHAND_KHOWAR
KASHMIRI	GARAM_CHISHMA_KHOWAR
KASHMIRI	KESU_KHOWAR
KASHMIRI	ODIR_KHOWAR
KASHMIRI	PARGAM_NISAR_KHOWAR
KASHMIRI	USHU_KHOWAR
KASHMIRI	DAMELI
KASHMIRI	GAWAR_BATI
KASHMIRI	GURU_KALASHA
KASHMIRI	KALAMI
KASHMIRI	KRAKAL_KALASHA
KASHMIRI	TORWALI
KASHMIRI	ZUGUNUK_KALASHA
KASHMIRI	DAMELI_2
KASHMIRI	INDUS_KOHISTANI
KOHISTANI_INDUS	PURIGAL_PHALURA
KOHISTANI_INDUS	SAVI
KOHISTANI_INDUS	SHINA_2
KOHISTANI_INDUS	SHINA_GURESI
KOHISTANI_INDUS	SHINA_KOHISTANI
KOHISTANI_INDUS	USHOJO
KOHISTANI_INDUS	CHATORKHAND_KHOWAR
KOHISTANI_INDUS	GARAM_CHISHMA_KHOWAR
KOHISTANI_INDUS	KESU_KHOWAR
KOHISTANI_INDUS	ODIR_KHOWAR
KOHISTANI_INDUS	PARGAM_NISAR_KHOWAR
KOHISTANI_INDUS	USHU_KHOWAR
KOHISTANI_INDUS	DAMELI
KOHISTANI_INDUS	GAWAR_BATI
KOHISTANI_INDUS	GURU_KALASHA
KOHISTANI_INDUS	KRAKAL_KALASHA
KOHISTANI_INDUS	ZUGUNUK_KALASHA
KOHISTANI_INDUS	DAMELI_2
PURIGAL_PHALURA	CHATORKHAND_KHOWAR
PURIGAL_PHALURA	GARAM_CHISHMA_KHOWAR
PURIGAL_PHALURA	KESU_KHOWAR
PURIGAL_PHALURA	ODIR_KHOWAR
PURIGAL_PHALURA	PARGAM_NISAR_KHOWAR
PURIGAL_PHALURA	USHU_KHOWAR
PURIGAL_PHALURA	DAMELI
PURIGAL_PHALURA	GAWAR_BATI
PURIGAL_PHALURA	GURU_KALASHA
PURIGAL_PHALURA	KALAMI
PURIGAL_PHALURA	KRAKAL_KALASHA
PURIGAL_PHALURA	TORWALI
PURIGAL_PHALURA	ZUGUNUK_KALASHA
PURIGAL_PHALURA	DAMELI_2
PURIGAL_PHALURA	INDUS_KOHISTANI
SAVI	CHATORKHAND_KHOWAR
SAVI	GARAM_CHISHMA_KHOWAR
SAVI	KESU_KHOWAR
SAVI	ODIR_KHOWAR
SAVI	PARGAM_NISAR_KHOWAR
SAVI	USHU_KHOWAR
SAVI	DAMELI
SAVI	GAWAR_BATI
SAVI	GURU_KALASHA
SAVI	KALAMI
SAVI	KRAKAL_KALASHA
SAVI	TORWALI
SAVI	ZUGUNUK_KALASHA
SAVI	DAMELI_2
SAVI	INDUS_KOHISTANI
SHINA_2	CHATORKHAND_KHOWAR
SHINA_2	GARAM_CHISHMA_KHOWAR
SHINA_2	KESU_KHOWAR
SHINA_2	ODIR_KHOWAR
SHINA_2	PARGAM_NISAR_KHOWAR
SHINA_2	USHU_KHOWAR
SHINA_2	DAMELI
SHINA_2	GAWAR_BATI
SHINA_2	GURU_KALASHA
SHINA_2	KALAMI
SHINA_2	KRAKAL_KALASHA
SHINA_2	TORWALI
SHINA_2	ZUGUNUK_KALASHA
SHINA_2	DAMELI_2
SHINA_2	INDUS_KOHISTANI
SHINA_GURESI	CHATORKHAND_KHOWAR
SHINA_GURESI	GARAM_CHISHMA_KHOWAR
SHINA_GURESI	KESU_KHOWAR
SHINA_GURESI	ODIR_KHOWAR
SHINA_GURESI	PARGAM_NISAR_KHOWAR
SHINA_GURESI	USHU_KHOWAR
SHINA_GURESI	DAMELI
SHINA_GURESI	GAWAR_BATI
SHINA_GURESI	GURU_KALASHA
SHINA_GURESI	KALAMI
SHINA_GURESI	KRAKAL_KALASHA
SHINA_GURESI	TORWALI
SHINA_GURESI	ZUGUNUK_KALASHA
SHINA_GURESI	DAMELI_2
SHINA_GURESI	INDUS_KOHISTANI
SHINA_KOHISTANI	CHATORKHAND_KHOWAR
SHINA_KOHISTANI	GARAM_CHISHMA_KHOWAR
SHINA_KOHISTANI	KESU_KHOWAR
SHINA_KOHISTANI	ODIR_KHOWAR
SHINA_KOHISTANI	PARGAM_NISAR_KHOWAR
SHINA_KOHISTANI	USHU_KHOWAR
SHINA_KOHISTANI	DAMELI
SHINA_KOHISTANI	GAWAR_BATI
SHINA_KOHISTANI	GURU_KALASHA
SHINA_KOHISTANI	KALAMI
SHINA_KOHISTANI	KRAKAL_KALASHA
SHINA_KOHISTANI	TORWALI
SHINA_KOHISTANI	ZUGUNUK_KALASHA
SHINA_KOHISTANI	DAMELI_2
SHINA_KOHISTANI	INDUS_KOHISTANI
USHOJO	CHATORKHAND_KHOWAR
USHOJO	GARAM_CHISHMA_KHOWAR
USHOJO	KESU_KHOWAR
USHOJO	ODIR_KHOWAR
USHOJO	PARGAM_NISAR_KHOWAR
USHOJO	USHU_KHOWAR
USHOJO	DAMELI
USHOJO	GAWAR_BATI
USHOJO	GURU_KALASHA
USHOJO	KALAMI
USHOJO	KRAKAL_KALASHA
USHOJO	TORWALI
USHOJO	ZUGUNUK_KALASHA
USHOJO	DAMELI_2
USHOJO	INDUS_KOHISTANI
CHATORKHAND_KHOWAR	DAMELI
CHATORKHAND_KHOWAR	GAWAR_BATI
CHATORKHAND_KHOWAR	KALAMI
CHATORKHAND_KHOWAR	TORWALI
CHATORKHAND_KHOWAR	DAMELI_2
CHATORKHAND_KHOWAR	INDUS_KOHISTANI
GARAM_CHISHMA_KHOWAR	DAMELI
GARAM_CHISHMA_KHOWAR	GAWAR_BATI
GARAM_CHISHMA_KHOWAR	KALAMI
GARAM_CHISHMA_KHOWAR	TORWALI
GARAM_CHISHMA_KHOWAR	DAMELI_2
GARAM_CHISHMA_KHOWAR	INDUS_KOHISTANI
KESU_KHOWAR	DAMELI
KESU_KHOWAR	GAWAR_BATI
KESU_KHOWAR	KALAMI
KESU_KHOWAR	TORWALI
KESU_KHOWAR	DAMELI_2
KESU_KHOWAR	INDUS_KOHISTANI
ODIR_KHOWAR	DAMELI
ODIR_KHOWAR	GAWAR_BATI
ODIR_KHOWAR	KALAMI
ODIR_KHOWAR	TORWALI
ODIR_KHOWAR	DAMELI_2
ODIR_KHOWAR	INDUS_KOHISTANI
PARGAM_NISAR_KHOWAR	DAMELI
PARGAM_NISAR_KHOWAR	GAWAR_BATI
PARGAM_NISAR_KHOWAR	KALAMI
PARGAM_NISAR_KHOWAR	TORWALI
PARGAM_NISAR_KHOWAR	DAMELI_2
PARGAM_NISAR_KHOWAR	INDUS_KOHISTANI
USHU_KHOWAR	DAMELI
USHU_KHOWAR	GAWAR_BATI
USHU_KHOWAR	KALAMI
USHU_KHOWAR	TORWALI
USHU_KHOWAR	DAMELI_2
USHU_KHOWAR	INDUS_KOHISTANI
DAMELI	GURU_KALASHA
DAMELI	KALAMI
DAMELI	KRAKAL_KALASHA
DAMELI	TORWALI
DAMELI	ZUGUNUK_KALASHA
DAMELI	INDUS_KOHISTANI
GAWAR_BATI	GURU_KALASHA
GAWAR_BATI	KALAMI
GAWAR_BATI	KRAKAL_KALASHA
GAWAR_BATI	TORWALI
GAWAR_BATI	ZUGUNUK_KALASHA
GAWAR_BATI	INDUS_KOHISTANI
GURU_KALASHA	KALAMI
GURU_KALASHA	TORWALI
GURU_KALASHA	DAMELI_2
GURU_KALASHA	INDUS_KOHISTANI
KALAMI	KRAKAL_KALASHA
KALAMI	ZUGUNUK_KALASHA
KALAMI	DAMELI_2
KRAKAL_KALASHA	TORWALI
KRAKAL_KALASHA	DAMELI_2
KRAKAL_KALASHA	INDUS_KOHISTANI
TORWALI	ZUGUNUK_KALASHA
TORWALI	DAMELI_2
ZUGUNUK_KALASHA	DAMELI_2
ZUGUNUK_KALASHA	INDUS_KOHISTANI
DAMELI_2	INDUS_KOHISTANI
