# Supplementary material for: A test of Generalized Bayesian dating: A new linguistic dating method
Source: PLoS One. 2020 Aug 12;15(8):e0236522. doi: 10.1371/journal.pone.0236522 (PMC7423060; doi:10.1371/journal.pone.0236522)
Supplement: S4 File — Files, including an R script, for producing glottochronology dates from the output of the automated cognate detection procedure. (ZIP) [file pone.0236522.s004.zip › S4 Supporting Information/pairs_East-Polynesian.txt]

HAWAIIAN	RAPA_NUI
HAWAIIAN_2	RAPA_NUI
HAWAIIAN_3	RAPA_NUI
LANGUE_DE_ISLES_MARQUISES	RAPA_NUI
MANIHIKI	RAPA_NUI
MAORI	RAPA_NUI
MARQUESAN_NUKUHIVA	RAPA_NUI
RAROTONGAN	RAPA_NUI
RAROTONGAN_2	RAPA_NUI
RURUTUAN	RAPA_NUI
TAHITIAN	RAPA_NUI
TAHITIAN_2	RAPA_NUI
TUAMOTUAN	RAPA_NUI
MOORIORI	RAPA_NUI
NORTH_MARQUESAN	RAPA_NUI
PENRHYN	RAPA_NUI
RAPA_NUI	SOUTH_ISLAND_MAORI
