# Supplementary material for: A test of Generalized Bayesian dating: A new linguistic dating method
Source: PLoS One. 2020 Aug 12;15(8):e0236522. doi: 10.1371/journal.pone.0236522 (PMC7423060; doi:10.1371/journal.pone.0236522)
Supplement: S4 File — Files, including an R script, for producing glottochronology dates from the output of the automated cognate detection procedure. (ZIP) [file pone.0236522.s004.zip › S4 Supporting Information/pairs_Ethiopian-Semitic.txt]

AMHARIC	TIGRE
AMHARIC	TIGRE_2
AMHARIC	TIGRIGNA
AMHARIC	TIGRINYA
AMHARIC	TIGRINYA_2
AMHARIC_2	TIGRE
AMHARIC_2	TIGRE_2
AMHARIC_2	TIGRIGNA
AMHARIC_2	TIGRINYA
AMHARIC_2	TIGRINYA_2
AMHARIC_3	TIGRE
AMHARIC_3	TIGRE_2
AMHARIC_3	TIGRIGNA
AMHARIC_3	TIGRINYA
AMHARIC_3	TIGRINYA_2
HARARI	TIGRE
HARARI	TIGRE_2
HARARI	TIGRIGNA
HARARI	TIGRINYA
HARARI	TIGRINYA_2
HARARI_2	TIGRE
HARARI_2	TIGRE_2
HARARI_2	TIGRIGNA
HARARI_2	TIGRINYA
HARARI_2	TIGRINYA_2
TIGRE	ARGOBBA
TIGRE	GETO
TIGRE	MESQAN
TIGRE	INNEMOR
TIGRE	ZWAY
TIGRE	SODDO
TIGRE	CHAHA
TIGRE_2	ARGOBBA
TIGRE_2	GETO
TIGRE_2	MESQAN
TIGRE_2	INNEMOR
TIGRE_2	ZWAY
TIGRE_2	SODDO
TIGRE_2	CHAHA
TIGRIGNA	ARGOBBA
TIGRIGNA	GETO
TIGRIGNA	MESQAN
TIGRIGNA	INNEMOR
TIGRIGNA	ZWAY
TIGRIGNA	SODDO
TIGRIGNA	CHAHA
TIGRINYA	ARGOBBA
TIGRINYA	GETO
TIGRINYA	MESQAN
TIGRINYA	INNEMOR
TIGRINYA	ZWAY
TIGRINYA	SODDO
TIGRINYA	CHAHA
TIGRINYA_2	ARGOBBA
TIGRINYA_2	GETO
TIGRINYA_2	MESQAN
TIGRINYA_2	INNEMOR
TIGRINYA_2	ZWAY
TIGRINYA_2	SODDO
TIGRINYA_2	CHAHA
