# Supplementary material for: A test of Generalized Bayesian dating: A new linguistic dating method
Source: PLoS One. 2020 Aug 12;15(8):e0236522. doi: 10.1371/journal.pone.0236522 (PMC7423060; doi:10.1371/journal.pone.0236522)
Supplement: S4 File — Files, including an R script, for producing glottochronology dates from the output of the automated cognate detection procedure. (ZIP) [file pone.0236522.s004.zip › S4 Supporting Information/pairs_Hmong-Mien.txt]

CHENHU_SHE	CHANGPING_BIAO_MON
CHENHU_SHE	CHIANGRAI_MIEN
CHENHU_SHE	DAPING_MIEN
CHENHU_SHE	DAPINGJIANG_MIEN
CHENHU_SHE	HAININH_MIEN
CHENHU_SHE	TAIPAN_MIEN
CHENHU_SHE	YAO
CHENHU_SHE	DONGSHAN_BIAO_MON
CHENHU_SHE	SHUANGLONG_MIEN
CHENHU_SHE	HAINAN_KIM_MUN
GUNDONG_PA_HNG	CHANGPING_BIAO_MON
GUNDONG_PA_HNG	CHIANGRAI_MIEN
GUNDONG_PA_HNG	DAPING_MIEN
GUNDONG_PA_HNG	DAPINGJIANG_MIEN
GUNDONG_PA_HNG	HAININH_MIEN
GUNDONG_PA_HNG	TAIPAN_MIEN
GUNDONG_PA_HNG	YAO
GUNDONG_PA_HNG	DONGSHAN_BIAO_MON
GUNDONG_PA_HNG	SHUANGLONG_MIEN
GUNDONG_PA_HNG	HAINAN_KIM_MUN
HAIFENG_SHE	CHANGPING_BIAO_MON
HAIFENG_SHE	CHIANGRAI_MIEN
HAIFENG_SHE	DAPING_MIEN
HAIFENG_SHE	DAPINGJIANG_MIEN
HAIFENG_SHE	HAININH_MIEN
HAIFENG_SHE	TAIPAN_MIEN
HAIFENG_SHE	YAO
HAIFENG_SHE	DONGSHAN_BIAO_MON
HAIFENG_SHE	SHUANGLONG_MIEN
HAIFENG_SHE	HAINAN_KIM_MUN
HMU	CHANGPING_BIAO_MON
HMU	CHIANGRAI_MIEN
HMU	DAPING_MIEN
HMU	DAPINGJIANG_MIEN
HMU	HAININH_MIEN
HMU	TAIPAN_MIEN
HMU	YAO
HMU	DONGSHAN_BIAO_MON
HMU	SHUANGLONG_MIEN
HMU	HAINAN_KIM_MUN
HUANGLUO_BUNU	CHANGPING_BIAO_MON
HUANGLUO_BUNU	CHIANGRAI_MIEN
HUANGLUO_BUNU	DAPING_MIEN
HUANGLUO_BUNU	DAPINGJIANG_MIEN
HUANGLUO_BUNU	HAININH_MIEN
HUANGLUO_BUNU	TAIPAN_MIEN
HUANGLUO_BUNU	YAO
HUANGLUO_BUNU	DONGSHAN_BIAO_MON
HUANGLUO_BUNU	SHUANGLONG_MIEN
HUANGLUO_BUNU	HAINAN_KIM_MUN
LIANHUA_SHE	CHANGPING_BIAO_MON
LIANHUA_SHE	CHIANGRAI_MIEN
LIANHUA_SHE	DAPING_MIEN
LIANHUA_SHE	DAPINGJIANG_MIEN
LIANHUA_SHE	HAININH_MIEN
LIANHUA_SHE	TAIPAN_MIEN
LIANHUA_SHE	YAO
LIANHUA_SHE	DONGSHAN_BIAO_MON
LIANHUA_SHE	SHUANGLONG_MIEN
LIANHUA_SHE	HAINAN_KIM_MUN
LIUXIANG_BUNU	CHANGPING_BIAO_MON
LIUXIANG_BUNU	CHIANGRAI_MIEN
LIUXIANG_BUNU	DAPING_MIEN
LIUXIANG_BUNU	DAPINGJIANG_MIEN
LIUXIANG_BUNU	HAININH_MIEN
LIUXIANG_BUNU	TAIPAN_MIEN
LIUXIANG_BUNU	YAO
LIUXIANG_BUNU	DONGSHAN_BIAO_MON
LIUXIANG_BUNU	SHUANGLONG_MIEN
LIUXIANG_BUNU	HAINAN_KIM_MUN
LONGHUA_BUNU	CHANGPING_BIAO_MON
LONGHUA_BUNU	CHIANGRAI_MIEN
LONGHUA_BUNU	DAPING_MIEN
LONGHUA_BUNU	DAPINGJIANG_MIEN
LONGHUA_BUNU	HAININH_MIEN
LONGHUA_BUNU	TAIPAN_MIEN
LONGHUA_BUNU	YAO
LONGHUA_BUNU	DONGSHAN_BIAO_MON
LONGHUA_BUNU	SHUANGLONG_MIEN
LONGHUA_BUNU	HAINAN_KIM_MUN
LONGHUA_BUNU_2	CHANGPING_BIAO_MON
LONGHUA_BUNU_2	CHIANGRAI_MIEN
LONGHUA_BUNU_2	DAPING_MIEN
LONGHUA_BUNU_2	DAPINGJIANG_MIEN
LONGHUA_BUNU_2	HAININH_MIEN
LONGHUA_BUNU_2	TAIPAN_MIEN
LONGHUA_BUNU_2	YAO
LONGHUA_BUNU_2	DONGSHAN_BIAO_MON
LONGHUA_BUNU_2	SHUANGLONG_MIEN
LONGHUA_BUNU_2	HAINAN_KIM_MUN
PA-HNG	CHANGPING_BIAO_MON
PA-HNG	CHIANGRAI_MIEN
PA-HNG	DAPING_MIEN
PA-HNG	DAPINGJIANG_MIEN
PA-HNG	HAININH_MIEN
PA-HNG	TAIPAN_MIEN
PA-HNG	YAO
PA-HNG	DONGSHAN_BIAO_MON
PA-HNG	SHUANGLONG_MIEN
PA-HNG	HAINAN_KIM_MUN
SHE_CHINA	CHANGPING_BIAO_MON
SHE_CHINA	CHIANGRAI_MIEN
SHE_CHINA	DAPING_MIEN
SHE_CHINA	DAPINGJIANG_MIEN
SHE_CHINA	HAININH_MIEN
SHE_CHINA	TAIPAN_MIEN
SHE_CHINA	YAO
SHE_CHINA	DONGSHAN_BIAO_MON
SHE_CHINA	SHUANGLONG_MIEN
SHE_CHINA	HAINAN_KIM_MUN
YANGHAO_HMONG	CHANGPING_BIAO_MON
YANGHAO_HMONG	CHIANGRAI_MIEN
YANGHAO_HMONG	DAPING_MIEN
YANGHAO_HMONG	DAPINGJIANG_MIEN
YANGHAO_HMONG	HAININH_MIEN
YANGHAO_HMONG	TAIPAN_MIEN
YANGHAO_HMONG	YAO
YANGHAO_HMONG	DONGSHAN_BIAO_MON
YANGHAO_HMONG	SHUANGLONG_MIEN
YANGHAO_HMONG	HAINAN_KIM_MUN
YOUNUO_BUNU	CHANGPING_BIAO_MON
YOUNUO_BUNU	CHIANGRAI_MIEN
YOUNUO_BUNU	DAPING_MIEN
YOUNUO_BUNU	DAPINGJIANG_MIEN
YOUNUO_BUNU	HAININH_MIEN
YOUNUO_BUNU	TAIPAN_MIEN
YOUNUO_BUNU	YAO
YOUNUO_BUNU	DONGSHAN_BIAO_MON
YOUNUO_BUNU	SHUANGLONG_MIEN
YOUNUO_BUNU	HAINAN_KIM_MUN
ZHENFENG_HMONG	CHANGPING_BIAO_MON
ZHENFENG_HMONG	CHIANGRAI_MIEN
ZHENFENG_HMONG	DAPING_MIEN
ZHENFENG_HMONG	DAPINGJIANG_MIEN
ZHENFENG_HMONG	HAININH_MIEN
ZHENFENG_HMONG	TAIPAN_MIEN
ZHENFENG_HMONG	YAO
ZHENFENG_HMONG	DONGSHAN_BIAO_MON
ZHENFENG_HMONG	SHUANGLONG_MIEN
ZHENFENG_HMONG	HAINAN_KIM_MUN
CHANGPING_BIAO_MON	BUNU
CHANGPING_BIAO_MON	DAHUA_BUNU
CHANGPING_BIAO_MON	JINGCUN_BUNU
CHANGPING_BIAO_MON	NUMAO_BUNU
CHANGPING_BIAO_MON	JIWEI_HMONG
CHANGPING_BIAO_MON	LAYIPING_HMONG
CHANGPING_BIAO_MON	WESTERN_XIANGXI_HMONG
CHANGPING_BIAO_MON	XIANGXI_HMONG
CHANGPING_BIAO_MON	DANANSHAN_HMONG
CHANGPING_BIAO_MON	HMONG_DAW
CHANGPING_BIAO_MON	PHETCHABUN_HMONG
CHANGPING_BIAO_MON	SHIMENKAN_HMONG
CHANGPING_BIAO_MON	SUYONG_HMONG
CHANGPING_BIAO_MON	TAK_HMONG
CHIANGRAI_MIEN	BUNU
CHIANGRAI_MIEN	DAHUA_BUNU
CHIANGRAI_MIEN	JINGCUN_BUNU
CHIANGRAI_MIEN	NUMAO_BUNU
CHIANGRAI_MIEN	JIWEI_HMONG
CHIANGRAI_MIEN	LAYIPING_HMONG
CHIANGRAI_MIEN	WESTERN_XIANGXI_HMONG
CHIANGRAI_MIEN	XIANGXI_HMONG
CHIANGRAI_MIEN	DANANSHAN_HMONG
CHIANGRAI_MIEN	HMONG_DAW
CHIANGRAI_MIEN	PHETCHABUN_HMONG
CHIANGRAI_MIEN	SHIMENKAN_HMONG
CHIANGRAI_MIEN	SUYONG_HMONG
CHIANGRAI_MIEN	TAK_HMONG
DAPING_MIEN	BUNU
DAPING_MIEN	DAHUA_BUNU
DAPING_MIEN	JINGCUN_BUNU
DAPING_MIEN	NUMAO_BUNU
DAPING_MIEN	JIWEI_HMONG
DAPING_MIEN	LAYIPING_HMONG
DAPING_MIEN	WESTERN_XIANGXI_HMONG
DAPING_MIEN	XIANGXI_HMONG
DAPING_MIEN	DANANSHAN_HMONG
DAPING_MIEN	HMONG_DAW
DAPING_MIEN	PHETCHABUN_HMONG
DAPING_MIEN	SHIMENKAN_HMONG
DAPING_MIEN	SUYONG_HMONG
DAPING_MIEN	TAK_HMONG
DAPINGJIANG_MIEN	BUNU
DAPINGJIANG_MIEN	DAHUA_BUNU
DAPINGJIANG_MIEN	JINGCUN_BUNU
DAPINGJIANG_MIEN	NUMAO_BUNU
DAPINGJIANG_MIEN	JIWEI_HMONG
DAPINGJIANG_MIEN	LAYIPING_HMONG
DAPINGJIANG_MIEN	WESTERN_XIANGXI_HMONG
DAPINGJIANG_MIEN	XIANGXI_HMONG
DAPINGJIANG_MIEN	DANANSHAN_HMONG
DAPINGJIANG_MIEN	HMONG_DAW
DAPINGJIANG_MIEN	PHETCHABUN_HMONG
DAPINGJIANG_MIEN	SHIMENKAN_HMONG
DAPINGJIANG_MIEN	SUYONG_HMONG
DAPINGJIANG_MIEN	TAK_HMONG
HAININH_MIEN	BUNU
HAININH_MIEN	DAHUA_BUNU
HAININH_MIEN	JINGCUN_BUNU
HAININH_MIEN	NUMAO_BUNU
HAININH_MIEN	JIWEI_HMONG
HAININH_MIEN	LAYIPING_HMONG
HAININH_MIEN	WESTERN_XIANGXI_HMONG
HAININH_MIEN	XIANGXI_HMONG
HAININH_MIEN	DANANSHAN_HMONG
HAININH_MIEN	HMONG_DAW
HAININH_MIEN	PHETCHABUN_HMONG
HAININH_MIEN	SHIMENKAN_HMONG
HAININH_MIEN	SUYONG_HMONG
HAININH_MIEN	TAK_HMONG
TAIPAN_MIEN	BUNU
TAIPAN_MIEN	DAHUA_BUNU
TAIPAN_MIEN	JINGCUN_BUNU
TAIPAN_MIEN	NUMAO_BUNU
TAIPAN_MIEN	JIWEI_HMONG
TAIPAN_MIEN	LAYIPING_HMONG
TAIPAN_MIEN	WESTERN_XIANGXI_HMONG
TAIPAN_MIEN	XIANGXI_HMONG
TAIPAN_MIEN	DANANSHAN_HMONG
TAIPAN_MIEN	HMONG_DAW
TAIPAN_MIEN	PHETCHABUN_HMONG
TAIPAN_MIEN	SHIMENKAN_HMONG
TAIPAN_MIEN	SUYONG_HMONG
TAIPAN_MIEN	TAK_HMONG
YAO	BUNU
YAO	DAHUA_BUNU
YAO	JINGCUN_BUNU
YAO	NUMAO_BUNU
YAO	JIWEI_HMONG
YAO	LAYIPING_HMONG
YAO	WESTERN_XIANGXI_HMONG
YAO	XIANGXI_HMONG
YAO	DANANSHAN_HMONG
YAO	HMONG_DAW
YAO	PHETCHABUN_HMONG
YAO	SHIMENKAN_HMONG
YAO	SUYONG_HMONG
YAO	TAK_HMONG
BUNU	DONGSHAN_BIAO_MON
BUNU	SHUANGLONG_MIEN
BUNU	HAINAN_KIM_MUN
DAHUA_BUNU	DONGSHAN_BIAO_MON
DAHUA_BUNU	SHUANGLONG_MIEN
DAHUA_BUNU	HAINAN_KIM_MUN
JINGCUN_BUNU	DONGSHAN_BIAO_MON
JINGCUN_BUNU	SHUANGLONG_MIEN
JINGCUN_BUNU	HAINAN_KIM_MUN
NUMAO_BUNU	DONGSHAN_BIAO_MON
NUMAO_BUNU	SHUANGLONG_MIEN
NUMAO_BUNU	HAINAN_KIM_MUN
JIWEI_HMONG	DONGSHAN_BIAO_MON
JIWEI_HMONG	SHUANGLONG_MIEN
JIWEI_HMONG	HAINAN_KIM_MUN
LAYIPING_HMONG	DONGSHAN_BIAO_MON
LAYIPING_HMONG	SHUANGLONG_MIEN
LAYIPING_HMONG	HAINAN_KIM_MUN
WESTERN_XIANGXI_HMONG	DONGSHAN_BIAO_MON
WESTERN_XIANGXI_HMONG	SHUANGLONG_MIEN
WESTERN_XIANGXI_HMONG	HAINAN_KIM_MUN
XIANGXI_HMONG	DONGSHAN_BIAO_MON
XIANGXI_HMONG	SHUANGLONG_MIEN
XIANGXI_HMONG	HAINAN_KIM_MUN
DANANSHAN_HMONG	DONGSHAN_BIAO_MON
DANANSHAN_HMONG	SHUANGLONG_MIEN
DANANSHAN_HMONG	HAINAN_KIM_MUN
DONGSHAN_BIAO_MON	HMONG_DAW
DONGSHAN_BIAO_MON	PHETCHABUN_HMONG
DONGSHAN_BIAO_MON	SHIMENKAN_HMONG
DONGSHAN_BIAO_MON	SUYONG_HMONG
DONGSHAN_BIAO_MON	TAK_HMONG
HMONG_DAW	SHUANGLONG_MIEN
HMONG_DAW	HAINAN_KIM_MUN
PHETCHABUN_HMONG	SHUANGLONG_MIEN
PHETCHABUN_HMONG	HAINAN_KIM_MUN
SHIMENKAN_HMONG	SHUANGLONG_MIEN
SHIMENKAN_HMONG	HAINAN_KIM_MUN
SHUANGLONG_MIEN	SUYONG_HMONG
SHUANGLONG_MIEN	TAK_HMONG
SUYONG_HMONG	HAINAN_KIM_MUN
TAK_HMONG	HAINAN_KIM_MUN
