# Supplementary material for: A test of Generalized Bayesian dating: A new linguistic dating method
Source: PLoS One. 2020 Aug 12;15(8):e0236522. doi: 10.1371/journal.pone.0236522 (PMC7423060; doi:10.1371/journal.pone.0236522)
Supplement: S4 File — Files, including an R script, for producing glottochronology dates from the output of the automated cognate detection procedure. (ZIP) [file pone.0236522.s004.zip › S4 Supporting Information/pairs_Iranian.txt]

SARIKOLI	NORTHERN_PASHTO
SARIKOLI	DIGOR_OSSETIAN
SARIKOLI	LARESTANI
SARIKOLI	TALYSH
SARIKOLI	KURDISH_KURMANJI
SARIKOLI	ZAZAKI
SARIKOLI	NATANZI
SARIKOLI	JUDEO_TAT_2
SARIKOLI	BALOCHI_EASTERN
SARIKOLI	EASTERN_FARSI
SARIKOLI	PARACHI
SARIKOLI	MUNJANI
SARIKOLI	VAFSI
SARIKOLI	WANECI
SARIKOLI	PERSIAN
SARIKOLI	BAKHTIARI
SARIKOLI	SIVANDI
SARIKOLI	SOUTHERN_BALOCHI
SARIKOLI	SORKHEI
SARIKOLI	YAGHNOBI
SARIKOLI	GURANI
SARIKOLI	SHAHMIRZADI
SARIKOLI	TAJIK
SARIKOLI	GILAKI
NORTHERN_PASHTO	DIGOR_OSSETIAN
NORTHERN_PASHTO	LARESTANI
NORTHERN_PASHTO	TALYSH
NORTHERN_PASHTO	KURDISH_KURMANJI
NORTHERN_PASHTO	ZAZAKI
NORTHERN_PASHTO	NATANZI
NORTHERN_PASHTO	JUDEO_TAT_2
NORTHERN_PASHTO	BALOCHI_EASTERN
NORTHERN_PASHTO	EASTERN_FARSI
NORTHERN_PASHTO	PARACHI
NORTHERN_PASHTO	MUNJANI
NORTHERN_PASHTO	VAFSI
NORTHERN_PASHTO	PERSIAN
NORTHERN_PASHTO	YAZGULYAM
NORTHERN_PASHTO	BAKHTIARI
NORTHERN_PASHTO	SIVANDI
NORTHERN_PASHTO	SOUTHERN_BALOCHI
NORTHERN_PASHTO	SORKHEI
NORTHERN_PASHTO	YAGHNOBI
NORTHERN_PASHTO	GURANI
NORTHERN_PASHTO	SHAHMIRZADI
NORTHERN_PASHTO	TAJIK
NORTHERN_PASHTO	GILAKI
DIGOR_OSSETIAN	LARESTANI
DIGOR_OSSETIAN	JUDEO_TAT_2
DIGOR_OSSETIAN	EASTERN_FARSI
DIGOR_OSSETIAN	PARACHI
DIGOR_OSSETIAN	MUNJANI
DIGOR_OSSETIAN	WANECI
DIGOR_OSSETIAN	PERSIAN
DIGOR_OSSETIAN	YAZGULYAM
DIGOR_OSSETIAN	BAKHTIARI
DIGOR_OSSETIAN	TAJIK
LARESTANI	TALYSH
LARESTANI	KURDISH_KURMANJI
LARESTANI	ZAZAKI
LARESTANI	NATANZI
LARESTANI	BALOCHI_EASTERN
LARESTANI	PARACHI
LARESTANI	MUNJANI
LARESTANI	VAFSI
LARESTANI	WANECI
LARESTANI	YAZGULYAM
LARESTANI	SIVANDI
LARESTANI	SOUTHERN_BALOCHI
LARESTANI	SORKHEI
LARESTANI	YAGHNOBI
LARESTANI	GURANI
LARESTANI	SHAHMIRZADI
LARESTANI	GILAKI
TALYSH	JUDEO_TAT_2
TALYSH	EASTERN_FARSI
TALYSH	PARACHI
TALYSH	MUNJANI
TALYSH	WANECI
TALYSH	PERSIAN
TALYSH	YAZGULYAM
TALYSH	BAKHTIARI
TALYSH	TAJIK
KURDISH_KURMANJI	JUDEO_TAT_2
KURDISH_KURMANJI	EASTERN_FARSI
KURDISH_KURMANJI	PARACHI
KURDISH_KURMANJI	MUNJANI
KURDISH_KURMANJI	WANECI
KURDISH_KURMANJI	PERSIAN
KURDISH_KURMANJI	YAZGULYAM
KURDISH_KURMANJI	BAKHTIARI
KURDISH_KURMANJI	TAJIK
ZAZAKI	JUDEO_TAT_2
ZAZAKI	EASTERN_FARSI
ZAZAKI	PARACHI
ZAZAKI	MUNJANI
ZAZAKI	WANECI
ZAZAKI	PERSIAN
ZAZAKI	YAZGULYAM
ZAZAKI	BAKHTIARI
ZAZAKI	TAJIK
NATANZI	JUDEO_TAT_2
NATANZI	EASTERN_FARSI
NATANZI	PARACHI
NATANZI	MUNJANI
NATANZI	WANECI
NATANZI	PERSIAN
NATANZI	YAZGULYAM
NATANZI	BAKHTIARI
NATANZI	TAJIK
JUDEO_TAT_2	BALOCHI_EASTERN
JUDEO_TAT_2	PARACHI
JUDEO_TAT_2	MUNJANI
JUDEO_TAT_2	VAFSI
JUDEO_TAT_2	WANECI
JUDEO_TAT_2	YAZGULYAM
JUDEO_TAT_2	SIVANDI
JUDEO_TAT_2	SOUTHERN_BALOCHI
JUDEO_TAT_2	SORKHEI
JUDEO_TAT_2	YAGHNOBI
JUDEO_TAT_2	GURANI
JUDEO_TAT_2	SHAHMIRZADI
JUDEO_TAT_2	GILAKI
BALOCHI_EASTERN	EASTERN_FARSI
BALOCHI_EASTERN	PARACHI
BALOCHI_EASTERN	MUNJANI
BALOCHI_EASTERN	WANECI
BALOCHI_EASTERN	PERSIAN
BALOCHI_EASTERN	YAZGULYAM
BALOCHI_EASTERN	BAKHTIARI
BALOCHI_EASTERN	TAJIK
EASTERN_FARSI	PARACHI
EASTERN_FARSI	MUNJANI
EASTERN_FARSI	VAFSI
EASTERN_FARSI	WANECI
EASTERN_FARSI	YAZGULYAM
EASTERN_FARSI	SIVANDI
EASTERN_FARSI	SOUTHERN_BALOCHI
EASTERN_FARSI	SORKHEI
EASTERN_FARSI	YAGHNOBI
EASTERN_FARSI	GURANI
EASTERN_FARSI	SHAHMIRZADI
EASTERN_FARSI	GILAKI
PARACHI	MUNJANI
PARACHI	VAFSI
PARACHI	WANECI
PARACHI	PERSIAN
PARACHI	YAZGULYAM
PARACHI	BAKHTIARI
PARACHI	SIVANDI
PARACHI	SOUTHERN_BALOCHI
PARACHI	SORKHEI
PARACHI	YAGHNOBI
PARACHI	GURANI
PARACHI	SHAHMIRZADI
PARACHI	TAJIK
PARACHI	GILAKI
MUNJANI	VAFSI
MUNJANI	WANECI
MUNJANI	PERSIAN
MUNJANI	YAZGULYAM
MUNJANI	BAKHTIARI
MUNJANI	SIVANDI
MUNJANI	SOUTHERN_BALOCHI
MUNJANI	SORKHEI
MUNJANI	YAGHNOBI
MUNJANI	GURANI
MUNJANI	SHAHMIRZADI
MUNJANI	TAJIK
MUNJANI	GILAKI
VAFSI	WANECI
VAFSI	PERSIAN
VAFSI	YAZGULYAM
VAFSI	BAKHTIARI
VAFSI	TAJIK
WANECI	PERSIAN
WANECI	YAZGULYAM
WANECI	BAKHTIARI
WANECI	SIVANDI
WANECI	SOUTHERN_BALOCHI
WANECI	SORKHEI
WANECI	YAGHNOBI
WANECI	GURANI
WANECI	SHAHMIRZADI
WANECI	TAJIK
WANECI	GILAKI
PERSIAN	YAZGULYAM
PERSIAN	SIVANDI
PERSIAN	SOUTHERN_BALOCHI
PERSIAN	SORKHEI
PERSIAN	YAGHNOBI
PERSIAN	GURANI
PERSIAN	SHAHMIRZADI
PERSIAN	GILAKI
YAZGULYAM	BAKHTIARI
YAZGULYAM	SIVANDI
YAZGULYAM	SOUTHERN_BALOCHI
YAZGULYAM	SORKHEI
YAZGULYAM	YAGHNOBI
YAZGULYAM	GURANI
YAZGULYAM	SHAHMIRZADI
YAZGULYAM	TAJIK
YAZGULYAM	GILAKI
BAKHTIARI	SIVANDI
BAKHTIARI	SOUTHERN_BALOCHI
BAKHTIARI	SORKHEI
BAKHTIARI	YAGHNOBI
BAKHTIARI	GURANI
BAKHTIARI	SHAHMIRZADI
BAKHTIARI	GILAKI
SIVANDI	TAJIK
SOUTHERN_BALOCHI	TAJIK
SORKHEI	TAJIK
YAGHNOBI	TAJIK
GURANI	TAJIK
SHAHMIRZADI	TAJIK
TAJIK	GILAKI
