# Supplementary material for: A test of Generalized Bayesian dating: A new linguistic dating method
Source: PLoS One. 2020 Aug 12;15(8):e0236522. doi: 10.1371/journal.pone.0236522 (PMC7423060; doi:10.1371/journal.pone.0236522)
Supplement: S4 File — Files, including an R script, for producing glottochronology dates from the output of the automated cognate detection procedure. (ZIP) [file pone.0236522.s004.zip › S4 Supporting Information/pairs_Malagasy.txt]

BUSHI	SAMIHIM
BUSHI	PAKU
MALAGASY_AMBOSITRA	SAMIHIM
MALAGASY_AMBOSITRA	PAKU
MALAGASY_ANTAISAKA	SAMIHIM
MALAGASY_ANTAISAKA	PAKU
MALAGASY_ANTAMBAHOAKA	SAMIHIM
MALAGASY_ANTAMBAHOAKA	PAKU
MALAGASY_ANTANKARANA	SAMIHIM
MALAGASY_ANTANKARANA	PAKU
MALAGASY_ANATANKARANA_AMBILOBE	SAMIHIM
MALAGASY_ANATANKARANA_AMBILOBE	PAKU
MALAGASY_ANATANKARANA_ANTALAHA	SAMIHIM
MALAGASY_ANATANKARANA_ANTALAHA	PAKU
MALAGASY_ANATANKARANA_VOHEMAR	SAMIHIM
MALAGASY_ANATANKARANA_VOHEMAR	PAKU
MALAGASY_BARA	SAMIHIM
MALAGASY_BARA	PAKU
MALAGASY_BARA_BETROKA	SAMIHIM
MALAGASY_BARA_BETROKA	PAKU
MALAGASY_BETSIMISARAKA	SAMIHIM
MALAGASY_BETSIMISARAKA	PAKU
MALAGASY_FIANARANTSOA	SAMIHIM
MALAGASY_FIANARANTSOA	PAKU
MALAGASY_MAHAFALY	SAMIHIM
MALAGASY_MAHAFALY	PAKU
MALAGASY_MASIKORO_MIARY	SAMIHIM
MALAGASY_MASIKORO_MIARY	PAKU
MALAGASY_MERINA	SAMIHIM
MALAGASY_MERINA	PAKU
MALAGASY_NORTHERN_BETSIMISARAKA_FENOARIVO_EAST	SAMIHIM
MALAGASY_NORTHERN_BETSIMISARAKA_FENOARIVO_EAST	PAKU
MALAGASY_PLATEAU_BETSILEO_FIANARANTSOA	SAMIHIM
MALAGASY_PLATEAU_BETSILEO_FIANARANTSOA	PAKU
MALAGASY_PLATEAU_MERINA_ANTANANARIVO	SAMIHIM
MALAGASY_PLATEAU_MERINA_ANTANANARIVO	PAKU
MALAGASY_PLATEAU_SIHANAKA_AMBATONDRAZAKA	SAMIHIM
MALAGASY_PLATEAU_SIHANAKA_AMBATONDRAZAKA	PAKU
MALAGASY_SAKALAVA_1	SAMIHIM
MALAGASY_SAKALAVA_1	PAKU
MALAGASY_SAKALAVA_2	SAMIHIM
MALAGASY_SAKALAVA_2	PAKU
MALAGASY_SAKALAVA_AMBANJA	SAMIHIM
MALAGASY_SAKALAVA_AMBANJA	PAKU
MALAGASY_SAKALAVA_MAINTIRANO	SAMIHIM
MALAGASY_SAKALAVA_MAINTIRANO	PAKU
MALAGASY_SAKALAVA_MAJUNGA	SAMIHIM
MALAGASY_SAKALAVA_MAJUNGA	PAKU
MALAGASY_SAKALAVA_MORONDAVA	SAMIHIM
MALAGASY_SAKALAVA_MORONDAVA	PAKU
MALAGASY_SAKALAVA_VEZO_TOLIARA	SAMIHIM
MALAGASY_SAKALAVA_VEZO_TOLIARA	PAKU
MALAGASY_SIHANAKA	SAMIHIM
MALAGASY_SIHANAKA	PAKU
MALAGASY_SOUTHERN_BETSIMISARAKA_ANTAIMORO_MANAKARA	SAMIHIM
MALAGASY_SOUTHERN_BETSIMISARAKA_ANTAIMORO_MANAKARA	PAKU
MALAGASY_SOUTHERN_BETSIMISARAKA_ANTAISAKA_VANGAINDRANO	SAMIHIM
MALAGASY_SOUTHERN_BETSIMISARAKA_ANTAISAKA_VANGAINDRANO	PAKU
MALAGASY_SOUTHERN_BETSIMISARAKA_ANTAMBOHOAKA_MANANJARY	SAMIHIM
MALAGASY_SOUTHERN_BETSIMISARAKA_ANTAMBOHOAKA_MANANJARY	PAKU
MALAGASY_SOUTHERN_BETSIMISARAKA_MAHANORO	SAMIHIM
MALAGASY_SOUTHERN_BETSIMISARAKA_MAHANORO	PAKU
MALAGASY_SOUTHERN_BETSIMISARAKA_ZAFISIRO_FARAFANGANA	SAMIHIM
MALAGASY_SOUTHERN_BETSIMISARAKA_ZAFISIRO_FARAFANGANA	PAKU
MALAGASY_TAIMORO	SAMIHIM
MALAGASY_TAIMORO	PAKU
MALAGASY_TANDROY_1	SAMIHIM
MALAGASY_TANDROY_1	PAKU
MALAGASY_TANDROY_2	SAMIHIM
MALAGASY_TANDROY_2	PAKU
MALAGASY_TANOSY_TOLAGNARO	SAMIHIM
MALAGASY_TANOSY_TOLAGNARO	PAKU
MALAGASY_TSIMIHETY	SAMIHIM
MALAGASY_TSIMIHETY	PAKU
MALAGASY_TSIMIHETY_MANDRITSARA	SAMIHIM
MALAGASY_TSIMIHETY_MANDRITSARA	PAKU
MALAGASY_VEZO	SAMIHIM
MALAGASY_VEZO	PAKU
MALAGASY_ZAFISORO	SAMIHIM
MALAGASY_ZAFISORO	PAKU
SAMIHIM	MALAGASY_TANDROY_MAHAFALY_AMBOVOMBE
SAMIHIM	MALAGASY_TANDROY_MAHAFALY_AMPANIHY
MALAGASY_TANDROY_MAHAFALY_AMBOVOMBE	PAKU
MALAGASY_TANDROY_MAHAFALY_AMPANIHY	PAKU
