# Supplementary material for: A test of Generalized Bayesian dating: A new linguistic dating method
Source: PLoS One. 2020 Aug 12;15(8):e0236522. doi: 10.1371/journal.pone.0236522 (PMC7423060; doi:10.1371/journal.pone.0236522)
Supplement: S4 File — Files, including an R script, for producing glottochronology dates from the output of the automated cognate detection procedure. (ZIP) [file pone.0236522.s004.zip › S4 Supporting Information/pairs_Malayo-Chamic.txt]

BANJARESE_MALAY	CHAM_EASTERN
BANJARESE_MALAY	CHRU
BANJARESE_MALAY	NORTHERN_ROGLAI
BANJARESE_MALAY	RADE
BANJARESE_MALAY	TSAT
BANJARESE_MALAY	ACEH
BANJARESE_MALAY	CHAM_WESTERN
BESEMAH	CHAM_EASTERN
BESEMAH	CHRU
BESEMAH	NORTHERN_ROGLAI
BESEMAH	RADE
BESEMAH	TSAT
BESEMAH	ACEH
BESEMAH	CHAM_WESTERN
CHAM_EASTERN	DELANG
CHAM_EASTERN	IBAN
CHAM_EASTERN	INDONESIAN_JAKARTA
CHAM_EASTERN	INDONESIAN
CHAM_EASTERN	JAMBI_MALAY
CHAM_EASTERN	KERINCI
CHAM_EASTERN	KERINCI_2
CHAM_EASTERN	KUBU
CHAM_EASTERN	LOM
CHAM_EASTERN	MALAY
CHAM_EASTERN	MUALANG
CHAM_EASTERN	OGAN
CHAM_EASTERN	PALEMBANG_MALAY
CHAM_EASTERN	SALAKO_BADAMEA
CHAM_EASTERN	SEBUYAU
CHAM_EASTERN	TAMUAN
CHAM_EASTERN	TEMUAN
CHAM_EASTERN	URAK_LAWOI
CHAM_EASTERN	INDONESIAN_2
CHAM_EASTERN	MALAY_PATTANI
CHAM_EASTERN	MINANGKABAU
CHAM_EASTERN	BRUNEI
CHAM_EASTERN	REMUN
CHRU	DELANG
CHRU	IBAN
CHRU	INDONESIAN_JAKARTA
CHRU	INDONESIAN
CHRU	JAMBI_MALAY
CHRU	KERINCI
CHRU	KERINCI_2
CHRU	KUBU
CHRU	LOM
CHRU	MALAY
CHRU	MUALANG
CHRU	OGAN
CHRU	PALEMBANG_MALAY
CHRU	SALAKO_BADAMEA
CHRU	SEBUYAU
CHRU	TAMUAN
CHRU	TEMUAN
CHRU	URAK_LAWOI
CHRU	INDONESIAN_2
CHRU	MALAY_PATTANI
CHRU	MINANGKABAU
CHRU	BRUNEI
CHRU	REMUN
DELANG	NORTHERN_ROGLAI
DELANG	RADE
DELANG	TSAT
DELANG	ACEH
DELANG	CHAM_WESTERN
IBAN	NORTHERN_ROGLAI
IBAN	RADE
IBAN	TSAT
IBAN	ACEH
IBAN	CHAM_WESTERN
INDONESIAN_JAKARTA	NORTHERN_ROGLAI
INDONESIAN_JAKARTA	RADE
INDONESIAN_JAKARTA	TSAT
INDONESIAN_JAKARTA	ACEH
INDONESIAN_JAKARTA	CHAM_WESTERN
INDONESIAN	NORTHERN_ROGLAI
INDONESIAN	RADE
INDONESIAN	TSAT
INDONESIAN	ACEH
INDONESIAN	CHAM_WESTERN
JAMBI_MALAY	NORTHERN_ROGLAI
JAMBI_MALAY	RADE
JAMBI_MALAY	TSAT
JAMBI_MALAY	ACEH
JAMBI_MALAY	CHAM_WESTERN
KERINCI	NORTHERN_ROGLAI
KERINCI	RADE
KERINCI	TSAT
KERINCI	ACEH
KERINCI	CHAM_WESTERN
KERINCI_2	NORTHERN_ROGLAI
KERINCI_2	RADE
KERINCI_2	TSAT
KERINCI_2	ACEH
KERINCI_2	CHAM_WESTERN
KUBU	NORTHERN_ROGLAI
KUBU	RADE
KUBU	TSAT
KUBU	ACEH
KUBU	CHAM_WESTERN
LOM	NORTHERN_ROGLAI
LOM	RADE
LOM	TSAT
LOM	ACEH
LOM	CHAM_WESTERN
MALAY	NORTHERN_ROGLAI
MALAY	RADE
MALAY	TSAT
MALAY	ACEH
MALAY	CHAM_WESTERN
MUALANG	NORTHERN_ROGLAI
MUALANG	RADE
MUALANG	TSAT
MUALANG	ACEH
MUALANG	CHAM_WESTERN
NORTHERN_ROGLAI	OGAN
NORTHERN_ROGLAI	PALEMBANG_MALAY
NORTHERN_ROGLAI	SALAKO_BADAMEA
NORTHERN_ROGLAI	SEBUYAU
NORTHERN_ROGLAI	TAMUAN
NORTHERN_ROGLAI	TEMUAN
NORTHERN_ROGLAI	URAK_LAWOI
NORTHERN_ROGLAI	INDONESIAN_2
NORTHERN_ROGLAI	MALAY_PATTANI
NORTHERN_ROGLAI	MINANGKABAU
NORTHERN_ROGLAI	BRUNEI
NORTHERN_ROGLAI	REMUN
OGAN	RADE
OGAN	TSAT
OGAN	ACEH
OGAN	CHAM_WESTERN
PALEMBANG_MALAY	RADE
PALEMBANG_MALAY	TSAT
PALEMBANG_MALAY	ACEH
PALEMBANG_MALAY	CHAM_WESTERN
RADE	SALAKO_BADAMEA
RADE	SEBUYAU
RADE	TAMUAN
RADE	TEMUAN
RADE	URAK_LAWOI
RADE	INDONESIAN_2
RADE	MALAY_PATTANI
RADE	MINANGKABAU
RADE	BRUNEI
RADE	REMUN
SALAKO_BADAMEA	TSAT
SALAKO_BADAMEA	ACEH
SALAKO_BADAMEA	CHAM_WESTERN
SEBUYAU	TSAT
SEBUYAU	ACEH
SEBUYAU	CHAM_WESTERN
TAMUAN	TSAT
TAMUAN	ACEH
TAMUAN	CHAM_WESTERN
TEMUAN	TSAT
TEMUAN	ACEH
TEMUAN	CHAM_WESTERN
TSAT	URAK_LAWOI
TSAT	INDONESIAN_2
TSAT	MALAY_PATTANI
TSAT	MINANGKABAU
TSAT	BRUNEI
TSAT	REMUN
URAK_LAWOI	ACEH
URAK_LAWOI	CHAM_WESTERN
ACEH	INDONESIAN_2
ACEH	MALAY_PATTANI
ACEH	MINANGKABAU
ACEH	BRUNEI
ACEH	REMUN
CHAM_WESTERN	INDONESIAN_2
CHAM_WESTERN	MALAY_PATTANI
CHAM_WESTERN	MINANGKABAU
CHAM_WESTERN	BRUNEI
CHAM_WESTERN	REMUN
