# Supplementary material for: A test of Generalized Bayesian dating: A new linguistic dating method
Source: PLoS One. 2020 Aug 12;15(8):e0236522. doi: 10.1371/journal.pone.0236522 (PMC7423060; doi:10.1371/journal.pone.0236522)
Supplement: S4 File — Files, including an R script, for producing glottochronology dates from the output of the automated cognate detection procedure. (ZIP) [file pone.0236522.s004.zip › S4 Supporting Information/pairs_Mississippi-Valley-Siouan.txt]

OMAHA-PONCA	LAKOTA
OMAHA-PONCA	DAKOTA
OMAHA-PONCA	LAKHOTA
OMAHA-PONCA	ASSINIBOINE
OMAHA-PONCA	WINNEBAGO
LAKOTA	QUAPAW
LAKOTA	OSAGE
LAKOTA	WINNEBAGO
DAKOTA	QUAPAW
DAKOTA	OSAGE
DAKOTA	WINNEBAGO
QUAPAW	LAKHOTA
QUAPAW	ASSINIBOINE
QUAPAW	WINNEBAGO
LAKHOTA	OSAGE
LAKHOTA	WINNEBAGO
OSAGE	ASSINIBOINE
OSAGE	WINNEBAGO
ASSINIBOINE	WINNEBAGO
