# Supplementary material for: A test of Generalized Bayesian dating: A new linguistic dating method
Source: PLoS One. 2020 Aug 12;15(8):e0236522. doi: 10.1371/journal.pone.0236522 (PMC7423060; doi:10.1371/journal.pone.0236522)
Supplement: S4 File — Files, including an R script, for producing glottochronology dates from the output of the automated cognate detection procedure. (ZIP) [file pone.0236522.s004.zip › S4 Supporting Information/pairs_Mongolic.txt]

BURIAT_MONGOLIA	DAUR
BURIAT_MONGOLIA	MONGUOR
BURIAT_MONGOLIA	SANTA_MONGOLIAN
BURIAT_MONGOLIA	TACHENG_DAGUR
DAUR	KALAQIN
DAUR	KALMYK
DAUR	MONGOLIAN
DAUR	MONGUOR
DAUR	SANTA_MONGOLIAN
KALAQIN	MONGUOR
KALAQIN	SANTA_MONGOLIAN
KALAQIN	TACHENG_DAGUR
KALMYK	MONGUOR
KALMYK	SANTA_MONGOLIAN
KALMYK	TACHENG_DAGUR
MONGOLIAN	MONGUOR
MONGOLIAN	SANTA_MONGOLIAN
MONGOLIAN	TACHENG_DAGUR
MONGUOR	TACHENG_DAGUR
SANTA_MONGOLIAN	TACHENG_DAGUR
