# Supplementary material for: A test of Generalized Bayesian dating: A new linguistic dating method
Source: PLoS One. 2020 Aug 12;15(8):e0236522. doi: 10.1371/journal.pone.0236522 (PMC7423060; doi:10.1371/journal.pone.0236522)
Supplement: S4 File — Files, including an R script, for producing glottochronology dates from the output of the automated cognate detection procedure. (ZIP) [file pone.0236522.s004.zip › S4 Supporting Information/pairs_Pama-Nyungan.txt]

ALYAWARRA	ARABANA
ALYAWARRA	DARLING
ALYAWARRA	DIYARI
ALYAWARRA	DYAABUGAY
ALYAWARRA	DYIRBAL
ALYAWARRA	GUUGU_YIMIDHIR
ALYAWARRA	KALA_LAGGAW_YA
ALYAWARRA	KUKU_UWANH
ALYAWARRA	KUUKU_YAU
ALYAWARRA	THAYORE
ALYAWARRA	WIK_MUNGKAN
ALYAWARRA	YIDINY
ALYAWARRA	DARRKINYUNG
ALYAWARRA	GAMILARAAY
ALYAWARRA	GIDABAL
ALYAWARRA	GUMBAYNGGIR
ALYAWARRA	NGARIGU
ALYAWARRA	WAALUBAL
ALYAWARRA	WANGAAYBUWAN_NGIYAMBAA
ALYAWARRA	WIRADHURI
ALYAWARRA	YORTA_YORTA
ALYAWARRA	BADIMAYA
ALYAWARRA	DALWONGO
ALYAWARRA	DHUWAL
ALYAWARRA	DJAMBARRPUYNGU
ALYAWARRA	DJAPU
ALYAWARRA	DJINANG
ALYAWARRA	DJINBA
ALYAWARRA	GOBABINGO
ALYAWARRA	GOMAIDJ
ALYAWARRA	GURINDJI
ALYAWARRA	KOKATA
ALYAWARRA	KURRAMA
ALYAWARRA	MANGGALILI
ALYAWARRA	MANTJILTJARA
ALYAWARRA	MARARBA
ALYAWARRA	MARTUTHUNIRA
ALYAWARRA	NGAANYATJARRA
ALYAWARRA	NGALOOMA
ALYAWARRA	NHANDA
ALYAWARRA	NYANGUMARTA
ALYAWARRA	NYOONGAR
ALYAWARRA	PANYTYIMA
ALYAWARRA	PINTUPI
ALYAWARRA	PITJANTJATJARA_YANKUNTJATJARA
ALYAWARRA	RITHARNGU
ALYAWARRA	WAJARRI
ALYAWARRA	WALMAJARRI
ALYAWARRA	WANGKA_WIRU
ALYAWARRA	WARLPIRI
ALYAWARRA	WARUMUNGU
ALYAWARRA	YANANGO
ALYAWARRA	YANYUWA
ALYAWARRA	YINDJIBARNDI
ALYAWARRA	YOLNGUMATHA
ALYAWARRA	YULPARIJA
ALYAWARRA	LAMALAMA_COASTAL
ALYAWARRA	LAMALAMA_INLAND
ALYAWARRA	MARTU_WANGKA
ALYAWARRA	NYUNGA_NORTHERN
ALYAWARRA	NYUNGA_EASTERN
ALYAWARRA	NYUNGA_SOUTH_WESTERN
ARRERNTE_CENTRAL	ARABANA
ARRERNTE_CENTRAL	DARLING
ARRERNTE_CENTRAL	DIYARI
ARRERNTE_CENTRAL	DYAABUGAY
ARRERNTE_CENTRAL	DYIRBAL
ARRERNTE_CENTRAL	GUUGU_YIMIDHIR
ARRERNTE_CENTRAL	KALA_LAGGAW_YA
ARRERNTE_CENTRAL	KUKU_UWANH
ARRERNTE_CENTRAL	KUUKU_YAU
ARRERNTE_CENTRAL	THAYORE
ARRERNTE_CENTRAL	WIK_MUNGKAN
ARRERNTE_CENTRAL	YIDINY
ARRERNTE_CENTRAL	DARRKINYUNG
ARRERNTE_CENTRAL	GAMILARAAY
ARRERNTE_CENTRAL	GIDABAL
ARRERNTE_CENTRAL	GUMBAYNGGIR
ARRERNTE_CENTRAL	NGARIGU
ARRERNTE_CENTRAL	WAALUBAL
ARRERNTE_CENTRAL	WANGAAYBUWAN_NGIYAMBAA
ARRERNTE_CENTRAL	WIRADHURI
ARRERNTE_CENTRAL	YORTA_YORTA
ARRERNTE_CENTRAL	BADIMAYA
ARRERNTE_CENTRAL	DALWONGO
ARRERNTE_CENTRAL	DHUWAL
ARRERNTE_CENTRAL	DJAMBARRPUYNGU
ARRERNTE_CENTRAL	DJAPU
ARRERNTE_CENTRAL	DJINANG
ARRERNTE_CENTRAL	DJINBA
ARRERNTE_CENTRAL	GOBABINGO
ARRERNTE_CENTRAL	GOMAIDJ
ARRERNTE_CENTRAL	GURINDJI
ARRERNTE_CENTRAL	KOKATA
ARRERNTE_CENTRAL	KURRAMA
ARRERNTE_CENTRAL	MANGGALILI
ARRERNTE_CENTRAL	MANTJILTJARA
ARRERNTE_CENTRAL	MARARBA
ARRERNTE_CENTRAL	MARTUTHUNIRA
ARRERNTE_CENTRAL	NGAANYATJARRA
ARRERNTE_CENTRAL	NGALOOMA
ARRERNTE_CENTRAL	NHANDA
ARRERNTE_CENTRAL	NYANGUMARTA
ARRERNTE_CENTRAL	NYOONGAR
ARRERNTE_CENTRAL	PANYTYIMA
ARRERNTE_CENTRAL	PINTUPI
ARRERNTE_CENTRAL	PITJANTJATJARA_YANKUNTJATJARA
ARRERNTE_CENTRAL	RITHARNGU
ARRERNTE_CENTRAL	WAJARRI
ARRERNTE_CENTRAL	WALMAJARRI
ARRERNTE_CENTRAL	WANGKA_WIRU
ARRERNTE_CENTRAL	WARLPIRI
ARRERNTE_CENTRAL	WARUMUNGU
ARRERNTE_CENTRAL	YANANGO
ARRERNTE_CENTRAL	YANYUWA
ARRERNTE_CENTRAL	YINDJIBARNDI
ARRERNTE_CENTRAL	YOLNGUMATHA
ARRERNTE_CENTRAL	YULPARIJA
ARRERNTE_CENTRAL	LAMALAMA_COASTAL
ARRERNTE_CENTRAL	LAMALAMA_INLAND
ARRERNTE_CENTRAL	MARTU_WANGKA
ARRERNTE_CENTRAL	NYUNGA_NORTHERN
ARRERNTE_CENTRAL	NYUNGA_EASTERN
ARRERNTE_CENTRAL	NYUNGA_SOUTH_WESTERN
ARRERNTE_EASTERN	ARABANA
ARRERNTE_EASTERN	DARLING
ARRERNTE_EASTERN	DIYARI
ARRERNTE_EASTERN	DYAABUGAY
ARRERNTE_EASTERN	DYIRBAL
ARRERNTE_EASTERN	GUUGU_YIMIDHIR
ARRERNTE_EASTERN	KALA_LAGGAW_YA
ARRERNTE_EASTERN	KUKU_UWANH
ARRERNTE_EASTERN	KUUKU_YAU
ARRERNTE_EASTERN	THAYORE
ARRERNTE_EASTERN	WIK_MUNGKAN
ARRERNTE_EASTERN	YIDINY
ARRERNTE_EASTERN	DARRKINYUNG
ARRERNTE_EASTERN	GAMILARAAY
ARRERNTE_EASTERN	GIDABAL
ARRERNTE_EASTERN	GUMBAYNGGIR
ARRERNTE_EASTERN	NGARIGU
ARRERNTE_EASTERN	WAALUBAL
ARRERNTE_EASTERN	WANGAAYBUWAN_NGIYAMBAA
ARRERNTE_EASTERN	WIRADHURI
ARRERNTE_EASTERN	YORTA_YORTA
ARRERNTE_EASTERN	BADIMAYA
ARRERNTE_EASTERN	DALWONGO
ARRERNTE_EASTERN	DHUWAL
ARRERNTE_EASTERN	DJAMBARRPUYNGU
ARRERNTE_EASTERN	DJAPU
ARRERNTE_EASTERN	DJINANG
ARRERNTE_EASTERN	DJINBA
ARRERNTE_EASTERN	GOBABINGO
ARRERNTE_EASTERN	GOMAIDJ
ARRERNTE_EASTERN	GURINDJI
ARRERNTE_EASTERN	KOKATA
ARRERNTE_EASTERN	KURRAMA
ARRERNTE_EASTERN	MANGGALILI
ARRERNTE_EASTERN	MANTJILTJARA
ARRERNTE_EASTERN	MARARBA
ARRERNTE_EASTERN	MARTUTHUNIRA
ARRERNTE_EASTERN	NGAANYATJARRA
ARRERNTE_EASTERN	NGALOOMA
ARRERNTE_EASTERN	NHANDA
ARRERNTE_EASTERN	NYANGUMARTA
ARRERNTE_EASTERN	NYOONGAR
ARRERNTE_EASTERN	PANYTYIMA
ARRERNTE_EASTERN	PINTUPI
ARRERNTE_EASTERN	PITJANTJATJARA_YANKUNTJATJARA
ARRERNTE_EASTERN	RITHARNGU
ARRERNTE_EASTERN	WAJARRI
ARRERNTE_EASTERN	WALMAJARRI
ARRERNTE_EASTERN	WANGKA_WIRU
ARRERNTE_EASTERN	WARLPIRI
ARRERNTE_EASTERN	WARUMUNGU
ARRERNTE_EASTERN	YANANGO
ARRERNTE_EASTERN	YANYUWA
ARRERNTE_EASTERN	YINDJIBARNDI
ARRERNTE_EASTERN	YOLNGUMATHA
ARRERNTE_EASTERN	YULPARIJA
ARRERNTE_EASTERN	LAMALAMA_COASTAL
ARRERNTE_EASTERN	LAMALAMA_INLAND
ARRERNTE_EASTERN	MARTU_WANGKA
ARRERNTE_EASTERN	NYUNGA_NORTHERN
ARRERNTE_EASTERN	NYUNGA_EASTERN
ARRERNTE_EASTERN	NYUNGA_SOUTH_WESTERN
KAYTETYE	ARABANA
KAYTETYE	DARLING
KAYTETYE	DIYARI
KAYTETYE	DYAABUGAY
KAYTETYE	DYIRBAL
KAYTETYE	GUUGU_YIMIDHIR
KAYTETYE	KALA_LAGGAW_YA
KAYTETYE	KUKU_UWANH
KAYTETYE	KUUKU_YAU
KAYTETYE	THAYORE
KAYTETYE	WIK_MUNGKAN
KAYTETYE	YIDINY
KAYTETYE	DARRKINYUNG
KAYTETYE	GAMILARAAY
KAYTETYE	GIDABAL
KAYTETYE	GUMBAYNGGIR
KAYTETYE	NGARIGU
KAYTETYE	WAALUBAL
KAYTETYE	WANGAAYBUWAN_NGIYAMBAA
KAYTETYE	WIRADHURI
KAYTETYE	YORTA_YORTA
KAYTETYE	BADIMAYA
KAYTETYE	DALWONGO
KAYTETYE	DHUWAL
KAYTETYE	DJAMBARRPUYNGU
KAYTETYE	DJAPU
KAYTETYE	DJINANG
KAYTETYE	DJINBA
KAYTETYE	GOBABINGO
KAYTETYE	GOMAIDJ
KAYTETYE	GURINDJI
KAYTETYE	KOKATA
KAYTETYE	KURRAMA
KAYTETYE	MANGGALILI
KAYTETYE	MANTJILTJARA
KAYTETYE	MARARBA
KAYTETYE	MARTUTHUNIRA
KAYTETYE	NGAANYATJARRA
KAYTETYE	NGALOOMA
KAYTETYE	NHANDA
KAYTETYE	NYANGUMARTA
KAYTETYE	NYOONGAR
KAYTETYE	PANYTYIMA
KAYTETYE	PINTUPI
KAYTETYE	PITJANTJATJARA_YANKUNTJATJARA
KAYTETYE	RITHARNGU
KAYTETYE	WAJARRI
KAYTETYE	WALMAJARRI
KAYTETYE	WANGKA_WIRU
KAYTETYE	WARLPIRI
KAYTETYE	WARUMUNGU
KAYTETYE	YANANGO
KAYTETYE	YANYUWA
KAYTETYE	YINDJIBARNDI
KAYTETYE	YOLNGUMATHA
KAYTETYE	YULPARIJA
KAYTETYE	LAMALAMA_COASTAL
KAYTETYE	LAMALAMA_INLAND
KAYTETYE	MARTU_WANGKA
KAYTETYE	NYUNGA_NORTHERN
KAYTETYE	NYUNGA_EASTERN
KAYTETYE	NYUNGA_SOUTH_WESTERN
WESTERN_ARRERNTE	ARABANA
WESTERN_ARRERNTE	DARLING
WESTERN_ARRERNTE	DIYARI
WESTERN_ARRERNTE	DYAABUGAY
WESTERN_ARRERNTE	DYIRBAL
WESTERN_ARRERNTE	GUUGU_YIMIDHIR
WESTERN_ARRERNTE	KALA_LAGGAW_YA
WESTERN_ARRERNTE	KUKU_UWANH
WESTERN_ARRERNTE	KUUKU_YAU
WESTERN_ARRERNTE	THAYORE
WESTERN_ARRERNTE	WIK_MUNGKAN
WESTERN_ARRERNTE	YIDINY
WESTERN_ARRERNTE	DARRKINYUNG
WESTERN_ARRERNTE	GAMILARAAY
WESTERN_ARRERNTE	GIDABAL
WESTERN_ARRERNTE	GUMBAYNGGIR
WESTERN_ARRERNTE	NGARIGU
WESTERN_ARRERNTE	WAALUBAL
WESTERN_ARRERNTE	WANGAAYBUWAN_NGIYAMBAA
WESTERN_ARRERNTE	WIRADHURI
WESTERN_ARRERNTE	YORTA_YORTA
WESTERN_ARRERNTE	BADIMAYA
WESTERN_ARRERNTE	DALWONGO
WESTERN_ARRERNTE	DHUWAL
WESTERN_ARRERNTE	DJAMBARRPUYNGU
WESTERN_ARRERNTE	DJAPU
WESTERN_ARRERNTE	DJINANG
WESTERN_ARRERNTE	DJINBA
WESTERN_ARRERNTE	GOBABINGO
WESTERN_ARRERNTE	GOMAIDJ
WESTERN_ARRERNTE	GURINDJI
WESTERN_ARRERNTE	KOKATA
WESTERN_ARRERNTE	KURRAMA
WESTERN_ARRERNTE	MANGGALILI
WESTERN_ARRERNTE	MANTJILTJARA
WESTERN_ARRERNTE	MARARBA
WESTERN_ARRERNTE	MARTUTHUNIRA
WESTERN_ARRERNTE	NGAANYATJARRA
WESTERN_ARRERNTE	NGALOOMA
WESTERN_ARRERNTE	NHANDA
WESTERN_ARRERNTE	NYANGUMARTA
WESTERN_ARRERNTE	NYOONGAR
WESTERN_ARRERNTE	PANYTYIMA
WESTERN_ARRERNTE	PINTUPI
WESTERN_ARRERNTE	PITJANTJATJARA_YANKUNTJATJARA
WESTERN_ARRERNTE	RITHARNGU
WESTERN_ARRERNTE	WAJARRI
WESTERN_ARRERNTE	WALMAJARRI
WESTERN_ARRERNTE	WANGKA_WIRU
WESTERN_ARRERNTE	WARLPIRI
WESTERN_ARRERNTE	WARUMUNGU
WESTERN_ARRERNTE	YANANGO
WESTERN_ARRERNTE	YANYUWA
WESTERN_ARRERNTE	YINDJIBARNDI
WESTERN_ARRERNTE	YOLNGUMATHA
WESTERN_ARRERNTE	YULPARIJA
WESTERN_ARRERNTE	LAMALAMA_COASTAL
WESTERN_ARRERNTE	LAMALAMA_INLAND
WESTERN_ARRERNTE	MARTU_WANGKA
WESTERN_ARRERNTE	NYUNGA_NORTHERN
WESTERN_ARRERNTE	NYUNGA_EASTERN
WESTERN_ARRERNTE	NYUNGA_SOUTH_WESTERN
ARABANA	DARLING
ARABANA	WIRANGU
ARABANA	DYAABUGAY
ARABANA	DYIRBAL
ARABANA	GUUGU_YIMIDHIR
ARABANA	KALA_LAGGAW_YA
ARABANA	KUKU_UWANH
ARABANA	KUUKU_YAU
ARABANA	THAYORE
ARABANA	WIK_MUNGKAN
ARABANA	YIDINY
ARABANA	DARRKINYUNG
ARABANA	GAMILARAAY
ARABANA	GIDABAL
ARABANA	GUMBAYNGGIR
ARABANA	NGARIGU
ARABANA	WAALUBAL
ARABANA	WANGAAYBUWAN_NGIYAMBAA
ARABANA	WIRADHURI
ARABANA	YORTA_YORTA
ARABANA	BADIMAYA
ARABANA	DALWONGO
ARABANA	DHUWAL
ARABANA	DJAMBARRPUYNGU
ARABANA	DJAPU
ARABANA	DJINANG
ARABANA	DJINBA
ARABANA	GOBABINGO
ARABANA	GOMAIDJ
ARABANA	GURINDJI
ARABANA	KOKATA
ARABANA	KURRAMA
ARABANA	MANGGALILI
ARABANA	MANTJILTJARA
ARABANA	MARARBA
ARABANA	MARTUTHUNIRA
ARABANA	NGAANYATJARRA
ARABANA	NGALOOMA
ARABANA	NHANDA
ARABANA	NYANGUMARTA
ARABANA	NYOONGAR
ARABANA	PANYTYIMA
ARABANA	PINTUPI
ARABANA	PITJANTJATJARA_YANKUNTJATJARA
ARABANA	RITHARNGU
ARABANA	WAJARRI
ARABANA	WALMAJARRI
ARABANA	WANGKA_WIRU
ARABANA	WARLPIRI
ARABANA	WARUMUNGU
ARABANA	YANANGO
ARABANA	YANYUWA
ARABANA	YINDJIBARNDI
ARABANA	YOLNGUMATHA
ARABANA	YULPARIJA
ARABANA	LAMALAMA_COASTAL
ARABANA	LAMALAMA_INLAND
ARABANA	MARTU_WANGKA
ARABANA	NYUNGA_NORTHERN
ARABANA	NYUNGA_EASTERN
ARABANA	NYUNGA_SOUTH_WESTERN
DARLING	DIYARI
DARLING	WIRANGU
DARLING	DYAABUGAY
DARLING	DYIRBAL
DARLING	GUUGU_YIMIDHIR
DARLING	KALA_LAGGAW_YA
DARLING	KUKU_UWANH
DARLING	KUUKU_YAU
DARLING	THAYORE
DARLING	WIK_MUNGKAN
DARLING	YIDINY
DARLING	DARRKINYUNG
DARLING	GAMILARAAY
DARLING	GIDABAL
DARLING	GUMBAYNGGIR
DARLING	NGARIGU
DARLING	WAALUBAL
DARLING	WANGAAYBUWAN_NGIYAMBAA
DARLING	WIRADHURI
DARLING	YORTA_YORTA
DARLING	BADIMAYA
DARLING	DALWONGO
DARLING	DHUWAL
DARLING	DJAMBARRPUYNGU
DARLING	DJAPU
DARLING	DJINANG
DARLING	DJINBA
DARLING	GOBABINGO
DARLING	GOMAIDJ
DARLING	GURINDJI
DARLING	KOKATA
DARLING	KURRAMA
DARLING	MANGGALILI
DARLING	MANTJILTJARA
DARLING	MARARBA
DARLING	MARTUTHUNIRA
DARLING	NGAANYATJARRA
DARLING	NGALOOMA
DARLING	NHANDA
DARLING	NYANGUMARTA
DARLING	NYOONGAR
DARLING	PANYTYIMA
DARLING	PINTUPI
DARLING	PITJANTJATJARA_YANKUNTJATJARA
DARLING	RITHARNGU
DARLING	WAJARRI
DARLING	WALMAJARRI
DARLING	WANGKA_WIRU
DARLING	WARLPIRI
DARLING	WARUMUNGU
DARLING	YANANGO
DARLING	YANYUWA
DARLING	YINDJIBARNDI
DARLING	YOLNGUMATHA
DARLING	YULPARIJA
DARLING	LAMALAMA_COASTAL
DARLING	LAMALAMA_INLAND
DARLING	MARTU_WANGKA
DARLING	NYUNGA_NORTHERN
DARLING	NYUNGA_EASTERN
DARLING	NYUNGA_SOUTH_WESTERN
DIYARI	WIRANGU
DIYARI	DYAABUGAY
DIYARI	DYIRBAL
DIYARI	GUUGU_YIMIDHIR
DIYARI	KALA_LAGGAW_YA
DIYARI	KUKU_UWANH
DIYARI	KUUKU_YAU
DIYARI	THAYORE
DIYARI	WIK_MUNGKAN
DIYARI	YIDINY
DIYARI	DARRKINYUNG
DIYARI	GAMILARAAY
DIYARI	GIDABAL
DIYARI	GUMBAYNGGIR
DIYARI	NGARIGU
DIYARI	WAALUBAL
DIYARI	WANGAAYBUWAN_NGIYAMBAA
DIYARI	WIRADHURI
DIYARI	YORTA_YORTA
DIYARI	BADIMAYA
DIYARI	DALWONGO
DIYARI	DHUWAL
DIYARI	DJAMBARRPUYNGU
DIYARI	DJAPU
DIYARI	DJINANG
DIYARI	DJINBA
DIYARI	GOBABINGO
DIYARI	GOMAIDJ
DIYARI	GURINDJI
DIYARI	KOKATA
DIYARI	KURRAMA
DIYARI	MANGGALILI
DIYARI	MANTJILTJARA
DIYARI	MARARBA
DIYARI	MARTUTHUNIRA
DIYARI	NGAANYATJARRA
DIYARI	NGALOOMA
DIYARI	NHANDA
DIYARI	NYANGUMARTA
DIYARI	NYOONGAR
DIYARI	PANYTYIMA
DIYARI	PINTUPI
DIYARI	PITJANTJATJARA_YANKUNTJATJARA
DIYARI	RITHARNGU
DIYARI	WAJARRI
DIYARI	WALMAJARRI
DIYARI	WANGKA_WIRU
DIYARI	WARLPIRI
DIYARI	WARUMUNGU
DIYARI	YANANGO
DIYARI	YANYUWA
DIYARI	YINDJIBARNDI
DIYARI	YOLNGUMATHA
DIYARI	YULPARIJA
DIYARI	LAMALAMA_COASTAL
DIYARI	LAMALAMA_INLAND
DIYARI	MARTU_WANGKA
DIYARI	NYUNGA_NORTHERN
DIYARI	NYUNGA_EASTERN
DIYARI	NYUNGA_SOUTH_WESTERN
WIRANGU	DYAABUGAY
WIRANGU	DYIRBAL
WIRANGU	GUUGU_YIMIDHIR
WIRANGU	KALA_LAGGAW_YA
WIRANGU	KUKU_UWANH
WIRANGU	KUUKU_YAU
WIRANGU	THAYORE
WIRANGU	WIK_MUNGKAN
WIRANGU	YIDINY
WIRANGU	DARRKINYUNG
WIRANGU	GAMILARAAY
WIRANGU	GIDABAL
WIRANGU	GUMBAYNGGIR
WIRANGU	NGARIGU
WIRANGU	WAALUBAL
WIRANGU	WANGAAYBUWAN_NGIYAMBAA
WIRANGU	WIRADHURI
WIRANGU	YORTA_YORTA
WIRANGU	BADIMAYA
WIRANGU	DALWONGO
WIRANGU	DHUWAL
WIRANGU	DJAMBARRPUYNGU
WIRANGU	DJAPU
WIRANGU	DJINANG
WIRANGU	DJINBA
WIRANGU	GOBABINGO
WIRANGU	GOMAIDJ
WIRANGU	GURINDJI
WIRANGU	KOKATA
WIRANGU	KURRAMA
WIRANGU	MANGGALILI
WIRANGU	MANTJILTJARA
WIRANGU	MARARBA
WIRANGU	MARTUTHUNIRA
WIRANGU	NGAANYATJARRA
WIRANGU	NGALOOMA
WIRANGU	NHANDA
WIRANGU	NYANGUMARTA
WIRANGU	NYOONGAR
WIRANGU	PANYTYIMA
WIRANGU	PINTUPI
WIRANGU	PITJANTJATJARA_YANKUNTJATJARA
WIRANGU	RITHARNGU
WIRANGU	WAJARRI
WIRANGU	WALMAJARRI
WIRANGU	WANGKA_WIRU
WIRANGU	WARLPIRI
WIRANGU	WARUMUNGU
WIRANGU	YANANGO
WIRANGU	YANYUWA
WIRANGU	YINDJIBARNDI
WIRANGU	YOLNGUMATHA
WIRANGU	YULPARIJA
WIRANGU	LAMALAMA_COASTAL
WIRANGU	LAMALAMA_INLAND
WIRANGU	MARTU_WANGKA
WIRANGU	NYUNGA_NORTHERN
WIRANGU	NYUNGA_EASTERN
WIRANGU	NYUNGA_SOUTH_WESTERN
DYAABUGAY	DYIRBAL
DYAABUGAY	KALA_LAGGAW_YA
DYAABUGAY	KUKU_UWANH
DYAABUGAY	KUUKU_YAU
DYAABUGAY	THAYORE
DYAABUGAY	WIK_MUNGKAN
DYAABUGAY	DARRKINYUNG
DYAABUGAY	GAMILARAAY
DYAABUGAY	GIDABAL
DYAABUGAY	GUMBAYNGGIR
DYAABUGAY	NGARIGU
DYAABUGAY	WAALUBAL
DYAABUGAY	WANGAAYBUWAN_NGIYAMBAA
DYAABUGAY	WIRADHURI
DYAABUGAY	YORTA_YORTA
DYAABUGAY	BADIMAYA
DYAABUGAY	DALWONGO
DYAABUGAY	DHUWAL
DYAABUGAY	DJAMBARRPUYNGU
DYAABUGAY	DJAPU
DYAABUGAY	DJINANG
DYAABUGAY	DJINBA
DYAABUGAY	GOBABINGO
DYAABUGAY	GOMAIDJ
DYAABUGAY	GURINDJI
DYAABUGAY	KOKATA
DYAABUGAY	KURRAMA
DYAABUGAY	MANGGALILI
DYAABUGAY	MANTJILTJARA
DYAABUGAY	MARARBA
DYAABUGAY	MARTUTHUNIRA
DYAABUGAY	NGAANYATJARRA
DYAABUGAY	NGALOOMA
DYAABUGAY	NHANDA
DYAABUGAY	NYANGUMARTA
DYAABUGAY	NYOONGAR
DYAABUGAY	PANYTYIMA
DYAABUGAY	PINTUPI
DYAABUGAY	PITJANTJATJARA_YANKUNTJATJARA
DYAABUGAY	RITHARNGU
DYAABUGAY	WAJARRI
DYAABUGAY	WALMAJARRI
DYAABUGAY	WANGKA_WIRU
DYAABUGAY	WARLPIRI
DYAABUGAY	WARUMUNGU
DYAABUGAY	YANANGO
DYAABUGAY	YANYUWA
DYAABUGAY	YINDJIBARNDI
DYAABUGAY	YOLNGUMATHA
DYAABUGAY	YULPARIJA
DYAABUGAY	LAMALAMA_COASTAL
DYAABUGAY	LAMALAMA_INLAND
DYAABUGAY	MARTU_WANGKA
DYAABUGAY	NYUNGA_NORTHERN
DYAABUGAY	NYUNGA_EASTERN
DYAABUGAY	NYUNGA_SOUTH_WESTERN
DYIRBAL	GUUGU_YIMIDHIR
DYIRBAL	KUKU_UWANH
DYIRBAL	KUUKU_YAU
DYIRBAL	THAYORE
DYIRBAL	WIK_MUNGKAN
DYIRBAL	YIDINY
DYIRBAL	DARRKINYUNG
DYIRBAL	GAMILARAAY
DYIRBAL	GIDABAL
DYIRBAL	GUMBAYNGGIR
DYIRBAL	WAALUBAL
DYIRBAL	WANGAAYBUWAN_NGIYAMBAA
DYIRBAL	WIRADHURI
DYIRBAL	YORTA_YORTA
DYIRBAL	BADIMAYA
DYIRBAL	DALWONGO
DYIRBAL	DHUWAL
DYIRBAL	DJAMBARRPUYNGU
DYIRBAL	DJAPU
DYIRBAL	DJINANG
DYIRBAL	DJINBA
DYIRBAL	GOBABINGO
DYIRBAL	GOMAIDJ
DYIRBAL	GURINDJI
DYIRBAL	KOKATA
DYIRBAL	KURRAMA
DYIRBAL	MANGGALILI
DYIRBAL	MANTJILTJARA
DYIRBAL	MARARBA
DYIRBAL	MARTUTHUNIRA
DYIRBAL	NGAANYATJARRA
DYIRBAL	NGALOOMA
DYIRBAL	NHANDA
DYIRBAL	NYANGUMARTA
DYIRBAL	NYOONGAR
DYIRBAL	PANYTYIMA
DYIRBAL	PINTUPI
DYIRBAL	PITJANTJATJARA_YANKUNTJATJARA
DYIRBAL	RITHARNGU
DYIRBAL	WAJARRI
DYIRBAL	WALMAJARRI
DYIRBAL	WANGKA_WIRU
DYIRBAL	WARLPIRI
DYIRBAL	WARUMUNGU
DYIRBAL	YANANGO
DYIRBAL	YANYUWA
DYIRBAL	YINDJIBARNDI
DYIRBAL	YOLNGUMATHA
DYIRBAL	YULPARIJA
DYIRBAL	LAMALAMA_COASTAL
DYIRBAL	LAMALAMA_INLAND
DYIRBAL	MARTU_WANGKA
DYIRBAL	NYUNGA_NORTHERN
DYIRBAL	NYUNGA_EASTERN
DYIRBAL	NYUNGA_SOUTH_WESTERN
GUUGU_YIMIDHIR	KALA_LAGGAW_YA
GUUGU_YIMIDHIR	KUKU_UWANH
GUUGU_YIMIDHIR	KUUKU_YAU
GUUGU_YIMIDHIR	THAYORE
GUUGU_YIMIDHIR	WIK_MUNGKAN
GUUGU_YIMIDHIR	DARRKINYUNG
GUUGU_YIMIDHIR	GAMILARAAY
GUUGU_YIMIDHIR	GIDABAL
GUUGU_YIMIDHIR	GUMBAYNGGIR
GUUGU_YIMIDHIR	NGARIGU
GUUGU_YIMIDHIR	WAALUBAL
GUUGU_YIMIDHIR	WANGAAYBUWAN_NGIYAMBAA
GUUGU_YIMIDHIR	WIRADHURI
GUUGU_YIMIDHIR	YORTA_YORTA
GUUGU_YIMIDHIR	BADIMAYA
GUUGU_YIMIDHIR	DALWONGO
GUUGU_YIMIDHIR	DHUWAL
GUUGU_YIMIDHIR	DJAMBARRPUYNGU
GUUGU_YIMIDHIR	DJAPU
GUUGU_YIMIDHIR	DJINANG
GUUGU_YIMIDHIR	DJINBA
GUUGU_YIMIDHIR	GOBABINGO
GUUGU_YIMIDHIR	GOMAIDJ
GUUGU_YIMIDHIR	GURINDJI
GUUGU_YIMIDHIR	KOKATA
GUUGU_YIMIDHIR	KURRAMA
GUUGU_YIMIDHIR	MANGGALILI
GUUGU_YIMIDHIR	MANTJILTJARA
GUUGU_YIMIDHIR	MARARBA
GUUGU_YIMIDHIR	MARTUTHUNIRA
GUUGU_YIMIDHIR	NGAANYATJARRA
GUUGU_YIMIDHIR	NGALOOMA
GUUGU_YIMIDHIR	NHANDA
GUUGU_YIMIDHIR	NYANGUMARTA
GUUGU_YIMIDHIR	NYOONGAR
GUUGU_YIMIDHIR	PANYTYIMA
GUUGU_YIMIDHIR	PINTUPI
GUUGU_YIMIDHIR	PITJANTJATJARA_YANKUNTJATJARA
GUUGU_YIMIDHIR	RITHARNGU
GUUGU_YIMIDHIR	WAJARRI
GUUGU_YIMIDHIR	WALMAJARRI
GUUGU_YIMIDHIR	WANGKA_WIRU
GUUGU_YIMIDHIR	WARLPIRI
GUUGU_YIMIDHIR	WARUMUNGU
GUUGU_YIMIDHIR	YANANGO
GUUGU_YIMIDHIR	YANYUWA
GUUGU_YIMIDHIR	YINDJIBARNDI
GUUGU_YIMIDHIR	YOLNGUMATHA
GUUGU_YIMIDHIR	YULPARIJA
GUUGU_YIMIDHIR	LAMALAMA_COASTAL
GUUGU_YIMIDHIR	LAMALAMA_INLAND
GUUGU_YIMIDHIR	MARTU_WANGKA
GUUGU_YIMIDHIR	NYUNGA_NORTHERN
GUUGU_YIMIDHIR	NYUNGA_EASTERN
GUUGU_YIMIDHIR	NYUNGA_SOUTH_WESTERN
KALA_LAGGAW_YA	KUKU_UWANH
KALA_LAGGAW_YA	KUUKU_YAU
KALA_LAGGAW_YA	THAYORE
KALA_LAGGAW_YA	WIK_MUNGKAN
KALA_LAGGAW_YA	YIDINY
KALA_LAGGAW_YA	DARRKINYUNG
KALA_LAGGAW_YA	GAMILARAAY
KALA_LAGGAW_YA	GIDABAL
KALA_LAGGAW_YA	GUMBAYNGGIR
KALA_LAGGAW_YA	WAALUBAL
KALA_LAGGAW_YA	WANGAAYBUWAN_NGIYAMBAA
KALA_LAGGAW_YA	WIRADHURI
KALA_LAGGAW_YA	YORTA_YORTA
KALA_LAGGAW_YA	BADIMAYA
KALA_LAGGAW_YA	DALWONGO
KALA_LAGGAW_YA	DHUWAL
KALA_LAGGAW_YA	DJAMBARRPUYNGU
KALA_LAGGAW_YA	DJAPU
KALA_LAGGAW_YA	DJINANG
KALA_LAGGAW_YA	DJINBA
KALA_LAGGAW_YA	GOBABINGO
KALA_LAGGAW_YA	GOMAIDJ
KALA_LAGGAW_YA	GURINDJI
KALA_LAGGAW_YA	KOKATA
KALA_LAGGAW_YA	KURRAMA
KALA_LAGGAW_YA	MANGGALILI
KALA_LAGGAW_YA	MANTJILTJARA
KALA_LAGGAW_YA	MARARBA
KALA_LAGGAW_YA	MARTUTHUNIRA
KALA_LAGGAW_YA	NGAANYATJARRA
KALA_LAGGAW_YA	NGALOOMA
KALA_LAGGAW_YA	NHANDA
KALA_LAGGAW_YA	NYANGUMARTA
KALA_LAGGAW_YA	NYOONGAR
KALA_LAGGAW_YA	PANYTYIMA
KALA_LAGGAW_YA	PINTUPI
KALA_LAGGAW_YA	PITJANTJATJARA_YANKUNTJATJARA
KALA_LAGGAW_YA	RITHARNGU
KALA_LAGGAW_YA	WAJARRI
KALA_LAGGAW_YA	WALMAJARRI
KALA_LAGGAW_YA	WANGKA_WIRU
KALA_LAGGAW_YA	WARLPIRI
KALA_LAGGAW_YA	WARUMUNGU
KALA_LAGGAW_YA	YANANGO
KALA_LAGGAW_YA	YANYUWA
KALA_LAGGAW_YA	YINDJIBARNDI
KALA_LAGGAW_YA	YOLNGUMATHA
KALA_LAGGAW_YA	YULPARIJA
KALA_LAGGAW_YA	LAMALAMA_COASTAL
KALA_LAGGAW_YA	LAMALAMA_INLAND
KALA_LAGGAW_YA	MARTU_WANGKA
KALA_LAGGAW_YA	NYUNGA_NORTHERN
KALA_LAGGAW_YA	NYUNGA_EASTERN
KALA_LAGGAW_YA	NYUNGA_SOUTH_WESTERN
KUKU_UWANH	YIDINY
KUKU_UWANH	DARRKINYUNG
KUKU_UWANH	GAMILARAAY
KUKU_UWANH	GIDABAL
KUKU_UWANH	GUMBAYNGGIR
KUKU_UWANH	NGARIGU
KUKU_UWANH	WAALUBAL
KUKU_UWANH	WANGAAYBUWAN_NGIYAMBAA
KUKU_UWANH	WIRADHURI
KUKU_UWANH	YORTA_YORTA
KUKU_UWANH	BADIMAYA
KUKU_UWANH	DALWONGO
KUKU_UWANH	DHUWAL
KUKU_UWANH	DJAMBARRPUYNGU
KUKU_UWANH	DJAPU
KUKU_UWANH	DJINANG
KUKU_UWANH	DJINBA
KUKU_UWANH	GOBABINGO
KUKU_UWANH	GOMAIDJ
KUKU_UWANH	GURINDJI
KUKU_UWANH	KOKATA
KUKU_UWANH	KURRAMA
KUKU_UWANH	MANGGALILI
KUKU_UWANH	MANTJILTJARA
KUKU_UWANH	MARARBA
KUKU_UWANH	MARTUTHUNIRA
KUKU_UWANH	NGAANYATJARRA
KUKU_UWANH	NGALOOMA
KUKU_UWANH	NHANDA
KUKU_UWANH	NYANGUMARTA
KUKU_UWANH	NYOONGAR
KUKU_UWANH	PANYTYIMA
KUKU_UWANH	PINTUPI
KUKU_UWANH	PITJANTJATJARA_YANKUNTJATJARA
KUKU_UWANH	RITHARNGU
KUKU_UWANH	WAJARRI
KUKU_UWANH	WALMAJARRI
KUKU_UWANH	WANGKA_WIRU
KUKU_UWANH	WARLPIRI
KUKU_UWANH	WARUMUNGU
KUKU_UWANH	YANANGO
KUKU_UWANH	YANYUWA
KUKU_UWANH	YINDJIBARNDI
KUKU_UWANH	YOLNGUMATHA
KUKU_UWANH	YULPARIJA
KUKU_UWANH	MARTU_WANGKA
KUKU_UWANH	NYUNGA_NORTHERN
KUKU_UWANH	NYUNGA_EASTERN
KUKU_UWANH	NYUNGA_SOUTH_WESTERN
KUUKU_YAU	YIDINY
KUUKU_YAU	DARRKINYUNG
KUUKU_YAU	GAMILARAAY
KUUKU_YAU	GIDABAL
KUUKU_YAU	GUMBAYNGGIR
KUUKU_YAU	NGARIGU
KUUKU_YAU	WAALUBAL
KUUKU_YAU	WANGAAYBUWAN_NGIYAMBAA
KUUKU_YAU	WIRADHURI
KUUKU_YAU	YORTA_YORTA
KUUKU_YAU	BADIMAYA
KUUKU_YAU	DALWONGO
KUUKU_YAU	DHUWAL
KUUKU_YAU	DJAMBARRPUYNGU
KUUKU_YAU	DJAPU
KUUKU_YAU	DJINANG
KUUKU_YAU	DJINBA
KUUKU_YAU	GOBABINGO
KUUKU_YAU	GOMAIDJ
KUUKU_YAU	GURINDJI
KUUKU_YAU	KOKATA
KUUKU_YAU	KURRAMA
KUUKU_YAU	MANGGALILI
KUUKU_YAU	MANTJILTJARA
KUUKU_YAU	MARARBA
KUUKU_YAU	MARTUTHUNIRA
KUUKU_YAU	NGAANYATJARRA
KUUKU_YAU	NGALOOMA
KUUKU_YAU	NHANDA
KUUKU_YAU	NYANGUMARTA
KUUKU_YAU	NYOONGAR
KUUKU_YAU	PANYTYIMA
KUUKU_YAU	PINTUPI
KUUKU_YAU	PITJANTJATJARA_YANKUNTJATJARA
KUUKU_YAU	RITHARNGU
KUUKU_YAU	WAJARRI
KUUKU_YAU	WALMAJARRI
KUUKU_YAU	WANGKA_WIRU
KUUKU_YAU	WARLPIRI
KUUKU_YAU	WARUMUNGU
KUUKU_YAU	YANANGO
KUUKU_YAU	YANYUWA
KUUKU_YAU	YINDJIBARNDI
KUUKU_YAU	YOLNGUMATHA
KUUKU_YAU	YULPARIJA
KUUKU_YAU	MARTU_WANGKA
KUUKU_YAU	NYUNGA_NORTHERN
KUUKU_YAU	NYUNGA_EASTERN
KUUKU_YAU	NYUNGA_SOUTH_WESTERN
THAYORE	YIDINY
THAYORE	DARRKINYUNG
THAYORE	GAMILARAAY
THAYORE	GIDABAL
THAYORE	GUMBAYNGGIR
THAYORE	NGARIGU
THAYORE	WAALUBAL
THAYORE	WANGAAYBUWAN_NGIYAMBAA
THAYORE	WIRADHURI
THAYORE	YORTA_YORTA
THAYORE	BADIMAYA
THAYORE	DALWONGO
THAYORE	DHUWAL
THAYORE	DJAMBARRPUYNGU
THAYORE	DJAPU
THAYORE	DJINANG
THAYORE	DJINBA
THAYORE	GOBABINGO
THAYORE	GOMAIDJ
THAYORE	GURINDJI
THAYORE	KOKATA
THAYORE	KURRAMA
THAYORE	MANGGALILI
THAYORE	MANTJILTJARA
THAYORE	MARARBA
THAYORE	MARTUTHUNIRA
THAYORE	NGAANYATJARRA
THAYORE	NGALOOMA
THAYORE	NHANDA
THAYORE	NYANGUMARTA
THAYORE	NYOONGAR
THAYORE	PANYTYIMA
THAYORE	PINTUPI
THAYORE	PITJANTJATJARA_YANKUNTJATJARA
THAYORE	RITHARNGU
THAYORE	WAJARRI
THAYORE	WALMAJARRI
THAYORE	WANGKA_WIRU
THAYORE	WARLPIRI
THAYORE	WARUMUNGU
THAYORE	YANANGO
THAYORE	YANYUWA
THAYORE	YINDJIBARNDI
THAYORE	YOLNGUMATHA
THAYORE	YULPARIJA
THAYORE	MARTU_WANGKA
THAYORE	NYUNGA_NORTHERN
THAYORE	NYUNGA_EASTERN
THAYORE	NYUNGA_SOUTH_WESTERN
WIK_MUNGKAN	YIDINY
WIK_MUNGKAN	DARRKINYUNG
WIK_MUNGKAN	GAMILARAAY
WIK_MUNGKAN	GIDABAL
WIK_MUNGKAN	GUMBAYNGGIR
WIK_MUNGKAN	NGARIGU
WIK_MUNGKAN	WAALUBAL
WIK_MUNGKAN	WANGAAYBUWAN_NGIYAMBAA
WIK_MUNGKAN	WIRADHURI
WIK_MUNGKAN	YORTA_YORTA
WIK_MUNGKAN	BADIMAYA
WIK_MUNGKAN	DALWONGO
WIK_MUNGKAN	DHUWAL
WIK_MUNGKAN	DJAMBARRPUYNGU
WIK_MUNGKAN	DJAPU
WIK_MUNGKAN	DJINANG
WIK_MUNGKAN	DJINBA
WIK_MUNGKAN	GOBABINGO
WIK_MUNGKAN	GOMAIDJ
WIK_MUNGKAN	GURINDJI
WIK_MUNGKAN	KOKATA
WIK_MUNGKAN	KURRAMA
WIK_MUNGKAN	MANGGALILI
WIK_MUNGKAN	MANTJILTJARA
WIK_MUNGKAN	MARARBA
WIK_MUNGKAN	MARTUTHUNIRA
WIK_MUNGKAN	NGAANYATJARRA
WIK_MUNGKAN	NGALOOMA
WIK_MUNGKAN	NHANDA
WIK_MUNGKAN	NYANGUMARTA
WIK_MUNGKAN	NYOONGAR
WIK_MUNGKAN	PANYTYIMA
WIK_MUNGKAN	PINTUPI
WIK_MUNGKAN	PITJANTJATJARA_YANKUNTJATJARA
WIK_MUNGKAN	RITHARNGU
WIK_MUNGKAN	WAJARRI
WIK_MUNGKAN	WALMAJARRI
WIK_MUNGKAN	WANGKA_WIRU
WIK_MUNGKAN	WARLPIRI
WIK_MUNGKAN	WARUMUNGU
WIK_MUNGKAN	YANANGO
WIK_MUNGKAN	YANYUWA
WIK_MUNGKAN	YINDJIBARNDI
WIK_MUNGKAN	YOLNGUMATHA
WIK_MUNGKAN	YULPARIJA
WIK_MUNGKAN	MARTU_WANGKA
WIK_MUNGKAN	NYUNGA_NORTHERN
WIK_MUNGKAN	NYUNGA_EASTERN
WIK_MUNGKAN	NYUNGA_SOUTH_WESTERN
YIDINY	DARRKINYUNG
YIDINY	GAMILARAAY
YIDINY	GIDABAL
YIDINY	GUMBAYNGGIR
YIDINY	NGARIGU
YIDINY	WAALUBAL
YIDINY	WANGAAYBUWAN_NGIYAMBAA
YIDINY	WIRADHURI
YIDINY	YORTA_YORTA
YIDINY	BADIMAYA
YIDINY	DALWONGO
YIDINY	DHUWAL
YIDINY	DJAMBARRPUYNGU
YIDINY	DJAPU
YIDINY	DJINANG
YIDINY	DJINBA
YIDINY	GOBABINGO
YIDINY	GOMAIDJ
YIDINY	GURINDJI
YIDINY	KOKATA
YIDINY	KURRAMA
YIDINY	MANGGALILI
YIDINY	MANTJILTJARA
YIDINY	MARARBA
YIDINY	MARTUTHUNIRA
YIDINY	NGAANYATJARRA
YIDINY	NGALOOMA
YIDINY	NHANDA
YIDINY	NYANGUMARTA
YIDINY	NYOONGAR
YIDINY	PANYTYIMA
YIDINY	PINTUPI
YIDINY	PITJANTJATJARA_YANKUNTJATJARA
YIDINY	RITHARNGU
YIDINY	WAJARRI
YIDINY	WALMAJARRI
YIDINY	WANGKA_WIRU
YIDINY	WARLPIRI
YIDINY	WARUMUNGU
YIDINY	YANANGO
YIDINY	YANYUWA
YIDINY	YINDJIBARNDI
YIDINY	YOLNGUMATHA
YIDINY	YULPARIJA
YIDINY	LAMALAMA_COASTAL
YIDINY	LAMALAMA_INLAND
YIDINY	MARTU_WANGKA
YIDINY	NYUNGA_NORTHERN
YIDINY	NYUNGA_EASTERN
YIDINY	NYUNGA_SOUTH_WESTERN
DARRKINYUNG	NGARIGU
DARRKINYUNG	BADIMAYA
DARRKINYUNG	DALWONGO
DARRKINYUNG	DHUWAL
DARRKINYUNG	DJAMBARRPUYNGU
DARRKINYUNG	DJAPU
DARRKINYUNG	DJINANG
DARRKINYUNG	DJINBA
DARRKINYUNG	GOBABINGO
DARRKINYUNG	GOMAIDJ
DARRKINYUNG	GURINDJI
DARRKINYUNG	KOKATA
DARRKINYUNG	KURRAMA
DARRKINYUNG	MANGGALILI
DARRKINYUNG	MANTJILTJARA
DARRKINYUNG	MARARBA
DARRKINYUNG	MARTUTHUNIRA
DARRKINYUNG	NGAANYATJARRA
DARRKINYUNG	NGALOOMA
DARRKINYUNG	NHANDA
DARRKINYUNG	NYANGUMARTA
DARRKINYUNG	NYOONGAR
DARRKINYUNG	PANYTYIMA
DARRKINYUNG	PINTUPI
DARRKINYUNG	PITJANTJATJARA_YANKUNTJATJARA
DARRKINYUNG	RITHARNGU
DARRKINYUNG	WAJARRI
DARRKINYUNG	WALMAJARRI
DARRKINYUNG	WANGKA_WIRU
DARRKINYUNG	WARLPIRI
DARRKINYUNG	WARUMUNGU
DARRKINYUNG	YANANGO
DARRKINYUNG	YANYUWA
DARRKINYUNG	YINDJIBARNDI
DARRKINYUNG	YOLNGUMATHA
DARRKINYUNG	YULPARIJA
DARRKINYUNG	LAMALAMA_COASTAL
DARRKINYUNG	LAMALAMA_INLAND
DARRKINYUNG	MARTU_WANGKA
DARRKINYUNG	NYUNGA_NORTHERN
DARRKINYUNG	NYUNGA_EASTERN
DARRKINYUNG	NYUNGA_SOUTH_WESTERN
GAMILARAAY	NGARIGU
GAMILARAAY	BADIMAYA
GAMILARAAY	DALWONGO
GAMILARAAY	DHUWAL
GAMILARAAY	DJAMBARRPUYNGU
GAMILARAAY	DJAPU
GAMILARAAY	DJINANG
GAMILARAAY	DJINBA
GAMILARAAY	GOBABINGO
GAMILARAAY	GOMAIDJ
GAMILARAAY	GURINDJI
GAMILARAAY	KOKATA
GAMILARAAY	KURRAMA
GAMILARAAY	MANGGALILI
GAMILARAAY	MANTJILTJARA
GAMILARAAY	MARARBA
GAMILARAAY	MARTUTHUNIRA
GAMILARAAY	NGAANYATJARRA
GAMILARAAY	NGALOOMA
GAMILARAAY	NHANDA
GAMILARAAY	NYANGUMARTA
GAMILARAAY	NYOONGAR
GAMILARAAY	PANYTYIMA
GAMILARAAY	PINTUPI
GAMILARAAY	PITJANTJATJARA_YANKUNTJATJARA
GAMILARAAY	RITHARNGU
GAMILARAAY	WAJARRI
GAMILARAAY	WALMAJARRI
GAMILARAAY	WANGKA_WIRU
GAMILARAAY	WARLPIRI
GAMILARAAY	WARUMUNGU
GAMILARAAY	YANANGO
GAMILARAAY	YANYUWA
GAMILARAAY	YINDJIBARNDI
GAMILARAAY	YOLNGUMATHA
GAMILARAAY	YULPARIJA
GAMILARAAY	LAMALAMA_COASTAL
GAMILARAAY	LAMALAMA_INLAND
GAMILARAAY	MARTU_WANGKA
GAMILARAAY	NYUNGA_NORTHERN
GAMILARAAY	NYUNGA_EASTERN
GAMILARAAY	NYUNGA_SOUTH_WESTERN
GIDABAL	NGARIGU
GIDABAL	BADIMAYA
GIDABAL	DALWONGO
GIDABAL	DHUWAL
GIDABAL	DJAMBARRPUYNGU
GIDABAL	DJAPU
GIDABAL	DJINANG
GIDABAL	DJINBA
GIDABAL	GOBABINGO
GIDABAL	GOMAIDJ
GIDABAL	GURINDJI
GIDABAL	KOKATA
GIDABAL	KURRAMA
GIDABAL	MANGGALILI
GIDABAL	MANTJILTJARA
GIDABAL	MARARBA
GIDABAL	MARTUTHUNIRA
GIDABAL	NGAANYATJARRA
GIDABAL	NGALOOMA
GIDABAL	NHANDA
GIDABAL	NYANGUMARTA
GIDABAL	NYOONGAR
GIDABAL	PANYTYIMA
GIDABAL	PINTUPI
GIDABAL	PITJANTJATJARA_YANKUNTJATJARA
GIDABAL	RITHARNGU
GIDABAL	WAJARRI
GIDABAL	WALMAJARRI
GIDABAL	WANGKA_WIRU
GIDABAL	WARLPIRI
GIDABAL	WARUMUNGU
GIDABAL	YANANGO
GIDABAL	YANYUWA
GIDABAL	YINDJIBARNDI
GIDABAL	YOLNGUMATHA
GIDABAL	YULPARIJA
GIDABAL	LAMALAMA_COASTAL
GIDABAL	LAMALAMA_INLAND
GIDABAL	MARTU_WANGKA
GIDABAL	NYUNGA_NORTHERN
GIDABAL	NYUNGA_EASTERN
GIDABAL	NYUNGA_SOUTH_WESTERN
GUMBAYNGGIR	NGARIGU
GUMBAYNGGIR	BADIMAYA
GUMBAYNGGIR	DALWONGO
GUMBAYNGGIR	DHUWAL
GUMBAYNGGIR	DJAMBARRPUYNGU
GUMBAYNGGIR	DJAPU
GUMBAYNGGIR	DJINANG
GUMBAYNGGIR	DJINBA
GUMBAYNGGIR	GOBABINGO
GUMBAYNGGIR	GOMAIDJ
GUMBAYNGGIR	GURINDJI
GUMBAYNGGIR	KOKATA
GUMBAYNGGIR	KURRAMA
GUMBAYNGGIR	MANGGALILI
GUMBAYNGGIR	MANTJILTJARA
GUMBAYNGGIR	MARARBA
GUMBAYNGGIR	MARTUTHUNIRA
GUMBAYNGGIR	NGAANYATJARRA
GUMBAYNGGIR	NGALOOMA
GUMBAYNGGIR	NHANDA
GUMBAYNGGIR	NYANGUMARTA
GUMBAYNGGIR	NYOONGAR
GUMBAYNGGIR	PANYTYIMA
GUMBAYNGGIR	PINTUPI
GUMBAYNGGIR	PITJANTJATJARA_YANKUNTJATJARA
GUMBAYNGGIR	RITHARNGU
GUMBAYNGGIR	WAJARRI
GUMBAYNGGIR	WALMAJARRI
GUMBAYNGGIR	WANGKA_WIRU
GUMBAYNGGIR	WARLPIRI
GUMBAYNGGIR	WARUMUNGU
GUMBAYNGGIR	YANANGO
GUMBAYNGGIR	YANYUWA
GUMBAYNGGIR	YINDJIBARNDI
GUMBAYNGGIR	YOLNGUMATHA
GUMBAYNGGIR	YULPARIJA
GUMBAYNGGIR	LAMALAMA_COASTAL
GUMBAYNGGIR	LAMALAMA_INLAND
GUMBAYNGGIR	MARTU_WANGKA
GUMBAYNGGIR	NYUNGA_NORTHERN
GUMBAYNGGIR	NYUNGA_EASTERN
GUMBAYNGGIR	NYUNGA_SOUTH_WESTERN
NGARIGU	WAALUBAL
NGARIGU	WANGAAYBUWAN_NGIYAMBAA
NGARIGU	WIRADHURI
NGARIGU	YORTA_YORTA
NGARIGU	BADIMAYA
NGARIGU	DALWONGO
NGARIGU	DHUWAL
NGARIGU	DJAMBARRPUYNGU
NGARIGU	DJAPU
NGARIGU	DJINANG
NGARIGU	DJINBA
NGARIGU	GOBABINGO
NGARIGU	GOMAIDJ
NGARIGU	GURINDJI
NGARIGU	KOKATA
NGARIGU	KURRAMA
NGARIGU	MANGGALILI
NGARIGU	MANTJILTJARA
NGARIGU	MARARBA
NGARIGU	MARTUTHUNIRA
NGARIGU	NGAANYATJARRA
NGARIGU	NGALOOMA
NGARIGU	NHANDA
NGARIGU	NYANGUMARTA
NGARIGU	NYOONGAR
NGARIGU	PANYTYIMA
NGARIGU	PINTUPI
NGARIGU	PITJANTJATJARA_YANKUNTJATJARA
NGARIGU	RITHARNGU
NGARIGU	WAJARRI
NGARIGU	WALMAJARRI
NGARIGU	WANGKA_WIRU
NGARIGU	WARLPIRI
NGARIGU	WARUMUNGU
NGARIGU	YANANGO
NGARIGU	YANYUWA
NGARIGU	YINDJIBARNDI
NGARIGU	YOLNGUMATHA
NGARIGU	YULPARIJA
NGARIGU	LAMALAMA_COASTAL
NGARIGU	LAMALAMA_INLAND
NGARIGU	MARTU_WANGKA
NGARIGU	NYUNGA_NORTHERN
NGARIGU	NYUNGA_EASTERN
NGARIGU	NYUNGA_SOUTH_WESTERN
WAALUBAL	BADIMAYA
WAALUBAL	DALWONGO
WAALUBAL	DHUWAL
WAALUBAL	DJAMBARRPUYNGU
WAALUBAL	DJAPU
WAALUBAL	DJINANG
WAALUBAL	DJINBA
WAALUBAL	GOBABINGO
WAALUBAL	GOMAIDJ
WAALUBAL	GURINDJI
WAALUBAL	KOKATA
WAALUBAL	KURRAMA
WAALUBAL	MANGGALILI
WAALUBAL	MANTJILTJARA
WAALUBAL	MARARBA
WAALUBAL	MARTUTHUNIRA
WAALUBAL	NGAANYATJARRA
WAALUBAL	NGALOOMA
WAALUBAL	NHANDA
WAALUBAL	NYANGUMARTA
WAALUBAL	NYOONGAR
WAALUBAL	PANYTYIMA
WAALUBAL	PINTUPI
WAALUBAL	PITJANTJATJARA_YANKUNTJATJARA
WAALUBAL	RITHARNGU
WAALUBAL	WAJARRI
WAALUBAL	WALMAJARRI
WAALUBAL	WANGKA_WIRU
WAALUBAL	WARLPIRI
WAALUBAL	WARUMUNGU
WAALUBAL	YANANGO
WAALUBAL	YANYUWA
WAALUBAL	YINDJIBARNDI
WAALUBAL	YOLNGUMATHA
WAALUBAL	YULPARIJA
WAALUBAL	LAMALAMA_COASTAL
WAALUBAL	LAMALAMA_INLAND
WAALUBAL	MARTU_WANGKA
WAALUBAL	NYUNGA_NORTHERN
WAALUBAL	NYUNGA_EASTERN
WAALUBAL	NYUNGA_SOUTH_WESTERN
WANGAAYBUWAN_NGIYAMBAA	BADIMAYA
WANGAAYBUWAN_NGIYAMBAA	DALWONGO
WANGAAYBUWAN_NGIYAMBAA	DHUWAL
WANGAAYBUWAN_NGIYAMBAA	DJAMBARRPUYNGU
WANGAAYBUWAN_NGIYAMBAA	DJAPU
WANGAAYBUWAN_NGIYAMBAA	DJINANG
WANGAAYBUWAN_NGIYAMBAA	DJINBA
WANGAAYBUWAN_NGIYAMBAA	GOBABINGO
WANGAAYBUWAN_NGIYAMBAA	GOMAIDJ
WANGAAYBUWAN_NGIYAMBAA	GURINDJI
WANGAAYBUWAN_NGIYAMBAA	KOKATA
WANGAAYBUWAN_NGIYAMBAA	KURRAMA
WANGAAYBUWAN_NGIYAMBAA	MANGGALILI
WANGAAYBUWAN_NGIYAMBAA	MANTJILTJARA
WANGAAYBUWAN_NGIYAMBAA	MARARBA
WANGAAYBUWAN_NGIYAMBAA	MARTUTHUNIRA
WANGAAYBUWAN_NGIYAMBAA	NGAANYATJARRA
WANGAAYBUWAN_NGIYAMBAA	NGALOOMA
WANGAAYBUWAN_NGIYAMBAA	NHANDA
WANGAAYBUWAN_NGIYAMBAA	NYANGUMARTA
WANGAAYBUWAN_NGIYAMBAA	NYOONGAR
WANGAAYBUWAN_NGIYAMBAA	PANYTYIMA
WANGAAYBUWAN_NGIYAMBAA	PINTUPI
WANGAAYBUWAN_NGIYAMBAA	PITJANTJATJARA_YANKUNTJATJARA
WANGAAYBUWAN_NGIYAMBAA	RITHARNGU
WANGAAYBUWAN_NGIYAMBAA	WAJARRI
WANGAAYBUWAN_NGIYAMBAA	WALMAJARRI
WANGAAYBUWAN_NGIYAMBAA	WANGKA_WIRU
WANGAAYBUWAN_NGIYAMBAA	WARLPIRI
WANGAAYBUWAN_NGIYAMBAA	WARUMUNGU
WANGAAYBUWAN_NGIYAMBAA	YANANGO
WANGAAYBUWAN_NGIYAMBAA	YANYUWA
WANGAAYBUWAN_NGIYAMBAA	YINDJIBARNDI
WANGAAYBUWAN_NGIYAMBAA	YOLNGUMATHA
WANGAAYBUWAN_NGIYAMBAA	YULPARIJA
WANGAAYBUWAN_NGIYAMBAA	LAMALAMA_COASTAL
WANGAAYBUWAN_NGIYAMBAA	LAMALAMA_INLAND
WANGAAYBUWAN_NGIYAMBAA	MARTU_WANGKA
WANGAAYBUWAN_NGIYAMBAA	NYUNGA_NORTHERN
WANGAAYBUWAN_NGIYAMBAA	NYUNGA_EASTERN
WANGAAYBUWAN_NGIYAMBAA	NYUNGA_SOUTH_WESTERN
WIRADHURI	BADIMAYA
WIRADHURI	DALWONGO
WIRADHURI	DHUWAL
WIRADHURI	DJAMBARRPUYNGU
WIRADHURI	DJAPU
WIRADHURI	DJINANG
WIRADHURI	DJINBA
WIRADHURI	GOBABINGO
WIRADHURI	GOMAIDJ
WIRADHURI	GURINDJI
WIRADHURI	KOKATA
WIRADHURI	KURRAMA
WIRADHURI	MANGGALILI
WIRADHURI	MANTJILTJARA
WIRADHURI	MARARBA
WIRADHURI	MARTUTHUNIRA
WIRADHURI	NGAANYATJARRA
WIRADHURI	NGALOOMA
WIRADHURI	NHANDA
WIRADHURI	NYANGUMARTA
WIRADHURI	NYOONGAR
WIRADHURI	PANYTYIMA
WIRADHURI	PINTUPI
WIRADHURI	PITJANTJATJARA_YANKUNTJATJARA
WIRADHURI	RITHARNGU
WIRADHURI	WAJARRI
WIRADHURI	WALMAJARRI
WIRADHURI	WANGKA_WIRU
WIRADHURI	WARLPIRI
WIRADHURI	WARUMUNGU
WIRADHURI	YANANGO
WIRADHURI	YANYUWA
WIRADHURI	YINDJIBARNDI
WIRADHURI	YOLNGUMATHA
WIRADHURI	YULPARIJA
WIRADHURI	LAMALAMA_COASTAL
WIRADHURI	LAMALAMA_INLAND
WIRADHURI	MARTU_WANGKA
WIRADHURI	NYUNGA_NORTHERN
WIRADHURI	NYUNGA_EASTERN
WIRADHURI	NYUNGA_SOUTH_WESTERN
YORTA_YORTA	BADIMAYA
YORTA_YORTA	DALWONGO
YORTA_YORTA	DHUWAL
YORTA_YORTA	DJAMBARRPUYNGU
YORTA_YORTA	DJAPU
YORTA_YORTA	DJINANG
YORTA_YORTA	DJINBA
YORTA_YORTA	GOBABINGO
YORTA_YORTA	GOMAIDJ
YORTA_YORTA	GURINDJI
YORTA_YORTA	KOKATA
YORTA_YORTA	KURRAMA
YORTA_YORTA	MANGGALILI
YORTA_YORTA	MANTJILTJARA
YORTA_YORTA	MARARBA
YORTA_YORTA	MARTUTHUNIRA
YORTA_YORTA	NGAANYATJARRA
YORTA_YORTA	NGALOOMA
YORTA_YORTA	NHANDA
YORTA_YORTA	NYANGUMARTA
YORTA_YORTA	NYOONGAR
YORTA_YORTA	PANYTYIMA
YORTA_YORTA	PINTUPI
YORTA_YORTA	PITJANTJATJARA_YANKUNTJATJARA
YORTA_YORTA	RITHARNGU
YORTA_YORTA	WAJARRI
YORTA_YORTA	WALMAJARRI
YORTA_YORTA	WANGKA_WIRU
YORTA_YORTA	WARLPIRI
YORTA_YORTA	WARUMUNGU
YORTA_YORTA	YANANGO
YORTA_YORTA	YANYUWA
YORTA_YORTA	YINDJIBARNDI
YORTA_YORTA	YOLNGUMATHA
YORTA_YORTA	YULPARIJA
YORTA_YORTA	LAMALAMA_COASTAL
YORTA_YORTA	LAMALAMA_INLAND
YORTA_YORTA	MARTU_WANGKA
YORTA_YORTA	NYUNGA_NORTHERN
YORTA_YORTA	NYUNGA_EASTERN
YORTA_YORTA	NYUNGA_SOUTH_WESTERN
BADIMAYA	DALWONGO
BADIMAYA	DHUWAL
BADIMAYA	DJAMBARRPUYNGU
BADIMAYA	DJAPU
BADIMAYA	DJINANG
BADIMAYA	DJINBA
BADIMAYA	GOBABINGO
BADIMAYA	GOMAIDJ
BADIMAYA	GURINDJI
BADIMAYA	KOKATA
BADIMAYA	MANGGALILI
BADIMAYA	MANTJILTJARA
BADIMAYA	MARARBA
BADIMAYA	NGAANYATJARRA
BADIMAYA	NYANGUMARTA
BADIMAYA	PINTUPI
BADIMAYA	PITJANTJATJARA_YANKUNTJATJARA
BADIMAYA	RITHARNGU
BADIMAYA	WALMAJARRI
BADIMAYA	WANGKA_WIRU
BADIMAYA	WARLPIRI
BADIMAYA	WARUMUNGU
BADIMAYA	YANANGO
BADIMAYA	YANYUWA
BADIMAYA	YOLNGUMATHA
BADIMAYA	YULPARIJA
BADIMAYA	LAMALAMA_COASTAL
BADIMAYA	LAMALAMA_INLAND
BADIMAYA	MARTU_WANGKA
DALWONGO	GURINDJI
DALWONGO	KOKATA
DALWONGO	KURRAMA
DALWONGO	MANTJILTJARA
DALWONGO	MARTUTHUNIRA
DALWONGO	NGAANYATJARRA
DALWONGO	NGALOOMA
DALWONGO	NHANDA
DALWONGO	NYANGUMARTA
DALWONGO	NYOONGAR
DALWONGO	PANYTYIMA
DALWONGO	PINTUPI
DALWONGO	PITJANTJATJARA_YANKUNTJATJARA
DALWONGO	WAJARRI
DALWONGO	WALMAJARRI
DALWONGO	WANGKA_WIRU
DALWONGO	WARLPIRI
DALWONGO	WARUMUNGU
DALWONGO	YANYUWA
DALWONGO	YINDJIBARNDI
DALWONGO	YULPARIJA
DALWONGO	LAMALAMA_COASTAL
DALWONGO	LAMALAMA_INLAND
DALWONGO	MARTU_WANGKA
DALWONGO	NYUNGA_NORTHERN
DALWONGO	NYUNGA_EASTERN
DALWONGO	NYUNGA_SOUTH_WESTERN
DHUWAL	GURINDJI
DHUWAL	KOKATA
DHUWAL	KURRAMA
DHUWAL	MANTJILTJARA
DHUWAL	MARTUTHUNIRA
DHUWAL	NGAANYATJARRA
DHUWAL	NGALOOMA
DHUWAL	NHANDA
DHUWAL	NYANGUMARTA
DHUWAL	NYOONGAR
DHUWAL	PANYTYIMA
DHUWAL	PINTUPI
DHUWAL	PITJANTJATJARA_YANKUNTJATJARA
DHUWAL	WAJARRI
DHUWAL	WALMAJARRI
DHUWAL	WANGKA_WIRU
DHUWAL	WARLPIRI
DHUWAL	WARUMUNGU
DHUWAL	YANYUWA
DHUWAL	YINDJIBARNDI
DHUWAL	YULPARIJA
DHUWAL	LAMALAMA_COASTAL
DHUWAL	LAMALAMA_INLAND
DHUWAL	MARTU_WANGKA
DHUWAL	NYUNGA_NORTHERN
DHUWAL	NYUNGA_EASTERN
DHUWAL	NYUNGA_SOUTH_WESTERN
DJAMBARRPUYNGU	GURINDJI
DJAMBARRPUYNGU	KOKATA
DJAMBARRPUYNGU	KURRAMA
DJAMBARRPUYNGU	MANTJILTJARA
DJAMBARRPUYNGU	MARTUTHUNIRA
DJAMBARRPUYNGU	NGAANYATJARRA
DJAMBARRPUYNGU	NGALOOMA
DJAMBARRPUYNGU	NHANDA
DJAMBARRPUYNGU	NYANGUMARTA
DJAMBARRPUYNGU	NYOONGAR
DJAMBARRPUYNGU	PANYTYIMA
DJAMBARRPUYNGU	PINTUPI
DJAMBARRPUYNGU	PITJANTJATJARA_YANKUNTJATJARA
DJAMBARRPUYNGU	WAJARRI
DJAMBARRPUYNGU	WALMAJARRI
DJAMBARRPUYNGU	WANGKA_WIRU
DJAMBARRPUYNGU	WARLPIRI
DJAMBARRPUYNGU	WARUMUNGU
DJAMBARRPUYNGU	YANYUWA
DJAMBARRPUYNGU	YINDJIBARNDI
DJAMBARRPUYNGU	YULPARIJA
DJAMBARRPUYNGU	LAMALAMA_COASTAL
DJAMBARRPUYNGU	LAMALAMA_INLAND
DJAMBARRPUYNGU	MARTU_WANGKA
DJAMBARRPUYNGU	NYUNGA_NORTHERN
DJAMBARRPUYNGU	NYUNGA_EASTERN
DJAMBARRPUYNGU	NYUNGA_SOUTH_WESTERN
DJAPU	GURINDJI
DJAPU	KOKATA
DJAPU	KURRAMA
DJAPU	MANTJILTJARA
DJAPU	MARTUTHUNIRA
DJAPU	NGAANYATJARRA
DJAPU	NGALOOMA
DJAPU	NHANDA
DJAPU	NYANGUMARTA
DJAPU	NYOONGAR
DJAPU	PANYTYIMA
DJAPU	PINTUPI
DJAPU	PITJANTJATJARA_YANKUNTJATJARA
DJAPU	WAJARRI
DJAPU	WALMAJARRI
DJAPU	WANGKA_WIRU
DJAPU	WARLPIRI
DJAPU	WARUMUNGU
DJAPU	YANYUWA
DJAPU	YINDJIBARNDI
DJAPU	YULPARIJA
DJAPU	LAMALAMA_COASTAL
DJAPU	LAMALAMA_INLAND
DJAPU	MARTU_WANGKA
DJAPU	NYUNGA_NORTHERN
DJAPU	NYUNGA_EASTERN
DJAPU	NYUNGA_SOUTH_WESTERN
DJINANG	GURINDJI
DJINANG	KOKATA
DJINANG	KURRAMA
DJINANG	MANTJILTJARA
DJINANG	MARTUTHUNIRA
DJINANG	NGAANYATJARRA
DJINANG	NGALOOMA
DJINANG	NHANDA
DJINANG	NYANGUMARTA
DJINANG	NYOONGAR
DJINANG	PANYTYIMA
DJINANG	PINTUPI
DJINANG	PITJANTJATJARA_YANKUNTJATJARA
DJINANG	WAJARRI
DJINANG	WALMAJARRI
DJINANG	WANGKA_WIRU
DJINANG	WARLPIRI
DJINANG	WARUMUNGU
DJINANG	YANYUWA
DJINANG	YINDJIBARNDI
DJINANG	YULPARIJA
DJINANG	LAMALAMA_COASTAL
DJINANG	LAMALAMA_INLAND
DJINANG	MARTU_WANGKA
DJINANG	NYUNGA_NORTHERN
DJINANG	NYUNGA_EASTERN
DJINANG	NYUNGA_SOUTH_WESTERN
DJINBA	GURINDJI
DJINBA	KOKATA
DJINBA	KURRAMA
DJINBA	MANTJILTJARA
DJINBA	MARTUTHUNIRA
DJINBA	NGAANYATJARRA
DJINBA	NGALOOMA
DJINBA	NHANDA
DJINBA	NYANGUMARTA
DJINBA	NYOONGAR
DJINBA	PANYTYIMA
DJINBA	PINTUPI
DJINBA	PITJANTJATJARA_YANKUNTJATJARA
DJINBA	WAJARRI
DJINBA	WALMAJARRI
DJINBA	WANGKA_WIRU
DJINBA	WARLPIRI
DJINBA	WARUMUNGU
DJINBA	YANYUWA
DJINBA	YINDJIBARNDI
DJINBA	YULPARIJA
DJINBA	LAMALAMA_COASTAL
DJINBA	LAMALAMA_INLAND
DJINBA	MARTU_WANGKA
DJINBA	NYUNGA_NORTHERN
DJINBA	NYUNGA_EASTERN
DJINBA	NYUNGA_SOUTH_WESTERN
GOBABINGO	GURINDJI
GOBABINGO	KOKATA
GOBABINGO	KURRAMA
GOBABINGO	MANTJILTJARA
GOBABINGO	MARTUTHUNIRA
GOBABINGO	NGAANYATJARRA
GOBABINGO	NGALOOMA
GOBABINGO	NHANDA
GOBABINGO	NYANGUMARTA
GOBABINGO	NYOONGAR
GOBABINGO	PANYTYIMA
GOBABINGO	PINTUPI
GOBABINGO	PITJANTJATJARA_YANKUNTJATJARA
GOBABINGO	WAJARRI
GOBABINGO	WALMAJARRI
GOBABINGO	WANGKA_WIRU
GOBABINGO	WARLPIRI
GOBABINGO	WARUMUNGU
GOBABINGO	YANYUWA
GOBABINGO	YINDJIBARNDI
GOBABINGO	YULPARIJA
GOBABINGO	LAMALAMA_COASTAL
GOBABINGO	LAMALAMA_INLAND
GOBABINGO	MARTU_WANGKA
GOBABINGO	NYUNGA_NORTHERN
GOBABINGO	NYUNGA_EASTERN
GOBABINGO	NYUNGA_SOUTH_WESTERN
GOMAIDJ	GURINDJI
GOMAIDJ	KOKATA
GOMAIDJ	KURRAMA
GOMAIDJ	MANTJILTJARA
GOMAIDJ	MARTUTHUNIRA
GOMAIDJ	NGAANYATJARRA
GOMAIDJ	NGALOOMA
GOMAIDJ	NHANDA
GOMAIDJ	NYANGUMARTA
GOMAIDJ	NYOONGAR
GOMAIDJ	PANYTYIMA
GOMAIDJ	PINTUPI
GOMAIDJ	PITJANTJATJARA_YANKUNTJATJARA
GOMAIDJ	WAJARRI
GOMAIDJ	WALMAJARRI
GOMAIDJ	WANGKA_WIRU
GOMAIDJ	WARLPIRI
GOMAIDJ	WARUMUNGU
GOMAIDJ	YANYUWA
GOMAIDJ	YINDJIBARNDI
GOMAIDJ	YULPARIJA
GOMAIDJ	LAMALAMA_COASTAL
GOMAIDJ	LAMALAMA_INLAND
GOMAIDJ	MARTU_WANGKA
GOMAIDJ	NYUNGA_NORTHERN
GOMAIDJ	NYUNGA_EASTERN
GOMAIDJ	NYUNGA_SOUTH_WESTERN
GURINDJI	KURRAMA
GURINDJI	MANGGALILI
GURINDJI	MARARBA
GURINDJI	MARTUTHUNIRA
GURINDJI	NGALOOMA
GURINDJI	NHANDA
GURINDJI	NYOONGAR
GURINDJI	PANYTYIMA
GURINDJI	RITHARNGU
GURINDJI	WAJARRI
GURINDJI	YANANGO
GURINDJI	YANYUWA
GURINDJI	YINDJIBARNDI
GURINDJI	YOLNGUMATHA
GURINDJI	LAMALAMA_COASTAL
GURINDJI	LAMALAMA_INLAND
GURINDJI	NYUNGA_NORTHERN
GURINDJI	NYUNGA_EASTERN
GURINDJI	NYUNGA_SOUTH_WESTERN
KOKATA	KURRAMA
KOKATA	MANGGALILI
KOKATA	MARARBA
KOKATA	MARTUTHUNIRA
KOKATA	NGALOOMA
KOKATA	NHANDA
KOKATA	NYOONGAR
KOKATA	PANYTYIMA
KOKATA	RITHARNGU
KOKATA	WAJARRI
KOKATA	YANANGO
KOKATA	YANYUWA
KOKATA	YINDJIBARNDI
KOKATA	YOLNGUMATHA
KOKATA	LAMALAMA_COASTAL
KOKATA	LAMALAMA_INLAND
KOKATA	NYUNGA_NORTHERN
KOKATA	NYUNGA_EASTERN
KOKATA	NYUNGA_SOUTH_WESTERN
KURRAMA	MANGGALILI
KURRAMA	MANTJILTJARA
KURRAMA	MARARBA
KURRAMA	NGAANYATJARRA
KURRAMA	NYANGUMARTA
KURRAMA	PINTUPI
KURRAMA	PITJANTJATJARA_YANKUNTJATJARA
KURRAMA	RITHARNGU
KURRAMA	WALMAJARRI
KURRAMA	WANGKA_WIRU
KURRAMA	WARLPIRI
KURRAMA	WARUMUNGU
KURRAMA	YANANGO
KURRAMA	YANYUWA
KURRAMA	YOLNGUMATHA
KURRAMA	YULPARIJA
KURRAMA	LAMALAMA_COASTAL
KURRAMA	LAMALAMA_INLAND
KURRAMA	MARTU_WANGKA
MANGGALILI	MANTJILTJARA
MANGGALILI	MARTUTHUNIRA
MANGGALILI	NGAANYATJARRA
MANGGALILI	NGALOOMA
MANGGALILI	NHANDA
MANGGALILI	NYANGUMARTA
MANGGALILI	NYOONGAR
MANGGALILI	PANYTYIMA
MANGGALILI	PINTUPI
MANGGALILI	PITJANTJATJARA_YANKUNTJATJARA
MANGGALILI	WAJARRI
MANGGALILI	WALMAJARRI
MANGGALILI	WANGKA_WIRU
MANGGALILI	WARLPIRI
MANGGALILI	WARUMUNGU
MANGGALILI	YANYUWA
MANGGALILI	YINDJIBARNDI
MANGGALILI	YULPARIJA
MANGGALILI	LAMALAMA_COASTAL
MANGGALILI	LAMALAMA_INLAND
MANGGALILI	MARTU_WANGKA
MANGGALILI	NYUNGA_NORTHERN
MANGGALILI	NYUNGA_EASTERN
MANGGALILI	NYUNGA_SOUTH_WESTERN
MANTJILTJARA	MARARBA
MANTJILTJARA	MARTUTHUNIRA
MANTJILTJARA	NGALOOMA
MANTJILTJARA	NHANDA
MANTJILTJARA	NYOONGAR
MANTJILTJARA	PANYTYIMA
MANTJILTJARA	RITHARNGU
MANTJILTJARA	WAJARRI
MANTJILTJARA	YANANGO
MANTJILTJARA	YANYUWA
MANTJILTJARA	YINDJIBARNDI
MANTJILTJARA	YOLNGUMATHA
MANTJILTJARA	LAMALAMA_COASTAL
MANTJILTJARA	LAMALAMA_INLAND
MANTJILTJARA	NYUNGA_NORTHERN
MANTJILTJARA	NYUNGA_EASTERN
MANTJILTJARA	NYUNGA_SOUTH_WESTERN
MARARBA	MARTUTHUNIRA
MARARBA	NGAANYATJARRA
MARARBA	NGALOOMA
MARARBA	NHANDA
MARARBA	NYANGUMARTA
MARARBA	NYOONGAR
MARARBA	PANYTYIMA
MARARBA	PINTUPI
MARARBA	PITJANTJATJARA_YANKUNTJATJARA
MARARBA	WAJARRI
MARARBA	WALMAJARRI
MARARBA	WANGKA_WIRU
MARARBA	WARLPIRI
MARARBA	WARUMUNGU
MARARBA	YANYUWA
MARARBA	YINDJIBARNDI
MARARBA	YULPARIJA
MARARBA	LAMALAMA_COASTAL
MARARBA	LAMALAMA_INLAND
MARARBA	MARTU_WANGKA
MARARBA	NYUNGA_NORTHERN
MARARBA	NYUNGA_EASTERN
MARARBA	NYUNGA_SOUTH_WESTERN
MARTUTHUNIRA	NGAANYATJARRA
MARTUTHUNIRA	NYANGUMARTA
MARTUTHUNIRA	PINTUPI
MARTUTHUNIRA	PITJANTJATJARA_YANKUNTJATJARA
MARTUTHUNIRA	RITHARNGU
MARTUTHUNIRA	WALMAJARRI
MARTUTHUNIRA	WANGKA_WIRU
MARTUTHUNIRA	WARLPIRI
MARTUTHUNIRA	WARUMUNGU
MARTUTHUNIRA	YANANGO
MARTUTHUNIRA	YANYUWA
MARTUTHUNIRA	YOLNGUMATHA
MARTUTHUNIRA	YULPARIJA
MARTUTHUNIRA	LAMALAMA_COASTAL
MARTUTHUNIRA	LAMALAMA_INLAND
MARTUTHUNIRA	MARTU_WANGKA
NGAANYATJARRA	NGALOOMA
NGAANYATJARRA	NHANDA
NGAANYATJARRA	NYOONGAR
NGAANYATJARRA	PANYTYIMA
NGAANYATJARRA	RITHARNGU
NGAANYATJARRA	WAJARRI
NGAANYATJARRA	YANANGO
NGAANYATJARRA	YANYUWA
NGAANYATJARRA	YINDJIBARNDI
NGAANYATJARRA	YOLNGUMATHA
NGAANYATJARRA	LAMALAMA_COASTAL
NGAANYATJARRA	LAMALAMA_INLAND
NGAANYATJARRA	NYUNGA_NORTHERN
NGAANYATJARRA	NYUNGA_EASTERN
NGAANYATJARRA	NYUNGA_SOUTH_WESTERN
NGALOOMA	NYANGUMARTA
NGALOOMA	PINTUPI
NGALOOMA	PITJANTJATJARA_YANKUNTJATJARA
NGALOOMA	RITHARNGU
NGALOOMA	WALMAJARRI
NGALOOMA	WANGKA_WIRU
NGALOOMA	WARLPIRI
NGALOOMA	WARUMUNGU
NGALOOMA	YANANGO
NGALOOMA	YANYUWA
NGALOOMA	YOLNGUMATHA
NGALOOMA	YULPARIJA
NGALOOMA	LAMALAMA_COASTAL
NGALOOMA	LAMALAMA_INLAND
NGALOOMA	MARTU_WANGKA
NHANDA	NYANGUMARTA
NHANDA	PINTUPI
NHANDA	PITJANTJATJARA_YANKUNTJATJARA
NHANDA	RITHARNGU
NHANDA	WALMAJARRI
NHANDA	WANGKA_WIRU
NHANDA	WARLPIRI
NHANDA	WARUMUNGU
NHANDA	YANANGO
NHANDA	YANYUWA
NHANDA	YOLNGUMATHA
NHANDA	YULPARIJA
NHANDA	LAMALAMA_COASTAL
NHANDA	LAMALAMA_INLAND
NHANDA	MARTU_WANGKA
NYANGUMARTA	NYOONGAR
NYANGUMARTA	PANYTYIMA
NYANGUMARTA	RITHARNGU
NYANGUMARTA	WAJARRI
NYANGUMARTA	YANANGO
NYANGUMARTA	YANYUWA
NYANGUMARTA	YINDJIBARNDI
NYANGUMARTA	YOLNGUMATHA
NYANGUMARTA	LAMALAMA_COASTAL
NYANGUMARTA	LAMALAMA_INLAND
NYANGUMARTA	NYUNGA_NORTHERN
NYANGUMARTA	NYUNGA_EASTERN
NYANGUMARTA	NYUNGA_SOUTH_WESTERN
NYOONGAR	PINTUPI
NYOONGAR	PITJANTJATJARA_YANKUNTJATJARA
NYOONGAR	RITHARNGU
NYOONGAR	WALMAJARRI
NYOONGAR	WANGKA_WIRU
NYOONGAR	WARLPIRI
NYOONGAR	WARUMUNGU
NYOONGAR	YANANGO
NYOONGAR	YANYUWA
NYOONGAR	YOLNGUMATHA
NYOONGAR	YULPARIJA
NYOONGAR	LAMALAMA_COASTAL
NYOONGAR	LAMALAMA_INLAND
NYOONGAR	MARTU_WANGKA
PANYTYIMA	PINTUPI
PANYTYIMA	PITJANTJATJARA_YANKUNTJATJARA
PANYTYIMA	RITHARNGU
PANYTYIMA	WALMAJARRI
PANYTYIMA	WANGKA_WIRU
PANYTYIMA	WARLPIRI
PANYTYIMA	WARUMUNGU
PANYTYIMA	YANANGO
PANYTYIMA	YANYUWA
PANYTYIMA	YOLNGUMATHA
PANYTYIMA	YULPARIJA
PANYTYIMA	LAMALAMA_COASTAL
PANYTYIMA	LAMALAMA_INLAND
PANYTYIMA	MARTU_WANGKA
PINTUPI	RITHARNGU
PINTUPI	WAJARRI
PINTUPI	YANANGO
PINTUPI	YANYUWA
PINTUPI	YINDJIBARNDI
PINTUPI	YOLNGUMATHA
PINTUPI	LAMALAMA_COASTAL
PINTUPI	LAMALAMA_INLAND
PINTUPI	NYUNGA_NORTHERN
PINTUPI	NYUNGA_EASTERN
PINTUPI	NYUNGA_SOUTH_WESTERN
PITJANTJATJARA_YANKUNTJATJARA	RITHARNGU
PITJANTJATJARA_YANKUNTJATJARA	WAJARRI
PITJANTJATJARA_YANKUNTJATJARA	YANANGO
PITJANTJATJARA_YANKUNTJATJARA	YANYUWA
PITJANTJATJARA_YANKUNTJATJARA	YINDJIBARNDI
PITJANTJATJARA_YANKUNTJATJARA	YOLNGUMATHA
PITJANTJATJARA_YANKUNTJATJARA	LAMALAMA_COASTAL
PITJANTJATJARA_YANKUNTJATJARA	LAMALAMA_INLAND
PITJANTJATJARA_YANKUNTJATJARA	NYUNGA_NORTHERN
PITJANTJATJARA_YANKUNTJATJARA	NYUNGA_EASTERN
PITJANTJATJARA_YANKUNTJATJARA	NYUNGA_SOUTH_WESTERN
RITHARNGU	WAJARRI
RITHARNGU	WALMAJARRI
RITHARNGU	WANGKA_WIRU
RITHARNGU	WARLPIRI
RITHARNGU	WARUMUNGU
RITHARNGU	YANYUWA
RITHARNGU	YINDJIBARNDI
RITHARNGU	YULPARIJA
RITHARNGU	LAMALAMA_COASTAL
RITHARNGU	LAMALAMA_INLAND
RITHARNGU	MARTU_WANGKA
RITHARNGU	NYUNGA_NORTHERN
RITHARNGU	NYUNGA_EASTERN
RITHARNGU	NYUNGA_SOUTH_WESTERN
WAJARRI	WALMAJARRI
WAJARRI	WANGKA_WIRU
WAJARRI	WARLPIRI
WAJARRI	WARUMUNGU
WAJARRI	YANANGO
WAJARRI	YANYUWA
WAJARRI	YOLNGUMATHA
WAJARRI	YULPARIJA
WAJARRI	LAMALAMA_COASTAL
WAJARRI	LAMALAMA_INLAND
WAJARRI	MARTU_WANGKA
WALMAJARRI	YANANGO
WALMAJARRI	YANYUWA
WALMAJARRI	YINDJIBARNDI
WALMAJARRI	YOLNGUMATHA
WALMAJARRI	LAMALAMA_COASTAL
WALMAJARRI	LAMALAMA_INLAND
WALMAJARRI	NYUNGA_NORTHERN
WALMAJARRI	NYUNGA_EASTERN
WALMAJARRI	NYUNGA_SOUTH_WESTERN
WANGKA_WIRU	YANANGO
WANGKA_WIRU	YANYUWA
WANGKA_WIRU	YINDJIBARNDI
WANGKA_WIRU	YOLNGUMATHA
WANGKA_WIRU	LAMALAMA_COASTAL
WANGKA_WIRU	LAMALAMA_INLAND
WANGKA_WIRU	NYUNGA_NORTHERN
WANGKA_WIRU	NYUNGA_EASTERN
WANGKA_WIRU	NYUNGA_SOUTH_WESTERN
WARLPIRI	YANANGO
WARLPIRI	YANYUWA
WARLPIRI	YINDJIBARNDI
WARLPIRI	YOLNGUMATHA
WARLPIRI	LAMALAMA_COASTAL
WARLPIRI	LAMALAMA_INLAND
WARLPIRI	NYUNGA_NORTHERN
WARLPIRI	NYUNGA_EASTERN
WARLPIRI	NYUNGA_SOUTH_WESTERN
WARUMUNGU	YANANGO
WARUMUNGU	YANYUWA
WARUMUNGU	YINDJIBARNDI
WARUMUNGU	YOLNGUMATHA
WARUMUNGU	LAMALAMA_COASTAL
WARUMUNGU	LAMALAMA_INLAND
WARUMUNGU	NYUNGA_NORTHERN
WARUMUNGU	NYUNGA_EASTERN
WARUMUNGU	NYUNGA_SOUTH_WESTERN
YANANGO	YANYUWA
YANANGO	YINDJIBARNDI
YANANGO	YULPARIJA
YANANGO	LAMALAMA_COASTAL
YANANGO	LAMALAMA_INLAND
YANANGO	MARTU_WANGKA
YANANGO	NYUNGA_NORTHERN
YANANGO	NYUNGA_EASTERN
YANANGO	NYUNGA_SOUTH_WESTERN
YANYUWA	YINDJIBARNDI
YANYUWA	YOLNGUMATHA
YANYUWA	YULPARIJA
YANYUWA	LAMALAMA_COASTAL
YANYUWA	LAMALAMA_INLAND
YANYUWA	MARTU_WANGKA
YANYUWA	NYUNGA_NORTHERN
YANYUWA	NYUNGA_EASTERN
YANYUWA	NYUNGA_SOUTH_WESTERN
YINDJIBARNDI	YOLNGUMATHA
YINDJIBARNDI	YULPARIJA
YINDJIBARNDI	LAMALAMA_COASTAL
YINDJIBARNDI	LAMALAMA_INLAND
YINDJIBARNDI	MARTU_WANGKA
YOLNGUMATHA	YULPARIJA
YOLNGUMATHA	LAMALAMA_COASTAL
YOLNGUMATHA	LAMALAMA_INLAND
YOLNGUMATHA	MARTU_WANGKA
YOLNGUMATHA	NYUNGA_NORTHERN
YOLNGUMATHA	NYUNGA_EASTERN
YOLNGUMATHA	NYUNGA_SOUTH_WESTERN
YULPARIJA	LAMALAMA_COASTAL
YULPARIJA	LAMALAMA_INLAND
YULPARIJA	NYUNGA_NORTHERN
YULPARIJA	NYUNGA_EASTERN
YULPARIJA	NYUNGA_SOUTH_WESTERN
LAMALAMA_COASTAL	MARTU_WANGKA
LAMALAMA_COASTAL	NYUNGA_NORTHERN
LAMALAMA_COASTAL	NYUNGA_EASTERN
LAMALAMA_COASTAL	NYUNGA_SOUTH_WESTERN
LAMALAMA_INLAND	MARTU_WANGKA
LAMALAMA_INLAND	NYUNGA_NORTHERN
LAMALAMA_INLAND	NYUNGA_EASTERN
LAMALAMA_INLAND	NYUNGA_SOUTH_WESTERN
MARTU_WANGKA	NYUNGA_NORTHERN
MARTU_WANGKA	NYUNGA_EASTERN
MARTU_WANGKA	NYUNGA_SOUTH_WESTERN
