# Supplementary material for: A test of Generalized Bayesian dating: A new linguistic dating method
Source: PLoS One. 2020 Aug 12;15(8):e0236522. doi: 10.1371/journal.pone.0236522 (PMC7423060; doi:10.1371/journal.pone.0236522)
Supplement: S4 File — Files, including an R script, for producing glottochronology dates from the output of the automated cognate detection procedure. (ZIP) [file pone.0236522.s004.zip › S4 Supporting Information/pairs_Romance.txt]

ARAGONESE	CORSICAN
ARAGONESE	ROMANIAN_MEGLENO
ARAGONESE	ROMANIAN_2
ARAGONESE	SARDINIAN_CAMPIDANESE
ARAGONESE	SARDINIAN
ARAGONESE	SARDINIAN_LOGUDARESE
ARAGONESE	VLACH
ARAGONESE	ROMANIAN
ASTURIAN	CORSICAN
ASTURIAN	ROMANIAN_MEGLENO
ASTURIAN	ROMANIAN_2
ASTURIAN	SARDINIAN_CAMPIDANESE
ASTURIAN	SARDINIAN
ASTURIAN	SARDINIAN_LOGUDARESE
ASTURIAN	VLACH
ASTURIAN	ROMANIAN
CORSICAN	FRIULIAN
CORSICAN	GASCON
CORSICAN	JUDEO_ESPAGNOL
CORSICAN	MIRANDESE
CORSICAN	NEAPOLITAN_CALABRESE
CORSICAN	NONES_GARDENESE
CORSICAN	ROMANIAN_MEGLENO
CORSICAN	ROMANSH_GRISHUN
CORSICAN	ROMANSH_SURSILVAN
CORSICAN	SPANISH
CORSICAN	VALENCIAN
CORSICAN	EMILIANO_CARPIGIANO
CORSICAN	EMILIANO_FERRARESE
CORSICAN	EMILIANO_REGGIANO
CORSICAN	LIGURIAN_GENOESE
CORSICAN	LIGURIAN_RAPALLO
CORSICAN	LIGURIAN_STELLA
CORSICAN	LOMBARD_BERGAMO
CORSICAN	LOMBARD_PLESIO
CORSICAN	NONES
CORSICAN	PIEMONTESE_1
CORSICAN	PIEMONTESE_BARBANIA
CORSICAN	PIEMONTESE_CARMAGNOLA
CORSICAN	PIEMONTESE_LANZO_TORINESE
CORSICAN	PIEMONTESE_VERCELLESE
CORSICAN	ARPITAN
CORSICAN	BALEAR_CATALAN
CORSICAN	CATALAN
CORSICAN	CATALAN_2
CORSICAN	FRENCH
CORSICAN	NONES_FASSANO
CORSICAN	OCCITAN_ARANESE
CORSICAN	ITALIAN
CORSICAN	ITALIAN_GROSSETO_TUSCAN
CORSICAN	ROMANSH_SURMIRAN
CORSICAN	ROMANIAN_2
CORSICAN	ROMANSH_VALLADER
CORSICAN	PORTUGUESE
CORSICAN	SICILIAN_UnnamedInSource
CORSICAN	VLACH
CORSICAN	GALICIAN
CORSICAN	LANGUEDOCIEN
CORSICAN	ROMANIAN
FRIULIAN	ROMANIAN_MEGLENO
FRIULIAN	ROMANIAN_2
FRIULIAN	SARDINIAN_CAMPIDANESE
FRIULIAN	SARDINIAN
FRIULIAN	SARDINIAN_LOGUDARESE
FRIULIAN	VLACH
FRIULIAN	ROMANIAN
GASCON	ROMANIAN_MEGLENO
GASCON	ROMANIAN_2
GASCON	SARDINIAN_CAMPIDANESE
GASCON	SARDINIAN
GASCON	SARDINIAN_LOGUDARESE
GASCON	VLACH
GASCON	ROMANIAN
JUDEO_ESPAGNOL	ROMANIAN_MEGLENO
JUDEO_ESPAGNOL	ROMANIAN_2
JUDEO_ESPAGNOL	SARDINIAN_CAMPIDANESE
JUDEO_ESPAGNOL	SARDINIAN
JUDEO_ESPAGNOL	SARDINIAN_LOGUDARESE
JUDEO_ESPAGNOL	VLACH
JUDEO_ESPAGNOL	ROMANIAN
MIRANDESE	ROMANIAN_MEGLENO
MIRANDESE	ROMANIAN_2
MIRANDESE	SARDINIAN_CAMPIDANESE
MIRANDESE	SARDINIAN
MIRANDESE	SARDINIAN_LOGUDARESE
MIRANDESE	VLACH
MIRANDESE	ROMANIAN
NEAPOLITAN_CALABRESE	ROMANIAN_MEGLENO
NEAPOLITAN_CALABRESE	ROMANIAN_2
NEAPOLITAN_CALABRESE	SARDINIAN_CAMPIDANESE
NEAPOLITAN_CALABRESE	SARDINIAN
NEAPOLITAN_CALABRESE	SARDINIAN_LOGUDARESE
NEAPOLITAN_CALABRESE	VLACH
NEAPOLITAN_CALABRESE	ROMANIAN
NONES_GARDENESE	ROMANIAN_MEGLENO
NONES_GARDENESE	ROMANIAN_2
NONES_GARDENESE	SARDINIAN_CAMPIDANESE
NONES_GARDENESE	SARDINIAN
NONES_GARDENESE	SARDINIAN_LOGUDARESE
NONES_GARDENESE	VLACH
NONES_GARDENESE	ROMANIAN
ROMANIAN_MEGLENO	ROMANSH_GRISHUN
ROMANIAN_MEGLENO	ROMANSH_SURSILVAN
ROMANIAN_MEGLENO	SPANISH
ROMANIAN_MEGLENO	VALENCIAN
ROMANIAN_MEGLENO	EMILIANO_CARPIGIANO
ROMANIAN_MEGLENO	EMILIANO_FERRARESE
ROMANIAN_MEGLENO	EMILIANO_REGGIANO
ROMANIAN_MEGLENO	LIGURIAN_GENOESE
ROMANIAN_MEGLENO	LIGURIAN_RAPALLO
ROMANIAN_MEGLENO	LIGURIAN_STELLA
ROMANIAN_MEGLENO	LOMBARD_BERGAMO
ROMANIAN_MEGLENO	LOMBARD_PLESIO
ROMANIAN_MEGLENO	NONES
ROMANIAN_MEGLENO	PIEMONTESE_1
ROMANIAN_MEGLENO	PIEMONTESE_BARBANIA
ROMANIAN_MEGLENO	PIEMONTESE_CARMAGNOLA
ROMANIAN_MEGLENO	PIEMONTESE_LANZO_TORINESE
ROMANIAN_MEGLENO	PIEMONTESE_VERCELLESE
ROMANIAN_MEGLENO	ARPITAN
ROMANIAN_MEGLENO	BALEAR_CATALAN
ROMANIAN_MEGLENO	CATALAN
ROMANIAN_MEGLENO	CATALAN_2
ROMANIAN_MEGLENO	FRENCH
ROMANIAN_MEGLENO	NONES_FASSANO
ROMANIAN_MEGLENO	OCCITAN_ARANESE
ROMANIAN_MEGLENO	ITALIAN
ROMANIAN_MEGLENO	ITALIAN_GROSSETO_TUSCAN
ROMANIAN_MEGLENO	ROMANSH_SURMIRAN
ROMANIAN_MEGLENO	ROMANSH_VALLADER
ROMANIAN_MEGLENO	SARDINIAN_CAMPIDANESE
ROMANIAN_MEGLENO	SARDINIAN
ROMANIAN_MEGLENO	SARDINIAN_LOGUDARESE
ROMANIAN_MEGLENO	PORTUGUESE
ROMANIAN_MEGLENO	SICILIAN_UnnamedInSource
ROMANIAN_MEGLENO	GALICIAN
ROMANIAN_MEGLENO	LANGUEDOCIEN
ROMANSH_GRISHUN	ROMANIAN_2
ROMANSH_GRISHUN	SARDINIAN_CAMPIDANESE
ROMANSH_GRISHUN	SARDINIAN
ROMANSH_GRISHUN	SARDINIAN_LOGUDARESE
ROMANSH_GRISHUN	VLACH
ROMANSH_GRISHUN	ROMANIAN
ROMANSH_SURSILVAN	ROMANIAN_2
ROMANSH_SURSILVAN	SARDINIAN_CAMPIDANESE
ROMANSH_SURSILVAN	SARDINIAN
ROMANSH_SURSILVAN	SARDINIAN_LOGUDARESE
ROMANSH_SURSILVAN	VLACH
ROMANSH_SURSILVAN	ROMANIAN
SPANISH	ROMANIAN_2
SPANISH	SARDINIAN_CAMPIDANESE
SPANISH	SARDINIAN
SPANISH	SARDINIAN_LOGUDARESE
SPANISH	VLACH
SPANISH	ROMANIAN
VALENCIAN	ROMANIAN_2
VALENCIAN	SARDINIAN_CAMPIDANESE
VALENCIAN	SARDINIAN
VALENCIAN	SARDINIAN_LOGUDARESE
VALENCIAN	VLACH
VALENCIAN	ROMANIAN
EMILIANO_CARPIGIANO	ROMANIAN_2
EMILIANO_CARPIGIANO	SARDINIAN_CAMPIDANESE
EMILIANO_CARPIGIANO	SARDINIAN
EMILIANO_CARPIGIANO	SARDINIAN_LOGUDARESE
EMILIANO_CARPIGIANO	VLACH
EMILIANO_CARPIGIANO	ROMANIAN
EMILIANO_FERRARESE	ROMANIAN_2
EMILIANO_FERRARESE	SARDINIAN_CAMPIDANESE
EMILIANO_FERRARESE	SARDINIAN
EMILIANO_FERRARESE	SARDINIAN_LOGUDARESE
EMILIANO_FERRARESE	VLACH
EMILIANO_FERRARESE	ROMANIAN
EMILIANO_REGGIANO	ROMANIAN_2
EMILIANO_REGGIANO	SARDINIAN_CAMPIDANESE
EMILIANO_REGGIANO	SARDINIAN
EMILIANO_REGGIANO	SARDINIAN_LOGUDARESE
EMILIANO_REGGIANO	VLACH
EMILIANO_REGGIANO	ROMANIAN
LIGURIAN_GENOESE	ROMANIAN_2
LIGURIAN_GENOESE	SARDINIAN_CAMPIDANESE
LIGURIAN_GENOESE	SARDINIAN
LIGURIAN_GENOESE	SARDINIAN_LOGUDARESE
LIGURIAN_GENOESE	VLACH
LIGURIAN_GENOESE	ROMANIAN
LIGURIAN_RAPALLO	ROMANIAN_2
LIGURIAN_RAPALLO	SARDINIAN_CAMPIDANESE
LIGURIAN_RAPALLO	SARDINIAN
LIGURIAN_RAPALLO	SARDINIAN_LOGUDARESE
LIGURIAN_RAPALLO	VLACH
LIGURIAN_RAPALLO	ROMANIAN
LIGURIAN_STELLA	ROMANIAN_2
LIGURIAN_STELLA	SARDINIAN_CAMPIDANESE
LIGURIAN_STELLA	SARDINIAN
LIGURIAN_STELLA	SARDINIAN_LOGUDARESE
LIGURIAN_STELLA	VLACH
LIGURIAN_STELLA	ROMANIAN
LOMBARD_BERGAMO	ROMANIAN_2
LOMBARD_BERGAMO	SARDINIAN_CAMPIDANESE
LOMBARD_BERGAMO	SARDINIAN
LOMBARD_BERGAMO	SARDINIAN_LOGUDARESE
LOMBARD_BERGAMO	VLACH
LOMBARD_BERGAMO	ROMANIAN
LOMBARD_PLESIO	ROMANIAN_2
LOMBARD_PLESIO	SARDINIAN_CAMPIDANESE
LOMBARD_PLESIO	SARDINIAN
LOMBARD_PLESIO	SARDINIAN_LOGUDARESE
LOMBARD_PLESIO	VLACH
LOMBARD_PLESIO	ROMANIAN
NONES	ROMANIAN_2
NONES	SARDINIAN_CAMPIDANESE
NONES	SARDINIAN
NONES	SARDINIAN_LOGUDARESE
NONES	VLACH
NONES	ROMANIAN
PIEMONTESE_1	ROMANIAN_2
PIEMONTESE_1	SARDINIAN_CAMPIDANESE
PIEMONTESE_1	SARDINIAN
PIEMONTESE_1	SARDINIAN_LOGUDARESE
PIEMONTESE_1	VLACH
PIEMONTESE_1	ROMANIAN
PIEMONTESE_BARBANIA	ROMANIAN_2
PIEMONTESE_BARBANIA	SARDINIAN_CAMPIDANESE
PIEMONTESE_BARBANIA	SARDINIAN
PIEMONTESE_BARBANIA	SARDINIAN_LOGUDARESE
PIEMONTESE_BARBANIA	VLACH
PIEMONTESE_BARBANIA	ROMANIAN
PIEMONTESE_CARMAGNOLA	ROMANIAN_2
PIEMONTESE_CARMAGNOLA	SARDINIAN_CAMPIDANESE
PIEMONTESE_CARMAGNOLA	SARDINIAN
PIEMONTESE_CARMAGNOLA	SARDINIAN_LOGUDARESE
PIEMONTESE_CARMAGNOLA	VLACH
PIEMONTESE_CARMAGNOLA	ROMANIAN
PIEMONTESE_LANZO_TORINESE	ROMANIAN_2
PIEMONTESE_LANZO_TORINESE	SARDINIAN_CAMPIDANESE
PIEMONTESE_LANZO_TORINESE	SARDINIAN
PIEMONTESE_LANZO_TORINESE	SARDINIAN_LOGUDARESE
PIEMONTESE_LANZO_TORINESE	VLACH
PIEMONTESE_LANZO_TORINESE	ROMANIAN
PIEMONTESE_VERCELLESE	ROMANIAN_2
PIEMONTESE_VERCELLESE	SARDINIAN_CAMPIDANESE
PIEMONTESE_VERCELLESE	SARDINIAN
PIEMONTESE_VERCELLESE	SARDINIAN_LOGUDARESE
PIEMONTESE_VERCELLESE	VLACH
PIEMONTESE_VERCELLESE	ROMANIAN
ARPITAN	ROMANIAN_2
ARPITAN	SARDINIAN_CAMPIDANESE
ARPITAN	SARDINIAN
ARPITAN	SARDINIAN_LOGUDARESE
ARPITAN	VLACH
ARPITAN	ROMANIAN
BALEAR_CATALAN	ROMANIAN_2
BALEAR_CATALAN	SARDINIAN_CAMPIDANESE
BALEAR_CATALAN	SARDINIAN
BALEAR_CATALAN	SARDINIAN_LOGUDARESE
BALEAR_CATALAN	VLACH
BALEAR_CATALAN	ROMANIAN
CATALAN	ROMANIAN_2
CATALAN	SARDINIAN_CAMPIDANESE
CATALAN	SARDINIAN
CATALAN	SARDINIAN_LOGUDARESE
CATALAN	VLACH
CATALAN	ROMANIAN
CATALAN_2	ROMANIAN_2
CATALAN_2	SARDINIAN_CAMPIDANESE
CATALAN_2	SARDINIAN
CATALAN_2	SARDINIAN_LOGUDARESE
CATALAN_2	VLACH
CATALAN_2	ROMANIAN
FRENCH	ROMANIAN_2
FRENCH	SARDINIAN_CAMPIDANESE
FRENCH	SARDINIAN
FRENCH	SARDINIAN_LOGUDARESE
FRENCH	VLACH
FRENCH	ROMANIAN
NONES_FASSANO	ROMANIAN_2
NONES_FASSANO	SARDINIAN_CAMPIDANESE
NONES_FASSANO	SARDINIAN
NONES_FASSANO	SARDINIAN_LOGUDARESE
NONES_FASSANO	VLACH
NONES_FASSANO	ROMANIAN
OCCITAN_ARANESE	ROMANIAN_2
OCCITAN_ARANESE	SARDINIAN_CAMPIDANESE
OCCITAN_ARANESE	SARDINIAN
OCCITAN_ARANESE	SARDINIAN_LOGUDARESE
OCCITAN_ARANESE	VLACH
OCCITAN_ARANESE	ROMANIAN
ITALIAN	ROMANIAN_2
ITALIAN	SARDINIAN_CAMPIDANESE
ITALIAN	SARDINIAN
ITALIAN	SARDINIAN_LOGUDARESE
ITALIAN	VLACH
ITALIAN	ROMANIAN
ITALIAN_GROSSETO_TUSCAN	ROMANIAN_2
ITALIAN_GROSSETO_TUSCAN	SARDINIAN_CAMPIDANESE
ITALIAN_GROSSETO_TUSCAN	SARDINIAN
ITALIAN_GROSSETO_TUSCAN	SARDINIAN_LOGUDARESE
ITALIAN_GROSSETO_TUSCAN	VLACH
ITALIAN_GROSSETO_TUSCAN	ROMANIAN
ROMANSH_SURMIRAN	ROMANIAN_2
ROMANSH_SURMIRAN	SARDINIAN_CAMPIDANESE
ROMANSH_SURMIRAN	SARDINIAN
ROMANSH_SURMIRAN	SARDINIAN_LOGUDARESE
ROMANSH_SURMIRAN	VLACH
ROMANSH_SURMIRAN	ROMANIAN
ROMANIAN_2	ROMANSH_VALLADER
ROMANIAN_2	SARDINIAN_CAMPIDANESE
ROMANIAN_2	SARDINIAN
ROMANIAN_2	SARDINIAN_LOGUDARESE
ROMANIAN_2	PORTUGUESE
ROMANIAN_2	SICILIAN_UnnamedInSource
ROMANIAN_2	GALICIAN
ROMANIAN_2	LANGUEDOCIEN
ROMANSH_VALLADER	SARDINIAN_CAMPIDANESE
ROMANSH_VALLADER	SARDINIAN
ROMANSH_VALLADER	SARDINIAN_LOGUDARESE
ROMANSH_VALLADER	VLACH
ROMANSH_VALLADER	ROMANIAN
SARDINIAN_CAMPIDANESE	PORTUGUESE
SARDINIAN_CAMPIDANESE	SICILIAN_UnnamedInSource
SARDINIAN_CAMPIDANESE	VLACH
SARDINIAN_CAMPIDANESE	GALICIAN
SARDINIAN_CAMPIDANESE	LANGUEDOCIEN
SARDINIAN_CAMPIDANESE	ROMANIAN
SARDINIAN	PORTUGUESE
SARDINIAN	SICILIAN_UnnamedInSource
SARDINIAN	VLACH
SARDINIAN	GALICIAN
SARDINIAN	LANGUEDOCIEN
SARDINIAN	ROMANIAN
SARDINIAN_LOGUDARESE	PORTUGUESE
SARDINIAN_LOGUDARESE	SICILIAN_UnnamedInSource
SARDINIAN_LOGUDARESE	VLACH
SARDINIAN_LOGUDARESE	GALICIAN
SARDINIAN_LOGUDARESE	LANGUEDOCIEN
SARDINIAN_LOGUDARESE	ROMANIAN
PORTUGUESE	VLACH
PORTUGUESE	ROMANIAN
SICILIAN_UnnamedInSource	VLACH
SICILIAN_UnnamedInSource	ROMANIAN
VLACH	GALICIAN
VLACH	LANGUEDOCIEN
GALICIAN	ROMANIAN
LANGUEDOCIEN	ROMANIAN
