# Supplementary material for: A test of Generalized Bayesian dating: A new linguistic dating method
Source: PLoS One. 2020 Aug 12;15(8):e0236522. doi: 10.1371/journal.pone.0236522 (PMC7423060; doi:10.1371/journal.pone.0236522)
Supplement: S4 File — Files, including an R script, for producing glottochronology dates from the output of the automated cognate detection procedure. (ZIP) [file pone.0236522.s004.zip › S4 Supporting Information/pairs_Romani.txt]

BANATISKI_GURBET_ROMANI	BURGENLAND_ROMANI
BANATISKI_GURBET_ROMANI	EAST_SLOVAK_ROMANI
BANATISKI_GURBET_ROMANI	FINNISH_ROMANI
BANATISKI_GURBET_ROMANI	GURVARI_ROMANI
BANATISKI_GURBET_ROMANI	HUNGARIAN_VEND_ROMANI
BANATISKI_GURBET_ROMANI	LATVIAN_ROMANI
BANATISKI_GURBET_ROMANI	LITHUANIAN_ROMANI
BANATISKI_GURBET_ROMANI	NORTH_RUSSIAN_ROMANI
BANATISKI_GURBET_ROMANI	ROMUNGRO_ROMANI
BANATISKI_GURBET_ROMANI	SINTI_ROMANI
BANATISKI_GURBET_ROMANI	SELICE_ROMANI
BANATISKI_GURBET_ROMANI	DOLENJSKI_ROMANI
BUGURDZI_ROMANI	BURGENLAND_ROMANI
BUGURDZI_ROMANI	EAST_SLOVAK_ROMANI
BUGURDZI_ROMANI	FINNISH_ROMANI
BUGURDZI_ROMANI	GURVARI_ROMANI
BUGURDZI_ROMANI	HUNGARIAN_VEND_ROMANI
BUGURDZI_ROMANI	LATVIAN_ROMANI
BUGURDZI_ROMANI	LITHUANIAN_ROMANI
BUGURDZI_ROMANI	NORTH_RUSSIAN_ROMANI
BUGURDZI_ROMANI	ROMUNGRO_ROMANI
BUGURDZI_ROMANI	SINTI_ROMANI
BUGURDZI_ROMANI	SELICE_ROMANI
BUGURDZI_ROMANI	DOLENJSKI_ROMANI
BURGENLAND_ROMANI	CRIMEAN_ROMANI
BURGENLAND_ROMANI	GREEK_ROMANY
BURGENLAND_ROMANI	GURBET_ROMANI
BURGENLAND_ROMANI	KOSOVO_ARLI_ROMANI
BURGENLAND_ROMANI	LOVARA_ROMANI
BURGENLAND_ROMANI	MACEDONIAN_ARLI_ROMANI
BURGENLAND_ROMANI	MACEDONIAN_DZAMBAZI_ROMANIAN
BURGENLAND_ROMANI	SEPECIDES_ROMANI
BURGENLAND_ROMANI	SOFIA_ERLI_ROMANI
BURGENLAND_ROMANI	SREMSKI_GURBET_ROMANI
BURGENLAND_ROMANI	URSARI_ROMANI
BURGENLAND_ROMANI	VLAX_ROMANI
CRIMEAN_ROMANI	EAST_SLOVAK_ROMANI
CRIMEAN_ROMANI	FINNISH_ROMANI
CRIMEAN_ROMANI	GURVARI_ROMANI
CRIMEAN_ROMANI	HUNGARIAN_VEND_ROMANI
CRIMEAN_ROMANI	LATVIAN_ROMANI
CRIMEAN_ROMANI	LITHUANIAN_ROMANI
CRIMEAN_ROMANI	NORTH_RUSSIAN_ROMANI
CRIMEAN_ROMANI	ROMUNGRO_ROMANI
CRIMEAN_ROMANI	SINTI_ROMANI
CRIMEAN_ROMANI	SELICE_ROMANI
CRIMEAN_ROMANI	DOLENJSKI_ROMANI
EAST_SLOVAK_ROMANI	GREEK_ROMANY
EAST_SLOVAK_ROMANI	GURBET_ROMANI
EAST_SLOVAK_ROMANI	KOSOVO_ARLI_ROMANI
EAST_SLOVAK_ROMANI	LOVARA_ROMANI
EAST_SLOVAK_ROMANI	MACEDONIAN_ARLI_ROMANI
EAST_SLOVAK_ROMANI	MACEDONIAN_DZAMBAZI_ROMANIAN
EAST_SLOVAK_ROMANI	SEPECIDES_ROMANI
EAST_SLOVAK_ROMANI	SOFIA_ERLI_ROMANI
EAST_SLOVAK_ROMANI	SREMSKI_GURBET_ROMANI
EAST_SLOVAK_ROMANI	URSARI_ROMANI
EAST_SLOVAK_ROMANI	VLAX_ROMANI
FINNISH_ROMANI	GREEK_ROMANY
FINNISH_ROMANI	GURBET_ROMANI
FINNISH_ROMANI	KOSOVO_ARLI_ROMANI
FINNISH_ROMANI	LOVARA_ROMANI
FINNISH_ROMANI	MACEDONIAN_ARLI_ROMANI
FINNISH_ROMANI	MACEDONIAN_DZAMBAZI_ROMANIAN
FINNISH_ROMANI	SEPECIDES_ROMANI
FINNISH_ROMANI	SOFIA_ERLI_ROMANI
FINNISH_ROMANI	SREMSKI_GURBET_ROMANI
FINNISH_ROMANI	URSARI_ROMANI
FINNISH_ROMANI	VLAX_ROMANI
GREEK_ROMANY	GURVARI_ROMANI
GREEK_ROMANY	HUNGARIAN_VEND_ROMANI
GREEK_ROMANY	LATVIAN_ROMANI
GREEK_ROMANY	LITHUANIAN_ROMANI
GREEK_ROMANY	NORTH_RUSSIAN_ROMANI
GREEK_ROMANY	ROMUNGRO_ROMANI
GREEK_ROMANY	SINTI_ROMANI
GREEK_ROMANY	SELICE_ROMANI
GREEK_ROMANY	DOLENJSKI_ROMANI
GURBET_ROMANI	GURVARI_ROMANI
GURBET_ROMANI	HUNGARIAN_VEND_ROMANI
GURBET_ROMANI	LATVIAN_ROMANI
GURBET_ROMANI	LITHUANIAN_ROMANI
GURBET_ROMANI	NORTH_RUSSIAN_ROMANI
GURBET_ROMANI	ROMUNGRO_ROMANI
GURBET_ROMANI	SINTI_ROMANI
GURBET_ROMANI	SELICE_ROMANI
GURBET_ROMANI	DOLENJSKI_ROMANI
GURVARI_ROMANI	KOSOVO_ARLI_ROMANI
GURVARI_ROMANI	LOVARA_ROMANI
GURVARI_ROMANI	MACEDONIAN_ARLI_ROMANI
GURVARI_ROMANI	MACEDONIAN_DZAMBAZI_ROMANIAN
GURVARI_ROMANI	SEPECIDES_ROMANI
GURVARI_ROMANI	SOFIA_ERLI_ROMANI
GURVARI_ROMANI	SREMSKI_GURBET_ROMANI
GURVARI_ROMANI	URSARI_ROMANI
GURVARI_ROMANI	VLAX_ROMANI
HUNGARIAN_VEND_ROMANI	KOSOVO_ARLI_ROMANI
HUNGARIAN_VEND_ROMANI	LOVARA_ROMANI
HUNGARIAN_VEND_ROMANI	MACEDONIAN_ARLI_ROMANI
HUNGARIAN_VEND_ROMANI	MACEDONIAN_DZAMBAZI_ROMANIAN
HUNGARIAN_VEND_ROMANI	SEPECIDES_ROMANI
HUNGARIAN_VEND_ROMANI	SOFIA_ERLI_ROMANI
HUNGARIAN_VEND_ROMANI	SREMSKI_GURBET_ROMANI
HUNGARIAN_VEND_ROMANI	URSARI_ROMANI
HUNGARIAN_VEND_ROMANI	VLAX_ROMANI
KOSOVO_ARLI_ROMANI	LATVIAN_ROMANI
KOSOVO_ARLI_ROMANI	LITHUANIAN_ROMANI
KOSOVO_ARLI_ROMANI	NORTH_RUSSIAN_ROMANI
KOSOVO_ARLI_ROMANI	ROMUNGRO_ROMANI
KOSOVO_ARLI_ROMANI	SINTI_ROMANI
KOSOVO_ARLI_ROMANI	SELICE_ROMANI
KOSOVO_ARLI_ROMANI	DOLENJSKI_ROMANI
LATVIAN_ROMANI	LOVARA_ROMANI
LATVIAN_ROMANI	MACEDONIAN_ARLI_ROMANI
LATVIAN_ROMANI	MACEDONIAN_DZAMBAZI_ROMANIAN
LATVIAN_ROMANI	SEPECIDES_ROMANI
LATVIAN_ROMANI	SOFIA_ERLI_ROMANI
LATVIAN_ROMANI	SREMSKI_GURBET_ROMANI
LATVIAN_ROMANI	URSARI_ROMANI
LATVIAN_ROMANI	VLAX_ROMANI
LITHUANIAN_ROMANI	LOVARA_ROMANI
LITHUANIAN_ROMANI	MACEDONIAN_ARLI_ROMANI
LITHUANIAN_ROMANI	MACEDONIAN_DZAMBAZI_ROMANIAN
LITHUANIAN_ROMANI	SEPECIDES_ROMANI
LITHUANIAN_ROMANI	SOFIA_ERLI_ROMANI
LITHUANIAN_ROMANI	SREMSKI_GURBET_ROMANI
LITHUANIAN_ROMANI	URSARI_ROMANI
LITHUANIAN_ROMANI	VLAX_ROMANI
LOVARA_ROMANI	NORTH_RUSSIAN_ROMANI
LOVARA_ROMANI	ROMUNGRO_ROMANI
LOVARA_ROMANI	SINTI_ROMANI
LOVARA_ROMANI	SELICE_ROMANI
LOVARA_ROMANI	DOLENJSKI_ROMANI
MACEDONIAN_ARLI_ROMANI	NORTH_RUSSIAN_ROMANI
MACEDONIAN_ARLI_ROMANI	ROMUNGRO_ROMANI
MACEDONIAN_ARLI_ROMANI	SINTI_ROMANI
MACEDONIAN_ARLI_ROMANI	SELICE_ROMANI
MACEDONIAN_ARLI_ROMANI	DOLENJSKI_ROMANI
MACEDONIAN_DZAMBAZI_ROMANIAN	NORTH_RUSSIAN_ROMANI
MACEDONIAN_DZAMBAZI_ROMANIAN	ROMUNGRO_ROMANI
MACEDONIAN_DZAMBAZI_ROMANIAN	SINTI_ROMANI
MACEDONIAN_DZAMBAZI_ROMANIAN	SELICE_ROMANI
MACEDONIAN_DZAMBAZI_ROMANIAN	DOLENJSKI_ROMANI
NORTH_RUSSIAN_ROMANI	SEPECIDES_ROMANI
NORTH_RUSSIAN_ROMANI	SOFIA_ERLI_ROMANI
NORTH_RUSSIAN_ROMANI	SREMSKI_GURBET_ROMANI
NORTH_RUSSIAN_ROMANI	URSARI_ROMANI
NORTH_RUSSIAN_ROMANI	VLAX_ROMANI
ROMUNGRO_ROMANI	SEPECIDES_ROMANI
ROMUNGRO_ROMANI	SOFIA_ERLI_ROMANI
ROMUNGRO_ROMANI	SREMSKI_GURBET_ROMANI
ROMUNGRO_ROMANI	URSARI_ROMANI
ROMUNGRO_ROMANI	VLAX_ROMANI
SEPECIDES_ROMANI	SINTI_ROMANI
SEPECIDES_ROMANI	SELICE_ROMANI
SEPECIDES_ROMANI	DOLENJSKI_ROMANI
SINTI_ROMANI	SOFIA_ERLI_ROMANI
SINTI_ROMANI	SREMSKI_GURBET_ROMANI
SINTI_ROMANI	URSARI_ROMANI
SINTI_ROMANI	VLAX_ROMANI
SOFIA_ERLI_ROMANI	SELICE_ROMANI
SOFIA_ERLI_ROMANI	DOLENJSKI_ROMANI
SREMSKI_GURBET_ROMANI	SELICE_ROMANI
SREMSKI_GURBET_ROMANI	DOLENJSKI_ROMANI
URSARI_ROMANI	SELICE_ROMANI
URSARI_ROMANI	DOLENJSKI_ROMANI
VLAX_ROMANI	SELICE_ROMANI
VLAX_ROMANI	DOLENJSKI_ROMANI
