# Supplementary material for: A test of Generalized Bayesian dating: A new linguistic dating method
Source: PLoS One. 2020 Aug 12;15(8):e0236522. doi: 10.1371/journal.pone.0236522 (PMC7423060; doi:10.1371/journal.pone.0236522)
Supplement: S4 File — Files, including an R script, for producing glottochronology dates from the output of the automated cognate detection procedure. (ZIP) [file pone.0236522.s004.zip › S4 Supporting Information/pairs_Scandinavian.txt]

FAROESE	DANISH
FAROESE	JAMTLANDIC
FAROESE	SWEDISH
GJESTAL_NORWEGIAN	DANISH
GJESTAL_NORWEGIAN	JAMTLANDIC
GJESTAL_NORWEGIAN	SWEDISH
SANDNES_NORWEGIAN	DANISH
SANDNES_NORWEGIAN	JAMTLANDIC
SANDNES_NORWEGIAN	SWEDISH
DANISH	ICELANDIC
DANISH	JAMTLANDIC
DANISH	NORWEGIAN_BOKMAAL
DANISH	NORWEGIAN_RIKSMAL
DANISH	SWEDISH
DANISH	NORWEGIAN_NYNORSK_TOTEN
ICELANDIC	JAMTLANDIC
ICELANDIC	SWEDISH
JAMTLANDIC	NORWEGIAN_BOKMAAL
JAMTLANDIC	NORWEGIAN_RIKSMAL
JAMTLANDIC	NORWEGIAN_NYNORSK_TOTEN
NORWEGIAN_BOKMAAL	SWEDISH
NORWEGIAN_RIKSMAL	SWEDISH
SWEDISH	NORWEGIAN_NYNORSK_TOTEN
