# Supplementary material for: A test of Generalized Bayesian dating: A new linguistic dating method
Source: PLoS One. 2020 Aug 12;15(8):e0236522. doi: 10.1371/journal.pone.0236522 (PMC7423060; doi:10.1371/journal.pone.0236522)
Supplement: S4 File — Files, including an R script, for producing glottochronology dates from the output of the automated cognate detection procedure. (ZIP) [file pone.0236522.s004.zip › S4 Supporting Information/pairs_Southern-Nilotic.txt]

NANDI	DATOOGA_DIALECT_5
NANDI	DATOOGA_DIALECT_6
NANDI	OMOTIK
NANDI	DATOOGA_DIALECT_4
NANDI	DATOOGA_DIALECT_3
NANDI	DATOOGA_DIALECT_2
DATOOGA_DIALECT_5	SABAOT
DATOOGA_DIALECT_5	NORTH_TUGEN
DATOOGA_DIALECT_5	KEIYO
DATOOGA_DIALECT_5	POKOT
DATOOGA_DIALECT_5	KALENJIN
DATOOGA_DIALECT_5	NANDI_2
DATOOGA_DIALECT_5	SOGOO
SABAOT	DATOOGA_DIALECT_6
SABAOT	OMOTIK
SABAOT	DATOOGA_DIALECT_4
SABAOT	DATOOGA_DIALECT_3
SABAOT	DATOOGA_DIALECT_2
DATOOGA_DIALECT_6	NORTH_TUGEN
DATOOGA_DIALECT_6	KEIYO
DATOOGA_DIALECT_6	POKOT
DATOOGA_DIALECT_6	KALENJIN
DATOOGA_DIALECT_6	NANDI_2
DATOOGA_DIALECT_6	SOGOO
OMOTIK	NORTH_TUGEN
OMOTIK	KEIYO
OMOTIK	POKOT
OMOTIK	KALENJIN
OMOTIK	NANDI_2
OMOTIK	SOGOO
DATOOGA_DIALECT_4	NORTH_TUGEN
DATOOGA_DIALECT_4	KEIYO
DATOOGA_DIALECT_4	POKOT
DATOOGA_DIALECT_4	KALENJIN
DATOOGA_DIALECT_4	NANDI_2
DATOOGA_DIALECT_4	SOGOO
DATOOGA_DIALECT_3	NORTH_TUGEN
DATOOGA_DIALECT_3	KEIYO
DATOOGA_DIALECT_3	POKOT
DATOOGA_DIALECT_3	KALENJIN
DATOOGA_DIALECT_3	NANDI_2
DATOOGA_DIALECT_3	SOGOO
NORTH_TUGEN	DATOOGA_DIALECT_2
KEIYO	DATOOGA_DIALECT_2
POKOT	DATOOGA_DIALECT_2
KALENJIN	DATOOGA_DIALECT_2
NANDI_2	DATOOGA_DIALECT_2
SOGOO	DATOOGA_DIALECT_2
