# Supplementary material for: A test of Generalized Bayesian dating: A new linguistic dating method
Source: PLoS One. 2020 Aug 12;15(8):e0236522. doi: 10.1371/journal.pone.0236522 (PMC7423060; doi:10.1371/journal.pone.0236522)
Supplement: S4 File — Files, including an R script, for producing glottochronology dates from the output of the automated cognate detection procedure. (ZIP) [file pone.0236522.s004.zip › S4 Supporting Information/pairs_Southern-Songhai.txt]

TONDI_SONGWAY_KIINI	DENDI
TONDI_SONGWAY_KIINI	ZARMA
TONDI_SONGWAY_KIINI	DJENNE_CHIINI
DENDI	KOROBORO_SENNI
KOROBORO_SENNI	ZARMA
KOROBORO_SENNI	DJENNE_CHIINI
