# Supplementary material for: A test of Generalized Bayesian dating: A new linguistic dating method
Source: PLoS One. 2020 Aug 12;15(8):e0236522. doi: 10.1371/journal.pone.0236522 (PMC7423060; doi:10.1371/journal.pone.0236522)
Supplement: S4 File — Files, including an R script, for producing glottochronology dates from the output of the automated cognate detection procedure. (ZIP) [file pone.0236522.s004.zip › S4 Supporting Information/pairs_Temotu.txt]

ASUMBOA	NANGGU
ASUMBOA	NEA_NEMBOI
ASUMBOA	NEA
ASUMBOA	BANUA
ASUMBOA	NAMBAKAENGO_MALO
ASUMBOA	NEA_NOOLI
ASUMBOA	AYIWO
NANGGU	TEANU
NANGGU	TANEMA
NEA_NEMBOI	TEANU
NEA_NEMBOI	TANEMA
NEA	TEANU
NEA	TANEMA
TEANU	BANUA
TEANU	NAMBAKAENGO_MALO
TEANU	NEA_NOOLI
TEANU	AYIWO
BANUA	TANEMA
NAMBAKAENGO_MALO	TANEMA
NEA_NOOLI	TANEMA
TANEMA	AYIWO
