# Supplementary material for: A test of Generalized Bayesian dating: A new linguistic dating method
Source: PLoS One. 2020 Aug 12;15(8):e0236522. doi: 10.1371/journal.pone.0236522 (PMC7423060; doi:10.1371/journal.pone.0236522)
Supplement: S4 File — Files, including an R script, for producing glottochronology dates from the output of the automated cognate detection procedure. (ZIP) [file pone.0236522.s004.zip › S4 Supporting Information/pairs_Tupi-Guarani.txt]

ACHE	KOKAMA
ACHE	NHENGATU
ACHE	OMAGUA
CHIRIGUANO	KOKAMA
CHIRIGUANO	NHENGATU
CHIRIGUANO	OMAGUA
GUARANI	KOKAMA
GUARANI	NHENGATU
GUARANI	OMAGUA
GUARANI_KAIWA	KOKAMA
GUARANI_KAIWA	NHENGATU
GUARANI_KAIWA	OMAGUA
GUARAYU	KOKAMA
GUARAYU	NHENGATU
GUARAYU	OMAGUA
KOKAMA	MBYA
KOKAMA	SIRIONO
KOKAMA	TAPIETE
KOKAMA	YUQUI
MBYA	NHENGATU
MBYA	OMAGUA
NHENGATU	SIRIONO
NHENGATU	TAPIETE
NHENGATU	YUQUI
OMAGUA	SIRIONO
OMAGUA	TAPIETE
OMAGUA	YUQUI
