# Supplementary material for: A test of Generalized Bayesian dating: A new linguistic dating method
Source: PLoS One. 2020 Aug 12;15(8):e0236522. doi: 10.1371/journal.pone.0236522 (PMC7423060; doi:10.1371/journal.pone.0236522)
Supplement: S4 File — Files, including an R script, for producing glottochronology dates from the output of the automated cognate detection procedure. (ZIP) [file pone.0236522.s004.zip › S4 Supporting Information/pairs_Turkic.txt]

ASADLI_KHORASANI	CHUVASH
AZERBAIJANI_NORTH	CHUVASH
AZERBAIJANI_NORTH_2	CHUVASH
AZERBAIJANI_SOUTHERN	CHUVASH
BASHKIR	CHUVASH
CHARAM_SARJAM_KHORASANI	CHUVASH
CRIMEAN_TURKISH	CHUVASH
DARA_GAZ_KHORASANI_1	CHUVASH
DARA_GAZ_KHORASANI_2	CHUVASH
DOLGAN	CHUVASH
DOUGHAI_KHORASANI	CHUVASH
GUJGI_KHORASANI	CHUVASH
HARW_E_OLYA_KHORASANI	CHUVASH
HOKM_ABAD_KHORASANI	CHUVASH
JOGHATAY_KHORASANI	CHUVASH
JONK_KHORASANI	CHUVASH
KARACHAY_BALKAR	CHUVASH
KARAIM	CHUVASH
KARAKALPAK	CHUVASH
KAZAKH	CHUVASH
KAZAN_TATAR	CHUVASH
KHAKAS	CHUVASH
KHALAJ_IRAN	CHUVASH
KUMYK	CHUVASH
KYRGYZ	CHUVASH
LANGAR_KHORASANI	CHUVASH
LOTF_ABAD_KHORASANI	CHUVASH
MARESHK_KHORASANI	CHUVASH
MISHER_TATAR	CHUVASH
NOGAI	CHUVASH
PIR_KOMAJ_KHORASANI	CHUVASH
QARA_BAGH_KHORASANI	CHUVASH
QUCHAN_KHORASANI	CHUVASH
RUH_ABAD_KHORASANI	CHUVASH
SAKHA	CHUVASH
SALAR_2	CHUVASH
SHEYH_TEYMUR_KHORASANI	CHUVASH
SHIRWAN_KHORASANI	CHUVASH
SHOR	CHUVASH
SHURAK_KHORASANI	CHUVASH
SOLTAN_ABAD_KHORASANI	CHUVASH
SOUTHERN_UZBEK	CHUVASH
TATAR	CHUVASH
TEREKEME_AZERI	CHUVASH
TOFA	CHUVASH
TURKISH	CHUVASH
TURKISH_2	CHUVASH
TURKMEN	CHUVASH
TUVAN	CHUVASH
UZBEK	CHUVASH
ZEYARAT_KHORASANI	CHUVASH
CHUVASH	CRIMEAN_TATAR
CHUVASH	UYGHUR
CHUVASH	TURKMEN_2
