# Supplementary material for: A test of Generalized Bayesian dating: A new linguistic dating method
Source: PLoS One. 2020 Aug 12;15(8):e0236522. doi: 10.1371/journal.pone.0236522 (PMC7423060; doi:10.1371/journal.pone.0236522)
Supplement: S4 File — Files, including an R script, for producing glottochronology dates from the output of the automated cognate detection procedure. (ZIP) [file pone.0236522.s004.zip › S4 Supporting Information/Pama-Nyungan]

ALYAWARRA
ARRERNTE_CENTRAL
ARRERNTE_EASTERN
KAYTETYE
WESTERN_ARRERNTE
ARABANA
DARLING
DIYARI
WIRANGU
DYAABUGAY
DYIRBAL
GUUGU_YIMIDHIR
KALA_LAGGAW_YA
KUKU_UWANH
KUUKU_YAU
THAYORE
WIK_MUNGKAN
YIDINY
DARRKINYUNG
GAMILARAAY
GIDABAL
GUMBAYNGGIR
NGARIGU
WAALUBAL
WANGAAYBUWAN_NGIYAMBAA
WIRADHURI
YORTA_YORTA
BADIMAYA
DALWONGO
DHUWAL
DJAMBARRPUYNGU
DJAPU
DJINANG
DJINBA
GOBABINGO
GOMAIDJ
GURINDJI
KOKATA
KURRAMA
MANGGALILI
MANTJILTJARA
MARARBA
MARTUTHUNIRA
NGAANYATJARRA
NGALOOMA
NHANDA
NYANGUMARTA
NYOONGAR
PANYTYIMA
PINTUPI
PITJANTJATJARA_YANKUNTJATJARA
RITHARNGU
WAJARRI
WALMAJARRI
WANGKA_WIRU
WARLPIRI
WARUMUNGU
YANANGO
YANYUWA
YINDJIBARNDI
YOLNGUMATHA
YULPARIJA
LAMALAMA_COASTAL
LAMALAMA_INLAND
MARTU_WANGKA
NYUNGA_NORTHERN
NYUNGA_EASTERN
NYUNGA_SOUTH_WESTERN
