# Supplementary material for: A test of Generalized Bayesian dating: A new linguistic dating method
Source: PLoS One. 2020 Aug 12;15(8):e0236522. doi: 10.1371/journal.pone.0236522 (PMC7423060; doi:10.1371/journal.pone.0236522)
Supplement: S4 File — Files, including an R script, for producing glottochronology dates from the output of the automated cognate detection procedure. (ZIP) [file pone.0236522.s004.zip › S4 Supporting Information/Pama-Nyungan.txt.svm.CRP.0.57.cognates]

doculect	concept	asjp	cogid
ALYAWARRA	I	ayiNa	1
ALYAWARRA	you	Na	1
ALYAWARRA	we	ayla	2
ALYAWARRA	one	a5inta	1
ALYAWARRA	two	atira	1
ALYAWARRA	fish	irpiNa	1
ALYAWARRA	dog	ariNka	13
ALYAWARRA	tree	arula	1
ALYAWARRA	leaf	aylpa	10
ALYAWARRA	skin	ayinpa	1
ALYAWARRA	blood	arkNa	2
ALYAWARRA	bone	Nkurna	1
ALYAWARRA	ear	iylpa	1
ALYAWARRA	eye	artNa	1
ALYAWARRA	tooth	antika	6
ALYAWARRA	tongue	alinya	2
ALYAWARRA	knee	amputa	6
ALYAWARRA	breasts	aylpaTa	1
ALYAWARRA	liver	alima	1
ALYAWARRA	drink	aynTuma	13
ALYAWARRA	see	arima	1
ALYAWARRA	hear	abuma	1
ALYAWARRA	come	apiyaLima	1
ALYAWARRA	sun	iNki5a	18
ALYAWARRA	star	aynTara	17
ALYAWARRA	water	kwaTa	1
ALYAWARRA	stone	apurta	10
ALYAWARRA	fire	ura	1
ALYAWARRA	mountain	apurta	1
ALYAWARRA	night	iNba	1
ALYAWARRA	new	ampi5a	10
ALYAWARRA	name	irtnya	8
ARRERNTE_CENTRAL	I	ayeNe	1
ARRERNTE_CENTRAL	I	the	2
ARRERNTE_CENTRAL	you	Ne	1
ARRERNTE_CENTRAL	you	unte	3
ARRERNTE_CENTRAL	we	alwene	1
ARRERNTE_CENTRAL	one	a5ente	1
ARRERNTE_CENTRAL	two	athere	1
ARRERNTE_CENTRAL	fish	irpenNe	1
ARRERNTE_CENTRAL	dog	akNwele	1
ARRERNTE_CENTRAL	tree	ane	9
ARRERNTE_CENTRAL	leaf	alpeLe	1
ARRERNTE_CENTRAL	leaf	ilpeLe	1
ARRERNTE_CENTRAL	skin	yenpe	1
ARRERNTE_CENTRAL	blood	aLwe	1
ARRERNTE_CENTRAL	bone	Nkwene	1
ARRERNTE_CENTRAL	ear	ilpe	1
ARRERNTE_CENTRAL	eye	alkNe	1
ARRERNTE_CENTRAL	tooth	atitye	6
ARRERNTE_CENTRAL	tongue	ale5	2
ARRERNTE_CENTRAL	knee	ampere	1
ARRERNTE_CENTRAL	breasts	welatye	1
ARRERNTE_CENTRAL	liver	aleme	1
ARRERNTE_CENTRAL	drink	ntyweme	1
ARRERNTE_CENTRAL	see	areme	1
ARRERNTE_CENTRAL	hear	aweme	1
ARRERNTE_CENTRAL	come	apetyeme	1
ARRERNTE_CENTRAL	sun	alenNE	1
ARRERNTE_CENTRAL	sun	utene	14
ARRERNTE_CENTRAL	star	kweralye	1
ARRERNTE_CENTRAL	water	kwatye	1
ARRERNTE_CENTRAL	stone	apwete	1
ARRERNTE_CENTRAL	fire	ure	1
ARRERNTE_CENTRAL	mountain	apwete	1
ARRERNTE_CENTRAL	night	iNwe	1
ARRERNTE_CENTRAL	new	alkale	1
ARRERNTE_CENTRAL	name	arit5e	1
ARRERNTE_CENTRAL	name	itne	8
ARRERNTE_CENTRAL	person	tyertye	1
ARRERNTE_CENTRAL	nose	aLe	1
ARRERNTE_CENTRAL	hand	iltye	1
ARRERNTE_CENTRAL	louse	areme	1
ARRERNTE_CENTRAL	horn	rulyulye	1
ARRERNTE_CENTRAL	die	araNkweireme	1
ARRERNTE_CENTRAL	path	iwere	1
ARRERNTE_CENTRAL	full	mpwerke	1
ARRERNTE_EASTERN	I	ayeNe	1
ARRERNTE_EASTERN	I	tharit5ee	4
ARRERNTE_EASTERN	you	Ne	1
ARRERNTE_EASTERN	you	unte	3
ARRERNTE_EASTERN	we	alwene	1
ARRERNTE_EASTERN	one	a5ente	1
ARRERNTE_EASTERN	two	athere	1
ARRERNTE_EASTERN	fish	irpenNe	1
ARRERNTE_EASTERN	dog	akNwele	1
ARRERNTE_EASTERN	tree	ane	9
ARRERNTE_EASTERN	leaf	alpeLe	1
ARRERNTE_EASTERN	skin	yenpe	1
ARRERNTE_EASTERN	blood	aLwe	1
ARRERNTE_EASTERN	bone	Nkwene	1
ARRERNTE_EASTERN	ear	ilpe	1
ARRERNTE_EASTERN	eye	alkNe	1
ARRERNTE_EASTERN	tooth	atitye	6
ARRERNTE_EASTERN	tongue	ale5	2
ARRERNTE_EASTERN	knee	ampere	1
ARRERNTE_EASTERN	breasts	welatye	1
ARRERNTE_EASTERN	liver	aleme	1
ARRERNTE_EASTERN	drink	antyweme	1
ARRERNTE_EASTERN	see	areme	1
ARRERNTE_EASTERN	hear	aweme	1
ARRERNTE_EASTERN	come	apetyeme	1
ARRERNTE_EASTERN	sun	alenNe	1
ARRERNTE_EASTERN	star	kweralye	1
ARRERNTE_EASTERN	water	kwatye	1
ARRERNTE_EASTERN	stone	apwete	1
ARRERNTE_EASTERN	fire	ure	1
ARRERNTE_EASTERN	mountain	apwete	1
ARRERNTE_EASTERN	night	iNwe	1
ARRERNTE_EASTERN	new	alkale	1
ARRERNTE_EASTERN	name	arit5e	1
ARRERNTE_EASTERN	person	tyertye	1
ARRERNTE_EASTERN	nose	aLe	1
ARRERNTE_EASTERN	hand	iltye	1
ARRERNTE_EASTERN	louse	areme	1
ARRERNTE_EASTERN	horn	yurelye	1
ARRERNTE_EASTERN	die	araNkweireme	1
ARRERNTE_EASTERN	path	iwere	1
ARRERNTE_EASTERN	full	ampwerke	1
KAYTETYE	I	ayeNe	1
KAYTETYE	I	atye	2
KAYTETYE	you	Ne	1
KAYTETYE	you	nte	3
KAYTETYE	we	ayleme	2
KAYTETYE	we	aylake	2
KAYTETYE	one	awe5ere	16
KAYTETYE	two	tere	1
KAYTETYE	dog	aleke	13
KAYTETYE	tree	arwele	1
KAYTETYE	tree	ateye	6
KAYTETYE	leaf	alpere	1
KAYTETYE	skin	pert5e	3
KAYTETYE	blood	arkNe	2
KAYTETYE	bone	Nkwerne	1
KAYTETYE	ear	eylpe	1
KAYTETYE	eye	erlwe	11
KAYTETYE	tooth	ertywerne	8
KAYTETYE	tongue	ale5e	2
KAYTETYE	knee	erpe	10
KAYTETYE	breasts	aylpatye	1
KAYTETYE	liver	aleme	1
KAYTETYE	drink	kwtenke	15
KAYTETYE	see	arenke	1
KAYTETYE	hear	elpatenke	13
KAYTETYE	come	apenkerne	1
KAYTETYE	sun	aherke	20
KAYTETYE	star	kweralye	1
KAYTETYE	stone	artente	17
KAYTETYE	fire	ware	6
KAYTETYE	mountain	artnte	1
KAYTETYE	night	atnkware5e	12
KAYTETYE	new	rleNke5e	11
KAYTETYE	person	eytertye	1
KAYTETYE	nose	elhe	1
KAYTETYE	hand	eltye	1
KAYTETYE	die	ampwarenke	15
WESTERN_ARRERNTE	I	yenge	1
WESTERN_ARRERNTE	you	unte	3
WESTERN_ARRERNTE	we	untenwerne	8
WESTERN_ARRERNTE	we	nganwerne	8
WESTERN_ARRERNTE	one	nyente	1
WESTERN_ARRERNTE	two	therre	1
WESTERN_ARRERNTE	fish	irrpenge	1
WESTERN_ARRERNTE	fish	ntepirtne	9
WESTERN_ARRERNTE	dog	kngwelye	1
WESTERN_ARRERNTE	tree	rurle	1
WESTERN_ARRERNTE	tree	irne	9
WESTERN_ARRERNTE	leaf	irlpelhe	1
WESTERN_ARRERNTE	skin	yenpe	1
WESTERN_ARRERNTE	blood	alhwe	1
WESTERN_ARRERNTE	bone	ngkwarne	1
WESTERN_ARRERNTE	ear	irlpe	1
WESTERN_ARRERNTE	eye	alknge	1
WESTERN_ARRERNTE	tongue	lenye	2
WESTERN_ARRERNTE	knee	mpere	1
WESTERN_ARRERNTE	breasts	ipatye	1
WESTERN_ARRERNTE	liver	leme	1
WESTERN_ARRERNTE	drink	ntyweme	1
WESTERN_ARRERNTE	see	areme	1
WESTERN_ARRERNTE	hear	weme	1
WESTERN_ARRERNTE	come	petyeme	1
WESTERN_ARRERNTE	sun	lernnge	8
WESTERN_ARRERNTE	sun	itwerne	14
WESTERN_ARRERNTE	star	nthirlpere	18
WESTERN_ARRERNTE	water	kwatye	1
WESTERN_ARRERNTE	stone	perte	1
WESTERN_ARRERNTE	fire	ure	1
WESTERN_ARRERNTE	mountain	perte	1
WESTERN_ARRERNTE	night	ingwe	1
WESTERN_ARRERNTE	new	irlkarle	1
WESTERN_ARRERNTE	new	lyatenye	12
WESTERN_ARRERNTE	name	rrirtne	8
WESTERN_ARRERNTE	person	relhe	15
WESTERN_ARRERNTE	nose	alhe	1
WESTERN_ARRERNTE	hand	iltye	1
WESTERN_ARRERNTE	louse	itye	9
WESTERN_ARRERNTE	horn	rulyerulye	1
WESTERN_ARRERNTE	die	ilweme	16
WESTERN_ARRERNTE	path	tyaye	11
WESTERN_ARRERNTE	full	ntwethe	8
WESTERN_ARRERNTE	full	tnerteunpelheme	12
ARABANA	I	atu	2
ARABANA	I	anta	2
ARABANA	you	unpa	4
ARABANA	one	Nuyu	10
ARABANA	two	parkulu	2
ARABANA	dog	mala	13
ARABANA	tree	5inta	6
ARABANA	leaf	palkakala	12
ARABANA	skin	5uru	16
ARABANA	blood	kumari	4
ARABANA	bone	walpu	8
ARABANA	ear	yari	2
ARABANA	eye	miltati	3
ARABANA	tooth	yakara	1
ARABANA	tongue	tali	2
ARABANA	knee	pa5tati	2
ARABANA	breasts	Nama	2
ARABANA	liver	kalu	2
ARABANA	see	nani	7
ARABANA	hear	Nawi	5
ARABANA	sun	mayu	19
ARABANA	star	katipila	1
ARABANA	water	kuta	1
ARABANA	stone	kana	2
ARABANA	fire	maka	12
ARABANA	name	pila	14
ARABANA	person	nala	8
ARABANA	nose	mila	4
ARABANA	hand	mara	2
DARLING	I	Napa	2
DARLING	I	Nathu	2
DARLING	you	Nimba	3
DARLING	we	Nina	5
DARLING	one	Nitya	10
DARLING	two	pakulu	2
DARLING	dog	kali	17
DARLING	tree	yara	10
DARLING	leaf	puwuru	16
DARLING	skin	paltha	13
DARLING	blood	kantara	12
DARLING	bone	pi4a	9
DARLING	ear	yuri	2
DARLING	eye	miki	3
DARLING	tooth	Nati	6
DARLING	tongue	thali5a	2
DARLING	tongue	thala5a	2
DARLING	breasts	Nama	2
DARLING	drink	witya	4
DARLING	see	pami	4
DARLING	hear	thalti	12
DARLING	come	wapu	2
DARLING	come	wapa	2
DARLING	sun	yuku	7
DARLING	star	puli	3
DARLING	water	Nuku	2
DARLING	stone	kanu	2
DARLING	fire	kunika	9
DARLING	night	thuNka	2
DARLING	name	miki	2
DARLING	name	4iki	2
DARLING	person	wimpatya	14
DARLING	nose	mintaulu	4
DARLING	hand	mara	2
DARLING	louse	Nutu	7
DARLING	die	pukala	4
DARLING	die	malma	6
DARLING	path	yuthuru	4
DARLING	full	panti	11
DIYARI	I	Na4i	2
DIYARI	I	No4o	2
DIYARI	you	yini	3
DIYARI	you	yura	3
DIYARI	we	Nayana	5
DIYARI	one	kuno	10
DIYARI	one	kunu	10
DIYARI	two	mandu	3
DIYARI	two	monrru	3
DIYARI	fish	padu	14
DIYARI	dog	ki4tala	2
DIYARI	tree	wata	6
DIYARI	skin	dala	8
DIYARI	skin	4inti	13
DIYARI	blood	kumadi	4
DIYARI	blood	muku	5
DIYARI	ear	tolpo	1
DIYARI	eye	milki	3
DIYARI	tongue	toli	2
DIYARI	knee	pa5Ta	2
DIYARI	knee	pa5To	2
DIYARI	breasts	Nama	2
DIYARI	breasts	Nomo	2
DIYARI	liver	kaLu	2
DIYARI	liver	koLu	2
DIYARI	drink	tapa	14
DIYARI	see	4ayi	5
DIYARI	see	4oi	5
DIYARI	come	wakara	8
DIYARI	sun	diTi	2
DIYARI	sun	tiTi	2
DIYARI	water	Napa	6
DIYARI	water	Nopo	6
DIYARI	stone	mada	5
DIYARI	stone	modo	5
DIYARI	fire	tudu	11
DIYARI	mountain	mada	11
DIYARI	mountain	wonpo	13
DIYARI	night	tinka	2
DIYARI	night	tinko	2
DIYARI	new	mada	9
DIYARI	new	morro	9
DIYARI	name	tala	3
DIYARI	name	tolo	3
DIYARI	person	kana	2
DIYARI	person	kono	2
DIYARI	hand	mara	2
DIYARI	hand	moro	2
DIYARI	louse	karo	2
DIYARI	louse	kata	4
DIYARI	die	pali	4
DIYARI	die	poli	4
DIYARI	path	altu	2
DIYARI	path	paLtu	2
WIRANGU	I	Na4a	2
WIRANGU	I	Na5a	2
WIRANGU	you	5urni	3
WIRANGU	we	Naliri	7
WIRANGU	one	guma	5
WIRANGU	two	gudhara	4
WIRANGU	two	gudyara	4
WIRANGU	fish	guya	3
WIRANGU	fish	mudi	4
WIRANGU	dog	baba	10
WIRANGU	tree	warda	6
WIRANGU	leaf	barga	12
WIRANGU	skin	imba	11
WIRANGU	blood	ildu	11
WIRANGU	bone	daga	4
WIRANGU	bone	bili	7
WIRANGU	ear	yuri	2
WIRANGU	eye	mil	3
WIRANGU	eye	mina	3
WIRANGU	tooth	gardirdi	6
WIRANGU	tongue	dyarliN	2
WIRANGU	tongue	dharliN	2
WIRANGU	knee	bura	3
WIRANGU	knee	murdi	6
WIRANGU	breasts	Nami	2
WIRANGU	liver	gamandi	3
WIRANGU	liver	gamadi	3
WIRANGU	see	4arn	5
WIRANGU	see	minan	6
WIRANGU	see	5an	7
WIRANGU	see	4anan	7
WIRANGU	hear	miran	2
WIRANGU	hear	min	2
WIRANGU	come	uldin	15
WIRANGU	sun	dyirndu	13
WIRANGU	star	galga	1
WIRANGU	water	gabi	4
WIRANGU	water	gawi	4
WIRANGU	stone	barnda	5
WIRANGU	fire	gala	8
WIRANGU	night	maldi	7
WIRANGU	night	maltyi	7
WIRANGU	new	idhabina	13
WIRANGU	name	ini	8
WIRANGU	nose	mula	4
WIRANGU	nose	mulya	4
WIRANGU	hand	mara	2
WIRANGU	louse	gulu	2
WIRANGU	die	balun	4
WIRANGU	full	dyada	3
DYAABUGAY	I	Nawu	2
DYAABUGAY	you	5ura	3
DYAABUGAY	we	Na5dyi	5
DYAABUGAY	one	4iwul	14
DYAABUGAY	two	mulu	6
DYAABUGAY	fish	guyu	3
DYAABUGAY	fish	mi5a	12
DYAABUGAY	dog	gura	2
DYAABUGAY	tree	dyulbin	4
DYAABUGAY	leaf	dugu	4
DYAABUGAY	skin	dumbul	18
DYAABUGAY	blood	galbal	5
DYAABUGAY	bone	dadagal	4
DYAABUGAY	ear	bina	5
DYAABUGAY	eye	dyili	2
DYAABUGAY	tooth	dira	1
DYAABUGAY	tongue	5awil	6
DYAABUGAY	knee	dyara	9
DYAABUGAY	breasts	Namun	2
DYAABUGAY	liver	galmbara	9
DYAABUGAY	drink	wungay	4
DYAABUGAY	see	Nudayiy	5
DYAABUGAY	hear	binaNundal	4
DYAABUGAY	come	garay	8
DYAABUGAY	sun	buNan	4
DYAABUGAY	star	gaway	19
DYAABUGAY	water	bana	3
DYAABUGAY	stone	walba	4
DYAABUGAY	fire	biri	1
DYAABUGAY	mountain	bunda	3
DYAABUGAY	night	buga	13
DYAABUGAY	name	guwal	5
DYAABUGAY	person	bama	3
DYAABUGAY	nose	gu	3
DYAABUGAY	hand	mara	2
DYAABUGAY	louse	guliy	2
DYAABUGAY	horn	garndam	4
DYAABUGAY	die	wulay	9
DYAABUGAY	path	dyumburu	4
DYAABUGAY	full	badabagay	9
DYAABUGAY	full	Nabir	13
DYIRBAL	I	5atyi	2
DYIRBAL	you	Ninda	3
DYIRBAL	we	5uratyi	5
DYIRBAL	one	5ungul	14
DYIRBAL	two	bulayi	6
DYIRBAL	fish	tyabu	6
DYIRBAL	dog	guda	2
DYIRBAL	tree	dandu	6
DYIRBAL	leaf	leaf	17
DYIRBAL	skin	guga	4
DYIRBAL	blood	waguli	13
DYIRBAL	bone	wurmbur	10
DYIRBAL	ear	maNa	9
DYIRBAL	eye	diNal	12
DYIRBAL	eye	gayga	13
DYIRBAL	tooth	dira	1
DYIRBAL	tongue	tyaNulay	2
DYIRBAL	knee	buNgu	3
DYIRBAL	breasts	NunNun	4
DYIRBAL	drink	gu5tyal	8
DYIRBAL	come	baniy	9
DYIRBAL	come	yalibin	14
DYIRBAL	sun	gari	12
DYIRBAL	fire	balan	8
DYIRBAL	fire	yibay	13
DYIRBAL	mountain	gambil	10
DYIRBAL	night	tyagunnb	14
DYIRBAL	new	gu5u	14
DYIRBAL	name	dira	3
DYIRBAL	nose	wudu	2
DYIRBAL	nose	guwu	3
DYIRBAL	hand	mala	2
DYIRBAL	hand	manburu	2
GUUGU_YIMIDHIR	I	Nayu	2
GUUGU_YIMIDHIR	you	5undu	3
GUUGU_YIMIDHIR	we	Nantan	5
GUUGU_YIMIDHIR	one	nubun	2
GUUGU_YIMIDHIR	two	gutira	4
GUUGU_YIMIDHIR	fish	gutyu	3
GUUGU_YIMIDHIR	dog	guda	2
GUUGU_YIMIDHIR	tree	yugu	2
GUUGU_YIMIDHIR	leaf	bira	12
GUUGU_YIMIDHIR	skin	Nara	8
GUUGU_YIMIDHIR	blood	ganbi	5
GUUGU_YIMIDHIR	bone	datibay	4
GUUGU_YIMIDHIR	ear	milga	11
GUUGU_YIMIDHIR	eye	mil	3
GUUGU_YIMIDHIR	tooth	mulir	1
GUUGU_YIMIDHIR	tongue	Nantar	1
GUUGU_YIMIDHIR	knee	buNgu	3
GUUGU_YIMIDHIR	breasts	guyu	5
GUUGU_YIMIDHIR	see	nama	4
GUUGU_YIMIDHIR	come	gada	8
GUUGU_YIMIDHIR	sun	Nalan	11
GUUGU_YIMIDHIR	water	buray	8
GUUGU_YIMIDHIR	stone	nambal	14
GUUGU_YIMIDHIR	fire	yugu	7
GUUGU_YIMIDHIR	mountain	ma5tyal	11
GUUGU_YIMIDHIR	night	watur	9
GUUGU_YIMIDHIR	new	nila	15
GUUGU_YIMIDHIR	name	gadil	11
GUUGU_YIMIDHIR	person	bama	3
GUUGU_YIMIDHIR	hand	mangal	2
GUUGU_YIMIDHIR	louse	wugul	2
GUUGU_YIMIDHIR	die	bini	9
GUUGU_YIMIDHIR	path	tudan	12
KALA_LAGGAW_YA	I	ngai	2
KALA_LAGGAW_YA	you	ngi	1
KALA_LAGGAW_YA	you	ni	1
KALA_LAGGAW_YA	we	ngalpa	7
KALA_LAGGAW_YA	one	urapun	2
KALA_LAGGAW_YA	one	wErapun	2
KALA_LAGGAW_YA	two	uka	10
KALA_LAGGAW_YA	fish	wapi	7
KALA_LAGGAW_YA	dog	umai	18
KALA_LAGGAW_YA	leaf	nis	2
KALA_LAGGAW_YA	leaf	nisa	2
KALA_LAGGAW_YA	skin	gEngaw	2
KALA_LAGGAW_YA	skin	gEngawu	2
KALA_LAGGAW_YA	blood	kulka	5
KALA_LAGGAW_YA	bone	ridh	2
KALA_LAGGAW_YA	bone	ridha	2
KALA_LAGGAW_YA	ear	kaura	11
KALA_LAGGAW_YA	eye	purka	14
KALA_LAGGAW_YA	tooth	dhang	2
KALA_LAGGAW_YA	tooth	dhanga	2
KALA_LAGGAW_YA	tongue	nEnEi	5
KALA_LAGGAW_YA	breasts	susu	11
KALA_LAGGAW_YA	liver	sib	4
KALA_LAGGAW_YA	liver	siba	4
KALA_LAGGAW_YA	drink	wani	8
KALA_LAGGAW_YA	see	ima	4
KALA_LAGGAW_YA	hear	karngemi	14
KALA_LAGGAW_YA	come	ngapa	2
KALA_LAGGAW_YA	sun	gEiga	21
KALA_LAGGAW_YA	star	thithuy	2
KALA_LAGGAW_YA	star	thithuyi	2
KALA_LAGGAW_YA	water	wEr	4
KALA_LAGGAW_YA	stone	kula	6
KALA_LAGGAW_YA	fire	mui	14
KALA_LAGGAW_YA	night	kubil	3
KALA_LAGGAW_YA	night	kubila	3
KALA_LAGGAW_YA	new	kayin	16
KALA_LAGGAW_YA	name	nel	13
KALA_LAGGAW_YA	person	mabaig	4
KALA_LAGGAW_YA	person	mabaiga	4
KALA_LAGGAW_YA	nose	pithi	4
KALA_LAGGAW_YA	hand	geth	3
KALA_LAGGAW_YA	hand	getha	3
KALA_LAGGAW_YA	louse	ari	1
KALA_LAGGAW_YA	die	um	2
KALA_LAGGAW_YA	die	uma	2
KALA_LAGGAW_YA	path	yabu	1
KUKU_UWANH	I	Naya	2
KUKU_UWANH	you	4inta	3
KUKU_UWANH	we	Nampa	4
KUKU_UWANH	we	Na5Ta	5
KUKU_UWANH	one	thono	4
KUKU_UWANH	two	kuTe	4
KUKU_UWANH	fish	Na7a	2
KUKU_UWANH	dog	ku7a	4
KUKU_UWANH	tree	yuku	2
KUKU_UWANH	leaf	eNa	3
KUKU_UWANH	skin	aku	5
KUKU_UWANH	blood	kamu	3
KUKU_UWANH	bone	Nate	3
KUKU_UWANH	ear	kono	3
KUKU_UWANH	eye	thanta	8
KUKU_UWANH	tooth	kanu	4
KUKU_UWANH	tongue	thaNantha	2
KUKU_UWANH	knee	puNkupindha	3
KUKU_UWANH	breasts	paba	7
KUKU_UWANH	liver	kogom	12
KUKU_UWANH	drink	muNga	10
KUKU_UWANH	see	uwi	8
KUKU_UWANH	hear	Ni	5
KUKU_UWANH	come	uwa	4
KUKU_UWANH	sun	puNa	4
KUKU_UWANH	star	thunpi	4
KUKU_UWANH	water	Naka	6
KUKU_UWANH	stone	yuku	18
KUKU_UWANH	fire	thuma	2
KUKU_UWANH	night	aguNu4Tan	15
KUKU_UWANH	new	puga4um	3
KUKU_UWANH	name	4ampa	4
KUKU_UWANH	person	pama	3
KUKU_UWANH	nose	kakuthu	5
KUKU_UWANH	hand	ma7a	2
KUKU_UWANH	louse	yukukupan	10
KUKU_UWANH	die	uthuma	2
KUKU_UWANH	path	agukulam	3
KUKU_UWANH	full	othe	8
KUUKU_YAU	I	Nayu	2
KUUKU_YAU	you	Nunu	3
KUUKU_YAU	we	Nampula	4
KUUKU_YAU	one	5i7ilama	17
KUUKU_YAU	two	pa7amu	11
KUUKU_YAU	fish	puNana	15
KUUKU_YAU	dog	ku7aka	4
KUUKU_YAU	tree	yuku	2
KUUKU_YAU	leaf	kaNka	3
KUUKU_YAU	skin	kulkul	8
KUUKU_YAU	blood	kamu	3
KUUKU_YAU	bone	Nan8a	3
KUUKU_YAU	ear	yampa	14
KUUKU_YAU	eye	ku7un	4
KUUKU_YAU	tooth	kaman	4
KUUKU_YAU	tongue	tapi	2
KUUKU_YAU	knee	puNku	3
KUUKU_YAU	breasts	5u5u	4
KUUKU_YAU	liver	8i7a	4
KUUKU_YAU	drink	pun8ana	7
KUUKU_YAU	see	kuCa5a	7
KUUKU_YAU	hear	Namina	5
KUUKU_YAU	come	kalmana	8
KUUKU_YAU	sun	kampal	17
KUUKU_YAU	star	8i8i	16
KUUKU_YAU	water	mama	6
KUUKU_YAU	stone	kul7a	6
KUUKU_YAU	fire	yuma	2
KUUKU_YAU	mountain	ilka	14
KUUKU_YAU	night	mana	11
KUUKU_YAU	new	5ikumu	17
KUUKU_YAU	name	man8ala	10
KUUKU_YAU	person	pama	3
KUUKU_YAU	person	mukamu	16
KUUKU_YAU	nose	niyi	6
KUUKU_YAU	hand	ma7a	2
KUUKU_YAU	die	makana	17
KUUKU_YAU	path	kulam	3
THAYORE	I	Nay	2
THAYORE	you	nhunt	3
THAYORE	we	Namp	4
THAYORE	one	thono	4
THAYORE	two	kuth	4
THAYORE	fish	Nat	2
THAYORE	dog	kuta	2
THAYORE	tree	yuk	2
THAYORE	leaf	rinhal	18
THAYORE	skin	petn	3
THAYORE	blood	kam	3
THAYORE	bone	pinth	11
THAYORE	ear	kal	4
THAYORE	eye	mer	3
THAYORE	tooth	kin	4
THAYORE	tongue	thep	2
THAYORE	knee	puNk	3
THAYORE	breasts	thathin	12
THAYORE	liver	thip	4
THAYORE	drink	muNk	10
THAYORE	see	nha	5
THAYORE	hear	Ne	5
THAYORE	come	pal	5
THAYORE	sun	puN	4
THAYORE	star	merpork	21
THAYORE	water	Nok	2
THAYORE	stone	murk	19
THAYORE	fire	path	15
THAYORE	night	Nurnturntur	16
THAYORE	new	pukam	3
THAYORE	name	nhamp	4
THAYORE	person	pam	3
THAYORE	nose	kow	3
THAYORE	hand	yur	12
THAYORE	louse	korpn	11
THAYORE	die	wonp	9
THAYORE	path	kulam	3
THAYORE	full	NaT	14
WIK_MUNGKAN	I	Nay	2
WIK_MUNGKAN	you	nint	3
WIK_MUNGKAN	we	Namp	4
WIK_MUNGKAN	we	Nan	5
WIK_MUNGKAN	one	8onam	18
WIK_MUNGKAN	one	wi5am	19
WIK_MUNGKAN	two	kuCam	4
WIK_MUNGKAN	fish	Na7	2
WIK_MUNGKAN	dog	ku7	4
WIK_MUNGKAN	dog	iwal	19
WIK_MUNGKAN	tree	yuk	2
WIK_MUNGKAN	tree	yunC	2
WIK_MUNGKAN	leaf	kaNk	3
WIK_MUNGKAN	leaf	8alant	10
WIK_MUNGKAN	skin	pe7an	3
WIK_MUNGKAN	blood	Capar	15
WIK_MUNGKAN	blood	wewm	16
WIK_MUNGKAN	bone	kanC	3
WIK_MUNGKAN	bone	konan8	3
WIK_MUNGKAN	ear	kon	3
WIK_MUNGKAN	ear	kal	4
WIK_MUNGKAN	ear	8at	17
WIK_MUNGKAN	eye	me7	3
WIK_MUNGKAN	eye	warkan	15
WIK_MUNGKAN	tooth	kon	4
WIK_MUNGKAN	tooth	palan	9
WIK_MUNGKAN	tongue	8a7Nan8	2
WIK_MUNGKAN	tongue	aNNaln	7
WIK_MUNGKAN	knee	puNk	3
WIK_MUNGKAN	knee	uliy	3
WIK_MUNGKAN	breasts	pap	7
WIK_MUNGKAN	breasts	8ut	13
WIK_MUNGKAN	liver	wan	5
WIK_MUNGKAN	liver	woNkanC	13
WIK_MUNGKAN	drink	muNkan	10
WIK_MUNGKAN	see	8a8an	7
WIK_MUNGKAN	see	imaNalan	7
WIK_MUNGKAN	hear	Neyan	5
WIK_MUNGKAN	hear	Nalampan	5
WIK_MUNGKAN	come	wampan	2
WIK_MUNGKAN	come	poCaNan	16
WIK_MUNGKAN	sun	8awan	11
WIK_MUNGKAN	star	8unp	4
WIK_MUNGKAN	star	NuC	7
WIK_MUNGKAN	water	Nak	2
WIK_MUNGKAN	water	CaN	10
WIK_MUNGKAN	stone	kunttow	6
WIK_MUNGKAN	stone	i8	20
WIK_MUNGKAN	fire	8um	2
WIK_MUNGKAN	fire	uparup	6
WIK_MUNGKAN	mountain	yok	15
WIK_MUNGKAN	night	NutaN	6
WIK_MUNGKAN	night	NowantaN	6
WIK_MUNGKAN	new	pukam	3
WIK_MUNGKAN	new	5iNkanam	8
WIK_MUNGKAN	name	namp	4
WIK_MUNGKAN	name	nek	13
WIK_MUNGKAN	person	pam	3
WIK_MUNGKAN	person	wanC	6
WIK_MUNGKAN	nose	wup	2
WIK_MUNGKAN	nose	ka7	3
WIK_MUNGKAN	hand	ma7	2
WIK_MUNGKAN	hand	polam	2
WIK_MUNGKAN	louse	8ukkay	12
WIK_MUNGKAN	die	mulwunan	6
WIK_MUNGKAN	die	puparwunan	18
WIK_MUNGKAN	path	woyan	4
WIK_MUNGKAN	path	mont	9
WIK_MUNGKAN	full	mul	6
YIDINY	I	Na5dyi	2
YIDINY	I	Nayu	2
YIDINY	you	5undu	3
YIDINY	we	Na5dyi	5
YIDINY	one	guman	5
YIDINY	two	dyambul	6
YIDINY	dog	gudaga	2
YIDINY	tree	dyugi	2
YIDINY	leaf	durwu	4
YIDINY	leaf	mara	9
YIDINY	leaf	gubu	15
YIDINY	skin	guga	4
YIDINY	blood	gawar	5
YIDINY	bone	babal	4
YIDINY	ear	bina	5
YIDINY	eye	dyili	2
YIDINY	tooth	dira	1
YIDINY	tongue	mila	3
YIDINY	knee	buNgu	3
YIDINY	breasts	NunNun	4
YIDINY	liver	dyiba	4
YIDINY	drink	wuNan	8
YIDINY	see	wawal	9
YIDINY	hear	binan	4
YIDINY	hear	ninaNal	4
YIDINY	come	gadan	8
YIDINY	sun	buNan	4
YIDINY	water	mandyal	11
YIDINY	stone	walba	4
YIDINY	stone	dyubur	16
YIDINY	fire	buri	1
YIDINY	fire	mabal	12
YIDINY	mountain	bunda	3
YIDINY	name	guwal	5
YIDINY	person	bama	3
YIDINY	person	bayabay	13
YIDINY	nose	digir	8
YIDINY	hand	mandi	2
YIDINY	louse	guli	2
YIDINY	die	wulan	9
YIDINY	path	gabay	5
DARRKINYUNG	I	Naya	2
DARRKINYUNG	I	niya	2
DARRKINYUNG	you	Ninda	3
DARRKINYUNG	you	ninde	3
DARRKINYUNG	we	NeaN	5
DARRKINYUNG	we	NiyaN	5
DARRKINYUNG	we	NeaNwai	5
DARRKINYUNG	one	wakul	15
DARRKINYUNG	two	bula	6
DARRKINYUNG	dog	miri	6
DARRKINYUNG	tree	Narukaliti	11
DARRKINYUNG	leaf	giraN	7
DARRKINYUNG	skin	buka	5
DARRKINYUNG	skin	baka	5
DARRKINYUNG	blood	kumar	4
DARRKINYUNG	blood	komura	4
DARRKINYUNG	blood	mulan	5
DARRKINYUNG	ear	bina	5
DARRKINYUNG	ear	binuNari	5
DARRKINYUNG	ear	binungari	5
DARRKINYUNG	eye	migaN	3
DARRKINYUNG	eye	mikaN	3
DARRKINYUNG	eye	mekuN	3
DARRKINYUNG	tooth	dhara	1
DARRKINYUNG	tooth	yera	1
DARRKINYUNG	tooth	yira	1
DARRKINYUNG	tongue	dhaluN	2
DARRKINYUNG	tongue	tuliN	2
DARRKINYUNG	tongue	dhalaN	2
DARRKINYUNG	knee	bunur	3
DARRKINYUNG	breasts	NubbaN	2
DARRKINYUNG	breasts	nopiN	2
DARRKINYUNG	breasts	NanaN	2
DARRKINYUNG	drink	Nuriti	3
DARRKINYUNG	drink	wuda	4
DARRKINYUNG	see	na	5
DARRKINYUNG	see	danditi	10
DARRKINYUNG	hear	Nara	5
DARRKINYUNG	hear	Narati	5
DARRKINYUNG	come	guway	4
DARRKINYUNG	come	guwi	4
DARRKINYUNG	sun	banal	4
DARRKINYUNG	sun	bunal	4
DARRKINYUNG	sun	bonal	4
DARRKINYUNG	star	kulaN	1
DARRKINYUNG	star	giwaNa	22
DARRKINYUNG	water	bado	3
DARRKINYUNG	water	badu	3
DARRKINYUNG	water	batu	3
DARRKINYUNG	fire	kwiaN	5
DARRKINYUNG	fire	kuyaNkuyuN	16
DARRKINYUNG	night	warakal	9
DARRKINYUNG	night	minik	11
DARRKINYUNG	night	mini	11
DARRKINYUNG	nose	nukur	4
DARRKINYUNG	nose	nukura	4
DARRKINYUNG	hand	buril	5
DARRKINYUNG	hand	biril	5
DARRKINYUNG	louse	bundyu	7
DARRKINYUNG	die	baluti	4
GAMILARAAY	I	Nay	2
GAMILARAAY	you	Ninda	3
GAMILARAAY	we	Niyani	5
GAMILARAAY	one	mal	20
GAMILARAAY	two	bular	6
GAMILARAAY	fish	guya	3
GAMILARAAY	dog	marayin	13
GAMILARAAY	dog	buruma	20
GAMILARAAY	tree	tulu	3
GAMILARAAY	leaf	garil	8
GAMILARAAY	leaf	bu	15
GAMILARAAY	skin	yulay	6
GAMILARAAY	blood	guway	5
GAMILARAAY	bone	bura	7
GAMILARAAY	ear	bina	5
GAMILARAAY	eye	mil	3
GAMILARAAY	tooth	yira	1
GAMILARAAY	tongue	talay	2
GAMILARAAY	knee	tinbir	8
GAMILARAAY	breasts	Namu	2
GAMILARAAY	liver	gana	6
GAMILARAAY	drink	Naru	8
GAMILARAAY	see	Nami	4
GAMILARAAY	hear	winaNa	4
GAMILARAAY	come	turi	3
GAMILARAAY	come	yana	13
GAMILARAAY	sun	yaray	7
GAMILARAAY	star	miri	23
GAMILARAAY	water	gali	4
GAMILARAAY	stone	yarul	8
GAMILARAAY	fire	wi	5
GAMILARAAY	mountain	tuyul	4
GAMILARAAY	mountain	gaba	10
GAMILARAAY	night	Nuru	6
GAMILARAAY	new	4ubala	5
GAMILARAAY	person	mari	7
GAMILARAAY	person	giwir	17
GAMILARAAY	nose	muru	4
GAMILARAAY	hand	mara	2
GAMILARAAY	louse	mu5i	3
GAMILARAAY	die	balu	4
GAMILARAAY	path	yurun	4
GAMILARAAY	full	yul	6
GIDABAL	I	Nay	2
GIDABAL	I	Nada	2
GIDABAL	you	wa	5
GIDABAL	you	wuda	5
GIDABAL	we	Nali	7
GIDABAL	one	yabur	6
GIDABAL	two	burur	6
GIDABAL	fish	Talum	16
GIDABAL	dog	Nagam	5
GIDABAL	tree	Tali	4
GIDABAL	leaf	wuraN	6
GIDABAL	skin	yula5	6
GIDABAL	blood	gumar	4
GIDABAL	bone	darigan	4
GIDABAL	ear	binaN	5
GIDABAL	eye	miyi	3
GIDABAL	tooth	diraN	1
GIDABAL	tongue	yala5	2
GIDABAL	knee	gindil	4
GIDABAL	breasts	gurum	5
GIDABAL	liver	yilNan	14
GIDABAL	drink	TuluNga	2
GIDABAL	drink	Tuga	2
GIDABAL	see	5a	5
GIDABAL	hear	ganNa	3
GIDABAL	come	guway	4
GIDABAL	sun	yalgan	5
GIDABAL	star	guyumgan	5
GIDABAL	water	guN	4
GIDABAL	stone	Taru	8
GIDABAL	fire	waybar	4
GIDABAL	mountain	dugun	4
GIDABAL	night	Tubu5	17
GIDABAL	name	5ari	6
GIDABAL	person	mibi5	12
GIDABAL	nose	muru	4
GIDABAL	hand	daNgan	10
GIDABAL	louse	dulum	2
GIDABAL	die	TuluNgi	10
GIDABAL	path	gulgan	3
GIDABAL	full	diraNu	3
GUMBAYNGGIR	I	Noyo	2
GUMBAYNGGIR	you	Nindo	3
GUMBAYNGGIR	we	Niyo	5
GUMBAYNGGIR	we	Noli	7
GUMBAYNGGIR	one	gorugun	21
GUMBAYNGGIR	two	bulori	6
GUMBAYNGGIR	fish	yomor	17
GUMBAYNGGIR	dog	wo5dyi	9
GUMBAYNGGIR	tree	bigur	2
GUMBAYNGGIR	leaf	dyoNgur	4
GUMBAYNGGIR	skin	gulom	4
GUMBAYNGGIR	blood	mulur	5
GUMBAYNGGIR	bone	guluro	5
GUMBAYNGGIR	ear	Nolgon	11
GUMBAYNGGIR	eye	mil	3
GUMBAYNGGIR	tooth	diro	1
GUMBAYNGGIR	tongue	go5ombil	8
GUMBAYNGGIR	knee	bogobogo	3
GUMBAYNGGIR	breasts	Nudum	4
GUMBAYNGGIR	liver	gonoNgir	6
GUMBAYNGGIR	drink	Nombi	16
GUMBAYNGGIR	see	5ogo	7
GUMBAYNGGIR	hear	Noro	5
GUMBAYNGGIR	hear	NoroNo	5
GUMBAYNGGIR	come	bono	9
GUMBAYNGGIR	come	yilomi	17
GUMBAYNGGIR	sun	Noyon	11
GUMBAYNGGIR	star	biroL	3
GUMBAYNGGIR	star	windo	12
GUMBAYNGGIR	water	Noru	2
GUMBAYNGGIR	stone	munim	13
GUMBAYNGGIR	stone	gulbur	16
GUMBAYNGGIR	fire	wogoy	17
GUMBAYNGGIR	mountain	dyulum	4
GUMBAYNGGIR	night	Nunmor	6
GUMBAYNGGIR	new	giliNgol	18
GUMBAYNGGIR	name	bidyor	15
GUMBAYNGGIR	person	Nobombo	18
GUMBAYNGGIR	nose	dyiNom	9
GUMBAYNGGIR	hand	moro	2
GUMBAYNGGIR	louse	mu5u	3
GUMBAYNGGIR	horn	woron	5
GUMBAYNGGIR	die	woli	4
GUMBAYNGGIR	path	woru5	4
GUMBAYNGGIR	full	milor	6
NGARIGU	I	Nayamba	2
NGARIGU	you	yindiki	3
NGARIGU	you	5indika	3
NGARIGU	one	burr	6
NGARIGU	one	mi8aNili	22
NGARIGU	two	waTala	4
NGARIGU	two	bulala	6
NGARIGU	fish	mulan	4
NGARIGU	fish	manTa	12
NGARIGU	dog	mirikaN	6
NGARIGU	leaf	kundika	5
NGARIGU	leaf	kundikaN	5
NGARIGU	skin	wa8	7
NGARIGU	blood	kuruba	5
NGARIGU	blood	kuruban	5
NGARIGU	ear	bini5ari	5
NGARIGU	ear	Ta5a	9
NGARIGU	eye	kun8ul	4
NGARIGU	eye	mabara	10
NGARIGU	tooth	yira	1
NGARIGU	tooth	man8u	7
NGARIGU	tongue	8ala5	2
NGARIGU	knee	mudaT	6
NGARIGU	knee	bamad	11
NGARIGU	liver	8abad	4
NGARIGU	liver	naka	8
NGARIGU	drink	Nuyikima	3
NGARIGU	drink	Nuyiya	3
NGARIGU	see	4ambaTa	4
NGARIGU	see	4ayi	5
NGARIGU	come	yarabi5ili	14
NGARIGU	sun	mamaT	22
NGARIGU	star	TiNki	16
NGARIGU	water	NaTuN	2
NGARIGU	fire	wa8a	6
NGARIGU	fire	kanbi	18
NGARIGU	mountain	bulu	9
NGARIGU	night	8ayaku	5
NGARIGU	night	8ayik	5
NGARIGU	nose	nur	4
NGARIGU	hand	maraNka	2
NGARIGU	louse	kaTi	4
NGARIGU	die	birakamba	19
WAALUBAL	I	Na5i	2
WAALUBAL	you	wi5i	6
WAALUBAL	we	NaliNi	7
WAALUBAL	one	yabur	6
WAALUBAL	two	bulabu	6
WAALUBAL	fish	dyiginir	18
WAALUBAL	dog	Nagam	5
WAALUBAL	dog	dabay	10
WAALUBAL	tree	dyali	4
WAALUBAL	leaf	wuraN	6
WAALUBAL	skin	yula5	6
WAALUBAL	blood	gumar	4
WAALUBAL	bone	darigan	4
WAALUBAL	ear	ninaN	5
WAALUBAL	eye	dyiyaw	2
WAALUBAL	tooth	diraN	1
WAALUBAL	tongue	yala5	2
WAALUBAL	knee	gindil	4
WAALUBAL	breasts	gurumbil	5
WAALUBAL	liver	gandaygil	6
WAALUBAL	drink	dyuga	2
WAALUBAL	hear	ganNa	3
WAALUBAL	come	gandi	8
WAALUBAL	sun	yalgan	5
WAALUBAL	star	guyumgan	5
WAALUBAL	water	guN	4
WAALUBAL	water	5abay	6
WAALUBAL	stone	gudyan	6
WAALUBAL	stone	dyaru	8
WAALUBAL	fire	waybar	4
WAALUBAL	mountain	dugun	4
WAALUBAL	name	5ari	6
WAALUBAL	person	baygal	13
WAALUBAL	nose	muru	4
WAALUBAL	hand	dyambay	13
WAALUBAL	louse	dulum	2
WAALUBAL	die	balanga	4
WAALUBAL	full	babara	9
WANGAAYBUWAN_NGIYAMBAA	I	Nathu	2
WANGAAYBUWAN_NGIYAMBAA	you	Nintu	3
WANGAAYBUWAN_NGIYAMBAA	we	Niyani	5
WANGAAYBUWAN_NGIYAMBAA	we	Niyanu	5
WANGAAYBUWAN_NGIYAMBAA	one	maku	23
WANGAAYBUWAN_NGIYAMBAA	two	pulakar	6
WANGAAYBUWAN_NGIYAMBAA	dog	miri	6
WANGAAYBUWAN_NGIYAMBAA	tree	kukur	2
WANGAAYBUWAN_NGIYAMBAA	leaf	kira	7
WANGAAYBUWAN_NGIYAMBAA	leaf	4aLa	10
WANGAAYBUWAN_NGIYAMBAA	skin	yulay	6
WANGAAYBUWAN_NGIYAMBAA	blood	kuway	5
WANGAAYBUWAN_NGIYAMBAA	ear	bina	5
WANGAAYBUWAN_NGIYAMBAA	ear	wutha	6
WANGAAYBUWAN_NGIYAMBAA	ear	wiudha	6
WANGAAYBUWAN_NGIYAMBAA	eye	mil	3
WANGAAYBUWAN_NGIYAMBAA	tooth	wira	1
WANGAAYBUWAN_NGIYAMBAA	tongue	thalay	2
WANGAAYBUWAN_NGIYAMBAA	knee	puntay	3
WANGAAYBUWAN_NGIYAMBAA	knee	bunday	3
WANGAAYBUWAN_NGIYAMBAA	knee	gunda	4
WANGAAYBUWAN_NGIYAMBAA	breasts	Namu	2
WANGAAYBUWAN_NGIYAMBAA	liver	kuralu	2
WANGAAYBUWAN_NGIYAMBAA	liver	gana	6
WANGAAYBUWAN_NGIYAMBAA	drink	NaruNkiri	8
WANGAAYBUWAN_NGIYAMBAA	see	Nakiri	3
WANGAAYBUWAN_NGIYAMBAA	see	Nagiri	3
WANGAAYBUWAN_NGIYAMBAA	hear	winaNali	4
WANGAAYBUWAN_NGIYAMBAA	hear	winaNali	4
WANGAAYBUWAN_NGIYAMBAA	come	pathali	5
WANGAAYBUWAN_NGIYAMBAA	come	wadhali	5
WANGAAYBUWAN_NGIYAMBAA	come	yanagiri	13
WANGAAYBUWAN_NGIYAMBAA	sun	thuni	6
WANGAAYBUWAN_NGIYAMBAA	sun	dhuni	6
WANGAAYBUWAN_NGIYAMBAA	star	kirala	1
WANGAAYBUWAN_NGIYAMBAA	water	kali	4
WANGAAYBUWAN_NGIYAMBAA	water	galiN	4
WANGAAYBUWAN_NGIYAMBAA	fire	wi	5
WANGAAYBUWAN_NGIYAMBAA	mountain	thirama	5
WANGAAYBUWAN_NGIYAMBAA	person	mayi	7
WANGAAYBUWAN_NGIYAMBAA	nose	murutha	4
WANGAAYBUWAN_NGIYAMBAA	hand	mara	2
WANGAAYBUWAN_NGIYAMBAA	louse	kapul	2
WANGAAYBUWAN_NGIYAMBAA	louse	mu4i	3
WANGAAYBUWAN_NGIYAMBAA	die	paluNkiri	4
WANGAAYBUWAN_NGIYAMBAA	die	baluNgiri	4
WIRADHURI	I	Nadhu	2
WIRADHURI	I	Nadyu	2
WIRADHURI	you	Nindu	3
WIRADHURI	you	Ni4u	3
WIRADHURI	we	Niyani	5
WIRADHURI	we	Niya4i	5
WIRADHURI	one	Nunbay	7
WIRADHURI	one	Numbay	7
WIRADHURI	two	bula	6
WIRADHURI	dog	miri	6
WIRADHURI	dog	mirigan	6
WIRADHURI	dog	miriga	6
WIRADHURI	leaf	giraN	7
WIRADHURI	leaf	gariwag	8
WIRADHURI	skin	yulayn	6
WIRADHURI	skin	yula5	6
WIRADHURI	blood	guwayn	5
WIRADHURI	blood	guwan	5
WIRADHURI	blood	guwa5	5
WIRADHURI	ear	wudha	6
WIRADHURI	eye	mil	3
WIRADHURI	tooth	yiraN	1
WIRADHURI	tooth	yira	1
WIRADHURI	tongue	dhalayn	2
WIRADHURI	tongue	dhala5	2
WIRADHURI	knee	buNgayn	3
WIRADHURI	knee	buNgaN	3
WIRADHURI	breasts	NamuN	2
WIRADHURI	liver	guraluN	2
WIRADHURI	liver	ganaN	6
WIRADHURI	liver	ga5aN	6
WIRADHURI	drink	wedyal	4
WIRADHURI	drink	widyara	4
WIRADHURI	see	Nay	5
WIRADHURI	see	Nana	7
WIRADHURI	see	Na5a	7
WIRADHURI	hear	winaNgal	4
WIRADHURI	hear	wi5aNgara	4
WIRADHURI	come	dha5anay	18
WIRADHURI	sun	yiri	7
WIRADHURI	sun	yira	7
WIRADHURI	star	giralaN	1
WIRADHURI	star	mima	24
WIRADHURI	water	galiN	4
WIRADHURI	water	galiyn	4
WIRADHURI	water	gugu	4
WIRADHURI	fire	weyn	5
WIRADHURI	fire	wi5	5
WIRADHURI	mountain	dhirayn	5
WIRADHURI	mountain	dyirayn	5
WIRADHURI	mountain	dhira5	5
WIRADHURI	night	NuruN	6
WIRADHURI	person	budhaN	19
WIRADHURI	nose	muru	4
WIRADHURI	nose	murudha	4
WIRADHURI	hand	mara	2
WIRADHURI	louse	gulun	2
WIRADHURI	louse	gulan	2
WIRADHURI	louse	mu4u	3
WIRADHURI	louse	mu4a	3
WIRADHURI	louse	minu	3
WIRADHURI	die	baluN	4
WIRADHURI	die	balu4a	4
YORTA_YORTA	I	Na	2
YORTA_YORTA	you	Nina5ana	3
YORTA_YORTA	we	5uwanda	5
YORTA_YORTA	one	yiyawa	24
YORTA_YORTA	one	iyuN	25
YORTA_YORTA	two	bultyubul	6
YORTA_YORTA	two	buldyubul	6
YORTA_YORTA	dog	baka	7
YORTA_YORTA	dog	baga	7
YORTA_YORTA	leaf	yalka	12
YORTA_YORTA	leaf	walu	12
YORTA_YORTA	skin	wata	7
YORTA_YORTA	skin	wada	7
YORTA_YORTA	skin	wowatya	7
YORTA_YORTA	blood	mawa	10
YORTA_YORTA	ear	marmu	10
YORTA_YORTA	eye	ma	3
YORTA_YORTA	eye	miyul	3
YORTA_YORTA	eye	miNa	3
YORTA_YORTA	tooth	dira	1
YORTA_YORTA	tongue	dhaliN	2
YORTA_YORTA	knee	yurNa	12
YORTA_YORTA	knee	yukun	13
YORTA_YORTA	breasts	bayi	7
YORTA_YORTA	liver	bortha	7
YORTA_YORTA	drink	bogiya	12
YORTA_YORTA	drink	dhaNu	17
YORTA_YORTA	see	4a	5
YORTA_YORTA	see	mira	6
YORTA_YORTA	hear	Nar	5
YORTA_YORTA	come	gakayaka	19
YORTA_YORTA	sun	yurNa	7
YORTA_YORTA	star	duta	1
YORTA_YORTA	water	wala	4
YORTA_YORTA	water	dhethogana	12
YORTA_YORTA	fire	bitya	7
YORTA_YORTA	fire	wulumbara	19
YORTA_YORTA	mountain	yulila	16
YORTA_YORTA	night	dhala	8
YORTA_YORTA	night	mulukmuluk	18
YORTA_YORTA	night	dutamutal	19
YORTA_YORTA	nose	gowu	3
YORTA_YORTA	hand	biyin	5
YORTA_YORTA	louse	muna	3
YORTA_YORTA	louse	dimin	6
YORTA_YORTA	die	guku	5
YORTA_YORTA	die	gugu	5
BADIMAYA	I	Na8u	2
BADIMAYA	you	4undu	3
BADIMAYA	we	Nalimi	7
BADIMAYA	one	guriya	10
BADIMAYA	two	gu8a	4
BADIMAYA	two	gu8ara	4
BADIMAYA	fish	winiLa	8
BADIMAYA	dog	8u8u	12
BADIMAYA	tree	winda	6
BADIMAYA	leaf	birili	12
BADIMAYA	skin	wo5a	7
BADIMAYA	blood	Nuba	7
BADIMAYA	bone	8aba	4
BADIMAYA	ear	kulga	11
BADIMAYA	eye	guru	4
BADIMAYA	tongue	TalaN	2
BADIMAYA	knee	Tada	9
BADIMAYA	breasts	mimi	6
BADIMAYA	see	4a	5
BADIMAYA	hear	guwanda	3
BADIMAYA	come	yan	13
BADIMAYA	sun	garaN	12
BADIMAYA	star	bundara	11
BADIMAYA	water	gabi	4
BADIMAYA	stone	mada	5
BADIMAYA	fire	waTan	6
BADIMAYA	night	maru	7
BADIMAYA	nose	muLa	4
BADIMAYA	hand	mara	2
BADIMAYA	die	mula	6
DALWONGO	I	Nara	2
DALWONGO	you	ni	1
DALWONGO	you	naralawur	3
DALWONGO	we	Nalimur	7
DALWONGO	one	wiribia	11
DALWONGO	two	maldT3na	7
DALWONGO	fish	burarid	5
DALWONGO	dog	waddu	9
DALWONGO	tree	gayu	5
DALWONGO	leaf	wugundur	11
DALWONGO	skin	galNa	8
DALWONGO	blood	gulaN	5
DALWONGO	bone	Narag	4
DALWONGO	bone	Naraga	4
DALWONGO	ear	buduro	8
DALWONGO	eye	maNuTi	7
DALWONGO	eye	Nen	16
DALWONGO	tooth	lira	1
DALWONGO	tongue	Nanar	1
DALWONGO	knee	bun7gumu	3
DALWONGO	liver	NadTiriN	8
DALWONGO	drink	wurgun	6
DALWONGO	see	nam	4
DALWONGO	hear	Nem	5
DALWONGO	hear	Nama	5
DALWONGO	come	doi7yun	20
DALWONGO	sun	larNai	8
DALWONGO	sun	larNgai	8
DALWONGO	star	ga5u	6
DALWONGO	star	badTur	8
DALWONGO	water	guTarg	5
DALWONGO	water	guT3rg	5
DALWONGO	stone	bumbaru	7
DALWONGO	fire	Nura	1
DALWONGO	fire	daNuda	10
DALWONGO	mountain	baNam	3
DALWONGO	new	yuda	4
DALWONGO	name	garar	11
DALWONGO	person	yulNu	5
DALWONGO	hand	goN	6
DALWONGO	die	mogoidir	8
DALWONGO	die	dalgbamdir	20
DALWONGO	path	gaiTal	5
DALWONGO	full	daNaN	3
DALWONGO	full	gogar	15
DHUWAL	I	Nara	2
DHUWAL	you	4i	1
DHUWAL	we	Nanapur	5
DHUWAL	we	NilimuruN	7
DHUWAL	one	waNga5	8
DHUWAL	two	marma7	8
DHUWAL	fish	guya	3
DHUWAL	fish	buririty	5
DHUWAL	dog	wuNgan	8
DHUWAL	tree	dharpa	10
DHUWAL	leaf	man7tyar	13
DHUWAL	skin	barwan	9
DHUWAL	blood	gulaN	5
DHUWAL	bone	Naraka	4
DHUWAL	ear	makiri	7
DHUWAL	ear	buthuru	8
DHUWAL	eye	mil	3
DHUWAL	eye	maNutyi	7
DHUWAL	tooth	lira	1
DHUWAL	tongue	Nanar	1
DHUWAL	knee	bun7kumu	3
DHUWAL	knee	nipal	7
DHUWAL	breasts	Namini	2
DHUWAL	liver	bidila	7
DHUWAL	drink	wurkthun	6
DHUWAL	see	nama	4
DHUWAL	see	wurkwurkthun	11
DHUWAL	hear	nama	5
DHUWAL	hear	buthuruwityun	15
DHUWAL	come	martyilili	6
DHUWAL	sun	walu	10
DHUWAL	star	ga5u	6
DHUWAL	water	Narkula	2
DHUWAL	water	gapu	4
DHUWAL	stone	gunda	6
DHUWAL	stone	bathu	9
DHUWAL	fire	dhaNgutha	10
DHUWAL	fire	gutha	10
DHUWAL	night	mu4awu	11
DHUWAL	night	mu4aku	11
DHUWAL	new	yuta	4
DHUWAL	name	yaku	7
DHUWAL	name	Naykana	12
DHUWAL	person	yulNu	5
DHUWAL	nose	Nuru	4
DHUWAL	nose	gamuru	4
DHUWAL	hand	guN	6
DHUWAL	hand	dhungal	10
DHUWAL	louse	dilmur	6
DHUWAL	die	raku5dhir	12
DHUWAL	path	gatyal	5
DHUWAL	path	dhukar	10
DHUWAL	full	dhaNgaN	3
DHUWAL	full	Nam7Nam	16
DJAMBARRPUYNGU	I	Nara	2
DJAMBARRPUYNGU	you	ne	1
DJAMBARRPUYNGU	we	Nanapur	5
DJAMBARRPUYNGU	one	waNga5	8
DJAMBARRPUYNGU	one	widipiya	11
DJAMBARRPUYNGU	two	bulal	6
DJAMBARRPUYNGU	two	marma	8
DJAMBARRPUYNGU	fish	guya	3
DJAMBARRPUYNGU	fish	buririC	5
DJAMBARRPUYNGU	fish	Nariri	11
DJAMBARRPUYNGU	dog	wuNgan	8
DJAMBARRPUYNGU	tree	darpa	10
DJAMBARRPUYNGU	leaf	mara	9
DJAMBARRPUYNGU	skin	galNa	8
DJAMBARRPUYNGU	blood	gulaN	5
DJAMBARRPUYNGU	bone	Naraka	4
DJAMBARRPUYNGU	ear	puturu	8
DJAMBARRPUYNGU	eye	mel	3
DJAMBARRPUYNGU	tooth	lira	1
DJAMBARRPUYNGU	tongue	Nanar	1
DJAMBARRPUYNGU	breasts	Namini	2
DJAMBARRPUYNGU	liver	bidila	7
DJAMBARRPUYNGU	drink	luka	2
DJAMBARRPUYNGU	see	na	5
DJAMBARRPUYNGU	hear	Na	5
DJAMBARRPUYNGU	come	marCi	6
DJAMBARRPUYNGU	sun	daykun	9
DJAMBARRPUYNGU	water	gapu	4
DJAMBARRPUYNGU	fire	gurta	10
DJAMBARRPUYNGU	night	muna	11
DJAMBARRPUYNGU	night	gamuk	20
DJAMBARRPUYNGU	new	yuta	4
DJAMBARRPUYNGU	name	yaku	7
DJAMBARRPUYNGU	person	yolNu	5
DJAMBARRPUYNGU	nose	Nuru	4
DJAMBARRPUYNGU	hand	goN	6
DJAMBARRPUYNGU	die	diNga	7
DJAMBARRPUYNGU	path	dukar	10
DJAPU	I	Nara	2
DJAPU	you	4e	1
DJAPU	we	Nilimur	7
DJAPU	one	waNga5	8
DJAPU	two	bulal7	6
DJAPU	two	mErma7	8
DJAPU	fish	guya	3
DJAPU	fish	Nariri7	11
DJAPU	dog	wuNgan	8
DJAPU	dog	watu	9
DJAPU	tree	gEyu	5
DJAPU	tree	darpa	10
DJAPU	leaf	marwat	9
DJAPU	skin	barwan	9
DJAPU	blood	gulaN	5
DJAPU	bone	Naraka	4
DJAPU	ear	mEkiri	7
DJAPU	ear	buturu	8
DJAPU	eye	mel	3
DJAPU	eye	ga5dyuLa	17
DJAPU	tooth	Lira	1
DJAPU	tongue	NEnar	1
DJAPU	knee	bunkumu	3
DJAPU	knee	nepaL	7
DJAPU	breasts	Namini	2
DJAPU	breasts	diliNi5	10
DJAPU	liver	Naltiri	8
DJAPU	liver	NaltiriN	8
DJAPU	drink	Luka	2
DJAPU	drink	wurktu	6
DJAPU	see	4E	5
DJAPU	hear	NE	5
DJAPU	come	martyi	6
DJAPU	sun	dakun	9
DJAPU	sun	walu	10
DJAPU	star	battyur	8
DJAPU	water	Narkula	2
DJAPU	water	gutyark	5
DJAPU	stone	gunda	6
DJAPU	fire	buyuka	7
DJAPU	fire	gurta	10
DJAPU	mountain	bumbaru	6
DJAPU	night	mu4a	11
DJAPU	new	yuta	4
DJAPU	name	yEku	7
DJAPU	person	yolNu	5
DJAPU	nose	na5dyak	10
DJAPU	hand	goN	6
DJAPU	hand	Narambiya	11
DJAPU	louse	dyuku	7
DJAPU	horn	danduruN	3
DJAPU	die	diNga	7
DJAPU	path	dukar	10
DJAPU	full	daNaN	3
DJINANG	I	Nari	2
DJINANG	I	ir	5
DJINANG	you	5uni	3
DJINANG	we	lim	6
DJINANG	one	wurpmi	26
DJINANG	two	biniNgili	12
DJINANG	fish	guyi	3
DJINANG	dog	buTiy	21
DJINANG	tree	gurTi	1
DJINANG	leaf	bumalN	6
DJINANG	skin	giliNkal	8
DJINANG	blood	budi	17
DJINANG	bone	Nirki	4
DJINANG	ear	buTiri	8
DJINANG	eye	mil	3
DJINANG	tooth	dirpal	1
DJINANG	tongue	TilaN	2
DJINANG	knee	bundiri	3
DJINANG	drink	dira	2
DJINANG	drink	duNduN	5
DJINANG	come	balpar	7
DJINANG	come	giri	8
DJINANG	sun	walir	10
DJINANG	star	gata	1
DJINANG	star	gudiTimar	25
DJINANG	water	gapi	4
DJINANG	water	Turumul	13
DJINANG	stone	bati	9
DJINANG	night	maliri	7
DJINANG	night	mu5i	11
DJINANG	new	yuwirTiN	19
DJINANG	name	yagiri	7
DJINANG	person	yul	5
DJINANG	nose	Nuri	4
DJINANG	hand	gumbiri	7
DJINANG	die	baliTi	4
DJINANG	path	gaTigar	5
DJINANG	full	rarTal	4
DJINBA	I	Nari	2
DJINBA	I	bara	2
DJINBA	you	5uni	3
DJINBA	we	lim	6
DJINBA	one	wipani	27
DJINBA	two	malTana	7
DJINBA	fish	guya	3
DJINBA	fish	guyi	3
DJINBA	dog	Ta5ar	22
DJINBA	tree	TuNgi	2
DJINBA	leaf	wuNul	6
DJINBA	skin	Nalan	8
DJINBA	blood	gulaN	5
DJINBA	blood	gawiy	5
DJINBA	bone	Naraka	4
DJINBA	bone	Naragar	4
DJINBA	ear	gi5Ti	18
DJINBA	eye	mil	3
DJINBA	tooth	rirpal	1
DJINBA	tongue	TalaNan	2
DJINBA	knee	yiTir	14
DJINBA	drink	duNduN	5
DJINBA	drink	wurk	6
DJINBA	come	balwar	7
DJINBA	come	gara	8
DJINBA	sun	Taribir	23
DJINBA	star	girilik	1
DJINBA	water	gapi	4
DJINBA	water	wuTi	14
DJINBA	stone	ririTi	21
DJINBA	night	maluk	7
DJINBA	night	gudar	21
DJINBA	new	yuta	4
DJINBA	name	yagatay	7
DJINBA	name	garark	11
DJINBA	person	yulNi	5
DJINBA	nose	Nuri	4
DJINBA	hand	gumbur	7
DJINBA	die	burpil	21
DJINBA	path	Tukur	10
DJINBA	full	rarNaTin	3
DJINBA	full	rarTal	4
GOBABINGO	I	Nara	2
GOBABINGO	one	waNgain	8
GOBABINGO	two	marma	8
GOBABINGO	fish	gwiya	3
GOBABINGO	dog	wuNga4	8
GOBABINGO	tree	d3rba	10
GOBABINGO	leaf	man7Tar	13
GOBABINGO	skin	galNa	8
GOBABINGO	blood	gulaN	5
GOBABINGO	blood	mango	10
GOBABINGO	bone	Naraga	4
GOBABINGO	ear	buduru	8
GOBABINGO	eye	mil	3
GOBABINGO	tooth	lira	1
GOBABINGO	tongue	mada	3
GOBABINGO	knee	bun7gumu	3
GOBABINGO	liver	NaldTiri	8
GOBABINGO	drink	Nulgdun	6
GOBABINGO	see	nama	4
GOBABINGO	hear	Nama	5
GOBABINGO	come	buna	9
GOBABINGO	sun	walu	10
GOBABINGO	star	ga5u	6
GOBABINGO	water	gabu	4
GOBABINGO	stone	gunda	6
GOBABINGO	fire	gurda	10
GOBABINGO	mountain	wadaba	7
GOBABINGO	new	yuda	4
GOBABINGO	name	yago	7
GOBABINGO	person	yulNo	5
GOBABINGO	hand	goN	6
GOBABINGO	louse	minin7bar	13
GOBABINGO	die	diNgama	7
GOBABINGO	path	dugar	10
GOBABINGO	full	daNaN	3
GOMAIDJ	I	Nara	2
GOMAIDJ	one	waNgain	8
GOMAIDJ	two	bul3l	6
GOMAIDJ	fish	gwiya	3
GOMAIDJ	dog	wadu	9
GOMAIDJ	tree	d3rba	10
GOMAIDJ	leaf	m3n7Tar	13
GOMAIDJ	skin	galNa	8
GOMAIDJ	blood	gulaN	5
GOMAIDJ	bone	Naraga	4
GOMAIDJ	ear	buduro	8
GOMAIDJ	eye	mil	3
GOMAIDJ	tooth	lira	1
GOMAIDJ	tongue	N3nar	1
GOMAIDJ	knee	bun7gumu	3
GOMAIDJ	liver	Nalddiri	8
GOMAIDJ	drink	wurgdun	6
GOMAIDJ	see	nama	4
GOMAIDJ	hear	Nama	5
GOMAIDJ	hear	Neme	5
GOMAIDJ	come	buna	9
GOMAIDJ	sun	walu	10
GOMAIDJ	star	ga5u	6
GOMAIDJ	water	gabu	4
GOMAIDJ	stone	gunda	6
GOMAIDJ	fire	gorde	10
GOMAIDJ	mountain	bugu	6
GOMAIDJ	new	yuda	4
GOMAIDJ	name	yago	7
GOMAIDJ	person	yulNu	5
GOMAIDJ	hand	goN	6
GOMAIDJ	louse	mindilN	5
GOMAIDJ	die	ragunTin	12
GOMAIDJ	path	dugar	10
GOMAIDJ	full	daNaN	3
GURINDJI	I	Nayu	2
GURINDJI	you	5utu	3
GURINDJI	we	Nantipa	5
GURINDJI	one	jintaku	12
GURINDJI	two	kujara	4
GURINDJI	fish	yawu	6
GURINDJI	tree	karnti	8
GURINDJI	leaf	jalyi	14
GURINDJI	skin	wajawur	7
GURINDJI	blood	kuNulu	4
GURINDJI	bone	kuyuwarn	12
GURINDJI	ear	laNa	9
GURINDJI	eye	mila	3
GURINDJI	tooth	lira	1
GURINDJI	tongue	jala5	2
GURINDJI	knee	tiNari	8
GURINDJI	breasts	Napurlu	8
GURINDJI	liver	malumpa	1
GURINDJI	drink	kukijpaya	18
GURINDJI	see	karap5a	7
GURINDJI	hear	kuru5a	6
GURINDJI	come	ya	13
GURINDJI	sun	wurlNarn	4
GURINDJI	star	kiki	16
GURINDJI	water	Nawa	6
GURINDJI	stone	wumara	7
GURINDJI	fire	warlu	6
GURINDJI	mountain	Narlaka	12
GURINDJI	night	kaputa	10
GURINDJI	new	jalayalaN	20
GURINDJI	name	yini	8
GURINDJI	person	Numpit	20
GURINDJI	nose	jitji	4
GURINDJI	hand	wartarn	14
GURINDJI	louse	wutu	7
GURINDJI	horn	wirnturu	3
GURINDJI	die	tampaN	22
GURINDJI	path	warntari	8
GURINDJI	full	timpak	17
KOKATA	I	Nayulu	2
KOKATA	you	5ura	3
KOKATA	one	kutyu	10
KOKATA	two	kutyara	4
KOKATA	dog	papa	10
KOKATA	tree	punu	7
KOKATA	leaf	5alpi	10
KOKATA	leaf	parka	12
KOKATA	skin	miri	10
KOKATA	skin	yantu	13
KOKATA	blood	alkulyu	11
KOKATA	bone	tarka	4
KOKATA	ear	pina	5
KOKATA	eye	kuru	4
KOKATA	tooth	katiti	6
KOKATA	tongue	tyali5	2
KOKATA	tongue	tyali5pa	2
KOKATA	knee	muti	6
KOKATA	breasts	mimi	6
KOKATA	liver	kamanti	3
KOKATA	see	5a	5
KOKATA	hear	kuli	6
KOKATA	sun	tyintu	13
KOKATA	star	kata5a	1
KOKATA	star	kililpi	13
KOKATA	water	kapi	4
KOKATA	stone	yapu	10
KOKATA	stone	apu	10
KOKATA	fire	waru	6
KOKATA	name	ini	8
KOKATA	person	patu	6
KOKATA	person	anaNu	10
KOKATA	nose	mulya	4
KOKATA	hand	mara	2
KURRAMA	I	Nayi	2
KURRAMA	you	5inku	3
KURRAMA	we	Nayintari	5
KURRAMA	one	ku5jiri	10
KURRAMA	two	kutara	4
KURRAMA	fish	kapi	7
KURRAMA	dog	wa5ja	9
KURRAMA	tree	kanti	8
KURRAMA	leaf	para	12
KURRAMA	skin	kawun	17
KURRAMA	blood	marta	10
KURRAMA	bone	kujhi	6
KURRAMA	ear	kurlka	11
KURRAMA	eye	turla	8
KURRAMA	tooth	yira	1
KURRAMA	tongue	yaturu	4
KURRAMA	knee	manpur	5
KURRAMA	breasts	piwi	7
KURRAMA	liver	Namari	9
KURRAMA	drink	mijakayi	19
KURRAMA	see	5awayi	7
KURRAMA	hear	kurlkayi	6
KURRAMA	come	kanara	10
KURRAMA	sun	karuwu	12
KURRAMA	star	Nuku	7
KURRAMA	water	kayulu	4
KURRAMA	stone	manta	5
KURRAMA	fire	karla	8
KURRAMA	mountain	manta	11
KURRAMA	night	waru	9
KURRAMA	new	yala	4
KURRAMA	name	yini	8
KURRAMA	person	Nata	7
KURRAMA	nose	muta	4
KURRAMA	hand	mara	2
KURRAMA	horn	panganari	2
KURRAMA	die	yurlari	23
KURRAMA	path	yitiya	6
KURRAMA	full	wi5a	5
MANGGALILI	I	Nara	2
MANGGALILI	one	waNgain	8
MANGGALILI	two	bul3l	6
MANGGALILI	fish	gwiya	3
MANGGALILI	dog	wadu	9
MANGGALILI	tree	gayu	5
MANGGALILI	leaf	m3n7Tar	13
MANGGALILI	skin	galNa	8
MANGGALILI	blood	wuruNgul	18
MANGGALILI	bone	Naraga	4
MANGGALILI	ear	buduro	8
MANGGALILI	eye	mil	3
MANGGALILI	tooth	lira	1
MANGGALILI	tongue	Nanar	1
MANGGALILI	knee	bun7gumu	3
MANGGALILI	liver	NaldTiri	8
MANGGALILI	drink	wurgdun	6
MANGGALILI	see	nama	4
MANGGALILI	hear	Nama	5
MANGGALILI	come	buna	9
MANGGALILI	sun	walu	10
MANGGALILI	star	badTu	8
MANGGALILI	water	guT3rg	5
MANGGALILI	stone	bumbaro	7
MANGGALILI	fire	buyuga	7
MANGGALILI	mountain	bugu	6
MANGGALILI	new	yuda	4
MANGGALILI	name	yago	7
MANGGALILI	person	yudNu	5
MANGGALILI	hand	goN	6
MANGGALILI	louse	mindilN	5
MANGGALILI	die	mogoidiri	8
MANGGALILI	path	gaiTal	5
MANGGALILI	full	daNaN	3
MANTJILTJARA	I	Nayu	2
MANTJILTJARA	you	nuntu	3
MANTJILTJARA	one	kutu	10
MANTJILTJARA	two	kutara	4
MANTJILTJARA	dog	wita	9
MANTJILTJARA	dog	tandu	14
MANTJILTJARA	tree	wata	6
MANTJILTJARA	leaf	parka	12
MANTJILTJARA	leaf	pirpila	12
MANTJILTJARA	skin	likara	8
MANTJILTJARA	blood	miti	8
MANTJILTJARA	blood	yilku	11
MANTJILTJARA	bone	tarka	4
MANTJILTJARA	ear	kuran	11
MANTJILTJARA	eye	kuru	4
MANTJILTJARA	tooth	yira	1
MANTJILTJARA	tongue	nalinpa	2
MANTJILTJARA	knee	muti	6
MANTJILTJARA	breasts	yipi	7
MANTJILTJARA	breasts	pipi	7
MANTJILTJARA	liver	yalu	2
MANTJILTJARA	liver	miliki	11
MANTJILTJARA	drink	tiki	11
MANTJILTJARA	see	na	5
MANTJILTJARA	hear	NaNku	5
MANTJILTJARA	hear	kuli	6
MANTJILTJARA	sun	tintu	13
MANTJILTJARA	star	kutala	1
MANTJILTJARA	star	wilpa	12
MANTJILTJARA	water	kalu	4
MANTJILTJARA	water	kapi	4
MANTJILTJARA	stone	yali	8
MANTJILTJARA	stone	puli	12
MANTJILTJARA	fire	waru	6
MANTJILTJARA	night	muNa	11
MANTJILTJARA	name	yini	8
MANTJILTJARA	person	puntu	6
MANTJILTJARA	person	matu	7
MANTJILTJARA	nose	mula	4
MANTJILTJARA	hand	marumpu	2
MANTJILTJARA	hand	mara	2
MANTJILTJARA	full	paltalpa	10
MARARBA	I	Nara	2
MARARBA	you	ni	1
MARARBA	you	nuraluru	3
MARARBA	we	Nilimuru	7
MARARBA	one	waNgain	8
MARARBA	two	bul3l	6
MARARBA	fish	gwiya	3
MARARBA	dog	wadu	9
MARARBA	tree	gayu	5
MARARBA	leaf	wuruNan	6
MARARBA	skin	galNa	8
MARARBA	blood	gulaN	5
MARARBA	bone	Naraga	4
MARARBA	ear	buduro	8
MARARBA	eye	mil	3
MARARBA	tooth	lira	1
MARARBA	tongue	mada	3
MARARBA	knee	bun7gumu	3
MARARBA	knee	nabal	7
MARARBA	liver	birila	7
MARARBA	liver	N3ldTiri	8
MARARBA	drink	wurgdun	6
MARARBA	see	nama	4
MARARBA	hear	Nama	5
MARARBA	come	buna	9
MARARBA	sun	walu	10
MARARBA	star	yurbon	26
MARARBA	water	gabu	4
MARARBA	stone	badu	9
MARARBA	fire	Nura	1
MARARBA	fire	gurda	10
MARARBA	mountain	wumbaru	6
MARARBA	new	yuda	4
MARARBA	name	yago	7
MARARBA	person	yulNu	5
MARARBA	hand	goN	6
MARARBA	die	mogoidiri	8
MARARBA	path	gaiT3l	5
MARARBA	full	daNaNdiri	3
MARTUTHUNIRA	I	Nayu	2
MARTUTHUNIRA	you	katu	7
MARTUTHUNIRA	we	Naliwa	7
MARTUTHUNIRA	one	kalika	10
MARTUTHUNIRA	two	kayara	4
MARTUTHUNIRA	fish	kuLampa	13
MARTUTHUNIRA	dog	muyi	6
MARTUTHUNIRA	tree	kaLaran	12
MARTUTHUNIRA	leaf	wuruLwa	6
MARTUTHUNIRA	blood	yuNkata5u	19
MARTUTHUNIRA	bone	kata	3
MARTUTHUNIRA	ear	kuliya	11
MARTUTHUNIRA	eye	paniya	5
MARTUTHUNIRA	tooth	Nantari	6
MARTUTHUNIRA	tongue	yaLuru	4
MARTUTHUNIRA	knee	manpur	5
MARTUTHUNIRA	breasts	piwi	7
MARTUTHUNIRA	liver	Namari	9
MARTUTHUNIRA	drink	paya	12
MARTUTHUNIRA	see	pura5i	12
MARTUTHUNIRA	hear	kuliya	6
MARTUTHUNIRA	come	kanari	10
MARTUTHUNIRA	sun	yakaraNu	12
MARTUTHUNIRA	water	kayulu	4
MARTUTHUNIRA	stone	paLa	12
MARTUTHUNIRA	fire	kaLa	8
MARTUTHUNIRA	mountain	paLa	9
MARTUTHUNIRA	night	wayala	9
MARTUTHUNIRA	new	kuwarira	7
MARTUTHUNIRA	name	yini	8
MARTUTHUNIRA	person	na5ara	8
MARTUTHUNIRA	nose	muLa	4
MARTUTHUNIRA	hand	mara	2
MARTUTHUNIRA	horn	patarara	2
MARTUTHUNIRA	die	4untinpa	24
MARTUTHUNIRA	path	maLara	9
MARTUTHUNIRA	full	wi5a	5
NGAANYATJARRA	I	mi5a	2
NGAANYATJARRA	I	Nankulu	2
NGAANYATJARRA	I	Nanku5a	2
NGAANYATJARRA	I	Nayulu	2
NGAANYATJARRA	I	Nayu5a	2
NGAANYATJARRA	I	milu	6
NGAANYATJARRA	you	5untulu	3
NGAANYATJARRA	we	laTu	9
NGAANYATJARRA	one	kuTu	10
NGAANYATJARRA	one	kumpi5u	10
NGAANYATJARRA	two	kuTara	4
NGAANYATJARRA	fish	kapiNkaTa	7
NGAANYATJARRA	fish	kukapilypa	13
NGAANYATJARRA	dog	papa	10
NGAANYATJARRA	dog	5imu	23
NGAANYATJARRA	tree	punu	7
NGAANYATJARRA	tree	Nana	9
NGAANYATJARRA	leaf	kaLpi	10
NGAANYATJARRA	skin	mi5ara	10
NGAANYATJARRA	skin	miri	10
NGAANYATJARRA	blood	purlar	6
NGAANYATJARRA	blood	purlarpa	6
NGAANYATJARRA	blood	yaLkulypa	11
NGAANYATJARRA	blood	yilypilypi	11
NGAANYATJARRA	bone	tarka	4
NGAANYATJARRA	bone	milTan	13
NGAANYATJARRA	ear	yanpiri	2
NGAANYATJARRA	ear	yaNkuru	2
NGAANYATJARRA	ear	pina	5
NGAANYATJARRA	ear	mararu	10
NGAANYATJARRA	eye	kuru	4
NGAANYATJARRA	eye	5aniti	6
NGAANYATJARRA	tooth	kartiri	6
NGAANYATJARRA	tongue	TaLli5pa	2
NGAANYATJARRA	knee	murti	6
NGAANYATJARRA	breasts	mimi	6
NGAANYATJARRA	liver	yalu	2
NGAANYATJARRA	liver	kamantu	3
NGAANYATJARRA	drink	wuntulku	6
NGAANYATJARRA	drink	5antulku	9
NGAANYATJARRA	drink	Tikilku	11
NGAANYATJARRA	see	5aku	7
NGAANYATJARRA	see	TaraNkanku	13
NGAANYATJARRA	hear	kuliku	6
NGAANYATJARRA	come	piTaku	5
NGAANYATJARRA	sun	5iLpa	16
NGAANYATJARRA	star	pintiri	11
NGAANYATJARRA	water	kapi	4
NGAANYATJARRA	water	wirta	4
NGAANYATJARRA	water	kumpuLi	15
NGAANYATJARRA	stone	yapu	10
NGAANYATJARRA	stone	puLi	12
NGAANYATJARRA	fire	5unma	2
NGAANYATJARRA	fire	waru	6
NGAANYATJARRA	mountain	yapu	8
NGAANYATJARRA	mountain	puLi	9
NGAANYATJARRA	night	Nura	6
NGAANYATJARRA	night	muNa	11
NGAANYATJARRA	new	nupalya	5
NGAANYATJARRA	name	yini	8
NGAANYATJARRA	name	ma5Ti	10
NGAANYATJARRA	person	yanaNu	5
NGAANYATJARRA	nose	mulya	4
NGAANYATJARRA	nose	murtara	4
NGAANYATJARRA	hand	mara	2
NGAANYATJARRA	hand	malkurtu	8
NGAANYATJARRA	louse	Tirtu	7
NGAANYATJARRA	horn	wiLkara	6
NGAANYATJARRA	die	mirirNku	13
NGAANYATJARRA	path	yiwara	1
NGAANYATJARRA	path	rur	7
NGAANYATJARRA	path	rurpa	7
NGAANYATJARRA	full	TalyNaraku	18
NGALOOMA	I	Nai	2
NGALOOMA	you	niNu	3
NGALOOMA	we	Nali	7
NGALOOMA	one	kunTiri	10
NGALOOMA	two	ku8ara	4
NGALOOMA	fish	pi	7
NGALOOMA	fish	wagari	19
NGALOOMA	dog	wanTa	9
NGALOOMA	dog	yoguru	11
NGALOOMA	leaf	parrga	12
NGALOOMA	skin	kabun	17
NGALOOMA	blood	marda	10
NGALOOMA	bone	kuTi	6
NGALOOMA	ear	kulga	11
NGALOOMA	eye	8ola	8
NGALOOMA	tooth	yira	1
NGALOOMA	tongue	8ali	2
NGALOOMA	tongue	yalura	4
NGALOOMA	liver	Namarri	9
NGALOOMA	drink	pinTa	7
NGALOOMA	see	nagu	7
NGALOOMA	hear	wanabari	4
NGALOOMA	come	kugai	4
NGALOOMA	sun	yarnda	7
NGALOOMA	sun	yura	7
NGALOOMA	star	pirndiri	11
NGALOOMA	water	paba	6
NGALOOMA	stone	marnda	5
NGALOOMA	fire	kala	8
NGALOOMA	night	8un8u	22
NGALOOMA	new	yiTaNu	6
NGALOOMA	name	yini	8
NGALOOMA	person	maiaga	4
NGALOOMA	hand	mara	2
NGALOOMA	louse	kulu	2
NGALOOMA	horn	panagari	2
NGALOOMA	path	yirdia	6
NGALOOMA	full	wi5a	5
NHANDA	I	Nayi	2
NHANDA	you	5ini	3
NHANDA	we	Nayinu	5
NHANDA	one	kutiya	10
NHANDA	two	wuthada	4
NHANDA	fish	wiCka	20
NHANDA	dog	ithu	24
NHANDA	dog	Nubanu	25
NHANDA	tree	yaNa	9
NHANDA	skin	wutpi	20
NHANDA	blood	Nuba	7
NHANDA	bone	mambu	14
NHANDA	ear	wutka	6
NHANDA	eye	milu	3
NHANDA	tooth	idaji	10
NHANDA	tongue	thala5u	2
NHANDA	knee	thada	9
NHANDA	breasts	ibi	7
NHANDA	liver	marudi	9
NHANDA	drink	Nala	8
NHANDA	see	4a	5
NHANDA	hear	wa5jida	4
NHANDA	come	indu	8
NHANDA	come	yatka	13
NHANDA	sun	thuri	6
NHANDA	sun	warXu	10
NHANDA	star	indiya	11
NHANDA	water	apa	6
NHANDA	stone	wurXa	7
NHANDA	fire	wajanu	6
NHANDA	mountain	paLu	9
NHANDA	night	maru	7
NHANDA	name	ini	8
NHANDA	person	anmanu	10
NHANDA	person	puguda	21
NHANDA	nose	mutha	4
NHANDA	hand	mara	2
NHANDA	louse	wiLu	2
NHANDA	horn	bindibindi	7
NYANGUMARTA	I	NaTu	2
NYANGUMARTA	you	5untu	3
NYANGUMARTA	we	Na5Turu	5
NYANGUMARTA	one	waraTa	11
NYANGUMARTA	two	kuTara	4
NYANGUMARTA	fish	Tanpamalu	21
NYANGUMARTA	dog	yukuru	11
NYANGUMARTA	tree	wuru	6
NYANGUMARTA	tree	muNka	9
NYANGUMARTA	leaf	parka	12
NYANGUMARTA	leaf	waLaka	12
NYANGUMARTA	skin	lakan	8
NYANGUMARTA	blood	miTi	8
NYANGUMARTA	bone	ku5Ta	6
NYANGUMARTA	ear	kuLka	11
NYANGUMARTA	eye	pani	5
NYANGUMARTA	tooth	yira	1
NYANGUMARTA	tongue	TaLin	2
NYANGUMARTA	breasts	5iti	14
NYANGUMARTA	liver	miLiki	11
NYANGUMARTA	drink	minpi	20
NYANGUMARTA	see	yiri	14
NYANGUMARTA	hear	pinakari	10
NYANGUMARTA	come	milpa	7
NYANGUMARTA	sun	Ta5Ta	7
NYANGUMARTA	sun	karpu	12
NYANGUMARTA	water	Napa	6
NYANGUMARTA	stone	wanku	15
NYANGUMARTA	fire	wika	5
NYANGUMARTA	fire	tili	11
NYANGUMARTA	mountain	wanku	13
NYANGUMARTA	night	warukati	9
NYANGUMARTA	name	yini	8
NYANGUMARTA	person	marNu	7
NYANGUMARTA	nose	muLa	4
NYANGUMARTA	nose	miLa	4
[truncated: 994 more rows]
