# Supplementary material for: A test of Generalized Bayesian dating: A new linguistic dating method
Source: PLoS One. 2020 Aug 12;15(8):e0236522. doi: 10.1371/journal.pone.0236522 (PMC7423060; doi:10.1371/journal.pone.0236522)
Supplement: S4 File — Files, including an R script, for producing glottochronology dates from the output of the automated cognate detection procedure. (ZIP) [file pone.0236522.s004.zip › S4 Supporting Information/Romance]

ARAGONESE
ASTURIAN
CORSICAN
FRIULIAN
GASCON
JUDEO_ESPAGNOL
MIRANDESE
NEAPOLITAN_CALABRESE
NONES_GARDENESE
ROMANIAN_MEGLENO
ROMANSH_GRISHUN
ROMANSH_SURSILVAN
SPANISH
VALENCIAN
EMILIANO_CARPIGIANO
EMILIANO_FERRARESE
EMILIANO_REGGIANO
LIGURIAN_GENOESE
LIGURIAN_RAPALLO
LIGURIAN_STELLA
LOMBARD_BERGAMO
LOMBARD_PLESIO
NONES
PIEMONTESE_1
PIEMONTESE_BARBANIA
PIEMONTESE_CARMAGNOLA
PIEMONTESE_LANZO_TORINESE
PIEMONTESE_VERCELLESE
ARPITAN
BALEAR_CATALAN
CATALAN
CATALAN_2
FRENCH
NONES_FASSANO
OCCITAN_ARANESE
ITALIAN
ITALIAN_GROSSETO_TUSCAN
ROMANSH_SURMIRAN
ROMANIAN_2
ROMANSH_VALLADER
SARDINIAN_CAMPIDANESE
SARDINIAN
SARDINIAN_LOGUDARESE
PORTUGUESE
SICILIAN_UnnamedInSource
VLACH
GALICIAN
LANGUEDOCIEN
ROMANIAN
