# Supplementary material for: A test of Generalized Bayesian dating: A new linguistic dating method
Source: PLoS One. 2020 Aug 12;15(8):e0236522. doi: 10.1371/journal.pone.0236522 (PMC7423060; doi:10.1371/journal.pone.0236522)
Supplement: S4 File — Files, including an R script, for producing glottochronology dates from the output of the automated cognate detection procedure. (ZIP) [file pone.0236522.s004.zip › S4 Supporting Information/Romance.txt.svm.CRP.0.57.cognates]

doculect	concept	asjp	cogid
ARAGONESE	I	yo	3
ARAGONESE	you	tu	1
ARAGONESE	we	nusatros	8
ARAGONESE	we	nusaltros	8
ARAGONESE	one	un	5
ARAGONESE	one	uno	5
ARAGONESE	two	dos	2
ARAGONESE	person	ombre	11
ARAGONESE	fish	peS	1
ARAGONESE	fish	peSe	1
ARAGONESE	dog	koCo	3
ARAGONESE	dog	kan	11
ARAGONESE	louse	pegoLo	9
ARAGONESE	louse	peduLo	9
ARAGONESE	tree	arbol	11
ARAGONESE	leaf	fueLa	2
ARAGONESE	skin	piel	13
ARAGONESE	skin	peleLo	13
ARAGONESE	blood	saNgre	6
ARAGONESE	bone	gweso	8
ARAGONESE	horn	kwerno	2
ARAGONESE	ear	oreLa	7
ARAGONESE	eye	gweLo	2
ARAGONESE	nose	nari8	3
ARAGONESE	nose	naso	3
ARAGONESE	tooth	dien	2
ARAGONESE	tongue	lueNga	6
ARAGONESE	tongue	LueNga	6
ARAGONESE	knee	CinoLo	7
ARAGONESE	knee	CenuLo	7
ARAGONESE	hand	man	7
ARAGONESE	breasts	peito	1
ARAGONESE	liver	figado	9
ARAGONESE	drink	beber	8
ARAGONESE	see	beyer	7
ARAGONESE	hear	sentir	7
ARAGONESE	die	morir	8
ARAGONESE	come	benir	16
ARAGONESE	sun	sol	1
ARAGONESE	star	estrela	3
ARAGONESE	water	augwa	10
ARAGONESE	stone	kantal	10
ARAGONESE	stone	pe5a	13
ARAGONESE	fire	fuego	3
ARAGONESE	path	kamin	10
ARAGONESE	mountain	mon	14
ARAGONESE	night	nueit	1
ARAGONESE	full	pleno	4
ARAGONESE	full	plen	4
ARAGONESE	new	nuebo	3
ARAGONESE	name	nombre	1
ARAGONESE	name	nome	1
ASTURIAN	I	yo	3
ASTURIAN	you	tu	1
ASTURIAN	we	nos	1
ASTURIAN	one	un	5
ASTURIAN	one	una	5
ASTURIAN	one	uno	5
ASTURIAN	two	dos	2
ASTURIAN	person	persona	10
ASTURIAN	fish	peSe	1
ASTURIAN	dog	perru	12
ASTURIAN	dog	perra	12
ASTURIAN	louse	pioyu	9
ASTURIAN	tree	arbol	11
ASTURIAN	leaf	fueya	2
ASTURIAN	skin	piel	13
ASTURIAN	blood	saNgre	6
ASTURIAN	bone	uesu	8
ASTURIAN	horn	kuernu	2
ASTURIAN	ear	oreya	7
ASTURIAN	eye	ueyu	13
ASTURIAN	nose	nari8es	3
ASTURIAN	tooth	diente	2
ASTURIAN	tongue	paladar	11
ASTURIAN	knee	rodia	8
ASTURIAN	hand	mano	7
ASTURIAN	breasts	peCu	1
ASTURIAN	drink	beber	8
ASTURIAN	see	ver	7
ASTURIAN	hear	oyer	15
ASTURIAN	die	morrer	8
ASTURIAN	come	venir	16
ASTURIAN	sun	sol	1
ASTURIAN	star	estrella	3
ASTURIAN	water	agua	10
ASTURIAN	stone	piedra	13
ASTURIAN	fire	fueu	3
ASTURIAN	path	kamin	10
ASTURIAN	mountain	monte	14
ASTURIAN	night	nueCe	1
ASTURIAN	full	Leno	4
ASTURIAN	full	Lenu	4
ASTURIAN	full	Lena	4
ASTURIAN	new	nuevu	3
ASTURIAN	new	nueva	3
ASTURIAN	new	nuevo	3
ASTURIAN	name	nome	1
CORSICAN	I	eyu	3
CORSICAN	you	tu	1
CORSICAN	we	noi	1
CORSICAN	we	no	1
CORSICAN	one	unu	5
CORSICAN	two	dwi	2
CORSICAN	person	nimu	11
CORSICAN	fish	pESu	1
CORSICAN	dog	Takaru	11
CORSICAN	louse	pidoTu	9
CORSICAN	tree	arburu	11
CORSICAN	leaf	foLa	2
CORSICAN	skin	pedi	13
CORSICAN	blood	saNgwi	6
CORSICAN	bone	osu	8
CORSICAN	horn	kori	2
CORSICAN	ear	arETa	7
CORSICAN	eye	oTi	5
CORSICAN	nose	nasu	3
CORSICAN	tooth	dEnti	2
CORSICAN	tongue	liNgua	6
CORSICAN	knee	vinoTi	14
CORSICAN	hand	mani	7
CORSICAN	breasts	petu	1
CORSICAN	liver	fegatu	9
CORSICAN	drink	biy	3
CORSICAN	see	vEnd	7
CORSICAN	hear	sEnt	7
CORSICAN	die	mor	8
CORSICAN	come	vEn	16
CORSICAN	sun	soli	1
CORSICAN	star	Steda	3
CORSICAN	water	akwa	10
CORSICAN	stone	kota	10
CORSICAN	fire	fogu	3
CORSICAN	path	Strada	3
CORSICAN	mountain	muntanTa	14
CORSICAN	night	noti	1
CORSICAN	name	nomu	1
FRIULIAN	I	yo	3
FRIULIAN	you	tu	1
FRIULIAN	we	nou	1
FRIULIAN	we	noaltris	8
FRIULIAN	one	uN	5
FRIULIAN	two	doi	2
FRIULIAN	person	pErsoN	10
FRIULIAN	fish	pes	1
FRIULIAN	dog	CaN	11
FRIULIAN	dog	kyaN	11
FRIULIAN	louse	pEdoli	9
FRIULIAN	tree	arbul	11
FRIULIAN	leaf	fweE	2
FRIULIAN	skin	pyel	13
FRIULIAN	blood	saNk	6
FRIULIAN	bone	vwes	8
FRIULIAN	horn	kwar	2
FRIULIAN	ear	oreli	7
FRIULIAN	eye	voli	12
FRIULIAN	nose	nas	3
FRIULIAN	tooth	dint	2
FRIULIAN	tongue	leNgE	6
FRIULIAN	knee	zEnoli	7
FRIULIAN	knee	jEnoli	7
FRIULIAN	hand	man	7
FRIULIAN	breasts	pet	1
FRIULIAN	liver	fiat	9
FRIULIAN	liver	fyat	9
FRIULIAN	drink	bevi	8
FRIULIAN	see	viodi	7
FRIULIAN	see	vyodi	7
FRIULIAN	hear	sintei	7
FRIULIAN	die	murei	8
FRIULIAN	come	vi5ei	16
FRIULIAN	sun	soreli	1
FRIULIAN	star	stelE	3
FRIULIAN	water	agE	10
FRIULIAN	stone	pyerE	13
FRIULIAN	fire	fouk	3
FRIULIAN	fire	fuk	3
FRIULIAN	path	stradE	3
FRIULIAN	mountain	mont	14
FRIULIAN	mountain	monta5E	14
FRIULIAN	night	5ot	1
FRIULIAN	full	plen	4
FRIULIAN	new	5ouf	3
FRIULIAN	new	5uf	3
FRIULIAN	name	non	1
GASCON	I	yo	3
GASCON	I	jo	8
GASCON	you	ti	1
GASCON	we	nuzantes	8
GASCON	one	i	2
GASCON	two	dis	2
GASCON	two	dios	2
GASCON	person	omi	11
GASCON	fish	pES	1
GASCON	dog	ka	11
GASCON	louse	pedui	9
GASCON	tree	arbe	11
GASCON	leaf	wueyo	2
GASCON	leaf	hueyo	2
GASCON	skin	pEt	4
GASCON	blood	saN	6
GASCON	bone	os	8
GASCON	horn	korno	2
GASCON	ear	aureyo	7
GASCON	eye	wey	14
GASCON	nose	nas	3
GASCON	tooth	dent	2
GASCON	tongue	leNgo	6
GASCON	knee	Zuy	7
GASCON	knee	juL	7
GASCON	hand	ma	7
GASCON	breasts	pupo	3
GASCON	liver	hiCe	8
GASCON	drink	beore	8
GASCON	see	beze	7
GASCON	hear	auzi	16
GASCON	die	kreba	9
GASCON	come	biene	16
GASCON	sun	sureL	1
GASCON	star	estero	3
GASCON	water	aigo	10
GASCON	stone	pEiro	13
GASCON	fire	huek	3
GASCON	fire	wiek	3
GASCON	path	kami	10
GASCON	mountain	munta5o	14
GASCON	night	nwoyt	1
GASCON	full	ple	4
GASCON	new	nau	3
GASCON	name	num	1
JUDEO_ESPAGNOL	I	yo	3
JUDEO_ESPAGNOL	you	vos	1
JUDEO_ESPAGNOL	you	vozotros	1
JUDEO_ESPAGNOL	we	mozotros	8
JUDEO_ESPAGNOL	we	nozotros	8
JUDEO_ESPAGNOL	one	uno	5
JUDEO_ESPAGNOL	one	una	5
JUDEO_ESPAGNOL	two	dos	2
JUDEO_ESPAGNOL	person	benadam	5
JUDEO_ESPAGNOL	person	persona	10
JUDEO_ESPAGNOL	fish	peSkado	1
JUDEO_ESPAGNOL	fish	piSkado	1
JUDEO_ESPAGNOL	dog	perro	12
JUDEO_ESPAGNOL	louse	pioxo	9
JUDEO_ESPAGNOL	tree	arvole	11
JUDEO_ESPAGNOL	leaf	oxa	7
JUDEO_ESPAGNOL	skin	kuero	14
JUDEO_ESPAGNOL	blood	saNgre	6
JUDEO_ESPAGNOL	bone	gueso	8
JUDEO_ESPAGNOL	horn	kuerno	2
JUDEO_ESPAGNOL	ear	orexa	7
JUDEO_ESPAGNOL	eye	oxo	12
JUDEO_ESPAGNOL	nose	nariz	3
JUDEO_ESPAGNOL	tooth	dyente	2
JUDEO_ESPAGNOL	tongue	laSon	3
JUDEO_ESPAGNOL	tongue	lingua	6
JUDEO_ESPAGNOL	tongue	alueNga	6
JUDEO_ESPAGNOL	knee	Cinoyos	7
JUDEO_ESPAGNOL	knee	rodiyas	8
JUDEO_ESPAGNOL	hand	mano	7
JUDEO_ESPAGNOL	breasts	peCo	1
JUDEO_ESPAGNOL	breasts	peCadura	1
JUDEO_ESPAGNOL	liver	igado	9
JUDEO_ESPAGNOL	drink	bever	8
JUDEO_ESPAGNOL	see	ver	7
JUDEO_ESPAGNOL	hear	sentir	7
JUDEO_ESPAGNOL	hear	oir	15
JUDEO_ESPAGNOL	hear	oyir	15
JUDEO_ESPAGNOL	die	murir	8
JUDEO_ESPAGNOL	die	serniftar	24
JUDEO_ESPAGNOL	come	venir	16
JUDEO_ESPAGNOL	sun	sol	1
JUDEO_ESPAGNOL	star	estreya	3
JUDEO_ESPAGNOL	water	agua	10
JUDEO_ESPAGNOL	stone	pyedra	13
JUDEO_ESPAGNOL	fire	fuego	3
JUDEO_ESPAGNOL	fire	huego	3
JUDEO_ESPAGNOL	fire	lumbre	10
JUDEO_ESPAGNOL	path	karrera	6
JUDEO_ESPAGNOL	path	kamino	10
JUDEO_ESPAGNOL	mountain	monta5a	14
JUDEO_ESPAGNOL	night	noCe	1
JUDEO_ESPAGNOL	full	yeno	4
JUDEO_ESPAGNOL	full	yena	4
JUDEO_ESPAGNOL	new	muevo	3
JUDEO_ESPAGNOL	new	mueva	3
JUDEO_ESPAGNOL	name	nombre	1
MIRANDESE	I	yu	3
MIRANDESE	you	tu	1
MIRANDESE	we	mos	4
MIRANDESE	one	uNa	5
MIRANDESE	one	u	5
MIRANDESE	two	dues	2
MIRANDESE	two	dous	2
MIRANDESE	person	umano	2
MIRANDESE	fish	peixe	1
MIRANDESE	dog	perro	12
MIRANDESE	tree	teixo	3
MIRANDESE	tree	arbores	11
MIRANDESE	leaf	foLa	2
MIRANDESE	leaf	fueLa	2
MIRANDESE	blood	sangre	6
MIRANDESE	bone	osso	8
MIRANDESE	ear	oureiLa	7
MIRANDESE	eye	oLo	2
MIRANDESE	nose	nariC	3
MIRANDESE	tooth	diente	2
MIRANDESE	tongue	Lengua	6
MIRANDESE	knee	geolho	6
MIRANDESE	hand	mano	7
MIRANDESE	breasts	peito	1
MIRANDESE	drink	buber	8
MIRANDESE	see	ber	7
MIRANDESE	hear	ubir	15
MIRANDESE	die	morrer	8
MIRANDESE	come	benir	16
MIRANDESE	sun	sole	1
MIRANDESE	star	streiLa	3
MIRANDESE	water	auga	10
MIRANDESE	stone	piedra	13
MIRANDESE	fire	fogo	3
MIRANDESE	path	camino	10
MIRANDESE	mountain	munta5a	14
MIRANDESE	night	nuite	1
MIRANDESE	full	txeno	4
MIRANDESE	new	nobo	3
NEAPOLITAN_CALABRESE	I	i	2
NEAPOLITAN_CALABRESE	I	iy3	3
NEAPOLITAN_CALABRESE	you	tu	1
NEAPOLITAN_CALABRESE	we	nuy3	1
NEAPOLITAN_CALABRESE	one	un3	5
NEAPOLITAN_CALABRESE	two	doye	2
NEAPOLITAN_CALABRESE	two	duy3	2
NEAPOLITAN_CALABRESE	person	kr3styan3	12
NEAPOLITAN_CALABRESE	fish	peS3	1
NEAPOLITAN_CALABRESE	dog	kan3	11
NEAPOLITAN_CALABRESE	louse	p3ruky3	9
NEAPOLITAN_CALABRESE	tree	ab3r3	11
NEAPOLITAN_CALABRESE	tree	arb3r3	11
NEAPOLITAN_CALABRESE	leaf	foy3	2
NEAPOLITAN_CALABRESE	skin	pEl3	13
NEAPOLITAN_CALABRESE	blood	sang3	6
NEAPOLITAN_CALABRESE	bone	wos3	8
NEAPOLITAN_CALABRESE	horn	korn3	2
NEAPOLITAN_CALABRESE	ear	reky3	7
NEAPOLITAN_CALABRESE	eye	woky3	12
NEAPOLITAN_CALABRESE	nose	nas3	3
NEAPOLITAN_CALABRESE	tooth	dEnte	2
NEAPOLITAN_CALABRESE	tongue	lengw3	6
NEAPOLITAN_CALABRESE	tongue	leng3	6
NEAPOLITAN_CALABRESE	knee	d3nuky3	7
NEAPOLITAN_CALABRESE	hand	man3	7
NEAPOLITAN_CALABRESE	breasts	pyetE	1
NEAPOLITAN_CALABRESE	liver	fExat3	9
NEAPOLITAN_CALABRESE	liver	fexat3	9
NEAPOLITAN_CALABRESE	liver	fekat3	9
NEAPOLITAN_CALABRESE	drink	vEb3r3	8
NEAPOLITAN_CALABRESE	drink	veb3r3	8
NEAPOLITAN_CALABRESE	see	v3rE	7
NEAPOLITAN_CALABRESE	see	v3re	7
NEAPOLITAN_CALABRESE	hear	s3nti	7
NEAPOLITAN_CALABRESE	die	muri	8
NEAPOLITAN_CALABRESE	come	v3ni	16
NEAPOLITAN_CALABRESE	sun	sol3	1
NEAPOLITAN_CALABRESE	star	stel3	3
NEAPOLITAN_CALABRESE	water	akw3	10
NEAPOLITAN_CALABRESE	stone	prEt3	13
NEAPOLITAN_CALABRESE	fire	fok3	3
NEAPOLITAN_CALABRESE	fire	fwok3	3
NEAPOLITAN_CALABRESE	path	strat3	3
NEAPOLITAN_CALABRESE	mountain	munta53	14
NEAPOLITAN_CALABRESE	night	not3	1
NEAPOLITAN_CALABRESE	full	kin3	3
NEAPOLITAN_CALABRESE	new	nwov3	3
NEAPOLITAN_CALABRESE	name	nom3	1
NONES_GARDENESE	I	ye	3
NONES_GARDENESE	you	tu	1
NONES_GARDENESE	we	n3ws	1
NONES_GARDENESE	one	uN	5
NONES_GARDENESE	two	doy	2
NONES_GARDENESE	person	womo	11
NONES_GARDENESE	fish	p3S	1
NONES_GARDENESE	dog	Ta5	11
NONES_GARDENESE	louse	podl	9
NONES_GARDENESE	tree	l3N	13
NONES_GARDENESE	leaf	pleCa	2
NONES_GARDENESE	skin	pel	13
NONES_GARDENESE	blood	saNk	6
NONES_GARDENESE	bone	os	8
NONES_GARDENESE	horn	korn	2
NONES_GARDENESE	ear	ur3dla	7
NONES_GARDENESE	eye	wedl	14
NONES_GARDENESE	nose	nEs	3
NONES_GARDENESE	tooth	d3nt	2
NONES_GARDENESE	tongue	l3Nga	6
NONES_GARDENESE	knee	Z3nodl	7
NONES_GARDENESE	hand	ma5	7
NONES_GARDENESE	breasts	pyet	1
NONES_GARDENESE	liver	foSk	3
NONES_GARDENESE	drink	bev3r	8
NONES_GARDENESE	see	ud3y	5
NONES_GARDENESE	hear	awdi	16
NONES_GARDENESE	die	muri	8
NONES_GARDENESE	come	uni	16
NONES_GARDENESE	sun	sur3dl	1
NONES_GARDENESE	star	St3yla	3
NONES_GARDENESE	water	Ega	10
NONES_GARDENESE	stone	sas	11
NONES_GARDENESE	fire	fwek	3
NONES_GARDENESE	path	StrEda	3
NONES_GARDENESE	mountain	kr3p	13
NONES_GARDENESE	night	nwet	1
NONES_GARDENESE	full	pl35	4
NONES_GARDENESE	new	nwef	3
NONES_GARDENESE	name	inwem	1
ROMANIAN_MEGLENO	I	yo	3
ROMANIAN_MEGLENO	I	yew	3
ROMANIAN_MEGLENO	I	iwe	4
ROMANIAN_MEGLENO	you	tu	1
ROMANIAN_MEGLENO	we	noy	1
ROMANIAN_MEGLENO	one	un	5
ROMANIAN_MEGLENO	two	doy	2
ROMANIAN_MEGLENO	person	wom	11
ROMANIAN_MEGLENO	fish	peaSti	1
ROMANIAN_MEGLENO	dog	koyni	11
ROMANIAN_MEGLENO	louse	pidukLu	9
ROMANIAN_MEGLENO	tree	arbur	11
ROMANIAN_MEGLENO	leaf	frunz3	2
ROMANIAN_MEGLENO	skin	koaZ3	8
ROMANIAN_MEGLENO	blood	sonzi	6
ROMANIAN_MEGLENO	bone	wos	8
ROMANIAN_MEGLENO	horn	korn	2
ROMANIAN_MEGLENO	ear	ureakL3	7
ROMANIAN_MEGLENO	eye	wokLu	12
ROMANIAN_MEGLENO	nose	nas	3
ROMANIAN_MEGLENO	tooth	dinti	2
ROMANIAN_MEGLENO	tongue	limbe	3
ROMANIAN_MEGLENO	knee	zinkLu	7
ROMANIAN_MEGLENO	hand	mon3	7
ROMANIAN_MEGLENO	breasts	Ciept	4
ROMANIAN_MEGLENO	breasts	sin	5
ROMANIAN_MEGLENO	liver	drop	13
ROMANIAN_MEGLENO	drink	beaw	8
ROMANIAN_MEGLENO	see	vet	7
ROMANIAN_MEGLENO	hear	ut	7
ROMANIAN_MEGLENO	die	mor	8
ROMANIAN_MEGLENO	come	vin	16
ROMANIAN_MEGLENO	sun	soari	1
ROMANIAN_MEGLENO	star	stew3	3
ROMANIAN_MEGLENO	water	apu	10
ROMANIAN_MEGLENO	stone	rop3	12
ROMANIAN_MEGLENO	fire	fok	3
ROMANIAN_MEGLENO	path	drum	5
ROMANIAN_MEGLENO	mountain	munti	14
ROMANIAN_MEGLENO	night	noapti	1
ROMANIAN_MEGLENO	full	plin	4
ROMANIAN_MEGLENO	full	amplin	4
ROMANIAN_MEGLENO	new	now	3
ROMANIAN_MEGLENO	name	numi	1
ROMANSH_GRISHUN	I	yaw	3
ROMANSH_GRISHUN	you	ti	1
ROMANSH_GRISHUN	we	nus	1
ROMANSH_GRISHUN	one	en	5
ROMANSH_GRISHUN	two	dus	2
ROMANSH_GRISHUN	person	k3rSTawn	12
ROMANSH_GRISHUN	fish	peS	1
ROMANSH_GRISHUN	dog	Tawn	11
ROMANSH_GRISHUN	louse	pluL	9
ROMANSH_GRISHUN	tree	plant3	12
ROMANSH_GRISHUN	leaf	feL	2
ROMANSH_GRISHUN	skin	pel	13
ROMANSH_GRISHUN	blood	saNk	6
ROMANSH_GRISHUN	bone	os	8
ROMANSH_GRISHUN	horn	korn3	2
ROMANSH_GRISHUN	ear	ureL3	7
ROMANSH_GRISHUN	eye	eL	2
ROMANSH_GRISHUN	nose	nas	3
ROMANSH_GRISHUN	tooth	dEnt	2
ROMANSH_GRISHUN	tongue	lyewNg3	6
ROMANSH_GRISHUN	knee	Z3neye	7
ROMANSH_GRISHUN	hand	mawn	7
ROMANSH_GRISHUN	breasts	pET	1
ROMANSH_GRISHUN	liver	5irom	10
ROMANSH_GRISHUN	drink	bayv3r	8
ROMANSH_GRISHUN	see	v3zayr	7
ROMANSH_GRISHUN	hear	udir	15
ROMANSH_GRISHUN	die	murir	8
ROMANSH_GRISHUN	come	v35ir	16
ROMANSH_GRISHUN	sun	suleL	1
ROMANSH_GRISHUN	star	Stayl3	3
ROMANSH_GRISHUN	water	aw3	10
ROMANSH_GRISHUN	stone	krap	12
ROMANSH_GRISHUN	fire	fyew	3
ROMANSH_GRISHUN	path	vi3	1
ROMANSH_GRISHUN	mountain	munto53	14
ROMANSH_GRISHUN	night	noT	1
ROMANSH_GRISHUN	full	playn	4
ROMANSH_GRISHUN	new	nof	3
ROMANSH_GRISHUN	name	num	1
ROMANSH_SURSILVAN	I	yEu	3
ROMANSH_SURSILVAN	you	ti	1
ROMANSH_SURSILVAN	we	nus	1
ROMANSH_SURSILVAN	one	in	5
ROMANSH_SURSILVAN	two	dus	2
ROMANSH_SURSILVAN	person	pErsun3	10
ROMANSH_SURSILVAN	fish	pES	1
ROMANSH_SURSILVAN	dog	Caun	11
ROMANSH_SURSILVAN	louse	pluL	9
ROMANSH_SURSILVAN	tree	plont3	12
ROMANSH_SURSILVAN	leaf	fEL	2
ROMANSH_SURSILVAN	skin	pyal	13
ROMANSH_SURSILVAN	blood	sauN	6
ROMANSH_SURSILVAN	bone	ies	8
ROMANSH_SURSILVAN	bone	os	8
ROMANSH_SURSILVAN	horn	Ciern	2
ROMANSH_SURSILVAN	ear	ureL3	7
ROMANSH_SURSILVAN	eye	eL	2
ROMANSH_SURSILVAN	nose	nas	3
ROMANSH_SURSILVAN	tooth	dEnt	2
ROMANSH_SURSILVAN	tongue	lyEuNga	6
ROMANSH_SURSILVAN	knee	SanuL	7
ROMANSH_SURSILVAN	hand	maun	7
ROMANSH_SURSILVAN	breasts	pEc	1
ROMANSH_SURSILVAN	breasts	sein	5
ROMANSH_SURSILVAN	liver	dir	6
ROMANSH_SURSILVAN	drink	beibEr	8
ROMANSH_SURSILVAN	see	v3zEr	7
ROMANSH_SURSILVAN	hear	udir	15
ROMANSH_SURSILVAN	die	murir	8
ROMANSH_SURSILVAN	come	ve5ir	16
ROMANSH_SURSILVAN	sun	sulEL	1
ROMANSH_SURSILVAN	star	Steil3	3
ROMANSH_SURSILVAN	stone	krap	12
ROMANSH_SURSILVAN	fire	fyug	3
ROMANSH_SURSILVAN	path	via	1
ROMANSH_SURSILVAN	path	sEnd3	3
ROMANSH_SURSILVAN	mountain	kuolm	11
ROMANSH_SURSILVAN	mountain	munto53	14
ROMANSH_SURSILVAN	night	noC	1
ROMANSH_SURSILVAN	full	plein	4
ROMANSH_SURSILVAN	new	nief	3
ROMANSH_SURSILVAN	name	num	1
SPANISH	I	yo	3
SPANISH	you	tu	1
SPANISH	you	ustet	8
SPANISH	we	nosotros	8
SPANISH	one	uno	5
SPANISH	two	dos	2
SPANISH	person	persona	10
SPANISH	fish	peskado	1
SPANISH	fish	pes	1
SPANISH	dog	pero	12
SPANISH	louse	pioho	9
SPANISH	tree	arbol	11
SPANISH	tree	palo	14
SPANISH	leaf	oha	7
SPANISH	skin	piel	13
SPANISH	blood	sangre	6
SPANISH	bone	weso	8
SPANISH	horn	kwerno	2
SPANISH	ear	oreha	7
SPANISH	eye	oho	12
SPANISH	nose	naris	3
SPANISH	tooth	diente	2
SPANISH	tongue	lengwa	6
SPANISH	knee	rodiya	8
SPANISH	hand	mano	7
SPANISH	breasts	peCo	1
SPANISH	breasts	seno	5
SPANISH	liver	igado	9
SPANISH	drink	toma	7
SPANISH	drink	bebe	8
SPANISH	see	ve	7
SPANISH	hear	oir	15
SPANISH	die	mori	8
SPANISH	come	veni	16
SPANISH	sun	sol	1
SPANISH	star	estreya	3
SPANISH	water	agwa	10
SPANISH	stone	piedra	13
SPANISH	fire	fuego	3
SPANISH	path	senda	3
SPANISH	mountain	sero	8
SPANISH	mountain	monta5a	14
SPANISH	night	noCe	1
SPANISH	full	yeno	4
SPANISH	new	nuevo	3
SPANISH	name	nombre	1
VALENCIAN	I	yo	3
VALENCIAN	you	tu	1
VALENCIAN	we	nosaltres	8
VALENCIAN	one	uns	5
VALENCIAN	two	dos	2
VALENCIAN	person	persone	10
VALENCIAN	fish	peiS	1
VALENCIAN	dog	gos	10
VALENCIAN	tree	arbre	11
VALENCIAN	leaf	fuLa	2
VALENCIAN	skin	peL	13
VALENCIAN	blood	saN	6
VALENCIAN	bone	os	8
VALENCIAN	horn	ba5a	6
VALENCIAN	ear	orELa	7
VALENCIAN	eye	uL	2
VALENCIAN	nose	nas	3
VALENCIAN	tooth	dent	2
VALENCIAN	tongue	LeNgwa	6
VALENCIAN	knee	CinoL	7
VALENCIAN	hand	ma	7
VALENCIAN	drink	bEure	8
VALENCIAN	see	vEure	7
VALENCIAN	hear	sentir	7
VALENCIAN	die	morir	8
VALENCIAN	sun	sol	1
VALENCIAN	star	estrEla	3
VALENCIAN	star	estEl	3
VALENCIAN	water	aixwa	10
VALENCIAN	stone	pe8ra	13
VALENCIAN	fire	fok	3
VALENCIAN	path	kami	10
VALENCIAN	mountain	munta5a	14
VALENCIAN	night	nit	1
VALENCIAN	full	plE	4
VALENCIAN	new	now	3
VALENCIAN	new	nou	3
VALENCIAN	name	nom	1
EMILIANO_CARPIGIANO	I	mE	6
EMILIANO_CARPIGIANO	you	tE	1
EMILIANO_CARPIGIANO	we	nuEter	8
EMILIANO_CARPIGIANO	one	un	5
EMILIANO_CARPIGIANO	two	du	2
EMILIANO_CARPIGIANO	person	om	11
EMILIANO_CARPIGIANO	fish	pEs	1
EMILIANO_CARPIGIANO	dog	kaN	11
EMILIANO_CARPIGIANO	louse	pyoC	8
EMILIANO_CARPIGIANO	tree	elber	11
EMILIANO_CARPIGIANO	leaf	foya	2
EMILIANO_CARPIGIANO	skin	pEla	13
EMILIANO_CARPIGIANO	blood	saNgev	6
EMILIANO_CARPIGIANO	bone	os	8
EMILIANO_CARPIGIANO	horn	koren	2
EMILIANO_CARPIGIANO	ear	urECa	7
EMILIANO_CARPIGIANO	eye	oC	5
EMILIANO_CARPIGIANO	nose	nEz	3
EMILIANO_CARPIGIANO	tooth	dEynt	2
EMILIANO_CARPIGIANO	tongue	lENgva	6
EMILIANO_CARPIGIANO	knee	znoC	7
EMILIANO_CARPIGIANO	hand	maN	7
EMILIANO_CARPIGIANO	breasts	pEt	1
EMILIANO_CARPIGIANO	liver	fedeg	8
EMILIANO_CARPIGIANO	drink	bEvEr	8
EMILIANO_CARPIGIANO	see	vEder	7
EMILIANO_CARPIGIANO	hear	siNtir	7
EMILIANO_CARPIGIANO	die	murir	8
EMILIANO_CARPIGIANO	come	5ir	15
EMILIANO_CARPIGIANO	sun	sol	1
EMILIANO_CARPIGIANO	star	stEla	3
EMILIANO_CARPIGIANO	water	akwa	10
EMILIANO_CARPIGIANO	stone	jarown	19
EMILIANO_CARPIGIANO	fire	fog	3
EMILIANO_CARPIGIANO	path	strEda	3
EMILIANO_CARPIGIANO	mountain	munta5a	14
EMILIANO_CARPIGIANO	night	not	1
EMILIANO_CARPIGIANO	full	pin	4
EMILIANO_CARPIGIANO	new	nov	3
EMILIANO_CARPIGIANO	name	nom	1
EMILIANO_FERRARESE	I	mi	6
EMILIANO_FERRARESE	you	ti	1
EMILIANO_FERRARESE	we	nu	1
EMILIANO_FERRARESE	we	nualtar	8
EMILIANO_FERRARESE	one	un	5
EMILIANO_FERRARESE	two	du	2
EMILIANO_FERRARESE	person	styan	12
EMILIANO_FERRARESE	fish	pEs	1
EMILIANO_FERRARESE	dog	kan	11
EMILIANO_FERRARESE	louse	vdoC	10
EMILIANO_FERRARESE	tree	arbul	11
EMILIANO_FERRARESE	leaf	foya	2
EMILIANO_FERRARESE	skin	pel	13
EMILIANO_FERRARESE	blood	saNg	6
EMILIANO_FERRARESE	bone	os	8
EMILIANO_FERRARESE	horn	koran	2
EMILIANO_FERRARESE	ear	urECa	7
EMILIANO_FERRARESE	eye	oC	5
EMILIANO_FERRARESE	nose	nas	3
EMILIANO_FERRARESE	tooth	dent	2
EMILIANO_FERRARESE	tongue	lENgwa	6
EMILIANO_FERRARESE	knee	ZnoC	7
EMILIANO_FERRARESE	hand	mans	7
EMILIANO_FERRARESE	breasts	pEt	1
EMILIANO_FERRARESE	liver	fEgat	9
EMILIANO_FERRARESE	drink	bEar	8
EMILIANO_FERRARESE	see	vEdar	7
EMILIANO_FERRARESE	hear	sintir	7
EMILIANO_FERRARESE	die	murir	8
EMILIANO_FERRARESE	come	5ir	15
EMILIANO_FERRARESE	sun	sol	1
EMILIANO_FERRARESE	star	stEla	3
EMILIANO_FERRARESE	water	akwa	10
EMILIANO_FERRARESE	stone	prEda	13
EMILIANO_FERRARESE	fire	fog	3
EMILIANO_FERRARESE	path	strada	3
EMILIANO_FERRARESE	mountain	munta5a	14
EMILIANO_FERRARESE	night	not	1
EMILIANO_FERRARESE	full	pin	4
EMILIANO_FERRARESE	new	nov	3
EMILIANO_FERRARESE	name	nom	1
EMILIANO_REGGIANO	I	me	6
EMILIANO_REGGIANO	you	te	1
EMILIANO_REGGIANO	we	nuEter	8
EMILIANO_REGGIANO	one	un	5
EMILIANO_REGGIANO	one	von	5
EMILIANO_REGGIANO	two	dow	2
EMILIANO_REGGIANO	person	om	11
EMILIANO_REGGIANO	fish	pEs	1
EMILIANO_REGGIANO	dog	kan	11
EMILIANO_REGGIANO	louse	pyoC	8
EMILIANO_REGGIANO	tree	Elber	11
EMILIANO_REGGIANO	leaf	foya	2
EMILIANO_REGGIANO	skin	pEla	13
EMILIANO_REGGIANO	blood	saNgov	6
EMILIANO_REGGIANO	blood	saNgev	6
EMILIANO_REGGIANO	bone	os	8
EMILIANO_REGGIANO	horn	koren	2
EMILIANO_REGGIANO	ear	urECa	7
EMILIANO_REGGIANO	eye	oC	5
EMILIANO_REGGIANO	nose	nEs	3
EMILIANO_REGGIANO	tooth	dEynt	2
EMILIANO_REGGIANO	tongue	lENgwa	6
EMILIANO_REGGIANO	knee	ZnoC	7
EMILIANO_REGGIANO	hand	man	7
EMILIANO_REGGIANO	breasts	stom3g	7
EMILIANO_REGGIANO	liver	fedeg	8
EMILIANO_REGGIANO	drink	bEvEr	8
EMILIANO_REGGIANO	see	vEder	7
EMILIANO_REGGIANO	hear	sEynter	7
EMILIANO_REGGIANO	die	murir	8
EMILIANO_REGGIANO	come	5ir	15
EMILIANO_REGGIANO	sun	sowl	1
EMILIANO_REGGIANO	star	strEla	3
EMILIANO_REGGIANO	water	akva	10
EMILIANO_REGGIANO	water	akwa	10
EMILIANO_REGGIANO	stone	preda	13
EMILIANO_REGGIANO	fire	fog	3
EMILIANO_REGGIANO	path	strEda	3
EMILIANO_REGGIANO	mountain	munta5a	14
EMILIANO_REGGIANO	night	not	1
EMILIANO_REGGIANO	full	pin	4
EMILIANO_REGGIANO	new	nov	3
EMILIANO_REGGIANO	name	nom	1
LIGURIAN_GENOESE	I	mi	6
LIGURIAN_GENOESE	you	ti	1
LIGURIAN_GENOESE	we	nuiatri	8
LIGURIAN_GENOESE	one	uN	5
LIGURIAN_GENOESE	two	dui	2
LIGURIAN_GENOESE	person	omu	11
LIGURIAN_GENOESE	fish	peSu	1
LIGURIAN_GENOESE	dog	kaN	11
LIGURIAN_GENOESE	louse	pigEju	9
LIGURIAN_GENOESE	tree	erbu	11
LIGURIAN_GENOESE	leaf	foya	2
LIGURIAN_GENOESE	skin	pele	13
LIGURIAN_GENOESE	blood	saNgwe	6
LIGURIAN_GENOESE	bone	Esu	8
LIGURIAN_GENOESE	horn	kornu	2
LIGURIAN_GENOESE	ear	wEja	7
LIGURIAN_GENOESE	eye	Eju	5
LIGURIAN_GENOESE	nose	nazu	3
LIGURIAN_GENOESE	tooth	dente	2
LIGURIAN_GENOESE	tongue	liNgwa	6
LIGURIAN_GENOESE	knee	Zenuju	7
LIGURIAN_GENOESE	hand	maN	7
LIGURIAN_GENOESE	breasts	petu	1
LIGURIAN_GENOESE	liver	fegatu	9
LIGURIAN_GENOESE	drink	bEyve	8
LIGURIAN_GENOESE	see	vede	7
LIGURIAN_GENOESE	hear	seNti	7
LIGURIAN_GENOESE	die	mui	8
LIGURIAN_GENOESE	come	ve5i	16
LIGURIAN_GENOESE	sun	su	1
LIGURIAN_GENOESE	star	stela	3
LIGURIAN_GENOESE	water	egwa	10
LIGURIAN_GENOESE	stone	pria	13
LIGURIAN_GENOESE	fire	fEgu	3
LIGURIAN_GENOESE	path	strada	3
LIGURIAN_GENOESE	mountain	briku	3
LIGURIAN_GENOESE	night	nEte	1
LIGURIAN_GENOESE	full	piN	4
LIGURIAN_GENOESE	new	nEvu	3
LIGURIAN_GENOESE	name	nume	1
LIGURIAN_RAPALLO	I	mi	6
LIGURIAN_RAPALLO	you	ti	1
LIGURIAN_RAPALLO	we	nui	1
LIGURIAN_RAPALLO	one	uN	5
LIGURIAN_RAPALLO	two	dui	2
LIGURIAN_RAPALLO	person	omu	11
LIGURIAN_RAPALLO	fish	pESu	1
LIGURIAN_RAPALLO	dog	kaN	11
LIGURIAN_RAPALLO	louse	pigEju	9
LIGURIAN_RAPALLO	tree	Erbu	11
LIGURIAN_RAPALLO	leaf	foya	2
LIGURIAN_RAPALLO	skin	pele	13
LIGURIAN_RAPALLO	blood	saNgwe	6
LIGURIAN_RAPALLO	bone	osu	8
LIGURIAN_RAPALLO	horn	kornu	2
LIGURIAN_RAPALLO	ear	aweje	7
LIGURIAN_RAPALLO	eye	Eju	5
LIGURIAN_RAPALLO	nose	nazu	3
LIGURIAN_RAPALLO	tooth	dEnte	2
LIGURIAN_RAPALLO	tongue	liNgwa	6
LIGURIAN_RAPALLO	knee	zenuju	7
LIGURIAN_RAPALLO	hand	maN	7
LIGURIAN_RAPALLO	breasts	kaSeta	4
LIGURIAN_RAPALLO	liver	figEtu	9
LIGURIAN_RAPALLO	drink	bEye	8
LIGURIAN_RAPALLO	see	vede	7
LIGURIAN_RAPALLO	hear	seNti	7
LIGURIAN_RAPALLO	die	mui	8
LIGURIAN_RAPALLO	come	ve5i	16
LIGURIAN_RAPALLO	sun	su	1
LIGURIAN_RAPALLO	star	stela	3
LIGURIAN_RAPALLO	water	Egwa	10
LIGURIAN_RAPALLO	stone	pria	13
LIGURIAN_RAPALLO	fire	fEgu	3
LIGURIAN_RAPALLO	path	strada	3
LIGURIAN_RAPALLO	mountain	munta5a	14
LIGURIAN_RAPALLO	night	nEte	1
LIGURIAN_RAPALLO	full	piN	4
LIGURIAN_RAPALLO	new	nEvu	3
LIGURIAN_RAPALLO	name	nume	1
LIGURIAN_STELLA	I	mi	6
LIGURIAN_STELLA	you	ti	1
LIGURIAN_STELLA	we	nuiatri	8
LIGURIAN_STELLA	one	uN	5
LIGURIAN_STELLA	two	dui	2
LIGURIAN_STELLA	person	kristyaN	12
LIGURIAN_STELLA	fish	pESu	1
LIGURIAN_STELLA	dog	kaN	11
LIGURIAN_STELLA	louse	pyEju	8
LIGURIAN_STELLA	tree	Erbu	11
LIGURIAN_STELLA	leaf	fEya	2
LIGURIAN_STELLA	skin	pEle	13
LIGURIAN_STELLA	blood	saNgwe	6
LIGURIAN_STELLA	bone	osu	8
LIGURIAN_STELLA	horn	kornu	2
LIGURIAN_STELLA	ear	weja	7
LIGURIAN_STELLA	eye	Eju	5
LIGURIAN_STELLA	nose	nazu	3
LIGURIAN_STELLA	tooth	dENCu	2
LIGURIAN_STELLA	tongue	lENgwa	6
LIGURIAN_STELLA	knee	Zenuju	7
LIGURIAN_STELLA	hand	maN	7
LIGURIAN_STELLA	breasts	pEtu	1
LIGURIAN_STELLA	liver	fegatu	9
LIGURIAN_STELLA	drink	bEyve	8
LIGURIAN_STELLA	see	vyEy	7
LIGURIAN_STELLA	hear	seNti	7
LIGURIAN_STELLA	die	mii	8
LIGURIAN_STELLA	come	ve5i	16
LIGURIAN_STELLA	sun	su	1
LIGURIAN_STELLA	star	StEya	3
LIGURIAN_STELLA	water	Egwa	10
LIGURIAN_STELLA	stone	prEya	13
LIGURIAN_STELLA	fire	fE	3
LIGURIAN_STELLA	path	Stro	3
LIGURIAN_STELLA	mountain	briku	3
LIGURIAN_STELLA	night	nECe	1
LIGURIAN_STELLA	full	CEN	3
LIGURIAN_STELLA	new	nEvu	3
LIGURIAN_STELLA	name	nume	1
LOMBARD_BERGAMO	I	me	6
LOMBARD_BERGAMO	you	te	1
LOMBARD_BERGAMO	we	noter	8
LOMBARD_BERGAMO	one	u	5
LOMBARD_BERGAMO	two	du	2
LOMBARD_BERGAMO	person	om	11
LOMBARD_BERGAMO	fish	pEs	1
LOMBARD_BERGAMO	dog	ka	11
LOMBARD_BERGAMO	louse	pyoC	8
LOMBARD_BERGAMO	tree	pyanta	12
LOMBARD_BERGAMO	leaf	foya	2
LOMBARD_BERGAMO	skin	pEl	13
LOMBARD_BERGAMO	blood	sank	6
LOMBARD_BERGAMO	bone	os	8
LOMBARD_BERGAMO	horn	koren	2
LOMBARD_BERGAMO	ear	orEja	7
LOMBARD_BERGAMO	eye	oC	5
LOMBARD_BERGAMO	nose	nas	3
LOMBARD_BERGAMO	tooth	det	2
LOMBARD_BERGAMO	tongue	lEngwa	6
LOMBARD_BERGAMO	knee	jonoC	7
LOMBARD_BERGAMO	hand	ma	7
LOMBARD_BERGAMO	breasts	stomEk	7
LOMBARD_BERGAMO	liver	fidek	8
LOMBARD_BERGAMO	drink	bif	3
LOMBARD_BERGAMO	see	Et	7
LOMBARD_BERGAMO	hear	sinti	7
LOMBARD_BERGAMO	hear	senti	7
LOMBARD_BERGAMO	die	mor	8
LOMBARD_BERGAMO	come	E5	16
LOMBARD_BERGAMO	sun	sul	1
LOMBARD_BERGAMO	star	stEla	3
LOMBARD_BERGAMO	water	akwa	10
LOMBARD_BERGAMO	stone	preda	13
LOMBARD_BERGAMO	fire	fok	3
LOMBARD_BERGAMO	path	strada	3
LOMBARD_BERGAMO	mountain	monta5a	14
LOMBARD_BERGAMO	night	noC	1
LOMBARD_BERGAMO	full	pye	4
LOMBARD_BERGAMO	new	nof	3
LOMBARD_BERGAMO	name	nom	1
LOMBARD_PLESIO	I	mi	6
LOMBARD_PLESIO	you	ti	1
LOMBARD_PLESIO	we	nuN	1
LOMBARD_PLESIO	one	vuN	5
LOMBARD_PLESIO	two	duu	2
LOMBARD_PLESIO	person	om	11
LOMBARD_PLESIO	fish	pEs	1
LOMBARD_PLESIO	dog	kaN	11
LOMBARD_PLESIO	louse	pyoC	8
LOMBARD_PLESIO	tree	pyanta	12
LOMBARD_PLESIO	leaf	foya	2
LOMBARD_PLESIO	skin	pEl	13
LOMBARD_PLESIO	blood	sank	6
LOMBARD_PLESIO	bone	os	8
LOMBARD_PLESIO	horn	kornu	2
LOMBARD_PLESIO	ear	urEja	7
LOMBARD_PLESIO	eye	oC	5
LOMBARD_PLESIO	nose	nas	3
LOMBARD_PLESIO	tooth	denC	2
LOMBARD_PLESIO	tongue	lengwa	6
LOMBARD_PLESIO	knee	jinoC	7
LOMBARD_PLESIO	hand	maN	7
LOMBARD_PLESIO	breasts	StumEk	7
LOMBARD_PLESIO	liver	fidEk	8
LOMBARD_PLESIO	drink	bef	8
LOMBARD_PLESIO	see	vedE	7
LOMBARD_PLESIO	hear	senti	7
LOMBARD_PLESIO	die	muri	8
LOMBARD_PLESIO	come	ve5i	16
LOMBARD_PLESIO	sun	suu	1
LOMBARD_PLESIO	star	StEla	3
LOMBARD_PLESIO	water	akwa	10
LOMBARD_PLESIO	stone	sas	11
LOMBARD_PLESIO	fire	fok	3
LOMBARD_PLESIO	path	Strada	3
LOMBARD_PLESIO	mountain	munta5a	14
LOMBARD_PLESIO	night	noC	1
LOMBARD_PLESIO	full	pyee	4
LOMBARD_PLESIO	new	nof	3
LOMBARD_PLESIO	name	nom	1
NONES	I	mi	6
NONES	you	ti	1
NONES	we	noiautri	8
NONES	we	noiautre	8
NONES	one	un	5
NONES	two	doi	2
NONES	person	om	11
NONES	fish	pes	1
NONES	dog	cain	11
NONES	dog	Cain	11
NONES	louse	piocEl	9
NONES	louse	pioCEl	9
NONES	tree	arbol	11
NONES	leaf	foya	2
NONES	skin	pEl	13
NONES	blood	saNk	6
NONES	bone	os	8
NONES	horn	korn	2
NONES	ear	rekla	7
NONES	eye	ocEl	5
NONES	eye	oCEl	5
NONES	nose	nas	3
NONES	tooth	dEnt	2
NONES	tongue	lENga	6
NONES	knee	zinocEl	7
NONES	knee	zinoCEl	7
NONES	hand	man	7
NONES	breasts	livEr	15
NONES	liver	fica	8
NONES	liver	fija	8
NONES	drink	triNkar	2
NONES	drink	bevEr	8
NONES	see	vedEr	7
NONES	hear	sentir	7
NONES	die	morir	8
NONES	come	vEnEr	16
NONES	sun	sol	1
NONES	water	aka	10
NONES	stone	sas	11
NONES	fire	fec	3
NONES	fire	feC	3
NONES	path	strada	3
NONES	path	senter	3
NONES	mountain	mont	14
NONES	night	not	1
NONES	full	plen	4
NONES	new	neo	3
NONES	new	nea	3
NONES	name	nom	1
PIEMONTESE_1	I	mi	6
PIEMONTESE_1	you	ti	1
PIEMONTESE_1	we	nui	1
PIEMONTESE_1	we	nuyautri	8
PIEMONTESE_1	one	un	5
PIEMONTESE_1	two	doe	2
PIEMONTESE_1	person	om	11
PIEMONTESE_1	fish	pes	1
PIEMONTESE_1	dog	kan	11
PIEMONTESE_1	louse	piEC	9
PIEMONTESE_1	tree	arbra	11
PIEMONTESE_1	leaf	fEya	2
PIEMONTESE_1	skin	pel	13
PIEMONTESE_1	blood	saNh	6
PIEMONTESE_1	bone	os	8
PIEMONTESE_1	horn	corn	2
PIEMONTESE_1	ear	oriya	7
PIEMONTESE_1	eye	EC	5
PIEMONTESE_1	nose	nas	3
PIEMONTESE_1	tooth	dent	2
PIEMONTESE_1	tongue	leNga	6
PIEMONTESE_1	knee	ginoy	7
PIEMONTESE_1	hand	man	7
PIEMONTESE_1	breasts	pet	1
PIEMONTESE_1	liver	fidigh	8
PIEMONTESE_1	drink	bEive	8
PIEMONTESE_1	see	vedde	7
PIEMONTESE_1	hear	senti	7
PIEMONTESE_1	die	mEire	8
PIEMONTESE_1	come	vni	16
PIEMONTESE_1	sun	sol	1
PIEMONTESE_1	star	stEila	3
PIEMONTESE_1	water	eva	10
PIEMONTESE_1	stone	pera	13
PIEMONTESE_1	fire	fE	3
PIEMONTESE_1	path	stra	3
PIEMONTESE_1	mountain	monta5a	14
PIEMONTESE_1	night	nEit	1
PIEMONTESE_1	full	pyen	4
PIEMONTESE_1	new	nEv	3
PIEMONTESE_1	name	nom	1
PIEMONTESE_BARBANIA	I	mi	6
PIEMONTESE_BARBANIA	you	ti	1
PIEMONTESE_BARBANIA	we	nuy	1
PIEMONTESE_BARBANIA	we	nuyawtri	8
PIEMONTESE_BARBANIA	one	uN	5
PIEMONTESE_BARBANIA	two	duy	2
PIEMONTESE_BARBANIA	person	om	11
PIEMONTESE_BARBANIA	fish	p3s	1
PIEMONTESE_BARBANIA	dog	kaN	11
PIEMONTESE_BARBANIA	louse	puy	9
PIEMONTESE_BARBANIA	tree	Erbu	11
PIEMONTESE_BARBANIA	leaf	foya	2
PIEMONTESE_BARBANIA	skin	pEl	13
PIEMONTESE_BARBANIA	blood	saNg	6
PIEMONTESE_BARBANIA	bone	os	8
PIEMONTESE_BARBANIA	horn	korn	2
PIEMONTESE_BARBANIA	ear	uriya	7
PIEMONTESE_BARBANIA	eye	oy	14
PIEMONTESE_BARBANIA	nose	nas	3
PIEMONTESE_BARBANIA	tooth	deNt	2
PIEMONTESE_BARBANIA	tongue	lENga	6
PIEMONTESE_BARBANIA	knee	Zinuy	7
PIEMONTESE_BARBANIA	hand	maN	7
PIEMONTESE_BARBANIA	breasts	pEt	1
PIEMONTESE_BARBANIA	liver	fidik	8
PIEMONTESE_BARBANIA	drink	bEyve	8
PIEMONTESE_BARBANIA	see	v3de	7
PIEMONTESE_BARBANIA	hear	sENte	7
PIEMONTESE_BARBANIA	die	moyre	8
PIEMONTESE_BARBANIA	come	vni	16
PIEMONTESE_BARBANIA	sun	sul	1
PIEMONTESE_BARBANIA	star	stEyla	3
PIEMONTESE_BARBANIA	water	Eva	10
PIEMONTESE_BARBANIA	stone	pEra	13
PIEMONTESE_BARBANIA	fire	fo	3
PIEMONTESE_BARBANIA	path	stra	3
PIEMONTESE_BARBANIA	mountain	muNta5a	14
PIEMONTESE_BARBANIA	mountain	mu5t	14
PIEMONTESE_BARBANIA	night	noyt	1
PIEMONTESE_BARBANIA	full	pyEN	4
PIEMONTESE_BARBANIA	new	nov	3
PIEMONTESE_BARBANIA	name	nom	1
PIEMONTESE_CARMAGNOLA	I	mi	6
PIEMONTESE_CARMAGNOLA	you	ti	1
PIEMONTESE_CARMAGNOLA	we	nuy	1
PIEMONTESE_CARMAGNOLA	one	uN	5
PIEMONTESE_CARMAGNOLA	two	duy	2
PIEMONTESE_CARMAGNOLA	person	om	11
PIEMONTESE_CARMAGNOLA	fish	pEs	1
PIEMONTESE_CARMAGNOLA	dog	kaN	11
PIEMONTESE_CARMAGNOLA	louse	puy	9
PIEMONTESE_CARMAGNOLA	tree	Erbu	11
PIEMONTESE_CARMAGNOLA	leaf	foya	2
PIEMONTESE_CARMAGNOLA	skin	pEl	13
PIEMONTESE_CARMAGNOLA	blood	saNg	6
PIEMONTESE_CARMAGNOLA	bone	os	8
PIEMONTESE_CARMAGNOLA	horn	korn	2
PIEMONTESE_CARMAGNOLA	ear	uriya	7
PIEMONTESE_CARMAGNOLA	eye	oy	14
PIEMONTESE_CARMAGNOLA	nose	nas	3
PIEMONTESE_CARMAGNOLA	tooth	deNt	2
PIEMONTESE_CARMAGNOLA	tongue	leNga	6
PIEMONTESE_CARMAGNOLA	knee	Zinuy	7
PIEMONTESE_CARMAGNOLA	hand	maN	7
PIEMONTESE_CARMAGNOLA	breasts	stomi	7
PIEMONTESE_CARMAGNOLA	liver	fidik	8
PIEMONTESE_CARMAGNOLA	drink	bEyve	8
PIEMONTESE_CARMAGNOLA	see	v3de	7
PIEMONTESE_CARMAGNOLA	hear	sENte	7
PIEMONTESE_CARMAGNOLA	die	moyre	8
PIEMONTESE_CARMAGNOLA	come	vni	16
PIEMONTESE_CARMAGNOLA	sun	sul	1
PIEMONTESE_CARMAGNOLA	star	stEyla	3
PIEMONTESE_CARMAGNOLA	water	eva	10
PIEMONTESE_CARMAGNOLA	stone	pera	13
PIEMONTESE_CARMAGNOLA	fire	fo	3
PIEMONTESE_CARMAGNOLA	path	stra	3
PIEMONTESE_CARMAGNOLA	mountain	muNta5a	14
PIEMONTESE_CARMAGNOLA	night	noyt	1
PIEMONTESE_CARMAGNOLA	full	pyEN	4
PIEMONTESE_CARMAGNOLA	new	now	3
PIEMONTESE_CARMAGNOLA	name	nom	1
PIEMONTESE_LANZO_TORINESE	I	mi	6
PIEMONTESE_LANZO_TORINESE	you	ti	1
PIEMONTESE_LANZO_TORINESE	we	nuy	1
PIEMONTESE_LANZO_TORINESE	one	uN	5
PIEMONTESE_LANZO_TORINESE	two	duy	2
PIEMONTESE_LANZO_TORINESE	person	om	11
PIEMONTESE_LANZO_TORINESE	fish	pES	1
PIEMONTESE_LANZO_TORINESE	dog	kaN	11
PIEMONTESE_LANZO_TORINESE	louse	puy	9
PIEMONTESE_LANZO_TORINESE	tree	pyaNta	12
PIEMONTESE_LANZO_TORINESE	leaf	foya	2
PIEMONTESE_LANZO_TORINESE	skin	pEl	13
PIEMONTESE_LANZO_TORINESE	blood	saNg	6
PIEMONTESE_LANZO_TORINESE	bone	os	8
PIEMONTESE_LANZO_TORINESE	horn	korn	2
PIEMONTESE_LANZO_TORINESE	ear	uriya	7
PIEMONTESE_LANZO_TORINESE	eye	oy	14
PIEMONTESE_LANZO_TORINESE	nose	nas	3
PIEMONTESE_LANZO_TORINESE	tooth	deNt	2
PIEMONTESE_LANZO_TORINESE	tongue	lENga	6
PIEMONTESE_LANZO_TORINESE	knee	Zinuy	7
PIEMONTESE_LANZO_TORINESE	hand	maN	7
PIEMONTESE_LANZO_TORINESE	breasts	pEt	1
PIEMONTESE_LANZO_TORINESE	liver	fidik	8
PIEMONTESE_LANZO_TORINESE	drink	bEyve	8
PIEMONTESE_LANZO_TORINESE	see	v3di	7
PIEMONTESE_LANZO_TORINESE	hear	sENte	7
PIEMONTESE_LANZO_TORINESE	die	moyre	8
PIEMONTESE_LANZO_TORINESE	come	vni	16
PIEMONTESE_LANZO_TORINESE	sun	sul	1
PIEMONTESE_LANZO_TORINESE	star	stEyla	3
PIEMONTESE_LANZO_TORINESE	water	eva	10
PIEMONTESE_LANZO_TORINESE	stone	pEra	13
PIEMONTESE_LANZO_TORINESE	fire	fo	3
PIEMONTESE_LANZO_TORINESE	path	stra	3
PIEMONTESE_LANZO_TORINESE	mountain	muNta5a	14
PIEMONTESE_LANZO_TORINESE	night	noyt	1
PIEMONTESE_LANZO_TORINESE	full	pyEN	4
PIEMONTESE_LANZO_TORINESE	new	nov	3
PIEMONTESE_LANZO_TORINESE	name	nom	1
PIEMONTESE_VERCELLESE	I	mi	6
PIEMONTESE_VERCELLESE	you	ti	1
PIEMONTESE_VERCELLESE	we	nuy	1
PIEMONTESE_VERCELLESE	one	yuN	5
PIEMONTESE_VERCELLESE	two	duy	2
PIEMONTESE_VERCELLESE	person	omaN	11
PIEMONTESE_VERCELLESE	fish	pos	1
PIEMONTESE_VERCELLESE	dog	kaN	11
PIEMONTESE_VERCELLESE	louse	pyoC	8
PIEMONTESE_VERCELLESE	tree	pyaNta	12
PIEMONTESE_VERCELLESE	leaf	foya	2
PIEMONTESE_VERCELLESE	skin	pEl	13
PIEMONTESE_VERCELLESE	blood	saN	6
PIEMONTESE_VERCELLESE	bone	os	8
PIEMONTESE_VERCELLESE	horn	kornu	2
PIEMONTESE_VERCELLESE	ear	uroZa	7
PIEMONTESE_VERCELLESE	eye	oC	5
PIEMONTESE_VERCELLESE	nose	nas	3
PIEMONTESE_VERCELLESE	tooth	deNC	2
PIEMONTESE_VERCELLESE	tongue	leNgwa	6
PIEMONTESE_VERCELLESE	knee	ZnoC	7
PIEMONTESE_VERCELLESE	hand	maN	7
PIEMONTESE_VERCELLESE	breasts	stomik	7
PIEMONTESE_VERCELLESE	liver	fidik	8
PIEMONTESE_VERCELLESE	drink	bevi	8
PIEMONTESE_VERCELLESE	see	vogi	7
PIEMONTESE_VERCELLESE	hear	seNti	7
PIEMONTESE_VERCELLESE	die	mori	8
PIEMONTESE_VERCELLESE	come	5i	15
PIEMONTESE_VERCELLESE	sun	sul	1
PIEMONTESE_VERCELLESE	star	stola	3
PIEMONTESE_VERCELLESE	water	akwa	10
PIEMONTESE_VERCELLESE	stone	prEya	13
PIEMONTESE_VERCELLESE	fire	fok	3
PIEMONTESE_VERCELLESE	path	stra	3
PIEMONTESE_VERCELLESE	mountain	muNta5a	14
PIEMONTESE_VERCELLESE	night	noC	1
PIEMONTESE_VERCELLESE	full	piN	4
PIEMONTESE_VERCELLESE	new	nof	3
PIEMONTESE_VERCELLESE	name	nom	1
ARPITAN	I	Z3	8
ARPITAN	I	c3	8
ARPITAN	you	t3	1
ARPITAN	we	no	1
ARPITAN	we	nu	1
ARPITAN	one	yo	1
ARPITAN	two	dow	2
ARPITAN	person	omu	11
ARPITAN	fish	p3so	1
ARPITAN	dog	Si	6
ARPITAN	dog	ci	6
ARPITAN	tree	abro	11
ARPITAN	leaf	foL3	2
ARPITAN	leaf	foLi	2
ARPITAN	blood	so	6
ARPITAN	blood	sok	6
ARPITAN	ear	or3L3	7
ARPITAN	ear	or3Li	7
ARPITAN	eye	yi	6
ARPITAN	nose	na	3
ARPITAN	nose	no	3
ARPITAN	tooth	dE	2
ARPITAN	tongue	lEwa	6
ARPITAN	tongue	lEgwa	6
ARPITAN	knee	Z3nu	7
ARPITAN	knee	c3nu	7
ARPITAN	hand	ma	7
ARPITAN	drink	bEa	8
ARPITAN	see	vEa	7
ARPITAN	hear	ekota	5
ARPITAN	hear	exota	5
ARPITAN	die	mori	8
ARPITAN	die	mo8i	8
ARPITAN	come	v35i	16
ARPITAN	come	v3ni	16
ARPITAN	sun	solEL	1
ARPITAN	sun	sElol	1
ARPITAN	star	etela	3
ARPITAN	star	e8ela	3
ARPITAN	water	Ewa	10
ARPITAN	water	Egwa	10
ARPITAN	stone	pyEri	13
ARPITAN	stone	pyE8i	13
ARPITAN	path	Sami	10
ARPITAN	path	cami	10
ARPITAN	mountain	mota5i	14
ARPITAN	mountain	monta53	14
ARPITAN	night	nE	1
ARPITAN	night	nwE	1
ARPITAN	full	plE	4
ARPITAN	full	pyE	4
ARPITAN	new	novyo	3
ARPITAN	new	nu	3
ARPITAN	name	no	1
BALEAR_CATALAN	I	jo	8
BALEAR_CATALAN	you	tu	1
BALEAR_CATALAN	we	noltros	8
BALEAR_CATALAN	one	uns	5
BALEAR_CATALAN	two	dos	2
BALEAR_CATALAN	person	p3rson3	10
BALEAR_CATALAN	fish	peiS	1
BALEAR_CATALAN	dog	ka	11
BALEAR_CATALAN	tree	abr3	11
BALEAR_CATALAN	leaf	fuL3	2
BALEAR_CATALAN	leaf	fuy3	2
BALEAR_CATALAN	skin	peL	13
BALEAR_CATALAN	blood	saN	6
BALEAR_CATALAN	bone	os	8
BALEAR_CATALAN	horn	ba53	6
BALEAR_CATALAN	ear	orEL3	7
BALEAR_CATALAN	ear	orEy3	7
BALEAR_CATALAN	eye	uL	2
BALEAR_CATALAN	eye	uy	14
BALEAR_CATALAN	nose	nas	3
BALEAR_CATALAN	tooth	dent	2
BALEAR_CATALAN	tongue	LeNgw3	6
BALEAR_CATALAN	knee	Z3noL	7
BALEAR_CATALAN	knee	ZonoL	7
BALEAR_CATALAN	hand	ma	7
BALEAR_CATALAN	drink	bEur3	8
BALEAR_CATALAN	see	vEur3	7
BALEAR_CATALAN	hear	s3nti	7
BALEAR_CATALAN	die	muri	8
BALEAR_CATALAN	sun	sol	1
BALEAR_CATALAN	star	3stEl	3
BALEAR_CATALAN	water	aigo	10
BALEAR_CATALAN	stone	pedr3	13
BALEAR_CATALAN	fire	foT	3
BALEAR_CATALAN	path	k3mi	10
BALEAR_CATALAN	mountain	munta53	14
BALEAR_CATALAN	night	nit	1
BALEAR_CATALAN	full	plE	4
BALEAR_CATALAN	new	now	3
BALEAR_CATALAN	new	nou	3
BALEAR_CATALAN	name	nom	1
CATALAN	I	Zo	8
CATALAN	you	tu	1
CATALAN	we	nuzaltr3s	8
CATALAN	one	un	5
CATALAN	two	dos	2
CATALAN	person	p3rson3	10
CATALAN	fish	peS	1
CATALAN	dog	gos	10
CATALAN	dog	k3	11
CATALAN	louse	poL	9
CATALAN	tree	abr3	11
CATALAN	leaf	fuL3	2
CATALAN	skin	peL	13
CATALAN	blood	saN	6
CATALAN	bone	os	8
CATALAN	horn	korn	2
CATALAN	horn	ba53	6
CATALAN	ear	urEL3	7
CATALAN	eye	uL	2
CATALAN	nose	nas	3
CATALAN	tooth	den	2
CATALAN	tongue	LeNgw3	6
CATALAN	knee	j3noL	7
CATALAN	hand	ma	7
CATALAN	breasts	pit	1
CATALAN	liver	fej3	8
CATALAN	drink	bEur3	8
CATALAN	see	bEur3	7
CATALAN	hear	s3nti	7
CATALAN	die	muri	8
CATALAN	come	b3ni	16
CATALAN	sun	sol	1
CATALAN	star	3streL3	3
CATALAN	water	aixw3	10
CATALAN	stone	pe8r3	13
CATALAN	fire	fok	3
CATALAN	path	k3mi	10
CATALAN	mountain	mon	14
CATALAN	night	nit	1
CATALAN	full	plE	4
CATALAN	new	nou	3
CATALAN	name	nom	1
CATALAN_2	I	Zo	8
CATALAN_2	you	tu	1
CATALAN_2	we	nuzaltr3s	8
CATALAN_2	one	uns	5
CATALAN_2	two	dos	2
CATALAN_2	person	p3rson3	10
CATALAN_2	fish	peS	1
CATALAN_2	dog	gos	10
CATALAN_2	louse	poL	9
CATALAN_2	tree	abr3	11
CATALAN_2	leaf	fuL3	2
CATALAN_2	skin	peL	13
CATALAN_2	blood	saN	6
CATALAN_2	bone	os	8
CATALAN_2	horn	ba53	6
CATALAN_2	ear	urEL3	7
CATALAN_2	eye	uL	2
CATALAN_2	nose	nas	3
CATALAN_2	tooth	den	2
CATALAN_2	tongue	LeNgw3	6
CATALAN_2	knee	Z3noL	7
CATALAN_2	hand	ma	7
CATALAN_2	liver	fej3	8
CATALAN_2	drink	bEur3	8
CATALAN_2	see	bEur3	7
CATALAN_2	hear	s3nti	7
CATALAN_2	die	muri	8
CATALAN_2	come	b3ni	16
CATALAN_2	sun	sol	1
CATALAN_2	star	3stEl	3
CATALAN_2	water	aixw3	10
CATALAN_2	stone	pe8r3	13
CATALAN_2	fire	fok	3
CATALAN_2	path	k3mi	10
CATALAN_2	mountain	munta53	14
CATALAN_2	night	nit	1
CATALAN_2	full	plE	4
CATALAN_2	new	now	3
CATALAN_2	new	nou	3
CATALAN_2	name	nom	1
FRENCH	I	j3	8
FRENCH	you	ti	1
FRENCH	you	vu	1
FRENCH	we	nu	1
FRENCH	one	oe	1
FRENCH	two	de	2
FRENCH	person	om	11
FRENCH	fish	pwaso	1
FRENCH	dog	Sia	6
FRENCH	louse	pu	9
FRENCH	tree	arbr3	11
FRENCH	leaf	f3y	2
FRENCH	skin	po	13
FRENCH	blood	sa	6
FRENCH	bone	os	8
FRENCH	horn	korn	2
FRENCH	ear	ore	7
FRENCH	eye	3y	14
FRENCH	nose	ne	3
FRENCH	tooth	da	2
FRENCH	tongue	lag	6
FRENCH	knee	j3nu	7
FRENCH	hand	ma	7
FRENCH	breasts	pwatrin	14
FRENCH	liver	fwa	8
FRENCH	drink	bwa	8
FRENCH	see	vwa	7
FRENCH	hear	otadr	15
FRENCH	die	muri	8
FRENCH	come	v3ni	16
FRENCH	sun	sole	1
FRENCH	star	etwol	3
FRENCH	water	o	10
FRENCH	stone	pyer	13
FRENCH	fire	fe	3
FRENCH	path	rut	4
FRENCH	mountain	motaj	14
FRENCH	night	nui	1
FRENCH	full	pl3	4
FRENCH	new	nuvo	3
FRENCH	name	no	1
NONES_FASSANO	I	Ze	8
NONES_FASSANO	one	uN	5
NONES_FASSANO	person	om	11
NONES_FASSANO	fish	peS	1
NONES_FASSANO	dog	Ta5	11
NONES_FASSANO	louse	poye	9
NONES_FASSANO	leaf	foa	2
NONES_FASSANO	skin	pel	13
NONES_FASSANO	blood	saNk	6
NONES_FASSANO	bone	os	8
NONES_FASSANO	horn	korn	2
NONES_FASSANO	ear	ureya	7
NONES_FASSANO	eye	eye	13
NONES_FASSANO	nose	nEs	3
NONES_FASSANO	knee	Z3neye	7
NONES_FASSANO	hand	ma5	7
NONES_FASSANO	breasts	pyet	1
NONES_FASSANO	liver	neygEr	6
NONES_FASSANO	drink	beyver	8
NONES_FASSANO	see	veder	7
NONES_FASSANO	hear	sentir	7
NONES_FASSANO	die	mori	8
NONES_FASSANO	come	ve5ir	16
NONES_FASSANO	sun	soreye	1
NONES_FASSANO	star	Steyla	3
NONES_FASSANO	stone	sas	11
NONES_FASSANO	fire	fek	3
NONES_FASSANO	path	StrEda	3
NONES_FASSANO	mountain	krepa	13
NONES_FASSANO	night	net	1
NONES_FASSANO	full	pye5	4
NONES_FASSANO	new	nef	3
NONES_FASSANO	name	inom	1
OCCITAN_ARANESE	I	Zu	8
OCCITAN_ARANESE	I	ieu	10
OCCITAN_ARANESE	you	ti	1
OCCITAN_ARANESE	you	tu	1
OCCITAN_ARANESE	we	nuzati	8
OCCITAN_ARANESE	one	iN	5
OCCITAN_ARANESE	one	uN	5
OCCITAN_ARANESE	two	dis	2
OCCITAN_ARANESE	two	dues	2
OCCITAN_ARANESE	person	persuno	10
OCCITAN_ARANESE	fish	peiS	1
OCCITAN_ARANESE	dog	kaN	11
OCCITAN_ARANESE	tree	arbe	11
OCCITAN_ARANESE	leaf	ueLo	2
OCCITAN_ARANESE	skin	pEt	4
OCCITAN_ARANESE	skin	pEC	13
OCCITAN_ARANESE	blood	saN	6
OCCITAN_ARANESE	bone	os	8
OCCITAN_ARANESE	bone	uas	8
OCCITAN_ARANESE	horn	korno	2
OCCITAN_ARANESE	ear	aureLo	7
OCCITAN_ARANESE	eye	ueL	2
OCCITAN_ARANESE	nose	nas	3
OCCITAN_ARANESE	tooth	den	2
OCCITAN_ARANESE	tongue	leNguo	6
OCCITAN_ARANESE	tongue	leNgo	6
OCCITAN_ARANESE	knee	ZuL	7
OCCITAN_ARANESE	knee	juL	7
OCCITAN_ARANESE	hand	maN	7
OCCITAN_ARANESE	drink	bEbe	8
OCCITAN_ARANESE	see	be8e	7
OCCITAN_ARANESE	hear	entene	7
OCCITAN_ARANESE	die	muri	8
OCCITAN_ARANESE	come	bie	16
OCCITAN_ARANESE	sun	su	1
OCCITAN_ARANESE	sun	sulei	1
OCCITAN_ARANESE	star	estelo	3
OCCITAN_ARANESE	water	aixuo	10
OCCITAN_ARANESE	water	aixo	10
OCCITAN_ARANESE	stone	pEiro	13
OCCITAN_ARANESE	fire	uek	3
OCCITAN_ARANESE	path	kursEro	6
OCCITAN_ARANESE	path	kamiN	10
OCCITAN_ARANESE	mountain	munta5o	14
OCCITAN_ARANESE	night	ne	1
OCCITAN_ARANESE	night	nuei	1
OCCITAN_ARANESE	full	pleN	4
OCCITAN_ARANESE	new	nau	3
OCCITAN_ARANESE	name	nom	1
ITALIAN	I	io	10
ITALIAN	you	tu	1
ITALIAN	we	noi	1
ITALIAN	one	uno	5
ITALIAN	two	due	2
ITALIAN	person	persona	10
ITALIAN	fish	peSe	1
ITALIAN	dog	kane	11
ITALIAN	louse	pidokkyo	9
ITALIAN	tree	albero	11
ITALIAN	leaf	foLa	2
ITALIAN	skin	pElle	13
ITALIAN	blood	saNgwe	6
ITALIAN	bone	osso	8
ITALIAN	horn	korno	2
ITALIAN	ear	orekkyo	7
ITALIAN	eye	okkyo	12
ITALIAN	nose	naso	3
ITALIAN	tooth	dante	2
ITALIAN	tongue	liNgwa	6
ITALIAN	knee	jinokkyo	7
ITALIAN	hand	mano	7
ITALIAN	breasts	pEtto	1
ITALIAN	liver	fegato	9
ITALIAN	drink	bere	8
ITALIAN	see	ved	7
ITALIAN	hear	ud	7
ITALIAN	die	mor	8
ITALIAN	come	vEn	16
ITALIAN	sun	sole	1
ITALIAN	star	stella	3
ITALIAN	water	akwa	10
ITALIAN	stone	pyEtra	13
ITALIAN	fire	fwoko	3
ITALIAN	path	sentyaro	3
ITALIAN	mountain	monta5a	14
ITALIAN	night	notte	1
ITALIAN	full	pyEno	4
ITALIAN	new	nwovo	3
ITALIAN	name	nome	1
ITALIAN_GROSSETO_TUSCAN	I	io	10
ITALIAN_GROSSETO_TUSCAN	you	te	1
ITALIAN_GROSSETO_TUSCAN	we	noi	1
ITALIAN_GROSSETO_TUSCAN	one	uno	5
ITALIAN_GROSSETO_TUSCAN	two	due	2
ITALIAN_GROSSETO_TUSCAN	person	omo	11
ITALIAN_GROSSETO_TUSCAN	fish	peSe	1
ITALIAN_GROSSETO_TUSCAN	dog	kane	11
ITALIAN_GROSSETO_TUSCAN	louse	pidokyo	9
ITALIAN_GROSSETO_TUSCAN	tree	pyanta	12
ITALIAN_GROSSETO_TUSCAN	leaf	foLa	2
ITALIAN_GROSSETO_TUSCAN	skin	pEle	13
ITALIAN_GROSSETO_TUSCAN	blood	sangwe	6
ITALIAN_GROSSETO_TUSCAN	bone	oso	8
ITALIAN_GROSSETO_TUSCAN	horn	korno	2
ITALIAN_GROSSETO_TUSCAN	ear	orekyo	7
ITALIAN_GROSSETO_TUSCAN	eye	okyo	12
ITALIAN_GROSSETO_TUSCAN	nose	naso	3
ITALIAN_GROSSETO_TUSCAN	tooth	dEnte	2
ITALIAN_GROSSETO_TUSCAN	tongue	lingwa	6
ITALIAN_GROSSETO_TUSCAN	knee	Zinkyo	7
ITALIAN_GROSSETO_TUSCAN	hand	mano	7
ITALIAN_GROSSETO_TUSCAN	breasts	pEto	1
ITALIAN_GROSSETO_TUSCAN	liver	fegato	9
ITALIAN_GROSSETO_TUSCAN	drink	bE	3
ITALIAN_GROSSETO_TUSCAN	see	vedere	7
ITALIAN_GROSSETO_TUSCAN	hear	sentire	7
ITALIAN_GROSSETO_TUSCAN	die	morire	8
ITALIAN_GROSSETO_TUSCAN	come	venire	16
ITALIAN_GROSSETO_TUSCAN	sun	sole	1
ITALIAN_GROSSETO_TUSCAN	star	stela	3
ITALIAN_GROSSETO_TUSCAN	water	akwa	10
ITALIAN_GROSSETO_TUSCAN	stone	saso	11
ITALIAN_GROSSETO_TUSCAN	fire	foko	3
ITALIAN_GROSSETO_TUSCAN	path	strada	3
ITALIAN_GROSSETO_TUSCAN	mountain	monata5a	14
ITALIAN_GROSSETO_TUSCAN	mountain	monte	14
ITALIAN_GROSSETO_TUSCAN	night	note	1
ITALIAN_GROSSETO_TUSCAN	full	pyEno	4
ITALIAN_GROSSETO_TUSCAN	new	novo	3
ITALIAN_GROSSETO_TUSCAN	name	nome	1
ROMANSH_SURMIRAN	I	i3	10
ROMANSH_SURMIRAN	you	te	1
ROMANSH_SURMIRAN	we	nows	1
ROMANSH_SURMIRAN	one	en	5
ROMANSH_SURMIRAN	two	dus	2
ROMANSH_SURMIRAN	person	k3rstaN	12
ROMANSH_SURMIRAN	fish	peS	1
ROMANSH_SURMIRAN	dog	TaN	11
ROMANSH_SURMIRAN	louse	pluL	9
ROMANSH_SURMIRAN	tree	plant3	12
ROMANSH_SURMIRAN	leaf	fiL	2
ROMANSH_SURMIRAN	skin	pel	13
ROMANSH_SURMIRAN	blood	saNk	6
ROMANSH_SURMIRAN	bone	os	8
ROMANSH_SURMIRAN	horn	korn3	2
ROMANSH_SURMIRAN	ear	urey3	7
ROMANSH_SURMIRAN	eye	iL	2
ROMANSH_SURMIRAN	nose	nas	3
ROMANSH_SURMIRAN	tooth	daynt	2
ROMANSH_SURMIRAN	tongue	LaNg3	6
ROMANSH_SURMIRAN	knee	g3nuL	7
ROMANSH_SURMIRAN	hand	maN	7
ROMANSH_SURMIRAN	breasts	pET	1
ROMANSH_SURMIRAN	liver	nirom	10
ROMANSH_SURMIRAN	drink	bev3r	8
ROMANSH_SURMIRAN	see	vEkr	7
ROMANSH_SURMIRAN	hear	santkEr	7
ROMANSH_SURMIRAN	die	murEkr	8
ROMANSH_SURMIRAN	come	nEkr	17
ROMANSH_SURMIRAN	sun	suLeL	1
ROMANSH_SURMIRAN	star	stEyl3	3
ROMANSH_SURMIRAN	water	av3	10
ROMANSH_SURMIRAN	stone	krap	12
ROMANSH_SURMIRAN	fire	fi	3
ROMANSH_SURMIRAN	path	vey3	1
ROMANSH_SURMIRAN	mountain	munto53	14
ROMANSH_SURMIRAN	night	noT	1
ROMANSH_SURMIRAN	full	pla5	4
ROMANSH_SURMIRAN	new	nof	3
ROMANSH_SURMIRAN	name	nom	1
ROMANIAN_2	I	ew	4
ROMANIAN_2	you	tu	1
ROMANIAN_2	we	noy	1
ROMANIAN_2	one	unu	5
ROMANIAN_2	two	doy	2
ROMANIAN_2	person	om	11
ROMANIAN_2	fish	peSte	1
ROMANIAN_2	dog	kaine	11
ROMANIAN_2	louse	paduke	9
ROMANIAN_2	tree	pom	2
ROMANIAN_2	tree	kopak	8
ROMANIAN_2	tree	arbore	11
ROMANIAN_2	leaf	foaie	2
ROMANIAN_2	leaf	frunz3	2
ROMANIAN_2	skin	pyele	13
ROMANIAN_2	blood	s3nje	6
ROMANIAN_2	bone	os	8
ROMANIAN_2	horn	korn	2
ROMANIAN_2	ear	ureke	7
ROMANIAN_2	eye	oky	12
ROMANIAN_2	nose	nas	3
ROMANIAN_2	tooth	dinte	2
ROMANIAN_2	tongue	limb3	3
ROMANIAN_2	knee	jenuNky	7
ROMANIAN_2	hand	m3n3	7
ROMANIAN_2	breasts	s3n	5
ROMANIAN_2	liver	fikat	9
ROMANIAN_2	drink	bea	8
ROMANIAN_2	see	vedea	7
ROMANIAN_2	hear	auzy	16
ROMANIAN_2	die	pieri	6
ROMANIAN_2	die	mury	8
ROMANIAN_2	die	deceda	25
ROMANIAN_2	die	expira	26
ROMANIAN_2	die	raposa	27
ROMANIAN_2	die	sucomba	28
ROMANIAN_2	come	veny	16
ROMANIAN_2	sun	soare	1
ROMANIAN_2	star	stea	3
ROMANIAN_2	star	steaua	3
ROMANIAN_2	water	ap3	10
ROMANIAN_2	stone	pyatr3	13
ROMANIAN_2	fire	fok	3
ROMANIAN_2	path	cale	3
ROMANIAN_2	path	drum	5
ROMANIAN_2	mountain	magura	11
ROMANIAN_2	mountain	colina	12
ROMANIAN_2	mountain	deal	12
ROMANIAN_2	mountain	munte	14
ROMANIAN_2	night	noapte	1
ROMANIAN_2	full	plin	4
ROMANIAN_2	new	now	3
ROMANIAN_2	name	nume	1
ROMANSH_VALLADER	I	Ew	4
ROMANSH_VALLADER	you	tu	1
ROMANSH_VALLADER	we	nus	1
ROMANSH_VALLADER	one	un	5
ROMANSH_VALLADER	two	dwos	2
ROMANSH_VALLADER	two	dus	2
ROMANSH_VALLADER	person	uman	11
ROMANSH_VALLADER	fish	peS	1
ROMANSH_VALLADER	dog	San	11
ROMANSH_VALLADER	louse	plwoL	9
ROMANSH_VALLADER	tree	bEsS	14
ROMANSH_VALLADER	leaf	foL3	2
ROMANSH_VALLADER	skin	pel	13
ROMANSH_VALLADER	blood	saNk	6
ROMANSH_VALLADER	bone	os	8
ROMANSH_VALLADER	horn	korn3	2
ROMANSH_VALLADER	ear	uraL3	7
ROMANSH_VALLADER	eye	oL	2
ROMANSH_VALLADER	nose	nas	3
ROMANSH_VALLADER	tooth	daynt	2
ROMANSH_VALLADER	tongue	lew3	6
ROMANSH_VALLADER	knee	ZnwoL	7
ROMANSH_VALLADER	hand	man	7
ROMANSH_VALLADER	breasts	pet	1
ROMANSH_VALLADER	liver	53rom	10
ROMANSH_VALLADER	liver	4irom	10
ROMANSH_VALLADER	drink	bayv3r	8
ROMANSH_VALLADER	see	v3Cer	7
ROMANSH_VALLADER	see	v3rer	7
ROMANSH_VALLADER	hear	dudir	15
ROMANSH_VALLADER	die	murir	8
ROMANSH_VALLADER	come	5ir	15
ROMANSH_VALLADER	sun	sulay	1
ROMANSH_VALLADER	star	stayl3	3
ROMANSH_VALLADER	water	aw3	10
ROMANSH_VALLADER	stone	krap	12
ROMANSH_VALLADER	fire	fo	3
ROMANSH_VALLADER	path	vi3	1
ROMANSH_VALLADER	mountain	munto53	14
ROMANSH_VALLADER	night	not	1
ROMANSH_VALLADER	full	playn	4
ROMANSH_VALLADER	new	nowf	3
ROMANSH_VALLADER	name	nom	1
SARDINIAN_CAMPIDANESE	I	dEw	4
SARDINIAN_CAMPIDANESE	you	tuy	1
SARDINIAN_CAMPIDANESE	we	nozu	1
SARDINIAN_CAMPIDANESE	we	nozatruzu	8
SARDINIAN_CAMPIDANESE	one	unu	5
SARDINIAN_CAMPIDANESE	two	duzu	2
SARDINIAN_CAMPIDANESE	person	omini	11
SARDINIAN_CAMPIDANESE	fish	piSi	1
SARDINIAN_CAMPIDANESE	dog	kai	11
SARDINIAN_CAMPIDANESE	louse	prioxu	9
SARDINIAN_CAMPIDANESE	tree	mata	5
SARDINIAN_CAMPIDANESE	leaf	fola	2
SARDINIAN_CAMPIDANESE	skin	pEdi	13
SARDINIAN_CAMPIDANESE	blood	SaNguni	6
SARDINIAN_CAMPIDANESE	bone	osu	8
SARDINIAN_CAMPIDANESE	horn	koru	2
SARDINIAN_CAMPIDANESE	ear	orixa	7
SARDINIAN_CAMPIDANESE	eye	oxu	12
SARDINIAN_CAMPIDANESE	nose	nazu	3
SARDINIAN_CAMPIDANESE	tooth	dEnti	2
SARDINIAN_CAMPIDANESE	tongue	limba	3
SARDINIAN_CAMPIDANESE	knee	jenuxu	7
SARDINIAN_CAMPIDANESE	hand	manu	7
SARDINIAN_CAMPIDANESE	breasts	pitura	1
SARDINIAN_CAMPIDANESE	liver	figaw	9
SARDINIAN_CAMPIDANESE	drink	bufay	8
SARDINIAN_CAMPIDANESE	see	biri	7
SARDINIAN_CAMPIDANESE	see	bidi	7
SARDINIAN_CAMPIDANESE	hear	intEndi	17
SARDINIAN_CAMPIDANESE	die	mori	8
SARDINIAN_CAMPIDANESE	come	bEni	16
SARDINIAN_CAMPIDANESE	sun	soli	1
SARDINIAN_CAMPIDANESE	star	stEda	3
SARDINIAN_CAMPIDANESE	water	aba	10
SARDINIAN_CAMPIDANESE	stone	perda	13
SARDINIAN_CAMPIDANESE	stone	pedra	13
SARDINIAN_CAMPIDANESE	fire	foxu	3
SARDINIAN_CAMPIDANESE	path	aruxa	8
SARDINIAN_CAMPIDANESE	mountain	monti	14
SARDINIAN_CAMPIDANESE	night	noti	1
SARDINIAN_CAMPIDANESE	full	prenu	4
SARDINIAN_CAMPIDANESE	new	now	3
SARDINIAN_CAMPIDANESE	name	nomini	1
SARDINIAN	I	deo	9
SARDINIAN	we	nos	1
SARDINIAN	one	unu	5
SARDINIAN	two	duos	2
SARDINIAN	person	pesone	10
SARDINIAN	fish	piSe	1
SARDINIAN	dog	kane	11
SARDINIAN	louse	priogu	9
SARDINIAN	tree	arvure	11
SARDINIAN	leaf	foza	2
SARDINIAN	skin	pede	13
SARDINIAN	blood	sambene	7
SARDINIAN	bone	osu	8
SARDINIAN	horn	koru	2
SARDINIAN	ear	uriga	7
SARDINIAN	eye	ogu	12
SARDINIAN	nose	nasu	3
SARDINIAN	tooth	dente	2
SARDINIAN	tongue	limba	3
SARDINIAN	knee	enugu	7
SARDINIAN	hand	manu	7
SARDINIAN	breasts	petus	1
SARDINIAN	liver	figadu	9
SARDINIAN	drink	biere	8
SARDINIAN	see	biere	7
SARDINIAN	hear	intendere	17
SARDINIAN	die	morere	8
SARDINIAN	come	benere	16
SARDINIAN	sun	sole	1
SARDINIAN	star	isteda	3
SARDINIAN	water	aba	10
SARDINIAN	stone	pedra	13
SARDINIAN	fire	fogu	3
SARDINIAN	path	istrada	3
SARDINIAN	mountain	munta5a	14
SARDINIAN	night	note	1
SARDINIAN	full	prenu	4
SARDINIAN	new	nou	3
SARDINIAN	name	lumene	1
SARDINIAN_LOGUDARESE	I	deo	9
SARDINIAN_LOGUDARESE	you	tue	1
SARDINIAN_LOGUDARESE	we	nois	1
SARDINIAN_LOGUDARESE	one	unu	5
SARDINIAN_LOGUDARESE	two	duos	2
SARDINIAN_LOGUDARESE	person	omine	11
SARDINIAN_LOGUDARESE	fish	piske	1
SARDINIAN_LOGUDARESE	dog	kane	11
SARDINIAN_LOGUDARESE	louse	preuku	9
SARDINIAN_LOGUDARESE	tree	arvure	11
SARDINIAN_LOGUDARESE	tree	arvule	11
SARDINIAN_LOGUDARESE	leaf	foZa	2
SARDINIAN_LOGUDARESE	skin	pede	13
SARDINIAN_LOGUDARESE	blood	sambene	7
SARDINIAN_LOGUDARESE	bone	osu	8
SARDINIAN_LOGUDARESE	horn	koru	2
SARDINIAN_LOGUDARESE	ear	orikra	7
SARDINIAN_LOGUDARESE	eye	okru	12
SARDINIAN_LOGUDARESE	nose	nasu	3
SARDINIAN_LOGUDARESE	tooth	dente	2
SARDINIAN_LOGUDARESE	tongue	limba	3
SARDINIAN_LOGUDARESE	knee	benukru	7
SARDINIAN_LOGUDARESE	hand	manu	7
SARDINIAN_LOGUDARESE	breasts	petora	1
SARDINIAN_LOGUDARESE	liver	fikadu	9
SARDINIAN_LOGUDARESE	drink	bufare	8
SARDINIAN_LOGUDARESE	see	biere	7
SARDINIAN_LOGUDARESE	hear	intendere	17
SARDINIAN_LOGUDARESE	die	morere	8
SARDINIAN_LOGUDARESE	come	benere	16
SARDINIAN_LOGUDARESE	sun	sole	1
SARDINIAN_LOGUDARESE	star	isteda	3
SARDINIAN_LOGUDARESE	water	aba	10
SARDINIAN_LOGUDARESE	stone	perda	13
SARDINIAN_LOGUDARESE	fire	fogu	3
SARDINIAN_LOGUDARESE	path	istrada	3
SARDINIAN_LOGUDARESE	mountain	monte	14
SARDINIAN_LOGUDARESE	night	note	1
SARDINIAN_LOGUDARESE	full	prenu	4
SARDINIAN_LOGUDARESE	new	novu	3
SARDINIAN_LOGUDARESE	name	lumene	1
PORTUGUESE	I	eu	10
PORTUGUESE	you	tu	1
PORTUGUESE	we	noS	1
PORTUGUESE	one	u	5
PORTUGUESE	two	doiS	2
PORTUGUESE	person	pErzon	10
PORTUGUESE	fish	paiS3	1
PORTUGUESE	dog	kau	11
PORTUGUESE	louse	pioLu	9
PORTUGUESE	tree	Ervur3	11
PORTUGUESE	leaf	foLa	2
PORTUGUESE	skin	pEl3	13
PORTUGUESE	blood	sax3	6
PORTUGUESE	bone	osu	8
PORTUGUESE	horn	Sifr3	4
PORTUGUESE	ear	oraLa	7
PORTUGUESE	eye	oLu	2
PORTUGUESE	nose	nariS	3
PORTUGUESE	tooth	det3	2
PORTUGUESE	tongue	ligua	6
PORTUGUESE	knee	ZuaLu	7
PORTUGUESE	hand	mau	7
PORTUGUESE	breasts	saiuS	4
PORTUGUESE	liver	fixa8u	9
PORTUGUESE	drink	b3b	8
PORTUGUESE	see	ver	7
PORTUGUESE	hear	ov	32
PORTUGUESE	die	mur	8
PORTUGUESE	come	vir	16
PORTUGUESE	sun	sol	1
PORTUGUESE	star	3Strela	3
PORTUGUESE	water	Egwa	10
PORTUGUESE	stone	pEdra	13
PORTUGUESE	fire	fogu	3
PORTUGUESE	path	seda	3
PORTUGUESE	mountain	mota5a	14
PORTUGUESE	night	noyt3	1
PORTUGUESE	full	Seyu	3
PORTUGUESE	new	novu	3
PORTUGUESE	name	nom3	1
SICILIAN_UnnamedInSource	I	iu	10
SICILIAN_UnnamedInSource	I	eu	10
SICILIAN_UnnamedInSource	we	nuautri	8
SICILIAN_UnnamedInSource	one	unu	5
SICILIAN_UnnamedInSource	two	du	2
SICILIAN_UnnamedInSource	two	dui	2
SICILIAN_UnnamedInSource	person	pirsuna	10
SICILIAN_UnnamedInSource	fish	peSi	1
SICILIAN_UnnamedInSource	fish	piSi	1
SICILIAN_UnnamedInSource	dog	kani	11
SICILIAN_UnnamedInSource	tree	arbulu	11
SICILIAN_UnnamedInSource	leaf	fogia	2
SICILIAN_UnnamedInSource	skin	pedi	13
SICILIAN_UnnamedInSource	blood	saNgu	6
SICILIAN_UnnamedInSource	bone	osu	8
SICILIAN_UnnamedInSource	horn	kornutu	2
SICILIAN_UnnamedInSource	ear	orikia	7
SICILIAN_UnnamedInSource	eye	okiu	12
SICILIAN_UnnamedInSource	nose	naska	3
SICILIAN_UnnamedInSource	nose	nasu	3
SICILIAN_UnnamedInSource	tooth	denti	2
SICILIAN_UnnamedInSource	tongue	liNwa	6
SICILIAN_UnnamedInSource	knee	dinokiu	7
SICILIAN_UnnamedInSource	hand	manu	7
SICILIAN_UnnamedInSource	breasts	petu	1
SICILIAN_UnnamedInSource	breasts	mina	5
SICILIAN_UnnamedInSource	liver	fiCatu	9
SICILIAN_UnnamedInSource	drink	vippita	3
SICILIAN_UnnamedInSource	drink	biviri	8
SICILIAN_UnnamedInSource	see	vidiri	7
SICILIAN_UnnamedInSource	hear	sentiri	7
SICILIAN_UnnamedInSource	hear	ascutari	7
SICILIAN_UnnamedInSource	die	moriri	8
SICILIAN_UnnamedInSource	die	muriri	8
SICILIAN_UnnamedInSource	come	veniri	16
SICILIAN_UnnamedInSource	come	viniri	16
SICILIAN_UnnamedInSource	sun	suli	1
SICILIAN_UnnamedInSource	star	stida	3
SICILIAN_UnnamedInSource	water	akwa	10
SICILIAN_UnnamedInSource	stone	petra	13
SICILIAN_UnnamedInSource	fire	foku	3
SICILIAN_UnnamedInSource	path	via	1
SICILIAN_UnnamedInSource	path	strata	3
SICILIAN_UnnamedInSource	mountain	munta5a	14
SICILIAN_UnnamedInSource	night	noti	1
SICILIAN_UnnamedInSource	full	Cinu	3
SICILIAN_UnnamedInSource	full	saciu	19
SICILIAN_UnnamedInSource	new	novu	3
SICILIAN_UnnamedInSource	name	nomi	1
SICILIAN_UnnamedInSource	name	nomu	1
VLACH	I	eu	10
VLACH	I	siNuru	12
VLACH	you	tini	1
VLACH	we	noi	1
VLACH	one	unu	5
VLACH	one	una	5
VLACH	two	dui	2
VLACH	two	doua	2
VLACH	person	omu	11
VLACH	person	birbatu	25
VLACH	fish	pesku	1
VLACH	tree	pomu	2
VLACH	tree	arbor	11
VLACH	skin	kiali	11
VLACH	blood	sinca	6
VLACH	ear	uriacli	7
VLACH	eye	okklu	12
VLACH	tooth	dinti	2
VLACH	tongue	limba	3
VLACH	knee	cinuklu	7
VLACH	hand	mina	7
VLACH	breasts	keptu	1
VLACH	drink	abea	8
VLACH	drink	beaun	8
VLACH	drink	midu	22
VLACH	see	vedu	7
VLACH	hear	aseultu	7
VLACH	hear	andu	10
VLACH	die	moru	8
VLACH	come	gini	8
VLACH	come	yinu	18
VLACH	sun	suari	1
VLACH	star	stiaua	3
VLACH	water	apa	10
VLACH	stone	osu	11
VLACH	stone	kiatra	13
VLACH	stone	gena	14
VLACH	fire	foku	3
VLACH	mountain	jana	12
VLACH	mountain	mundi	14
VLACH	night	napte	1
VLACH	night	lopti	1
VLACH	night	nuapti	1
VLACH	full	mplinu	4
VLACH	new	nou	3
VLACH	name	numa	1
GALICIAN	you	ti	1
GALICIAN	we	nos	1
GALICIAN	one	un	5
GALICIAN	two	dous	2
GALICIAN	person	ome	11
GALICIAN	fish	pEiSe	1
GALICIAN	dog	kan	11
GALICIAN	louse	pioLo	9
GALICIAN	tree	arbore	11
GALICIAN	leaf	foLa	2
GALICIAN	skin	pEl	13
GALICIAN	blood	saNge	6
GALICIAN	bone	oso	8
GALICIAN	horn	korno	2
GALICIAN	ear	orELa	7
GALICIAN	eye	oLo	2
GALICIAN	nose	nari8	3
GALICIAN	tooth	dEnte	2
GALICIAN	tongue	liNgwa	6
GALICIAN	knee	SeonLo	7
[truncated: 100 more rows]
