# Supplementary material for: A test of Generalized Bayesian dating: A new linguistic dating method
Source: PLoS One. 2020 Aug 12;15(8):e0236522. doi: 10.1371/journal.pone.0236522 (PMC7423060; doi:10.1371/journal.pone.0236522)
Supplement: S4 File — Files, including an R script, for producing glottochronology dates from the output of the automated cognate detection procedure. (ZIP) [file pone.0236522.s004.zip › S4 Supporting Information/Romani]

BANATISKI_GURBET_ROMANI
BUGURDZI_ROMANI
BURGENLAND_ROMANI
CRIMEAN_ROMANI
EAST_SLOVAK_ROMANI
FINNISH_ROMANI
GREEK_ROMANY
GURBET_ROMANI
GURVARI_ROMANI
HUNGARIAN_VEND_ROMANI
KOSOVO_ARLI_ROMANI
LATVIAN_ROMANI
LITHUANIAN_ROMANI
LOVARA_ROMANI
MACEDONIAN_ARLI_ROMANI
MACEDONIAN_DZAMBAZI_ROMANIAN
NORTH_RUSSIAN_ROMANI
ROMUNGRO_ROMANI
SEPECIDES_ROMANI
SINTI_ROMANI
SOFIA_ERLI_ROMANI
SREMSKI_GURBET_ROMANI
URSARI_ROMANI
VLAX_ROMANI
SELICE_ROMANI
DOLENJSKI_ROMANI
