# Supplementary material for: A test of Generalized Bayesian dating: A new linguistic dating method
Source: PLoS One. 2020 Aug 12;15(8):e0236522. doi: 10.1371/journal.pone.0236522 (PMC7423060; doi:10.1371/journal.pone.0236522)
Supplement: S4 File — Files, including an R script, for producing glottochronology dates from the output of the automated cognate detection procedure. (ZIP) [file pone.0236522.s004.zip › S4 Supporting Information/Romani.txt.svm.CRP.0.57.cognates]

doculect	concept	asjp	cogid
BANATISKI_GURBET_ROMANI	I	me	6
BANATISKI_GURBET_ROMANI	you	tu	1
BANATISKI_GURBET_ROMANI	we	ame	5
BANATISKI_GURBET_ROMANI	one	yek	1
BANATISKI_GURBET_ROMANI	two	duy	2
BANATISKI_GURBET_ROMANI	fish	maSo	3
BANATISKI_GURBET_ROMANI	dog	Zukel	7
BANATISKI_GURBET_ROMANI	louse	Zuva	4
BANATISKI_GURBET_ROMANI	louse	piSom	9
BANATISKI_GURBET_ROMANI	tree	kaS	9
BANATISKI_GURBET_ROMANI	tree	privin	12
BANATISKI_GURBET_ROMANI	leaf	patrin	2
BANATISKI_GURBET_ROMANI	skin	morkhi	10
BANATISKI_GURBET_ROMANI	blood	rat	3
BANATISKI_GURBET_ROMANI	bone	kokalo	4
BANATISKI_GURBET_ROMANI	horn	rogo	5
BANATISKI_GURBET_ROMANI	ear	kan	4
BANATISKI_GURBET_ROMANI	eye	yakh	6
BANATISKI_GURBET_ROMANI	nose	nakh	3
BANATISKI_GURBET_ROMANI	tooth	dand	2
BANATISKI_GURBET_ROMANI	tongue	Sib	3
BANATISKI_GURBET_ROMANI	knee	Sang	4
BANATISKI_GURBET_ROMANI	hand	vas	5
BANATISKI_GURBET_ROMANI	breasts	SuSi	4
BANATISKI_GURBET_ROMANI	liver	buko	3
BANATISKI_GURBET_ROMANI	liver	yetra	4
BANATISKI_GURBET_ROMANI	drink	pela	3
BANATISKI_GURBET_ROMANI	see	dikhela	6
BANATISKI_GURBET_ROMANI	hear	aSunela	7
BANATISKI_GURBET_ROMANI	die	merela	8
BANATISKI_GURBET_ROMANI	come	avela	5
BANATISKI_GURBET_ROMANI	sun	kham	3
BANATISKI_GURBET_ROMANI	star	Serain	3
BANATISKI_GURBET_ROMANI	water	pay	5
BANATISKI_GURBET_ROMANI	stone	bar	5
BANATISKI_GURBET_ROMANI	fire	yag	6
BANATISKI_GURBET_ROMANI	path	staza	3
BANATISKI_GURBET_ROMANI	mountain	planina	6
BANATISKI_GURBET_ROMANI	night	ryat	1
BANATISKI_GURBET_ROMANI	full	phyardo	4
BANATISKI_GURBET_ROMANI	new	nevo	3
BANATISKI_GURBET_ROMANI	name	anav	2
BUGURDZI_ROMANI	I	me	6
BUGURDZI_ROMANI	you	tu	1
BUGURDZI_ROMANI	we	amen	5
BUGURDZI_ROMANI	one	yek	1
BUGURDZI_ROMANI	two	duy	2
BUGURDZI_ROMANI	person	jeno	1
BUGURDZI_ROMANI	fish	maCo	3
BUGURDZI_ROMANI	dog	rikono	4
BUGURDZI_ROMANI	dog	rokono	4
BUGURDZI_ROMANI	louse	juv	4
BUGURDZI_ROMANI	tree	kaS	9
BUGURDZI_ROMANI	leaf	patrin	2
BUGURDZI_ROMANI	skin	koZa	8
BUGURDZI_ROMANI	blood	rat	3
BUGURDZI_ROMANI	bone	kokalo	4
BUGURDZI_ROMANI	bone	kokalos	4
BUGURDZI_ROMANI	horn	Sing	4
BUGURDZI_ROMANI	horn	rogo	5
BUGURDZI_ROMANI	ear	kan	4
BUGURDZI_ROMANI	eye	yak	6
BUGURDZI_ROMANI	nose	nak	3
BUGURDZI_ROMANI	tooth	dand	2
BUGURDZI_ROMANI	tongue	Chib	3
BUGURDZI_ROMANI	tongue	Cib	3
BUGURDZI_ROMANI	knee	koC	5
BUGURDZI_ROMANI	hand	vas	5
BUGURDZI_ROMANI	breasts	brek	1
BUGURDZI_ROMANI	breasts	juksi	4
BUGURDZI_ROMANI	liver	buko	3
BUGURDZI_ROMANI	liver	jigeri	6
BUGURDZI_ROMANI	drink	piyela	3
BUGURDZI_ROMANI	see	dikla	6
BUGURDZI_ROMANI	hear	Sunla	7
BUGURDZI_ROMANI	die	merla	8
BUGURDZI_ROMANI	come	avla	5
BUGURDZI_ROMANI	sun	kham	3
BUGURDZI_ROMANI	star	Ceren	3
BUGURDZI_ROMANI	star	Cerhen	3
BUGURDZI_ROMANI	water	pani	5
BUGURDZI_ROMANI	stone	bar	5
BUGURDZI_ROMANI	fire	yag	6
BUGURDZI_ROMANI	path	drom	5
BUGURDZI_ROMANI	mountain	brego	3
BUGURDZI_ROMANI	mountain	planin	6
BUGURDZI_ROMANI	night	rat	1
BUGURDZI_ROMANI	full	pherdo	4
BUGURDZI_ROMANI	new	nevo	3
BUGURDZI_ROMANI	name	alav	2
BURGENLAND_ROMANI	I	me	6
BURGENLAND_ROMANI	you	tu	1
BURGENLAND_ROMANI	we	amen	5
BURGENLAND_ROMANI	one	Cek	1
BURGENLAND_ROMANI	one	yek	1
BURGENLAND_ROMANI	two	duy	2
BURGENLAND_ROMANI	person	jeni	1
BURGENLAND_ROMANI	person	jeno	1
BURGENLAND_ROMANI	fish	maCo	3
BURGENLAND_ROMANI	dog	jukel	7
BURGENLAND_ROMANI	louse	juv	4
BURGENLAND_ROMANI	tree	kaSt	9
BURGENLAND_ROMANI	leaf	patrin	2
BURGENLAND_ROMANI	skin	cipa	9
BURGENLAND_ROMANI	skin	vuna	16
BURGENLAND_ROMANI	blood	rat	3
BURGENLAND_ROMANI	bone	kokalo	4
BURGENLAND_ROMANI	horn	Sing	4
BURGENLAND_ROMANI	ear	kan	4
BURGENLAND_ROMANI	eye	yak	6
BURGENLAND_ROMANI	eye	Cek	9
BURGENLAND_ROMANI	nose	nak	3
BURGENLAND_ROMANI	tooth	dand	2
BURGENLAND_ROMANI	tongue	Cib	3
BURGENLAND_ROMANI	knee	Chang	4
BURGENLAND_ROMANI	hand	va	5
BURGENLAND_ROMANI	breasts	CuCi	4
BURGENLAND_ROMANI	liver	buke	3
BURGENLAND_ROMANI	drink	pil	3
BURGENLAND_ROMANI	see	dikel	6
BURGENLAND_ROMANI	see	terjil	13
BURGENLAND_ROMANI	hear	herinel	5
BURGENLAND_ROMANI	hear	halgatinel	9
BURGENLAND_ROMANI	die	merel	8
BURGENLAND_ROMANI	die	murdayol	8
BURGENLAND_ROMANI	come	al	5
BURGENLAND_ROMANI	come	perel	19
BURGENLAND_ROMANI	sun	kham	3
BURGENLAND_ROMANI	star	Cerheni	3
BURGENLAND_ROMANI	star	CerheNi	3
BURGENLAND_ROMANI	water	pay	5
BURGENLAND_ROMANI	water	pani	5
BURGENLAND_ROMANI	stone	bar	5
BURGENLAND_ROMANI	fire	langa	5
BURGENLAND_ROMANI	fire	Ceg	6
BURGENLAND_ROMANI	path	drom	5
BURGENLAND_ROMANI	mountain	barto	3
BURGENLAND_ROMANI	mountain	dombo	4
BURGENLAND_ROMANI	night	rat	1
BURGENLAND_ROMANI	full	Celo	3
BURGENLAND_ROMANI	full	pherdo	4
BURGENLAND_ROMANI	new	nevo	3
BURGENLAND_ROMANI	name	alav	2
BURGENLAND_ROMANI	name	anav	2
CRIMEAN_ROMANI	I	me	6
CRIMEAN_ROMANI	you	tu	1
CRIMEAN_ROMANI	we	ame	5
CRIMEAN_ROMANI	one	yekh	1
CRIMEAN_ROMANI	two	duy	2
CRIMEAN_ROMANI	fish	maSho	3
CRIMEAN_ROMANI	dog	rikano	4
CRIMEAN_ROMANI	dog	jukel	7
CRIMEAN_ROMANI	louse	likh	3
CRIMEAN_ROMANI	tree	tereki	3
CRIMEAN_ROMANI	leaf	patri	2
CRIMEAN_ROMANI	skin	morthi	10
CRIMEAN_ROMANI	skin	teni	17
CRIMEAN_ROMANI	blood	rat	3
CRIMEAN_ROMANI	bone	kokalo	4
CRIMEAN_ROMANI	horn	S3ng	4
CRIMEAN_ROMANI	ear	kan	4
CRIMEAN_ROMANI	eye	yakh	6
CRIMEAN_ROMANI	nose	nakh	3
CRIMEAN_ROMANI	tooth	dand	2
CRIMEAN_ROMANI	tongue	Chib	3
CRIMEAN_ROMANI	knee	koS	5
CRIMEAN_ROMANI	breasts	kolin	2
CRIMEAN_ROMANI	breasts	SuCi	4
CRIMEAN_ROMANI	liver	buko	3
CRIMEAN_ROMANI	drink	piyel	3
CRIMEAN_ROMANI	see	dikhel	6
CRIMEAN_ROMANI	hear	Sunel	7
CRIMEAN_ROMANI	die	merel	8
CRIMEAN_ROMANI	die	murdalyol	8
CRIMEAN_ROMANI	come	avel	5
CRIMEAN_ROMANI	sun	kham	3
CRIMEAN_ROMANI	star	Serxen	3
CRIMEAN_ROMANI	water	pani	5
CRIMEAN_ROMANI	water	panisi	5
CRIMEAN_ROMANI	stone	bar	5
CRIMEAN_ROMANI	fire	yag	6
CRIMEAN_ROMANI	path	pot3	2
CRIMEAN_ROMANI	night	rat	1
CRIMEAN_ROMANI	full	Salo	3
CRIMEAN_ROMANI	new	nevo	3
CRIMEAN_ROMANI	name	anav	2
EAST_SLOVAK_ROMANI	I	me	6
EAST_SLOVAK_ROMANI	you	tu	1
EAST_SLOVAK_ROMANI	we	amen	5
EAST_SLOVAK_ROMANI	one	yekh	1
EAST_SLOVAK_ROMANI	two	duy	2
EAST_SLOVAK_ROMANI	person	jeno	1
EAST_SLOVAK_ROMANI	person	manuS	2
EAST_SLOVAK_ROMANI	fish	maChi	3
EAST_SLOVAK_ROMANI	fish	maCho	3
EAST_SLOVAK_ROMANI	dog	rikono	4
EAST_SLOVAK_ROMANI	dog	juklo	7
EAST_SLOVAK_ROMANI	louse	juv	4
EAST_SLOVAK_ROMANI	tree	stromo	7
EAST_SLOVAK_ROMANI	tree	kopaCis	8
EAST_SLOVAK_ROMANI	leaf	patrin	2
EAST_SLOVAK_ROMANI	leaf	pratin	2
EAST_SLOVAK_ROMANI	skin	cipa	9
EAST_SLOVAK_ROMANI	skin	morCi	10
EAST_SLOVAK_ROMANI	blood	rat	3
EAST_SLOVAK_ROMANI	bone	kokal	4
EAST_SLOVAK_ROMANI	horn	Sing	4
EAST_SLOVAK_ROMANI	ear	kn	4
EAST_SLOVAK_ROMANI	ear	kanoro	4
EAST_SLOVAK_ROMANI	eye	yakh	6
EAST_SLOVAK_ROMANI	nose	nakh	3
EAST_SLOVAK_ROMANI	tooth	dand	2
EAST_SLOVAK_ROMANI	tongue	Chib	3
EAST_SLOVAK_ROMANI	knee	khoC	5
EAST_SLOVAK_ROMANI	hand	vast	5
EAST_SLOVAK_ROMANI	breasts	berk	1
EAST_SLOVAK_ROMANI	breasts	koLin	2
EAST_SLOVAK_ROMANI	liver	kalobuko	3
EAST_SLOVAK_ROMANI	drink	piyel	3
EAST_SLOVAK_ROMANI	see	dikhel	6
EAST_SLOVAK_ROMANI	hear	Sunel	7
EAST_SLOVAK_ROMANI	die	merel	8
EAST_SLOVAK_ROMANI	die	jalpeskeredromeha	20
EAST_SLOVAK_ROMANI	come	avel	5
EAST_SLOVAK_ROMANI	sun	kham	3
EAST_SLOVAK_ROMANI	star	CerxeN	3
EAST_SLOVAK_ROMANI	water	pani	5
EAST_SLOVAK_ROMANI	stone	bar	5
EAST_SLOVAK_ROMANI	fire	yag	6
EAST_SLOVAK_ROMANI	path	broceLis	3
EAST_SLOVAK_ROMANI	path	draska	3
EAST_SLOVAK_ROMANI	mountain	playis	6
EAST_SLOVAK_ROMANI	mountain	hedyos	8
EAST_SLOVAK_ROMANI	night	rat	1
EAST_SLOVAK_ROMANI	full	pherdo	4
EAST_SLOVAK_ROMANI	new	neveduno	3
EAST_SLOVAK_ROMANI	new	nevo	3
EAST_SLOVAK_ROMANI	name	nav	2
FINNISH_ROMANI	I	me	6
FINNISH_ROMANI	you	tume	1
FINNISH_ROMANI	we	ame	5
FINNISH_ROMANI	one	iek	1
FINNISH_ROMANI	two	duy	2
FINNISH_ROMANI	person	komunis	2
FINNISH_ROMANI	fish	maCo	3
FINNISH_ROMANI	fish	xienoskomaCo	13
FINNISH_ROMANI	dog	juklo	7
FINNISH_ROMANI	louse	ju	4
FINNISH_ROMANI	louse	juv	4
FINNISH_ROMANI	tree	ruk	4
FINNISH_ROMANI	tree	kat	9
FINNISH_ROMANI	leaf	patrik	2
FINNISH_ROMANI	skin	sippa	9
FINNISH_ROMANI	skin	morCi	10
FINNISH_ROMANI	blood	rat	3
FINNISH_ROMANI	bone	kokalos	4
FINNISH_ROMANI	bone	pokalos	4
FINNISH_ROMANI	horn	xin	4
FINNISH_ROMANI	horn	xing	4
FINNISH_ROMANI	ear	kan	4
FINNISH_ROMANI	ear	xunniboskiero	12
FINNISH_ROMANI	eye	yak	6
FINNISH_ROMANI	eye	kha	6
FINNISH_ROMANI	nose	nak	3
FINNISH_ROMANI	tooth	dan	2
FINNISH_ROMANI	tongue	Cimb	3
FINNISH_ROMANI	knee	Cang	4
FINNISH_ROMANI	hand	vast	5
FINNISH_ROMANI	breasts	berek	1
FINNISH_ROMANI	breasts	kolin	2
FINNISH_ROMANI	liver	bukkos	3
FINNISH_ROMANI	drink	pila	3
FINNISH_ROMANI	drink	mattavela	13
FINNISH_ROMANI	see	dikkela	6
FINNISH_ROMANI	hear	xunnela	7
FINNISH_ROMANI	die	merela	8
FINNISH_ROMANI	come	avela	5
FINNISH_ROMANI	sun	dives	1
FINNISH_ROMANI	sun	kham	3
FINNISH_ROMANI	star	xerna	3
FINNISH_ROMANI	star	glimmos	9
FINNISH_ROMANI	water	pani	5
FINNISH_ROMANI	stone	bar	5
FINNISH_ROMANI	stone	barro	5
FINNISH_ROMANI	fire	yang	6
FINNISH_ROMANI	fire	xaCiba	20
FINNISH_ROMANI	path	piereskodrom	17
FINNISH_ROMANI	mountain	bar	3
FINNISH_ROMANI	mountain	halla	8
FINNISH_ROMANI	night	rat	1
FINNISH_ROMANI	full	pherdo	4
FINNISH_ROMANI	full	phervalo	4
FINNISH_ROMANI	new	fereko	2
FINNISH_ROMANI	new	nevo	3
FINNISH_ROMANI	name	nao	1
GREEK_ROMANY	I	mE	6
GREEK_ROMANY	you	tu	1
GREEK_ROMANY	we	amEn	5
GREEK_ROMANY	one	yEk	1
GREEK_ROMANY	one	Ekh	1
GREEK_ROMANY	two	dui	2
GREEK_ROMANY	person	jEno	1
GREEK_ROMANY	person	manuS	2
GREEK_ROMANY	fish	maCo	3
GREEK_ROMANY	dog	jukEl	7
GREEK_ROMANY	louse	juv	4
GREEK_ROMANY	tree	kopaCi	8
GREEK_ROMANY	leaf	patrin	2
GREEK_ROMANY	skin	koZa	8
GREEK_ROMANY	skin	morki	10
GREEK_ROMANY	blood	rat	3
GREEK_ROMANY	bone	kokalo	4
GREEK_ROMANY	horn	SiNk	4
GREEK_ROMANY	ear	kan	4
GREEK_ROMANY	eye	yak	6
GREEK_ROMANY	eye	yakh	6
GREEK_ROMANY	nose	nak	3
GREEK_ROMANY	tooth	dant	2
GREEK_ROMANY	tongue	Cip	3
GREEK_ROMANY	knee	koC	5
GREEK_ROMANY	hand	vas	5
GREEK_ROMANY	breasts	kolin	2
GREEK_ROMANY	breasts	gEuzi	8
GREEK_ROMANY	liver	buko	3
GREEK_ROMANY	liver	kalinjo	5
GREEK_ROMANY	drink	pi	3
GREEK_ROMANY	see	dik	6
GREEK_ROMANY	hear	aSun	7
GREEK_ROMANY	die	mEr	8
GREEK_ROMANY	come	av	5
GREEK_ROMANY	sun	kam	3
GREEK_ROMANY	sun	kham	3
GREEK_ROMANY	star	Ceran	3
GREEK_ROMANY	star	Caran	3
GREEK_ROMANY	water	pai	5
GREEK_ROMANY	water	pay	5
GREEK_ROMANY	stone	bar	5
GREEK_ROMANY	fire	yak	6
GREEK_ROMANY	path	drom	5
GREEK_ROMANY	mountain	voS	9
GREEK_ROMANY	mountain	vES	9
GREEK_ROMANY	night	rat	1
GREEK_ROMANY	full	perdo	4
GREEK_ROMANY	new	nEvo	3
GREEK_ROMANY	name	alav	2
GURBET_ROMANI	I	me	6
GURBET_ROMANI	you	tu	1
GURBET_ROMANI	we	amen	5
GURBET_ROMANI	one	yek	1
GURBET_ROMANI	one	yekh	1
GURBET_ROMANI	two	duy	2
GURBET_ROMANI	person	jeno	1
GURBET_ROMANI	fish	maCo	3
GURBET_ROMANI	fish	payali	14
GURBET_ROMANI	dog	juSol	7
GURBET_ROMANI	dog	jukhel	7
GURBET_ROMANI	louse	juv	4
GURBET_ROMANI	tree	kaS	9
GURBET_ROMANI	leaf	patrin	2
GURBET_ROMANI	skin	koZa	8
GURBET_ROMANI	skin	morSi	10
GURBET_ROMANI	blood	rat	3
GURBET_ROMANI	bone	kokalo	4
GURBET_ROMANI	horn	Sing	4
GURBET_ROMANI	horn	Singoro	4
GURBET_ROMANI	ear	kan	4
GURBET_ROMANI	eye	yakh	6
GURBET_ROMANI	nose	nakh	3
GURBET_ROMANI	tooth	dand	2
GURBET_ROMANI	tongue	Chib	3
GURBET_ROMANI	tongue	Cib	3
GURBET_ROMANI	knee	Cang	4
GURBET_ROMANI	hand	va	5
GURBET_ROMANI	breasts	CuCka	4
GURBET_ROMANI	breasts	CuCi	4
GURBET_ROMANI	liver	buSe	3
GURBET_ROMANI	liver	kalindyo	5
GURBET_ROMANI	drink	piyel	3
GURBET_ROMANI	drink	pyel	3
GURBET_ROMANI	see	diShol	6
GURBET_ROMANI	see	dikhel	6
GURBET_ROMANI	hear	asunel	7
GURBET_ROMANI	hear	kandel	10
GURBET_ROMANI	die	merel	8
GURBET_ROMANI	come	avel	5
GURBET_ROMANI	come	resol	9
GURBET_ROMANI	sun	kham	3
GURBET_ROMANI	star	Ceharin	3
GURBET_ROMANI	star	Cerayin	3
GURBET_ROMANI	water	pay	5
GURBET_ROMANI	water	khaplo	13
GURBET_ROMANI	stone	ar	5
GURBET_ROMANI	stone	bar	5
GURBET_ROMANI	fire	yag	6
GURBET_ROMANI	path	drom	5
GURBET_ROMANI	path	prSa	7
GURBET_ROMANI	mountain	play	6
GURBET_ROMANI	mountain	playin	6
GURBET_ROMANI	night	yrat	1
GURBET_ROMANI	night	raSi	1
GURBET_ROMANI	full	pherdino	4
GURBET_ROMANI	new	nevo	3
GURBET_ROMANI	name	alav	2
GURBET_ROMANI	name	nav	2
GURVARI_ROMANI	I	me	6
GURVARI_ROMANI	you	tu	1
GURVARI_ROMANI	we	ame	5
GURVARI_ROMANI	one	ek	1
GURVARI_ROMANI	one	yek	1
GURVARI_ROMANI	two	du	2
GURVARI_ROMANI	two	duy	2
GURVARI_ROMANI	person	manuS	2
GURVARI_ROMANI	fish	maCo	3
GURVARI_ROMANI	dog	jukel	7
GURVARI_ROMANI	louse	juv	4
GURVARI_ROMANI	tree	kaSt	9
GURVARI_ROMANI	leaf	patrin	2
GURVARI_ROMANI	skin	cipa	9
GURVARI_ROMANI	skin	morCi	10
GURVARI_ROMANI	blood	rat	3
GURVARI_ROMANI	bone	kokalo	4
GURVARI_ROMANI	horn	Sing	4
GURVARI_ROMANI	ear	kan	4
GURVARI_ROMANI	eye	yak	6
GURVARI_ROMANI	eye	yakh	6
GURVARI_ROMANI	nose	nak	3
GURVARI_ROMANI	nose	nakh	3
GURVARI_ROMANI	tooth	dand	2
GURVARI_ROMANI	tongue	Chib	3
GURVARI_ROMANI	knee	Cang	4
GURVARI_ROMANI	hand	vast	5
GURVARI_ROMANI	breasts	koLin	2
GURVARI_ROMANI	breasts	CuCi	4
GURVARI_ROMANI	liver	buko	3
GURVARI_ROMANI	drink	piel	3
GURVARI_ROMANI	see	dikhel	6
GURVARI_ROMANI	hear	asunel	7
GURVARI_ROMANI	hear	Sunel	7
GURVARI_ROMANI	die	merel	8
GURVARI_ROMANI	die	mudavel	8
GURVARI_ROMANI	come	avel	5
GURVARI_ROMANI	sun	kam	3
GURVARI_ROMANI	sun	kham	3
GURVARI_ROMANI	star	Cilaga	4
GURVARI_ROMANI	water	payi	5
GURVARI_ROMANI	water	paNi	5
GURVARI_ROMANI	stone	bar	5
GURVARI_ROMANI	fire	yag	6
GURVARI_ROMANI	mountain	hedyo	8
GURVARI_ROMANI	night	ratyi	1
GURVARI_ROMANI	full	perdo	4
GURVARI_ROMANI	full	pherdo	4
GURVARI_ROMANI	new	nevo	3
GURVARI_ROMANI	name	anav	2
GURVARI_ROMANI	name	nav	2
HUNGARIAN_VEND_ROMANI	I	me	6
HUNGARIAN_VEND_ROMANI	you	tu	1
HUNGARIAN_VEND_ROMANI	we	amen	5
HUNGARIAN_VEND_ROMANI	one	ek	1
HUNGARIAN_VEND_ROMANI	one	yek	1
HUNGARIAN_VEND_ROMANI	two	duy	2
HUNGARIAN_VEND_ROMANI	fish	maCho	3
HUNGARIAN_VEND_ROMANI	dog	Zukel	7
HUNGARIAN_VEND_ROMANI	tree	kaSt	9
HUNGARIAN_VEND_ROMANI	leaf	patrin	2
HUNGARIAN_VEND_ROMANI	skin	cipa	9
HUNGARIAN_VEND_ROMANI	blood	rat	3
HUNGARIAN_VEND_ROMANI	bone	kokalo	4
HUNGARIAN_VEND_ROMANI	ear	kan	4
HUNGARIAN_VEND_ROMANI	eye	aty	8
HUNGARIAN_VEND_ROMANI	eye	atyh	8
HUNGARIAN_VEND_ROMANI	nose	nak	3
HUNGARIAN_VEND_ROMANI	nose	nakh	3
HUNGARIAN_VEND_ROMANI	tooth	dand	2
HUNGARIAN_VEND_ROMANI	tongue	Chib	3
HUNGARIAN_VEND_ROMANI	knee	Cang	4
HUNGARIAN_VEND_ROMANI	hand	va	5
HUNGARIAN_VEND_ROMANI	breasts	kolin	2
HUNGARIAN_VEND_ROMANI	breasts	CuCi	4
HUNGARIAN_VEND_ROMANI	liver	buko	3
HUNGARIAN_VEND_ROMANI	drink	pil	3
HUNGARIAN_VEND_ROMANI	see	dikhel	6
HUNGARIAN_VEND_ROMANI	hear	Sunel	7
HUNGARIAN_VEND_ROMANI	die	merel	8
HUNGARIAN_VEND_ROMANI	die	murdavel	8
HUNGARIAN_VEND_ROMANI	come	al	5
HUNGARIAN_VEND_ROMANI	sun	kham	3
HUNGARIAN_VEND_ROMANI	star	Cerhin	3
HUNGARIAN_VEND_ROMANI	water	paN	5
HUNGARIAN_VEND_ROMANI	water	paNi	5
HUNGARIAN_VEND_ROMANI	stone	bar	5
HUNGARIAN_VEND_ROMANI	fire	yag	6
HUNGARIAN_VEND_ROMANI	mountain	dombo	4
HUNGARIAN_VEND_ROMANI	night	rati	1
HUNGARIAN_VEND_ROMANI	full	perdo	4
HUNGARIAN_VEND_ROMANI	full	pherdo	4
HUNGARIAN_VEND_ROMANI	new	nevo	3
HUNGARIAN_VEND_ROMANI	name	anav	2
KOSOVO_ARLI_ROMANI	I	me	6
KOSOVO_ARLI_ROMANI	you	tu	1
KOSOVO_ARLI_ROMANI	we	amen	5
KOSOVO_ARLI_ROMANI	one	yek	1
KOSOVO_ARLI_ROMANI	two	duy	2
KOSOVO_ARLI_ROMANI	person	manuS	2
KOSOVO_ARLI_ROMANI	person	osoba	13
KOSOVO_ARLI_ROMANI	fish	maCho	3
KOSOVO_ARLI_ROMANI	dog	juCel	7
KOSOVO_ARLI_ROMANI	louse	juv	4
KOSOVO_ARLI_ROMANI	tree	khaS	9
KOSOVO_ARLI_ROMANI	leaf	listo	5
KOSOVO_ARLI_ROMANI	skin	morti	10
KOSOVO_ARLI_ROMANI	blood	rat	3
KOSOVO_ARLI_ROMANI	bone	kokalo	4
KOSOVO_ARLI_ROMANI	horn	Sing	4
KOSOVO_ARLI_ROMANI	ear	khan	4
KOSOVO_ARLI_ROMANI	eye	yakh	6
KOSOVO_ARLI_ROMANI	nose	nakh	3
KOSOVO_ARLI_ROMANI	tooth	dhand	2
KOSOVO_ARLI_ROMANI	tongue	Cib	3
KOSOVO_ARLI_ROMANI	knee	pro	11
KOSOVO_ARLI_ROMANI	hand	vas	5
KOSOVO_ARLI_ROMANI	hand	vast	5
KOSOVO_ARLI_ROMANI	breasts	CuCi	4
KOSOVO_ARLI_ROMANI	liver	yetra	4
KOSOVO_ARLI_ROMANI	drink	piyela	3
KOSOVO_ARLI_ROMANI	see	dikhela	6
KOSOVO_ARLI_ROMANI	hear	Sunela	7
KOSOVO_ARLI_ROMANI	die	merela	8
KOSOVO_ARLI_ROMANI	come	avela	5
KOSOVO_ARLI_ROMANI	sun	kham	3
KOSOVO_ARLI_ROMANI	star	Cereni	3
KOSOVO_ARLI_ROMANI	water	pani	5
KOSOVO_ARLI_ROMANI	stone	bar	5
KOSOVO_ARLI_ROMANI	fire	yag	6
KOSOVO_ARLI_ROMANI	path	staza	3
KOSOVO_ARLI_ROMANI	mountain	planina	6
KOSOVO_ARLI_ROMANI	night	rat	1
KOSOVO_ARLI_ROMANI	full	pherdo	4
KOSOVO_ARLI_ROMANI	new	nevo	3
KOSOVO_ARLI_ROMANI	name	anav	2
LATVIAN_ROMANI	I	me	6
LATVIAN_ROMANI	you	tu	1
LATVIAN_ROMANI	we	ame	5
LATVIAN_ROMANI	we	men	5
LATVIAN_ROMANI	one	yekh	1
LATVIAN_ROMANI	two	duy	2
LATVIAN_ROMANI	fish	maCho	3
LATVIAN_ROMANI	dog	jukel	7
LATVIAN_ROMANI	louse	ju	4
LATVIAN_ROMANI	louse	juv	4
LATVIAN_ROMANI	tree	kaSt	9
LATVIAN_ROMANI	leaf	patrin	2
LATVIAN_ROMANI	skin	cipa	9
LATVIAN_ROMANI	blood	rat	3
LATVIAN_ROMANI	blood	farba	14
LATVIAN_ROMANI	bone	kokalas	4
LATVIAN_ROMANI	horn	Sing	4
LATVIAN_ROMANI	horn	rogas	5
LATVIAN_ROMANI	ear	kan	4
LATVIAN_ROMANI	eye	yakh	6
LATVIAN_ROMANI	nose	nakh	3
LATVIAN_ROMANI	tooth	dand	2
LATVIAN_ROMANI	tongue	Chib	3
LATVIAN_ROMANI	knee	Cang	4
LATVIAN_ROMANI	hand	vast	5
LATVIAN_ROMANI	breasts	CuCi	4
LATVIAN_ROMANI	liver	buke	3
LATVIAN_ROMANI	liver	kalinjo	5
LATVIAN_ROMANI	drink	iepiyel	3
LATVIAN_ROMANI	drink	piyel	3
LATVIAN_ROMANI	see	dikhel	6
LATVIAN_ROMANI	hear	Sunel	7
LATVIAN_ROMANI	die	merel	8
LATVIAN_ROMANI	die	mulyal	8
LATVIAN_ROMANI	come	avel	5
LATVIAN_ROMANI	come	atyavel	5
LATVIAN_ROMANI	sun	kham	3
LATVIAN_ROMANI	star	Cerhen	3
LATVIAN_ROMANI	star	Cerhin	3
LATVIAN_ROMANI	water	paNing	5
LATVIAN_ROMANI	water	paNi	5
LATVIAN_ROMANI	stone	bar	5
LATVIAN_ROMANI	fire	yag	6
LATVIAN_ROMANI	path	trepkica	18
LATVIAN_ROMANI	mountain	berga	3
LATVIAN_ROMANI	night	rat	1
LATVIAN_ROMANI	full	pherda	4
LATVIAN_ROMANI	new	neva	3
LATVIAN_ROMANI	name	lav	2
LATVIAN_ROMANI	name	nav	2
LITHUANIAN_ROMANI	I	m3	6
LITHUANIAN_ROMANI	you	tu	1
LITHUANIAN_ROMANI	we	ame	5
LITHUANIAN_ROMANI	we	amen	5
LITHUANIAN_ROMANI	one	yekh	1
LITHUANIAN_ROMANI	two	duy	2
LITHUANIAN_ROMANI	person	manuS	2
LITHUANIAN_ROMANI	fish	maCho	3
LITHUANIAN_ROMANI	dog	jukel	7
LITHUANIAN_ROMANI	louse	juv	4
LITHUANIAN_ROMANI	tree	kaSt	9
LITHUANIAN_ROMANI	leaf	patrin	2
LITHUANIAN_ROMANI	skin	c3pa	9
LITHUANIAN_ROMANI	blood	rat	3
LITHUANIAN_ROMANI	bone	kukalo	4
LITHUANIAN_ROMANI	horn	rogo	5
LITHUANIAN_ROMANI	ear	kan	4
LITHUANIAN_ROMANI	eye	yakh	6
LITHUANIAN_ROMANI	nose	nakh	3
LITHUANIAN_ROMANI	tooth	dand	2
LITHUANIAN_ROMANI	tongue	Cib	3
LITHUANIAN_ROMANI	knee	Cang	4
LITHUANIAN_ROMANI	hand	r3So	8
LITHUANIAN_ROMANI	breasts	kol3n	2
LITHUANIAN_ROMANI	liver	buko	3
LITHUANIAN_ROMANI	drink	pyel	3
LITHUANIAN_ROMANI	see	d3khel	6
LITHUANIAN_ROMANI	hear	Sun3l	7
LITHUANIAN_ROMANI	die	m3r3l	8
LITHUANIAN_ROMANI	come	yav3l	5
LITHUANIAN_ROMANI	sun	kham	3
LITHUANIAN_ROMANI	star	Cergh3n	3
LITHUANIAN_ROMANI	water	pani	5
LITHUANIAN_ROMANI	stone	bar	5
LITHUANIAN_ROMANI	stone	bary	5
LITHUANIAN_ROMANI	fire	yag	6
LITHUANIAN_ROMANI	path	st3Cka	3
LITHUANIAN_ROMANI	mountain	b3rga	3
LITHUANIAN_ROMANI	night	rat	1
LITHUANIAN_ROMANI	full	ph3rdo	4
LITHUANIAN_ROMANI	new	n3vo	3
LITHUANIAN_ROMANI	name	lav	2
LOVARA_ROMANI	I	me	6
LOVARA_ROMANI	you	tu	1
LOVARA_ROMANI	we	ame	5
LOVARA_ROMANI	we	amen	5
LOVARA_ROMANI	one	eg	1
LOVARA_ROMANI	one	yeg	1
LOVARA_ROMANI	two	du	2
LOVARA_ROMANI	two	duy	2
LOVARA_ROMANI	person	semili	11
LOVARA_ROMANI	fish	maSo	3
LOVARA_ROMANI	fish	hala	17
LOVARA_ROMANI	dog	jukel	7
LOVARA_ROMANI	dog	Zukel	7
LOVARA_ROMANI	louse	juv	4
LOVARA_ROMANI	louse	Zuv	4
LOVARA_ROMANI	tree	kopaCi	8
LOVARA_ROMANI	tree	kaS	9
LOVARA_ROMANI	leaf	patri	2
LOVARA_ROMANI	leaf	levelo	3
LOVARA_ROMANI	skin	morCi	10
LOVARA_ROMANI	skin	mortyi	10
LOVARA_ROMANI	blood	rat	3
LOVARA_ROMANI	bone	kokalo	4
LOVARA_ROMANI	horn	Sing	4
LOVARA_ROMANI	ear	kan	4
LOVARA_ROMANI	eye	yak	6
LOVARA_ROMANI	eye	yakh	6
LOVARA_ROMANI	nose	nak	3
LOVARA_ROMANI	nose	nakh	3
LOVARA_ROMANI	tooth	dand	2
LOVARA_ROMANI	tongue	Sib	3
LOVARA_ROMANI	knee	Cang	4
LOVARA_ROMANI	hand	vas	5
LOVARA_ROMANI	hand	vast	5
LOVARA_ROMANI	breasts	kolin	2
LOVARA_ROMANI	breasts	CuCi	4
LOVARA_ROMANI	liver	buko	3
LOVARA_ROMANI	liver	maya	24
LOVARA_ROMANI	drink	pel	3
LOVARA_ROMANI	drink	piyel	3
LOVARA_ROMANI	see	dikhel	6
LOVARA_ROMANI	hear	asunel	7
LOVARA_ROMANI	hear	halgatiy	9
LOVARA_ROMANI	die	merel	8
LOVARA_ROMANI	come	avel	5
LOVARA_ROMANI	sun	kham	3
LOVARA_ROMANI	star	Cerhay	3
LOVARA_ROMANI	star	Cherhen	3
LOVARA_ROMANI	water	payi	5
LOVARA_ROMANI	water	pani	5
LOVARA_ROMANI	stone	bar	5
LOVARA_ROMANI	fire	yag	6
LOVARA_ROMANI	path	kerara	6
LOVARA_ROMANI	path	kirara	6
LOVARA_ROMANI	mountain	play	6
LOVARA_ROMANI	mountain	playin	6
LOVARA_ROMANI	night	rat	1
LOVARA_ROMANI	night	ratyi	1
LOVARA_ROMANI	full	perdo	4
LOVARA_ROMANI	new	nevo	3
LOVARA_ROMANI	name	anav	2
LOVARA_ROMANI	name	nav	2
MACEDONIAN_ARLI_ROMANI	I	me	6
MACEDONIAN_ARLI_ROMANI	you	tu	1
MACEDONIAN_ARLI_ROMANI	we	amen	5
MACEDONIAN_ARLI_ROMANI	one	yekh	1
MACEDONIAN_ARLI_ROMANI	two	duy	2
MACEDONIAN_ARLI_ROMANI	person	jeno	1
MACEDONIAN_ARLI_ROMANI	fish	maSho	3
MACEDONIAN_ARLI_ROMANI	fish	maCho	3
MACEDONIAN_ARLI_ROMANI	dog	jukel	7
MACEDONIAN_ARLI_ROMANI	louse	juv	4
MACEDONIAN_ARLI_ROMANI	tree	kaS	9
MACEDONIAN_ARLI_ROMANI	leaf	listo	5
MACEDONIAN_ARLI_ROMANI	skin	morti	10
MACEDONIAN_ARLI_ROMANI	blood	rat	3
MACEDONIAN_ARLI_ROMANI	bone	kokalo	4
MACEDONIAN_ARLI_ROMANI	horn	Sing	4
MACEDONIAN_ARLI_ROMANI	ear	kan	4
MACEDONIAN_ARLI_ROMANI	eye	yak	6
MACEDONIAN_ARLI_ROMANI	eye	yakh	6
MACEDONIAN_ARLI_ROMANI	nose	nakh	3
MACEDONIAN_ARLI_ROMANI	tooth	dand	2
MACEDONIAN_ARLI_ROMANI	tongue	Chib	3
MACEDONIAN_ARLI_ROMANI	knee	koS	5
MACEDONIAN_ARLI_ROMANI	knee	koC	5
MACEDONIAN_ARLI_ROMANI	hand	vas	5
MACEDONIAN_ARLI_ROMANI	breasts	brekh	1
MACEDONIAN_ARLI_ROMANI	breasts	CuCi	4
MACEDONIAN_ARLI_ROMANI	drink	piyela	3
MACEDONIAN_ARLI_ROMANI	see	dikyela	6
MACEDONIAN_ARLI_ROMANI	see	dikhela	6
MACEDONIAN_ARLI_ROMANI	hear	Sunela	7
MACEDONIAN_ARLI_ROMANI	die	merela	8
MACEDONIAN_ARLI_ROMANI	come	avela	5
MACEDONIAN_ARLI_ROMANI	sun	kham	3
MACEDONIAN_ARLI_ROMANI	star	Ceren	3
MACEDONIAN_ARLI_ROMANI	star	Cereni	3
MACEDONIAN_ARLI_ROMANI	water	pani	5
MACEDONIAN_ARLI_ROMANI	stone	bar	5
MACEDONIAN_ARLI_ROMANI	fire	poZar	3
MACEDONIAN_ARLI_ROMANI	fire	yag	6
MACEDONIAN_ARLI_ROMANI	mountain	planina	6
MACEDONIAN_ARLI_ROMANI	night	rat	1
MACEDONIAN_ARLI_ROMANI	full	pherdo	4
MACEDONIAN_ARLI_ROMANI	new	nevo	3
MACEDONIAN_ARLI_ROMANI	name	anav	2
MACEDONIAN_DZAMBAZI_ROMANIAN	I	me	6
MACEDONIAN_DZAMBAZI_ROMANIAN	you	tu	1
MACEDONIAN_DZAMBAZI_ROMANIAN	we	amen	5
MACEDONIAN_DZAMBAZI_ROMANIAN	one	yek	1
MACEDONIAN_DZAMBAZI_ROMANIAN	one	yekh	1
MACEDONIAN_DZAMBAZI_ROMANIAN	two	duy	2
MACEDONIAN_DZAMBAZI_ROMANIAN	person	jeno	1
MACEDONIAN_DZAMBAZI_ROMANIAN	fish	maCho	3
MACEDONIAN_DZAMBAZI_ROMANIAN	dog	juShel	7
MACEDONIAN_DZAMBAZI_ROMANIAN	dog	jukel	7
MACEDONIAN_DZAMBAZI_ROMANIAN	louse	juv	4
MACEDONIAN_DZAMBAZI_ROMANIAN	tree	kaS	9
MACEDONIAN_DZAMBAZI_ROMANIAN	leaf	patrin	2
MACEDONIAN_DZAMBAZI_ROMANIAN	skin	morkyi	10
MACEDONIAN_DZAMBAZI_ROMANIAN	blood	rat	3
MACEDONIAN_DZAMBAZI_ROMANIAN	bone	kokalo	4
MACEDONIAN_DZAMBAZI_ROMANIAN	horn	Sing	4
MACEDONIAN_DZAMBAZI_ROMANIAN	horn	Singoro	4
MACEDONIAN_DZAMBAZI_ROMANIAN	ear	kan	4
MACEDONIAN_DZAMBAZI_ROMANIAN	eye	yakh	6
MACEDONIAN_DZAMBAZI_ROMANIAN	nose	nakh	3
MACEDONIAN_DZAMBAZI_ROMANIAN	tooth	dand	2
MACEDONIAN_DZAMBAZI_ROMANIAN	tongue	Chib	3
MACEDONIAN_DZAMBAZI_ROMANIAN	tongue	Cib	3
MACEDONIAN_DZAMBAZI_ROMANIAN	knee	Cang	4
MACEDONIAN_DZAMBAZI_ROMANIAN	knee	koC	5
MACEDONIAN_DZAMBAZI_ROMANIAN	hand	va	5
MACEDONIAN_DZAMBAZI_ROMANIAN	breasts	CuCa	4
MACEDONIAN_DZAMBAZI_ROMANIAN	breasts	CuCi	4
MACEDONIAN_DZAMBAZI_ROMANIAN	liver	buSe	3
MACEDONIAN_DZAMBAZI_ROMANIAN	liver	jigeri	6
MACEDONIAN_DZAMBAZI_ROMANIAN	drink	piyel	3
MACEDONIAN_DZAMBAZI_ROMANIAN	drink	piyol	3
MACEDONIAN_DZAMBAZI_ROMANIAN	see	diShol	6
MACEDONIAN_DZAMBAZI_ROMANIAN	see	dikhel	6
MACEDONIAN_DZAMBAZI_ROMANIAN	hear	asunol	7
MACEDONIAN_DZAMBAZI_ROMANIAN	hear	kandel	10
MACEDONIAN_DZAMBAZI_ROMANIAN	die	merel	8
MACEDONIAN_DZAMBAZI_ROMANIAN	die	merol	8
MACEDONIAN_DZAMBAZI_ROMANIAN	come	avel	5
MACEDONIAN_DZAMBAZI_ROMANIAN	come	resol	9
MACEDONIAN_DZAMBAZI_ROMANIAN	sun	kham	3
MACEDONIAN_DZAMBAZI_ROMANIAN	star	Cerhen	3
MACEDONIAN_DZAMBAZI_ROMANIAN	water	pay	5
MACEDONIAN_DZAMBAZI_ROMANIAN	stone	bar	5
MACEDONIAN_DZAMBAZI_ROMANIAN	fire	yag	6
MACEDONIAN_DZAMBAZI_ROMANIAN	path	drom	5
MACEDONIAN_DZAMBAZI_ROMANIAN	path	prSa	7
MACEDONIAN_DZAMBAZI_ROMANIAN	mountain	playin	6
MACEDONIAN_DZAMBAZI_ROMANIAN	night	raSa	1
MACEDONIAN_DZAMBAZI_ROMANIAN	night	rat	1
MACEDONIAN_DZAMBAZI_ROMANIAN	full	pherdino	4
MACEDONIAN_DZAMBAZI_ROMANIAN	full	pherdo	4
MACEDONIAN_DZAMBAZI_ROMANIAN	new	nevo	3
MACEDONIAN_DZAMBAZI_ROMANIAN	name	alav	2
MACEDONIAN_DZAMBAZI_ROMANIAN	name	lafi	2
NORTH_RUSSIAN_ROMANI	I	m3	6
NORTH_RUSSIAN_ROMANI	you	tu	1
NORTH_RUSSIAN_ROMANI	we	am3	5
NORTH_RUSSIAN_ROMANI	one	yekh	1
NORTH_RUSSIAN_ROMANI	two	duy	2
NORTH_RUSSIAN_ROMANI	person	manuS	2
NORTH_RUSSIAN_ROMANI	fish	maSo	3
NORTH_RUSSIAN_ROMANI	dog	rikono	4
NORTH_RUSSIAN_ROMANI	louse	juv	4
NORTH_RUSSIAN_ROMANI	tree	dr3vo	10
NORTH_RUSSIAN_ROMANI	skin	c3pa	9
NORTH_RUSSIAN_ROMANI	blood	rat	3
NORTH_RUSSIAN_ROMANI	bone	kokalo	4
NORTH_RUSSIAN_ROMANI	horn	Sing	4
NORTH_RUSSIAN_ROMANI	ear	kan	4
NORTH_RUSSIAN_ROMANI	eye	yakh	6
NORTH_RUSSIAN_ROMANI	nose	nakh	3
NORTH_RUSSIAN_ROMANI	tooth	dand	2
NORTH_RUSSIAN_ROMANI	tongue	Cib	3
NORTH_RUSSIAN_ROMANI	knee	Sang	4
NORTH_RUSSIAN_ROMANI	hand	vast	5
NORTH_RUSSIAN_ROMANI	breasts	kol3n	2
NORTH_RUSSIAN_ROMANI	breasts	SuCi	4
NORTH_RUSSIAN_ROMANI	drink	pyela	3
NORTH_RUSSIAN_ROMANI	drink	v3pyela	3
NORTH_RUSSIAN_ROMANI	see	d3kh3la	6
NORTH_RUSSIAN_ROMANI	see	ud3kh3la	6
NORTH_RUSSIAN_ROMANI	hear	Sunela	7
NORTH_RUSSIAN_ROMANI	hear	uSunela	7
NORTH_RUSSIAN_ROMANI	die	m3r3la	8
NORTH_RUSSIAN_ROMANI	die	xasyola	22
NORTH_RUSSIAN_ROMANI	come	av3la	5
NORTH_RUSSIAN_ROMANI	come	yav3la	5
NORTH_RUSSIAN_ROMANI	sun	kham	3
NORTH_RUSSIAN_ROMANI	star	Cerg3n	3
NORTH_RUSSIAN_ROMANI	water	pan3	5
NORTH_RUSSIAN_ROMANI	stone	bar	5
NORTH_RUSSIAN_ROMANI	fire	yag	6
NORTH_RUSSIAN_ROMANI	mountain	b3rga	3
NORTH_RUSSIAN_ROMANI	night	raSa	1
NORTH_RUSSIAN_ROMANI	night	rat	1
NORTH_RUSSIAN_ROMANI	full	ph3rdo	4
NORTH_RUSSIAN_ROMANI	new	nevo	3
NORTH_RUSSIAN_ROMANI	name	lav	2
NORTH_RUSSIAN_ROMANI	name	kharib3	7
ROMUNGRO_ROMANI	I	me	6
ROMUNGRO_ROMANI	you	tu	1
ROMUNGRO_ROMANI	we	amen	5
ROMUNGRO_ROMANI	one	ek	1
ROMUNGRO_ROMANI	one	yek	1
ROMUNGRO_ROMANI	two	du	2
ROMUNGRO_ROMANI	two	duy	2
ROMUNGRO_ROMANI	fish	maCho	3
ROMUNGRO_ROMANI	dog	jukel	7
ROMUNGRO_ROMANI	louse	ju	4
ROMUNGRO_ROMANI	tree	kaSt	9
ROMUNGRO_ROMANI	leaf	patrin	2
ROMUNGRO_ROMANI	skin	cipa	9
ROMUNGRO_ROMANI	blood	rat	3
ROMUNGRO_ROMANI	blood	manuSanorat	15
ROMUNGRO_ROMANI	bone	kokalo	4
ROMUNGRO_ROMANI	horn	Sing	4
ROMUNGRO_ROMANI	ear	kan	4
ROMUNGRO_ROMANI	eye	aty	8
ROMUNGRO_ROMANI	eye	atyh	8
ROMUNGRO_ROMANI	nose	nak	3
ROMUNGRO_ROMANI	nose	nakh	3
ROMUNGRO_ROMANI	tooth	dand	2
ROMUNGRO_ROMANI	tongue	Chib	3
ROMUNGRO_ROMANI	knee	Cang	4
ROMUNGRO_ROMANI	hand	va	5
ROMUNGRO_ROMANI	breasts	CuCi	4
ROMUNGRO_ROMANI	liver	buko	3
ROMUNGRO_ROMANI	drink	piyel	3
ROMUNGRO_ROMANI	see	dikhel	6
ROMUNGRO_ROMANI	hear	Sunel	7
ROMUNGRO_ROMANI	die	merel	8
ROMUNGRO_ROMANI	come	avel	5
ROMUNGRO_ROMANI	sun	kham	3
ROMUNGRO_ROMANI	star	Cerhen	3
ROMUNGRO_ROMANI	water	pani	5
ROMUNGRO_ROMANI	water	paNi	5
ROMUNGRO_ROMANI	stone	bar	5
ROMUNGRO_ROMANI	fire	yag	6
ROMUNGRO_ROMANI	mountain	hedyo	8
ROMUNGRO_ROMANI	night	rati	1
ROMUNGRO_ROMANI	full	perdo	4
ROMUNGRO_ROMANI	full	pherdo	4
ROMUNGRO_ROMANI	new	nevo	3
ROMUNGRO_ROMANI	name	anav	2
SEPECIDES_ROMANI	I	me	6
SEPECIDES_ROMANI	you	tu	1
SEPECIDES_ROMANI	we	amen	5
SEPECIDES_ROMANI	one	ek	1
SEPECIDES_ROMANI	one	yekh	1
SEPECIDES_ROMANI	two	duy	2
SEPECIDES_ROMANI	person	jeni	1
SEPECIDES_ROMANI	fish	maCho	3
SEPECIDES_ROMANI	dog	jukel	7
SEPECIDES_ROMANI	dog	jukli	7
SEPECIDES_ROMANI	louse	juv	4
SEPECIDES_ROMANI	tree	rukh	4
SEPECIDES_ROMANI	leaf	patrin	2
SEPECIDES_ROMANI	skin	morti	10
SEPECIDES_ROMANI	blood	rat	3
SEPECIDES_ROMANI	bone	kokalos	4
SEPECIDES_ROMANI	horn	Sing	4
SEPECIDES_ROMANI	ear	kan	4
SEPECIDES_ROMANI	eye	yakh	6
SEPECIDES_ROMANI	nose	rutuni	4
SEPECIDES_ROMANI	tooth	dan	2
SEPECIDES_ROMANI	tooth	dand	2
SEPECIDES_ROMANI	tongue	Chip	3
SEPECIDES_ROMANI	knee	koC	5
SEPECIDES_ROMANI	hand	vas	5
SEPECIDES_ROMANI	hand	musi	7
SEPECIDES_ROMANI	breasts	brokh	1
SEPECIDES_ROMANI	breasts	CuCi	4
SEPECIDES_ROMANI	liver	buko	3
SEPECIDES_ROMANI	drink	pila	3
SEPECIDES_ROMANI	see	dikhela	6
SEPECIDES_ROMANI	hear	Sunela	7
SEPECIDES_ROMANI	die	merela	8
SEPECIDES_ROMANI	come	avela	5
SEPECIDES_ROMANI	sun	kham	3
SEPECIDES_ROMANI	sun	murS	9
SEPECIDES_ROMANI	star	Caran	3
SEPECIDES_ROMANI	water	pani	5
SEPECIDES_ROMANI	stone	bar	5
SEPECIDES_ROMANI	fire	yak	6
SEPECIDES_ROMANI	mountain	veS	9
SEPECIDES_ROMANI	mountain	veSa	9
SEPECIDES_ROMANI	night	rat	1
SEPECIDES_ROMANI	full	pherdo	4
SEPECIDES_ROMANI	new	nevo	3
SEPECIDES_ROMANI	new	novo	3
SEPECIDES_ROMANI	name	anav	2
SINTI_ROMANI	I	me	6
SINTI_ROMANI	you	tu	1
SINTI_ROMANI	we	ame	5
SINTI_ROMANI	one	yekh	1
SINTI_ROMANI	two	duy	2
SINTI_ROMANI	person	manuS	2
SINTI_ROMANI	fish	maSo	3
SINTI_ROMANI	dog	Zukel	7
SINTI_ROMANI	louse	Zuv	4
SINTI_ROMANI	tree	kaSt	9
SINTI_ROMANI	leaf	patrin	2
SINTI_ROMANI	skin	morCi	10
SINTI_ROMANI	blood	rat	3
SINTI_ROMANI	bone	kokalo	4
SINTI_ROMANI	horn	SiN	4
SINTI_ROMANI	ear	kan	4
SINTI_ROMANI	eye	yakh	6
SINTI_ROMANI	nose	nakh	3
SINTI_ROMANI	tooth	dand	2
SINTI_ROMANI	tongue	Sib	3
SINTI_ROMANI	knee	CaN	4
SINTI_ROMANI	hand	vast	5
SINTI_ROMANI	breasts	CuCi	4
SINTI_ROMANI	liver	puko	3
SINTI_ROMANI	drink	piye	3
SINTI_ROMANI	see	dikhe	6
SINTI_ROMANI	hear	aSune	7
SINTI_ROMANI	die	mere	8
SINTI_ROMANI	come	ave	5
SINTI_ROMANI	sun	kham	3
SINTI_ROMANI	star	Cerhay	3
SINTI_ROMANI	water	payi	5
SINTI_ROMANI	stone	bar	5
SINTI_ROMANI	fire	yag	6
SINTI_ROMANI	path	drom	5
SINTI_ROMANI	mountain	play	6
SINTI_ROMANI	night	ratyi	1
SINTI_ROMANI	full	pherdo	4
SINTI_ROMANI	new	nyevo	3
SINTI_ROMANI	new	5evo	3
SINTI_ROMANI	name	anav	2
SOFIA_ERLI_ROMANI	I	me	6
SOFIA_ERLI_ROMANI	you	tu	1
SOFIA_ERLI_ROMANI	we	ame	5
SOFIA_ERLI_ROMANI	we	amen	5
SOFIA_ERLI_ROMANI	one	ek	1
SOFIA_ERLI_ROMANI	one	yek	1
SOFIA_ERLI_ROMANI	two	duy	2
SOFIA_ERLI_ROMANI	person	jeno	1
SOFIA_ERLI_ROMANI	fish	maCho	3
SOFIA_ERLI_ROMANI	dog	rikono	4
SOFIA_ERLI_ROMANI	dog	jukel	7
SOFIA_ERLI_ROMANI	louse	juv	4
SOFIA_ERLI_ROMANI	tree	kaS	9
SOFIA_ERLI_ROMANI	leaf	Suma	10
SOFIA_ERLI_ROMANI	skin	koZa	8
SOFIA_ERLI_ROMANI	skin	morti	10
SOFIA_ERLI_ROMANI	blood	rat	3
SOFIA_ERLI_ROMANI	bone	kokali	4
SOFIA_ERLI_ROMANI	bone	kokalos	4
SOFIA_ERLI_ROMANI	horn	Sing	4
SOFIA_ERLI_ROMANI	ear	kan	4
SOFIA_ERLI_ROMANI	eye	yak	6
SOFIA_ERLI_ROMANI	nose	nakh	3
SOFIA_ERLI_ROMANI	tooth	dand	2
SOFIA_ERLI_ROMANI	tongue	Chib	3
SOFIA_ERLI_ROMANI	tongue	dile	5
SOFIA_ERLI_ROMANI	knee	koC	5
SOFIA_ERLI_ROMANI	hand	vas	5
SOFIA_ERLI_ROMANI	hand	vast	5
SOFIA_ERLI_ROMANI	breasts	kolin	2
SOFIA_ERLI_ROMANI	breasts	CuCi	4
SOFIA_ERLI_ROMANI	liver	yetra	4
SOFIA_ERLI_ROMANI	liver	jigerNaCa	6
SOFIA_ERLI_ROMANI	drink	piel	3
SOFIA_ERLI_ROMANI	drink	piyel	3
SOFIA_ERLI_ROMANI	see	dikhel	6
SOFIA_ERLI_ROMANI	hear	Sunel	7
SOFIA_ERLI_ROMANI	die	merel	8
SOFIA_ERLI_ROMANI	die	mulel	8
SOFIA_ERLI_ROMANI	come	avel	5
SOFIA_ERLI_ROMANI	sun	kham	3
SOFIA_ERLI_ROMANI	star	Cerxen	3
SOFIA_ERLI_ROMANI	water	pani	5
SOFIA_ERLI_ROMANI	stone	bar	5
SOFIA_ERLI_ROMANI	fire	yag	6
SOFIA_ERLI_ROMANI	mountain	planina	6
SOFIA_ERLI_ROMANI	mountain	veS	9
SOFIA_ERLI_ROMANI	night	rat	1
SOFIA_ERLI_ROMANI	night	rati	1
SOFIA_ERLI_ROMANI	full	pherdo	4
SOFIA_ERLI_ROMANI	full	phuklo	4
SOFIA_ERLI_ROMANI	new	nevo	3
SOFIA_ERLI_ROMANI	name	alav	2
SREMSKI_GURBET_ROMANI	I	me	6
SREMSKI_GURBET_ROMANI	you	tu	1
SREMSKI_GURBET_ROMANI	we	amen	5
SREMSKI_GURBET_ROMANI	one	yekh	1
SREMSKI_GURBET_ROMANI	two	duy	2
SREMSKI_GURBET_ROMANI	person	manuS	2
SREMSKI_GURBET_ROMANI	fish	maCho	3
SREMSKI_GURBET_ROMANI	dog	juShel	7
SREMSKI_GURBET_ROMANI	louse	ju	4
SREMSKI_GURBET_ROMANI	tree	kaS	9
SREMSKI_GURBET_ROMANI	tree	kaSt	9
SREMSKI_GURBET_ROMANI	leaf	patrin	2
SREMSKI_GURBET_ROMANI	skin	morSi	10
SREMSKI_GURBET_ROMANI	blood	rat	3
SREMSKI_GURBET_ROMANI	bone	kokalo	4
SREMSKI_GURBET_ROMANI	horn	rogo	5
SREMSKI_GURBET_ROMANI	ear	kan	4
SREMSKI_GURBET_ROMANI	eye	yakh	6
SREMSKI_GURBET_ROMANI	nose	nakh	3
SREMSKI_GURBET_ROMANI	tooth	dand	2
SREMSKI_GURBET_ROMANI	tongue	Chib	3
SREMSKI_GURBET_ROMANI	knee	Cang	4
SREMSKI_GURBET_ROMANI	hand	va	5
SREMSKI_GURBET_ROMANI	breasts	CuCi	4
SREMSKI_GURBET_ROMANI	liver	yetra	4
SREMSKI_GURBET_ROMANI	liver	jigerNaCa	6
SREMSKI_GURBET_ROMANI	drink	pol	3
SREMSKI_GURBET_ROMANI	see	diShol	6
SREMSKI_GURBET_ROMANI	hear	aSunol	7
SREMSKI_GURBET_ROMANI	die	merol	8
SREMSKI_GURBET_ROMANI	come	avol	5
SREMSKI_GURBET_ROMANI	sun	kham	3
SREMSKI_GURBET_ROMANI	star	Cerain	3
SREMSKI_GURBET_ROMANI	water	pay	5
SREMSKI_GURBET_ROMANI	stone	bar	5
SREMSKI_GURBET_ROMANI	fire	yag	6
SREMSKI_GURBET_ROMANI	path	staza	3
SREMSKI_GURBET_ROMANI	mountain	planina	6
SREMSKI_GURBET_ROMANI	night	ryat	1
SREMSKI_GURBET_ROMANI	full	pherdo	4
SREMSKI_GURBET_ROMANI	new	nevo	3
SREMSKI_GURBET_ROMANI	name	alav	2
URSARI_ROMANI	I	me	6
URSARI_ROMANI	you	tu	1
URSARI_ROMANI	we	ame	5
URSARI_ROMANI	one	yekh	1
URSARI_ROMANI	two	duy	2
URSARI_ROMANI	person	manuS	2
URSARI_ROMANI	fish	maCho	3
URSARI_ROMANI	dog	Zukel	7
URSARI_ROMANI	louse	Zuv	4
URSARI_ROMANI	tree	rukh	4
URSARI_ROMANI	leaf	patrin	2
URSARI_ROMANI	skin	morthi	10
URSARI_ROMANI	blood	rat	3
URSARI_ROMANI	bone	kokalo	4
URSARI_ROMANI	horn	Sing	4
URSARI_ROMANI	ear	kan	4
URSARI_ROMANI	eye	yakh	6
URSARI_ROMANI	nose	nakh	3
URSARI_ROMANI	tooth	dand	2
URSARI_ROMANI	tongue	Chib	3
URSARI_ROMANI	knee	koC	5
URSARI_ROMANI	hand	vast	5
URSARI_ROMANI	breasts	CuCi	4
URSARI_ROMANI	liver	buko	3
URSARI_ROMANI	drink	piel	3
URSARI_ROMANI	see	dikhel	6
URSARI_ROMANI	hear	Sunel	7
URSARI_ROMANI	die	merel	8
URSARI_ROMANI	come	avel	5
URSARI_ROMANI	sun	kham	3
URSARI_ROMANI	star	Cheren	3
URSARI_ROMANI	water	pani	5
URSARI_ROMANI	stone	bar	5
URSARI_ROMANI	fire	yag	6
URSARI_ROMANI	path	poteka	2
URSARI_ROMANI	mountain	munte	14
URSARI_ROMANI	night	rat	1
URSARI_ROMANI	full	pherdo	4
URSARI_ROMANI	new	nevo	3
URSARI_ROMANI	name	anao	2
VLAX_ROMANI	I	me	6
VLAX_ROMANI	you	tu	1
VLAX_ROMANI	we	ame	5
VLAX_ROMANI	one	ekh	1
VLAX_ROMANI	one	yekh	1
VLAX_ROMANI	two	dui	2
VLAX_ROMANI	person	manuS	2
VLAX_ROMANI	fish	maSyo	3
VLAX_ROMANI	dog	rikon	4
VLAX_ROMANI	dog	jukel	7
VLAX_ROMANI	louse	Zyuv	4
VLAX_ROMANI	tree	rukh	4
VLAX_ROMANI	tree	kaS	9
VLAX_ROMANI	leaf	patrin	2
VLAX_ROMANI	skin	morci	10
VLAX_ROMANI	blood	rat	3
VLAX_ROMANI	bone	kokalo	4
VLAX_ROMANI	horn	SiN	4
VLAX_ROMANI	ear	kan	4
VLAX_ROMANI	eye	yakh	6
VLAX_ROMANI	nose	nakh	3
VLAX_ROMANI	tooth	dand	2
VLAX_ROMANI	tongue	Syib	3
VLAX_ROMANI	knee	CaN	4
VLAX_ROMANI	knee	koC	5
VLAX_ROMANI	hand	vast	5
VLAX_ROMANI	breasts	berk	1
VLAX_ROMANI	liver	bukokalo	3
VLAX_ROMANI	drink	pi	3
VLAX_ROMANI	see	dikh	6
VLAX_ROMANI	hear	aSun	7
VLAX_ROMANI	die	mer	8
VLAX_ROMANI	come	av	5
VLAX_ROMANI	sun	kham	3
VLAX_ROMANI	star	Cerhai	3
VLAX_ROMANI	water	pai	5
VLAX_ROMANI	stone	baX	5
VLAX_ROMANI	fire	yag	6
VLAX_ROMANI	path	vurma	1
VLAX_ROMANI	mountain	playin	6
VLAX_ROMANI	night	riat	1
VLAX_ROMANI	full	pherdo	4
VLAX_ROMANI	new	nevo	3
VLAX_ROMANI	name	anav	2
SELICE_ROMANI	I	aChon	7
SELICE_ROMANI	I	aChen	7
SELICE_ROMANI	you	tu	1
SELICE_ROMANI	we	amen	5
SELICE_ROMANI	one	jekh	1
SELICE_ROMANI	two	duj	2
SELICE_ROMANI	person	jene	1
SELICE_ROMANI	fish	maCho	3
SELICE_ROMANI	dog	jukel	7
SELICE_ROMANI	louse	juv	4
SELICE_ROMANI	tree	kaSt	9
SELICE_ROMANI	leaf	levele	3
SELICE_ROMANI	leaf	levela	3
SELICE_ROMANI	skin	Cipa	9
SELICE_ROMANI	blood	rat	3
SELICE_ROMANI	bone	kokal	4
SELICE_ROMANI	horn	sarva	2
SELICE_ROMANI	ear	kan	4
SELICE_ROMANI	eye	yakh	6
SELICE_ROMANI	nose	nakh	3
SELICE_ROMANI	tooth	dand	2
SELICE_ROMANI	tongue	Chib	3
SELICE_ROMANI	knee	terda	12
SELICE_ROMANI	hand	va	5
SELICE_ROMANI	breasts	CuCi	4
SELICE_ROMANI	liver	buko	3
SELICE_ROMANI	drink	khapaven	15
SELICE_ROMANI	see	dikhen	6
SELICE_ROMANI	hear	Sunen	7
SELICE_ROMANI	die	meren	8
SELICE_ROMANI	come	aven	5
SELICE_ROMANI	sun	kham	3
SELICE_ROMANI	star	Cillaga	4
SELICE_ROMANI	water	pani	5
SELICE_ROMANI	stone	bar	5
SELICE_ROMANI	stone	keveCo	9
SELICE_ROMANI	fire	jag	6
SELICE_ROMANI	path	drom	5
SELICE_ROMANI	mountain	dombo	4
SELICE_ROMANI	mountain	hedo	8
SELICE_ROMANI	night	rat	1
SELICE_ROMANI	full	pherdo	4
SELICE_ROMANI	new	nevo	3
SELICE_ROMANI	name	anav	2
DOLENJSKI_ROMANI	you	tu	1
DOLENJSKI_ROMANI	we	amen	5
DOLENJSKI_ROMANI	we	meame	5
DOLENJSKI_ROMANI	one	yek	1
DOLENJSKI_ROMANI	two	du	2
DOLENJSKI_ROMANI	two	duy	2
DOLENJSKI_ROMANI	person	jeno	1
DOLENJSKI_ROMANI	person	manuS	2
DOLENJSKI_ROMANI	fish	maChi	3
DOLENJSKI_ROMANI	dog	jukel	7
DOLENJSKI_ROMANI	tree	hrasto	9
DOLENJSKI_ROMANI	tree	kaSt	9
DOLENJSKI_ROMANI	leaf	listo	5
DOLENJSKI_ROMANI	skin	koZa	8
DOLENJSKI_ROMANI	blood	rat	3
DOLENJSKI_ROMANI	bone	kokalo	4
DOLENJSKI_ROMANI	horn	roki	5
DOLENJSKI_ROMANI	ear	kan	4
DOLENJSKI_ROMANI	eye	yaC	6
DOLENJSKI_ROMANI	eye	yakh	6
DOLENJSKI_ROMANI	nose	nakh	3
DOLENJSKI_ROMANI	tooth	dand	2
DOLENJSKI_ROMANI	tongue	Chib	3
DOLENJSKI_ROMANI	tongue	Chip	3
DOLENJSKI_ROMANI	knee	Chang	4
DOLENJSKI_ROMANI	knee	koC	5
DOLENJSKI_ROMANI	hand	va	5
DOLENJSKI_ROMANI	breasts	prsa	1
DOLENJSKI_ROMANI	breasts	CuCi	4
DOLENJSKI_ROMANI	liver	parne	2
DOLENJSKI_ROMANI	liver	buke	3
DOLENJSKI_ROMANI	drink	kapi	3
DOLENJSKI_ROMANI	drink	piyi	3
DOLENJSKI_ROMANI	see	hiki	2
DOLENJSKI_ROMANI	hear	Suni	7
DOLENJSKI_ROMANI	die	meri	8
DOLENJSKI_ROMANI	come	avi	5
DOLENJSKI_ROMANI	sun	kham	3
DOLENJSKI_ROMANI	star	zvizda	5
DOLENJSKI_ROMANI	water	pani	5
DOLENJSKI_ROMANI	stone	bar	5
DOLENJSKI_ROMANI	fire	yag	6
DOLENJSKI_ROMANI	mountain	brdo	3
DOLENJSKI_ROMANI	mountain	hribo	13
DOLENJSKI_ROMANI	night	rat	1
DOLENJSKI_ROMANI	full	Calo	3
DOLENJSKI_ROMANI	full	pherdo	4
DOLENJSKI_ROMANI	new	nevo	3
DOLENJSKI_ROMANI	name	ime	1
DOLENJSKI_ROMANI	name	ana	2
