# Supplementary material for: A test of Generalized Bayesian dating: A new linguistic dating method
Source: PLoS One. 2020 Aug 12;15(8):e0236522. doi: 10.1371/journal.pone.0236522 (PMC7423060; doi:10.1371/journal.pone.0236522)
Supplement: S4 File — Files, including an R script, for producing glottochronology dates from the output of the automated cognate detection procedure. (ZIP) [file pone.0236522.s004.zip › S4 Supporting Information/Sami.txt.svm.CRP.0.57.cognates]

doculect	concept	asjp	cogid
INARI_SAAMI	I	mun	1
INARI_SAAMI	you	tun	3
INARI_SAAMI	we	miy	1
INARI_SAAMI	one	oto	2
INARI_SAAMI	two	kieti	1
INARI_SAAMI	two	k3eti	1
INARI_SAAMI	person	olmoS	5
INARI_SAAMI	fish	kieli	1
INARI_SAAMI	fish	k3eli	1
INARI_SAAMI	dog	penuv	2
INARI_SAAMI	louse	tike	1
INARI_SAAMI	tree	muoro	3
INARI_SAAMI	leaf	losto	1
INARI_SAAMI	skin	liSke	6
INARI_SAAMI	blood	voro	1
INARI_SAAMI	bone	tEti	3
INARI_SAAMI	horn	Cuarvi	1
INARI_SAAMI	horn	Cwarvi	1
INARI_SAAMI	ear	peLi	2
INARI_SAAMI	eye	Calme	1
INARI_SAAMI	nose	5une	1
INARI_SAAMI	tooth	pEni	2
INARI_SAAMI	tongue	5uovCo	4
INARI_SAAMI	knee	ido	7
INARI_SAAMI	hand	kieto	2
INARI_SAAMI	hand	kyeto	2
INARI_SAAMI	breasts	5amah	7
INARI_SAAMI	liver	vuoivos	2
INARI_SAAMI	drink	yuho	2
INARI_SAAMI	see	uoini	5
INARI_SAAMI	see	woini	5
INARI_SAAMI	hear	kulo	1
INARI_SAAMI	die	yEmi	3
INARI_SAAMI	come	puati	6
INARI_SAAMI	come	pwati	6
INARI_SAAMI	sun	peivi	4
INARI_SAAMI	star	tEsni	1
INARI_SAAMI	water	CEci	3
INARI_SAAMI	stone	ke8gi	3
INARI_SAAMI	fire	tulo	1
INARI_SAAMI	path	pElgis	5
INARI_SAAMI	mountain	vEri	3
INARI_SAAMI	night	iyo	3
INARI_SAAMI	full	tievos	1
INARI_SAAMI	full	tyevos	1
INARI_SAAMI	new	u8os	1
INARI_SAAMI	name	nomo	1
KILDIN_SAAMI	I	mun	1
KILDIN_SAAMI	you	ton	3
KILDIN_SAAMI	we	m3y	1
KILDIN_SAAMI	one	et	2
KILDIN_SAAMI	two	kut	1
KILDIN_SAAMI	person	olma	5
KILDIN_SAAMI	person	poalkas	14
KILDIN_SAAMI	fish	kuly	1
KILDIN_SAAMI	fish	kuL	1
KILDIN_SAAMI	dog	penE	2
KILDIN_SAAMI	louse	t3ky	1
KILDIN_SAAMI	tree	mur	3
KILDIN_SAAMI	leaf	lest	1
KILDIN_SAAMI	skin	tolyy	5
KILDIN_SAAMI	skin	toLy	5
KILDIN_SAAMI	blood	ver	1
KILDIN_SAAMI	bone	taxyt	3
KILDIN_SAAMI	horn	Cuerv	1
KILDIN_SAAMI	ear	pelyy	2
KILDIN_SAAMI	ear	peLy	2
KILDIN_SAAMI	eye	Calym	1
KILDIN_SAAMI	eye	CaLm	1
KILDIN_SAAMI	nose	5un5	1
KILDIN_SAAMI	nose	5uny	1
KILDIN_SAAMI	tooth	pany	2
KILDIN_SAAMI	tongue	5uCemy	4
KILDIN_SAAMI	knee	puvl	1
KILDIN_SAAMI	hand	kidt	2
KILDIN_SAAMI	breasts	ninC	1
KILDIN_SAAMI	breasts	ra5t	1
KILDIN_SAAMI	liver	vuvas	2
KILDIN_SAAMI	drink	yugke	2
KILDIN_SAAMI	see	ujne	3
KILDIN_SAAMI	hear	kulE	1
KILDIN_SAAMI	die	yoame	3
KILDIN_SAAMI	come	puedte	6
KILDIN_SAAMI	sun	pev	4
KILDIN_SAAMI	star	tasyt	1
KILDIN_SAAMI	water	Cacy	3
KILDIN_SAAMI	water	Cadzy	3
KILDIN_SAAMI	stone	kedyk	3
KILDIN_SAAMI	fire	tol	1
KILDIN_SAAMI	path	yun	11
KILDIN_SAAMI	mountain	pahk	9
KILDIN_SAAMI	night	3y	3
KILDIN_SAAMI	full	tivt	1
KILDIN_SAAMI	new	odt	2
KILDIN_SAAMI	name	nem	1
NORTH_SAAMI	I	mun	1
NORTH_SAAMI	you	don	3
NORTH_SAAMI	we	mi	1
NORTH_SAAMI	one	okto	3
NORTH_SAAMI	two	guokte	1
NORTH_SAAMI	person	olmoS	5
NORTH_SAAMI	person	heoggo	9
NORTH_SAAMI	fish	guoli	1
NORTH_SAAMI	dog	beono	2
NORTH_SAAMI	louse	diki	1
NORTH_SAAMI	tree	muoro	3
NORTH_SAAMI	leaf	losto	1
NORTH_SAAMI	blood	voro	1
NORTH_SAAMI	bone	dakti	3
NORTH_SAAMI	ear	beolyi	2
NORTH_SAAMI	ear	beoLi	2
NORTH_SAAMI	eye	Colbmi	1
NORTH_SAAMI	nose	nyuni	1
NORTH_SAAMI	nose	5uni	1
NORTH_SAAMI	tooth	batni	2
NORTH_SAAMI	tongue	gielo	1
NORTH_SAAMI	knee	Cibi	8
NORTH_SAAMI	hand	gieto	2
NORTH_SAAMI	breasts	Ciji	11
NORTH_SAAMI	liver	vuoivos	2
NORTH_SAAMI	drink	yuko	2
NORTH_SAAMI	see	oidni	5
NORTH_SAAMI	hear	gulo	1
NORTH_SAAMI	die	yapmi	3
NORTH_SAAMI	come	beoso	6
NORTH_SAAMI	come	boti	6
NORTH_SAAMI	sun	beoivaS	4
NORTH_SAAMI	star	nasti	4
NORTH_SAAMI	water	Caci	3
NORTH_SAAMI	stone	geo8gi	3
NORTH_SAAMI	fire	dolo	1
NORTH_SAAMI	path	luodo	12
NORTH_SAAMI	path	geoidnu	13
NORTH_SAAMI	night	idyo	4
NORTH_SAAMI	full	dievo	1
NORTH_SAAMI	new	voros	1
NORTH_SAAMI	new	o8o	1
NORTH_SAAMI	name	nama	1
SKOLT_SAAMI	I	mon	1
SKOLT_SAAMI	you	ton	3
SKOLT_SAAMI	we	miy	1
SKOLT_SAAMI	one	3t	2
SKOLT_SAAMI	two	ku3t	1
SKOLT_SAAMI	two	kw3t	1
SKOLT_SAAMI	person	olmaZ	5
SKOLT_SAAMI	fish	kuel	1
SKOLT_SAAMI	fish	kwEl	1
SKOLT_SAAMI	dog	pionai	2
SKOLT_SAAMI	dog	pyonai	2
SKOLT_SAAMI	louse	teky	1
SKOLT_SAAMI	louse	tEky	1
SKOLT_SAAMI	tree	mu3r	3
SKOLT_SAAMI	tree	mw3r	3
SKOLT_SAAMI	leaf	l3st	1
SKOLT_SAAMI	skin	leSky	6
SKOLT_SAAMI	skin	lESky	6
SKOLT_SAAMI	blood	v3r	1
SKOLT_SAAMI	bone	tEt	3
SKOLT_SAAMI	horn	CuErv	1
SKOLT_SAAMI	horn	CwErv	1
SKOLT_SAAMI	ear	peL	2
SKOLT_SAAMI	ear	pEL	2
SKOLT_SAAMI	eye	Colm	1
SKOLT_SAAMI	nose	5un	1
SKOLT_SAAMI	tooth	pEn	2
SKOLT_SAAMI	tongue	5uCom	4
SKOLT_SAAMI	knee	pu3lv	1
SKOLT_SAAMI	knee	pw3lv	1
SKOLT_SAAMI	hand	ki3t	2
SKOLT_SAAMI	hand	ky3t	2
SKOLT_SAAMI	breasts	rod	1
SKOLT_SAAMI	liver	vuoivos	2
SKOLT_SAAMI	liver	vwoivos	2
SKOLT_SAAMI	drink	yuko	2
SKOLT_SAAMI	see	vueine	5
SKOLT_SAAMI	see	vwEinE	5
SKOLT_SAAMI	hear	kulo	1
SKOLT_SAAMI	die	yEme	3
SKOLT_SAAMI	die	yEmE	3
SKOLT_SAAMI	come	puete	6
SKOLT_SAAMI	come	pwEtE	6
SKOLT_SAAMI	sun	peiv	4
SKOLT_SAAMI	sun	pEiv	4
SKOLT_SAAMI	star	tEsn	1
SKOLT_SAAMI	water	CEc	3
SKOLT_SAAMI	stone	keEdgy	3
SKOLT_SAAMI	fire	tol	1
SKOLT_SAAMI	path	pELes	5
SKOLT_SAAMI	path	pELEs	5
SKOLT_SAAMI	mountain	vEr	3
SKOLT_SAAMI	night	in	5
SKOLT_SAAMI	full	tiudos	1
SKOLT_SAAMI	new	o8os	1
SKOLT_SAAMI	name	n3m	1
LULE_SAAMI	I	mon	1
LULE_SAAMI	you	ton	3
LULE_SAAMI	we	miy	1
LULE_SAAMI	one	akta	3
LULE_SAAMI	two	kuokta	1
LULE_SAAMI	person	ulmuS	5
LULE_SAAMI	fish	kuole	1
LULE_SAAMI	dog	pena	2
LULE_SAAMI	louse	tike	1
LULE_SAAMI	tree	muora	3
LULE_SAAMI	leaf	lasta	1
LULE_SAAMI	skin	like	6
LULE_SAAMI	blood	vara	1
LULE_SAAMI	bone	takte	3
LULE_SAAMI	horn	Cyoarve	1
LULE_SAAMI	ear	pieLe	2
LULE_SAAMI	eye	Cyalme	1
LULE_SAAMI	nose	5une	1
LULE_SAAMI	tooth	patne	2
LULE_SAAMI	tongue	5uowCyav	4
LULE_SAAMI	knee	puolva	1
LULE_SAAMI	hand	kieta	2
LULE_SAAMI	breasts	5itCye	10
LULE_SAAMI	liver	libre	3
LULE_SAAMI	drink	yuka	2
LULE_SAAMI	see	vuone	5
LULE_SAAMI	hear	kula	1
LULE_SAAMI	die	yapme	3
LULE_SAAMI	come	poate	6
LULE_SAAMI	sun	pieve	4
LULE_SAAMI	star	naste	4
LULE_SAAMI	water	CyaCye	3
LULE_SAAMI	stone	kierke	4
LULE_SAAMI	fire	tolo	1
LULE_SAAMI	path	palkes	5
LULE_SAAMI	mountain	vare	3
LULE_SAAMI	night	idya	4
LULE_SAAMI	full	tievas	1
LULE_SAAMI	new	otos	1
LULE_SAAMI	name	nama	1
SOUTH_SAAMI	I	man3	1
SOUTH_SAAMI	you	datn3	3
SOUTH_SAAMI	we	miyieh	1
SOUTH_SAAMI	one	akt3	3
SOUTH_SAAMI	two	gekt3	1
SOUTH_SAAMI	person	almeCy3	5
SOUTH_SAAMI	fish	gueli3	1
SOUTH_SAAMI	dog	b3e53	2
SOUTH_SAAMI	louse	diki3	1
SOUTH_SAAMI	tree	moer3	3
SOUTH_SAAMI	leaf	last3	1
SOUTH_SAAMI	skin	5alCya	10
SOUTH_SAAMI	blood	v3r3	1
SOUTH_SAAMI	bone	moaro3	6
SOUTH_SAAMI	horn	Cyoervi3	1
SOUTH_SAAMI	ear	bieLi3	2
SOUTH_SAAMI	eye	Cyelmi3	1
SOUTH_SAAMI	nose	5ueni3	1
SOUTH_SAAMI	tooth	baeni3	2
SOUTH_SAAMI	tongue	5oekCyem3	6
SOUTH_SAAMI	knee	boelv3	1
SOUTH_SAAMI	hand	g3et3	2
SOUTH_SAAMI	breasts	5amah	7
SOUTH_SAAMI	liver	libri3	3
SOUTH_SAAMI	drink	yowk3	2
SOUTH_SAAMI	see	vuen3	5
SOUTH_SAAMI	hear	gowl3	1
SOUTH_SAAMI	die	yaem3	3
SOUTH_SAAMI	come	boet3	6
SOUTH_SAAMI	sun	bieyi3	8
SOUTH_SAAMI	star	naesti3	4
SOUTH_SAAMI	water	Cyaeci3	3
SOUTH_SAAMI	stone	gierki3	4
SOUTH_SAAMI	fire	dol3	1
SOUTH_SAAMI	path	balka	5
SOUTH_SAAMI	mountain	Cyak3	10
SOUTH_SAAMI	night	3y3	3
SOUTH_SAAMI	full	d3ev3s	1
SOUTH_SAAMI	new	or3	1
SOUTH_SAAMI	name	nom3	1
