# Supplementary material for: A test of Generalized Bayesian dating: A new linguistic dating method
Source: PLoS One. 2020 Aug 12;15(8):e0236522. doi: 10.1371/journal.pone.0236522 (PMC7423060; doi:10.1371/journal.pone.0236522)
Supplement: S4 File — Files, including an R script, for producing glottochronology dates from the output of the automated cognate detection procedure. (ZIP) [file pone.0236522.s004.zip › S4 Supporting Information/Scandinavian.txt.svm.CRP.0.57.cognates]

doculect	concept	asjp	cogid
FAROESE	I	Eg	2
FAROESE	you	ti	1
FAROESE	we	vit	3
FAROESE	one	oit	1
FAROESE	one	oin	5
FAROESE	two	tvoir	2
FAROESE	two	tvEi	2
FAROESE	person	mEdniSa	2
FAROESE	fish	fiskur	1
FAROESE	dog	hundur	1
FAROESE	louse	lis	3
FAROESE	tree	trEa	3
FAROESE	leaf	bla	2
FAROESE	skin	Sidn	5
FAROESE	blood	ble	3
FAROESE	bone	boin	2
FAROESE	horn	hodn	2
FAROESE	ear	oira	3
FAROESE	eye	Eiga	12
FAROESE	nose	nes	3
FAROESE	tooth	todn	2
FAROESE	tongue	tuNga	2
FAROESE	knee	khnEa	2
FAROESE	hand	hond	4
FAROESE	breasts	brest	1
FAROESE	liver	livur	2
FAROESE	drink	drekha	2
FAROESE	see	suigya	2
FAROESE	hear	hoira	5
FAROESE	die	doigya	3
FAROESE	come	khoma	3
FAROESE	sun	sel	1
FAROESE	star	Serna	3
FAROESE	water	vatn	4
FAROESE	stone	stoinur	4
FAROESE	fire	Eldur	2
FAROESE	path	vEgur	1
FAROESE	path	geta	3
FAROESE	mountain	fyadl	2
FAROESE	night	not	1
FAROESE	full	fudlur	1
FAROESE	new	nuigyur	3
FAROESE	name	nam	1
FAROESE	name	navn	2
GJESTAL_NORWEGIAN	I	Eg	2
GJESTAL_NORWEGIAN	we	me	4
GJESTAL_NORWEGIAN	one	en	5
GJESTAL_NORWEGIAN	two	to	2
GJESTAL_NORWEGIAN	person	menesye	2
GJESTAL_NORWEGIAN	fish	fisk	1
GJESTAL_NORWEGIAN	dog	hon	1
GJESTAL_NORWEGIAN	louse	lus	3
GJESTAL_NORWEGIAN	tree	tre	3
GJESTAL_NORWEGIAN	leaf	bla	2
GJESTAL_NORWEGIAN	skin	syin	5
GJESTAL_NORWEGIAN	blood	blo	3
GJESTAL_NORWEGIAN	bone	bEin	2
GJESTAL_NORWEGIAN	ear	Eyra	3
GJESTAL_NORWEGIAN	eye	aua	12
GJESTAL_NORWEGIAN	nose	nase	3
GJESTAL_NORWEGIAN	tooth	ton	2
GJESTAL_NORWEGIAN	tongue	toNa	2
GJESTAL_NORWEGIAN	hand	hon	4
GJESTAL_NORWEGIAN	liver	livr	2
GJESTAL_NORWEGIAN	drink	drika	2
GJESTAL_NORWEGIAN	see	syo	2
GJESTAL_NORWEGIAN	hear	hEyra	5
GJESTAL_NORWEGIAN	die	dEy	4
GJESTAL_NORWEGIAN	come	koma	3
GJESTAL_NORWEGIAN	sun	sol	1
GJESTAL_NORWEGIAN	star	syEdna	3
GJESTAL_NORWEGIAN	water	vaten	4
GJESTAL_NORWEGIAN	stone	steiden	4
GJESTAL_NORWEGIAN	fire	el	4
GJESTAL_NORWEGIAN	path	veg	1
GJESTAL_NORWEGIAN	mountain	fyedel	2
GJESTAL_NORWEGIAN	night	not	1
GJESTAL_NORWEGIAN	new	nie	3
GJESTAL_NORWEGIAN	name	nabn	2
SANDNES_NORWEGIAN	I	Eg	2
SANDNES_NORWEGIAN	we	me	4
SANDNES_NORWEGIAN	one	en	5
SANDNES_NORWEGIAN	two	to	2
SANDNES_NORWEGIAN	person	menesk	2
SANDNES_NORWEGIAN	fish	fisk	1
SANDNES_NORWEGIAN	dog	hon	1
SANDNES_NORWEGIAN	louse	lus	3
SANDNES_NORWEGIAN	tree	tre	3
SANDNES_NORWEGIAN	leaf	bla	2
SANDNES_NORWEGIAN	skin	syin	5
SANDNES_NORWEGIAN	blood	blo	3
SANDNES_NORWEGIAN	bone	bEin	2
SANDNES_NORWEGIAN	ear	Eyra	3
SANDNES_NORWEGIAN	eye	Eya	13
SANDNES_NORWEGIAN	nose	nase	3
SANDNES_NORWEGIAN	tooth	ton	2
SANDNES_NORWEGIAN	tongue	toNa	2
SANDNES_NORWEGIAN	hand	hon	4
SANDNES_NORWEGIAN	liver	lever	2
SANDNES_NORWEGIAN	drink	drika	2
SANDNES_NORWEGIAN	see	se	2
SANDNES_NORWEGIAN	hear	hEyra	5
SANDNES_NORWEGIAN	die	dEy	4
SANDNES_NORWEGIAN	come	koma	3
SANDNES_NORWEGIAN	sun	sol	1
SANDNES_NORWEGIAN	star	styerna	3
SANDNES_NORWEGIAN	water	vaten	4
SANDNES_NORWEGIAN	stone	steiden	4
SANDNES_NORWEGIAN	fire	el	4
SANDNES_NORWEGIAN	path	vei	1
SANDNES_NORWEGIAN	mountain	fyedel	2
SANDNES_NORWEGIAN	night	not	1
SANDNES_NORWEGIAN	new	nie	3
SANDNES_NORWEGIAN	name	navn	2
DANISH	I	yEy	3
DANISH	you	du	1
DANISH	we	vi	3
DANISH	one	e7n	5
DANISH	two	to7	2
DANISH	person	mEnsk3	2
DANISH	fish	fesk	1
DANISH	dog	hun7	1
DANISH	louse	lus	3
DANISH	tree	trE7	3
DANISH	leaf	blE8	2
DANISH	skin	hu87	4
DANISH	blood	blo87	3
DANISH	bone	ben	2
DANISH	horn	ho7an	2
DANISH	ear	ea	3
DANISH	eye	ay3	13
DANISH	nose	nEs3	3
DANISH	tooth	tEn7	2
DANISH	tongue	toN3	2
DANISH	knee	knE7	2
DANISH	hand	han7	4
DANISH	breasts	brest	1
DANISH	liver	lewa	2
DANISH	drink	drEg3	2
DANISH	see	se7	2
DANISH	hear	hea	5
DANISH	die	de7	4
DANISH	come	kam3	3
DANISH	sun	sol	1
DANISH	star	styEan3	3
DANISH	water	vEn7	4
DANISH	stone	sten	4
DANISH	fire	il7	4
DANISH	path	sti7	3
DANISH	mountain	byEw7	2
DANISH	night	nEt	1
DANISH	full	ful7	1
DANISH	new	ni7	3
DANISH	name	naw7n	2
ICELANDIC	I	yEx	3
ICELANDIC	you	8u	1
ICELANDIC	we	vi8	3
ICELANDIC	one	eitn	5
ICELANDIC	two	thveir	2
ICELANDIC	person	manEsTa	2
ICELANDIC	fish	fiskir	1
ICELANDIC	dog	hintir	1
ICELANDIC	louse	lus	3
ICELANDIC	tree	thryE	3
ICELANDIC	leaf	pla8	2
ICELANDIC	skin	hu8	4
ICELANDIC	skin	sTin	5
ICELANDIC	blood	plou8	3
ICELANDIC	bone	pein	2
ICELANDIC	horn	hortn	2
ICELANDIC	ear	eira	3
ICELANDIC	eye	eixa	12
ICELANDIC	nose	nev	3
ICELANDIC	tooth	thEn	2
ICELANDIC	tongue	thuNka	2
ICELANDIC	knee	hnyE	2
ICELANDIC	hand	hEnt	4
ICELANDIC	breasts	pryoust	1
ICELANDIC	liver	livir	2
ICELANDIC	drink	trEka	2
ICELANDIC	see	syau	2
ICELANDIC	hear	heira	5
ICELANDIC	die	teiya	3
ICELANDIC	come	khoma	3
ICELANDIC	sun	soul	1
ICELANDIC	star	styartna	3
ICELANDIC	water	vatn	4
ICELANDIC	stone	steitn	4
ICELANDIC	fire	Eltir	2
ICELANDIC	fire	paul	3
ICELANDIC	path	stixir	3
ICELANDIC	path	kata	3
ICELANDIC	mountain	fyatl	2
ICELANDIC	mountain	fEtl	2
ICELANDIC	night	nout	1
ICELANDIC	full	fitlir	1
ICELANDIC	new	nir	3
ICELANDIC	name	navn	2
JAMTLANDIC	I	yex	3
JAMTLANDIC	you	d3	1
JAMTLANDIC	we	ma	4
JAMTLANDIC	one	et	1
JAMTLANDIC	one	ein	5
JAMTLANDIC	two	tvu	2
JAMTLANDIC	person	mEniS	2
JAMTLANDIC	fish	fisk	1
JAMTLANDIC	dog	h3n	1
JAMTLANDIC	louse	l3s	3
JAMTLANDIC	tree	tre	3
JAMTLANDIC	leaf	l33v	3
JAMTLANDIC	skin	h3	4
JAMTLANDIC	blood	bru	3
JAMTLANDIC	bone	bein	2
JAMTLANDIC	horn	hun	2
JAMTLANDIC	ear	er	3
JAMTLANDIC	eye	33x	4
JAMTLANDIC	nose	n3s3	3
JAMTLANDIC	tooth	than	2
JAMTLANDIC	tongue	thuN	2
JAMTLANDIC	knee	kne	2
JAMTLANDIC	hand	han	4
JAMTLANDIC	breasts	br3st	1
JAMTLANDIC	liver	lev3r	2
JAMTLANDIC	drink	drEk	2
JAMTLANDIC	see	si	2
JAMTLANDIC	hear	her	5
JAMTLANDIC	die	dEi	4
JAMTLANDIC	come	khumu	3
JAMTLANDIC	sun	sur	1
JAMTLANDIC	star	SEn	3
JAMTLANDIC	water	vatn	4
JAMTLANDIC	stone	stein	4
JAMTLANDIC	fire	eil	4
JAMTLANDIC	path	stix	3
JAMTLANDIC	mountain	barx	3
JAMTLANDIC	night	nat	1
JAMTLANDIC	full	f3l	1
JAMTLANDIC	new	ni	3
JAMTLANDIC	name	namn	1
NORWEGIAN_BOKMAAL	I	yEi	3
NORWEGIAN_BOKMAAL	you	d3	1
NORWEGIAN_BOKMAAL	we	vi	3
NORWEGIAN_BOKMAAL	one	Et	1
NORWEGIAN_BOKMAAL	one	En	5
NORWEGIAN_BOKMAAL	two	tu	2
NORWEGIAN_BOKMAAL	person	mEnesk3	2
NORWEGIAN_BOKMAAL	fish	fisk	1
NORWEGIAN_BOKMAAL	dog	h3nd	1
NORWEGIAN_BOKMAAL	louse	l3s	3
NORWEGIAN_BOKMAAL	tree	tre	3
NORWEGIAN_BOKMAAL	leaf	blod	2
NORWEGIAN_BOKMAAL	skin	h3d	4
NORWEGIAN_BOKMAAL	skin	Sin	5
NORWEGIAN_BOKMAAL	blood	blud	3
NORWEGIAN_BOKMAAL	bone	bEin	2
NORWEGIAN_BOKMAAL	horn	horn	2
NORWEGIAN_BOKMAAL	horn	hon	2
NORWEGIAN_BOKMAAL	ear	er3	3
NORWEGIAN_BOKMAAL	eye	ey3	13
NORWEGIAN_BOKMAAL	nose	nes3	3
NORWEGIAN_BOKMAAL	tooth	ton	2
NORWEGIAN_BOKMAAL	tongue	t3N3	2
NORWEGIAN_BOKMAAL	knee	kne	2
NORWEGIAN_BOKMAAL	hand	hond	4
NORWEGIAN_BOKMAAL	breasts	briN3	1
NORWEGIAN_BOKMAAL	breasts	brist	1
NORWEGIAN_BOKMAAL	liver	lev3r	2
NORWEGIAN_BOKMAAL	drink	drik3	2
NORWEGIAN_BOKMAAL	see	se	2
NORWEGIAN_BOKMAAL	hear	her3	5
NORWEGIAN_BOKMAAL	hear	lit3	6
NORWEGIAN_BOKMAAL	die	de	4
NORWEGIAN_BOKMAAL	come	kom3	3
NORWEGIAN_BOKMAAL	sun	sol	1
NORWEGIAN_BOKMAAL	star	styErn3	3
NORWEGIAN_BOKMAAL	star	sCErn3	3
NORWEGIAN_BOKMAAL	water	von	4
NORWEGIAN_BOKMAAL	stone	stEin	4
NORWEGIAN_BOKMAAL	fire	ild	4
NORWEGIAN_BOKMAAL	path	vEi	1
NORWEGIAN_BOKMAAL	path	sti	3
NORWEGIAN_BOKMAAL	mountain	fyEl	2
NORWEGIAN_BOKMAAL	mountain	bErg	3
NORWEGIAN_BOKMAAL	night	not	1
NORWEGIAN_BOKMAAL	full	f3l	1
NORWEGIAN_BOKMAAL	full	f3lt	1
NORWEGIAN_BOKMAAL	new	ni	3
NORWEGIAN_BOKMAAL	name	navn	2
NORWEGIAN_RIKSMAL	I	yeg	3
NORWEGIAN_RIKSMAL	we	vi	3
NORWEGIAN_RIKSMAL	one	en	5
NORWEGIAN_RIKSMAL	two	to	2
NORWEGIAN_RIKSMAL	person	meneske	2
NORWEGIAN_RIKSMAL	fish	fisk	1
NORWEGIAN_RIKSMAL	dog	hund	1
NORWEGIAN_RIKSMAL	louse	lus	3
NORWEGIAN_RIKSMAL	tree	tre	3
NORWEGIAN_RIKSMAL	leaf	blad	2
NORWEGIAN_RIKSMAL	skin	hud	4
NORWEGIAN_RIKSMAL	blood	blod	3
NORWEGIAN_RIKSMAL	bone	ben	2
NORWEGIAN_RIKSMAL	ear	ere	3
NORWEGIAN_RIKSMAL	eye	eye	13
NORWEGIAN_RIKSMAL	nose	nese	3
NORWEGIAN_RIKSMAL	tooth	tan	2
NORWEGIAN_RIKSMAL	tongue	tuNe	2
NORWEGIAN_RIKSMAL	hand	hond	4
NORWEGIAN_RIKSMAL	liver	lever	2
NORWEGIAN_RIKSMAL	drink	drike	2
NORWEGIAN_RIKSMAL	see	se	2
NORWEGIAN_RIKSMAL	hear	here	5
NORWEGIAN_RIKSMAL	die	de	4
NORWEGIAN_RIKSMAL	come	kome	3
NORWEGIAN_RIKSMAL	sun	sol	1
NORWEGIAN_RIKSMAL	star	styerna	3
NORWEGIAN_RIKSMAL	star	styerne	3
NORWEGIAN_RIKSMAL	water	van	5
NORWEGIAN_RIKSMAL	stone	sten	4
NORWEGIAN_RIKSMAL	fire	varme	11
NORWEGIAN_RIKSMAL	path	vei	1
NORWEGIAN_RIKSMAL	mountain	fyel	2
NORWEGIAN_RIKSMAL	night	nat	1
NORWEGIAN_RIKSMAL	new	ni	3
NORWEGIAN_RIKSMAL	name	navn	2
SWEDISH	I	yog	3
SWEDISH	you	du	1
SWEDISH	we	vi	3
SWEDISH	one	et	1
SWEDISH	two	tvo	2
SWEDISH	person	mEniSxE	2
SWEDISH	fish	fisk	1
SWEDISH	dog	h3nd	1
SWEDISH	louse	lus	3
SWEDISH	tree	trEd	3
SWEDISH	leaf	lev	3
SWEDISH	skin	Sxin	5
SWEDISH	blood	blud	3
SWEDISH	bone	ben	2
SWEDISH	horn	hun	2
SWEDISH	ear	3rE	3
SWEDISH	eye	3gE	12
SWEDISH	nose	nEsE	3
SWEDISH	tooth	tEnd	2
SWEDISH	tongue	t3NE	2
SWEDISH	knee	knE	2
SWEDISH	hand	hEnd	4
SWEDISH	breasts	brEst	1
SWEDISH	liver	lev3r	2
SWEDISH	drink	drikE	2
SWEDISH	see	se	2
SWEDISH	hear	hurE	5
SWEDISH	die	de	4
SWEDISH	come	komE	3
SWEDISH	sun	sul	1
SWEDISH	star	SxEnE	3
SWEDISH	water	vEt3n	4
SWEDISH	stone	sten	4
SWEDISH	fire	eld	4
SWEDISH	path	stig	3
SWEDISH	mountain	bEry	3
SWEDISH	night	nEt	1
SWEDISH	full	f3l	1
SWEDISH	new	ni	3
SWEDISH	name	nEmn	1
NORWEGIAN_NYNORSK_TOTEN	I	je	8
NORWEGIAN_NYNORSK_TOTEN	you	du	1
NORWEGIAN_NYNORSK_TOTEN	we	vi	3
NORWEGIAN_NYNORSK_TOTEN	one	e5	5
NORWEGIAN_NYNORSK_TOTEN	two	tu	2
NORWEGIAN_NYNORSK_TOTEN	person	pESun	10
NORWEGIAN_NYNORSK_TOTEN	fish	fisk	1
NORWEGIAN_NYNORSK_TOTEN	dog	biS3	14
NORWEGIAN_NYNORSK_TOTEN	louse	lus	3
NORWEGIAN_NYNORSK_TOTEN	tree	tre	3
NORWEGIAN_NYNORSK_TOTEN	leaf	lewv	3
NORWEGIAN_NYNORSK_TOTEN	skin	hu	4
NORWEGIAN_NYNORSK_TOTEN	blood	bLu	3
NORWEGIAN_NYNORSK_TOTEN	bone	bein	2
NORWEGIAN_NYNORSK_TOTEN	horn	he5	4
NORWEGIAN_NYNORSK_TOTEN	ear	er3	3
NORWEGIAN_NYNORSK_TOTEN	eye	3wve	18
NORWEGIAN_NYNORSK_TOTEN	nose	noso	3
NORWEGIAN_NYNORSK_TOTEN	tooth	tEn	2
NORWEGIAN_NYNORSK_TOTEN	tongue	tuN3	2
NORWEGIAN_NYNORSK_TOTEN	knee	kne	2
NORWEGIAN_NYNORSK_TOTEN	hand	hEn	4
NORWEGIAN_NYNORSK_TOTEN	breasts	bringe	1
NORWEGIAN_NYNORSK_TOTEN	liver	lev3r	2
NORWEGIAN_NYNORSK_TOTEN	drink	drek3	2
NORWEGIAN_NYNORSK_TOTEN	see	So	2
NORWEGIAN_NYNORSK_TOTEN	hear	her3	5
NORWEGIAN_NYNORSK_TOTEN	die	dei	4
NORWEGIAN_NYNORSK_TOTEN	come	komo	3
NORWEGIAN_NYNORSK_TOTEN	sun	suL	1
NORWEGIAN_NYNORSK_TOTEN	star	stjEn3	3
NORWEGIAN_NYNORSK_TOTEN	water	vatn	4
NORWEGIAN_NYNORSK_TOTEN	stone	stein	4
NORWEGIAN_NYNORSK_TOTEN	fire	el	4
NORWEGIAN_NYNORSK_TOTEN	path	stig	3
NORWEGIAN_NYNORSK_TOTEN	mountain	fjel	2
NORWEGIAN_NYNORSK_TOTEN	night	nat	1
NORWEGIAN_NYNORSK_TOTEN	full	ful	1
NORWEGIAN_NYNORSK_TOTEN	new	ni	3
NORWEGIAN_NYNORSK_TOTEN	name	namn	1
