# Supplementary material for: A test of Generalized Bayesian dating: A new linguistic dating method
Source: PLoS One. 2020 Aug 12;15(8):e0236522. doi: 10.1371/journal.pone.0236522 (PMC7423060; doi:10.1371/journal.pone.0236522)
Supplement: S4 File — Files, including an R script, for producing glottochronology dates from the output of the automated cognate detection procedure. (ZIP) [file pone.0236522.s004.zip › S4 Supporting Information/Southern-Nilotic.txt.svm.CRP.0.57.cognates]

doculect	concept	asjp	cogid
NANDI	I	ane	2
NANDI	you	i5e	1
NANDI	we	aCek	5
NANDI	one	ak	2
NANDI	two	EeN	1
NANDI	person	CitE	3
NANDI	fish	injirio	4
NANDI	fish	isiCot	13
NANDI	louse	isiriat	6
NANDI	tree	ketit	2
NANDI	leaf	sogot	5
NANDI	skin	kiro	1
NANDI	blood	kErEtik	4
NANDI	bone	kowet	4
NANDI	horn	kuinet	3
NANDI	horn	lalet	7
NANDI	ear	itit	1
NANDI	eye	konda	3
NANDI	nose	serut	2
NANDI	tooth	keldet	3
NANDI	tongue	Nsiem	3
NANDI	knee	kutundo	1
NANDI	hand	eut	3
NANDI	breasts	kinet	4
NANDI	liver	koito	5
NANDI	drink	ke	7
NANDI	drink	kelu	7
NANDI	drink	keComis	9
NANDI	drink	kenyebut	10
NANDI	see	keger	5
NANDI	hear	kegas	2
NANDI	die	kegulok	9
NANDI	come	kibelbel	12
NANDI	sun	koita	6
NANDI	star	ke5	12
NANDI	water	kitawet	5
NANDI	stone	kiCeiat	1
NANDI	stone	taboiyat	11
NANDI	fire	mat	1
NANDI	path	aret	5
NANDI	mountain	tulwet	6
NANDI	night	kembEi	3
NANDI	full	kebiyo	7
NANDI	full	konyi	8
NANDI	name	kitar	7
DATOOGA_DIALECT_5	one	agi	2
DATOOGA_DIALECT_5	two	iyeN	1
DATOOGA_DIALECT_5	person	sira	2
DATOOGA_DIALECT_5	fish	qwayega	1
DATOOGA_DIALECT_5	dog	gurera	3
DATOOGA_DIALECT_5	louse	Noka	1
DATOOGA_DIALECT_5	tree	geta	2
DATOOGA_DIALECT_5	skin	monda	2
DATOOGA_DIALECT_5	blood	foyEnda	2
DATOOGA_DIALECT_5	bone	gafgera	2
DATOOGA_DIALECT_5	horn	guyawera	2
DATOOGA_DIALECT_5	horn	qu5ita	3
DATOOGA_DIALECT_5	horn	bolera	4
DATOOGA_DIALECT_5	ear	ita	1
DATOOGA_DIALECT_5	eye	qaNda	3
DATOOGA_DIALECT_5	nose	salera	2
DATOOGA_DIALECT_5	tooth	geSarera	2
DATOOGA_DIALECT_5	knee	guruNda	1
DATOOGA_DIALECT_5	breasts	giriNga	2
DATOOGA_DIALECT_5	liver	gwoyda	2
DATOOGA_DIALECT_5	liver	gowoyda	2
DATOOGA_DIALECT_5	drink	lEa	1
DATOOGA_DIALECT_5	drink	lEha	1
DATOOGA_DIALECT_5	die	mEwa	1
DATOOGA_DIALECT_5	sun	aseta	1
DATOOGA_DIALECT_5	star	meNwEnda	2
DATOOGA_DIALECT_5	water	bega	2
DATOOGA_DIALECT_5	stone	laqanera	2
DATOOGA_DIALECT_5	fire	bEsda	2
DATOOGA_DIALECT_5	path	nawera	2
DATOOGA_DIALECT_5	mountain	giyera	2
DATOOGA_DIALECT_5	night	Ewera	1
DATOOGA_DIALECT_5	new	aweS	2
DATOOGA_DIALECT_5	name	qahuNga	2
SABAOT	I	ani	2
SABAOT	you	i5iN	1
SABAOT	we	aCek	5
SABAOT	one	agENgE	7
SABAOT	two	ayEN	1
SABAOT	person	Cito	3
SABAOT	person	Ci	3
SABAOT	fish	samakit	6
SABAOT	dog	Nogit	1
SABAOT	louse	kisiriyandEt	4
SABAOT	tree	ketit	2
SABAOT	leaf	sokondEt	5
SABAOT	skin	ririondet	15
SABAOT	blood	korotik	4
SABAOT	bone	kawet	4
SABAOT	horn	kuinet	3
SABAOT	ear	itit	1
SABAOT	eye	koNda	3
SABAOT	nose	serwut	2
SABAOT	tooth	kEldEt	3
SABAOT	tongue	NElyEpta	2
SABAOT	knee	kutu5da	1
SABAOT	hand	aut	3
SABAOT	breasts	kinEt	4
SABAOT	liver	koyta	2
SABAOT	drink	kEyE	5
SABAOT	see	kegas	5
SABAOT	hear	kElim	1
SABAOT	die	kEmE	5
SABAOT	come	kekwa	7
SABAOT	sun	asista	1
SABAOT	star	kokElyEt	7
SABAOT	star	kejeyandet	14
SABAOT	water	pego	1
SABAOT	stone	ruandet	14
SABAOT	fire	mata	1
SABAOT	path	aret	5
SABAOT	mountain	lEkEmEt	9
SABAOT	night	kwemoy	3
SABAOT	full	5itat	4
SABAOT	new	lel	8
SABAOT	name	kaynEt	2
DATOOGA_DIALECT_6	two	iyeN	1
DATOOGA_DIALECT_6	person	sira	2
DATOOGA_DIALECT_6	fish	qwayega	1
DATOOGA_DIALECT_6	dog	gurera	3
DATOOGA_DIALECT_6	louse	Noka	1
DATOOGA_DIALECT_6	tree	geta	2
DATOOGA_DIALECT_6	leaf	seNga	2
DATOOGA_DIALECT_6	skin	monda	2
DATOOGA_DIALECT_6	blood	foyanda	2
DATOOGA_DIALECT_6	bone	gafgEra	2
DATOOGA_DIALECT_6	horn	guyawera	2
DATOOGA_DIALECT_6	horn	qu5ita	3
DATOOGA_DIALECT_6	ear	ita	1
DATOOGA_DIALECT_6	eye	qaNda	3
DATOOGA_DIALECT_6	nose	selera	2
DATOOGA_DIALECT_6	tooth	geSarera	2
DATOOGA_DIALECT_6	knee	guruNda	1
DATOOGA_DIALECT_6	breasts	giriNga	2
DATOOGA_DIALECT_6	liver	gwoyda	2
DATOOGA_DIALECT_6	liver	gowoyda	2
DATOOGA_DIALECT_6	drink	lEa	1
DATOOGA_DIALECT_6	drink	lEha	1
DATOOGA_DIALECT_6	hear	iNa	1
DATOOGA_DIALECT_6	die	mEwa	1
DATOOGA_DIALECT_6	sun	seta	1
DATOOGA_DIALECT_6	star	meNwEnda	2
DATOOGA_DIALECT_6	water	bega	2
DATOOGA_DIALECT_6	stone	laqanera	2
DATOOGA_DIALECT_6	fire	basda	2
DATOOGA_DIALECT_6	mountain	giyera	2
DATOOGA_DIALECT_6	night	awera	1
DATOOGA_DIALECT_6	new	aweS	2
DATOOGA_DIALECT_6	name	qauNga	2
OMOTIK	one	agitio	2
OMOTIK	two	ainia	6
OMOTIK	person	kyita	3
OMOTIK	fish	saNgirianda	7
OMOTIK	dog	Nokta	1
OMOTIK	louse	nyuko	7
OMOTIK	tree	kwendota	10
OMOTIK	leaf	taptEta	12
OMOTIK	skin	muita	9
OMOTIK	blood	kuska	10
OMOTIK	bone	sareita	7
OMOTIK	horn	kusaeta	3
OMOTIK	ear	ita	1
OMOTIK	eye	koNda	3
OMOTIK	nose	maruNda	5
OMOTIK	tooth	iluaka	1
OMOTIK	tongue	neLEpta	2
OMOTIK	knee	kutuNda	1
OMOTIK	hand	panakta	11
OMOTIK	breasts	kyinEta	4
OMOTIK	liver	kouta	5
OMOTIK	drink	ya	6
OMOTIK	see	kasiria	13
OMOTIK	hear	kapandEi	7
OMOTIK	die	komEya	5
OMOTIK	sun	aseteta	1
OMOTIK	star	meNgwEika	2
OMOTIK	water	paika	1
OMOTIK	stone	kaptilianda	13
OMOTIK	fire	mata	1
OMOTIK	path	wakta	16
OMOTIK	mountain	kwaita	1
OMOTIK	night	komisa	3
OMOTIK	new	miniN	6
DATOOGA_DIALECT_4	one	agi	2
DATOOGA_DIALECT_4	two	iyeN	1
DATOOGA_DIALECT_4	person	sira	2
DATOOGA_DIALECT_4	fish	qwayega	1
DATOOGA_DIALECT_4	dog	gurera	3
DATOOGA_DIALECT_4	louse	Noka	1
DATOOGA_DIALECT_4	tree	geta	2
DATOOGA_DIALECT_4	leaf	seNga	2
DATOOGA_DIALECT_4	skin	monda	2
DATOOGA_DIALECT_4	blood	foyEnda	2
DATOOGA_DIALECT_4	bone	gafgera	2
DATOOGA_DIALECT_4	horn	guyawera	2
DATOOGA_DIALECT_4	horn	qu5ita	3
DATOOGA_DIALECT_4	horn	bolera	4
DATOOGA_DIALECT_4	ear	ita	1
DATOOGA_DIALECT_4	eye	qaNda	3
DATOOGA_DIALECT_4	nose	salera	2
DATOOGA_DIALECT_4	tooth	geSarera	2
DATOOGA_DIALECT_4	knee	guruNda	1
DATOOGA_DIALECT_4	breasts	giriNga	2
DATOOGA_DIALECT_4	liver	gwoyda	2
DATOOGA_DIALECT_4	liver	gowoyda	2
DATOOGA_DIALECT_4	drink	lEa	1
DATOOGA_DIALECT_4	drink	lEha	1
DATOOGA_DIALECT_4	hear	iNa	1
DATOOGA_DIALECT_4	die	mEwa	1
DATOOGA_DIALECT_4	sun	aseta	1
DATOOGA_DIALECT_4	star	meNwEnda	2
DATOOGA_DIALECT_4	water	bega	2
DATOOGA_DIALECT_4	stone	laqanera	2
DATOOGA_DIALECT_4	fire	bEsda	2
DATOOGA_DIALECT_4	path	nawera	2
DATOOGA_DIALECT_4	mountain	giyera	2
DATOOGA_DIALECT_4	night	Ewera	1
DATOOGA_DIALECT_4	new	aweS	2
DATOOGA_DIALECT_4	name	qawuNga	2
DATOOGA_DIALECT_4	name	qauNga	2
DATOOGA_DIALECT_3	one	agi	2
DATOOGA_DIALECT_3	two	iyeN	1
DATOOGA_DIALECT_3	person	sida	2
DATOOGA_DIALECT_3	fish	qwayega	1
DATOOGA_DIALECT_3	dog	gudeda	2
DATOOGA_DIALECT_3	louse	Noka	1
DATOOGA_DIALECT_3	tree	geta	2
DATOOGA_DIALECT_3	leaf	seNga	2
DATOOGA_DIALECT_3	skin	monda	2
DATOOGA_DIALECT_3	blood	foyanda	2
DATOOGA_DIALECT_3	bone	gabgeda	2
DATOOGA_DIALECT_3	horn	guyaweda	2
DATOOGA_DIALECT_3	horn	qo5ita	3
DATOOGA_DIALECT_3	horn	boleda	4
DATOOGA_DIALECT_3	ear	ita	1
DATOOGA_DIALECT_3	eye	qaNda	3
DATOOGA_DIALECT_3	nose	sareda	2
DATOOGA_DIALECT_3	tooth	geSadeda	2
DATOOGA_DIALECT_3	knee	guduNda	1
DATOOGA_DIALECT_3	breasts	gidiNga	2
DATOOGA_DIALECT_3	liver	gwoyda	2
DATOOGA_DIALECT_3	liver	gowoyda	2
DATOOGA_DIALECT_3	drink	lEa	1
DATOOGA_DIALECT_3	drink	lEha	1
DATOOGA_DIALECT_3	hear	iNa	1
DATOOGA_DIALECT_3	die	mEwa	1
DATOOGA_DIALECT_3	sun	aseta	1
DATOOGA_DIALECT_3	star	meNwEnda	2
DATOOGA_DIALECT_3	water	bega	2
DATOOGA_DIALECT_3	stone	laqaneda	2
DATOOGA_DIALECT_3	fire	basda	2
DATOOGA_DIALECT_3	path	naweda	2
DATOOGA_DIALECT_3	mountain	giyeda	2
DATOOGA_DIALECT_3	night	aweda	1
DATOOGA_DIALECT_3	new	aweS	2
DATOOGA_DIALECT_3	name	qawuNga	2
DATOOGA_DIALECT_3	name	qauNga	2
NORTH_TUGEN	I	ane	2
NORTH_TUGEN	you	i5i	1
NORTH_TUGEN	we	aCe	5
NORTH_TUGEN	one	agENgE	7
NORTH_TUGEN	two	oEN	1
NORTH_TUGEN	person	Cito	3
NORTH_TUGEN	person	Ci	3
NORTH_TUGEN	fish	injiryon	4
NORTH_TUGEN	dog	CuguyS	6
NORTH_TUGEN	louse	kisiryan	4
NORTH_TUGEN	tree	ket	2
NORTH_TUGEN	leaf	sokon	5
NORTH_TUGEN	skin	magata	6
NORTH_TUGEN	blood	koroti	4
NORTH_TUGEN	bone	kawe	4
NORTH_TUGEN	horn	kuyna	3
NORTH_TUGEN	ear	it	1
NORTH_TUGEN	eye	koN	3
NORTH_TUGEN	nose	ser	2
NORTH_TUGEN	tooth	kElat	3
NORTH_TUGEN	tongue	NElyEp	2
NORTH_TUGEN	knee	kutuN	1
NORTH_TUGEN	hand	ey	4
NORTH_TUGEN	breasts	kEtin	5
NORTH_TUGEN	liver	koy	5
NORTH_TUGEN	drink	kEyE	5
NORTH_TUGEN	see	kera	5
NORTH_TUGEN	hear	kekas	2
NORTH_TUGEN	die	kEmE	5
NORTH_TUGEN	come	kekwa	7
NORTH_TUGEN	sun	asis	1
NORTH_TUGEN	star	kokElyan	7
NORTH_TUGEN	water	bey	2
NORTH_TUGEN	stone	koy	5
NORTH_TUGEN	fire	ma	1
NORTH_TUGEN	path	ar	4
NORTH_TUGEN	mountain	tulwE	6
NORTH_TUGEN	night	kemoy	3
NORTH_TUGEN	full	i5itat	4
NORTH_TUGEN	new	rel	8
NORTH_TUGEN	name	kaynE	2
KEIYO	I	ane	2
KEIYO	you	inye	1
KEIYO	we	aCek	5
KEIYO	we	inendet	9
KEIYO	one	akeNe	7
KEIYO	two	aeN	1
KEIYO	person	Ci	3
KEIYO	person	Cito	3
KEIYO	fish	samakiat	6
KEIYO	fish	kawaiyat	9
KEIYO	fish	yireriot	10
KEIYO	dog	seset	5
KEIYO	dog	Cuguiyet	6
KEIYO	louse	kisirek	4
KEIYO	louse	Nisiriat	6
KEIYO	tree	key	2
KEIYO	tree	ketit	2
KEIYO	leaf	sokot	5
KEIYO	leaf	sokek	5
KEIYO	skin	makatet	6
KEIYO	skin	muito	9
KEIYO	blood	korotik	4
KEIYO	bone	kowet	4
KEIYO	bone	kuinet	4
KEIYO	horn	kuinet	3
KEIYO	ear	itit	1
KEIYO	eye	konda	3
KEIYO	nose	serut	2
KEIYO	tooth	keldet	3
KEIYO	tooth	keltet	3
KEIYO	tongue	Neliepta	2
KEIYO	tongue	Neliebta	2
KEIYO	tongue	Nelyepta	2
KEIYO	knee	kutundo	1
KEIYO	knee	kutuN	1
KEIYO	knee	kutuNto	1
KEIYO	hand	eut	3
KEIYO	breasts	kinal	4
KEIYO	breasts	kinaik	4
KEIYO	liver	koet	5
KEIYO	liver	koito	5
KEIYO	drink	e	8
KEIYO	see	ro	3
KEIYO	see	ru	3
KEIYO	see	ruiyo	11
KEIYO	hear	kas	2
KEIYO	hear	gas	2
KEIYO	die	me	1
KEIYO	come	nyo	2
KEIYO	come	nyon	2
KEIYO	sun	asista	1
KEIYO	sun	asis	1
KEIYO	star	kogelyet	7
KEIYO	star	kokel	7
KEIYO	star	kogeliek	7
KEIYO	water	bek	2
KEIYO	stone	koi	5
KEIYO	stone	koita	5
KEIYO	fire	mat	1
KEIYO	path	oret	5
KEIYO	mountain	tulwet	6
KEIYO	night	kemoi	3
KEIYO	night	kemboi	3
KEIYO	new	lel	8
KEIYO	new	nalel	8
KEIYO	name	kaina	2
KEIYO	name	kainet	2
POKOT	I	ani	2
POKOT	you	5i	1
POKOT	you	5inde	1
POKOT	we	aCane	5
POKOT	one	akoNo	7
POKOT	two	ode5	1
POKOT	person	Ci	3
POKOT	fish	koxokwo	14
POKOT	dog	kud3din	2
POKOT	dog	kukuiyi	6
POKOT	louse	N3s3rian	6
POKOT	louse	s3rrian	6
POKOT	louse	srrian	6
POKOT	tree	kEt	2
POKOT	leaf	s3kon	5
POKOT	skin	m35on	4
POKOT	blood	kisn	11
POKOT	bone	kowo	4
POKOT	horn	kond3	3
POKOT	horn	kuyex	3
POKOT	horn	lal	7
POKOT	ear	yit	1
POKOT	eye	koN	3
POKOT	nose	srr	2
POKOT	nose	s3r	2
POKOT	tooth	kElat	3
POKOT	tongue	NalyEp	2
POKOT	tongue	Nalyap	2
POKOT	tongue	NaliEp	2
POKOT	knee	kut3N	1
POKOT	hand	ex	4
POKOT	hand	Ewun	12
POKOT	breasts	k3tn	5
POKOT	liver	koxox	6
POKOT	drink	l3	1
POKOT	drink	yup	6
POKOT	drink	xa	12
POKOT	see	sowa	14
POKOT	hear	l3m	1
POKOT	hear	tEr	1
POKOT	die	ma	1
POKOT	die	mExta	1
POKOT	die	rapas	10
POKOT	come	l3t3	8
POKOT	come	N3nn3	14
POKOT	sun	asis	1
POKOT	star	kokEliyan	7
POKOT	water	p3x	1
POKOT	stone	xat	1
POKOT	stone	kox	5
POKOT	fire	ma	1
POKOT	path	or	4
POKOT	mountain	kutoN	1
POKOT	mountain	kamas	11
POKOT	night	naNat	11
POKOT	night	oxa	12
POKOT	full	5ixitat	4
POKOT	full	ki5ixo	9
POKOT	full	lakas	10
POKOT	new	alan	8
POKOT	new	rEl	8
POKOT	name	kainat	2
KALENJIN	I	anE	2
KALENJIN	you	inye	1
KALENJIN	we	ECEk	5
KALENJIN	one	akEN7ke	7
KALENJIN	two	aieN7	1
KALENJIN	person	Ci	3
KALENJIN	fish	inyCiryante	4
KALENJIN	dog	Nok	1
KALENJIN	tree	kEt	2
KALENJIN	leaf	sakat	5
KALENJIN	blood	karatyanta	7
KALENJIN	ear	it	1
KALENJIN	eye	koN	3
KALENJIN	nose	ser	2
KALENJIN	tongue	NelyEp	2
KALENJIN	hand	ei	4
KALENJIN	breasts	tEkani	4
KALENJIN	liver	koi	5
KALENJIN	drink	lu	1
KALENJIN	drink	yE	6
KALENJIN	see	ro	3
KALENJIN	see	ker	5
KALENJIN	see	a5	6
KALENJIN	hear	kas	2
KALENJIN	die	mE	1
KALENJIN	come	5o	4
KALENJIN	water	pek	1
KALENJIN	stone	koi	5
KALENJIN	fire	ma	1
KALENJIN	path	or	4
KALENJIN	mountain	tulo	6
KALENJIN	night	kema	3
KALENJIN	full	5i	4
NANDI_2	I	ane	2
NANDI_2	you	okwek	6
NANDI_2	we	aCek	5
NANDI_2	one	akenge	7
NANDI_2	two	oieN	1
NANDI_2	person	Ci	3
NANDI_2	fish	injirio	4
NANDI_2	dog	sese	5
NANDI_2	louse	iseria	6
NANDI_2	tree	ket	2
NANDI_2	leaf	soko	5
NANDI_2	skin	iririo	14
NANDI_2	blood	koroti	4
NANDI_2	bone	kowo	4
NANDI_2	horn	kuina	3
NANDI_2	ear	it	1
NANDI_2	eye	koN	3
NANDI_2	nose	ser	2
NANDI_2	tooth	kelda	3
NANDI_2	tongue	Nelyep	2
NANDI_2	knee	kutuN	1
NANDI_2	hand	e	4
NANDI_2	breasts	teget	4
NANDI_2	breasts	kina	4
NANDI_2	breasts	murungu	8
NANDI_2	liver	koi	5
NANDI_2	drink	ie	11
NANDI_2	see	iro	3
NANDI_2	hear	kas	2
NANDI_2	die	me	1
NANDI_2	come	5o	4
NANDI_2	sun	asis	1
NANDI_2	star	keCeia	9
NANDI_2	water	pei	1
NANDI_2	stone	koi	5
NANDI_2	fire	ma	1
NANDI_2	path	or	4
NANDI_2	mountain	tulua	6
NANDI_2	night	kemboi	3
NANDI_2	new	lel	8
NANDI_2	name	kaina	2
SOGOO	one	akENkE	7
SOGOO	two	oeN	1
SOGOO	person	Tito	3
SOGOO	fish	inTiriot	4
SOGOO	dog	Nokto	1
SOGOO	louse	isirEk	6
SOGOO	tree	ketit	2
SOGOO	skin	muito	9
SOGOO	blood	korotik	4
SOGOO	bone	kokuet	4
SOGOO	horn	lanEt	7
SOGOO	ear	it3t	1
SOGOO	eye	koNta	3
SOGOO	nose	serut	2
SOGOO	tooth	kEtEt	3
SOGOO	tongue	NEliEpta	2
SOGOO	knee	kutuNto	1
SOGOO	hand	Eut	3
SOGOO	breasts	kinEt	4
SOGOO	liver	koyet	5
SOGOO	drink	yE	6
SOGOO	die	kamE	5
SOGOO	sun	asista	1
SOGOO	star	poltEt	15
SOGOO	water	pEk	1
SOGOO	stone	koita	5
SOGOO	fire	mat	1
SOGOO	mountain	emet	9
SOGOO	mountain	Nuony	12
SOGOO	new	ilel	8
SOGOO	name	piTon	11
DATOOGA_DIALECT_2	one	agi	2
DATOOGA_DIALECT_2	two	iyeN	1
DATOOGA_DIALECT_2	person	sida	2
DATOOGA_DIALECT_2	dog	gudeda	2
DATOOGA_DIALECT_2	louse	Noka	1
DATOOGA_DIALECT_2	tree	geta	2
DATOOGA_DIALECT_2	leaf	seNga	2
DATOOGA_DIALECT_2	skin	monda	2
DATOOGA_DIALECT_2	blood	foyEnda	2
DATOOGA_DIALECT_2	bone	gyabgeda	2
DATOOGA_DIALECT_2	horn	guyaweda	2
DATOOGA_DIALECT_2	horn	qu5ita	3
DATOOGA_DIALECT_2	ear	ita	1
DATOOGA_DIALECT_2	eye	qENda	3
DATOOGA_DIALECT_2	nose	sareda	2
DATOOGA_DIALECT_2	tooth	geSadeda	2
DATOOGA_DIALECT_2	knee	guduNda	1
DATOOGA_DIALECT_2	breasts	gidiNga	2
DATOOGA_DIALECT_2	liver	gwoyda	2
DATOOGA_DIALECT_2	liver	gowoyda	2
DATOOGA_DIALECT_2	drink	lEa	1
DATOOGA_DIALECT_2	drink	lEha	1
DATOOGA_DIALECT_2	hear	iNa	1
DATOOGA_DIALECT_2	die	mEwa	1
DATOOGA_DIALECT_2	sun	aseta	1
DATOOGA_DIALECT_2	star	meNwEnda	2
DATOOGA_DIALECT_2	water	bega	2
DATOOGA_DIALECT_2	stone	laqaneda	2
DATOOGA_DIALECT_2	fire	bEsda	2
DATOOGA_DIALECT_2	path	naweda	2
DATOOGA_DIALECT_2	mountain	giyeda	2
DATOOGA_DIALECT_2	night	Eweda	1
DATOOGA_DIALECT_2	new	aeS	2
DATOOGA_DIALECT_2	name	qawuNga	2
