# Supplementary material for: A test of Generalized Bayesian dating: A new linguistic dating method
Source: PLoS One. 2020 Aug 12;15(8):e0236522. doi: 10.1371/journal.pone.0236522 (PMC7423060; doi:10.1371/journal.pone.0236522)
Supplement: S4 File — Files, including an R script, for producing glottochronology dates from the output of the automated cognate detection procedure. (ZIP) [file pone.0236522.s004.zip › S4 Supporting Information/Southern-Songhai.txt.svm.CRP.0.57.cognates]

doculect	concept	asjp	cogid
TONDI_SONGWAY_KIINI	I	ayi	1
TONDI_SONGWAY_KIINI	you	ni	1
TONDI_SONGWAY_KIINI	we	yeri	1
TONDI_SONGWAY_KIINI	one	fo	1
TONDI_SONGWAY_KIINI	two	hiNka	1
TONDI_SONGWAY_KIINI	person	boro	1
TONDI_SONGWAY_KIINI	fish	desi	6
TONDI_SONGWAY_KIINI	dog	hansi	1
TONDI_SONGWAY_KIINI	louse	gani	1
TONDI_SONGWAY_KIINI	tree	hE	2
TONDI_SONGWAY_KIINI	leaf	bosu	2
TONDI_SONGWAY_KIINI	leaf	kowsi	2
TONDI_SONGWAY_KIINI	leaf	hEkowsi	2
TONDI_SONGWAY_KIINI	skin	kuru	1
TONDI_SONGWAY_KIINI	blood	kuri	1
TONDI_SONGWAY_KIINI	bone	biri	1
TONDI_SONGWAY_KIINI	horn	hili	1
TONDI_SONGWAY_KIINI	ear	hayE	1
TONDI_SONGWAY_KIINI	eye	moyse	1
TONDI_SONGWAY_KIINI	eye	mo	1
TONDI_SONGWAY_KIINI	nose	ninE	1
TONDI_SONGWAY_KIINI	tooth	hiyE	1
TONDI_SONGWAY_KIINI	tongue	dElE	2
TONDI_SONGWAY_KIINI	knee	kaNge	1
TONDI_SONGWAY_KIINI	hand	kambE	1
TONDI_SONGWAY_KIINI	breasts	fEfE	1
TONDI_SONGWAY_KIINI	liver	hampE	3
TONDI_SONGWAY_KIINI	drink	haN	2
TONDI_SONGWAY_KIINI	drink	hobe	2
TONDI_SONGWAY_KIINI	see	di	2
TONDI_SONGWAY_KIINI	hear	ma	1
TONDI_SONGWAY_KIINI	die	bu	1
TONDI_SONGWAY_KIINI	come	ka	1
TONDI_SONGWAY_KIINI	sun	woynE	1
TONDI_SONGWAY_KIINI	water	hari	1
TONDI_SONGWAY_KIINI	stone	tondi	1
TONDI_SONGWAY_KIINI	fire	nuna	1
TONDI_SONGWAY_KIINI	path	fondo	1
TONDI_SONGWAY_KIINI	mountain	tondi	1
TONDI_SONGWAY_KIINI	night	kiyo	2
TONDI_SONGWAY_KIINI	full	to	1
TONDI_SONGWAY_KIINI	full	koNgu	2
TONDI_SONGWAY_KIINI	new	taw	1
TONDI_SONGWAY_KIINI	name	ma	1
DENDI	I	hay	1
DENDI	you	ni	1
DENDI	we	iri	1
DENDI	one	fo	1
DENDI	two	hinka	1
DENDI	person	boro	1
DENDI	fish	isaham	1
DENDI	dog	hansi	1
DENDI	louse	gani	1
DENDI	tree	turi	1
DENDI	leaf	kosu	2
DENDI	skin	kuru	1
DENDI	blood	kpiri	1
DENDI	bone	biri	1
DENDI	horn	hili	1
DENDI	ear	kaNa	1
DENDI	eye	mo	1
DENDI	nose	nine	1
DENDI	tooth	hinTe	1
DENDI	tongue	dElE	2
DENDI	knee	ceNe	3
DENDI	hand	kame	1
DENDI	breasts	fafa	1
DENDI	liver	bara	2
DENDI	drink	haw	2
DENDI	see	di	2
DENDI	hear	ma	1
DENDI	die	bu	1
DENDI	come	ka	1
DENDI	sun	weyno	1
DENDI	star	handoriya	1
DENDI	water	hari	1
DENDI	stone	toni	1
DENDI	fire	nine	1
DENDI	path	hini	3
DENDI	mountain	gure	2
DENDI	night	cini	1
DENDI	full	to	1
DENDI	new	tago	1
DENDI	name	ma	1
KOROBORO_SENNI	I	ay	1
KOROBORO_SENNI	I	ya	2
KOROBORO_SENNI	you	ni	1
KOROBORO_SENNI	you	n	1
KOROBORO_SENNI	you	ma	2
KOROBORO_SENNI	we	ir	1
KOROBORO_SENNI	we	iri	1
KOROBORO_SENNI	one	fo	1
KOROBORO_SENNI	two	hiNka	1
KOROBORO_SENNI	person	boro	1
KOROBORO_SENNI	fish	hariham	1
KOROBORO_SENNI	fish	hamisa	2
KOROBORO_SENNI	dog	hanSi	1
KOROBORO_SENNI	dog	haySi	1
KOROBORO_SENNI	dog	hansi	1
KOROBORO_SENNI	tree	turi	1
KOROBORO_SENNI	leaf	fita	1
KOROBORO_SENNI	skin	kuru	1
KOROBORO_SENNI	blood	kuri	1
KOROBORO_SENNI	bone	biri	1
KOROBORO_SENNI	horn	hilli	1
KOROBORO_SENNI	ear	haNNa	1
KOROBORO_SENNI	ear	haNa	1
KOROBORO_SENNI	eye	mo	1
KOROBORO_SENNI	eye	mone	1
KOROBORO_SENNI	nose	nina	1
KOROBORO_SENNI	nose	nine	1
KOROBORO_SENNI	tooth	hiNe	1
KOROBORO_SENNI	tooth	hiNa	1
KOROBORO_SENNI	tooth	hine	1
KOROBORO_SENNI	tongue	dene	2
KOROBORO_SENNI	tongue	dena	2
KOROBORO_SENNI	knee	kanje	1
KOROBORO_SENNI	knee	kanNge	1
KOROBORO_SENNI	hand	kabe	1
KOROBORO_SENNI	hand	kaba	1
KOROBORO_SENNI	hand	kambe	1
KOROBORO_SENNI	hand	kambas	1
KOROBORO_SENNI	breasts	fafa	1
KOROBORO_SENNI	breasts	gande	3
KOROBORO_SENNI	liver	tasa	1
KOROBORO_SENNI	drink	haN	2
KOROBORO_SENNI	see	guna	1
KOROBORO_SENNI	see	di	2
KOROBORO_SENNI	see	honney	3
KOROBORO_SENNI	hear	ma	1
KOROBORO_SENNI	die	bu	1
KOROBORO_SENNI	come	ka	1
KOROBORO_SENNI	sun	woynow	1
KOROBORO_SENNI	sun	weynow	1
KOROBORO_SENNI	sun	woyna	1
KOROBORO_SENNI	star	handarey	1
KOROBORO_SENNI	water	hari	1
KOROBORO_SENNI	stone	tondi	1
KOROBORO_SENNI	fire	nuna	1
KOROBORO_SENNI	fire	nune	1
KOROBORO_SENNI	path	fonda	1
KOROBORO_SENNI	path	fondo	1
KOROBORO_SENNI	path	lolo	2
KOROBORO_SENNI	mountain	tondi	1
KOROBORO_SENNI	night	Cijin	1
KOROBORO_SENNI	night	Ciji	1
KOROBORO_SENNI	night	Cigin	1
KOROBORO_SENNI	full	tona	1
KOROBORO_SENNI	new	taga	1
KOROBORO_SENNI	new	tawa	1
KOROBORO_SENNI	name	ma	1
ZARMA	I	ay	1
ZARMA	you	ni	1
ZARMA	we	iri	1
ZARMA	one	fo	1
ZARMA	two	hinka	1
ZARMA	person	alboro	1
ZARMA	fish	hamisa	2
ZARMA	dog	hansi	1
ZARMA	louse	gani	1
ZARMA	tree	turinya	1
ZARMA	leaf	kobto	2
ZARMA	skin	kuru	1
ZARMA	blood	kuri	1
ZARMA	bone	biri	1
ZARMA	horn	hili	1
ZARMA	ear	hanga	1
ZARMA	eye	mo	1
ZARMA	nose	nine	1
ZARMA	tooth	ninTe	1
ZARMA	tongue	dene	2
ZARMA	knee	kange	1
ZARMA	hand	kambe	1
ZARMA	breasts	fafe	1
ZARMA	liver	tasa	1
ZARMA	drink	haN	2
ZARMA	see	di	2
ZARMA	hear	ma	1
ZARMA	die	bu	1
ZARMA	come	ka	1
ZARMA	sun	wayno	1
ZARMA	star	handarayze	1
ZARMA	water	hari	1
ZARMA	stone	tondi	1
ZARMA	fire	danTi	4
ZARMA	path	fondo	1
ZARMA	night	cini	1
ZARMA	full	to	1
ZARMA	new	taTi	1
ZARMA	name	ma	1
DJENNE_CHIINI	I	ay	1
DJENNE_CHIINI	you	ni	1
DJENNE_CHIINI	you	ma	2
DJENNE_CHIINI	we	yer	1
DJENNE_CHIINI	one	fo	1
DJENNE_CHIINI	two	hiNka	1
DJENNE_CHIINI	person	bor	1
DJENNE_CHIINI	fish	hariham	1
DJENNE_CHIINI	fish	ham	2
DJENNE_CHIINI	dog	haSi	1
DJENNE_CHIINI	dog	haySi	1
DJENNE_CHIINI	dog	haysi	1
DJENNE_CHIINI	dog	hasi	1
DJENNE_CHIINI	louse	gani	1
DJENNE_CHIINI	tree	tuguri	1
DJENNE_CHIINI	leaf	fita	1
DJENNE_CHIINI	skin	kuru	1
DJENNE_CHIINI	blood	kuri	1
DJENNE_CHIINI	bone	biri	1
DJENNE_CHIINI	ear	haNa	1
DJENNE_CHIINI	ear	haNga	1
DJENNE_CHIINI	eye	mo	1
DJENNE_CHIINI	nose	ninE	1
DJENNE_CHIINI	tooth	hinE	1
DJENNE_CHIINI	tongue	dEnE	2
DJENNE_CHIINI	knee	kanje	1
DJENNE_CHIINI	hand	kamba	1
DJENNE_CHIINI	breasts	fafa	1
DJENNE_CHIINI	liver	tasa	1
DJENNE_CHIINI	drink	ni	1
DJENNE_CHIINI	drink	nin	1
DJENNE_CHIINI	see	guna	1
DJENNE_CHIINI	see	honno	3
DJENNE_CHIINI	hear	mom	1
DJENNE_CHIINI	hear	mo	1
DJENNE_CHIINI	die	bu	1
DJENNE_CHIINI	come	ka	1
DJENNE_CHIINI	sun	woynE	1
DJENNE_CHIINI	star	saney	2
DJENNE_CHIINI	water	hari	1
DJENNE_CHIINI	stone	tondi	1
DJENNE_CHIINI	stone	bElE	2
DJENNE_CHIINI	fire	nunE	1
DJENNE_CHIINI	fire	tow	3
DJENNE_CHIINI	path	fondo	1
DJENNE_CHIINI	path	lolow	2
DJENNE_CHIINI	mountain	tondi	1
DJENNE_CHIINI	night	Cigi	1
DJENNE_CHIINI	full	tono	1
DJENNE_CHIINI	new	tawo	1
DJENNE_CHIINI	name	ma	1
