# Supplementary material for: A test of Generalized Bayesian dating: A new linguistic dating method
Source: PLoS One. 2020 Aug 12;15(8):e0236522. doi: 10.1371/journal.pone.0236522 (PMC7423060; doi:10.1371/journal.pone.0236522)
Supplement: S4 File — Files, including an R script, for producing glottochronology dates from the output of the automated cognate detection procedure. (ZIP) [file pone.0236522.s004.zip › S4 Supporting Information/Temotu]

ASUMBOA
NANGGU
NEA_NEMBOI
NEA
TEANU
BANUA
NAMBAKAENGO_MALO
NEA_NOOLI
TANEMA
AYIWO
