# Supplementary material for: A test of Generalized Bayesian dating: A new linguistic dating method
Source: PLoS One. 2020 Aug 12;15(8):e0236522. doi: 10.1371/journal.pone.0236522 (PMC7423060; doi:10.1371/journal.pone.0236522)
Supplement: S4 File — Files, including an R script, for producing glottochronology dates from the output of the automated cognate detection procedure. (ZIP) [file pone.0236522.s004.zip › S4 Supporting Information/Temotu.txt.svm.CRP.0.57.cognates]

doculect	concept	asjp	cogid
ASUMBOA	I	na	6
ASUMBOA	we	Ngoto	5
ASUMBOA	one	sika	2
ASUMBOA	two	yuw	1
ASUMBOA	person	tumoa	3
ASUMBOA	fish	nono	14
ASUMBOA	dog	kuli	13
ASUMBOA	louse	nowio	6
ASUMBOA	leaf	nono	5
ASUMBOA	skin	noko	2
ASUMBOA	blood	nambio	10
ASUMBOA	bone	vijala	11
ASUMBOA	ear	siNo	1
ASUMBOA	eye	ndo	2
ASUMBOA	nose	nombou5oeNge	16
ASUMBOA	tooth	onjo	6
ASUMBOA	tongue	mame	5
ASUMBOA	hand	nama	5
ASUMBOA	breasts	5iaNga	24
ASUMBOA	liver	kovio	20
ASUMBOA	drink	meme	1
ASUMBOA	see	ombe	10
ASUMBOA	hear	veNe	17
ASUMBOA	die	mEnde	1
ASUMBOA	come	lo	12
ASUMBOA	star	posuo	1
ASUMBOA	water	5io	26
ASUMBOA	stone	voyo	2
ASUMBOA	fire	5ivio	1
ASUMBOA	path	ndenene	1
ASUMBOA	night	ambio	5
ASUMBOA	new	meambeta	21
ASUMBOA	name	5iNo	4
NANGGU	I	ni	6
NANGGU	we	nimu	6
NANGGU	one	t3te	2
NANGGU	one	Ete	2
NANGGU	two	loli	1
NANGGU	person	lepmelo	8
NANGGU	fish	n3to	14
NANGGU	dog	kuli	13
NANGGU	louse	nowi	6
NANGGU	leaf	lEpu	1
NANGGU	leaf	lEu	1
NANGGU	skin	mbe	13
NANGGU	blood	mEpiE	9
NANGGU	bone	andu	4
NANGGU	ear	lodoto	14
NANGGU	eye	mno	1
NANGGU	eye	pno	2
NANGGU	nose	ndotu	4
NANGGU	tooth	nuNu	2
NANGGU	tongue	nalambmw3	6
NANGGU	hand	nimi	5
NANGGU	breasts	n3thinEye	12
NANGGU	liver	okiEnde	25
NANGGU	drink	Ng3	14
NANGGU	see	mE	1
NANGGU	see	mola	11
NANGGU	hear	w3lE	16
NANGGU	die	mbw3	7
NANGGU	come	vam	16
NANGGU	star	pipi	5
NANGGU	water	loku	12
NANGGU	stone	opya	3
NANGGU	fire	akhu	1
NANGGU	path	lEpEki	2
NANGGU	night	nombu	7
NANGGU	new	nambolu	3
NANGGU	name	notnu	1
NEA_NEMBOI	I	ni	6
NEA_NEMBOI	you	nim	10
NEA_NEMBOI	we	nigo	6
NEA_NEMBOI	one	tiete	2
NEA_NEMBOI	two	lali	1
NEA_NEMBOI	fish	no	14
NEA_NEMBOI	dog	kuli	13
NEA_NEMBOI	louse	n3wi	6
NEA_NEMBOI	tree	niwo	7
NEA_NEMBOI	leaf	lengu	1
NEA_NEMBOI	skin	beynge	36
NEA_NEMBOI	blood	mepye	9
NEA_NEMBOI	bone	nadu	4
NEA_NEMBOI	ear	naoleti	14
NEA_NEMBOI	eye	nimw3	7
NEA_NEMBOI	nose	dotu	1
NEA_NEMBOI	tooth	ningu	2
NEA_NEMBOI	tongue	n3l3p3	6
NEA_NEMBOI	knee	naopla	16
NEA_NEMBOI	breasts	neye	12
NEA_NEMBOI	drink	3mnu	1
NEA_NEMBOI	see	mola	11
NEA_NEMBOI	hear	velel3	13
NEA_NEMBOI	die	bw3	7
NEA_NEMBOI	die	gw3	7
NEA_NEMBOI	sun	nepi	11
NEA_NEMBOI	star	v3i	1
NEA_NEMBOI	water	niwe	5
NEA_NEMBOI	stone	opl3	3
NEA_NEMBOI	fire	nye	10
NEA_NEMBOI	path	neti	3
NEA_NEMBOI	mountain	n3we	15
NEA_NEMBOI	night	nobu	7
NEA	I	ni	6
NEA	you	nimu	10
NEA	we	nigomu	6
NEA	one	vute	2
NEA	two	li	1
NEA	person	leipul3	8
NEA	fish	no	14
NEA	dog	kuli	13
NEA	louse	n3wi	6
NEA	tree	nwa	7
NEA	leaf	lew	1
NEA	blood	mepiu	9
NEA	bone	navu	5
NEA	ear	nadut	14
NEA	eye	hum3	1
NEA	nose	not	4
NEA	tooth	ningu	2
NEA	tongue	nalep	6
NEA	hand	nimu	5
NEA	liver	puti	1
NEA	drink	mnu	1
NEA	see	mo	1
NEA	see	obu	12
NEA	hear	ulalu	13
NEA	die	b3	7
NEA	come	tuom	12
NEA	sun	nepi	11
NEA	star	vui	1
NEA	water	nwe	5
NEA	stone	opla	3
NEA	fire	niui	11
NEA	path	nati	3
NEA	mountain	newa	15
NEA	night	bu	3
NEA	new	m3n3	2
NEA	name	dutn	6
TEANU	I	ene	8
TEANU	you	eo	5
TEANU	we	kiapa	5
TEANU	one	iune	5
TEANU	two	lu	1
TEANU	person	mwaliko	23
TEANU	fish	namuko	14
TEANU	dog	kuli	13
TEANU	louse	uko	1
TEANU	leaf	uievilo	10
TEANU	skin	beLe	16
TEANU	blood	abo	10
TEANU	bone	die	4
TEANU	ear	tania	1
TEANU	eye	mata	1
TEANU	nose	veseNele	8
TEANU	tooth	ije	2
TEANU	tongue	memia	5
TEANU	hand	ma	5
TEANU	breasts	masasa	3
TEANU	breasts	ero	3
TEANU	liver	owo	29
TEANU	drink	nu	1
TEANU	see	romo	3
TEANU	hear	leNi	17
TEANU	die	bu	7
TEANU	come	ka	1
TEANU	star	kanimoro	7
TEANU	water	ero	4
TEANU	stone	voko	2
TEANU	fire	iawo	1
TEANU	path	anoko	1
TEANU	night	bogo	3
TEANU	new	motoe	2
TEANU	name	eNa	1
BANUA	I	ninge	5
BANUA	you	nim	10
BANUA	we	nigu	6
BANUA	one	eisia	2
BANUA	two	li	1
BANUA	person	leipula	8
BANUA	fish	no	14
BANUA	dog	kuli	13
BANUA	louse	tukatu	1
BANUA	louse	langi	16
BANUA	tree	nowno	7
BANUA	leaf	lew	1
BANUA	blood	mepiu	9
BANUA	bone	nuvu	5
BANUA	ear	nuadutu	14
BANUA	eye	ma	1
BANUA	nose	not	4
BANUA	tooth	n3ngi	2
BANUA	tongue	nalapu	6
BANUA	knee	tapu	5
BANUA	hand	mu	5
BANUA	breasts	neiu	13
BANUA	liver	komongu	21
BANUA	drink	umnu	1
BANUA	see	obu	12
BANUA	hear	elu	12
BANUA	die	b3	7
BANUA	come	amu	12
BANUA	sun	neipi	11
BANUA	star	vei	1
BANUA	water	lwe	5
BANUA	stone	upla	3
BANUA	fire	niu	11
BANUA	path	lupaki	2
BANUA	path	nati	3
BANUA	mountain	neiwa	15
BANUA	night	nalo	1
BANUA	new	mun3	2
BANUA	name	dutu	6
NAMBAKAENGO_MALO	I	ning3	5
NAMBAKAENGO_MALO	you	nim	10
NAMBAKAENGO_MALO	we	nigu	6
NAMBAKAENGO_MALO	one	esa	2
NAMBAKAENGO_MALO	two	li	1
NAMBAKAENGO_MALO	fish	no	14
NAMBAKAENGO_MALO	dog	kuli	13
NAMBAKAENGO_MALO	louse	tekutu	1
NAMBAKAENGO_MALO	tree	nouno	7
NAMBAKAENGO_MALO	leaf	leu	1
NAMBAKAENGO_MALO	skin	be	13
NAMBAKAENGO_MALO	blood	mapye	9
NAMBAKAENGO_MALO	bone	neve	5
NAMBAKAENGO_MALO	ear	neadeti	14
NAMBAKAENGO_MALO	eye	m3	1
NAMBAKAENGO_MALO	nose	noti	4
NAMBAKAENGO_MALO	tooth	ningi	2
NAMBAKAENGO_MALO	tongue	nal3pi	6
NAMBAKAENGO_MALO	knee	tepupli	5
NAMBAKAENGO_MALO	breasts	n3ye	12
NAMBAKAENGO_MALO	drink	emni	1
NAMBAKAENGO_MALO	see	mpl3	11
NAMBAKAENGO_MALO	hear	el3	12
NAMBAKAENGO_MALO	die	b3	7
NAMBAKAENGO_MALO	sun	nepi	11
NAMBAKAENGO_MALO	star	vei	1
NAMBAKAENGO_MALO	water	lue	3
NAMBAKAENGO_MALO	stone	l3pl3	3
NAMBAKAENGO_MALO	fire	nye	10
NAMBAKAENGO_MALO	path	lep3ki	2
NAMBAKAENGO_MALO	mountain	new3	15
NAMBAKAENGO_MALO	night	nelok3bi	5
NEA_NOOLI	I	ning3	5
NEA_NOOLI	I	ninga	5
NEA_NOOLI	you	nimu	10
NEA_NOOLI	we	nigo	6
NEA_NOOLI	one	pate	2
NEA_NOOLI	one	tute	2
NEA_NOOLI	two	ali	1
NEA_NOOLI	person	lepul3	8
NEA_NOOLI	fish	no	14
NEA_NOOLI	fish	no	14
NEA_NOOLI	dog	kuli	13
NEA_NOOLI	louse	n3wi	6
NEA_NOOLI	louse	newi	6
NEA_NOOLI	tree	nuwow	7
NEA_NOOLI	tree	nwo	7
NEA_NOOLI	leaf	lenginwo	1
NEA_NOOLI	leaf	langu	1
NEA_NOOLI	skin	be	13
NEA_NOOLI	blood	m3piu	9
NEA_NOOLI	blood	mepye	9
NEA_NOOLI	bone	duadu	4
NEA_NOOLI	bone	dwadu	4
NEA_NOOLI	ear	nabletun	14
NEA_NOOLI	ear	nablutu	14
NEA_NOOLI	eye	imua	1
NEA_NOOLI	eye	mwa	1
NEA_NOOLI	nose	dotun	1
NEA_NOOLI	tooth	ningu	2
NEA_NOOLI	tongue	nalepn	6
NEA_NOOLI	tongue	nalepum	6
NEA_NOOLI	hand	mu	5
NEA_NOOLI	breasts	nee	13
NEA_NOOLI	liver	oki	1
NEA_NOOLI	drink	nengunu	1
NEA_NOOLI	drink	ngani	1
NEA_NOOLI	see	mote	1
NEA_NOOLI	see	mwal3	11
NEA_NOOLI	hear	olal3	13
NEA_NOOLI	hear	ulalu	13
NEA_NOOLI	die	b3	7
NEA_NOOLI	die	bwa	7
NEA_NOOLI	come	v3m	16
NEA_NOOLI	come	v3p	16
NEA_NOOLI	sun	lepi	11
NEA_NOOLI	star	bei	1
NEA_NOOLI	star	benengabo	23
NEA_NOOLI	water	duwe	5
NEA_NOOLI	water	dwe	5
NEA_NOOLI	stone	ot3	2
NEA_NOOLI	stone	otu	2
NEA_NOOLI	fire	ch3	1
NEA_NOOLI	fire	diu	8
NEA_NOOLI	path	lap3ki	2
NEA_NOOLI	path	lapuki	2
NEA_NOOLI	mountain	lepe	13
NEA_NOOLI	mountain	n3wa	15
NEA_NOOLI	night	nobu	7
NEA_NOOLI	new	nabolu	3
NEA_NOOLI	name	dutn3	6
TANEMA	I	nana	6
TANEMA	we	Ngeto	5
TANEMA	one	omwano	3
TANEMA	one	keo	6
TANEMA	two	lalu	1
TANEMA	person	anuka	10
TANEMA	fish	namaka	14
TANEMA	dog	kuli	13
TANEMA	louse	wouka	1
TANEMA	leaf	lele	1
TANEMA	skin	wele	2
TANEMA	blood	amba	10
TANEMA	blood	amba	10
TANEMA	bone	mandira	6
TANEMA	bone	mandira	6
TANEMA	ear	a5e	1
TANEMA	eye	kame	1
TANEMA	nose	vaseNele	8
TANEMA	tooth	vaNginiekole	13
TANEMA	tooth	vaNginiekole	13
TANEMA	tongue	mimie	5
TANEMA	hand	me	5
TANEMA	breasts	nora	27
TANEMA	liver	liva	5
TANEMA	drink	nu	1
TANEMA	see	roni	1
TANEMA	hear	laNi	17
TANEMA	die	mbu	7
TANEMA	come	loma	12
TANEMA	star	xamaivakmora	24
TANEMA	water	nira	17
TANEMA	stone	faka	2
TANEMA	fire	5iava	1
TANEMA	path	nene	1
TANEMA	night	landome	8
TANEMA	night	landome	8
TANEMA	new	nanya	9
TANEMA	new	nanya	9
TANEMA	name	neNe	1
AYIWO	I	yu	1
AYIWO	we	yude	5
AYIWO	one	nyigi	9
AYIWO	person	sime	1
AYIWO	fish	si	8
AYIWO	dog	kuli	13
AYIWO	louse	nou	1
AYIWO	leaf	tapi	1
AYIWO	leaf	nuNgo	5
AYIWO	skin	lENge	6
AYIWO	blood	ndela	1
AYIWO	bone	neve	5
AYIWO	ear	nuNgoko	26
AYIWO	eye	ma	1
AYIWO	eye	nimbe	7
AYIWO	nose	noto	4
AYIWO	tooth	nwotende	22
AYIWO	tongue	nEmbili	4
AYIWO	breasts	niE	13
AYIWO	liver	teate	1
AYIWO	drink	nu	1
AYIWO	see	eamoli	11
AYIWO	hear	viNo	17
AYIWO	die	numbo	7
AYIWO	come	pu	17
AYIWO	star	niu	19
AYIWO	water	nwoi	5
AYIWO	stone	nivE	15
AYIWO	fire	nie	11
AYIWO	path	numbataNge	18
AYIWO	night	bu	3
AYIWO	new	mwaea	3
AYIWO	name	nEngE	1
