# Supplementary material for: A test of Generalized Bayesian dating: A new linguistic dating method
Source: PLoS One. 2020 Aug 12;15(8):e0236522. doi: 10.1371/journal.pone.0236522 (PMC7423060; doi:10.1371/journal.pone.0236522)
Supplement: S4 File — Files, including an R script, for producing glottochronology dates from the output of the automated cognate detection procedure. (ZIP) [file pone.0236522.s004.zip › S4 Supporting Information/Tupi-Guarani.txt.svm.CRP.0.57.cognates]

doculect	concept	asjp	cogid
ACHE	we	naje	5
ACHE	one	etakra	12
ACHE	two	breko	2
ACHE	two	miro	10
ACHE	fish	pira	3
ACHE	dog	baegi	6
ACHE	louse	k3	1
ACHE	tree	w3ra	3
ACHE	leaf	w3rao7o	5
ACHE	skin	pire	1
ACHE	blood	bu373	3
ACHE	blood	pira	5
ACHE	bone	ika	1
ACHE	horn	aCi	1
ACHE	ear	nabi	1
ACHE	eye	Ca7a	1
ACHE	nose	p3ta	5
ACHE	nose	piwa	5
ACHE	tooth	a7a	2
ACHE	tongue	kbere	1
ACHE	knee	kmana	2
ACHE	knee	mana	5
ACHE	hand	ipo	1
ACHE	breasts	ka7a	1
ACHE	liver	p3a7a	1
ACHE	drink	t3ku	2
ACHE	see	meCa	4
ACHE	hear	wedu	1
ACHE	hear	weno	1
ACHE	die	mano	3
ACHE	come	ejo	2
ACHE	sun	kre373	3
ACHE	star	tata3wat3	12
ACHE	water	373	2
ACHE	stone	ita	2
ACHE	stone	bika	2
ACHE	fire	tata	1
ACHE	path	ape	2
ACHE	mountain	kua7a	2
ACHE	mountain	kma7a	2
ACHE	night	Cawa	13
ACHE	full	ebema	8
ACHE	full	ye7e	9
ACHE	new	pou	3
ACHE	new	kreware	8
ACHE	name	b3kuap3re	5
ACHE	I	Co	4
ACHE	you	je	3
ACHE	person	aCe	3
CHIRIGUANO	we	ore	4
CHIRIGUANO	we	yande	5
CHIRIGUANO	one	penti	4
CHIRIGUANO	two	mokui	3
CHIRIGUANO	fish	pira	3
CHIRIGUANO	dog	yeimba	1
CHIRIGUANO	louse	iki	1
CHIRIGUANO	tree	igwira	3
CHIRIGUANO	leaf	hoki	4
CHIRIGUANO	skin	pire	1
CHIRIGUANO	blood	tugwi	2
CHIRIGUANO	bone	kagwe	1
CHIRIGUANO	bone	ukagwe	1
CHIRIGUANO	horn	hanti	1
CHIRIGUANO	ear	nambi	1
CHIRIGUANO	eye	tesa	1
CHIRIGUANO	nose	nti	3
CHIRIGUANO	tooth	hai	3
CHIRIGUANO	tongue	nku	1
CHIRIGUANO	knee	henepia	4
CHIRIGUANO	knee	tova	13
CHIRIGUANO	hand	po	1
CHIRIGUANO	breasts	nkita	1
CHIRIGUANO	breasts	ika	1
CHIRIGUANO	liver	piavevi	1
CHIRIGUANO	drink	kau	2
CHIRIGUANO	see	heCa	4
CHIRIGUANO	hear	hendu	1
CHIRIGUANO	die	mano	3
CHIRIGUANO	die	yeki	4
CHIRIGUANO	come	yu	2
CHIRIGUANO	sun	kuarasi	3
CHIRIGUANO	star	yastata	2
CHIRIGUANO	stone	ita	2
CHIRIGUANO	fire	tata	1
CHIRIGUANO	path	tape	2
CHIRIGUANO	mountain	igwiti	3
CHIRIGUANO	night	pihare	2
CHIRIGUANO	night	pintu	3
CHIRIGUANO	full	tinnie	3
CHIRIGUANO	full	tenne	3
CHIRIGUANO	new	pihau	3
CHIRIGUANO	name	te	3
CHIRIGUANO	I	Ce	4
CHIRIGUANO	you	nde	3
GUARANI	we	ore	4
GUARANI	we	5ande	5
GUARANI	one	petei	4
GUARANI	one	mava	14
GUARANI	two	mokoi	3
GUARANI	fish	pira	3
GUARANI	dog	jagwa	1
GUARANI	louse	ky	1
GUARANI	tree	mata	3
GUARANI	tree	yvyra	5
GUARANI	leaf	togwe	4
GUARANI	skin	pire	1
GUARANI	skin	ape	2
GUARANI	blood	tuguy	2
GUARANI	bone	ka	1
GUARANI	bone	kangwe	1
GUARANI	horn	tati	1
GUARANI	horn	turu	9
GUARANI	ear	nambi	1
GUARANI	eye	tesa	1
GUARANI	eye	resa	1
GUARANI	nose	apyngwa	2
GUARANI	nose	ti	3
GUARANI	tooth	tai	3
GUARANI	tooth	rai	5
GUARANI	tongue	ku	1
GUARANI	knee	penara	3
GUARANI	knee	renymy7a	14
GUARANI	hand	avatisoka	4
GUARANI	hand	poarajere	5
GUARANI	breasts	pyti7a	2
GUARANI	breasts	tapypa7u	6
GUARANI	drink	syryku	10
GUARANI	see	heSa	4
GUARANI	hear	hendu	1
GUARANI	die	angakyi	10
GUARANI	die	jejuka	11
GUARANI	come	hua7i	6
GUARANI	sun	kwarahy	3
GUARANI	star	jasyrata	2
GUARANI	star	mbyja	14
GUARANI	water	y	10
GUARANI	stone	ita	2
GUARANI	fire	jehapy	3
GUARANI	fire	jekai	3
GUARANI	path	tape	2
GUARANI	path	gwataha	3
GUARANI	mountain	yvyty	4
GUARANI	night	pyhare	2
GUARANI	full	Sovi	10
GUARANI	full	henyhe	11
GUARANI	new	angetegwa	9
GUARANI	name	rera	3
GUARANI	name	tera	3
GUARANI	I	Se	5
GUARANI	you	ne	3
GUARANI	you	pee	4
GUARANI	person	ava	2
GUARANI	person	tekove	4
GUARANI_KAIWA	we	5ande	5
GUARANI_KAIWA	one	petei	4
GUARANI_KAIWA	two	mokoy	3
GUARANI_KAIWA	fish	pira	3
GUARANI_KAIWA	dog	yagwa	1
GUARANI_KAIWA	louse	k3b3	1
GUARANI_KAIWA	tree	3b3ra	3
GUARANI_KAIWA	leaf	hogwe	4
GUARANI_KAIWA	leaf	hogwekwe	4
GUARANI_KAIWA	skin	pire	1
GUARANI_KAIWA	blood	ugwi	2
GUARANI_KAIWA	bone	ka3	1
GUARANI_KAIWA	bone	kagwe	1
GUARANI_KAIWA	ear	nambi	1
GUARANI_KAIWA	eye	esa	1
GUARANI_KAIWA	nose	ti	3
GUARANI_KAIWA	tooth	ai	3
GUARANI_KAIWA	tooth	tai	3
GUARANI_KAIWA	tongue	apeku	2
GUARANI_KAIWA	knee	at3p37a	4
GUARANI_KAIWA	hand	po	1
GUARANI_KAIWA	liver	p37akwe	1
GUARANI_KAIWA	drink	37u	2
GUARANI_KAIWA	see	heSe	4
GUARANI_KAIWA	hear	hendu	1
GUARANI_KAIWA	die	mano	3
GUARANI_KAIWA	sun	kwarahi	3
GUARANI_KAIWA	star	yas3tata	2
GUARANI_KAIWA	stone	ita	2
GUARANI_KAIWA	fire	tata	1
GUARANI_KAIWA	path	tape	2
GUARANI_KAIWA	mountain	3b3atgwasu	3
GUARANI_KAIWA	night	p3hare	2
GUARANI_KAIWA	name	her3	3
GUARANI_KAIWA	I	Se	5
GUARANI_KAIWA	you	nde	3
GUARAYU	we	yane	5
GUARAYU	one	yepei	2
GUARAYU	fish	pira	3
GUARAYU	louse	k3	1
GUARAYU	leaf	o	3
GUARAYU	skin	pirer	1
GUARAYU	blood	uw3	2
GUARAYU	bone	ka	1
GUARAYU	horn	aCi	1
GUARAYU	ear	nami	1
GUARAYU	eye	eca	1
GUARAYU	nose	Ci	3
GUARAYU	tooth	ay	2
GUARAYU	tongue	ku	1
GUARAYU	knee	en3p37a	4
GUARAYU	hand	pa	1
GUARAYU	breasts	ka	1
GUARAYU	liver	p37a	1
GUARAYU	drink	3u	2
GUARAYU	see	epia	5
GUARAYU	hear	enu	1
GUARAYU	die	mano	3
GUARAYU	come	u	4
GUARAYU	sun	ar3	3
GUARAYU	water	3	3
GUARAYU	fire	tata	1
GUARAYU	mountain	3b3t3r	3
GUARAYU	night	p3tu	3
GUARAYU	full	po	1
GUARAYU	new	p3acu	3
GUARAYU	I	Ce	4
GUARAYU	you	ne	3
KOKAMA	we	ini	5
KOKAMA	one	wepe	3
KOKAMA	two	mukuika	3
KOKAMA	fish	ipira	3
KOKAMA	dog	yawara	1
KOKAMA	louse	k3wa	1
KOKAMA	tree	3w3ra	3
KOKAMA	leaf	iwiraca	9
KOKAMA	skin	piruara	1
KOKAMA	blood	cu3	2
KOKAMA	bone	kanuara	1
KOKAMA	horn	iaka	2
KOKAMA	ear	nami	1
KOKAMA	eye	Cicakwara	2
KOKAMA	nose	ti	3
KOKAMA	tooth	cai	3
KOKAMA	tongue	kum3ra	1
KOKAMA	knee	cunipa	1
KOKAMA	hand	pua	1
KOKAMA	breasts	kama	1
KOKAMA	liver	p3a	1
KOKAMA	drink	kurata	4
KOKAMA	see	uni	8
KOKAMA	hear	cunu	1
KOKAMA	die	umanu	3
KOKAMA	come	uri	4
KOKAMA	sun	kuaraCi	3
KOKAMA	star	cucu	15
KOKAMA	water	uni	4
KOKAMA	stone	itaki	2
KOKAMA	fire	tata	1
KOKAMA	path	pe	3
KOKAMA	mountain	3wata	3
KOKAMA	night	3p3ca	3
KOKAMA	full	timicama	13
KOKAMA	name	Cira	3
KOKAMA	I	ta	4
KOKAMA	you	ene	1
MBYA	we	Nande	5
MBYA	one	petei	4
MBYA	two	mokoi	3
MBYA	fish	pira	3
MBYA	dog	yagua	1
MBYA	louse	ki	1
MBYA	tree	ivira	3
MBYA	leaf	ogue	4
MBYA	skin	pire	1
MBYA	blood	ugui	2
MBYA	bone	kague	1
MBYA	horn	akua	2
MBYA	ear	nambi	1
MBYA	eye	exa	1
MBYA	nose	xi	3
MBYA	tooth	ai	3
MBYA	tongue	apeku	2
MBYA	knee	enapi7a	4
MBYA	hand	po	1
MBYA	breasts	ka	1
MBYA	liver	pi7a	1
MBYA	see	ma7e	3
MBYA	hear	endu	1
MBYA	die	mano	3
MBYA	come	yu	2
MBYA	sun	kuarai	3
MBYA	star	yaxitata	2
MBYA	stone	ita	2
MBYA	fire	tat	1
MBYA	path	ape	2
MBYA	mountain	iviti	3
MBYA	night	pitu	3
MBYA	full	inie	3
MBYA	new	piau	3
MBYA	name	eri	3
MBYA	I	xe	5
MBYA	you	nde	3
NHENGATU	we	ya	5
NHENGATU	one	yepe	2
NHENGATU	two	mukuy	3
NHENGATU	fish	pira	3
NHENGATU	dog	yawara	1
NHENGATU	louse	kiwa	1
NHENGATU	leaf	awa	2
NHENGATU	leaf	ka7a	2
NHENGATU	leaf	ua	10
NHENGATU	skin	pirera	1
NHENGATU	blood	tui	2
NHENGATU	bone	kawera	1
NHENGATU	ear	nambi	1
NHENGATU	eye	esa	1
NHENGATU	eye	sesa	1
NHENGATU	nose	ti	3
NHENGATU	tooth	aya	2
NHENGATU	tongue	apeku	2
NHENGATU	hand	pu	1
NHENGATU	breasts	kambi	1
NHENGATU	breasts	putia	2
NHENGATU	liver	pia	1
NHENGATU	drink	u	3
NHENGATU	see	ma7a	3
NHENGATU	hear	sendu	1
NHENGATU	die	manu	3
NHENGATU	come	yuwiri	4
NHENGATU	come	uri	4
NHENGATU	star	yasita	2
NHENGATU	water	i7i	2
NHENGATU	water	i	5
NHENGATU	stone	ita	2
NHENGATU	fire	tata	1
NHENGATU	fire	ata	1
NHENGATU	path	peiyo	3
NHENGATU	path	peiyoka	3
NHENGATU	night	pituna	3
NHENGATU	new	pisasu	3
NHENGATU	name	era	3
NHENGATU	I	iSe	3
NHENGATU	you	re	1
NHENGATU	you	ere	1
NHENGATU	you	inde	3
NHENGATU	person	mira	1
OMAGUA	we	yene	5
OMAGUA	one	w3p3	3
OMAGUA	two	mukaka	3
OMAGUA	fish	pira	3
OMAGUA	dog	yawara	1
OMAGUA	tree	iwira	3
OMAGUA	leaf	ka	2
OMAGUA	blood	su3	2
OMAGUA	ear	nami	1
OMAGUA	eye	esa	1
OMAGUA	nose	si	3
OMAGUA	tooth	ay	2
OMAGUA	knee	sunipa	1
OMAGUA	hand	pua	1
OMAGUA	breasts	kama	1
OMAGUA	liver	p3a	1
OMAGUA	drink	kura	4
OMAGUA	see	umay	6
OMAGUA	hear	enu	1
OMAGUA	die	manu	3
OMAGUA	sun	kwarosi	3
OMAGUA	star	seso	16
OMAGUA	water	uni	4
OMAGUA	stone	itaki	2
OMAGUA	fire	tata	1
OMAGUA	path	pe	3
OMAGUA	night	3p3se	3
OMAGUA	name	sira	3
OMAGUA	you	ne	3
SIRIONO	we	nane	5
SIRIONO	one	mi	1
SIRIONO	one	komi	1
SIRIONO	two	5eremo	13
SIRIONO	fish	sira	3
SIRIONO	fish	hira	3
SIRIONO	dog	5akwa	1
SIRIONO	dog	5ao5ao	1
SIRIONO	louse	ki	1
SIRIONO	louse	eki	1
SIRIONO	tree	ira	3
SIRIONO	leaf	ero	6
SIRIONO	leaf	iraro	6
SIRIONO	skin	ire	1
SIRIONO	blood	ruki	2
SIRIONO	bone	kyaNe	1
SIRIONO	horn	ramaSi	3
SIRIONO	ear	isa	2
SIRIONO	eye	resa	1
SIRIONO	tooth	rei	5
SIRIONO	tongue	ko	1
SIRIONO	knee	Nia	6
SIRIONO	breasts	kia	1
SIRIONO	liver	ya	2
SIRIONO	drink	mei	11
SIRIONO	see	maeerese	10
SIRIONO	see	tea	11
SIRIONO	hear	Nanu	1
SIRIONO	hear	eisakwa	10
SIRIONO	die	mano	3
SIRIONO	come	tu	3
SIRIONO	come	Nae	10
SIRIONO	sun	tena	4
SIRIONO	star	Nasitata	2
SIRIONO	water	ama	11
SIRIONO	stone	sita	2
SIRIONO	stone	hita	2
SIRIONO	fire	tata	1
SIRIONO	fire	erata	1
SIRIONO	path	eiCa	7
SIRIONO	path	5ena	8
SIRIONO	mountain	ibiibate	3
SIRIONO	mountain	ibiato	3
SIRIONO	night	itonaru	3
SIRIONO	night	isa	4
SIRIONO	new	eyasu	3
SIRIONO	new	eaki	4
SIRIONO	name	ere	3
SIRIONO	I	se	5
SIRIONO	you	ne	3
SIRIONO	person	mia	1
SIRIONO	person	emo	5
TAPIETE	we	ore	4
TAPIETE	we	5ande	5
TAPIETE	one	pente	4
TAPIETE	two	monkoi	3
TAPIETE	fish	pira	3
TAPIETE	dog	5a73mba	1
TAPIETE	louse	k3	1
TAPIETE	tree	3w3ra	3
TAPIETE	leaf	hok3	4
TAPIETE	skin	pire	1
TAPIETE	blood	ruw3	2
TAPIETE	bone	nkawe	1
TAPIETE	horn	rete	1
TAPIETE	ear	nambi	1
TAPIETE	eye	resa	1
TAPIETE	nose	nti	3
TAPIETE	tooth	ra3	5
TAPIETE	tongue	nku	1
TAPIETE	knee	r3mp37a	4
TAPIETE	hand	po	1
TAPIETE	breasts	nku	1
TAPIETE	liver	p37a	1
TAPIETE	drink	ka7u	2
TAPIETE	drink	mbusururu	12
TAPIETE	see	heSa	4
TAPIETE	hear	hendu	1
TAPIETE	die	mano	3
TAPIETE	come	y3	2
TAPIETE	sun	kwaras3	3
TAPIETE	star	yas3tata	2
TAPIETE	water	3w3ra	2
TAPIETE	stone	y3tak3	2
TAPIETE	fire	tata	1
TAPIETE	path	pe	3
TAPIETE	mountain	samp3nka	5
TAPIETE	night	p3ntu	3
TAPIETE	full	t3n3he	3
TAPIETE	new	p37ahu	3
TAPIETE	name	re7e	3
TAPIETE	I	Se	5
TAPIETE	you	nde	3
TAPIETE	person	kwareta	6
YUQUI	one	eyebe	2
YUQUI	two	yese	15
YUQUI	fish	yira	3
YUQUI	dog	yereta	10
YUQUI	louse	ki	1
YUQUI	tree	ira	3
YUQUI	leaf	kia	2
YUQUI	skin	ire	1
YUQUI	blood	barugui	2
YUQUI	bone	kiangue	1
YUQUI	ear	isa	2
YUQUI	eye	resa	1
YUQUI	nose	angua	2
YUQUI	tooth	rai	5
YUQUI	tongue	enkiu	1
YUQUI	knee	nia	6
YUQUI	hand	o	6
YUQUI	breasts	Ca	1
YUQUI	liver	yia	2
YUQUI	drink	bayi	13
YUQUI	see	ma	3
YUQUI	hear	sendu	1
YUQUI	die	mano	3
YUQUI	come	yu	2
YUQUI	sun	tenda	4
YUQUI	star	yasiriri	2
YUQUI	water	i	5
YUQUI	stone	ita	2
YUQUI	fire	tata	1
YUQUI	mountain	ibiyui	3
YUQUI	night	yisa	4
YUQUI	new	iasu	3
YUQUI	person	aba	2
