# Supplementary material for: A test of Generalized Bayesian dating: A new linguistic dating method
Source: PLoS One. 2020 Aug 12;15(8):e0236522. doi: 10.1371/journal.pone.0236522 (PMC7423060; doi:10.1371/journal.pone.0236522)
Supplement: S4 File — Files, including an R script, for producing glottochronology dates from the output of the automated cognate detection procedure. (ZIP) [file pone.0236522.s004.zip › S4 Supporting Information/Turkic]

ASADLI_KHORASANI
AZERBAIJANI_NORTH
AZERBAIJANI_NORTH_2
AZERBAIJANI_SOUTHERN
BASHKIR
CHARAM_SARJAM_KHORASANI
CRIMEAN_TURKISH
DARA_GAZ_KHORASANI_1
DARA_GAZ_KHORASANI_2
DOLGAN
DOUGHAI_KHORASANI
GUJGI_KHORASANI
HARW_E_OLYA_KHORASANI
HOKM_ABAD_KHORASANI
JOGHATAY_KHORASANI
JONK_KHORASANI
KARACHAY_BALKAR
KARAIM
KARAKALPAK
KAZAKH
KAZAN_TATAR
KHAKAS
KHALAJ_IRAN
KUMYK
KYRGYZ
LANGAR_KHORASANI
LOTF_ABAD_KHORASANI
MARESHK_KHORASANI
MISHER_TATAR
NOGAI
PIR_KOMAJ_KHORASANI
QARA_BAGH_KHORASANI
QUCHAN_KHORASANI
RUH_ABAD_KHORASANI
SAKHA
SALAR_2
SHEYH_TEYMUR_KHORASANI
SHIRWAN_KHORASANI
SHOR
SHURAK_KHORASANI
SOLTAN_ABAD_KHORASANI
SOUTHERN_UZBEK
TATAR
TEREKEME_AZERI
TOFA
TURKISH
TURKISH_2
TURKMEN
TUVAN
UZBEK
ZEYARAT_KHORASANI
CHUVASH
CRIMEAN_TATAR
UYGHUR
TURKMEN_2
