# Supplementary material for: A test of Generalized Bayesian dating: A new linguistic dating method
Source: PLoS One. 2020 Aug 12;15(8):e0236522. doi: 10.1371/journal.pone.0236522 (PMC7423060; doi:10.1371/journal.pone.0236522)
Supplement: S4 File — Files, including an R script, for producing glottochronology dates from the output of the automated cognate detection procedure. (ZIP) [file pone.0236522.s004.zip › S4 Supporting Information/Turkic.txt.svm.CRP.0.57.cognates]

doculect	concept	asjp	cogid
ASADLI_KHORASANI	I	mEn	1
ASADLI_KHORASANI	you	sEn	1
ASADLI_KHORASANI	we	biz	1
ASADLI_KHORASANI	one	bir	1
ASADLI_KHORASANI	two	iki	1
ASADLI_KHORASANI	person	kiSi	1
ASADLI_KHORASANI	dog	it	1
ASADLI_KHORASANI	louse	bit	1
ASADLI_KHORASANI	tree	dErat	1
ASADLI_KHORASANI	leaf	bElk	2
ASADLI_KHORASANI	skin	dEri	1
ASADLI_KHORASANI	blood	xon	1
ASADLI_KHORASANI	ear	Gulox	1
ASADLI_KHORASANI	eye	gez	1
ASADLI_KHORASANI	nose	birin	2
ASADLI_KHORASANI	tooth	diS	1
ASADLI_KHORASANI	tongue	dil	1
ASADLI_KHORASANI	knee	diz	1
ASADLI_KHORASANI	hand	El	1
ASADLI_KHORASANI	breasts	amjay	3
ASADLI_KHORASANI	liver	iCibox3r	1
ASADLI_KHORASANI	liver	irEy	4
ASADLI_KHORASANI	drink	iS	1
ASADLI_KHORASANI	see	ger	1
ASADLI_KHORASANI	hear	iSit	1
ASADLI_KHORASANI	die	El	1
ASADLI_KHORASANI	come	gEl	1
ASADLI_KHORASANI	sun	gin	1
ASADLI_KHORASANI	star	uld3z	1
ASADLI_KHORASANI	water	su	1
ASADLI_KHORASANI	stone	daS	1
ASADLI_KHORASANI	fire	ut	1
ASADLI_KHORASANI	path	yol	1
ASADLI_KHORASANI	mountain	dax	1
ASADLI_KHORASANI	night	gejE	1
ASADLI_KHORASANI	full	dul3	1
ASADLI_KHORASANI	new	tazE	1
AZERBAIJANI_NORTH	I	mEn	1
AZERBAIJANI_NORTH	you	sEn	1
AZERBAIJANI_NORTH	we	biz	1
AZERBAIJANI_NORTH	one	bir	1
AZERBAIJANI_NORTH	two	iki	1
AZERBAIJANI_NORTH	person	SEs	5
AZERBAIJANI_NORTH	dog	it	1
AZERBAIJANI_NORTH	louse	bit	1
AZERBAIJANI_NORTH	tree	oxoj	2
AZERBAIJANI_NORTH	leaf	yorpog	1
AZERBAIJANI_NORTH	skin	dEri	1
AZERBAIJANI_NORTH	blood	gon	1
AZERBAIJANI_NORTH	ear	gulog	1
AZERBAIJANI_NORTH	eye	gyEz	1
AZERBAIJANI_NORTH	nose	burun	2
AZERBAIJANI_NORTH	tooth	diS	1
AZERBAIJANI_NORTH	tongue	dil	1
AZERBAIJANI_NORTH	knee	diz	1
AZERBAIJANI_NORTH	hand	El	1
AZERBAIJANI_NORTH	breasts	dES	1
AZERBAIJANI_NORTH	liver	gorojiyEr	2
AZERBAIJANI_NORTH	drink	iC	1
AZERBAIJANI_NORTH	see	gyEr	1
AZERBAIJANI_NORTH	hear	ESit	1
AZERBAIJANI_NORTH	die	El	1
AZERBAIJANI_NORTH	come	gyEl	1
AZERBAIJANI_NORTH	sun	gyunES	1
AZERBAIJANI_NORTH	star	ulduz	1
AZERBAIJANI_NORTH	water	su	1
AZERBAIJANI_NORTH	stone	doS	1
AZERBAIJANI_NORTH	fire	od	1
AZERBAIJANI_NORTH	path	yol	1
AZERBAIJANI_NORTH	mountain	dox	1
AZERBAIJANI_NORTH	night	gyEjE	1
AZERBAIJANI_NORTH	full	dolu	1
AZERBAIJANI_NORTH	new	yEni	2
AZERBAIJANI_NORTH	fish	bolug	1
AZERBAIJANI_NORTH	bone	sumuk	2
AZERBAIJANI_NORTH	horn	bunuz	2
AZERBAIJANI_NORTH	name	od	1
AZERBAIJANI_NORTH_2	I	men	1
AZERBAIJANI_NORTH_2	you	sen	1
AZERBAIJANI_NORTH_2	we	biz	1
AZERBAIJANI_NORTH_2	one	bir	1
AZERBAIJANI_NORTH_2	two	iki	1
AZERBAIJANI_NORTH_2	person	nefer	7
AZERBAIJANI_NORTH_2	dog	it	1
AZERBAIJANI_NORTH_2	louse	bit	1
AZERBAIJANI_NORTH_2	tree	axaC	2
AZERBAIJANI_NORTH_2	leaf	yarpak	1
AZERBAIJANI_NORTH_2	skin	dere	1
AZERBAIJANI_NORTH_2	blood	gan	1
AZERBAIJANI_NORTH_2	ear	gulax	1
AZERBAIJANI_NORTH_2	eye	g3z	1
AZERBAIJANI_NORTH_2	nose	burun	2
AZERBAIJANI_NORTH_2	tooth	diS	1
AZERBAIJANI_NORTH_2	tongue	dil	1
AZERBAIJANI_NORTH_2	knee	diz	1
AZERBAIJANI_NORTH_2	hand	el	1
AZERBAIJANI_NORTH_2	breasts	d3S	1
AZERBAIJANI_NORTH_2	drink	iS	1
AZERBAIJANI_NORTH_2	see	g3r	1
AZERBAIJANI_NORTH_2	hear	eSit	1
AZERBAIJANI_NORTH_2	die	3l	1
AZERBAIJANI_NORTH_2	come	gel	1
AZERBAIJANI_NORTH_2	sun	gin	1
AZERBAIJANI_NORTH_2	star	ulduz	1
AZERBAIJANI_NORTH_2	water	su	1
AZERBAIJANI_NORTH_2	stone	daS	1
AZERBAIJANI_NORTH_2	fire	ot	1
AZERBAIJANI_NORTH_2	path	yol	1
AZERBAIJANI_NORTH_2	mountain	dax	1
AZERBAIJANI_NORTH_2	night	geje	1
AZERBAIJANI_NORTH_2	full	dole	1
AZERBAIJANI_NORTH_2	new	taze	1
AZERBAIJANI_NORTH_2	fish	bal3x	1
AZERBAIJANI_NORTH_2	bone	simih	2
AZERBAIJANI_NORTH_2	horn	burnuz	2
AZERBAIJANI_NORTH_2	name	ad	1
AZERBAIJANI_SOUTHERN	I	man	1
AZERBAIJANI_SOUTHERN	you	san	1
AZERBAIJANI_SOUTHERN	we	biz	1
AZERBAIJANI_SOUTHERN	one	bir	1
AZERBAIJANI_SOUTHERN	person	odom	2
AZERBAIJANI_SOUTHERN	dog	it	1
AZERBAIJANI_SOUTHERN	tree	oXoj	2
AZERBAIJANI_SOUTHERN	leaf	yaprax	1
AZERBAIJANI_SOUTHERN	leaf	yarpax	1
AZERBAIJANI_SOUTHERN	skin	dari	1
AZERBAIJANI_SOUTHERN	blood	gon	1
AZERBAIJANI_SOUTHERN	ear	gyiS	2
AZERBAIJANI_SOUTHERN	eye	gyez	1
AZERBAIJANI_SOUTHERN	tooth	diS	1
AZERBAIJANI_SOUTHERN	tongue	dil	1
AZERBAIJANI_SOUTHERN	knee	diz	1
AZERBAIJANI_SOUTHERN	hand	al	1
AZERBAIJANI_SOUTHERN	drink	iCmaky	1
AZERBAIJANI_SOUTHERN	see	ger	1
AZERBAIJANI_SOUTHERN	come	gyalmaky	1
AZERBAIJANI_SOUTHERN	sun	gyin	1
AZERBAIJANI_SOUTHERN	stone	doS	1
AZERBAIJANI_SOUTHERN	fire	ot	1
AZERBAIJANI_SOUTHERN	mountain	doX	1
AZERBAIJANI_SOUTHERN	full	tox	1
AZERBAIJANI_SOUTHERN	new	taza	1
AZERBAIJANI_SOUTHERN	fish	balux	1
AZERBAIJANI_SOUTHERN	horn	buX	2
AZERBAIJANI_SOUTHERN	name	od	1
BASHKIR	I	min	1
BASHKIR	you	hin	1
BASHKIR	we	be8	1
BASHKIR	one	ber	1
BASHKIR	two	ike	1
BASHKIR	person	keSe	1
BASHKIR	person	E8Em	2
BASHKIR	dog	et	1
BASHKIR	louse	bet	1
BASHKIR	tree	axas	2
BASHKIR	leaf	yalpaq	1
BASHKIR	skin	tire	1
BASHKIR	blood	qan	1
BASHKIR	ear	qolaq	1
BASHKIR	eye	ki8	1
BASHKIR	nose	tanau	1
BASHKIR	nose	tanaw	1
BASHKIR	tooth	teS	1
BASHKIR	tongue	tel	1
BASHKIR	knee	tubuq	2
BASHKIR	hand	qul	1
BASHKIR	breasts	kikrEk	4
BASHKIR	liver	baur	3
BASHKIR	liver	bawur	3
BASHKIR	drink	esei	3
BASHKIR	see	kirei	1
BASHKIR	hear	iSetei	1
BASHKIR	die	ilei	1
BASHKIR	come	kilei	1
BASHKIR	sun	qoyaS	3
BASHKIR	star	yondo8	1
BASHKIR	water	hu	1
BASHKIR	water	huw	1
BASHKIR	stone	taS	1
BASHKIR	fire	ut	1
BASHKIR	path	yul	1
BASHKIR	mountain	tau	2
BASHKIR	mountain	taw	2
BASHKIR	night	ten	3
BASHKIR	full	tulu	1
BASHKIR	new	yaNu	2
BASHKIR	fish	baluq	1
BASHKIR	bone	heyEk	2
BASHKIR	horn	mege8	1
BASHKIR	name	isem	2
CHARAM_SARJAM_KHORASANI	I	mEn	1
CHARAM_SARJAM_KHORASANI	you	sEn	1
CHARAM_SARJAM_KHORASANI	we	biz	1
CHARAM_SARJAM_KHORASANI	we	bizim	1
CHARAM_SARJAM_KHORASANI	one	biri	1
CHARAM_SARJAM_KHORASANI	two	iksi	1
CHARAM_SARJAM_KHORASANI	two	ikisi	1
CHARAM_SARJAM_KHORASANI	person	kSi	1
CHARAM_SARJAM_KHORASANI	person	kiSi	1
CHARAM_SARJAM_KHORASANI	dog	it	1
CHARAM_SARJAM_KHORASANI	louse	bit	1
CHARAM_SARJAM_KHORASANI	tree	dErat	1
CHARAM_SARJAM_KHORASANI	leaf	balk	2
CHARAM_SARJAM_KHORASANI	leaf	barg	2
CHARAM_SARJAM_KHORASANI	skin	ayaximinpusti	2
CHARAM_SARJAM_KHORASANI	blood	xun	1
CHARAM_SARJAM_KHORASANI	blood	Gan	1
CHARAM_SARJAM_KHORASANI	ear	Guloq	1
CHARAM_SARJAM_KHORASANI	eye	gEz	1
CHARAM_SARJAM_KHORASANI	nose	burin	2
CHARAM_SARJAM_KHORASANI	nose	bini	2
CHARAM_SARJAM_KHORASANI	tooth	diS	1
CHARAM_SARJAM_KHORASANI	knee	diz	1
CHARAM_SARJAM_KHORASANI	hand	El	1
CHARAM_SARJAM_KHORASANI	breasts	mEmEk	2
CHARAM_SARJAM_KHORASANI	liver	jigEr	2
CHARAM_SARJAM_KHORASANI	drink	iC	1
CHARAM_SARJAM_KHORASANI	see	ger	1
CHARAM_SARJAM_KHORASANI	hear	eSit	1
CHARAM_SARJAM_KHORASANI	die	el	1
CHARAM_SARJAM_KHORASANI	come	gEl	1
CHARAM_SARJAM_KHORASANI	sun	gin	1
CHARAM_SARJAM_KHORASANI	sun	xurSit	2
CHARAM_SARJAM_KHORASANI	star	ulduz	1
CHARAM_SARJAM_KHORASANI	water	su	1
CHARAM_SARJAM_KHORASANI	stone	doS	1
CHARAM_SARJAM_KHORASANI	fire	ot	1
CHARAM_SARJAM_KHORASANI	path	yool	1
CHARAM_SARJAM_KHORASANI	path	yol	1
CHARAM_SARJAM_KHORASANI	mountain	doq	1
CHARAM_SARJAM_KHORASANI	night	gejE	1
CHARAM_SARJAM_KHORASANI	full	dowli	1
CHARAM_SARJAM_KHORASANI	full	douli	1
CHARAM_SARJAM_KHORASANI	new	tEzE	1
CRIMEAN_TURKISH	I	men	1
CRIMEAN_TURKISH	you	sen	1
CRIMEAN_TURKISH	we	biz	1
CRIMEAN_TURKISH	one	bir	1
CRIMEAN_TURKISH	two	eki	1
CRIMEAN_TURKISH	dog	it	1
CRIMEAN_TURKISH	dog	kopek	3
CRIMEAN_TURKISH	louse	bit	1
CRIMEAN_TURKISH	tree	terek	1
CRIMEAN_TURKISH	leaf	yapraq	1
CRIMEAN_TURKISH	blood	qan	1
CRIMEAN_TURKISH	ear	qulaq	1
CRIMEAN_TURKISH	eye	kozy	1
CRIMEAN_TURKISH	nose	burun	2
CRIMEAN_TURKISH	tooth	tiS	1
CRIMEAN_TURKISH	tongue	til	1
CRIMEAN_TURKISH	hand	el	1
CRIMEAN_TURKISH	hand	qol	1
CRIMEAN_TURKISH	drink	iCmek	1
CRIMEAN_TURKISH	see	baq	2
CRIMEAN_TURKISH	die	el	1
CRIMEAN_TURKISH	come	kely	1
CRIMEAN_TURKISH	sun	kuneS	1
CRIMEAN_TURKISH	water	suv	1
CRIMEAN_TURKISH	path	yol	1
CRIMEAN_TURKISH	mountain	taw	2
CRIMEAN_TURKISH	night	geje	1
CRIMEAN_TURKISH	new	yaNu	2
CRIMEAN_TURKISH	bone	siyek	2
CRIMEAN_TURKISH	bone	kemik	3
CRIMEAN_TURKISH	horn	boynuz	2
CRIMEAN_TURKISH	name	ad	1
DARA_GAZ_KHORASANI_1	I	mEn	1
DARA_GAZ_KHORASANI_1	you	sEn	1
DARA_GAZ_KHORASANI_1	we	biz	1
DARA_GAZ_KHORASANI_1	one	bir	1
DARA_GAZ_KHORASANI_1	two	iki	1
DARA_GAZ_KHORASANI_1	person	kiSi	1
DARA_GAZ_KHORASANI_1	dog	it	1
DARA_GAZ_KHORASANI_1	louse	bit	1
DARA_GAZ_KHORASANI_1	tree	darat	1
DARA_GAZ_KHORASANI_1	leaf	bark	2
DARA_GAZ_KHORASANI_1	leaf	Salb	4
DARA_GAZ_KHORASANI_1	skin	dari	1
DARA_GAZ_KHORASANI_1	blood	Gon	1
DARA_GAZ_KHORASANI_1	ear	Gulox	1
DARA_GAZ_KHORASANI_1	eye	gEz	1
DARA_GAZ_KHORASANI_1	nose	bur3n	2
DARA_GAZ_KHORASANI_1	tooth	diS	1
DARA_GAZ_KHORASANI_1	tongue	dil	1
DARA_GAZ_KHORASANI_1	knee	d3z	1
DARA_GAZ_KHORASANI_1	hand	al	1
DARA_GAZ_KHORASANI_1	breasts	amjEy	3
DARA_GAZ_KHORASANI_1	liver	iCibox3r	1
DARA_GAZ_KHORASANI_1	drink	iC	1
DARA_GAZ_KHORASANI_1	see	ger	1
DARA_GAZ_KHORASANI_1	hear	eSt	1
DARA_GAZ_KHORASANI_1	hear	eSit	1
DARA_GAZ_KHORASANI_1	die	el	1
DARA_GAZ_KHORASANI_1	come	gEl	1
DARA_GAZ_KHORASANI_1	sun	ginES	1
DARA_GAZ_KHORASANI_1	sun	gin	1
DARA_GAZ_KHORASANI_1	star	ulduz	1
DARA_GAZ_KHORASANI_1	water	su	1
DARA_GAZ_KHORASANI_1	stone	doS	1
DARA_GAZ_KHORASANI_1	fire	ot	1
DARA_GAZ_KHORASANI_1	fire	otES	1
DARA_GAZ_KHORASANI_1	path	yool	1
DARA_GAZ_KHORASANI_1	mountain	dox	1
DARA_GAZ_KHORASANI_1	night	gejE	1
DARA_GAZ_KHORASANI_1	full	Cox	1
DARA_GAZ_KHORASANI_1	full	dol3	1
DARA_GAZ_KHORASANI_1	new	tazE	1
DARA_GAZ_KHORASANI_2	I	mEn	1
DARA_GAZ_KHORASANI_2	you	sEn	1
DARA_GAZ_KHORASANI_2	we	biz	1
DARA_GAZ_KHORASANI_2	one	bir	1
DARA_GAZ_KHORASANI_2	two	iki	1
DARA_GAZ_KHORASANI_2	person	kSi	1
DARA_GAZ_KHORASANI_2	person	kiSi	1
DARA_GAZ_KHORASANI_2	dog	it	1
DARA_GAZ_KHORASANI_2	louse	bit	1
DARA_GAZ_KHORASANI_2	tree	dErat	1
DARA_GAZ_KHORASANI_2	leaf	yarpox	1
DARA_GAZ_KHORASANI_2	leaf	yarpax	1
DARA_GAZ_KHORASANI_2	skin	dEri	1
DARA_GAZ_KHORASANI_2	blood	Gan	1
DARA_GAZ_KHORASANI_2	ear	Gulax	1
DARA_GAZ_KHORASANI_2	eye	gEz	1
DARA_GAZ_KHORASANI_2	nose	burun	2
DARA_GAZ_KHORASANI_2	tooth	diS	1
DARA_GAZ_KHORASANI_2	tongue	dil	1
DARA_GAZ_KHORASANI_2	knee	diz	1
DARA_GAZ_KHORASANI_2	hand	al	1
DARA_GAZ_KHORASANI_2	breasts	dES	1
DARA_GAZ_KHORASANI_2	breasts	amjEk	3
DARA_GAZ_KHORASANI_2	liver	iCibax3r	1
DARA_GAZ_KHORASANI_2	liver	jigEr	2
DARA_GAZ_KHORASANI_2	drink	iS	1
DARA_GAZ_KHORASANI_2	see	gEr	1
DARA_GAZ_KHORASANI_2	hear	eSit	1
DARA_GAZ_KHORASANI_2	die	el	1
DARA_GAZ_KHORASANI_2	come	gEl	1
DARA_GAZ_KHORASANI_2	sun	gin	1
DARA_GAZ_KHORASANI_2	star	ulduz	1
DARA_GAZ_KHORASANI_2	water	su	1
DARA_GAZ_KHORASANI_2	stone	daS	1
DARA_GAZ_KHORASANI_2	fire	ot	1
DARA_GAZ_KHORASANI_2	path	yol	1
DARA_GAZ_KHORASANI_2	mountain	dax	1
DARA_GAZ_KHORASANI_2	night	gejE	1
DARA_GAZ_KHORASANI_2	full	dol3	1
DARA_GAZ_KHORASANI_2	new	tazE	1
DOLGAN	I	min	1
DOLGAN	you	en	1
DOLGAN	we	bihigi	3
DOLGAN	one	bir	1
DOLGAN	two	ikki	1
DOLGAN	person	kihi	1
DOLGAN	dog	3t	1
DOLGAN	tree	mas	3
DOLGAN	leaf	hebirdek	3
DOLGAN	skin	tiri	1
DOLGAN	blood	kan	1
DOLGAN	ear	kulgak	1
DOLGAN	eye	kEr	1
DOLGAN	nose	munnu	2
DOLGAN	tooth	tis	1
DOLGAN	tongue	t3l	1
DOLGAN	knee	tobuk	2
DOLGAN	hand	ili	1
DOLGAN	breasts	emij	3
DOLGAN	liver	b3ar	3
DOLGAN	drink	is	1
DOLGAN	see	kEr	1
DOLGAN	hear	ihit	1
DOLGAN	die	El	1
DOLGAN	come	kel	1
DOLGAN	sun	kin	1
DOLGAN	star	hulus	1
DOLGAN	water	u	1
DOLGAN	stone	tas	1
DOLGAN	fire	uot	1
DOLGAN	path	orok	3
DOLGAN	mountain	t3a	2
DOLGAN	night	tin	3
DOLGAN	full	tuol	1
DOLGAN	new	haNa	2
DOLGAN	fish	bal3k	1
DOLGAN	bone	oNuok	1
DOLGAN	horn	muos	1
DOLGAN	name	at	1
DOUGHAI_KHORASANI	I	mEn	1
DOUGHAI_KHORASANI	you	sEn	1
DOUGHAI_KHORASANI	we	ezim	1
DOUGHAI_KHORASANI	we	biz	1
DOUGHAI_KHORASANI	one	bir	1
DOUGHAI_KHORASANI	two	iki	1
DOUGHAI_KHORASANI	person	kiSi	1
DOUGHAI_KHORASANI	person	mErd	3
DOUGHAI_KHORASANI	dog	it	1
DOUGHAI_KHORASANI	louse	bit	1
DOUGHAI_KHORASANI	tree	dErat	1
DOUGHAI_KHORASANI	leaf	bErk	2
DOUGHAI_KHORASANI	skin	dEri	1
DOUGHAI_KHORASANI	blood	Gon	1
DOUGHAI_KHORASANI	ear	Golax	1
DOUGHAI_KHORASANI	eye	gez	1
DOUGHAI_KHORASANI	nose	burun	2
DOUGHAI_KHORASANI	tooth	diS	1
DOUGHAI_KHORASANI	tongue	dil	1
DOUGHAI_KHORASANI	tongue	zEbon	3
DOUGHAI_KHORASANI	knee	diz	1
DOUGHAI_KHORASANI	hand	El	1
DOUGHAI_KHORASANI	breasts	EmjEky	3
DOUGHAI_KHORASANI	liver	iCibox3r	1
DOUGHAI_KHORASANI	drink	iS	1
DOUGHAI_KHORASANI	see	ger	1
DOUGHAI_KHORASANI	hear	iSit	1
DOUGHAI_KHORASANI	die	El	1
DOUGHAI_KHORASANI	come	gEl	1
DOUGHAI_KHORASANI	sun	gin	1
DOUGHAI_KHORASANI	star	ulduz	1
DOUGHAI_KHORASANI	water	su	1
DOUGHAI_KHORASANI	stone	doS	1
DOUGHAI_KHORASANI	fire	ot	1
DOUGHAI_KHORASANI	path	yol	1
DOUGHAI_KHORASANI	mountain	dox	1
DOUGHAI_KHORASANI	night	gejE	1
DOUGHAI_KHORASANI	full	dolu	1
DOUGHAI_KHORASANI	new	tozE	1
GUJGI_KHORASANI	I	mEn	1
GUJGI_KHORASANI	you	sEn	1
GUJGI_KHORASANI	we	biz	1
GUJGI_KHORASANI	we	mo	2
GUJGI_KHORASANI	one	bir	1
GUJGI_KHORASANI	two	iki	1
GUJGI_KHORASANI	person	kiSi	1
GUJGI_KHORASANI	person	kSi	1
GUJGI_KHORASANI	dog	it	1
GUJGI_KHORASANI	louse	bit	1
GUJGI_KHORASANI	tree	dErax	1
GUJGI_KHORASANI	leaf	balik	2
GUJGI_KHORASANI	skin	deri	1
GUJGI_KHORASANI	skin	ayax3mderisi	2
GUJGI_KHORASANI	blood	xun	1
GUJGI_KHORASANI	blood	Gon	1
GUJGI_KHORASANI	ear	Gulox3	1
GUJGI_KHORASANI	ear	Golox	1
GUJGI_KHORASANI	eye	gez	1
GUJGI_KHORASANI	nose	bur3n	2
GUJGI_KHORASANI	tooth	diS	1
GUJGI_KHORASANI	tongue	dili	1
GUJGI_KHORASANI	knee	diz	1
GUJGI_KHORASANI	hand	el	1
GUJGI_KHORASANI	breasts	emjEk	3
GUJGI_KHORASANI	liver	iCibox3r	1
GUJGI_KHORASANI	drink	iC	1
GUJGI_KHORASANI	see	ger	1
GUJGI_KHORASANI	hear	iSit	1
GUJGI_KHORASANI	die	el	1
GUJGI_KHORASANI	come	gEl	1
GUJGI_KHORASANI	sun	gin	1
GUJGI_KHORASANI	star	yuld3z	1
GUJGI_KHORASANI	water	su	1
GUJGI_KHORASANI	stone	toS	1
GUJGI_KHORASANI	fire	ot	1
GUJGI_KHORASANI	path	yol	1
GUJGI_KHORASANI	mountain	doq	1
GUJGI_KHORASANI	night	gejE	1
GUJGI_KHORASANI	full	dol3	1
GUJGI_KHORASANI	new	tazE	1
HARW_E_OLYA_KHORASANI	I	mEn	1
HARW_E_OLYA_KHORASANI	you	sEn	1
HARW_E_OLYA_KHORASANI	we	biz	1
HARW_E_OLYA_KHORASANI	we	mEn	4
HARW_E_OLYA_KHORASANI	one	bir	1
HARW_E_OLYA_KHORASANI	two	iki	1
HARW_E_OLYA_KHORASANI	person	kiSi	1
HARW_E_OLYA_KHORASANI	dog	it	1
HARW_E_OLYA_KHORASANI	louse	bit	1
HARW_E_OLYA_KHORASANI	tree	dErat	1
HARW_E_OLYA_KHORASANI	leaf	balk	2
HARW_E_OLYA_KHORASANI	skin	dEri	1
HARW_E_OLYA_KHORASANI	skin	pust	3
HARW_E_OLYA_KHORASANI	blood	Gon	1
HARW_E_OLYA_KHORASANI	ear	Guloq	1
HARW_E_OLYA_KHORASANI	eye	gez	1
HARW_E_OLYA_KHORASANI	nose	burun	2
HARW_E_OLYA_KHORASANI	tooth	diS	1
HARW_E_OLYA_KHORASANI	tongue	dil	1
HARW_E_OLYA_KHORASANI	knee	diz	1
HARW_E_OLYA_KHORASANI	hand	al	1
HARW_E_OLYA_KHORASANI	breasts	mEmEk	2
HARW_E_OLYA_KHORASANI	liver	jigEr	2
HARW_E_OLYA_KHORASANI	drink	iS	1
HARW_E_OLYA_KHORASANI	see	ger	1
HARW_E_OLYA_KHORASANI	hear	iSit	1
HARW_E_OLYA_KHORASANI	die	el	1
HARW_E_OLYA_KHORASANI	come	gal	1
HARW_E_OLYA_KHORASANI	sun	gin	1
HARW_E_OLYA_KHORASANI	sun	xurSit	2
HARW_E_OLYA_KHORASANI	star	unduz	1
HARW_E_OLYA_KHORASANI	water	su	1
HARW_E_OLYA_KHORASANI	stone	daS	1
HARW_E_OLYA_KHORASANI	stone	doS	1
HARW_E_OLYA_KHORASANI	fire	ot	1
HARW_E_OLYA_KHORASANI	path	yel	1
HARW_E_OLYA_KHORASANI	mountain	doq	1
HARW_E_OLYA_KHORASANI	night	gejE	1
HARW_E_OLYA_KHORASANI	full	dol3	1
HARW_E_OLYA_KHORASANI	new	yENgi	2
HOKM_ABAD_KHORASANI	I	mEn	1
HOKM_ABAD_KHORASANI	you	sEn	1
HOKM_ABAD_KHORASANI	we	biz	1
HOKM_ABAD_KHORASANI	one	bir	1
HOKM_ABAD_KHORASANI	two	iki	1
HOKM_ABAD_KHORASANI	two	iTi	1
HOKM_ABAD_KHORASANI	person	kiSi	1
HOKM_ABAD_KHORASANI	dog	it	1
HOKM_ABAD_KHORASANI	louse	bit	1
HOKM_ABAD_KHORASANI	tree	dErat	1
HOKM_ABAD_KHORASANI	leaf	bElk	2
HOKM_ABAD_KHORASANI	skin	dErisi	1
HOKM_ABAD_KHORASANI	skin	dEri	1
HOKM_ABAD_KHORASANI	blood	Gan	1
HOKM_ABAD_KHORASANI	ear	Gulaq	1
HOKM_ABAD_KHORASANI	eye	gE8	1
HOKM_ABAD_KHORASANI	nose	burun	2
HOKM_ABAD_KHORASANI	tooth	diS	1
HOKM_ABAD_KHORASANI	tongue	dil	1
HOKM_ABAD_KHORASANI	knee	di8	1
HOKM_ABAD_KHORASANI	hand	El	1
HOKM_ABAD_KHORASANI	breasts	mEmEk	2
HOKM_ABAD_KHORASANI	liver	jigEr	2
HOKM_ABAD_KHORASANI	drink	iS	1
HOKM_ABAD_KHORASANI	see	ger	1
HOKM_ABAD_KHORASANI	hear	iSit	1
HOKM_ABAD_KHORASANI	die	el	1
HOKM_ABAD_KHORASANI	die	El	1
HOKM_ABAD_KHORASANI	come	gEl	1
HOKM_ABAD_KHORASANI	sun	gin	1
HOKM_ABAD_KHORASANI	star	yildu8	1
HOKM_ABAD_KHORASANI	water	su	1
HOKM_ABAD_KHORASANI	stone	doS	1
HOKM_ABAD_KHORASANI	fire	ot	1
HOKM_ABAD_KHORASANI	fire	uot	1
HOKM_ABAD_KHORASANI	path	yol	1
HOKM_ABAD_KHORASANI	mountain	doq	1
HOKM_ABAD_KHORASANI	night	geja	1
HOKM_ABAD_KHORASANI	full	dolu	1
HOKM_ABAD_KHORASANI	new	yeNgi	2
JOGHATAY_KHORASANI	I	mEn	1
JOGHATAY_KHORASANI	you	sEn	1
JOGHATAY_KHORASANI	we	b38	1
JOGHATAY_KHORASANI	one	bir	1
JOGHATAY_KHORASANI	two	iki	1
JOGHATAY_KHORASANI	person	kiSi	1
JOGHATAY_KHORASANI	dog	it	1
JOGHATAY_KHORASANI	louse	bit	1
JOGHATAY_KHORASANI	tree	dErat	1
JOGHATAY_KHORASANI	leaf	balk	2
JOGHATAY_KHORASANI	skin	dEri	1
JOGHATAY_KHORASANI	blood	Gon	1
JOGHATAY_KHORASANI	ear	Goloq	1
JOGHATAY_KHORASANI	eye	geEz	1
JOGHATAY_KHORASANI	eye	gez	1
JOGHATAY_KHORASANI	nose	burn	2
JOGHATAY_KHORASANI	tooth	diS	1
JOGHATAY_KHORASANI	tongue	dil	1
JOGHATAY_KHORASANI	knee	diz	1
JOGHATAY_KHORASANI	hand	al	1
JOGHATAY_KHORASANI	breasts	mEmEk	2
JOGHATAY_KHORASANI	liver	jigEr	2
JOGHATAY_KHORASANI	drink	iC	1
JOGHATAY_KHORASANI	see	ger	1
JOGHATAY_KHORASANI	hear	eSit	1
JOGHATAY_KHORASANI	die	el	1
JOGHATAY_KHORASANI	come	gEl	1
JOGHATAY_KHORASANI	sun	gin	1
JOGHATAY_KHORASANI	star	uldu8	1
JOGHATAY_KHORASANI	water	su	1
JOGHATAY_KHORASANI	stone	doS	1
JOGHATAY_KHORASANI	stone	doq	1
JOGHATAY_KHORASANI	fire	ot	1
JOGHATAY_KHORASANI	path	yol	1
JOGHATAY_KHORASANI	mountain	doq	1
JOGHATAY_KHORASANI	night	gejE	1
JOGHATAY_KHORASANI	full	dol3	1
JOGHATAY_KHORASANI	new	yeNgi	2
JONK_KHORASANI	I	min	1
JONK_KHORASANI	you	sin	1
JONK_KHORASANI	we	biz	1
JONK_KHORASANI	we	min	4
JONK_KHORASANI	one	bir	1
JONK_KHORASANI	two	iki	1
JONK_KHORASANI	person	kiSi	1
JONK_KHORASANI	dog	it	1
JONK_KHORASANI	louse	bit	1
JONK_KHORASANI	tree	dErat	1
JONK_KHORASANI	leaf	balk	2
JONK_KHORASANI	leaf	balik	2
JONK_KHORASANI	skin	dEri	1
JONK_KHORASANI	blood	Gon	1
JONK_KHORASANI	ear	Gulox	1
JONK_KHORASANI	eye	gEz	1
JONK_KHORASANI	nose	burun	2
JONK_KHORASANI	tooth	diS	1
JONK_KHORASANI	tongue	dil	1
JONK_KHORASANI	knee	diz	1
JONK_KHORASANI	hand	El	1
JONK_KHORASANI	breasts	Emjak	3
JONK_KHORASANI	liver	iCibox3r	1
JONK_KHORASANI	drink	iC	1
JONK_KHORASANI	see	ger	1
JONK_KHORASANI	hear	eSit	1
JONK_KHORASANI	hear	yeSit	1
JONK_KHORASANI	die	El	1
JONK_KHORASANI	come	gel	1
JONK_KHORASANI	come	gEl	1
JONK_KHORASANI	sun	gin	1
JONK_KHORASANI	star	yulduz	1
JONK_KHORASANI	water	su	1
JONK_KHORASANI	stone	toS	1
JONK_KHORASANI	stone	daS	1
JONK_KHORASANI	fire	ot	1
JONK_KHORASANI	path	yol	1
JONK_KHORASANI	mountain	dox	1
JONK_KHORASANI	night	oSam	2
JONK_KHORASANI	full	dol3	1
JONK_KHORASANI	new	yeNgi	2
JONK_KHORASANI	new	yENgil	2
KARACHAY_BALKAR	I	men	1
KARACHAY_BALKAR	you	sen	1
KARACHAY_BALKAR	we	biz	1
KARACHAY_BALKAR	one	bir	1
KARACHAY_BALKAR	two	eki	1
KARACHAY_BALKAR	person	adam	2
KARACHAY_BALKAR	dog	it	1
KARACHAY_BALKAR	louse	bit	1
KARACHAY_BALKAR	tree	axaC	2
KARACHAY_BALKAR	leaf	japrak	1
KARACHAY_BALKAR	skin	teri	1
KARACHAY_BALKAR	blood	kan	1
KARACHAY_BALKAR	ear	kulak	1
KARACHAY_BALKAR	eye	k3z	1
KARACHAY_BALKAR	nose	burun	2
KARACHAY_BALKAR	tooth	tiS	1
KARACHAY_BALKAR	tongue	til	1
KARACHAY_BALKAR	hand	kol	1
KARACHAY_BALKAR	liver	bawur	3
KARACHAY_BALKAR	drink	iC	1
KARACHAY_BALKAR	see	k3r	1
KARACHAY_BALKAR	hear	eSit	1
KARACHAY_BALKAR	die	3l	1
KARACHAY_BALKAR	come	kel	1
KARACHAY_BALKAR	sun	kin	1
KARACHAY_BALKAR	star	jild3z	1
KARACHAY_BALKAR	water	su	1
KARACHAY_BALKAR	stone	taS	1
KARACHAY_BALKAR	fire	ot	1
KARACHAY_BALKAR	path	jol	1
KARACHAY_BALKAR	mountain	taw	2
KARACHAY_BALKAR	night	keCe	1
KARACHAY_BALKAR	full	tolu	1
KARACHAY_BALKAR	new	jaNi	2
KARACHAY_BALKAR	fish	Cabak	2
KARACHAY_BALKAR	bone	siyek	2
KARACHAY_BALKAR	name	at	1
KARAIM	I	mya5	1
KARAIM	you	sya5	1
KARAIM	we	byizy	1
KARAIM	one	byiry	1
KARAIM	two	ikyi	1
KARAIM	person	odom	2
KARAIM	dog	it	1
KARAIM	louse	pyira	2
KARAIM	tree	ogoC	2
KARAIM	skin	taryi	1
KARAIM	blood	kon	1
KARAIM	ear	kulox	1
KARAIM	eye	kyez	1
KARAIM	tooth	tis	1
KARAIM	tongue	tiL	1
KARAIM	knee	tyizy	1
KARAIM	hand	kol	1
KARAIM	breasts	kyekyis	5
KARAIM	die	eL	1
KARAIM	sun	kin	1
KARAIM	star	yolduz	1
KARAIM	water	sub	1
KARAIM	stone	toS	1
KARAIM	fire	ot	1
KARAIM	path	yol	1
KARAIM	mountain	tog	1
KARAIM	night	tyin	3
KARAIM	full	tolu	1
KARAIM	new	yoNu	2
KARAIM	fish	bolux	1
KARAIM	bone	syiyaky	2
KARAIM	name	od	1
KARAKALPAK	I	men	1
KARAKALPAK	you	sen	1
KARAKALPAK	we	biz	1
KARAKALPAK	one	bir	1
KARAKALPAK	two	eki	1
KARAKALPAK	person	kisi	1
KARAKALPAK	person	odom	2
KARAKALPAK	dog	it	1
KARAKALPAK	tree	oxoS	2
KARAKALPAK	leaf	Zopuroq	1
KARAKALPAK	skin	teri	1
KARAKALPAK	blood	qon	1
KARAKALPAK	ear	quloq	1
KARAKALPAK	eye	kaz	1
KARAKALPAK	nose	murun	2
KARAKALPAK	tooth	tis	1
KARAKALPAK	tongue	til	1
KARAKALPAK	knee	dize	1
KARAKALPAK	hand	qol	1
KARAKALPAK	breasts	kakirek	4
KARAKALPAK	liver	bowur	3
KARAKALPAK	drink	iSiw	1
KARAKALPAK	see	kariw	1
KARAKALPAK	hear	esitiw	1
KARAKALPAK	die	aliw	3
KARAKALPAK	come	keliw	1
KARAKALPAK	sun	qiyos	3
KARAKALPAK	star	Zuldus	1
KARAKALPAK	water	suw	1
KARAKALPAK	stone	tos	1
KARAKALPAK	fire	ot	1
KARAKALPAK	path	soqpoq	2
KARAKALPAK	mountain	tow	2
KARAKALPAK	night	tin	3
KARAKALPAK	full	toluq	1
KARAKALPAK	new	ZoNo	2
KARAKALPAK	fish	boluq	1
KARAKALPAK	bone	siyek	2
KARAKALPAK	horn	miyiz	1
KARAKALPAK	name	ot	1
KAZAKH	I	men	1
KAZAKH	you	sen	1
KAZAKH	we	biz	1
KAZAKH	one	bir	1
KAZAKH	two	eki	1
KAZAKH	person	kisi	1
KAZAKH	person	adam	2
KAZAKH	dog	it	1
KAZAKH	louse	bit	1
KAZAKH	tree	axaS	2
KAZAKH	tree	aXaS	2
KAZAKH	leaf	Zaluraq	1
KAZAKH	skin	teri	1
KAZAKH	blood	qan	1
KAZAKH	ear	qulaq	1
KAZAKH	eye	kez	1
KAZAKH	nose	murun	2
KAZAKH	tooth	tis	1
KAZAKH	tongue	til	1
KAZAKH	knee	tize	1
KAZAKH	hand	qol	1
KAZAKH	breasts	tes	1
KAZAKH	breasts	kekirek	4
KAZAKH	liver	baur	3
KAZAKH	liver	bawur	3
KAZAKH	drink	iSu	1
KAZAKH	see	keru	1
KAZAKH	hear	esitu	1
KAZAKH	die	elu	1
KAZAKH	come	kelu	1
KAZAKH	sun	kin	1
KAZAKH	star	Zulduz	1
KAZAKH	water	su	1
KAZAKH	water	suw	1
KAZAKH	stone	tas	1
KAZAKH	fire	ot	1
KAZAKH	path	Zol	1
KAZAKH	mountain	tau	2
KAZAKH	mountain	taw	2
KAZAKH	night	tin	3
KAZAKH	full	tolu	1
KAZAKH	new	ZaNa	2
KAZAKH	fish	baluq	1
KAZAKH	bone	siyek	2
KAZAKH	horn	miyiz	1
KAZAKH	name	at	1
KAZAKH	name	esim	2
KAZAN_TATAR	I	min	1
KAZAN_TATAR	you	sin	1
KAZAN_TATAR	we	biz	1
KAZAN_TATAR	one	ber	1
KAZAN_TATAR	two	ike	1
KAZAN_TATAR	person	kiSi	1
KAZAN_TATAR	dog	it	1
KAZAN_TATAR	louse	bit	1
KAZAN_TATAR	tree	axaC	2
KAZAN_TATAR	leaf	yafrak	1
KAZAN_TATAR	skin	tire	1
KAZAN_TATAR	blood	kon	1
KAZAN_TATAR	ear	k3lak	1
KAZAN_TATAR	eye	kiz	1
KAZAN_TATAR	nose	b3r3n	2
KAZAN_TATAR	tooth	t3S	1
KAZAN_TATAR	tongue	t3l	1
KAZAN_TATAR	knee	t3z	1
KAZAN_TATAR	hand	kul	1
KAZAN_TATAR	breasts	kukrek	4
KAZAN_TATAR	liver	baw3r	3
KAZAN_TATAR	drink	3C	1
KAZAN_TATAR	see	kir	1
KAZAN_TATAR	hear	3S3t	1
KAZAN_TATAR	die	il	1
KAZAN_TATAR	come	kil	1
KAZAN_TATAR	sun	k3yaS	3
KAZAN_TATAR	star	y3ld3z	1
KAZAN_TATAR	water	su	1
KAZAN_TATAR	stone	taS	1
KAZAN_TATAR	fire	parar	2
KAZAN_TATAR	path	yul	1
KAZAN_TATAR	mountain	taw	2
KAZAN_TATAR	night	kiC	1
KAZAN_TATAR	full	tul3	1
KAZAN_TATAR	new	yaNa	2
KAZAN_TATAR	fish	bal3k	1
KAZAN_TATAR	bone	siyek	2
KAZAN_TATAR	horn	m3g3z	1
KAZAN_TATAR	name	isim	2
KHAKAS	I	min	1
KHAKAS	you	sin	1
KHAKAS	we	pis	1
KHAKAS	one	pir	1
KHAKAS	two	iki	1
KHAKAS	dog	EdEy	2
KHAKAS	louse	pit	1
KHAKAS	tree	EXEs	2
KHAKAS	eye	kEs	1
KHAKAS	nose	purun	2
KHAKAS	tooth	tis	1
KHAKAS	tongue	til	1
KHAKAS	knee	tizEk	1
KHAKAS	breasts	kEksi	6
KHAKAS	drink	is	1
KHAKAS	see	kEr	1
KHAKAS	die	El	1
KHAKAS	come	kil	1
KHAKAS	sun	kik	1
KHAKAS	water	suX	1
KHAKAS	stone	tEs	1
KHAKAS	fire	ot	1
KHAKAS	mountain	tEsXul	1
KHAKAS	night	tin	3
KHAKAS	full	toldurE	1
KHAKAS	fish	pEluX	1
KHAKAS	bone	sEk	2
KHAKAS	horn	mis	1
KHAKAS	name	EdEs	4
KHALAJ_IRAN	I	mEn	1
KHALAJ_IRAN	we	biz	1
KHALAJ_IRAN	one	bi	1
KHALAJ_IRAN	two	Ekki	1
KHALAJ_IRAN	person	hEr	4
KHALAJ_IRAN	dog	it	1
KHALAJ_IRAN	louse	bit	1
KHALAJ_IRAN	tree	haxaC	2
KHALAJ_IRAN	skin	teri	1
KHALAJ_IRAN	blood	qan	1
KHALAJ_IRAN	ear	qulaq	1
KHALAJ_IRAN	eye	ker	1
KHALAJ_IRAN	nose	bur3n	2
KHALAJ_IRAN	tooth	tiS	1
KHALAJ_IRAN	tongue	til	1
KHALAJ_IRAN	knee	tiz	1
KHALAJ_IRAN	hand	El	1
KHALAJ_IRAN	breasts	mEmEk	2
KHALAJ_IRAN	drink	iC	1
KHALAJ_IRAN	see	ker	1
KHALAJ_IRAN	hear	iSit	1
KHALAJ_IRAN	die	hil	1
KHALAJ_IRAN	die	El	1
KHALAJ_IRAN	come	kEl	1
KHALAJ_IRAN	sun	kin	1
KHALAJ_IRAN	star	yulduz	1
KHALAJ_IRAN	water	suw	1
KHALAJ_IRAN	stone	taS	1
KHALAJ_IRAN	fire	hut	1
KHALAJ_IRAN	mountain	tax	1
KHALAJ_IRAN	night	kieCE	1
KHALAJ_IRAN	full	tuol	1
KHALAJ_IRAN	new	yENgi	2
KHALAJ_IRAN	bone	simik	2
KHALAJ_IRAN	name	at	1
KUMYK	I	men	1
KUMYK	you	siz	1
KUMYK	we	biz	1
KUMYK	one	bir	1
KUMYK	two	eki	1
KUMYK	person	giSi	1
KUMYK	dog	it	1
KUMYK	louse	bit	1
KUMYK	tree	terek	1
KUMYK	leaf	yap3raq	1
KUMYK	skin	teri	1
KUMYK	blood	qan	1
KUMYK	ear	qulaq	1
KUMYK	eye	gez	1
KUMYK	nose	burun	2
KUMYK	tooth	tiS	1
KUMYK	tongue	til	1
KUMYK	knee	tobuq	2
KUMYK	hand	qol	1
KUMYK	breasts	emCek	3
KUMYK	breasts	kekirek	4
KUMYK	liver	bavur	3
KUMYK	drink	iC	1
KUMYK	see	ger	1
KUMYK	hear	eSit	1
KUMYK	die	el	1
KUMYK	come	gel	1
KUMYK	sun	gin	1
KUMYK	sun	gineS	1
KUMYK	star	yulduz	1
KUMYK	water	suv	1
KUMYK	stone	taS	1
KUMYK	stone	qaya	2
KUMYK	fire	ot	1
KUMYK	path	soqmaq	2
KUMYK	mountain	tav	2
KUMYK	mountain	tebe	2
KUMYK	night	geCe	1
KUMYK	full	tolu	1
KUMYK	new	yang3	2
KUMYK	new	yaN3	2
KUMYK	fish	bal3q	1
KUMYK	fish	Cabaq	2
KUMYK	bone	siek	2
KUMYK	horn	miz	1
KUMYK	horn	miyiz	1
KUMYK	name	at	1
KYRGYZ	I	men	1
KYRGYZ	you	sen	1
KYRGYZ	we	biz	1
KYRGYZ	one	bir	1
KYRGYZ	two	eki	1
KYRGYZ	person	kiSi	1
KYRGYZ	person	odom	2
KYRGYZ	dog	it	1
KYRGYZ	tree	ZugoC	2
KYRGYZ	leaf	Zolburok	1
KYRGYZ	skin	teri	1
KYRGYZ	blood	kon	1
KYRGYZ	ear	kulok	1
KYRGYZ	eye	kez	1
KYRGYZ	nose	murun	2
KYRGYZ	tooth	tiS	1
KYRGYZ	tongue	til	1
KYRGYZ	knee	tize	1
KYRGYZ	hand	kol	1
KYRGYZ	breasts	kekirok	4
KYRGYZ	liver	bor	3
KYRGYZ	drink	iCi	1
KYRGYZ	see	keri	1
KYRGYZ	hear	ugu	4
KYRGYZ	die	eli	1
KYRGYZ	come	keli	1
KYRGYZ	sun	kin	1
KYRGYZ	star	Zulduz	1
KYRGYZ	water	su	1
KYRGYZ	stone	taS	1
KYRGYZ	fire	ot	1
KYRGYZ	path	Cuyur	1
KYRGYZ	mountain	to	1
KYRGYZ	night	tin	3
KYRGYZ	full	tolturo	1
KYRGYZ	new	Zonu	2
KYRGYZ	fish	boluk	1
KYRGYZ	bone	sek	2
KYRGYZ	horn	miyiz	1
KYRGYZ	name	ot	1
LANGAR_KHORASANI	I	man	1
LANGAR_KHORASANI	you	sEn	1
LANGAR_KHORASANI	we	biz	1
LANGAR_KHORASANI	one	bir	1
LANGAR_KHORASANI	two	iki	1
LANGAR_KHORASANI	person	kiSi	1
LANGAR_KHORASANI	dog	kuCuk	5
LANGAR_KHORASANI	louse	bit	1
LANGAR_KHORASANI	tree	dErat	1
LANGAR_KHORASANI	tree	darat	1
LANGAR_KHORASANI	leaf	balk	2
LANGAR_KHORASANI	skin	ayaxipusti	2
LANGAR_KHORASANI	blood	Gon	1
LANGAR_KHORASANI	ear	Goloq	1
LANGAR_KHORASANI	eye	goz	1
LANGAR_KHORASANI	nose	born	2
LANGAR_KHORASANI	tooth	diS	1
LANGAR_KHORASANI	tongue	dil	1
LANGAR_KHORASANI	knee	diz	1
LANGAR_KHORASANI	hand	El	1
LANGAR_KHORASANI	breasts	emjag	3
LANGAR_KHORASANI	liver	urag	4
LANGAR_KHORASANI	drink	iS	1
LANGAR_KHORASANI	see	gur	1
LANGAR_KHORASANI	hear	eSit	1
LANGAR_KHORASANI	hear	G3Cir	5
LANGAR_KHORASANI	die	ol	1
LANGAR_KHORASANI	come	gEl	1
LANGAR_KHORASANI	come	gal	1
LANGAR_KHORASANI	sun	gun	1
LANGAR_KHORASANI	star	yulduz	1
LANGAR_KHORASANI	star	sEtorE	2
LANGAR_KHORASANI	water	su	1
LANGAR_KHORASANI	stone	doS	1
LANGAR_KHORASANI	fire	alu	3
LANGAR_KHORASANI	path	yol	1
LANGAR_KHORASANI	mountain	doq	1
LANGAR_KHORASANI	mountain	daG	1
LANGAR_KHORASANI	night	geja	1
LANGAR_KHORASANI	full	dol3	1
LANGAR_KHORASANI	new	tozE	1
LANGAR_KHORASANI	new	yasa	2
LOTF_ABAD_KHORASANI	I	mEn	1
LOTF_ABAD_KHORASANI	you	sEn	1
LOTF_ABAD_KHORASANI	you	to	2
LOTF_ABAD_KHORASANI	we	biz	1
LOTF_ABAD_KHORASANI	one	bir	1
LOTF_ABAD_KHORASANI	one	bi	1
LOTF_ABAD_KHORASANI	two	iki	1
LOTF_ABAD_KHORASANI	person	kiSi	1
LOTF_ABAD_KHORASANI	person	kSi	1
LOTF_ABAD_KHORASANI	dog	it	1
LOTF_ABAD_KHORASANI	louse	bit	1
LOTF_ABAD_KHORASANI	louse	Cib3n	3
LOTF_ABAD_KHORASANI	tree	darax	1
LOTF_ABAD_KHORASANI	leaf	Selp	4
LOTF_ABAD_KHORASANI	skin	dEri	1
LOTF_ABAD_KHORASANI	blood	qXon	1
LOTF_ABAD_KHORASANI	ear	Gulox	1
LOTF_ABAD_KHORASANI	eye	gez	1
LOTF_ABAD_KHORASANI	nose	bur3n	2
LOTF_ABAD_KHORASANI	tooth	diS	1
LOTF_ABAD_KHORASANI	tongue	dil	1
LOTF_ABAD_KHORASANI	knee	diz	1
LOTF_ABAD_KHORASANI	hand	al	1
LOTF_ABAD_KHORASANI	breasts	amjEy	3
LOTF_ABAD_KHORASANI	liver	iCTibox3r	1
LOTF_ABAD_KHORASANI	sun	gin	1
LOTF_ABAD_KHORASANI	star	ulduz	1
LOTF_ABAD_KHORASANI	water	su	1
LOTF_ABAD_KHORASANI	stone	doS	1
LOTF_ABAD_KHORASANI	fire	ot	1
LOTF_ABAD_KHORASANI	path	yol	1
LOTF_ABAD_KHORASANI	mountain	dox	1
LOTF_ABAD_KHORASANI	night	gejE	1
LOTF_ABAD_KHORASANI	night	aSam	2
LOTF_ABAD_KHORASANI	full	dol3	1
LOTF_ABAD_KHORASANI	new	tazE	1
MARESHK_KHORASANI	I	mEn	1
MARESHK_KHORASANI	I	min	1
MARESHK_KHORASANI	you	sin	1
MARESHK_KHORASANI	we	biz	1
MARESHK_KHORASANI	one	bir	1
MARESHK_KHORASANI	one	yEk	2
MARESHK_KHORASANI	two	iki	1
MARESHK_KHORASANI	person	kiSi	1
MARESHK_KHORASANI	person	mErd	3
MARESHK_KHORASANI	dog	it	1
MARESHK_KHORASANI	louse	bit	1
MARESHK_KHORASANI	tree	dErat	1
MARESHK_KHORASANI	leaf	balik	2
MARESHK_KHORASANI	skin	deri	1
MARESHK_KHORASANI	blood	xun	1
MARESHK_KHORASANI	blood	Gon	1
MARESHK_KHORASANI	ear	Golox	1
MARESHK_KHORASANI	eye	gez	1
MARESHK_KHORASANI	nose	burn	2
MARESHK_KHORASANI	nose	bur	2
MARESHK_KHORASANI	tooth	diS	1
MARESHK_KHORASANI	tongue	dil	1
MARESHK_KHORASANI	knee	diz	1
MARESHK_KHORASANI	hand	el	1
MARESHK_KHORASANI	breasts	emjEk	3
MARESHK_KHORASANI	breasts	emjE	3
MARESHK_KHORASANI	liver	jigEr	2
MARESHK_KHORASANI	liver	irEk	4
MARESHK_KHORASANI	drink	iC	1
MARESHK_KHORASANI	see	ger	1
MARESHK_KHORASANI	hear	eSit	1
MARESHK_KHORASANI	die	el	1
MARESHK_KHORASANI	come	gel	1
MARESHK_KHORASANI	sun	gin	1
MARESHK_KHORASANI	star	yulduz	1
MARESHK_KHORASANI	water	su	1
MARESHK_KHORASANI	stone	taS	1
MARESHK_KHORASANI	stone	toS	1
MARESHK_KHORASANI	fire	ot	1
MARESHK_KHORASANI	path	yol	1
MARESHK_KHORASANI	mountain	dox	1
MARESHK_KHORASANI	night	gejE	1
MARESHK_KHORASANI	night	oSam	2
MARESHK_KHORASANI	full	dolu	1
MARESHK_KHORASANI	new	toza	1
MISHER_TATAR	I	min	1
MISHER_TATAR	you	sin	1
MISHER_TATAR	we	biz	1
MISHER_TATAR	one	bir	1
MISHER_TATAR	two	iki	1
MISHER_TATAR	person	kiSi	1
MISHER_TATAR	dog	it	1
MISHER_TATAR	tree	agaC	2
MISHER_TATAR	leaf	yaprak	1
MISHER_TATAR	skin	tiri	1
MISHER_TATAR	blood	kan	1
MISHER_TATAR	ear	kulak	1
MISHER_TATAR	eye	kiz	1
MISHER_TATAR	nose	burun	2
MISHER_TATAR	tooth	tiS	1
MISHER_TATAR	tongue	til	1
MISHER_TATAR	knee	tiz	1
MISHER_TATAR	hand	kul	1
MISHER_TATAR	breasts	kikrek	4
MISHER_TATAR	drink	iC	1
MISHER_TATAR	see	kir	1
MISHER_TATAR	hear	iSrt	1
MISHER_TATAR	die	il	1
MISHER_TATAR	come	kil	1
MISHER_TATAR	sun	kuyaS	3
MISHER_TATAR	star	y3ld3z	1
MISHER_TATAR	water	suw	1
MISHER_TATAR	stone	taS	1
MISHER_TATAR	fire	ut	1
MISHER_TATAR	path	yul	1
MISHER_TATAR	mountain	taw	2
MISHER_TATAR	night	kiC	1
MISHER_TATAR	full	tul3	1
MISHER_TATAR	new	yaN3	2
MISHER_TATAR	fish	bal3k	1
MISHER_TATAR	bone	siwek	2
MISHER_TATAR	horn	m3g3s	1
MISHER_TATAR	name	isim	2
NOGAI	I	men	1
NOGAI	you	sen	1
NOGAI	we	biz	1
NOGAI	one	bir	1
NOGAI	two	eki	1
NOGAI	person	kisi	1
NOGAI	dog	it	1
NOGAI	louse	bit	1
NOGAI	tree	terek	1
NOGAI	leaf	yapurak	1
NOGAI	skin	teri	1
NOGAI	skin	ken	4
NOGAI	blood	kan	1
NOGAI	ear	kulak	1
NOGAI	eye	kez	1
NOGAI	nose	burun	2
NOGAI	tooth	tis	1
NOGAI	tongue	til	1
NOGAI	knee	tiz	1
NOGAI	hand	kolduN	1
NOGAI	hand	uSu	2
NOGAI	breasts	emSek	3
NOGAI	breasts	kekirek	4
NOGAI	liver	bavur	3
NOGAI	drink	iS	1
NOGAI	see	ker	1
NOGAI	hear	esit	1
NOGAI	die	el	1
NOGAI	come	kel	1
NOGAI	sun	kinkezi	1
NOGAI	star	yulduz	1
NOGAI	water	suv	1
NOGAI	stone	tas	1
NOGAI	stone	kaya	2
NOGAI	fire	ot	1
NOGAI	path	yol	1
NOGAI	path	sokpak	2
NOGAI	mountain	tav	2
NOGAI	mountain	tebe	2
NOGAI	night	keSe	1
NOGAI	full	tolu	1
NOGAI	new	yaNu	2
NOGAI	fish	baluk	1
NOGAI	fish	Sabak	2
NOGAI	bone	siek	2
NOGAI	bone	siyek	2
NOGAI	horn	miyiz	1
NOGAI	name	at	1
PIR_KOMAJ_KHORASANI	I	mEn	1
PIR_KOMAJ_KHORASANI	you	sEn	1
PIR_KOMAJ_KHORASANI	we	biz	1
PIR_KOMAJ_KHORASANI	we	mo	2
PIR_KOMAJ_KHORASANI	one	bir	1
PIR_KOMAJ_KHORASANI	two	ikE	1
PIR_KOMAJ_KHORASANI	person	kiSi	1
PIR_KOMAJ_KHORASANI	person	Er	4
PIR_KOMAJ_KHORASANI	dog	it	1
PIR_KOMAJ_KHORASANI	louse	bit	1
PIR_KOMAJ_KHORASANI	louse	SEpiS	1
PIR_KOMAJ_KHORASANI	tree	dErax	1
PIR_KOMAJ_KHORASANI	leaf	balik	2
PIR_KOMAJ_KHORASANI	blood	Gon	1
PIR_KOMAJ_KHORASANI	ear	Goloq	1
PIR_KOMAJ_KHORASANI	eye	gEz	1
PIR_KOMAJ_KHORASANI	nose	burun	2
PIR_KOMAJ_KHORASANI	tooth	diS	1
PIR_KOMAJ_KHORASANI	tongue	dil	1
PIR_KOMAJ_KHORASANI	knee	diz	1
PIR_KOMAJ_KHORASANI	hand	al	1
PIR_KOMAJ_KHORASANI	hand	ol	1
PIR_KOMAJ_KHORASANI	breasts	mamEk	2
PIR_KOMAJ_KHORASANI	liver	jigEr	2
PIR_KOMAJ_KHORASANI	drink	iC	1
PIR_KOMAJ_KHORASANI	drink	ye	2
PIR_KOMAJ_KHORASANI	see	ger	1
PIR_KOMAJ_KHORASANI	hear	iSit	1
PIR_KOMAJ_KHORASANI	die	el	1
PIR_KOMAJ_KHORASANI	come	gEl	1
PIR_KOMAJ_KHORASANI	sun	giin	1
PIR_KOMAJ_KHORASANI	sun	gin	1
PIR_KOMAJ_KHORASANI	star	yulduz	1
PIR_KOMAJ_KHORASANI	star	yildiz	1
PIR_KOMAJ_KHORASANI	water	su	1
PIR_KOMAJ_KHORASANI	stone	doS	1
PIR_KOMAJ_KHORASANI	fire	ot	1
PIR_KOMAJ_KHORASANI	path	yEl	1
PIR_KOMAJ_KHORASANI	mountain	doq	1
PIR_KOMAJ_KHORASANI	night	geja	1
PIR_KOMAJ_KHORASANI	full	dol3	1
PIR_KOMAJ_KHORASANI	new	tozE	1
PIR_KOMAJ_KHORASANI	new	yeNgi	2
QARA_BAGH_KHORASANI	I	mEn	1
QARA_BAGH_KHORASANI	you	sEn	1
QARA_BAGH_KHORASANI	we	biz	1
QARA_BAGH_KHORASANI	one	bir	1
QARA_BAGH_KHORASANI	two	iki	1
QARA_BAGH_KHORASANI	person	kiSi	1
QARA_BAGH_KHORASANI	dog	it	1
QARA_BAGH_KHORASANI	louse	bit	1
QARA_BAGH_KHORASANI	tree	darat	1
QARA_BAGH_KHORASANI	leaf	bark	2
QARA_BAGH_KHORASANI	skin	ayax3npust3	2
QARA_BAGH_KHORASANI	blood	Gon	1
QARA_BAGH_KHORASANI	ear	Goloq	1
QARA_BAGH_KHORASANI	eye	gEz	1
QARA_BAGH_KHORASANI	nose	burun	2
QARA_BAGH_KHORASANI	tooth	diS	1
QARA_BAGH_KHORASANI	tongue	dil	1
QARA_BAGH_KHORASANI	knee	dizin	1
QARA_BAGH_KHORASANI	hand	al	1
QARA_BAGH_KHORASANI	breasts	mEmEk	2
QARA_BAGH_KHORASANI	liver	iCbarG3	1
QARA_BAGH_KHORASANI	liver	jigEr	2
QARA_BAGH_KHORASANI	drink	iCo	1
QARA_BAGH_KHORASANI	see	ger	1
QARA_BAGH_KHORASANI	hear	iSit	1
QARA_BAGH_KHORASANI	die	el	1
QARA_BAGH_KHORASANI	come	gEl	1
QARA_BAGH_KHORASANI	sun	gin	1
QARA_BAGH_KHORASANI	sun	oy	5
QARA_BAGH_KHORASANI	star	ildis	1
QARA_BAGH_KHORASANI	water	su	1
QARA_BAGH_KHORASANI	stone	doS	1
QARA_BAGH_KHORASANI	fire	ot	1
QARA_BAGH_KHORASANI	path	yol	1
QARA_BAGH_KHORASANI	mountain	doq	1
QARA_BAGH_KHORASANI	night	geja	1
QARA_BAGH_KHORASANI	full	dol3	1
QARA_BAGH_KHORASANI	full	por	2
QARA_BAGH_KHORASANI	new	taza	1
QUCHAN_KHORASANI	I	mEn	1
QUCHAN_KHORASANI	you	sEn	1
QUCHAN_KHORASANI	we	biz	1
QUCHAN_KHORASANI	one	bir	1
QUCHAN_KHORASANI	two	iki	1
QUCHAN_KHORASANI	person	kSi	1
QUCHAN_KHORASANI	dog	it	1
QUCHAN_KHORASANI	louse	bit	1
QUCHAN_KHORASANI	tree	darat	1
QUCHAN_KHORASANI	leaf	bErk	2
QUCHAN_KHORASANI	skin	dEri	1
QUCHAN_KHORASANI	skin	pust	3
QUCHAN_KHORASANI	blood	Gon	1
QUCHAN_KHORASANI	ear	Golax	1
QUCHAN_KHORASANI	eye	gEz	1
QUCHAN_KHORASANI	nose	bur3n	2
QUCHAN_KHORASANI	tooth	diS	1
QUCHAN_KHORASANI	tongue	dil	1
QUCHAN_KHORASANI	knee	diz	1
QUCHAN_KHORASANI	hand	El	1
QUCHAN_KHORASANI	breasts	EmjEk	3
QUCHAN_KHORASANI	liver	irEy	4
QUCHAN_KHORASANI	liver	irEk	4
QUCHAN_KHORASANI	drink	iS	1
QUCHAN_KHORASANI	see	ger	1
QUCHAN_KHORASANI	hear	iSit	1
QUCHAN_KHORASANI	die	El	1
QUCHAN_KHORASANI	come	gEl	1
QUCHAN_KHORASANI	sun	gin	1
QUCHAN_KHORASANI	star	uld3s	1
QUCHAN_KHORASANI	water	su	1
QUCHAN_KHORASANI	stone	doS	1
QUCHAN_KHORASANI	stone	daS	1
QUCHAN_KHORASANI	fire	ot	1
QUCHAN_KHORASANI	path	yul	1
QUCHAN_KHORASANI	path	yuol	1
QUCHAN_KHORASANI	mountain	dox	1
QUCHAN_KHORASANI	night	gejE	1
QUCHAN_KHORASANI	full	dol3	1
QUCHAN_KHORASANI	new	tEzE	1
RUH_ABAD_KHORASANI	I	mEn	1
RUH_ABAD_KHORASANI	you	sEn	1
RUH_ABAD_KHORASANI	you	to	2
RUH_ABAD_KHORASANI	we	biz	1
RUH_ABAD_KHORASANI	one	bir	1
RUH_ABAD_KHORASANI	two	iki	1
RUH_ABAD_KHORASANI	person	kiSi	1
RUH_ABAD_KHORASANI	person	Er	4
RUH_ABAD_KHORASANI	dog	it	1
RUH_ABAD_KHORASANI	louse	bit	1
RUH_ABAD_KHORASANI	tree	dErat	1
RUH_ABAD_KHORASANI	leaf	bErg	2
RUH_ABAD_KHORASANI	leaf	balki	2
RUH_ABAD_KHORASANI	skin	pust	3
RUH_ABAD_KHORASANI	blood	Gon	1
RUH_ABAD_KHORASANI	ear	Golox	1
RUH_ABAD_KHORASANI	eye	gEz	1
RUH_ABAD_KHORASANI	nose	bur	2
RUH_ABAD_KHORASANI	tooth	diS	1
RUH_ABAD_KHORASANI	tongue	del	1
RUH_ABAD_KHORASANI	knee	zonu	4
RUH_ABAD_KHORASANI	hand	al	1
RUH_ABAD_KHORASANI	breasts	mamak	2
RUH_ABAD_KHORASANI	liver	jigar	2
RUH_ABAD_KHORASANI	drink	iC	1
RUH_ABAD_KHORASANI	see	ger	1
RUH_ABAD_KHORASANI	hear	iSit	1
RUH_ABAD_KHORASANI	die	El	1
RUH_ABAD_KHORASANI	come	gEl	1
RUH_ABAD_KHORASANI	sun	gin	1
RUH_ABAD_KHORASANI	sun	ofatob	6
RUH_ABAD_KHORASANI	star	yulduz	1
RUH_ABAD_KHORASANI	star	sEtora	2
RUH_ABAD_KHORASANI	water	sow	1
RUH_ABAD_KHORASANI	water	sou	1
RUH_ABAD_KHORASANI	stone	doS	1
RUH_ABAD_KHORASANI	fire	ot	1
RUH_ABAD_KHORASANI	path	yol	1
RUH_ABAD_KHORASANI	mountain	doq	1
RUH_ABAD_KHORASANI	mountain	doG	1
RUH_ABAD_KHORASANI	night	geja	1
RUH_ABAD_KHORASANI	full	dooli	1
RUH_ABAD_KHORASANI	new	toza	1
SAKHA	I	min	1
SAKHA	you	en	1
SAKHA	we	bihigi	3
SAKHA	one	bir	1
SAKHA	two	iki	1
SAKHA	person	kihi	1
SAKHA	dog	ut	1
SAKHA	louse	but	1
SAKHA	tree	mas	3
SAKHA	leaf	sebirdex	3
SAKHA	skin	tiri	1
SAKHA	skin	xax	5
SAKHA	blood	xan	1
SAKHA	ear	kulgax	1
SAKHA	eye	xarax	2
SAKHA	nose	murun	2
SAKHA	tooth	tis	1
SAKHA	tongue	tul	1
SAKHA	knee	5ilbek	5
SAKHA	hand	ili	1
SAKHA	breasts	ties	1
SAKHA	liver	buar	3
SAKHA	drink	is	1
SAKHA	see	ker	1
SAKHA	hear	ihit	1
SAKHA	die	el	1
SAKHA	come	kel	1
SAKHA	sun	kin	1
SAKHA	star	sulus	1
SAKHA	stone	tas	1
SAKHA	fire	uot	1
SAKHA	path	suol	1
SAKHA	path	ayan	4
SAKHA	mountain	xaya	3
SAKHA	night	kiehe	1
SAKHA	full	toloru	1
SAKHA	new	saNa	2
SAKHA	fish	baluk	1
SAKHA	bone	uNuox	1
SAKHA	horn	muos	1
SAKHA	name	at	1
SALAR_2	I	men	1
SALAR_2	you	sen	1
SALAR_2	we	pisir	1
SALAR_2	one	b3r	1
SALAR_2	two	igi	1
SALAR_2	person	kiSadem	1
SALAR_2	dog	id	1
SALAR_2	tree	dal	1
SALAR_2	leaf	yaraX	1
SALAR_2	skin	tir3	1
SALAR_2	blood	Gan	1
SALAR_2	ear	GulaX	1
SALAR_2	eye	goz	1
SALAR_2	nose	purn3	2
SALAR_2	tooth	tiS	1
SALAR_2	tongue	dil	1
SALAR_2	knee	diz	1
SALAR_2	hand	oji	2
SALAR_2	hand	uji	2
SALAR_2	breasts	emCix	3
SALAR_2	liver	bar3	3
SALAR_2	drink	iS	1
SALAR_2	see	uSer	1
SALAR_2	see	vaX	2
SALAR_2	hear	diNna	2
SALAR_2	hear	aNna	2
SALAR_2	die	ul	1
SALAR_2	come	gel	1
SALAR_2	sun	gun	1
SALAR_2	star	yuldus	1
SALAR_2	water	su	1
SALAR_2	stone	doS	1
SALAR_2	fire	ot	1
SALAR_2	path	yol	1
SALAR_2	mountain	taX	1
SALAR_2	night	geje	1
SALAR_2	full	dol	1
SALAR_2	new	yaN3	2
SALAR_2	fish	baluX	1
SALAR_2	bone	sinix	2
SALAR_2	horn	moN3s	1
SALAR_2	horn	dumjux	3
SALAR_2	name	ad	1
SHEYH_TEYMUR_KHORASANI	I	mEn	1
SHEYH_TEYMUR_KHORASANI	you	sEn	1
SHEYH_TEYMUR_KHORASANI	we	biz	1
SHEYH_TEYMUR_KHORASANI	one	biri	1
SHEYH_TEYMUR_KHORASANI	two	iki	1
SHEYH_TEYMUR_KHORASANI	person	kiSi	1
SHEYH_TEYMUR_KHORASANI	dog	it	1
SHEYH_TEYMUR_KHORASANI	louse	mux3	4
SHEYH_TEYMUR_KHORASANI	tree	dErEt	1
SHEYH_TEYMUR_KHORASANI	leaf	CElp	4
SHEYH_TEYMUR_KHORASANI	skin	dari	1
SHEYH_TEYMUR_KHORASANI	blood	Gon	1
SHEYH_TEYMUR_KHORASANI	ear	Gulox	1
SHEYH_TEYMUR_KHORASANI	eye	ge8	1
SHEYH_TEYMUR_KHORASANI	nose	birn	2
SHEYH_TEYMUR_KHORASANI	tooth	diS	1
SHEYH_TEYMUR_KHORASANI	tongue	dil	1
SHEYH_TEYMUR_KHORASANI	knee	diz	1
SHEYH_TEYMUR_KHORASANI	hand	El	1
SHEYH_TEYMUR_KHORASANI	hand	al	1
SHEYH_TEYMUR_KHORASANI	breasts	omjey	3
SHEYH_TEYMUR_KHORASANI	liver	iCibox3r	1
SHEYH_TEYMUR_KHORASANI	drink	iS	1
SHEYH_TEYMUR_KHORASANI	see	bax	2
SHEYH_TEYMUR_KHORASANI	hear	eSit	1
SHEYH_TEYMUR_KHORASANI	die	el	1
SHEYH_TEYMUR_KHORASANI	come	Tel	1
SHEYH_TEYMUR_KHORASANI	come	gEl	1
SHEYH_TEYMUR_KHORASANI	sun	Tin	1
SHEYH_TEYMUR_KHORASANI	sun	gyin	1
SHEYH_TEYMUR_KHORASANI	star	ul3z	1
SHEYH_TEYMUR_KHORASANI	water	su	1
SHEYH_TEYMUR_KHORASANI	stone	doS	1
SHEYH_TEYMUR_KHORASANI	fire	ot	1
SHEYH_TEYMUR_KHORASANI	path	yol	1
SHEYH_TEYMUR_KHORASANI	mountain	dox	1
SHEYH_TEYMUR_KHORASANI	night	geja	1
SHEYH_TEYMUR_KHORASANI	full	dol3	1
SHEYH_TEYMUR_KHORASANI	new	toza	1
SHIRWAN_KHORASANI	I	man	1
SHIRWAN_KHORASANI	you	san	1
SHIRWAN_KHORASANI	you	to	2
SHIRWAN_KHORASANI	we	b3z	1
SHIRWAN_KHORASANI	one	biri	1
SHIRWAN_KHORASANI	two	iki	1
SHIRWAN_KHORASANI	person	kiSi	1
SHIRWAN_KHORASANI	person	kSi	1
SHIRWAN_KHORASANI	dog	id	1
SHIRWAN_KHORASANI	louse	bit	1
SHIRWAN_KHORASANI	tree	dErat	1
SHIRWAN_KHORASANI	leaf	Selp	4
SHIRWAN_KHORASANI	skin	deri	1
SHIRWAN_KHORASANI	blood	Gon	1
SHIRWAN_KHORASANI	ear	Golox	1
SHIRWAN_KHORASANI	eye	gEz	1
SHIRWAN_KHORASANI	nose	b3rn	2
SHIRWAN_KHORASANI	tooth	diS	1
SHIRWAN_KHORASANI	tongue	dil	1
SHIRWAN_KHORASANI	knee	diz	1
SHIRWAN_KHORASANI	hand	El	1
SHIRWAN_KHORASANI	breasts	EmjEy	3
SHIRWAN_KHORASANI	liver	jigEr	2
SHIRWAN_KHORASANI	liver	diljigEr	2
SHIRWAN_KHORASANI	drink	iC	1
SHIRWAN_KHORASANI	drink	iS	1
SHIRWAN_KHORASANI	see	ger	1
SHIRWAN_KHORASANI	hear	eSit	1
SHIRWAN_KHORASANI	die	el	1
SHIRWAN_KHORASANI	come	gEl	1
SHIRWAN_KHORASANI	sun	ginES	1
SHIRWAN_KHORASANI	sun	xurSit	2
SHIRWAN_KHORASANI	star	uldus	1
SHIRWAN_KHORASANI	water	su	1
SHIRWAN_KHORASANI	stone	taS	1
SHIRWAN_KHORASANI	stone	toS	1
SHIRWAN_KHORASANI	fire	ot	1
SHIRWAN_KHORASANI	path	yEl	1
SHIRWAN_KHORASANI	path	yuol	1
SHIRWAN_KHORASANI	mountain	dax	1
SHIRWAN_KHORASANI	night	gejE	1
SHIRWAN_KHORASANI	full	dol3	1
SHIRWAN_KHORASANI	new	tazE	1
SHOR	I	man	1
SHOR	you	san	1
SHOR	we	pis	1
SHOR	one	pir	1
SHOR	two	iygi	1
SHOR	person	kiZi	1
SHOR	dog	iyt	1
SHOR	dog	odoy	2
SHOR	tree	oGoS	2
SHOR	leaf	pir	2
SHOR	skin	tara	1
SHOR	blood	qon	1
SHOR	ear	quloq	1
SHOR	eye	qoroq	2
SHOR	nose	purdu	2
SHOR	tooth	tiS	1
SHOR	tongue	til	1
SHOR	knee	tiza	1
SHOR	hand	qol	1
SHOR	breasts	taS	1
SHOR	liver	por	3
SHOR	drink	iZarga	1
SHOR	see	kararGo	1
SHOR	hear	uGorGo	6
SHOR	die	alpororGo	4
SHOR	come	Cararga	2
SHOR	sun	kin	1
SHOR	star	Coltos	1
SHOR	water	sug	1
SHOR	stone	toS	1
SHOR	fire	ot	1
SHOR	path	iol	1
SHOR	mountain	toG	1
SHOR	night	qoro	4
SHOR	full	tolturo	1
SHOR	new	no	3
SHOR	fish	poloq	1
SHOR	bone	sak	2
SHOR	horn	mis	1
SHOR	name	ot	1
SHURAK_KHORASANI	I	man	1
SHURAK_KHORASANI	you	sEn	1
SHURAK_KHORASANI	you	toh	2
SHURAK_KHORASANI	we	biz	1
SHURAK_KHORASANI	we	man	4
SHURAK_KHORASANI	one	bir	1
SHURAK_KHORASANI	two	iki	1
SHURAK_KHORASANI	person	mErt	3
SHURAK_KHORASANI	dog	it	1
SHURAK_KHORASANI	louse	bit	1
SHURAK_KHORASANI	tree	dErax	1
SHURAK_KHORASANI	leaf	bElik	2
SHURAK_KHORASANI	skin	dEri	1
SHURAK_KHORASANI	blood	Gon	1
SHURAK_KHORASANI	ear	Golox	1
SHURAK_KHORASANI	eye	gez	1
SHURAK_KHORASANI	nose	bur3n	2
SHURAK_KHORASANI	tooth	diS	1
SHURAK_KHORASANI	tongue	dil	1
SHURAK_KHORASANI	knee	diz	1
SHURAK_KHORASANI	hand	El	1
SHURAK_KHORASANI	breasts	amjEk	3
SHURAK_KHORASANI	liver	jigEr	2
SHURAK_KHORASANI	drink	iS	1
SHURAK_KHORASANI	drink	ye	2
SHURAK_KHORASANI	see	ger	1
SHURAK_KHORASANI	hear	iSit	1
SHURAK_KHORASANI	die	El	1
SHURAK_KHORASANI	come	gEl	1
SHURAK_KHORASANI	sun	gin	1
SHURAK_KHORASANI	star	ildiz	1
SHURAK_KHORASANI	water	su	1
SHURAK_KHORASANI	stone	doS	1
SHURAK_KHORASANI	fire	ot	1
SHURAK_KHORASANI	path	yol	1
SHURAK_KHORASANI	mountain	dox	1
SHURAK_KHORASANI	night	gejE	1
SHURAK_KHORASANI	full	doul3	1
SHURAK_KHORASANI	full	dowl3	1
SHURAK_KHORASANI	new	tozE	1
SOLTAN_ABAD_KHORASANI	I	mEn	1
SOLTAN_ABAD_KHORASANI	you	sEn	1
SOLTAN_ABAD_KHORASANI	we	biz	1
SOLTAN_ABAD_KHORASANI	one	bir	1
SOLTAN_ABAD_KHORASANI	two	iki	1
SOLTAN_ABAD_KHORASANI	person	kiSi	1
SOLTAN_ABAD_KHORASANI	dog	it	1
SOLTAN_ABAD_KHORASANI	louse	bit	1
SOLTAN_ABAD_KHORASANI	tree	dErat	1
SOLTAN_ABAD_KHORASANI	leaf	bElk	2
SOLTAN_ABAD_KHORASANI	skin	dEri	1
SOLTAN_ABAD_KHORASANI	blood	Gon	1
SOLTAN_ABAD_KHORASANI	ear	Guloq	1
SOLTAN_ABAD_KHORASANI	eye	gEz	1
SOLTAN_ABAD_KHORASANI	nose	burun	2
SOLTAN_ABAD_KHORASANI	tooth	diS	1
SOLTAN_ABAD_KHORASANI	tongue	dil	1
SOLTAN_ABAD_KHORASANI	knee	diS	1
SOLTAN_ABAD_KHORASANI	hand	al	1
SOLTAN_ABAD_KHORASANI	breasts	mEmEk	2
SOLTAN_ABAD_KHORASANI	liver	jigEr	2
SOLTAN_ABAD_KHORASANI	drink	iS	1
SOLTAN_ABAD_KHORASANI	see	ger	1
SOLTAN_ABAD_KHORASANI	hear	iSit	1
SOLTAN_ABAD_KHORASANI	die	El	1
SOLTAN_ABAD_KHORASANI	come	gEl	1
SOLTAN_ABAD_KHORASANI	sun	gin	1
SOLTAN_ABAD_KHORASANI	star	ildiz	1
SOLTAN_ABAD_KHORASANI	water	su	1
SOLTAN_ABAD_KHORASANI	stone	daS	1
SOLTAN_ABAD_KHORASANI	fire	ot	1
SOLTAN_ABAD_KHORASANI	path	yol	1
SOLTAN_ABAD_KHORASANI	mountain	dox	1
SOLTAN_ABAD_KHORASANI	night	gejE	1
SOLTAN_ABAD_KHORASANI	full	dolu	1
SOLTAN_ABAD_KHORASANI	new	yeNi	2
SOUTHERN_UZBEK	I	men	1
SOUTHERN_UZBEK	you	sen	1
SOUTHERN_UZBEK	we	biz	1
SOUTHERN_UZBEK	we	bizler	1
SOUTHERN_UZBEK	one	bir	1
SOUTHERN_UZBEK	two	ikki	1
SOUTHERN_UZBEK	person	kiSi	1
SOUTHERN_UZBEK	dog	it	1
SOUTHERN_UZBEK	tree	daraXt	1
SOUTHERN_UZBEK	tree	aqaC	2
SOUTHERN_UZBEK	leaf	varaq	2
SOUTHERN_UZBEK	skin	teri	1
SOUTHERN_UZBEK	blood	qan	1
SOUTHERN_UZBEK	ear	qulaq	1
SOUTHERN_UZBEK	eye	kez	1
SOUTHERN_UZBEK	nose	burun	2
SOUTHERN_UZBEK	tongue	til	1
SOUTHERN_UZBEK	knee	tizleS	1
SOUTHERN_UZBEK	hand	qol	1
SOUTHERN_UZBEK	breasts	kekzim	6
SOUTHERN_UZBEK	drink	iC	1
SOUTHERN_UZBEK	hear	eSit	1
SOUTHERN_UZBEK	die	elgi	1
SOUTHERN_UZBEK	come	kel	1
SOUTHERN_UZBEK	sun	quyaS	3
SOUTHERN_UZBEK	water	suv	1
SOUTHERN_UZBEK	stone	taS	1
SOUTHERN_UZBEK	path	yol	1
SOUTHERN_UZBEK	mountain	taq	1
SOUTHERN_UZBEK	night	keC	1
SOUTHERN_UZBEK	new	yeni	2
SOUTHERN_UZBEK	name	at	1
SOUTHERN_UZBEK	name	ism	2
TATAR	I	min	1
TATAR	you	sin	1
TATAR	we	bEz	1
TATAR	one	bEr	1
TATAR	two	ikE	1
TATAR	person	kESE	1
TATAR	person	adEm	2
TATAR	dog	Et	1
TATAR	leaf	yaprak	1
TATAR	skin	tirE	1
TATAR	skin	kin	4
TATAR	blood	kan	1
TATAR	ear	kolak	1
TATAR	eye	kiz	1
TATAR	nose	boron	2
TATAR	tooth	tES	1
TATAR	tongue	tEl	1
TATAR	knee	tEz	1
TATAR	hand	kul	1
TATAR	liver	bawor	3
TATAR	drink	EC	1
TATAR	see	kir	1
TATAR	hear	toNl	2
TATAR	die	il	1
TATAR	come	kil	1
TATAR	sun	koyaS	3
TATAR	star	yoldoz	1
TATAR	water	su	1
TATAR	stone	taS	1
TATAR	fire	ut	1
TATAR	path	yul	1
TATAR	night	ten	3
TATAR	full	tulo	1
TATAR	full	yuan	3
TATAR	new	yaNa	2
TATAR	fish	balok	1
TATAR	bone	seyak	2
TATAR	horn	megEz	1
TEREKEME_AZERI	I	mEn	1
TEREKEME_AZERI	you	sEn	1
TEREKEME_AZERI	we	biz	1
TEREKEME_AZERI	one	bir	1
TEREKEME_AZERI	two	iki	1
TEREKEME_AZERI	person	adam	2
TEREKEME_AZERI	person	insan	6
TEREKEME_AZERI	dog	it	1
TEREKEME_AZERI	dog	kEpEk	3
TEREKEME_AZERI	louse	bit	1
TEREKEME_AZERI	tree	tErEk	1
TEREKEME_AZERI	tree	agaC	2
TEREKEME_AZERI	leaf	yarnag	1
TEREKEME_AZERI	skin	dEri	1
TEREKEME_AZERI	blood	gan	1
TEREKEME_AZERI	ear	gulag	1
TEREKEME_AZERI	eye	giz	1
TEREKEME_AZERI	nose	burun	2
TEREKEME_AZERI	tooth	diS	1
TEREKEME_AZERI	tongue	dil	1
TEREKEME_AZERI	knee	diz	1
TEREKEME_AZERI	hand	bilEg	3
TEREKEME_AZERI	breasts	mEmEsi	2
TEREKEME_AZERI	breasts	gadungEgisi	7
TEREKEME_AZERI	liver	dalag	4
TEREKEME_AZERI	drink	iC	1
TEREKEME_AZERI	see	gir	1
TEREKEME_AZERI	hear	ESit	1
TEREKEME_AZERI	die	ol	1
TEREKEME_AZERI	come	gEl	1
TEREKEME_AZERI	sun	ginES	1
TEREKEME_AZERI	star	ulduz	1
TEREKEME_AZERI	water	su	1
TEREKEME_AZERI	stone	daS	1
TEREKEME_AZERI	stone	gEyE	2
TEREKEME_AZERI	fire	ot	1
TEREKEME_AZERI	path	Cigir	1
TEREKEME_AZERI	mountain	dag	1
TEREKEME_AZERI	mountain	tEpE	2
TEREKEME_AZERI	night	gECE	1
TEREKEME_AZERI	full	dolu	1
TEREKEME_AZERI	new	taza	1
TEREKEME_AZERI	fish	balug	1
TEREKEME_AZERI	bone	simik	2
TEREKEME_AZERI	horn	bonuz	2
TEREKEME_AZERI	name	ad	1
TOFA	I	man	1
TOFA	you	san	1
TOFA	we	bis	1
TOFA	one	bra	1
TOFA	two	ihi	1
TOFA	person	kiSi	1
TOFA	dog	3t	1
TOFA	louse	b3t	1
TOFA	tree	iS	5
TOFA	leaf	bir	2
TOFA	skin	keS	5
TOFA	blood	qan	1
TOFA	ear	qulaq	1
TOFA	eye	qaraq	2
TOFA	nose	hai	3
TOFA	tooth	diS	1
TOFA	tongue	t3l	1
TOFA	knee	tiskek	1
TOFA	hand	q3l	1
TOFA	breasts	taS	1
TOFA	liver	bar	3
TOFA	drink	iSer	1
TOFA	see	kar	1
TOFA	hear	t3Nnar	2
TOFA	die	aler	3
TOFA	come	kelir	1
TOFA	sun	hin	1
TOFA	star	s3lt3s	1
TOFA	water	sux	1
TOFA	stone	taS	1
TOFA	fire	o3t	1
TOFA	path	oruq	3
TOFA	mountain	dax	1
TOFA	night	tinna	3
TOFA	full	dolu	1
TOFA	new	5a	3
TOFA	fish	bal3q	1
TOFA	bone	sak	2
TOFA	horn	mis	1
TOFA	name	at	1
TURKISH	I	ben	1
TURKISH	you	sen	1
TURKISH	you	siz	1
TURKISH	we	biz	1
TURKISH	one	bir	1
TURKISH	one	tek	3
TURKISH	two	iki	1
TURKISH	person	kimse	1
TURKISH	person	sah3s	5
TURKISH	dog	k3pek	3
TURKISH	dog	ayakl3k	6
TURKISH	louse	bit	1
TURKISH	louse	kele	5
TURKISH	tree	ayaCSejere	2
TURKISH	leaf	yeprak	1
TURKISH	skin	deri	1
TURKISH	skin	post	3
TURKISH	blood	kan	1
TURKISH	ear	kulak	1
TURKISH	ear	baSak	3
TURKISH	eye	delik	3
TURKISH	eye	ilik	3
TURKISH	nose	burunuj	2
TURKISH	tooth	diS	1
TURKISH	tongue	dil	1
TURKISH	tongue	lisan	4
TURKISH	knee	diz	1
TURKISH	hand	el	1
TURKISH	hand	akrep	4
TURKISH	breasts	meme	2
TURKISH	breasts	g3Gis	5
TURKISH	liver	karajiyer	2
TURKISH	drink	iCki	1
TURKISH	drink	iCejek	1
TURKISH	see	g3r	1
TURKISH	see	anla	3
TURKISH	hear	iSitmek	1
TURKISH	hear	duy	7
TURKISH	die	zar	2
TURKISH	die	kal3p	5
TURKISH	come	gel	1
TURKISH	sun	gineS	1
TURKISH	star	y3ld3z	1
TURKISH	water	su	1
TURKISH	stone	taS	1
TURKISH	stone	Cekirdik	4
TURKISH	fire	ateS	1
TURKISH	fire	yang3n	4
TURKISH	path	keCiyolu	5
TURKISH	path	patika	6
TURKISH	mountain	dasilsilesi	4
TURKISH	night	geje	1
TURKISH	full	dolugun	1
TURKISH	full	tam	1
TURKISH	new	taze	1
TURKISH	new	yeni	2
TURKISH	fish	bal3k	1
TURKISH	bone	kemik	3
TURKISH	bone	k3lC3k	4
TURKISH	horn	bonuz	2
TURKISH	horn	boru	2
TURKISH	name	ad	1
TURKISH	name	isim	2
TURKISH_2	I	ben	1
TURKISH_2	you	sen	1
TURKISH_2	we	biz	1
TURKISH_2	one	bir	1
TURKISH_2	two	iki	1
TURKISH_2	person	Sah3s	5
TURKISH_2	dog	k3pek	3
TURKISH_2	louse	bit	1
TURKISH_2	tree	ayaC	2
TURKISH_2	leaf	yaprak	1
TURKISH_2	skin	deri	1
TURKISH_2	blood	kan	1
TURKISH_2	ear	kulak	1
TURKISH_2	eye	g3z	1
TURKISH_2	nose	burun	2
TURKISH_2	tooth	diS	1
TURKISH_2	tongue	dil	1
TURKISH_2	knee	diz	1
TURKISH_2	hand	el	1
TURKISH_2	breasts	g3yis	5
TURKISH_2	liver	jiyer	2
TURKISH_2	drink	iC	1
TURKISH_2	see	g3r	1
TURKISH_2	hear	iSit	1
TURKISH_2	die	3l	1
TURKISH_2	come	gel	1
TURKISH_2	sun	gineS	1
TURKISH_2	star	y3ld3z	1
TURKISH_2	water	su	1
TURKISH_2	stone	taS	1
TURKISH_2	fire	ateS	1
TURKISH_2	path	yol	1
TURKISH_2	mountain	da	1
TURKISH_2	night	geje	1
TURKISH_2	full	dolu	1
TURKISH_2	new	yeni	2
TURKISH_2	fish	bal3k	1
TURKISH_2	bone	kemik	3
TURKISH_2	horn	boynuz	2
TURKISH_2	name	isim	2
TURKMEN	I	men	1
TURKMEN	you	sen	1
TURKMEN	we	biz	1
TURKMEN	one	bir	1
TURKMEN	two	iki	1
TURKMEN	person	unsan	6
TURKMEN	dog	it	1
TURKMEN	dog	kepek	3
TURKMEN	tree	agaC	2
TURKMEN	tree	bag	4
TURKMEN	leaf	yaprak	1
TURKMEN	skin	deri	1
TURKMEN	blood	gan	1
TURKMEN	ear	gulak	1
TURKMEN	eye	kez	1
TURKMEN	nose	burun	2
TURKMEN	tooth	diS	1
TURKMEN	tongue	dil	1
TURKMEN	knee	duz	1
TURKMEN	hand	el	1
TURKMEN	breasts	gevis	5
TURKMEN	liver	bagur	3
TURKMEN	drink	iC	1
TURKMEN	see	ger	1
TURKMEN	hear	eSit	1
TURKMEN	die	el	1
TURKMEN	come	gel	1
TURKMEN	sun	gin	1
TURKMEN	star	yulduz	1
TURKMEN	water	suv	1
TURKMEN	stone	daS	1
TURKMEN	fire	ot	1
TURKMEN	path	yol	1
TURKMEN	mountain	dag	1
TURKMEN	night	gije	1
TURKMEN	full	dok	1
TURKMEN	new	tEze	1
TURKMEN	fish	baluk	1
TURKMEN	bone	siNk	2
TURKMEN	horn	Sah	4
TURKMEN	name	at	1
TUVAN	I	men	1
TUVAN	you	sen	1
TUVAN	we	bis	1
TUVAN	one	bir	1
TUVAN	two	iyi	1
TUVAN	person	kiSi	1
TUVAN	dog	3t	1
TUVAN	louse	b3t	1
TUVAN	tree	iS	5
TUVAN	leaf	biri	2
TUVAN	skin	keS	5
TUVAN	blood	qan	1
TUVAN	ear	qulaq	1
TUVAN	eye	qaraq	2
TUVAN	nose	xai	3
TUVAN	tooth	dis	1
TUVAN	tongue	d3l	1
TUVAN	knee	diskek	1
TUVAN	hand	xol	1
TUVAN	breasts	taS	1
TUVAN	liver	bar	3
TUVAN	drink	iZer	1
TUVAN	see	kar	1
TUVAN	hear	d3Nnar	2
TUVAN	die	alir	3
TUVAN	come	kelir	1
TUVAN	sun	xin	1
TUVAN	star	s3ld3s	1
TUVAN	water	sux	1
TUVAN	stone	daS	1
TUVAN	fire	ot	1
TUVAN	path	oruq	3
TUVAN	mountain	dax	1
TUVAN	night	dina	3
TUVAN	full	dolu	1
TUVAN	new	ja	2
TUVAN	fish	bal3q	1
TUVAN	bone	sak	2
TUVAN	horn	m3y3s	1
TUVAN	name	at	1
UZBEK	I	men	1
UZBEK	you	sen	1
UZBEK	we	biz	1
UZBEK	one	bir	1
UZBEK	two	iki	1
UZBEK	person	inson	6
UZBEK	dog	it	1
UZBEK	louse	bit	1
UZBEK	tree	darat	1
UZBEK	leaf	yaproq	1
UZBEK	skin	teri	1
UZBEK	blood	qon	1
UZBEK	ear	quloq	1
UZBEK	eye	koz	1
UZBEK	nose	burun	2
UZBEK	tooth	tiS	1
UZBEK	tongue	til	1
UZBEK	knee	tiza	1
UZBEK	hand	qol	1
UZBEK	breasts	kokrak	4
UZBEK	breasts	koks	6
UZBEK	liver	baXir	3
UZBEK	drink	iC	1
UZBEK	see	kor	1
UZBEK	hear	eSit	1
UZBEK	die	ol	1
UZBEK	come	kel	1
UZBEK	sun	kun	1
UZBEK	star	yulduz	1
[truncated: 217 more rows]
