# Supplementary material for: A test of Generalized Bayesian dating: A new linguistic dating method
Source: PLoS One. 2020 Aug 12;15(8):e0236522. doi: 10.1371/journal.pone.0236522 (PMC7423060; doi:10.1371/journal.pone.0236522)
Supplement: S4 File — Files, including an R script, for producing glottochronology dates from the output of the automated cognate detection procedure. (ZIP) [file pone.0236522.s004.zip › S4 Supporting Information/Wakashan.txt.svm.CRP.0.57.cognates]

doculect	concept	asjp	cogid
HAISLA	I	nugwa	1
HAISLA	you	yXsu	1
HAISLA	you	yXwsu	1
HAISLA	we	nugwanis	1
HAISLA	one	naukw	3
HAISLA	two	ma7La	1
HAISLA	person	wism	2
HAISLA	fish	my	3
HAISLA	dog	wac	1
HAISLA	louse	Gin	1
HAISLA	tree	Laws	1
HAISLA	leaf	qwaxela	2
HAISLA	skin	Lis	1
HAISLA	blood	blxLm	1
HAISLA	bone	XaX	1
HAISLA	horn	wLaq	1
HAISLA	ear	pspyu	1
HAISLA	eye	GGs	1
HAISLA	nose	Xuma7x	1
HAISLA	tooth	gi7gi	1
HAISLA	tongue	klm	1
HAISLA	knee	ku7kwsXdamwa	2
HAISLA	hand	ha7isu	1
HAISLA	hand	hayasu	1
HAISLA	breasts	jami	1
HAISLA	liver	lGis	2
HAISLA	drink	naqa	1
HAISLA	see	duqwla	1
HAISLA	hear	humala	1
HAISLA	die	Ll	1
HAISLA	come	Ganakw	3
HAISLA	sun	Lisla	1
HAISLA	star	tutu	1
HAISLA	water	wap	1
HAISLA	stone	tism	1
HAISLA	fire	xwltla	1
HAISLA	path	tlxs	1
HAISLA	mountain	n3ge	1
HAISLA	night	GanuL	1
HAISLA	full	quta	1
HAISLA	new	haluL	1
HAISLA	name	dunt	1
HEILTSUK	I	nugwa	1
HEILTSUK	you	qsu	1
HEILTSUK	we	nugwanc	1
HEILTSUK	one	mn	1
HEILTSUK	two	maLla	1
HEILTSUK	person	tgwanm	1
HEILTSUK	fish	mia	1
HEILTSUK	dog	wac	1
HEILTSUK	louse	Gina	1
HEILTSUK	tree	Laus	1
HEILTSUK	tree	La7aus	1
HEILTSUK	leaf	mimiaXLawa	3
HEILTSUK	skin	Lis	1
HEILTSUK	blood	hlgwm	1
HEILTSUK	blood	hlkwa	1
HEILTSUK	bone	XaX	1
HEILTSUK	horn	wLm	1
HEILTSUK	ear	pspi7u	1
HEILTSUK	eye	qqs	1
HEILTSUK	nose	xwmaq	1
HEILTSUK	tooth	gik	1
HEILTSUK	tongue	klm	1
HEILTSUK	knee	wuXwtamua	3
HEILTSUK	hand	hayasu	1
HEILTSUK	breasts	ja7am	1
HEILTSUK	liver	qwms	1
HEILTSUK	drink	naqa	1
HEILTSUK	see	duqwla	1
HEILTSUK	hear	humiL	1
HEILTSUK	die	Ll	1
HEILTSUK	come	gaXiL	1
HEILTSUK	sun	Lxsiwala	1
HEILTSUK	star	tutuwa	1
HEILTSUK	water	wa7m	1
HEILTSUK	water	wap	1
HEILTSUK	stone	tism	1
HEILTSUK	fire	Xltla	1
HEILTSUK	path	tx	1
HEILTSUK	mountain	qwuqws	2
HEILTSUK	night	GanuL	1
HEILTSUK	full	qwuta	1
HEILTSUK	new	haluL	1
HEILTSUK	name	dunt	1
KWAKWALA	I	nugwa	1
KWAKWALA	you	sw	2
KWAKWALA	we	nugwanc	1
KWAKWALA	one	nm	4
KWAKWALA	two	ma7L	1
KWAKWALA	person	tgwanm	1
KWAKWALA	fish	mE	1
KWAKWALA	dog	wasa	1
KWAKWALA	louse	Gin	1
KWAKWALA	tree	qwaX	2
KWAKWALA	leaf	mami7ma	4
KWAKWALA	skin	Lis	1
KWAKWALA	blood	lkwa	1
KWAKWALA	bone	Xaq	1
KWAKWALA	horn	wLm	1
KWAKWALA	horn	wLaq	1
KWAKWALA	ear	pspyu	1
KWAKWALA	eye	GyaGas	1
KWAKWALA	nose	x3njas	3
KWAKWALA	tooth	gigi	1
KWAKWALA	tongue	klm	1
KWAKWALA	knee	upige7	4
KWAKWALA	knee	kwexe7	5
KWAKWALA	hand	a7ya7su	1
KWAKWALA	breasts	jama	1
KWAKWALA	liver	tiwani	3
KWAKWALA	drink	naqa	1
KWAKWALA	see	duqwla	1
KWAKWALA	hear	watL3la	3
KWAKWALA	die	Ll7	1
KWAKWALA	come	gaX	1
KWAKWALA	sun	Lisla	1
KWAKWALA	star	tutu	1
KWAKWALA	water	wap	1
KWAKWALA	stone	tism	1
KWAKWALA	fire	l3kwas	2
KWAKWALA	fire	l3gwiL	2
KWAKWALA	path	tlxa	1
KWAKWALA	mountain	n3ge	1
KWAKWALA	night	GanuL	1
KWAKWALA	full	quta	1
KWAKWALA	new	alumas	3
KWAKWALA	new	cxas	4
KWAKWALA	name	Lg3m	2
OOWEKYALA	I	nugwa	1
OOWEKYALA	you	qsu	1
OOWEKYALA	we	nugwanc	1
OOWEKYALA	one	mn	1
OOWEKYALA	two	ma7La	1
OOWEKYALA	person	wism	2
OOWEKYALA	fish	mia	1
OOWEKYALA	dog	wasa	1
OOWEKYALA	louse	Gin	1
OOWEKYALA	skin	Lis	1
OOWEKYALA	blood	hlkwa	1
OOWEKYALA	bone	Xaq	1
OOWEKYALA	horn	wLm	1
OOWEKYALA	ear	pspi7u	1
OOWEKYALA	eye	GiGiqs	1
OOWEKYALA	nose	xwmaq	1
OOWEKYALA	tooth	gik	1
OOWEKYALA	tongue	klm	1
OOWEKYALA	breasts	ja7Em	1
OOWEKYALA	liver	qwmms	1
OOWEKYALA	drink	naqa	1
OOWEKYALA	see	duqwla	1
OOWEKYALA	hear	huma	1
OOWEKYALA	die	Ll7	1
OOWEKYALA	come	gaX	1
OOWEKYALA	star	tutu7a	1
OOWEKYALA	water	wapa	1
OOWEKYALA	water	dm7xs	3
OOWEKYALA	stone	tisa	1
OOWEKYALA	fire	hn	3
OOWEKYALA	path	tx	1
OOWEKYALA	mountain	qwuqws	2
OOWEKYALA	night	GanuL	1
OOWEKYALA	full	qwuta	1
OOWEKYALA	new	cut	2
OOWEKYALA	name	Liq	3
DITIDAHT	I	siya	2
DITIDAHT	you	suwa	2
DITIDAHT	one	cawak	2
DITIDAHT	two	aL	1
DITIDAHT	person	qo7as	3
DITIDAHT	fish	ha7ub	2
DITIDAHT	dog	Cikwa7L	3
DITIDAHT	louse	qiTid	1
DITIDAHT	tree	SuCas	3
DITIDAHT	leaf	LaLaqaqsib	1
DITIDAHT	skin	LiXaq	2
DITIDAHT	blood	LeLawqabs	3
DITIDAHT	bone	habut	2
DITIDAHT	ear	pipi7	1
DITIDAHT	eye	qali7	1
DITIDAHT	nose	dic	2
DITIDAHT	nose	nic	2
DITIDAHT	tooth	CiCi7	2
DITIDAHT	tongue	lakeyk	2
DITIDAHT	knee	hi7tap7iq	1
DITIDAHT	hand	kukuduksi7	2
DITIDAHT	breasts	amaS	2
DITIDAHT	breasts	adab	3
DITIDAHT	liver	pilaq	4
DITIDAHT	drink	daqa	1
DITIDAHT	drink	daqSiL	1
DITIDAHT	see	uqo7L	1
DITIDAHT	see	daCo7L	3
DITIDAHT	hear	da7a	2
DITIDAHT	hear	de7iwL	2
DITIDAHT	die	qaXSil	2
DITIDAHT	die	qaXak	2
DITIDAHT	come	hitaqeL	2
DITIDAHT	come	hacse7iy	4
DITIDAHT	sun	dak	2
DITIDAHT	star	tatawa7si7	1
DITIDAHT	water	Ca7ak	2
DITIDAHT	stone	tidiCkw	2
DITIDAHT	fire	adak	4
DITIDAHT	path	taSi	2
DITIDAHT	mountain	duCi7	3
DITIDAHT	night	atXiy	2
DITIDAHT	full	Cacu	2
DITIDAHT	full	disak	3
DITIDAHT	new	custuk	2
DITIDAHT	name	SaSi	4
NOOTKA	I	siya	2
NOOTKA	you	suwa	2
NOOTKA	you	siXw	2
NOOTKA	we	niXw	2
NOOTKA	we	niwa	2
NOOTKA	one	cawa	2
NOOTKA	two	aLa	1
NOOTKA	person	qu7as	3
NOOTKA	fish	ha7um	2
NOOTKA	fish	cuStup	4
NOOTKA	dog	XiLC	2
NOOTKA	dog	XiniL	2
NOOTKA	louse	qiCin	1
NOOTKA	tree	LaqaXas	1
NOOTKA	tree	cismapt	4
NOOTKA	leaf	LacLaqaqXcim	1
NOOTKA	leaf	Laqapt	1
NOOTKA	skin	LiXaq	2
NOOTKA	skin	tukwaq	3
NOOTKA	blood	Xis	2
NOOTKA	blood	Xismis	2
NOOTKA	bone	hamut	2
NOOTKA	horn	maL	2
NOOTKA	ear	papi	1
NOOTKA	eye	qasi	1
NOOTKA	nose	nica	2
NOOTKA	tooth	CiCiCi	2
NOOTKA	tongue	Cup	3
NOOTKA	knee	a7appiqa	1
NOOTKA	hand	kwikwinsku	3
NOOTKA	breasts	amasXuL	2
NOOTKA	breasts	inma	4
NOOTKA	liver	Limaq	5
NOOTKA	liver	Liyup	6
NOOTKA	drink	naq	1
NOOTKA	see	nacsa	2
NOOTKA	see	naC	2
NOOTKA	hear	na7a	2
NOOTKA	hear	n37iCiL	4
NOOTKA	die	qaX	2
NOOTKA	die	qaXSiL	2
NOOTKA	come	hinatSiL	2
NOOTKA	come	hinin	2
NOOTKA	sun	hupaL	3
NOOTKA	sun	Lupin	4
NOOTKA	star	tatus	1
NOOTKA	water	ca	2
NOOTKA	water	ca7ak	2
NOOTKA	stone	muksyi	3
NOOTKA	fire	inkw	5
NOOTKA	path	taSi	2
NOOTKA	mountain	nuCi	3
NOOTKA	night	atXi	2
NOOTKA	full	cuma	4
NOOTKA	full	kama	5
NOOTKA	new	cuSuk	2
NOOTKA	new	wastk	5
NOOTKA	name	Ximti	5
