# Supplementary material for: A test of Generalized Bayesian dating: A new linguistic dating method
Source: PLoS One. 2020 Aug 12;15(8):e0236522. doi: 10.1371/journal.pone.0236522 (PMC7423060; doi:10.1371/journal.pone.0236522)
Supplement: S1 Table — Excel file containing GBD dates for all the 116 families and 1171 constrained subgroups. (XLSX) [file pone.0236522.s005.xlsx]

## Sheet: Sheet1
Subgroup	Constraint	MTL	Mean	Median	Stdev	Lower	Upper
Abkhaz-Adyge	Family	3.7792	2956	2923	379	2249	3717
Afro-Asiatic	Family	13.6395	4685	4567	975	2897	6626
Algic	Family	6.3501	3557	3504	563	2524	4698
Angan	Family	3.0691	2746	2721	322	2159	3413
Anim	Family	8.2252	3903	3834	682	2646	5270
Araucanian	Family	0.6485	1593	1582	146	1331	1899
Arawakan	Family	5.1311	3296	3252	480	2357	4218
Arawan	Family	1.6244	2194	2180	202	1815	2602
Athabaskan-Eyak-Tlingit	Family	7.4159	3761	3697	632	2590	5024
Atlantic-Congo	Family	25.3241	5866	5670	1473	3322	8879
Austroasiatic	Family	11.5633	4413	4315	869	2835	6173
Austronesian	Family	25.0347	5842	5647	1462	3314	8831
Aymaran	Family	0.4532	1407	1396	146	1134	1702
Barbacoan	Family	2.7225	2632	2610	294	2096	3235
Blue_Nile_Mao	Family	3.9403	3000	2965	391	2275	3789
Boran	Family	2.3844	2511	2494	266	2031	3061
Border	Family	6.028	3492	3441	542	2475	4567
Bosavi	Family	3.4974	2876	2845	357	2222	3605
Caddoan	Family	3.3289	2826	2797	343	2195	3527
Cariban	Family	4.4546	3134	3095	430	2342	4010
Central_Sudanic	Family	5.5468	3389	3341	509	2442	4412
Chibchan	Family	3.2297	2796	2768	335	2182	3484
Chicham	Family	2.5261	2563	2545	277	2056	3130
Chocoan	Family	1.9125	2323	2308	226	1909	2788
Chukotko-Kamchatkan	Family	2.847	2674	2652	304	2126	3305
Cochimi-Yuman	Family	1.9423	2336	2321	228	1915	2803
Dagan	Family	4.2617	3085	3048	416	2295	3908
Dajuic	Family	2.5147	2559	2541	276	2054	3124
Dogon	Family	3.7911	2959	2926	380	2251	3722
Dravidian	Family	5.3183	3339	3293	493	2375	4285
East_Strickland	Family	1.4041	2084	2071	185	1746	2465
Eastern_Trans-Fly	Family	10.3252	4236	4149	803	2772	5854
Eleman	Family	1.9742	2349	2334	231	1904	2804
Eskimo-Aleut	Family	4.2122	3072	3035	412	2291	3888
Guahiboan	Family	1.6098	2187	2174	201	1810	2593
Guaicuruan	Family	2.9876	2720	2696	316	2153	3379
Gunwinyguan	Family	3.7186	2939	2907	374	2240	3691
Heibanic	Family	3.2065	2789	2762	333	2178	3472
Hmong-Mien	Family	5.4783	3374	3326	504	2432	4385
Huitotoan	Family	4.3342	3104	3066	421	2329	3962
Ijoid	Family	5.3883	3354	3307	498	2428	4358
Indo-European	Family	15.962	4959	4826	1085	3074	7213
Iroquoian	Family	4.7202	3200	3159	450	2361	4104
Japonic	Family	2.8925	2689	2666	308	2136	3329
Kadugli-Krongo	Family	1.7307	2243	2229	211	1845	2666
Kakua-Nukak	Family	1.6155	2189	2176	202	1812	2596
Kartvelian	Family	2.0486	2380	2365	237	1951	2873
Khoe-Kwadi	Family	1.8668	2304	2288	222	1887	2752
Kiowa-Tanoan	Family	5.555	3391	3343	509	2443	4415
Kiwaian	Family	1.5365	2151	2137	196	1767	2528
Koiarian	Family	1.7899	2270	2255	216	1852	2692
Koman	Family	2.7913	2655	2633	299	2114	3276
Kuliak	Family	2.2702	2468	2452	256	2000	2993
Kxa	Family	3.265	2807	2779	338	2186	3499
Lakes_Plain	Family	3.6625	2923	2891	370	2243	3677
Left_May	Family	2.0064	2363	2348	234	1911	2819
Lengua-Mascoy	Family	1.484	2125	2112	191	1751	2495
Lower_Sepik-Ramu	Family	7.5467	3785	3721	640	2598	5065
Maban	Family	2.6455	2605	2584	287	2085	3197
Mande	Family	7.9344	3853	3787	664	2628	5183
Maningrida	Family	4.1323	3052	3015	406	2284	3856
Manubaran	Family	2.2807	2472	2456	257	1996	2993
Matacoan	Family	4.1703	3062	3025	409	2287	3871
Mayan	Family	6.2391	3535	3482	556	2499	4645
Mixe-Zoque	Family	1.4827	2125	2111	191	1750	2493
Mongolic	Family	2.9442	2706	2683	312	2145	3355
Morehead-Wasur	Family	5.2046	3313	3268	485	2366	4246
Muskogean	Family	0.9151	1795	1784	154	1515	2112
Nadahup	Family	2.6989	2624	2602	292	2092	3222
Nakh-Daghestanian	Family	6.2603	3539	3486	557	2502	4653
Narrow_Talodi	Family	3.7076	2936	2903	373	2238	3686
Ndu	Family	1.2564	2005	1991	175	1681	2358
Nilotic	Family	4.7942	3217	3176	455	2386	4150
North_Halmahera	Family	3.6077	2908	2876	366	2235	3653
Nubian	Family	5.3512	3346	3299	495	2425	4345
Nuclear-Macro-Je	Family	4.837	3228	3186	458	2386	4163
Nuclear_Torricelli	Family	6.5524	3598	3543	577	2546	4770
Nuclear_Trans_New_Guinea	Family	10.9634	4329	4235	837	2799	6017
Otomanguean	Family	8.275	3912	3842	685	2649	5284
Pama-Nyungan	Family	8.6732	3978	3905	708	2676	5403
Pano-Tacanan	Family	4.3393	3105	3067	422	2330	3964
Pauwasi	Family	2.9855	2719	2695	315	2153	3377
Pomoan	Family	0.7728	1692	1682	149	1413	1989
Quechuan	Family	2.5417	2568	2550	279	2060	3139
Saharan	Family	4.6278	3177	3137	443	2353	4069
Salishan	Family	3.5391	2888	2856	360	2227	3623
Sentanic	Family	4.0363	3026	2990	399	2288	3831
Sepik	Family	4.1907	3067	3030	411	2289	3880
Sino-Tibetan	Family	18.8048	5263	5111	1211	3199	7799
Siouan	Family	2.0581	2384	2369	238	1953	2877
Sko	Family	4.3609	3111	3073	423	2333	3973
Songhay	Family	1.5707	2168	2154	198	1794	2565
South_Birds_Head_Family	Family	3.9428	3001	2966	392	2275	3790
South_Omotic	Family	2.2154	2447	2432	251	1974	2949
Southern_Daly	Family	2.9816	2718	2694	315	2152	3375
Suki-Gogodala	Family	1.7755	2263	2248	215	1881	2716
Surmic	Family	3.3461	2831	2802	345	2197	3535
Ta-Ne-Omotic	Family	4.0634	3033	2997	401	2291	3842
Tai-Kadai	Family	14.3876	4776	4653	1011	2927	6794
Tarascan	Family	0.4569	1411	1400	145	1152	1720
Timor-Alor-Pantar	Family	6.3747	3562	3509	565	2527	4707
Totonacan	Family	0.7297	1659	1649	147	1388	1962
Tucanoan	Family	3.4767	2870	2838	355	2212	3589
Tungusic	Family	2.5755	2580	2561	282	2068	3158
Tupian	Family	7.1297	3708	3648	614	2568	4930
Turkic	Family	4.9247	3248	3206	465	2396	4199
Tuu	Family	4.4031	3121	3083	427	2336	3989
Uralic	Family	6.2013	3527	3475	553	2495	4632
Uru-Chipaya	Family	2.4631	2540	2523	272	2040	3095
Uto-Aztecan	Family	5.7404	3431	3382	522	2459	4477
Wakashan	Family	3.1984	2786	2760	333	2176	3468
Walioic	Family	4.0193	3022	2986	397	2286	3824
Western_Daly	Family	1.535	2151	2137	195	1767	2526
Yanomamic	Family	2.1867	2436	2420	249	1968	2933
Yawa-Saweru	Family	0.6028	1553	1542	145	1291	1857
Yeniseian	Family	1.7664	2259	2244	214	1877	2709
Afro-Asiatic_1	Afro-Asiatic,Berber	0.649	1593	1582	146	1332	1899
Afro-Asiatic_2	Afro-Asiatic,Berber,Kabyle-AtlasBerber	0.1101	869	852	158	581	1188
Afro-Asiatic_9	Afro-Asiatic,Berber,Zenatic	0.1027	848	832	158	563	1170
Afro-Asiatic_12	Afro-Asiatic,Chadic	7.7062	3813	3749	650	2611	5114
Afro-Asiatic_13	Afro-Asiatic,Chadic,Biu-Mandara	3.176	2779	2753	331	2173	3457
Afro-Asiatic_15	Afro-Asiatic,Chadic,Biu-Mandara,NorthBiu-Mandara	2.1545	2423	2407	246	1961	2916
Afro-Asiatic_16	Afro-Asiatic,Chadic,Biu-Mandara,NorthBiu-Mandara,Higic	0.1892	1043	1029	155	758	1355
Afro-Asiatic_22	Afro-Asiatic,Chadic,Biu-Mandara,NorthBiu-Mandara,Margi-Mandara-Mofu	0.836	1739	1730	151	1462	2048
Afro-Asiatic_23	Afro-Asiatic,Chadic,Biu-Mandara,NorthBiu-Mandara,Margi-Mandara-Mofu,Bura-Marghi	0.147	958	943	157	674	1278
Afro-Asiatic_27	Afro-Asiatic,Chadic,Biu-Mandara,NorthBiu-Mandara,Margi-Mandara-Mofu,Mandaraic	0.3006	1222	1211	150	947	1530
Afro-Asiatic_32	Afro-Asiatic,Chadic,Biu-Mandara,NorthBiu-Mandara,Margi-Mandara-Mofu,Mofuic	0.2686	1176	1164	151	901	1489
Afro-Asiatic_37	Afro-Asiatic,Chadic,Biu-Mandara,NorthBiu-Mandara,NorthKotoko-Buduma-Musgum	0.3216	1251	1239	149	984	1563
Afro-Asiatic_42	Afro-Asiatic,Chadic,Biu-Mandara,SouthBiu-Mandara	0.8279	1733	1723	151	1451	2035
Afro-Asiatic_43	Afro-Asiatic,Chadic,Biu-Mandara,SouthBiu-Mandara,Bata-Sharwa	0.2643	1169	1157	151	895	1483
Afro-Asiatic_53	Afro-Asiatic,Chadic,EastChadic	1.1512	1944	1932	168	1630	2278
Afro-Asiatic_54	Afro-Asiatic,Chadic,EastChadic,EastChadicA	0.3444	1280	1268	148	1011	1589
Afro-Asiatic_60	Afro-Asiatic,Chadic,EastChadic,EastChadicB	0.7327	1661	1651	148	1382	1958
Afro-Asiatic_61	Afro-Asiatic,Chadic,EastChadic,EastChadicB,EastChadicB.1	0.3348	1268	1256	148	1003	1581
Afro-Asiatic_62	Afro-Asiatic,Chadic,EastChadic,EastChadicB,EastChadicB.1,Dangla-Mabire-Birgit	0.1994	1062	1049	154	779	1375
Afro-Asiatic_68	Afro-Asiatic,Chadic,Masa	0.2373	1127	1114	152	834	1426
Afro-Asiatic_73	Afro-Asiatic,Chadic,WestChadic	2.9514	2708	2685	313	2147	3359
Afro-Asiatic_74	Afro-Asiatic,Chadic,WestChadic,WestChadicA	1.7525	2253	2239	213	1872	2700
Afro-Asiatic_76	Afro-Asiatic,Chadic,WestChadic,WestChadicA,WestChadicA.2-3	1.196	1971	1958	171	1656	2315
Afro-Asiatic_77	Afro-Asiatic,Chadic,WestChadic,WestChadicA,WestChadicA.2-3,WestChadicA.2	0.8625	1758	1748	152	1484	2073
Afro-Asiatic_78	Afro-Asiatic,Chadic,WestChadic,WestChadicA,WestChadicA.2-3,WestChadicA.2,Boleic	0.4915	1447	1436	145	1179	1742
Afro-Asiatic_79	Afro-Asiatic,Chadic,WestChadic,WestChadicA,WestChadicA.2-3,WestChadicA.2,Boleic,NuclearBoleic	0.3613	1302	1290	148	1030	1606
Afro-Asiatic_80	Afro-Asiatic,Chadic,WestChadic,WestChadicA,WestChadicA.2-3,WestChadicA.2,Boleic,NuclearBoleic,Galambu-Bele	0.267	1173	1161	151	905	1493
Afro-Asiatic_81	Afro-Asiatic,Chadic,WestChadic,WestChadicA,WestChadicA.2-3,WestChadicA.2,Boleic,NuclearBoleic,Galambu-Bele,Kirfi-Bele	0.1839	1033	1019	155	747	1345
Afro-Asiatic_86	Afro-Asiatic,Chadic,WestChadic,WestChadicA,WestChadicA.2-3,WestChadicA.2,Tangalic	0.3411	1276	1264	148	1009	1586
Afro-Asiatic_87	Afro-Asiatic,Chadic,WestChadic,WestChadicA,WestChadicA.2-3,WestChadicA.2,Tangalic,NuclearTangalic	0.2285	1113	1099	153	837	1431
Afro-Asiatic_90	Afro-Asiatic,Chadic,WestChadic,WestChadicA,WestChadicA.2-3,WestChadicA.3	0.2565	1157	1145	152	885	1474
Afro-Asiatic_95	Afro-Asiatic,Chadic,WestChadic,WestChadicA,WestChadicA.4	0.2706	1179	1167	151	905	1492
Afro-Asiatic_99	Afro-Asiatic,Chadic,WestChadic,WestChadicB	1.1647	1952	1940	169	1634	2287
Afro-Asiatic_105	Afro-Asiatic,Chadic,WestChadic,WestChadicB,WestChadicB.3	0.5978	1548	1537	145	1273	1839
Afro-Asiatic_106	Afro-Asiatic,Chadic,WestChadic,WestChadicB,WestChadicB.3,SouthBauchiEast	0.2588	1161	1149	151	888	1478
Afro-Asiatic_111	Afro-Asiatic,Chadic,WestChadic,WestChadicB,WestChadicB.3,SouthBauchiWest	0.3157	1243	1232	149	977	1557
Afro-Asiatic_116	Afro-Asiatic,Cushitic	2.6992	2624	2602	292	2092	3222
Afro-Asiatic_117	Afro-Asiatic,Cushitic,Agaw	0.1956	1055	1042	154	771	1367
Afro-Asiatic_120	Afro-Asiatic,Cushitic,EastCushitic	1.7525	2253	2239	213	1872	2700
Afro-Asiatic_121	Afro-Asiatic,Cushitic,EastCushitic,HighlandEastCushitic	0.2301	1115	1102	153	841	1434
Afro-Asiatic_122	Afro-Asiatic,Cushitic,EastCushitic,HighlandEastCushitic,Sidaama-Hadiyya-Kambaata	0.1288	916	900	158	627	1234
Afro-Asiatic_127	Afro-Asiatic,Cushitic,EastCushitic,LowlandEastCushitic	1.1127	1922	1909	165	1613	2249
Afro-Asiatic_129	Afro-Asiatic,Cushitic,EastCushitic,LowlandEastCushitic,SouthernLowlandEastCushitic	0.9654	1829	1817	157	1523	2130
Afro-Asiatic_130	Afro-Asiatic,Cushitic,EastCushitic,LowlandEastCushitic,SouthernLowlandEastCushitic,MainstreamLowlandEastCushitic	0.7013	1636	1626	147	1368	1939
Afro-Asiatic_131	Afro-Asiatic,Cushitic,EastCushitic,LowlandEastCushitic,SouthernLowlandEastCushitic,MainstreamLowlandEastCushitic,Omo-Tana	0.3899	1336	1325	147	1071	1645
Afro-Asiatic_132	Afro-Asiatic,Cushitic,EastCushitic,LowlandEastCushitic,SouthernLowlandEastCushitic,MainstreamLowlandEastCushitic,Omo-Tana,EasternOmo-Tana	0.2432	1137	1124	152	845	1436
Afro-Asiatic_137	Afro-Asiatic,Cushitic,EastCushitic,LowlandEastCushitic,SouthernLowlandEastCushitic,MainstreamLowlandEastCushitic,Oromoid	0.2754	1186	1174	151	913	1499
Afro-Asiatic_140	Afro-Asiatic,Cushitic,EastCushitic,LowlandEastCushitic,SouthernLowlandEastCushitic,MainstreamLowlandEastCushitic,Oromoid,NuclearOromo	0.0685	741	722	158	455	1056
Afro-Asiatic_147	Afro-Asiatic,Cushitic,SouthCushitic	0.3227	1252	1241	149	986	1564
Afro-Asiatic_149	Afro-Asiatic,Cushitic,SouthCushitic,WestRiftSouthCushitic	0.1371	935	920	157	647	1253
Afro-Asiatic_152	Afro-Asiatic,Semitic	2.316	2485	2469	260	2005	3013
Afro-Asiatic_153	Afro-Asiatic,Semitic,WestSemitic	2.316	2485	2469	260	2005	3013
Afro-Asiatic_154	Afro-Asiatic,Semitic,WestSemitic,CentralSemitic	1.137	1936	1924	167	1625	2268
Afro-Asiatic_155	Afro-Asiatic,Semitic,WestSemitic,CentralSemitic,Arabian	0.4944	1450	1439	145	1182	1745
Afro-Asiatic_156	Afro-Asiatic,Semitic,WestSemitic,CentralSemitic,Arabian,Arabic	0.4944	1450	1439	145	1182	1745
Afro-Asiatic_160	Afro-Asiatic,Semitic,WestSemitic,CentralSemitic,Arabian,Arabic,EgypticArabic	0.0954	828	810	158	544	1150
Afro-Asiatic_164	Afro-Asiatic,Semitic,WestSemitic,CentralSemitic,Arabian,Arabic,NorthAfricanArabic	0.1735	1013	999	156	729	1329
Afro-Asiatic_166	Afro-Asiatic,Semitic,WestSemitic,CentralSemitic,NorthwestSemitic	0.5689	1522	1511	145	1247	1810
Afro-Asiatic_167	Afro-Asiatic,Semitic,WestSemitic,CentralSemitic,NorthwestSemitic,Aramaic	0.4385	1391	1380	146	1133	1701
Afro-Asiatic_168	Afro-Asiatic,Semitic,WestSemitic,CentralSemitic,NorthwestSemitic,Aramaic,EasternAramaic	0.3121	1238	1227	149	971	1552
Afro-Asiatic_169	Afro-Asiatic,Semitic,WestSemitic,CentralSemitic,NorthwestSemitic,Aramaic,EasternAramaic,CentralEasternAramaic	0.2217	1101	1088	153	817	1411
Afro-Asiatic_171	Afro-Asiatic,Semitic,WestSemitic,CentralSemitic,NorthwestSemitic,Aramaic,EasternAramaic,CentralEasternAramaic,North-EasternNeo-Aramaic	0.0973	833	816	158	547	1154
Afro-Asiatic_181	Afro-Asiatic,Semitic,WestSemitic,Ethiosemitic	0.8196	1727	1717	150	1446	2028
Afro-Asiatic_182	Afro-Asiatic,Semitic,WestSemitic,Ethiosemitic,SouthEthiopic	0.4965	1452	1441	145	1185	1747
Afro-Asiatic_183	Afro-Asiatic,Semitic,WestSemitic,Ethiosemitic,SouthEthiopic,OuterSouthEthiopic	0.1964	1057	1043	154	772	1368
Afro-Asiatic_185	Afro-Asiatic,Semitic,WestSemitic,Ethiosemitic,SouthEthiopic,OuterSouthEthiopic,TT-Group	0.1218	899	883	158	612	1218
Afro-Asiatic_187	Afro-Asiatic,Semitic,WestSemitic,Ethiosemitic,SouthEthiopic,TransversalSouthEthiopic	0.2752	1186	1174	151	913	1499
Afro-Asiatic_188	Afro-Asiatic,Semitic,WestSemitic,Ethiosemitic,SouthEthiopic,TransversalSouthEthiopic,Amharic-Argobba	0.1058	857	840	158	574	1180
Afro-Asiatic_189	Afro-Asiatic,Semitic,WestSemitic,Ethiosemitic,SouthEthiopic,TransversalSouthEthiopic,Harari-EastGurage	0.1208	896	881	158	609	1215
Afro-Asiatic_190	Afro-Asiatic,Semitic,WestSemitic,Ethiosemitic,Tigre-Tigrinya	0.2589	1161	1149	151	888	1478
Afro-Asiatic_192	Afro-Asiatic,Semitic,WestSemitic,ModernSouthArabian	0.1881	1041	1027	155	757	1353
Atlantic-Congo_3	Atlantic-Congo,Mel	0.4861	1442	1430	145	1173	1736
Atlantic-Congo_9	Atlantic-Congo,Mel,SouthernMel	0.1506	966	951	157	682	1285
Atlantic-Congo_13	Atlantic-Congo,North-CentralAtlantic	2.4416	2532	2515	270	2040	3089
Atlantic-Congo_14	Atlantic-Congo,North-CentralAtlantic,CentralAtlantic	0.8341	1738	1728	151	1455	2040
Atlantic-Congo_15	Atlantic-Congo,North-CentralAtlantic,CentralAtlantic,Bak	0.6308	1577	1566	145	1317	1884
Atlantic-Congo_17	Atlantic-Congo,North-CentralAtlantic,CentralAtlantic,Bak,Joola-Manjaku	0.4321	1384	1373	146	1125	1693
Atlantic-Congo_18	Atlantic-Congo,North-CentralAtlantic,CentralAtlantic,Bak,Joola-Manjaku,Jola	0.229	1114	1100	153	838	1431
Atlantic-Congo_26	Atlantic-Congo,North-CentralAtlantic,NorthAtlantic	1.5838	2174	2161	199	1800	2574
Atlantic-Congo_27	Atlantic-Congo,North-CentralAtlantic,NorthAtlantic,Cangin	0.1438	951	936	157	666	1270
Atlantic-Congo_34	Atlantic-Congo,North-CentralAtlantic,NorthAtlantic,Peul-Serer	0.4056	1354	1344	146	1089	1662
Atlantic-Congo_35	Atlantic-Congo,North-CentralAtlantic,NorthAtlantic,Peul-Serer,Fula	0.1342	929	913	157	641	1247
Atlantic-Congo_39	Atlantic-Congo,North-CentralAtlantic,NorthAtlantic,Tenda-Jaad	0.3515	1289	1277	148	1028	1605
Atlantic-Congo_45	Atlantic-Congo,Volta-Congo	21.9626	5569	5398	1342	3332	8407
Atlantic-Congo_46	Atlantic-Congo,Volta-Congo,Benue-Congo	13.0306	4608	4496	944	2868	6487
Atlantic-Congo_47	Atlantic-Congo,Volta-Congo,Benue-Congo,Akpes-Edoid	0.7837	1701	1690	149	1420	1999
Atlantic-Congo_48	Atlantic-Congo,Volta-Congo,Benue-Congo,Akpes-Edoid,Edoid	0.6254	1573	1562	145	1313	1880
Atlantic-Congo_51	Atlantic-Congo,Volta-Congo,Benue-Congo,Akpes-Edoid,Edoid,North-CentralEdoid	0.1936	1052	1038	155	765	1361
Atlantic-Congo_57	Atlantic-Congo,Volta-Congo,Benue-Congo,Akpes-Edoid,Edoid,NorthwesternEdoid	0.1449	953	938	157	669	1273
Atlantic-Congo_62	Atlantic-Congo,Volta-Congo,Benue-Congo,Bantoid	5.9705	3480	3430	538	2469	4546
Atlantic-Congo_63	Atlantic-Congo,Volta-Congo,Benue-Congo,Bantoid,NorthernBantoid	0.6808	1620	1609	146	1353	1923
Atlantic-Congo_71	Atlantic-Congo,Volta-Congo,Benue-Congo,Bantoid,SouthernBantoid	5.2847	3331	3285	491	2371	4273
Atlantic-Congo_80	Atlantic-Congo,Volta-Congo,Benue-Congo,Bantoid,SouthernBantoid,Ekoid-Mbe	0.2473	1143	1130	152	869	1460
Atlantic-Congo_83	Atlantic-Congo,Volta-Congo,Benue-Congo,Bantoid,SouthernBantoid,Jarawan	0.2066	1075	1062	154	791	1387
Atlantic-Congo_84	Atlantic-Congo,Volta-Congo,Benue-Congo,Bantoid,SouthernBantoid,Jarawan,NigerianJarawan	0.2066	1075	1062	154	791	1387
Atlantic-Congo_90	Atlantic-Congo,Volta-Congo,Benue-Congo,Bantoid,SouthernBantoid,NarrowBantu	3.2308	2796	2769	335	2183	3485
Atlantic-Congo_96	Atlantic-Congo,Volta-Congo,Benue-Congo,Bantoid,SouthernBantoid,NarrowBantu,BantuA-B10-B20-B30	0.7416	1668	1658	148	1389	1965
Atlantic-Congo_122	Atlantic-Congo,Volta-Congo,Benue-Congo,Bantoid,SouthernBantoid,NarrowBantu,Central-WesternBantu	0.8071	1718	1708	150	1436	2017
Atlantic-Congo_155	Atlantic-Congo,Volta-Congo,Benue-Congo,Bantoid,SouthernBantoid,NarrowBantu,EastBantu	0.8492	1749	1739	152	1470	2058
Atlantic-Congo_192	Atlantic-Congo,Volta-Congo,Benue-Congo,Bantoid,SouthernBantoid,NarrowBantu,Mbam	0.3241	1254	1243	149	988	1566
Atlantic-Congo_199	Atlantic-Congo,Volta-Congo,Benue-Congo,Bantoid,SouthernBantoid,Tivoid	0.2878	1204	1192	150	929	1513
Atlantic-Congo_206	Atlantic-Congo,Volta-Congo,Benue-Congo,Bantoid,SouthernBantoid,WideGrassfields	0.4421	1395	1384	146	1137	1705
Atlantic-Congo_207	Atlantic-Congo,Volta-Congo,Benue-Congo,Bantoid,SouthernBantoid,WideGrassfields,NarrowGrassfields	0.3431	1279	1267	148	1011	1589
Atlantic-Congo_218	Atlantic-Congo,Volta-Congo,Benue-Congo,Benue-CongoPlateau	2.183	2434	2418	249	1967	2931
Atlantic-Congo_219	Atlantic-Congo,Volta-Congo,Benue-Congo,Benue-CongoPlateau,Alumic	0.4667	1421	1410	145	1152	1717
Atlantic-Congo_220	Atlantic-Congo,Volta-Congo,Benue-Congo,Benue-CongoPlateau,Alumic,Alumu-Toro	0.211	1083	1069	154	801	1396
Atlantic-Congo_226	Atlantic-Congo,Volta-Congo,Benue-Congo,Benue-CongoPlateau,Benue-CongoCentralPlateau	0.1986	1061	1047	154	777	1374
Atlantic-Congo_234	Atlantic-Congo,Volta-Congo,Benue-Congo,Benue-CongoPlateau,Tarokoid	0.2332	1120	1107	153	845	1437
Atlantic-Congo_239	Atlantic-Congo,Volta-Congo,Benue-Congo,Benue-CongoPlateau,WesternBenue-CongoPlateau	0.4268	1378	1367	146	1119	1688
Atlantic-Congo_240	Atlantic-Congo,Volta-Congo,Benue-Congo,Benue-CongoPlateau,WesternBenue-CongoPlateau,Ninzic	0.1872	1040	1026	155	755	1352
Atlantic-Congo_248	Atlantic-Congo,Volta-Congo,Benue-Congo,Defoid	0.2718	1181	1168	151	907	1494
Atlantic-Congo_257	Atlantic-Congo,Volta-Congo,Benue-Congo,DeltaCross	1.3796	2072	2058	184	1737	2449
Atlantic-Congo_261	Atlantic-Congo,Volta-Congo,Benue-Congo,DeltaCross,LowerCross	0.2955	1215	1203	150	940	1523
Atlantic-Congo_262	Atlantic-Congo,Volta-Congo,Benue-Congo,DeltaCross,LowerCross,CentralLowerCross	0.1	841	824	158	561	1168
Atlantic-Congo_268	Atlantic-Congo,Volta-Congo,Benue-Congo,DeltaCross,Ogonoid	0.1269	911	896	158	623	1229
Atlantic-Congo_272	Atlantic-Congo,Volta-Congo,Benue-Congo,DeltaCross,UpperCross	0.5922	1543	1532	145	1270	1834
Atlantic-Congo_274	Atlantic-Congo,Volta-Congo,Benue-Congo,DeltaCross,UpperCross,CentralUpperCross	0.3678	1310	1298	147	1040	1616
Atlantic-Congo_275	Atlantic-Congo,Volta-Congo,Benue-Congo,DeltaCross,UpperCross,CentralUpperCross,East-WestCentralDeltaCross	0.2114	1083	1070	154	802	1397
Atlantic-Congo_285	Atlantic-Congo,Volta-Congo,Benue-Congo,Ebira-Nupoid	0.2027	1068	1055	154	777	1373
Atlantic-Congo_295	Atlantic-Congo,Volta-Congo,Benue-Congo,Jukunoid	0.3193	1248	1236	149	982	1561
Atlantic-Congo_300	Atlantic-Congo,Volta-Congo,Benue-Congo,Kainji	1.093	1910	1897	164	1602	2233
Atlantic-Congo_301	Atlantic-Congo,Volta-Congo,Benue-Congo,Kainji,CentralKainji	0.7821	1699	1689	149	1419	1997
Atlantic-Congo_308	Atlantic-Congo,Volta-Congo,Benue-Congo,Kainji,CentralKainji,Kambari-Cicipu	0.171	1008	993	156	723	1322
Atlantic-Congo_312	Atlantic-Congo,Volta-Congo,Benue-Congo,Kainji,CentralKainji,NorthwesternKainji	0.2051	1072	1059	154	781	1377
Atlantic-Congo_320	Atlantic-Congo,Volta-Congo,Benue-Congo,Kainji,KainjiLake	0.2664	1172	1160	151	898	1486
Atlantic-Congo_323	Atlantic-Congo,Volta-Congo,Kru	0.5534	1508	1497	145	1234	1797
Atlantic-Congo_324	Atlantic-Congo,Volta-Congo,Kru,EasternKru	0.285	1200	1188	150	925	1509
Atlantic-Congo_328	Atlantic-Congo,Volta-Congo,Kru,EasternKru,Neyo-Dida	0.1058	857	840	158	573	1180
Atlantic-Congo_331	Atlantic-Congo,Volta-Congo,Kru,WesternKru	0.2131	1086	1073	154	805	1399
Atlantic-Congo_338	Atlantic-Congo,Volta-Congo,KwaVolta-Congo	1.9717	2348	2333	231	1907	2806
Atlantic-Congo_340	Atlantic-Congo,Volta-Congo,KwaVolta-Congo,Gbe	0.103	849	833	158	564	1171
Atlantic-Congo_343	Atlantic-Congo,Volta-Congo,KwaVolta-Congo,Ka-Togo	0.3871	1333	1321	147	1068	1642
Atlantic-Congo_348	Atlantic-Congo,Volta-Congo,KwaVolta-Congo,Na-Togo	0.3898	1336	1324	147	1071	1645
Atlantic-Congo_353	Atlantic-Congo,Volta-Congo,KwaVolta-Congo,Nyo	0.7883	1704	1694	149	1426	2005
Atlantic-Congo_356	Atlantic-Congo,Volta-Congo,KwaVolta-Congo,Nyo,Potou-Tano	0.4179	1368	1357	146	1109	1679
Atlantic-Congo_357	Atlantic-Congo,Volta-Congo,KwaVolta-Congo,Nyo,Potou-Tano,Tano	0.4179	1368	1357	146	1109	1679
Atlantic-Congo_369	Atlantic-Congo,Volta-Congo,NorthVolta-Congo	5.796	3443	3394	526	2464	4498
Atlantic-Congo_378	Atlantic-Congo,Volta-Congo,NorthVolta-Congo,Bua-Kim-Day	0.5234	1479	1468	145	1215	1777
Atlantic-Congo_386	Atlantic-Congo,Volta-Congo,NorthVolta-Congo,Cameroun-Ubangian	2.2287	2452	2436	252	1992	2972
Atlantic-Congo_387	Atlantic-Congo,Volta-Congo,NorthVolta-Congo,Cameroun-Ubangian,CentralAdamawa	0.8628	1759	1748	152	1485	2074
Atlantic-Congo_388	Atlantic-Congo,Volta-Congo,NorthVolta-Congo,Cameroun-Ubangian,CentralAdamawa,Mumuye-Yandang	0.3321	1264	1253	149	996	1575
Atlantic-Congo_394	Atlantic-Congo,Volta-Congo,NorthVolta-Congo,Cameroun-Ubangian,CentralAdamawa,SambaDuru	0.4717	1427	1415	145	1157	1722
Atlantic-Congo_398	Atlantic-Congo,Volta-Congo,NorthVolta-Congo,Cameroun-Ubangian,CentralAdamawa,SambaDuru,SouthernSambaDuru	0.2772	1189	1176	151	916	1501
Atlantic-Congo_402	Atlantic-Congo,Volta-Congo,NorthVolta-Congo,Cameroun-Ubangian,Mbumic	0.3857	1331	1320	147	1067	1641
Atlantic-Congo_403	Atlantic-Congo,Volta-Congo,NorthVolta-Congo,Cameroun-Ubangian,Mbumic,CentralMbum	0.087	802	785	158	516	1123
Atlantic-Congo_406	Atlantic-Congo,Volta-Congo,NorthVolta-Congo,Cameroun-Ubangian,Mbumic,NorthernMbum	0.2064	1075	1061	154	790	1386
Atlantic-Congo_410	Atlantic-Congo,Volta-Congo,NorthVolta-Congo,Cameroun-Ubangian,Ubangi	0.8471	1747	1737	151	1469	2055
Atlantic-Congo_411	Atlantic-Congo,Volta-Congo,NorthVolta-Congo,Cameroun-Ubangian,Ubangi,Bandaic	0.1391	940	925	157	662	1267
Atlantic-Congo_419	Atlantic-Congo,Volta-Congo,NorthVolta-Congo,Cameroun-Ubangian,Ubangi,Sere-Ngbaka-Mba	0.3495	1287	1275	148	1025	1602
Atlantic-Congo_430	Atlantic-Congo,Volta-Congo,NorthVolta-Congo,Gbaya-Manza-Ngbaka	0.2254	1107	1094	153	833	1426
Atlantic-Congo_431	Atlantic-Congo,Volta-Congo,NorthVolta-Congo,Gbaya-Manza-Ngbaka,GbayaMeridional-Occidental	0.1147	881	865	158	594	1200
Atlantic-Congo_436	Atlantic-Congo,Volta-Congo,NorthVolta-Congo,Gbaya-Manza-Ngbaka,GbayaOriental	0.1032	850	833	158	564	1171
Atlantic-Congo_441	Atlantic-Congo,Volta-Congo,NorthVolta-Congo,Gur	2.1376	2416	2401	245	1955	2904
Atlantic-Congo_442	Atlantic-Congo,Volta-Congo,NorthVolta-Congo,Gur,CentralGur	1.4957	2131	2118	192	1754	2502
Atlantic-Congo_443	Atlantic-Congo,Volta-Congo,NorthVolta-Congo,Gur,CentralGur,NorthernCentralGur	0.4246	1376	1365	146	1117	1685
Atlantic-Congo_448	Atlantic-Congo,Volta-Congo,NorthVolta-Congo,Gur,CentralGur,SouthernCentralGur	0.5002	1456	1445	145	1189	1751
Atlantic-Congo_456	Atlantic-Congo,Volta-Congo,NorthVolta-Congo,Gur,CentralGur,Waja-Jen	0.5065	1462	1451	145	1195	1758
Atlantic-Congo_469	Atlantic-Congo,Volta-Congo,NorthVolta-Congo,Senufo	0.3278	1259	1247	149	992	1570
Austroasiatic_1	Austroasiatic,Aslian	1.3785	2071	2058	183	1737	2448
Austroasiatic_2	Austroasiatic,Aslian,Central-NorthernAslian	1.0103	1858	1846	159	1556	2169
Austroasiatic_3	Austroasiatic,Aslian,Central-NorthernAslian,NorthAslian	0.5361	1491	1480	145	1229	1792
Austroasiatic_4	Austroasiatic,Aslian,Central-NorthernAslian,NorthAslian,Maniq-Menraq-Batek	0.4127	1362	1352	146	1102	1673
Austroasiatic_5	Austroasiatic,Aslian,Central-NorthernAslian,NorthAslian,Maniq-Menraq-Batek,Maniq	0.137	935	920	157	646	1252
Austroasiatic_6	Austroasiatic,Aslian,Central-NorthernAslian,NorthAslian,Maniq-Menraq-Batek,Menraq-Batek	0.2256	1108	1094	153	833	1427
Austroasiatic_7	Austroasiatic,Aslian,Central-NorthernAslian,NorthAslian,Maniq-Menraq-Batek,Menraq-Batek,Batekic	0.1152	882	866	158	595	1201
Austroasiatic_8	Austroasiatic,Aslian,Central-NorthernAslian,Senoic	0.2869	1203	1191	150	928	1512
Austroasiatic_9	Austroasiatic,Aslian,Central-NorthernAslian,Senoic,Lanoh-Semnam-Temiar	0.1736	1013	999	156	729	1328
Austroasiatic_12	Austroasiatic,Aslian,SouthAslian	0.2657	1171	1159	151	897	1485
Austroasiatic_13	Austroasiatic,Aslian,SouthAslian,Semelai-Semaq	0.1766	1019	1005	155	735	1333
Austroasiatic_14	Austroasiatic,Bahnaric	1.3981	2081	2068	185	1744	2461
Austroasiatic_15	Austroasiatic,Bahnaric,NorthBahnaric	0.3382	1272	1260	148	1007	1585
Austroasiatic_16	Austroasiatic,Bahnaric,NorthBahnaric,Hre-Sedang-Todrah-Monam	0.2168	1093	1079	153	811	1406
Austroasiatic_21	Austroasiatic,Bahnaric,SouthBahnaric	0.3907	1337	1326	147	1073	1647
Austroasiatic_23	Austroasiatic,Bahnaric,SouthBahnaric,Mnong-Stieng-Chrau	0.2866	1202	1190	150	927	1511
Austroasiatic_24	Austroasiatic,Bahnaric,SouthBahnaric,Mnong-Stieng-Chrau,Mnong	0.1189	891	876	158	604	1210
Austroasiatic_27	Austroasiatic,Bahnaric,WestBahnaric	0.2319	1118	1105	153	843	1435
Austroasiatic_28	Austroasiatic,Bahnaric,WestBahnaric,NuclearWestBahnaric	0.2319	1118	1105	153	843	1435
Austroasiatic_31	Austroasiatic,Katuic	0.5527	1507	1496	145	1234	1797
Austroasiatic_35	Austroasiatic,Katuic,WestKatuic	0.2025	1068	1054	154	777	1373
Austroasiatic_39	Austroasiatic,Katuic,WestKatuic,Kuy-Souei	0.1067	859	843	158	575	1181
Austroasiatic_40	Austroasiatic,Khasi-Palaung	2.6808	2617	2596	290	2090	3213
Austroasiatic_41	Austroasiatic,Khasi-Palaung,Khasian	0.3951	1342	1331	147	1078	1651
Austroasiatic_42	Austroasiatic,Khasi-Palaung,Khasian,Khasi-Pnar-Lyngngam	0.2159	1091	1077	153	809	1403
Austroasiatic_43	Austroasiatic,Khasi-Palaung,Khasian,Khasi-Pnar-Lyngngam,Khasi-Pnar	0.1284	915	899	158	628	1234
Austroasiatic_45	Austroasiatic,Khasi-Palaung,Palaungic	2.1462	2420	2404	246	1961	2913
Austroasiatic_46	Austroasiatic,Khasi-Palaung,Palaungic,EastPalaungic	1.4806	2124	2110	191	1749	2491
Austroasiatic_49	Austroasiatic,Khasi-Palaung,Palaungic,EastPalaungic,Khao-Bit	0.2656	1171	1159	151	897	1485
Austroasiatic_50	Austroasiatic,Khasi-Palaung,Palaungic,EastPalaungic,Waic	0.7336	1662	1652	148	1383	1958
Austroasiatic_52	Austroasiatic,Khasi-Palaung,Palaungic,EastPalaungic,Waic,Wa-Lawa	0.6283	1575	1564	145	1315	1883
Austroasiatic_54	Austroasiatic,Khasi-Palaung,Palaungic,EastPalaungic,Waic,Wa-Lawa,NuclearWaic	0.4239	1375	1364	146	1116	1685
Austroasiatic_55	Austroasiatic,Khasi-Palaung,Palaungic,WestPalaungic	0.4313	1383	1372	146	1124	1692
Austroasiatic_58	Austroasiatic,Khmeric	0.1323	924	909	157	638	1244
Austroasiatic_59	Austroasiatic,Khmuic	0.679	1618	1607	146	1351	1920
Austroasiatic_61	Austroasiatic,Khmuic,Phay-Pram	0.2787	1191	1179	151	918	1504
Austroasiatic_63	Austroasiatic,Mangic	0.7265	1657	1646	147	1385	1960
Austroasiatic_64	Austroasiatic,Mangic,Pakanic	0.3766	1320	1309	147	1053	1628
Austroasiatic_65	Austroasiatic,Monic	0.2039	1070	1057	154	779	1375
Austroasiatic_66	Austroasiatic,Mundaic	1.3563	2059	2046	182	1728	2434
Austroasiatic_67	Austroasiatic,Mundaic,NorthMunda	0.495	1451	1439	145	1183	1745
Austroasiatic_68	Austroasiatic,Mundaic,NorthMunda,Kherwarian	0.3236	1253	1242	149	987	1565
Austroasiatic_69	Austroasiatic,Mundaic,NorthMunda,Kherwarian,Mundaric	0.1386	939	924	157	661	1266
Austroasiatic_70	Austroasiatic,Mundaic,NorthMunda,Kherwarian,Mundaric,Ho-Mundari	0.0678	738	719	158	464	1064
Austroasiatic_71	Austroasiatic,Mundaic,NorthMunda,Kherwarian,Santalic	0.1606	987	972	156	701	1301
Austroasiatic_72	Austroasiatic,Mundaic,SouthMunda	0.7516	1676	1666	148	1393	1969
Austroasiatic_74	Austroasiatic,Mundaic,SouthMunda,Sora-Juray-Gorum	0.1133	877	861	158	589	1195
Austroasiatic_75	Austroasiatic,Mundaic,SouthMunda,Sora-Juray-Gorum,Sora-Juray	0.1133	877	861	158	589	1195
Austroasiatic_76	Austroasiatic,Nicobaric	0.3844	1330	1318	147	1065	1640
Austroasiatic_80	Austroasiatic,Pearic	0.3277	1259	1247	149	992	1570
Austroasiatic_81	Austroasiatic,Pearic,WesternPearic	0.1266	910	895	158	622	1228
Austroasiatic_83	Austroasiatic,Vietic	0.6001	1550	1539	145	1288	1854
Austroasiatic_84	Austroasiatic,Vietic,Chutic	0.3272	1258	1246	149	991	1569
Austroasiatic_85	Austroasiatic,Vietic,Chutic,EastChutic	0.1494	963	948	157	680	1283
Austroasiatic_86	Austroasiatic,Vietic,Viet-Muong	0.225	1107	1093	153	832	1426
Austronesian_6	Austronesian,Malayo-Polynesian	23.5566	5714	5530	1405	3361	8674
Austronesian_7	Austronesian,Malayo-Polynesian,Basap-GreaterBarito	2.0219	2369	2354	235	1917	2831
Austronesian_8	Austronesian,Malayo-Polynesian,Basap-GreaterBarito,GreaterBaritolinkage	2.0219	2369	2354	235	1917	2831
Austronesian_12	Austronesian,Malayo-Polynesian,Basap-GreaterBarito,GreaterBaritolinkage,Sama-Bajaw	0.1897	1044	1030	155	760	1356
Austronesian_13	Austronesian,Malayo-Polynesian,Basap-GreaterBarito,GreaterBaritolinkage,Sama-Bajaw,Sulu-Borneo	0.1063	858	842	158	575	1181
Austronesian_17	Austronesian,Malayo-Polynesian,Basap-GreaterBarito,GreaterBaritolinkage,SoutheastBarito	1.3267	2043	2030	180	1714	2410
Austronesian_19	Austronesian,Malayo-Polynesian,Basap-GreaterBarito,GreaterBaritolinkage,SoutheastBarito,Malagasic	1.1539	1946	1934	168	1631	2280
Austronesian_20	Austronesian,Malayo-Polynesian,Basap-GreaterBarito,GreaterBaritolinkage,SoutheastBarito,Malagasic,North-CentralMalagasic	0.7592	1682	1671	148	1404	1980
Austronesian_21	Austronesian,Malayo-Polynesian,Basap-GreaterBarito,GreaterBaritolinkage,SoutheastBarito,Malagasic,North-CentralMalagasic,CentralMalagasic	0.486	1441	1430	145	1172	1736
Austronesian_22	Austronesian,Malayo-Polynesian,Basap-GreaterBarito,GreaterBaritolinkage,SoutheastBarito,Malagasic,North-CentralMalagasic,CentralMalagasic,NorthernCentralMalagasic	0.4107	1360	1349	146	1099	1671
Austronesian_23	Austronesian,Malayo-Polynesian,Basap-GreaterBarito,GreaterBaritolinkage,SoutheastBarito,Malagasic,North-CentralMalagasic,CentralMalagasic,NorthernCentralMalagasic,NortheastCentralMalagasic	0.3535	1292	1280	148	1031	1607
Austronesian_24	Austronesian,Malayo-Polynesian,Basap-GreaterBarito,GreaterBaritolinkage,SoutheastBarito,Malagasic,North-CentralMalagasic,CentralMalagasic,NorthernCentralMalagasic,NortheastCentralMalagasic,Bara-Merina	0.1928	1050	1036	155	764	1359
Austronesian_25	Austronesian,Malayo-Polynesian,Basap-GreaterBarito,GreaterBaritolinkage,SoutheastBarito,Malagasic,North-CentralMalagasic,NorthernMalagasic	0.2385	1129	1116	152	836	1428
Austronesian_26	Austronesian,Malayo-Polynesian,Basap-GreaterBarito,GreaterBaritolinkage,SoutheastBarito,Malagasic,North-CentralMalagasic,NorthernMalagasic,Tsimihety-Betsimisaraka	0.1287	916	900	158	627	1234
Austronesian_27	Austronesian,Malayo-Polynesian,Basap-GreaterBarito,GreaterBaritolinkage,SoutheastBarito,Malagasic,SouthwesternMalagasic	0.3742	1317	1306	147	1049	1625
Austronesian_28	Austronesian,Malayo-Polynesian,Basap-GreaterBarito,GreaterBaritolinkage,SoutheastBarito,Malagasic,SouthwesternMalagasic,WesternMalagasic	0.1498	964	949	157	680	1283
Austronesian_31	Austronesian,Malayo-Polynesian,Bilic	0.2696	1177	1165	151	903	1491
Austronesian_34	Austronesian,Malayo-Polynesian,Celebic	1.124	1928	1916	166	1619	2258
Austronesian_35	Austronesian,Malayo-Polynesian,Celebic,EasternCelebic	0.4498	1404	1392	146	1144	1712
Austronesian_38	Austronesian,Malayo-Polynesian,Celebic,EasternCelebic,SoutheasternCelebic	0.3625	1303	1291	148	1031	1608
Austronesian_39	Austronesian,Malayo-Polynesian,Celebic,EasternCelebic,SoutheasternCelebic,Bungku-Tolaki	0.1651	996	982	156	712	1312
Austronesian_45	Austronesian,Malayo-Polynesian,Celebic,EasternCelebic,SoutheasternCelebic,Muna-Buton	0.1405	943	929	157	665	1271
Austronesian_51	Austronesian,Malayo-Polynesian,Celebic,Kaili-Pamona-Wotu-Wolio	0.4308	1383	1372	146	1123	1692
Austronesian_52	Austronesian,Malayo-Polynesian,Celebic,Kaili-Pamona-Wotu-Wolio,Kaili-Pamona	0.2288	1113	1100	153	838	1431
Austronesian_53	Austronesian,Malayo-Polynesian,Celebic,Kaili-Pamona-Wotu-Wolio,Kaili-Pamona,NorthernKaili-Pamona	0.1105	870	854	158	582	1188
Austronesian_59	Austronesian,Malayo-Polynesian,Celebic,Kaili-Pamona-Wotu-Wolio,Wotu-Wolio	0.1516	968	953	157	685	1288
Austronesian_62	Austronesian,Malayo-Polynesian,Celebic,Tomini-Tolitoli	0.1786	1023	1009	155	738	1337
Austronesian_67	Austronesian,Malayo-Polynesian,Central-EasternMalayo-Polynesian	10.5273	4266	4177	814	2782	5906
Austronesian_68	Austronesian,Malayo-Polynesian,Central-EasternMalayo-Polynesian,CentralMalayo-Polynesian	3.1786	2780	2754	331	2173	3459
Austronesian_69	Austronesian,Malayo-Polynesian,Central-EasternMalayo-Polynesian,CentralMalayo-Polynesian,Aru	0.1981	1060	1046	154	776	1373
Austronesian_73	Austronesian,Malayo-Polynesian,Central-EasternMalayo-Polynesian,CentralMalayo-Polynesian,Babar	0.2664	1173	1160	151	898	1486
Austronesian_78	Austronesian,Malayo-Polynesian,Central-EasternMalayo-Polynesian,CentralMalayo-Polynesian,CentralMaluku	0.7165	1649	1638	147	1379	1951
Austronesian_79	Austronesian,Malayo-Polynesian,Central-EasternMalayo-Polynesian,CentralMalayo-Polynesian,CentralMaluku,EastCentralMaluku	0.5085	1464	1454	145	1197	1759
Austronesian_85	Austronesian,Malayo-Polynesian,Central-EasternMalayo-Polynesian,CentralMalayo-Polynesian,CentralMaluku,EastCentralMaluku,Nunusaku	0.195	1054	1041	154	770	1366
Austronesian_99	Austronesian,Malayo-Polynesian,Central-EasternMalayo-Polynesian,CentralMalayo-Polynesian,Flores-Lembata	0.2096	1080	1067	154	800	1395
Austronesian_104	Austronesian,Malayo-Polynesian,Central-EasternMalayo-Polynesian,CentralMalayo-Polynesian,Flores-Sumba-Hawu	0.414	1364	1353	146	1103	1674
Austronesian_105	Austronesian,Malayo-Polynesian,Central-EasternMalayo-Polynesian,CentralMalayo-Polynesian,Flores-Sumba-Hawu,FloresBarat	0.1687	1004	989	156	717	1317
Austronesian_112	Austronesian,Malayo-Polynesian,Central-EasternMalayo-Polynesian,CentralMalayo-Polynesian,Flores-Sumba-Hawu,Sumba-Hawu	0.2069	1076	1062	154	791	1387
Austronesian_114	Austronesian,Malayo-Polynesian,Central-EasternMalayo-Polynesian,CentralMalayo-Polynesian,Flores-Sumba-Hawu,Sumba-Hawu,Sumba	0.0993	839	822	158	560	1167
Austronesian_118	Austronesian,Malayo-Polynesian,Central-EasternMalayo-Polynesian,CentralMalayo-Polynesian,Kei-Tanimbar	0.2347	1123	1110	153	847	1440
Austronesian_123	Austronesian,Malayo-Polynesian,Central-EasternMalayo-Polynesian,CentralMalayo-Polynesian,TimoricA	0.4717	1427	1415	145	1157	1722
Austronesian_130	Austronesian,Malayo-Polynesian,Central-EasternMalayo-Polynesian,CentralMalayo-Polynesian,TimoricA,NorthernTimoricA	0.1443	952	937	157	668	1272
Austronesian_140	Austronesian,Malayo-Polynesian,Central-EasternMalayo-Polynesian,EasternMalayo-Polynesian	7.3247	3744	3682	626	2584	4995
Austronesian_141	Austronesian,Malayo-Polynesian,Central-EasternMalayo-Polynesian,EasternMalayo-Polynesian,GreaterSHWNG	1.2429	1997	1984	174	1676	2349
Austronesian_143	Austronesian,Malayo-Polynesian,Central-EasternMalayo-Polynesian,EasternMalayo-Polynesian,GreaterSHWNG,SouthHalmahera-WestNewGuinea	1.083	1903	1891	163	1601	2231
Austronesian_145	Austronesian,Malayo-Polynesian,Central-EasternMalayo-Polynesian,EasternMalayo-Polynesian,GreaterSHWNG,SouthHalmahera-WestNewGuinea,CenderawasihBay	0.3073	1231	1220	149	964	1546
Austronesian_153	Austronesian,Malayo-Polynesian,Central-EasternMalayo-Polynesian,EasternMalayo-Polynesian,GreaterSHWNG,SouthHalmahera-WestNewGuinea,RajaAmpat-SouthHalmahera	0.3648	1306	1294	147	1036	1612
Austronesian_159	Austronesian,Malayo-Polynesian,Central-EasternMalayo-Polynesian,EasternMalayo-Polynesian,Oceanic	6.0566	3498	3447	544	2478	4577
Austronesian_160	Austronesian,Malayo-Polynesian,Central-EasternMalayo-Polynesian,EasternMalayo-Polynesian,Oceanic,AdmiraltyIslands	0.3809	1325	1314	147	1058	1632
Austronesian_168	Austronesian,Malayo-Polynesian,Central-EasternMalayo-Polynesian,EasternMalayo-Polynesian,Oceanic,CentralPacificlinkage	0.9936	1847	1835	158	1546	2156
Austronesian_169	Austronesian,Malayo-Polynesian,Central-EasternMalayo-Polynesian,EasternMalayo-Polynesian,Oceanic,CentralPacificlinkage,Tokelau-Fijian	0.7538	1678	1667	148	1401	1977
Austronesian_171	Austronesian,Malayo-Polynesian,Central-EasternMalayo-Polynesian,EasternMalayo-Polynesian,Oceanic,CentralPacificlinkage,Tokelau-Fijian,Polynesian	0.6195	1568	1556	145	1294	1861
Austronesian_172	Austronesian,Malayo-Polynesian,Central-EasternMalayo-Polynesian,EasternMalayo-Polynesian,Oceanic,CentralPacificlinkage,Tokelau-Fijian,Polynesian,NuclearPolynesian	0.6195	1568	1556	145	1294	1861
Austronesian_173	Austronesian,Malayo-Polynesian,Central-EasternMalayo-Polynesian,EasternMalayo-Polynesian,Oceanic,CentralPacificlinkage,Tokelau-Fijian,Polynesian,NuclearPolynesian,NorthernOutlierPolynesian-EastPolynesian	0.6195	1568	1556	145	1294	1861
Austronesian_174	Austronesian,Malayo-Polynesian,Central-EasternMalayo-Polynesian,EasternMalayo-Polynesian,Oceanic,CentralPacificlinkage,Tokelau-Fijian,Polynesian,NuclearPolynesian,NorthernOutlierPolynesian-EastPolynesian,SolomonsNorthernOutlierPolynesian-EastPolynesian	0.6195	1568	1556	145	1294	1861
Austronesian_175	Austronesian,Malayo-Polynesian,Central-EasternMalayo-Polynesian,EasternMalayo-Polynesian,Oceanic,CentralPacificlinkage,Tokelau-Fijian,Polynesian,NuclearPolynesian,NorthernOutlierPolynesian-EastPolynesian,SolomonsNorthernOutlierPolynesian-EastPolynesian,CentralNorthernOutlierPolynesian-EastPolynesian	0.6195	1568	1556	145	1294	1861
Austronesian_176	Austronesian,Malayo-Polynesian,Central-EasternMalayo-Polynesian,EasternMalayo-Polynesian,Oceanic,CentralPacificlinkage,Tokelau-Fijian,Polynesian,NuclearPolynesian,NorthernOutlierPolynesian-EastPolynesian,SolomonsNorthernOutlierPolynesian-EastPolynesian,CentralNorthernOutlierPolynesian-EastPolynesian,EastPolynesian	0.6195	1568	1556	145	1294	1861
Austronesian_177	Austronesian,Malayo-Polynesian,Central-EasternMalayo-Polynesian,EasternMalayo-Polynesian,Oceanic,CentralPacificlinkage,Tokelau-Fijian,Polynesian,NuclearPolynesian,NorthernOutlierPolynesian-EastPolynesian,SolomonsNorthernOutlierPolynesian-EastPolynesian,CentralNorthernOutlierPolynesian-EastPolynesian,EastPolynesian,CentralEasternPolynesian	0.5454	1500	1489	145	1224	1787
Austronesian_179	Austronesian,Malayo-Polynesian,Central-EasternMalayo-Polynesian,EasternMalayo-Polynesian,Oceanic,CentralPacificlinkage,Tokelau-Fijian,Polynesian,NuclearPolynesian,NorthernOutlierPolynesian-EastPolynesian,SolomonsNorthernOutlierPolynesian-EastPolynesian,CentralNorthernOutlierPolynesian-EastPolynesian,EastPolynesian,CentralEasternPolynesian,Marquesan	0.0625	718	699	158	437	1035
Austronesian_180	Austronesian,Malayo-Polynesian,Central-EasternMalayo-Polynesian,EasternMalayo-Polynesian,Oceanic,CentralPacificlinkage,Tokelau-Fijian,Polynesian,NuclearPolynesian,NorthernOutlierPolynesian-EastPolynesian,SolomonsNorthernOutlierPolynesian-EastPolynesian,CentralNorthernOutlierPolynesian-EastPolynesian,EastPolynesian,CentralEasternPolynesian,Tahitian-Austral	0.0658	730	711	158	446	1046
Austronesian_183	Austronesian,Malayo-Polynesian,Central-EasternMalayo-Polynesian,EasternMalayo-Polynesian,Oceanic,Micronesian	0.379	1323	1312	147	1055	1630
Austronesian_189	Austronesian,Malayo-Polynesian,Central-EasternMalayo-Polynesian,EasternMalayo-Polynesian,Oceanic,NorthandCentralVanuatu	0.7966	1710	1700	150	1432	2011
Austronesian_190	Austronesian,Malayo-Polynesian,Central-EasternMalayo-Polynesian,EasternMalayo-Polynesian,Oceanic,NorthandCentralVanuatu,CentralVanuatu	0.4227	1374	1363	146	1114	1683
Austronesian_199	Austronesian,Malayo-Polynesian,Central-EasternMalayo-Polynesian,EasternMalayo-Polynesian,Oceanic,NorthandCentralVanuatu,NorthernVanuatu	0.3298	1262	1250	149	995	1573
Austronesian_206	Austronesian,Malayo-Polynesian,Central-EasternMalayo-Polynesian,EasternMalayo-Polynesian,Oceanic,SoutheastSolomonic	0.2496	1147	1134	152	873	1463
Austronesian_214	Austronesian,Malayo-Polynesian,Central-EasternMalayo-Polynesian,EasternMalayo-Polynesian,Oceanic,SouthernMelanesian	0.7724	1692	1682	149	1412	1989
Austronesian_215	Austronesian,Malayo-Polynesian,Central-EasternMalayo-Polynesian,EasternMalayo-Polynesian,Oceanic,SouthernMelanesian,NewCaledonian	0.3734	1316	1305	147	1049	1625
Austronesian_221	Austronesian,Malayo-Polynesian,Central-EasternMalayo-Polynesian,EasternMalayo-Polynesian,Oceanic,SouthernMelanesian,SouthernVanuatu	0.3346	1268	1256	148	1003	1580
Austronesian_226	Austronesian,Malayo-Polynesian,Central-EasternMalayo-Polynesian,EasternMalayo-Polynesian,Oceanic,Temotu	0.7578	1681	1670	148	1403	1979
Austronesian_227	Austronesian,Malayo-Polynesian,Central-EasternMalayo-Polynesian,EasternMalayo-Polynesian,Oceanic,Temotu,Reefs-SantaCruz	0.4365	1389	1378	146	1130	1698
Austronesian_228	Austronesian,Malayo-Polynesian,Central-EasternMalayo-Polynesian,EasternMalayo-Polynesian,Oceanic,Temotu,Reefs-SantaCruz,Natugu-Nalogo	0.1902	1045	1031	155	761	1357
Austronesian_229	Austronesian,Malayo-Polynesian,Central-EasternMalayo-Polynesian,EasternMalayo-Polynesian,Oceanic,Temotu,Utupua-Vanikoro	0.2708	1179	1167	151	905	1493
Austronesian_231	Austronesian,Malayo-Polynesian,Central-EasternMalayo-Polynesian,EasternMalayo-Polynesian,Oceanic,WesternOceaniclinkage	1.1471	1942	1930	167	1628	2275
Austronesian_232	Austronesian,Malayo-Polynesian,Central-EasternMalayo-Polynesian,EasternMalayo-Polynesian,Oceanic,WesternOceaniclinkage,MesoMelanesianlinkage	0.3008	1222	1211	150	947	1530
Austronesian_241	Austronesian,Malayo-Polynesian,Central-EasternMalayo-Polynesian,EasternMalayo-Polynesian,Oceanic,WesternOceaniclinkage,NorthNewGuinealinkage	0.54	1495	1484	145	1219	1783
Austronesian_266	Austronesian,Malayo-Polynesian,GreaterCentralPhilippine	2.0029	2361	2346	234	1910	2817
Austronesian_267	Austronesian,Malayo-Polynesian,GreaterCentralPhilippine,CentralPhilippine	0.7905	1706	1695	149	1427	2007
Austronesian_269	Austronesian,Malayo-Polynesian,GreaterCentralPhilippine,CentralPhilippine,Bikol	0.0755	765	747	158	478	1081
Austronesian_272	Austronesian,Malayo-Polynesian,GreaterCentralPhilippine,CentralPhilippine,Bisayan	0.3804	1325	1313	147	1057	1631
Austronesian_273	Austronesian,Malayo-Polynesian,GreaterCentralPhilippine,CentralPhilippine,Bisayan,CentralBisayan	0.1414	945	931	157	667	1272
Austronesian_282	Austronesian,Malayo-Polynesian,GreaterCentralPhilippine,CentralPhilippine,Bisayan,WestBisayan	0.0923	818	801	158	543	1149
Austronesian_286	Austronesian,Malayo-Polynesian,GreaterCentralPhilippine,CentralPhilippine,Mansakan	0.0714	751	732	158	465	1067
Austronesian_296	Austronesian,Malayo-Polynesian,GreaterCentralPhilippine,Manobo	0.3189	1247	1236	149	981	1560
Austronesian_297	Austronesian,Malayo-Polynesian,GreaterCentralPhilippine,Manobo,CentralandSouthernManobo	0.1771	1020	1006	155	736	1334
Austronesian_298	Austronesian,Malayo-Polynesian,GreaterCentralPhilippine,Manobo,CentralandSouthernManobo,East-West-CentralManobo	0.099	838	821	158	560	1167
Austronesian_309	Austronesian,Malayo-Polynesian,GreaterCentralPhilippine,Palawanic	0.27	1178	1166	151	903	1491
Austronesian_312	Austronesian,Malayo-Polynesian,GreaterCentralPhilippine,Palawanic,SouthernPalawanic	0.1077	862	846	158	578	1184
Austronesian_313	Austronesian,Malayo-Polynesian,GreaterCentralPhilippine,Palawanic,SouthernPalawanic,Molbog-Palawan	0.1077	862	846	158	578	1184
Austronesian_325	Austronesian,Malayo-Polynesian,LandDayak	0.3046	1228	1216	150	956	1538
Austronesian_329	Austronesian,Malayo-Polynesian,LandDayak,Bidayuh-SouthernLandDayak	0.1723	1011	996	156	728	1328
Austronesian_333	Austronesian,Malayo-Polynesian,Malayo-Sumbawan	2.0029	2361	2346	234	1910	2817
Austronesian_335	Austronesian,Malayo-Polynesian,Malayo-Sumbawan,NorthandEastMalayo-Sumbawan	1.7808	2266	2251	215	1849	2685
Austronesian_336	Austronesian,Malayo-Polynesian,Malayo-Sumbawan,NorthandEastMalayo-Sumbawan,Aceh-Chamic	0.4845	1440	1428	145	1170	1735
Austronesian_337	Austronesian,Malayo-Polynesian,Malayo-Sumbawan,NorthandEastMalayo-Sumbawan,Aceh-Chamic,Chamic	0.3478	1285	1272	148	1022	1600
Austronesian_340	Austronesian,Malayo-Polynesian,Malayo-Sumbawan,NorthandEastMalayo-Sumbawan,Aceh-Chamic,Chamic,HighlandsChamic	0.2224	1102	1089	153	818	1412
Austronesian_341	Austronesian,Malayo-Polynesian,Malayo-Sumbawan,NorthandEastMalayo-Sumbawan,Aceh-Chamic,Chamic,HighlandsChamic,Chru-NorthernCham	0.1563	978	963	156	691	1292
Austronesian_347	Austronesian,Malayo-Polynesian,Malayo-Sumbawan,NorthandEastMalayo-Sumbawan,Malayic	1.0598	1889	1876	162	1591	2215
Austronesian_348	Austronesian,Malayo-Polynesian,Malayo-Sumbawan,NorthandEastMalayo-Sumbawan,Malayic,NuclearMalayic	0.873	1766	1755	153	1491	2080
Austronesian_355	Austronesian,Malayo-Polynesian,Malayo-Sumbawan,NorthandEastMalayo-Sumbawan,Malayic,NuclearMalayic,Ibanic	0.1521	969	954	157	686	1289
Austronesian_356	Austronesian,Malayo-Polynesian,Malayo-Sumbawan,NorthandEastMalayo-Sumbawan,Malayic,NuclearMalayic,IndonesianArchipelagoMalay	0.175	1016	1002	155	732	1330
Austronesian_360	Austronesian,Malayo-Polynesian,Malayo-Sumbawan,NorthandEastMalayo-Sumbawan,Malayic,NuclearMalayic,SingaporeArchipelagoMalay	0.1455	954	939	157	671	1275
Austronesian_361	Austronesian,Malayo-Polynesian,Malayo-Sumbawan,NorthandEastMalayo-Sumbawan,Malayic,WesternMalayicDayak	0.162	990	975	156	706	1305
Austronesian_363	Austronesian,Malayo-Polynesian,Minahasan	0.0985	837	820	158	558	1165
Austronesian_367	Austronesian,Malayo-Polynesian,NorthBorneoMalayo-Polynesian	1.6013	2183	2169	201	1806	2586
Austronesian_373	Austronesian,Malayo-Polynesian,NorthBorneoMalayo-Polynesian,NorthSarawakan	0.6154	1564	1553	145	1290	1857
Austronesian_374	Austronesian,Malayo-Polynesian,NorthBorneoMalayo-Polynesian,NorthSarawakan,Berawan-LowerBaram	0.1983	1060	1047	154	777	1373
Austronesian_389	Austronesian,Malayo-Polynesian,NorthBorneoMalayo-Polynesian,Sarawak-Melanau-Kajang	0.2741	1184	1172	151	911	1497
Austronesian_398	Austronesian,Malayo-Polynesian,NorthBorneoMalayo-Polynesian,SouthwestSabahan	0.2068	1075	1062	154	791	1387
Austronesian_410	Austronesian,Malayo-Polynesian,NorthernLuzon	0.7763	1695	1685	149	1415	1993
Austronesian_411	Austronesian,Malayo-Polynesian,NorthernLuzon,CagayanValley	0.1946	1053	1040	155	769	1365
Austronesian_412	Austronesian,Malayo-Polynesian,NorthernLuzon,CagayanValley,Ibanagic	0.1264	910	895	158	621	1228
Austronesian_416	Austronesian,Malayo-Polynesian,NorthernLuzon,Meso-Cordilleran	0.3051	1228	1217	149	957	1539
Austronesian_417	Austronesian,Malayo-Polynesian,NorthernLuzon,Meso-Cordilleran,South-CentralCordilleran	0.3051	1228	1217	149	957	1539
Austronesian_424	Austronesian,Malayo-Polynesian,NorthernLuzon,Meso-Cordilleran,South-CentralCordilleran,SouthernCordilleran	0.1884	1042	1028	155	757	1354
Austronesian_430	Austronesian,Malayo-Polynesian,NorthwestSumatra-BarrierIslands	0.4547	1409	1397	145	1136	1703
Austronesian_435	Austronesian,Malayo-Polynesian,NorthwestSumatra-BarrierIslands,NuclearBarrierIslands	0.2102	1081	1068	154	800	1396
Austronesian_438	Austronesian,Malayo-Polynesian,Sangiric	0.1418	946	931	157	661	1266
Austronesian_442	Austronesian,Malayo-Polynesian,SouthSulawesi	0.6344	1580	1570	146	1320	1888
Austronesian_443	Austronesian,Malayo-Polynesian,SouthSulawesi,Makassaric	0.0934	822	804	158	546	1152
Austronesian_446	Austronesian,Malayo-Polynesian,SouthSulawesi,NorthernSouthSulawesi	0.1525	970	955	157	687	1290
Austronesian_456	Austronesian,NuclearAustronesian	0.5615	1515	1504	145	1240	1803
Austronesian_457	Austronesian,NuclearAustronesian,Malayo-Polynesian	0.5615	1515	1504	145	1240	1803
Indo-European_5	Indo-European,Balto-Slavic	0.957	1823	1811	156	1531	2136
Indo-European_7	Indo-European,Balto-Slavic,Slavic	0.6586	1601	1590	146	1339	1907
Indo-European_8	Indo-European,Balto-Slavic,Slavic,EastSlavic	0.2241	1105	1092	153	821	1415
Indo-European_10	Indo-European,Balto-Slavic,Slavic,SouthSlavic	0.1346	929	914	157	642	1248
Indo-European_15	Indo-European,Balto-Slavic,Slavic,WestSlavic	0.2049	1072	1059	154	781	1376
Indo-European_20	Indo-European,Celtic	0.8379	1741	1731	151	1464	2049
Indo-European_21	Indo-European,Celtic,NuclearCeltic	0.8379	1741	1731	151	1464	2049
Indo-European_22	Indo-European,Celtic,NuclearCeltic,TGBCeltic	0.8379	1741	1731	151	1464	2049
Indo-European_23	Indo-European,Celtic,NuclearCeltic,TGBCeltic,InsularCeltic	0.8379	1741	1731	151	1464	2049
Indo-European_24	Indo-European,Celtic,NuclearCeltic,TGBCeltic,InsularCeltic,Brythonic	0.2202	1099	1085	153	817	1411
Indo-European_30	Indo-European,Germanic	1.5413	2154	2140	196	1791	2553
Indo-European_31	Indo-European,Germanic,NorthwestGermanic	1.5413	2154	2140	196	1791	2553
Indo-European_32	Indo-European,Germanic,NorthwestGermanic,NorthGermanic	0.5083	1464	1453	145	1196	1759
Indo-European_37	Indo-European,Germanic,NorthwestGermanic,NorthGermanic,WestScandinavian	0.3002	1221	1210	150	948	1531
Indo-European_39	Indo-European,Germanic,NorthwestGermanic,WestGermanic	0.9325	1807	1796	155	1524	2125
Indo-European_40	Indo-European,Germanic,NorthwestGermanic,WestGermanic,Franconian	0.3776	1322	1310	147	1054	1629
Indo-European_41	Indo-European,Germanic,NorthwestGermanic,WestGermanic,Franconian,HighFranconian	0.2261	1109	1095	153	834	1427
Indo-European_51	Indo-European,Germanic,NorthwestGermanic,WestGermanic,HighGerman	0.1755	1017	1003	155	733	1331
Indo-European_52	Indo-European,Germanic,NorthwestGermanic,WestGermanic,HighGerman,Middle-ModernHighGerman	0.1755	1017	1003	155	733	1331
Indo-European_53	Indo-European,Germanic,NorthwestGermanic,WestGermanic,HighGerman,Middle-ModernHighGerman,ModernHighGerman	0.1755	1017	1003	155	733	1331
Indo-European_58	Indo-European,Germanic,NorthwestGermanic,WestGermanic,NorthSeaGermanic	0.3155	1242	1231	149	977	1557
Indo-European_63	Indo-European,Germanic,NorthwestGermanic,WestGermanic,NorthSeaGermanic,Anglo-Frisian	0.1655	997	982	156	712	1312
Indo-European_72	Indo-European,Indo-Iranian	8.2766	3912	3842	685	2649	5285
Indo-European_73	Indo-European,Indo-Iranian,Indo-Aryan	4.8765	3237	3195	461	2390	4178
Indo-European_74	Indo-European,Indo-Iranian,Indo-Aryan,Bihari	0.3377	1272	1260	148	1007	1584
Indo-European_75	Indo-European,Indo-Iranian,Indo-Aryan,Bihari,Tharuic	0.0905	813	796	158	538	1144
Indo-European_85	Indo-European,Indo-Iranian,Indo-Aryan,Indo-AryanCentralzone	1.6824	2221	2207	207	1829	2633
Indo-European_86	Indo-European,Indo-Iranian,Indo-Aryan,Indo-AryanCentralzone,Romani	0.9748	1835	1823	157	1545	2153
Indo-European_87	Indo-European,Indo-Iranian,Indo-Aryan,Indo-AryanCentralzone,Romani,CentralRomani	0.4505	1404	1393	146	1145	1713
Indo-European_88	Indo-European,Indo-Iranian,Indo-Aryan,Indo-AryanCentralzone,Romani,CentralRomani,NorthwesternRomani	0.1395	941	926	157	657	1263
Indo-European_89	Indo-European,Indo-Iranian,Indo-Aryan,Indo-AryanCentralzone,SubcontinentalCentralIndo-Aryan	0.5256	1481	1470	145	1217	1780
Indo-European_92	Indo-European,Indo-Iranian,Indo-Aryan,Indo-AryanCentralzone,SubcontinentalCentralIndo-Aryan,Gujarati-Rajasthani	0.227	1110	1097	153	835	1428
Indo-European_98	Indo-European,Indo-Iranian,Indo-Aryan,Indo-AryanEasternzone	0.3071	1231	1220	149	964	1546
Indo-European_99	Indo-European,Indo-Iranian,Indo-Aryan,Indo-AryanEasternzone,Oriya-Gauda-Kamrupa	0.3071	1231	1220	149	964	1546
Indo-European_100	Indo-European,Indo-Iranian,Indo-Aryan,Indo-AryanEasternzone,Oriya-Gauda-Kamrupa,Gauda-Kamrupa	0.2146	1089	1075	154	807	1401
Indo-European_109	Indo-European,Indo-Iranian,Indo-Aryan,Indo-AryanNorthwesternzone	1.8383	2291	2276	220	1876	2731
Indo-European_110	Indo-European,Indo-Iranian,Indo-Aryan,Indo-AryanNorthwesternzone,Chitral	0.2118	1084	1071	154	802	1397
Indo-European_111	Indo-European,Indo-Iranian,Indo-Aryan,Indo-AryanNorthwesternzone,Kohistani	0.3798	1324	1313	147	1056	1631
Indo-European_113	Indo-European,Indo-Iranian,Indo-Aryan,Indo-AryanNorthwesternzone,Kohistani,IndusKohistanic	0.2114	1084	1070	154	802	1397
Indo-European_115	Indo-European,Indo-Iranian,Indo-Aryan,Indo-AryanNorthwesternzone,Kunar	0.173	1012	998	156	728	1328
Indo-European_117	Indo-European,Indo-Iranian,Indo-Aryan,Indo-AryanNorthwesternzone,Shinaic	0.5368	1492	1481	145	1230	1793
Indo-European_119	Indo-European,Indo-Iranian,Indo-Aryan,Indo-AryanNorthwesternzone,Shinaic,WesternShinaic	0.2053	1073	1059	154	782	1377
Indo-European_120	Indo-European,Indo-Iranian,Indo-Aryan,Indo-AryanNorthwesternzone,Shinaic,WesternShinaic,Dangari	0.1274	912	897	158	625	1232
Indo-European_121	Indo-European,Indo-Iranian,Indo-Aryan,Indo-AryanNorthwesternzone,Sindhi-Lahnda	0.2322	1119	1106	153	843	1436
Indo-European_123	Indo-European,Indo-Iranian,Indo-Aryan,Indo-AryanNorthwesternzone,Sindhi-Lahnda,Lahnda	0.1227	901	886	158	614	1220
Indo-European_131	Indo-European,Indo-Iranian,Iranian	2.8451	2673	2651	304	2124	3302
Indo-European_132	Indo-European,Indo-Iranian,Iranian,CentralIranianPBS	1.3424	2052	2038	181	1722	2422
Indo-European_133	Indo-European,Indo-Iranian,Iranian,CentralIranianPBS,CentralIranianPB	1.0886	1907	1894	164	1599	2230
Indo-European_134	Indo-European,Indo-Iranian,Iranian,CentralIranianPBS,CentralIranianPB,NorthwesternIranian	1.0886	1907	1894	164	1599	2230
Indo-European_135	Indo-European,Indo-Iranian,Iranian,CentralIranianPBS,CentralIranianPB,NorthwesternIranian,Adharic	0.395	1342	1331	147	1078	1651
Indo-European_161	Indo-European,Indo-Iranian,Iranian,SouthwesternIranian	0.5589	1513	1502	145	1237	1800
Indo-European_162	Indo-European,Indo-Iranian,Iranian,SouthwesternIranian,Middle-ModernPersian	0.5589	1513	1502	145	1237	1800
Indo-European_163	Indo-European,Indo-Iranian,Iranian,SouthwesternIranian,Middle-ModernPersian,ModernSouthwesternIranian	0.5589	1513	1502	145	1237	1800
Indo-European_164	Indo-European,Indo-Iranian,Iranian,SouthwesternIranian,Middle-ModernPersian,ModernSouthwesternIranian,Farsic-CaucasianTat	0.3405	1275	1263	148	1008	1585
Indo-European_166	Indo-European,Indo-Iranian,Iranian,SouthwesternIranian,Middle-ModernPersian,ModernSouthwesternIranian,Farsic-CaucasianTat,Farsic	0.1941	1053	1039	155	768	1364
Indo-European_172	Indo-European,Indo-Iranian,Nuristani	0.3808	1325	1314	147	1058	1632
Indo-European_177	Indo-European,Italic	2.7173	2630	2608	293	2097	3233
Indo-European_178	Indo-European,Italic,Latino-Faliscan	2.7173	2630	2608	293	2097	3233
Indo-European_179	Indo-European,Italic,Latino-Faliscan,Latinic	2.7173	2630	2608	293	2097	3233
Indo-European_180	Indo-European,Italic,Latino-Faliscan,Latinic,ImperialLatin	2.7173	2630	2608	293	2097	3233
Indo-European_181	Indo-European,Italic,Latino-Faliscan,Latinic,ImperialLatin,Romance	2.7173	2630	2608	293	2097	3233
Indo-European_182	Indo-European,Italic,Latino-Faliscan,Latinic,ImperialLatin,Romance,EasternRomance	0.2839	1198	1186	150	923	1508
Indo-European_183	Indo-European,Italic,Latino-Faliscan,Latinic,ImperialLatin,Romance,EasternRomance,BalkanRomance	0.2839	1198	1186	150	923	1508
Indo-European_184	Indo-European,Italic,Latino-Faliscan,Latinic,ImperialLatin,Romance,Italo-WesternRomance	2.0641	2387	2371	239	1955	2881
Indo-European_185	Indo-European,Italic,Latino-Faliscan,Latinic,ImperialLatin,Romance,Italo-WesternRomance,Italo-Dalmatian	0.2901	1207	1195	150	932	1516
Indo-European_186	Indo-European,Italic,Latino-Faliscan,Latinic,ImperialLatin,Romance,Italo-WesternRomance,Italo-Dalmatian,ItalianRomance	0.2901	1207	1195	150	932	1516
Indo-European_187	Indo-European,Italic,Latino-Faliscan,Latinic,ImperialLatin,Romance,Italo-WesternRomance,WesternRomance	1.7479	2251	2237	212	1871	2697
Indo-European_188	Indo-European,Italic,Latino-Faliscan,Latinic,ImperialLatin,Romance,Italo-WesternRomance,WesternRomance,ShiftedWesternRomance	1.6435	2203	2189	204	1819	2612
Indo-European_189	Indo-European,Italic,Latino-Faliscan,Latinic,ImperialLatin,Romance,Italo-WesternRomance,WesternRomance,ShiftedWesternRomance,NorthwesternShiftedRomance	0.986	1842	1830	158	1541	2150
Indo-European_190	Indo-European,Italic,Latino-Faliscan,Latinic,ImperialLatin,Romance,Italo-WesternRomance,WesternRomance,ShiftedWesternRomance,NorthwesternShiftedRomance,Gallo-Italian	0.447	1400	1389	146	1142	1709
Indo-European_191	Indo-European,Italic,Latino-Faliscan,Latinic,ImperialLatin,Romance,Italo-WesternRomance,WesternRomance,ShiftedWesternRomance,NorthwesternShiftedRomance,Gallo-Italian,Emiliano-Romagnolo	0.0897	811	793	158	530	1137
Indo-European_192	Indo-European,Italic,Latino-Faliscan,Latinic,ImperialLatin,Romance,Italo-WesternRomance,WesternRomance,ShiftedWesternRomance,NorthwesternShiftedRomance,Gallo-Rhaetian	0.506	1462	1451	145	1193	1756
Indo-European_198	Indo-European,Italic,Latino-Faliscan,Latinic,ImperialLatin,Romance,Italo-WesternRomance,WesternRomance,ShiftedWesternRomance,SouthwesternShiftedRomance	0.644	1589	1578	146	1327	1895
Indo-European_199	Indo-European,Italic,Latino-Faliscan,Latinic,ImperialLatin,Romance,Italo-WesternRomance,WesternRomance,ShiftedWesternRomance,SouthwesternShiftedRomance,Occitanic	0.1228	901	886	158	614	1220
Indo-European_200	Indo-European,Italic,Latino-Faliscan,Latinic,ImperialLatin,Romance,Italo-WesternRomance,WesternRomance,ShiftedWesternRomance,SouthwesternShiftedRomance,WestIbero-Romance	0.3314	1264	1252	149	998	1576
Indo-European_208	Indo-European,Italic,Latino-Faliscan,Latinic,ImperialLatin,Romance,SouthernRomance	0.2769	1188	1176	151	915	1501
Indo-European_209	Indo-European,Italic,Latino-Faliscan,Latinic,ImperialLatin,Romance,SouthernRomance,Sardo-Corsican	0.2769	1188	1176	151	915	1501
Indo-European_211	Indo-European,Italic,Latino-Faliscan,Latinic,ImperialLatin,Romance,SouthernRomance,Sardo-Corsican,Sardinian	0.1312	922	906	157	632	1238
Mayan_1	Mayan,CoreMayan	5.6088	3403	3354	513	2448	4432
Mayan_2	Mayan,CoreMayan,Quichean-Mamean	3.3965	2846	2816	349	2208	3561
Mayan_3	Mayan,CoreMayan,Quichean-Mamean,GreaterMamean	1.4853	2126	2113	192	1752	2496
Mayan_4	Mayan,CoreMayan,Quichean-Mamean,GreaterMamean,Ixilan	0.2719	1181	1169	151	907	1494
Mayan_5	Mayan,CoreMayan,Quichean-Mamean,GreaterMamean,Mamean	1.1559	1947	1935	168	1632	2281
Mayan_6	Mayan,CoreMayan,Quichean-Mamean,GreaterQuichean	1.8673	2304	2289	222	1887	2753
Mayan_7	Mayan,CoreMayan,Quichean-Mamean,GreaterQuichean,CoreQuichean	1.3292	2045	2031	180	1715	2412
Mayan_8	Mayan,CoreMayan,Quichean-Mamean,GreaterQuichean,CoreQuichean,Cakchiquel-Tzutujil	0.1464	956	941	157	673	1277
Mayan_9	Mayan,CoreMayan,Quichean-Mamean,GreaterQuichean,CoreQuichean,Quiche-Achi	1.0314	1871	1859	160	1563	2180
Mayan_10	Mayan,CoreMayan,Quichean-Mamean,GreaterQuichean,Poqom	0.1128	876	860	158	588	1194
Mayan_11	Mayan,CoreMayan,WesternMayan	1.4769	2122	2108	191	1747	2489
Mayan_12	Mayan,CoreMayan,WesternMayan,Cholan-Tzeltalan	0.6682	1609	1598	146	1352	1920
Mayan_13	Mayan,CoreMayan,WesternMayan,Cholan-Tzeltalan,Cholan	0.3265	1257	1246	149	990	1568
Mayan_14	Mayan,CoreMayan,WesternMayan,Cholan-Tzeltalan,Cholan,Chol-Chontal	0.184	1034	1020	155	747	1345
Mayan_16	Mayan,CoreMayan,WesternMayan,Cholan-Tzeltalan,Tzeltalan	0.1585	982	968	156	696	1296
Mayan_17	Mayan,CoreMayan,WesternMayan,Kanjobalan-Chujean	0.7191	1651	1640	147	1380	1953
Mayan_18	Mayan,CoreMayan,WesternMayan,Kanjobalan-Chujean,Chujean	0.296	1216	1204	150	941	1523
Mayan_19	Mayan,CoreMayan,WesternMayan,Kanjobalan-Chujean,Kanjobalan	0.3066	1230	1219	149	956	1538
Mayan_20	Mayan,CoreMayan,WesternMayan,Kanjobalan-Chujean,Kanjobalan,Kanjobal-Jacaltec	0.2124	1085	1072	154	804	1398
Mayan_21	Mayan,CoreMayan,Yucatecan	0.4471	1401	1389	146	1142	1709
Mayan_22	Mayan,CoreMayan,Yucatecan,Mopan-Itza	0.171	1008	993	156	723	1322
Mayan_23	Mayan,CoreMayan,Yucatecan,Yucatec-Lacandon	0.2466	1142	1129	152	851	1442
Nuclear_Trans_New_Guinea_1	Nuclear_Trans_New_Guinea,Asmat-Awyu-Ok	1.5416	2154	2140	196	1791	2553
Nuclear_Trans_New_Guinea_2	Nuclear_Trans_New_Guinea,Asmat-Awyu-Ok,Asmat-Kamoro	0.1169	886	871	158	599	1205
Nuclear_Trans_New_Guinea_3	Nuclear_Trans_New_Guinea,Asmat-Awyu-Ok,Asmat-Kamoro,Asmat	0.1169	886	871	158	599	1205
Nuclear_Trans_New_Guinea_6	Nuclear_Trans_New_Guinea,Asmat-Awyu-Ok,Awyu-Ok	1.279	2017	2004	176	1692	2374
Nuclear_Trans_New_Guinea_7	Nuclear_Trans_New_Guinea,Asmat-Awyu-Ok,Awyu-Ok,GreaterAwyu	0.6668	1608	1597	146	1350	1919
Nuclear_Trans_New_Guinea_8	Nuclear_Trans_New_Guinea,Asmat-Awyu-Ok,Awyu-Ok,GreaterAwyu,Awyu-Dumut	0.5047	1460	1450	145	1192	1754
Nuclear_Trans_New_Guinea_17	Nuclear_Trans_New_Guinea,Asmat-Awyu-Ok,Awyu-Ok,Ok-Oksapmin	0.5948	1546	1535	145	1270	1836
Nuclear_Trans_New_Guinea_18	Nuclear_Trans_New_Guinea,Asmat-Awyu-Ok,Awyu-Ok,Ok-Oksapmin,Ok	0.3789	1323	1312	147	1055	1630
Nuclear_Trans_New_Guinea_23	Nuclear_Trans_New_Guinea,Chimbu-Wahgi	0.5279	1483	1472	145	1220	1782
Nuclear_Trans_New_Guinea_33	Nuclear_Trans_New_Guinea,Dani	0.3337	1267	1255	148	1000	1578
Nuclear_Trans_New_Guinea_39	Nuclear_Trans_New_Guinea,Enga-Kewa-Huli	0.4692	1424	1413	145	1154	1720
Nuclear_Trans_New_Guinea_41	Nuclear_Trans_New_Guinea,Enga-Kewa-Huli,Kewa-Huli	0.3465	1283	1271	148	1021	1598
Nuclear_Trans_New_Guinea_42	Nuclear_Trans_New_Guinea,Enga-Kewa-Huli,Kewa-Huli,Sau-Angal-Kewa	0.2478	1144	1131	152	870	1461
Nuclear_Trans_New_Guinea_43	Nuclear_Trans_New_Guinea,Enga-Kewa-Huli,Kewa-Huli,Sau-Angal-Kewa,Angal-Kewa	0.2053	1073	1059	154	781	1377
Nuclear_Trans_New_Guinea_47	Nuclear_Trans_New_Guinea,Finisterre-Huon	1.9819	2353	2337	232	1906	2808
Nuclear_Trans_New_Guinea_48	Nuclear_Trans_New_Guinea,Finisterre-Huon,Finisterre-Saruwaged	1.263	2009	1995	175	1684	2363
Nuclear_Trans_New_Guinea_49	Nuclear_Trans_New_Guinea,Finisterre-Huon,Finisterre-Saruwaged,Erap	0.2976	1218	1206	150	944	1526
Nuclear_Trans_New_Guinea_61	Nuclear_Trans_New_Guinea,Finisterre-Huon,Huon	0.6782	1617	1606	146	1351	1920
Nuclear_Trans_New_Guinea_62	Nuclear_Trans_New_Guinea,Finisterre-Huon,Huon,EasternHuon	0.2267	1110	1096	153	835	1428
Nuclear_Trans_New_Guinea_65	Nuclear_Trans_New_Guinea,Finisterre-Huon,Huon,WesternHuon	0.4355	1388	1377	146	1129	1697
Nuclear_Trans_New_Guinea_70	Nuclear_Trans_New_Guinea,GreaterBinanderean	0.3896	1336	1324	147	1071	1645
Nuclear_Trans_New_Guinea_71	Nuclear_Trans_New_Guinea,GreaterBinanderean,Binanderean	0.2096	1080	1067	154	799	1395
Nuclear_Trans_New_Guinea_73	Nuclear_Trans_New_Guinea,GreaterBinanderean,Binanderean,NuclearBinanderean	0.1174	887	872	158	600	1206
Nuclear_Trans_New_Guinea_78	Nuclear_Trans_New_Guinea,Kainantu-Goroka	0.8941	1780	1770	153	1504	2097
Nuclear_Trans_New_Guinea_79	Nuclear_Trans_New_Guinea,Kainantu-Goroka,Goroka	0.5463	1501	1490	145	1225	1788
Nuclear_Trans_New_Guinea_80	Nuclear_Trans_New_Guinea,Kainantu-Goroka,Goroka,NuclearGoroka	0.3266	1257	1246	149	990	1568
Nuclear_Trans_New_Guinea_86	Nuclear_Trans_New_Guinea,Kainantu-Goroka,Kainantu	0.3054	1229	1217	149	957	1539
Nuclear_Trans_New_Guinea_87	Nuclear_Trans_New_Guinea,Kainantu-Goroka,Kainantu,Gauwa	0.1952	1055	1041	154	770	1366
Nuclear_Trans_New_Guinea_92	Nuclear_Trans_New_Guinea,Madang	4.1091	3045	3009	404	2280	3846
Nuclear_Trans_New_Guinea_93	Nuclear_Trans_New_Guinea,Madang,Croisilles	1.8548	2298	2283	221	1865	2726
Nuclear_Trans_New_Guinea_96	Nuclear_Trans_New_Guinea,Madang,Croisilles,Mabuso	0.6533	1597	1586	146	1335	1902
Nuclear_Trans_New_Guinea_99	Nuclear_Trans_New_Guinea,Madang,Croisilles,Mabuso,Hanseman	0.257	1158	1146	152	886	1475
Nuclear_Trans_New_Guinea_105	Nuclear_Trans_New_Guinea,Madang,Croisilles,Numugenan	0.1945	1053	1039	155	769	1365
Nuclear_Trans_New_Guinea_111	Nuclear_Trans_New_Guinea,Madang,Kalamic-SouthAdelbert	0.9499	1818	1807	156	1527	2130
Nuclear_Trans_New_Guinea_113	Nuclear_Trans_New_Guinea,Madang,Kalamic-SouthAdelbert,SouthAdelbert	0.7415	1668	1658	148	1389	1965
Nuclear_Trans_New_Guinea_116	Nuclear_Trans_New_Guinea,Madang,Kalamic-SouthAdelbert,SouthAdelbert,Sogeram	0.5579	1512	1501	145	1236	1800
Nuclear_Trans_New_Guinea_122	Nuclear_Trans_New_Guinea,Madang,RaiCoast	1.1341	1934	1922	167	1623	2266
Nuclear_Trans_New_Guinea_123	Nuclear_Trans_New_Guinea,Madang,RaiCoast,Evapia	0.2967	1217	1205	150	942	1524
Sino-Tibetan_1	Sino-Tibetan,Bodic	2.7121	2628	2607	293	2095	3230
Sino-Tibetan_2	Sino-Tibetan,Bodic,Bodish	1.4108	2088	2075	186	1751	2472
Sino-Tibetan_3	Sino-Tibetan,Bodic,Bodish,Old-ModernTibetan	1.2713	2013	2000	176	1689	2369
Sino-Tibetan_4	Sino-Tibetan,Bodic,Bodish,Old-ModernTibetan,Tibetic	1.2713	2013	2000	176	1689	2369
Sino-Tibetan_5	Sino-Tibetan,Bodic,Bodish,Old-ModernTibetan,Tibetic,EasternTibetic	0.0723	754	736	158	468	1070
Sino-Tibetan_9	Sino-Tibetan,Bodic,Bodish,Old-ModernTibetan,Tibetic,North-WesternTibetic	0.1955	1055	1041	154	771	1367
Sino-Tibetan_11	Sino-Tibetan,Bodic,Bodish,Old-ModernTibetan,Tibetic,North-WesternTibetic,Shamskatic	0.1381	938	923	157	649	1254
Sino-Tibetan_12	Sino-Tibetan,Bodic,Bodish,Old-ModernTibetan,Tibetic,South-WesternTibetic	0.3145	1241	1230	149	976	1556
Sino-Tibetan_13	Sino-Tibetan,Bodic,Bodish,Old-ModernTibetan,Tibetic,South-WesternTibetic,Kyirong-Kagate	0.116	884	868	158	597	1203
Sino-Tibetan_23	Sino-Tibetan,Bodic,Kaike-Ghale-Tamangic	0.6722	1612	1601	146	1346	1915
Sino-Tibetan_24	Sino-Tibetan,Bodic,Kaike-Ghale-Tamangic,Ghale-Tamangic	0.4997	1455	1444	145	1188	1751
Sino-Tibetan_25	Sino-Tibetan,Bodic,Kaike-Ghale-Tamangic,Ghale-Tamangic,Tamangic	0.4997	1455	1444	145	1188	1751
Sino-Tibetan_26	Sino-Tibetan,Bodic,Kaike-Ghale-Tamangic,Ghale-Tamangic,Tamangic,Gurungic	0.271	1179	1167	151	906	1493
Sino-Tibetan_28	Sino-Tibetan,Bodic,Kaike-Ghale-Tamangic,Ghale-Tamangic,Tamangic,Gurungic,Thakali-Chantyal	0.1184	890	874	158	603	1209
Sino-Tibetan_29	Sino-Tibetan,Bodic,Kaike-Ghale-Tamangic,Ghale-Tamangic,Tamangic,NuclearTamang	0.1283	915	899	158	626	1232
Sino-Tibetan_30	Sino-Tibetan,Bodic,Tibeto-Kanauri	0.5748	1527	1516	145	1252	1816
Sino-Tibetan_31	Sino-Tibetan,Bodic,Tibeto-Kanauri,EasternTibeto-Kanauri	0.3478	1285	1272	148	1022	1600
Sino-Tibetan_33	Sino-Tibetan,Bodic,Tibeto-Kanauri,EasternTibeto-Kanauri,Pithauragarh	0.1403	943	928	157	659	1264
Sino-Tibetan_34	Sino-Tibetan,Bodic,Tibeto-Kanauri,EasternTibeto-Kanauri,Pithauragarh,Darma-Byangsi-Chaudangsi	0.1403	943	928	157	659	1264
Sino-Tibetan_36	Sino-Tibetan,Bodic,Tibeto-Kanauri,WesternTibeto-Kanauri	0.1814	1029	1015	155	742	1340
Sino-Tibetan_39	Sino-Tibetan,Brahmaputran	1.4846	2126	2112	192	1752	2496
Sino-Tibetan_40	Sino-Tibetan,Brahmaputran,Bodo-Garo	0.7703	1691	1680	149	1412	1988
Sino-Tibetan_41	Sino-Tibetan,Brahmaputran,Bodo-Garo,Boroic	0.3192	1247	1236	149	981	1561
Sino-Tibetan_42	Sino-Tibetan,Brahmaputran,Bodo-Garo,Boroic,NuclearBodo	0.1159	884	868	158	596	1202
Sino-Tibetan_43	Sino-Tibetan,Brahmaputran,Bodo-Garo,Boroic,Tipperic	0.1077	862	846	158	578	1184
Sino-Tibetan_44	Sino-Tibetan,Brahmaputran,Bodo-Garo,Kochic	0.1711	1008	994	156	723	1322
Sino-Tibetan_47	Sino-Tibetan,Brahmaputran,Konyak	0.4967	1452	1441	145	1185	1747
Sino-Tibetan_48	Sino-Tibetan,Brahmaputran,Konyak,KonyakI	0.3778	1322	1310	147	1054	1629
Sino-Tibetan_50	Sino-Tibetan,Burmo-Qiangic	3.628	2914	2881	367	2239	3662
Sino-Tibetan_51	Sino-Tibetan,Burmo-Qiangic,Lolo-Burmese	2.5303	2564	2546	278	2057	3132
Sino-Tibetan_52	Sino-Tibetan,Burmo-Qiangic,Lolo-Burmese,Burmish	0.6959	1632	1622	147	1364	1934
Sino-Tibetan_53	Sino-Tibetan,Burmo-Qiangic,Lolo-Burmese,Burmish,NorthernBurmish	0.3893	1335	1324	147	1071	1645
Sino-Tibetan_54	Sino-Tibetan,Burmo-Qiangic,Lolo-Burmese,Burmish,NorthernBurmish,HighNorthernBurmish	0.2267	1110	1096	153	835	1428
Sino-Tibetan_61	Sino-Tibetan,Burmo-Qiangic,Lolo-Burmese,Loloish	1.7764	2264	2249	215	1847	2683
Sino-Tibetan_62	Sino-Tibetan,Burmo-Qiangic,Lolo-Burmese,Loloish,Hani-Jino	0.7849	1702	1691	149	1421	2000
Sino-Tibetan_63	Sino-Tibetan,Burmo-Qiangic,Lolo-Burmese,Loloish,Hani-Jino,Bisoid-Hanic	0.6758	1616	1604	146	1349	1918
Sino-Tibetan_67	Sino-Tibetan,Burmo-Qiangic,Lolo-Burmese,Loloish,Hani-Jino,Bisoid-Hanic,Hanic	0.5197	1475	1464	145	1211	1773
Sino-Tibetan_68	Sino-Tibetan,Burmo-Qiangic,Lolo-Burmese,Loloish,Hani-Jino,Bisoid-Hanic,Hanic,Bi-Ka	0.2824	1196	1184	150	924	1508
Sino-Tibetan_69	Sino-Tibetan,Burmo-Qiangic,Lolo-Burmese,Loloish,Hani-Jino,Bisoid-Hanic,Hanic,Ha-Ya	0.0833	791	773	158	505	1108
Sino-Tibetan_73	Sino-Tibetan,Burmo-Qiangic,Lolo-Burmese,Loloish,Ni-Li-Kazhouish	0.6638	1606	1595	146	1341	1909
Sino-Tibetan_75	Sino-Tibetan,Burmo-Qiangic,Lolo-Burmese,Loloish,Ni-Li-Kazhouish,Lisoid	0.2639	1169	1156	151	894	1483
Sino-Tibetan_76	Sino-Tibetan,Burmo-Qiangic,Lolo-Burmese,Loloish,Ni-Li-Kazhouish,Lisoid,NuclearLisoid	0.2639	1169	1156	151	894	1483
Sino-Tibetan_77	Sino-Tibetan,Burmo-Qiangic,Lolo-Burmese,Loloish,Ni-Li-Kazhouish,Lisoid,NuclearLisoid,Lisu-Laluba-Lavu	0.2639	1169	1156	151	894	1483
Sino-Tibetan_83	Sino-Tibetan,Burmo-Qiangic,Lolo-Burmese,Loloish,Ni-Li-Kazhouish,SoutheasternNgwi	0.2598	1163	1150	151	889	1478
Sino-Tibetan_86	Sino-Tibetan,Burmo-Qiangic,Lolo-Burmese,Loloish,Ni-Li-Kazhouish,SoutheasternNgwi,Nisoid	0.168	1002	987	156	719	1319
Sino-Tibetan_87	Sino-Tibetan,Burmo-Qiangic,Lolo-Burmese,Loloish,Ni-Li-Kazhouish,SoutheasternNgwi,Nisoid,NuclearNisoid	0.168	1002	987	156	719	1319
Sino-Tibetan_88	Sino-Tibetan,Burmo-Qiangic,Lolo-Burmese,Loloish,Ni-Li-Kazhouish,SoutheasternNgwi,Nisoid,NuclearNisoid,Nasu-Nosu	0.168	1002	987	156	719	1319
Sino-Tibetan_92	Sino-Tibetan,Burmo-Qiangic,Na-Qiangic	1.0296	1870	1858	160	1562	2179
Sino-Tibetan_95	Sino-Tibetan,Burmo-Qiangic,Na-Qiangic,Qiangic	0.8152	1724	1714	150	1443	2025
Sino-Tibetan_96	Sino-Tibetan,Burmo-Qiangic,Na-Qiangic,Qiangic,Gyalrongic	0.1749	1016	1002	155	732	1330
Sino-Tibetan_100	Sino-Tibetan,Burmo-Qiangic,Na-Qiangic,Qiangic,Qiang	0.3207	1249	1238	149	983	1563
Sino-Tibetan_103	Sino-Tibetan,Himalayish	2.4262	2527	2509	269	2037	3082
Sino-Tibetan_104	Sino-Tibetan,Himalayish,Mahakiranti	2.2528	2461	2445	254	1996	2982
Sino-Tibetan_105	Sino-Tibetan,Himalayish,Mahakiranti,Kham-Magar-Chepang	0.4329	1385	1374	146	1126	1694
Sino-Tibetan_107	Sino-Tibetan,Himalayish,Mahakiranti,Kham-Magar-Chepang,Kham	0.0562	693	673	157	412	1007
Sino-Tibetan_110	Sino-Tibetan,Himalayish,Mahakiranti,Kiranti	1.4676	2117	2104	190	1772	2510
Sino-Tibetan_111	Sino-Tibetan,Himalayish,Mahakiranti,Kiranti,CentralKiranti	0.2878	1204	1192	150	929	1513
Sino-Tibetan_114	Sino-Tibetan,Himalayish,Mahakiranti,Kiranti,CentralKiranti,SouthernCentralKiranti	0.1957	1055	1042	154	771	1367
Sino-Tibetan_116	Sino-Tibetan,Himalayish,Mahakiranti,Kiranti,EasternKiranti	0.1592	984	969	156	697	1298
Sino-Tibetan_117	Sino-Tibetan,Himalayish,Mahakiranti,Kiranti,EasternKiranti,GreaterYakkha	0.1592	984	969	156	697	1298
Sino-Tibetan_119	Sino-Tibetan,Himalayish,Mahakiranti,Kiranti,WesternKiranti	0.8193	1727	1717	150	1446	2028
Sino-Tibetan_121	Sino-Tibetan,Himalayish,Mahakiranti,Kiranti,WesternKiranti,NorthwesternKiranti	0.2313	1117	1104	153	842	1435
Sino-Tibetan_122	Sino-Tibetan,Himalayish,Mahakiranti,Kiranti,WesternKiranti,UpperDudhkosi	0.1425	948	933	157	663	1268
Sino-Tibetan_123	Sino-Tibetan,Himalayish,Mahakiranti,Newaric	0.2487	1145	1133	152	871	1462
Sino-Tibetan_126	Sino-Tibetan,Karenic	0.8775	1769	1758	153	1494	2083
Sino-Tibetan_127	Sino-Tibetan,Karenic,CentralKaren	0.3581	1298	1286	148	1026	1603
Sino-Tibetan_131	Sino-Tibetan,Karenic,NorthernKaren	0.1698	1006	991	156	720	1319
Sino-Tibetan_132	Sino-Tibetan,Karenic,PeripheralKaren	0.1741	1014	1000	156	730	1329
Sino-Tibetan_137	Sino-Tibetan,Kho-Bwa	0.3701	1312	1301	147	1043	1619
Sino-Tibetan_143	Sino-Tibetan,Kuki-Chin-Naga	2.5499	2571	2553	279	2061	3143
Sino-Tibetan_144	Sino-Tibetan,Kuki-Chin-Naga,Kuki-Chin	0.792	1707	1697	149	1427	2007
Sino-Tibetan_145	Sino-Tibetan,Kuki-Chin-Naga,Kuki-Chin,CentralKuki-Chin	0.3102	1235	1224	149	968	1549
Sino-Tibetan_146	Sino-Tibetan,Kuki-Chin-Naga,Kuki-Chin,CentralKuki-Chin,CoreCentralKuki-Chin	0.1693	1005	990	156	719	1318
Sino-Tibetan_148	Sino-Tibetan,Kuki-Chin-Naga,Kuki-Chin,CentralKuki-Chin,CoreCentralKuki-Chin,Mizoic	0.1162	885	869	158	597	1203
Sino-Tibetan_152	Sino-Tibetan,Kuki-Chin-Naga,Kuki-Chin,NorthwesternKuki-Chin	0.2994	1220	1209	150	947	1529
Sino-Tibetan_154	Sino-Tibetan,Kuki-Chin-Naga,Kuki-Chin,PeripheralKuki-Chin	0.0999	841	824	158	561	1168
Sino-Tibetan_155	Sino-Tibetan,Kuki-Chin-Naga,Kuki-Chin,PeripheralKuki-Chin,NortheasternKuki-Chin	0.0999	841	824	158	561	1168
Sino-Tibetan_158	Sino-Tibetan,Kuki-Chin-Naga,Naga	1.6982	2228	2215	208	1831	2641
Sino-Tibetan_159	Sino-Tibetan,Kuki-Chin-Naga,Naga,Angami-Ao	0.8903	1778	1767	153	1501	2093
Sino-Tibetan_160	Sino-Tibetan,Kuki-Chin-Naga,Naga,Angami-Ao,Angami-Pochuri	0.4886	1444	1433	145	1175	1739
Sino-Tibetan_166	Sino-Tibetan,Kuki-Chin-Naga,Naga,Angami-Ao,CentralNaga	0.3711	1314	1302	147	1045	1620
Sino-Tibetan_171	Sino-Tibetan,Kuki-Chin-Naga,Naga,Zemeic	0.2707	1179	1167	151	905	1492
Sino-Tibetan_172	Sino-Tibetan,Kuki-Chin-Naga,Naga,Zemeic,NuclearZemeic	0.1119	873	857	158	586	1191
Sino-Tibetan_173	Sino-Tibetan,Macro-Bai	1.0101	1858	1846	159	1556	2168
Sino-Tibetan_174	Sino-Tibetan,Macro-Bai,Caijia-Baic	1.0101	1858	1846	159	1556	2168
Sino-Tibetan_175	Sino-Tibetan,Macro-Bai,Caijia-Baic,Baic	1.0101	1858	1846	159	1556	2168
Sino-Tibetan_176	Sino-Tibetan,Macro-Bai,Caijia-Baic,Baic,South-CentralBai	0.5509	1505	1495	145	1232	1795
Sino-Tibetan_177	Sino-Tibetan,Macro-Tani	0.5642	1518	1507	145	1243	1807
Sino-Tibetan_178	Sino-Tibetan,Macro-Tani,Tani	0.5642	1518	1507	145	1243	1807
Sino-Tibetan_179	Sino-Tibetan,Macro-Tani,Tani,EasternTani	0.1882	1041	1028	155	757	1354
Sino-Tibetan_180	Sino-Tibetan,Macro-Tani,Tani,Pre-WesternTani	0.3589	1299	1287	148	1027	1604
Sino-Tibetan_181	Sino-Tibetan,Macro-Tani,Tani,Pre-WesternTani,WesternTani	0.3589	1299	1287	148	1027	1604
Sino-Tibetan_182	Sino-Tibetan,Macro-Tani,Tani,Pre-WesternTani,WesternTani,Subansiri	0.2901	1207	1195	150	932	1516
Sino-Tibetan_186	Sino-Tibetan,Nungish	0.3213	1250	1239	149	983	1563
Sino-Tibetan_187	Sino-Tibetan,Nungish,Gunong	0.2138	1088	1074	154	806	1400
Sino-Tibetan_189	Sino-Tibetan,Sinitic	1.1136	1922	1910	165	1615	2251
Sino-Tibetan_190	Sino-Tibetan,Sinitic,Classical-Middle-ModernSinitic	0.6359	1582	1571	146	1321	1889
Sino-Tibetan_191	Sino-Tibetan,Sinitic,Classical-Middle-ModernSinitic,Middle-ModernSinitic	0.6359	1582	1571	146	1321	1889
Sino-Tibetan_192	Sino-Tibetan,Sinitic,Classical-Middle-ModernSinitic,Middle-ModernSinitic,NorthernChinese	0.1811	1028	1014	155	742	1340
Sino-Tibetan_193	Sino-Tibetan,Sinitic,Classical-Middle-ModernSinitic,Middle-ModernSinitic,NorthernChinese,Mandarinic	0.1811	1028	1014	155	742	1340
Sino-Tibetan_197	Sino-Tibetan,Sinitic,Min	0.4476	1401	1390	146	1142	1710
Sino-Tibetan_198	Sino-Tibetan,Sinitic,Min,CoastalMin	0.3276	1259	1247	149	992	1570
Tai-Kadai_1	Tai-Kadai,Hlaic	0.7605	1683	1672	148	1405	1981
Tai-Kadai_2	Tai-Kadai,Hlaic,NuclearHlaic	0.3762	1320	1308	147	1052	1627
Tai-Kadai_3	Tai-Kadai,Kadaic	3.9325	2998	2963	391	2273	3785
Tai-Kadai_4	Tai-Kadai,Kadaic,EasternKra	0.6899	1627	1616	147	1360	1929
Tai-Kadai_7	Tai-Kadai,Kadaic,SouthwesternKra	3.2083	2789	2762	334	2178	3473
Tai-Kadai_8	Tai-Kadai,Kadaic,SouthwesternKra,SouthernKra	1.0267	1868	1856	160	1560	2177
Tai-Kadai_9	Tai-Kadai,Kadaic,SouthwesternKra,WesternKra	2.1252	2411	2396	244	1950	2896
Tai-Kadai_10	Tai-Kadai,Kadaic,SouthwesternKra,WesternKra,Gelaoic	1.5941	2179	2166	200	1805	2583
Tai-Kadai_11	Tai-Kadai,Kadaic,SouthwesternKra,WesternKra,Gelaoic,NorthernGelao	0.8122	1722	1712	150	1440	2022
Tai-Kadai_12	Tai-Kadai,Kadaic,SouthwesternKra,WesternKra,Gelaoic,NorthernGelao,Ahouic	0.6075	1557	1546	145	1281	1848
Tai-Kadai_13	Tai-Kadai,Kadaic,SouthwesternKra,WesternKra,Gelaoic,SouthwesternGelao	0.7272	1657	1647	147	1386	1960
Tai-Kadai_14	Tai-Kadai,Kadaic,SouthwesternKra,WesternKra,Lachic	0.4128	1363	1352	146	1102	1673
Tai-Kadai_15	Tai-Kadai,Kam-Tai	9.1361	4054	3977	735	2703	5531
Tai-Kadai_16	Tai-Kadai,Kam-Tai,Be-Tai	6.4863	3585	3531	572	2539	4747
Tai-Kadai_17	Tai-Kadai,Kam-Tai,Be-Tai,Beic	0.1811	1028	1014	155	742	1340
Tai-Kadai_18	Tai-Kadai,Kam-Tai,Be-Tai,Daic	5.959	3477	3427	537	2467	4542
Tai-Kadai_19	Tai-Kadai,Kam-Tai,Be-Tai,Daic,Central-SouthwesternTai	3.6081	2908	2876	366	2235	3653
Tai-Kadai_21	Tai-Kadai,Kam-Tai,Be-Tai,Daic,Central-SouthwesternTai,Wenma-SouthwesternTai	3.1654	2776	2750	330	2171	3453
Tai-Kadai_22	Tai-Kadai,Kam-Tai,Be-Tai,Daic,Central-SouthwesternTai,Wenma-SouthwesternTai,Sapa-SouthwesternTai	2.9092	2694	2672	309	2140	3338
Tai-Kadai_23	Tai-Kadai,Kam-Tai,Be-Tai,Daic,Central-SouthwesternTai,Wenma-SouthwesternTai,Sapa-SouthwesternTai,SouthwesternTai	2.9092	2694	2672	309	2140	3338
Tai-Kadai_24	Tai-Kadai,Kam-Tai,Be-Tai,Daic,Central-SouthwesternTai,Wenma-SouthwesternTai,Sapa-SouthwesternTai,SouthwesternTai,SouthwesternTaiP	1.9882	2355	2340	232	1907	2810
Tai-Kadai_26	Tai-Kadai,Kam-Tai,Be-Tai,Daic,Central-SouthwesternTai,Wenma-SouthwesternTai,Sapa-SouthwesternTai,SouthwesternTai,SouthwesternTaiP,Lue-Yong	0.2597	1162	1150	151	889	1478
Tai-Kadai_28	Tai-Kadai,Kam-Tai,Be-Tai,Daic,Central-SouthwesternTai,Wenma-SouthwesternTai,Sapa-SouthwesternTai,SouthwesternTai,SouthwesternTaiP,ShanTai	1.0288	1870	1857	160	1561	2178
Tai-Kadai_29	Tai-Kadai,Kam-Tai,Be-Tai,Daic,Central-SouthwesternTai,Wenma-SouthwesternTai,Sapa-SouthwesternTai,SouthwesternTai,SouthwesternTaiP,ShanTai,NorthernShan	0.4997	1455	1444	145	1188	1750
Tai-Kadai_30	Tai-Kadai,Kam-Tai,Be-Tai,Daic,Central-SouthwesternTai,Wenma-SouthwesternTai,Sapa-SouthwesternTai,SouthwesternTai,SouthwesternTaiP,ShanTai,SouthernShan	0.2122	1085	1071	154	803	1398
Tai-Kadai_31	Tai-Kadai,Kam-Tai,Be-Tai,Daic,Central-SouthwesternTai,Wenma-SouthwesternTai,Sapa-SouthwesternTai,SouthwesternTai,SouthwesternTaiP,ShanTai,UnclassifiedShan	0.2296	1115	1101	153	839	1432
Tai-Kadai_32	Tai-Kadai,Kam-Tai,Be-Tai,Daic,Central-SouthwesternTai,Wenma-SouthwesternTai,Sapa-SouthwesternTai,SouthwesternTai,SouthwesternTaiP,WhiteTai	0.1982	1060	1047	154	777	1373
Tai-Kadai_33	Tai-Kadai,Kam-Tai,Be-Tai,Daic,Central-SouthwesternTai,Wenma-SouthwesternTai,Sapa-SouthwesternTai,SouthwesternTai,SouthwesternThaiPH	0.8971	1783	1772	154	1506	2099
Tai-Kadai_34	Tai-Kadai,Kam-Tai,Be-Tai,Daic,Central-SouthwesternTai,Wenma-SouthwesternTai,Sapa-SouthwesternTai,SouthwesternTai,SouthwesternThaiPH,Lao-Thai	0.8971	1783	1772	154	1506	2099
Tai-Kadai_36	Tai-Kadai,Kam-Tai,Be-Tai,Daic,NorthernDaic	2.3262	2489	2472	261	2007	3018
Tai-Kadai_37	Tai-Kadai,Kam-Tai,Be-Tai,Daic,NorthernDaic,NorthernTai	1.073	1897	1885	163	1597	2224
Tai-Kadai_38	Tai-Kadai,Kam-Tai,Be-Tai,Daic,NorthernDaic,Yongnan-Yongbei	0.4735	1429	1417	145	1159	1724
Tai-Kadai_39	Tai-Kadai,Kam-Tai,Kam-Sui	1.8301	2288	2273	219	1861	2714
Tai-Kadai_40	Tai-Kadai,Kam-Tai,Kam-Sui,Mulam-Kam	0.6613	1603	1592	146	1346	1914
Tai-Kadai_41	Tai-Kadai,Kam-Tai,Kam-Sui,Mulam-Kam,Kamic	0.3724	1315	1304	147	1046	1622
Tai-Kadai_42	Tai-Kadai,Kam-Tai,Kam-Sui,Mulam-Kam,Kamic,NorthernKam	0.2445	1139	1126	152	847	1438
Tai-Kadai_43	Tai-Kadai,Kam-Tai,Kam-Sui,Then-MMS	1.0945	1910	1898	164	1602	2234
Tai-Kadai_44	Tai-Kadai,Kam-Tai,Kam-Sui,Then-MMS,Maonan-Mak-Sui	0.8591	1756	1745	152	1482	2071
Tai-Kadai_45	Tai-Kadai,Kam-Tai,Kam-Sui,Then-MMS,Maonan-Mak-Sui,Mak-Ai-Cham	0.2088	1079	1065	154	795	1390
Tai-Kadai_46	Tai-Kadai,Kam-Tai,Kam-Sui,Then-MMS,Maonan-Mak-Sui,Maonan-Chadong	0.1784	1023	1009	155	738	1337
Tai-Kadai_47	Tai-Kadai,Kam-Tai,Lakkia-Biao	0.5068	1462	1452	145	1195	1758
Algic_2	4.83507	4.7207	3200	3159	450	2361	4104
Algic_5	0.527412	0.5109	1467	1456	145	1200	1762
Algic_6	0.822176	0.8008	1714	1703	150	1431	2012
Algic_9	1.39648	1.3468	2054	2041	181	1725	2426
Algic_11	0.745343	0.7142	1647	1636	147	1377	1949
Algic_12	0.512186	0.4884	1444	1433	145	1175	1739
Angan_2	2.31815	2.2592	2464	2447	255	1997	2986
Angan_3	0.4502	0.4243	1376	1364	146	1116	1685
Angan_5	0.312474	0.2907	1208	1196	150	934	1517
Angan_6	0.286014	0.2697	1178	1165	151	903	1491
Angan_7	0.465878	0.4508	1405	1393	146	1145	1713
Anim_1	1.48513	1.3545	2058	2045	182	1726	2431
Anim_3	4.09115	3.6305	2914	2882	367	2239	3663
Arawakan_1	0.453209	0.4518	1406	1394	146	1147	1714
Arawakan_3	0.175965	0.1752	1016	1002	155	732	1330
Arawakan_7	2.28145	2.2703	2468	2452	256	2000	2993
Arawakan_10	0.503738	0.5026	1458	1447	145	1189	1752
Arawakan_13	1.03464	1.0313	1871	1859	160	1562	2180
Arawakan_15	0.87289	0.87	1764	1753	152	1489	2078
Arawakan_16	0.729627	0.7261	1656	1646	147	1385	1959
Arawakan_17	0.350571	0.3498	1287	1275	148	1025	1602
Arawakan_18	0.16007	0.1595	985	970	156	698	1299
Arawakan_19	0.159424	0.1573	980	965	156	693	1294
Arawakan_21	0.372483	0.3704	1313	1301	147	1044	1619
Arawakan_22	0.372483	0.3704	1313	1301	147	1044	1619
Arawakan_23	1.41202	1.407	2086	2073	186	1747	2468
Arawakan_24	0.375478	0.3755	1319	1307	147	1051	1627
Arawakan_29	0.406445	0.4019	1350	1339	146	1085	1658
Arawakan_30	0.314908	0.3113	1237	1226	149	970	1551
Arawakan_31	0.236702	0.2332	1120	1107	153	845	1437
Arawakan_32	0.163349	0.1606	987	972	156	700	1301
Arawakan_33	0.117495	0.1156	883	867	158	596	1202
Arawakan_35	0.368234	0.367	1309	1297	147	1039	1615
Arawan_2	1.50808	1.2178	1983	1970	172	1669	2334
Arawan_3	0.787961	0.63	1577	1566	145	1316	1883
Athabaskan-Eyak-Tlingit_2	4.67949	4.65	3183	3142	445	2356	4079
Athabaskan-Eyak-Tlingit_3	4.67949	4.65	3183	3142	445	2356	4079
Athabaskan-Eyak-Tlingit_4	0.492833	0.4751	1430	1419	145	1157	1723
Athabaskan-Eyak-Tlingit_5	0.492833	0.4751	1430	1419	145	1157	1723
Athabaskan-Eyak-Tlingit_7	0.253411	0.247	1143	1130	152	851	1442
Athabaskan-Eyak-Tlingit_8	3.59013	3.5774	2899	2867	363	2231	3639
Athabaskan-Eyak-Tlingit_10	0.21215	0.2043	1071	1057	154	780	1375
Aymaran_1	0.0734529	0.0611	713	694	158	433	1030
Aymaran_2	0.41015	0.375	1318	1307	147	1051	1626
Blue_Nile_Mao_2	3.40008	2.9032	2692	2670	309	2138	3334
Border_2	4.76985	4.1765	3063	3027	409	2289	3874
Bosavi_1	2.29098	2.2134	2446	2431	251	1973	2948
Bosavi_2	0.680106	0.6524	1596	1585	146	1334	1901
Bosavi_3	0.502159	0.4692	1424	1413	145	1154	1720
Caddoan_2	2.25477	2.0612	2385	2370	238	1954	2879
Caddoan_3	0.786258	0.7217	1653	1642	147	1382	1956
Caddoan_4	0.786258	0.7217	1653	1642	147	1382	1956
Cariban_2	0.850086	0.8418	1743	1734	151	1467	2053
Cariban_4	0.279627	0.2734	1183	1171	151	910	1496
Cariban_9	0.276351	0.2669	1173	1161	151	904	1493
Cariban_10	0.276351	0.2669	1173	1161	151	904	1493
Cariban_11	0.185135	0.1768	1020	1005	155	735	1333
Cariban_12	0.185135	0.1768	1020	1005	155	735	1333
Cariban_13	0.552875	0.5496	1504	1493	145	1228	1792
Cariban_15	1.38629	1.3739	2069	2055	183	1740	2451
Cariban_18	0.915159	0.9048	1788	1777	154	1509	2105
Cariban_19	0.585723	0.5751	1528	1516	145	1252	1816
Central_Sudanic_1	0.382807	0.3747	1318	1306	147	1050	1626
Central_Sudanic_2	0.244143	0.2375	1127	1114	152	835	1427
Central_Sudanic_3	0.244143	0.2375	1127	1114	152	835	1427
Central_Sudanic_4	1.12527	1.1052	1917	1904	165	1611	2246
Central_Sudanic_5	0.244111	0.2375	1127	1114	152	835	1427
Central_Sudanic_8	0.772673	0.7649	1686	1676	149	1408	1984
Central_Sudanic_9	0.330283	0.3285	1260	1248	149	993	1571
Central_Sudanic_11	0.140476	0.1375	936	921	157	647	1253
Central_Sudanic_12	2.47046	2.4585	2538	2521	272	2038	3093
Central_Sudanic_13	0.445623	0.4433	1396	1385	146	1138	1706
Central_Sudanic_14	0.201044	0.1971	1058	1044	154	773	1369
Central_Sudanic_17	1.53593	1.5318	2149	2135	195	1766	2524
Central_Sudanic_18	1.21483	1.2115	1980	1966	172	1670	2334
Central_Sudanic_19	0.195171	0.1898	1044	1030	155	760	1356
Central_Sudanic_21	0.973392	0.9723	1833	1821	157	1535	2142
Central_Sudanic_22	0.371622	0.3689	1311	1299	147	1042	1617
Central_Sudanic_25	0.346645	0.3443	1280	1268	148	1011	1589
Central_Sudanic_29	0.218104	0.2166	1093	1078	153	811	1405
Chibchan_2	3.02163	3.0072	2726	2702	317	2156	3389
Chibchan_3	1.36033	1.3528	2057	2044	182	1726	2430
Chibchan_4	0.603147	0.6014	1552	1540	145	1289	1855
Chibchan_5	0.270888	0.2689	1176	1164	151	908	1496
Chibchan_7	0.710889	0.7058	1640	1629	147	1372	1944
Chibchan_8	0.243329	0.2405	1132	1119	152	861	1453
Chibchan_9	1.10049	1.0929	1910	1897	164	1602	2233
Chibchan_10	0.593199	0.5908	1542	1531	145	1269	1833
Chibchan_11	0.32088	0.3183	1246	1235	149	980	1560
Chibchan_14	0.454634	0.4539	1408	1396	145	1135	1702
Chicham_2	1.80009	1.2607	2007	1994	175	1683	2361
Chocoan_2	1.05669	0.9765	1836	1824	157	1538	2146
Chocoan_3	0.447733	0.4103	1360	1349	146	1099	1671
Chocoan_4	0.264745	0.2416	1134	1121	152	863	1454
Chocoan_5	0.43815	0.4006	1349	1337	147	1084	1656
Chukotko-Kamchatkan_2	0.461669	0.4116	1361	1350	146	1101	1672
Cochimi-Yuman_3	1.72281	1.6452	2204	2190	204	1820	2613
Cochimi-Yuman_4	0.326362	0.304	1227	1215	150	955	1537
Cochimi-Yuman_6	0.494593	0.4679	1423	1412	145	1153	1718
Cochimi-Yuman_7	0.313875	0.2896	1206	1195	150	932	1515
Dajuic_2	0.797306	0.7144	1647	1636	147	1377	1949
Dogon_3	0.795168	0.778	1696	1686	149	1416	1993
Dogon_4	0.795168	0.778	1696	1686	149	1416	1993
Dogon_6	0.501122	0.4779	1433	1422	145	1160	1725
Dogon_7	0.896131	0.8678	1762	1752	152	1488	2076
Dravidian_1	0.295593	0.2884	1205	1193	150	930	1514
Dravidian_4	0.919903	0.9161	1796	1785	154	1516	2113
Dravidian_5	0.291299	0.283	1197	1185	150	925	1509
Dravidian_8	3.76731	3.7362	2944	2911	376	2254	3710
Dravidian_9	1.74467	1.73	2243	2229	211	1845	2665
Dravidian_10	1.35172	1.3411	2051	2038	181	1721	2421
Dravidian_11	0.352364	0.347	1284	1271	148	1021	1599
Dravidian_12	0.240949	0.2361	1125	1112	152	849	1442
Dravidian_14	0.87347	0.8634	1759	1749	152	1485	2074
Dravidian_15	0.87347	0.8634	1759	1749	152	1485	2074
Dravidian_16	0.668417	0.6593	1602	1591	146	1345	1913
Dravidian_18	0.500088	0.4926	1448	1437	145	1180	1744
Dravidian_19	0.500088	0.4926	1448	1437	145	1180	1744
Dravidian_22	0.248724	0.2445	1139	1126	152	847	1438
Dravidian_29	1.91132	1.8978	2317	2302	225	1902	2777
Dravidian_30	0.722767	0.7097	1643	1632	147	1375	1947
Dravidian_31	0.368331	0.3587	1298	1287	148	1027	1603
Dravidian_32	0.32944	0.3247	1255	1243	149	989	1567
Dravidian_35	0.131834	0.1261	909	894	158	620	1227
Dravidian_36	0.520767	0.5148	1470	1460	145	1203	1766
Dravidian_37	0.520767	0.5148	1470	1460	145	1203	1766
East_Strickland_2	1.14394	1.0724	1897	1884	163	1597	2224
Eleman_1	1.00229	0.9553	1822	1810	156	1531	2136
Eleman_2	1.02972	0.9796	1838	1826	158	1539	2147
Eskimo-Aleut_2	1.64144	1.5424	2154	2140	196	1791	2553
Eskimo-Aleut_3	0.86693	0.8094	1720	1710	150	1438	2019
Eskimo-Aleut_5	0.544662	0.5122	1468	1457	145	1201	1764
Guahiboan_2	0.475302	0.4193	1370	1359	146	1111	1681
Guaicuruan_2	0.798701	0.7136	1646	1636	147	1377	1949
Guaicuruan_3	0.798701	0.7136	1646	1636	147	1377	1949
Gunwinyguan_5	1.83513	1.7417	2248	2234	212	1847	2672
Gunwinyguan_6	1.22425	1.1648	1952	1940	169	1634	2287
Heibanic_2	1.91628	1.8559	2299	2284	221	1865	2727
Heibanic_3	0.851281	0.8129	1722	1712	150	1441	2023
Heibanic_4	0.621247	0.5965	1547	1536	145	1272	1837
Heibanic_5	0.254006	0.2433	1137	1124	152	845	1436
Hmong-Mien_1	4.01248	3.9977	3016	2980	396	2283	3813
Hmong-Mien_2	3.01461	3.0004	2724	2700	317	2155	3385
Hmong-Mien_3	0.616949	0.6053	1555	1544	145	1279	1845
Hmong-Mien_4	0.175474	0.1691	1004	990	156	718	1318
Hmong-Mien_5	2.16933	2.1557	2423	2408	246	1962	2917
Hmong-Mien_6	0.326801	0.3218	1251	1240	149	984	1563
Hmong-Mien_7	0.261178	0.2536	1153	1140	152	881	1470
Hmong-Mien_8	1.13871	1.1272	1930	1918	166	1621	2261
Hmong-Mien_9	0.581266	0.5745	1527	1516	145	1252	1815
Hmong-Mien_10	0.581266	0.5745	1527	1516	145	1252	1815
Hmong-Mien_11	0.581266	0.5745	1527	1516	145	1252	1815
Hmong-Mien_13	0.849825	0.844	1745	1735	151	1467	2053
Hmong-Mien_14	1.03784	1.026	1868	1856	160	1560	2176
Hmong-Mien_15	0.528598	0.5132	1469	1458	145	1202	1765
Huitotoan_1	2.34965	2.1663	2428	2412	247	1961	2920
Huitotoan_2	0.934196	0.8522	1751	1741	152	1473	2062
Huitotoan_3	0.559498	0.5098	1465	1455	145	1198	1761
Ijoid_2	2.59435	2.5755	2580	2561	282	2068	3158
Ijoid_3	0.712206	0.7022	1637	1627	147	1369	1940
Ijoid_4	0.424221	0.4184	1369	1358	146	1110	1680
Ijoid_5	0.18728	0.1825	1031	1017	155	744	1342
Ijoid_6	1.7561	1.7374	2246	2232	212	1846	2669
Ijoid_7	0.248275	0.2443	1138	1126	152	847	1438
Iroquoian_2	1.6096	1.5271	2147	2133	195	1764	2521
Japonic_1	0.395995	0.3894	1336	1324	147	1071	1645
Japonic_2	0.395995	0.3894	1336	1324	147	1071	1645
Japonic_3	2.34154	2.3172	2486	2469	260	2005	3013
Japonic_4	0.957285	0.9444	1815	1803	156	1523	2125
Japonic_5	0.452073	0.4455	1399	1388	146	1140	1708
Japonic_6	0.178309	0.1758	1018	1003	155	734	1331
Japonic_9	0.462028	0.4566	1411	1399	145	1152	1719
Japonic_10	1.23131	1.2177	1983	1970	172	1669	2334
Japonic_11	0.812253	0.806	1717	1707	150	1436	2017
Kadugli-Krongo_2	1.56013	1.4975	2132	2118	193	1755	2502
Kadugli-Krongo_3	0.535374	0.5062	1462	1451	145	1195	1757
Kadugli-Krongo_4	0.473445	0.454	1408	1396	145	1135	1702
Kartvelian_2	0.479022	0.4304	1382	1371	146	1123	1691
Khoe-Kwadi_1	0.35017	0.3193	1247	1236	149	982	1561
Khoe-Kwadi_2	0.35017	0.3193	1247	1236	149	982	1561
Khoe-Kwadi_3	1.1415	1.0764	1899	1886	163	1598	2226
Khoe-Kwadi_6	0.774485	0.7297	1659	1649	147	1388	1962
Khoe-Kwadi_8	0.386552	0.3618	1302	1290	148	1031	1607
Kiowa-Tanoan_2	0.20869	0.1687	1004	989	156	717	1317
Kiowa-Tanoan_3	0.470934	0.4225	1374	1362	146	1114	1683
Kiowa-Tanoan_4	0.470934	0.4225	1374	1362	146	1114	1683
Kiwaian_1	1.12848	1.0827	1903	1890	163	1601	2230
Koiarian_1	0.817477	0.7515	1676	1666	148	1393	1969
Koiarian_3	0.285313	0.2487	1145	1133	152	871	1462
Koiarian_4	0.285313	0.2487	1145	1133	152	871	1462
Koman_2	1.83878	1.7481	2251	2237	212	1871	2698
Koman_3	1.1854	1.1178	1925	1912	166	1618	2255
Kxa_2	1.18302	1.1013	1915	1902	165	1605	2239
Lakes_Plain_4	2.36696	2.2695	2468	2452	256	2000	2992
Lakes_Plain_6	0.956836	0.9167	1796	1785	155	1516	2114
Lakes_Plain_7	0.345903	0.3346	1268	1256	148	1003	1580
Lakes_Plain_9	1.17044	1.1156	1923	1911	165	1615	2252
Lakes_Plain_10	0.626423	0.596	1547	1536	145	1271	1837
Left_May_2	1.8131	1.6596	2210	2197	205	1822	2620
Lower_Sepik-Ramu_1	1.422	1.3098	2034	2021	178	1707	2398
Mande_1	2.37426	2.3596	2502	2485	263	2031	3053
Mande_2	0.950083	0.9431	1814	1803	156	1522	2124
Mande_3	0.717484	0.7119	1645	1634	147	1377	1950
Mande_4	0.362348	0.3573	1297	1285	148	1033	1610
Mande_5	0.103265	0.0991	838	821	158	560	1167
Mande_8	1.25237	1.2413	1996	1983	174	1678	2350
Mande_9	0.537279	0.5289	1484	1473	145	1221	1783
Mande_10	0.370497	0.3652	1306	1295	147	1037	1613
Mande_14	0.661295	0.658	1601	1590	146	1344	1912
Mande_17	0.320171	0.3187	1247	1236	149	981	1560
Mande_18	5.29482	5.2708	3328	3282	490	2370	4268
Mande_19	3.33721	3.32	2823	2795	343	2195	3525
Mande_20	2.58258	2.5555	2573	2555	280	2063	3147
Mande_21	2.21229	2.1933	2438	2422	249	1972	2939
Mande_25	1.84399	1.8292	2287	2272	219	1861	2713
Mande_26	1.64482	1.6303	2197	2183	203	1817	2605
Mande_27	1.33219	1.319	2039	2026	179	1712	2405
Mande_28	1.08597	1.0765	1899	1887	163	1598	2226
Mande_29	0.187543	0.1865	1038	1024	155	753	1350
Mande_30	0.545309	0.5397	1495	1483	145	1219	1782
Mande_31	0.0797955	0.0777	772	754	158	498	1102
Mande_32	0.223042	0.22	1098	1085	153	817	1411
Mande_35	0.236327	0.2346	1123	1109	153	847	1439
Mande_38	0.453502	0.4503	1404	1392	146	1145	1713
Mande_40	0.185724	0.183	1032	1018	155	745	1343
Mande_45	1.90497	1.8938	2315	2301	224	1902	2776
Mande_46	0.909992	0.9091	1791	1780	154	1512	2109
Mande_48	0.514272	0.5085	1464	1454	145	1197	1760
Mande_49	0.514272	0.5085	1464	1454	145	1197	1760
Mande_51	0.886111	0.8842	1774	1763	153	1499	2089
Mande_52	0.416927	0.4151	1365	1354	146	1105	1676
Maningrida_2	4.302	3.781	2957	2923	379	2249	3717
Matacoan_2	2.02146	1.8911	2314	2299	224	1901	2774
Matacoan_4	0.685473	0.6398	1585	1575	146	1330	1898
Mixe-Zoque_1	0.523363	0.5115	1467	1456	145	1200	1763
Mixe-Zoque_2	0.286476	0.2794	1192	1180	151	919	1505
Mixe-Zoque_3	0.185896	0.1818	1029	1015	155	743	1341
Mixe-Zoque_6	0.624503	0.6091	1558	1547	145	1283	1849
Mixe-Zoque_7	0.186159	0.1797	1025	1011	155	739	1338
Mongolic_2	1.32613	1.2469	2000	1986	174	1678	2352
Mongolic_3	1.32613	1.2469	2000	1986	174	1678	2352
Mongolic_4	0.838075	0.7856	1702	1692	149	1421	2001
Nadahup_2	2.0914	1.632	2197	2184	203	1817	2607
Nakh-Daghestanian_1	5.59463	5.5868	3398	3350	512	2446	4426
Nakh-Daghestanian_2	2.6239	2.6169	2595	2575	285	2080	3184
Nakh-Daghestanian_3	0.998343	0.9938	1847	1835	158	1546	2156
Nakh-Daghestanian_6	0.708739	0.7069	1641	1630	147	1373	1945
Nakh-Daghestanian_7	0.232667	0.2308	1116	1103	153	842	1435
Nakh-Daghestanian_8	0.411886	0.4111	1361	1350	146	1100	1671
Nakh-Daghestanian_9	0.45494	0.4524	1406	1395	146	1133	1701
Nakh-Daghestanian_10	1.57412	1.5677	2167	2153	198	1793	2562
Nakh-Daghestanian_11	1.27096	1.2649	2010	1996	175	1685	2364
Nakh-Daghestanian_12	0.743752	0.7409	1668	1658	148	1389	1964
Nakh-Daghestanian_13	0.501772	0.5007	1456	1445	145	1189	1752
Nakh-Daghestanian_14	0.296148	0.2955	1215	1203	150	940	1523
Nakh-Daghestanian_18	0.306618	0.3045	1227	1216	150	956	1538
Nakh-Daghestanian_19	0.152204	0.1502	965	950	157	681	1284
Ndu_1	0.520329	0.4939	1449	1438	145	1181	1744
Ndu_2	0.682522	0.6401	1585	1575	146	1330	1898
Nilotic_1	1.26852	1.2641	2009	1996	175	1685	2363
Nilotic_2	0.173093	0.1702	1007	992	156	721	1320
Nilotic_3	0.818772	0.813	1723	1712	150	1441	2024
Nilotic_4	0.41129	0.4084	1358	1347	146	1097	1669
Nilotic_6	0.163418	0.1627	991	977	156	707	1307
Nilotic_7	0.0551504	0.0526	678	658	157	395	989
Nilotic_8	0.237648	0.2334	1121	1108	153	845	1438
Nilotic_9	0.161376	0.1594	984	970	156	698	1298
Nilotic_10	1.29057	1.2851	2021	2007	177	1695	2379
Nilotic_11	0.783873	0.7801	1698	1688	149	1417	1995
Nilotic_12	0.393797	0.3924	1339	1328	147	1075	1649
Nilotic_13	0.286532	0.2847	1199	1188	150	925	1509
Nilotic_17	0.376533	0.3724	1315	1304	147	1046	1622
Nilotic_18	0.0556999	0.0528	679	659	157	400	993
Nilotic_19	0.0556999	0.0528	679	659	157	400	993
Nilotic_20	1.65815	1.6494	2206	2192	204	1821	2617
Nilotic_21	0.401265	0.3988	1346	1335	147	1081	1654
Nilotic_22	0.122043	0.1182	890	874	158	602	1209
Nilotic_24	1.18411	1.1813	1962	1950	170	1655	2312
Nilotic_26	0.275678	0.2738	1184	1171	151	910	1497
Nilotic_27	0.32087	0.3158	1243	1232	149	977	1557
Nilotic_28	0.119096	0.1165	885	870	158	598	1204
North_Halmahera_1	0.315237	0.2899	1207	1195	150	932	1516
North_Halmahera_2	1.32146	1.2737	2015	2001	176	1690	2371
North_Halmahera_3	0.862088	0.8168	1725	1715	150	1444	2026
North_Halmahera_5	0.472246	0.4468	1400	1389	146	1141	1709
Nubian_3	3.20687	2.9265	2700	2677	311	2142	3346
Nubian_4	1.4816	1.355	2059	2045	182	1726	2432
Nubian_5	1.4816	1.355	2059	2045	182	1726	2432
Nubian_7	0.9356	0.8472	1747	1737	151	1469	2055
Nuclear-Macro-Je_4	2.00295	1.9463	2338	2322	229	1916	2806
Nuclear-Macro-Je_5	0.243579	0.2275	1111	1098	153	836	1429
Nuclear-Macro-Je_9	0.727506	0.6925	1629	1618	147	1362	1931
Nuclear-Macro-Je_10	0.470063	0.4444	1398	1386	146	1139	1707
Nuclear-Macro-Je_11	0.237082	0.2254	1108	1094	153	833	1426
Nuclear-Macro-Je_12	0.237082	0.2254	1108	1094	153	833	1426
Nuclear_Torricelli_1	1.07868	1.0753	1899	1886	163	1598	2225
Nuclear_Torricelli_2	0.0317671	0.0298	561	541	152	299	867
Nuclear_Torricelli_3	0.0317671	0.0298	561	541	152	299	867
Nuclear_Torricelli_5	1.49263	1.489	2128	2114	192	1753	2499
Nuclear_Torricelli_6	0.312638	0.3105	1236	1224	149	968	1550
Nuclear_Torricelli_7	0.263044	0.2613	1165	1152	151	891	1480
Nuclear_Torricelli_9	0.582877	0.5814	1533	1522	145	1257	1821
Nuclear_Torricelli_10	0.429399	0.4289	1381	1369	146	1121	1690
Nuclear_Torricelli_11	1.27832	1.2769	2016	2003	176	1691	2373
Nuclear_Torricelli_12	0.479633	0.4762	1431	1420	145	1159	1724
Nuclear_Torricelli_15	0.353787	0.3522	1290	1278	148	1029	1606
Nuclear_Torricelli_16	0.101465	0.0993	839	822	158	560	1167
Nuclear_Torricelli_17	0.755148	0.7539	1678	1667	148	1401	1977
Nuclear_Torricelli_18	0.301321	0.299	1220	1208	150	946	1529
Nuclear_Torricelli_21	0.541728	0.5312	1486	1475	145	1218	1781
Nuclear_Torricelli_22	0.216982	0.2146	1089	1075	154	807	1401
Otomanguean_1	5.25275	5.2428	3322	3276	488	2370	4261
Otomanguean_2	1.4827	1.4814	2124	2111	191	1749	2492
Otomanguean_4	1.1412	1.1405	1938	1926	167	1626	2270
Otomanguean_5	0.847332	0.8477	1748	1738	151	1469	2056
Otomanguean_7	0.616905	0.6141	1563	1552	145	1289	1856
Otomanguean_8	0.134197	0.1305	920	904	157	630	1237
Otomanguean_13	0.232295	0.2306	1116	1103	153	842	1434
Otomanguean_15	3.69773	3.6926	2932	2899	372	2236	3679
Otomanguean_16	1.06197	1.0621	1891	1878	162	1593	2217
Otomanguean_17	0.342112	0.3401	1275	1263	148	1008	1585
Otomanguean_18	0.214161	0.2113	1083	1070	154	802	1396
Otomanguean_19	0.402562	0.4011	1349	1338	146	1084	1657
Otomanguean_21	0.165408	0.1646	995	981	156	711	1310
Otomanguean_23	0.108103	0.1067	859	843	158	575	1181
Otomanguean_24	2.38631	2.3766	2508	2491	265	2029	3057
Otomanguean_25	0.161938	0.1599	985	971	156	699	1300
Otomanguean_26	0.161938	0.1599	985	971	156	699	1300
Otomanguean_27	0.161938	0.1599	985	971	156	699	1300
Otomanguean_29	2.0463	2.0373	2376	2360	236	1948	2866
Otomanguean_30	2.0463	2.0373	2376	2360	236	1948	2866
Otomanguean_33	1.61192	1.6075	2186	2172	201	1810	2592
Otomanguean_34	0.663501	0.6642	1606	1595	146	1341	1910
Otomanguean_35	0.534638	0.5336	1489	1478	145	1220	1783
Otomanguean_36	0.353184	0.3534	1292	1280	148	1031	1607
Otomanguean_42	3.03364	2.9429	2705	2682	312	2145	3355
Otomanguean_43	2.22133	2.2198	2449	2433	252	1990	2966
Otomanguean_44	0.563522	0.5603	1514	1503	145	1240	1803
Otomanguean_45	0.289036	0.288	1204	1192	150	930	1513
Otomanguean_48	1.31433	1.3113	2035	2022	179	1708	2399
Otomanguean_49	0.180121	0.1806	1027	1013	155	741	1339
Otomanguean_50	0.649309	0.6465	1591	1580	146	1330	1898
Otomanguean_51	0.131154	0.1314	922	907	157	632	1238
Otomanguean_52	0.278936	0.2767	1188	1176	151	915	1501
Otomanguean_54	0.161222	0.16	986	971	156	699	1300
Otomanguean_56	0.0974594	0.0958	829	812	158	553	1160
Otomanguean_58	0.145859	0.1426	948	933	157	663	1268
Otomanguean_59	0.145859	0.1426	948	933	157	663	1268
Otomanguean_60	0.145859	0.1426	948	933	157	663	1268
Pama-Nyungan_1	0.643383	0.6399	1585	1575	146	1330	1898
Pama-Nyungan_2	0.694621	0.6769	1616	1605	146	1350	1919
Pama-Nyungan_3	0.317276	0.3124	1238	1227	149	971	1552
Pama-Nyungan_4	0.210308	0.2069	1076	1062	154	791	1387
Pama-Nyungan_6	1.35296	1.3455	2054	2040	181	1724	2425
Pama-Nyungan_8	0.284431	0.2834	1198	1186	150	925	1510
Pama-Nyungan_12	0.576972	0.5712	1524	1513	145	1249	1813
Pama-Nyungan_13	0.182941	0.1777	1021	1007	155	737	1335
Pama-Nyungan_14	0.182941	0.1777	1021	1007	155	737	1335
Pama-Nyungan_15	0.209596	0.2049	1072	1059	154	781	1376
Pama-Nyungan_16	0.209596	0.2049	1072	1059	154	781	1376
Pama-Nyungan_17	0.127577	0.1256	908	893	158	616	1223
Pama-Nyungan_18	0.127577	0.1256	908	893	158	616	1223
Pama-Nyungan_28	0.925344	0.8932	1780	1769	153	1503	2096
Pama-Nyungan_29	0.346775	0.339	1273	1261	148	1008	1586
Pama-Nyungan_39	1.01121	1.0052	1855	1843	159	1554	2165
Pama-Nyungan_40	0.342408	0.3402	1275	1263	148	1008	1585
Pama-Nyungan_42	0.327183	0.3219	1251	1240	149	984	1563
Pama-Nyungan_43	0.327183	0.3219	1251	1240	149	984	1563
Pama-Nyungan_44	0.327183	0.3219	1251	1240	149	984	1563
Pama-Nyungan_48	1.15037	1.1503	1944	1931	168	1629	2277
Pama-Nyungan_49	0.379207	0.3775	1321	1310	147	1054	1629
Pama-Nyungan_60	0.249985	0.2496	1147	1134	152	873	1463
Pama-Nyungan_62	0.412275	0.4064	1355	1344	146	1090	1662
Pama-Nyungan_64	1.1058	1.0962	1912	1899	164	1603	2236
Pama-Nyungan_65	0.662656	0.6562	1599	1588	146	1336	1904
Pama-Nyungan_66	0.540773	0.5349	1490	1479	145	1228	1791
Pama-Nyungan_67	0.336925	0.3317	1264	1252	149	998	1577
Pama-Nyungan_68	0.178232	0.174	1014	1000	156	730	1329
Pama-Nyungan_69	0.142341	0.1402	942	928	157	659	1264
Pano-Tacanan_1	3.03712	2.9918	2721	2697	316	2154	3381
Pano-Tacanan_2	2.32529	2.2919	2476	2460	258	2000	3000
Pano-Tacanan_3	1.55285	1.5349	2151	2136	195	1767	2526
Pano-Tacanan_5	0.304108	0.2968	1217	1205	150	942	1525
Pano-Tacanan_6	0.304108	0.2968	1217	1205	150	942	1525
Pano-Tacanan_7	0.549094	0.5429	1498	1486	145	1222	1785
Pano-Tacanan_8	0.286177	0.2788	1191	1179	151	919	1504
Pano-Tacanan_9	0.268283	0.2598	1163	1150	151	889	1478
Pano-Tacanan_10	0.517662	0.5103	1466	1455	145	1198	1761
Pano-Tacanan_11	0.517662	0.5103	1466	1455	145	1198	1761
Pano-Tacanan_14	0.746272	0.7265	1657	1646	147	1385	1960
Pano-Tacanan_15	0.376334	0.3633	1304	1292	147	1035	1611
Pauwasi_1	1.47981	1.3531	2058	2044	182	1726	2430
Pomoan_2	0.6691	0.5944	1545	1534	145	1270	1836
Pomoan_3	0.398394	0.3481	1285	1273	148	1023	1600
Quechuan_1	0.911011	0.9017	1786	1775	154	1509	2104
Quechuan_2	0.807782	0.7993	1712	1702	150	1433	2014
Quechuan_3	0.116489	0.1143	880	864	158	593	1199
Quechuan_4	0.193902	0.1909	1047	1032	155	762	1358
Quechuan_6	0.030568	0.0285	553	532	152	293	858
Quechuan_8	1.62639	1.6119	2188	2175	201	1811	2594
Quechuan_9	0.924622	0.9172	1796	1786	155	1517	2115
Quechuan_10	0.731047	0.7247	1655	1645	147	1384	1958
Quechuan_12	0.448912	0.4423	1395	1384	146	1137	1705
Quechuan_13	0.155216	0.152	969	954	157	686	1289
Quechuan_14	0.0581957	0.0566	695	675	157	413	1009
Quechuan_15	0.0679781	0.0657	730	711	158	446	1046
Saharan_2	3.37892	2.9706	2714	2691	314	2150	3370
Salishan_2	1.32588	1.3149	2037	2024	179	1709	2401
Salishan_4	1.1639	1.1559	1947	1935	168	1631	2281
Salishan_5	0.332845	0.33	1262	1250	149	995	1573
Salishan_6	0.734789	0.7276	1657	1647	147	1386	1961
Salishan_7	0.161902	0.1553	976	961	156	689	1290
Sentanic_1	0.379257	0.3323	1265	1253	148	999	1578
Sentanic_2	0.950111	0.8893	1777	1767	153	1501	2092
Sepik_2	0.385907	0.3772	1321	1309	147	1053	1628
Sepik_5	1.06523	1.0477	1882	1869	161	1572	2194
Sepik_11	0.344433	0.3409	1276	1264	148	1008	1586
Siouan_3	0.906199	0.8791	1770	1760	153	1496	2085
Siouan_4	0.210312	0.1973	1058	1045	154	774	1370
Siouan_5	0.127623	0.1196	893	878	158	606	1212
Siouan_6	0.225088	0.2153	1090	1076	153	808	1402
Sko_2	3.48916	3.3675	2838	2808	346	2196	3540
Sko_3	0.871212	0.8408	1743	1733	151	1466	2052
Sko_4	0.596898	0.578	1530	1519	145	1254	1818
Sko_5	0.596898	0.578	1530	1519	145	1254	1818
Songhay_1	0.535452	0.4928	1448	1437	145	1181	1744
Songhay_2	0.277216	0.2535	1153	1140	152	881	1470
Songhay_3	1.0925	1.0208	1865	1852	160	1557	2172
Songhay_4	0.646351	0.6	1550	1539	145	1280	1846
South_Omotic_2	0.766204	0.67	1611	1600	146	1352	1921
Surmic_2	2.7482	2.6725	2614	2593	290	2089	3209
Surmic_3	1.17755	1.1378	1937	1924	167	1623	2267
Surmic_4	0.652115	0.6262	1573	1563	145	1314	1881
Surmic_5	0.386316	0.3692	1311	1300	147	1042	1618
Surmic_6	1.07117	1.0367	1875	1862	161	1567	2185
Surmic_8	0.484692	0.4699	1425	1413	145	1155	1720
Ta-Ne-Omotic_1	0.721636	0.7151	1647	1637	147	1378	1950
Ta-Ne-Omotic_2	0.821041	0.8134	1723	1713	150	1442	2024
Ta-Ne-Omotic_3	0.24252	0.2383	1129	1116	152	836	1428
Ta-Ne-Omotic_4	2.18635	2.1594	2425	2409	247	1963	2919
Ta-Ne-Omotic_5	0.595361	0.5858	1537	1526	145	1265	1830
Ta-Ne-Omotic_6	1.24695	1.2365	1994	1980	173	1676	2345
Ta-Ne-Omotic_7	0.900874	0.8937	1780	1770	153	1504	2096
Ta-Ne-Omotic_8	0.206929	0.2039	1070	1057	154	779	1375
Timor-Alor-Pantar_1	5.7571	5.7405	3431	3382	522	2459	4477
Timor-Alor-Pantar_2	4.23802	4.2224	3075	3038	413	2292	3892
Timor-Alor-Pantar_3	0.46345	0.4615	1416	1405	145	1145	1711
Timor-Alor-Pantar_4	0.208903	0.2088	1079	1065	154	794	1390
Timor-Alor-Pantar_5	1.7824	1.7625	2258	2243	214	1875	2706
Timor-Alor-Pantar_6	0.560668	0.5579	1512	1501	145	1236	1800
Timor-Alor-Pantar_7	1.17082	1.1556	1947	1934	168	1631	2281
Timor-Alor-Pantar_8	0.502477	0.4965	1452	1441	145	1185	1747
Timor-Alor-Pantar_9	0.471041	0.4628	1417	1406	145	1145	1711
Timor-Alor-Pantar_10	0.450377	0.4499	1404	1392	146	1145	1712
Timor-Alor-Pantar_11	0.448934	0.4434	1397	1385	146	1138	1706
Timor-Alor-Pantar_12	0.448934	0.4434	1397	1385	146	1138	1706
Totonacan_1	0.15198	0.1461	956	941	157	672	1276
Totonacan_2	0.388713	0.3757	1319	1308	147	1052	1627
Totonacan_3	0.270012	0.2614	1165	1152	151	892	1480
Totonacan_4	0.065039	0.0614	714	695	158	434	1031
Tucanoan_1	2.37051	2.3295	2491	2473	261	2007	3020
Tucanoan_2	1.13419	1.1043	1916	1904	165	1607	2242
Tucanoan_3	0.515926	0.5048	1460	1450	145	1192	1754
Tucanoan_4	0.311316	0.3033	1226	1214	150	954	1536
Tucanoan_5	0.577772	0.5608	1514	1503	145	1239	1802
Tucanoan_6	0.198953	0.1916	1048	1034	155	761	1357
Tucanoan_7	0.294352	0.285	1200	1188	150	925	1509
Tucanoan_9	0.15769	0.1509	966	952	157	683	1286
Tucanoan_11	0.745138	0.7304	1660	1649	148	1382	1957
Tucanoan_13	0.452551	0.4443	1398	1386	146	1139	1707
Tucanoan_14	0.145843	0.1366	934	919	157	646	1252
Tucanoan_15	0.145843	0.1366	934	919	157	646	1252
Tucanoan_16	0.669295	0.6508	1595	1584	146	1332	1900
Tucanoan_17	0.669295	0.6508	1595	1584	146	1332	1900
Tucanoan_18	0.422405	0.4116	1361	1350	146	1101	1672
Tucanoan_19	0.245083	0.2383	1129	1116	152	836	1428
Tungusic_1	0.848385	0.8231	1730	1720	151	1450	2034
Tungusic_2	0.225985	0.2128	1086	1072	154	804	1399
Tungusic_3	0.499351	0.4833	1439	1427	145	1170	1735
Tungusic_5	0.516431	0.4974	1453	1442	145	1185	1748
Tungusic_6	0.516431	0.4974	1453	1442	145	1185	1748
Tungusic_7	0.830329	0.8085	1719	1709	150	1438	2019
Tungusic_8	0.597997	0.5816	1534	1523	145	1257	1821
Tupian_2	3.55885	3.5198	2882	2851	359	2225	3614
Tupian_3	3.26814	3.229	2796	2768	335	2182	3483
Tupian_4	3.00118	2.9682	2713	2690	314	2150	3369
Tupian_5	0.453596	0.4489	1402	1391	146	1143	1711
Tupian_6	0.158748	0.157	979	965	156	693	1293
Tupian_10	0.280023	0.2792	1191	1179	151	919	1505
Tupian_13	0.193599	0.1904	1046	1032	155	761	1357
Tupian_15	0.51687	0.5132	1469	1458	145	1202	1765
Tupian_16	0.201961	0.2002	1064	1050	154	773	1369
Tupian_18	0.372306	0.3724	1315	1304	147	1046	1622
Tupian_19	0.299803	0.2945	1213	1202	150	939	1521
Tupian_20	0.430347	0.4249	1376	1365	146	1117	1686
Tupian_21	0.310457	0.3075	1232	1220	149	964	1547
Tupian_25	0.611538	0.6045	1554	1543	145	1279	1845
Tupian_26	0.408709	0.4042	1353	1342	146	1088	1660
Tupian_31	0.482706	0.4742	1429	1418	145	1160	1725
Turkic_2	4.29356	4.2783	3090	3052	417	2297	3915
Turkic_3	0.389452	0.3817	1326	1315	147	1060	1634
Turkic_4	0.389452	0.3817	1326	1315	147	1060	1634
Turkic_8	0.98681	0.9796	1838	1826	158	1539	2147
Turkic_10	0.221563	0.2192	1097	1083	153	816	1410
Turkic_11	0.195165	0.1956	1055	1042	154	771	1367
Turkic_12	0.364632	0.3609	1301	1289	148	1030	1606
Turkic_15	2.03658	2.0259	2371	2356	235	1919	2834
Turkic_16	1.85097	1.8403	2292	2277	220	1876	2733
Turkic_17	0.302154	0.2995	1221	1209	150	947	1529
Turkic_18	0.302154	0.2995	1221	1209	150	947	1529
Turkic_19	1.33563	1.3255	2043	2029	180	1713	2409
Turkic_21	0.274167	0.271	1179	1167	151	906	1493
Tuu_2	0.872684	0.7925	1707	1697	149	1428	2008
Tuu_3	0.872684	0.7925	1707	1697	149	1428	2008
Uralic_2	0.64335	0.6207	1569	1557	145	1295	1862
Uralic_3	0.268347	0.2576	1159	1147	151	887	1476
Uralic_4	0.268347	0.2576	1159	1147	151	887	1476
Uralic_6	0.174218	0.1655	997	983	156	713	1313
Uralic_7	0.104102	0.0983	836	819	158	557	1164
Uralic_15	0.228823	0.22	1098	1084	153	817	1411
Uralic_17	0.188965	0.1763	1019	1004	155	735	1333
Uralic_19	0.72968	0.7164	1649	1638	147	1379	1951
Uralic_20	0.326946	0.3213	1250	1239	149	983	1563
Uralic_23	0.322754	0.3141	1240	1229	149	975	1556
Uto-Aztecan_1	1.87647	1.8703	2305	2290	223	1888	2754
Uto-Aztecan_2	0.454411	0.4512	1405	1393	146	1146	1714
Uto-Aztecan_5	0.941274	0.9391	1811	1800	156	1520	2122
Uto-Aztecan_6	0.264428	0.2617	1165	1153	151	892	1481
Uto-Aztecan_7	0.364367	0.3616	1302	1290	148	1030	1607
Uto-Aztecan_8	0.169448	0.1672	1000	986	156	713	1313
Uto-Aztecan_9	3.84165	3.8323	2971	2936	383	2259	3740
Uto-Aztecan_10	0.138314	0.1358	932	917	157	645	1250
Uto-Aztecan_11	2.46264	2.4552	2537	2520	271	2042	3095
Uto-Aztecan_12	2.02731	2.0243	2370	2355	235	1918	2832
Uto-Aztecan_13	1.13494	1.1321	1933	1921	166	1623	2265
Uto-Aztecan_14	0.131735	0.1299	919	903	157	629	1235
Uto-Aztecan_15	0.147388	0.1469	957	942	157	674	1278
Uto-Aztecan_16	0.220588	0.2201	1099	1085	153	817	1411
Uto-Aztecan_17	0.220588	0.2201	1099	1085	153	817	1411
Uto-Aztecan_18	0.879761	0.8781	1769	1759	153	1495	2085
Uto-Aztecan_19	0.477834	0.4768	1432	1420	145	1160	1725
Uto-Aztecan_20	0.380682	0.3782	1322	1311	147	1055	1629
Uto-Aztecan_21	0.245263	0.2441	1138	1125	152	846	1438
Uto-Aztecan_26	0.270392	0.2656	1171	1159	151	897	1485
Uto-Aztecan_28	0.322143	0.32	1249	1237	149	983	1562
Uto-Aztecan_29	0.154399	0.1518	968	953	157	685	1288
Wakashan_1	0.627545	0.5632	1517	1506	145	1242	1805
Wakashan_2	0.374501	0.3379	1272	1260	148	1007	1584
Walioic_1	2.9586	2.4577	2538	2521	272	2038	3092
Western_Daly_1	0.507041	0.4524	1406	1395	146	1133	1701
Western_Daly_3	0.304038	0.2644	1169	1157	151	895	1484
Western_Daly_4	0.357431	0.3172	1245	1234	149	979	1559
Yanomamic_2	1.52625	1.4551	2111	2097	189	1769	2504
Yanomamic_3	0.470884	0.4349	1387	1376	146	1128	1696
Yanomamic_4	0.470884	0.4349	1387	1376	146	1128	1696
